# Supplementary material for: 2D Synthetic dataset of numerical simulations of long-period seismicity in a volcanic edifice and related sensitivity kernels
Source: Data Brief. 2021 Jan 25;34:106673. doi: 10.1016/j.dib.2020.106673 (PMC7841316; doi:10.1016/j.dib.2020.106673)
Supplement: Supplementary Data S1 — Supplementary Raw Research Data. This is open data under the CC BY license http://creativecommons.org/licenses/by/4.0/ [file mmc1.zip › Dataset/OUTPUT_KERNELS/9000_-500/kernel_hetero_7000_2202_SVF7e-1Hz_00-03.dat]

  0.00000E+0000 -0.30000E+0004 -0.18966E-0014 -0.11807E-0013  0.10112E-0013
  0.43168E+0002 -0.30000E+0004  0.23092E-0015 -0.11003E-0014  0.33831E-0014
  0.12500E+0003 -0.30000E+0004 -0.52873E-0014 -0.61048E-0015 -0.59903E-0014
  0.20683E+0003 -0.30000E+0004 -0.12787E-0013 -0.12497E-0013 -0.37385E-0014
  0.25000E+0003 -0.30000E+0004 -0.14667E-0013 -0.12790E-0013 -0.33606E-0014
  0.00000E+0000 -0.29890E+0004  0.70706E-0015 -0.11560E-0014  0.46894E-0014
  0.43168E+0002 -0.29890E+0004 -0.14128E-0014 -0.12280E-0014  0.67240E-0015
  0.12500E+0003 -0.29889E+0004 -0.45003E-0014  0.54468E-0016 -0.47833E-0014
  0.20683E+0003 -0.29889E+0004 -0.13192E-0013 -0.12631E-0013 -0.35757E-0014
  0.25000E+0003 -0.29888E+0004 -0.17811E-0013 -0.13083E-0013 -0.83240E-0014
  0.00000E+0000 -0.29682E+0004  0.44802E-0015  0.42340E-0014 -0.11433E-0014
  0.43168E+0002 -0.29681E+0004 -0.22001E-0014 -0.35864E-0015 -0.12970E-0014
  0.12500E+0003 -0.29680E+0004 -0.45728E-0014 -0.17045E-0014 -0.24979E-0014
  0.20683E+0003 -0.29678E+0004 -0.16850E-0013 -0.14232E-0013 -0.78279E-0014
  0.25000E+0003 -0.29677E+0004 -0.18260E-0013 -0.18306E-0013 -0.13844E-0014
  0.00000E+0000 -0.29474E+0004  0.13358E-0014  0.77922E-0014 -0.27853E-0014
  0.43168E+0002 -0.29473E+0004 -0.26815E-0014 -0.13080E-0014 -0.80505E-0015
  0.12500E+0003 -0.29470E+0004 -0.53452E-0014 -0.49363E-0014  0.14944E-0015
  0.20683E+0003 -0.29467E+0004 -0.17175E-0013 -0.14805E-0013 -0.65758E-0014
  0.25000E+0003 -0.29466E+0004 -0.21811E-0013 -0.25194E-0013  0.82974E-0015
  0.00000E+0000 -0.29364E+0004  0.64599E-0014  0.14184E-0013  0.12844E-0014
  0.43168E+0002 -0.29363E+0004 -0.50299E-0014 -0.54670E-0014 -0.96500E-0015
  0.12500E+0003 -0.29359E+0004 -0.35158E-0014 -0.39774E-0014  0.35303E-0014
  0.20683E+0003 -0.29356E+0004 -0.18978E-0013 -0.17193E-0013 -0.70285E-0014
  0.25000E+0003 -0.29354E+0004 -0.28985E-0013 -0.28723E-0013 -0.88165E-0014
  0.25000E+0003 -0.30000E+0004 -0.14667E-0013 -0.12790E-0013 -0.33606E-0014
  0.29317E+0003 -0.30000E+0004 -0.17804E-0013 -0.24406E-0013  0.74705E-0014
  0.37500E+0003 -0.30000E+0004 -0.43580E-0013 -0.43415E-0013 -0.10093E-0013
  0.45683E+0003 -0.30000E+0004 -0.83842E-0013 -0.77686E-0013 -0.29388E-0013
  0.50000E+0003 -0.30000E+0004 -0.10183E-0012 -0.98939E-0013 -0.23948E-0013
  0.25000E+0003 -0.29888E+0004 -0.17811E-0013 -0.13083E-0013 -0.83240E-0014
  0.29317E+0003 -0.29888E+0004 -0.23441E-0013 -0.27066E-0013  0.59764E-0015
  0.37500E+0003 -0.29888E+0004 -0.47176E-0013 -0.45577E-0013 -0.12159E-0013
  0.45683E+0003 -0.29887E+0004 -0.88008E-0013 -0.80188E-0013 -0.30604E-0013
  0.50000E+0003 -0.29887E+0004 -0.10958E-0012 -0.10523E-0012 -0.27019E-0013
  0.25000E+0003 -0.29677E+0004 -0.18260E-0013 -0.18306E-0013 -0.13844E-0014
  0.29317E+0003 -0.29676E+0004 -0.27638E-0013 -0.29939E-0013 -0.18920E-0014
  0.37500E+0003 -0.29675E+0004 -0.51088E-0013 -0.49781E-0013 -0.10195E-0013
  0.45683E+0003 -0.29673E+0004 -0.93972E-0013 -0.87063E-0013 -0.26856E-0013
  0.50000E+0003 -0.29672E+0004 -0.11774E-0012 -0.11026E-0012 -0.26632E-0013
  0.25000E+0003 -0.29466E+0004 -0.21811E-0013 -0.25194E-0013  0.82974E-0015
  0.29317E+0003 -0.29464E+0004 -0.31360E-0013 -0.31712E-0013 -0.45518E-0014
  0.37500E+0003 -0.29462E+0004 -0.56488E-0013 -0.54353E-0013 -0.10533E-0013
  0.45683E+0003 -0.29459E+0004 -0.99140E-0013 -0.94222E-0013 -0.20822E-0013
  0.50000E+0003 -0.29458E+0004 -0.13219E-0012 -0.11809E-0012 -0.36240E-0013
  0.25000E+0003 -0.29354E+0004 -0.28985E-0013 -0.28723E-0013 -0.88165E-0014
  0.29317E+0003 -0.29352E+0004 -0.29136E-0013 -0.30790E-0013  0.62717E-0015
  0.37500E+0003 -0.29349E+0004 -0.59018E-0013 -0.56911E-0013 -0.99091E-0014
  0.45683E+0003 -0.29347E+0004 -0.10268E-0012 -0.98750E-0013 -0.18240E-0013
  0.50000E+0003 -0.29345E+0004 -0.13743E-0012 -0.12621E-0012 -0.32654E-0013
  0.50000E+0003 -0.30000E+0004 -0.10183E-0012 -0.98939E-0013 -0.23948E-0013
  0.54317E+0003 -0.30000E+0004 -0.14249E-0012 -0.13405E-0012 -0.44354E-0013
  0.62500E+0003 -0.30000E+0004 -0.23378E-0012 -0.21449E-0012 -0.77606E-0013
  0.70683E+0003 -0.30000E+0004 -0.37342E-0012 -0.33521E-0012 -0.13048E-0012
  0.75000E+0003 -0.30000E+0004 -0.47532E-0012 -0.42782E-0012 -0.16609E-0012
  0.50000E+0003 -0.29887E+0004 -0.10958E-0012 -0.10523E-0012 -0.27019E-0013
  0.54317E+0003 -0.29887E+0004 -0.14743E-0012 -0.13722E-0012 -0.43427E-0013
  0.62500E+0003 -0.29886E+0004 -0.24486E-0012 -0.22255E-0012 -0.80382E-0013
  0.70683E+0003 -0.29886E+0004 -0.38986E-0012 -0.34982E-0012 -0.13171E-0012
  0.75000E+0003 -0.29886E+0004 -0.49244E-0012 -0.44255E-0012 -0.16477E-0012
  0.50000E+0003 -0.29672E+0004 -0.11774E-0012 -0.11026E-0012 -0.26632E-0013
  0.54317E+0003 -0.29672E+0004 -0.16005E-0012 -0.14785E-0012 -0.43574E-0013
  0.62500E+0003 -0.29671E+0004 -0.26327E-0012 -0.23742E-0012 -0.80486E-0013
  0.70683E+0003 -0.29670E+0004 -0.41777E-0012 -0.37576E-0012 -0.12880E-0012
  0.75000E+0003 -0.29670E+0004 -0.52638E-0012 -0.47091E-0012 -0.16403E-0012
  0.50000E+0003 -0.29458E+0004 -0.13219E-0012 -0.11809E-0012 -0.36240E-0013
  0.54317E+0003 -0.29457E+0004 -0.17375E-0012 -0.15988E-0012 -0.44256E-0013
  0.62500E+0003 -0.29456E+0004 -0.28048E-0012 -0.25218E-0012 -0.77880E-0013
  0.70683E+0003 -0.29455E+0004 -0.44418E-0012 -0.39586E-0012 -0.12806E-0012
  0.75000E+0003 -0.29454E+0004 -0.56027E-0012 -0.49981E-0012 -0.16204E-0012
  0.50000E+0003 -0.29345E+0004 -0.13743E-0012 -0.12621E-0012 -0.32654E-0013
  0.54317E+0003 -0.29344E+0004 -0.18040E-0012 -0.16322E-0012 -0.46423E-0013
  0.62500E+0003 -0.29343E+0004 -0.29056E-0012 -0.26166E-0012 -0.76697E-0013
  0.70683E+0003 -0.29341E+0004 -0.45948E-0012 -0.40442E-0012 -0.13237E-0012
  0.75000E+0003 -0.29340E+0004 -0.57767E-0012 -0.51922E-0012 -0.15536E-0012
  0.75000E+0003 -0.30000E+0004 -0.47532E-0012 -0.42782E-0012 -0.16609E-0012
  0.79317E+0003 -0.30000E+0004 -0.59380E-0012 -0.52648E-0012 -0.21397E-0012
  0.87500E+0003 -0.30000E+0004 -0.90056E-0012 -0.79596E-0012 -0.32718E-0012
  0.95683E+0003 -0.30000E+0004 -0.13464E-0011 -0.11929E-0011 -0.48976E-0012
  0.10000E+0004 -0.30000E+0004 -0.16488E-0011 -0.14601E-0011 -0.60121E-0012
  0.75000E+0003 -0.29886E+0004 -0.49244E-0012 -0.44255E-0012 -0.16477E-0012
  0.79317E+0003 -0.29886E+0004 -0.61676E-0012 -0.55347E-0012 -0.20739E-0012
  0.87500E+0003 -0.29886E+0004 -0.93119E-0012 -0.82468E-0012 -0.32280E-0012
  0.95683E+0003 -0.29886E+0004 -0.13899E-0011 -0.12303E-0011 -0.48701E-0012
  0.10000E+0004 -0.29886E+0004 -0.17034E-0011 -0.15093E-0011 -0.59874E-0012
  0.75000E+0003 -0.29670E+0004 -0.52638E-0012 -0.47091E-0012 -0.16403E-0012
  0.79317E+0003 -0.29670E+0004 -0.65741E-0012 -0.58830E-0012 -0.20444E-0012
  0.87500E+0003 -0.29669E+0004 -0.99502E-0012 -0.88726E-0012 -0.31664E-0012
  0.95683E+0003 -0.29669E+0004 -0.14745E-0011 -0.13035E-0011 -0.48241E-0012
  0.10000E+0004 -0.29669E+0004 -0.18063E-0011 -0.16053E-0011 -0.58827E-0012
  0.75000E+0003 -0.29454E+0004 -0.56027E-0012 -0.49981E-0012 -0.16204E-0012
  0.79317E+0003 -0.29454E+0004 -0.70105E-0012 -0.62692E-0012 -0.20281E-0012
  0.87500E+0003 -0.29453E+0004 -0.10591E-0011 -0.94271E-0012 -0.31669E-0012
  0.95683E+0003 -0.29452E+0004 -0.15588E-0011 -0.13715E-0011 -0.48080E-0012
  0.10000E+0004 -0.29452E+0004 -0.19010E-0011 -0.16741E-0011 -0.58734E-0012
  0.75000E+0003 -0.29340E+0004 -0.57767E-0012 -0.51922E-0012 -0.15536E-0012
  0.79317E+0003 -0.29340E+0004 -0.72211E-0012 -0.63976E-0012 -0.20505E-0012
  0.87500E+0003 -0.29339E+0004 -0.10892E-0011 -0.96267E-0012 -0.31836E-0012
  0.95683E+0003 -0.29338E+0004 -0.16070E-0011 -0.14140E-0011 -0.48022E-0012
  0.10000E+0004 -0.29337E+0004 -0.19604E-0011 -0.17216E-0011 -0.59407E-0012
  0.10000E+0004 -0.30000E+0004 -0.16488E-0011 -0.14601E-0011 -0.60121E-0012
  0.10432E+0004 -0.30000E+0004 -0.20063E-0011 -0.17623E-0011 -0.74390E-0012
  0.11250E+0004 -0.30000E+0004 -0.28843E-0011 -0.25344E-0011 -0.10754E-0011
  0.12068E+0004 -0.30000E+0004 -0.40698E-0011 -0.35790E-0011 -0.15164E-0011
  0.12500E+0004 -0.30000E+0004 -0.48511E-0011 -0.42632E-0011 -0.18141E-0011
  0.10000E+0004 -0.29886E+0004 -0.17034E-0011 -0.15093E-0011 -0.59874E-0012
  0.10432E+0004 -0.29885E+0004 -0.20652E-0011 -0.18118E-0011 -0.73832E-0012
  0.11250E+0004 -0.29885E+0004 -0.29661E-0011 -0.26051E-0011 -0.10671E-0011
  0.12068E+0004 -0.29885E+0004 -0.41831E-0011 -0.36756E-0011 -0.15101E-0011
  0.12500E+0004 -0.29885E+0004 -0.49787E-0011 -0.43870E-0011 -0.17872E-0011
  0.10000E+0004 -0.29669E+0004 -0.18063E-0011 -0.16053E-0011 -0.58827E-0012
  0.10432E+0004 -0.29668E+0004 -0.21857E-0011 -0.19216E-0011 -0.72749E-0012
  0.11250E+0004 -0.29668E+0004 -0.31323E-0011 -0.27524E-0011 -0.10580E-0011
  0.12068E+0004 -0.29667E+0004 -0.44020E-0011 -0.38672E-0011 -0.14961E-0011
  0.12500E+0004 -0.29667E+0004 -0.52358E-0011 -0.46004E-0011 -0.17861E-0011
  0.10000E+0004 -0.29452E+0004 -0.19010E-0011 -0.16741E-0011 -0.58734E-0012
  0.10432E+0004 -0.29451E+0004 -0.23114E-0011 -0.20352E-0011 -0.72137E-0012
  0.11250E+0004 -0.29450E+0004 -0.33006E-0011 -0.28997E-0011 -0.10507E-0011
  0.12068E+0004 -0.29449E+0004 -0.46274E-0011 -0.40641E-0011 -0.14865E-0011
  0.12500E+0004 -0.29448E+0004 -0.54984E-0011 -0.48159E-0011 -0.17907E-0011
  0.10000E+0004 -0.29337E+0004 -0.19604E-0011 -0.17216E-0011 -0.59407E-0012
  0.10432E+0004 -0.29337E+0004 -0.23747E-0011 -0.20855E-0011 -0.72051E-0012
  0.11250E+0004 -0.29335E+0004 -0.33905E-0011 -0.29799E-0011 -0.10460E-0011
  0.12068E+0004 -0.29334E+0004 -0.47454E-0011 -0.41625E-0011 -0.14840E-0011
  0.12500E+0004 -0.29333E+0004 -0.56438E-0011 -0.49443E-0011 -0.17909E-0011
  0.12500E+0004 -0.30000E+0004 -0.48511E-0011 -0.42632E-0011 -0.18141E-0011
  0.12932E+0004 -0.30000E+0004 -0.57565E-0011 -0.50376E-0011 -0.21775E-0011
  0.13750E+0004 -0.30000E+0004 -0.78687E-0011 -0.68823E-0011 -0.29915E-0011
  0.14568E+0004 -0.30000E+0004 -0.10583E-0010 -0.92506E-0011 -0.40432E-0011
  0.15000E+0004 -0.30000E+0004 -0.12286E-0010 -0.10741E-0010 -0.46942E-0011
  0.12500E+0004 -0.29885E+0004 -0.49787E-0011 -0.43870E-0011 -0.17872E-0011
  0.12932E+0004 -0.29885E+0004 -0.59113E-0011 -0.51793E-0011 -0.21634E-0011
  0.13750E+0004 -0.29884E+0004 -0.80706E-0011 -0.70609E-0011 -0.29809E-0011
  0.14568E+0004 -0.29884E+0004 -0.10828E-0010 -0.94654E-0011 -0.40196E-0011
  0.15000E+0004 -0.29884E+0004 -0.12564E-0010 -0.10981E-0010 -0.46730E-0011
  0.12500E+0004 -0.29667E+0004 -0.52358E-0011 -0.46004E-0011 -0.17861E-0011
  0.12932E+0004 -0.29666E+0004 -0.62001E-0011 -0.54320E-0011 -0.21395E-0011
  0.13750E+0004 -0.29665E+0004 -0.84415E-0011 -0.73825E-0011 -0.29507E-0011
  0.14568E+0004 -0.29665E+0004 -0.11306E-0010 -0.98807E-0011 -0.39883E-0011
  0.15000E+0004 -0.29664E+0004 -0.13105E-0010 -0.11440E-0010 -0.46533E-0011
  0.12500E+0004 -0.29448E+0004 -0.54984E-0011 -0.48159E-0011 -0.17907E-0011
  0.12932E+0004 -0.29448E+0004 -0.64960E-0011 -0.56865E-0011 -0.21247E-0011
  0.13750E+0004 -0.29446E+0004 -0.88178E-0011 -0.77103E-0011 -0.29209E-0011
  0.14568E+0004 -0.29445E+0004 -0.11792E-0010 -0.10298E-0010 -0.39657E-0011
  0.15000E+0004 -0.29444E+0004 -0.13654E-0010 -0.11903E-0010 -0.46419E-0011
  0.12500E+0004 -0.29333E+0004 -0.56438E-0011 -0.49443E-0011 -0.17909E-0011
  0.12932E+0004 -0.29333E+0004 -0.66574E-0011 -0.58288E-0011 -0.21183E-0011
  0.13750E+0004 -0.29331E+0004 -0.90288E-0011 -0.78937E-0011 -0.29184E-0011
  0.14568E+0004 -0.29329E+0004 -0.12049E-0010 -0.10517E-0010 -0.39557E-0011
  0.15000E+0004 -0.29328E+0004 -0.13925E-0010 -0.12144E-0010 -0.46009E-0011
  0.15000E+0004 -0.30000E+0004 -0.12286E-0010 -0.10741E-0010 -0.46942E-0011
  0.15432E+0004 -0.30000E+0004 -0.14222E-0010 -0.12401E-0010 -0.54885E-0011
  0.16250E+0004 -0.30000E+0004 -0.18507E-0010 -0.16110E-0010 -0.71984E-0011
  0.17068E+0004 -0.30000E+0004 -0.23703E-0010 -0.20583E-0010 -0.93201E-0011
  0.17500E+0004 -0.30000E+0004 -0.26837E-0010 -0.23267E-0010 -0.10630E-0010
  0.15000E+0004 -0.29884E+0004 -0.12564E-0010 -0.10981E-0010 -0.46730E-0011
  0.15432E+0004 -0.29884E+0004 -0.14531E-0010 -0.12672E-0010 -0.54573E-0011
  0.16250E+0004 -0.29884E+0004 -0.18884E-0010 -0.16437E-0010 -0.71640E-0011
  0.17068E+0004 -0.29883E+0004 -0.24151E-0010 -0.20969E-0010 -0.92836E-0011
  0.17500E+0004 -0.29883E+0004 -0.27324E-0010 -0.23681E-0010 -0.10596E-0010
  0.15000E+0004 -0.29664E+0004 -0.13105E-0010 -0.11440E-0010 -0.46533E-0011
  0.15432E+0004 -0.29664E+0004 -0.15128E-0010 -0.13188E-0010 -0.54163E-0011
  0.16250E+0004 -0.29663E+0004 -0.19608E-0010 -0.17060E-0010 -0.71147E-0011
  0.17068E+0004 -0.29662E+0004 -0.25005E-0010 -0.21698E-0010 -0.92246E-0011
  0.17500E+0004 -0.29661E+0004 -0.28243E-0010 -0.24465E-0010 -0.10526E-0010
  0.15000E+0004 -0.29444E+0004 -0.13654E-0010 -0.11903E-0010 -0.46419E-0011
  0.15432E+0004 -0.29443E+0004 -0.15734E-0010 -0.13709E-0010 -0.53830E-0011
  0.16250E+0004 -0.29442E+0004 -0.20340E-0010 -0.17684E-0010 -0.70788E-0011
  0.17068E+0004 -0.29440E+0004 -0.25863E-0010 -0.22427E-0010 -0.91723E-0011
  0.17500E+0004 -0.29440E+0004 -0.29158E-0010 -0.25245E-0010 -0.10455E-0010
  0.15000E+0004 -0.29328E+0004 -0.13925E-0010 -0.12144E-0010 -0.46009E-0011
  0.15432E+0004 -0.29327E+0004 -0.16048E-0010 -0.13981E-0010 -0.53569E-0011
  0.16250E+0004 -0.29325E+0004 -0.20734E-0010 -0.18013E-0010 -0.70742E-0011
  0.17068E+0004 -0.29324E+0004 -0.26319E-0010 -0.22811E-0010 -0.91540E-0011
  0.17500E+0004 -0.29323E+0004 -0.29638E-0010 -0.25659E-0010 -0.10411E-0010
  0.17500E+0004 -0.30000E+0004 -0.26837E-0010 -0.23267E-0010 -0.10630E-0010
  0.17932E+0004 -0.30000E+0004 -0.30223E-0010 -0.26166E-0010 -0.12042E-0010
  0.18750E+0004 -0.30000E+0004 -0.37370E-0010 -0.32246E-0010 -0.15105E-0010
  0.19568E+0004 -0.30000E+0004 -0.45387E-0010 -0.38995E-0010 -0.18686E-0010
  0.20000E+0004 -0.30000E+0004 -0.49901E-0010 -0.42764E-0010 -0.20774E-0010
  0.17500E+0004 -0.29883E+0004 -0.27324E-0010 -0.23681E-0010 -0.10596E-0010
  0.17932E+0004 -0.29883E+0004 -0.30743E-0010 -0.26609E-0010 -0.12002E-0010
  0.18750E+0004 -0.29882E+0004 -0.37949E-0010 -0.32734E-0010 -0.15059E-0010
  0.19568E+0004 -0.29882E+0004 -0.46002E-0010 -0.39515E-0010 -0.18623E-0010
  0.20000E+0004 -0.29882E+0004 -0.50518E-0010 -0.43285E-0010 -0.20698E-0010
  0.17500E+0004 -0.29661E+0004 -0.28243E-0010 -0.24465E-0010 -0.10526E-0010
  0.17932E+0004 -0.29661E+0004 -0.31727E-0010 -0.27445E-0010 -0.11925E-0010
  0.18750E+0004 -0.29660E+0004 -0.39043E-0010 -0.33651E-0010 -0.14977E-0010
  0.19568E+0004 -0.29658E+0004 -0.47162E-0010 -0.40475E-0010 -0.18530E-0010
  0.20000E+0004 -0.29658E+0004 -0.51688E-0010 -0.44240E-0010 -0.20600E-0010
  0.17500E+0004 -0.29440E+0004 -0.29158E-0010 -0.25245E-0010 -0.10455E-0010
  0.17932E+0004 -0.29439E+0004 -0.32713E-0010 -0.28276E-0010 -0.11862E-0010
  0.18750E+0004 -0.29437E+0004 -0.40134E-0010 -0.34559E-0010 -0.14909E-0010
  0.19568E+0004 -0.29435E+0004 -0.48310E-0010 -0.41413E-0010 -0.18451E-0010
  0.20000E+0004 -0.29434E+0004 -0.52842E-0010 -0.45172E-0010 -0.20517E-0010
  0.17500E+0004 -0.29323E+0004 -0.29638E-0010 -0.25659E-0010 -0.10411E-0010
  0.17932E+0004 -0.29321E+0004 -0.33237E-0010 -0.28710E-0010 -0.11841E-0010
  0.18750E+0004 -0.29319E+0004 -0.40706E-0010 -0.35033E-0010 -0.14877E-0010
  0.19568E+0004 -0.29317E+0004 -0.48908E-0010 -0.41899E-0010 -0.18410E-0010
  0.20000E+0004 -0.29316E+0004 -0.53439E-0010 -0.45654E-0010 -0.20467E-0010
  0.20000E+0004 -0.30000E+0004 -0.49901E-0010 -0.42764E-0010 -0.20774E-0010
  0.20432E+0004 -0.30000E+0004 -0.54542E-0010 -0.46625E-0010 -0.22958E-0010
  0.21250E+0004 -0.30000E+0004 -0.63518E-0010 -0.53952E-0010 -0.27446E-0010
  0.22068E+0004 -0.30000E+0004 -0.72243E-0010 -0.60876E-0010 -0.32237E-0010
  0.22500E+0004 -0.30000E+0004 -0.76503E-0010 -0.64133E-0010 -0.34835E-0010
  0.20000E+0004 -0.29882E+0004 -0.50518E-0010 -0.43285E-0010 -0.20698E-0010
  0.20432E+0004 -0.29882E+0004 -0.55165E-0010 -0.47133E-0010 -0.22900E-0010
  0.21250E+0004 -0.29881E+0004 -0.64099E-0010 -0.54414E-0010 -0.27384E-0010
  0.22068E+0004 -0.29881E+0004 -0.72708E-0010 -0.61208E-0010 -0.32182E-0010
  0.22500E+0004 -0.29880E+0004 -0.76876E-0010 -0.64376E-0010 -0.34785E-0010
  0.20000E+0004 -0.29658E+0004 -0.51688E-0010 -0.44240E-0010 -0.20600E-0010
  0.20432E+0004 -0.29657E+0004 -0.56327E-0010 -0.48073E-0010 -0.22796E-0010
  0.21250E+0004 -0.29656E+0004 -0.65164E-0010 -0.55238E-0010 -0.27278E-0010
  0.22068E+0004 -0.29654E+0004 -0.73546E-0010 -0.61798E-0010 -0.32080E-0010
  0.22500E+0004 -0.29654E+0004 -0.77524E-0010 -0.64780E-0010 -0.34683E-0010
  0.20000E+0004 -0.29434E+0004 -0.52842E-0010 -0.45172E-0010 -0.20517E-0010
  0.20432E+0004 -0.29433E+0004 -0.57463E-0010 -0.48974E-0010 -0.22707E-0010
  0.21250E+0004 -0.29430E+0004 -0.66187E-0010 -0.56013E-0010 -0.27180E-0010
  0.22068E+0004 -0.29428E+0004 -0.74325E-0010 -0.62326E-0010 -0.31982E-0010
  0.22500E+0004 -0.29427E+0004 -0.78099E-0010 -0.65104E-0010 -0.34586E-0010
  0.20000E+0004 -0.29316E+0004 -0.53439E-0010 -0.45654E-0010 -0.20467E-0010
  0.20432E+0004 -0.29314E+0004 -0.58053E-0010 -0.49438E-0010 -0.22664E-0010
  0.21250E+0004 -0.29312E+0004 -0.66714E-0010 -0.56405E-0010 -0.27136E-0010
  0.22068E+0004 -0.29309E+0004 -0.74705E-0010 -0.62570E-0010 -0.31927E-0010
  0.22500E+0004 -0.29307E+0004 -0.78379E-0010 -0.65245E-0010 -0.34547E-0010
  0.22500E+0004 -0.30000E+0004 -0.76503E-0010 -0.64133E-0010 -0.34835E-0010
  0.22932E+0004 -0.30000E+0004 -0.80355E-0010 -0.66947E-0010 -0.37452E-0010
  0.23750E+0004 -0.30000E+0004 -0.85975E-0010 -0.70577E-0010 -0.42287E-0010
  0.24568E+0004 -0.30000E+0004 -0.88312E-0010 -0.70951E-0010 -0.46697E-0010
  0.25000E+0004 -0.30000E+0004 -0.87720E-0010 -0.69371E-0010 -0.48720E-0010
  0.22500E+0004 -0.29880E+0004 -0.76876E-0010 -0.64376E-0010 -0.34785E-0010
  0.22932E+0004 -0.29880E+0004 -0.80606E-0010 -0.67071E-0010 -0.37406E-0010
  0.23750E+0004 -0.29880E+0004 -0.85898E-0010 -0.70384E-0010 -0.42256E-0010
  0.24568E+0004 -0.29879E+0004 -0.87765E-0010 -0.70313E-0010 -0.46688E-0010
  0.25000E+0004 -0.29879E+0004 -0.86861E-0010 -0.68442E-0010 -0.48728E-0010
  0.22500E+0004 -0.29654E+0004 -0.77524E-0010 -0.64780E-0010 -0.34683E-0010
  0.22932E+0004 -0.29653E+0004 -0.81007E-0010 -0.67233E-0010 -0.37311E-0010
  0.23750E+0004 -0.29651E+0004 -0.85664E-0010 -0.69933E-0010 -0.42193E-0010
  0.24568E+0004 -0.29649E+0004 -0.86615E-0010 -0.68995E-0010 -0.46663E-0010
  0.25000E+0004 -0.29648E+0004 -0.85102E-0010 -0.66552E-0010 -0.48729E-0010
  0.22500E+0004 -0.29427E+0004 -0.78099E-0010 -0.65104E-0010 -0.34586E-0010
  0.22932E+0004 -0.29426E+0004 -0.81322E-0010 -0.67304E-0010 -0.37216E-0010
  0.23750E+0004 -0.29423E+0004 -0.85306E-0010 -0.69360E-0010 -0.42112E-0010
  0.24568E+0004 -0.29420E+0004 -0.85306E-0010 -0.67528E-0010 -0.46607E-0010
  0.25000E+0004 -0.29418E+0004 -0.83162E-0010 -0.64498E-0010 -0.48690E-0010
  0.22500E+0004 -0.29307E+0004 -0.78379E-0010 -0.65245E-0010 -0.34547E-0010
  0.22932E+0004 -0.29306E+0004 -0.81453E-0010 -0.67303E-0010 -0.37168E-0010
  0.23750E+0004 -0.29302E+0004 -0.85068E-0010 -0.69012E-0010 -0.42061E-0010
  0.24568E+0004 -0.29299E+0004 -0.84547E-0010 -0.66693E-0010 -0.46556E-0010
  0.25000E+0004 -0.29297E+0004 -0.82060E-0010 -0.63348E-0010 -0.48638E-0010
  0.25000E+0004 -0.30000E+0004 -0.87720E-0010 -0.69371E-0010 -0.48720E-0010
  0.25432E+0004 -0.30000E+0004 -0.85552E-0010 -0.66271E-0010 -0.50451E-0010
  0.26250E+0004 -0.30000E+0004 -0.76168E-0010 -0.55344E-0010 -0.52685E-0010
  0.27068E+0004 -0.30000E+0004 -0.58189E-0010 -0.36275E-0010 -0.53035E-0010
  0.27500E+0004 -0.30000E+0004 -0.44543E-0010 -0.22275E-0010 -0.52289E-0010
  0.25000E+0004 -0.29879E+0004 -0.86861E-0010 -0.68442E-0010 -0.48728E-0010
  0.25432E+0004 -0.29878E+0004 -0.84341E-0010 -0.65001E-0010 -0.50503E-0010
  0.26250E+0004 -0.29878E+0004 -0.74113E-0010 -0.53296E-0010 -0.52771E-0010
  0.27068E+0004 -0.29877E+0004 -0.55090E-0010 -0.33264E-0010 -0.53183E-0010
  0.27500E+0004 -0.29876E+0004 -0.40799E-0010 -0.18690E-0010 -0.52446E-0010
  0.25000E+0004 -0.29648E+0004 -0.85102E-0010 -0.66552E-0010 -0.48729E-0010
  0.25432E+0004 -0.29647E+0004 -0.81873E-0010 -0.62454E-0010 -0.50528E-0010
  0.26250E+0004 -0.29645E+0004 -0.70016E-0010 -0.49250E-0010 -0.52855E-0010
  0.27068E+0004 -0.29643E+0004 -0.48981E-0010 -0.27374E-0010 -0.53359E-0010
  0.27500E+0004 -0.29642E+0004 -0.33486E-0010 -0.11701E-0010 -0.52702E-0010
  0.25000E+0004 -0.29418E+0004 -0.83162E-0010 -0.64498E-0010 -0.48690E-0010
  0.25432E+0004 -0.29417E+0004 -0.79200E-0010 -0.59727E-0010 -0.50498E-0010
  0.26250E+0004 -0.29413E+0004 -0.65679E-0010 -0.44994E-0010 -0.52871E-0010
  0.27068E+0004 -0.29410E+0004 -0.42593E-0010 -0.21248E-0010 -0.53444E-0010
  0.27500E+0004 -0.29408E+0004 -0.25850E-0010 -0.44441E-0011 -0.52823E-0010
  0.25000E+0004 -0.29297E+0004 -0.82060E-0010 -0.63348E-0010 -0.48638E-0010
  0.25432E+0004 -0.29295E+0004 -0.77715E-0010 -0.58215E-0010 -0.50472E-0010
  0.26250E+0004 -0.29291E+0004 -0.63296E-0010 -0.42662E-0010 -0.52856E-0010
  0.27068E+0004 -0.29287E+0004 -0.39105E-0010 -0.17925E-0010 -0.53436E-0010
  0.27500E+0004 -0.29284E+0004 -0.21696E-0010 -0.51363E-0012 -0.52836E-0010
  0.27500E+0004 -0.30000E+0004 -0.44543E-0010 -0.22275E-0010 -0.52289E-0010
  0.27932E+0004 -0.30000E+0004 -0.27635E-0010 -0.52377E-0011 -0.50763E-0010
  0.28750E+0004 -0.30000E+0004  0.14531E-0010  0.36527E-0010 -0.45405E-0010
  0.29568E+0004 -0.30000E+0004  0.71552E-0010  0.92119E-0010 -0.36341E-0010
  0.30000E+0004 -0.30000E+0004  0.10818E-0009  0.12749E-0009 -0.29884E-0010
  0.27500E+0004 -0.29876E+0004 -0.40799E-0010 -0.18690E-0010 -0.52446E-0010
  0.27932E+0004 -0.29876E+0004 -0.23198E-0010 -0.10108E-0011 -0.50972E-0010
  0.28750E+0004 -0.29875E+0004  0.20444E-0010  0.42085E-0010 -0.45688E-0010
  0.29568E+0004 -0.29875E+0004  0.79117E-0010  0.99150E-0010 -0.36707E-0010
  0.30000E+0004 -0.29874E+0004  0.11671E-0009  0.13537E-0009 -0.30260E-0010
  0.27500E+0004 -0.29642E+0004 -0.33486E-0010 -0.11701E-0010 -0.52702E-0010
  0.27932E+0004 -0.29641E+0004 -0.14533E-0010  0.71988E-0011 -0.51262E-0010
  0.28750E+0004 -0.29639E+0004  0.31928E-0010  0.52837E-0010 -0.46109E-0010
  0.29568E+0004 -0.29637E+0004  0.93760E-0010  0.11269E-0009 -0.37226E-0010
  0.30000E+0004 -0.29636E+0004  0.13314E-0009  0.15050E-0009 -0.30831E-0010
  0.27500E+0004 -0.29408E+0004 -0.25850E-0010 -0.44441E-0011 -0.52823E-0010
  0.27932E+0004 -0.29406E+0004 -0.55420E-0011  0.15669E-0010 -0.51421E-0010
  0.28750E+0004 -0.29402E+0004  0.43766E-0010  0.63856E-0010 -0.46363E-0010
  0.29568E+0004 -0.29399E+0004  0.10877E-0009  0.12651E-0009 -0.37552E-0010
  0.30000E+0004 -0.29397E+0004  0.14991E-0009  0.16585E-0009 -0.31210E-0010
  0.27500E+0004 -0.29284E+0004 -0.21696E-0010 -0.51363E-0012 -0.52836E-0010
  0.27932E+0004 -0.29282E+0004 -0.67405E-0012  0.20238E-0010 -0.51455E-0010
  0.28750E+0004 -0.29278E+0004  0.50155E-0010  0.69768E-0010 -0.46410E-0010
  0.29568E+0004 -0.29273E+0004  0.11683E-0009  0.13390E-0009 -0.37645E-0010
  0.30000E+0004 -0.29271E+0004  0.15890E-0009  0.17405E-0009 -0.31314E-0010
  0.30000E+0004 -0.30000E+0004  0.10818E-0009  0.12749E-0009 -0.29884E-0010
  0.30432E+0004 -0.30000E+0004  0.14969E-0009  0.16735E-0009 -0.22076E-0010
  0.31250E+0004 -0.30000E+0004  0.24206E-0009  0.25547E-0009 -0.36061E-0011
  0.32068E+0004 -0.30000E+0004  0.35276E-0009  0.36025E-0009  0.20044E-0010
  0.32500E+0004 -0.30000E+0004  0.41844E-0009  0.42210E-0009  0.34659E-0010
  0.30000E+0004 -0.29874E+0004  0.11671E-0009  0.13537E-0009 -0.30260E-0010
  0.30432E+0004 -0.29874E+0004  0.15915E-0009  0.17607E-0009 -0.22529E-0010
  0.31250E+0004 -0.29873E+0004  0.25337E-0009  0.26579E-0009 -0.41243E-0011
  0.32068E+0004 -0.29873E+0004  0.36588E-0009  0.37211E-0009  0.19471E-0010
  0.32500E+0004 -0.29872E+0004  0.43244E-0009  0.43468E-0009  0.34082E-0010
  0.30000E+0004 -0.29636E+0004  0.13314E-0009  0.15050E-0009 -0.30831E-0010
  0.30432E+0004 -0.29635E+0004  0.17737E-0009  0.19276E-0009 -0.23177E-0010
  0.31250E+0004 -0.29633E+0004  0.27507E-0009  0.28548E-0009 -0.48843E-0011
  0.32068E+0004 -0.29631E+0004  0.39093E-0009  0.39463E-0009  0.18618E-0010
  0.32500E+0004 -0.29630E+0004  0.45914E-0009  0.45855E-0009  0.33194E-0010
  0.30000E+0004 -0.29397E+0004  0.14991E-0009  0.16585E-0009 -0.31210E-0010
  0.30432E+0004 -0.29395E+0004  0.19594E-0009  0.20966E-0009 -0.23595E-0010
  0.31250E+0004 -0.29393E+0004  0.29705E-0009  0.30531E-0009 -0.53834E-0011
  0.32068E+0004 -0.29390E+0004  0.41617E-0009  0.41719E-0009  0.18049E-0010
  0.32500E+0004 -0.29388E+0004  0.48596E-0009  0.48240E-0009  0.32580E-0010
  0.30000E+0004 -0.29271E+0004  0.15890E-0009  0.17405E-0009 -0.31314E-0010
  0.30432E+0004 -0.29269E+0004  0.20586E-0009  0.21866E-0009 -0.23728E-0010
  0.31250E+0004 -0.29266E+0004  0.30875E-0009  0.31582E-0009 -0.55529E-0011
  0.32068E+0004 -0.29262E+0004  0.42955E-0009  0.42909E-0009  0.17841E-0010
  0.32500E+0004 -0.29261E+0004  0.50016E-0009  0.49499E-0009  0.32359E-0010
  0.32500E+0004 -0.30000E+0004  0.41844E-0009  0.42210E-0009  0.34659E-0010
  0.32932E+0004 -0.30000E+0004  0.48892E-0009  0.48823E-0009  0.50770E-0010
  0.33750E+0004 -0.30000E+0004  0.63462E-0009  0.62417E-0009  0.85360E-0010
  0.34568E+0004 -0.30000E+0004  0.79352E-0009  0.77132E-0009  0.12492E-0009
  0.35000E+0004 -0.30000E+0004  0.88119E-0009  0.85205E-0009  0.14755E-0009
  0.32500E+0004 -0.29872E+0004  0.43244E-0009  0.43468E-0009  0.34082E-0010
  0.32932E+0004 -0.29872E+0004  0.50374E-0009  0.50147E-0009  0.50179E-0010
  0.33750E+0004 -0.29872E+0004  0.65073E-0009  0.63841E-0009  0.84757E-0010
  0.34568E+0004 -0.29871E+0004  0.81039E-0009  0.78607E-0009  0.12432E-0009
  0.35000E+0004 -0.29871E+0004  0.89820E-0009  0.86680E-0009  0.14695E-0009
  0.32500E+0004 -0.29630E+0004  0.45914E-0009  0.45855E-0009  0.33194E-0010
  0.32932E+0004 -0.29630E+0004  0.53192E-0009  0.52654E-0009  0.49256E-0010
  0.33750E+0004 -0.29629E+0004  0.68115E-0009  0.66518E-0009  0.83793E-0010
  0.34568E+0004 -0.29628E+0004  0.84204E-0009  0.81358E-0009  0.12332E-0009
  0.35000E+0004 -0.29627E+0004  0.92998E-0009  0.89420E-0009  0.14596E-0009
  0.32500E+0004 -0.29388E+0004  0.48596E-0009  0.48240E-0009  0.32580E-0010
  0.32932E+0004 -0.29387E+0004  0.56012E-0009  0.55148E-0009  0.48605E-0010
  0.33750E+0004 -0.29386E+0004  0.71138E-0009  0.69162E-0009  0.83065E-0010
  0.34568E+0004 -0.29384E+0004  0.87320E-0009  0.84049E-0009  0.12248E-0009
  0.35000E+0004 -0.29383E+0004  0.96109E-0009  0.92084E-0009  0.14510E-0009
  0.32500E+0004 -0.29261E+0004  0.50016E-0009  0.49499E-0009  0.32359E-0010
  0.32932E+0004 -0.29259E+0004  0.57500E-0009  0.56458E-0009  0.48368E-0010
  0.33750E+0004 -0.29257E+0004  0.72724E-0009  0.70541E-0009  0.82779E-0010
  0.34568E+0004 -0.29255E+0004  0.88944E-0009  0.85444E-0009  0.12212E-0009
  0.35000E+0004 -0.29254E+0004  0.97718E-0009  0.93456E-0009  0.14466E-0009
  0.35000E+0004 -0.30000E+0004  0.88119E-0009  0.85205E-0009  0.14755E-0009
  0.35432E+0004 -0.30000E+0004  0.97049E-0009  0.93383E-0009  0.17132E-0009
  0.36250E+0004 -0.30000E+0004  0.11407E-0008  0.10885E-0008  0.21882E-0009
  0.37068E+0004 -0.30000E+0004  0.13056E-0008  0.12362E-0008  0.26842E-0009
  0.37500E+0004 -0.30000E+0004  0.13874E-0008  0.13084E-0008  0.29501E-0009
  0.35000E+0004 -0.29871E+0004  0.89820E-0009  0.86680E-0009  0.14695E-0009
  0.35432E+0004 -0.29871E+0004  0.98741E-0009  0.94838E-0009  0.17075E-0009
  0.36250E+0004 -0.29871E+0004  0.11567E-0008  0.11020E-0008  0.21824E-0009
  0.37068E+0004 -0.29870E+0004  0.13196E-0008  0.12477E-0008  0.26778E-0009
  0.37500E+0004 -0.29870E+0004  0.13998E-0008  0.13184E-0008  0.29430E-0009
  0.35000E+0004 -0.29627E+0004  0.92998E-0009  0.89420E-0009  0.14596E-0009
  0.35432E+0004 -0.29627E+0004  0.10188E-0008  0.97527E-0009  0.16970E-0009
  0.36250E+0004 -0.29626E+0004  0.11861E-0008  0.11266E-0008  0.21706E-0009
  0.37068E+0004 -0.29625E+0004  0.13447E-0008  0.12682E-0008  0.26632E-0009
  0.37500E+0004 -0.29624E+0004  0.14217E-0008  0.13359E-0008  0.29256E-0009
  0.35000E+0004 -0.29383E+0004  0.96109E-0009  0.92084E-0009  0.14510E-0009
  0.35432E+0004 -0.29382E+0004  0.10494E-0008  0.10012E-0008  0.16872E-0009
  0.36250E+0004 -0.29381E+0004  0.12142E-0008  0.11500E-0008  0.21579E-0009
  0.37068E+0004 -0.29379E+0004  0.13680E-0008  0.12871E-0008  0.26458E-0009
  0.37500E+0004 -0.29378E+0004  0.14414E-0008  0.13515E-0008  0.29040E-0009
  0.35000E+0004 -0.29254E+0004  0.97718E-0009  0.93456E-0009  0.14466E-0009
  0.35432E+0004 -0.29253E+0004  0.10652E-0008  0.10146E-0008  0.16823E-0009
  0.36250E+0004 -0.29251E+0004  0.12284E-0008  0.11618E-0008  0.21510E-0009
  0.37068E+0004 -0.29249E+0004  0.13795E-0008  0.12963E-0008  0.26351E-0009
  0.37500E+0004 -0.29248E+0004  0.14509E-0008  0.13589E-0008  0.28905E-0009
  0.37500E+0004 -0.30000E+0004  0.13874E-0008  0.13084E-0008  0.29501E-0009
  0.37932E+0004 -0.30000E+0004  0.14637E-0008  0.13749E-0008  0.32146E-0009
  0.38750E+0004 -0.30000E+0004  0.15877E-0008  0.14799E-0008  0.37046E-0009
  0.39568E+0004 -0.30000E+0004  0.16754E-0008  0.15487E-0008  0.41618E-0009
  0.40000E+0004 -0.30000E+0004  0.17031E-0008  0.15669E-0008  0.43807E-0009
  0.37500E+0004 -0.29870E+0004  0.13998E-0008  0.13184E-0008  0.29430E-0009
  0.37932E+0004 -0.29870E+0004  0.14741E-0008  0.13830E-0008  0.32062E-0009
  0.38750E+0004 -0.29870E+0004  0.15933E-0008  0.14837E-0008  0.36924E-0009
  0.39568E+0004 -0.29869E+0004  0.16745E-0008  0.15468E-0008  0.41420E-0009
  0.40000E+0004 -0.29869E+0004  0.16980E-0008  0.15615E-0008  0.43562E-0009
  0.37500E+0004 -0.29624E+0004  0.14217E-0008  0.13359E-0008  0.29256E-0009
  0.37932E+0004 -0.29624E+0004  0.14921E-0008  0.13969E-0008  0.31859E-0009
  0.38750E+0004 -0.29622E+0004  0.16015E-0008  0.14888E-0008  0.36617E-0009
  0.39568E+0004 -0.29621E+0004  0.16697E-0008  0.15409E-0008  0.40950E-0009
  0.40000E+0004 -0.29621E+0004  0.16852E-0008  0.15487E-0008  0.42976E-0009
  0.37500E+0004 -0.29378E+0004  0.14414E-0008  0.13515E-0008  0.29040E-0009
  0.37932E+0004 -0.29377E+0004  0.15075E-0008  0.14086E-0008  0.31594E-0009
  0.38750E+0004 -0.29375E+0004  0.16064E-0008  0.14913E-0008  0.36216E-0009
  0.39568E+0004 -0.29373E+0004  0.16610E-0008  0.15318E-0008  0.40345E-0009
  0.40000E+0004 -0.29372E+0004  0.16679E-0008  0.15326E-0008  0.42228E-0009
  0.37500E+0004 -0.29248E+0004  0.14509E-0008  0.13589E-0008  0.28905E-0009
  0.37932E+0004 -0.29247E+0004  0.15146E-0008  0.14139E-0008  0.31429E-0009
  0.38750E+0004 -0.29245E+0004  0.16076E-0008  0.14916E-0008  0.35968E-0009
  0.39568E+0004 -0.29243E+0004  0.16547E-0008  0.15257E-0008  0.39974E-0009
  0.40000E+0004 -0.29241E+0004  0.16570E-0008  0.15227E-0008  0.41769E-0009
  0.40000E+0004 -0.30000E+0004  0.17031E-0008  0.15669E-0008  0.43807E-0009
  0.40432E+0004 -0.30000E+0004  0.17159E-0008  0.15707E-0008  0.45829E-0009
  0.41250E+0004 -0.30000E+0004  0.16933E-0008  0.15334E-0008  0.48971E-0009
  0.42068E+0004 -0.30000E+0004  0.16012E-0008  0.14311E-0008  0.51002E-0009
  0.42500E+0004 -0.30000E+0004  0.15216E-0008  0.13487E-0008  0.51528E-0009
  0.40000E+0004 -0.29869E+0004  0.16980E-0008  0.15615E-0008  0.43562E-0009
  0.40432E+0004 -0.29869E+0004  0.17063E-0008  0.15614E-0008  0.45513E-0009
  0.41250E+0004 -0.29868E+0004  0.16737E-0008  0.15159E-0008  0.48483E-0009
  0.42068E+0004 -0.29868E+0004  0.15699E-0008  0.14043E-0008  0.50279E-0009
  0.42500E+0004 -0.29868E+0004  0.14835E-0008  0.13167E-0008  0.50645E-0009
  0.40000E+0004 -0.29621E+0004  0.16852E-0008  0.15487E-0008  0.42976E-0009
  0.40432E+0004 -0.29620E+0004  0.16844E-0008  0.15412E-0008  0.44776E-0009
  0.41250E+0004 -0.29619E+0004  0.16322E-0008  0.14798E-0008  0.47383E-0009
  0.42068E+0004 -0.29618E+0004  0.15057E-0008  0.13503E-0008  0.48692E-0009
  0.42500E+0004 -0.29617E+0004  0.14062E-0008  0.12525E-0008  0.48739E-0009
  0.40000E+0004 -0.29372E+0004  0.16679E-0008  0.15326E-0008  0.42228E-0009
  0.40432E+0004 -0.29371E+0004  0.16576E-0008  0.15173E-0008  0.43857E-0009
  0.41250E+0004 -0.29369E+0004  0.15850E-0008  0.14395E-0008  0.46055E-0009
  0.42068E+0004 -0.29367E+0004  0.14351E-0008  0.12918E-0008  0.46823E-0009
  0.42500E+0004 -0.29366E+0004  0.13222E-0008  0.11837E-0008  0.46535E-0009
  0.40000E+0004 -0.29241E+0004  0.16570E-0008  0.15227E-0008  0.41769E-0009
  0.40432E+0004 -0.29240E+0004  0.16415E-0008  0.15032E-0008  0.43298E-0009
  0.41250E+0004 -0.29238E+0004  0.15579E-0008  0.14167E-0008  0.45262E-0009
  0.42068E+0004 -0.29235E+0004  0.13954E-0008  0.12591E-0008  0.45727E-0009
  0.42500E+0004 -0.29234E+0004  0.12753E-0008  0.11456E-0008  0.45253E-0009
  0.42500E+0004 -0.30000E+0004  0.15216E-0008  0.13487E-0008  0.51528E-0009
  0.42932E+0004 -0.30000E+0004  0.14193E-0008  0.12458E-0008  0.51611E-0009
  0.43750E+0004 -0.30000E+0004  0.11602E-0008  0.99333E-0009  0.50375E-0009
  0.44568E+0004 -0.30000E+0004  0.81369E-0009  0.66600E-0009  0.47011E-0009
  0.45000E+0004 -0.30000E+0004  0.59569E-0009  0.46431E-0009  0.44250E-0009
  0.42500E+0004 -0.29868E+0004  0.14835E-0008  0.13167E-0008  0.50645E-0009
  0.42932E+0004 -0.29868E+0004  0.13740E-0008  0.12083E-0008  0.50552E-0009
  0.43750E+0004 -0.29867E+0004  0.11005E-0008  0.94505E-0009  0.48918E-0009
  0.44568E+0004 -0.29867E+0004  0.73879E-0009  0.60655E-0009  0.45089E-0009
  0.45000E+0004 -0.29867E+0004  0.51256E-0009  0.39892E-0009  0.42057E-0009
  0.42500E+0004 -0.29617E+0004  0.14062E-0008  0.12525E-0008  0.48739E-0009
  0.42932E+0004 -0.29616E+0004  0.12829E-0008  0.11336E-0008  0.48295E-0009
  0.43750E+0004 -0.29615E+0004  0.98178E-0009  0.84975E-0009  0.45884E-0009
  0.44568E+0004 -0.29614E+0004  0.59106E-0009  0.49006E-0009  0.41160E-0009
  0.45000E+0004 -0.29614E+0004  0.34935E-0009  0.27125E-0009  0.37619E-0009
  0.42500E+0004 -0.29366E+0004  0.13222E-0008  0.11837E-0008  0.46535E-0009
  0.42932E+0004 -0.29365E+0004  0.11849E-0008  0.10543E-0008  0.45718E-0009
  0.43750E+0004 -0.29364E+0004  0.85579E-0009  0.74961E-0009  0.42500E-0009
  0.44568E+0004 -0.29362E+0004  0.43607E-0009  0.36878E-0009  0.36872E-0009
  0.45000E+0004 -0.29361E+0004  0.17903E-0009  0.13890E-0009  0.32830E-0009
  0.42500E+0004 -0.29234E+0004  0.12753E-0008  0.11456E-0008  0.45253E-0009
  0.42932E+0004 -0.29233E+0004  0.11305E-0008  0.10105E-0008  0.44230E-0009
  0.43750E+0004 -0.29231E+0004  0.78646E-0009  0.69489E-0009  0.40575E-0009
  0.44568E+0004 -0.29229E+0004  0.35148E-0009  0.30296E-0009  0.34469E-0009
  0.45000E+0004 -0.29228E+0004  0.86438E-0010  0.67281E-0010  0.30166E-0009
  0.45000E+0004 -0.30000E+0004  0.59569E-0009  0.46431E-0009  0.44250E-0009
  0.45432E+0004 -0.30000E+0004  0.35380E-0009  0.24342E-0009  0.40748E-0009
  0.46250E+0004 -0.30000E+0004 -0.16706E-0009 -0.22259E-0009  0.31842E-0009
  0.47068E+0004 -0.30000E+0004 -0.76241E-0009 -0.74161E-0009  0.19715E-0009
  0.47500E+0004 -0.30000E+0004 -0.11026E-0008 -0.10321E-0008  0.11917E-0009
  0.45000E+0004 -0.29867E+0004  0.51256E-0009  0.39892E-0009  0.42057E-0009
  0.45432E+0004 -0.29866E+0004  0.26247E-0009  0.17216E-0009  0.38275E-0009
  0.46250E+0004 -0.29866E+0004 -0.27367E-0009 -0.30479E-0009  0.28833E-0009
  0.47068E+0004 -0.29866E+0004 -0.88320E-0009 -0.83419E-0009  0.16215E-0009
  0.47500E+0004 -0.29865E+0004 -0.12301E-0008 -0.11299E-0008  0.81981E-0010
  0.45000E+0004 -0.29614E+0004  0.34935E-0009  0.27125E-0009  0.37619E-0009
  0.45432E+0004 -0.29613E+0004  0.83825E-0010  0.33386E-0010  0.33319E-0009
  0.46250E+0004 -0.29612E+0004 -0.48065E-0009 -0.46401E-0009  0.22902E-0009
  0.47068E+0004 -0.29611E+0004 -0.11160E-0008 -0.10126E-0008  0.94224E-0010
  0.47500E+0004 -0.29610E+0004 -0.14750E-0008 -0.13176E-0008  0.10443E-0010
  0.45000E+0004 -0.29361E+0004  0.17903E-0009  0.13890E-0009  0.32830E-0009
  0.45432E+0004 -0.29360E+0004 -0.10167E-0009 -0.10992E-0009  0.28024E-0009
  0.46250E+0004 -0.29358E+0004 -0.69354E-0009 -0.62729E-0009  0.16691E-0009
  0.47068E+0004 -0.29356E+0004 -0.13532E-0008 -0.11943E-0008  0.24531E-0010
  0.47500E+0004 -0.29355E+0004 -0.17232E-0008 -0.15082E-0008 -0.62105E-0010
  0.45000E+0004 -0.29228E+0004  0.86438E-0010  0.67281E-0010  0.30166E-0009
  0.45432E+0004 -0.29226E+0004 -0.20211E-0009 -0.18725E-0009  0.25101E-0009
  0.46250E+0004 -0.29224E+0004 -0.80802E-0009 -0.71493E-0009  0.13311E-0009
  0.47068E+0004 -0.29222E+0004 -0.14798E-0008 -0.12913E-0008 -0.12825E-0010
  0.47500E+0004 -0.29220E+0004 -0.18552E-0008 -0.16097E-0008 -0.10065E-0009
  0.47500E+0004 -0.30000E+0004 -0.11026E-0008 -0.10321E-0008  0.11917E-0009
  0.47932E+0004 -0.30000E+0004 -0.14581E-0008 -0.13317E-0008  0.31417E-0010
  0.48750E+0004 -0.30000E+0004 -0.21657E-0008 -0.19153E-0008 -0.16268E-0009
  0.49568E+0004 -0.30000E+0004 -0.29017E-0008 -0.25066E-0008 -0.39171E-0009
  0.50000E+0004 -0.30000E+0004 -0.32946E-0008 -0.28164E-0008 -0.52544E-0009
  0.47500E+0004 -0.29865E+0004 -0.12301E-0008 -0.11299E-0008  0.81981E-0010
  0.47932E+0004 -0.29865E+0004 -0.15919E-0008 -0.14343E-0008 -0.75616E-0011
  0.48750E+0004 -0.29864E+0004 -0.23090E-0008 -0.20265E-0008 -0.20331E-0009
  0.49568E+0004 -0.29864E+0004 -0.30506E-0008 -0.26250E-0008 -0.43083E-0009
  0.50000E+0004 -0.29863E+0004 -0.34447E-0008 -0.29380E-0008 -0.56209E-0009
  0.47500E+0004 -0.29610E+0004 -0.14750E-0008 -0.13176E-0008  0.10443E-0010
  0.47932E+0004 -0.29609E+0004 -0.18477E-0008 -0.16311E-0008 -0.81824E-0010
  0.48750E+0004 -0.29607E+0004 -0.25805E-0008 -0.22383E-0008 -0.27914E-0009
  0.49568E+0004 -0.29606E+0004 -0.33301E-0008 -0.28492E-0008 -0.50181E-0009
  0.50000E+0004 -0.29605E+0004 -0.37245E-0008 -0.31674E-0008 -0.62720E-0009
  0.47500E+0004 -0.29355E+0004 -0.17232E-0008 -0.15082E-0008 -0.62105E-0010
  0.47932E+0004 -0.29353E+0004 -0.21054E-0008 -0.18300E-0008 -0.15621E-0009
  0.48750E+0004 -0.29350E+0004 -0.28510E-0008 -0.24510E-0008 -0.35297E-0009
  0.49568E+0004 -0.29347E+0004 -0.36047E-0008 -0.30725E-0008 -0.56811E-0009
  0.50000E+0004 -0.29346E+0004 -0.39971E-0008 -0.33949E-0008 -0.68604E-0009
  0.47500E+0004 -0.29220E+0004 -0.18552E-0008 -0.16097E-0008 -0.10065E-0009
  0.47932E+0004 -0.29218E+0004 -0.22419E-0008 -0.19356E-0008 -0.19535E-0009
  0.48750E+0004 -0.29215E+0004 -0.29929E-0008 -0.25633E-0008 -0.39090E-0009
  0.49568E+0004 -0.29211E+0004 -0.37471E-0008 -0.31896E-0008 -0.60100E-0009
  0.50000E+0004 -0.29209E+0004 -0.41375E-0008 -0.35138E-0008 -0.71432E-0009
  0.50000E+0004 -0.30000E+0004 -0.32946E-0008 -0.28164E-0008 -0.52544E-0009
  0.50432E+0004 -0.30000E+0004 -0.36868E-0008 -0.31221E-0008 -0.66695E-0009
  0.51250E+0004 -0.30000E+0004 -0.44168E-0008 -0.36841E-0008 -0.95162E-0009
  0.52068E+0004 -0.30000E+0004 -0.51113E-0008 -0.42159E-0008 -0.12474E-0008
  0.52500E+0004 -0.30000E+0004 -0.54561E-0008 -0.44826E-0008 -0.14023E-0008
  0.50000E+0004 -0.29863E+0004 -0.34447E-0008 -0.29380E-0008 -0.56209E-0009
  0.50432E+0004 -0.29863E+0004 -0.38365E-0008 -0.32464E-0008 -0.69983E-0009
  0.51250E+0004 -0.29862E+0004 -0.45614E-0008 -0.38124E-0008 -0.97305E-0009
  0.52068E+0004 -0.29862E+0004 -0.52441E-0008 -0.43461E-0008 -0.12511E-0008
  0.52500E+0004 -0.29861E+0004 -0.55798E-0008 -0.46128E-0008 -0.13938E-0008
  0.50000E+0004 -0.29605E+0004 -0.37245E-0008 -0.31674E-0008 -0.62720E-0009
  0.50432E+0004 -0.29603E+0004 -0.41139E-0008 -0.34802E-0008 -0.75647E-0009
  0.51250E+0004 -0.29601E+0004 -0.48249E-0008 -0.40517E-0008 -0.10053E-0008
  0.52068E+0004 -0.29599E+0004 -0.54808E-0008 -0.45867E-0008 -0.12467E-0008
  0.52500E+0004 -0.29598E+0004 -0.57968E-0008 -0.48523E-0008 -0.13649E-0008
  0.50000E+0004 -0.29346E+0004 -0.39971E-0008 -0.33949E-0008 -0.68604E-0009
  0.50432E+0004 -0.29344E+0004 -0.43814E-0008 -0.37108E-0008 -0.80508E-0009
  0.51250E+0004 -0.29341E+0004 -0.50733E-0008 -0.42851E-0008 -0.10259E-0008
  0.52068E+0004 -0.29337E+0004 -0.56966E-0008 -0.48185E-0008 -0.12271E-0008
  0.52500E+0004 -0.29336E+0004 -0.59897E-0008 -0.50813E-0008 -0.13188E-0008
  0.50000E+0004 -0.29209E+0004 -0.41375E-0008 -0.35138E-0008 -0.71432E-0009
  0.50432E+0004 -0.29207E+0004 -0.45181E-0008 -0.38309E-0008 -0.82730E-0009
  0.51250E+0004 -0.29203E+0004 -0.51977E-0008 -0.44056E-0008 -0.10320E-0008
  0.52068E+0004 -0.29199E+0004 -0.58014E-0008 -0.49368E-0008 -0.12105E-0008
  0.52500E+0004 -0.29197E+0004 -0.60812E-0008 -0.51974E-0008 -0.12874E-0008
  0.52500E+0004 -0.30000E+0004 -0.54561E-0008 -0.44826E-0008 -0.14023E-0008
  0.52932E+0004 -0.30000E+0004 -0.57822E-0008 -0.47384E-0008 -0.15534E-0008
  0.53750E+0004 -0.30000E+0004 -0.63397E-0008 -0.51971E-0008 -0.18152E-0008
  0.54568E+0004 -0.30000E+0004 -0.68034E-0008 -0.56243E-0008 -0.20243E-0008
  0.55000E+0004 -0.30000E+0004 -0.70056E-0008 -0.58403E-0008 -0.21035E-0008
  0.52500E+0004 -0.29861E+0004 -0.55798E-0008 -0.46128E-0008 -0.13938E-0008
  0.52932E+0004 -0.29861E+0004 -0.58947E-0008 -0.48681E-0008 -0.15306E-0008
  0.53750E+0004 -0.29860E+0004 -0.64251E-0008 -0.53236E-0008 -0.17602E-0008
  0.54568E+0004 -0.29860E+0004 -0.68544E-0008 -0.57447E-0008 -0.19304E-0008
  0.55000E+0004 -0.29860E+0004 -0.70354E-0008 -0.59560E-0008 -0.19868E-0008
  0.52500E+0004 -0.29598E+0004 -0.57968E-0008 -0.48523E-0008 -0.13649E-0008
  0.52932E+0004 -0.29598E+0004 -0.60880E-0008 -0.51051E-0008 -0.14734E-0008
  0.53750E+0004 -0.29596E+0004 -0.65625E-0008 -0.55518E-0008 -0.16393E-0008
  0.54568E+0004 -0.29594E+0004 -0.69219E-0008 -0.59580E-0008 -0.17340E-0008
  0.55000E+0004 -0.29594E+0004 -0.70607E-0008 -0.61589E-0008 -0.17463E-0008
  0.52500E+0004 -0.29336E+0004 -0.59897E-0008 -0.50813E-0008 -0.13188E-0008
  0.52932E+0004 -0.29334E+0004 -0.62539E-0008 -0.53297E-0008 -0.13973E-0008
  0.53750E+0004 -0.29332E+0004 -0.66664E-0008 -0.57637E-0008 -0.14967E-0008
  0.54568E+0004 -0.29329E+0004 -0.69503E-0008 -0.61510E-0008 -0.15136E-0008
  0.55000E+0004 -0.29328E+0004 -0.70444E-0008 -0.63391E-0008 -0.14812E-0008
  0.52500E+0004 -0.29197E+0004 -0.60812E-0008 -0.51974E-0008 -0.12874E-0008
  0.52932E+0004 -0.29195E+0004 -0.63299E-0008 -0.54427E-0008 -0.13494E-0008
  0.53750E+0004 -0.29192E+0004 -0.67073E-0008 -0.58685E-0008 -0.14125E-0008
  0.54568E+0004 -0.29189E+0004 -0.69493E-0008 -0.62442E-0008 -0.13877E-0008
  0.55000E+0004 -0.29187E+0004 -0.70187E-0008 -0.64247E-0008 -0.13313E-0008
  0.55000E+0004 -0.30000E+0004 -0.70056E-0008 -0.58403E-0008 -0.21035E-0008
  0.55432E+0004 -0.30000E+0004 -0.71759E-0008 -0.60504E-0008 -0.21568E-0008
  0.56250E+0004 -0.30000E+0004 -0.74073E-0008 -0.64430E-0008 -0.21680E-0008
  0.57068E+0004 -0.30000E+0004 -0.75135E-0008 -0.68365E-0008 -0.20397E-0008
  0.57500E+0004 -0.30000E+0004 -0.75180E-0008 -0.70491E-0008 -0.19067E-0008
  0.55000E+0004 -0.29860E+0004 -0.70354E-0008 -0.59560E-0008 -0.19868E-0008
  0.55432E+0004 -0.29859E+0004 -0.71829E-0008 -0.61606E-0008 -0.20158E-0008
  0.56250E+0004 -0.29859E+0004 -0.73663E-0008 -0.65393E-0008 -0.19787E-0008
  0.57068E+0004 -0.29859E+0004 -0.74197E-0008 -0.69144E-0008 -0.18009E-0008
  0.57500E+0004 -0.29858E+0004 -0.73950E-0008 -0.71152E-0008 -0.16422E-0008
  0.55000E+0004 -0.29594E+0004 -0.70607E-0008 -0.61589E-0008 -0.17463E-0008
  0.55432E+0004 -0.29593E+0004 -0.71628E-0008 -0.63510E-0008 -0.17293E-0008
  0.56250E+0004 -0.29592E+0004 -0.72522E-0008 -0.67000E-0008 -0.16007E-0008
  0.57068E+0004 -0.29590E+0004 -0.72036E-0008 -0.70366E-0008 -0.13305E-0008
  0.57500E+0004 -0.29590E+0004 -0.71230E-0008 -0.72133E-0008 -0.11246E-0008
  0.55000E+0004 -0.29328E+0004 -0.70444E-0008 -0.63391E-0008 -0.14812E-0008
  0.55432E+0004 -0.29326E+0004 -0.70986E-0008 -0.65164E-0008 -0.14176E-0008
  0.56250E+0004 -0.29324E+0004 -0.70904E-0008 -0.68312E-0008 -0.11982E-0008
  0.57068E+0004 -0.29322E+0004 -0.69377E-0008 -0.71250E-0008 -0.83792E-0009
  0.57500E+0004 -0.29321E+0004 -0.68007E-0008 -0.72753E-0008 -0.58675E-0009
  0.55000E+0004 -0.29187E+0004 -0.70187E-0008 -0.64247E-0008 -0.13313E-0008
  0.55432E+0004 -0.29186E+0004 -0.70468E-0008 -0.65932E-0008 -0.12433E-0008
  0.56250E+0004 -0.29183E+0004 -0.69859E-0008 -0.68883E-0008 -0.97628E-0009
  0.57068E+0004 -0.29181E+0004 -0.67776E-0008 -0.71578E-0008 -0.56950E-0009
  0.57500E+0004 -0.29180E+0004 -0.66109E-0008 -0.72933E-0008 -0.29531E-0009
  0.57500E+0004 -0.30000E+0004 -0.75180E-0008 -0.70491E-0008 -0.19067E-0008
  0.57932E+0004 -0.30000E+0004 -0.74868E-0008 -0.72658E-0008 -0.17258E-0008
  0.58750E+0004 -0.30000E+0004 -0.73308E-0008 -0.76949E-0008 -0.12395E-0008
  0.59568E+0004 -0.30000E+0004 -0.70521E-0008 -0.81484E-0008 -0.56030E-0009
  0.60000E+0004 -0.30000E+0004 -0.68581E-0008 -0.83969E-0008 -0.12393E-0009
  0.57500E+0004 -0.29858E+0004 -0.73950E-0008 -0.71152E-0008 -0.16422E-0008
  0.57932E+0004 -0.29858E+0004 -0.73339E-0008 -0.73187E-0008 -0.14364E-0008
  0.58750E+0004 -0.29858E+0004 -0.71206E-0008 -0.77181E-0008 -0.90758E-0009
  0.59568E+0004 -0.29857E+0004 -0.67856E-0008 -0.81359E-0008 -0.19447E-0009
  0.60000E+0004 -0.29857E+0004 -0.65630E-0008 -0.83632E-0008  0.25527E-0009
  0.57500E+0004 -0.29590E+0004 -0.71230E-0008 -0.72133E-0008 -0.11246E-0008
  0.57932E+0004 -0.29589E+0004 -0.70050E-0008 -0.73898E-0008 -0.87351E-0009
  0.58750E+0004 -0.29587E+0004 -0.66839E-0008 -0.77300E-0008 -0.26828E-0009
  0.59568E+0004 -0.29586E+0004 -0.62444E-0008 -0.80772E-0008  0.50345E-0009
  0.60000E+0004 -0.29585E+0004 -0.59694E-0008 -0.82626E-0008  0.97480E-0009
  0.57500E+0004 -0.29321E+0004 -0.68007E-0008 -0.72753E-0008 -0.58675E-0009
  0.57932E+0004 -0.29320E+0004 -0.66260E-0008 -0.74227E-0008 -0.29280E-0009
  0.58750E+0004 -0.29317E+0004 -0.61987E-0008 -0.76997E-0008  0.38275E-0009
  0.59568E+0004 -0.29315E+0004 -0.56580E-0008 -0.79731E-0008  0.12055E-0008
  0.60000E+0004 -0.29314E+0004 -0.53332E-0008 -0.81151E-0008  0.16939E-0008
  0.57500E+0004 -0.29180E+0004 -0.66109E-0008 -0.72933E-0008 -0.29531E-0009
  0.57932E+0004 -0.29178E+0004 -0.64063E-0008 -0.74246E-0008  0.20193E-0010
  0.58750E+0004 -0.29175E+0004 -0.59238E-0008 -0.76669E-0008  0.73035E-0009
  0.59568E+0004 -0.29172E+0004 -0.53314E-0008 -0.79001E-0008  0.15768E-0008
  0.60000E+0004 -0.29170E+0004 -0.49814E-0008 -0.80187E-0008  0.20723E-0008
  0.60000E+0004 -0.30000E+0004 -0.68581E-0008 -0.83969E-0008 -0.12393E-0009
  0.60432E+0004 -0.30000E+0004 -0.66337E-0008 -0.86506E-0008  0.36443E-0009
  0.61250E+0004 -0.30000E+0004 -0.61300E-0008 -0.91374E-0008  0.14238E-0008
  0.62068E+0004 -0.30000E+0004 -0.55346E-0008 -0.96159E-0008  0.26340E-0008
  0.62500E+0004 -0.30000E+0004 -0.51882E-0008 -0.98557E-0008  0.33200E-0008
  0.60000E+0004 -0.29857E+0004 -0.65630E-0008 -0.83632E-0008  0.25527E-0009
  0.60432E+0004 -0.29856E+0004 -0.63109E-0008 -0.85934E-0008  0.75335E-0009
  0.61250E+0004 -0.29856E+0004 -0.57586E-0008 -0.90311E-0008  0.18196E-0008
  0.62068E+0004 -0.29855E+0004 -0.51217E-0008 -0.94543E-0008  0.30194E-0008
  0.62500E+0004 -0.29854E+0004 -0.47567E-0008 -0.96630E-0008  0.36928E-0008
  0.60000E+0004 -0.29585E+0004 -0.59694E-0008 -0.82626E-0008  0.97480E-0009
  0.60432E+0004 -0.29584E+0004 -0.56667E-0008 -0.84475E-0008  0.14879E-0008
  0.61250E+0004 -0.29582E+0004 -0.50275E-0008 -0.87905E-0008  0.25595E-0008
  0.62068E+0004 -0.29580E+0004 -0.43176E-0008 -0.91080E-0008  0.37321E-0008
  0.62500E+0004 -0.29579E+0004 -0.39205E-0008 -0.92570E-0008  0.43772E-0008
  0.60000E+0004 -0.29314E+0004 -0.53332E-0008 -0.81151E-0008  0.16939E-0008
  0.60432E+0004 -0.29312E+0004 -0.49829E-0008 -0.82535E-0008  0.22171E-0008
  0.61250E+0004 -0.29308E+0004 -0.42637E-0008 -0.85001E-0008  0.32843E-0008
  0.62068E+0004 -0.29305E+0004 -0.34888E-0008 -0.87113E-0008  0.44196E-0008
  0.62500E+0004 -0.29303E+0004 -0.30643E-0008 -0.88006E-0008  0.50310E-0008
  0.60000E+0004 -0.29170E+0004 -0.49814E-0008 -0.80187E-0008  0.20723E-0008
  0.60432E+0004 -0.29168E+0004 -0.46074E-0008 -0.81322E-0008  0.25990E-0008
  0.61250E+0004 -0.29164E+0004 -0.38488E-0008 -0.83274E-0008  0.36598E-0008
  0.62068E+0004 -0.29160E+0004 -0.30431E-0008 -0.84825E-0008  0.47713E-0008
  0.62500E+0004 -0.29157E+0004 -0.26059E-0008 -0.85405E-0008  0.53631E-0008
  0.62500E+0004 -0.30000E+0004 -0.51882E-0008 -0.98557E-0008  0.33200E-0008
  0.62932E+0004 -0.30000E+0004 -0.48226E-0008 -0.10083E-0007  0.40315E-0008
  0.63750E+0004 -0.30000E+0004 -0.40835E-0008 -0.10457E-0007  0.54182E-0008
  0.64568E+0004 -0.30000E+0004 -0.32974E-0008 -0.10727E-0007  0.68062E-0008
  0.65000E+0004 -0.30000E+0004 -0.28685E-0008 -0.10814E-0007  0.75167E-0008
  0.62500E+0004 -0.29854E+0004 -0.47567E-0008 -0.96630E-0008  0.36928E-0008
  0.62932E+0004 -0.29854E+0004 -0.43742E-0008 -0.98571E-0008  0.43867E-0008
  0.63750E+0004 -0.29853E+0004 -0.36102E-0008 -0.10164E-0007  0.57258E-0008
  0.64568E+0004 -0.29852E+0004 -0.28084E-0008 -0.10364E-0007  0.70488E-0008
  0.65000E+0004 -0.29851E+0004 -0.23748E-0008 -0.10414E-0007  0.77189E-0008
  0.62500E+0004 -0.29579E+0004 -0.39205E-0008 -0.92570E-0008  0.43772E-0008
  0.62932E+0004 -0.29577E+0004 -0.35096E-0008 -0.93882E-0008  0.50338E-0008
  0.63750E+0004 -0.29574E+0004 -0.27052E-0008 -0.95700E-0008  0.62758E-0008
  0.64568E+0004 -0.29571E+0004 -0.18803E-0008 -0.96391E-0008  0.74702E-0008
  0.65000E+0004 -0.29569E+0004 -0.14411E-0008 -0.96178E-0008  0.80611E-0008
  0.62500E+0004 -0.29303E+0004 -0.30643E-0008 -0.88006E-0008  0.50310E-0008
  0.62932E+0004 -0.29300E+0004 -0.26297E-0008 -0.88694E-0008  0.56454E-0008
  0.63750E+0004 -0.29295E+0004 -0.17939E-0008 -0.89277E-0008  0.67818E-0008
  0.64568E+0004 -0.29290E+0004 -0.95453E-0009 -0.88691E-0008  0.78406E-0008
  0.65000E+0004 -0.29287E+0004 -0.51409E-0009 -0.87793E-0008  0.83496E-0008
  0.62500E+0004 -0.29157E+0004 -0.26059E-0008 -0.85405E-0008  0.53631E-0008
  0.62932E+0004 -0.29154E+0004 -0.21608E-0008 -0.85767E-0008  0.59531E-0008
  0.63750E+0004 -0.29148E+0004 -0.13121E-0008 -0.85709E-0008  0.70304E-0008
  0.64568E+0004 -0.29142E+0004 -0.46866E-0009 -0.84463E-0008  0.80152E-0008
  0.65000E+0004 -0.29138E+0004 -0.29236E-0010 -0.83215E-0008  0.84801E-0008
  0.65000E+0004 -0.30000E+0004 -0.28685E-0008 -0.10814E-0007  0.75167E-0008
  0.65432E+0004 -0.30000E+0004 -0.24327E-0008 -0.10859E-0007  0.82024E-0008
  0.66250E+0004 -0.30000E+0004 -0.15935E-0008 -0.10799E-0007  0.93933E-0008
  0.67068E+0004 -0.30000E+0004 -0.74746E-0009 -0.10528E-0007  0.10394E-0007
  0.67500E+0004 -0.30000E+0004 -0.30167E-0009 -0.10290E-0007  0.10825E-0007
  0.65000E+0004 -0.29851E+0004 -0.23748E-0008 -0.10414E-0007  0.77189E-0008
  0.65432E+0004 -0.29850E+0004 -0.19360E-0008 -0.10419E-0007  0.83602E-0008
  0.66250E+0004 -0.29849E+0004 -0.10972E-0008 -0.10285E-0007  0.94586E-0008
  0.67068E+0004 -0.29848E+0004 -0.25746E-0009 -0.99415E-0008  0.10360E-0007
  0.67500E+0004 -0.29847E+0004  0.18322E-0009 -0.96662E-0008  0.10737E-0007
  0.65000E+0004 -0.29569E+0004 -0.14411E-0008 -0.96178E-0008  0.80611E-0008
  0.65432E+0004 -0.29567E+0004 -0.99997E-0009 -0.95510E-0008  0.86168E-0008
  0.66250E+0004 -0.29563E+0004 -0.16657E-0009 -0.92810E-0008  0.95387E-0008
  0.67068E+0004 -0.29559E+0004  0.65734E-0009 -0.88050E-0008  0.10252E-0007
  0.67500E+0004 -0.29557E+0004  0.10870E-0008 -0.84622E-0008  0.10530E-0007
  0.65000E+0004 -0.29287E+0004 -0.51409E-0009 -0.87793E-0008  0.83496E-0008
  0.65432E+0004 -0.29284E+0004 -0.74494E-0010 -0.86433E-0008  0.88179E-0008
  0.66250E+0004 -0.29277E+0004  0.74694E-0009 -0.82432E-0008  0.95619E-0008
  0.67068E+0004 -0.29270E+0004  0.15503E-0008 -0.76420E-0008  0.10090E-0007
  0.67500E+0004 -0.29267E+0004  0.19673E-0008 -0.72364E-0008  0.10270E-0007
  0.65000E+0004 -0.29138E+0004 -0.29236E-0010 -0.83215E-0008  0.84801E-0008
  0.65432E+0004 -0.29134E+0004  0.40791E-0009 -0.81501E-0008  0.89015E-0008
  0.66250E+0004 -0.29126E+0004  0.12205E-0008 -0.76841E-0008  0.95515E-0008
  0.67068E+0004 -0.29118E+0004  0.20112E-0008 -0.70202E-0008  0.99825E-0008
  0.67500E+0004 -0.29114E+0004  0.24209E-0008 -0.65832E-0008  0.10112E-0007
  0.67500E+0004 -0.30000E+0004 -0.30167E-0009 -0.10290E-0007  0.10825E-0007
  0.67932E+0004 -0.30000E+0004  0.14216E-0009 -0.99846E-0008  0.11183E-0007
  0.68750E+0004 -0.30000E+0004  0.97455E-0009 -0.92071E-0008  0.11633E-0007
  0.69568E+0004 -0.30000E+0004  0.17913E-0008 -0.81691E-0008  0.11765E-0007
  0.70000E+0004 -0.30000E+0004  0.22145E-0008 -0.75173E-0008  0.11699E-0007
  0.67500E+0004 -0.29847E+0004  0.18322E-0009 -0.96662E-0008  0.10737E-0007
  0.67932E+0004 -0.29846E+0004  0.62142E-0009 -0.93241E-0008  0.11041E-0007
  0.68750E+0004 -0.29845E+0004  0.14424E-0008 -0.84813E-0008  0.11393E-0007
  0.69568E+0004 -0.29843E+0004  0.22487E-0008 -0.73850E-0008  0.11436E-0007
  0.70000E+0004 -0.29842E+0004  0.26680E-0008 -0.67053E-0008  0.11329E-0007
  0.67500E+0004 -0.29557E+0004  0.10870E-0008 -0.84622E-0008  0.10530E-0007
  0.67932E+0004 -0.29554E+0004  0.15137E-0008 -0.80543E-0008  0.10734E-0007
  0.68750E+0004 -0.29550E+0004  0.23127E-0008 -0.70951E-0008  0.10907E-0007
  0.69568E+0004 -0.29545E+0004  0.31009E-0008 -0.58959E-0008  0.10791E-0007
  0.70000E+0004 -0.29543E+0004  0.35140E-0008 -0.51682E-0008  0.10612E-0007
  0.67500E+0004 -0.29267E+0004  0.19673E-0008 -0.72364E-0008  0.10270E-0007
  0.67932E+0004 -0.29263E+0004  0.23815E-0008 -0.67674E-0008  0.10379E-0007
  0.68750E+0004 -0.29255E+0004  0.31582E-0008 -0.57016E-0008  0.10382E-0007
  0.69568E+0004 -0.29247E+0004  0.39303E-0008 -0.44102E-0008  0.10120E-0007
  0.70000E+0004 -0.29243E+0004  0.43390E-0008 -0.36406E-0008  0.98785E-0008
  0.67500E+0004 -0.29114E+0004  0.24209E-0008 -0.65832E-0008  0.10112E-0007
  0.67932E+0004 -0.29109E+0004  0.28280E-0008 -0.60840E-0008  0.10173E-0007
  0.68750E+0004 -0.29099E+0004  0.35930E-0008 -0.49662E-0008  0.10090E-0007
  0.69568E+0004 -0.29090E+0004  0.43574E-0008 -0.36306E-0008  0.97577E-0008
  0.70000E+0004 -0.29085E+0004  0.47645E-0008 -0.28414E-0008  0.94856E-0008
  0.70000E+0004 -0.30000E+0004  0.22145E-0008 -0.75173E-0008  0.11699E-0007
  0.70432E+0004 -0.30000E+0004  0.26328E-0008 -0.67962E-0008  0.11542E-0007
  0.71250E+0004 -0.30000E+0004  0.34107E-0008 -0.52488E-0008  0.10992E-0007
  0.72068E+0004 -0.30000E+0004  0.41710E-0008 -0.34897E-0008  0.10133E-0007
  0.72500E+0004 -0.30000E+0004  0.45655E-0008 -0.24886E-0008  0.95667E-0008
  0.70000E+0004 -0.29842E+0004  0.26680E-0008 -0.67053E-0008  0.11329E-0007
  0.70432E+0004 -0.29841E+0004  0.30837E-0008 -0.59589E-0008  0.11135E-0007
  0.71250E+0004 -0.29839E+0004  0.38620E-0008 -0.43704E-0008  0.10532E-0007
  0.72068E+0004 -0.29838E+0004  0.46311E-0008 -0.25803E-0008  0.96424E-0008
  0.72500E+0004 -0.29837E+0004  0.50344E-0008 -0.15667E-0008  0.90704E-0008
  0.70000E+0004 -0.29543E+0004  0.35140E-0008 -0.51682E-0008  0.10612E-0007
  0.70432E+0004 -0.29540E+0004  0.39268E-0008 -0.43780E-0008  0.10356E-0007
  0.71250E+0004 -0.29535E+0004  0.47106E-0008 -0.27204E-0008  0.96648E-0008
  0.72068E+0004 -0.29530E+0004  0.55023E-0008 -0.88046E-0009  0.87345E-0008
  0.72500E+0004 -0.29527E+0004  0.59256E-0008  0.15144E-0009  0.81610E-0008
  0.70000E+0004 -0.29243E+0004  0.43390E-0008 -0.36406E-0008  0.98785E-0008
  0.70432E+0004 -0.29239E+0004  0.47515E-0008 -0.28125E-0008  0.95683E-0008
  0.71250E+0004 -0.29230E+0004  0.55468E-0008 -0.10977E-0008  0.88092E-0008
  0.72068E+0004 -0.29222E+0004  0.63685E-0008  0.77992E-0009  0.78589E-0008
  0.72500E+0004 -0.29218E+0004  0.68159E-0008  0.18236E-0008  0.72958E-0008
  0.70000E+0004 -0.29085E+0004  0.47645E-0008 -0.28414E-0008  0.94856E-0008
  0.70432E+0004 -0.29080E+0004  0.51777E-0008 -0.19958E-0008  0.91509E-0008
  0.71250E+0004 -0.29070E+0004  0.59814E-0008 -0.25589E-0009  0.83638E-0008
  0.72068E+0004 -0.29060E+0004  0.68217E-0008  0.16367E-0008  0.74113E-0008
  0.72500E+0004 -0.29054E+0004  0.72833E-0008  0.26840E-0008  0.68584E-0008
  0.72500E+0004 -0.30000E+0004  0.45655E-0008 -0.24886E-0008  0.95667E-0008
  0.72932E+0004 -0.30000E+0004  0.49570E-0008 -0.14431E-0008  0.89299E-0008
  0.73750E+0004 -0.30000E+0004  0.56904E-0008  0.63185E-0009  0.75585E-0008
  0.74568E+0004 -0.30000E+0004  0.64172E-0008  0.27903E-0008  0.60209E-0008
  0.75000E+0004 -0.30000E+0004  0.67989E-0008  0.39446E-0008  0.51646E-0008
  0.72500E+0004 -0.29837E+0004  0.50344E-0008 -0.15667E-0008  0.90704E-0008
  0.72932E+0004 -0.29836E+0004  0.54375E-0008 -0.51193E-0009  0.84355E-0008
  0.73750E+0004 -0.29834E+0004  0.62021E-0008  0.15733E-0008  0.70888E-0008
  0.74568E+0004 -0.29832E+0004  0.69716E-0008  0.37325E-0008  0.56028E-0008
  0.75000E+0004 -0.29831E+0004  0.73805E-0008  0.48838E-0008  0.47842E-0008
  0.72500E+0004 -0.29527E+0004  0.59256E-0008  0.15144E-0009  0.81610E-0008
  0.72932E+0004 -0.29524E+0004  0.63547E-0008  0.12197E-0008  0.75387E-0008
  0.73750E+0004 -0.29519E+0004  0.71854E-0008  0.33157E-0008  0.62562E-0008
  0.74568E+0004 -0.29514E+0004  0.80432E-0008  0.54676E-0008  0.48857E-0008
  0.75000E+0004 -0.29511E+0004  0.85075E-0008  0.66083E-0008  0.41478E-0008
  0.72500E+0004 -0.29218E+0004  0.68159E-0008  0.18236E-0008  0.72958E-0008
  0.72932E+0004 -0.29213E+0004  0.72755E-0008  0.28991E-0008  0.66979E-0008
  0.73750E+0004 -0.29204E+0004  0.81810E-0008  0.49940E-0008  0.55024E-0008
  0.74568E+0004 -0.29195E+0004  0.91355E-0008  0.71272E-0008  0.42700E-0008
  0.75000E+0004 -0.29190E+0004  0.96591E-0008  0.82512E-0008  0.36245E-0008
  0.72500E+0004 -0.29054E+0004  0.72833E-0008  0.26840E-0008  0.68584E-0008
  0.72932E+0004 -0.29049E+0004  0.77607E-0008  0.37607E-0008  0.62782E-0008
  0.73750E+0004 -0.29038E+0004  0.87087E-0008  0.58501E-0008  0.51377E-0008
  0.74568E+0004 -0.29027E+0004  0.97170E-0008  0.79687E-0008  0.39871E-0008
  0.75000E+0004 -0.29021E+0004  0.10273E-0007  0.90815E-0008  0.33948E-0008
  0.75000E+0004 -0.30000E+0004  0.67989E-0008  0.39446E-0008  0.51646E-0008
  0.75432E+0004 -0.30000E+0004  0.71806E-0008  0.51035E-0008  0.42876E-0008
  0.76250E+0004 -0.30000E+0004  0.79038E-0008  0.72782E-0008  0.26081E-0008
  0.77068E+0004 -0.30000E+0004  0.86279E-0008  0.93896E-0008  0.95596E-0009
  0.77500E+0004 -0.30000E+0004  0.90097E-0008  0.10462E-0007  0.11600E-0009
  0.75000E+0004 -0.29831E+0004  0.73805E-0008  0.48838E-0008  0.47842E-0008
  0.75432E+0004 -0.29830E+0004  0.77928E-0008  0.60371E-0008  0.39519E-0008
  0.76250E+0004 -0.29828E+0004  0.85820E-0008  0.81959E-0008  0.23740E-0008
  0.77068E+0004 -0.29826E+0004  0.93815E-0008  0.10285E-0007  0.84237E-0009
  0.77500E+0004 -0.29825E+0004  0.98062E-0008  0.11345E-0007  0.71958E-0010
  0.75000E+0004 -0.29511E+0004  0.85075E-0008  0.66083E-0008  0.41478E-0008
  0.75432E+0004 -0.29508E+0004  0.89813E-0008  0.77473E-0008  0.34088E-0008
  0.76250E+0004 -0.29502E+0004  0.99017E-0008  0.98686E-0008  0.20393E-0008
  0.77068E+0004 -0.29496E+0004  0.10849E-0007  0.11910E-0007  0.75051E-0009
  0.77500E+0004 -0.29493E+0004  0.11357E-0007  0.12939E-0007  0.11928E-0009
  0.75000E+0004 -0.29190E+0004  0.96591E-0008  0.82512E-0008  0.36245E-0008
  0.75432E+0004 -0.29185E+0004  0.10198E-0007  0.93704E-0008  0.29899E-0008
  0.76250E+0004 -0.29176E+0004  0.11256E-0007  0.11444E-0007  0.18488E-0008
  0.77068E+0004 -0.29166E+0004  0.12356E-0007  0.13426E-0007  0.82108E-0009
  0.77500E+0004 -0.29161E+0004  0.12950E-0007  0.14422E-0007  0.33772E-0009
  0.75000E+0004 -0.29021E+0004  0.10273E-0007  0.90815E-0008  0.33948E-0008
  0.75432E+0004 -0.29015E+0004  0.10848E-0007  0.10188E-0007  0.28195E-0008
  0.76250E+0004 -0.29004E+0004  0.11981E-0007  0.12232E-0007  0.18067E-0008
  0.77068E+0004 -0.28992E+0004  0.13163E-0007  0.14179E-0007  0.92359E-0009
  0.77500E+0004 -0.28986E+0004  0.13801E-0007  0.15155E-0007  0.52151E-0009
  0.77500E+0004 -0.30000E+0004  0.90097E-0008  0.10462E-0007  0.11600E-0009
  0.77932E+0004 -0.30000E+0004  0.93911E-0008  0.11503E-0007 -0.69505E-0009
  0.78750E+0004 -0.30000E+0004  0.10109E-0007  0.13360E-0007 -0.21230E-0008
  0.79568E+0004 -0.30000E+0004  0.10815E-0007  0.15050E-0007 -0.33831E-0008
  0.80000E+0004 -0.30000E+0004  0.11178E-0007  0.15866E-0007 -0.39713E-0008
  0.77500E+0004 -0.29825E+0004  0.98062E-0008  0.11345E-0007  0.71958E-0010
  0.77932E+0004 -0.29824E+0004  0.10233E-0007  0.12371E-0007 -0.66576E-0009
  0.78750E+0004 -0.29822E+0004  0.11040E-0007  0.14199E-0007 -0.19487E-0008
  0.79568E+0004 -0.29819E+0004  0.11839E-0007  0.15858E-0007 -0.30601E-0008
  0.80000E+0004 -0.29818E+0004  0.12251E-0007  0.16657E-0007 -0.35701E-0008
  0.77500E+0004 -0.29493E+0004  0.11357E-0007  0.12939E-0007  0.11928E-0009
  0.77932E+0004 -0.29490E+0004  0.11871E-0007  0.13935E-0007 -0.47327E-0009
  0.78750E+0004 -0.29483E+0004  0.12851E-0007  0.15702E-0007 -0.14702E-0008
  0.79568E+0004 -0.29477E+0004  0.13826E-0007  0.17297E-0007 -0.22897E-0008
  0.80000E+0004 -0.29474E+0004  0.14332E-0007  0.18062E-0007 -0.26469E-0008
  0.77500E+0004 -0.29161E+0004  0.12950E-0007  0.14422E-0007  0.33772E-0009
  0.77932E+0004 -0.29155E+0004  0.13553E-0007  0.15382E-0007 -0.10144E-0009
  0.78750E+0004 -0.29145E+0004  0.14706E-0007  0.17079E-0007 -0.79836E-0009
  0.79568E+0004 -0.29135E+0004  0.15857E-0007  0.18602E-0007 -0.13142E-0008
  0.80000E+0004 -0.29129E+0004  0.16456E-0007  0.19330E-0007 -0.15130E-0008
  0.77500E+0004 -0.28986E+0004  0.13801E-0007  0.15155E-0007  0.52151E-0009
  0.77932E+0004 -0.28979E+0004  0.14451E-0007  0.16095E-0007  0.16636E-0009
  0.78750E+0004 -0.28967E+0004  0.15696E-0007  0.17751E-0007 -0.36712E-0009
  0.79568E+0004 -0.28954E+0004  0.16939E-0007  0.19233E-0007 -0.71835E-0009
  0.80000E+0004 -0.28947E+0004  0.17586E-0007  0.19940E-0007 -0.83156E-0009
  0.80000E+0004 -0.30000E+0004  0.11178E-0007  0.15866E-0007 -0.39713E-0008
  0.80432E+0004 -0.30000E+0004  0.11533E-0007  0.16628E-0007 -0.45060E-0008
  0.81250E+0004 -0.30000E+0004  0.12175E-0007  0.17917E-0007 -0.53668E-0008
  0.82068E+0004 -0.30000E+0004  0.12759E-0007  0.19000E-0007 -0.60362E-0008
  0.82500E+0004 -0.30000E+0004  0.13038E-0007  0.19489E-0007 -0.63175E-0008
  0.80000E+0004 -0.29818E+0004  0.12251E-0007  0.16657E-0007 -0.35701E-0008
  0.80432E+0004 -0.29817E+0004  0.12656E-0007  0.17403E-0007 -0.40273E-0008
  0.81250E+0004 -0.29815E+0004  0.13389E-0007  0.18663E-0007 -0.47466E-0008
  0.82068E+0004 -0.29812E+0004  0.14062E-0007  0.19719E-0007 -0.52852E-0008
  0.82500E+0004 -0.29811E+0004  0.14385E-0007  0.20194E-0007 -0.55029E-0008
  0.80000E+0004 -0.29474E+0004  0.14332E-0007  0.18062E-0007 -0.26469E-0008
  0.80432E+0004 -0.29470E+0004  0.14830E-0007  0.18775E-0007 -0.29530E-0008
  0.81250E+0004 -0.29463E+0004  0.15738E-0007  0.19975E-0007 -0.33972E-0008
  0.82068E+0004 -0.29456E+0004  0.16577E-0007  0.20976E-0007 -0.36814E-0008
  0.82500E+0004 -0.29453E+0004  0.16983E-0007  0.21425E-0007 -0.37757E-0008
  0.80000E+0004 -0.29129E+0004  0.16456E-0007  0.19330E-0007 -0.15130E-0008
  0.80432E+0004 -0.29123E+0004  0.17047E-0007  0.20007E-0007 -0.16628E-0008
  0.81250E+0004 -0.29112E+0004  0.18126E-0007  0.21140E-0007 -0.18229E-0008
  0.82068E+0004 -0.29101E+0004  0.19128E-0007  0.22081E-0007 -0.18451E-0008
  0.82500E+0004 -0.29095E+0004  0.19616E-0007  0.22500E-0007 -0.18123E-0008
  0.80000E+0004 -0.28947E+0004  0.17586E-0007  0.19940E-0007 -0.83156E-0009
  0.80432E+0004 -0.28940E+0004  0.18225E-0007  0.20596E-0007 -0.89703E-0009
  0.81250E+0004 -0.28927E+0004  0.19393E-0007  0.21691E-0007 -0.90427E-0009
  0.82068E+0004 -0.28913E+0004  0.20478E-0007  0.22597E-0007 -0.78541E-0009
  0.82500E+0004 -0.28906E+0004  0.21008E-0007  0.23000E-0007 -0.68409E-0009
  0.82500E+0004 -0.30000E+0004  0.13038E-0007  0.19489E-0007 -0.63175E-0008
  0.82932E+0004 -0.30000E+0004  0.13293E-0007  0.19920E-0007 -0.65540E-0008
  0.83750E+0004 -0.30000E+0004  0.13696E-0007  0.20586E-0007 -0.68953E-0008
  0.84568E+0004 -0.30000E+0004  0.13978E-0007  0.21058E-0007 -0.71253E-0008
  0.85000E+0004 -0.30000E+0004  0.14070E-0007  0.21233E-0007 -0.72148E-0008
  0.82500E+0004 -0.29811E+0004  0.14385E-0007  0.20194E-0007 -0.55029E-0008
  0.82932E+0004 -0.29810E+0004  0.14681E-0007  0.20613E-0007 -0.56809E-0008
  0.83750E+0004 -0.29808E+0004  0.15157E-0007  0.21258E-0007 -0.59245E-0008
  0.84568E+0004 -0.29806E+0004  0.15502E-0007  0.21715E-0007 -0.60757E-0008
  0.85000E+0004 -0.29805E+0004  0.15623E-0007  0.21883E-0007 -0.61313E-0008
  0.82500E+0004 -0.29453E+0004  0.16983E-0007  0.21425E-0007 -0.37757E-0008
  0.82932E+0004 -0.29450E+0004  0.17357E-0007  0.21819E-0007 -0.38401E-0008
  0.83750E+0004 -0.29444E+0004  0.17968E-0007  0.22422E-0007 -0.38941E-0008
  0.84568E+0004 -0.29438E+0004  0.18432E-0007  0.22846E-0007 -0.38916E-0008
  0.85000E+0004 -0.29435E+0004  0.18609E-0007  0.23000E-0007 -0.38813E-0008
  0.82500E+0004 -0.29095E+0004  0.19616E-0007  0.22500E-0007 -0.18123E-0008
  0.82932E+0004 -0.29090E+0004  0.20065E-0007  0.22867E-0007 -0.17597E-0008
  0.83750E+0004 -0.29080E+0004  0.20809E-0007  0.23425E-0007 -0.16183E-0008
  0.84568E+0004 -0.29070E+0004  0.21389E-0007  0.23813E-0007 -0.14564E-0008
  0.85000E+0004 -0.29064E+0004  0.21620E-0007  0.23953E-0007 -0.13772E-0008
  0.82500E+0004 -0.28906E+0004  0.21008E-0007  0.23000E-0007 -0.68409E-0009
  0.82932E+0004 -0.28900E+0004  0.21496E-0007  0.23350E-0007 -0.56869E-0009
  0.83750E+0004 -0.28887E+0004  0.22307E-0007  0.23883E-0007 -0.32194E-0009
  0.84568E+0004 -0.28875E+0004  0.22948E-0007  0.24251E-0007 -0.73767E-0010
  0.85000E+0004 -0.28869E+0004  0.23207E-0007  0.24383E-0007  0.42855E-0010
  0.85000E+0004 -0.30000E+0004  0.14070E-0007  0.21233E-0007 -0.72148E-0008
  0.85432E+0004 -0.30000E+0004  0.14119E-0007  0.21357E-0007 -0.72877E-0008
  0.86250E+0004 -0.30000E+0004  0.14085E-0007  0.21459E-0007 -0.74033E-0008
  0.87068E+0004 -0.30000E+0004  0.13870E-0007  0.21392E-0007 -0.75129E-0008
  0.87500E+0004 -0.30000E+0004  0.13680E-0007  0.21291E-0007 -0.75776E-0008
  0.85000E+0004 -0.29805E+0004  0.15623E-0007  0.21883E-0007 -0.61313E-0008
  0.85432E+0004 -0.29804E+0004  0.15696E-0007  0.22000E-0007 -0.61782E-0008
  0.86250E+0004 -0.29803E+0004  0.15699E-0007  0.22094E-0007 -0.62595E-0008
  0.87068E+0004 -0.29801E+0004  0.15510E-0007  0.22023E-0007 -0.63541E-0008
  0.87500E+0004 -0.29800E+0004  0.15329E-0007  0.21922E-0007 -0.64186E-0008
  0.85000E+0004 -0.29435E+0004  0.18609E-0007  0.23000E-0007 -0.38813E-0008
  0.85432E+0004 -0.29432E+0004  0.18727E-0007  0.23106E-0007 -0.38771E-0008
  0.86250E+0004 -0.29428E+0004  0.18799E-0007  0.23184E-0007 -0.38910E-0008
  0.87068E+0004 -0.29424E+0004  0.18661E-0007  0.23108E-0007 -0.39557E-0008
  0.87500E+0004 -0.29422E+0004  0.18498E-0007  0.23008E-0007 -0.40189E-0008
  0.85000E+0004 -0.29064E+0004  0.21620E-0007  0.23953E-0007 -0.13772E-0008
  0.85432E+0004 -0.29061E+0004  0.21783E-0007  0.24045E-0007 -0.13200E-0008
  0.86250E+0004 -0.29054E+0004  0.21925E-0007  0.24109E-0007 -0.12629E-0008
  0.87068E+0004 -0.29047E+0004  0.21838E-0007  0.24028E-0007 -0.12944E-0008
  0.87500E+0004 -0.29043E+0004  0.21695E-0007  0.23930E-0007 -0.13550E-0008
  0.85000E+0004 -0.28869E+0004  0.23207E-0007  0.24383E-0007  0.42855E-0010
  0.85432E+0004 -0.28865E+0004  0.23393E-0007  0.24468E-0007  0.12903E-0009
  0.86250E+0004 -0.28856E+0004  0.23572E-0007  0.24523E-0007  0.22520E-0009
  0.87068E+0004 -0.28848E+0004  0.23513E-0007  0.24440E-0007  0.21289E-0009
  0.87500E+0004 -0.28844E+0004  0.23381E-0007  0.24343E-0007  0.15436E-0009
  0.87500E+0004 -0.30000E+0004  0.13680E-0007  0.21291E-0007 -0.75776E-0008
  0.87932E+0004 -0.30000E+0004  0.13435E-0007  0.21143E-0007 -0.76488E-0008
  0.88750E+0004 -0.30000E+0004  0.12819E-0007  0.20739E-0007 -0.78123E-0008
  0.89568E+0004 -0.30000E+0004  0.12004E-0007  0.20170E-0007 -0.80130E-0008
  0.90000E+0004 -0.30000E+0004  0.11496E-0007  0.19803E-0007 -0.81329E-0008
  0.87500E+0004 -0.29800E+0004  0.15329E-0007  0.21922E-0007 -0.64186E-0008
  0.87932E+0004 -0.29800E+0004  0.15089E-0007  0.21775E-0007 -0.64957E-0008
  0.88750E+0004 -0.29799E+0004  0.14473E-0007  0.21376E-0007 -0.66837E-0008
  0.89568E+0004 -0.29798E+0004  0.13648E-0007  0.20816E-0007 -0.69250E-0008
  0.90000E+0004 -0.29797E+0004  0.13130E-0007  0.20455E-0007 -0.70726E-0008
  0.87500E+0004 -0.29422E+0004  0.18498E-0007  0.23008E-0007 -0.40189E-0008
  0.87932E+0004 -0.29420E+0004  0.18267E-0007  0.22863E-0007 -0.41071E-0008
  0.88750E+0004 -0.29417E+0004  0.17655E-0007  0.22476E-0007 -0.43418E-0008
  0.89568E+0004 -0.29414E+0004  0.16813E-0007  0.21937E-0007 -0.46614E-0008
  0.90000E+0004 -0.29412E+0004  0.16279E-0007  0.21591E-0007 -0.48623E-0008
  0.87500E+0004 -0.29043E+0004  0.21695E-0007  0.23930E-0007 -0.13550E-0008
  0.87932E+0004 -0.29041E+0004  0.21476E-0007  0.23789E-0007 -0.14537E-0008
  0.88750E+0004 -0.29035E+0004  0.20870E-0007  0.23419E-0007 -0.17345E-0008
  0.89568E+0004 -0.29030E+0004  0.20017E-0007  0.22905E-0007 -0.21330E-0008
  0.90000E+0004 -0.29028E+0004  0.19470E-0007  0.22577E-0007 -0.23883E-0008
  0.87500E+0004 -0.28844E+0004  0.23381E-0007  0.24343E-0007  0.15436E-0009
  0.87932E+0004 -0.28840E+0004  0.23168E-0007  0.24206E-0007  0.50705E-0010
  0.88750E+0004 -0.28834E+0004  0.22569E-0007  0.23845E-0007 -0.25379E-0009
  0.89568E+0004 -0.28828E+0004  0.21712E-0007  0.23347E-0007 -0.69375E-0009
  0.90000E+0004 -0.28825E+0004  0.21159E-0007  0.23029E-0007 -0.97776E-0009
  0.90000E+0004 -0.30000E+0004  0.11496E-0007  0.19803E-0007 -0.81329E-0008
  0.90432E+0004 -0.30000E+0004  0.10936E-0007  0.19388E-0007 -0.82590E-0008
  0.91250E+0004 -0.30000E+0004  0.97374E-0008  0.18468E-0007 -0.85086E-0008
  0.92068E+0004 -0.30000E+0004  0.83764E-0008  0.17369E-0007 -0.87515E-0008
  0.92500E+0004 -0.30000E+0004  0.76003E-0008  0.16716E-0007 -0.88688E-0008
  0.90000E+0004 -0.29797E+0004  0.13130E-0007  0.20455E-0007 -0.70726E-0008
  0.90432E+0004 -0.29796E+0004  0.12557E-0007  0.20046E-0007 -0.72300E-0008
  0.91250E+0004 -0.29795E+0004  0.11327E-0007  0.19143E-0007 -0.75500E-0008
  0.92068E+0004 -0.29794E+0004  0.99258E-0008  0.18063E-0007 -0.78759E-0008
  0.92500E+0004 -0.29794E+0004  0.91246E-0008  0.17422E-0007 -0.80419E-0008
  0.90000E+0004 -0.29412E+0004  0.16279E-0007  0.21591E-0007 -0.48623E-0008
  0.90432E+0004 -0.29411E+0004  0.15684E-0007  0.21199E-0007 -0.50809E-0008
  0.91250E+0004 -0.29408E+0004  0.14400E-0007  0.20332E-0007 -0.55375E-0008
  0.92068E+0004 -0.29404E+0004  0.12927E-0007  0.19295E-0007 -0.60252E-0008
  0.92500E+0004 -0.29403E+0004  0.12081E-0007  0.18679E-0007 -0.62861E-0008
  0.90000E+0004 -0.29028E+0004  0.19470E-0007  0.22577E-0007 -0.23883E-0008
  0.90432E+0004 -0.29025E+0004  0.18857E-0007  0.22204E-0007 -0.26693E-0008
  0.91250E+0004 -0.29020E+0004  0.17526E-0007  0.21382E-0007 -0.32659E-0008
  0.92068E+0004 -0.29014E+0004  0.15987E-0007  0.20396E-0007 -0.39206E-0008
  0.92500E+0004 -0.29012E+0004  0.15100E-0007  0.19809E-0007 -0.42795E-0008
  0.90000E+0004 -0.28825E+0004  0.21159E-0007  0.23029E-0007 -0.97776E-0009
  0.90432E+0004 -0.28821E+0004  0.20539E-0007  0.22668E-0007 -0.12919E-0008
  0.91250E+0004 -0.28815E+0004  0.19185E-0007  0.21871E-0007 -0.19635E-0008
  0.92068E+0004 -0.28809E+0004  0.17615E-0007  0.20916E-0007 -0.27077E-0008
  0.92500E+0004 -0.28805E+0004  0.16708E-0007  0.20346E-0007 -0.31194E-0008
  0.92500E+0004 -0.30000E+0004  0.76003E-0008  0.16716E-0007 -0.88688E-0008
  0.92932E+0004 -0.30000E+0004  0.67889E-0008  0.16013E-0007 -0.89731E-0008
  0.93750E+0004 -0.30000E+0004  0.51677E-0008  0.14543E-0007 -0.91238E-0008
  0.94568E+0004 -0.30000E+0004  0.34625E-0008  0.12899E-0007 -0.91940E-0008
  0.95000E+0004 -0.30000E+0004  0.25396E-0008  0.11966E-0007 -0.91928E-0008
  0.92500E+0004 -0.29794E+0004  0.91246E-0008  0.17422E-0007 -0.80419E-0008
  0.92932E+0004 -0.29793E+0004  0.82849E-0008  0.16730E-0007 -0.81984E-0008
  0.93750E+0004 -0.29792E+0004  0.66041E-0008  0.15283E-0007 -0.84552E-0008
  0.94568E+0004 -0.29791E+0004  0.48318E-0008  0.13663E-0007 -0.86398E-0008
  0.95000E+0004 -0.29791E+0004  0.38709E-0008  0.12743E-0007 -0.87016E-0008
  0.92500E+0004 -0.29403E+0004  0.12081E-0007  0.18679E-0007 -0.62861E-0008
  0.92932E+0004 -0.29401E+0004  0.11190E-0007  0.18013E-0007 -0.65441E-0008
  0.93750E+0004 -0.29398E+0004  0.94015E-0008  0.16616E-0007 -0.70082E-0008
  0.94568E+0004 -0.29396E+0004  0.75071E-0008  0.15049E-0007 -0.74161E-0008
  0.95000E+0004 -0.29394E+0004  0.64765E-0008  0.14156E-0007 -0.76006E-0008
  0.92500E+0004 -0.29012E+0004  0.15100E-0007  0.19809E-0007 -0.42795E-0008
  0.92932E+0004 -0.29009E+0004  0.14163E-0007  0.19173E-0007 -0.46427E-0008
  0.93750E+0004 -0.29005E+0004  0.12274E-0007  0.17838E-0007 -0.53218E-0008
  0.94568E+0004 -0.29000E+0004  0.10265E-0007  0.16333E-0007 -0.59614E-0008
  0.95000E+0004 -0.28998E+0004  0.91683E-0008  0.15474E-0007 -0.62736E-0008
  0.92500E+0004 -0.28805E+0004  0.16708E-0007  0.20346E-0007 -0.31194E-0008
  0.92932E+0004 -0.28802E+0004  0.15748E-0007  0.19728E-0007 -0.35395E-0008
  0.93750E+0004 -0.28797E+0004  0.13810E-0007  0.18429E-0007 -0.43349E-0008
  0.94568E+0004 -0.28792E+0004  0.11743E-0007  0.16962E-0007 -0.51002E-0008
  0.95000E+0004 -0.28789E+0004  0.10614E-0007  0.16122E-0007 -0.54817E-0008
  0.95000E+0004 -0.30000E+0004  0.25396E-0008  0.11966E-0007 -0.91928E-0008
  0.95432E+0004 -0.30000E+0004  0.16070E-0008  0.10992E-0007 -0.91637E-0008
  0.96250E+0004 -0.30000E+0004 -0.17098E-0009  0.90458E-0008 -0.90267E-0008
  0.97068E+0004 -0.30000E+0004 -0.19333E-0008  0.69958E-0008 -0.87856E-0008
  0.97500E+0004 -0.30000E+0004 -0.28451E-0008  0.58854E-0008 -0.86184E-0008
  0.95000E+0004 -0.29791E+0004  0.38709E-0008  0.12743E-0007 -0.87016E-0008
  0.95432E+0004 -0.29791E+0004  0.28962E-0008  0.11780E-0007 -0.87372E-0008
  0.96250E+0004 -0.29790E+0004  0.10351E-0008  0.98519E-0008 -0.87246E-0008
  0.97068E+0004 -0.29790E+0004 -0.81439E-0009  0.78172E-0008 -0.86067E-0008
  0.97500E+0004 -0.29790E+0004 -0.17733E-0008  0.67129E-0008 -0.85028E-0008
  0.95000E+0004 -0.29394E+0004  0.64765E-0008  0.14156E-0007 -0.76006E-0008
  0.95432E+0004 -0.29394E+0004  0.54246E-0008  0.13218E-0007 -0.77635E-0008
  0.96250E+0004 -0.29393E+0004  0.34094E-0008  0.11334E-0007 -0.79950E-0008
  0.97068E+0004 -0.29392E+0004  0.13976E-0008  0.93372E-0008 -0.81195E-0008
  0.97500E+0004 -0.29392E+0004  0.35035E-0009  0.82489E-0008 -0.81406E-0008
  0.95000E+0004 -0.28998E+0004  0.91683E-0008  0.15474E-0007 -0.62736E-0008
  0.95432E+0004 -0.28997E+0004  0.80425E-0008  0.14567E-0007 -0.65695E-0008
  0.96250E+0004 -0.28996E+0004  0.58792E-0008  0.12739E-0007 -0.70562E-0008
  0.97068E+0004 -0.28994E+0004  0.37103E-0008  0.10791E-0007 -0.74348E-0008
  0.97500E+0004 -0.28994E+0004  0.25771E-0008  0.97252E-0008 -0.75875E-0008
  0.95000E+0004 -0.28789E+0004  0.10614E-0007  0.16122E-0007 -0.54817E-0008
  0.95432E+0004 -0.28788E+0004  0.94507E-0008  0.15234E-0007 -0.58498E-0008
  0.96250E+0004 -0.28786E+0004  0.72122E-0008  0.13441E-0007 -0.64757E-0008
  0.97068E+0004 -0.28784E+0004  0.49631E-0008  0.11524E-0007 -0.69930E-0008
  0.97500E+0004 -0.28783E+0004  0.37859E-0008  0.10473E-0007 -0.72175E-0008
  0.97500E+0004 -0.30000E+0004 -0.28451E-0008  0.58854E-0008 -0.86184E-0008
  0.97932E+0004 -0.30000E+0004 -0.37377E-0008  0.47648E-0008 -0.84268E-0008
  0.98750E+0004 -0.30000E+0004 -0.53597E-0008  0.26349E-0008 -0.80032E-0008
  0.99568E+0004 -0.30000E+0004 -0.68614E-0008  0.54442E-0009 -0.75188E-0008
  0.10000E+0005 -0.30000E+0004 -0.75940E-0008 -0.52426E-0009 -0.72456E-0008
  0.97500E+0004 -0.29790E+0004 -0.17733E-0008  0.67129E-0008 -0.85028E-0008
  0.97932E+0004 -0.29790E+0004 -0.27166E-0008  0.55946E-0008 -0.83731E-0008
  0.98750E+0004 -0.29791E+0004 -0.44352E-0008  0.34635E-0008 -0.80591E-0008
  0.99568E+0004 -0.29792E+0004 -0.60332E-0008  0.13637E-0008 -0.76717E-0008
  0.10000E+0005 -0.29792E+0004 -0.68163E-0008  0.28592E-0009 -0.74432E-0008
  0.97500E+0004 -0.29392E+0004  0.35035E-0009  0.82489E-0008 -0.81406E-0008
  0.97932E+0004 -0.29393E+0004 -0.68852E-0009  0.71396E-0008 -0.81341E-0008
  0.98750E+0004 -0.29395E+0004 -0.25900E-0008  0.50149E-0008 -0.80392E-0008
  0.99568E+0004 -0.29397E+0004 -0.43718E-0008  0.29056E-0008 -0.78475E-0008
  0.10000E+0005 -0.29399E+0004 -0.52515E-0008  0.18155E-0008 -0.77110E-0008
  0.97500E+0004 -0.28994E+0004  0.25771E-0008  0.97252E-0008 -0.75875E-0008
  0.97932E+0004 -0.28995E+0004  0.14442E-0008  0.86315E-0008 -0.77115E-0008
  0.98750E+0004 -0.28999E+0004 -0.63824E-0009  0.65258E-0008 -0.78505E-0008
  0.99568E+0004 -0.29003E+0004 -0.26030E-0008  0.44193E-0008 -0.78699E-0008
  0.10000E+0005 -0.29005E+0004 -0.35795E-0008  0.33232E-0008 -0.78337E-0008
  0.97500E+0004 -0.28783E+0004  0.37859E-0008  0.10473E-0007 -0.72175E-0008
  0.97932E+0004 -0.28786E+0004  0.26045E-0008  0.93907E-0008 -0.74135E-0008
  0.98750E+0004 -0.28790E+0004  0.42814E-0009  0.73005E-0008 -0.76817E-0008
  0.99568E+0004 -0.28795E+0004 -0.16321E-0008  0.52008E-0008 -0.78186E-0008
  0.10000E+0005 -0.28797E+0004 -0.26594E-0008  0.41044E-0008 -0.78387E-0008
  0.10000E+0005 -0.30000E+0004 -0.75940E-0008 -0.52426E-0009 -0.72456E-0008
  0.10043E+0005 -0.30000E+0004 -0.82797E-0008 -0.15588E-0008 -0.69644E-0008
  0.10125E+0005 -0.30000E+0004 -0.94354E-0008 -0.33985E-0008 -0.64197E-0008
  0.10207E+0005 -0.30000E+0004 -0.10381E-0007 -0.50380E-0008 -0.58746E-0008
  0.10250E+0005 -0.30000E+0004 -0.10789E-0007 -0.58075E-0008 -0.55915E-0008
  0.10000E+0005 -0.29792E+0004 -0.68163E-0008  0.28592E-0009 -0.74432E-0008
  0.10043E+0005 -0.29793E+0004 -0.75538E-0008 -0.76187E-0009 -0.72022E-0008
  0.10125E+0005 -0.29795E+0004 -0.88056E-0008 -0.26353E-0008 -0.67188E-0008
  0.10207E+0005 -0.29797E+0004 -0.98442E-0008 -0.43186E-0008 -0.62161E-0008
  0.10250E+0005 -0.29798E+0004 -0.10299E-0007 -0.51156E-0008 -0.59476E-0008
  0.10000E+0005 -0.29399E+0004 -0.52515E-0008  0.18155E-0008 -0.77110E-0008
  0.10043E+0005 -0.29401E+0004 -0.60893E-0008  0.74632E-0009 -0.75529E-0008
  0.10125E+0005 -0.29407E+0004 -0.75275E-0008 -0.11831E-0008 -0.72000E-0008
  0.10207E+0005 -0.29412E+0004 -0.87464E-0008 -0.29423E-0008 -0.67920E-0008
  0.10250E+0005 -0.29415E+0004 -0.92932E-0008 -0.37874E-0008 -0.65588E-0008
  0.10000E+0005 -0.29005E+0004 -0.35795E-0008  0.33232E-0008 -0.78337E-0008
  0.10043E+0005 -0.29010E+0004 -0.45187E-0008  0.22389E-0008 -0.77681E-0008
  0.10125E+0005 -0.29018E+0004 -0.61466E-0008  0.26502E-0009 -0.75639E-0008
  0.10207E+0005 -0.29027E+0004 -0.75504E-0008 -0.15592E-0008 -0.72691E-0008
  0.10250E+0005 -0.29032E+0004 -0.81923E-0008 -0.24468E-0008 -0.70811E-0008
  0.10000E+0005 -0.28797E+0004 -0.26594E-0008  0.41044E-0008 -0.78387E-0008
  0.10043E+0005 -0.28803E+0004 -0.36520E-0008  0.30150E-0008 -0.78254E-0008
  0.10125E+0005 -0.28813E+0004 -0.53804E-0008  0.10229E-0008 -0.77069E-0008
  0.10207E+0005 -0.28824E+0004 -0.68827E-0008 -0.83070E-0009 -0.74790E-0008
  0.10250E+0005 -0.28829E+0004 -0.75755E-0008 -0.17384E-0008 -0.73186E-0008
  0.10250E+0005 -0.30000E+0004 -0.10789E-0007 -0.58075E-0008 -0.55915E-0008
  0.10293E+0005 -0.30000E+0004 -0.11130E-0007 -0.65051E-0008 -0.53136E-0008
  0.10375E+0005 -0.30000E+0004 -0.11590E-0007 -0.76136E-0008 -0.48050E-0008
  0.10457E+0005 -0.30000E+0004 -0.11801E-0007 -0.84286E-0008 -0.43224E-0008
  0.10500E+0005 -0.30000E+0004 -0.11812E-0007 -0.87374E-0008 -0.40786E-0008
  0.10250E+0005 -0.29798E+0004 -0.10299E-0007 -0.51156E-0008 -0.59476E-0008
  0.10293E+0005 -0.29799E+0004 -0.10685E-0007 -0.58422E-0008 -0.56797E-0008
  0.10375E+0005 -0.29800E+0004 -0.11228E-0007 -0.70128E-0008 -0.51763E-0008
  0.10457E+0005 -0.29802E+0004 -0.11516E-0007 -0.78976E-0008 -0.46834E-0008
  0.10500E+0005 -0.29802E+0004 -0.11567E-0007 -0.82458E-0008 -0.44285E-0008
  0.10250E+0005 -0.29415E+0004 -0.92932E-0008 -0.37874E-0008 -0.65588E-0008
  0.10293E+0005 -0.29417E+0004 -0.97689E-0008 -0.45657E-0008 -0.63172E-0008
  0.10375E+0005 -0.29421E+0004 -0.10473E-0007 -0.58481E-0008 -0.58376E-0008
  0.10457E+0005 -0.29425E+0004 -0.10915E-0007 -0.68597E-0008 -0.53381E-0008
  0.10500E+0005 -0.29428E+0004 -0.11042E-0007 -0.72798E-0008 -0.50688E-0008
  0.10250E+0005 -0.29032E+0004 -0.81923E-0008 -0.24468E-0008 -0.70811E-0008
  0.10293E+0005 -0.29035E+0004 -0.87600E-0008 -0.32717E-0008 -0.68751E-0008
  0.10375E+0005 -0.29042E+0004 -0.96331E-0008 -0.46568E-0008 -0.64373E-0008
  0.10457E+0005 -0.29049E+0004 -0.10234E-0007 -0.57871E-0008 -0.59482E-0008
  0.10500E+0005 -0.29053E+0004 -0.10442E-0007 -0.62752E-0008 -0.56732E-0008
  0.10250E+0005 -0.28829E+0004 -0.75755E-0008 -0.17384E-0008 -0.73186E-0008
  0.10293E+0005 -0.28834E+0004 -0.81925E-0008 -0.25855E-0008 -0.71353E-0008
  0.10375E+0005 -0.28842E+0004 -0.91564E-0008 -0.40206E-0008 -0.67266E-0008
  0.10457E+0005 -0.28851E+0004 -0.98442E-0008 -0.52098E-0008 -0.62499E-0008
  0.10500E+0005 -0.28855E+0004 -0.10095E-0007 -0.57322E-0008 -0.59752E-0008
  0.10500E+0005 -0.30000E+0004 -0.11812E-0007 -0.87374E-0008 -0.40786E-0008
  0.10543E+0005 -0.30000E+0004 -0.11758E-0007 -0.89643E-0008 -0.38413E-0008
  0.10625E+0005 -0.30000E+0004 -0.11479E-0007 -0.91732E-0008 -0.34084E-0008
  0.10707E+0005 -0.30000E+0004 -0.10989E-0007 -0.91125E-0008 -0.29924E-0008
  0.10750E+0005 -0.30000E+0004 -0.10655E-0007 -0.89816E-0008 -0.27782E-0008
  0.10500E+0005 -0.29802E+0004 -0.11567E-0007 -0.82458E-0008 -0.44285E-0008
  0.10543E+0005 -0.29803E+0004 -0.11549E-0007 -0.85130E-0008 -0.41772E-0008
  0.10625E+0005 -0.29804E+0004 -0.11336E-0007 -0.88006E-0008 -0.37104E-0008
  0.10707E+0005 -0.29806E+0004 -0.10906E-0007 -0.88197E-0008 -0.32539E-0008
  0.10750E+0005 -0.29806E+0004 -0.10601E-0007 -0.87302E-0008 -0.30168E-0008
  0.10500E+0005 -0.29428E+0004 -0.11042E-0007 -0.72798E-0008 -0.50688E-0008
  0.10543E+0005 -0.29430E+0004 -0.11098E-0007 -0.76211E-0008 -0.47969E-0008
  0.10625E+0005 -0.29434E+0004 -0.11015E-0007 -0.80545E-0008 -0.42762E-0008
  0.10707E+0005 -0.29437E+0004 -0.10704E-0007 -0.82221E-0008 -0.37514E-0008
  0.10750E+0005 -0.29439E+0004 -0.10456E-0007 -0.82104E-0008 -0.34747E-0008
  0.10500E+0005 -0.29053E+0004 -0.10442E-0007 -0.62752E-0008 -0.56732E-0008
  0.10543E+0005 -0.29056E+0004 -0.10575E-0007 -0.66872E-0008 -0.53887E-0008
  0.10625E+0005 -0.29063E+0004 -0.10629E-0007 -0.72606E-0008 -0.48281E-0008
  0.10707E+0005 -0.29069E+0004 -0.10443E-0007 -0.75725E-0008 -0.42469E-0008
  0.10750E+0005 -0.29072E+0004 -0.10256E-0007 -0.76372E-0008 -0.39356E-0008
  0.10500E+0005 -0.28855E+0004 -0.10095E-0007 -0.57322E-0008 -0.59752E-0008
  0.10543E+0005 -0.28859E+0004 -0.10270E-0007 -0.61798E-0008 -0.56875E-0008
  0.10625E+0005 -0.28867E+0004 -0.10399E-0007 -0.68245E-0008 -0.51115E-0008
  0.10707E+0005 -0.28875E+0004 -0.10281E-0007 -0.72106E-0008 -0.45055E-0008
  0.10750E+0005 -0.28879E+0004 -0.10128E-0007 -0.73147E-0008 -0.41783E-0008
  0.10750E+0005 -0.30000E+0004 -0.10655E-0007 -0.89816E-0008 -0.27782E-0008
  0.10793E+0005 -0.30000E+0004 -0.10275E-0007 -0.87900E-0008 -0.25662E-0008
  0.10875E+0005 -0.30000E+0004 -0.94464E-0008 -0.82797E-0008 -0.21693E-0008
  0.10957E+0005 -0.30000E+0004 -0.85074E-0008 -0.76149E-0008 -0.17761E-0008
  0.11000E+0005 -0.30000E+0004 -0.79806E-0008 -0.72171E-0008 -0.15702E-0008
  0.10750E+0005 -0.29806E+0004 -0.10601E-0007 -0.87302E-0008 -0.30168E-0008
  0.10793E+0005 -0.29807E+0004 -0.10248E-0007 -0.85795E-0008 -0.27812E-0008
  0.10875E+0005 -0.29809E+0004 -0.94657E-0008 -0.81432E-0008 -0.23399E-0008
  0.10957E+0005 -0.29810E+0004 -0.85663E-0008 -0.75461E-0008 -0.19047E-0008
  0.11000E+0005 -0.29811E+0004 -0.80576E-0008 -0.71807E-0008 -0.16784E-0008
  0.10750E+0005 -0.29439E+0004 -0.10456E-0007 -0.82104E-0008 -0.34747E-0008
  0.10793E+0005 -0.29442E+0004 -0.10157E-0007 -0.81368E-0008 -0.31975E-0008
  0.10875E+0005 -0.29446E+0004 -0.94672E-0008 -0.78405E-0008 -0.26767E-0008
  0.10957E+0005 -0.29451E+0004 -0.86464E-0008 -0.73728E-0008 -0.21646E-0008
  0.11000E+0005 -0.29453E+0004 -0.81739E-0008 -0.70699E-0008 -0.19002E-0008
  0.10750E+0005 -0.29072E+0004 -0.10256E-0007 -0.76372E-0008 -0.39356E-0008
  0.10793E+0005 -0.29076E+0004 -0.10014E-0007 -0.76394E-0008 -0.36216E-0008
  0.10875E+0005 -0.29084E+0004 -0.94218E-0008 -0.74824E-0008 -0.30280E-0008
  0.10957E+0005 -0.29091E+0004 -0.86848E-0008 -0.71447E-0008 -0.24431E-0008
  0.11000E+0005 -0.29095E+0004 -0.82508E-0008 -0.69055E-0008 -0.21421E-0008
  0.10750E+0005 -0.28879E+0004 -0.10128E-0007 -0.73147E-0008 -0.41783E-0008
  0.10793E+0005 -0.28883E+0004 -0.99175E-0008 -0.73564E-0008 -0.38469E-0008
  0.10875E+0005 -0.28892E+0004 -0.93788E-0008 -0.72722E-0008 -0.32178E-0008
  0.10957E+0005 -0.28901E+0004 -0.86881E-0008 -0.70030E-0008 -0.25967E-0008
  0.11000E+0005 -0.28906E+0004 -0.82754E-0008 -0.67977E-0008 -0.22768E-0008
  0.11000E+0005 -0.30000E+0004 -0.79806E-0008 -0.72171E-0008 -0.15702E-0008
  0.11043E+0005 -0.30000E+0004 -0.74392E-0008 -0.67950E-0008 -0.13653E-0008
  0.11125E+0005 -0.30000E+0004 -0.63921E-0008 -0.59516E-0008 -0.98158E-0009
  0.11207E+0005 -0.30000E+0004 -0.53461E-0008 -0.50839E-0008 -0.60771E-0009
  0.11250E+0005 -0.30000E+0004 -0.48051E-0008 -0.46285E-0008 -0.41638E-0009
  0.11000E+0005 -0.29811E+0004 -0.80576E-0008 -0.71807E-0008 -0.16784E-0008
  0.11043E+0005 -0.29812E+0004 -0.75324E-0008 -0.67891E-0008 -0.14543E-0008
  0.11125E+0005 -0.29813E+0004 -0.65108E-0008 -0.59957E-0008 -0.10390E-0008
  0.11207E+0005 -0.29815E+0004 -0.54839E-0008 -0.51684E-0008 -0.63981E-0009
  0.11250E+0005 -0.29816E+0004 -0.49505E-0008 -0.47301E-0008 -0.43788E-0009
  0.11000E+0005 -0.29453E+0004 -0.81739E-0008 -0.70699E-0008 -0.19002E-0008
  0.11043E+0005 -0.29455E+0004 -0.76811E-0008 -0.67370E-0008 -0.16402E-0008
  0.11125E+0005 -0.29460E+0004 -0.67111E-0008 -0.60415E-0008 -0.11644E-0008
  0.11207E+0005 -0.29464E+0004 -0.57232E-0008 -0.52944E-0008 -0.71579E-0009
  0.11250E+0005 -0.29467E+0004 -0.52056E-0008 -0.48909E-0008 -0.49251E-0009
  0.11000E+0005 -0.29095E+0004 -0.82508E-0008 -0.69055E-0008 -0.21421E-0008
  0.11043E+0005 -0.29099E+0004 -0.77928E-0008 -0.66323E-0008 -0.18468E-0008
  0.11125E+0005 -0.29106E+0004 -0.68785E-0008 -0.60382E-0008 -0.13106E-0008
  0.11207E+0005 -0.29114E+0004 -0.59335E-0008 -0.53758E-0008 -0.81106E-0009
  0.11250E+0005 -0.29118E+0004 -0.54336E-0008 -0.50099E-0008 -0.56521E-0009
  0.11000E+0005 -0.28906E+0004 -0.82754E-0008 -0.67977E-0008 -0.22768E-0008
  0.11043E+0005 -0.28911E+0004 -0.78367E-0008 -0.65565E-0008 -0.19635E-0008
  0.11125E+0005 -0.28920E+0004 -0.69535E-0008 -0.60170E-0008 -0.13957E-0008
  0.11207E+0005 -0.28929E+0004 -0.60325E-0008 -0.54008E-0008 -0.86882E-0009
  0.11250E+0005 -0.28934E+0004 -0.55428E-0008 -0.50557E-0008 -0.61066E-0009
  0.11250E+0005 -0.30000E+0004 -0.48051E-0008 -0.46285E-0008 -0.41638E-0009
  0.11293E+0005 -0.30000E+0004 -0.42766E-0008 -0.41798E-0008 -0.23073E-0009
  0.11375E+0005 -0.30000E+0004 -0.33208E-0008 -0.33620E-0008  0.10260E-0009
  0.11457E+0005 -0.30000E+0004 -0.24400E-0008 -0.26026E-0008  0.40533E-0009
  0.11500E+0005 -0.30000E+0004 -0.20103E-0008 -0.22304E-0008  0.55029E-0009
  0.11250E+0005 -0.29816E+0004 -0.49505E-0008 -0.47301E-0008 -0.43788E-0009
  0.11293E+0005 -0.29817E+0004 -0.44279E-0008 -0.42961E-0008 -0.24310E-0009
  0.11375E+0005 -0.29818E+0004 -0.34792E-0008 -0.34989E-0008  0.10281E-0009
  0.11457E+0005 -0.29820E+0004 -0.26003E-0008 -0.27515E-0008  0.41295E-0009
  0.11500E+0005 -0.29820E+0004 -0.21697E-0008 -0.23824E-0008  0.56018E-0009
  0.11250E+0005 -0.29467E+0004 -0.52056E-0008 -0.48909E-0008 -0.49251E-0009
  0.11293E+0005 -0.29469E+0004 -0.46957E-0008 -0.44870E-0008 -0.27939E-0009
  0.11375E+0005 -0.29474E+0004 -0.37629E-0008 -0.37333E-0008  0.92981E-0010
  0.11457E+0005 -0.29478E+0004 -0.28904E-0008 -0.30130E-0008  0.41986E-0009
  0.11500E+0005 -0.29480E+0004 -0.24596E-0008 -0.26523E-0008  0.57257E-0009
  0.11250E+0005 -0.29118E+0004 -0.54336E-0008 -0.50099E-0008 -0.56521E-0009
  0.11293E+0005 -0.29122E+0004 -0.49383E-0008 -0.46387E-0008 -0.33233E-0009
  0.11375E+0005 -0.29129E+0004 -0.40248E-0008 -0.39340E-0008  0.69548E-0010
  0.11457E+0005 -0.29136E+0004 -0.31618E-0008 -0.32467E-0008  0.41648E-0009
  0.11500E+0005 -0.29140E+0004 -0.27326E-0008 -0.28974E-0008  0.57639E-0009
  0.11250E+0005 -0.28934E+0004 -0.55428E-0008 -0.50557E-0008 -0.61066E-0009
  0.11293E+0005 -0.28938E+0004 -0.50558E-0008 -0.47029E-0008 -0.36691E-0009
  0.11375E+0005 -0.28947E+0004 -0.41540E-0008 -0.40262E-0008  0.51652E-0010
  0.11457E+0005 -0.28956E+0004 -0.32973E-0008 -0.33584E-0008  0.41041E-0009
  0.11500E+0005 -0.28960E+0004 -0.28695E-0008 -0.30164E-0008  0.57481E-0009
  0.11500E+0005 -0.30000E+0004 -0.20103E-0008 -0.22304E-0008  0.55029E-0009
  0.11543E+0005 -0.30000E+0004 -0.16062E-0008 -0.18792E-0008  0.68385E-0009
  0.11625E+0005 -0.30000E+0004 -0.91346E-0009 -0.12743E-0008  0.90375E-0009
  0.11707E+0005 -0.30000E+0004 -0.31804E-0009 -0.74950E-0009  0.10768E-0008
  0.11750E+0005 -0.30000E+0004 -0.42769E-0010 -0.50445E-0009  0.11487E-0008
  0.11500E+0005 -0.29820E+0004 -0.21697E-0008 -0.23824E-0008  0.56018E-0009
  0.11543E+0005 -0.29821E+0004 -0.17637E-0008 -0.20325E-0008  0.69497E-0009
  0.11625E+0005 -0.29822E+0004 -0.10646E-0008 -0.14255E-0008  0.91510E-0009
  0.11707E+0005 -0.29824E+0004 -0.45976E-0009 -0.89352E-0009  0.10864E-0008
  0.11750E+0005 -0.29824E+0004 -0.17850E-0009 -0.64330E-0009  0.11571E-0008
  0.11500E+0005 -0.29480E+0004 -0.24596E-0008 -0.26523E-0008  0.57257E-0009
  0.11543E+0005 -0.29482E+0004 -0.20513E-0008 -0.23071E-0008  0.71100E-0009
  0.11625E+0005 -0.29486E+0004 -0.13426E-0008 -0.17002E-0008  0.93362E-0009
  0.11707E+0005 -0.29490E+0004 -0.72212E-0009 -0.11585E-0008  0.11034E-0008
  0.11750E+0005 -0.29492E+0004 -0.43068E-0009 -0.89993E-0009  0.11721E-0008
  0.11500E+0005 -0.29140E+0004 -0.27326E-0008 -0.28974E-0008  0.57639E-0009
  0.11543E+0005 -0.29143E+0004 -0.23237E-0008 -0.25600E-0008  0.72005E-0009
  0.11625E+0005 -0.29149E+0004 -0.16085E-0008 -0.19585E-0008  0.94783E-0009
  0.11707E+0005 -0.29155E+0004 -0.97548E-0009 -0.14119E-0008  0.11182E-0008
  0.11750E+0005 -0.29159E+0004 -0.67544E-0009 -0.11474E-0008  0.11860E-0008
  0.11500E+0005 -0.28960E+0004 -0.28695E-0008 -0.30164E-0008  0.57481E-0009
  0.11543E+0005 -0.28964E+0004 -0.24611E-0008 -0.26842E-0008  0.72174E-0009
  0.11625E+0005 -0.28972E+0004 -0.17436E-0008 -0.20876E-0008  0.95348E-0009
  0.11707E+0005 -0.28979E+0004 -0.11052E-0008 -0.15405E-0008  0.11251E-0008
  0.11750E+0005 -0.28983E+0004 -0.80130E-0009 -0.12739E-0008  0.11927E-0008
  0.11750E+0005 -0.30000E+0004 -0.42769E-0010 -0.50445E-0009  0.11487E-0008
  0.11793E+0005 -0.30000E+0004  0.20646E-0009 -0.28039E-0009  0.12071E-0008
  0.11875E+0005 -0.30000E+0004  0.61017E-0009  0.89053E-0010  0.12820E-0008
  0.11957E+0005 -0.30000E+0004  0.92958E-0009  0.39174E-0009  0.13122E-0008
  0.12000E+0005 -0.30000E+0004  0.10667E-0008  0.52679E-0009  0.13115E-0008
  0.11750E+0005 -0.29824E+0004 -0.17850E-0009 -0.64330E-0009  0.11571E-0008
  0.11793E+0005 -0.29825E+0004  0.77223E-0010 -0.41301E-0009  0.12139E-0008
  0.11875E+0005 -0.29826E+0004  0.49433E-0009 -0.30302E-0010  0.12857E-0008
  0.11957E+0005 -0.29827E+0004  0.82816E-0009  0.28703E-0009  0.13130E-0008
  0.12000E+0005 -0.29828E+0004  0.97309E-0009  0.43003E-0009  0.13111E-0008
  0.11750E+0005 -0.29492E+0004 -0.43068E-0009 -0.89993E-0009  0.11721E-0008
  0.11793E+0005 -0.29493E+0004 -0.16389E-0009 -0.65981E-0009  0.12266E-0008
  0.11875E+0005 -0.29496E+0004  0.27668E-0009 -0.25471E-0009  0.12934E-0008
  0.11957E+0005 -0.29499E+0004  0.63615E-0009  0.88303E-0010  0.13158E-0008
  0.12000E+0005 -0.29501E+0004  0.79509E-0009  0.24550E-0009  0.13117E-0008
  0.11750E+0005 -0.29159E+0004 -0.67544E-0009 -0.11474E-0008  0.11860E-0008
  0.11793E+0005 -0.29161E+0004 -0.39899E-0009 -0.89955E-0009  0.12390E-0008
  0.11875E+0005 -0.29167E+0004  0.62465E-0010 -0.47564E-0009  0.13020E-0008
  0.11957E+0005 -0.29172E+0004  0.44529E-0009 -0.10986E-0009  0.13201E-0008
  0.12000E+0005 -0.29174E+0004  0.61714E-0009  0.60190E-0010  0.13139E-0008
  0.11750E+0005 -0.28983E+0004 -0.80130E-0009 -0.12739E-0008  0.11927E-0008
  0.11793E+0005 -0.28986E+0004 -0.52026E-0009 -0.10227E-0008  0.12453E-0008
  0.11875E+0005 -0.28993E+0004 -0.48803E-0010 -0.59035E-0009  0.13067E-0008
  0.11957E+0005 -0.28999E+0004  0.34536E-0009 -0.21389E-0009  0.13229E-0008
  0.12000E+0005 -0.29002E+0004  0.52366E-0009 -0.37460E-0010  0.13156E-0008
  0.12000E+0005 -0.30000E+0004  0.10667E-0008  0.52679E-0009  0.13115E-0008
  0.12043E+0005 -0.30000E+0004  0.11837E-0008  0.64589E-0009  0.13006E-0008
  0.12125E+0005 -0.30000E+0004  0.13544E-0008  0.83176E-0009  0.12546E-0008
  0.12207E+0005 -0.30000E+0004  0.14652E-0008  0.97020E-0009  0.11813E-0008
  0.12250E+0005 -0.30000E+0004  0.15023E-0008  0.10260E-0008  0.11338E-0008
  0.12000E+0005 -0.29828E+0004  0.97309E-0009  0.43003E-0009  0.13111E-0008
  0.12043E+0005 -0.29828E+0004  0.10980E-0008  0.55730E-0009  0.12991E-0008
  0.12125E+0005 -0.29830E+0004  0.12835E-0008  0.75832E-0009  0.12516E-0008
  0.12207E+0005 -0.29831E+0004  0.14085E-0008  0.91110E-0009  0.11773E-0008
  0.12250E+0005 -0.29832E+0004  0.14526E-0008  0.97399E-0009  0.11297E-0008
  0.12000E+0005 -0.29501E+0004  0.79509E-0009  0.24550E-0009  0.13117E-0008
  0.12043E+0005 -0.29503E+0004  0.93421E-0009  0.38738E-0009  0.12975E-0008
  0.12125E+0005 -0.29507E+0004  0.11467E-0008  0.61586E-0009  0.12471E-0008
  0.12207E+0005 -0.29510E+0004  0.12978E-0008  0.79513E-0009  0.11710E-0008
  0.12250E+0005 -0.29512E+0004  0.13551E-0008  0.87125E-0009  0.11230E-0008
  0.12000E+0005 -0.29174E+0004  0.61714E-0009  0.60190E-0010  0.13139E-0008
  0.12043E+0005 -0.29178E+0004  0.76959E-0009  0.21557E-0009  0.12978E-0008
  0.12125E+0005 -0.29184E+0004  0.10074E-0008  0.46987E-0009  0.12443E-0008
  0.12207E+0005 -0.29190E+0004  0.11834E-0008  0.67456E-0009  0.11663E-0008
  0.12250E+0005 -0.29193E+0004  0.12535E-0008  0.76361E-0009  0.11175E-0008
  0.12000E+0005 -0.29002E+0004  0.52366E-0009 -0.37460E-0010  0.13156E-0008
  0.12043E+0005 -0.29006E+0004  0.68271E-0009  0.12452E-0009  0.12986E-0008
  0.12125E+0005 -0.29013E+0004  0.93327E-0009  0.39174E-0009  0.12435E-0008
  0.12207E+0005 -0.29021E+0004  0.11220E-0008  0.60937E-0009  0.11643E-0008
  0.12250E+0005 -0.29025E+0004  0.11985E-0008  0.70503E-0009  0.11153E-0008
  0.12250E+0005 -0.30000E+0004  0.15023E-0008  0.10260E-0008  0.11338E-0008
  0.12293E+0005 -0.30000E+0004  0.15258E-0008  0.10705E-0008  0.10817E-0008
  0.12375E+0005 -0.30000E+0004  0.15375E-0008  0.11271E-0008  0.97337E-0009
  0.12457E+0005 -0.30000E+0004  0.15116E-0008  0.11504E-0008  0.85761E-0009
  0.12500E+0005 -0.30000E+0004  0.14849E-0008  0.11505E-0008  0.79543E-0009
  0.12250E+0005 -0.29832E+0004  0.14526E-0008  0.97399E-0009  0.11297E-0008
  0.12293E+0005 -0.29833E+0004  0.14831E-0008  0.10254E-0008  0.10776E-0008
  0.12375E+0005 -0.29834E+0004  0.15068E-0008  0.10939E-0008  0.96948E-0009
  0.12457E+0005 -0.29836E+0004  0.14914E-0008  0.11275E-0008  0.85428E-0009
  0.12500E+0005 -0.29837E+0004  0.14698E-0008  0.11326E-0008  0.79245E-0009
  0.12250E+0005 -0.29512E+0004  0.13551E-0008  0.87125E-0009  0.11230E-0008
  0.12293E+0005 -0.29515E+0004  0.13983E-0008  0.93563E-0009  0.10706E-0008
  0.12375E+0005 -0.29520E+0004  0.14446E-0008  0.10266E-0008  0.96276E-0009
  0.12457E+0005 -0.29526E+0004  0.14494E-0008  0.10801E-0008  0.84840E-0009
  0.12500E+0005 -0.29528E+0004  0.14372E-0008  0.10944E-0008  0.78717E-0009
  0.12250E+0005 -0.29193E+0004  0.12535E-0008  0.76361E-0009  0.11175E-0008
  0.12293E+0005 -0.29198E+0004  0.13093E-0008  0.84061E-0009  0.10648E-0008
  0.12375E+0005 -0.29206E+0004  0.13778E-0008  0.95392E-0009  0.95690E-0009
  0.12457E+0005 -0.29215E+0004  0.14025E-0008  0.10273E-0008  0.84308E-0009
  0.12500E+0005 -0.29220E+0004  0.13999E-0008  0.10512E-0008  0.78229E-0009
  0.12250E+0005 -0.29025E+0004  0.11985E-0008  0.70503E-0009  0.11153E-0008
  0.12293E+0005 -0.29030E+0004  0.12607E-0008  0.78852E-0009  0.10623E-0008
  0.12375E+0005 -0.29041E+0004  0.13408E-0008  0.91353E-0009  0.95415E-0009
  0.12457E+0005 -0.29051E+0004  0.13760E-0008  0.99747E-0009  0.84051E-0009
  0.12500E+0005 -0.29057E+0004  0.13784E-0008  0.10263E-0008  0.77990E-0009
  0.12500E+0005 -0.30000E+0004  0.14849E-0008  0.11505E-0008  0.79543E-0009
  0.12543E+0005 -0.30000E+0004  0.14505E-0008  0.11430E-0008  0.73331E-0009
  0.12625E+0005 -0.30000E+0004  0.13669E-0008  0.11099E-0008  0.61800E-0009
  0.12707E+0005 -0.30000E+0004  0.12638E-0008  0.10550E-0008  0.50862E-0009
  0.12750E+0005 -0.30000E+0004  0.12035E-0008  0.10187E-0008  0.45413E-0009
  0.12500E+0005 -0.29837E+0004  0.14698E-0008  0.11326E-0008  0.79245E-0009
  0.12543E+0005 -0.29838E+0004  0.14399E-0008  0.11295E-0008  0.73077E-0009
  0.12625E+0005 -0.29840E+0004  0.13636E-0008  0.11035E-0008  0.61620E-0009
  0.12707E+0005 -0.29842E+0004  0.12665E-0008  0.10545E-0008  0.50744E-0009
  0.12750E+0005 -0.29843E+0004  0.12088E-0008  0.10207E-0008  0.45326E-0009
  0.12500E+0005 -0.29528E+0004  0.14372E-0008  0.10944E-0008  0.78717E-0009
  0.12543E+0005 -0.29531E+0004  0.14160E-0008  0.10999E-0008  0.72613E-0009
  0.12625E+0005 -0.29537E+0004  0.13542E-0008  0.10880E-0008  0.61283E-0009
  0.12707E+0005 -0.29542E+0004  0.12688E-0008  0.10504E-0008  0.50527E-0009
  0.12750E+0005 -0.29545E+0004  0.12161E-0008  0.10217E-0008  0.45163E-0009
  0.12500E+0005 -0.29220E+0004  0.13999E-0008  0.10512E-0008  0.78229E-0009
  0.12543E+0005 -0.29224E+0004  0.13876E-0008  0.10654E-0008  0.72180E-0009
  0.12625E+0005 -0.29233E+0004  0.13405E-0008  0.10681E-0008  0.60961E-0009
  0.12707E+0005 -0.29242E+0004  0.12672E-0008  0.10425E-0008  0.50318E-0009
  0.12750E+0005 -0.29247E+0004  0.12199E-0008  0.10190E-0008  0.45010E-0009
  0.12500E+0005 -0.29057E+0004  0.13784E-0008  0.10263E-0008  0.77990E-0009
  0.12543E+0005 -0.29063E+0004  0.13708E-0008  0.10453E-0008  0.71966E-0009
  0.12625E+0005 -0.29073E+0004  0.13317E-0008  0.10558E-0008  0.60804E-0009
  0.12707E+0005 -0.29084E+0004  0.12649E-0008  0.10367E-0008  0.50210E-0009
  0.12750E+0005 -0.29090E+0004  0.12206E-0008  0.10162E-0008  0.44934E-0009
  0.12750E+0005 -0.30000E+0004  0.12035E-0008  0.10187E-0008  0.45413E-0009
  0.12793E+0005 -0.30000E+0004  0.11400E-0008  0.97800E-0009  0.40217E-0009
  0.12875E+0005 -0.30000E+0004  0.10133E-0008  0.89112E-0009  0.31138E-0009
  0.12957E+0005 -0.30000E+0004  0.88228E-0009  0.79485E-0009  0.23121E-0009
  0.13000E+0005 -0.30000E+0004  0.81286E-0009  0.74172E-0009  0.19327E-0009
  0.12750E+0005 -0.29843E+0004  0.12088E-0008  0.10207E-0008  0.45326E-0009
  0.12793E+0005 -0.29844E+0004  0.11474E-0008  0.98215E-0009  0.40157E-0009
  0.12875E+0005 -0.29845E+0004  0.10240E-0008  0.89855E-0009  0.31118E-0009
  0.12957E+0005 -0.29846E+0004  0.89514E-0009  0.80456E-0009  0.23130E-0009
  0.13000E+0005 -0.29847E+0004  0.82643E-0009  0.75225E-0009  0.19344E-0009
  0.12750E+0005 -0.29545E+0004  0.12161E-0008  0.10217E-0008  0.45163E-0009
  0.12793E+0005 -0.29547E+0004  0.11591E-0008  0.98752E-0009  0.40045E-0009
  0.12875E+0005 -0.29551E+0004  0.10423E-0008  0.91059E-0009  0.31086E-0009
  0.12957E+0005 -0.29554E+0004  0.91794E-0009  0.82134E-0009  0.23157E-0009
  0.13000E+0005 -0.29556E+0004  0.85084E-0009  0.77081E-0009  0.19392E-0009
  0.12750E+0005 -0.29247E+0004  0.12199E-0008  0.10190E-0008  0.45010E-0009
  0.12793E+0005 -0.29250E+0004  0.11676E-0008  0.98959E-0009  0.39941E-0009
  0.12875E+0005 -0.29257E+0004  0.10579E-0008  0.91989E-0009  0.31059E-0009
  0.12957E+0005 -0.29263E+0004  0.93861E-0009  0.83590E-0009  0.23192E-0009
  0.13000E+0005 -0.29266E+0004  0.87341E-0009  0.78741E-0009  0.19455E-0009
  0.12750E+0005 -0.29090E+0004  0.12206E-0008  0.10162E-0008  0.44934E-0009
  0.12793E+0005 -0.29094E+0004  0.11709E-0008  0.98935E-0009  0.39895E-0009
  0.12875E+0005 -0.29101E+0004  0.10651E-0008  0.92368E-0009  0.31049E-0009
  0.12957E+0005 -0.29109E+0004  0.94862E-0009  0.84266E-0009  0.23212E-0009
  0.13000E+0005 -0.29113E+0004  0.88450E-0009  0.79534E-0009  0.19488E-0009
  0.13000E+0005 -0.30000E+0004  0.81286E-0009  0.74172E-0009  0.19327E-0009
  0.13043E+0005 -0.30000E+0004  0.74395E-0009  0.68759E-0009  0.15837E-0009
  0.13125E+0005 -0.30000E+0004  0.61651E-0009  0.58442E-0009  0.10017E-0009
  0.13207E+0005 -0.30000E+0004  0.49588E-0009  0.48333E-0009  0.52029E-0010
  0.13250E+0005 -0.30000E+0004  0.43584E-0009  0.43183E-0009  0.30423E-0010
  0.13000E+0005 -0.29847E+0004  0.82643E-0009  0.75225E-0009  0.19344E-0009
  0.13043E+0005 -0.29847E+0004  0.75805E-0009  0.69877E-0009  0.15864E-0009
  0.13125E+0005 -0.29848E+0004  0.63107E-0009  0.59632E-0009  0.10057E-0009
  0.13207E+0005 -0.29849E+0004  0.51018E-0009  0.49528E-0009  0.52394E-0010
  0.13250E+0005 -0.29849E+0004  0.44981E-0009  0.44357E-0009  0.30817E-0010
  0.13000E+0005 -0.29556E+0004  0.85084E-0009  0.77081E-0009  0.19392E-0009
  0.13043E+0005 -0.29558E+0004  0.78365E-0009  0.71875E-0009  0.15926E-0009
  0.13125E+0005 -0.29560E+0004  0.65776E-0009  0.61786E-0009  0.10139E-0009
  0.13207E+0005 -0.29563E+0004  0.53671E-0009  0.51721E-0009  0.53294E-0010
  0.13250E+0005 -0.29564E+0004  0.47585E-0009  0.46540E-0009  0.31653E-0010
  0.13000E+0005 -0.29266E+0004  0.87341E-0009  0.78741E-0009  0.19455E-0009
  0.13043E+0005 -0.29268E+0004  0.80761E-0009  0.73700E-0009  0.16001E-0009
  0.13125E+0005 -0.29272E+0004  0.68323E-0009  0.63809E-0009  0.10233E-0009
  0.13207E+0005 -0.29276E+0004  0.56245E-0009  0.53824E-0009  0.54403E-0010
  0.13250E+0005 -0.29279E+0004  0.50125E-0009  0.48639E-0009  0.32762E-0010
  0.13000E+0005 -0.29113E+0004  0.88450E-0009  0.79534E-0009  0.19488E-0009
  0.13043E+0005 -0.29116E+0004  0.81957E-0009  0.74590E-0009  0.16048E-0009
  0.13125E+0005 -0.29121E+0004  0.69615E-0009  0.64821E-0009  0.10290E-0009
  0.13207E+0005 -0.29125E+0004  0.57565E-0009  0.54892E-0009  0.55041E-0010
  0.13250E+0005 -0.29128E+0004  0.51438E-0009  0.49714E-0009  0.33465E-0010
  0.13250E+0005 -0.30000E+0004  0.43584E-0009  0.43183E-0009  0.30423E-0010
  0.13293E+0005 -0.30000E+0004  0.37865E-0009  0.38208E-0009  0.11219E-0010
  0.13375E+0005 -0.30000E+0004  0.27893E-0009  0.29365E-0009 -0.18937E-0010
  0.13457E+0005 -0.30000E+0004  0.19147E-0009  0.21420E-0009 -0.41728E-0010
  0.13500E+0005 -0.30000E+0004  0.15051E-0009  0.17641E-0009 -0.51137E-0010
  0.13250E+0005 -0.29849E+0004  0.44981E-0009  0.44357E-0009  0.30817E-0010
  0.13293E+0005 -0.29850E+0004  0.39218E-0009  0.39357E-0009  0.11594E-0010
  0.13375E+0005 -0.29851E+0004  0.29138E-0009  0.30438E-0009 -0.18603E-0010
  0.13457E+0005 -0.29851E+0004  0.20261E-0009  0.22397E-0009 -0.41443E-0010
  0.13500E+0005 -0.29852E+0004  0.16088E-0009  0.18554E-0009 -0.50880E-0010
  0.13250E+0005 -0.29564E+0004  0.47585E-0009  0.46540E-0009  0.31653E-0010
  0.13293E+0005 -0.29565E+0004  0.41752E-0009  0.41495E-0009  0.12476E-0010
  0.13375E+0005 -0.29567E+0004  0.31484E-0009  0.32448E-0009 -0.17782E-0010
  0.13457E+0005 -0.29569E+0004  0.22372E-0009  0.24233E-0009 -0.40721E-0010
  0.13500E+0005 -0.29570E+0004  0.18062E-0009  0.20282E-0009 -0.50188E-0010
  0.13250E+0005 -0.29279E+0004  0.50125E-0009  0.48639E-0009  0.32762E-0010
  0.13293E+0005 -0.29280E+0004  0.44237E-0009  0.43572E-0009  0.13581E-0010
  0.13375E+0005 -0.29284E+0004  0.33806E-0009  0.34422E-0009 -0.16737E-0010
  0.13457E+0005 -0.29287E+0004  0.24477E-0009  0.26048E-0009 -0.39745E-0010
  0.13500E+0005 -0.29289E+0004  0.20038E-0009  0.21995E-0009 -0.49231E-0010
  0.13250E+0005 -0.29128E+0004  0.51438E-0009  0.49714E-0009  0.33465E-0010
  0.13293E+0005 -0.29130E+0004  0.45525E-0009  0.44641E-0009  0.14245E-0010
  0.13375E+0005 -0.29135E+0004  0.35018E-0009  0.35447E-0009 -0.16090E-0010
  0.13457E+0005 -0.29139E+0004  0.25584E-0009  0.26998E-0009 -0.39136E-0010
  0.13500E+0005 -0.29141E+0004  0.21079E-0009  0.22892E-0009 -0.48643E-0010
  0.13500E+0005 -0.30000E+0004  0.15051E-0009  0.17641E-0009 -0.51137E-0010
  0.13543E+0005 -0.30000E+0004  0.11313E-0009  0.14149E-0009 -0.58896E-0010
  0.13625E+0005 -0.30000E+0004  0.51974E-0010  0.83311E-0010 -0.69550E-0010
  0.13707E+0005 -0.30000E+0004  0.31345E-0011  0.35770E-0010 -0.75705E-0010
  0.13750E+0005 -0.30000E+0004 -0.17989E-0010  0.14753E-0010 -0.77422E-0010
  0.13500E+0005 -0.29852E+0004  0.16088E-0009  0.18554E-0009 -0.50880E-0010
  0.13543E+0005 -0.29852E+0004  0.12273E-0009  0.14997E-0009 -0.58640E-0010
  0.13625E+0005 -0.29853E+0004  0.60106E-0010  0.90614E-0010 -0.69341E-0010
  0.13707E+0005 -0.29853E+0004  0.97964E-0011  0.41797E-0010 -0.75514E-0010
  0.13750E+0005 -0.29854E+0004 -0.12048E-0010  0.20197E-0010 -0.77262E-0010
  0.13500E+0005 -0.29570E+0004  0.18062E-0009  0.20282E-0009 -0.50188E-0010
  0.13543E+0005 -0.29571E+0004  0.14104E-0009  0.16608E-0009 -0.57983E-0010
  0.13625E+0005 -0.29573E+0004  0.75685E-0010  0.10449E-0009 -0.68756E-0010
  0.13707E+0005 -0.29575E+0004  0.22667E-0010  0.53410E-0010 -0.75003E-0010
  0.13750E+0005 -0.29576E+0004 -0.55747E-0012  0.30604E-0010 -0.76755E-0010
  0.13500E+0005 -0.29289E+0004  0.20038E-0009  0.21995E-0009 -0.49231E-0010
  0.13543E+0005 -0.29291E+0004  0.15946E-0009  0.18219E-0009 -0.57103E-0010
  0.13625E+0005 -0.29294E+0004  0.91453E-0010  0.11846E-0009 -0.67975E-0010
  0.13707E+0005 -0.29297E+0004  0.35787E-0010  0.65178E-0010 -0.74308E-0010
  0.13750E+0005 -0.29298E+0004  0.11195E-0010  0.41189E-0010 -0.76083E-0010
  0.13500E+0005 -0.29141E+0004  0.21079E-0009  0.22892E-0009 -0.48643E-0010
  0.13543E+0005 -0.29143E+0004  0.16918E-0009  0.19065E-0009 -0.56559E-0010
  0.13625E+0005 -0.29146E+0004  0.99823E-0010  0.12583E-0009 -0.67476E-0010
  0.13707E+0005 -0.29150E+0004  0.42803E-0010  0.71453E-0010 -0.73868E-0010
  0.13750E+0005 -0.29152E+0004  0.17501E-0010  0.46851E-0010 -0.75657E-0010
  0.13750E+0005 -0.30000E+0004 -0.17989E-0010  0.14753E-0010 -0.77422E-0010
  0.13793E+0005 -0.30000E+0004 -0.36093E-0010 -0.35798E-0011 -0.78209E-0010
  0.13875E+0005 -0.30000E+0004 -0.62798E-0010 -0.31414E-0010 -0.77612E-0010
  0.13957E+0005 -0.30000E+0004 -0.80656E-0010 -0.51108E-0010 -0.74803E-0010
  0.14000E+0005 -0.30000E+0004 -0.86976E-0010 -0.58606E-0010 -0.72621E-0010
  0.13750E+0005 -0.29854E+0004 -0.12048E-0010  0.20197E-0010 -0.77262E-0010
  0.13793E+0005 -0.29854E+0004 -0.30850E-0010  0.12295E-0011 -0.78029E-0010
  0.13875E+0005 -0.29854E+0004 -0.58772E-0010 -0.27657E-0010 -0.77445E-0010
  0.13957E+0005 -0.29854E+0004 -0.77700E-0010 -0.48313E-0010 -0.74621E-0010
  0.14000E+0005 -0.29855E+0004 -0.84549E-0010 -0.56267E-0010 -0.72484E-0010
  0.13750E+0005 -0.29576E+0004 -0.55747E-0012  0.30604E-0010 -0.76755E-0010
  0.13793E+0005 -0.29576E+0004 -0.20670E-0010  0.10530E-0010 -0.77560E-0010
  0.13875E+0005 -0.29578E+0004 -0.50901E-0010 -0.20379E-0010 -0.76990E-0010
  0.13957E+0005 -0.29579E+0004 -0.71876E-0010 -0.42826E-0010 -0.74201E-0010
  0.14000E+0005 -0.29579E+0004 -0.79686E-0010 -0.51636E-0010 -0.72069E-0010
  0.13750E+0005 -0.29298E+0004  0.11195E-0010  0.41189E-0010 -0.76083E-0010
  0.13793E+0005 -0.29299E+0004 -0.10207E-0010  0.20043E-0010 -0.76938E-0010
  0.13875E+0005 -0.29301E+0004 -0.42751E-0010 -0.12857E-0010 -0.76438E-0010
  0.13957E+0005 -0.29303E+0004 -0.65791E-0010 -0.37105E-0010 -0.73714E-0010
  0.14000E+0005 -0.29304E+0004 -0.74562E-0010 -0.46772E-0010 -0.71584E-0010
  0.13750E+0005 -0.29152E+0004  0.17501E-0010  0.46851E-0010 -0.75657E-0010
  0.13793E+0005 -0.29153E+0004 -0.45877E-0011  0.25155E-0010 -0.76574E-0010
  0.13875E+0005 -0.29155E+0004 -0.38352E-0010 -0.87977E-0011 -0.76119E-0010
  0.13957E+0005 -0.29157E+0004 -0.62477E-0010 -0.34012E-0010 -0.73408E-0010
  0.14000E+0005 -0.29158E+0004 -0.71757E-0010 -0.44119E-0010 -0.71295E-0010
  0.14000E+0005 -0.30000E+0004 -0.86976E-0010 -0.58606E-0010 -0.72621E-0010
  0.14043E+0005 -0.30000E+0004 -0.91422E-0010 -0.64336E-0010 -0.70055E-0010
  0.14125E+0005 -0.30000E+0004 -0.95486E-0010 -0.70987E-0010 -0.64496E-0010
  0.14207E+0005 -0.30000E+0004 -0.94905E-0010 -0.73091E-0010 -0.58320E-0010
  0.14250E+0005 -0.30000E+0004 -0.93156E-0010 -0.72750E-0010 -0.54963E-0010
  0.14000E+0005 -0.29855E+0004 -0.84549E-0010 -0.56267E-0010 -0.72484E-0010
  0.14043E+0005 -0.29855E+0004 -0.89455E-0010 -0.62401E-0010 -0.69929E-0010
  0.14125E+0005 -0.29855E+0004 -0.94253E-0010 -0.69733E-0010 -0.64340E-0010
  0.14207E+0005 -0.29855E+0004 -0.94278E-0010 -0.72396E-0010 -0.58177E-0010
  0.14250E+0005 -0.29855E+0004 -0.92774E-0010 -0.72282E-0010 -0.54804E-0010
  0.14000E+0005 -0.29579E+0004 -0.79686E-0010 -0.51636E-0010 -0.72069E-0010
  0.14043E+0005 -0.29579E+0004 -0.85483E-0010 -0.58562E-0010 -0.69546E-0010
  0.14125E+0005 -0.29580E+0004 -0.91735E-0010 -0.67195E-0010 -0.63999E-0010
  0.14207E+0005 -0.29581E+0004 -0.92911E-0010 -0.70915E-0010 -0.57841E-0010
  0.14250E+0005 -0.29581E+0004 -0.91916E-0010 -0.71269E-0010 -0.54487E-0010
  0.14000E+0005 -0.29304E+0004 -0.74562E-0010 -0.46772E-0010 -0.71584E-0010
  0.14043E+0005 -0.29304E+0004 -0.81254E-0010 -0.54500E-0010 -0.69082E-0010
  0.14125E+0005 -0.29305E+0004 -0.88982E-0010 -0.64453E-0010 -0.63584E-0010
  0.14207E+0005 -0.29306E+0004 -0.91349E-0010 -0.69249E-0010 -0.57468E-0010
  0.14250E+0005 -0.29306E+0004 -0.90878E-0010 -0.70101E-0010 -0.54122E-0010
  0.14000E+0005 -0.29158E+0004 -0.71757E-0010 -0.44119E-0010 -0.71295E-0010
  0.14043E+0005 -0.29159E+0004 -0.78929E-0010 -0.52272E-0010 -0.68814E-0010
  0.14125E+0005 -0.29160E+0004 -0.87435E-0010 -0.62926E-0010 -0.63332E-0010
  0.14207E+0005 -0.29161E+0004 -0.90454E-0010 -0.68305E-0010 -0.57262E-0010
  0.14250E+0005 -0.29162E+0004 -0.90233E-0010 -0.69381E-0010 -0.53900E-0010
  0.14250E+0005 -0.30000E+0004 -0.93156E-0010 -0.72750E-0010 -0.54963E-0010
  0.14293E+0005 -0.30000E+0004 -0.90586E-0010 -0.71600E-0010 -0.51518E-0010
  0.14375E+0005 -0.30000E+0004 -0.84077E-0010 -0.67669E-0010 -0.45083E-0010
  0.14457E+0005 -0.30000E+0004 -0.76138E-0010 -0.62141E-0010 -0.38898E-0010
  0.14500E+0005 -0.30000E+0004 -0.71616E-0010 -0.58806E-0010 -0.35783E-0010
  0.14250E+0005 -0.29855E+0004 -0.92774E-0010 -0.72282E-0010 -0.54804E-0010
  0.14293E+0005 -0.29855E+0004 -0.90422E-0010 -0.71337E-0010 -0.51357E-0010
  0.14375E+0005 -0.29856E+0004 -0.84254E-0010 -0.67729E-0010 -0.44940E-0010
  0.14457E+0005 -0.29856E+0004 -0.76540E-0010 -0.62413E-0010 -0.38770E-0010
  0.14500E+0005 -0.29856E+0004 -0.72108E-0010 -0.59191E-0010 -0.35645E-0010
  0.14250E+0005 -0.29581E+0004 -0.91916E-0010 -0.71269E-0010 -0.54487E-0010
  0.14293E+0005 -0.29581E+0004 -0.90005E-0010 -0.70730E-0010 -0.51059E-0010
  0.14375E+0005 -0.29583E+0004 -0.84478E-0010 -0.67728E-0010 -0.44654E-0010
  0.14457E+0005 -0.29584E+0004 -0.77221E-0010 -0.62845E-0010 -0.38522E-0010
  0.14500E+0005 -0.29584E+0004 -0.72958E-0010 -0.59764E-0010 -0.35438E-0010
  0.14250E+0005 -0.29306E+0004 -0.90878E-0010 -0.70101E-0010 -0.54122E-0010
  0.14293E+0005 -0.29307E+0004 -0.89423E-0010 -0.69964E-0010 -0.50736E-0010
  0.14375E+0005 -0.29309E+0004 -0.84574E-0010 -0.67594E-0010 -0.44366E-0010
  0.14457E+0005 -0.29311E+0004 -0.77799E-0010 -0.63170E-0010 -0.38274E-0010
  0.14500E+0005 -0.29312E+0004 -0.73723E-0010 -0.60278E-0010 -0.35205E-0010
  0.14250E+0005 -0.29162E+0004 -0.90233E-0010 -0.69381E-0010 -0.53900E-0010
  0.14293E+0005 -0.29163E+0004 -0.89053E-0010 -0.69502E-0010 -0.50554E-0010
  0.14375E+0005 -0.29165E+0004 -0.84580E-0010 -0.67475E-0010 -0.44218E-0010
  0.14457E+0005 -0.29168E+0004 -0.78071E-0010 -0.63307E-0010 -0.38148E-0010
  0.14500E+0005 -0.29169E+0004 -0.74098E-0010 -0.60508E-0010 -0.35100E-0010
  0.14500E+0005 -0.30000E+0004 -0.71616E-0010 -0.58806E-0010 -0.35783E-0010
  0.14543E+0005 -0.30000E+0004 -0.67000E-0010 -0.55310E-0010 -0.32816E-0010
  0.14625E+0005 -0.30000E+0004 -0.58213E-0010 -0.48490E-0010 -0.27559E-0010
  0.14707E+0005 -0.30000E+0004 -0.49708E-0010 -0.41718E-0010 -0.22852E-0010
  0.14750E+0005 -0.30000E+0004 -0.45434E-0010 -0.38244E-0010 -0.20616E-0010
  0.14500E+0005 -0.29856E+0004 -0.72108E-0010 -0.59191E-0010 -0.35645E-0010
  0.14543E+0005 -0.29857E+0004 -0.67548E-0010 -0.55734E-0010 -0.32697E-0010
  0.14625E+0005 -0.29858E+0004 -0.58813E-0010 -0.48962E-0010 -0.27449E-0010
  0.14707E+0005 -0.29858E+0004 -0.50331E-0010 -0.42225E-0010 -0.22758E-0010
  0.14750E+0005 -0.29859E+0004 -0.46063E-0010 -0.38791E-0010 -0.20515E-0010
  0.14500E+0005 -0.29584E+0004 -0.72958E-0010 -0.59764E-0010 -0.35438E-0010
  0.14543E+0005 -0.29586E+0004 -0.68524E-0010 -0.56468E-0010 -0.32470E-0010
  0.14625E+0005 -0.29588E+0004 -0.59932E-0010 -0.49850E-0010 -0.27247E-0010
  0.14707E+0005 -0.29590E+0004 -0.51495E-0010 -0.43164E-0010 -0.22596E-0010
  0.14750E+0005 -0.29591E+0004 -0.47208E-0010 -0.39717E-0010 -0.20360E-0010
  0.14500E+0005 -0.29312E+0004 -0.73723E-0010 -0.60278E-0010 -0.35205E-0010
  0.14543E+0005 -0.29314E+0004 -0.69422E-0010 -0.57110E-0010 -0.32253E-0010
  0.14625E+0005 -0.29318E+0004 -0.61004E-0010 -0.50679E-0010 -0.27069E-0010
  0.14707E+0005 -0.29322E+0004 -0.52625E-0010 -0.44066E-0010 -0.22445E-0010
  0.14750E+0005 -0.29324E+0004 -0.48334E-0010 -0.40634E-0010 -0.20210E-0010
  0.14500E+0005 -0.29169E+0004 -0.74098E-0010 -0.60508E-0010 -0.35100E-0010
  0.14543E+0005 -0.29171E+0004 -0.69852E-0010 -0.57392E-0010 -0.32140E-0010
  0.14625E+0005 -0.29176E+0004 -0.61549E-0010 -0.51091E-0010 -0.26983E-0010
  0.14707E+0005 -0.29180E+0004 -0.53214E-0010 -0.44542E-0010 -0.22367E-0010
  0.14750E+0005 -0.29183E+0004 -0.48939E-0010 -0.41129E-0010 -0.20156E-0010
  0.14750E+0005 -0.30000E+0004 -0.45434E-0010 -0.38244E-0010 -0.20616E-0010
  0.14793E+0005 -0.30000E+0004 -0.41348E-0010 -0.34907E-0010 -0.18527E-0010
  0.14875E+0005 -0.30000E+0004 -0.34207E-0010 -0.29031E-0010 -0.15000E-0010
  0.14957E+0005 -0.30000E+0004 -0.27893E-0010 -0.23777E-0010 -0.11997E-0010
  0.15000E+0005 -0.30000E+0004 -0.24914E-0010 -0.21286E-0010 -0.10614E-0010
  0.14750E+0005 -0.29859E+0004 -0.46063E-0010 -0.38791E-0010 -0.20515E-0010
  0.14793E+0005 -0.29859E+0004 -0.41957E-0010 -0.35420E-0010 -0.18446E-0010
  0.14875E+0005 -0.29860E+0004 -0.34762E-0010 -0.29489E-0010 -0.14935E-0010
  0.14957E+0005 -0.29862E+0004 -0.28399E-0010 -0.24215E-0010 -0.11937E-0010
  0.15000E+0005 -0.29862E+0004 -0.25377E-0010 -0.21656E-0010 -0.10583E-0010
  0.14750E+0005 -0.29591E+0004 -0.47208E-0010 -0.39717E-0010 -0.20360E-0010
  0.14793E+0005 -0.29593E+0004 -0.43086E-0010 -0.36356E-0010 -0.18299E-0010
  0.14875E+0005 -0.29596E+0004 -0.35813E-0010 -0.30377E-0010 -0.14807E-0010
  0.14957E+0005 -0.29599E+0004 -0.29341E-0010 -0.25002E-0010 -0.11842E-0010
  0.15000E+0005 -0.29601E+0004 -0.26265E-0010 -0.22414E-0010 -0.10494E-0010
  0.14750E+0005 -0.29324E+0004 -0.48334E-0010 -0.40634E-0010 -0.20210E-0010
  0.14793E+0005 -0.29326E+0004 -0.44198E-0010 -0.37272E-0010 -0.18167E-0010
  0.14875E+0005 -0.29332E+0004 -0.36861E-0010 -0.31257E-0010 -0.14698E-0010
  0.14957E+0005 -0.29337E+0004 -0.30282E-0010 -0.25789E-0010 -0.11758E-0010
  0.15000E+0005 -0.29339E+0004 -0.27149E-0010 -0.23179E-0010 -0.10398E-0010
  0.14750E+0005 -0.29183E+0004 -0.48939E-0010 -0.41129E-0010 -0.20156E-0010
  0.14793E+0005 -0.29186E+0004 -0.44774E-0010 -0.37729E-0010 -0.18114E-0010
  0.14875E+0005 -0.29192E+0004 -0.37418E-0010 -0.31721E-0010 -0.14657E-0010
  0.14957E+0005 -0.29198E+0004 -0.30784E-0010 -0.26213E-0010 -0.11720E-0010
  0.15000E+0005 -0.29201E+0004 -0.27615E-0010 -0.23587E-0010 -0.10348E-0010
  0.15000E+0005 -0.30000E+0004 -0.24914E-0010 -0.21286E-0010 -0.10614E-0010
  0.15043E+0005 -0.30000E+0004 -0.22175E-0010 -0.18984E-0010 -0.93682E-0011
  0.15125E+0005 -0.30000E+0004 -0.17600E-0010 -0.15117E-0010 -0.73268E-0011
  0.15207E+0005 -0.30000E+0004 -0.13799E-0010 -0.11880E-0010 -0.56790E-0011
  0.15250E+0005 -0.30000E+0004 -0.12088E-0010 -0.10427E-0010 -0.49466E-0011
  0.15000E+0005 -0.29862E+0004 -0.25377E-0010 -0.21656E-0010 -0.10583E-0010
  0.15043E+0005 -0.29863E+0004 -0.22605E-0010 -0.19343E-0010 -0.93288E-0011
  0.15125E+0005 -0.29864E+0004 -0.17969E-0010 -0.15430E-0010 -0.72954E-0011
  0.15207E+0005 -0.29865E+0004 -0.14102E-0010 -0.12142E-0010 -0.56451E-0011
  0.15250E+0005 -0.29866E+0004 -0.12355E-0010 -0.10656E-0010 -0.49143E-0011
  0.15000E+0005 -0.29601E+0004 -0.26265E-0010 -0.22414E-0010 -0.10494E-0010
  0.15043E+0005 -0.29603E+0004 -0.23424E-0010 -0.20040E-0010 -0.92470E-0011
  0.15125E+0005 -0.29606E+0004 -0.18665E-0010 -0.16027E-0010 -0.72273E-0011
  0.15207E+0005 -0.29609E+0004 -0.14686E-0010 -0.12653E-0010 -0.55877E-0011
  0.15250E+0005 -0.29611E+0004 -0.12870E-0010 -0.11102E-0010 -0.48541E-0011
  0.15000E+0005 -0.29339E+0004 -0.27149E-0010 -0.23179E-0010 -0.10398E-0010
  0.15043E+0005 -0.29342E+0004 -0.24245E-0010 -0.20740E-0010 -0.91734E-0011
  0.15125E+0005 -0.29348E+0004 -0.19364E-0010 -0.16621E-0010 -0.71693E-0011
  0.15207E+0005 -0.29354E+0004 -0.15271E-0010 -0.13157E-0010 -0.55382E-0011
  0.15250E+0005 -0.29357E+0004 -0.13404E-0010 -0.11557E-0010 -0.48220E-0011
  0.15000E+0005 -0.29201E+0004 -0.27615E-0010 -0.23587E-0010 -0.10348E-0010
  0.15043E+0005 -0.29205E+0004 -0.24673E-0010 -0.21099E-0010 -0.91385E-0011
  0.15125E+0005 -0.29212E+0004 -0.19736E-0010 -0.16940E-0010 -0.71417E-0011
  0.15207E+0005 -0.29219E+0004 -0.15582E-0010 -0.13416E-0010 -0.55239E-0011
  0.15250E+0005 -0.29222E+0004 -0.13691E-0010 -0.11790E-0010 -0.48245E-0011
  0.15250E+0005 -0.30000E+0004 -0.12088E-0010 -0.10427E-0010 -0.49466E-0011
  0.15293E+0005 -0.30000E+0004 -0.10532E-0010 -0.90975E-0011 -0.42764E-0011
  0.15375E+0005 -0.30000E+0004 -0.80479E-0011 -0.69730E-0011 -0.32227E-0011
  0.15457E+0005 -0.30000E+0004 -0.60922E-0011 -0.52801E-0011 -0.24311E-0011
  0.15500E+0005 -0.30000E+0004 -0.52334E-0011 -0.45390E-0011 -0.20818E-0011
  0.15250E+0005 -0.29866E+0004 -0.12355E-0010 -0.10656E-0010 -0.49143E-0011
  0.15293E+0005 -0.29866E+0004 -0.10781E-0010 -0.93132E-0011 -0.42555E-0011
  0.15375E+0005 -0.29867E+0004 -0.82501E-0011 -0.71409E-0011 -0.32167E-0011
  0.15457E+0005 -0.29868E+0004 -0.62463E-0011 -0.54164E-0011 -0.24124E-0011
  0.15500E+0005 -0.29869E+0004 -0.53687E-0011 -0.46606E-0011 -0.20635E-0011
  0.15250E+0005 -0.29611E+0004 -0.12870E-0010 -0.11102E-0010 -0.48541E-0011
  0.15293E+0005 -0.29613E+0004 -0.11250E-0010 -0.97173E-0011 -0.42137E-0011
  0.15375E+0005 -0.29616E+0004 -0.86344E-0011 -0.74726E-0011 -0.31926E-0011
  0.15457E+0005 -0.29618E+0004 -0.65471E-0011 -0.56780E-0011 -0.23891E-0011
  0.15500E+0005 -0.29620E+0004 -0.56297E-0011 -0.48891E-0011 -0.20382E-0011
  0.15250E+0005 -0.29357E+0004 -0.13404E-0010 -0.11557E-0010 -0.48220E-0011
  0.15293E+0005 -0.29359E+0004 -0.11723E-0010 -0.10124E-0010 -0.41754E-0011
  0.15375E+0005 -0.29364E+0004 -0.90161E-0011 -0.78069E-0011 -0.31589E-0011
  0.15457E+0005 -0.29369E+0004 -0.68526E-0011 -0.59421E-0011 -0.23704E-0011
  0.15500E+0005 -0.29371E+0004 -0.59004E-0011 -0.51227E-0011 -0.20249E-0011
  0.15250E+0005 -0.29222E+0004 -0.13691E-0010 -0.11790E-0010 -0.48245E-0011
  0.15293E+0005 -0.29225E+0004 -0.11976E-0010 -0.10342E-0010 -0.41607E-0011
  0.15375E+0005 -0.29231E+0004 -0.92189E-0011 -0.79799E-0011 -0.31471E-0011
  0.15457E+0005 -0.29237E+0004 -0.70134E-0011 -0.60845E-0011 -0.23563E-0011
  0.15500E+0005 -0.29240E+0004 -0.60456E-0011 -0.52469E-0011 -0.20210E-0011
  0.15500E+0005 -0.30000E+0004 -0.52334E-0011 -0.45390E-0011 -0.20818E-0011
  0.15543E+0005 -0.30000E+0004 -0.44744E-0011 -0.38899E-0011 -0.17623E-0011
  0.15625E+0005 -0.30000E+0004 -0.33091E-0011 -0.28803E-0011 -0.12973E-0011
  0.15707E+0005 -0.30000E+0004 -0.24189E-0011 -0.21063E-0011 -0.94487E-0012
  0.15750E+0005 -0.30000E+0004 -0.20412E-0011 -0.17763E-0011 -0.79771E-0012
  0.15500E+0005 -0.29869E+0004 -0.53687E-0011 -0.46606E-0011 -0.20635E-0011
  0.15543E+0005 -0.29869E+0004 -0.45974E-0011 -0.39954E-0011 -0.17565E-0011
  0.15625E+0005 -0.29870E+0004 -0.33997E-0011 -0.29600E-0011 -0.12866E-0011
  0.15707E+0005 -0.29870E+0004 -0.24866E-0011 -0.21664E-0011 -0.93546E-0012
  0.15750E+0005 -0.29871E+0004 -0.21009E-0011 -0.18269E-0011 -0.79345E-0012
  0.15500E+0005 -0.29620E+0004 -0.56297E-0011 -0.48891E-0011 -0.20382E-0011
  0.15543E+0005 -0.29621E+0004 -0.48286E-0011 -0.41970E-0011 -0.17383E-0011
  0.15625E+0005 -0.29623E+0004 -0.35780E-0011 -0.31153E-0011 -0.12739E-0011
  0.15707E+0005 -0.29625E+0004 -0.26233E-0011 -0.22855E-0011 -0.92785E-0012
  0.15750E+0005 -0.29626E+0004 -0.22157E-0011 -0.19268E-0011 -0.78442E-0012
  0.15500E+0005 -0.29371E+0004 -0.59004E-0011 -0.51227E-0011 -0.20249E-0011
  0.15543E+0005 -0.29373E+0004 -0.50634E-0011 -0.44005E-0011 -0.17234E-0011
  0.15625E+0005 -0.29376E+0004 -0.37602E-0011 -0.32729E-0011 -0.12649E-0011
  0.15707E+0005 -0.29379E+0004 -0.27615E-0011 -0.24053E-0011 -0.92109E-0012
  0.15750E+0005 -0.29381E+0004 -0.23351E-0011 -0.20353E-0011 -0.77411E-0012
  0.15500E+0005 -0.29240E+0004 -0.60456E-0011 -0.52469E-0011 -0.20210E-0011
  0.15543E+0005 -0.29242E+0004 -0.51912E-0011 -0.45084E-0011 -0.17224E-0011
  0.15625E+0005 -0.29246E+0004 -0.38573E-0011 -0.33567E-0011 -0.12610E-0011
  0.15707E+0005 -0.29250E+0004 -0.28338E-0011 -0.24680E-0011 -0.91598E-0012
  0.15750E+0005 -0.29252E+0004 -0.24072E-0011 -0.20992E-0011 -0.77980E-0012
  0.15750E+0005 -0.30000E+0004 -0.20412E-0011 -0.17763E-0011 -0.79771E-0012
  0.15793E+0005 -0.30000E+0004 -0.17141E-0011 -0.14965E-0011 -0.66176E-0012
  0.15875E+0005 -0.30000E+0004 -0.12289E-0011 -0.10754E-0011 -0.47335E-0012
  0.15957E+0005 -0.30000E+0004 -0.86610E-0012 -0.75540E-0012 -0.33354E-0012
  0.16000E+0005 -0.30000E+0004 -0.72249E-0012 -0.64039E-0012 -0.27069E-0012
  0.15750E+0005 -0.29871E+0004 -0.21009E-0011 -0.18269E-0011 -0.79345E-0012
  0.15793E+0005 -0.29871E+0004 -0.17674E-0011 -0.15437E-0011 -0.65893E-0012
  0.15875E+0005 -0.29872E+0004 -0.12636E-0011 -0.11036E-0011 -0.46859E-0012
  0.15957E+0005 -0.29872E+0004 -0.89459E-0012 -0.78146E-0012 -0.33093E-0012
  0.16000E+0005 -0.29873E+0004 -0.74367E-0012 -0.65911E-0012 -0.26617E-0012
  0.15750E+0005 -0.29626E+0004 -0.22157E-0011 -0.19268E-0011 -0.78442E-0012
  0.15793E+0005 -0.29627E+0004 -0.18675E-0011 -0.16331E-0011 -0.65083E-0012
  0.15875E+0005 -0.29629E+0004 -0.13384E-0011 -0.11714E-0011 -0.46256E-0012
  0.15957E+0005 -0.29630E+0004 -0.94885E-0012 -0.82880E-0012 -0.32798E-0012
  0.16000E+0005 -0.29631E+0004 -0.78864E-0012 -0.69333E-0012 -0.26781E-0012
  0.15750E+0005 -0.29381E+0004 -0.23351E-0011 -0.20353E-0011 -0.77411E-0012
  0.15793E+0005 -0.29383E+0004 -0.19689E-0011 -0.17204E-0011 -0.64595E-0012
  0.15875E+0005 -0.29386E+0004 -0.14155E-0011 -0.12386E-0011 -0.46095E-0012
  0.15957E+0005 -0.29389E+0004 -0.10033E-0011 -0.87675E-0012 -0.32408E-0012
  0.16000E+0005 -0.29390E+0004 -0.83502E-0012 -0.72986E-0012 -0.26933E-0012
  0.15750E+0005 -0.29252E+0004 -0.24072E-0011 -0.20992E-0011 -0.77980E-0012
  0.15793E+0005 -0.29254E+0004 -0.20216E-0011 -0.17637E-0011 -0.64406E-0012
  0.15875E+0005 -0.29257E+0004 -0.14571E-0011 -0.12750E-0011 -0.46046E-0012
  0.15957E+0005 -0.29261E+0004 -0.10340E-0011 -0.90984E-0012 -0.31785E-0012
  0.16000E+0005 -0.29263E+0004 -0.85765E-0012 -0.74840E-0012 -0.26677E-0012
  0.16000E+0005 -0.30000E+0004 -0.72249E-0012 -0.64039E-0012 -0.27069E-0012
  0.16043E+0005 -0.30000E+0004 -0.59552E-0012 -0.52469E-0012 -0.22435E-0012
  0.16125E+0005 -0.30000E+0004 -0.41281E-0012 -0.36416E-0012 -0.15514E-0012
  0.16207E+0005 -0.30000E+0004 -0.28513E-0012 -0.25317E-0012 -0.10694E-0012
  0.16250E+0005 -0.30000E+0004 -0.22897E-0012 -0.19433E-0012 -0.91981E-0013
  0.16000E+0005 -0.29873E+0004 -0.74367E-0012 -0.65911E-0012 -0.26617E-0012
  0.16043E+0005 -0.29873E+0004 -0.61582E-0012 -0.54147E-0012 -0.22460E-0012
  0.16125E+0005 -0.29874E+0004 -0.42517E-0012 -0.37143E-0012 -0.15594E-0012
  0.16207E+0005 -0.29875E+0004 -0.29224E-0012 -0.25930E-0012 -0.10332E-0012
  0.16250E+0005 -0.29876E+0004 -0.23834E-0012 -0.21609E-0012 -0.79333E-0013
  0.16000E+0005 -0.29631E+0004 -0.78864E-0012 -0.69333E-0012 -0.26781E-0012
  0.16043E+0005 -0.29633E+0004 -0.65176E-0012 -0.56951E-0012 -0.22330E-0012
  0.16125E+0005 -0.29636E+0004 -0.45116E-0012 -0.39577E-0012 -0.15149E-0012
  0.16207E+0005 -0.29638E+0004 -0.31202E-0012 -0.27612E-0012 -0.10351E-0012
  0.16250E+0005 -0.29640E+0004 -0.25699E-0012 -0.23314E-0012 -0.80887E-0013
  0.16000E+0005 -0.29390E+0004 -0.83502E-0012 -0.72986E-0012 -0.26933E-0012
  0.16043E+0005 -0.29393E+0004 -0.69056E-0012 -0.60500E-0012 -0.21945E-0012
  0.16125E+0005 -0.29397E+0004 -0.48129E-0012 -0.42365E-0012 -0.15123E-0012
  0.16207E+0005 -0.29401E+0004 -0.33197E-0012 -0.29302E-0012 -0.10379E-0012
  0.16250E+0005 -0.29404E+0004 -0.27267E-0012 -0.23773E-0012 -0.88877E-0013
  0.16000E+0005 -0.29263E+0004 -0.85765E-0012 -0.74840E-0012 -0.26677E-0012
  0.16043E+0005 -0.29266E+0004 -0.71720E-0012 -0.62807E-0012 -0.22517E-0012
  0.16125E+0005 -0.29271E+0004 -0.49826E-0012 -0.44243E-0012 -0.14917E-0012
  0.16207E+0005 -0.29276E+0004 -0.34133E-0012 -0.30064E-0012 -0.10268E-0012
  0.16250E+0005 -0.29279E+0004 -0.27252E-0012 -0.23045E-0012 -0.85901E-0013
  0.16250E+0005 -0.30000E+0004 -0.22897E-0012 -0.19433E-0012 -0.91981E-0013
  0.16293E+0005 -0.30000E+0004 -0.18742E-0012 -0.16394E-0012 -0.71401E-0013
  0.16375E+0005 -0.30000E+0004 -0.13207E-0012 -0.11899E-0012 -0.51489E-0013
  0.16457E+0005 -0.30000E+0004 -0.85848E-0013 -0.76003E-0013 -0.33389E-0013
  0.16500E+0005 -0.30000E+0004 -0.69619E-0013 -0.73545E-0013 -0.15776E-0013
  0.16250E+0005 -0.29876E+0004 -0.23834E-0012 -0.21609E-0012 -0.79333E-0013
  0.16293E+0005 -0.29876E+0004 -0.18966E-0012 -0.16857E-0012 -0.63285E-0013
  0.16375E+0005 -0.29877E+0004 -0.13279E-0012 -0.12153E-0012 -0.44972E-0013
  0.16457E+0005 -0.29878E+0004 -0.88696E-0013 -0.80642E-0013 -0.30762E-0013
  0.16500E+0005 -0.29879E+0004 -0.69647E-0013 -0.62692E-0013 -0.23684E-0013
  0.16250E+0005 -0.29640E+0004 -0.25699E-0012 -0.23314E-0012 -0.80887E-0013
  0.16293E+0005 -0.29641E+0004 -0.20394E-0012 -0.17724E-0012 -0.67709E-0013
  0.16375E+0005 -0.29644E+0004 -0.14003E-0012 -0.12701E-0012 -0.43469E-0013
  0.16457E+0005 -0.29648E+0004 -0.94891E-0013 -0.85105E-0013 -0.31599E-0013
  0.16500E+0005 -0.29649E+0004 -0.71325E-0013 -0.65082E-0013 -0.18902E-0013
  0.16250E+0005 -0.29404E+0004 -0.27267E-0012 -0.23773E-0012 -0.88877E-0013
  0.16293E+0005 -0.29406E+0004 -0.22063E-0012 -0.18994E-0012 -0.72951E-0013
  0.16375E+0005 -0.29412E+0004 -0.14865E-0012 -0.13183E-0012 -0.45235E-0013
  0.16457E+0005 -0.29417E+0004 -0.99794E-0013 -0.83892E-0013 -0.35440E-0013
  0.16500E+0005 -0.29420E+0004 -0.73076E-0013 -0.64045E-0013 -0.17570E-0013
  0.16250E+0005 -0.29279E+0004 -0.27252E-0012 -0.23045E-0012 -0.85901E-0013
  0.16293E+0005 -0.29283E+0004 -0.22314E-0012 -0.18518E-0012 -0.74516E-0013
  0.16375E+0005 -0.29289E+0004 -0.15252E-0012 -0.12851E-0012 -0.50584E-0013
  0.16457E+0005 -0.29295E+0004 -0.10328E-0012 -0.85483E-0013 -0.36991E-0013
  0.16500E+0005 -0.29299E+0004 -0.76799E-0013 -0.68080E-0013 -0.17857E-0013
  0.16500E+0005 -0.30000E+0004 -0.69619E-0013 -0.73545E-0013 -0.15776E-0013
  0.16543E+0005 -0.30000E+0004 -0.56082E-0013 -0.47861E-0013 -0.24335E-0013
  0.16625E+0005 -0.30000E+0004 -0.36053E-0013 -0.28280E-0013 -0.17901E-0013
  0.16707E+0005 -0.30000E+0004 -0.23582E-0013 -0.22511E-0013 -0.80609E-0014
  0.16750E+0005 -0.30000E+0004 -0.20058E-0013 -0.26156E-0013 -0.86082E-0015
  0.16500E+0005 -0.29879E+0004 -0.69647E-0013 -0.62692E-0013 -0.23684E-0013
  0.16543E+0005 -0.29880E+0004 -0.58390E-0013 -0.56063E-0013 -0.18326E-0013
  0.16625E+0005 -0.29881E+0004 -0.36684E-0013 -0.25722E-0013 -0.20106E-0013
  0.16707E+0005 -0.29882E+0004 -0.20611E-0013 -0.15608E-0013 -0.79498E-0014
  0.16750E+0005 -0.29882E+0004 -0.17094E-0013 -0.15136E-0013 -0.51081E-0014
  0.16500E+0005 -0.29649E+0004 -0.71325E-0013 -0.65082E-0013 -0.18902E-0013
  0.16543E+0005 -0.29651E+0004 -0.62681E-0013 -0.58793E-0013 -0.19508E-0013
  0.16625E+0005 -0.29654E+0004 -0.39168E-0013 -0.30266E-0013 -0.17431E-0013
  0.16707E+0005 -0.29658E+0004 -0.23776E-0013 -0.17281E-0013 -0.10558E-0013
  0.16750E+0005 -0.29659E+0004 -0.17735E-0013 -0.10909E-0013 -0.89846E-0014
  0.16500E+0005 -0.29420E+0004 -0.73076E-0013 -0.64045E-0013 -0.17570E-0013
  0.16543E+0005 -0.29423E+0004 -0.62528E-0013 -0.53025E-0013 -0.20261E-0013
  0.16625E+0005 -0.29428E+0004 -0.41784E-0013 -0.33707E-0013 -0.16056E-0013
  0.16707E+0005 -0.29434E+0004 -0.26341E-0013 -0.22850E-0013 -0.80310E-0014
  0.16750E+0005 -0.29436E+0004 -0.19406E-0013 -0.90018E-0014 -0.12551E-0013
  0.16500E+0005 -0.29299E+0004 -0.76799E-0013 -0.68080E-0013 -0.17857E-0013
  0.16543E+0005 -0.29302E+0004 -0.53546E-0013 -0.38127E-0013 -0.14621E-0013
  0.16625E+0005 -0.29309E+0004 -0.43183E-0013 -0.32836E-0013 -0.18050E-0013
  0.16707E+0005 -0.29315E+0004 -0.28386E-0013 -0.20407E-0013 -0.13439E-0013
  0.16750E+0005 -0.29319E+0004 -0.23240E-0013 -0.17728E-0013 -0.10571E-0013
  0.16750E+0005 -0.30000E+0004 -0.20058E-0013 -0.26156E-0013 -0.86082E-0015
  0.16793E+0005 -0.30000E+0004 -0.15921E-0013 -0.10989E-0013 -0.10530E-0013
  0.16875E+0005 -0.30000E+0004 -0.11916E-0013 -0.12402E-0013 -0.49673E-0014
  0.16957E+0005 -0.30000E+0004 -0.87522E-0014 -0.10483E-0013 -0.30059E-0014
  0.17000E+0005 -0.30000E+0004 -0.44681E-0014  0.16781E-0014 -0.74691E-0014
  0.16750E+0005 -0.29882E+0004 -0.17094E-0013 -0.15136E-0013 -0.51081E-0014
  0.16793E+0005 -0.29883E+0004 -0.14902E-0013 -0.92123E-0014 -0.95978E-0014
  0.16875E+0005 -0.29884E+0004 -0.11533E-0013 -0.10842E-0013 -0.52980E-0014
  0.16957E+0005 -0.29885E+0004 -0.56274E-0014 -0.47065E-0014 -0.22196E-0014
  0.17000E+0005 -0.29886E+0004 -0.31974E-0014 -0.21398E-0014 -0.86418E-0015
  0.16750E+0005 -0.29659E+0004 -0.17735E-0013 -0.10909E-0013 -0.89846E-0014
  0.16793E+0005 -0.29661E+0004 -0.14945E-0013 -0.89545E-0014 -0.86614E-0014
  0.16875E+0005 -0.29664E+0004 -0.10670E-0013 -0.13395E-0013 -0.16523E-0015
  0.16957E+0005 -0.29667E+0004 -0.60586E-0014 -0.94043E-0014  0.21435E-0014
  0.17000E+0005 -0.29669E+0004 -0.21438E-0014 -0.52422E-0015  0.34075E-0016
  0.16750E+0005 -0.29436E+0004 -0.19406E-0013 -0.90018E-0014 -0.12551E-0013
  0.16793E+0005 -0.29439E+0004 -0.17434E-0013 -0.15566E-0013 -0.57196E-0014
  0.16875E+0005 -0.29444E+0004 -0.10943E-0013 -0.13865E-0013  0.60151E-0015
  0.16957E+0005 -0.29449E+0004 -0.79126E-0014 -0.11201E-0013  0.78971E-0015
  0.17000E+0005 -0.29452E+0004 -0.49968E-0014 -0.56225E-0014 -0.13677E-0015
  0.16750E+0005 -0.29319E+0004 -0.23240E-0013 -0.17728E-0013 -0.10571E-0013
  0.16793E+0005 -0.29322E+0004 -0.17971E-0013 -0.18049E-0013 -0.36145E-0014
  0.16875E+0005 -0.29328E+0004 -0.12097E-0013 -0.11505E-0013 -0.36009E-0014
  0.16957E+0005 -0.29334E+0004 -0.45891E-0014  0.53455E-0014 -0.87733E-0014
  0.17000E+0005 -0.29337E+0004 -0.85283E-0014 -0.10454E-0013 -0.21226E-0014
  0.17000E+0005 -0.30000E+0004 -0.44681E-0014  0.16781E-0014 -0.74691E-0014
  0.17043E+0005 -0.30000E+0004 -0.37537E-0014 -0.52977E-0014  0.30185E-0015
  0.17125E+0005 -0.30000E+0004 -0.36631E-0014 -0.34614E-0014 -0.23271E-0014
  0.17207E+0005 -0.30000E+0004  0.11624E-0014  0.34928E-0014 -0.21073E-0015
  0.17250E+0005 -0.30000E+0004  0.16084E-0014  0.30927E-0015  0.36436E-0014
  0.17000E+0005 -0.29886E+0004 -0.31974E-0014 -0.21398E-0014 -0.86418E-0015
  0.17043E+0005 -0.29886E+0004 -0.27802E-0014 -0.31480E-0014  0.27606E-0015
  0.17125E+0005 -0.29887E+0004 -0.13283E-0014 -0.85693E-0015 -0.15030E-0015
  0.17207E+0005 -0.29888E+0004 -0.49812E-0015  0.27569E-0014 -0.27583E-0014
  0.17250E+0005 -0.29888E+0004  0.70230E-0015 -0.67404E-0015  0.28668E-0014
  0.17000E+0005 -0.29669E+0004 -0.21438E-0014 -0.52422E-0015  0.34075E-0016
  0.17043E+0005 -0.29670E+0004 -0.36907E-0014 -0.61404E-0014  0.17661E-0014
  0.17125E+0005 -0.29672E+0004 -0.15439E-0014  0.10659E-0015 -0.13790E-0014
  0.17207E+0005 -0.29675E+0004 -0.12625E-0014  0.15622E-0014 -0.29334E-0014
  0.17250E+0005 -0.29676E+0004 -0.36256E-0015 -0.28666E-0014  0.30099E-0014
  0.17000E+0005 -0.29452E+0004 -0.49968E-0014 -0.56225E-0014 -0.13677E-0015
  0.17043E+0005 -0.29454E+0004 -0.44435E-0014 -0.58428E-0014  0.29954E-0015
  0.17125E+0005 -0.29458E+0004 -0.32845E-0014 -0.25515E-0014 -0.19694E-0014
  0.17207E+0005 -0.29462E+0004 -0.58813E-0015 -0.82673E-0015  0.93716E-0015
  0.17250E+0005 -0.29465E+0004 -0.20553E-0014 -0.63373E-0014  0.31850E-0014
  0.17000E+0005 -0.29337E+0004 -0.85283E-0014 -0.10454E-0013 -0.21226E-0014
  0.17043E+0005 -0.29340E+0004 -0.38986E-0014 -0.71773E-0014  0.29005E-0014
  0.17125E+0005 -0.29345E+0004  0.28372E-0015 -0.12972E-0014  0.40280E-0014
  0.17207E+0005 -0.29350E+0004  0.17440E-0014  0.59026E-0014 -0.10981E-0014
  0.17250E+0005 -0.29353E+0004 -0.43055E-0014 -0.13733E-0013  0.61706E-0014
  0.17250E+0005 -0.30000E+0004  0.16084E-0014  0.30927E-0015  0.36436E-0014
  0.17293E+0005 -0.30000E+0004  0.55557E-0015 -0.18578E-0014  0.36347E-0014
  0.17375E+0005 -0.30000E+0004 -0.46495E-0015 -0.59287E-0016 -0.75437E-0015
  0.17457E+0005 -0.30000E+0004 -0.18995E-0015 -0.18217E-0014  0.11351E-0014
  0.17500E+0005 -0.30000E+0004  0.26443E-0014  0.99331E-0014 -0.52148E-0014
  0.17250E+0005 -0.29888E+0004  0.70230E-0015 -0.67404E-0015  0.28668E-0014
  0.17293E+0005 -0.29889E+0004  0.28801E-0015  0.21677E-0014 -0.95435E-0015
  0.17375E+0005 -0.29889E+0004 -0.57847E-0016  0.17410E-0014 -0.17544E-0014
  0.17457E+0005 -0.29890E+0004 -0.22734E-0015 -0.14972E-0014  0.73471E-0015
  0.17500E+0005 -0.29890E+0004  0.18751E-0014 -0.81304E-0015  0.40868E-0014
  0.17250E+0005 -0.29676E+0004 -0.36256E-0015 -0.28666E-0014  0.30099E-0014
  0.17293E+0005 -0.29678E+0004 -0.35349E-0015  0.20912E-0014 -0.21668E-0014
  0.17375E+0005 -0.29680E+0004 -0.48729E-0015  0.96056E-0015 -0.18407E-0014
  0.17457E+0005 -0.29682E+0004 -0.23479E-0015 -0.45061E-0015 -0.29820E-0015
  0.17500E+0005 -0.29683E+0004  0.73503E-0015 -0.29819E-0014  0.39460E-0014
  0.17250E+0005 -0.29465E+0004 -0.20553E-0014 -0.63373E-0014  0.31850E-0014
  0.17293E+0005 -0.29466E+0004 -0.13713E-0014  0.14522E-0015 -0.22225E-0014
  0.17375E+0005 -0.29470E+0004 -0.14931E-0014 -0.24056E-0014 -0.43950E-0015
  0.17457E+0005 -0.29473E+0004 -0.43826E-0016 -0.94298E-0015  0.59687E-0015
  0.17500E+0005 -0.29475E+0004 -0.21586E-0014 -0.65489E-0014  0.18042E-0014
  0.17250E+0005 -0.29353E+0004 -0.43055E-0014 -0.13733E-0013  0.61706E-0014
  0.17293E+0005 -0.29355E+0004 -0.12393E-0014  0.31964E-0014 -0.49622E-0014
  0.17375E+0005 -0.29359E+0004 -0.18873E-0014 -0.67152E-0014  0.31211E-0014
  0.17457E+0005 -0.29363E+0004 -0.71985E-0015 -0.29754E-0014  0.12761E-0014
  0.17500E+0005 -0.29366E+0004 -0.10817E-0014 -0.65055E-0014  0.39533E-0014
  0.17500E+0005 -0.30000E+0004  0.26443E-0014  0.99331E-0014 -0.52148E-0014
  0.17543E+0005 -0.30000E+0004  0.14190E-0014 -0.14351E-0015  0.25786E-0014
  0.17625E+0005 -0.30000E+0004 -0.60161E-0015 -0.14253E-0014 -0.74209E-0015
  0.17707E+0005 -0.30000E+0004  0.19286E-0014  0.29274E-0014  0.40471E-0015
  0.17750E+0005 -0.30000E+0004  0.11826E-0014  0.81104E-0015  0.11466E-0014
  0.17500E+0005 -0.29890E+0004  0.18751E-0014 -0.81304E-0015  0.40868E-0014
  0.17543E+0005 -0.29891E+0004  0.99762E-0015 -0.83224E-0016  0.15783E-0014
  0.17625E+0005 -0.29891E+0004 -0.20925E-0015 -0.12147E-0014 -0.83062E-0016
  0.17707E+0005 -0.29892E+0004  0.93698E-0015  0.10280E-0014  0.34304E-0015
  0.17750E+0005 -0.29892E+0004  0.92506E-0015 -0.38033E-0015  0.18204E-0014
  0.17500E+0005 -0.29683E+0004  0.73503E-0015 -0.29819E-0014  0.39460E-0014
  0.17543E+0005 -0.29684E+0004  0.38607E-0015 -0.32449E-0015  0.48969E-0015
  0.17625E+0005 -0.29685E+0004  0.52230E-0016 -0.31701E-0015 -0.31428E-0015
  0.17707E+0005 -0.29687E+0004  0.35493E-0015  0.98862E-0015 -0.63950E-0015
  0.17750E+0005 -0.29688E+0004  0.14503E-0015  0.13440E-0015 -0.23774E-0015
  0.17500E+0005 -0.29475E+0004 -0.21586E-0014 -0.65489E-0014  0.18042E-0014
  0.17543E+0005 -0.29477E+0004  0.62949E-0016  0.10748E-0015 -0.60549E-0015
  0.17625E+0005 -0.29479E+0004  0.19733E-0015  0.90967E-0015 -0.10755E-0014
  0.17707E+0005 -0.29482E+0004  0.85866E-0015  0.20877E-0014 -0.61226E-0015
  0.17750E+0005 -0.29483E+0004 -0.15592E-0015  0.37735E-0015 -0.10370E-0014
  0.17500E+0005 -0.29366E+0004 -0.10817E-0014 -0.65055E-0014  0.39533E-0014
  0.17543E+0005 -0.29367E+0004  0.48216E-0015  0.37458E-0014 -0.33861E-0014
  0.17625E+0005 -0.29370E+0004  0.29895E-0015  0.96520E-0015 -0.85241E-0015
  0.17707E+0005 -0.29374E+0004  0.21742E-0014  0.23774E-0014  0.16924E-0014
  0.17750E+0005 -0.29375E+0004  0.60063E-0015  0.14067E-0014 -0.61672E-0015
  0.17750E+0005 -0.30000E+0004  0.11826E-0014  0.81104E-0015  0.11466E-0014
  0.17793E+0005 -0.30000E+0004  0.10673E-0014  0.92070E-0015  0.10488E-0014
  0.17875E+0005 -0.30000E+0004  0.60295E-0015  0.10718E-0014 -0.55871E-0016
  0.17957E+0005 -0.30000E+0004  0.75203E-0015  0.12455E-0014 -0.16958E-0015
  0.18000E+0005 -0.30000E+0004  0.12357E-0014  0.10769E-0014  0.10421E-0014
  0.17750E+0005 -0.29892E+0004  0.92506E-0015 -0.38033E-0015  0.18204E-0014
  0.17793E+0005 -0.29892E+0004  0.12822E-0014  0.19556E-0014  0.36439E-0015
  0.17875E+0005 -0.29893E+0004  0.51466E-0015  0.66040E-0015  0.14119E-0015
  0.17957E+0005 -0.29893E+0004  0.10062E-0014  0.11870E-0014  0.34315E-0015
  0.18000E+0005 -0.29894E+0004  0.11480E-0014  0.90516E-0015  0.90557E-0015
  0.17750E+0005 -0.29688E+0004  0.14503E-0015  0.13440E-0015 -0.23774E-0015
  0.17793E+0005 -0.29688E+0004  0.17392E-0014  0.34762E-0014 -0.38051E-0015
  0.17875E+0005 -0.29690E+0004  0.49032E-0015  0.38245E-0015  0.30144E-0015
  0.17957E+0005 -0.29691E+0004  0.83685E-0015  0.71189E-0015  0.33058E-0015
  0.18000E+0005 -0.29692E+0004  0.93345E-0015  0.12683E-0014 -0.12857E-0015
  0.17750E+0005 -0.29483E+0004 -0.15592E-0015  0.37735E-0015 -0.10370E-0014
  0.17793E+0005 -0.29484E+0004  0.15787E-0014  0.28436E-0014 -0.19264E-0015
  0.17875E+0005 -0.29487E+0004  0.85733E-0015  0.15106E-0014 -0.13782E-0015
  0.17957E+0005 -0.29489E+0004  0.89110E-0015  0.97922E-0015  0.17086E-0015
  0.18000E+0005 -0.29490E+0004  0.87128E-0015  0.13427E-0014 -0.36487E-0015
  0.17750E+0005 -0.29375E+0004  0.60063E-0015  0.14067E-0014 -0.61672E-0015
  0.17793E+0005 -0.29377E+0004  0.14939E-0014  0.20527E-0014  0.38928E-0015
  0.17875E+0005 -0.29379E+0004  0.10328E-0014  0.13263E-0014  0.36764E-0015
  0.17957E+0005 -0.29382E+0004  0.64649E-0015  0.19247E-0015  0.37753E-0015
  0.18000E+0005 -0.29384E+0004  0.23880E-0015 -0.19273E-0015  0.91832E-0017
  0.18000E+0005 -0.30000E+0004  0.12357E-0014  0.10769E-0014  0.10421E-0014
  0.18043E+0005 -0.30000E+0004  0.11210E-0014  0.14252E-0014  0.21438E-0015
  0.18125E+0005 -0.30000E+0004  0.66066E-0015  0.13609E-0014 -0.31676E-0015
  0.18207E+0005 -0.30000E+0004  0.23817E-0015  0.12117E-0014 -0.88345E-0015
  0.18250E+0005 -0.30000E+0004 -0.20475E-0015  0.17361E-0014 -0.23600E-0014
  0.18000E+0005 -0.29894E+0004  0.11480E-0014  0.90516E-0015  0.90557E-0015
  0.18043E+0005 -0.29894E+0004  0.98328E-0015  0.13922E-0014 -0.94095E-0016
  0.18125E+0005 -0.29894E+0004  0.65155E-0015  0.11105E-0014 -0.56589E-0016
  0.18207E+0005 -0.29895E+0004  0.12577E-0014  0.14993E-0014  0.79490E-0015
  0.18250E+0005 -0.29895E+0004  0.56794E-0015  0.10741E-0014 -0.17692E-0015
  0.18000E+0005 -0.29692E+0004  0.93345E-0015  0.12683E-0014 -0.12857E-0015
  0.18043E+0005 -0.29693E+0004  0.80399E-0015  0.13193E-0014 -0.38616E-0015
  0.18125E+0005 -0.29694E+0004  0.49616E-0015  0.12218E-0014 -0.48912E-0015
  0.18207E+0005 -0.29695E+0004  0.98538E-0015  0.12132E-0014  0.63384E-0015
  0.18250E+0005 -0.29696E+0004  0.11960E-0014  0.23833E-0014 -0.80611E-0016
  0.18000E+0005 -0.29490E+0004  0.87128E-0015  0.13427E-0014 -0.36487E-0015
  0.18043E+0005 -0.29491E+0004  0.70332E-0015  0.12378E-0014 -0.49479E-0015
  0.18125E+0005 -0.29494E+0004  0.45211E-0015  0.12086E-0014 -0.61262E-0015
  0.18207E+0005 -0.29496E+0004  0.37967E-0015  0.11573E-0014 -0.52892E-0015
  0.18250E+0005 -0.29497E+0004  0.92652E-0015  0.26400E-0014 -0.74228E-0015
  0.18000E+0005 -0.29384E+0004  0.23880E-0015 -0.19273E-0015  0.91832E-0017
  0.18043E+0005 -0.29385E+0004  0.72356E-0015  0.11315E-0014 -0.40881E-0015
  0.18125E+0005 -0.29388E+0004  0.50411E-0015  0.87099E-0015 -0.21817E-0015
  0.18207E+0005 -0.29391E+0004  0.48397E-0015  0.30787E-0015  0.55418E-0015
  0.18250E+0005 -0.29392E+0004  0.25909E-0015  0.23798E-0014 -0.18025E-0014
  0.18250E+0005 -0.30000E+0004 -0.20475E-0015  0.17361E-0014 -0.23600E-0014
  0.18293E+0005 -0.30000E+0004  0.48538E-0016  0.75071E-0015 -0.56922E-0015
  0.18375E+0005 -0.30000E+0004 -0.38805E-0015 -0.73427E-0016 -0.23829E-0015
  0.18457E+0005 -0.30000E+0004  0.27800E-0015  0.10467E-0014  0.20180E-0015
  0.18500E+0005 -0.30000E+0004 -0.20737E-0014 -0.35603E-0014  0.10663E-0015
  0.18250E+0005 -0.29895E+0004  0.56794E-0015  0.10741E-0014 -0.17692E-0015
  0.18293E+0005 -0.29895E+0004  0.38324E-0015  0.71891E-0015  0.11571E-0015
  0.18375E+0005 -0.29896E+0004  0.16413E-0015  0.64848E-0015  0.12499E-0015
  0.18457E+0005 -0.29897E+0004  0.99047E-0016  0.11577E-0014 -0.28687E-0015
  0.18500E+0005 -0.29897E+0004 -0.11204E-0014 -0.28682E-0014  0.13218E-0014
  0.18250E+0005 -0.29696E+0004  0.11960E-0014  0.23833E-0014 -0.80611E-0016
  0.18293E+0005 -0.29697E+0004  0.70316E-0015  0.13310E-0014  0.20189E-0015
  0.18375E+0005 -0.29699E+0004  0.10259E-0015  0.12378E-0014 -0.58190E-0015
  0.18457E+0005 -0.29700E+0004  0.69282E-0016  0.59728E-0015  0.16914E-0015
  0.18500E+0005 -0.29701E+0004  0.49028E-0015  0.61356E-0015  0.10585E-0014
  0.18250E+0005 -0.29497E+0004  0.92652E-0015  0.26400E-0014 -0.74228E-0015
  0.18293E+0005 -0.29499E+0004  0.79075E-0015  0.21168E-0014 -0.34534E-0015
  0.18375E+0005 -0.29501E+0004  0.15781E-0015  0.17359E-0014 -0.10104E-0014
  0.18457E+0005 -0.29504E+0004 -0.12729E-0015  0.14994E-0015  0.17820E-0015
  0.18500E+0005 -0.29506E+0004  0.76903E-0015  0.12272E-0014  0.98292E-0015
  0.18250E+0005 -0.29392E+0004  0.25909E-0015  0.23798E-0014 -0.18025E-0014
  0.18293E+0005 -0.29394E+0004  0.51573E-0015  0.20716E-0014 -0.82377E-0015
  0.18375E+0005 -0.29397E+0004  0.23958E-0015  0.10511E-0014 -0.14609E-0015
  0.18457E+0005 -0.29401E+0004  0.50779E-0015  0.48546E-0015  0.10597E-0014
  0.18500E+0005 -0.29402E+0004  0.44341E-0015  0.22373E-0014 -0.66111E-0015
  0.18500E+0005 -0.30000E+0004 -0.20737E-0014 -0.35603E-0014  0.10663E-0015
  0.18543E+0005 -0.30000E+0004 -0.10557E-0014  0.29634E-0015 -0.15379E-0014
  0.18625E+0005 -0.30000E+0004 -0.98764E-0015 -0.13293E-0015 -0.90949E-0015
  0.18707E+0005 -0.30000E+0004 -0.96032E-0015 -0.11567E-0014  0.24406E-0015
  0.18750E+0005 -0.30000E+0004 -0.93309E-0015 -0.49283E-0014  0.40455E-0014
  0.18500E+0005 -0.29897E+0004 -0.11204E-0014 -0.28682E-0014  0.13218E-0014
  0.18543E+0005 -0.29897E+0004 -0.95938E-0015 -0.20439E-0015 -0.89750E-0015
  0.18625E+0005 -0.29898E+0004 -0.24800E-0015  0.97531E-0015 -0.57102E-0015
  0.18707E+0005 -0.29898E+0004 -0.12872E-0014 -0.11576E-0014 -0.43348E-0015
  0.18750E+0005 -0.29899E+0004  0.35038E-0015  0.81497E-0016  0.15897E-0014
  0.18500E+0005 -0.29701E+0004  0.49028E-0015  0.61356E-0015  0.10585E-0014
  0.18543E+0005 -0.29702E+0004 -0.48792E-0015  0.40596E-0015 -0.65191E-0015
  0.18625E+0005 -0.29704E+0004 -0.53559E-0015  0.77353E-0015 -0.97588E-0015
  0.18707E+0005 -0.29706E+0004 -0.95330E-0015 -0.11524E-0014  0.16718E-0015
  0.18750E+0005 -0.29707E+0004 -0.51064E-0015 -0.15500E-0014  0.14535E-0014
  0.18500E+0005 -0.29506E+0004  0.76903E-0015  0.12272E-0014  0.98292E-0015
  0.18543E+0005 -0.29507E+0004 -0.93712E-0017 -0.77929E-0015  0.14395E-0014
  0.18625E+0005 -0.29510E+0004 -0.80703E-0015 -0.37048E-0015 -0.43799E-0015
  0.18707E+0005 -0.29513E+0004 -0.39703E-0015 -0.86830E-0015  0.93848E-0015
  0.18750E+0005 -0.29515E+0004 -0.48136E-0015 -0.24533E-0014  0.23267E-0014
  0.18500E+0005 -0.29402E+0004  0.44341E-0015  0.22373E-0014 -0.66111E-0015
  0.18543E+0005 -0.29404E+0004  0.38441E-0015  0.87328E-0015  0.54914E-0015
  0.18625E+0005 -0.29408E+0004 -0.64997E-0015  0.17164E-0014 -0.22313E-0014
  0.18707E+0005 -0.29412E+0004 -0.27651E-0016  0.12364E-0015  0.67925E-0015
  0.18750E+0005 -0.29414E+0004  0.98902E-0015  0.42468E-0014 -0.14361E-0014
  0.18750E+0005 -0.30000E+0004 -0.93309E-0015 -0.49283E-0014  0.40455E-0014
  0.18793E+0005 -0.30000E+0004  0.86210E-0015  0.27430E-0014 -0.14124E-0015
  0.18875E+0005 -0.30000E+0004 -0.52126E-0015 -0.14910E-0014  0.13053E-0014
  0.18957E+0005 -0.30000E+0004 -0.26058E-0014 -0.29375E-0014 -0.14573E-0014
  0.19000E+0005 -0.30000E+0004 -0.26543E-0014 -0.47433E-0014  0.15267E-0015
  0.18750E+0005 -0.29899E+0004  0.35038E-0015  0.81497E-0016  0.15897E-0014
  0.18793E+0005 -0.29899E+0004  0.59888E-0015  0.24363E-0014 -0.38118E-0015
  0.18875E+0005 -0.29900E+0004 -0.39814E-0015  0.64096E-0015 -0.59355E-0015
  0.18957E+0005 -0.29900E+0004 -0.14759E-0014 -0.17960E-0014 -0.35343E-0015
  0.19000E+0005 -0.29901E+0004 -0.17609E-0014 -0.29032E-0015 -0.25186E-0014
  0.18750E+0005 -0.29707E+0004 -0.51064E-0015 -0.15500E-0014  0.14535E-0014
  0.18793E+0005 -0.29708E+0004  0.19398E-0015  0.34482E-0014 -0.22342E-0014
  0.18875E+0005 -0.29709E+0004 -0.68721E-0016  0.92411E-0015 -0.23574E-0015
  0.18957E+0005 -0.29711E+0004 -0.98038E-0015 -0.69932E-0015 -0.48525E-0015
  0.19000E+0005 -0.29712E+0004 -0.16020E-0014 -0.47444E-0015 -0.20192E-0014
  0.18750E+0005 -0.29515E+0004 -0.48136E-0015 -0.24533E-0014  0.23267E-0014
  0.18793E+0005 -0.29516E+0004 -0.10950E-0015  0.34177E-0014 -0.28284E-0014
  0.18875E+0005 -0.29519E+0004 -0.35426E-0015  0.18855E-0015 -0.85547E-0016
  0.18957E+0005 -0.29522E+0004 -0.44912E-0015  0.14828E-0015 -0.30220E-0015
  0.19000E+0005 -0.29524E+0004 -0.73759E-0015 -0.33901E-0015 -0.43074E-0015
  0.18750E+0005 -0.29414E+0004  0.98902E-0015  0.42468E-0014 -0.14361E-0014
  0.18793E+0005 -0.29415E+0004 -0.29919E-0017  0.97756E-0015 -0.17082E-0015
  0.18875E+0005 -0.29419E+0004 -0.83305E-0015 -0.10864E-0014  0.22289E-0015
  0.18957E+0005 -0.29422E+0004  0.12718E-0015  0.46808E-0014 -0.37016E-0014
  0.19000E+0005 -0.29424E+0004  0.89094E-0015  0.23072E-0014  0.17747E-0015
  0.19000E+0005 -0.30000E+0004 -0.26543E-0014 -0.47433E-0014  0.15267E-0015
  0.19043E+0005 -0.30000E+0004 -0.44543E-0015  0.12981E-0014 -0.15175E-0014
  0.19125E+0005 -0.30000E+0004  0.78069E-0015  0.22404E-0014 -0.96793E-0016
  0.19207E+0005 -0.30000E+0004 -0.13481E-0014 -0.11245E-0014 -0.10483E-0014
  0.19250E+0005 -0.30000E+0004 -0.91540E-0015  0.37441E-0014 -0.51240E-0014
  0.19000E+0005 -0.29901E+0004 -0.17609E-0014 -0.29032E-0015 -0.25186E-0014
  0.19043E+0005 -0.29901E+0004 -0.88439E-0015 -0.11046E-0014  0.87698E-0017
  0.19125E+0005 -0.29901E+0004  0.58941E-0016  0.93199E-0015 -0.23115E-0015
  0.19207E+0005 -0.29902E+0004 -0.50712E-0016 -0.15184E-0015  0.57426E-0015
  0.19250E+0005 -0.29902E+0004 -0.11914E-0014  0.45536E-0015 -0.23796E-0014
  0.19000E+0005 -0.29712E+0004 -0.16020E-0014 -0.47444E-0015 -0.20192E-0014
  0.19043E+0005 -0.29713E+0004 -0.61213E-0015 -0.12531E-0014  0.69676E-0015
  0.19125E+0005 -0.29714E+0004 -0.59100E-0015 -0.48203E-0015 -0.11364E-0015
  0.19207E+0005 -0.29716E+0004 -0.21132E-0015 -0.84658E-0015  0.92814E-0015
  0.19250E+0005 -0.29716E+0004 -0.55827E-0015 -0.22321E-0015 -0.45350E-0015
  0.19000E+0005 -0.29524E+0004 -0.73759E-0015 -0.33901E-0015 -0.43074E-0015
  0.19043E+0005 -0.29525E+0004 -0.65639E-0015 -0.49608E-0015 -0.15679E-0015
  0.19125E+0005 -0.29527E+0004 -0.35854E-0015 -0.87417E-0015  0.73649E-0015
  0.19207E+0005 -0.29529E+0004 -0.95901E-0015 -0.15986E-0014  0.17830E-0015
  0.19250E+0005 -0.29531E+0004 -0.38177E-0015  0.34513E-0015 -0.69301E-0015
  0.19000E+0005 -0.29424E+0004  0.89094E-0015  0.23072E-0014  0.17747E-0015
  0.19043E+0005 -0.29426E+0004 -0.10673E-0014 -0.19067E-0014  0.42054E-0015
  0.19125E+0005 -0.29428E+0004 -0.41390E-0017  0.65935E-0015 -0.87518E-0016
  0.19207E+0005 -0.29431E+0004 -0.15715E-0014 -0.32631E-0014  0.61763E-0015
  0.19250E+0005 -0.29433E+0004  0.66406E-0015  0.27083E-0014 -0.10035E-0014
  0.19250E+0005 -0.30000E+0004 -0.91540E-0015  0.37441E-0014 -0.51240E-0014
  0.19293E+0005 -0.30000E+0004 -0.39799E-0015 -0.90249E-0015  0.49419E-0015
  0.19375E+0005 -0.30000E+0004  0.56709E-0016 -0.96276E-0016  0.43256E-0015
  0.19457E+0005 -0.30000E+0004  0.27937E-0015  0.17967E-0015  0.54130E-0015
  0.19500E+0005 -0.30000E+0004 -0.94039E-0015 -0.28087E-0014  0.10462E-0014
  0.19250E+0005 -0.29902E+0004 -0.11914E-0014  0.45536E-0015 -0.23796E-0014
  0.19293E+0005 -0.29902E+0004 -0.56372E-0015 -0.11614E-0014  0.41321E-0015
  0.19375E+0005 -0.29903E+0004 -0.17567E-0015  0.51802E-0015 -0.63897E-0015
  0.19457E+0005 -0.29903E+0004 -0.10560E-0015  0.15111E-0016 -0.54596E-0016
  0.19500E+0005 -0.29903E+0004  0.57422E-0016 -0.86677E-0015  0.11389E-0014
  0.19250E+0005 -0.29716E+0004 -0.55827E-0015 -0.22321E-0015 -0.45350E-0015
  0.19293E+0005 -0.29717E+0004 -0.56379E-0015 -0.80571E-0015  0.47425E-0016
  0.19375E+0005 -0.29718E+0004  0.25183E-0016 -0.15024E-0016  0.31217E-0015
  0.19457E+0005 -0.29719E+0004 -0.90898E-0016 -0.18161E-0015  0.20371E-0015
  0.19500E+0005 -0.29719E+0004 -0.53443E-0017 -0.11563E-0014  0.13329E-0014
  0.19250E+0005 -0.29531E+0004 -0.38177E-0015  0.34513E-0015 -0.69301E-0015
  0.19293E+0005 -0.29531E+0004 -0.87271E-0015 -0.12987E-0014 -0.84783E-0016
  0.19375E+0005 -0.29533E+0004 -0.30413E-0016 -0.41983E-0015  0.59728E-0015
  0.19457E+0005 -0.29534E+0004  0.69498E-0015  0.61191E-0015  0.97972E-0015
  0.19500E+0005 -0.29535E+0004  0.11456E-0015 -0.10758E-0014  0.15127E-0014
  0.19250E+0005 -0.29433E+0004  0.66406E-0015  0.27083E-0014 -0.10035E-0014
  0.19293E+0005 -0.29434E+0004 -0.14642E-0014 -0.15942E-0014 -0.97358E-0015
  0.19375E+0005 -0.29435E+0004 -0.18607E-0016  0.17685E-0014 -0.15650E-0014
  0.19457E+0005 -0.29437E+0004  0.10146E-0014  0.10545E-0014  0.11507E-0014
  0.19500E+0005 -0.29438E+0004  0.95667E-0016 -0.17782E-0014  0.21558E-0014
  0.19500E+0005 -0.30000E+0004 -0.94039E-0015 -0.28087E-0014  0.10462E-0014
  0.19543E+0005 -0.30000E+0004 -0.10787E-0015  0.14956E-0014 -0.16037E-0014
  0.19625E+0005 -0.30000E+0004  0.17058E-0015 -0.46534E-0015  0.87055E-0015
  0.19707E+0005 -0.30000E+0004 -0.23746E-0015 -0.17870E-0015 -0.41012E-0015
  0.19750E+0005 -0.30000E+0004  0.20408E-0015 -0.15800E-0015  0.38506E-0015
  0.19500E+0005 -0.29903E+0004  0.57422E-0016 -0.86677E-0015  0.11389E-0014
  0.19543E+0005 -0.29903E+0004  0.15682E-0015  0.96685E-0015 -0.53143E-0015
  0.19625E+0005 -0.29904E+0004 -0.13348E-0015 -0.68010E-0015  0.46276E-0015
  0.19707E+0005 -0.29904E+0004 -0.18566E-0015 -0.68936E-0015  0.22947E-0015
  0.19750E+0005 -0.29904E+0004  0.33761E-0015  0.21672E-0015  0.29034E-0015
  0.19500E+0005 -0.29719E+0004 -0.53443E-0017 -0.11563E-0014  0.13329E-0014
  0.19543E+0005 -0.29720E+0004  0.19809E-0015  0.98298E-0015 -0.46720E-0015
  0.19625E+0005 -0.29721E+0004 -0.21649E-0015 -0.70546E-0015  0.32139E-0015
  0.19707E+0005 -0.29723E+0004 -0.24031E-0015 -0.92032E-0015  0.37795E-0015
  0.19750E+0005 -0.29723E+0004  0.13263E-0015  0.35995E-0015 -0.22660E-0015
  0.19500E+0005 -0.29535E+0004  0.11456E-0015 -0.10758E-0014  0.15127E-0014
  0.19543E+0005 -0.29536E+0004 -0.30069E-0016  0.90501E-0015 -0.82734E-0015
  0.19625E+0005 -0.29539E+0004 -0.17410E-0015 -0.53179E-0015  0.23566E-0015
  0.19707E+0005 -0.29541E+0004 -0.16995E-0015 -0.43844E-0015  0.67533E-0016
  0.19750E+0005 -0.29542E+0004  0.33750E-0015  0.65807E-0015 -0.64072E-0016
  0.19500E+0005 -0.29438E+0004  0.95667E-0016 -0.17782E-0014  0.21558E-0014
  0.19543E+0005 -0.29440E+0004  0.45365E-0015  0.11215E-0014 -0.56938E-0016
  0.19625E+0005 -0.29442E+0004 -0.50217E-0015 -0.93402E-0015 -0.85836E-0017
  0.19707E+0005 -0.29445E+0004  0.13786E-0015  0.26529E-0015  0.70926E-0019
  0.19750E+0005 -0.29447E+0004  0.68623E-0015  0.75807E-0015  0.52144E-0015
  0.19750E+0005 -0.30000E+0004  0.20408E-0015 -0.15800E-0015  0.38506E-0015
  0.19793E+0005 -0.30000E+0004  0.92465E-0016 -0.68001E-0016  0.78489E-0016
  0.19875E+0005 -0.30000E+0004  0.77297E-0016  0.34358E-0015 -0.35660E-0015
  0.19957E+0005 -0.30000E+0004  0.11978E-0015  0.40381E-0016  0.69296E-0016
  0.20000E+0005 -0.30000E+0004  0.38152E-0016 -0.13481E-0015  0.17912E-0016
  0.19750E+0005 -0.29904E+0004  0.33761E-0015  0.21672E-0015  0.29034E-0015
  0.19793E+0005 -0.29905E+0004  0.19363E-0015  0.23173E-0015 -0.21521E-0017
  0.19875E+0005 -0.29906E+0004  0.58625E-0016  0.27721E-0015 -0.31288E-0015
  0.19957E+0005 -0.29906E+0004  0.15958E-0015  0.23204E-0015 -0.68422E-0016
  0.20000E+0005 -0.29907E+0004  0.73219E-0016 -0.11142E-0015  0.70794E-0016
  0.19750E+0005 -0.29723E+0004  0.13263E-0015  0.35995E-0015 -0.22660E-0015
  0.19793E+0005 -0.29725E+0004  0.12977E-0015  0.44422E-0015 -0.30357E-0015
  0.19875E+0005 -0.29727E+0004  0.67555E-0016  0.36140E-0015 -0.35550E-0015
  0.19957E+0005 -0.29729E+0004  0.42045E-0016  0.20080E-0015 -0.28577E-0015
  0.20000E+0005 -0.29730E+0004  0.68095E-0016 -0.21183E-0015  0.14269E-0015
  0.19750E+0005 -0.29542E+0004  0.33750E-0015  0.65807E-0015 -0.64072E-0016
  0.19793E+0005 -0.29544E+0004  0.25749E-0016  0.14275E-0016 -0.33460E-0016
  0.19875E+0005 -0.29548E+0004  0.13200E-0015  0.36306E-0015 -0.21818E-0015
  0.19957E+0005 -0.29552E+0004 -0.73241E-0016  0.55158E-0016 -0.33211E-0015
  0.20000E+0005 -0.29554E+0004  0.40892E-0016  0.25910E-0015 -0.34967E-0015
  0.19750E+0005 -0.29447E+0004  0.68623E-0015  0.75807E-0015  0.52144E-0015
  0.19793E+0005 -0.29449E+0004  0.70011E-0017 -0.42825E-0015  0.36388E-0015
  0.19875E+0005 -0.29454E+0004 -0.83975E-0016 -0.11997E-0016 -0.28535E-0015
  0.19957E+0005 -0.29458E+0004 -0.37713E-0016 -0.11461E-0015 -0.57066E-0016
  0.20000E+0005 -0.29461E+0004  0.37572E-0015  0.98516E-0015 -0.38077E-0015
  0.00000E+0000 -0.29364E+0004  0.64599E-0014  0.14184E-0013  0.12844E-0014
  0.43168E+0002 -0.29363E+0004 -0.50299E-0014 -0.54670E-0014 -0.96500E-0015
  0.12500E+0003 -0.29359E+0004 -0.35158E-0014 -0.39774E-0014  0.35303E-0014
  0.20683E+0003 -0.29356E+0004 -0.18978E-0013 -0.17193E-0013 -0.70285E-0014
  0.25000E+0003 -0.29354E+0004 -0.28985E-0013 -0.28723E-0013 -0.88165E-0014
  0.00000E+0000 -0.29255E+0004  0.93086E-0015  0.66445E-0014 -0.18320E-0014
  0.43168E+0002 -0.29252E+0004 -0.39658E-0014 -0.15908E-0014 -0.24107E-0014
  0.12500E+0003 -0.29248E+0004 -0.47357E-0014 -0.51217E-0014  0.28779E-0014
  0.20683E+0003 -0.29245E+0004 -0.16521E-0013 -0.16731E-0013 -0.15605E-0014
  0.25000E+0003 -0.29242E+0004 -0.28896E-0013 -0.26812E-0013 -0.97224E-0014
  0.00000E+0000 -0.29046E+0004 -0.42649E-0014 -0.50069E-0014  0.60158E-0016
  0.43168E+0002 -0.29044E+0004 -0.43313E-0014 -0.26669E-0014 -0.15585E-0014
  0.12500E+0003 -0.29039E+0004 -0.70823E-0014 -0.65189E-0014  0.75622E-0015
  0.20683E+0003 -0.29034E+0004 -0.16302E-0013 -0.17182E-0013  0.14018E-0014
  0.25000E+0003 -0.29031E+0004 -0.25445E-0013 -0.27113E-0013 -0.17665E-0015
  0.00000E+0000 -0.28838E+0004 -0.85272E-0014 -0.59931E-0014 -0.71910E-0014
  0.43168E+0002 -0.28835E+0004 -0.61373E-0014 -0.43612E-0014 -0.30124E-0014
  0.12500E+0003 -0.28829E+0004 -0.68806E-0014 -0.61915E-0014  0.19208E-0014
  0.20683E+0003 -0.28823E+0004 -0.18337E-0013 -0.18410E-0013  0.72850E-0015
  0.25000E+0003 -0.28820E+0004 -0.25427E-0013 -0.29829E-0013  0.53202E-0014
  0.00000E+0000 -0.28729E+0004 -0.77539E-0014 -0.82841E-0015 -0.10923E-0013
  0.43168E+0002 -0.28725E+0004 -0.84545E-0014 -0.43016E-0014 -0.75546E-0014
  0.12500E+0003 -0.28718E+0004 -0.68990E-0014 -0.46497E-0014  0.10226E-0014
  0.20683E+0003 -0.28712E+0004 -0.17015E-0013 -0.18630E-0013  0.47661E-0014
  0.25000E+0003 -0.28708E+0004 -0.23426E-0013 -0.27116E-0013  0.81434E-0014
  0.25000E+0003 -0.29354E+0004 -0.28985E-0013 -0.28723E-0013 -0.88165E-0014
  0.29317E+0003 -0.29352E+0004 -0.29136E-0013 -0.30790E-0013  0.62717E-0015
  0.37500E+0003 -0.29349E+0004 -0.59018E-0013 -0.56911E-0013 -0.99091E-0014
  0.45683E+0003 -0.29347E+0004 -0.10268E-0012 -0.98750E-0013 -0.18240E-0013
  0.50000E+0003 -0.29345E+0004 -0.13743E-0012 -0.12621E-0012 -0.32654E-0013
  0.25000E+0003 -0.29242E+0004 -0.28896E-0013 -0.26812E-0013 -0.97224E-0014
  0.29317E+0003 -0.29241E+0004 -0.33298E-0013 -0.33090E-0013 -0.34878E-0014
  0.37500E+0003 -0.29237E+0004 -0.63027E-0013 -0.59264E-0013 -0.12456E-0013
  0.45683E+0003 -0.29234E+0004 -0.10972E-0012 -0.10048E-0012 -0.25500E-0013
  0.50000E+0003 -0.29232E+0004 -0.13794E-0012 -0.12636E-0012 -0.27257E-0013
  0.25000E+0003 -0.29031E+0004 -0.25445E-0013 -0.27113E-0013 -0.17665E-0015
  0.29317E+0003 -0.29029E+0004 -0.36330E-0013 -0.35771E-0013 -0.33975E-0014
  0.37500E+0003 -0.29024E+0004 -0.70004E-0013 -0.63672E-0013 -0.16128E-0013
  0.45683E+0003 -0.29020E+0004 -0.11670E-0012 -0.10861E-0012 -0.21804E-0013
  0.50000E+0003 -0.29017E+0004 -0.14868E-0012 -0.13637E-0012 -0.26229E-0013
  0.25000E+0003 -0.28820E+0004 -0.25427E-0013 -0.29829E-0013  0.53202E-0014
  0.29317E+0003 -0.28817E+0004 -0.40703E-0013 -0.38966E-0013 -0.52628E-0014
  0.37500E+0003 -0.28811E+0004 -0.75154E-0013 -0.68202E-0013 -0.16086E-0013
  0.45683E+0003 -0.28806E+0004 -0.12516E-0012 -0.11543E-0012 -0.21935E-0013
  0.50000E+0003 -0.28803E+0004 -0.16144E-0012 -0.14526E-0012 -0.30298E-0013
  0.25000E+0003 -0.28708E+0004 -0.23426E-0013 -0.27116E-0013  0.81434E-0014
  0.29317E+0003 -0.28705E+0004 -0.43807E-0013 -0.40620E-0013 -0.78923E-0014
  0.37500E+0003 -0.28699E+0004 -0.76604E-0013 -0.71278E-0013 -0.12862E-0013
  0.45683E+0003 -0.28693E+0004 -0.12953E-0012 -0.12028E-0012 -0.20645E-0013
  0.50000E+0003 -0.28690E+0004 -0.16640E-0012 -0.15189E-0012 -0.26948E-0013
  0.50000E+0003 -0.29345E+0004 -0.13743E-0012 -0.12621E-0012 -0.32654E-0013
  0.54317E+0003 -0.29344E+0004 -0.18040E-0012 -0.16322E-0012 -0.46423E-0013
  0.62500E+0003 -0.29343E+0004 -0.29056E-0012 -0.26166E-0012 -0.76697E-0013
  0.70683E+0003 -0.29341E+0004 -0.45948E-0012 -0.40442E-0012 -0.13237E-0012
  0.75000E+0003 -0.29340E+0004 -0.57767E-0012 -0.51922E-0012 -0.15536E-0012
  0.50000E+0003 -0.29232E+0004 -0.13794E-0012 -0.12636E-0012 -0.27257E-0013
  0.54317E+0003 -0.29231E+0004 -0.18702E-0012 -0.17030E-0012 -0.44727E-0013
  0.62500E+0003 -0.29229E+0004 -0.30105E-0012 -0.27041E-0012 -0.76826E-0013
  0.70683E+0003 -0.29227E+0004 -0.47469E-0012 -0.41966E-0012 -0.12967E-0012
  0.75000E+0003 -0.29226E+0004 -0.59651E-0012 -0.52916E-0012 -0.16119E-0012
  0.50000E+0003 -0.29017E+0004 -0.14868E-0012 -0.13637E-0012 -0.26229E-0013
  0.54317E+0003 -0.29016E+0004 -0.19943E-0012 -0.18105E-0012 -0.43527E-0013
  0.62500E+0003 -0.29014E+0004 -0.32200E-0012 -0.28765E-0012 -0.78525E-0013
  0.70683E+0003 -0.29011E+0004 -0.50709E-0012 -0.44954E-0012 -0.13018E-0012
  0.75000E+0003 -0.29010E+0004 -0.63249E-0012 -0.55784E-0012 -0.16261E-0012
  0.50000E+0003 -0.28803E+0004 -0.16144E-0012 -0.14526E-0012 -0.30298E-0013
  0.54317E+0003 -0.28801E+0004 -0.21235E-0012 -0.19119E-0012 -0.43766E-0013
  0.62500E+0003 -0.28799E+0004 -0.34474E-0012 -0.31212E-0012 -0.76140E-0013
  0.70683E+0003 -0.28796E+0004 -0.53797E-0012 -0.47645E-0012 -0.13012E-0012
  0.75000E+0003 -0.28794E+0004 -0.67309E-0012 -0.59743E-0012 -0.16163E-0012
  0.50000E+0003 -0.28690E+0004 -0.16640E-0012 -0.15189E-0012 -0.26948E-0013
  0.54317E+0003 -0.28688E+0004 -0.21945E-0012 -0.19904E-0012 -0.41961E-0013
  0.62500E+0003 -0.28685E+0004 -0.35712E-0012 -0.32150E-0012 -0.78863E-0013
  0.70683E+0003 -0.28682E+0004 -0.55250E-0012 -0.49243E-0012 -0.12439E-0012
  0.75000E+0003 -0.28680E+0004 -0.69131E-0012 -0.61276E-0012 -0.15999E-0012
  0.75000E+0003 -0.29340E+0004 -0.57767E-0012 -0.51922E-0012 -0.15536E-0012
  0.79317E+0003 -0.29340E+0004 -0.72211E-0012 -0.63976E-0012 -0.20505E-0012
  0.87500E+0003 -0.29339E+0004 -0.10892E-0011 -0.96267E-0012 -0.31836E-0012
  0.95683E+0003 -0.29338E+0004 -0.16070E-0011 -0.14140E-0011 -0.48022E-0012
  0.10000E+0004 -0.29337E+0004 -0.19604E-0011 -0.17216E-0011 -0.59407E-0012
  0.75000E+0003 -0.29226E+0004 -0.59651E-0012 -0.52916E-0012 -0.16119E-0012
  0.79317E+0003 -0.29226E+0004 -0.74630E-0012 -0.66192E-0012 -0.20449E-0012
  0.87500E+0003 -0.29224E+0004 -0.11231E-0011 -0.99237E-0012 -0.31750E-0012
  0.95683E+0003 -0.29223E+0004 -0.16538E-0011 -0.14544E-0011 -0.47886E-0012
  0.10000E+0004 -0.29223E+0004 -0.20141E-0011 -0.17711E-0011 -0.58694E-0012
  0.75000E+0003 -0.29010E+0004 -0.63249E-0012 -0.55784E-0012 -0.16261E-0012
  0.79317E+0003 -0.29009E+0004 -0.79124E-0012 -0.69970E-0012 -0.20514E-0012
  0.87500E+0003 -0.29008E+0004 -0.11898E-0011 -0.10497E-0011 -0.31914E-0012
  0.95683E+0003 -0.29007E+0004 -0.17456E-0011 -0.15326E-0011 -0.47970E-0012
  0.10000E+0004 -0.29006E+0004 -0.21263E-0011 -0.18711E-0011 -0.58711E-0012
  0.75000E+0003 -0.28794E+0004 -0.67309E-0012 -0.59743E-0012 -0.16163E-0012
  0.79317E+0003 -0.28793E+0004 -0.83919E-0012 -0.74224E-0012 -0.20650E-0012
  0.87500E+0003 -0.28791E+0004 -0.12583E-0011 -0.11109E-0011 -0.31971E-0012
  0.95683E+0003 -0.28790E+0004 -0.18402E-0011 -0.16137E-0011 -0.48213E-0012
  0.10000E+0004 -0.28789E+0004 -0.22439E-0011 -0.19779E-0011 -0.58944E-0012
  0.75000E+0003 -0.28680E+0004 -0.69131E-0012 -0.61276E-0012 -0.15999E-0012
  0.79317E+0003 -0.28679E+0004 -0.87345E-0012 -0.77780E-0012 -0.21190E-0012
  0.87500E+0003 -0.28677E+0004 -0.12906E-0011 -0.11336E-0011 -0.32155E-0012
  0.95683E+0003 -0.28675E+0004 -0.18958E-0011 -0.16693E-0011 -0.48145E-0012
  0.10000E+0004 -0.28674E+0004 -0.23090E-0011 -0.20379E-0011 -0.59275E-0012
  0.10000E+0004 -0.29337E+0004 -0.19604E-0011 -0.17216E-0011 -0.59407E-0012
  0.10432E+0004 -0.29337E+0004 -0.23747E-0011 -0.20855E-0011 -0.72051E-0012
  0.11250E+0004 -0.29335E+0004 -0.33905E-0011 -0.29799E-0011 -0.10460E-0011
  0.12068E+0004 -0.29334E+0004 -0.47454E-0011 -0.41625E-0011 -0.14840E-0011
  0.12500E+0004 -0.29333E+0004 -0.56438E-0011 -0.49443E-0011 -0.17909E-0011
  0.10000E+0004 -0.29223E+0004 -0.20141E-0011 -0.17711E-0011 -0.58694E-0012
  0.10432E+0004 -0.29222E+0004 -0.24422E-0011 -0.21452E-0011 -0.71894E-0012
  0.11250E+0004 -0.29221E+0004 -0.34800E-0011 -0.30553E-0011 -0.10442E-0011
  0.12068E+0004 -0.29219E+0004 -0.48713E-0011 -0.42749E-0011 -0.14827E-0011
  0.12500E+0004 -0.29218E+0004 -0.57694E-0011 -0.50510E-0011 -0.17723E-0011
  0.10000E+0004 -0.29006E+0004 -0.21263E-0011 -0.18711E-0011 -0.58711E-0012
  0.10432E+0004 -0.29005E+0004 -0.25749E-0011 -0.22645E-0011 -0.71757E-0012
  0.11250E+0004 -0.29003E+0004 -0.36489E-0011 -0.31979E-0011 -0.10386E-0011
  0.12068E+0004 -0.29001E+0004 -0.51016E-0011 -0.44693E-0011 -0.14806E-0011
  0.12500E+0004 -0.29000E+0004 -0.60426E-0011 -0.52797E-0011 -0.17795E-0011
  0.10000E+0004 -0.28789E+0004 -0.22439E-0011 -0.19779E-0011 -0.58944E-0012
  0.10432E+0004 -0.28788E+0004 -0.27063E-0011 -0.23791E-0011 -0.71681E-0012
  0.11250E+0004 -0.28785E+0004 -0.38253E-0011 -0.33463E-0011 -0.10407E-0011
  0.12068E+0004 -0.28783E+0004 -0.53336E-0011 -0.46646E-0011 -0.14787E-0011
  0.12500E+0004 -0.28782E+0004 -0.63140E-0011 -0.55160E-0011 -0.17735E-0011
  0.10000E+0004 -0.28674E+0004 -0.23090E-0011 -0.20379E-0011 -0.59275E-0012
  0.10432E+0004 -0.28673E+0004 -0.27791E-0011 -0.24457E-0011 -0.71661E-0012
  0.11250E+0004 -0.28671E+0004 -0.39319E-0011 -0.34442E-0011 -0.10487E-0011
  0.12068E+0004 -0.28668E+0004 -0.54630E-0011 -0.47772E-0011 -0.14816E-0011
  0.12500E+0004 -0.28667E+0004 -0.64596E-0011 -0.56551E-0011 -0.17599E-0011
  0.12500E+0004 -0.29333E+0004 -0.56438E-0011 -0.49443E-0011 -0.17909E-0011
  0.12932E+0004 -0.29333E+0004 -0.66574E-0011 -0.58288E-0011 -0.21183E-0011
  0.13750E+0004 -0.29331E+0004 -0.90288E-0011 -0.78937E-0011 -0.29184E-0011
  0.14568E+0004 -0.29329E+0004 -0.12049E-0010 -0.10517E-0010 -0.39557E-0011
  0.15000E+0004 -0.29328E+0004 -0.13925E-0010 -0.12144E-0010 -0.46009E-0011
  0.12500E+0004 -0.29218E+0004 -0.57694E-0011 -0.50510E-0011 -0.17723E-0011
  0.12932E+0004 -0.29217E+0004 -0.68162E-0011 -0.59649E-0011 -0.21123E-0011
  0.13750E+0004 -0.29215E+0004 -0.92317E-0011 -0.80654E-0011 -0.29105E-0011
  0.14568E+0004 -0.29213E+0004 -0.12308E-0010 -0.10738E-0010 -0.39490E-0011
  0.15000E+0004 -0.29212E+0004 -0.14215E-0010 -0.12406E-0010 -0.45740E-0011
  0.12500E+0004 -0.29000E+0004 -0.60426E-0011 -0.52797E-0011 -0.17795E-0011
  0.12932E+0004 -0.28999E+0004 -0.71253E-0011 -0.62320E-0011 -0.21055E-0011
  0.13750E+0004 -0.28996E+0004 -0.96276E-0011 -0.84060E-0011 -0.29011E-0011
  0.14568E+0004 -0.28994E+0004 -0.12802E-0010 -0.11156E-0010 -0.39364E-0011
  0.15000E+0004 -0.28992E+0004 -0.14777E-0010 -0.12880E-0010 -0.45708E-0011
  0.12500E+0004 -0.28782E+0004 -0.63140E-0011 -0.55160E-0011 -0.17735E-0011
  0.12932E+0004 -0.28780E+0004 -0.74393E-0011 -0.65046E-0011 -0.21014E-0011
  0.13750E+0004 -0.28777E+0004 -0.10033E-0010 -0.87509E-0011 -0.29035E-0011
  0.14568E+0004 -0.28774E+0004 -0.13308E-0010 -0.11581E-0010 -0.39404E-0011
  0.15000E+0004 -0.28773E+0004 -0.15340E-0010 -0.13349E-0010 -0.45759E-0011
  0.12500E+0004 -0.28667E+0004 -0.64596E-0011 -0.56551E-0011 -0.17599E-0011
  0.12932E+0004 -0.28665E+0004 -0.76052E-0011 -0.66443E-0011 -0.21030E-0011
  0.13750E+0004 -0.28662E+0004 -0.10240E-0010 -0.89246E-0011 -0.29007E-0011
  0.14568E+0004 -0.28658E+0004 -0.13581E-0010 -0.11813E-0010 -0.39453E-0011
  0.15000E+0004 -0.28657E+0004 -0.15657E-0010 -0.13610E-0010 -0.46017E-0011
  0.15000E+0004 -0.29328E+0004 -0.13925E-0010 -0.12144E-0010 -0.46009E-0011
  0.15432E+0004 -0.29327E+0004 -0.16048E-0010 -0.13981E-0010 -0.53569E-0011
  0.16250E+0004 -0.29325E+0004 -0.20734E-0010 -0.18013E-0010 -0.70742E-0011
  0.17068E+0004 -0.29324E+0004 -0.26319E-0010 -0.22811E-0010 -0.91540E-0011
  0.17500E+0004 -0.29323E+0004 -0.29638E-0010 -0.25659E-0010 -0.10411E-0010
  0.15000E+0004 -0.29212E+0004 -0.14215E-0010 -0.12406E-0010 -0.45740E-0011
  0.15432E+0004 -0.29211E+0004 -0.16374E-0010 -0.14258E-0010 -0.53492E-0011
  0.16250E+0004 -0.29209E+0004 -0.21118E-0010 -0.18341E-0010 -0.70502E-0011
  0.17068E+0004 -0.29207E+0004 -0.26769E-0010 -0.23194E-0010 -0.91236E-0011
  0.17500E+0004 -0.29206E+0004 -0.30133E-0010 -0.26065E-0010 -0.10404E-0010
  0.15000E+0004 -0.28992E+0004 -0.14777E-0010 -0.12880E-0010 -0.45708E-0011
  0.15432E+0004 -0.28991E+0004 -0.16995E-0010 -0.14782E-0010 -0.53390E-0011
  0.16250E+0004 -0.28988E+0004 -0.21857E-0010 -0.18965E-0010 -0.70269E-0011
  0.17068E+0004 -0.28985E+0004 -0.27636E-0010 -0.23917E-0010 -0.90993E-0011
  0.17500E+0004 -0.28984E+0004 -0.31063E-0010 -0.26837E-0010 -0.10376E-0010
  0.15000E+0004 -0.28773E+0004 -0.15340E-0010 -0.13349E-0010 -0.45759E-0011
  0.15432E+0004 -0.28771E+0004 -0.17618E-0010 -0.15309E-0010 -0.53313E-0011
  0.16250E+0004 -0.28767E+0004 -0.22602E-0010 -0.19588E-0010 -0.70146E-0011
  0.17068E+0004 -0.28764E+0004 -0.28508E-0010 -0.24637E-0010 -0.90914E-0011
  0.17500E+0004 -0.28762E+0004 -0.31994E-0010 -0.27604E-0010 -0.10359E-0010
  0.15000E+0004 -0.28657E+0004 -0.15657E-0010 -0.13610E-0010 -0.46017E-0011
  0.15432E+0004 -0.28655E+0004 -0.17947E-0010 -0.15585E-0010 -0.53279E-0011
  0.16250E+0004 -0.28651E+0004 -0.23001E-0010 -0.19918E-0010 -0.70201E-0011
  0.17068E+0004 -0.28647E+0004 -0.28967E-0010 -0.25015E-0010 -0.90891E-0011
  0.17500E+0004 -0.28645E+0004 -0.32486E-0010 -0.28005E-0010 -0.10358E-0010
  0.17500E+0004 -0.29323E+0004 -0.29638E-0010 -0.25659E-0010 -0.10411E-0010
  0.17932E+0004 -0.29321E+0004 -0.33237E-0010 -0.28710E-0010 -0.11841E-0010
  0.18750E+0004 -0.29319E+0004 -0.40706E-0010 -0.35033E-0010 -0.14877E-0010
  0.19568E+0004 -0.29317E+0004 -0.48908E-0010 -0.41899E-0010 -0.18410E-0010
  0.20000E+0004 -0.29316E+0004 -0.53439E-0010 -0.45654E-0010 -0.20467E-0010
  0.17500E+0004 -0.29206E+0004 -0.30133E-0010 -0.26065E-0010 -0.10404E-0010
  0.17932E+0004 -0.29204E+0004 -0.33759E-0010 -0.29144E-0010 -0.11819E-0010
  0.18750E+0004 -0.29202E+0004 -0.41280E-0010 -0.35498E-0010 -0.14857E-0010
  0.19568E+0004 -0.29199E+0004 -0.49506E-0010 -0.42382E-0010 -0.18377E-0010
  0.20000E+0004 -0.29198E+0004 -0.54044E-0010 -0.46143E-0010 -0.20434E-0010
  0.17500E+0004 -0.28984E+0004 -0.31063E-0010 -0.26837E-0010 -0.10376E-0010
  0.17932E+0004 -0.28982E+0004 -0.34746E-0010 -0.29963E-0010 -0.11782E-0010
  0.18750E+0004 -0.28979E+0004 -0.42356E-0010 -0.36376E-0010 -0.14815E-0010
  0.19568E+0004 -0.28975E+0004 -0.50627E-0010 -0.43276E-0010 -0.18328E-0010
  0.20000E+0004 -0.28974E+0004 -0.55160E-0010 -0.47017E-0010 -0.20381E-0010
  0.17500E+0004 -0.28762E+0004 -0.31994E-0010 -0.27604E-0010 -0.10359E-0010
  0.17932E+0004 -0.28760E+0004 -0.35732E-0010 -0.30770E-0010 -0.11759E-0010
  0.18750E+0004 -0.28756E+0004 -0.43424E-0010 -0.37239E-0010 -0.14781E-0010
  0.19568E+0004 -0.28752E+0004 -0.51729E-0010 -0.44142E-0010 -0.18290E-0010
  0.20000E+0004 -0.28750E+0004 -0.56250E-0010 -0.47853E-0010 -0.20340E-0010
  0.17500E+0004 -0.28645E+0004 -0.32486E-0010 -0.28005E-0010 -0.10358E-0010
  0.17932E+0004 -0.28643E+0004 -0.36249E-0010 -0.31189E-0010 -0.11753E-0010
  0.18750E+0004 -0.28638E+0004 -0.43985E-0010 -0.37687E-0010 -0.14773E-0010
  0.19568E+0004 -0.28634E+0004 -0.52305E-0010 -0.44589E-0010 -0.18277E-0010
  0.20000E+0004 -0.28632E+0004 -0.56811E-0010 -0.48284E-0010 -0.20311E-0010
  0.20000E+0004 -0.29316E+0004 -0.53439E-0010 -0.45654E-0010 -0.20467E-0010
  0.20432E+0004 -0.29314E+0004 -0.58053E-0010 -0.49438E-0010 -0.22664E-0010
  0.21250E+0004 -0.29312E+0004 -0.66714E-0010 -0.56405E-0010 -0.27136E-0010
  0.22068E+0004 -0.29309E+0004 -0.74705E-0010 -0.62570E-0010 -0.31927E-0010
  0.22500E+0004 -0.29307E+0004 -0.78379E-0010 -0.65245E-0010 -0.34547E-0010
  0.20000E+0004 -0.29198E+0004 -0.54044E-0010 -0.46143E-0010 -0.20434E-0010
  0.20432E+0004 -0.29196E+0004 -0.58636E-0010 -0.49891E-0010 -0.22627E-0010
  0.21250E+0004 -0.29193E+0004 -0.67227E-0010 -0.56778E-0010 -0.27094E-0010
  0.22068E+0004 -0.29190E+0004 -0.75073E-0010 -0.62799E-0010 -0.31879E-0010
  0.22500E+0004 -0.29188E+0004 -0.78621E-0010 -0.65350E-0010 -0.34488E-0010
  0.20000E+0004 -0.28974E+0004 -0.55160E-0010 -0.47017E-0010 -0.20381E-0010
  0.20432E+0004 -0.28972E+0004 -0.59721E-0010 -0.50727E-0010 -0.22563E-0010
  0.21250E+0004 -0.28967E+0004 -0.68166E-0010 -0.57452E-0010 -0.27020E-0010
  0.22068E+0004 -0.28963E+0004 -0.75720E-0010 -0.63178E-0010 -0.31793E-0010
  0.22500E+0004 -0.28961E+0004 -0.79043E-0010 -0.65501E-0010 -0.34405E-0010
  0.20000E+0004 -0.28750E+0004 -0.56250E-0010 -0.47853E-0010 -0.20340E-0010
  0.20432E+0004 -0.28747E+0004 -0.60778E-0010 -0.51524E-0010 -0.22515E-0010
  0.21250E+0004 -0.28742E+0004 -0.69066E-0010 -0.58078E-0010 -0.26958E-0010
  0.22068E+0004 -0.28737E+0004 -0.76309E-0010 -0.63487E-0010 -0.31721E-0010
  0.22500E+0004 -0.28734E+0004 -0.79391E-0010 -0.65584E-0010 -0.34315E-0010
  0.20000E+0004 -0.28632E+0004 -0.56811E-0010 -0.48284E-0010 -0.20311E-0010
  0.20432E+0004 -0.28629E+0004 -0.61327E-0010 -0.51933E-0010 -0.22496E-0010
  0.21250E+0004 -0.28623E+0004 -0.69522E-0010 -0.58384E-0010 -0.26931E-0010
  0.22068E+0004 -0.28618E+0004 -0.76595E-0010 -0.63619E-0010 -0.31689E-0010
  0.22500E+0004 -0.28615E+0004 -0.79546E-0010 -0.65593E-0010 -0.34273E-0010
  0.22500E+0004 -0.29307E+0004 -0.78379E-0010 -0.65245E-0010 -0.34547E-0010
  0.22932E+0004 -0.29306E+0004 -0.81453E-0010 -0.67303E-0010 -0.37168E-0010
  0.23750E+0004 -0.29302E+0004 -0.85068E-0010 -0.69012E-0010 -0.42061E-0010
  0.24568E+0004 -0.29299E+0004 -0.84547E-0010 -0.66693E-0010 -0.46556E-0010
  0.25000E+0004 -0.29297E+0004 -0.82060E-0010 -0.63348E-0010 -0.48638E-0010
  0.22500E+0004 -0.29188E+0004 -0.78621E-0010 -0.65350E-0010 -0.34488E-0010
  0.22932E+0004 -0.29186E+0004 -0.81561E-0010 -0.67279E-0010 -0.37119E-0010
  0.23750E+0004 -0.29182E+0004 -0.84795E-0010 -0.68628E-0010 -0.42006E-0010
  0.24568E+0004 -0.29178E+0004 -0.83756E-0010 -0.65821E-0010 -0.46515E-0010
  0.25000E+0004 -0.29176E+0004 -0.80924E-0010 -0.62155E-0010 -0.48603E-0010
  0.22500E+0004 -0.28961E+0004 -0.79043E-0010 -0.65501E-0010 -0.34405E-0010
  0.22932E+0004 -0.28958E+0004 -0.81697E-0010 -0.67161E-0010 -0.37027E-0010
  0.23750E+0004 -0.28953E+0004 -0.84192E-0010 -0.67812E-0010 -0.41899E-0010
  0.24568E+0004 -0.28948E+0004 -0.82128E-0010 -0.64053E-0010 -0.46400E-0010
  0.25000E+0004 -0.28945E+0004 -0.78628E-0010 -0.59769E-0010 -0.48490E-0010
  0.22500E+0004 -0.28734E+0004 -0.79391E-0010 -0.65584E-0010 -0.34315E-0010
  0.22932E+0004 -0.28731E+0004 -0.81740E-0010 -0.66945E-0010 -0.36929E-0010
  0.23750E+0004 -0.28725E+0004 -0.83474E-0010 -0.66878E-0010 -0.41786E-0010
  0.24568E+0004 -0.28719E+0004 -0.80348E-0010 -0.62138E-0010 -0.46257E-0010
  0.25000E+0004 -0.28715E+0004 -0.76170E-0010 -0.57222E-0010 -0.48358E-0010
  0.22500E+0004 -0.28615E+0004 -0.79546E-0010 -0.65593E-0010 -0.34273E-0010
  0.22932E+0004 -0.28611E+0004 -0.81727E-0010 -0.66794E-0010 -0.36877E-0010
  0.23750E+0004 -0.28604E+0004 -0.83047E-0010 -0.66336E-0010 -0.41720E-0010
  0.24568E+0004 -0.28598E+0004 -0.79347E-0010 -0.61069E-0010 -0.46168E-0010
  0.25000E+0004 -0.28594E+0004 -0.74799E-0010 -0.55815E-0010 -0.48261E-0010
  0.25000E+0004 -0.29297E+0004 -0.82060E-0010 -0.63348E-0010 -0.48638E-0010
  0.25432E+0004 -0.29295E+0004 -0.77715E-0010 -0.58215E-0010 -0.50472E-0010
  0.26250E+0004 -0.29291E+0004 -0.63296E-0010 -0.42662E-0010 -0.52856E-0010
  0.27068E+0004 -0.29287E+0004 -0.39105E-0010 -0.17925E-0010 -0.53436E-0010
  0.27500E+0004 -0.29284E+0004 -0.21696E-0010 -0.51363E-0012 -0.52836E-0010
  0.25000E+0004 -0.29176E+0004 -0.80924E-0010 -0.62155E-0010 -0.48603E-0010
  0.25432E+0004 -0.29173E+0004 -0.76167E-0010 -0.56656E-0010 -0.50413E-0010
  0.26250E+0004 -0.29168E+0004 -0.60852E-0010 -0.40278E-0010 -0.52825E-0010
  0.27068E+0004 -0.29163E+0004 -0.35554E-0010 -0.14529E-0010 -0.53435E-0010
  0.27500E+0004 -0.29161E+0004 -0.17474E-0010  0.34730E-0011 -0.52832E-0010
  0.25000E+0004 -0.28945E+0004 -0.78628E-0010 -0.59769E-0010 -0.48490E-0010
  0.25432E+0004 -0.28942E+0004 -0.73100E-0010 -0.53564E-0010 -0.50297E-0010
  0.26250E+0004 -0.28936E+0004 -0.56040E-0010 -0.35599E-0010 -0.52712E-0010
  0.27068E+0004 -0.28930E+0004 -0.28606E-0010 -0.79303E-0011 -0.53326E-0010
  0.27500E+0004 -0.28927E+0004 -0.92371E-0011  0.11216E-0010 -0.52715E-0010
  0.25000E+0004 -0.28715E+0004 -0.76170E-0010 -0.57222E-0010 -0.48358E-0010
  0.25432E+0004 -0.28711E+0004 -0.69852E-0010 -0.50297E-0010 -0.50153E-0010
  0.26250E+0004 -0.28704E+0004 -0.51006E-0010 -0.30720E-0010 -0.52541E-0010
  0.27068E+0004 -0.28696E+0004 -0.21401E-0010 -0.11141E-0011 -0.53125E-0010
  0.27500E+0004 -0.28692E+0004 -0.73509E-0012  0.19183E-0010 -0.52504E-0010
  0.25000E+0004 -0.28594E+0004 -0.74799E-0010 -0.55815E-0010 -0.48261E-0010
  0.25432E+0004 -0.28590E+0004 -0.68062E-0010 -0.48505E-0010 -0.50054E-0010
  0.26250E+0004 -0.28581E+0004 -0.48269E-0010 -0.28066E-0010 -0.52438E-0010
  0.27068E+0004 -0.28573E+0004 -0.17504E-0010  0.25685E-0011 -0.52994E-0010
  0.27500E+0004 -0.28569E+0004  0.38489E-0011  0.23483E-0010 -0.52375E-0010
  0.27500E+0004 -0.29284E+0004 -0.21696E-0010 -0.51363E-0012 -0.52836E-0010
  0.27932E+0004 -0.29282E+0004 -0.67405E-0012  0.20238E-0010 -0.51455E-0010
  0.28750E+0004 -0.29278E+0004  0.50155E-0010  0.69768E-0010 -0.46410E-0010
  0.29568E+0004 -0.29273E+0004  0.11683E-0009  0.13390E-0009 -0.37645E-0010
  0.30000E+0004 -0.29271E+0004  0.15890E-0009  0.17405E-0009 -0.31314E-0010
  0.27500E+0004 -0.29161E+0004 -0.17474E-0010  0.34730E-0011 -0.52832E-0010
  0.27932E+0004 -0.29158E+0004  0.42829E-0011  0.24884E-0010 -0.51456E-0010
  0.28750E+0004 -0.29153E+0004  0.56635E-0010  0.75749E-0010 -0.46416E-0010
  0.29568E+0004 -0.29148E+0004  0.12498E-0009  0.14135E-0009 -0.37684E-0010
  0.30000E+0004 -0.29145E+0004  0.16797E-0009  0.18228E-0009 -0.31363E-0010
  0.27500E+0004 -0.28927E+0004 -0.92371E-0011  0.11216E-0010 -0.52715E-0010
  0.27932E+0004 -0.28923E+0004  0.13905E-0010  0.33863E-0010 -0.51353E-0010
  0.28750E+0004 -0.28917E+0004  0.69149E-0010  0.87270E-0010 -0.46326E-0010
  0.29568E+0004 -0.28910E+0004  0.14067E-0009  0.15563E-0009 -0.37612E-0010
  0.30000E+0004 -0.28907E+0004  0.18541E-0009  0.19808E-0009 -0.31314E-0010
  0.27500E+0004 -0.28692E+0004 -0.73509E-0012  0.19183E-0010 -0.52504E-0010
  0.27932E+0004 -0.28688E+0004  0.23808E-0010  0.43067E-0010 -0.51135E-0010
  0.28750E+0004 -0.28680E+0004  0.81959E-0010  0.99026E-0010 -0.46101E-0010
  0.29568E+0004 -0.28672E+0004  0.15665E-0009  0.17011E-0009 -0.37361E-0010
  0.30000E+0004 -0.28668E+0004  0.20312E-0009  0.21403E-0009 -0.31057E-0010
  0.27500E+0004 -0.28569E+0004  0.38489E-0011  0.23483E-0010 -0.52375E-0010
  0.27932E+0004 -0.28564E+0004  0.29141E-0010  0.48013E-0010 -0.50976E-0010
  0.28750E+0004 -0.28555E+0004  0.88837E-0010  0.10531E-0009 -0.45909E-0010
  0.29568E+0004 -0.28547E+0004  0.16519E-0009  0.17782E-0009 -0.37153E-0010
  0.30000E+0004 -0.28542E+0004  0.21256E-0009  0.22249E-0009 -0.30838E-0010
  0.30000E+0004 -0.29271E+0004  0.15890E-0009  0.17405E-0009 -0.31314E-0010
  0.30432E+0004 -0.29269E+0004  0.20586E-0009  0.21866E-0009 -0.23728E-0010
  0.31250E+0004 -0.29266E+0004  0.30875E-0009  0.31582E-0009 -0.55529E-0011
  0.32068E+0004 -0.29262E+0004  0.42955E-0009  0.42909E-0009  0.17841E-0010
  0.32500E+0004 -0.29261E+0004  0.50016E-0009  0.49499E-0009  0.32359E-0010
  0.30000E+0004 -0.29145E+0004  0.16797E-0009  0.18228E-0009 -0.31363E-0010
  0.30432E+0004 -0.29143E+0004  0.21587E-0009  0.22770E-0009 -0.23784E-0010
  0.31250E+0004 -0.29139E+0004  0.32052E-0009  0.32636E-0009 -0.56451E-0011
  0.32068E+0004 -0.29135E+0004  0.44297E-0009  0.44098E-0009  0.17720E-0010
  0.32500E+0004 -0.29133E+0004  0.51435E-0009  0.50749E-0009  0.32221E-0010
  0.30000E+0004 -0.28907E+0004  0.18541E-0009  0.19808E-0009 -0.31314E-0010
  0.30432E+0004 -0.28904E+0004  0.23507E-0009  0.24499E-0009 -0.23740E-0010
  0.31250E+0004 -0.28899E+0004  0.34301E-0009  0.34641E-0009 -0.56276E-0011
  0.32068E+0004 -0.28894E+0004  0.46850E-0009  0.46351E-0009  0.17681E-0010
  0.32500E+0004 -0.28891E+0004  0.54128E-0009  0.53111E-0009  0.32150E-0010
  0.30000E+0004 -0.28668E+0004  0.20312E-0009  0.21403E-0009 -0.31057E-0010
  0.30432E+0004 -0.28665E+0004  0.25452E-0009  0.26243E-0009 -0.23485E-0010
  0.31250E+0004 -0.28658E+0004  0.36569E-0009  0.36651E-0009 -0.53698E-0011
  0.32068E+0004 -0.28652E+0004  0.49411E-0009  0.48598E-0009  0.17908E-0010
  0.32500E+0004 -0.28649E+0004  0.56822E-0009  0.55461E-0009  0.32332E-0010
  0.30000E+0004 -0.28542E+0004  0.21256E-0009  0.22249E-0009 -0.30838E-0010
  0.30432E+0004 -0.28539E+0004  0.26489E-0009  0.27168E-0009 -0.23255E-0010
  0.31250E+0004 -0.28532E+0004  0.37772E-0009  0.37714E-0009 -0.51394E-0011
  0.32068E+0004 -0.28525E+0004  0.50764E-0009  0.49779E-0009  0.18135E-0010
  0.32500E+0004 -0.28521E+0004  0.58242E-0009  0.56692E-0009  0.32553E-0010
  0.32500E+0004 -0.29261E+0004  0.50016E-0009  0.49499E-0009  0.32359E-0010
  0.32932E+0004 -0.29259E+0004  0.57500E-0009  0.56458E-0009  0.48368E-0010
  0.33750E+0004 -0.29257E+0004  0.72724E-0009  0.70541E-0009  0.82779E-0010
  0.34568E+0004 -0.29255E+0004  0.88944E-0009  0.85444E-0009  0.12212E-0009
  0.35000E+0004 -0.29254E+0004  0.97718E-0009  0.93456E-0009  0.14466E-0009
  0.32500E+0004 -0.29133E+0004  0.51435E-0009  0.50749E-0009  0.32221E-0010
  0.32932E+0004 -0.29132E+0004  0.58986E-0009  0.57760E-0009  0.48203E-0010
  0.33750E+0004 -0.29129E+0004  0.74302E-0009  0.71910E-0009  0.82555E-0010
  0.34568E+0004 -0.29127E+0004  0.90553E-0009  0.86821E-0009  0.12181E-0009
  0.35000E+0004 -0.29125E+0004  0.99310E-0009  0.94809E-0009  0.14426E-0009
  0.32500E+0004 -0.28891E+0004  0.54128E-0009  0.53111E-0009  0.32150E-0010
  0.32932E+0004 -0.28889E+0004  0.61801E-0009  0.60215E-0009  0.48095E-0010
  0.33750E+0004 -0.28886E+0004  0.77273E-0009  0.74472E-0009  0.82312E-0010
  0.34568E+0004 -0.28883E+0004  0.93555E-0009  0.89375E-0009  0.12134E-0009
  0.35000E+0004 -0.28881E+0004  0.10227E-0008  0.97305E-0009  0.14360E-0009
  0.32500E+0004 -0.28649E+0004  0.56822E-0009  0.55461E-0009  0.32332E-0010
  0.32932E+0004 -0.28647E+0004  0.64605E-0009  0.62646E-0009  0.48235E-0010
  0.33750E+0004 -0.28643E+0004  0.80209E-0009  0.76985E-0009  0.82294E-0010
  0.34568E+0004 -0.28639E+0004  0.96492E-0009  0.91855E-0009  0.12102E-0009
  0.35000E+0004 -0.28637E+0004  0.10514E-0008  0.99707E-0009  0.14309E-0009
  0.32500E+0004 -0.28521E+0004  0.58242E-0009  0.56692E-0009  0.32553E-0010
  0.32932E+0004 -0.28519E+0004  0.66078E-0009  0.63916E-0009  0.48411E-0010
  0.33750E+0004 -0.28515E+0004  0.81743E-0009  0.78291E-0009  0.82370E-0010
  0.34568E+0004 -0.28510E+0004  0.98012E-0009  0.93130E-0009  0.12092E-0009
  0.35000E+0004 -0.28508E+0004  0.10661E-0008  0.10093E-0008  0.14285E-0009
  0.35000E+0004 -0.29254E+0004  0.97718E-0009  0.93456E-0009  0.14466E-0009
  0.35432E+0004 -0.29253E+0004  0.10652E-0008  0.10146E-0008  0.16823E-0009
  0.36250E+0004 -0.29251E+0004  0.12284E-0008  0.11618E-0008  0.21510E-0009
  0.37068E+0004 -0.29249E+0004  0.13795E-0008  0.12963E-0008  0.26351E-0009
  0.37500E+0004 -0.29248E+0004  0.14509E-0008  0.13589E-0008  0.28905E-0009
  0.35000E+0004 -0.29125E+0004  0.99310E-0009  0.94809E-0009  0.14426E-0009
  0.35432E+0004 -0.29124E+0004  0.10806E-0008  0.10276E-0008  0.16772E-0009
  0.36250E+0004 -0.29122E+0004  0.12423E-0008  0.11732E-0008  0.21436E-0009
  0.37068E+0004 -0.29120E+0004  0.13905E-0008  0.13050E-0008  0.26240E-0009
  0.37500E+0004 -0.29119E+0004  0.14598E-0008  0.13657E-0008  0.28766E-0009
  0.35000E+0004 -0.28881E+0004  0.10227E-0008  0.97305E-0009  0.14360E-0009
  0.35432E+0004 -0.28880E+0004  0.11092E-0008  0.10515E-0008  0.16685E-0009
  0.36250E+0004 -0.28877E+0004  0.12674E-0008  0.11938E-0008  0.21288E-0009
  0.37068E+0004 -0.28874E+0004  0.14097E-0008  0.13202E-0008  0.25999E-0009
  0.37500E+0004 -0.28873E+0004  0.14748E-0008  0.13772E-0008  0.28459E-0009
  0.35000E+0004 -0.28637E+0004  0.10514E-0008  0.99707E-0009  0.14309E-0009
  0.35432E+0004 -0.28635E+0004  0.11367E-0008  0.10743E-0008  0.16606E-0009
  0.36250E+0004 -0.28632E+0004  0.12910E-0008  0.12128E-0008  0.21130E-0009
  0.37068E+0004 -0.28628E+0004  0.14268E-0008  0.13335E-0008  0.25724E-0009
  0.37500E+0004 -0.28627E+0004  0.14874E-0008  0.13865E-0008  0.28106E-0009
  0.35000E+0004 -0.28508E+0004  0.10661E-0008  0.10093E-0008  0.14285E-0009
  0.35432E+0004 -0.28506E+0004  0.11508E-0008  0.10859E-0008  0.16566E-0009
  0.36250E+0004 -0.28502E+0004  0.13027E-0008  0.12223E-0008  0.21041E-0009
  0.37068E+0004 -0.28499E+0004  0.14350E-0008  0.13397E-0008  0.25567E-0009
  0.37500E+0004 -0.28497E+0004  0.14930E-0008  0.13906E-0008  0.27901E-0009
  0.37500E+0004 -0.29248E+0004  0.14509E-0008  0.13589E-0008  0.28905E-0009
  0.37932E+0004 -0.29247E+0004  0.15146E-0008  0.14139E-0008  0.31429E-0009
  0.38750E+0004 -0.29245E+0004  0.16076E-0008  0.14916E-0008  0.35968E-0009
  0.39568E+0004 -0.29243E+0004  0.16547E-0008  0.15257E-0008  0.39974E-0009
  0.40000E+0004 -0.29241E+0004  0.16570E-0008  0.15227E-0008  0.41769E-0009
  0.37500E+0004 -0.29119E+0004  0.14598E-0008  0.13657E-0008  0.28766E-0009
  0.37932E+0004 -0.29117E+0004  0.15209E-0008  0.14185E-0008  0.31249E-0009
  0.38750E+0004 -0.29114E+0004  0.16080E-0008  0.14911E-0008  0.35690E-0009
  0.39568E+0004 -0.29112E+0004  0.16473E-0008  0.15188E-0008  0.39561E-0009
  0.40000E+0004 -0.29110E+0004  0.16448E-0008  0.15118E-0008  0.41269E-0009
  0.37500E+0004 -0.28873E+0004  0.14748E-0008  0.13772E-0008  0.28459E-0009
  0.37932E+0004 -0.28871E+0004  0.15309E-0008  0.14256E-0008  0.30859E-0009
  0.38750E+0004 -0.28867E+0004  0.16060E-0008  0.14880E-0008  0.35093E-0009
  0.39568E+0004 -0.28864E+0004  0.16301E-0008  0.15031E-0008  0.38677E-0009
  0.40000E+0004 -0.28862E+0004  0.16183E-0008  0.14886E-0008  0.40188E-0009
  0.37500E+0004 -0.28627E+0004  0.14874E-0008  0.13865E-0008  0.28106E-0009
  0.37932E+0004 -0.28624E+0004  0.15381E-0008  0.14303E-0008  0.30406E-0009
  0.38750E+0004 -0.28620E+0004  0.16006E-0008  0.14822E-0008  0.34400E-0009
  0.39568E+0004 -0.28616E+0004  0.16088E-0008  0.14843E-0008  0.37655E-0009
  0.40000E+0004 -0.28614E+0004  0.15872E-0008  0.14620E-0008  0.38955E-0009
  0.37500E+0004 -0.28497E+0004  0.14930E-0008  0.13906E-0008  0.27901E-0009
  0.37932E+0004 -0.28494E+0004  0.15407E-0008  0.14318E-0008  0.30141E-0009
  0.38750E+0004 -0.28490E+0004  0.15963E-0008  0.14779E-0008  0.33993E-0009
  0.39568E+0004 -0.28485E+0004  0.15959E-0008  0.14731E-0008  0.37058E-0009
  0.40000E+0004 -0.28483E+0004  0.15690E-0008  0.14466E-0008  0.38240E-0009
  0.40000E+0004 -0.29241E+0004  0.16570E-0008  0.15227E-0008  0.41769E-0009
  0.40432E+0004 -0.29240E+0004  0.16415E-0008  0.15032E-0008  0.43298E-0009
  0.41250E+0004 -0.29238E+0004  0.15579E-0008  0.14167E-0008  0.45262E-0009
  0.42068E+0004 -0.29235E+0004  0.13954E-0008  0.12591E-0008  0.45727E-0009
  0.42500E+0004 -0.29234E+0004  0.12753E-0008  0.11456E-0008  0.45253E-0009
  0.40000E+0004 -0.29110E+0004  0.16448E-0008  0.15118E-0008  0.41269E-0009
  0.40432E+0004 -0.29109E+0004  0.16241E-0008  0.14881E-0008  0.42688E-0009
  0.41250E+0004 -0.29106E+0004  0.15292E-0008  0.13927E-0008  0.44403E-0009
  0.42068E+0004 -0.29103E+0004  0.13539E-0008  0.12253E-0008  0.44555E-0009
  0.42500E+0004 -0.29102E+0004  0.12265E-0008  0.11063E-0008  0.43886E-0009
  0.40000E+0004 -0.28862E+0004  0.16183E-0008  0.14886E-0008  0.40188E-0009
  0.40432E+0004 -0.28860E+0004  0.15873E-0008  0.14567E-0008  0.41391E-0009
  0.41250E+0004 -0.28856E+0004  0.14706E-0008  0.13442E-0008  0.42599E-0009
  0.42068E+0004 -0.28853E+0004  0.12706E-0008  0.11579E-0008  0.42121E-0009
  0.42500E+0004 -0.28851E+0004  0.11292E-0008  0.10284E-0008  0.41068E-0009
  0.40000E+0004 -0.28614E+0004  0.15872E-0008  0.14620E-0008  0.38955E-0009
  0.40432E+0004 -0.28611E+0004  0.15456E-0008  0.14217E-0008  0.39909E-0009
  0.41250E+0004 -0.28607E+0004  0.14064E-0008  0.12917E-0008  0.40563E-0009
  0.42068E+0004 -0.28602E+0004  0.11811E-0008  0.10863E-0008  0.39415E-0009
  0.42500E+0004 -0.28600E+0004  0.10256E-0008  0.94623E-0009  0.37961E-0009
  0.40000E+0004 -0.28483E+0004  0.15690E-0008  0.14466E-0008  0.38240E-0009
  0.40432E+0004 -0.28480E+0004  0.15216E-0008  0.14017E-0008  0.39054E-0009
  0.41250E+0004 -0.28475E+0004  0.13702E-0008  0.12624E-0008  0.39396E-0009
  0.42068E+0004 -0.28470E+0004  0.11315E-0008  0.10469E-0008  0.37876E-0009
  0.42500E+0004 -0.28468E+0004  0.96839E-0009  0.90120E-0009  0.36207E-0009
  0.42500E+0004 -0.29234E+0004  0.12753E-0008  0.11456E-0008  0.45253E-0009
  0.42932E+0004 -0.29233E+0004  0.11305E-0008  0.10105E-0008  0.44230E-0009
  0.43750E+0004 -0.29231E+0004  0.78646E-0009  0.69489E-0009  0.40575E-0009
  0.44568E+0004 -0.29229E+0004  0.35148E-0009  0.30296E-0009  0.34469E-0009
  0.45000E+0004 -0.29228E+0004  0.86438E-0010  0.67281E-0010  0.30166E-0009
  0.42500E+0004 -0.29102E+0004  0.12265E-0008  0.11063E-0008  0.43886E-0009
  0.42932E+0004 -0.29100E+0004  0.10742E-0008  0.96554E-0009  0.42653E-0009
  0.43750E+0004 -0.29098E+0004  0.71523E-0009  0.63890E-0009  0.38558E-0009
  0.44568E+0004 -0.29096E+0004  0.26502E-0009  0.23590E-0009  0.31972E-0009
  0.45000E+0004 -0.29094E+0004 -0.79505E-0011 -0.55249E-0011  0.27412E-0009
  0.42500E+0004 -0.28851E+0004  0.11292E-0008  0.10284E-0008  0.41068E-0009
  0.42932E+0004 -0.28849E+0004  0.96235E-0009  0.87686E-0009  0.39425E-0009
  0.43750E+0004 -0.28846E+0004  0.57505E-0009  0.52939E-0009  0.34480E-0009
  0.44568E+0004 -0.28843E+0004  0.96159E-0010  0.10555E-0009  0.26987E-0009
  0.45000E+0004 -0.28842E+0004 -0.19163E-0009 -0.14663E-0009  0.21948E-0009
  0.42500E+0004 -0.28600E+0004  0.10256E-0008  0.94623E-0009  0.37961E-0009
  0.42932E+0004 -0.28598E+0004  0.84409E-0009  0.78388E-0009  0.35890E-0009
  0.43750E+0004 -0.28594E+0004  0.42836E-0009  0.41563E-0009  0.30076E-0009
  0.44568E+0004 -0.28591E+0004 -0.78870E-0010 -0.28806E-0010  0.21686E-0009
  0.45000E+0004 -0.28589E+0004 -0.38111E-0009 -0.29152E-0009  0.16185E-0009
  0.42500E+0004 -0.28468E+0004  0.96839E-0009  0.90120E-0009  0.36207E-0009
  0.42932E+0004 -0.28466E+0004  0.77917E-0009  0.73315E-0009  0.33903E-0009
  0.43750E+0004 -0.28462E+0004  0.34846E-0009  0.35398E-0009  0.27627E-0009
  0.44568E+0004 -0.28458E+0004 -0.17355E-0009 -0.10119E-0009  0.18767E-0009
  0.45000E+0004 -0.28455E+0004 -0.48323E-0009 -0.36936E-0009  0.13032E-0009
  0.45000E+0004 -0.29228E+0004  0.86438E-0010  0.67281E-0010  0.30166E-0009
  0.45432E+0004 -0.29226E+0004 -0.20211E-0009 -0.18725E-0009  0.25101E-0009
  0.46250E+0004 -0.29224E+0004 -0.80802E-0009 -0.71493E-0009  0.13311E-0009
  0.47068E+0004 -0.29222E+0004 -0.14798E-0008 -0.12913E-0008 -0.12825E-0010
  0.47500E+0004 -0.29220E+0004 -0.18552E-0008 -0.16097E-0008 -0.10065E-0009
  0.45000E+0004 -0.29094E+0004 -0.79505E-0011 -0.55249E-0011  0.27412E-0009
  0.45432E+0004 -0.29093E+0004 -0.30426E-0009 -0.26569E-0009  0.22093E-0009
  0.46250E+0004 -0.29090E+0004 -0.92387E-0009 -0.80352E-0009  0.98657E-0010
  0.47068E+0004 -0.29087E+0004 -0.16073E-0008 -0.13890E-0008 -0.50510E-0010
  0.47500E+0004 -0.29086E+0004 -0.19876E-0008 -0.17117E-0008 -0.13930E-0009
  0.45000E+0004 -0.28842E+0004 -0.19163E-0009 -0.14663E-0009  0.21948E-0009
  0.45432E+0004 -0.28840E+0004 -0.50230E-0009 -0.41730E-0009  0.16167E-0009
  0.46250E+0004 -0.28836E+0004 -0.11469E-0008 -0.97385E-0009  0.31687E-0010
  0.47068E+0004 -0.28832E+0004 -0.18510E-0008 -0.15759E-0008 -0.12266E-0009
  0.47500E+0004 -0.28830E+0004 -0.22397E-0008 -0.19063E-0008 -0.21261E-0009
  0.45000E+0004 -0.28589E+0004 -0.38111E-0009 -0.29152E-0009  0.16185E-0009
  0.45432E+0004 -0.28586E+0004 -0.70564E-0009 -0.57241E-0009  0.99690E-0010
  0.46250E+0004 -0.28582E+0004 -0.13738E-0008 -0.11469E-0008 -0.37182E-0010
  0.47068E+0004 -0.28578E+0004 -0.20964E-0008 -0.17646E-0008 -0.19540E-0009
  0.47500E+0004 -0.28575E+0004 -0.24922E-0008 -0.21020E-0008 -0.28563E-0009
  0.45000E+0004 -0.28455E+0004 -0.48323E-0009 -0.36936E-0009  0.13032E-0009
  0.45432E+0004 -0.28453E+0004 -0.81485E-0009 -0.65552E-0009  0.65977E-0010
  0.46250E+0004 -0.28448E+0004 -0.14949E-0008 -0.12392E-0008 -0.74163E-0010
  0.47068E+0004 -0.28443E+0004 -0.22263E-0008 -0.18646E-0008 -0.23387E-0009
  0.47500E+0004 -0.28441E+0004 -0.26253E-0008 -0.22054E-0008 -0.32387E-0009
  0.47500E+0004 -0.29220E+0004 -0.18552E-0008 -0.16097E-0008 -0.10065E-0009
  0.47932E+0004 -0.29218E+0004 -0.22419E-0008 -0.19356E-0008 -0.19535E-0009
  0.48750E+0004 -0.29215E+0004 -0.29929E-0008 -0.25633E-0008 -0.39090E-0009
  0.49568E+0004 -0.29211E+0004 -0.37471E-0008 -0.31896E-0008 -0.60100E-0009
  0.50000E+0004 -0.29209E+0004 -0.41375E-0008 -0.35138E-0008 -0.71432E-0009
  0.47500E+0004 -0.29086E+0004 -0.19876E-0008 -0.17117E-0008 -0.13930E-0009
  0.47932E+0004 -0.29083E+0004 -0.23784E-0008 -0.20416E-0008 -0.23431E-0009
  0.48750E+0004 -0.29079E+0004 -0.31340E-0008 -0.26755E-0008 -0.42805E-0009
  0.49568E+0004 -0.29075E+0004 -0.38876E-0008 -0.33061E-0008 -0.63230E-0009
  0.50000E+0004 -0.29073E+0004 -0.42753E-0008 -0.36317E-0008 -0.74059E-0009
  0.47500E+0004 -0.28830E+0004 -0.22397E-0008 -0.19063E-0008 -0.21261E-0009
  0.47932E+0004 -0.28827E+0004 -0.26371E-0008 -0.22432E-0008 -0.30747E-0009
  0.48750E+0004 -0.28822E+0004 -0.33986E-0008 -0.28877E-0008 -0.49600E-0009
  0.49568E+0004 -0.28817E+0004 -0.41479E-0008 -0.35249E-0008 -0.68703E-0009
  0.50000E+0004 -0.28814E+0004 -0.45287E-0008 -0.38523E-0008 -0.78446E-0009
  0.47500E+0004 -0.28575E+0004 -0.24922E-0008 -0.21020E-0008 -0.28563E-0009
  0.47932E+0004 -0.28572E+0004 -0.28947E-0008 -0.24451E-0008 -0.37928E-0009
  0.48750E+0004 -0.28565E+0004 -0.36586E-0008 -0.30984E-0008 -0.56020E-0009
  0.49568E+0004 -0.28558E+0004 -0.43993E-0008 -0.37402E-0008 -0.73514E-0009
  0.50000E+0004 -0.28555E+0004 -0.47705E-0008 -0.40682E-0008 -0.82001E-0009
  0.47500E+0004 -0.28441E+0004 -0.26253E-0008 -0.22054E-0008 -0.32387E-0009
  0.47932E+0004 -0.28437E+0004 -0.30298E-0008 -0.25515E-0008 -0.41644E-0009
  0.48750E+0004 -0.28429E+0004 -0.37934E-0008 -0.32088E-0008 -0.59237E-0009
  0.49568E+0004 -0.28422E+0004 -0.45278E-0008 -0.38522E-0008 -0.75764E-0009
  0.50000E+0004 -0.28418E+0004 -0.48930E-0008 -0.41799E-0008 -0.83526E-0009
  0.50000E+0004 -0.29209E+0004 -0.41375E-0008 -0.35138E-0008 -0.71432E-0009
  0.50432E+0004 -0.29207E+0004 -0.45181E-0008 -0.38309E-0008 -0.82730E-0009
  0.51250E+0004 -0.29203E+0004 -0.51977E-0008 -0.44056E-0008 -0.10320E-0008
  0.52068E+0004 -0.29199E+0004 -0.58014E-0008 -0.49368E-0008 -0.12105E-0008
  0.52500E+0004 -0.29197E+0004 -0.60812E-0008 -0.51974E-0008 -0.12874E-0008
  0.50000E+0004 -0.29073E+0004 -0.42753E-0008 -0.36317E-0008 -0.74059E-0009
  0.50432E+0004 -0.29070E+0004 -0.46514E-0008 -0.39496E-0008 -0.84697E-0009
  0.51250E+0004 -0.29065E+0004 -0.53173E-0008 -0.45240E-0008 -0.10345E-0008
  0.52068E+0004 -0.29061E+0004 -0.58998E-0008 -0.50522E-0008 -0.11894E-0008
  0.52500E+0004 -0.29058E+0004 -0.61653E-0008 -0.53101E-0008 -0.12510E-0008
  0.50000E+0004 -0.28814E+0004 -0.45287E-0008 -0.38523E-0008 -0.78446E-0009
  0.50432E+0004 -0.28810E+0004 -0.48943E-0008 -0.41706E-0008 -0.87703E-0009
  0.51250E+0004 -0.28804E+0004 -0.55299E-0008 -0.47423E-0008 -0.10294E-0008
  0.52068E+0004 -0.28798E+0004 -0.60678E-0008 -0.52625E-0008 -0.11367E-0008
  0.52500E+0004 -0.28795E+0004 -0.63040E-0008 -0.55139E-0008 -0.11682E-0008
  0.50000E+0004 -0.28555E+0004 -0.47705E-0008 -0.40682E-0008 -0.82001E-0009
  0.50432E+0004 -0.28551E+0004 -0.51229E-0008 -0.43857E-0008 -0.89705E-0009
  0.51250E+0004 -0.28544E+0004 -0.57228E-0008 -0.49518E-0008 -0.10108E-0008
  0.52068E+0004 -0.28536E+0004 -0.62104E-0008 -0.54607E-0008 -0.10671E-0008
  0.52500E+0004 -0.28532E+0004 -0.64142E-0008 -0.57038E-0008 -0.10666E-0008
  0.50000E+0004 -0.28418E+0004 -0.48930E-0008 -0.41799E-0008 -0.83526E-0009
  0.50432E+0004 -0.28414E+0004 -0.52374E-0008 -0.44964E-0008 -0.90333E-0009
  0.51250E+0004 -0.28406E+0004 -0.58161E-0008 -0.50584E-0008 -0.99523E-0009
  0.52068E+0004 -0.28398E+0004 -0.62750E-0008 -0.55601E-0008 -0.10233E-0008
  0.52500E+0004 -0.28394E+0004 -0.64604E-0008 -0.57981E-0008 -0.10053E-0008
  0.52500E+0004 -0.29197E+0004 -0.60812E-0008 -0.51974E-0008 -0.12874E-0008
  0.52932E+0004 -0.29195E+0004 -0.63299E-0008 -0.54427E-0008 -0.13494E-0008
  0.53750E+0004 -0.29192E+0004 -0.67073E-0008 -0.58685E-0008 -0.14125E-0008
  0.54568E+0004 -0.29189E+0004 -0.69493E-0008 -0.62442E-0008 -0.13877E-0008
  0.55000E+0004 -0.29187E+0004 -0.70187E-0008 -0.64247E-0008 -0.13313E-0008
  0.52500E+0004 -0.29058E+0004 -0.61653E-0008 -0.53101E-0008 -0.12510E-0008
  0.52932E+0004 -0.29056E+0004 -0.63976E-0008 -0.55518E-0008 -0.12960E-0008
  0.53750E+0004 -0.29053E+0004 -0.67385E-0008 -0.59683E-0008 -0.13221E-0008
  0.54568E+0004 -0.29049E+0004 -0.69370E-0008 -0.63312E-0008 -0.12549E-0008
  0.55000E+0004 -0.29047E+0004 -0.69811E-0008 -0.65036E-0008 -0.11747E-0008
  0.52500E+0004 -0.28795E+0004 -0.63040E-0008 -0.55139E-0008 -0.11682E-0008
  0.52932E+0004 -0.28793E+0004 -0.65029E-0008 -0.57472E-0008 -0.11797E-0008
  0.53750E+0004 -0.28788E+0004 -0.67701E-0008 -0.61433E-0008 -0.11336E-0008
  0.54568E+0004 -0.28783E+0004 -0.68826E-0008 -0.64791E-0008 -0.98502E-0009
  0.55000E+0004 -0.28781E+0004 -0.68771E-0008 -0.66342E-0008 -0.85922E-0009
  0.52500E+0004 -0.28532E+0004 -0.64142E-0008 -0.57038E-0008 -0.10666E-0008
  0.52932E+0004 -0.28529E+0004 -0.65768E-0008 -0.59270E-0008 -0.10431E-0008
  0.53750E+0004 -0.28524E+0004 -0.67650E-0008 -0.62989E-0008 -0.92257E-0009
  0.54568E+0004 -0.28518E+0004 -0.67869E-0008 -0.66037E-0008 -0.69121E-0009
  0.55000E+0004 -0.28515E+0004 -0.67298E-0008 -0.67395E-0008 -0.51958E-0009
  0.52500E+0004 -0.28394E+0004 -0.64604E-0008 -0.57981E-0008 -0.10053E-0008
  0.52932E+0004 -0.28390E+0004 -0.66027E-0008 -0.60151E-0008 -0.96275E-0009
  0.53750E+0004 -0.28384E+0004 -0.67472E-0008 -0.63729E-0008 -0.80205E-0009
  0.54568E+0004 -0.28378E+0004 -0.67197E-0008 -0.66597E-0008 -0.52661E-0009
  0.55000E+0004 -0.28375E+0004 -0.66346E-0008 -0.67847E-0008 -0.33076E-0009
  0.55000E+0004 -0.29187E+0004 -0.70187E-0008 -0.64247E-0008 -0.13313E-0008
  0.55432E+0004 -0.29186E+0004 -0.70468E-0008 -0.65932E-0008 -0.12433E-0008
  0.56250E+0004 -0.29183E+0004 -0.69859E-0008 -0.68883E-0008 -0.97628E-0009
  0.57068E+0004 -0.29181E+0004 -0.67776E-0008 -0.71578E-0008 -0.56950E-0009
  0.57500E+0004 -0.29180E+0004 -0.66109E-0008 -0.72933E-0008 -0.29531E-0009
  0.55000E+0004 -0.29047E+0004 -0.69811E-0008 -0.65036E-0008 -0.11747E-0008
  0.55432E+0004 -0.29045E+0004 -0.69826E-0008 -0.66627E-0008 -0.10621E-0008
  0.56250E+0004 -0.29042E+0004 -0.68681E-0008 -0.69370E-0008 -0.74781E-0009
  0.57068E+0004 -0.29039E+0004 -0.66040E-0008 -0.71810E-0008 -0.29531E-0009
  0.57500E+0004 -0.29038E+0004 -0.64074E-0008 -0.73012E-0008  0.13358E-0011
  0.55000E+0004 -0.28781E+0004 -0.68771E-0008 -0.66342E-0008 -0.85922E-0009
  0.55432E+0004 -0.28779E+0004 -0.68266E-0008 -0.67741E-0008 -0.70002E-0009
  0.56250E+0004 -0.28775E+0004 -0.66089E-0008 -0.70056E-0008 -0.29727E-0009
  0.57068E+0004 -0.28771E+0004 -0.62382E-0008 -0.71986E-0008  0.23949E-0009
  0.57500E+0004 -0.28769E+0004 -0.59855E-0008 -0.72883E-0008  0.57679E-0009
  0.55000E+0004 -0.28515E+0004 -0.67298E-0008 -0.67395E-0008 -0.51958E-0009
  0.55432E+0004 -0.28512E+0004 -0.66258E-0008 -0.68580E-0008 -0.31409E-0009
  0.56250E+0004 -0.28508E+0004 -0.63029E-0008 -0.70431E-0008  0.17546E-0009
  0.57068E+0004 -0.28503E+0004 -0.58254E-0008 -0.71815E-0008  0.79304E-0009
  0.57500E+0004 -0.28501E+0004 -0.55171E-0008 -0.72389E-0008  0.11685E-0008
  0.55000E+0004 -0.28375E+0004 -0.66346E-0008 -0.67847E-0008 -0.33076E-0009
  0.55432E+0004 -0.28372E+0004 -0.65018E-0008 -0.68911E-0008 -0.10101E-0009
  0.56250E+0004 -0.28367E+0004 -0.61228E-0008 -0.70502E-0008  0.43348E-0009
  0.57068E+0004 -0.28362E+0004 -0.55891E-0008 -0.71585E-0008  0.10922E-0008
  0.57500E+0004 -0.28359E+0004 -0.52519E-0008 -0.71982E-0008  0.14867E-0008
  0.57500E+0004 -0.29180E+0004 -0.66109E-0008 -0.72933E-0008 -0.29531E-0009
  0.57932E+0004 -0.29178E+0004 -0.64063E-0008 -0.74246E-0008  0.20193E-0010
  0.58750E+0004 -0.29175E+0004 -0.59238E-0008 -0.76669E-0008  0.73035E-0009
  0.59568E+0004 -0.29172E+0004 -0.53314E-0008 -0.79001E-0008  0.15768E-0008
  0.60000E+0004 -0.29170E+0004 -0.49814E-0008 -0.80187E-0008  0.20723E-0008
  0.57500E+0004 -0.29038E+0004 -0.64074E-0008 -0.73012E-0008  0.13358E-0011
  0.57932E+0004 -0.29036E+0004 -0.61733E-0008 -0.74158E-0008  0.33757E-0009
  0.58750E+0004 -0.29033E+0004 -0.56362E-0008 -0.76224E-0008  0.10805E-0008
  0.59568E+0004 -0.29029E+0004 -0.49934E-0008 -0.78148E-0008  0.19485E-0008
  0.60000E+0004 -0.29027E+0004 -0.46190E-0008 -0.79097E-0008  0.24498E-0008
  0.57500E+0004 -0.28769E+0004 -0.59855E-0008 -0.72883E-0008  0.57679E-0009
  0.57932E+0004 -0.28767E+0004 -0.56957E-0008 -0.73698E-0008  0.95030E-0009
  0.58750E+0004 -0.28762E+0004 -0.50577E-0008 -0.75067E-0008  0.17502E-0008
  0.59568E+0004 -0.28758E+0004 -0.43228E-0008 -0.76199E-0008  0.26529E-0008
  0.60000E+0004 -0.28756E+0004 -0.39047E-0008 -0.76692E-0008  0.31616E-0008
  0.57500E+0004 -0.28501E+0004 -0.55171E-0008 -0.72389E-0008  0.11685E-0008
  0.57932E+0004 -0.28498E+0004 -0.51729E-0008 -0.72859E-0008  0.15762E-0008
  0.58750E+0004 -0.28492E+0004 -0.44374E-0008 -0.73502E-0008  0.24261E-0008
  0.59568E+0004 -0.28487E+0004 -0.36160E-0008 -0.73824E-0008  0.33551E-0008
  0.60000E+0004 -0.28484E+0004 -0.31577E-0008 -0.73855E-0008  0.38664E-0008
  0.57500E+0004 -0.28359E+0004 -0.52519E-0008 -0.71982E-0008  0.14867E-0008
  0.57932E+0004 -0.28356E+0004 -0.48796E-0008 -0.72263E-0008  0.19111E-0008
  0.58750E+0004 -0.28350E+0004 -0.40943E-0008 -0.72515E-0008  0.27845E-0008
  0.59568E+0004 -0.28344E+0004 -0.32296E-0008 -0.72404E-0008  0.37239E-0008
  0.60000E+0004 -0.28341E+0004 -0.27517E-0008 -0.72190E-0008  0.42345E-0008
  0.60000E+0004 -0.29170E+0004 -0.49814E-0008 -0.80187E-0008  0.20723E-0008
  0.60432E+0004 -0.29168E+0004 -0.46074E-0008 -0.81322E-0008  0.25990E-0008
  0.61250E+0004 -0.29164E+0004 -0.38488E-0008 -0.83274E-0008  0.36598E-0008
  0.62068E+0004 -0.29160E+0004 -0.30431E-0008 -0.84825E-0008  0.47713E-0008
  0.62500E+0004 -0.29157E+0004 -0.26059E-0008 -0.85405E-0008  0.53631E-0008
  0.60000E+0004 -0.29027E+0004 -0.46190E-0008 -0.79097E-0008  0.24498E-0008
  0.60432E+0004 -0.29025E+0004 -0.42222E-0008 -0.79980E-0008  0.29784E-0008
  0.61250E+0004 -0.29019E+0004 -0.34264E-0008 -0.81416E-0008  0.40302E-0008
  0.62068E+0004 -0.29014E+0004 -0.25922E-0008 -0.82408E-0008  0.51152E-0008
  0.62500E+0004 -0.29012E+0004 -0.21438E-0008 -0.82675E-0008  0.56858E-0008
  0.60000E+0004 -0.28756E+0004 -0.39047E-0008 -0.76692E-0008  0.31616E-0008
  0.60432E+0004 -0.28752E+0004 -0.34676E-0008 -0.77093E-0008  0.36900E-0008
  0.61250E+0004 -0.28746E+0004 -0.26072E-0008 -0.77547E-0008  0.47171E-0008
  0.62068E+0004 -0.28739E+0004 -0.17258E-0008 -0.77483E-0008  0.57445E-0008
  0.62500E+0004 -0.28736E+0004 -0.12598E-0008 -0.77166E-0008  0.62711E-0008
  0.60000E+0004 -0.28484E+0004 -0.31577E-0008 -0.73855E-0008  0.38664E-0008
  0.60432E+0004 -0.28480E+0004 -0.26840E-0008 -0.73770E-0008  0.43896E-0008
  0.61250E+0004 -0.28472E+0004 -0.17673E-0008 -0.73242E-0008  0.53822E-0008
  0.62068E+0004 -0.28464E+0004 -0.84790E-0009 -0.72133E-0008  0.63421E-0008
  0.62500E+0004 -0.28460E+0004 -0.36928E-0009 -0.71246E-0008  0.68201E-0008
  0.60000E+0004 -0.28341E+0004 -0.27517E-0008 -0.72190E-0008  0.42345E-0008
  0.60432E+0004 -0.28336E+0004 -0.22603E-0008 -0.71847E-0008  0.47530E-0008
  0.61250E+0004 -0.28328E+0004 -0.13174E-0008 -0.70803E-0008  0.57234E-0008
  0.62068E+0004 -0.28319E+0004 -0.38177E-0009 -0.69152E-0008  0.66439E-0008
  0.62500E+0004 -0.28315E+0004  0.10145E-0009 -0.67968E-0008  0.70944E-0008
  0.62500E+0004 -0.29157E+0004 -0.26059E-0008 -0.85405E-0008  0.53631E-0008
  0.62932E+0004 -0.29154E+0004 -0.21608E-0008 -0.85767E-0008  0.59531E-0008
  0.63750E+0004 -0.29148E+0004 -0.13121E-0008 -0.85709E-0008  0.70304E-0008
  0.64568E+0004 -0.29142E+0004 -0.46866E-0009 -0.84463E-0008  0.80152E-0008
  0.65000E+0004 -0.29138E+0004 -0.29236E-0010 -0.83215E-0008  0.84801E-0008
  0.62500E+0004 -0.29012E+0004 -0.21438E-0008 -0.82675E-0008  0.56858E-0008
  0.62932E+0004 -0.29008E+0004 -0.16895E-0008 -0.82714E-0008  0.62502E-0008
  0.63750E+0004 -0.29001E+0004 -0.83045E-0009 -0.82022E-0008  0.72663E-0008
  0.64568E+0004 -0.28993E+0004  0.14626E-0010 -0.80130E-0008  0.81753E-0008
  0.65000E+0004 -0.28990E+0004  0.45185E-0009 -0.78540E-0008  0.85955E-0008
  0.62500E+0004 -0.28736E+0004 -0.12598E-0008 -0.77166E-0008  0.62711E-0008
  0.62932E+0004 -0.28731E+0004 -0.79186E-0009 -0.76601E-0008  0.67834E-0008
  0.63750E+0004 -0.28722E+0004  0.79635E-0010 -0.74732E-0008  0.76774E-0008
  0.64568E+0004 -0.28712E+0004  0.92116E-0009 -0.71650E-0008  0.84386E-0008
  0.65000E+0004 -0.28708E+0004  0.13510E-0008 -0.69435E-0008  0.87726E-0008
  0.62500E+0004 -0.28460E+0004 -0.36928E-0009 -0.71246E-0008  0.68201E-0008
  0.62932E+0004 -0.28454E+0004  0.10722E-0009 -0.70091E-0008  0.72757E-0008
  0.63750E+0004 -0.28443E+0004  0.98176E-0009 -0.67085E-0008  0.80404E-0008
  0.64568E+0004 -0.28431E+0004  0.18110E-0008 -0.62864E-0008  0.86486E-0008
  0.65000E+0004 -0.28426E+0004  0.22293E-0008 -0.60058E-0008  0.88948E-0008
  0.62500E+0004 -0.28315E+0004  0.10145E-0009 -0.67968E-0008  0.70944E-0008
  0.62932E+0004 -0.28308E+0004  0.58041E-0009 -0.66509E-0008  0.75184E-0008
  0.63750E+0004 -0.28296E+0004  0.14527E-0008 -0.62921E-0008  0.82119E-0008
  0.64568E+0004 -0.28283E+0004  0.22720E-0008 -0.58123E-0008  0.87377E-0008
  0.65000E+0004 -0.28277E+0004  0.26826E-0008 -0.55019E-0008  0.89371E-0008
  0.65000E+0004 -0.29138E+0004 -0.29236E-0010 -0.83215E-0008  0.84801E-0008
  0.65432E+0004 -0.29134E+0004  0.40791E-0009 -0.81501E-0008  0.89015E-0008
  0.66250E+0004 -0.29126E+0004  0.12205E-0008 -0.76841E-0008  0.95515E-0008
  0.67068E+0004 -0.29118E+0004  0.20112E-0008 -0.70202E-0008  0.99825E-0008
  0.67500E+0004 -0.29114E+0004  0.24209E-0008 -0.65832E-0008  0.10112E-0007
  0.65000E+0004 -0.28990E+0004  0.45185E-0009 -0.78540E-0008  0.85955E-0008
  0.65432E+0004 -0.28985E+0004  0.88549E-0009 -0.76480E-0008  0.89697E-0008
  0.66250E+0004 -0.28975E+0004  0.16874E-0008 -0.71180E-0008  0.95255E-0008
  0.67068E+0004 -0.28966E+0004  0.24643E-0008 -0.63937E-0008  0.98607E-0008
  0.67500E+0004 -0.28961E+0004  0.28662E-0008 -0.59268E-0008  0.99411E-0008
  0.65000E+0004 -0.28708E+0004  0.13510E-0008 -0.69435E-0008  0.87726E-0008
  0.65432E+0004 -0.28701E+0004  0.17750E-0008 -0.66747E-0008  0.90565E-0008
  0.66250E+0004 -0.28689E+0004  0.25521E-0008 -0.60293E-0008  0.94340E-0008
  0.67068E+0004 -0.28677E+0004  0.32995E-0008 -0.51970E-0008  0.95903E-0008
  0.67500E+0004 -0.28671E+0004  0.36855E-0008 -0.46773E-0008  0.95798E-0008
  0.65000E+0004 -0.28426E+0004  0.22293E-0008 -0.60058E-0008  0.88948E-0008
  0.65432E+0004 -0.28418E+0004  0.26399E-0008 -0.56778E-0008  0.90875E-0008
  0.66250E+0004 -0.28403E+0004  0.33861E-0008 -0.49249E-0008  0.92875E-0008
  0.67068E+0004 -0.28388E+0004  0.40998E-0008 -0.39940E-0008  0.92695E-0008
  0.67500E+0004 -0.28380E+0004  0.44688E-0008 -0.34269E-0008  0.91719E-0008
  0.65000E+0004 -0.28277E+0004  0.26826E-0008 -0.55019E-0008  0.89371E-0008
  0.65432E+0004 -0.28268E+0004  0.30846E-0008 -0.51443E-0008  0.90813E-0008
  0.66250E+0004 -0.28252E+0004  0.38122E-0008 -0.43381E-0008  0.91884E-0008
  0.67068E+0004 -0.28236E+0004  0.45065E-0008 -0.33591E-0008  0.90804E-0008
  0.67500E+0004 -0.28227E+0004  0.48659E-0008 -0.27692E-0008  0.89385E-0008
  0.67500E+0004 -0.29114E+0004  0.24209E-0008 -0.65832E-0008  0.10112E-0007
  0.67932E+0004 -0.29109E+0004  0.28280E-0008 -0.60840E-0008  0.10173E-0007
  0.68750E+0004 -0.29099E+0004  0.35930E-0008 -0.49662E-0008  0.10090E-0007
  0.69568E+0004 -0.29090E+0004  0.43574E-0008 -0.36306E-0008  0.97577E-0008
  0.70000E+0004 -0.29085E+0004  0.47645E-0008 -0.28414E-0008  0.94856E-0008
  0.67500E+0004 -0.28961E+0004  0.28662E-0008 -0.59268E-0008  0.99411E-0008
  0.67932E+0004 -0.28955E+0004  0.32661E-0008 -0.53988E-0008  0.99537E-0008
  0.68750E+0004 -0.28944E+0004  0.40192E-0008 -0.42319E-0008  0.97893E-0008
  0.69568E+0004 -0.28933E+0004  0.47764E-0008 -0.28554E-0008  0.93892E-0008
  0.70000E+0004 -0.28927E+0004  0.51825E-0008 -0.20483E-0008  0.90894E-0008
  0.67500E+0004 -0.28671E+0004  0.36855E-0008 -0.46773E-0008  0.95798E-0008
  0.67932E+0004 -0.28663E+0004  0.40710E-0008 -0.40990E-0008  0.95054E-0008
  0.68750E+0004 -0.28649E+0004  0.48015E-0008 -0.28474E-0008  0.91934E-0008
  0.69568E+0004 -0.28635E+0004  0.55466E-0008 -0.14022E-0008  0.86767E-0008
  0.70000E+0004 -0.28628E+0004  0.59520E-0008 -0.56622E-0009  0.83311E-0008
  0.67500E+0004 -0.28380E+0004  0.44688E-0008 -0.34269E-0008  0.91719E-0008
  0.67932E+0004 -0.28371E+0004  0.48389E-0008 -0.28037E-0008  0.90151E-0008
  0.68750E+0004 -0.28354E+0004  0.55468E-0008 -0.14789E-0008  0.85671E-0008
  0.69568E+0004 -0.28337E+0004  0.62816E-0008  0.22826E-0010  0.79486E-0008
  0.70000E+0004 -0.28329E+0004  0.66878E-0008  0.88115E-0009  0.75660E-0008
  0.67500E+0004 -0.28227E+0004  0.48659E-0008 -0.27692E-0008  0.89385E-0008
  0.67932E+0004 -0.28218E+0004  0.52276E-0008 -0.21248E-0008  0.87403E-0008
  0.68750E+0004 -0.28199E+0004  0.59235E-0008 -0.76605E-0009  0.82254E-0008
  0.69568E+0004 -0.28180E+0004  0.66535E-0008  0.76053E-0009  0.75592E-0008
  0.70000E+0004 -0.28171E+0004  0.70608E-0008  0.16279E-0008  0.71607E-0008
  0.70000E+0004 -0.29085E+0004  0.47645E-0008 -0.28414E-0008  0.94856E-0008
  0.70432E+0004 -0.29080E+0004  0.51777E-0008 -0.19958E-0008  0.91509E-0008
  0.71250E+0004 -0.29070E+0004  0.59814E-0008 -0.25589E-0009  0.83638E-0008
  0.72068E+0004 -0.29060E+0004  0.68217E-0008  0.16367E-0008  0.74113E-0008
  0.72500E+0004 -0.29054E+0004  0.72833E-0008  0.26840E-0008  0.68584E-0008
  0.70000E+0004 -0.28927E+0004  0.51825E-0008 -0.20483E-0008  0.90894E-0008
  0.70432E+0004 -0.28921E+0004  0.55971E-0008 -0.11871E-0008  0.87328E-0008
  0.71250E+0004 -0.28909E+0004  0.64105E-0008  0.57455E-0009  0.79230E-0008
  0.72068E+0004 -0.28897E+0004  0.72712E-0008  0.24786E-0008  0.69744E-0008
  0.72500E+0004 -0.28891E+0004  0.77481E-0008  0.35275E-0008  0.64348E-0008
  0.70000E+0004 -0.28628E+0004  0.59520E-0008 -0.56622E-0009  0.83311E-0008
  0.70432E+0004 -0.28620E+0004  0.63708E-0008  0.31959E-0009  0.79402E-0008
  0.71250E+0004 -0.28605E+0004  0.72066E-0008  0.21127E-0008  0.71024E-0008
  0.72068E+0004 -0.28590E+0004  0.81103E-0008  0.40285E-0008  0.61770E-0008
  0.72500E+0004 -0.28582E+0004  0.86186E-0008  0.50756E-0008  0.56713E-0008
  0.70000E+0004 -0.28329E+0004  0.66878E-0008  0.88115E-0009  0.75660E-0008
  0.70432E+0004 -0.28319E+0004  0.71128E-0008  0.17848E-0008  0.71503E-0008
  0.71250E+0004 -0.28300E+0004  0.79753E-0008  0.35964E-0008  0.63039E-0008
  0.72068E+0004 -0.28282E+0004  0.89268E-0008  0.55111E-0008  0.54223E-0008
  0.72500E+0004 -0.28272E+0004  0.94691E-0008  0.65495E-0008  0.49616E-0008
  0.70000E+0004 -0.28171E+0004  0.70608E-0008  0.16279E-0008  0.71607E-0008
  0.70432E+0004 -0.28160E+0004  0.74897E-0008  0.25383E-0008  0.67358E-0008
  0.71250E+0004 -0.28140E+0004  0.83679E-0008  0.43543E-0008  0.58925E-0008
  0.72068E+0004 -0.28120E+0004  0.93463E-0008  0.62631E-0008  0.50422E-0008
  0.72500E+0004 -0.28109E+0004  0.99073E-0008  0.72942E-0008  0.46096E-0008
  0.72500E+0004 -0.29054E+0004  0.72833E-0008  0.26840E-0008  0.68584E-0008
  0.72932E+0004 -0.29049E+0004  0.77607E-0008  0.37607E-0008  0.62782E-0008
  0.73750E+0004 -0.29038E+0004  0.87087E-0008  0.58501E-0008  0.51377E-0008
  0.74568E+0004 -0.29027E+0004  0.97170E-0008  0.79687E-0008  0.39871E-0008
  0.75000E+0004 -0.29021E+0004  0.10273E-0007  0.90815E-0008  0.33948E-0008
  0.72500E+0004 -0.28891E+0004  0.77481E-0008  0.35275E-0008  0.64348E-0008
  0.72932E+0004 -0.28884E+0004  0.82442E-0008  0.46036E-0008  0.58754E-0008
  0.73750E+0004 -0.28872E+0004  0.92365E-0008  0.66841E-0008  0.47961E-0008
  0.74568E+0004 -0.28859E+0004  0.10300E-0007  0.87847E-0008  0.37332E-0008
  0.75000E+0004 -0.28852E+0004  0.10890E-0007  0.98847E-0008  0.31971E-0008
  0.72500E+0004 -0.28582E+0004  0.86186E-0008  0.50756E-0008  0.56713E-0008
  0.72932E+0004 -0.28573E+0004  0.91525E-0008  0.61454E-0008  0.51603E-0008
  0.73750E+0004 -0.28557E+0004  0.10233E-0007  0.81994E-0008  0.42133E-0008
  0.74568E+0004 -0.28541E+0004  0.11405E-0007  0.10257E-0007  0.33324E-0008
  0.75000E+0004 -0.28532E+0004  0.12060E-0007  0.11328E-0007  0.29107E-0008
  0.72500E+0004 -0.28272E+0004  0.94691E-0008  0.65495E-0008  0.49616E-0008
  0.72932E+0004 -0.28262E+0004  0.10043E-0007  0.76061E-0008  0.45101E-0008
  0.73750E+0004 -0.28242E+0004  0.11216E-0007  0.96210E-0008  0.37160E-0008
  0.74568E+0004 -0.28222E+0004  0.12500E-0007  0.11623E-0007  0.30363E-0008
  0.75000E+0004 -0.28212E+0004  0.13221E-0007  0.12659E-0007  0.27385E-0008
  0.72500E+0004 -0.28109E+0004  0.99073E-0008  0.72942E-0008  0.46096E-0008
  0.72932E+0004 -0.28097E+0004  0.10503E-0007  0.83411E-0008  0.41937E-0008
  0.73750E+0004 -0.28076E+0004  0.11726E-0007  0.10330E-0007  0.34881E-0008
  0.74568E+0004 -0.28054E+0004  0.13069E-0007  0.12298E-0007  0.29219E-0008
  0.75000E+0004 -0.28043E+0004  0.13824E-0007  0.13312E-0007  0.26929E-0008
  0.75000E+0004 -0.29021E+0004  0.10273E-0007  0.90815E-0008  0.33948E-0008
  0.75432E+0004 -0.29015E+0004  0.10848E-0007  0.10188E-0007  0.28195E-0008
  0.76250E+0004 -0.29004E+0004  0.11981E-0007  0.12232E-0007  0.18067E-0008
  0.77068E+0004 -0.28992E+0004  0.13163E-0007  0.14179E-0007  0.92359E-0009
  0.77500E+0004 -0.28986E+0004  0.13801E-0007  0.15155E-0007  0.52151E-0009
  0.75000E+0004 -0.28852E+0004  0.10890E-0007  0.98847E-0008  0.31971E-0008
  0.75432E+0004 -0.28845E+0004  0.11501E-0007  0.10976E-0007  0.26842E-0008
  0.76250E+0004 -0.28832E+0004  0.12709E-0007  0.12988E-0007  0.18046E-0008
  0.77068E+0004 -0.28818E+0004  0.13973E-0007  0.14898E-0007  0.10707E-0008
  0.77500E+0004 -0.28811E+0004  0.14657E-0007  0.15852E-0007  0.75197E-0009
  0.75000E+0004 -0.28532E+0004  0.12060E-0007  0.11328E-0007  0.29107E-0008
  0.75432E+0004 -0.28523E+0004  0.12741E-0007  0.12387E-0007  0.25234E-0008
  0.76250E+0004 -0.28505E+0004  0.14093E-0007  0.14328E-0007  0.19096E-0008
  0.77068E+0004 -0.28488E+0004  0.15512E-0007  0.16159E-0007  0.14695E-0008
  0.77500E+0004 -0.28479E+0004  0.16281E-0007  0.17068E-0007  0.13140E-0008
  0.75000E+0004 -0.28212E+0004  0.13221E-0007  0.12659E-0007  0.27385E-0008
  0.75432E+0004 -0.28200E+0004  0.13972E-0007  0.13680E-0007  0.24859E-0008
  0.76250E+0004 -0.28179E+0004  0.15466E-0007  0.15539E-0007  0.21531E-0008
  0.77068E+0004 -0.28158E+0004  0.17037E-0007  0.17280E-0007  0.20195E-0008
  0.77500E+0004 -0.28147E+0004  0.17888E-0007  0.18139E-0007  0.20328E-0008
  0.75000E+0004 -0.28043E+0004  0.13824E-0007  0.13312E-0007  0.26929E-0008
  0.75432E+0004 -0.28030E+0004  0.14612E-0007  0.14311E-0007  0.25146E-0008
  0.76250E+0004 -0.28007E+0004  0.16180E-0007  0.16123E-0007  0.23352E-0008
  0.77068E+0004 -0.27984E+0004  0.17828E-0007  0.17812E-0007  0.23675E-0008
  0.77500E+0004 -0.27972E+0004  0.18722E-0007  0.18643E-0007  0.24715E-0008
  0.77500E+0004 -0.28986E+0004  0.13801E-0007  0.15155E-0007  0.52151E-0009
  0.77932E+0004 -0.28979E+0004  0.14451E-0007  0.16095E-0007  0.16636E-0009
  0.78750E+0004 -0.28967E+0004  0.15696E-0007  0.17751E-0007 -0.36712E-0009
  0.79568E+0004 -0.28954E+0004  0.16939E-0007  0.19233E-0007 -0.71835E-0009
  0.80000E+0004 -0.28947E+0004  0.17586E-0007  0.19940E-0007 -0.83156E-0009
  0.77500E+0004 -0.28811E+0004  0.14657E-0007  0.15852E-0007  0.75197E-0009
  0.77932E+0004 -0.28803E+0004  0.15354E-0007  0.16770E-0007  0.48273E-0009
  0.78750E+0004 -0.28788E+0004  0.16689E-0007  0.18383E-0007  0.11593E-0009
  0.79568E+0004 -0.28773E+0004  0.18023E-0007  0.19822E-0007 -0.68125E-0010
  0.80000E+0004 -0.28765E+0004  0.18717E-0007  0.20505E-0007 -0.94616E-0010
  0.77500E+0004 -0.28479E+0004  0.16281E-0007  0.17068E-0007  0.13140E-0008
  0.77932E+0004 -0.28469E+0004  0.17065E-0007  0.17941E-0007  0.12125E-0008
  0.78750E+0004 -0.28450E+0004  0.18568E-0007  0.19465E-0007  0.11692E-0008
  0.79568E+0004 -0.28431E+0004  0.20069E-0007  0.20815E-0007  0.13081E-0008
  0.80000E+0004 -0.28421E+0004  0.20850E-0007  0.21453E-0007  0.14487E-0008
  0.77500E+0004 -0.28147E+0004  0.17888E-0007  0.18139E-0007  0.20328E-0008
  0.77932E+0004 -0.28135E+0004  0.18757E-0007  0.18961E-0007  0.21040E-0008
  0.78750E+0004 -0.28112E+0004  0.20419E-0007  0.20387E-0007  0.23919E-0008
  0.79568E+0004 -0.28088E+0004  0.22077E-0007  0.21639E-0007  0.28590E-0008
  0.80000E+0004 -0.28076E+0004  0.22939E-0007  0.22226E-0007  0.31686E-0008
  0.77500E+0004 -0.27972E+0004  0.18722E-0007  0.18643E-0007  0.24715E-0008
  0.77932E+0004 -0.27958E+0004  0.19632E-0007  0.19435E-0007  0.26353E-0008
  0.78750E+0004 -0.27933E+0004  0.21374E-0007  0.20806E-0007  0.30997E-0008
  0.79568E+0004 -0.27908E+0004  0.23109E-0007  0.22003E-0007  0.37409E-0008
  0.80000E+0004 -0.27894E+0004  0.24011E-0007  0.22561E-0007  0.41398E-0008
  0.80000E+0004 -0.28947E+0004  0.17586E-0007  0.19940E-0007 -0.83156E-0009
  0.80432E+0004 -0.28940E+0004  0.18225E-0007  0.20596E-0007 -0.89703E-0009
  0.81250E+0004 -0.28927E+0004  0.19393E-0007  0.21691E-0007 -0.90427E-0009
  0.82068E+0004 -0.28913E+0004  0.20478E-0007  0.22597E-0007 -0.78541E-0009
  0.82500E+0004 -0.28906E+0004  0.21008E-0007  0.23000E-0007 -0.68409E-0009
  0.80000E+0004 -0.28765E+0004  0.18717E-0007  0.20505E-0007 -0.94616E-0010
  0.80432E+0004 -0.28757E+0004  0.19404E-0007  0.21140E-0007 -0.74684E-0010
  0.81250E+0004 -0.28741E+0004  0.20658E-0007  0.22195E-0007  0.72933E-0010
  0.82068E+0004 -0.28725E+0004  0.21825E-0007  0.23064E-0007  0.33439E-0009
  0.82500E+0004 -0.28717E+0004  0.22395E-0007  0.23450E-0007  0.50493E-0009
  0.80000E+0004 -0.28421E+0004  0.20850E-0007  0.21453E-0007  0.14487E-0008
  0.80432E+0004 -0.28410E+0004  0.21622E-0007  0.22041E-0007  0.16330E-0008
  0.81250E+0004 -0.28390E+0004  0.23033E-0007  0.23016E-0007  0.20778E-0008
  0.82068E+0004 -0.28369E+0004  0.24348E-0007  0.23810E-0007  0.26129E-0008
  0.82500E+0004 -0.28359E+0004  0.24991E-0007  0.24159E-0007  0.29164E-0008
  0.80000E+0004 -0.28076E+0004  0.22939E-0007  0.22226E-0007  0.31686E-0008
  0.80432E+0004 -0.28063E+0004  0.23790E-0007  0.22765E-0007  0.35190E-0008
  0.81250E+0004 -0.28038E+0004  0.25346E-0007  0.23650E-0007  0.42636E-0008
  0.82068E+0004 -0.28014E+0004  0.26796E-0007  0.24362E-0007  0.50742E-0008
  0.82500E+0004 -0.28001E+0004  0.27507E-0007  0.24671E-0007  0.55115E-0008
  0.80000E+0004 -0.27894E+0004  0.24011E-0007  0.22561E-0007  0.41398E-0008
  0.80432E+0004 -0.27880E+0004  0.24901E-0007  0.23072E-0007  0.45778E-0008
  0.81250E+0004 -0.27853E+0004  0.26527E-0007  0.23906E-0007  0.54803E-0008
  0.82068E+0004 -0.27826E+0004  0.28042E-0007  0.24572E-0007  0.64358E-0008
  0.82500E+0004 -0.27812E+0004  0.28785E-0007  0.24858E-0007  0.69435E-0008
  0.82500E+0004 -0.28906E+0004  0.21008E-0007  0.23000E-0007 -0.68409E-0009
  0.82932E+0004 -0.28900E+0004  0.21496E-0007  0.23350E-0007 -0.56869E-0009
  0.83750E+0004 -0.28887E+0004  0.22307E-0007  0.23883E-0007 -0.32194E-0009
  0.84568E+0004 -0.28875E+0004  0.22948E-0007  0.24251E-0007 -0.73767E-0010
  0.85000E+0004 -0.28869E+0004  0.23207E-0007  0.24383E-0007  0.42855E-0010
  0.82500E+0004 -0.28717E+0004  0.22395E-0007  0.23450E-0007  0.50493E-0009
  0.82932E+0004 -0.28709E+0004  0.22921E-0007  0.23784E-0007  0.68394E-0009
  0.83750E+0004 -0.28695E+0004  0.23799E-0007  0.24289E-0007  0.10374E-0008
  0.84568E+0004 -0.28681E+0004  0.24498E-0007  0.24636E-0007  0.13734E-0008
  0.85000E+0004 -0.28674E+0004  0.24785E-0007  0.24759E-0007  0.15283E-0008
  0.82500E+0004 -0.28359E+0004  0.24991E-0007  0.24159E-0007  0.29164E-0008
  0.82932E+0004 -0.28349E+0004  0.25585E-0007  0.24460E-0007  0.32174E-0008
  0.83750E+0004 -0.28331E+0004  0.26583E-0007  0.24910E-0007  0.37761E-0008
  0.84568E+0004 -0.28313E+0004  0.27389E-0007  0.25213E-0007  0.42819E-0008
  0.85000E+0004 -0.28304E+0004  0.27727E-0007  0.25317E-0007  0.45115E-0008
  0.82500E+0004 -0.28001E+0004  0.27507E-0007  0.24671E-0007  0.55115E-0008
  0.82932E+0004 -0.27989E+0004  0.28164E-0007  0.24935E-0007  0.59353E-0008
  0.83750E+0004 -0.27967E+0004  0.29272E-0007  0.25324E-0007  0.67017E-0008
  0.84568E+0004 -0.27945E+0004  0.30176E-0007  0.25578E-0007  0.73807E-0008
  0.85000E+0004 -0.27934E+0004  0.30562E-0007  0.25662E-0007  0.76874E-0008
  0.82500E+0004 -0.27812E+0004  0.28785E-0007  0.24858E-0007  0.69435E-0008
  0.82932E+0004 -0.27799E+0004  0.29472E-0007  0.25101E-0007  0.74321E-0008
  0.83750E+0004 -0.27775E+0004  0.30634E-0007  0.25456E-0007  0.83080E-0008
  0.84568E+0004 -0.27751E+0004  0.31587E-0007  0.25681E-0007  0.90791E-0008
  0.85000E+0004 -0.27738E+0004  0.31996E-0007  0.25753E-0007  0.94271E-0008
  0.85000E+0004 -0.28869E+0004  0.23207E-0007  0.24383E-0007  0.42855E-0010
  0.85432E+0004 -0.28865E+0004  0.23393E-0007  0.24468E-0007  0.12903E-0009
  0.86250E+0004 -0.28856E+0004  0.23572E-0007  0.24523E-0007  0.22520E-0009
  0.87068E+0004 -0.28848E+0004  0.23513E-0007  0.24440E-0007  0.21289E-0009
  0.87500E+0004 -0.28844E+0004  0.23381E-0007  0.24343E-0007  0.15436E-0009
  0.85000E+0004 -0.28674E+0004  0.24785E-0007  0.24759E-0007  0.15283E-0008
  0.85432E+0004 -0.28669E+0004  0.24993E-0007  0.24837E-0007  0.16439E-0008
  0.86250E+0004 -0.28659E+0004  0.25210E-0007  0.24884E-0007  0.17805E-0008
  0.87068E+0004 -0.28649E+0004  0.25179E-0007  0.24798E-0007  0.17886E-0008
  0.87500E+0004 -0.28644E+0004  0.25058E-0007  0.24703E-0007  0.17329E-0008
  0.85000E+0004 -0.28304E+0004  0.27727E-0007  0.25317E-0007  0.45115E-0008
  0.85432E+0004 -0.28297E+0004  0.27978E-0007  0.25382E-0007  0.46849E-0008
  0.86250E+0004 -0.28285E+0004  0.28263E-0007  0.25410E-0007  0.49020E-0008
  0.87068E+0004 -0.28272E+0004  0.28287E-0007  0.25321E-0007  0.49529E-0008
  0.87500E+0004 -0.28265E+0004  0.28190E-0007  0.25228E-0007  0.49048E-0008
  0.85000E+0004 -0.27934E+0004  0.30562E-0007  0.25662E-0007  0.76874E-0008
  0.85432E+0004 -0.27925E+0004  0.30854E-0007  0.25710E-0007  0.79208E-0008
  0.86250E+0004 -0.27910E+0004  0.31208E-0007  0.25720E-0007  0.82237E-0008
  0.87068E+0004 -0.27895E+0004  0.31289E-0007  0.25625E-0007  0.83239E-0008
  0.87500E+0004 -0.27887E+0004  0.31217E-0007  0.25535E-0007  0.82870E-0008
  0.85000E+0004 -0.27738E+0004  0.31996E-0007  0.25753E-0007  0.94271E-0008
  0.85432E+0004 -0.27729E+0004  0.32308E-0007  0.25793E-0007  0.96931E-0008
  0.86250E+0004 -0.27713E+0004  0.32698E-0007  0.25791E-0007  0.10043E-0007
  0.87068E+0004 -0.27696E+0004  0.32810E-0007  0.25692E-0007  0.10173E-0007
  0.87500E+0004 -0.27687E+0004  0.32752E-0007  0.25604E-0007  0.10143E-0007
  0.87500E+0004 -0.28844E+0004  0.23381E-0007  0.24343E-0007  0.15436E-0009
  0.87932E+0004 -0.28840E+0004  0.23168E-0007  0.24206E-0007  0.50705E-0010
  0.88750E+0004 -0.28834E+0004  0.22569E-0007  0.23845E-0007 -0.25379E-0009
  0.89568E+0004 -0.28828E+0004  0.21712E-0007  0.23347E-0007 -0.69375E-0009
  0.90000E+0004 -0.28825E+0004  0.21159E-0007  0.23029E-0007 -0.97776E-0009
  0.87500E+0004 -0.28644E+0004  0.25058E-0007  0.24703E-0007  0.17329E-0008
  0.87932E+0004 -0.28640E+0004  0.24853E-0007  0.24569E-0007  0.16249E-0008
  0.88750E+0004 -0.28633E+0004  0.24260E-0007  0.24219E-0007  0.12975E-0008
  0.89568E+0004 -0.28626E+0004  0.23402E-0007  0.23738E-0007  0.81668E-0009
  0.90000E+0004 -0.28622E+0004  0.22845E-0007  0.23430E-0007  0.50406E-0009
  0.87500E+0004 -0.28265E+0004  0.28190E-0007  0.25228E-0007  0.49048E-0008
  0.87932E+0004 -0.28261E+0004  0.28001E-0007  0.25101E-0007  0.47902E-0008
  0.88750E+0004 -0.28251E+0004  0.27427E-0007  0.24773E-0007  0.44230E-0008
  0.89568E+0004 -0.28242E+0004  0.26572E-0007  0.24327E-0007  0.38673E-0008
  0.90000E+0004 -0.28237E+0004  0.26010E-0007  0.24042E-0007  0.35013E-0008
  0.87500E+0004 -0.27887E+0004  0.31217E-0007  0.25535E-0007  0.82870E-0008
  0.87932E+0004 -0.27881E+0004  0.31047E-0007  0.25415E-0007  0.81695E-0008
  0.88750E+0004 -0.27870E+0004  0.30500E-0007  0.25112E-0007  0.77690E-0008
  0.89568E+0004 -0.27858E+0004  0.29659E-0007  0.24703E-0007  0.71443E-0008
  0.90000E+0004 -0.27852E+0004  0.29098E-0007  0.24443E-0007  0.67278E-0008
  0.87500E+0004 -0.27687E+0004  0.32752E-0007  0.25604E-0007  0.10143E-0007
  0.87932E+0004 -0.27681E+0004  0.32595E-0007  0.25488E-0007  0.10026E-0007
  0.88750E+0004 -0.27668E+0004  0.32066E-0007  0.25199E-0007  0.96117E-0008
  0.89568E+0004 -0.27656E+0004  0.31236E-0007  0.24811E-0007  0.89542E-0008
  0.90000E+0004 -0.27649E+0004  0.30679E-0007  0.24565E-0007  0.85127E-0008
  0.90000E+0004 -0.28825E+0004  0.21159E-0007  0.23029E-0007 -0.97776E-0009
  0.90432E+0004 -0.28821E+0004  0.20539E-0007  0.22668E-0007 -0.12919E-0008
  0.91250E+0004 -0.28815E+0004  0.19185E-0007  0.21871E-0007 -0.19635E-0008
  0.92068E+0004 -0.28809E+0004  0.17615E-0007  0.20916E-0007 -0.27077E-0008
  0.92500E+0004 -0.28805E+0004  0.16708E-0007  0.20346E-0007 -0.31194E-0008
  0.90000E+0004 -0.28622E+0004  0.22845E-0007  0.23430E-0007  0.50406E-0009
  0.90432E+0004 -0.28618E+0004  0.22218E-0007  0.23082E-0007  0.15680E-0009
  0.91250E+0004 -0.28610E+0004  0.20845E-0007  0.22313E-0007 -0.59006E-0009
  0.92068E+0004 -0.28603E+0004  0.19246E-0007  0.21389E-0007 -0.14247E-0008
  0.92500E+0004 -0.28599E+0004  0.18321E-0007  0.20839E-0007 -0.18899E-0008
  0.90000E+0004 -0.28237E+0004  0.26010E-0007  0.24042E-0007  0.35013E-0008
  0.90432E+0004 -0.28232E+0004  0.25374E-0007  0.23720E-0007  0.30921E-0008
  0.91250E+0004 -0.28223E+0004  0.23971E-0007  0.23008E-0007  0.22030E-0008
  0.92068E+0004 -0.28213E+0004  0.22327E-0007  0.22150E-0007  0.11959E-0008
  0.92500E+0004 -0.28208E+0004  0.21371E-0007  0.21638E-0007  0.62837E-0009
  0.90000E+0004 -0.27852E+0004  0.29098E-0007  0.24443E-0007  0.67278E-0008
  0.90432E+0004 -0.27846E+0004  0.28459E-0007  0.24150E-0007  0.62587E-0008
  0.91250E+0004 -0.27835E+0004  0.27039E-0007  0.23500E-0007  0.52306E-0008
  0.92068E+0004 -0.27823E+0004  0.25361E-0007  0.22716E-0007  0.40522E-0008
  0.92500E+0004 -0.27817E+0004  0.24380E-0007  0.22246E-0007  0.33821E-0008
  0.90000E+0004 -0.27649E+0004  0.30679E-0007  0.24565E-0007  0.85127E-0008
  0.90432E+0004 -0.27643E+0004  0.30041E-0007  0.24287E-0007  0.80137E-0008
  0.91250E+0004 -0.27630E+0004  0.28617E-0007  0.23673E-0007  0.69146E-0008
  0.92068E+0004 -0.27617E+0004  0.26928E-0007  0.22930E-0007  0.56476E-0008
  0.92500E+0004 -0.27611E+0004  0.25938E-0007  0.22484E-0007  0.49239E-0008
  0.92500E+0004 -0.28805E+0004  0.16708E-0007  0.20346E-0007 -0.31194E-0008
  0.92932E+0004 -0.28802E+0004  0.15748E-0007  0.19728E-0007 -0.35395E-0008
  0.93750E+0004 -0.28797E+0004  0.13810E-0007  0.18429E-0007 -0.43349E-0008
  0.94568E+0004 -0.28792E+0004  0.11743E-0007  0.16962E-0007 -0.51002E-0008
  0.95000E+0004 -0.28789E+0004  0.10614E-0007  0.16122E-0007 -0.54817E-0008
  0.92500E+0004 -0.28599E+0004  0.18321E-0007  0.20839E-0007 -0.18899E-0008
  0.92932E+0004 -0.28596E+0004  0.17339E-0007  0.20240E-0007 -0.23675E-0008
  0.93750E+0004 -0.28589E+0004  0.15354E-0007  0.18979E-0007 -0.32810E-0008
  0.94568E+0004 -0.28583E+0004  0.13233E-0007  0.17552E-0007 -0.41740E-0008
  0.95000E+0004 -0.28579E+0004  0.12072E-0007  0.16735E-0007 -0.46260E-0008
  0.92500E+0004 -0.28208E+0004  0.21371E-0007  0.21638E-0007  0.62837E-0009
  0.92932E+0004 -0.28204E+0004  0.20353E-0007  0.21080E-0007  0.39955E-0010
  0.93750E+0004 -0.28195E+0004  0.18287E-0007  0.19900E-0007 -0.11015E-0008
  0.94568E+0004 -0.28187E+0004  0.16070E-0007  0.18558E-0007 -0.22419E-0008
  0.95000E+0004 -0.28183E+0004  0.14852E-0007  0.17786E-0007 -0.28306E-0008
  0.92500E+0004 -0.27817E+0004  0.24380E-0007  0.22246E-0007  0.33821E-0008
  0.92932E+0004 -0.27812E+0004  0.23333E-0007  0.21733E-0007  0.26818E-0008
  0.93750E+0004 -0.27802E+0004  0.21198E-0007  0.20644E-0007  0.13090E-0008
  0.94568E+0004 -0.27792E+0004  0.18897E-0007  0.19397E-0007 -0.84069E-0010
  0.95000E+0004 -0.27786E+0004  0.17630E-0007  0.18676E-0007 -0.81292E-0009
  0.92500E+0004 -0.27611E+0004  0.25938E-0007  0.22484E-0007  0.49239E-0008
  0.92932E+0004 -0.27605E+0004  0.24877E-0007  0.21996E-0007  0.41648E-0008
  0.93750E+0004 -0.27594E+0004  0.22712E-0007  0.20958E-0007  0.26695E-0008
  0.94568E+0004 -0.27583E+0004  0.20373E-0007  0.19766E-0007  0.11419E-0008
  0.95000E+0004 -0.27577E+0004  0.19082E-0007  0.19074E-0007  0.33803E-0009
  0.95000E+0004 -0.28789E+0004  0.10614E-0007  0.16122E-0007 -0.54817E-0008
  0.95432E+0004 -0.28788E+0004  0.94507E-0008  0.15234E-0007 -0.58498E-0008
  0.96250E+0004 -0.28786E+0004  0.72122E-0008  0.13441E-0007 -0.64757E-0008
  0.97068E+0004 -0.28784E+0004  0.49631E-0008  0.11524E-0007 -0.69930E-0008
  0.97500E+0004 -0.28783E+0004  0.37859E-0008  0.10473E-0007 -0.72175E-0008
  0.95000E+0004 -0.28579E+0004  0.12072E-0007  0.16735E-0007 -0.46260E-0008
  0.95432E+0004 -0.28578E+0004  0.10872E-0007  0.15868E-0007 -0.50681E-0008
  0.96250E+0004 -0.28576E+0004  0.85610E-0008  0.14112E-0007 -0.58360E-0008
  0.97068E+0004 -0.28574E+0004  0.62339E-0008  0.12231E-0007 -0.64952E-0008
  0.97500E+0004 -0.28573E+0004  0.50137E-0008  0.11196E-0007 -0.67934E-0008
  0.95000E+0004 -0.28183E+0004  0.14852E-0007  0.17786E-0007 -0.28306E-0008
  0.95432E+0004 -0.28182E+0004  0.13589E-0007  0.16963E-0007 -0.34167E-0008
  0.96250E+0004 -0.28179E+0004  0.11147E-0007  0.15290E-0007 -0.44619E-0008
  0.97068E+0004 -0.28177E+0004  0.86788E-0008  0.13485E-0007 -0.53983E-0008
  0.97500E+0004 -0.28175E+0004  0.73805E-0008  0.12487E-0007 -0.58407E-0008
  0.95000E+0004 -0.27786E+0004  0.17630E-0007  0.18676E-0007 -0.81292E-0009
  0.95432E+0004 -0.27785E+0004  0.16308E-0007  0.17904E-0007 -0.15475E-0008
  0.96250E+0004 -0.27782E+0004  0.13747E-0007  0.16327E-0007 -0.28792E-0008
  0.97068E+0004 -0.27779E+0004  0.11148E-0007  0.14612E-0007 -0.41031E-0008
  0.97500E+0004 -0.27777E+0004  0.97770E-0008  0.13659E-0007 -0.46953E-0008
  0.95000E+0004 -0.27577E+0004  0.19082E-0007  0.19074E-0007  0.33803E-0009
  0.95432E+0004 -0.27576E+0004  0.17733E-0007  0.18333E-0007 -0.47628E-0009
  0.96250E+0004 -0.27572E+0004  0.15114E-0007  0.16811E-0007 -0.19624E-0008
  0.97068E+0004 -0.27569E+0004  0.12451E-0007  0.15149E-0007 -0.33416E-0008
  0.97500E+0004 -0.27567E+0004  0.11044E-0007  0.14223E-0007 -0.40149E-0008
  0.97500E+0004 -0.28783E+0004  0.37859E-0008  0.10473E-0007 -0.72175E-0008
  0.97932E+0004 -0.28786E+0004  0.26045E-0008  0.93907E-0008 -0.74135E-0008
  0.98750E+0004 -0.28790E+0004  0.42814E-0009  0.73005E-0008 -0.76817E-0008
  0.99568E+0004 -0.28795E+0004 -0.16321E-0008  0.52008E-0008 -0.78186E-0008
  0.10000E+0005 -0.28797E+0004 -0.26594E-0008  0.41044E-0008 -0.78387E-0008
  0.97500E+0004 -0.28573E+0004  0.50137E-0008  0.11196E-0007 -0.67934E-0008
  0.97932E+0004 -0.28576E+0004  0.37846E-0008  0.10127E-0007 -0.70633E-0008
  0.98750E+0004 -0.28581E+0004  0.15161E-0008  0.80562E-0008 -0.74647E-0008
  0.99568E+0004 -0.28587E+0004 -0.63840E-0009  0.59674E-0008 -0.77231E-0008
  0.10000E+0005 -0.28590E+0004 -0.17159E-0008  0.48726E-0008 -0.78017E-0008
  0.97500E+0004 -0.28175E+0004  0.73805E-0008  0.12487E-0007 -0.58407E-0008
  0.97932E+0004 -0.28179E+0004  0.60645E-0008  0.11449E-0007 -0.62562E-0008
  0.98750E+0004 -0.28185E+0004  0.36266E-0008  0.94276E-0008 -0.69207E-0008
  0.99568E+0004 -0.28192E+0004  0.12981E-0008  0.73708E-0008 -0.74202E-0008
  0.10000E+0005 -0.28196E+0004  0.12747E-0009  0.62854E-0008 -0.76156E-0008
  0.97500E+0004 -0.27777E+0004  0.97770E-0008  0.13659E-0007 -0.46953E-0008
  0.97932E+0004 -0.27781E+0004  0.83793E-0008  0.12661E-0007 -0.52632E-0008
  0.98750E+0004 -0.27790E+0004  0.57812E-0008  0.10704E-0007 -0.62038E-0008
  0.99568E+0004 -0.27798E+0004  0.32869E-0008  0.86952E-0008 -0.69580E-0008
  0.10000E+0005 -0.27802E+0004  0.20268E-0008  0.76274E-0008 -0.72776E-0008
  0.97500E+0004 -0.27567E+0004  0.11044E-0007  0.14223E-0007 -0.40149E-0008
  0.97932E+0004 -0.27572E+0004  0.96058E-0008  0.13249E-0007 -0.46658E-0008
  0.98750E+0004 -0.27581E+0004  0.69277E-0008  0.11333E-0007 -0.57569E-0008
  0.99568E+0004 -0.27590E+0004  0.43499E-0008  0.93566E-0008 -0.66506E-0008
  0.10000E+0005 -0.27594E+0004  0.30446E-0008  0.83016E-0008 -0.70385E-0008
  0.10000E+0005 -0.28797E+0004 -0.26594E-0008  0.41044E-0008 -0.78387E-0008
  0.10043E+0005 -0.28803E+0004 -0.36520E-0008  0.30150E-0008 -0.78254E-0008
  0.10125E+0005 -0.28813E+0004 -0.53804E-0008  0.10229E-0008 -0.77069E-0008
  0.10207E+0005 -0.28824E+0004 -0.68827E-0008 -0.83070E-0009 -0.74790E-0008
  0.10250E+0005 -0.28829E+0004 -0.75755E-0008 -0.17384E-0008 -0.73186E-0008
  0.10000E+0005 -0.28590E+0004 -0.17159E-0008  0.48726E-0008 -0.78017E-0008
  0.10043E+0005 -0.28596E+0004 -0.27617E-0008  0.37803E-0008 -0.78433E-0008
  0.10125E+0005 -0.28608E+0004 -0.45903E-0008  0.17739E-0008 -0.78152E-0008
  0.10207E+0005 -0.28621E+0004 -0.61914E-0008 -0.10544E-0009 -0.76592E-0008
  0.10250E+0005 -0.28627E+0004 -0.69354E-0008 -0.10314E-0008 -0.75291E-0008
  0.10000E+0005 -0.28196E+0004  0.12747E-0009  0.62854E-0008 -0.76156E-0008
  0.10043E+0005 -0.28204E+0004 -0.10176E-0008  0.51937E-0008 -0.77679E-0008
  0.10125E+0005 -0.28220E+0004 -0.30341E-0008  0.31715E-0008 -0.79238E-0008
  0.10207E+0005 -0.28236E+0004 -0.48216E-0008  0.12542E-0008 -0.79172E-0008
  0.10250E+0005 -0.28244E+0004 -0.56627E-0008  0.29911E-0009 -0.78513E-0008
  0.10000E+0005 -0.27802E+0004  0.20268E-0008  0.76274E-0008 -0.72776E-0008
  0.10043E+0005 -0.27812E+0004  0.78590E-0009  0.65451E-0008 -0.75486E-0008
  0.10125E+0005 -0.27832E+0004 -0.14137E-0008  0.45232E-0008 -0.79046E-0008
  0.10207E+0005 -0.27851E+0004 -0.33843E-0008  0.25831E-0008 -0.80635E-0008
  0.10250E+0005 -0.27861E+0004 -0.43216E-0008  0.16066E-0008 -0.80707E-0008
  0.10000E+0005 -0.27594E+0004  0.30446E-0008  0.83016E-0008 -0.70385E-0008
  0.10043E+0005 -0.27606E+0004  0.17549E-0008  0.72279E-0008 -0.73754E-0008
  0.10125E+0005 -0.27627E+0004 -0.53835E-0009  0.52130E-0008 -0.78428E-0008
  0.10207E+0005 -0.27648E+0004 -0.26034E-0008  0.32674E-0008 -0.80952E-0008
  0.10250E+0005 -0.27659E+0004 -0.35906E-0008  0.22828E-0008 -0.81442E-0008
  0.10250E+0005 -0.28829E+0004 -0.75755E-0008 -0.17384E-0008 -0.73186E-0008
  0.10293E+0005 -0.28834E+0004 -0.81925E-0008 -0.25855E-0008 -0.71353E-0008
  0.10375E+0005 -0.28842E+0004 -0.91564E-0008 -0.40206E-0008 -0.67266E-0008
  0.10457E+0005 -0.28851E+0004 -0.98442E-0008 -0.52098E-0008 -0.62499E-0008
  0.10500E+0005 -0.28855E+0004 -0.10095E-0007 -0.57322E-0008 -0.59752E-0008
  0.10250E+0005 -0.28627E+0004 -0.69354E-0008 -0.10314E-0008 -0.75291E-0008
  0.10293E+0005 -0.28633E+0004 -0.76021E-0008 -0.18990E-0008 -0.73710E-0008
  0.10375E+0005 -0.28643E+0004 -0.86577E-0008 -0.33810E-0008 -0.69962E-0008
  0.10457E+0005 -0.28653E+0004 -0.94332E-0008 -0.46264E-0008 -0.65366E-0008
  0.10500E+0005 -0.28658E+0004 -0.97286E-0008 -0.51816E-0008 -0.62646E-0008
  0.10250E+0005 -0.28244E+0004 -0.56627E-0008  0.29911E-0009 -0.78513E-0008
  0.10293E+0005 -0.28251E+0004 -0.64239E-0008 -0.60220E-0009 -0.77478E-0008
  0.10375E+0005 -0.28264E+0004 -0.76549E-0008 -0.21641E-0008 -0.74505E-0008
  0.10457E+0005 -0.28276E+0004 -0.85990E-0008 -0.35076E-0008 -0.70360E-0008
  0.10500E+0005 -0.28283E+0004 -0.89801E-0008 -0.41213E-0008 -0.67757E-0008
  0.10250E+0005 -0.27861E+0004 -0.43216E-0008  0.16066E-0008 -0.80707E-0008
  0.10293E+0005 -0.27869E+0004 -0.51768E-0008  0.67879E-0009 -0.80304E-0008
  0.10375E+0005 -0.27885E+0004 -0.65832E-0008 -0.94993E-0009 -0.78268E-0008
  0.10457E+0005 -0.27900E+0004 -0.76976E-0008 -0.23800E-0008 -0.74737E-0008
  0.10500E+0005 -0.27908E+0004 -0.81656E-0008 -0.30464E-0008 -0.72335E-0008
  0.10250E+0005 -0.27659E+0004 -0.35906E-0008  0.22828E-0008 -0.81442E-0008
  0.10293E+0005 -0.27668E+0004 -0.44946E-0008  0.13443E-0008 -0.81407E-0008
  0.10375E+0005 -0.27685E+0004 -0.59929E-0008 -0.31411E-0009 -0.79928E-0008
  0.10457E+0005 -0.27702E+0004 -0.71971E-0008 -0.17847E-0008 -0.76784E-0008
  0.10500E+0005 -0.27711E+0004 -0.77113E-0008 -0.24764E-0008 -0.74522E-0008
  0.10500E+0005 -0.28855E+0004 -0.10095E-0007 -0.57322E-0008 -0.59752E-0008
  0.10543E+0005 -0.28859E+0004 -0.10270E-0007 -0.61798E-0008 -0.56875E-0008
  0.10625E+0005 -0.28867E+0004 -0.10399E-0007 -0.68245E-0008 -0.51115E-0008
  0.10707E+0005 -0.28875E+0004 -0.10281E-0007 -0.72106E-0008 -0.45055E-0008
  0.10750E+0005 -0.28879E+0004 -0.10128E-0007 -0.73147E-0008 -0.41783E-0008
  0.10500E+0005 -0.28658E+0004 -0.97286E-0008 -0.51816E-0008 -0.62646E-0008
  0.10543E+0005 -0.28663E+0004 -0.99459E-0008 -0.56636E-0008 -0.59759E-0008
  0.10625E+0005 -0.28672E+0004 -0.10152E-0007 -0.63776E-0008 -0.53886E-0008
  0.10707E+0005 -0.28680E+0004 -0.10104E-0007 -0.68362E-0008 -0.47613E-0008
  0.10750E+0005 -0.28685E+0004 -0.99843E-0008 -0.69791E-0008 -0.44198E-0008
  0.10500E+0005 -0.28283E+0004 -0.89801E-0008 -0.41213E-0008 -0.67757E-0008
  0.10543E+0005 -0.28289E+0004 -0.92799E-0008 -0.46649E-0008 -0.64913E-0008
  0.10625E+0005 -0.28301E+0004 -0.96342E-0008 -0.55042E-0008 -0.58936E-0008
  0.10707E+0005 -0.28312E+0004 -0.97227E-0008 -0.60956E-0008 -0.52358E-0008
  0.10750E+0005 -0.28318E+0004 -0.96700E-0008 -0.63100E-0008 -0.48718E-0008
  0.10500E+0005 -0.27908E+0004 -0.81656E-0008 -0.30464E-0008 -0.72335E-0008
  0.10543E+0005 -0.27916E+0004 -0.85496E-0008 -0.36462E-0008 -0.69616E-0008
  0.10625E+0005 -0.27930E+0004 -0.90561E-0008 -0.46022E-0008 -0.63681E-0008
  0.10707E+0005 -0.27944E+0004 -0.92855E-0008 -0.53192E-0008 -0.56928E-0008
  0.10750E+0005 -0.27951E+0004 -0.93020E-0008 -0.56021E-0008 -0.53123E-0008
  0.10500E+0005 -0.27711E+0004 -0.77113E-0008 -0.24764E-0008 -0.74522E-0008
  0.10543E+0005 -0.27719E+0004 -0.81401E-0008 -0.31037E-0008 -0.71900E-0008
  0.10625E+0005 -0.27734E+0004 -0.87279E-0008 -0.41173E-0008 -0.66046E-0008
  0.10707E+0005 -0.27750E+0004 -0.90330E-0008 -0.48973E-0008 -0.59253E-0008
  0.10750E+0005 -0.27758E+0004 -0.90869E-0008 -0.52149E-0008 -0.55386E-0008
  0.10750E+0005 -0.28879E+0004 -0.10128E-0007 -0.73147E-0008 -0.41783E-0008
  0.10793E+0005 -0.28883E+0004 -0.99175E-0008 -0.73564E-0008 -0.38469E-0008
  0.10875E+0005 -0.28892E+0004 -0.93788E-0008 -0.72722E-0008 -0.32178E-0008
  0.10957E+0005 -0.28901E+0004 -0.86881E-0008 -0.70030E-0008 -0.25967E-0008
  0.11000E+0005 -0.28906E+0004 -0.82754E-0008 -0.67977E-0008 -0.22768E-0008
  0.10750E+0005 -0.28685E+0004 -0.99843E-0008 -0.69791E-0008 -0.44198E-0008
  0.10793E+0005 -0.28691E+0004 -0.98062E-0008 -0.70598E-0008 -0.40723E-0008
  0.10875E+0005 -0.28701E+0004 -0.93227E-0008 -0.70478E-0008 -0.34100E-0008
  0.10957E+0005 -0.28711E+0004 -0.86796E-0008 -0.68471E-0008 -0.27541E-0008
  0.11000E+0005 -0.28717E+0004 -0.82889E-0008 -0.66756E-0008 -0.24161E-0008
  0.10750E+0005 -0.28318E+0004 -0.96700E-0008 -0.63100E-0008 -0.48718E-0008
  0.10793E+0005 -0.28325E+0004 -0.95551E-0008 -0.64628E-0008 -0.44980E-0008
  0.10875E+0005 -0.28338E+0004 -0.91804E-0008 -0.65857E-0008 -0.37792E-0008
  0.10957E+0005 -0.28352E+0004 -0.86312E-0008 -0.65139E-0008 -0.30619E-0008
  0.11000E+0005 -0.28359E+0004 -0.82841E-0008 -0.64068E-0008 -0.26912E-0008
  0.10750E+0005 -0.27951E+0004 -0.93020E-0008 -0.56021E-0008 -0.53123E-0008
  0.10793E+0005 -0.27960E+0004 -0.92528E-0008 -0.58244E-0008 -0.49179E-0008
  0.10875E+0005 -0.27976E+0004 -0.89916E-0008 -0.60786E-0008 -0.41514E-0008
  0.10957E+0005 -0.27992E+0004 -0.85410E-0008 -0.61340E-0008 -0.33795E-0008
  0.11000E+0005 -0.28000E+0004 -0.82398E-0008 -0.60909E-0008 -0.29785E-0008
  0.10750E+0005 -0.27758E+0004 -0.90869E-0008 -0.52149E-0008 -0.55386E-0008
  0.10793E+0005 -0.27767E+0004 -0.90733E-0008 -0.54727E-0008 -0.51357E-0008
  0.10875E+0005 -0.27785E+0004 -0.88737E-0008 -0.57944E-0008 -0.43478E-0008
  0.10957E+0005 -0.27802E+0004 -0.84768E-0008 -0.59159E-0008 -0.35499E-0008
  0.11000E+0005 -0.27811E+0004 -0.82008E-0008 -0.59063E-0008 -0.31342E-0008
  0.11000E+0005 -0.28906E+0004 -0.82754E-0008 -0.67977E-0008 -0.22768E-0008
  0.11043E+0005 -0.28911E+0004 -0.78367E-0008 -0.65565E-0008 -0.19635E-0008
  0.11125E+0005 -0.28920E+0004 -0.69535E-0008 -0.60170E-0008 -0.13957E-0008
  0.11207E+0005 -0.28929E+0004 -0.60325E-0008 -0.54008E-0008 -0.86882E-0009
  0.11250E+0005 -0.28934E+0004 -0.55428E-0008 -0.50557E-0008 -0.61066E-0009
  0.11000E+0005 -0.28717E+0004 -0.82889E-0008 -0.66756E-0008 -0.24161E-0008
  0.11043E+0005 -0.28722E+0004 -0.78702E-0008 -0.64667E-0008 -0.20850E-0008
  0.11125E+0005 -0.28733E+0004 -0.70191E-0008 -0.59825E-0008 -0.14859E-0008
  0.11207E+0005 -0.28744E+0004 -0.61234E-0008 -0.54135E-0008 -0.93169E-0009
  0.11250E+0005 -0.28750E+0004 -0.56441E-0008 -0.50899E-0008 -0.66084E-0009
  0.11000E+0005 -0.28359E+0004 -0.82841E-0008 -0.64068E-0008 -0.26912E-0008
  0.11043E+0005 -0.28366E+0004 -0.79050E-0008 -0.62592E-0008 -0.23277E-0008
  0.11125E+0005 -0.28380E+0004 -0.71180E-0008 -0.58815E-0008 -0.16704E-0008
  0.11207E+0005 -0.28393E+0004 -0.62728E-0008 -0.54045E-0008 -0.10642E-0008
  0.11250E+0005 -0.28401E+0004 -0.58152E-0008 -0.51229E-0008 -0.76909E-0009
  0.11000E+0005 -0.28000E+0004 -0.82398E-0008 -0.60909E-0008 -0.29785E-0008
  0.11043E+0005 -0.28009E+0004 -0.79025E-0008 -0.60049E-0008 -0.25847E-0008
  0.11125E+0005 -0.28026E+0004 -0.71836E-0008 -0.57351E-0008 -0.18713E-0008
  0.11207E+0005 -0.28043E+0004 -0.63927E-0008 -0.53526E-0008 -0.12134E-0008
  0.11250E+0005 -0.28052E+0004 -0.59584E-0008 -0.51150E-0008 -0.89370E-0009
  0.11000E+0005 -0.27811E+0004 -0.82008E-0008 -0.59063E-0008 -0.31342E-0008
  0.11043E+0005 -0.27821E+0004 -0.78864E-0008 -0.58527E-0008 -0.27252E-0008
  0.11125E+0005 -0.27839E+0004 -0.72049E-0008 -0.56401E-0008 -0.19833E-0008
  0.11207E+0005 -0.27858E+0004 -0.64440E-0008 -0.53083E-0008 -0.12985E-0008
  0.11250E+0005 -0.27867E+0004 -0.60227E-0008 -0.50946E-0008 -0.96570E-0009
  0.11250E+0005 -0.28934E+0004 -0.55428E-0008 -0.50557E-0008 -0.61066E-0009
  0.11293E+0005 -0.28938E+0004 -0.50558E-0008 -0.47029E-0008 -0.36691E-0009
  0.11375E+0005 -0.28947E+0004 -0.41540E-0008 -0.40262E-0008  0.51652E-0010
  0.11457E+0005 -0.28956E+0004 -0.32973E-0008 -0.33584E-0008  0.41041E-0009
  0.11500E+0005 -0.28960E+0004 -0.28695E-0008 -0.30164E-0008  0.57481E-0009
  0.11250E+0005 -0.28750E+0004 -0.56441E-0008 -0.50899E-0008 -0.66084E-0009
  0.11293E+0005 -0.28755E+0004 -0.51662E-0008 -0.47561E-0008 -0.40596E-0009
  0.11375E+0005 -0.28765E+0004 -0.42768E-0008 -0.41088E-0008  0.29966E-0010
  0.11457E+0005 -0.28775E+0004 -0.34274E-0008 -0.34621E-0008  0.40135E-0009
  0.11500E+0005 -0.28781E+0004 -0.30015E-0008 -0.31280E-0008  0.57062E-0009
  0.11250E+0005 -0.28401E+0004 -0.58152E-0008 -0.51229E-0008 -0.76909E-0009
  0.11293E+0005 -0.28407E+0004 -0.53555E-0008 -0.48269E-0008 -0.49228E-0009
  0.11375E+0005 -0.28421E+0004 -0.44922E-0008 -0.42389E-0008 -0.21626E-0010
  0.11457E+0005 -0.28434E+0004 -0.36589E-0008 -0.36362E-0008  0.37579E-0009
  0.11500E+0005 -0.28440E+0004 -0.32378E-0008 -0.33193E-0008  0.55541E-0009
  0.11250E+0005 -0.28052E+0004 -0.59584E-0008 -0.51150E-0008 -0.89370E-0009
  0.11293E+0005 -0.28060E+0004 -0.55186E-0008 -0.48588E-0008 -0.59423E-0009
  0.11375E+0005 -0.28076E+0004 -0.46845E-0008 -0.43345E-0008 -0.86820E-0010
  0.11457E+0005 -0.28092E+0004 -0.38703E-0008 -0.37804E-0008  0.33920E-0009
  0.11500E+0005 -0.28100E+0004 -0.34556E-0008 -0.34833E-0008  0.53079E-0009
  0.11250E+0005 -0.27867E+0004 -0.60227E-0008 -0.50946E-0008 -0.96570E-0009
  0.11293E+0005 -0.27877E+0004 -0.55942E-0008 -0.48601E-0008 -0.65410E-0009
  0.11375E+0005 -0.27894E+0004 -0.47767E-0008 -0.43709E-0008 -0.12664E-0009
  0.11457E+0005 -0.27911E+0004 -0.39735E-0008 -0.38443E-0008  0.31543E-0009
  0.11500E+0005 -0.27921E+0004 -0.35628E-0008 -0.35587E-0008  0.51386E-0009
  0.11500E+0005 -0.28960E+0004 -0.28695E-0008 -0.30164E-0008  0.57481E-0009
  0.11543E+0005 -0.28964E+0004 -0.24611E-0008 -0.26842E-0008  0.72174E-0009
  0.11625E+0005 -0.28972E+0004 -0.17436E-0008 -0.20876E-0008  0.95348E-0009
  0.11707E+0005 -0.28979E+0004 -0.11052E-0008 -0.15405E-0008  0.11251E-0008
  0.11750E+0005 -0.28983E+0004 -0.80130E-0009 -0.12739E-0008  0.11927E-0008
  0.11500E+0005 -0.28781E+0004 -0.30015E-0008 -0.31280E-0008  0.57062E-0009
  0.11543E+0005 -0.28785E+0004 -0.25938E-0008 -0.28019E-0008  0.72138E-0009
  0.11625E+0005 -0.28794E+0004 -0.18751E-0008 -0.22117E-0008  0.95764E-0009
  0.11707E+0005 -0.28803E+0004 -0.12320E-0008 -0.16652E-0008  0.11312E-0008
  0.11750E+0005 -0.28808E+0004 -0.92452E-0009 -0.13971E-0008  0.11990E-0008
  0.11500E+0005 -0.28440E+0004 -0.32378E-0008 -0.33193E-0008  0.55541E-0009
  0.11543E+0005 -0.28446E+0004 -0.28329E-0008 -0.30066E-0008  0.71458E-0009
  0.11625E+0005 -0.28458E+0004 -0.21137E-0008 -0.24324E-0008  0.96154E-0009
  0.11707E+0005 -0.28469E+0004 -0.14641E-0008 -0.18909E-0008  0.11404E-0008
  0.11750E+0005 -0.28475E+0004 -0.11509E-0008 -0.16216E-0008  0.12096E-0008
  0.11500E+0005 -0.28100E+0004 -0.34556E-0008 -0.34833E-0008  0.53079E-0009
  0.11543E+0005 -0.28107E+0004 -0.30548E-0008 -0.31866E-0008  0.69958E-0009
  0.11625E+0005 -0.28121E+0004 -0.23381E-0008 -0.26333E-0008  0.95986E-0009
  0.11707E+0005 -0.28135E+0004 -0.16845E-0008 -0.21015E-0008  0.11465E-0008
  0.11750E+0005 -0.28142E+0004 -0.13672E-0008 -0.18333E-0008  0.12177E-0008
  0.11500E+0005 -0.27921E+0004 -0.35628E-0008 -0.35587E-0008  0.51386E-0009
  0.11543E+0005 -0.27929E+0004 -0.31648E-0008 -0.32715E-0008  0.68831E-0009
  0.11625E+0005 -0.27944E+0004 -0.24504E-0008 -0.27310E-0008  0.95664E-0009
  0.11707E+0005 -0.27958E+0004 -0.17959E-0008 -0.22061E-0008  0.11482E-0008
  0.11750E+0005 -0.27966E+0004 -0.14769E-0008 -0.19395E-0008  0.12210E-0008
  0.11750E+0005 -0.28983E+0004 -0.80130E-0009 -0.12739E-0008  0.11927E-0008
  0.11793E+0005 -0.28986E+0004 -0.52026E-0009 -0.10227E-0008  0.12453E-0008
  0.11875E+0005 -0.28993E+0004 -0.48803E-0010 -0.59035E-0009  0.13067E-0008
  0.11957E+0005 -0.28999E+0004  0.34536E-0009 -0.21389E-0009  0.13229E-0008
  0.12000E+0005 -0.29002E+0004  0.52366E-0009 -0.37460E-0010  0.13156E-0008
  0.11750E+0005 -0.28808E+0004 -0.92452E-0009 -0.13971E-0008  0.11990E-0008
  0.11793E+0005 -0.28811E+0004 -0.63942E-0009 -0.11434E-0008  0.12513E-0008
  0.11875E+0005 -0.28819E+0004 -0.15874E-0009 -0.70368E-0009  0.13116E-0008
  0.11957E+0005 -0.28826E+0004  0.24623E-0009 -0.31722E-0009  0.13260E-0008
  0.12000E+0005 -0.28830E+0004  0.43060E-0009 -0.13493E-0009  0.13179E-0008
  0.11750E+0005 -0.28475E+0004 -0.11509E-0008 -0.16216E-0008  0.12096E-0008
  0.11793E+0005 -0.28480E+0004 -0.85913E-0009 -0.13647E-0008  0.12620E-0008
  0.11875E+0005 -0.28489E+0004 -0.36279E-0009 -0.91374E-0009  0.13210E-0008
  0.11957E+0005 -0.28498E+0004  0.60769E-0010 -0.51095E-0009  0.13328E-0008
  0.12000E+0005 -0.28503E+0004  0.25581E-0009 -0.31851E-0009  0.13229E-0008
  0.11750E+0005 -0.28142E+0004 -0.13672E-0008 -0.18333E-0008  0.12177E-0008
  0.11793E+0005 -0.28148E+0004 -0.10700E-0008 -0.15753E-0008  0.12714E-0008
  0.11875E+0005 -0.28159E+0004 -0.56044E-0009 -0.11168E-0008  0.13304E-0008
  0.11957E+0005 -0.28171E+0004 -0.12059E-0009 -0.70085E-0009  0.13405E-0008
  0.12000E+0005 -0.28176E+0004  0.83984E-0010 -0.49980E-0009  0.13293E-0008
  0.11750E+0005 -0.27966E+0004 -0.14769E-0008 -0.19395E-0008  0.12210E-0008
  0.11793E+0005 -0.27973E+0004 -0.11773E-0008 -0.16817E-0008  0.12757E-0008
  0.11875E+0005 -0.27985E+0004 -0.66186E-0009 -0.12208E-0008  0.13353E-0008
  0.11957E+0005 -0.27998E+0004 -0.21432E-0009 -0.79919E-0009  0.13449E-0008
  0.12000E+0005 -0.28004E+0004 -0.51426E-0011 -0.59409E-0009  0.13332E-0008
  0.12000E+0005 -0.29002E+0004  0.52366E-0009 -0.37460E-0010  0.13156E-0008
  0.12043E+0005 -0.29006E+0004  0.68271E-0009  0.12452E-0009  0.12986E-0008
  0.12125E+0005 -0.29013E+0004  0.93327E-0009  0.39174E-0009  0.12435E-0008
  0.12207E+0005 -0.29021E+0004  0.11220E-0008  0.60937E-0009  0.11643E-0008
  0.12250E+0005 -0.29025E+0004  0.11985E-0008  0.70503E-0009  0.11153E-0008
  0.12000E+0005 -0.28830E+0004  0.43060E-0009 -0.13493E-0009  0.13179E-0008
  0.12043E+0005 -0.28834E+0004  0.59596E-0009  0.33345E-0010  0.12998E-0008
  0.12125E+0005 -0.28843E+0004  0.85880E-0009  0.31297E-0009  0.12432E-0008
  0.12207E+0005 -0.28852E+0004  0.10598E-0008  0.54313E-0009  0.11629E-0008
  0.12250E+0005 -0.28856E+0004  0.11427E-0008  0.64526E-0009  0.11134E-0008
  0.12000E+0005 -0.28503E+0004  0.25581E-0009 -0.31851E-0009  0.13229E-0008
  0.12043E+0005 -0.28509E+0004  0.43241E-0009 -0.13928E-0009  0.13033E-0008
  0.12125E+0005 -0.28520E+0004  0.71725E-0009  0.16239E-0009  0.12439E-0008
  0.12207E+0005 -0.28531E+0004  0.94052E-0009  0.41527E-0009  0.11613E-0008
  0.12250E+0005 -0.28537E+0004  0.10351E-0008  0.52935E-0009  0.11109E-0008
  0.12000E+0005 -0.28176E+0004  0.83984E-0010 -0.49980E-0009  0.13293E-0008
  0.12043E+0005 -0.28184E+0004  0.27079E-0009 -0.31086E-0009  0.13083E-0008
  0.12125E+0005 -0.28197E+0004  0.57589E-0009  0.10886E-0010  0.12462E-0008
  0.12207E+0005 -0.28211E+0004  0.81996E-0009  0.28497E-0009  0.11613E-0008
  0.12250E+0005 -0.28218E+0004  0.92550E-0009  0.41037E-0009  0.11099E-0008
  0.12000E+0005 -0.28004E+0004 -0.51426E-0011 -0.59409E-0009  0.13332E-0008
  0.12043E+0005 -0.28012E+0004  0.18660E-0009 -0.40060E-0009  0.13115E-0008
  0.12125E+0005 -0.28027E+0004  0.50162E-0009 -0.69189E-0010  0.12481E-0008
  0.12207E+0005 -0.28041E+0004  0.75608E-0009  0.21549E-0009  0.11619E-0008
  0.12250E+0005 -0.28049E+0004  0.86716E-0009  0.34657E-0009  0.11100E-0008
  0.12250E+0005 -0.29025E+0004  0.11985E-0008  0.70503E-0009  0.11153E-0008
  0.12293E+0005 -0.29030E+0004  0.12607E-0008  0.78852E-0009  0.10623E-0008
  0.12375E+0005 -0.29041E+0004  0.13408E-0008  0.91353E-0009  0.95415E-0009
  0.12457E+0005 -0.29051E+0004  0.13760E-0008  0.99747E-0009  0.84051E-0009
  0.12500E+0005 -0.29057E+0004  0.13784E-0008  0.10263E-0008  0.77990E-0009
  0.12250E+0005 -0.28856E+0004  0.11427E-0008  0.64526E-0009  0.11134E-0008
  0.12293E+0005 -0.28863E+0004  0.12113E-0008  0.73530E-0009  0.10601E-0008
  0.12375E+0005 -0.28875E+0004  0.13027E-0008  0.87184E-0009  0.95173E-0009
  0.12457E+0005 -0.28887E+0004  0.13484E-0008  0.96626E-0009  0.83819E-0009
  0.12500E+0005 -0.28894E+0004  0.13558E-0008  0.10002E-0008  0.77771E-0009
  0.12250E+0005 -0.28537E+0004  0.10351E-0008  0.52935E-0009  0.11109E-0008
  0.12293E+0005 -0.28545E+0004  0.11152E-0008  0.63125E-0009  0.10569E-0008
  0.12375E+0005 -0.28561E+0004  0.12278E-0008  0.78939E-0009  0.94789E-0009
  0.12457E+0005 -0.28577E+0004  0.12929E-0008  0.90360E-0009  0.83431E-0009
  0.12500E+0005 -0.28585E+0004  0.13099E-0008  0.94720E-0009  0.77401E-0009
  0.12250E+0005 -0.28218E+0004  0.92550E-0009  0.41037E-0009  0.11099E-0008
  0.12293E+0005 -0.28228E+0004  0.10167E-0008  0.52370E-0009  0.10551E-0008
  0.12375E+0005 -0.28247E+0004  0.11496E-0008  0.70283E-0009  0.94512E-0009
  0.12457E+0005 -0.28266E+0004  0.12338E-0008  0.83666E-0009  0.83119E-0009
  0.12500E+0005 -0.28277E+0004  0.12602E-0008  0.88983E-0009  0.77097E-0009
  0.12250E+0005 -0.28049E+0004  0.86716E-0009  0.34657E-0009  0.11100E-0008
  0.12293E+0005 -0.28060E+0004  0.96404E-0009  0.46578E-0009  0.10547E-0008
  0.12375E+0005 -0.28081E+0004  0.11073E-0008  0.65567E-0009  0.94414E-0009
  0.12457E+0005 -0.28103E+0004  0.12013E-0008  0.79974E-0009  0.82993E-0009
  0.12500E+0005 -0.28114E+0004  0.12326E-0008  0.85795E-0009  0.76968E-0009
  0.12500E+0005 -0.29057E+0004  0.13784E-0008  0.10263E-0008  0.77990E-0009
  0.12543E+0005 -0.29063E+0004  0.13708E-0008  0.10453E-0008  0.71966E-0009
  0.12625E+0005 -0.29073E+0004  0.13317E-0008  0.10558E-0008  0.60804E-0009
  0.12707E+0005 -0.29084E+0004  0.12649E-0008  0.10367E-0008  0.50210E-0009
  0.12750E+0005 -0.29090E+0004  0.12206E-0008  0.10162E-0008  0.44934E-0009
  0.12500E+0005 -0.28894E+0004  0.13558E-0008  0.10002E-0008  0.77771E-0009
  0.12543E+0005 -0.28901E+0004  0.13529E-0008  0.10238E-0008  0.71767E-0009
  0.12625E+0005 -0.28913E+0004  0.13217E-0008  0.10424E-0008  0.60650E-0009
  0.12707E+0005 -0.28926E+0004  0.12616E-0008  0.10299E-0008  0.50111E-0009
  0.12750E+0005 -0.28933E+0004  0.12203E-0008  0.10124E-0008  0.44858E-0009
  0.12500E+0005 -0.28585E+0004  0.13099E-0008  0.94720E-0009  0.77401E-0009
  0.12543E+0005 -0.28594E+0004  0.13159E-0008  0.97980E-0009  0.71426E-0009
  0.12625E+0005 -0.28610E+0004  0.12999E-0008  0.10136E-0008  0.60382E-0009
  0.12707E+0005 -0.28626E+0004  0.12527E-0008  0.10141E-0008  0.49932E-0009
  0.12750E+0005 -0.28635E+0004  0.12171E-0008  0.10025E-0008  0.44721E-0009
  0.12500E+0005 -0.28277E+0004  0.12602E-0008  0.88983E-0009  0.77097E-0009
  0.12543E+0005 -0.28287E+0004  0.12751E-0008  0.93151E-0009  0.71137E-0009
  0.12625E+0005 -0.28307E+0004  0.12743E-0008  0.98088E-0009  0.60149E-0009
  0.12707E+0005 -0.28326E+0004  0.12402E-0008  0.99466E-0009  0.49773E-0009
  0.12750E+0005 -0.28337E+0004  0.12106E-0008  0.98917E-0009  0.44602E-0009
  0.12500E+0005 -0.28114E+0004  0.12326E-0008  0.85795E-0009  0.76968E-0009
  0.12543E+0005 -0.28125E+0004  0.12521E-0008  0.90440E-0009  0.71009E-0009
  0.12625E+0005 -0.28147E+0004  0.12594E-0008  0.96203E-0009  0.60039E-0009
  0.12707E+0005 -0.28168E+0004  0.12323E-0008  0.98294E-0009  0.49698E-0009
  0.12750E+0005 -0.28180E+0004  0.12059E-0008  0.98075E-0009  0.44542E-0009
  0.12750E+0005 -0.29090E+0004  0.12206E-0008  0.10162E-0008  0.44934E-0009
  0.12793E+0005 -0.29094E+0004  0.11709E-0008  0.98935E-0009  0.39895E-0009
  0.12875E+0005 -0.29101E+0004  0.10651E-0008  0.92368E-0009  0.31049E-0009
  0.12957E+0005 -0.29109E+0004  0.94862E-0009  0.84266E-0009  0.23212E-0009
  0.13000E+0005 -0.29113E+0004  0.88450E-0009  0.79534E-0009  0.19488E-0009
  0.12750E+0005 -0.28933E+0004  0.12203E-0008  0.10124E-0008  0.44858E-0009
  0.12793E+0005 -0.28937E+0004  0.11732E-0008  0.98819E-0009  0.39840E-0009
  0.12875E+0005 -0.28946E+0004  0.10715E-0008  0.92668E-0009  0.31039E-0009
  0.12957E+0005 -0.28955E+0004  0.95800E-0009  0.84878E-0009  0.23232E-0009
  0.13000E+0005 -0.28960E+0004  0.89506E-0009  0.80273E-0009  0.19525E-0009
  0.12750E+0005 -0.28635E+0004  0.12171E-0008  0.10025E-0008  0.44721E-0009
  0.12793E+0005 -0.28641E+0004  0.11752E-0008  0.98350E-0009  0.39748E-0009
  0.12875E+0005 -0.28652E+0004  0.10816E-0008  0.93025E-0009  0.31028E-0009
  0.12957E+0005 -0.28663E+0004  0.97408E-0009  0.85861E-0009  0.23281E-0009
  0.13000E+0005 -0.28669E+0004  0.91354E-0009  0.81517E-0009  0.19599E-0009
  0.12750E+0005 -0.28337E+0004  0.12106E-0008  0.98917E-0009  0.44602E-0009
  0.12793E+0005 -0.28344E+0004  0.11741E-0008  0.97557E-0009  0.39671E-0009
  0.12875E+0005 -0.28358E+0004  0.10890E-0008  0.93102E-0009  0.31024E-0009
  0.12957E+0005 -0.28372E+0004  0.98790E-0009  0.86611E-0009  0.23341E-0009
  0.13000E+0005 -0.28379E+0004  0.92998E-0009  0.82548E-0009  0.19685E-0009
  0.12750E+0005 -0.28180E+0004  0.12059E-0008  0.98075E-0009  0.44542E-0009
  0.12793E+0005 -0.28188E+0004  0.11722E-0008  0.97009E-0009  0.39635E-0009
  0.12875E+0005 -0.28203E+0004  0.10918E-0008  0.93031E-0009  0.31028E-0009
  0.12957E+0005 -0.28218E+0004  0.99426E-0009  0.86911E-0009  0.23374E-0009
  0.13000E+0005 -0.28226E+0004  0.93782E-0009  0.83006E-0009  0.19734E-0009
  0.13000E+0005 -0.29113E+0004  0.88450E-0009  0.79534E-0009  0.19488E-0009
  0.13043E+0005 -0.29116E+0004  0.81957E-0009  0.74590E-0009  0.16048E-0009
  0.13125E+0005 -0.29121E+0004  0.69615E-0009  0.64821E-0009  0.10290E-0009
  0.13207E+0005 -0.29125E+0004  0.57565E-0009  0.54892E-0009  0.55041E-0010
  0.13250E+0005 -0.29128E+0004  0.51438E-0009  0.49714E-0009  0.33465E-0010
  0.13000E+0005 -0.28960E+0004  0.89506E-0009  0.80273E-0009  0.19525E-0009
  0.13043E+0005 -0.28963E+0004  0.83105E-0009  0.75429E-0009  0.16096E-0009
  0.13125E+0005 -0.28969E+0004  0.70874E-0009  0.65797E-0009  0.10354E-0009
  0.13207E+0005 -0.28974E+0004  0.58859E-0009  0.55932E-0009  0.55730E-0010
  0.13250E+0005 -0.28978E+0004  0.52727E-0009  0.50763E-0009  0.34181E-0010
  0.13000E+0005 -0.28669E+0004  0.91354E-0009  0.81517E-0009  0.19599E-0009
  0.13043E+0005 -0.28673E+0004  0.85143E-0009  0.76881E-0009  0.16194E-0009
  0.13125E+0005 -0.28681E+0004  0.73154E-0009  0.67534E-0009  0.10484E-0009
  0.13207E+0005 -0.28688E+0004  0.61236E-0009  0.57819E-0009  0.57195E-0010
  0.13250E+0005 -0.28692E+0004  0.55108E-0009  0.52688E-0009  0.35651E-0010
  0.13000E+0005 -0.28379E+0004  0.92998E-0009  0.82548E-0009  0.19685E-0009
  0.13043E+0005 -0.28384E+0004  0.86998E-0009  0.78144E-0009  0.16301E-0009
  0.13125E+0005 -0.28393E+0004  0.75288E-0009  0.69121E-0009  0.10625E-0009
  0.13207E+0005 -0.28402E+0004  0.63507E-0009  0.59594E-0009  0.58802E-0010
  0.13250E+0005 -0.28407E+0004  0.57399E-0009  0.54515E-0009  0.37280E-0010
  0.13000E+0005 -0.28226E+0004  0.93782E-0009  0.83006E-0009  0.19734E-0009
  0.13043E+0005 -0.28231E+0004  0.87902E-0009  0.78734E-0009  0.16363E-0009
  0.13125E+0005 -0.28241E+0004  0.76353E-0009  0.69895E-0009  0.10704E-0009
  0.13207E+0005 -0.28251E+0004  0.64652E-0009  0.60477E-0009  0.59642E-0010
  0.13250E+0005 -0.28256E+0004  0.58566E-0009  0.55436E-0009  0.38179E-0010
  0.13250E+0005 -0.29128E+0004  0.51438E-0009  0.49714E-0009  0.33465E-0010
  0.13293E+0005 -0.29130E+0004  0.45525E-0009  0.44641E-0009  0.14245E-0010
  0.13375E+0005 -0.29135E+0004  0.35018E-0009  0.35447E-0009 -0.16090E-0010
  0.13457E+0005 -0.29139E+0004  0.25584E-0009  0.26998E-0009 -0.39136E-0010
  0.13500E+0005 -0.29141E+0004  0.21079E-0009  0.22892E-0009 -0.48643E-0010
  0.13250E+0005 -0.28978E+0004  0.52727E-0009  0.50763E-0009  0.34181E-0010
  0.13293E+0005 -0.28980E+0004  0.46795E-0009  0.45686E-0009  0.14971E-0010
  0.13375E+0005 -0.28985E+0004  0.36220E-0009  0.36457E-0009 -0.15383E-0010
  0.13457E+0005 -0.28990E+0004  0.26685E-0009  0.27938E-0009 -0.38458E-0010
  0.13500E+0005 -0.28993E+0004  0.22118E-0009  0.23790E-0009 -0.48041E-0010
  0.13250E+0005 -0.28692E+0004  0.55108E-0009  0.52688E-0009  0.35651E-0010
  0.13293E+0005 -0.28695E+0004  0.49151E-0009  0.47615E-0009  0.16466E-0010
  0.13375E+0005 -0.28702E+0004  0.38468E-0009  0.38336E-0009 -0.13894E-0010
  0.13457E+0005 -0.28708E+0004  0.28759E-0009  0.29701E-0009 -0.37052E-0010
  0.13500E+0005 -0.28711E+0004  0.24083E-0009  0.25476E-0009 -0.46663E-0010
  0.13250E+0005 -0.28407E+0004  0.57399E-0009  0.54515E-0009  0.37280E-0010
  0.13293E+0005 -0.28411E+0004  0.51435E-0009  0.49464E-0009  0.18143E-0010
  0.13375E+0005 -0.28418E+0004  0.40670E-0009  0.40161E-0009 -0.12226E-0010
  0.13457E+0005 -0.28426E+0004  0.30807E-0009  0.31434E-0009 -0.35471E-0010
  0.13500E+0005 -0.28430E+0004  0.26031E-0009  0.27138E-0009 -0.45114E-0010
  0.13250E+0005 -0.28256E+0004  0.58566E-0009  0.55436E-0009  0.38179E-0010
  0.13293E+0005 -0.28261E+0004  0.52608E-0009  0.50405E-0009  0.19088E-0010
  0.13375E+0005 -0.28269E+0004  0.41810E-0009  0.41101E-0009 -0.11272E-0010
  0.13457E+0005 -0.28277E+0004  0.31873E-0009  0.32330E-0009 -0.34564E-0010
  0.13500E+0005 -0.28282E+0004  0.27049E-0009  0.28003E-0009 -0.44232E-0010
  0.13500E+0005 -0.29141E+0004  0.21079E-0009  0.22892E-0009 -0.48643E-0010
  0.13543E+0005 -0.29143E+0004  0.16918E-0009  0.19065E-0009 -0.56559E-0010
  0.13625E+0005 -0.29146E+0004  0.99823E-0010  0.12583E-0009 -0.67476E-0010
  0.13707E+0005 -0.29150E+0004  0.42803E-0010  0.71453E-0010 -0.73868E-0010
  0.13750E+0005 -0.29152E+0004  0.17501E-0010  0.46851E-0010 -0.75657E-0010
  0.13500E+0005 -0.28993E+0004  0.22118E-0009  0.23790E-0009 -0.48041E-0010
  0.13543E+0005 -0.28995E+0004  0.17893E-0009  0.19911E-0009 -0.55939E-0010
  0.13625E+0005 -0.28999E+0004  0.10825E-0009  0.13326E-0009 -0.66931E-0010
  0.13707E+0005 -0.29003E+0004  0.49875E-0010  0.77751E-0010 -0.73366E-0010
  0.13750E+0005 -0.29005E+0004  0.23877E-0010  0.52585E-0010 -0.75197E-0010
  0.13500E+0005 -0.28711E+0004  0.24083E-0009  0.25476E-0009 -0.46663E-0010
  0.13543E+0005 -0.28714E+0004  0.19737E-0009  0.21505E-0009 -0.54645E-0010
  0.13625E+0005 -0.28720E+0004  0.12427E-0009  0.14730E-0009 -0.65754E-0010
  0.13707E+0005 -0.28725E+0004  0.63382E-0010  0.89740E-0010 -0.72311E-0010
  0.13750E+0005 -0.28728E+0004  0.36087E-0010  0.63506E-0010 -0.74206E-0010
  0.13500E+0005 -0.28430E+0004  0.26031E-0009  0.27138E-0009 -0.45114E-0010
  0.13543E+0005 -0.28434E+0004  0.21572E-0009  0.23084E-0009 -0.53179E-0010
  0.13625E+0005 -0.28440E+0004  0.14031E-0009  0.16130E-0009 -0.64420E-0010
  0.13707E+0005 -0.28447E+0004  0.77000E-0010  0.10180E-0009 -0.71137E-0010
  0.13750E+0005 -0.28450E+0004  0.48438E-0010  0.74540E-0010 -0.73115E-0010
  0.13500E+0005 -0.28282E+0004  0.27049E-0009  0.28003E-0009 -0.44232E-0010
  0.13543E+0005 -0.28286E+0004  0.22537E-0009  0.23911E-0009 -0.52306E-0010
  0.13625E+0005 -0.28293E+0004  0.14877E-0009  0.16868E-0009 -0.63677E-0010
  0.13707E+0005 -0.28300E+0004  0.84213E-0010  0.10818E-0009 -0.70478E-0010
  0.13750E+0005 -0.28304E+0004  0.55013E-0010  0.80410E-0010 -0.72484E-0010
  0.13750E+0005 -0.29152E+0004  0.17501E-0010  0.46851E-0010 -0.75657E-0010
  0.13793E+0005 -0.29153E+0004 -0.45877E-0011  0.25155E-0010 -0.76574E-0010
  0.13875E+0005 -0.29155E+0004 -0.38352E-0010 -0.87977E-0011 -0.76119E-0010
  0.13957E+0005 -0.29157E+0004 -0.62477E-0010 -0.34012E-0010 -0.73408E-0010
  0.14000E+0005 -0.29158E+0004 -0.71757E-0010 -0.44119E-0010 -0.71295E-0010
  0.13750E+0005 -0.29005E+0004  0.23877E-0010  0.52585E-0010 -0.75197E-0010
  0.13793E+0005 -0.29007E+0004  0.11055E-0011  0.30288E-0010 -0.76127E-0010
  0.13875E+0005 -0.29009E+0004 -0.33867E-0010 -0.46928E-0011 -0.75726E-0010
  0.13957E+0005 -0.29012E+0004 -0.59096E-0010 -0.30842E-0010 -0.73097E-0010
  0.14000E+0005 -0.29013E+0004 -0.68902E-0010 -0.41415E-0010 -0.71009E-0010
  0.13750E+0005 -0.28728E+0004  0.36087E-0010  0.63506E-0010 -0.74206E-0010
  0.13793E+0005 -0.28729E+0004  0.12043E-0010  0.40139E-0010 -0.75206E-0010
  0.13875E+0005 -0.28733E+0004 -0.25205E-0010  0.32352E-0011 -0.74926E-0010
  0.13957E+0005 -0.28736E+0004 -0.52491E-0010 -0.24691E-0010 -0.72394E-0010
  0.14000E+0005 -0.28737E+0004 -0.63301E-0010 -0.36137E-0010 -0.70378E-0010
  0.13750E+0005 -0.28450E+0004  0.48438E-0010  0.74540E-0010 -0.73115E-0010
  0.13793E+0005 -0.28452E+0004  0.23154E-0010  0.50140E-0010 -0.74184E-0010
  0.13875E+0005 -0.28456E+0004 -0.16343E-0010  0.11334E-0010 -0.74037E-0010
  0.13957E+0005 -0.28460E+0004 -0.45683E-0010 -0.18353E-0010 -0.71630E-0010
  0.14000E+0005 -0.28462E+0004 -0.57472E-0010 -0.30653E-0010 -0.69661E-0010
  0.13750E+0005 -0.28304E+0004  0.55013E-0010  0.80410E-0010 -0.72484E-0010
  0.13793E+0005 -0.28306E+0004  0.29078E-0010  0.55469E-0010 -0.73600E-0010
  0.13875E+0005 -0.28310E+0004 -0.11594E-0010  0.15682E-0010 -0.73544E-0010
  0.13957E+0005 -0.28314E+0004 -0.42017E-0010 -0.14933E-0010 -0.71213E-0010
  0.14000E+0005 -0.28316E+0004 -0.54337E-0010 -0.27678E-0010 -0.69307E-0010
  0.14000E+0005 -0.29158E+0004 -0.71757E-0010 -0.44119E-0010 -0.71295E-0010
  0.14043E+0005 -0.29159E+0004 -0.78929E-0010 -0.52272E-0010 -0.68814E-0010
  0.14125E+0005 -0.29160E+0004 -0.87435E-0010 -0.62926E-0010 -0.63332E-0010
  0.14207E+0005 -0.29161E+0004 -0.90454E-0010 -0.68305E-0010 -0.57262E-0010
  0.14250E+0005 -0.29162E+0004 -0.90233E-0010 -0.69381E-0010 -0.53900E-0010
  0.14000E+0005 -0.29013E+0004 -0.68902E-0010 -0.41415E-0010 -0.71009E-0010
  0.14043E+0005 -0.29014E+0004 -0.76544E-0010 -0.49985E-0010 -0.68536E-0010
  0.14125E+0005 -0.29015E+0004 -0.85856E-0010 -0.61347E-0010 -0.63116E-0010
  0.14207E+0005 -0.29016E+0004 -0.89506E-0010 -0.67309E-0010 -0.57047E-0010
  0.14250E+0005 -0.29017E+0004 -0.89576E-0010 -0.68654E-0010 -0.53702E-0010
  0.14000E+0005 -0.28737E+0004 -0.63301E-0010 -0.36137E-0010 -0.70378E-0010
  0.14043E+0005 -0.28738E+0004 -0.71851E-0010 -0.45498E-0010 -0.67958E-0010
  0.14125E+0005 -0.28740E+0004 -0.82678E-0010 -0.58204E-0010 -0.62617E-0010
  0.14207E+0005 -0.28742E+0004 -0.87580E-0010 -0.65283E-0010 -0.56639E-0010
  0.14250E+0005 -0.28743E+0004 -0.88219E-0010 -0.67145E-0010 -0.53346E-0010
  0.14000E+0005 -0.28462E+0004 -0.57472E-0010 -0.30653E-0010 -0.69661E-0010
  0.14043E+0005 -0.28463E+0004 -0.66943E-0010 -0.40817E-0010 -0.67310E-0010
  0.14125E+0005 -0.28465E+0004 -0.79307E-0010 -0.54879E-0010 -0.62078E-0010
  0.14207E+0005 -0.28467E+0004 -0.85485E-0010 -0.63098E-0010 -0.56202E-0010
  0.14250E+0005 -0.28468E+0004 -0.86701E-0010 -0.65464E-0010 -0.52987E-0010
  0.14000E+0005 -0.28316E+0004 -0.54337E-0010 -0.27678E-0010 -0.69307E-0010
  0.14043E+0005 -0.28318E+0004 -0.64272E-0010 -0.38274E-0010 -0.66939E-0010
  0.14125E+0005 -0.28320E+0004 -0.77462E-0010 -0.53054E-0010 -0.61792E-0010
  0.14207E+0005 -0.28322E+0004 -0.84317E-0010 -0.61879E-0010 -0.55972E-0010
  0.14250E+0005 -0.28323E+0004 -0.85818E-0010 -0.64512E-0010 -0.52753E-0010
  0.14250E+0005 -0.29162E+0004 -0.90233E-0010 -0.69381E-0010 -0.53900E-0010
  0.14293E+0005 -0.29163E+0004 -0.89053E-0010 -0.69502E-0010 -0.50554E-0010
  0.14375E+0005 -0.29165E+0004 -0.84580E-0010 -0.67475E-0010 -0.44218E-0010
  0.14457E+0005 -0.29168E+0004 -0.78071E-0010 -0.63307E-0010 -0.38148E-0010
  0.14500E+0005 -0.29169E+0004 -0.74098E-0010 -0.60508E-0010 -0.35100E-0010
  0.14250E+0005 -0.29017E+0004 -0.89576E-0010 -0.68654E-0010 -0.53702E-0010
  0.14293E+0005 -0.29018E+0004 -0.88636E-0010 -0.68993E-0010 -0.50363E-0010
  0.14375E+0005 -0.29021E+0004 -0.84553E-0010 -0.67325E-0010 -0.44071E-0010
  0.14457E+0005 -0.29024E+0004 -0.78315E-0010 -0.63417E-0010 -0.38023E-0010
  0.14500E+0005 -0.29025E+0004 -0.74440E-0010 -0.60715E-0010 -0.34976E-0010
  0.14250E+0005 -0.28743E+0004 -0.88219E-0010 -0.67145E-0010 -0.53346E-0010
  0.14293E+0005 -0.28744E+0004 -0.87752E-0010 -0.67921E-0010 -0.50029E-0010
  0.14375E+0005 -0.28748E+0004 -0.84401E-0010 -0.66940E-0010 -0.43778E-0010
  0.14457E+0005 -0.28751E+0004 -0.78687E-0010 -0.63526E-0010 -0.37777E-0010
  0.14500E+0005 -0.28753E+0004 -0.75014E-0010 -0.61012E-0010 -0.34756E-0010
  0.14250E+0005 -0.28468E+0004 -0.86701E-0010 -0.65464E-0010 -0.52987E-0010
  0.14293E+0005 -0.28470E+0004 -0.86715E-0010 -0.66695E-0010 -0.49677E-0010
  0.14375E+0005 -0.28475E+0004 -0.84121E-0010 -0.66414E-0010 -0.43488E-0010
  0.14457E+0005 -0.28479E+0004 -0.78957E-0010 -0.63523E-0010 -0.37537E-0010
  0.14500E+0005 -0.28481E+0004 -0.75498E-0010 -0.61221E-0010 -0.34532E-0010
  0.14250E+0005 -0.28323E+0004 -0.85818E-0010 -0.64512E-0010 -0.52753E-0010
  0.14293E+0005 -0.28326E+0004 -0.86123E-0010 -0.65996E-0010 -0.49506E-0010
  0.14375E+0005 -0.28331E+0004 -0.83928E-0010 -0.66094E-0010 -0.43333E-0010
  0.14457E+0005 -0.28335E+0004 -0.79073E-0010 -0.63498E-0010 -0.37421E-0010
  0.14500E+0005 -0.28338E+0004 -0.75754E-0010 -0.61327E-0010 -0.34457E-0010
  0.14500E+0005 -0.29169E+0004 -0.74098E-0010 -0.60508E-0010 -0.35100E-0010
  0.14543E+0005 -0.29171E+0004 -0.69852E-0010 -0.57392E-0010 -0.32140E-0010
  0.14625E+0005 -0.29176E+0004 -0.61549E-0010 -0.51091E-0010 -0.26983E-0010
  0.14707E+0005 -0.29180E+0004 -0.53214E-0010 -0.44542E-0010 -0.22367E-0010
  0.14750E+0005 -0.29183E+0004 -0.48939E-0010 -0.41129E-0010 -0.20156E-0010
  0.14500E+0005 -0.29025E+0004 -0.74440E-0010 -0.60715E-0010 -0.34976E-0010
  0.14543E+0005 -0.29028E+0004 -0.70289E-0010 -0.57691E-0010 -0.32044E-0010
  0.14625E+0005 -0.29033E+0004 -0.62065E-0010 -0.51464E-0010 -0.26894E-0010
  0.14707E+0005 -0.29039E+0004 -0.53774E-0010 -0.44966E-0010 -0.22297E-0010
  0.14750E+0005 -0.29042E+0004 -0.49505E-0010 -0.41553E-0010 -0.20107E-0010
  0.14500E+0005 -0.28753E+0004 -0.75014E-0010 -0.61012E-0010 -0.34756E-0010
  0.14543E+0005 -0.28757E+0004 -0.71043E-0010 -0.58174E-0010 -0.31855E-0010
  0.14625E+0005 -0.28764E+0004 -0.63023E-0010 -0.52156E-0010 -0.26744E-0010
  0.14707E+0005 -0.28770E+0004 -0.54817E-0010 -0.45756E-0010 -0.22176E-0010
  0.14750E+0005 -0.28774E+0004 -0.50559E-0010 -0.42362E-0010 -0.19998E-0010
  0.14500E+0005 -0.28481E+0004 -0.75498E-0010 -0.61221E-0010 -0.34532E-0010
  0.14543E+0005 -0.28486E+0004 -0.71718E-0010 -0.58564E-0010 -0.31681E-0010
  0.14625E+0005 -0.28494E+0004 -0.63926E-0010 -0.52783E-0010 -0.26614E-0010
  0.14707E+0005 -0.28502E+0004 -0.55823E-0010 -0.46512E-0010 -0.22063E-0010
  0.14750E+0005 -0.28506E+0004 -0.51583E-0010 -0.43150E-0010 -0.19894E-0010
  0.14500E+0005 -0.28338E+0004 -0.75754E-0010 -0.61327E-0010 -0.34457E-0010
  0.14543E+0005 -0.28343E+0004 -0.72055E-0010 -0.58751E-0010 -0.31602E-0010
  0.14625E+0005 -0.28352E+0004 -0.64366E-0010 -0.53072E-0010 -0.26542E-0010
  0.14707E+0005 -0.28361E+0004 -0.56361E-0010 -0.46920E-0010 -0.22030E-0010
  0.14750E+0005 -0.28365E+0004 -0.52093E-0010 -0.43539E-0010 -0.19822E-0010
  0.14750E+0005 -0.29183E+0004 -0.48939E-0010 -0.41129E-0010 -0.20156E-0010
  0.14793E+0005 -0.29186E+0004 -0.44774E-0010 -0.37729E-0010 -0.18114E-0010
  0.14875E+0005 -0.29192E+0004 -0.37418E-0010 -0.31721E-0010 -0.14657E-0010
  0.14957E+0005 -0.29198E+0004 -0.30784E-0010 -0.26213E-0010 -0.11720E-0010
  0.15000E+0005 -0.29201E+0004 -0.27615E-0010 -0.23587E-0010 -0.10348E-0010
  0.14750E+0005 -0.29042E+0004 -0.49505E-0010 -0.41553E-0010 -0.20107E-0010
  0.14793E+0005 -0.29045E+0004 -0.45344E-0010 -0.38188E-0010 -0.18056E-0010
  0.14875E+0005 -0.29053E+0004 -0.37941E-0010 -0.32135E-0010 -0.14605E-0010
  0.14957E+0005 -0.29060E+0004 -0.31271E-0010 -0.26617E-0010 -0.11677E-0010
  0.15000E+0005 -0.29064E+0004 -0.28081E-0010 -0.23957E-0010 -0.10336E-0010
  0.14750E+0005 -0.28774E+0004 -0.50559E-0010 -0.42362E-0010 -0.19998E-0010
  0.14793E+0005 -0.28779E+0004 -0.46400E-0010 -0.39023E-0010 -0.17957E-0010
  0.14875E+0005 -0.28788E+0004 -0.38948E-0010 -0.32949E-0010 -0.14526E-0010
  0.14957E+0005 -0.28797E+0004 -0.32198E-0010 -0.27375E-0010 -0.11623E-0010
  0.15000E+0005 -0.28802E+0004 -0.28951E-0010 -0.24657E-0010 -0.10301E-0010
  0.14750E+0005 -0.28506E+0004 -0.51583E-0010 -0.43150E-0010 -0.19894E-0010
  0.14793E+0005 -0.28512E+0004 -0.47431E-0010 -0.39828E-0010 -0.17874E-0010
  0.14875E+0005 -0.28524E+0004 -0.39940E-0010 -0.33735E-0010 -0.14472E-0010
  0.14957E+0005 -0.28535E+0004 -0.33112E-0010 -0.28109E-0010 -0.11586E-0010
  0.15000E+0005 -0.28541E+0004 -0.29808E-0010 -0.25351E-0010 -0.10261E-0010
  0.14750E+0005 -0.28365E+0004 -0.52093E-0010 -0.43539E-0010 -0.19822E-0010
  0.14793E+0005 -0.28372E+0004 -0.47953E-0010 -0.40220E-0010 -0.17835E-0010
  0.14875E+0005 -0.28384E+0004 -0.40460E-0010 -0.34148E-0010 -0.14449E-0010
  0.14957E+0005 -0.28396E+0004 -0.33576E-0010 -0.28468E-0010 -0.11566E-0010
  0.15000E+0005 -0.28403E+0004 -0.30250E-0010 -0.25697E-0010 -0.10246E-0010
  0.15000E+0005 -0.29201E+0004 -0.27615E-0010 -0.23587E-0010 -0.10348E-0010
  0.15043E+0005 -0.29205E+0004 -0.24673E-0010 -0.21099E-0010 -0.91385E-0011
  0.15125E+0005 -0.29212E+0004 -0.19736E-0010 -0.16940E-0010 -0.71417E-0011
  0.15207E+0005 -0.29219E+0004 -0.15582E-0010 -0.13416E-0010 -0.55239E-0011
  0.15250E+0005 -0.29222E+0004 -0.13691E-0010 -0.11790E-0010 -0.48245E-0011
  0.15000E+0005 -0.29064E+0004 -0.28081E-0010 -0.23957E-0010 -0.10336E-0010
  0.15043E+0005 -0.29068E+0004 -0.25113E-0010 -0.21472E-0010 -0.91148E-0011
  0.15125E+0005 -0.29076E+0004 -0.20109E-0010 -0.17251E-0010 -0.71257E-0011
  0.15207E+0005 -0.29084E+0004 -0.15891E-0010 -0.13669E-0010 -0.55129E-0011
  0.15250E+0005 -0.29088E+0004 -0.13972E-0010 -0.12034E-0010 -0.48040E-0011
  0.15000E+0005 -0.28802E+0004 -0.28951E-0010 -0.24657E-0010 -0.10301E-0010
  0.15043E+0005 -0.28808E+0004 -0.25926E-0010 -0.22139E-0010 -0.90761E-0011
  0.15125E+0005 -0.28818E+0004 -0.20812E-0010 -0.17836E-0010 -0.70958E-0011
  0.15207E+0005 -0.28828E+0004 -0.16484E-0010 -0.14165E-0010 -0.54936E-0011
  0.15250E+0005 -0.28833E+0004 -0.14502E-0010 -0.12483E-0010 -0.47765E-0011
  0.15000E+0005 -0.28541E+0004 -0.29808E-0010 -0.25351E-0010 -0.10261E-0010
  0.15043E+0005 -0.28547E+0004 -0.26727E-0010 -0.22795E-0010 -0.90395E-0011
  0.15125E+0005 -0.28560E+0004 -0.21509E-0010 -0.18413E-0010 -0.70722E-0011
  0.15207E+0005 -0.28572E+0004 -0.17079E-0010 -0.14667E-0010 -0.54776E-0011
  0.15250E+0005 -0.28579E+0004 -0.15038E-0010 -0.12937E-0010 -0.47578E-0011
  0.15000E+0005 -0.28403E+0004 -0.30250E-0010 -0.25697E-0010 -0.10246E-0010
  0.15043E+0005 -0.28410E+0004 -0.27144E-0010 -0.23127E-0010 -0.90273E-0011
  0.15125E+0005 -0.28424E+0004 -0.21877E-0010 -0.18710E-0010 -0.70705E-0011
  0.15207E+0005 -0.28437E+0004 -0.17393E-0010 -0.14933E-0010 -0.54688E-0011
  0.15250E+0005 -0.28444E+0004 -0.15322E-0010 -0.13177E-0010 -0.47501E-0011
  0.15250E+0005 -0.29222E+0004 -0.13691E-0010 -0.11790E-0010 -0.48245E-0011
  0.15293E+0005 -0.29225E+0004 -0.11976E-0010 -0.10342E-0010 -0.41607E-0011
  0.15375E+0005 -0.29231E+0004 -0.92189E-0011 -0.79799E-0011 -0.31471E-0011
  0.15457E+0005 -0.29237E+0004 -0.70134E-0011 -0.60845E-0011 -0.23563E-0011
  0.15500E+0005 -0.29240E+0004 -0.60456E-0011 -0.52469E-0011 -0.20210E-0011
  0.15250E+0005 -0.29088E+0004 -0.13972E-0010 -0.12034E-0010 -0.48040E-0011
  0.15293E+0005 -0.29092E+0004 -0.12231E-0010 -0.10558E-0010 -0.41506E-0011
  0.15375E+0005 -0.29098E+0004 -0.94231E-0011 -0.81549E-0011 -0.31358E-0011
  0.15457E+0005 -0.29105E+0004 -0.71758E-0011 -0.62224E-0011 -0.23494E-0011
  0.15500E+0005 -0.29109E+0004 -0.61867E-0011 -0.53698E-0011 -0.20101E-0011
  0.15250E+0005 -0.28833E+0004 -0.14502E-0010 -0.12483E-0010 -0.47765E-0011
  0.15293E+0005 -0.28838E+0004 -0.12716E-0010 -0.10970E-0010 -0.41337E-0011
  0.15375E+0005 -0.28847E+0004 -0.98152E-0011 -0.84824E-0011 -0.31293E-0011
  0.15457E+0005 -0.28855E+0004 -0.74883E-0011 -0.64858E-0011 -0.23437E-0011
  0.15500E+0005 -0.28860E+0004 -0.64614E-0011 -0.55988E-0011 -0.20075E-0011
  0.15250E+0005 -0.28579E+0004 -0.15038E-0010 -0.12937E-0010 -0.47578E-0011
  0.15293E+0005 -0.28584E+0004 -0.13202E-0010 -0.11377E-0010 -0.41243E-0011
  0.15375E+0005 -0.28595E+0004 -0.10210E-0010 -0.88144E-0011 -0.31239E-0011
  0.15457E+0005 -0.28606E+0004 -0.78031E-0011 -0.67514E-0011 -0.23409E-0011
  0.15500E+0005 -0.28611E+0004 -0.67380E-0011 -0.58343E-0011 -0.20030E-0011
  0.15250E+0005 -0.28444E+0004 -0.15322E-0010 -0.13177E-0010 -0.47501E-0011
  0.15293E+0005 -0.28451E+0004 -0.13458E-0010 -0.11588E-0010 -0.41238E-0011
  0.15375E+0005 -0.28462E+0004 -0.10418E-0010 -0.90024E-0011 -0.31092E-0011
  0.15457E+0005 -0.28474E+0004 -0.79705E-0011 -0.68926E-0011 -0.23414E-0011
  0.15500E+0005 -0.28480E+0004 -0.68820E-0011 -0.59603E-0011 -0.19950E-0011
  0.15500E+0005 -0.29240E+0004 -0.60456E-0011 -0.52469E-0011 -0.20210E-0011
  0.15543E+0005 -0.29242E+0004 -0.51912E-0011 -0.45084E-0011 -0.17224E-0011
  0.15625E+0005 -0.29246E+0004 -0.38573E-0011 -0.33567E-0011 -0.12610E-0011
  0.15707E+0005 -0.29250E+0004 -0.28338E-0011 -0.24680E-0011 -0.91598E-0012
  0.15750E+0005 -0.29252E+0004 -0.24072E-0011 -0.20992E-0011 -0.77980E-0012
  0.15500E+0005 -0.29109E+0004 -0.61867E-0011 -0.53698E-0011 -0.20101E-0011
  0.15543E+0005 -0.29111E+0004 -0.53163E-0011 -0.46172E-0011 -0.17148E-0011
  0.15625E+0005 -0.29116E+0004 -0.39538E-0011 -0.34400E-0011 -0.12558E-0011
  0.15707E+0005 -0.29120E+0004 -0.29073E-0011 -0.25319E-0011 -0.91189E-0012
  0.15750E+0005 -0.29123E+0004 -0.24643E-0011 -0.21466E-0011 -0.77173E-0012
  0.15500E+0005 -0.28860E+0004 -0.64614E-0011 -0.55988E-0011 -0.20075E-0011
  0.15543E+0005 -0.28863E+0004 -0.55574E-0011 -0.48238E-0011 -0.17074E-0011
  0.15625E+0005 -0.28869E+0004 -0.41416E-0011 -0.36005E-0011 -0.12530E-0011
  0.15707E+0005 -0.28875E+0004 -0.30516E-0011 -0.26562E-0011 -0.91046E-0012
  0.15750E+0005 -0.28878E+0004 -0.25854E-0011 -0.22510E-0011 -0.76668E-0012
  0.15500E+0005 -0.28611E+0004 -0.67380E-0011 -0.58343E-0011 -0.20030E-0011
  0.15543E+0005 -0.28615E+0004 -0.58013E-0011 -0.50312E-0011 -0.17045E-0011
  0.15625E+0005 -0.28622E+0004 -0.43320E-0011 -0.37618E-0011 -0.12542E-0011
  0.15707E+0005 -0.28629E+0004 -0.31977E-0011 -0.27813E-0011 -0.91155E-0012
  0.15750E+0005 -0.28633E+0004 -0.27125E-0011 -0.23608E-0011 -0.76802E-0012
  0.15500E+0005 -0.28480E+0004 -0.68820E-0011 -0.59603E-0011 -0.19950E-0011
  0.15543E+0005 -0.28484E+0004 -0.59292E-0011 -0.51420E-0011 -0.17001E-0011
  0.15625E+0005 -0.28492E+0004 -0.44311E-0011 -0.38474E-0011 -0.12515E-0011
  0.15707E+0005 -0.28499E+0004 -0.32681E-0011 -0.28438E-0011 -0.90215E-0012
  0.15750E+0005 -0.28504E+0004 -0.27743E-0011 -0.24164E-0011 -0.76039E-0012
  0.15750E+0005 -0.29252E+0004 -0.24072E-0011 -0.20992E-0011 -0.77980E-0012
  0.15793E+0005 -0.29254E+0004 -0.20216E-0011 -0.17637E-0011 -0.64406E-0012
  0.15875E+0005 -0.29257E+0004 -0.14571E-0011 -0.12750E-0011 -0.46046E-0012
  0.15957E+0005 -0.29261E+0004 -0.10340E-0011 -0.90984E-0012 -0.31785E-0012
  0.16000E+0005 -0.29263E+0004 -0.85765E-0012 -0.74840E-0012 -0.26677E-0012
  0.15750E+0005 -0.29123E+0004 -0.24643E-0011 -0.21466E-0011 -0.77173E-0012
  0.15793E+0005 -0.29125E+0004 -0.20757E-0011 -0.18096E-0011 -0.64200E-0012
  0.15875E+0005 -0.29129E+0004 -0.14942E-0011 -0.13066E-0011 -0.45578E-0012
  0.15957E+0005 -0.29133E+0004 -0.10632E-0011 -0.93382E-0012 -0.31748E-0012
  0.16000E+0005 -0.29136E+0004 -0.88508E-0012 -0.77034E-0012 -0.27044E-0012
  0.15750E+0005 -0.28878E+0004 -0.25854E-0011 -0.22510E-0011 -0.76668E-0012
  0.15793E+0005 -0.28881E+0004 -0.21839E-0011 -0.19041E-0011 -0.64134E-0012
  0.15875E+0005 -0.28886E+0004 -0.15721E-0011 -0.13737E-0011 -0.45361E-0012
  0.15957E+0005 -0.28891E+0004 -0.11217E-0011 -0.98121E-0012 -0.32081E-0012
  0.16000E+0005 -0.28894E+0004 -0.93734E-0012 -0.81644E-0012 -0.27314E-0012
  0.15750E+0005 -0.28633E+0004 -0.27125E-0011 -0.23608E-0011 -0.76802E-0012
  0.15793E+0005 -0.28636E+0004 -0.22933E-0011 -0.20003E-0011 -0.64119E-0012
  0.15875E+0005 -0.28643E+0004 -0.16512E-0011 -0.14406E-0011 -0.45376E-0012
  0.15957E+0005 -0.28650E+0004 -0.11794E-0011 -0.10294E-0011 -0.32155E-0012
  0.16000E+0005 -0.28653E+0004 -0.98537E-0012 -0.85824E-0012 -0.27147E-0012
  0.15750E+0005 -0.28504E+0004 -0.27743E-0011 -0.24164E-0011 -0.76039E-0012
  0.15793E+0005 -0.28507E+0004 -0.23505E-0011 -0.20507E-0011 -0.64034E-0012
  0.15875E+0005 -0.28515E+0004 -0.16926E-0011 -0.14747E-0011 -0.45419E-0012
  0.15957E+0005 -0.28522E+0004 -0.12076E-0011 -0.10542E-0011 -0.31784E-0012
  0.16000E+0005 -0.28526E+0004 -0.10136E-0011 -0.89286E-0012 -0.26370E-0012
  0.16000E+0005 -0.29263E+0004 -0.85765E-0012 -0.74840E-0012 -0.26677E-0012
  0.16043E+0005 -0.29266E+0004 -0.71720E-0012 -0.62807E-0012 -0.22517E-0012
  0.16125E+0005 -0.29271E+0004 -0.49826E-0012 -0.44243E-0012 -0.14917E-0012
  0.16207E+0005 -0.29276E+0004 -0.34133E-0012 -0.30064E-0012 -0.10268E-0012
  0.16250E+0005 -0.29279E+0004 -0.27252E-0012 -0.23045E-0012 -0.85901E-0013
  0.16000E+0005 -0.29136E+0004 -0.88508E-0012 -0.77034E-0012 -0.27044E-0012
  0.16043E+0005 -0.29139E+0004 -0.73563E-0012 -0.64405E-0012 -0.22165E-0012
  0.16125E+0005 -0.29145E+0004 -0.51248E-0012 -0.45109E-0012 -0.15158E-0012
  0.16207E+0005 -0.29151E+0004 -0.35407E-0012 -0.31223E-0012 -0.10441E-0012
  0.16250E+0005 -0.29155E+0004 -0.29101E-0012 -0.25157E-0012 -0.91581E-0013
  0.16000E+0005 -0.28894E+0004 -0.93734E-0012 -0.81644E-0012 -0.27314E-0012
  0.16043E+0005 -0.28899E+0004 -0.77654E-0012 -0.67970E-0012 -0.22103E-0012
  0.16125E+0005 -0.28907E+0004 -0.54057E-0012 -0.47540E-0012 -0.15022E-0012
  0.16207E+0005 -0.28915E+0004 -0.37405E-0012 -0.32790E-0012 -0.10549E-0012
  0.16250E+0005 -0.28919E+0004 -0.30833E-0012 -0.27357E-0012 -0.85203E-0013
  0.16000E+0005 -0.28653E+0004 -0.98537E-0012 -0.85824E-0012 -0.27147E-0012
  0.16043E+0005 -0.28658E+0004 -0.81882E-0012 -0.71898E-0012 -0.21916E-0012
  0.16125E+0005 -0.28668E+0004 -0.57034E-0012 -0.50235E-0012 -0.14918E-0012
  0.16207E+0005 -0.28678E+0004 -0.39581E-0012 -0.34799E-0012 -0.10542E-0012
  0.16250E+0005 -0.28683E+0004 -0.31941E-0012 -0.28562E-0012 -0.75886E-0013
  0.16000E+0005 -0.28526E+0004 -0.10136E-0011 -0.89286E-0012 -0.26370E-0012
  0.16043E+0005 -0.28531E+0004 -0.84168E-0012 -0.73591E-0012 -0.22287E-0012
  0.16125E+0005 -0.28542E+0004 -0.58416E-0012 -0.51105E-0012 -0.15027E-0012
  0.16207E+0005 -0.28553E+0004 -0.40606E-0012 -0.35792E-0012 -0.10350E-0012
  0.16250E+0005 -0.28558E+0004 -0.33525E-0012 -0.30686E-0012 -0.75976E-0013
  0.16250E+0005 -0.29279E+0004 -0.27252E-0012 -0.23045E-0012 -0.85901E-0013
  0.16293E+0005 -0.29283E+0004 -0.22314E-0012 -0.18518E-0012 -0.74516E-0013
  0.16375E+0005 -0.29289E+0004 -0.15252E-0012 -0.12851E-0012 -0.50584E-0013
  0.16457E+0005 -0.29295E+0004 -0.10328E-0012 -0.85483E-0013 -0.36991E-0013
  0.16500E+0005 -0.29299E+0004 -0.76799E-0013 -0.68080E-0013 -0.17857E-0013
  0.16250E+0005 -0.29155E+0004 -0.29101E-0012 -0.25157E-0012 -0.91581E-0013
  0.16293E+0005 -0.29159E+0004 -0.23580E-0012 -0.20983E-0012 -0.66876E-0013
  0.16375E+0005 -0.29166E+0004 -0.15878E-0012 -0.13692E-0012 -0.49061E-0013
  0.16457E+0005 -0.29174E+0004 -0.10381E-0012 -0.89217E-0013 -0.30459E-0013
  0.16500E+0005 -0.29178E+0004 -0.87205E-0013 -0.80666E-0013 -0.22928E-0013
  0.16250E+0005 -0.28919E+0004 -0.30833E-0012 -0.27357E-0012 -0.85203E-0013
  0.16293E+0005 -0.28924E+0004 -0.25110E-0012 -0.22665E-0012 -0.64739E-0013
  0.16375E+0005 -0.28933E+0004 -0.16760E-0012 -0.14961E-0012 -0.43066E-0013
  0.16457E+0005 -0.28943E+0004 -0.11193E-0012 -0.99099E-0013 -0.29308E-0013
  0.16500E+0005 -0.28948E+0004 -0.92198E-0013 -0.80248E-0013 -0.27398E-0013
  0.16250E+0005 -0.28683E+0004 -0.31941E-0012 -0.28562E-0012 -0.75886E-0013
  0.16293E+0005 -0.28689E+0004 -0.26337E-0012 -0.23171E-0012 -0.68176E-0013
  0.16375E+0005 -0.28701E+0004 -0.17622E-0012 -0.15383E-0012 -0.44872E-0013
  0.16457E+0005 -0.28713E+0004 -0.12098E-0012 -0.10670E-0012 -0.32333E-0013
  0.16500E+0005 -0.28719E+0004 -0.98477E-0013 -0.88851E-0013 -0.25292E-0013
  0.16250E+0005 -0.28558E+0004 -0.33525E-0012 -0.30686E-0012 -0.75976E-0013
  0.16293E+0005 -0.28565E+0004 -0.27334E-0012 -0.23634E-0012 -0.75015E-0013
  0.16375E+0005 -0.28578E+0004 -0.18176E-0012 -0.15334E-0012 -0.50604E-0013
  0.16457E+0005 -0.28591E+0004 -0.12453E-0012 -0.10856E-0012 -0.33630E-0013
  0.16500E+0005 -0.28598E+0004 -0.10281E-0012 -0.10255E-0012 -0.16935E-0013
  0.16500E+0005 -0.29299E+0004 -0.76799E-0013 -0.68080E-0013 -0.17857E-0013
  0.16543E+0005 -0.29302E+0004 -0.53546E-0013 -0.38127E-0013 -0.14621E-0013
  0.16625E+0005 -0.29309E+0004 -0.43183E-0013 -0.32836E-0013 -0.18050E-0013
  0.16707E+0005 -0.29315E+0004 -0.28386E-0013 -0.20407E-0013 -0.13439E-0013
  0.16750E+0005 -0.29319E+0004 -0.23240E-0013 -0.17728E-0013 -0.10571E-0013
  0.16500E+0005 -0.29178E+0004 -0.87205E-0013 -0.80666E-0013 -0.22928E-0013
  0.16543E+0005 -0.29182E+0004 -0.67389E-0013 -0.53736E-0013 -0.24118E-0013
  0.16625E+0005 -0.29189E+0004 -0.43977E-0013 -0.36430E-0013 -0.14341E-0013
  0.16707E+0005 -0.29197E+0004 -0.29304E-0013 -0.22155E-0013 -0.12411E-0013
  0.16750E+0005 -0.29201E+0004 -0.22036E-0013 -0.12709E-0013 -0.12302E-0013
  0.16500E+0005 -0.28948E+0004 -0.92198E-0013 -0.80248E-0013 -0.27398E-0013
  0.16543E+0005 -0.28953E+0004 -0.72392E-0013 -0.59175E-0013 -0.23893E-0013
  0.16625E+0005 -0.28963E+0004 -0.46709E-0013 -0.42846E-0013 -0.10110E-0013
  0.16707E+0005 -0.28973E+0004 -0.27620E-0013 -0.20495E-0013 -0.85442E-0014
  0.16750E+0005 -0.28978E+0004 -0.19215E-0013 -0.11187E-0013 -0.64671E-0014
  0.16500E+0005 -0.28719E+0004 -0.98477E-0013 -0.88851E-0013 -0.25292E-0013
  0.16543E+0005 -0.28725E+0004 -0.74442E-0013 -0.63762E-0013 -0.18454E-0013
  0.16625E+0005 -0.28737E+0004 -0.49317E-0013 -0.43064E-0013 -0.11767E-0013
  0.16707E+0005 -0.28749E+0004 -0.31294E-0013 -0.25308E-0013 -0.88586E-0014
  0.16750E+0005 -0.28755E+0004 -0.22721E-0013 -0.16854E-0013 -0.60405E-0014
  0.16500E+0005 -0.28598E+0004 -0.10281E-0012 -0.10255E-0012 -0.16935E-0013
  0.16543E+0005 -0.28605E+0004 -0.81440E-0013 -0.80714E-0013 -0.12874E-0013
  0.16625E+0005 -0.28618E+0004 -0.51450E-0013 -0.36935E-0013 -0.20416E-0013
  0.16707E+0005 -0.28631E+0004 -0.32057E-0013 -0.27488E-0013 -0.70351E-0014
  0.16750E+0005 -0.28637E+0004 -0.25406E-0013 -0.24322E-0013 -0.30073E-0014
  0.16750E+0005 -0.29319E+0004 -0.23240E-0013 -0.17728E-0013 -0.10571E-0013
  0.16793E+0005 -0.29322E+0004 -0.17971E-0013 -0.18049E-0013 -0.36145E-0014
  0.16875E+0005 -0.29328E+0004 -0.12097E-0013 -0.11505E-0013 -0.36009E-0014
  0.16957E+0005 -0.29334E+0004 -0.45891E-0014  0.53455E-0014 -0.87733E-0014
  0.17000E+0005 -0.29337E+0004 -0.85283E-0014 -0.10454E-0013 -0.21226E-0014
  0.16750E+0005 -0.29201E+0004 -0.22036E-0013 -0.12709E-0013 -0.12302E-0013
  0.16793E+0005 -0.29205E+0004 -0.20240E-0013 -0.21311E-0013 -0.41628E-0014
  0.16875E+0005 -0.29212E+0004 -0.13768E-0013 -0.13102E-0013 -0.48850E-0014
  0.16957E+0005 -0.29219E+0004 -0.59268E-0014 -0.46526E-0014 -0.11772E-0014
  0.17000E+0005 -0.29223E+0004 -0.29105E-0014 -0.65094E-0015 -0.45758E-0015
  0.16750E+0005 -0.28978E+0004 -0.19215E-0013 -0.11187E-0013 -0.64671E-0014
  0.16793E+0005 -0.28983E+0004 -0.19273E-0013 -0.20312E-0013 -0.18320E-0014
  0.16875E+0005 -0.28992E+0004 -0.12627E-0013 -0.10532E-0013 -0.42891E-0014
  0.16957E+0005 -0.29001E+0004 -0.69637E-0014 -0.45601E-0014 -0.27881E-0014
  0.17000E+0005 -0.29006E+0004  0.90666E-0015  0.64374E-0014  0.48859E-0015
  0.16750E+0005 -0.28755E+0004 -0.22721E-0013 -0.16854E-0013 -0.60405E-0014
  0.16793E+0005 -0.28761E+0004 -0.19089E-0013 -0.18268E-0013 -0.20796E-0014
  0.16875E+0005 -0.28772E+0004 -0.11965E-0013 -0.85898E-0014 -0.40375E-0014
  0.16957E+0005 -0.28783E+0004 -0.80432E-0014 -0.69246E-0014 -0.20224E-0014
  0.17000E+0005 -0.28789E+0004 -0.32240E-0014 -0.37673E-0014  0.29036E-0014
  0.16750E+0005 -0.28637E+0004 -0.25406E-0013 -0.24322E-0013 -0.30073E-0014
  0.16793E+0005 -0.28644E+0004 -0.20169E-0013 -0.86803E-0014 -0.13058E-0013
  0.16875E+0005 -0.28656E+0004 -0.13935E-0013 -0.81741E-0014 -0.79102E-0014
  0.16957E+0005 -0.28668E+0004 -0.10683E-0013 -0.16730E-0013  0.28183E-0014
  0.17000E+0005 -0.28674E+0004 -0.53497E-0014 -0.58220E-0014  0.90289E-0015
  0.17000E+0005 -0.29337E+0004 -0.85283E-0014 -0.10454E-0013 -0.21226E-0014
  0.17043E+0005 -0.29340E+0004 -0.38986E-0014 -0.71773E-0014  0.29005E-0014
  0.17125E+0005 -0.29345E+0004  0.28372E-0015 -0.12972E-0014  0.40280E-0014
  0.17207E+0005 -0.29350E+0004  0.17440E-0014  0.59026E-0014 -0.10981E-0014
  0.17250E+0005 -0.29353E+0004 -0.43055E-0014 -0.13733E-0013  0.61706E-0014
  0.17000E+0005 -0.29223E+0004 -0.29105E-0014 -0.65094E-0015 -0.45758E-0015
  0.17043E+0005 -0.29226E+0004 -0.43845E-0014 -0.11577E-0014 -0.39005E-0014
  0.17125E+0005 -0.29232E+0004 -0.27191E-0014 -0.39420E-0014  0.74112E-0015
  0.17207E+0005 -0.29238E+0004 -0.83253E-0015 -0.12585E-0014  0.92397E-0015
  0.17250E+0005 -0.29241E+0004 -0.85915E-0015 -0.34201E-0015 -0.29016E-0015
  0.17000E+0005 -0.29006E+0004  0.90666E-0015  0.64374E-0014  0.48859E-0015
  0.17043E+0005 -0.29010E+0004 -0.41183E-0014 -0.61855E-0015 -0.35406E-0014
  0.17125E+0005 -0.29017E+0004 -0.37376E-0014 -0.39392E-0014 -0.10885E-0014
  0.17207E+0005 -0.29025E+0004 -0.47193E-0016  0.14456E-0014 -0.11440E-0015
  0.17250E+0005 -0.29029E+0004  0.71088E-0015  0.38992E-0014 -0.13752E-0014
  0.17000E+0005 -0.28789E+0004 -0.32240E-0014 -0.37673E-0014  0.29036E-0014
  0.17043E+0005 -0.28794E+0004 -0.26467E-0014 -0.18645E-0014  0.99361E-0015
  0.17125E+0005 -0.28803E+0004 -0.34704E-0014 -0.20664E-0014 -0.22323E-0014
  0.17207E+0005 -0.28812E+0004  0.12021E-0014  0.48405E-0014 -0.98932E-0015
  0.17250E+0005 -0.28817E+0004  0.10142E-0014  0.14848E-0014  0.16408E-0014
  0.17000E+0005 -0.28674E+0004 -0.53497E-0014 -0.58220E-0014  0.90289E-0015
  0.17043E+0005 -0.28680E+0004 -0.19904E-0014 -0.20429E-0014  0.26362E-0014
  0.17125E+0005 -0.28690E+0004 -0.31731E-0014 -0.20518E-0014 -0.15431E-0014
  0.17207E+0005 -0.28700E+0004  0.84265E-0015  0.30253E-0014  0.14231E-0015
  0.17250E+0005 -0.28706E+0004  0.45867E-0014  0.78025E-0014  0.24381E-0014
  0.17250E+0005 -0.29353E+0004 -0.43055E-0014 -0.13733E-0013  0.61706E-0014
  0.17293E+0005 -0.29355E+0004 -0.12393E-0014  0.31964E-0014 -0.49622E-0014
  0.17375E+0005 -0.29359E+0004 -0.18873E-0014 -0.67152E-0014  0.31211E-0014
  0.17457E+0005 -0.29363E+0004 -0.71985E-0015 -0.29754E-0014  0.12761E-0014
  0.17500E+0005 -0.29366E+0004 -0.10817E-0014 -0.65055E-0014  0.39533E-0014
  0.17250E+0005 -0.29241E+0004 -0.85915E-0015 -0.34201E-0015 -0.29016E-0015
  0.17293E+0005 -0.29244E+0004 -0.12536E-0014 -0.42302E-0015 -0.13104E-0014
  0.17375E+0005 -0.29249E+0004 -0.21325E-0014 -0.46754E-0014  0.62260E-0015
  0.17457E+0005 -0.29253E+0004  0.35876E-0015 -0.25155E-0014  0.29533E-0014
  0.17500E+0005 -0.29256E+0004  0.69148E-0015  0.99043E-0015 -0.39227E-0016
  0.17250E+0005 -0.29029E+0004  0.71088E-0015  0.38992E-0014 -0.13752E-0014
  0.17293E+0005 -0.29033E+0004  0.88724E-0016 -0.18972E-0015  0.11778E-0014
  0.17375E+0005 -0.29039E+0004 -0.17086E-0014 -0.39087E-0014  0.77601E-0015
  0.17457E+0005 -0.29045E+0004 -0.91509E-0015 -0.53344E-0014  0.31490E-0014
  0.17500E+0005 -0.29048E+0004  0.64720E-0015  0.24677E-0014 -0.16279E-0014
  0.17250E+0005 -0.28817E+0004  0.10142E-0014  0.14848E-0014  0.16408E-0014
  0.17293E+0005 -0.28821E+0004 -0.13167E-0015 -0.17174E-0016  0.57688E-0015
  0.17375E+0005 -0.28829E+0004 -0.31828E-0015 -0.15916E-0014  0.12250E-0014
  0.17457E+0005 -0.28837E+0004 -0.11115E-0014 -0.33793E-0014  0.85051E-0015
  0.17500E+0005 -0.28841E+0004 -0.42234E-0015 -0.11256E-0014 -0.90146E-0016
  0.17250E+0005 -0.28706E+0004  0.45867E-0014  0.78025E-0014  0.24381E-0014
  0.17293E+0005 -0.28710E+0004  0.89455E-0015  0.33542E-0014 -0.71806E-0015
  0.17375E+0005 -0.28718E+0004 -0.29851E-0014 -0.10124E-0013  0.44029E-0014
  0.17457E+0005 -0.28727E+0004 -0.67660E-0015 -0.34208E-0014  0.18054E-0014
  0.17500E+0005 -0.28731E+0004  0.31674E-0015 -0.23741E-0014  0.25864E-0014
  0.17500E+0005 -0.29366E+0004 -0.10817E-0014 -0.65055E-0014  0.39533E-0014
  0.17543E+0005 -0.29367E+0004  0.48216E-0015  0.37458E-0014 -0.33861E-0014
  0.17625E+0005 -0.29370E+0004  0.29895E-0015  0.96520E-0015 -0.85241E-0015
  0.17707E+0005 -0.29374E+0004  0.21742E-0014  0.23774E-0014  0.16924E-0014
  0.17750E+0005 -0.29375E+0004  0.60063E-0015  0.14067E-0014 -0.61672E-0015
  0.17500E+0005 -0.29256E+0004  0.69148E-0015  0.99043E-0015 -0.39227E-0016
  0.17543E+0005 -0.29258E+0004  0.42168E-0015  0.14410E-0014 -0.11724E-0014
  0.17625E+0005 -0.29262E+0004  0.12130E-0014  0.20039E-0014 -0.15010E-0016
  0.17707E+0005 -0.29266E+0004  0.72497E-0015  0.13922E-0014 -0.28195E-0015
  0.17750E+0005 -0.29268E+0004 -0.86642E-0015 -0.13675E-0014 -0.78502E-0015
  0.17500E+0005 -0.29048E+0004  0.64720E-0015  0.24677E-0014 -0.16279E-0014
  0.17543E+0005 -0.29051E+0004  0.49304E-0015  0.46854E-0015 -0.12674E-0016
  0.17625E+0005 -0.29056E+0004  0.16668E-0014  0.24125E-0014  0.41263E-0015
  0.17707E+0005 -0.29061E+0004  0.57652E-0015  0.64068E-0016  0.78279E-0015
  0.17750E+0005 -0.29063E+0004 -0.65041E-0015 -0.32128E-0014  0.15837E-0014
  0.17500E+0005 -0.28841E+0004 -0.42234E-0015 -0.11256E-0014 -0.90146E-0016
  0.17543E+0005 -0.28844E+0004  0.36002E-0016 -0.33731E-0015 -0.98088E-0016
  0.17625E+0005 -0.28850E+0004  0.93613E-0015  0.62116E-0015  0.68437E-0015
  0.17707E+0005 -0.28856E+0004  0.76700E-0015 -0.33684E-0015  0.14950E-0014
  0.17750E+0005 -0.28859E+0004  0.19254E-0014  0.13564E-0014  0.19918E-0014
  0.17500E+0005 -0.28731E+0004  0.31674E-0015 -0.23741E-0014  0.25864E-0014
  0.17543E+0005 -0.28734E+0004  0.37458E-0015 -0.15623E-0015  0.43113E-0015
  0.17625E+0005 -0.28741E+0004  0.16162E-0014  0.17019E-0014  0.95182E-0015
  0.17707E+0005 -0.28747E+0004  0.46212E-0015 -0.24923E-0015  0.77673E-0015
  0.17750E+0005 -0.28751E+0004  0.19612E-0014  0.27902E-0014  0.47692E-0015
  0.17750E+0005 -0.29375E+0004  0.60063E-0015  0.14067E-0014 -0.61672E-0015
  0.17793E+0005 -0.29377E+0004  0.14939E-0014  0.20527E-0014  0.38928E-0015
  0.17875E+0005 -0.29379E+0004  0.10328E-0014  0.13263E-0014  0.36764E-0015
  0.17957E+0005 -0.29382E+0004  0.64649E-0015  0.19247E-0015  0.37753E-0015
  0.18000E+0005 -0.29384E+0004  0.23880E-0015 -0.19273E-0015  0.91832E-0017
  0.17750E+0005 -0.29268E+0004 -0.86642E-0015 -0.13675E-0014 -0.78502E-0015
  0.17793E+0005 -0.29269E+0004  0.75483E-0015  0.16286E-0014 -0.66526E-0015
  0.17875E+0005 -0.29272E+0004  0.10272E-0014  0.19258E-0014 -0.28695E-0015
  0.17957E+0005 -0.29275E+0004  0.88007E-0015  0.90080E-0015  0.13386E-0015
  0.18000E+0005 -0.29277E+0004  0.29501E-0015 -0.63538E-0016 -0.11213E-0016
  0.17750E+0005 -0.29063E+0004 -0.65041E-0015 -0.32128E-0014  0.15837E-0014
  0.17793E+0005 -0.29065E+0004  0.16836E-0015  0.98205E-0016 -0.18614E-0015
  0.17875E+0005 -0.29069E+0004  0.95923E-0015  0.19419E-0014 -0.47505E-0015
  0.17957E+0005 -0.29073E+0004  0.64011E-0015  0.48861E-0015  0.12823E-0015
  0.18000E+0005 -0.29075E+0004  0.68036E-0015  0.10254E-0014 -0.30832E-0015
  0.17750E+0005 -0.28859E+0004  0.19254E-0014  0.13564E-0014  0.19918E-0014
  0.17793E+0005 -0.28861E+0004  0.81043E-0015  0.62775E-0015  0.57032E-0015
  0.17875E+0005 -0.28866E+0004  0.86874E-0015  0.15618E-0014 -0.32018E-0015
  0.17957E+0005 -0.28871E+0004  0.69150E-0015  0.78204E-0015  0.26644E-0016
  0.18000E+0005 -0.28874E+0004  0.10702E-0014  0.16972E-0014 -0.22580E-0015
  0.17750E+0005 -0.28751E+0004  0.19612E-0014  0.27902E-0014  0.47692E-0015
  0.17793E+0005 -0.28754E+0004 -0.15334E-0015 -0.10302E-0014  0.22293E-0015
  0.17875E+0005 -0.28759E+0004  0.22979E-0015  0.23751E-0015 -0.30770E-0015
  0.17957E+0005 -0.28764E+0004  0.90360E-0015  0.12512E-0014 -0.45027E-0016
  0.18000E+0005 -0.28767E+0004  0.20362E-0014  0.39858E-0014 -0.61697E-0015
  0.18000E+0005 -0.29384E+0004  0.23880E-0015 -0.19273E-0015  0.91832E-0017
  0.18043E+0005 -0.29385E+0004  0.72356E-0015  0.11315E-0014 -0.40881E-0015
  0.18125E+0005 -0.29388E+0004  0.50411E-0015  0.87099E-0015 -0.21817E-0015
  0.18207E+0005 -0.29391E+0004  0.48397E-0015  0.30787E-0015  0.55418E-0015
  0.18250E+0005 -0.29392E+0004  0.25909E-0015  0.23798E-0014 -0.18025E-0014
  0.18000E+0005 -0.29277E+0004  0.29501E-0015 -0.63538E-0016 -0.11213E-0016
  0.18043E+0005 -0.29279E+0004  0.71289E-0015  0.10663E-0014 -0.33500E-0015
  0.18125E+0005 -0.29282E+0004  0.53540E-0015  0.10072E-0014 -0.32520E-0015
  0.18207E+0005 -0.29286E+0004  0.47467E-0015  0.12272E-0014 -0.37029E-0015
  0.18250E+0005 -0.29287E+0004  0.63373E-0015  0.26909E-0014 -0.13287E-0014
  0.18000E+0005 -0.29075E+0004  0.68036E-0015  0.10254E-0014 -0.30832E-0015
  0.18043E+0005 -0.29078E+0004  0.73327E-0015  0.11439E-0014 -0.30480E-0015
  0.18125E+0005 -0.29082E+0004  0.57405E-0015  0.10781E-0014 -0.29431E-0015
  0.18207E+0005 -0.29086E+0004  0.36712E-0015  0.95145E-0015 -0.25452E-0015
  0.18250E+0005 -0.29088E+0004  0.75301E-0015  0.15629E-0014  0.17916E-0016
  0.18000E+0005 -0.28874E+0004  0.10702E-0014  0.16972E-0014 -0.22580E-0015
  0.18043E+0005 -0.28876E+0004  0.79544E-0015  0.12645E-0014 -0.32610E-0015
  0.18125E+0005 -0.28882E+0004  0.50728E-0015  0.10634E-0014 -0.35915E-0015
  0.18207E+0005 -0.28887E+0004  0.59208E-0015  0.86023E-0015  0.28061E-0015
  0.18250E+0005 -0.28889E+0004  0.20570E-0015  0.83762E-0015 -0.52603E-0015
  0.18000E+0005 -0.28767E+0004  0.20362E-0014  0.39858E-0014 -0.61697E-0015
  0.18043E+0005 -0.28770E+0004  0.72446E-0015  0.12668E-0014 -0.44583E-0015
  0.18125E+0005 -0.28776E+0004  0.29825E-0015  0.10264E-0014 -0.73967E-0015
  0.18207E+0005 -0.28782E+0004  0.74834E-0015  0.12698E-0014  0.20833E-0015
  0.18250E+0005 -0.28785E+0004  0.38510E-0015 -0.13931E-0014  0.19904E-0014
  0.18250E+0005 -0.29392E+0004  0.25909E-0015  0.23798E-0014 -0.18025E-0014
  0.18293E+0005 -0.29394E+0004  0.51573E-0015  0.20716E-0014 -0.82377E-0015
  0.18375E+0005 -0.29397E+0004  0.23958E-0015  0.10511E-0014 -0.14609E-0015
  0.18457E+0005 -0.29401E+0004  0.50779E-0015  0.48546E-0015  0.10597E-0014
  0.18500E+0005 -0.29402E+0004  0.44341E-0015  0.22373E-0014 -0.66111E-0015
  0.18250E+0005 -0.29287E+0004  0.63373E-0015  0.26909E-0014 -0.13287E-0014
  0.18293E+0005 -0.29289E+0004  0.40416E-0015  0.18778E-0014 -0.88258E-0015
  0.18375E+0005 -0.29293E+0004  0.38172E-0015  0.17400E-0015  0.10070E-0014
  0.18457E+0005 -0.29297E+0004 -0.23948E-0015 -0.16462E-0015  0.23327E-0015
  0.18500E+0005 -0.29299E+0004  0.57644E-0016 -0.61048E-0015  0.13587E-0014
  0.18250E+0005 -0.29088E+0004  0.75301E-0015  0.15629E-0014  0.17916E-0016
  0.18293E+0005 -0.29091E+0004  0.12517E-0015  0.13845E-0014 -0.10033E-0014
  0.18375E+0005 -0.29096E+0004  0.14001E-0015  0.79889E-0015 -0.11437E-0015
  0.18457E+0005 -0.29101E+0004  0.27379E-0015  0.14754E-0014 -0.44185E-0015
  0.18500E+0005 -0.29104E+0004 -0.91669E-0016 -0.99879E-0015  0.13934E-0014
  0.18250E+0005 -0.28889E+0004  0.20570E-0015  0.83762E-0015 -0.52603E-0015
  0.18293E+0005 -0.28893E+0004  0.25750E-0015  0.12679E-0014 -0.69549E-0015
  0.18375E+0005 -0.28899E+0004 -0.12072E-0015  0.89531E-0015 -0.80152E-0015
  0.18457E+0005 -0.28905E+0004  0.80174E-0015  0.20520E-0014  0.79263E-0016
  0.18500E+0005 -0.28908E+0004 -0.57679E-0015 -0.10213E-0014  0.39488E-0015
  0.18250E+0005 -0.28785E+0004  0.38510E-0015 -0.13931E-0014  0.19904E-0014
  0.18293E+0005 -0.28788E+0004  0.53277E-0015  0.13149E-0014 -0.17459E-0015
  0.18375E+0005 -0.28795E+0004 -0.35874E-0016  0.75511E-0015 -0.52262E-0015
  0.18457E+0005 -0.28801E+0004 -0.40188E-0015 -0.19069E-0015 -0.62885E-0016
  0.18500E+0005 -0.28805E+0004  0.41870E-0015  0.91997E-0015  0.40992E-0015
  0.18500E+0005 -0.29402E+0004  0.44341E-0015  0.22373E-0014 -0.66111E-0015
  0.18543E+0005 -0.29404E+0004  0.38441E-0015  0.87328E-0015  0.54914E-0015
  0.18625E+0005 -0.29408E+0004 -0.64997E-0015  0.17164E-0014 -0.22313E-0014
  0.18707E+0005 -0.29412E+0004 -0.27651E-0016  0.12364E-0015  0.67925E-0015
  0.18750E+0005 -0.29414E+0004  0.98902E-0015  0.42468E-0014 -0.14361E-0014
  0.18500E+0005 -0.29299E+0004  0.57644E-0016 -0.61048E-0015  0.13587E-0014
  0.18543E+0005 -0.29301E+0004  0.26731E-0016 -0.90455E-0015  0.15922E-0014
  0.18625E+0005 -0.29306E+0004 -0.97354E-0015 -0.89788E-0015 -0.31279E-0015
  0.18707E+0005 -0.29310E+0004 -0.12171E-0014 -0.50987E-0015 -0.11147E-0014
  0.18750E+0005 -0.29312E+0004  0.63945E-0015  0.28457E-0014 -0.72609E-0015
  0.18500E+0005 -0.29104E+0004 -0.91669E-0016 -0.99879E-0015  0.13934E-0014
  0.18543E+0005 -0.29106E+0004  0.11496E-0015  0.11702E-0015  0.68829E-0015
  0.18625E+0005 -0.29112E+0004 -0.50158E-0015 -0.88929E-0015  0.51865E-0015
  0.18707E+0005 -0.29117E+0004 -0.71220E-0015  0.39709E-0015 -0.10756E-0014
  0.18750E+0005 -0.29120E+0004  0.16834E-0015 -0.32723E-0015  0.15129E-0014
  0.18500E+0005 -0.28908E+0004 -0.57679E-0015 -0.10213E-0014  0.39488E-0015
  0.18543E+0005 -0.28911E+0004  0.29404E-0015  0.15909E-0014 -0.47368E-0015
  0.18625E+0005 -0.28918E+0004 -0.76818E-0016  0.42600E-0015 -0.63511E-0017
  0.18707E+0005 -0.28925E+0004 -0.43641E-0015  0.41206E-0015 -0.52073E-0015
  0.18750E+0005 -0.28928E+0004 -0.12555E-0015 -0.49275E-0015  0.10851E-0014
  0.18500E+0005 -0.28805E+0004  0.41870E-0015  0.91997E-0015  0.40992E-0015
  0.18543E+0005 -0.28809E+0004  0.16481E-0015 -0.26460E-0015  0.11008E-0014
  0.18625E+0005 -0.28816E+0004 -0.42590E-0015 -0.12755E-0014  0.98930E-0015
  0.18707E+0005 -0.28823E+0004 -0.13242E-0014 -0.37260E-0015 -0.15028E-0014
  0.18750E+0005 -0.28827E+0004 -0.10710E-0014 -0.39949E-0014  0.26768E-0014
  0.18750E+0005 -0.29414E+0004  0.98902E-0015  0.42468E-0014 -0.14361E-0014
  0.18793E+0005 -0.29415E+0004 -0.29919E-0017  0.97756E-0015 -0.17082E-0015
  0.18875E+0005 -0.29419E+0004 -0.83305E-0015 -0.10864E-0014  0.22289E-0015
  0.18957E+0005 -0.29422E+0004  0.12718E-0015  0.46808E-0014 -0.37016E-0014
  0.19000E+0005 -0.29424E+0004  0.89094E-0015  0.23072E-0014  0.17747E-0015
  0.18750E+0005 -0.29312E+0004  0.63945E-0015  0.28457E-0014 -0.72609E-0015
  0.18793E+0005 -0.29314E+0004  0.54526E-0015  0.25575E-0014 -0.65757E-0015
  0.18875E+0005 -0.29319E+0004 -0.42594E-0015  0.94403E-0015 -0.10145E-0014
  0.18957E+0005 -0.29323E+0004 -0.29123E-0015  0.10424E-0014 -0.89486E-0015
  0.19000E+0005 -0.29325E+0004  0.46893E-0015  0.18700E-0014 -0.22382E-0015
  0.18750E+0005 -0.29120E+0004  0.16834E-0015 -0.32723E-0015  0.15129E-0014
  0.18793E+0005 -0.29123E+0004  0.47357E-0015  0.17724E-0014 -0.16497E-0016
  0.18875E+0005 -0.29128E+0004 -0.13301E-0015  0.13492E-0014 -0.84888E-0015
  0.18957E+0005 -0.29134E+0004 -0.30899E-0015  0.10259E-0014 -0.92546E-0015
  0.19000E+0005 -0.29136E+0004 -0.10060E-0014 -0.29256E-0014  0.16004E-0014
  0.18750E+0005 -0.28928E+0004 -0.12555E-0015 -0.49275E-0015  0.10851E-0014
  0.18793E+0005 -0.28932E+0004  0.42281E-0015  0.90895E-0015  0.72604E-0015
  0.18875E+0005 -0.28938E+0004  0.56585E-0016  0.19010E-0014 -0.10294E-0014
  0.18957E+0005 -0.28945E+0004 -0.32541E-0015  0.10831E-0014 -0.10226E-0014
  0.19000E+0005 -0.28948E+0004 -0.33229E-0015 -0.11837E-0014  0.11796E-0014
  0.18750E+0005 -0.28827E+0004 -0.10710E-0014 -0.39949E-0014  0.26768E-0014
  0.18793E+0005 -0.28831E+0004  0.24563E-0015  0.24335E-0014 -0.11617E-0014
  0.18875E+0005 -0.28838E+0004 -0.24624E-0015  0.21595E-0014 -0.18979E-0014
  0.18957E+0005 -0.28845E+0004  0.11918E-0014  0.32513E-0014 -0.14205E-0015
  0.19000E+0005 -0.28849E+0004  0.51684E-0015  0.50546E-0015  0.11720E-0014
  0.19000E+0005 -0.29424E+0004  0.89094E-0015  0.23072E-0014  0.17747E-0015
  0.19043E+0005 -0.29426E+0004 -0.10673E-0014 -0.19067E-0014  0.42054E-0015
  0.19125E+0005 -0.29428E+0004 -0.41390E-0017  0.65935E-0015 -0.87518E-0016
  0.19207E+0005 -0.29431E+0004 -0.15715E-0014 -0.32631E-0014  0.61763E-0015
  0.19250E+0005 -0.29433E+0004  0.66406E-0015  0.27083E-0014 -0.10035E-0014
  0.19000E+0005 -0.29325E+0004  0.46893E-0015  0.18700E-0014 -0.22382E-0015
  0.19043E+0005 -0.29327E+0004 -0.79940E-0015 -0.14614E-0014  0.51055E-0015
  0.19125E+0005 -0.29330E+0004 -0.50477E-0015 -0.11725E-0014  0.72874E-0015
  0.19207E+0005 -0.29333E+0004 -0.73020E-0015 -0.70717E-0015 -0.25362E-0015
  0.19250E+0005 -0.29335E+0004 -0.23549E-0015  0.10133E-0014 -0.10714E-0014
  0.19000E+0005 -0.29136E+0004 -0.10060E-0014 -0.29256E-0014  0.16004E-0014
  0.19043E+0005 -0.29139E+0004 -0.81185E-0015 -0.14210E-0014  0.43493E-0015
  0.19125E+0005 -0.29143E+0004 -0.39460E-0015 -0.99433E-0015  0.75880E-0015
  0.19207E+0005 -0.29147E+0004 -0.34439E-0015 -0.47415E-0015  0.28380E-0015
  0.19250E+0005 -0.29149E+0004 -0.13738E-0014 -0.27436E-0014  0.42616E-0015
  0.19000E+0005 -0.28948E+0004 -0.33229E-0015 -0.11837E-0014  0.11796E-0014
  0.19043E+0005 -0.28951E+0004 -0.80953E-0015 -0.88785E-0015 -0.10152E-0015
  0.19125E+0005 -0.28956E+0004 -0.36016E-0015 -0.31513E-0015  0.14277E-0015
  0.19207E+0005 -0.28960E+0004 -0.40919E-0015 -0.61027E-0015  0.28089E-0015
  0.19250E+0005 -0.28963E+0004 -0.68230E-0015 -0.18564E-0014  0.92444E-0015
  0.19000E+0005 -0.28849E+0004  0.51684E-0015  0.50546E-0015  0.11720E-0014
  0.19043E+0005 -0.28851E+0004 -0.86347E-0017  0.11448E-0014 -0.55257E-0015
  0.19125E+0005 -0.28857E+0004  0.12410E-0015  0.18834E-0014 -0.10769E-0014
  0.19207E+0005 -0.28862E+0004 -0.42984E-0015 -0.19528E-0015 -0.17834E-0015
  0.19250E+0005 -0.28865E+0004 -0.11965E-0014 -0.39425E-0014  0.19441E-0014
  0.19250E+0005 -0.29433E+0004  0.66406E-0015  0.27083E-0014 -0.10035E-0014
  0.19293E+0005 -0.29434E+0004 -0.14642E-0014 -0.15942E-0014 -0.97358E-0015
  0.19375E+0005 -0.29435E+0004 -0.18607E-0016  0.17685E-0014 -0.15650E-0014
  0.19457E+0005 -0.29437E+0004  0.10146E-0014  0.10545E-0014  0.11507E-0014
  0.19500E+0005 -0.29438E+0004  0.95667E-0016 -0.17782E-0014  0.21558E-0014
  0.19250E+0005 -0.29335E+0004 -0.23549E-0015  0.10133E-0014 -0.10714E-0014
  0.19293E+0005 -0.29336E+0004 -0.77582E-0015 -0.10991E-0014 -0.84043E-0016
  0.19375E+0005 -0.29338E+0004 -0.57345E-0015  0.24445E-0015 -0.11288E-0014
  0.19457E+0005 -0.29340E+0004  0.47190E-0015  0.20638E-0015  0.90325E-0015
  0.19500E+0005 -0.29341E+0004  0.51554E-0015  0.29782E-0015  0.92482E-0015
  0.19250E+0005 -0.29149E+0004 -0.13738E-0014 -0.27436E-0014  0.42616E-0015
  0.19293E+0005 -0.29150E+0004 -0.92320E-0016 -0.31990E-0015  0.49736E-0015
  0.19375E+0005 -0.29153E+0004 -0.44318E-0015 -0.36997E-0015 -0.22787E-0015
  0.19457E+0005 -0.29156E+0004  0.16462E-0016  0.33785E-0015 -0.13781E-0015
  0.19500E+0005 -0.29157E+0004  0.30293E-0015 -0.84719E-0016  0.87496E-0015
  0.19250E+0005 -0.28963E+0004 -0.68230E-0015 -0.18564E-0014  0.92444E-0015
  0.19293E+0005 -0.28965E+0004 -0.95424E-0016  0.89668E-0016  0.81190E-0016
  0.19375E+0005 -0.28968E+0004 -0.27388E-0015 -0.21405E-0015 -0.36225E-0016
  0.19457E+0005 -0.28972E+0004 -0.40584E-0015 -0.26937E-0015 -0.34762E-0015
  0.19500E+0005 -0.28973E+0004 -0.48621E-0015 -0.16369E-0014  0.86667E-0015
  0.19250E+0005 -0.28865E+0004 -0.11965E-0014 -0.39425E-0014  0.19441E-0014
  0.19293E+0005 -0.28867E+0004  0.15435E-0015  0.52796E-0015  0.15115E-0015
  0.19375E+0005 -0.28871E+0004 -0.47262E-0015 -0.15525E-0016 -0.62992E-0015
  0.19457E+0005 -0.28874E+0004 -0.42775E-0015  0.37950E-0015 -0.10137E-0014
  0.19500E+0005 -0.28876E+0004 -0.46333E-0015 -0.87322E-0015  0.17021E-0015
  0.19500E+0005 -0.29438E+0004  0.95667E-0016 -0.17782E-0014  0.21558E-0014
  0.19543E+0005 -0.29440E+0004  0.45365E-0015  0.11215E-0014 -0.56938E-0016
  0.19625E+0005 -0.29442E+0004 -0.50217E-0015 -0.93402E-0015 -0.85836E-0017
  0.19707E+0005 -0.29445E+0004  0.13786E-0015  0.26529E-0015  0.70926E-0019
  0.19750E+0005 -0.29447E+0004  0.68623E-0015  0.75807E-0015  0.52144E-0015
  0.19500E+0005 -0.29341E+0004  0.51554E-0015  0.29782E-0015  0.92482E-0015
  0.19543E+0005 -0.29343E+0004  0.31239E-0015  0.80120E-0015 -0.28709E-0016
  0.19625E+0005 -0.29346E+0004 -0.31070E-0015 -0.40457E-0015 -0.13628E-0015
  0.19707E+0005 -0.29349E+0004 -0.30853E-0015 -0.59543E-0015 -0.28418E-0016
  0.19750E+0005 -0.29351E+0004  0.30114E-0015  0.15911E-0016  0.49705E-0015
  0.19500E+0005 -0.29157E+0004  0.30293E-0015 -0.84719E-0016  0.87496E-0015
  0.19543E+0005 -0.29160E+0004  0.34558E-0017  0.31627E-0015 -0.15083E-0015
  0.19625E+0005 -0.29164E+0004 -0.86717E-0016  0.90148E-0016 -0.15273E-0015
  0.19707E+0005 -0.29168E+0004 -0.18551E-0015 -0.43677E-0015  0.93065E-0016
  0.19750E+0005 -0.29170E+0004  0.15299E-0015 -0.12433E-0015  0.36702E-0015
  0.19500E+0005 -0.28973E+0004 -0.48621E-0015 -0.16369E-0014  0.86667E-0015
  0.19543E+0005 -0.28976E+0004 -0.26214E-0015 -0.30601E-0015 -0.31960E-0016
  0.19625E+0005 -0.28981E+0004 -0.18821E-0015 -0.47601E-0015  0.22670E-0015
  0.19707E+0005 -0.28986E+0004 -0.41587E-0016 -0.48305E-0015  0.42305E-0015
  0.19750E+0005 -0.28989E+0004 -0.17885E-0016 -0.64281E-0015  0.55639E-0015
  0.19500E+0005 -0.28876E+0004 -0.46333E-0015 -0.87322E-0015  0.17021E-0015
  0.19543E+0005 -0.28879E+0004 -0.68367E-0015 -0.21559E-0014  0.99469E-0015
  0.19625E+0005 -0.28885E+0004 -0.26487E-0015 -0.10155E-0014  0.61866E-0015
  0.19707E+0005 -0.28890E+0004 -0.93242E-0016 -0.36129E-0015  0.19588E-0015
  0.19750E+0005 -0.28893E+0004 -0.36903E-0015 -0.20160E-0014  0.12591E-0014
  0.19750E+0005 -0.29447E+0004  0.68623E-0015  0.75807E-0015  0.52144E-0015
  0.19793E+0005 -0.29449E+0004  0.70011E-0017 -0.42825E-0015  0.36388E-0015
  0.19875E+0005 -0.29454E+0004 -0.83975E-0016 -0.11997E-0016 -0.28535E-0015
  0.19957E+0005 -0.29458E+0004 -0.37713E-0016 -0.11461E-0015 -0.57066E-0016
  0.20000E+0005 -0.29461E+0004  0.37572E-0015  0.98516E-0015 -0.38077E-0015
  0.19750E+0005 -0.29351E+0004  0.30114E-0015  0.15911E-0016  0.49705E-0015
  0.19793E+0005 -0.29354E+0004  0.12471E-0015 -0.37521E-0015  0.55756E-0015
  0.19875E+0005 -0.29359E+0004  0.16079E-0015  0.35887E-0015 -0.15247E-0015
  0.19957E+0005 -0.29365E+0004  0.14395E-0015  0.11981E-0015  0.51282E-0016
  0.20000E+0005 -0.29367E+0004  0.66647E-0016  0.17715E-0015 -0.21161E-0015
  0.19750E+0005 -0.29170E+0004  0.15299E-0015 -0.12433E-0015  0.36702E-0015
  0.19793E+0005 -0.29174E+0004  0.15880E-0015 -0.37983E-0016  0.27609E-0015
  0.19875E+0005 -0.29180E+0004  0.12653E-0015  0.15999E-0015 -0.32960E-0016
  0.19957E+0005 -0.29187E+0004  0.13805E-0015 -0.56715E-0016  0.17025E-0015
  0.20000E+0005 -0.29191E+0004 -0.72848E-0016 -0.10267E-0015 -0.19797E-0015
  0.19750E+0005 -0.28989E+0004 -0.17885E-0016 -0.64281E-0015  0.55639E-0015
  0.19793E+0005 -0.28993E+0004  0.27134E-0016  0.93070E-0016 -0.10881E-0015
  0.19875E+0005 -0.29002E+0004  0.10443E-0015  0.67766E-0016  0.10619E-0016
  0.19957E+0005 -0.29010E+0004  0.55586E-0016 -0.20987E-0015  0.14957E-0015
  0.20000E+0005 -0.29014E+0004  0.10216E-0015  0.74167E-0016  0.10401E-0016
  0.19750E+0005 -0.28893E+0004 -0.36903E-0015 -0.20160E-0014  0.12591E-0014
  0.19793E+0005 -0.28898E+0004  0.15369E-0016 -0.12101E-0015  0.86395E-0016
  0.19875E+0005 -0.28907E+0004  0.65732E-0016 -0.49885E-0015  0.47555E-0015
  0.19957E+0005 -0.28916E+0004 -0.27091E-0016 -0.48624E-0015  0.27010E-0015
  0.20000E+0005 -0.28921E+0004  0.22940E-0015  0.42227E-0015 -0.11014E-0015
  0.00000E+0000 -0.28729E+0004 -0.77539E-0014 -0.82841E-0015 -0.10923E-0013
  0.43168E+0002 -0.28725E+0004 -0.84545E-0014 -0.43016E-0014 -0.75546E-0014
  0.12500E+0003 -0.28718E+0004 -0.68990E-0014 -0.46497E-0014  0.10226E-0014
  0.20683E+0003 -0.28712E+0004 -0.17015E-0013 -0.18630E-0013  0.47661E-0014
  0.25000E+0003 -0.28708E+0004 -0.23426E-0013 -0.27116E-0013  0.81434E-0014
  0.00000E+0000 -0.28619E+0004  0.18836E-0014 -0.70392E-0015  0.84995E-0014
  0.43168E+0002 -0.28615E+0004 -0.10329E-0014 -0.14969E-0014  0.47129E-0014
  0.12500E+0003 -0.28608E+0004 -0.86495E-0014 -0.60264E-0014 -0.49561E-0015
  0.20683E+0003 -0.28600E+0004 -0.20308E-0013 -0.19957E-0013  0.77195E-0015
  0.25000E+0003 -0.28596E+0004 -0.23880E-0013 -0.29330E-0013  0.11115E-0013
  0.00000E+0000 -0.28411E+0004 -0.47534E-0015 -0.40716E-0014  0.79377E-0014
  0.43168E+0002 -0.28406E+0004  0.68967E-0015 -0.35364E-0014  0.11166E-0013
  0.12500E+0003 -0.28398E+0004 -0.98007E-0014 -0.89044E-0014  0.13473E-0014
  0.20683E+0003 -0.28389E+0004 -0.25519E-0013 -0.23233E-0013 -0.42968E-0014
  0.25000E+0003 -0.28385E+0004 -0.31954E-0013 -0.33457E-0013  0.23397E-0014
  0.00000E+0000 -0.28203E+0004 -0.63726E-0014  0.94844E-0015 -0.87161E-0014
  0.43168E+0002 -0.28198E+0004 -0.36541E-0014 -0.32062E-0014  0.29040E-0014
  0.12500E+0003 -0.28188E+0004 -0.11107E-0013 -0.11590E-0013  0.27830E-0014
  0.20683E+0003 -0.28179E+0004 -0.27696E-0013 -0.25438E-0013 -0.44723E-0014
  0.25000E+0003 -0.28174E+0004 -0.38291E-0013 -0.36048E-0013 -0.50574E-0014
  0.00000E+0000 -0.28093E+0004  0.21406E-0014  0.11214E-0013 -0.18043E-0014
  0.43168E+0002 -0.28088E+0004 -0.10753E-0013 -0.79834E-0014 -0.62401E-0014
  0.12500E+0003 -0.28077E+0004 -0.13645E-0013 -0.13556E-0013  0.36322E-0015
  0.20683E+0003 -0.28067E+0004 -0.32984E-0013 -0.29244E-0013 -0.10179E-0013
  0.25000E+0003 -0.28062E+0004 -0.37760E-0013 -0.36720E-0013 -0.15757E-0014
  0.25000E+0003 -0.28708E+0004 -0.23426E-0013 -0.27116E-0013  0.81434E-0014
  0.29317E+0003 -0.28705E+0004 -0.43807E-0013 -0.40620E-0013 -0.78923E-0014
  0.37500E+0003 -0.28699E+0004 -0.76604E-0013 -0.71278E-0013 -0.12862E-0013
  0.45683E+0003 -0.28693E+0004 -0.12953E-0012 -0.12028E-0012 -0.20645E-0013
  0.50000E+0003 -0.28690E+0004 -0.16640E-0012 -0.15189E-0012 -0.26948E-0013
  0.25000E+0003 -0.28596E+0004 -0.23880E-0013 -0.29330E-0013  0.11115E-0013
  0.29317E+0003 -0.28593E+0004 -0.43920E-0013 -0.42045E-0013 -0.48470E-0014
  0.37500E+0003 -0.28587E+0004 -0.79788E-0013 -0.73730E-0013 -0.13442E-0013
  0.45683E+0003 -0.28580E+0004 -0.13467E-0012 -0.12272E-0012 -0.23225E-0013
  0.50000E+0003 -0.28577E+0004 -0.17416E-0012 -0.16174E-0012 -0.25828E-0013
  0.25000E+0003 -0.28385E+0004 -0.31954E-0013 -0.33457E-0013  0.23397E-0014
  0.29317E+0003 -0.28381E+0004 -0.45719E-0013 -0.45076E-0013 -0.15479E-0014
  0.37500E+0003 -0.28374E+0004 -0.85222E-0013 -0.78685E-0013 -0.13189E-0013
  0.45683E+0003 -0.28366E+0004 -0.14469E-0012 -0.13051E-0012 -0.25459E-0013
  0.50000E+0003 -0.28362E+0004 -0.19052E-0012 -0.16904E-0012 -0.38354E-0013
  0.25000E+0003 -0.28174E+0004 -0.38291E-0013 -0.36048E-0013 -0.50574E-0014
  0.29317E+0003 -0.28169E+0004 -0.51278E-0013 -0.48547E-0013 -0.52245E-0014
  0.37500E+0003 -0.28161E+0004 -0.90909E-0013 -0.83162E-0013 -0.13775E-0013
  0.45683E+0003 -0.28152E+0004 -0.15492E-0012 -0.13872E-0012 -0.27682E-0013
  0.50000E+0003 -0.28148E+0004 -0.20269E-0012 -0.17848E-0012 -0.40944E-0013
  0.25000E+0003 -0.28062E+0004 -0.37760E-0013 -0.36720E-0013 -0.15757E-0014
  0.29317E+0003 -0.28057E+0004 -0.49726E-0013 -0.49744E-0013  0.98871E-0015
  0.37500E+0003 -0.28048E+0004 -0.94649E-0013 -0.85760E-0013 -0.15324E-0013
  0.45683E+0003 -0.28040E+0004 -0.15907E-0012 -0.14446E-0012 -0.24987E-0013
  0.50000E+0003 -0.28035E+0004 -0.20674E-0012 -0.18476E-0012 -0.35836E-0013
  0.50000E+0003 -0.28690E+0004 -0.16640E-0012 -0.15189E-0012 -0.26948E-0013
  0.54317E+0003 -0.28688E+0004 -0.21945E-0012 -0.19904E-0012 -0.41961E-0013
  0.62500E+0003 -0.28685E+0004 -0.35712E-0012 -0.32150E-0012 -0.78863E-0013
  0.70683E+0003 -0.28682E+0004 -0.55250E-0012 -0.49243E-0012 -0.12439E-0012
  0.75000E+0003 -0.28680E+0004 -0.69131E-0012 -0.61276E-0012 -0.15999E-0012
  0.50000E+0003 -0.28577E+0004 -0.17416E-0012 -0.16174E-0012 -0.25828E-0013
  0.54317E+0003 -0.28575E+0004 -0.22847E-0012 -0.20642E-0012 -0.44125E-0013
  0.62500E+0003 -0.28571E+0004 -0.36579E-0012 -0.32724E-0012 -0.77765E-0013
  0.70683E+0003 -0.28568E+0004 -0.57061E-0012 -0.50749E-0012 -0.12689E-0012
  0.75000E+0003 -0.28566E+0004 -0.71144E-0012 -0.62720E-0012 -0.16289E-0012
  0.50000E+0003 -0.28362E+0004 -0.19052E-0012 -0.16904E-0012 -0.38354E-0013
  0.54317E+0003 -0.28360E+0004 -0.24317E-0012 -0.21966E-0012 -0.44259E-0013
  0.62500E+0003 -0.28356E+0004 -0.38701E-0012 -0.34701E-0012 -0.76264E-0013
  0.70683E+0003 -0.28352E+0004 -0.60262E-0012 -0.53461E-0012 -0.12790E-0012
  0.75000E+0003 -0.28350E+0004 -0.74791E-0012 -0.65447E-0012 -0.16493E-0012
  0.50000E+0003 -0.28148E+0004 -0.20269E-0012 -0.17848E-0012 -0.40944E-0013
  0.54317E+0003 -0.28146E+0004 -0.25775E-0012 -0.23378E-0012 -0.42895E-0013
  0.62500E+0003 -0.28141E+0004 -0.41031E-0012 -0.36716E-0012 -0.78062E-0013
  0.70683E+0003 -0.28136E+0004 -0.63557E-0012 -0.56415E-0012 -0.12796E-0012
  0.75000E+0003 -0.28134E+0004 -0.79487E-0012 -0.70829E-0012 -0.16035E-0012
  0.50000E+0003 -0.28035E+0004 -0.20674E-0012 -0.18476E-0012 -0.35836E-0013
  0.54317E+0003 -0.28032E+0004 -0.26617E-0012 -0.23865E-0012 -0.46085E-0013
  0.62500E+0003 -0.28028E+0004 -0.42163E-0012 -0.37480E-0012 -0.79970E-0013
  0.70683E+0003 -0.28023E+0004 -0.64950E-0012 -0.57039E-0012 -0.12999E-0012
  0.75000E+0003 -0.28020E+0004 -0.81300E-0012 -0.71994E-0012 -0.16133E-0012
  0.75000E+0003 -0.28680E+0004 -0.69131E-0012 -0.61276E-0012 -0.15999E-0012
  0.79317E+0003 -0.28679E+0004 -0.87345E-0012 -0.77780E-0012 -0.21190E-0012
  0.87500E+0003 -0.28677E+0004 -0.12906E-0011 -0.11336E-0011 -0.32155E-0012
  0.95683E+0003 -0.28675E+0004 -0.18958E-0011 -0.16693E-0011 -0.48145E-0012
  0.10000E+0004 -0.28674E+0004 -0.23090E-0011 -0.20379E-0011 -0.59275E-0012
  0.75000E+0003 -0.28566E+0004 -0.71144E-0012 -0.62720E-0012 -0.16289E-0012
  0.79317E+0003 -0.28565E+0004 -0.88975E-0012 -0.78889E-0012 -0.20517E-0012
  0.87500E+0003 -0.28563E+0004 -0.13298E-0011 -0.11714E-0011 -0.32190E-0012
  0.95683E+0003 -0.28561E+0004 -0.19417E-0011 -0.17070E-0011 -0.47924E-0012
  0.10000E+0004 -0.28560E+0004 -0.23548E-0011 -0.20636E-0011 -0.59163E-0012
  0.75000E+0003 -0.28350E+0004 -0.74791E-0012 -0.65447E-0012 -0.16493E-0012
  0.79317E+0003 -0.28349E+0004 -0.93690E-0012 -0.82796E-0012 -0.20677E-0012
  0.87500E+0003 -0.28347E+0004 -0.13955E-0011 -0.12268E-0011 -0.32114E-0012
  0.95683E+0003 -0.28344E+0004 -0.20363E-0011 -0.17834E-0011 -0.48431E-0012
  0.10000E+0004 -0.28343E+0004 -0.24669E-0011 -0.21775E-0011 -0.57426E-0012
  0.75000E+0003 -0.28134E+0004 -0.79487E-0012 -0.70829E-0012 -0.16035E-0012
  0.79317E+0003 -0.28133E+0004 -0.99034E-0012 -0.87680E-0012 -0.21070E-0012
  0.87500E+0003 -0.28130E+0004 -0.14631E-0011 -0.12831E-0011 -0.32305E-0012
  0.95683E+0003 -0.28127E+0004 -0.21364E-0011 -0.18722E-0011 -0.48753E-0012
  0.10000E+0004 -0.28126E+0004 -0.25819E-0011 -0.22725E-0011 -0.58061E-0012
  0.75000E+0003 -0.28020E+0004 -0.81300E-0012 -0.71994E-0012 -0.16133E-0012
  0.79317E+0003 -0.28019E+0004 -0.10140E-0011 -0.89743E-0012 -0.20847E-0012
  0.87500E+0003 -0.28016E+0004 -0.15001E-0011 -0.13162E-0011 -0.32322E-0012
  0.95683E+0003 -0.28013E+0004 -0.21825E-0011 -0.19068E-0011 -0.48731E-0012
  0.10000E+0004 -0.28012E+0004 -0.26365E-0011 -0.23102E-0011 -0.58436E-0012
  0.10000E+0004 -0.28674E+0004 -0.23090E-0011 -0.20379E-0011 -0.59275E-0012
  0.10432E+0004 -0.28673E+0004 -0.27791E-0011 -0.24457E-0011 -0.71661E-0012
  0.11250E+0004 -0.28671E+0004 -0.39319E-0011 -0.34442E-0011 -0.10487E-0011
  0.12068E+0004 -0.28668E+0004 -0.54630E-0011 -0.47772E-0011 -0.14816E-0011
  0.12500E+0004 -0.28667E+0004 -0.64596E-0011 -0.56551E-0011 -0.17599E-0011
  0.10000E+0004 -0.28560E+0004 -0.23548E-0011 -0.20636E-0011 -0.59163E-0012
  0.10432E+0004 -0.28559E+0004 -0.28448E-0011 -0.24941E-0011 -0.72054E-0012
  0.11250E+0004 -0.28556E+0004 -0.40210E-0011 -0.35183E-0011 -0.10449E-0011
  0.12068E+0004 -0.28553E+0004 -0.55876E-0011 -0.48810E-0011 -0.14834E-0011
  0.12500E+0004 -0.28552E+0004 -0.65977E-0011 -0.57724E-0011 -0.17526E-0011
  0.10000E+0004 -0.28343E+0004 -0.24669E-0011 -0.21775E-0011 -0.57426E-0012
  0.10432E+0004 -0.28341E+0004 -0.29781E-0011 -0.26104E-0011 -0.71981E-0012
  0.11250E+0004 -0.28338E+0004 -0.42057E-0011 -0.36759E-0011 -0.10514E-0011
  0.12068E+0004 -0.28335E+0004 -0.58329E-0011 -0.50947E-0011 -0.14869E-0011
  0.12500E+0004 -0.28333E+0004 -0.68847E-0011 -0.60042E-0011 -0.17790E-0011
  0.10000E+0004 -0.28126E+0004 -0.25819E-0011 -0.22725E-0011 -0.58061E-0012
  0.10432E+0004 -0.28124E+0004 -0.31148E-0011 -0.27265E-0011 -0.72478E-0012
  0.11250E+0004 -0.28121E+0004 -0.43926E-0011 -0.38381E-0011 -0.10567E-0011
  0.12068E+0004 -0.28117E+0004 -0.60782E-0011 -0.53056E-0011 -0.14922E-0011
  0.12500E+0004 -0.28115E+0004 -0.71751E-0011 -0.62540E-0011 -0.17933E-0011
  0.10000E+0004 -0.28012E+0004 -0.26365E-0011 -0.23102E-0011 -0.58436E-0012
  0.10432E+0004 -0.28010E+0004 -0.31838E-0011 -0.27852E-0011 -0.72362E-0012
  0.11250E+0004 -0.28006E+0004 -0.44965E-0011 -0.39273E-0011 -0.10662E-0011
  0.12068E+0004 -0.28002E+0004 -0.62145E-0011 -0.54224E-0011 -0.15027E-0011
  0.12500E+0004 -0.28000E+0004 -0.73087E-0011 -0.63570E-0011 -0.17907E-0011
  0.12500E+0004 -0.28667E+0004 -0.64596E-0011 -0.56551E-0011 -0.17599E-0011
  0.12932E+0004 -0.28665E+0004 -0.76052E-0011 -0.66443E-0011 -0.21030E-0011
  0.13750E+0004 -0.28662E+0004 -0.10240E-0010 -0.89246E-0011 -0.29007E-0011
  0.14568E+0004 -0.28658E+0004 -0.13581E-0010 -0.11813E-0010 -0.39453E-0011
  0.15000E+0004 -0.28657E+0004 -0.15657E-0010 -0.13610E-0010 -0.46017E-0011
  0.12500E+0004 -0.28552E+0004 -0.65977E-0011 -0.57724E-0011 -0.17526E-0011
  0.12932E+0004 -0.28550E+0004 -0.77698E-0011 -0.67835E-0011 -0.21019E-0011
  0.13750E+0004 -0.28546E+0004 -0.10458E-0010 -0.91087E-0011 -0.29059E-0011
  0.14568E+0004 -0.28543E+0004 -0.13844E-0010 -0.12035E-0010 -0.39421E-0011
  0.15000E+0004 -0.28541E+0004 -0.15949E-0010 -0.13854E-0010 -0.45983E-0011
  0.12500E+0004 -0.28333E+0004 -0.68847E-0011 -0.60042E-0011 -0.17790E-0011
  0.12932E+0004 -0.28331E+0004 -0.80878E-0011 -0.70514E-0011 -0.21070E-0011
  0.13750E+0004 -0.28327E+0004 -0.10863E-0010 -0.94514E-0011 -0.29091E-0011
  0.14568E+0004 -0.28323E+0004 -0.14353E-0010 -0.12462E-0010 -0.39464E-0011
  0.15000E+0004 -0.28321E+0004 -0.16519E-0010 -0.14326E-0010 -0.46106E-0011
  0.12500E+0004 -0.28115E+0004 -0.71751E-0011 -0.62540E-0011 -0.17933E-0011
  0.12932E+0004 -0.28113E+0004 -0.84149E-0011 -0.73312E-0011 -0.21174E-0011
  0.13750E+0004 -0.28108E+0004 -0.11276E-0010 -0.98004E-0011 -0.29187E-0011
  0.14568E+0004 -0.28103E+0004 -0.14869E-0010 -0.12895E-0010 -0.39614E-0011
  0.15000E+0004 -0.28101E+0004 -0.17093E-0010 -0.14810E-0010 -0.46228E-0011
  0.12500E+0004 -0.28000E+0004 -0.73087E-0011 -0.63570E-0011 -0.17907E-0011
  0.12932E+0004 -0.27998E+0004 -0.85922E-0011 -0.74837E-0011 -0.21273E-0011
  0.13750E+0004 -0.27993E+0004 -0.11491E-0010 -0.99836E-0011 -0.29205E-0011
  0.14568E+0004 -0.27988E+0004 -0.15145E-0010 -0.13123E-0010 -0.39774E-0011
  0.15000E+0004 -0.27985E+0004 -0.17393E-0010 -0.15061E-0010 -0.46275E-0011
  0.15000E+0004 -0.28657E+0004 -0.15657E-0010 -0.13610E-0010 -0.46017E-0011
  0.15432E+0004 -0.28655E+0004 -0.17947E-0010 -0.15585E-0010 -0.53279E-0011
  0.16250E+0004 -0.28651E+0004 -0.23001E-0010 -0.19918E-0010 -0.70201E-0011
  0.17068E+0004 -0.28647E+0004 -0.28967E-0010 -0.25015E-0010 -0.90891E-0011
  0.17500E+0004 -0.28645E+0004 -0.32486E-0010 -0.28005E-0010 -0.10358E-0010
  0.15000E+0004 -0.28541E+0004 -0.15949E-0010 -0.13854E-0010 -0.45983E-0011
  0.15432E+0004 -0.28538E+0004 -0.18277E-0010 -0.15860E-0010 -0.53287E-0011
  0.16250E+0004 -0.28534E+0004 -0.23394E-0010 -0.20245E-0010 -0.70168E-0011
  0.17068E+0004 -0.28530E+0004 -0.29425E-0010 -0.25391E-0010 -0.90861E-0011
  0.17500E+0004 -0.28528E+0004 -0.32975E-0010 -0.28405E-0010 -0.10354E-0010
  0.15000E+0004 -0.28321E+0004 -0.16519E-0010 -0.14326E-0010 -0.46106E-0011
  0.15432E+0004 -0.28318E+0004 -0.18913E-0010 -0.16388E-0010 -0.53443E-0011
  0.16250E+0004 -0.28314E+0004 -0.24144E-0010 -0.20866E-0010 -0.70244E-0011
  0.17068E+0004 -0.28309E+0004 -0.30294E-0010 -0.26101E-0010 -0.90936E-0011
  0.17500E+0004 -0.28306E+0004 -0.33906E-0010 -0.29157E-0010 -0.10367E-0010
  0.15000E+0004 -0.28101E+0004 -0.17093E-0010 -0.14810E-0010 -0.46228E-0011
  0.15432E+0004 -0.28098E+0004 -0.19549E-0010 -0.16915E-0010 -0.53657E-0011
  0.16250E+0004 -0.28093E+0004 -0.24895E-0010 -0.21483E-0010 -0.70394E-0011
  0.17068E+0004 -0.28087E+0004 -0.31162E-0010 -0.26806E-0010 -0.91098E-0011
  0.17500E+0004 -0.28085E+0004 -0.34829E-0010 -0.29901E-0010 -0.10382E-0010
  0.15000E+0004 -0.27985E+0004 -0.17393E-0010 -0.15061E-0010 -0.46275E-0011
  0.15432E+0004 -0.27982E+0004 -0.19878E-0010 -0.17188E-0010 -0.53688E-0011
  0.16250E+0004 -0.27976E+0004 -0.25287E-0010 -0.21807E-0010 -0.70423E-0011
  0.17068E+0004 -0.27971E+0004 -0.31618E-0010 -0.27174E-0010 -0.91220E-0011
  0.17500E+0004 -0.27968E+0004 -0.35316E-0010 -0.30290E-0010 -0.10397E-0010
  0.17500E+0004 -0.28645E+0004 -0.32486E-0010 -0.28005E-0010 -0.10358E-0010
  0.17932E+0004 -0.28643E+0004 -0.36249E-0010 -0.31189E-0010 -0.11753E-0010
  0.18750E+0004 -0.28638E+0004 -0.43985E-0010 -0.37687E-0010 -0.14773E-0010
  0.19568E+0004 -0.28634E+0004 -0.52305E-0010 -0.44589E-0010 -0.18277E-0010
  0.20000E+0004 -0.28632E+0004 -0.56811E-0010 -0.48284E-0010 -0.20311E-0010
  0.17500E+0004 -0.28528E+0004 -0.32975E-0010 -0.28405E-0010 -0.10354E-0010
  0.17932E+0004 -0.28526E+0004 -0.36771E-0010 -0.31609E-0010 -0.11758E-0010
  0.18750E+0004 -0.28521E+0004 -0.44544E-0010 -0.38130E-0010 -0.14769E-0010
  0.19568E+0004 -0.28516E+0004 -0.52876E-0010 -0.45028E-0010 -0.18269E-0010
  0.20000E+0004 -0.28513E+0004 -0.57380E-0010 -0.48711E-0010 -0.20309E-0010
  0.17500E+0004 -0.28306E+0004 -0.33906E-0010 -0.29157E-0010 -0.10367E-0010
  0.17932E+0004 -0.28303E+0004 -0.37750E-0010 -0.32397E-0010 -0.11762E-0010
  0.18750E+0004 -0.28298E+0004 -0.45594E-0010 -0.38958E-0010 -0.14767E-0010
  0.19568E+0004 -0.28292E+0004 -0.53945E-0010 -0.45846E-0010 -0.18261E-0010
  0.20000E+0004 -0.28289E+0004 -0.58426E-0010 -0.49482E-0010 -0.20304E-0010
  0.17500E+0004 -0.28085E+0004 -0.34829E-0010 -0.29901E-0010 -0.10382E-0010
  0.17932E+0004 -0.28081E+0004 -0.38720E-0010 -0.33173E-0010 -0.11770E-0010
  0.18750E+0004 -0.28075E+0004 -0.46631E-0010 -0.39767E-0010 -0.14776E-0010
  0.19568E+0004 -0.28069E+0004 -0.54992E-0010 -0.46633E-0010 -0.18265E-0010
  0.20000E+0004 -0.28066E+0004 -0.59444E-0010 -0.50229E-0010 -0.20298E-0010
  0.17500E+0004 -0.27968E+0004 -0.35316E-0010 -0.30290E-0010 -0.10397E-0010
  0.17932E+0004 -0.27964E+0004 -0.39230E-0010 -0.33578E-0010 -0.11783E-0010
  0.18750E+0004 -0.27957E+0004 -0.47171E-0010 -0.40184E-0010 -0.14783E-0010
  0.19568E+0004 -0.27951E+0004 -0.55542E-0010 -0.47039E-0010 -0.18281E-0010
  0.20000E+0004 -0.27947E+0004 -0.59971E-0010 -0.50608E-0010 -0.20300E-0010
  0.20000E+0004 -0.28632E+0004 -0.56811E-0010 -0.48284E-0010 -0.20311E-0010
  0.20432E+0004 -0.28629E+0004 -0.61327E-0010 -0.51933E-0010 -0.22496E-0010
  0.21250E+0004 -0.28623E+0004 -0.69522E-0010 -0.58384E-0010 -0.26931E-0010
  0.22068E+0004 -0.28618E+0004 -0.76595E-0010 -0.63619E-0010 -0.31689E-0010
  0.22500E+0004 -0.28615E+0004 -0.79546E-0010 -0.65593E-0010 -0.34273E-0010
  0.20000E+0004 -0.28513E+0004 -0.57380E-0010 -0.48711E-0010 -0.20309E-0010
  0.20432E+0004 -0.28510E+0004 -0.61859E-0010 -0.52321E-0010 -0.22474E-0010
  0.21250E+0004 -0.28504E+0004 -0.69964E-0010 -0.58675E-0010 -0.26906E-0010
  0.22068E+0004 -0.28498E+0004 -0.76866E-0010 -0.63737E-0010 -0.31659E-0010
  0.22500E+0004 -0.28495E+0004 -0.79681E-0010 -0.65576E-0010 -0.34240E-0010
  0.20000E+0004 -0.28289E+0004 -0.58426E-0010 -0.49482E-0010 -0.20304E-0010
  0.20432E+0004 -0.28286E+0004 -0.62854E-0010 -0.53038E-0010 -0.22452E-0010
  0.21250E+0004 -0.28279E+0004 -0.70768E-0010 -0.59185E-0010 -0.26867E-0010
  0.22068E+0004 -0.28272E+0004 -0.77326E-0010 -0.63899E-0010 -0.31607E-0010
  0.22500E+0004 -0.28269E+0004 -0.79875E-0010 -0.65482E-0010 -0.34168E-0010
  0.20000E+0004 -0.28066E+0004 -0.59444E-0010 -0.50229E-0010 -0.20298E-0010
  0.20432E+0004 -0.28061E+0004 -0.63821E-0010 -0.53716E-0010 -0.22450E-0010
  0.21250E+0004 -0.28054E+0004 -0.71529E-0010 -0.59643E-0010 -0.26842E-0010
  0.22068E+0004 -0.28046E+0004 -0.77718E-0010 -0.63985E-0010 -0.31558E-0010
  0.22500E+0004 -0.28042E+0004 -0.79989E-0010 -0.65308E-0010 -0.34089E-0010
  0.20000E+0004 -0.27947E+0004 -0.59971E-0010 -0.50608E-0010 -0.20300E-0010
  0.20432E+0004 -0.27943E+0004 -0.64316E-0010 -0.54058E-0010 -0.22449E-0010
  0.21250E+0004 -0.27935E+0004 -0.71910E-0010 -0.59861E-0010 -0.26833E-0010
  0.22068E+0004 -0.27927E+0004 -0.77899E-0010 -0.64004E-0010 -0.31536E-0010
  0.22500E+0004 -0.27922E+0004 -0.80026E-0010 -0.65184E-0010 -0.34065E-0010
  0.22500E+0004 -0.28615E+0004 -0.79546E-0010 -0.65593E-0010 -0.34273E-0010
  0.22932E+0004 -0.28611E+0004 -0.81727E-0010 -0.66794E-0010 -0.36877E-0010
  0.23750E+0004 -0.28604E+0004 -0.83047E-0010 -0.66336E-0010 -0.41720E-0010
  0.24568E+0004 -0.28598E+0004 -0.79347E-0010 -0.61069E-0010 -0.46168E-0010
  0.25000E+0004 -0.28594E+0004 -0.74799E-0010 -0.55815E-0010 -0.48261E-0010
  0.22500E+0004 -0.28495E+0004 -0.79681E-0010 -0.65576E-0010 -0.34240E-0010
  0.22932E+0004 -0.28491E+0004 -0.81695E-0010 -0.66617E-0010 -0.36836E-0010
  0.23750E+0004 -0.28484E+0004 -0.82593E-0010 -0.65764E-0010 -0.41662E-0010
  0.24568E+0004 -0.28476E+0004 -0.78322E-0010 -0.59963E-0010 -0.46103E-0010
  0.25000E+0004 -0.28473E+0004 -0.73393E-0010 -0.54365E-0010 -0.48176E-0010
  0.22500E+0004 -0.28269E+0004 -0.79875E-0010 -0.65482E-0010 -0.34168E-0010
  0.22932E+0004 -0.28264E+0004 -0.81568E-0010 -0.66213E-0010 -0.36757E-0010
  0.23750E+0004 -0.28255E+0004 -0.81642E-0010 -0.64585E-0010 -0.41544E-0010
  0.24568E+0004 -0.28247E+0004 -0.76259E-0010 -0.57756E-0010 -0.45950E-0010
  0.25000E+0004 -0.28242E+0004 -0.70603E-0010 -0.51496E-0010 -0.47989E-0010
  0.22500E+0004 -0.28042E+0004 -0.79989E-0010 -0.65308E-0010 -0.34089E-0010
  0.22932E+0004 -0.28037E+0004 -0.81345E-0010 -0.65709E-0010 -0.36670E-0010
  0.23750E+0004 -0.28027E+0004 -0.80585E-0010 -0.63292E-0010 -0.41432E-0010
  0.24568E+0004 -0.28017E+0004 -0.74050E-0010 -0.55405E-0010 -0.45773E-0010
  0.25000E+0004 -0.28012E+0004 -0.67654E-0010 -0.48473E-0010 -0.47775E-0010
  0.22500E+0004 -0.27922E+0004 -0.80026E-0010 -0.65184E-0010 -0.34065E-0010
  0.22932E+0004 -0.27917E+0004 -0.81185E-0010 -0.65403E-0010 -0.36615E-0010
  0.23750E+0004 -0.27907E+0004 -0.79981E-0010 -0.62562E-0010 -0.41369E-0010
  0.24568E+0004 -0.27896E+0004 -0.72830E-0010 -0.54109E-0010 -0.45676E-0010
  0.25000E+0004 -0.27891E+0004 -0.66040E-0010 -0.46817E-0010 -0.47661E-0010
  0.25000E+0004 -0.28594E+0004 -0.74799E-0010 -0.55815E-0010 -0.48261E-0010
  0.25432E+0004 -0.28590E+0004 -0.68062E-0010 -0.48505E-0010 -0.50054E-0010
  0.26250E+0004 -0.28581E+0004 -0.48269E-0010 -0.28066E-0010 -0.52438E-0010
  0.27068E+0004 -0.28573E+0004 -0.17504E-0010  0.25685E-0011 -0.52994E-0010
  0.27500E+0004 -0.28569E+0004  0.38489E-0011  0.23483E-0010 -0.52375E-0010
  0.25000E+0004 -0.28473E+0004 -0.73393E-0010 -0.54365E-0010 -0.48176E-0010
  0.25432E+0004 -0.28468E+0004 -0.66226E-0010 -0.46665E-0010 -0.49956E-0010
  0.26250E+0004 -0.28459E+0004 -0.45466E-0010 -0.25362E-0010 -0.52305E-0010
  0.27068E+0004 -0.28450E+0004 -0.13540E-0010  0.63129E-0011 -0.52844E-0010
  0.27500E+0004 -0.28445E+0004  0.85108E-0011  0.27838E-0010 -0.52200E-0010
  0.25000E+0004 -0.28242E+0004 -0.70603E-0010 -0.51496E-0010 -0.47989E-0010
  0.25432E+0004 -0.28237E+0004 -0.62613E-0010 -0.43049E-0010 -0.49743E-0010
  0.26250E+0004 -0.28227E+0004 -0.40001E-0010 -0.20088E-0010 -0.52025E-0010
  0.27068E+0004 -0.28216E+0004 -0.58446E-0011  0.13561E-0010 -0.52488E-0010
  0.27500E+0004 -0.28211E+0004  0.17522E-0010  0.36240E-0010 -0.51813E-0010
  0.25000E+0004 -0.28012E+0004 -0.67654E-0010 -0.48473E-0010 -0.47775E-0010
  0.25432E+0004 -0.28006E+0004 -0.58828E-0010 -0.39267E-0010 -0.49501E-0010
  0.26250E+0004 -0.27994E+0004 -0.34340E-0010 -0.14628E-0010 -0.51701E-0010
  0.27068E+0004 -0.27983E+0004  0.20686E-0011  0.21003E-0010 -0.52068E-0010
  0.27500E+0004 -0.27977E+0004  0.26765E-0010  0.44847E-0010 -0.51346E-0010
  0.25000E+0004 -0.27891E+0004 -0.66040E-0010 -0.46817E-0010 -0.47661E-0010
  0.25432E+0004 -0.27884E+0004 -0.56764E-0010 -0.37207E-0010 -0.49360E-0010
  0.26250E+0004 -0.27872E+0004 -0.31272E-0010 -0.11677E-0010 -0.51504E-0010
  0.27068E+0004 -0.27860E+0004  0.63224E-0011  0.25010E-0010 -0.51836E-0010
  0.27500E+0004 -0.27853E+0004  0.31735E-0010  0.49469E-0010 -0.51064E-0010
  0.27500E+0004 -0.28569E+0004  0.38489E-0011  0.23483E-0010 -0.52375E-0010
  0.27932E+0004 -0.28564E+0004  0.29141E-0010  0.48013E-0010 -0.50976E-0010
  0.28750E+0004 -0.28555E+0004  0.88837E-0010  0.10531E-0009 -0.45909E-0010
  0.29568E+0004 -0.28547E+0004  0.16519E-0009  0.17782E-0009 -0.37153E-0010
  0.30000E+0004 -0.28542E+0004  0.21256E-0009  0.22249E-0009 -0.30838E-0010
  0.27500E+0004 -0.28445E+0004  0.85108E-0011  0.27838E-0010 -0.52200E-0010
  0.27932E+0004 -0.28440E+0004  0.34548E-0010  0.53020E-0010 -0.50787E-0010
  0.28750E+0004 -0.28431E+0004  0.95778E-0010  0.11166E-0009 -0.45703E-0010
  0.29568E+0004 -0.28421E+0004  0.17380E-0009  0.18558E-0009 -0.36910E-0010
  0.30000E+0004 -0.28416E+0004  0.22209E-0009  0.23104E-0009 -0.30574E-0010
  0.27500E+0004 -0.28211E+0004  0.17522E-0010  0.36240E-0010 -0.51813E-0010
  0.27932E+0004 -0.28205E+0004  0.44983E-0010  0.62666E-0010 -0.50357E-0010
  0.28750E+0004 -0.28194E+0004  0.10914E-0009  0.12383E-0009 -0.45190E-0010
  0.29568E+0004 -0.28184E+0004  0.19031E-0009  0.20043E-0009 -0.36321E-0010
  0.30000E+0004 -0.28178E+0004  0.24030E-0009  0.24732E-0009 -0.29947E-0010
  0.27500E+0004 -0.27977E+0004  0.26765E-0010  0.44847E-0010 -0.51346E-0010
  0.27932E+0004 -0.27970E+0004  0.55657E-0010  0.72514E-0010 -0.49831E-0010
  0.28750E+0004 -0.27958E+0004  0.12274E-0009  0.13618E-0009 -0.44542E-0010
  0.29568E+0004 -0.27946E+0004  0.20704E-0009  0.21541E-0009 -0.35558E-0010
  0.30000E+0004 -0.27939E+0004  0.25871E-0009  0.26370E-0009 -0.29134E-0010
  0.27500E+0004 -0.27853E+0004  0.31735E-0010  0.49469E-0010 -0.51064E-0010
  0.27932E+0004 -0.27846E+0004  0.61382E-0010  0.77784E-0010 -0.49509E-0010
  0.28750E+0004 -0.27833E+0004  0.13000E-0009  0.14276E-0009 -0.44161E-0010
  0.29568E+0004 -0.27820E+0004  0.21594E-0009  0.22337E-0009 -0.35095E-0010
  0.30000E+0004 -0.27813E+0004  0.26847E-0009  0.27235E-0009 -0.28637E-0010
  0.30000E+0004 -0.28542E+0004  0.21256E-0009  0.22249E-0009 -0.30838E-0010
  0.30432E+0004 -0.28539E+0004  0.26489E-0009  0.27168E-0009 -0.23255E-0010
  0.31250E+0004 -0.28532E+0004  0.37772E-0009  0.37714E-0009 -0.51394E-0011
  0.32068E+0004 -0.28525E+0004  0.50764E-0009  0.49779E-0009  0.18135E-0010
  0.32500E+0004 -0.28521E+0004  0.58242E-0009  0.56692E-0009  0.32553E-0010
  0.30000E+0004 -0.28416E+0004  0.22209E-0009  0.23104E-0009 -0.30574E-0010
  0.30432E+0004 -0.28412E+0004  0.27530E-0009  0.28095E-0009 -0.22977E-0010
  0.31250E+0004 -0.28405E+0004  0.38978E-0009  0.38775E-0009 -0.48546E-0011
  0.32068E+0004 -0.28397E+0004  0.52117E-0009  0.50957E-0009  0.18413E-0010
  0.32500E+0004 -0.28393E+0004  0.59659E-0009  0.57918E-0009  0.32814E-0010
  0.30000E+0004 -0.28178E+0004  0.24030E-0009  0.24732E-0009 -0.29947E-0010
  0.30432E+0004 -0.28173E+0004  0.29519E-0009  0.29861E-0009 -0.22305E-0010
  0.31250E+0004 -0.28165E+0004  0.41274E-0009  0.40789E-0009 -0.41306E-0011
  0.32068E+0004 -0.28156E+0004  0.54680E-0009  0.53178E-0009  0.19125E-0010
  0.32500E+0004 -0.28151E+0004  0.62337E-0009  0.60224E-0009  0.33500E-0010
  0.30000E+0004 -0.27939E+0004  0.25871E-0009  0.26370E-0009 -0.29134E-0010
  0.30432E+0004 -0.27934E+0004  0.31526E-0009  0.31635E-0009 -0.21439E-0010
  0.31250E+0004 -0.27924E+0004  0.43578E-0009  0.42800E-0009 -0.31862E-0011
  0.32068E+0004 -0.27915E+0004  0.57237E-0009  0.55382E-0009  0.20070E-0010
  0.32500E+0004 -0.27909E+0004  0.65002E-0009  0.62507E-0009  0.34401E-0010
  0.30000E+0004 -0.27813E+0004  0.26847E-0009  0.27235E-0009 -0.28637E-0010
  0.30432E+0004 -0.27808E+0004  0.32591E-0009  0.32573E-0009 -0.20905E-0010
  0.31250E+0004 -0.27798E+0004  0.44795E-0009  0.43859E-0009 -0.26059E-0011
  0.32068E+0004 -0.27787E+0004  0.58584E-0009  0.56539E-0009  0.20672E-0010
  0.32500E+0004 -0.27782E+0004  0.66399E-0009  0.63696E-0009  0.34976E-0010
  0.32500E+0004 -0.28521E+0004  0.58242E-0009  0.56692E-0009  0.32553E-0010
  0.32932E+0004 -0.28519E+0004  0.66078E-0009  0.63916E-0009  0.48411E-0010
  0.33750E+0004 -0.28515E+0004  0.81743E-0009  0.78291E-0009  0.82370E-0010
  0.34568E+0004 -0.28510E+0004  0.98012E-0009  0.93130E-0009  0.12092E-0009
  0.35000E+0004 -0.28508E+0004  0.10661E-0008  0.10093E-0008  0.14285E-0009
  0.32500E+0004 -0.28393E+0004  0.59659E-0009  0.57918E-0009  0.32814E-0010
  0.32932E+0004 -0.28391E+0004  0.67546E-0009  0.65177E-0009  0.48638E-0010
  0.33750E+0004 -0.28386E+0004  0.83264E-0009  0.79581E-0009  0.82498E-0010
  0.34568E+0004 -0.28382E+0004  0.99513E-0009  0.94384E-0009  0.12087E-0009
  0.35000E+0004 -0.28379E+0004  0.10807E-0008  0.10214E-0008  0.14266E-0009
  0.32500E+0004 -0.28151E+0004  0.62337E-0009  0.60224E-0009  0.33500E-0010
  0.32932E+0004 -0.28149E+0004  0.70313E-0009  0.67544E-0009  0.49270E-0010
  0.33750E+0004 -0.28143E+0004  0.86112E-0009  0.81984E-0009  0.82897E-0010
  0.34568E+0004 -0.28138E+0004  0.10230E-0008  0.96695E-0009  0.12086E-0009
  0.35000E+0004 -0.28135E+0004  0.11075E-0008  0.10434E-0008  0.14231E-0009
  0.32500E+0004 -0.27909E+0004  0.65002E-0009  0.62507E-0009  0.34401E-0010
  0.32932E+0004 -0.27906E+0004  0.73055E-0009  0.69874E-0009  0.50121E-0010
  0.33750E+0004 -0.27900E+0004  0.88910E-0009  0.84326E-0009  0.83492E-0010
  0.34568E+0004 -0.27894E+0004  0.10500E-0008  0.98917E-0009  0.12096E-0009
  0.35000E+0004 -0.27891E+0004  0.11332E-0008  0.10644E-0008  0.14203E-0009
  0.32500E+0004 -0.27782E+0004  0.66399E-0009  0.63696E-0009  0.34976E-0010
  0.32932E+0004 -0.27778E+0004  0.74490E-0009  0.71087E-0009  0.50654E-0010
  0.33750E+0004 -0.27772E+0004  0.90365E-0009  0.85537E-0009  0.83897E-0010
  0.34568E+0004 -0.27765E+0004  0.10639E-0008  0.10005E-0008  0.12108E-0009
  0.35000E+0004 -0.27762E+0004  0.11463E-0008  0.10750E-0008  0.14187E-0009
  0.35000E+0004 -0.28508E+0004  0.10661E-0008  0.10093E-0008  0.14285E-0009
  0.35432E+0004 -0.28506E+0004  0.11508E-0008  0.10859E-0008  0.16566E-0009
  0.36250E+0004 -0.28502E+0004  0.13027E-0008  0.12223E-0008  0.21041E-0009
  0.37068E+0004 -0.28499E+0004  0.14350E-0008  0.13397E-0008  0.25567E-0009
  0.37500E+0004 -0.28497E+0004  0.14930E-0008  0.13906E-0008  0.27901E-0009
  0.35000E+0004 -0.28379E+0004  0.10807E-0008  0.10214E-0008  0.14266E-0009
  0.35432E+0004 -0.28377E+0004  0.11645E-0008  0.10971E-0008  0.16523E-0009
  0.36250E+0004 -0.28373E+0004  0.13141E-0008  0.12313E-0008  0.20949E-0009
  0.37068E+0004 -0.28369E+0004  0.14425E-0008  0.13454E-0008  0.25400E-0009
  0.37500E+0004 -0.28367E+0004  0.14980E-0008  0.13940E-0008  0.27683E-0009
  0.35000E+0004 -0.28135E+0004  0.11075E-0008  0.10434E-0008  0.14231E-0009
  0.35432E+0004 -0.28133E+0004  0.11897E-0008  0.11175E-0008  0.16447E-0009
  0.36250E+0004 -0.28128E+0004  0.13343E-0008  0.12473E-0008  0.20764E-0009
  0.37068E+0004 -0.28123E+0004  0.14551E-0008  0.13547E-0008  0.25055E-0009
  0.37500E+0004 -0.28121E+0004  0.15054E-0008  0.13990E-0008  0.27224E-0009
  0.35000E+0004 -0.27891E+0004  0.11332E-0008  0.10644E-0008  0.14203E-0009
  0.35432E+0004 -0.27888E+0004  0.12135E-0008  0.11367E-0008  0.16373E-0009
  0.36250E+0004 -0.27883E+0004  0.13528E-0008  0.12616E-0008  0.20563E-0009
  0.37068E+0004 -0.27878E+0004  0.14655E-0008  0.13621E-0008  0.24670E-0009
  0.37500E+0004 -0.27875E+0004  0.15102E-0008  0.14017E-0008  0.26715E-0009
  0.35000E+0004 -0.27762E+0004  0.11463E-0008  0.10750E-0008  0.14187E-0009
  0.35432E+0004 -0.27759E+0004  0.12256E-0008  0.11463E-0008  0.16332E-0009
  0.36250E+0004 -0.27754E+0004  0.13618E-0008  0.12685E-0008  0.20452E-0009
  0.37068E+0004 -0.27748E+0004  0.14700E-0008  0.13651E-0008  0.24452E-0009
  0.37500E+0004 -0.27745E+0004  0.15118E-0008  0.14022E-0008  0.26427E-0009
  0.37500E+0004 -0.28497E+0004  0.14930E-0008  0.13906E-0008  0.27901E-0009
  0.37932E+0004 -0.28494E+0004  0.15407E-0008  0.14318E-0008  0.30141E-0009
  0.38750E+0004 -0.28490E+0004  0.15963E-0008  0.14779E-0008  0.33993E-0009
  0.39568E+0004 -0.28485E+0004  0.15959E-0008  0.14731E-0008  0.37058E-0009
  0.40000E+0004 -0.28483E+0004  0.15690E-0008  0.14466E-0008  0.38240E-0009
  0.37500E+0004 -0.28367E+0004  0.14980E-0008  0.13940E-0008  0.27683E-0009
  0.37932E+0004 -0.28364E+0004  0.15426E-0008  0.14327E-0008  0.29859E-0009
  0.38750E+0004 -0.28359E+0004  0.15911E-0008  0.14730E-0008  0.33560E-0009
  0.39568E+0004 -0.28354E+0004  0.15818E-0008  0.14610E-0008  0.36423E-0009
  0.40000E+0004 -0.28352E+0004  0.15495E-0008  0.14302E-0008  0.37475E-0009
  0.37500E+0004 -0.28121E+0004  0.15054E-0008  0.13990E-0008  0.27224E-0009
  0.37932E+0004 -0.28118E+0004  0.15440E-0008  0.14326E-0008  0.29272E-0009
  0.38750E+0004 -0.28112E+0004  0.15784E-0008  0.14614E-0008  0.32659E-0009
  0.39568E+0004 -0.28106E+0004  0.15518E-0008  0.14356E-0008  0.35112E-0009
  0.40000E+0004 -0.28103E+0004  0.15091E-0008  0.13966E-0008  0.35903E-0009
  0.37500E+0004 -0.27875E+0004  0.15102E-0008  0.14017E-0008  0.26715E-0009
  0.37932E+0004 -0.27872E+0004  0.15424E-0008  0.14300E-0008  0.28616E-0009
  0.38750E+0004 -0.27865E+0004  0.15623E-0008  0.14469E-0008  0.31654E-0009
  0.39568E+0004 -0.27858E+0004  0.15177E-0008  0.14070E-0008  0.33659E-0009
  0.40000E+0004 -0.27855E+0004  0.14642E-0008  0.13597E-0008  0.34168E-0009
  0.37500E+0004 -0.27745E+0004  0.15118E-0008  0.14022E-0008  0.26427E-0009
  0.37932E+0004 -0.27742E+0004  0.15404E-0008  0.14277E-0008  0.28242E-0009
  0.38750E+0004 -0.27735E+0004  0.15523E-0008  0.14382E-0008  0.31084E-0009
  0.39568E+0004 -0.27728E+0004  0.14980E-0008  0.13906E-0008  0.32836E-0009
  0.40000E+0004 -0.27724E+0004  0.14386E-0008  0.13388E-0008  0.33184E-0009
  0.40000E+0004 -0.28483E+0004  0.15690E-0008  0.14466E-0008  0.38240E-0009
  0.40432E+0004 -0.28480E+0004  0.15216E-0008  0.14017E-0008  0.39054E-0009
  0.41250E+0004 -0.28475E+0004  0.13702E-0008  0.12624E-0008  0.39396E-0009
  0.42068E+0004 -0.28470E+0004  0.11315E-0008  0.10469E-0008  0.37876E-0009
  0.42500E+0004 -0.28468E+0004  0.96839E-0009  0.90120E-0009  0.36207E-0009
  0.40000E+0004 -0.28352E+0004  0.15495E-0008  0.14302E-0008  0.37475E-0009
  0.40432E+0004 -0.28349E+0004  0.14963E-0008  0.13808E-0008  0.38146E-0009
  0.41250E+0004 -0.28344E+0004  0.13326E-0008  0.12321E-0008  0.38166E-0009
  0.42068E+0004 -0.28338E+0004  0.10803E-0008  0.10064E-0008  0.36265E-0009
  0.42500E+0004 -0.28336E+0004  0.90952E-0009  0.85504E-0009  0.34370E-0009
  0.40000E+0004 -0.28103E+0004  0.15091E-0008  0.13966E-0008  0.35903E-0009
  0.40432E+0004 -0.28100E+0004  0.14445E-0008  0.13385E-0008  0.36282E-0009
  0.41250E+0004 -0.28094E+0004  0.12572E-0008  0.11717E-0008  0.35660E-0009
  0.42068E+0004 -0.28088E+0004  0.97865E-0009  0.92649E-0009  0.33006E-0009
  0.42500E+0004 -0.28085E+0004  0.79340E-0009  0.76451E-0009  0.30676E-0009
  0.40000E+0004 -0.27855E+0004  0.14642E-0008  0.13597E-0008  0.34168E-0009
  0.40432E+0004 -0.27851E+0004  0.13879E-0008  0.12926E-0008  0.34232E-0009
  0.41250E+0004 -0.27844E+0004  0.11763E-0008  0.11076E-0008  0.32926E-0009
  0.42068E+0004 -0.27838E+0004  0.87134E-0009  0.84278E-0009  0.29486E-0009
  0.42500E+0004 -0.27834E+0004  0.67151E-0009  0.67014E-0009  0.26709E-0009
  0.40000E+0004 -0.27724E+0004  0.14386E-0008  0.13388E-0008  0.33184E-0009
  0.40432E+0004 -0.27720E+0004  0.13561E-0008  0.12670E-0008  0.33073E-0009
  0.41250E+0004 -0.27713E+0004  0.11316E-0008  0.10723E-0008  0.31392E-0009
  0.42068E+0004 -0.27706E+0004  0.81250E-0009  0.79713E-0009  0.27527E-0009
  0.42500E+0004 -0.27702E+0004  0.60495E-0009  0.61887E-0009  0.24509E-0009
  0.42500E+0004 -0.28468E+0004  0.96839E-0009  0.90120E-0009  0.36207E-0009
  0.42932E+0004 -0.28466E+0004  0.77917E-0009  0.73315E-0009  0.33903E-0009
  0.43750E+0004 -0.28462E+0004  0.34846E-0009  0.35398E-0009  0.27627E-0009
  0.44568E+0004 -0.28458E+0004 -0.17355E-0009 -0.10119E-0009  0.18767E-0009
  0.45000E+0004 -0.28455E+0004 -0.48323E-0009 -0.36936E-0009  0.13032E-0009
  0.42500E+0004 -0.28336E+0004  0.90952E-0009  0.85504E-0009  0.34370E-0009
  0.42932E+0004 -0.28333E+0004  0.71253E-0009  0.68128E-0009  0.31832E-0009
  0.43750E+0004 -0.28329E+0004  0.26688E-0009  0.29124E-0009  0.25092E-0009
  0.44568E+0004 -0.28324E+0004 -0.26976E-0009 -0.17458E-0009  0.15769E-0009
  0.45000E+0004 -0.28322E+0004 -0.58677E-0009 -0.44813E-0009  0.98045E-0010
  0.42500E+0004 -0.28085E+0004  0.79340E-0009  0.76451E-0009  0.30676E-0009
  0.42932E+0004 -0.28082E+0004  0.58164E-0009  0.57995E-0009  0.27687E-0009
  0.43750E+0004 -0.28077E+0004  0.10779E-0009  0.16945E-0009  0.20059E-0009
  0.44568E+0004 -0.28072E+0004 -0.45612E-0009 -0.31624E-0009  0.98746E-0010
  0.45000E+0004 -0.28069E+0004 -0.78661E-0009 -0.59975E-0009  0.34952E-0010
  0.42500E+0004 -0.27834E+0004  0.67151E-0009  0.67014E-0009  0.26709E-0009
  0.42932E+0004 -0.27831E+0004  0.44497E-0009  0.47484E-0009  0.23258E-0009
  0.43750E+0004 -0.27825E+0004 -0.56803E-0010  0.44113E-0010  0.14743E-0009
  0.44568E+0004 -0.27820E+0004 -0.64729E-0009 -0.46099E-0009  0.37217E-0010
  0.45000E+0004 -0.27816E+0004 -0.99067E-0009 -0.75412E-0009 -0.30435E-0010
  0.42500E+0004 -0.27702E+0004  0.60495E-0009  0.61887E-0009  0.24509E-0009
  0.42932E+0004 -0.27699E+0004  0.37064E-0009  0.41794E-0009  0.20810E-0009
  0.43750E+0004 -0.27692E+0004 -0.14573E-0009 -0.23348E-0010  0.11829E-0009
  0.44568E+0004 -0.27686E+0004 -0.74990E-0009 -0.53848E-0009  0.38029E-0011
  0.45000E+0004 -0.27683E+0004 -0.10998E-0008 -0.83655E-0009 -0.65757E-0010
  0.45000E+0004 -0.28455E+0004 -0.48323E-0009 -0.36936E-0009  0.13032E-0009
  0.45432E+0004 -0.28453E+0004 -0.81485E-0009 -0.65552E-0009  0.65977E-0010
  0.46250E+0004 -0.28448E+0004 -0.14949E-0008 -0.12392E-0008 -0.74163E-0010
  0.47068E+0004 -0.28443E+0004 -0.22263E-0008 -0.18646E-0008 -0.23387E-0009
  0.47500E+0004 -0.28441E+0004 -0.26253E-0008 -0.22054E-0008 -0.32387E-0009
  0.45000E+0004 -0.28322E+0004 -0.58677E-0009 -0.44813E-0009  0.98045E-0010
  0.45432E+0004 -0.28319E+0004 -0.92529E-0009 -0.73944E-0009  0.31621E-0010
  0.46250E+0004 -0.28314E+0004 -0.16167E-0008 -0.13321E-0008 -0.11152E-0009
  0.47068E+0004 -0.28309E+0004 -0.23564E-0008 -0.19649E-0008 -0.27231E-0009
  0.47500E+0004 -0.28306E+0004 -0.27581E-0008 -0.23090E-0008 -0.36180E-0009
  0.45000E+0004 -0.28069E+0004 -0.78661E-0009 -0.59975E-0009  0.34952E-0010
  0.45432E+0004 -0.28066E+0004 -0.11377E-0008 -0.90056E-0009 -0.35147E-0010
  0.46250E+0004 -0.28060E+0004 -0.18493E-0008 -0.15094E-0008 -0.18320E-0009
  0.47068E+0004 -0.28054E+0004 -0.26028E-0008 -0.21554E-0008 -0.34490E-0009
  0.47500E+0004 -0.28051E+0004 -0.30085E-0008 -0.25050E-0008 -0.43266E-0009
  0.45000E+0004 -0.27816E+0004 -0.99067E-0009 -0.75412E-0009 -0.30435E-0010
  0.45432E+0004 -0.27813E+0004 -0.13536E-0008 -0.10640E-0008 -0.10382E-0009
  0.46250E+0004 -0.27806E+0004 -0.20836E-0008 -0.16881E-0008 -0.25567E-0009
  0.47068E+0004 -0.27799E+0004 -0.28483E-0008 -0.23461E-0008 -0.41669E-0009
  0.47500E+0004 -0.27795E+0004 -0.32564E-0008 -0.27003E-0008 -0.50170E-0009
  0.45000E+0004 -0.27683E+0004 -0.10998E-0008 -0.83655E-0009 -0.65757E-0010
  0.45432E+0004 -0.27679E+0004 -0.14687E-0008 -0.11511E-0008 -0.14071E-0009
  0.46250E+0004 -0.27672E+0004 -0.22076E-0008 -0.17827E-0008 -0.29410E-0009
  0.47068E+0004 -0.27665E+0004 -0.29771E-0008 -0.24464E-0008 -0.45408E-0009
  0.47500E+0004 -0.27661E+0004 -0.33858E-0008 -0.28029E-0008 -0.53722E-0009
  0.47500E+0004 -0.28441E+0004 -0.26253E-0008 -0.22054E-0008 -0.32387E-0009
  0.47932E+0004 -0.28437E+0004 -0.30298E-0008 -0.25515E-0008 -0.41644E-0009
  0.48750E+0004 -0.28429E+0004 -0.37934E-0008 -0.32088E-0008 -0.59237E-0009
  0.49568E+0004 -0.28422E+0004 -0.45278E-0008 -0.38522E-0008 -0.75764E-0009
  0.50000E+0004 -0.28418E+0004 -0.48930E-0008 -0.41799E-0008 -0.83526E-0009
  0.47500E+0004 -0.28306E+0004 -0.27581E-0008 -0.23090E-0008 -0.36180E-0009
  0.47932E+0004 -0.28302E+0004 -0.31641E-0008 -0.26577E-0008 -0.45300E-0009
  0.48750E+0004 -0.28294E+0004 -0.39265E-0008 -0.33185E-0008 -0.62323E-0009
  0.49568E+0004 -0.28286E+0004 -0.46533E-0008 -0.39628E-0008 -0.77801E-0009
  0.50000E+0004 -0.28282E+0004 -0.50117E-0008 -0.42900E-0008 -0.84781E-0009
  0.47500E+0004 -0.28051E+0004 -0.30085E-0008 -0.25050E-0008 -0.43266E-0009
  0.47932E+0004 -0.28046E+0004 -0.34161E-0008 -0.28583E-0008 -0.52036E-0009
  0.48750E+0004 -0.28037E+0004 -0.41730E-0008 -0.35242E-0008 -0.67784E-0009
  0.49568E+0004 -0.28028E+0004 -0.48821E-0008 -0.41686E-0008 -0.81045E-0009
  0.50000E+0004 -0.28023E+0004 -0.52257E-0008 -0.44937E-0008 -0.86419E-0009
  0.47500E+0004 -0.27795E+0004 -0.32564E-0008 -0.27003E-0008 -0.50170E-0009
  0.47932E+0004 -0.27790E+0004 -0.36637E-0008 -0.30572E-0008 -0.58474E-0009
  0.48750E+0004 -0.27780E+0004 -0.44112E-0008 -0.37263E-0008 -0.72683E-0009
  0.49568E+0004 -0.27769E+0004 -0.50979E-0008 -0.43686E-0008 -0.83422E-0009
  0.50000E+0004 -0.27764E+0004 -0.54240E-0008 -0.46903E-0008 -0.87021E-0009
  0.47500E+0004 -0.27661E+0004 -0.33858E-0008 -0.28029E-0008 -0.53722E-0009
  0.47932E+0004 -0.27655E+0004 -0.37921E-0008 -0.31613E-0008 -0.61726E-0009
  0.48750E+0004 -0.27644E+0004 -0.45330E-0008 -0.38313E-0008 -0.75017E-0009
  0.49568E+0004 -0.27633E+0004 -0.52061E-0008 -0.44715E-0008 -0.84304E-0009
  0.50000E+0004 -0.27627E+0004 -0.55219E-0008 -0.47908E-0008 -0.86896E-0009
  0.50000E+0004 -0.28418E+0004 -0.48930E-0008 -0.41799E-0008 -0.83526E-0009
  0.50432E+0004 -0.28414E+0004 -0.52374E-0008 -0.44964E-0008 -0.90333E-0009
  0.51250E+0004 -0.28406E+0004 -0.58161E-0008 -0.50584E-0008 -0.99523E-0009
  0.52068E+0004 -0.28398E+0004 -0.62750E-0008 -0.55601E-0008 -0.10233E-0008
  0.52500E+0004 -0.28394E+0004 -0.64604E-0008 -0.57981E-0008 -0.10053E-0008
  0.50000E+0004 -0.28282E+0004 -0.50117E-0008 -0.42900E-0008 -0.84781E-0009
  0.50432E+0004 -0.28277E+0004 -0.53472E-0008 -0.46051E-0008 -0.90649E-0009
  0.51250E+0004 -0.28268E+0004 -0.59035E-0008 -0.51622E-0008 -0.97571E-0009
  0.52068E+0004 -0.28260E+0004 -0.63319E-0008 -0.56558E-0008 -0.97453E-0009
  0.52500E+0004 -0.28255E+0004 -0.64982E-0008 -0.58882E-0008 -0.93861E-0009
  0.50000E+0004 -0.28023E+0004 -0.52257E-0008 -0.44937E-0008 -0.86419E-0009
  0.50432E+0004 -0.28017E+0004 -0.55424E-0008 -0.48051E-0008 -0.90368E-0009
  0.51250E+0004 -0.28007E+0004 -0.60516E-0008 -0.53507E-0008 -0.92720E-0009
  0.52068E+0004 -0.27997E+0004 -0.64183E-0008 -0.58265E-0008 -0.86824E-0009
  0.52500E+0004 -0.27992E+0004 -0.65462E-0008 -0.60470E-0008 -0.79713E-0009
  0.50000E+0004 -0.27764E+0004 -0.54240E-0008 -0.46903E-0008 -0.87021E-0009
  0.50432E+0004 -0.27758E+0004 -0.57191E-0008 -0.49966E-0008 -0.88872E-0009
  0.51250E+0004 -0.27747E+0004 -0.61760E-0008 -0.55278E-0008 -0.86319E-0009
  0.52068E+0004 -0.27735E+0004 -0.64754E-0008 -0.59826E-0008 -0.74332E-0009
  0.52500E+0004 -0.27729E+0004 -0.65622E-0008 -0.61893E-0008 -0.63557E-0009
  0.50000E+0004 -0.27627E+0004 -0.55219E-0008 -0.47908E-0008 -0.86896E-0009
  0.50432E+0004 -0.27621E+0004 -0.58046E-0008 -0.50939E-0008 -0.87574E-0009
  0.51250E+0004 -0.27609E+0004 -0.62317E-0008 -0.56163E-0008 -0.82301E-0009
  0.52068E+0004 -0.27597E+0004 -0.64934E-0008 -0.60588E-0008 -0.66974E-0009
  0.52500E+0004 -0.27591E+0004 -0.65574E-0008 -0.62575E-0008 -0.54205E-0009
  0.52500E+0004 -0.28394E+0004 -0.64604E-0008 -0.57981E-0008 -0.10053E-0008
  0.52932E+0004 -0.28390E+0004 -0.66027E-0008 -0.60151E-0008 -0.96275E-0009
  0.53750E+0004 -0.28384E+0004 -0.67472E-0008 -0.63729E-0008 -0.80205E-0009
  0.54568E+0004 -0.28378E+0004 -0.67197E-0008 -0.66597E-0008 -0.52661E-0009
  0.55000E+0004 -0.28375E+0004 -0.66346E-0008 -0.67847E-0008 -0.33076E-0009
  0.52500E+0004 -0.28255E+0004 -0.64982E-0008 -0.58882E-0008 -0.93861E-0009
  0.52932E+0004 -0.28251E+0004 -0.66194E-0008 -0.60986E-0008 -0.87658E-0009
  0.53750E+0004 -0.28245E+0004 -0.67190E-0008 -0.64411E-0008 -0.67520E-0009
  0.54568E+0004 -0.28238E+0004 -0.66408E-0008 -0.67091E-0008 -0.35540E-0009
  0.55000E+0004 -0.28234E+0004 -0.65274E-0008 -0.68225E-0008 -0.13540E-0009
  0.52500E+0004 -0.27992E+0004 -0.65462E-0008 -0.60470E-0008 -0.79713E-0009
  0.52932E+0004 -0.27988E+0004 -0.66253E-0008 -0.62434E-0008 -0.69720E-0009
  0.53750E+0004 -0.27980E+0004 -0.66360E-0008 -0.65544E-0008 -0.41722E-0009
  0.54568E+0004 -0.27972E+0004 -0.64592E-0008 -0.67838E-0008 -0.12871E-0010
  0.55000E+0004 -0.27968E+0004 -0.62909E-0008 -0.68740E-0008  0.25274E-0009
  0.52500E+0004 -0.27729E+0004 -0.65622E-0008 -0.61893E-0008 -0.63557E-0009
  0.52932E+0004 -0.27725E+0004 -0.65967E-0008 -0.63701E-0008 -0.49652E-0009
  0.53750E+0004 -0.27716E+0004 -0.65143E-0008 -0.66461E-0008 -0.13635E-0009
  0.54568E+0004 -0.27707E+0004 -0.62356E-0008 -0.68335E-0008  0.35291E-0009
  0.55000E+0004 -0.27702E+0004 -0.60111E-0008 -0.68986E-0008  0.66374E-0009
  0.52500E+0004 -0.27591E+0004 -0.65574E-0008 -0.62575E-0008 -0.54205E-0009
  0.52932E+0004 -0.27586E+0004 -0.65675E-0008 -0.64294E-0008 -0.38195E-0009
  0.53750E+0004 -0.27576E+0004 -0.64343E-0008 -0.66856E-0008  0.21026E-0010
  0.54568E+0004 -0.27567E+0004 -0.61008E-0008 -0.68495E-0008  0.55508E-0009
  0.55000E+0004 -0.27562E+0004 -0.58463E-0008 -0.69007E-0008  0.88954E-0009
  0.55000E+0004 -0.28375E+0004 -0.66346E-0008 -0.67847E-0008 -0.33076E-0009
  0.55432E+0004 -0.28372E+0004 -0.65018E-0008 -0.68911E-0008 -0.10101E-0009
  0.56250E+0004 -0.28367E+0004 -0.61228E-0008 -0.70502E-0008  0.43348E-0009
  0.57068E+0004 -0.28362E+0004 -0.55891E-0008 -0.71585E-0008  0.10922E-0008
  0.57500E+0004 -0.28359E+0004 -0.52519E-0008 -0.71982E-0008  0.14867E-0008
  0.55000E+0004 -0.28234E+0004 -0.65274E-0008 -0.68225E-0008 -0.13540E-0009
  0.55432E+0004 -0.28231E+0004 -0.63654E-0008 -0.69163E-0008  0.11845E-0009
  0.56250E+0004 -0.28226E+0004 -0.59301E-0008 -0.70486E-0008  0.69726E-0009
  0.57068E+0004 -0.28220E+0004 -0.53404E-0008 -0.71258E-0008  0.13959E-0008
  0.57500E+0004 -0.28217E+0004 -0.49746E-0008 -0.71475E-0008  0.18086E-0008
  0.55000E+0004 -0.27968E+0004 -0.62909E-0008 -0.68740E-0008  0.25274E-0009
  0.55432E+0004 -0.27965E+0004 -0.60730E-0008 -0.69425E-0008  0.55172E-0009
  0.56250E+0004 -0.27958E+0004 -0.55304E-0008 -0.70213E-0008  0.12125E-0008
  0.57068E+0004 -0.27952E+0004 -0.48355E-0008 -0.70377E-0008  0.19837E-0008
  0.57500E+0004 -0.27949E+0004 -0.44165E-0008 -0.70242E-0008  0.24287E-0008
  0.55000E+0004 -0.27702E+0004 -0.60111E-0008 -0.68986E-0008  0.66374E-0009
  0.55432E+0004 -0.27698E+0004 -0.57367E-0008 -0.69403E-0008  0.10070E-0008
  0.56250E+0004 -0.27691E+0004 -0.50868E-0008 -0.69626E-0008  0.17469E-0008
  0.57068E+0004 -0.27684E+0004 -0.42885E-0008 -0.69154E-0008  0.25858E-0008
  0.57500E+0004 -0.27680E+0004 -0.38180E-0008 -0.68656E-0008  0.30599E-0008
  0.55000E+0004 -0.27562E+0004 -0.58463E-0008 -0.69007E-0008  0.88954E-0009
  0.55432E+0004 -0.27558E+0004 -0.55418E-0008 -0.69276E-0008  0.12558E-0008
  0.56250E+0004 -0.27550E+0004 -0.48355E-0008 -0.69190E-0008  0.20361E-0008
  0.57068E+0004 -0.27543E+0004 -0.39837E-0008 -0.68374E-0008  0.29087E-0008
  0.57500E+0004 -0.27539E+0004 -0.34869E-0008 -0.67680E-0008  0.33967E-0008
  0.57500E+0004 -0.28359E+0004 -0.52519E-0008 -0.71982E-0008  0.14867E-0008
  0.57932E+0004 -0.28356E+0004 -0.48796E-0008 -0.72263E-0008  0.19111E-0008
  0.58750E+0004 -0.28350E+0004 -0.40943E-0008 -0.72515E-0008  0.27845E-0008
  0.59568E+0004 -0.28344E+0004 -0.32296E-0008 -0.72404E-0008  0.37239E-0008
  0.60000E+0004 -0.28341E+0004 -0.27517E-0008 -0.72190E-0008  0.42345E-0008
  0.57500E+0004 -0.28217E+0004 -0.49746E-0008 -0.71475E-0008  0.18086E-0008
  0.57932E+0004 -0.28214E+0004 -0.45746E-0008 -0.71565E-0008  0.22490E-0008
  0.58750E+0004 -0.28208E+0004 -0.37408E-0008 -0.71420E-0008  0.31438E-0008
  0.59568E+0004 -0.28201E+0004 -0.28345E-0008 -0.70872E-0008  0.40911E-0008
  0.60000E+0004 -0.28198E+0004 -0.23380E-0008 -0.70412E-0008  0.45998E-0008
  0.57500E+0004 -0.27949E+0004 -0.44165E-0008 -0.70242E-0008  0.24287E-0008
  0.57932E+0004 -0.27945E+0004 -0.39655E-0008 -0.69958E-0008  0.28964E-0008
  0.58750E+0004 -0.27937E+0004 -0.30438E-0008 -0.69048E-0008  0.38259E-0008
  0.59568E+0004 -0.27930E+0004 -0.20639E-0008 -0.67667E-0008  0.47816E-0008
  0.60000E+0004 -0.27926E+0004 -0.15353E-0008 -0.66740E-0008  0.52827E-0008
  0.57500E+0004 -0.27680E+0004 -0.38180E-0008 -0.68656E-0008  0.30599E-0008
  0.57932E+0004 -0.27676E+0004 -0.33183E-0008 -0.67989E-0008  0.35515E-0008
  0.58750E+0004 -0.27667E+0004 -0.23142E-0008 -0.66302E-0008  0.45077E-0008
  0.59568E+0004 -0.27659E+0004 -0.12680E-0008 -0.64083E-0008  0.54627E-0008
  0.60000E+0004 -0.27654E+0004 -0.71183E-0009 -0.62692E-0008  0.59512E-0008
  0.57500E+0004 -0.27539E+0004 -0.34869E-0008 -0.67680E-0008  0.33967E-0008
  0.57932E+0004 -0.27534E+0004 -0.29624E-0008 -0.66808E-0008  0.38993E-0008
  0.58750E+0004 -0.27525E+0004 -0.19174E-0008 -0.64707E-0008  0.48664E-0008
  0.59568E+0004 -0.27516E+0004 -0.83937E-0009 -0.62047E-0008  0.58173E-0008
  0.60000E+0004 -0.27511E+0004 -0.27052E-0009 -0.60412E-0008  0.62970E-0008
  0.60000E+0004 -0.28341E+0004 -0.27517E-0008 -0.72190E-0008  0.42345E-0008
  0.60432E+0004 -0.28336E+0004 -0.22603E-0008 -0.71847E-0008  0.47530E-0008
  0.61250E+0004 -0.28328E+0004 -0.13174E-0008 -0.70803E-0008  0.57234E-0008
  0.62068E+0004 -0.28319E+0004 -0.38177E-0009 -0.69152E-0008  0.66439E-0008
  0.62500E+0004 -0.28315E+0004  0.10145E-0009 -0.67968E-0008  0.70944E-0008
  0.60000E+0004 -0.28198E+0004 -0.23380E-0008 -0.70412E-0008  0.45998E-0008
  0.60432E+0004 -0.28193E+0004 -0.18302E-0008 -0.69812E-0008  0.51120E-0008
  0.61250E+0004 -0.28183E+0004 -0.86371E-0009 -0.68255E-0008  0.60575E-0008
  0.62068E+0004 -0.28174E+0004  0.85538E-0010 -0.66065E-0008  0.69361E-0008
  0.62500E+0004 -0.28169E+0004  0.57189E-0009 -0.64591E-0008  0.73577E-0008
  0.60000E+0004 -0.27926E+0004 -0.15353E-0008 -0.66740E-0008  0.52827E-0008
  0.60432E+0004 -0.27920E+0004 -0.99983E-0009 -0.65654E-0008  0.57793E-0008
  0.61250E+0004 -0.27910E+0004  0.44909E-0011 -0.63134E-0008  0.66700E-0008
  0.62068E+0004 -0.27899E+0004  0.97195E-0009 -0.59945E-0008  0.74620E-0008
  0.62500E+0004 -0.27893E+0004  0.14603E-0008 -0.57932E-0008  0.78256E-0008
  0.60000E+0004 -0.27654E+0004 -0.71183E-0009 -0.62692E-0008  0.59512E-0008
  0.60432E+0004 -0.27648E+0004 -0.15335E-0009 -0.61125E-0008  0.64268E-0008
  0.61250E+0004 -0.27636E+0004  0.87916E-0009 -0.57659E-0008  0.72531E-0008
  0.62068E+0004 -0.27624E+0004  0.18548E-0008 -0.53499E-0008  0.79493E-0008
  0.62500E+0004 -0.27617E+0004  0.23397E-0008 -0.50970E-0008  0.82507E-0008
  0.60000E+0004 -0.27511E+0004 -0.27052E-0009 -0.60412E-0008  0.62970E-0008
  0.60432E+0004 -0.27504E+0004  0.29809E-0009 -0.58594E-0008  0.67596E-0008
  0.61250E+0004 -0.27492E+0004  0.13415E-0008 -0.54638E-0008  0.75479E-0008
  0.62068E+0004 -0.27479E+0004  0.23172E-0008 -0.49981E-0008  0.81901E-0008
  0.62500E+0004 -0.27472E+0004  0.27982E-0008 -0.47188E-0008  0.84569E-0008
  0.62500E+0004 -0.28315E+0004  0.10145E-0009 -0.67968E-0008  0.70944E-0008
  0.62932E+0004 -0.28308E+0004  0.58041E-0009 -0.66509E-0008  0.75184E-0008
  0.63750E+0004 -0.28296E+0004  0.14527E-0008 -0.62921E-0008  0.82119E-0008
  0.64568E+0004 -0.28283E+0004  0.22720E-0008 -0.58123E-0008  0.87377E-0008
  0.65000E+0004 -0.28277E+0004  0.26826E-0008 -0.55019E-0008  0.89371E-0008
  0.62500E+0004 -0.28169E+0004  0.57189E-0009 -0.64591E-0008  0.73577E-0008
  0.62932E+0004 -0.28162E+0004  0.10519E-0008 -0.62833E-0008  0.77489E-0008
  0.63750E+0004 -0.28148E+0004  0.19194E-0008 -0.58675E-0008  0.83695E-0008
  0.64568E+0004 -0.28135E+0004  0.27263E-0008 -0.53318E-0008  0.88115E-0008
  0.65000E+0004 -0.28128E+0004  0.31280E-0008 -0.49926E-0008  0.89638E-0008
  0.62500E+0004 -0.27893E+0004  0.14603E-0008 -0.57932E-0008  0.78256E-0008
  0.62932E+0004 -0.27885E+0004  0.19382E-0008 -0.55625E-0008  0.81513E-0008
  0.63750E+0004 -0.27870E+0004  0.27892E-0008 -0.50427E-0008  0.86290E-0008
  0.64568E+0004 -0.27854E+0004  0.35662E-0008 -0.44059E-0008  0.89095E-0008
  0.65000E+0004 -0.27846E+0004  0.39480E-0008 -0.40154E-0008  0.89718E-0008
  0.62500E+0004 -0.27617E+0004  0.23397E-0008 -0.50970E-0008  0.82507E-0008
  0.62932E+0004 -0.27608E+0004  0.28103E-0008 -0.48138E-0008  0.85070E-0008
  0.63750E+0004 -0.27591E+0004  0.36353E-0008 -0.41957E-0008  0.88359E-0008
  0.64568E+0004 -0.27573E+0004  0.43739E-0008 -0.34647E-0008  0.89515E-0008
  0.65000E+0004 -0.27564E+0004  0.47321E-0008 -0.30271E-0008  0.89234E-0008
  0.62500E+0004 -0.27472E+0004  0.27982E-0008 -0.47188E-0008  0.84569E-0008
  0.62932E+0004 -0.27462E+0004  0.32628E-0008 -0.44090E-0008  0.86751E-0008
  0.63750E+0004 -0.27443E+0004  0.40703E-0008 -0.37416E-0008  0.89233E-0008
  0.64568E+0004 -0.27425E+0004  0.47853E-0008 -0.29639E-0008  0.89510E-0008
  0.65000E+0004 -0.27415E+0004  0.51294E-0008 -0.25031E-0008  0.88751E-0008
  0.65000E+0004 -0.28277E+0004  0.26826E-0008 -0.55019E-0008  0.89371E-0008
  0.65432E+0004 -0.28268E+0004  0.30846E-0008 -0.51443E-0008  0.90813E-0008
  0.66250E+0004 -0.28252E+0004  0.38122E-0008 -0.43381E-0008  0.91884E-0008
  0.67068E+0004 -0.28236E+0004  0.45065E-0008 -0.33591E-0008  0.90804E-0008
  0.67500E+0004 -0.28227E+0004  0.48659E-0008 -0.27692E-0008  0.89385E-0008
  0.65000E+0004 -0.28128E+0004  0.31280E-0008 -0.49926E-0008  0.89638E-0008
  0.65432E+0004 -0.28119E+0004  0.35203E-0008 -0.46066E-0008  0.90596E-0008
  0.66250E+0004 -0.28101E+0004  0.42277E-0008 -0.37496E-0008  0.90743E-0008
  0.67068E+0004 -0.28084E+0004  0.49017E-0008 -0.27251E-0008  0.88778E-0008
  0.67500E+0004 -0.28074E+0004  0.52511E-0008 -0.21142E-0008  0.86928E-0008
  0.65000E+0004 -0.27846E+0004  0.39480E-0008 -0.40154E-0008  0.89718E-0008
  0.65432E+0004 -0.27835E+0004  0.43194E-0008 -0.35787E-0008  0.89757E-0008
  0.66250E+0004 -0.27815E+0004  0.49842E-0008 -0.26324E-0008  0.88171E-0008
  0.67068E+0004 -0.27795E+0004  0.56165E-0008 -0.15299E-0008  0.84575E-0008
  0.67500E+0004 -0.27784E+0004  0.59463E-0008 -0.88321E-0009  0.81943E-0008
  0.65000E+0004 -0.27564E+0004  0.47321E-0008 -0.30271E-0008  0.89234E-0008
  0.65432E+0004 -0.27552E+0004  0.50788E-0008 -0.25443E-0008  0.88357E-0008
  0.66250E+0004 -0.27529E+0004  0.56956E-0008 -0.15183E-0008  0.85069E-0008
  0.67068E+0004 -0.27506E+0004  0.62829E-0008 -0.34842E-0009  0.79908E-0008
  0.67500E+0004 -0.27494E+0004  0.65918E-0008  0.32797E-0009  0.76542E-0008
  0.65000E+0004 -0.27415E+0004  0.51294E-0008 -0.25031E-0008  0.88751E-0008
  0.65432E+0004 -0.27402E+0004  0.54617E-0008 -0.19979E-0008  0.87393E-0008
  0.66250E+0004 -0.27378E+0004  0.60511E-0008 -0.93400E-0009  0.83222E-0008
  0.67068E+0004 -0.27354E+0004  0.66133E-0008  0.26707E-0009  0.77265E-0008
  0.67500E+0004 -0.27341E+0004  0.69108E-0008  0.95665E-0009  0.73532E-0008
  0.67500E+0004 -0.28227E+0004  0.48659E-0008 -0.27692E-0008  0.89385E-0008
  0.67932E+0004 -0.28218E+0004  0.52276E-0008 -0.21248E-0008  0.87403E-0008
  0.68750E+0004 -0.28199E+0004  0.59235E-0008 -0.76605E-0009  0.82254E-0008
  0.69568E+0004 -0.28180E+0004  0.66535E-0008  0.76053E-0009  0.75592E-0008
  0.70000E+0004 -0.28171E+0004  0.70608E-0008  0.16279E-0008  0.71607E-0008
  0.67500E+0004 -0.28074E+0004  0.52511E-0008 -0.21142E-0008  0.86928E-0008
  0.67932E+0004 -0.28064E+0004  0.56042E-0008 -0.14501E-0008  0.84546E-0008
  0.68750E+0004 -0.28043E+0004  0.62882E-0008 -0.60789E-0010  0.78763E-0008
  0.69568E+0004 -0.28023E+0004  0.70138E-0008  0.14872E-0008  0.71666E-0008
  0.70000E+0004 -0.28013E+0004  0.74224E-0008  0.23617E-0008  0.67547E-0008
  0.67500E+0004 -0.27784E+0004  0.59463E-0008 -0.88321E-0009  0.81943E-0008
  0.67932E+0004 -0.27772E+0004  0.62825E-0008 -0.18667E-0009  0.78844E-0008
  0.68750E+0004 -0.27749E+0004  0.69436E-0008  0.12513E-0008  0.71956E-0008
  0.69568E+0004 -0.27725E+0004  0.76618E-0008  0.28300E-0008  0.64153E-0008
  0.70000E+0004 -0.27713E+0004  0.80739E-0008  0.37129E-0008  0.59848E-0008
  0.67500E+0004 -0.27494E+0004  0.65918E-0008  0.32797E-0009  0.76542E-0008
  0.67932E+0004 -0.27480E+0004  0.69103E-0008  0.10507E-0008  0.72784E-0008
  0.68750E+0004 -0.27454E+0004  0.75483E-0008  0.25249E-0008  0.64920E-0008
  0.69568E+0004 -0.27428E+0004  0.82601E-0008  0.41215E-0008  0.56565E-0008
  0.70000E+0004 -0.27414E+0004  0.86764E-0008  0.50058E-0008  0.52164E-0008
  0.67500E+0004 -0.27341E+0004  0.69108E-0008  0.95665E-0009  0.73532E-0008
  0.67932E+0004 -0.27326E+0004  0.72196E-0008  0.16907E-0008  0.69449E-0008
  0.68750E+0004 -0.27298E+0004  0.78452E-0008  0.31789E-0008  0.61124E-0008
  0.69568E+0004 -0.27271E+0004  0.85539E-0008  0.47797E-0008  0.52540E-0008
  0.70000E+0004 -0.27256E+0004  0.89727E-0008  0.56619E-0008  0.48123E-0008
  0.70000E+0004 -0.28171E+0004  0.70608E-0008  0.16279E-0008  0.71607E-0008
  0.70432E+0004 -0.28160E+0004  0.74897E-0008  0.25383E-0008  0.67358E-0008
  0.71250E+0004 -0.28140E+0004  0.83679E-0008  0.43543E-0008  0.58925E-0008
  0.72068E+0004 -0.28120E+0004  0.93463E-0008  0.62631E-0008  0.50422E-0008
  0.72500E+0004 -0.28109E+0004  0.99073E-0008  0.72942E-0008  0.46096E-0008
  0.70000E+0004 -0.28013E+0004  0.74224E-0008  0.23617E-0008  0.67547E-0008
  0.70432E+0004 -0.28001E+0004  0.78556E-0008  0.32768E-0008  0.63233E-0008
  0.71250E+0004 -0.27979E+0004  0.87503E-0008  0.50936E-0008  0.54884E-0008
  0.72068E+0004 -0.27957E+0004  0.97564E-0008  0.69928E-0008  0.46749E-0008
  0.72500E+0004 -0.27946E+0004  0.10337E-0007  0.80147E-0008  0.42731E-0008
  0.70000E+0004 -0.27713E+0004  0.80739E-0008  0.37129E-0008  0.59848E-0008
  0.70432E+0004 -0.27700E+0004  0.85163E-0008  0.46316E-0008  0.55480E-0008
  0.71250E+0004 -0.27675E+0004  0.94441E-0008  0.64396E-0008  0.47436E-0008
  0.72068E+0004 -0.27649E+0004  0.10504E-0007  0.83106E-0008  0.40142E-0008
  0.72500E+0004 -0.27636E+0004  0.11121E-0007  0.93097E-0008  0.36786E-0008
  0.70000E+0004 -0.27414E+0004  0.86764E-0008  0.50058E-0008  0.52164E-0008
  0.70432E+0004 -0.27399E+0004  0.91288E-0008  0.59211E-0008  0.47836E-0008
  0.71250E+0004 -0.27370E+0004  0.10091E-0007  0.77071E-0008  0.40277E-0008
  0.72068E+0004 -0.27342E+0004  0.11207E-0007  0.95367E-0008  0.34005E-0008
  0.72500E+0004 -0.27327E+0004  0.11861E-0007  0.10506E-0007  0.31402E-0008
  0.70000E+0004 -0.27256E+0004  0.89727E-0008  0.56619E-0008  0.48123E-0008
  0.70432E+0004 -0.27240E+0004  0.94304E-0008  0.65727E-0008  0.43853E-0008
  0.71250E+0004 -0.27210E+0004  0.10411E-0007  0.83416E-0008  0.36621E-0008
  0.72068E+0004 -0.27179E+0004  0.11556E-0007  0.10144E-0007  0.30956E-0008
  0.72500E+0004 -0.27163E+0004  0.12229E-0007  0.11095E-0007  0.28785E-0008
  0.72500E+0004 -0.28109E+0004  0.99073E-0008  0.72942E-0008  0.46096E-0008
  0.72932E+0004 -0.28097E+0004  0.10503E-0007  0.83411E-0008  0.41937E-0008
  0.73750E+0004 -0.28076E+0004  0.11726E-0007  0.10330E-0007  0.34881E-0008
  0.74568E+0004 -0.28054E+0004  0.13069E-0007  0.12298E-0007  0.29219E-0008
  0.75000E+0004 -0.28043E+0004  0.13824E-0007  0.13312E-0007  0.26929E-0008
  0.72500E+0004 -0.27946E+0004  0.10337E-0007  0.80147E-0008  0.42731E-0008
  0.72932E+0004 -0.27933E+0004  0.10955E-0007  0.90499E-0008  0.38958E-0008
  0.73750E+0004 -0.27910E+0004  0.12228E-0007  0.11010E-0007  0.32838E-0008
  0.74568E+0004 -0.27886E+0004  0.13630E-0007  0.12940E-0007  0.28355E-0008
  0.75000E+0004 -0.27874E+0004  0.14419E-0007  0.13932E-0007  0.26775E-0008
  0.72500E+0004 -0.27636E+0004  0.11121E-0007  0.93097E-0008  0.36786E-0008
  0.72932E+0004 -0.27622E+0004  0.11782E-0007  0.10318E-0007  0.33816E-0008
  0.73750E+0004 -0.27595E+0004  0.13149E-0007  0.12212E-0007  0.29600E-0008
  0.74568E+0004 -0.27568E+0004  0.14661E-0007  0.14062E-0007  0.27468E-0008
  0.75000E+0004 -0.27553E+0004  0.15513E-0007  0.15006E-0007  0.27284E-0008
  0.72500E+0004 -0.27327E+0004  0.11861E-0007  0.10506E-0007  0.31402E-0008
  0.72932E+0004 -0.27310E+0004  0.12564E-0007  0.11480E-0007  0.29325E-0008
  0.73750E+0004 -0.27280E+0004  0.14022E-0007  0.13297E-0007  0.27166E-0008
  0.74568E+0004 -0.27249E+0004  0.15639E-0007  0.15054E-0007  0.27509E-0008
  0.75000E+0004 -0.27233E+0004  0.16549E-0007  0.15944E-0007  0.28775E-0008
  0.72500E+0004 -0.27163E+0004  0.12229E-0007  0.11095E-0007  0.28785E-0008
  0.72932E+0004 -0.27146E+0004  0.12953E-0007  0.12048E-0007  0.27210E-0008
  0.73750E+0004 -0.27114E+0004  0.14458E-0007  0.13819E-0007  0.26189E-0008
  0.74568E+0004 -0.27081E+0004  0.16127E-0007  0.15523E-0007  0.27879E-0008
  0.75000E+0004 -0.27064E+0004  0.17066E-0007  0.16382E-0007  0.29925E-0008
  0.75000E+0004 -0.28043E+0004  0.13824E-0007  0.13312E-0007  0.26929E-0008
  0.75432E+0004 -0.28030E+0004  0.14612E-0007  0.14311E-0007  0.25146E-0008
  0.76250E+0004 -0.28007E+0004  0.16180E-0007  0.16123E-0007  0.23352E-0008
  0.77068E+0004 -0.27984E+0004  0.17828E-0007  0.17812E-0007  0.23675E-0008
  0.77500E+0004 -0.27972E+0004  0.18722E-0007  0.18643E-0007  0.24715E-0008
  0.75000E+0004 -0.27874E+0004  0.14419E-0007  0.13932E-0007  0.26775E-0008
  0.75432E+0004 -0.27860E+0004  0.15243E-0007  0.14906E-0007  0.25754E-0008
  0.76250E+0004 -0.27835E+0004  0.16883E-0007  0.16667E-0007  0.25527E-0008
  0.77068E+0004 -0.27810E+0004  0.18606E-0007  0.18301E-0007  0.27529E-0008
  0.77500E+0004 -0.27797E+0004  0.19540E-0007  0.19103E-0007  0.29485E-0008
  0.75000E+0004 -0.27553E+0004  0.15513E-0007  0.15006E-0007  0.27284E-0008
  0.75432E+0004 -0.27538E+0004  0.16403E-0007  0.15929E-0007  0.27754E-0008
  0.76250E+0004 -0.27509E+0004  0.18173E-0007  0.17586E-0007  0.30562E-0008
  0.77068E+0004 -0.27480E+0004  0.20030E-0007  0.19109E-0007  0.35790E-0008
  0.77500E+0004 -0.27465E+0004  0.21034E-0007  0.19849E-0007  0.39491E-0008
  0.75000E+0004 -0.27233E+0004  0.16549E-0007  0.15944E-0007  0.28775E-0008
  0.75432E+0004 -0.27216E+0004  0.17500E-0007  0.16810E-0007  0.30780E-0008
  0.76250E+0004 -0.27183E+0004  0.19389E-0007  0.18352E-0007  0.36677E-0008
  0.77068E+0004 -0.27150E+0004  0.21365E-0007  0.19753E-0007  0.45148E-0008
  0.77500E+0004 -0.27133E+0004  0.22430E-0007  0.20427E-0007  0.50587E-0008
  0.75000E+0004 -0.27064E+0004  0.17066E-0007  0.16382E-0007  0.29925E-0008
  0.75432E+0004 -0.27046E+0004  0.18047E-0007  0.17215E-0007  0.32751E-0008
  0.76250E+0004 -0.27011E+0004  0.19992E-0007  0.18692E-0007  0.40285E-0008
  0.77068E+0004 -0.26976E+0004  0.22022E-0007  0.20025E-0007  0.50456E-0008
  0.77500E+0004 -0.26958E+0004  0.23115E-0007  0.20663E-0007  0.56801E-0008
  0.77500E+0004 -0.27972E+0004  0.18722E-0007  0.18643E-0007  0.24715E-0008
  0.77932E+0004 -0.27958E+0004  0.19632E-0007  0.19435E-0007  0.26353E-0008
  0.78750E+0004 -0.27933E+0004  0.21374E-0007  0.20806E-0007  0.30997E-0008
  0.79568E+0004 -0.27908E+0004  0.23109E-0007  0.22003E-0007  0.37409E-0008
  0.80000E+0004 -0.27894E+0004  0.24011E-0007  0.22561E-0007  0.41398E-0008
  0.77500E+0004 -0.27797E+0004  0.19540E-0007  0.19103E-0007  0.29485E-0008
  0.77932E+0004 -0.27782E+0004  0.20491E-0007  0.19864E-0007  0.32054E-0008
  0.78750E+0004 -0.27755E+0004  0.22308E-0007  0.21177E-0007  0.38468E-0008
  0.79568E+0004 -0.27727E+0004  0.24116E-0007  0.22316E-0007  0.46619E-0008
  0.80000E+0004 -0.27713E+0004  0.25055E-0007  0.22844E-0007  0.51499E-0008
  0.77500E+0004 -0.27465E+0004  0.21034E-0007  0.19849E-0007  0.39491E-0008
  0.77932E+0004 -0.27448E+0004  0.22055E-0007  0.20549E-0007  0.43830E-0008
  0.78750E+0004 -0.27416E+0004  0.24003E-0007  0.21744E-0007  0.53590E-0008
  0.79568E+0004 -0.27385E+0004  0.25935E-0007  0.22766E-0007  0.65007E-0008
  0.80000E+0004 -0.27368E+0004  0.26935E-0007  0.23234E-0007  0.71551E-0008
  0.77500E+0004 -0.27133E+0004  0.22430E-0007  0.20427E-0007  0.50587E-0008
  0.77932E+0004 -0.27114E+0004  0.23511E-0007  0.21060E-0007  0.56680E-0008
  0.78750E+0004 -0.27078E+0004  0.25567E-0007  0.22127E-0007  0.69727E-0008
  0.79568E+0004 -0.27042E+0004  0.27599E-0007  0.23024E-0007  0.84323E-0008
  0.80000E+0004 -0.27023E+0004  0.28648E-0007  0.23428E-0007  0.92477E-0008
  0.77500E+0004 -0.26958E+0004  0.23115E-0007  0.20663E-0007  0.56801E-0008
  0.77932E+0004 -0.26938E+0004  0.24223E-0007  0.21258E-0007  0.63801E-0008
  0.78750E+0004 -0.26900E+0004  0.26326E-0007  0.22255E-0007  0.78540E-0008
  0.79568E+0004 -0.26862E+0004  0.28400E-0007  0.23082E-0007  0.94758E-0008
  0.80000E+0004 -0.26842E+0004  0.29468E-0007  0.23450E-0007  0.10373E-0007
  0.80000E+0004 -0.27894E+0004  0.24011E-0007  0.22561E-0007  0.41398E-0008
  0.80432E+0004 -0.27880E+0004  0.24901E-0007  0.23072E-0007  0.45778E-0008
  0.81250E+0004 -0.27853E+0004  0.26527E-0007  0.23906E-0007  0.54803E-0008
  0.82068E+0004 -0.27826E+0004  0.28042E-0007  0.24572E-0007  0.64358E-0008
  0.82500E+0004 -0.27812E+0004  0.28785E-0007  0.24858E-0007  0.69435E-0008
  0.80000E+0004 -0.27713E+0004  0.25055E-0007  0.22844E-0007  0.51499E-0008
  0.80432E+0004 -0.27697E+0004  0.25982E-0007  0.23326E-0007  0.56750E-0008
  0.81250E+0004 -0.27668E+0004  0.27672E-0007  0.24107E-0007  0.67344E-0008
  0.82068E+0004 -0.27638E+0004  0.29248E-0007  0.24723E-0007  0.78337E-0008
  0.82500E+0004 -0.27623E+0004  0.30020E-0007  0.24986E-0007  0.84113E-0008
  0.80000E+0004 -0.27368E+0004  0.26935E-0007  0.23234E-0007  0.71551E-0008
  0.80432E+0004 -0.27350E+0004  0.27922E-0007  0.23657E-0007  0.78431E-0008
  0.81250E+0004 -0.27316E+0004  0.29719E-0007  0.24331E-0007  0.91942E-0008
  0.82068E+0004 -0.27282E+0004  0.31391E-0007  0.24849E-0007  0.10560E-0007
  0.82500E+0004 -0.27265E+0004  0.32212E-0007  0.25064E-0007  0.11268E-0007
  0.80000E+0004 -0.27023E+0004  0.28648E-0007  0.23428E-0007  0.92477E-0008
  0.80432E+0004 -0.27003E+0004  0.29681E-0007  0.23787E-0007  0.10092E-0007
  0.81250E+0004 -0.26965E+0004  0.31558E-0007  0.24346E-0007  0.11723E-0007
  0.82068E+0004 -0.26927E+0004  0.33302E-0007  0.24757E-0007  0.13344E-0007
  0.82500E+0004 -0.26906E+0004  0.34157E-0007  0.24920E-0007  0.14175E-0007
  0.80000E+0004 -0.26842E+0004  0.29468E-0007  0.23450E-0007  0.10373E-0007
  0.80432E+0004 -0.26820E+0004  0.30519E-0007  0.23774E-0007  0.11297E-0007
  0.81250E+0004 -0.26780E+0004  0.32426E-0007  0.24269E-0007  0.13068E-0007
  0.82068E+0004 -0.26739E+0004  0.34195E-0007  0.24621E-0007  0.14816E-0007
  0.82500E+0004 -0.26718E+0004  0.35063E-0007  0.24755E-0007  0.15708E-0007
  0.82500E+0004 -0.27812E+0004  0.28785E-0007  0.24858E-0007  0.69435E-0008
  0.82932E+0004 -0.27799E+0004  0.29472E-0007  0.25101E-0007  0.74321E-0008
  0.83750E+0004 -0.27775E+0004  0.30634E-0007  0.25456E-0007  0.83080E-0008
  0.84568E+0004 -0.27751E+0004  0.31587E-0007  0.25681E-0007  0.90791E-0008
  0.85000E+0004 -0.27738E+0004  0.31996E-0007  0.25753E-0007  0.94271E-0008
  0.82500E+0004 -0.27623E+0004  0.30020E-0007  0.24986E-0007  0.84113E-0008
  0.82932E+0004 -0.27609E+0004  0.30735E-0007  0.25208E-0007  0.89641E-0008
  0.83750E+0004 -0.27583E+0004  0.31946E-0007  0.25526E-0007  0.99491E-0008
  0.84568E+0004 -0.27557E+0004  0.32944E-0007  0.25721E-0007  0.10812E-0007
  0.85000E+0004 -0.27543E+0004  0.33375E-0007  0.25781E-0007  0.11202E-0007
  0.82500E+0004 -0.27265E+0004  0.32212E-0007  0.25064E-0007  0.11268E-0007
  0.82932E+0004 -0.27249E+0004  0.32972E-0007  0.25241E-0007  0.11940E-0007
  0.83750E+0004 -0.27219E+0004  0.34263E-0007  0.25485E-0007  0.13128E-0007
  0.84568E+0004 -0.27189E+0004  0.35337E-0007  0.25620E-0007  0.14165E-0007
  0.85000E+0004 -0.27173E+0004  0.35806E-0007  0.25653E-0007  0.14633E-0007
  0.82500E+0004 -0.26906E+0004  0.34157E-0007  0.24920E-0007  0.14175E-0007
  0.82932E+0004 -0.26889E+0004  0.34951E-0007  0.25050E-0007  0.14961E-0007
  0.83750E+0004 -0.26855E+0004  0.36304E-0007  0.25214E-0007  0.16345E-0007
  0.84568E+0004 -0.26821E+0004  0.37437E-0007  0.25282E-0007  0.17549E-0007
  0.85000E+0004 -0.26803E+0004  0.37938E-0007  0.25285E-0007  0.18096E-0007
  0.82500E+0004 -0.26718E+0004  0.35063E-0007  0.24755E-0007  0.15708E-0007
  0.82932E+0004 -0.26699E+0004  0.35869E-0007  0.24858E-0007  0.16552E-0007
  0.83750E+0004 -0.26662E+0004  0.37245E-0007  0.24977E-0007  0.18033E-0007
  0.84568E+0004 -0.26626E+0004  0.38402E-0007  0.25007E-0007  0.19323E-0007
  0.85000E+0004 -0.26607E+0004  0.38916E-0007  0.24993E-0007  0.19910E-0007
  0.85000E+0004 -0.27738E+0004  0.31996E-0007  0.25753E-0007  0.94271E-0008
  0.85432E+0004 -0.27729E+0004  0.32308E-0007  0.25793E-0007  0.96931E-0008
  0.86250E+0004 -0.27713E+0004  0.32698E-0007  0.25791E-0007  0.10043E-0007
  0.87068E+0004 -0.27696E+0004  0.32810E-0007  0.25692E-0007  0.10173E-0007
  0.87500E+0004 -0.27687E+0004  0.32752E-0007  0.25604E-0007  0.10143E-0007
  0.85000E+0004 -0.27543E+0004  0.33375E-0007  0.25781E-0007  0.11202E-0007
  0.85432E+0004 -0.27533E+0004  0.33708E-0007  0.25811E-0007  0.11501E-0007
  0.86250E+0004 -0.27515E+0004  0.34133E-0007  0.25797E-0007  0.11900E-0007
  0.87068E+0004 -0.27497E+0004  0.34277E-0007  0.25695E-0007  0.12061E-0007
  0.87500E+0004 -0.27488E+0004  0.34234E-0007  0.25607E-0007  0.12041E-0007
  0.85000E+0004 -0.27173E+0004  0.35806E-0007  0.25653E-0007  0.14633E-0007
  0.85432E+0004 -0.27162E+0004  0.36175E-0007  0.25663E-0007  0.14996E-0007
  0.86250E+0004 -0.27141E+0004  0.36667E-0007  0.25625E-0007  0.15493E-0007
  0.87068E+0004 -0.27120E+0004  0.36873E-0007  0.25513E-0007  0.15719E-0007
  0.87500E+0004 -0.27109E+0004  0.36862E-0007  0.25427E-0007  0.15721E-0007
  0.85000E+0004 -0.26803E+0004  0.37938E-0007  0.25285E-0007  0.18096E-0007
  0.85432E+0004 -0.26790E+0004  0.38340E-0007  0.25274E-0007  0.18524E-0007
  0.86250E+0004 -0.26767E+0004  0.38895E-0007  0.25208E-0007  0.19124E-0007
  0.87068E+0004 -0.26743E+0004  0.39168E-0007  0.25084E-0007  0.19425E-0007
  0.87500E+0004 -0.26731E+0004  0.39191E-0007  0.24999E-0007  0.19455E-0007
  0.85000E+0004 -0.26607E+0004  0.38916E-0007  0.24993E-0007  0.19910E-0007
  0.85432E+0004 -0.26594E+0004  0.39334E-0007  0.24971E-0007  0.20372E-0007
  0.86250E+0004 -0.26569E+0004  0.39923E-0007  0.24888E-0007  0.21028E-0007
  0.87068E+0004 -0.26544E+0004  0.40231E-0007  0.24757E-0007  0.21373E-0007
  0.87500E+0004 -0.26531E+0004  0.40275E-0007  0.24671E-0007  0.21421E-0007
  0.87500E+0004 -0.27687E+0004  0.32752E-0007  0.25604E-0007  0.10143E-0007
  0.87932E+0004 -0.27681E+0004  0.32595E-0007  0.25488E-0007  0.10026E-0007
  0.88750E+0004 -0.27668E+0004  0.32066E-0007  0.25199E-0007  0.96117E-0008
  0.89568E+0004 -0.27656E+0004  0.31236E-0007  0.24811E-0007  0.89542E-0008
  0.90000E+0004 -0.27649E+0004  0.30679E-0007  0.24565E-0007  0.85127E-0008
  0.87500E+0004 -0.27488E+0004  0.34234E-0007  0.25607E-0007  0.12041E-0007
  0.87932E+0004 -0.27481E+0004  0.34090E-0007  0.25495E-0007  0.11925E-0007
  0.88750E+0004 -0.27467E+0004  0.33583E-0007  0.25220E-0007  0.11500E-0007
  0.89568E+0004 -0.27454E+0004  0.32768E-0007  0.24853E-0007  0.10813E-0007
  0.90000E+0004 -0.27446E+0004  0.32216E-0007  0.24622E-0007  0.10348E-0007
  0.87500E+0004 -0.27109E+0004  0.36862E-0007  0.25427E-0007  0.15721E-0007
  0.87932E+0004 -0.27101E+0004  0.36746E-0007  0.25323E-0007  0.15614E-0007
  0.88750E+0004 -0.27085E+0004  0.36289E-0007  0.25075E-0007  0.15178E-0007
  0.89568E+0004 -0.27070E+0004  0.35517E-0007  0.24750E-0007  0.14446E-0007
  0.90000E+0004 -0.27062E+0004  0.34982E-0007  0.24548E-0007  0.13943E-0007
  0.87500E+0004 -0.26731E+0004  0.39191E-0007  0.24999E-0007  0.19455E-0007
  0.87932E+0004 -0.26721E+0004  0.39112E-0007  0.24902E-0007  0.19364E-0007
  0.88750E+0004 -0.26704E+0004  0.38720E-0007  0.24680E-0007  0.18935E-0007
  0.89568E+0004 -0.26686E+0004  0.38008E-0007  0.24399E-0007  0.18176E-0007
  0.90000E+0004 -0.26677E+0004  0.37502E-0007  0.24226E-0007  0.17644E-0007
  0.87500E+0004 -0.26531E+0004  0.40275E-0007  0.24671E-0007  0.21421E-0007
  0.87932E+0004 -0.26521E+0004  0.40217E-0007  0.24579E-0007  0.21342E-0007
  0.88750E+0004 -0.26503E+0004  0.39867E-0007  0.24371E-0007  0.20925E-0007
  0.89568E+0004 -0.26484E+0004  0.39196E-0007  0.24113E-0007  0.20160E-0007
  0.90000E+0004 -0.26474E+0004  0.38711E-0007  0.23955E-0007  0.19619E-0007
  0.90000E+0004 -0.27649E+0004  0.30679E-0007  0.24565E-0007  0.85127E-0008
  0.90432E+0004 -0.27643E+0004  0.30041E-0007  0.24287E-0007  0.80137E-0008
  0.91250E+0004 -0.27630E+0004  0.28617E-0007  0.23673E-0007  0.69146E-0008
  0.92068E+0004 -0.27617E+0004  0.26928E-0007  0.22930E-0007  0.56476E-0008
  0.92500E+0004 -0.27611E+0004  0.25938E-0007  0.22484E-0007  0.49239E-0008
  0.90000E+0004 -0.27446E+0004  0.32216E-0007  0.24622E-0007  0.10348E-0007
  0.90432E+0004 -0.27439E+0004  0.31582E-0007  0.24361E-0007  0.98205E-0008
  0.91250E+0004 -0.27425E+0004  0.30160E-0007  0.23783E-0007  0.86532E-0008
  0.92068E+0004 -0.27412E+0004  0.28463E-0007  0.23083E-0007  0.72994E-0008
  0.92500E+0004 -0.27404E+0004  0.27466E-0007  0.22662E-0007  0.65229E-0008
  0.90000E+0004 -0.27062E+0004  0.34982E-0007  0.24548E-0007  0.13943E-0007
  0.90432E+0004 -0.27053E+0004  0.34363E-0007  0.24318E-0007  0.13367E-0007
  0.91250E+0004 -0.27038E+0004  0.32957E-0007  0.23812E-0007  0.12080E-0007
  0.92068E+0004 -0.27022E+0004  0.31263E-0007  0.23198E-0007  0.10570E-0007
  0.92500E+0004 -0.27013E+0004  0.30260E-0007  0.22827E-0007  0.96964E-0008
  0.90000E+0004 -0.26677E+0004  0.37502E-0007  0.24226E-0007  0.17644E-0007
  0.90432E+0004 -0.26668E+0004  0.36909E-0007  0.24030E-0007  0.17030E-0007
  0.91250E+0004 -0.26650E+0004  0.35543E-0007  0.23600E-0007  0.15641E-0007
  0.92068E+0004 -0.26632E+0004  0.33874E-0007  0.23075E-0007  0.13990E-0007
  0.92500E+0004 -0.26622E+0004  0.32878E-0007  0.22756E-0007  0.13027E-0007
  0.90000E+0004 -0.26474E+0004  0.38711E-0007  0.23955E-0007  0.19619E-0007
  0.90432E+0004 -0.26464E+0004  0.38136E-0007  0.23778E-0007  0.18989E-0007
  0.91250E+0004 -0.26445E+0004  0.36803E-0007  0.23387E-0007  0.17556E-0007
  0.92068E+0004 -0.26426E+0004  0.35158E-0007  0.22911E-0007  0.15840E-0007
  0.92500E+0004 -0.26416E+0004  0.34171E-0007  0.22622E-0007  0.14834E-0007
  0.92500E+0004 -0.27611E+0004  0.25938E-0007  0.22484E-0007  0.49239E-0008
  0.92932E+0004 -0.27605E+0004  0.24877E-0007  0.21996E-0007  0.41648E-0008
  0.93750E+0004 -0.27594E+0004  0.22712E-0007  0.20958E-0007  0.26695E-0008
  0.94568E+0004 -0.27583E+0004  0.20373E-0007  0.19766E-0007  0.11419E-0008
  0.95000E+0004 -0.27577E+0004  0.19082E-0007  0.19074E-0007  0.33803E-0009
  0.92500E+0004 -0.27404E+0004  0.27466E-0007  0.22662E-0007  0.65229E-0008
  0.92932E+0004 -0.27398E+0004  0.26396E-0007  0.22200E-0007  0.57055E-0008
  0.93750E+0004 -0.27386E+0004  0.24205E-0007  0.21216E-0007  0.40883E-0008
  0.94568E+0004 -0.27374E+0004  0.21831E-0007  0.20081E-0007  0.24258E-0008
  0.95000E+0004 -0.27368E+0004  0.20519E-0007  0.19420E-0007  0.15466E-0008
  0.92500E+0004 -0.27013E+0004  0.30260E-0007  0.22827E-0007  0.96964E-0008
  0.92932E+0004 -0.27006E+0004  0.29179E-0007  0.22418E-0007  0.87715E-0008
  0.93750E+0004 -0.26992E+0004  0.26953E-0007  0.21542E-0007  0.69264E-0008
  0.94568E+0004 -0.26979E+0004  0.24529E-0007  0.20522E-0007  0.50095E-0008
  0.95000E+0004 -0.26972E+0004  0.23183E-0007  0.19925E-0007  0.39871E-0008
  0.92500E+0004 -0.26622E+0004  0.32878E-0007  0.22756E-0007  0.13027E-0007
  0.92932E+0004 -0.26614E+0004  0.31798E-0007  0.22405E-0007  0.12001E-0007
  0.93750E+0004 -0.26599E+0004  0.29561E-0007  0.21644E-0007  0.99373E-0008
  0.94568E+0004 -0.26583E+0004  0.27106E-0007  0.20748E-0007  0.77712E-0008
  0.95000E+0004 -0.26575E+0004  0.25737E-0007  0.20219E-0007  0.66071E-0008
  0.92500E+0004 -0.26416E+0004  0.34171E-0007  0.22622E-0007  0.14834E-0007
  0.92932E+0004 -0.26407E+0004  0.33097E-0007  0.22301E-0007  0.13758E-0007
  0.93750E+0004 -0.26391E+0004  0.30865E-0007  0.21604E-0007  0.11584E-0007
  0.94568E+0004 -0.26375E+0004  0.28404E-0007  0.20777E-0007  0.92910E-0008
  0.95000E+0004 -0.26366E+0004  0.27027E-0007  0.20285E-0007  0.80535E-0008
  0.95000E+0004 -0.27577E+0004  0.19082E-0007  0.19074E-0007  0.33803E-0009
  0.95432E+0004 -0.27576E+0004  0.17733E-0007  0.18333E-0007 -0.47628E-0009
  0.96250E+0004 -0.27572E+0004  0.15114E-0007  0.16811E-0007 -0.19624E-0008
  0.97068E+0004 -0.27569E+0004  0.12451E-0007  0.15149E-0007 -0.33416E-0008
  0.97500E+0004 -0.27567E+0004  0.11044E-0007  0.14223E-0007 -0.40149E-0008
  0.95000E+0004 -0.27368E+0004  0.20519E-0007  0.19420E-0007  0.15466E-0008
  0.95432E+0004 -0.27366E+0004  0.19144E-0007  0.18710E-0007  0.65176E-0009
  0.96250E+0004 -0.27363E+0004  0.16471E-0007  0.17248E-0007 -0.99062E-0009
  0.97068E+0004 -0.27359E+0004  0.13749E-0007  0.15644E-0007 -0.25274E-0008
  0.97500E+0004 -0.27357E+0004  0.12308E-0007  0.14746E-0007 -0.32830E-0008
  0.95000E+0004 -0.26972E+0004  0.23183E-0007  0.19925E-0007  0.39871E-0008
  0.95432E+0004 -0.26969E+0004  0.21767E-0007  0.19279E-0007  0.29384E-0008
  0.96250E+0004 -0.26965E+0004  0.19004E-0007  0.17940E-0007  0.99622E-0009
  0.97068E+0004 -0.26961E+0004  0.16179E-0007  0.16455E-0007 -0.84439E-0009
  0.97500E+0004 -0.26959E+0004  0.14680E-0007  0.15617E-0007 -0.17595E-0008
  0.95000E+0004 -0.26575E+0004  0.25737E-0007  0.20219E-0007  0.66071E-0008
  0.95432E+0004 -0.26573E+0004  0.24290E-0007  0.19644E-0007  0.54047E-0008
  0.96250E+0004 -0.26568E+0004  0.21457E-0007  0.18441E-0007  0.31606E-0008
  0.97068E+0004 -0.26563E+0004  0.18546E-0007  0.17088E-0007  0.10115E-0008
  0.97500E+0004 -0.26560E+0004  0.16997E-0007  0.16318E-0007 -0.66270E-0010
  0.95000E+0004 -0.26366E+0004  0.27027E-0007  0.20285E-0007  0.80535E-0008
  0.95432E+0004 -0.26363E+0004  0.25569E-0007  0.19751E-0007  0.67709E-0008
  0.96250E+0004 -0.26358E+0004  0.22707E-0007  0.18624E-0007  0.43680E-0008
  0.97068E+0004 -0.26353E+0004  0.19760E-0007  0.17346E-0007  0.20553E-0008
  0.97500E+0004 -0.26350E+0004  0.18187E-0007  0.16615E-0007  0.89078E-0009
  0.97500E+0004 -0.27567E+0004  0.11044E-0007  0.14223E-0007 -0.40149E-0008
  0.97932E+0004 -0.27572E+0004  0.96058E-0008  0.13249E-0007 -0.46658E-0008
  0.98750E+0004 -0.27581E+0004  0.69277E-0008  0.11333E-0007 -0.57569E-0008
  0.99568E+0004 -0.27590E+0004  0.43499E-0008  0.93566E-0008 -0.66506E-0008
  0.10000E+0005 -0.27594E+0004  0.30446E-0008  0.83016E-0008 -0.70385E-0008
  0.97500E+0004 -0.27357E+0004  0.12308E-0007  0.14746E-0007 -0.32830E-0008
  0.97932E+0004 -0.27362E+0004  0.10831E-0007  0.13800E-0007 -0.40186E-0008
  0.98750E+0004 -0.27372E+0004  0.80764E-0008  0.11929E-0007 -0.52635E-0008
  0.99568E+0004 -0.27382E+0004  0.54183E-0008  0.99890E-0008 -0.63000E-0008
  0.10000E+0005 -0.27387E+0004  0.40693E-0008  0.89493E-0008 -0.67578E-0008
  0.97500E+0004 -0.26959E+0004  0.14680E-0007  0.15617E-0007 -0.17595E-0008
  0.97932E+0004 -0.26965E+0004  0.13136E-0007  0.14729E-0007 -0.26592E-0008
  0.98750E+0004 -0.26976E+0004  0.10247E-0007  0.12958E-0007 -0.42038E-0008
  0.99568E+0004 -0.26987E+0004  0.74464E-0008  0.11101E-0007 -0.55195E-0008
  0.10000E+0005 -0.26993E+0004  0.60196E-0008  0.10097E-0007 -0.61147E-0008
  0.97500E+0004 -0.26560E+0004  0.16997E-0007  0.16318E-0007 -0.66270E-0010
  0.97932E+0004 -0.26567E+0004  0.15394E-0007  0.15497E-0007 -0.11346E-0008
  0.98750E+0004 -0.26580E+0004  0.12387E-0007  0.13843E-0007 -0.29881E-0008
  0.99568E+0004 -0.26593E+0004  0.94587E-0008  0.12087E-0007 -0.45930E-0008
  0.10000E+0005 -0.26599E+0004  0.79612E-0008  0.11129E-0007 -0.53311E-0008
  0.97500E+0004 -0.26350E+0004  0.18187E-0007  0.16615E-0007  0.89078E-0009
  0.97932E+0004 -0.26357E+0004  0.16558E-0007  0.15833E-0007 -0.26787E-0009
  0.98750E+0004 -0.26371E+0004  0.13495E-0007  0.14248E-0007 -0.22873E-0008
  0.99568E+0004 -0.26385E+0004  0.10506E-0007  0.12552E-0007 -0.40482E-0008
  0.10000E+0005 -0.26392E+0004  0.89743E-0008  0.11621E-0007 -0.48637E-0008
  0.10000E+0005 -0.27594E+0004  0.30446E-0008  0.83016E-0008 -0.70385E-0008
  0.10043E+0005 -0.27606E+0004  0.17549E-0008  0.72279E-0008 -0.73754E-0008
  0.10125E+0005 -0.27627E+0004 -0.53835E-0009  0.52130E-0008 -0.78428E-0008
  0.10207E+0005 -0.27648E+0004 -0.26034E-0008  0.32674E-0008 -0.80952E-0008
  0.10250E+0005 -0.27659E+0004 -0.35906E-0008  0.22828E-0008 -0.81442E-0008
  0.10000E+0005 -0.27387E+0004  0.40693E-0008  0.89493E-0008 -0.67578E-0008
  0.10043E+0005 -0.27399E+0004  0.27323E-0008  0.78871E-0008 -0.71627E-0008
  0.10125E+0005 -0.27422E+0004  0.34792E-0009  0.58842E-0008 -0.77457E-0008
  0.10207E+0005 -0.27445E+0004 -0.18096E-0008  0.39379E-0008 -0.80956E-0008
  0.10250E+0005 -0.27457E+0004 -0.28458E-0008  0.29476E-0008 -0.81888E-0008
  0.10000E+0005 -0.26993E+0004  0.60196E-0008  0.10097E-0007 -0.61147E-0008
  0.10043E+0005 -0.27007E+0004  0.45978E-0008  0.90642E-0008 -0.66534E-0008
  0.10125E+0005 -0.27033E+0004  0.20488E-0008  0.70981E-0008 -0.74654E-0008
  0.10207E+0005 -0.27060E+0004 -0.27724E-0009  0.51638E-0008 -0.80108E-0008
  0.10250E+0005 -0.27074E+0004 -0.14034E-0008  0.41697E-0008 -0.81930E-0008
  0.10000E+0005 -0.26599E+0004  0.79612E-0008  0.11129E-0007 -0.53311E-0008
  0.10043E+0005 -0.26615E+0004  0.64619E-0008  0.10135E-0007 -0.60099E-0008
  0.10125E+0005 -0.26645E+0004  0.37610E-0008  0.82245E-0008 -0.70630E-0008
  0.10207E+0005 -0.26675E+0004  0.12774E-0008  0.63205E-0008 -0.78162E-0008
  0.10250E+0005 -0.26690E+0004  0.66291E-0010  0.53319E-0008 -0.80943E-0008
  0.10000E+0005 -0.26392E+0004  0.89743E-0008  0.11621E-0007 -0.48637E-0008
  0.10043E+0005 -0.26408E+0004  0.74376E-0008  0.10652E-0007 -0.56186E-0008
  0.10125E+0005 -0.26440E+0004  0.46624E-0008  0.87791E-0008 -0.68033E-0008
  0.10207E+0005 -0.26472E+0004  0.21008E-0008  0.68988E-0008 -0.76707E-0008
  0.10250E+0005 -0.26488E+0004  0.84719E-0009  0.59169E-0008 -0.80019E-0008
  0.10250E+0005 -0.27659E+0004 -0.35906E-0008  0.22828E-0008 -0.81442E-0008
  0.10293E+0005 -0.27668E+0004 -0.44946E-0008  0.13443E-0008 -0.81407E-0008
  0.10375E+0005 -0.27685E+0004 -0.59929E-0008 -0.31411E-0009 -0.79928E-0008
  0.10457E+0005 -0.27702E+0004 -0.71971E-0008 -0.17847E-0008 -0.76784E-0008
  0.10500E+0005 -0.27711E+0004 -0.77113E-0008 -0.24764E-0008 -0.74522E-0008
  0.10250E+0005 -0.27457E+0004 -0.28458E-0008  0.29476E-0008 -0.81888E-0008
  0.10293E+0005 -0.27466E+0004 -0.37980E-0008  0.20005E-0008 -0.82239E-0008
  0.10375E+0005 -0.27485E+0004 -0.53873E-0008  0.31650E-0009 -0.81360E-0008
  0.10457E+0005 -0.27503E+0004 -0.66808E-0008 -0.11908E-0008 -0.78645E-0008
  0.10500E+0005 -0.27513E+0004 -0.72412E-0008 -0.19061E-0008 -0.76543E-0008
  0.10250E+0005 -0.27074E+0004 -0.14034E-0008  0.41697E-0008 -0.81930E-0008
  0.10293E+0005 -0.27085E+0004 -0.24444E-0008  0.32128E-0008 -0.83073E-0008
  0.10375E+0005 -0.27106E+0004 -0.42024E-0008  0.14920E-0008 -0.83439E-0008
  0.10457E+0005 -0.27127E+0004 -0.56633E-0008 -0.74304E-0010 -0.81649E-0008
  0.10500E+0005 -0.27139E+0004 -0.63104E-0008 -0.82898E-0009 -0.79911E-0008
  0.10250E+0005 -0.26690E+0004  0.66291E-0010  0.53319E-0008 -0.80943E-0008
  0.10293E+0005 -0.26703E+0004 -0.10592E-0008  0.43741E-0008 -0.82945E-0008
  0.10375E+0005 -0.26727E+0004 -0.29793E-0008  0.26325E-0008 -0.84688E-0008
  0.10457E+0005 -0.26751E+0004 -0.46028E-0008  0.10221E-0008 -0.83958E-0008
  0.10500E+0005 -0.26764E+0004 -0.53351E-0008  0.23528E-0009 -0.82655E-0008
  0.10250E+0005 -0.26488E+0004  0.84719E-0009  0.59169E-0008 -0.80019E-0008
  0.10293E+0005 -0.26502E+0004 -0.32074E-0009  0.49624E-0008 -0.82498E-0008
  0.10375E+0005 -0.26527E+0004 -0.23228E-0008  0.32164E-0008 -0.85015E-0008
  0.10457E+0005 -0.26553E+0004 -0.40295E-0008  0.15890E-0008 -0.84895E-0008
  0.10500E+0005 -0.26566E+0004 -0.48057E-0008  0.78834E-0009 -0.83848E-0008
  0.10500E+0005 -0.27711E+0004 -0.77113E-0008 -0.24764E-0008 -0.74522E-0008
  0.10543E+0005 -0.27719E+0004 -0.81401E-0008 -0.31037E-0008 -0.71900E-0008
  0.10625E+0005 -0.27734E+0004 -0.87279E-0008 -0.41173E-0008 -0.66046E-0008
  0.10707E+0005 -0.27750E+0004 -0.90330E-0008 -0.48973E-0008 -0.59253E-0008
  0.10750E+0005 -0.27758E+0004 -0.90869E-0008 -0.52149E-0008 -0.55386E-0008
  0.10500E+0005 -0.27513E+0004 -0.72412E-0008 -0.19061E-0008 -0.76543E-0008
  0.10543E+0005 -0.27522E+0004 -0.77148E-0008 -0.25592E-0008 -0.74042E-0008
  0.10625E+0005 -0.27539E+0004 -0.83844E-0008 -0.36275E-0008 -0.68306E-0008
  0.10707E+0005 -0.27555E+0004 -0.87660E-0008 -0.44680E-0008 -0.61511E-0008
  0.10750E+0005 -0.27564E+0004 -0.88577E-0008 -0.48193E-0008 -0.57601E-0008
  0.10500E+0005 -0.27139E+0004 -0.63104E-0008 -0.82898E-0009 -0.79911E-0008
  0.10543E+0005 -0.27149E+0004 -0.68690E-0008 -0.15259E-0008 -0.77694E-0008
  0.10625E+0005 -0.27168E+0004 -0.76941E-0008 -0.26896E-0008 -0.72291E-0008
  0.10707E+0005 -0.27187E+0004 -0.82221E-0008 -0.36380E-0008 -0.65590E-0008
  0.10750E+0005 -0.27197E+0004 -0.83866E-0008 -0.40499E-0008 -0.61644E-0008
  0.10500E+0005 -0.26764E+0004 -0.53351E-0008  0.23528E-0009 -0.82655E-0008
  0.10543E+0005 -0.26775E+0004 -0.59773E-0008 -0.49862E-0009 -0.80794E-0008
  0.10625E+0005 -0.26797E+0004 -0.69572E-0008 -0.17460E-0008 -0.75857E-0008
  0.10707E+0005 -0.26819E+0004 -0.76323E-0008 -0.27921E-0008 -0.69377E-0008
  0.10750E+0005 -0.26830E+0004 -0.78704E-0008 -0.32600E-0008 -0.65459E-0008
  0.10500E+0005 -0.26566E+0004 -0.48057E-0008  0.78834E-0009 -0.83848E-0008
  0.10543E+0005 -0.26578E+0004 -0.54913E-0008  0.37834E-0010 -0.82202E-0008
  0.10625E+0005 -0.26601E+0004 -0.65519E-0008 -0.12486E-0008 -0.77563E-0008
  0.10707E+0005 -0.26624E+0004 -0.73043E-0008 -0.23419E-0008 -0.71248E-0008
  0.10750E+0005 -0.26637E+0004 -0.75813E-0008 -0.28373E-0008 -0.67369E-0008
  0.10750E+0005 -0.27758E+0004 -0.90869E-0008 -0.52149E-0008 -0.55386E-0008
  0.10793E+0005 -0.27767E+0004 -0.90733E-0008 -0.54727E-0008 -0.51357E-0008
  0.10875E+0005 -0.27785E+0004 -0.88737E-0008 -0.57944E-0008 -0.43478E-0008
  0.10957E+0005 -0.27802E+0004 -0.84768E-0008 -0.59159E-0008 -0.35499E-0008
  0.11000E+0005 -0.27811E+0004 -0.82008E-0008 -0.59063E-0008 -0.31342E-0008
  0.10750E+0005 -0.27564E+0004 -0.88577E-0008 -0.48193E-0008 -0.57601E-0008
  0.10793E+0005 -0.27574E+0004 -0.88803E-0008 -0.51118E-0008 -0.53502E-0008
  0.10875E+0005 -0.27593E+0004 -0.87434E-0008 -0.54996E-0008 -0.45437E-0008
  0.10957E+0005 -0.27612E+0004 -0.84014E-0008 -0.56862E-0008 -0.37218E-0008
  0.11000E+0005 -0.27622E+0004 -0.81510E-0008 -0.57100E-0008 -0.32921E-0008
  0.10750E+0005 -0.27197E+0004 -0.83866E-0008 -0.40499E-0008 -0.61644E-0008
  0.10793E+0005 -0.27209E+0004 -0.84788E-0008 -0.44050E-0008 -0.57460E-0008
  0.10875E+0005 -0.27231E+0004 -0.84634E-0008 -0.49141E-0008 -0.49115E-0008
  0.10957E+0005 -0.27253E+0004 -0.82281E-0008 -0.52214E-0008 -0.40501E-0008
  0.11000E+0005 -0.27264E+0004 -0.80279E-0008 -0.53073E-0008 -0.35966E-0008
  0.10750E+0005 -0.26830E+0004 -0.78704E-0008 -0.32600E-0008 -0.65459E-0008
  0.10793E+0005 -0.26843E+0004 -0.80334E-0008 -0.36737E-0008 -0.61248E-0008
  0.10875E+0005 -0.26868E+0004 -0.81422E-0008 -0.42977E-0008 -0.52722E-0008
  0.10957E+0005 -0.26893E+0004 -0.80168E-0008 -0.47213E-0008 -0.43795E-0008
  0.11000E+0005 -0.26906E+0004 -0.78685E-0008 -0.48677E-0008 -0.39054E-0008
  0.10750E+0005 -0.26637E+0004 -0.75813E-0008 -0.28373E-0008 -0.67369E-0008
  0.10793E+0005 -0.26650E+0004 -0.77819E-0008 -0.32801E-0008 -0.63168E-0008
  0.10875E+0005 -0.26677E+0004 -0.79570E-0008 -0.39619E-0008 -0.54587E-0008
  0.10957E+0005 -0.26703E+0004 -0.78906E-0008 -0.44448E-0008 -0.45528E-0008
  0.11000E+0005 -0.26717E+0004 -0.77702E-0008 -0.46223E-0008 -0.40693E-0008
  0.11000E+0005 -0.27811E+0004 -0.82008E-0008 -0.59063E-0008 -0.31342E-0008
  0.11043E+0005 -0.27821E+0004 -0.78864E-0008 -0.58527E-0008 -0.27252E-0008
  0.11125E+0005 -0.27839E+0004 -0.72049E-0008 -0.56401E-0008 -0.19833E-0008
  0.11207E+0005 -0.27858E+0004 -0.64440E-0008 -0.53083E-0008 -0.12985E-0008
  0.11250E+0005 -0.27867E+0004 -0.60227E-0008 -0.50946E-0008 -0.96570E-0009
  0.11000E+0005 -0.27622E+0004 -0.81510E-0008 -0.57100E-0008 -0.32921E-0008
  0.11043E+0005 -0.27633E+0004 -0.78601E-0008 -0.56887E-0008 -0.28687E-0008
  0.11125E+0005 -0.27653E+0004 -0.72172E-0008 -0.55333E-0008 -0.20991E-0008
  0.11207E+0005 -0.27673E+0004 -0.64872E-0008 -0.52528E-0008 -0.13878E-0008
  0.11250E+0005 -0.27683E+0004 -0.60794E-0008 -0.50632E-0008 -0.10419E-0008
  0.11000E+0005 -0.27264E+0004 -0.80279E-0008 -0.53073E-0008 -0.35966E-0008
  0.11043E+0005 -0.27276E+0004 -0.77830E-0008 -0.53466E-0008 -0.31477E-0008
  0.11125E+0005 -0.27299E+0004 -0.72157E-0008 -0.52996E-0008 -0.23284E-0008
  0.11207E+0005 -0.27322E+0004 -0.65469E-0008 -0.51169E-0008 -0.15678E-0008
  0.11250E+0005 -0.27334E+0004 -0.61658E-0008 -0.49740E-0008 -0.11973E-0008
  0.11000E+0005 -0.26906E+0004 -0.78685E-0008 -0.48677E-0008 -0.39054E-0008
  0.11043E+0005 -0.26920E+0004 -0.76713E-0008 -0.49665E-0008 -0.34341E-0008
  0.11125E+0005 -0.26946E+0004 -0.71828E-0008 -0.50270E-0008 -0.25688E-0008
  0.11207E+0005 -0.26972E+0004 -0.65781E-0008 -0.49428E-0008 -0.17611E-0008
  0.11250E+0005 -0.26985E+0004 -0.62253E-0008 -0.48474E-0008 -0.13664E-0008
  0.11000E+0005 -0.26717E+0004 -0.77702E-0008 -0.46223E-0008 -0.40693E-0008
  0.11043E+0005 -0.26732E+0004 -0.75989E-0008 -0.47519E-0008 -0.35873E-0008
  0.11125E+0005 -0.26759E+0004 -0.71531E-0008 -0.48685E-0008 -0.26995E-0008
  0.11207E+0005 -0.26787E+0004 -0.65833E-0008 -0.48363E-0008 -0.18679E-0008
  0.11250E+0005 -0.26801E+0004 -0.62461E-0008 -0.47661E-0008 -0.14607E-0008
  0.11250E+0005 -0.27867E+0004 -0.60227E-0008 -0.50946E-0008 -0.96570E-0009
  0.11293E+0005 -0.27877E+0004 -0.55942E-0008 -0.48601E-0008 -0.65410E-0009
  0.11375E+0005 -0.27894E+0004 -0.47767E-0008 -0.43709E-0008 -0.12664E-0009
  0.11457E+0005 -0.27911E+0004 -0.39735E-0008 -0.38443E-0008  0.31543E-0009
  0.11500E+0005 -0.27921E+0004 -0.35628E-0008 -0.35587E-0008  0.51386E-0009
  0.11250E+0005 -0.27683E+0004 -0.60794E-0008 -0.50632E-0008 -0.10419E-0008
  0.11293E+0005 -0.27693E+0004 -0.56624E-0008 -0.48508E-0008 -0.71804E-0009
  0.11375E+0005 -0.27712E+0004 -0.48624E-0008 -0.43978E-0008 -0.17015E-0009
  0.11457E+0005 -0.27731E+0004 -0.40712E-0008 -0.38999E-0008  0.28855E-0009
  0.11500E+0005 -0.27741E+0004 -0.36648E-0008 -0.36263E-0008  0.49405E-0009
  0.11250E+0005 -0.27334E+0004 -0.61658E-0008 -0.49740E-0008 -0.11973E-0008
  0.11293E+0005 -0.27346E+0004 -0.57721E-0008 -0.48047E-0008 -0.85017E-0009
  0.11375E+0005 -0.27368E+0004 -0.50071E-0008 -0.44228E-0008 -0.26257E-0009
  0.11457E+0005 -0.27389E+0004 -0.42406E-0008 -0.39821E-0008  0.22912E-0009
  0.11500E+0005 -0.27401E+0004 -0.38435E-0008 -0.37331E-0008  0.44903E-0009
  0.11250E+0005 -0.26985E+0004 -0.62253E-0008 -0.48474E-0008 -0.13664E-0008
  0.11293E+0005 -0.26998E+0004 -0.58563E-0008 -0.47223E-0008 -0.99585E-0009
  0.11375E+0005 -0.27023E+0004 -0.51289E-0008 -0.44143E-0008 -0.36766E-0009
  0.11457E+0005 -0.27048E+0004 -0.43894E-0008 -0.40342E-0008  0.15872E-0009
  0.11500E+0005 -0.27060E+0004 -0.40028E-0008 -0.38119E-0008  0.39431E-0009
  0.11250E+0005 -0.26801E+0004 -0.62461E-0008 -0.47661E-0008 -0.14607E-0008
  0.11293E+0005 -0.26815E+0004 -0.58905E-0008 -0.46645E-0008 -0.10779E-0008
  0.11375E+0005 -0.26841E+0004 -0.51840E-0008 -0.43964E-0008 -0.42804E-0009
  0.11457E+0005 -0.26867E+0004 -0.44597E-0008 -0.40497E-0008  0.11726E-0009
  0.11500E+0005 -0.26881E+0004 -0.40791E-0008 -0.38422E-0008  0.36141E-0009
  0.11500E+0005 -0.27921E+0004 -0.35628E-0008 -0.35587E-0008  0.51386E-0009
  0.11543E+0005 -0.27929E+0004 -0.31648E-0008 -0.32715E-0008  0.68831E-0009
  0.11625E+0005 -0.27944E+0004 -0.24504E-0008 -0.27310E-0008  0.95664E-0009
  0.11707E+0005 -0.27958E+0004 -0.17959E-0008 -0.22061E-0008  0.11482E-0008
  0.11750E+0005 -0.27966E+0004 -0.14769E-0008 -0.19395E-0008  0.12210E-0008
  0.11500E+0005 -0.27741E+0004 -0.36648E-0008 -0.36263E-0008  0.49405E-0009
  0.11543E+0005 -0.27750E+0004 -0.32700E-0008 -0.33493E-0008  0.67461E-0009
  0.11625E+0005 -0.27766E+0004 -0.25586E-0008 -0.28229E-0008  0.95172E-0009
  0.11707E+0005 -0.27782E+0004 -0.19038E-0008 -0.23062E-0008  0.11489E-0008
  0.11750E+0005 -0.27791E+0004 -0.15834E-0008 -0.20416E-0008  0.12235E-0008
  0.11500E+0005 -0.27401E+0004 -0.38435E-0008 -0.37331E-0008  0.44903E-0009
  0.11543E+0005 -0.27411E+0004 -0.34556E-0008 -0.34771E-0008  0.64217E-0009
  0.11625E+0005 -0.27429E+0004 -0.27518E-0008 -0.29808E-0008  0.93771E-0009
  0.11707E+0005 -0.27448E+0004 -0.20982E-0008 -0.24827E-0008  0.11471E-0008
  0.11750E+0005 -0.27458E+0004 -0.17764E-0008 -0.22239E-0008  0.12262E-0008
  0.11500E+0005 -0.27060E+0004 -0.40028E-0008 -0.38119E-0008  0.39431E-0009
  0.11543E+0005 -0.27072E+0004 -0.36231E-0008 -0.35789E-0008  0.60107E-0009
  0.11625E+0005 -0.27093E+0004 -0.29292E-0008 -0.31169E-0008  0.91737E-0009
  0.11707E+0005 -0.27114E+0004 -0.22792E-0008 -0.26416E-0008  0.11414E-0008
  0.11750E+0005 -0.27125E+0004 -0.19571E-0008 -0.23907E-0008  0.12258E-0008
  0.11500E+0005 -0.26881E+0004 -0.40791E-0008 -0.38422E-0008  0.36141E-0009
  0.11543E+0005 -0.26893E+0004 -0.37042E-0008 -0.36222E-0008  0.57587E-0009
  0.11625E+0005 -0.26915E+0004 -0.30163E-0008 -0.31797E-0008  0.90408E-0009
  0.11707E+0005 -0.26938E+0004 -0.23691E-0008 -0.27181E-0008  0.11366E-0008
  0.11750E+0005 -0.26950E+0004 -0.20473E-0008 -0.24721E-0008  0.12242E-0008
  0.11750E+0005 -0.27966E+0004 -0.14769E-0008 -0.19395E-0008  0.12210E-0008
  0.11793E+0005 -0.27973E+0004 -0.11773E-0008 -0.16817E-0008  0.12757E-0008
  0.11875E+0005 -0.27985E+0004 -0.66186E-0009 -0.12208E-0008  0.13353E-0008
  0.11957E+0005 -0.27998E+0004 -0.21432E-0009 -0.79919E-0009  0.13449E-0008
  0.12000E+0005 -0.28004E+0004 -0.51426E-0011 -0.59409E-0009  0.13332E-0008
  0.11750E+0005 -0.27791E+0004 -0.15834E-0008 -0.20416E-0008  0.12235E-0008
  0.11793E+0005 -0.27798E+0004 -0.12820E-0008 -0.17848E-0008  0.12795E-0008
  0.11875E+0005 -0.27811E+0004 -0.76110E-0009 -0.13223E-0008  0.13402E-0008
  0.11957E+0005 -0.27825E+0004 -0.30648E-0009 -0.89595E-0009  0.13495E-0008
  0.12000E+0005 -0.27832E+0004 -0.93016E-0010 -0.68737E-0009  0.13374E-0008
  0.11750E+0005 -0.27458E+0004 -0.17764E-0008 -0.22239E-0008  0.12262E-0008
  0.11793E+0005 -0.27466E+0004 -0.14722E-0008 -0.19704E-0008  0.12853E-0008
  0.11875E+0005 -0.27482E+0004 -0.94300E-0009 -0.15079E-0008  0.13491E-0008
  0.11957E+0005 -0.27497E+0004 -0.47667E-0009 -0.10749E-0008  0.13588E-0008
  0.12000E+0005 -0.27505E+0004 -0.25591E-0009 -0.86086E-0009  0.13463E-0008
  0.11750E+0005 -0.27125E+0004 -0.19571E-0008 -0.23907E-0008  0.12258E-0008
  0.11793E+0005 -0.27134E+0004 -0.16513E-0008 -0.21423E-0008  0.12890E-0008
  0.11875E+0005 -0.27152E+0004 -0.11161E-0008 -0.16836E-0008  0.13573E-0008
  0.11957E+0005 -0.27169E+0004 -0.64021E-0009 -0.12472E-0008  0.13686E-0008
  0.12000E+0005 -0.27179E+0004 -0.41330E-0009 -0.10290E-0008  0.13559E-0008
  0.11750E+0005 -0.26950E+0004 -0.20473E-0008 -0.24721E-0008  0.12242E-0008
  0.11793E+0005 -0.26959E+0004 -0.17412E-0008 -0.22274E-0008  0.12900E-0008
  0.11875E+0005 -0.26978E+0004 -0.12035E-0008 -0.17720E-0008  0.13615E-0008
  0.11957E+0005 -0.26996E+0004 -0.72349E-0009 -0.13351E-0008  0.13740E-0008
  0.12000E+0005 -0.27006E+0004 -0.49381E-0009 -0.11154E-0008  0.13614E-0008
  0.12000E+0005 -0.28004E+0004 -0.51426E-0011 -0.59409E-0009  0.13332E-0008
  0.12043E+0005 -0.28012E+0004  0.18660E-0009 -0.40060E-0009  0.13115E-0008
  0.12125E+0005 -0.28027E+0004  0.50162E-0009 -0.69189E-0010  0.12481E-0008
  0.12207E+0005 -0.28041E+0004  0.75608E-0009  0.21549E-0009  0.11619E-0008
  0.12250E+0005 -0.28049E+0004  0.86716E-0009  0.34657E-0009  0.11100E-0008
  0.12000E+0005 -0.27832E+0004 -0.93016E-0010 -0.68737E-0009  0.13374E-0008
  0.12043E+0005 -0.27840E+0004  0.10335E-0009 -0.48966E-0009  0.13151E-0008
  0.12125E+0005 -0.27856E+0004  0.42777E-0009 -0.14914E-0009  0.12504E-0008
  0.12207E+0005 -0.27872E+0004  0.69219E-0009  0.14562E-0009  0.11631E-0008
  0.12250E+0005 -0.27881E+0004  0.80861E-0009  0.28222E-0009  0.11105E-0008
  0.12000E+0005 -0.27505E+0004 -0.25591E-0009 -0.86086E-0009  0.13463E-0008
  0.12043E+0005 -0.27515E+0004 -0.51611E-0010 -0.65616E-0009  0.13230E-0008
  0.12125E+0005 -0.27533E+0004  0.28926E-0009 -0.30006E-0009  0.12561E-0008
  0.12207E+0005 -0.27552E+0004  0.57132E-0009  0.12504E-0010  0.11664E-0008
  0.12250E+0005 -0.27562E+0004  0.69733E-0009  0.15899E-0009  0.11128E-0008
  0.12000E+0005 -0.27179E+0004 -0.41330E-0009 -0.10290E-0008  0.13559E-0008
  0.12043E+0005 -0.27190E+0004 -0.20208E-0009 -0.81890E-0009  0.13321E-0008
  0.12125E+0005 -0.27210E+0004  0.15332E-0009 -0.44951E-0009  0.12633E-0008
  0.12207E+0005 -0.27231E+0004  0.45138E-0009 -0.12090E-0009  0.11714E-0008
  0.12250E+0005 -0.27242E+0004  0.58618E-0009  0.34719E-0010  0.11166E-0008
  0.12000E+0005 -0.27006E+0004 -0.49381E-0009 -0.11154E-0008  0.13614E-0008
  0.12043E+0005 -0.27018E+0004 -0.27940E-0009 -0.90293E-0009  0.13374E-0008
  0.12125E+0005 -0.27040E+0004  0.82857E-0010 -0.52752E-0009  0.12678E-0008
  0.12207E+0005 -0.27062E+0004  0.38872E-0009 -0.19117E-0009  0.11747E-0008
  0.12250E+0005 -0.27074E+0004  0.52788E-0009 -0.31081E-0010  0.11194E-0008
  0.12250E+0005 -0.28049E+0004  0.86716E-0009  0.34657E-0009  0.11100E-0008
  0.12293E+0005 -0.28060E+0004  0.96404E-0009  0.46578E-0009  0.10547E-0008
  0.12375E+0005 -0.28081E+0004  0.11073E-0008  0.65567E-0009  0.94414E-0009
  0.12457E+0005 -0.28103E+0004  0.12013E-0008  0.79974E-0009  0.82993E-0009
  0.12500E+0005 -0.28114E+0004  0.12326E-0008  0.85795E-0009  0.76968E-0009
  0.12250E+0005 -0.27881E+0004  0.80861E-0009  0.28222E-0009  0.11105E-0008
  0.12293E+0005 -0.27893E+0004  0.91094E-0009  0.40711E-0009  0.10548E-0008
  0.12375E+0005 -0.27916E+0004  0.10643E-0008  0.60760E-0009  0.94348E-0009
  0.12457E+0005 -0.27939E+0004  0.11680E-0008  0.76172E-0009  0.82889E-0009
  0.12500E+0005 -0.27951E+0004  0.12041E-0008  0.82497E-0009  0.76854E-0009
  0.12250E+0005 -0.27562E+0004  0.69733E-0009  0.15899E-0009  0.11128E-0008
  0.12293E+0005 -0.27575E+0004  0.80945E-0009  0.29419E-0009  0.10560E-0008
  0.12375E+0005 -0.27602E+0004  0.98133E-0009  0.51413E-0009  0.94317E-0009
  0.12457E+0005 -0.27628E+0004  0.11028E-0008  0.68699E-0009  0.82763E-0009
  0.12500E+0005 -0.27642E+0004  0.11479E-0008  0.75965E-0009  0.76705E-0009
  0.12250E+0005 -0.27242E+0004  0.58618E-0009  0.34719E-0010  0.11166E-0008
  0.12293E+0005 -0.27258E+0004  0.70744E-0009  0.17954E-0009  0.10587E-0008
  0.12375E+0005 -0.27288E+0004  0.89671E-0009  0.41801E-0009  0.94409E-0009
  0.12457E+0005 -0.27318E+0004  0.10352E-0008  0.60909E-0009  0.82736E-0009
  0.12500E+0005 -0.27333E+0004  0.10890E-0008  0.69096E-0009  0.76641E-0009
  0.12250E+0005 -0.27074E+0004  0.52788E-0009 -0.31081E-0010  0.11194E-0008
  0.12293E+0005 -0.27091E+0004  0.65362E-0009  0.11856E-0009  0.10607E-0008
  0.12375E+0005 -0.27122E+0004  0.85159E-0009  0.36642E-0009  0.94509E-0009
  0.12457E+0005 -0.27154E+0004  0.99877E-0009  0.56682E-0009  0.82763E-0009
  0.12500E+0005 -0.27170E+0004  0.10569E-0008  0.65347E-0009  0.76638E-0009
  0.12500E+0005 -0.28114E+0004  0.12326E-0008  0.85795E-0009  0.76968E-0009
  0.12543E+0005 -0.28125E+0004  0.12521E-0008  0.90440E-0009  0.71009E-0009
  0.12625E+0005 -0.28147E+0004  0.12594E-0008  0.96203E-0009  0.60039E-0009
  0.12707E+0005 -0.28168E+0004  0.12323E-0008  0.98294E-0009  0.49698E-0009
  0.12750E+0005 -0.28180E+0004  0.12059E-0008  0.98075E-0009  0.44542E-0009
  0.12500E+0005 -0.27951E+0004  0.12041E-0008  0.82497E-0009  0.76854E-0009
  0.12543E+0005 -0.27963E+0004  0.12282E-0008  0.87619E-0009  0.70897E-0009
  0.12625E+0005 -0.27987E+0004  0.12436E-0008  0.94211E-0009  0.59944E-0009
  0.12707E+0005 -0.28010E+0004  0.12234E-0008  0.97023E-0009  0.49631E-0009
  0.12750E+0005 -0.28023E+0004  0.12003E-0008  0.97138E-0009  0.44497E-0009
  0.12500E+0005 -0.27642E+0004  0.11479E-0008  0.75965E-0009  0.76705E-0009
  0.12543E+0005 -0.27656E+0004  0.11806E-0008  0.81989E-0009  0.70738E-0009
  0.12625E+0005 -0.27683E+0004  0.12111E-0008  0.90157E-0009  0.59796E-0009
[truncated: 9,632,013 more chars]
