# Supplementary material for: 2D Synthetic dataset of numerical simulations of long-period seismicity in a volcanic edifice and related sensitivity kernels
Source: Data Brief. 2021 Jan 25;34:106673. doi: 10.1016/j.dib.2020.106673 (PMC7841316; doi:10.1016/j.dib.2020.106673)
Supplement: Supplementary Data S1 — Supplementary Raw Research Data. This is open data under the CC BY license http://creativecommons.org/licenses/by/4.0/ [file mmc1.zip › Dataset/OUTPUT_KERNELS/9000_-500/kernel_hetero_7000_2202_SVF7e-1Hz_03-06.dat]

  0.00000E+0000 -0.30000E+0004  0.19328E-0008  0.24723E-0008 -0.50608E-0009
  0.43168E+0002 -0.30000E+0004  0.16253E-0008  0.19842E-0008 -0.37754E-0009
  0.12500E+0003 -0.30000E+0004  0.14834E-0008  0.12114E-0008  0.42856E-0009
  0.20683E+0003 -0.30000E+0004  0.14147E-0008  0.40999E-0009  0.14497E-0008
  0.25000E+0003 -0.30000E+0004  0.13166E-0008 -0.47182E-0010  0.19364E-0008
  0.00000E+0000 -0.29890E+0004  0.19774E-0008  0.24184E-0008 -0.49547E-0009
  0.43168E+0002 -0.29890E+0004  0.18765E-0008  0.21064E-0008 -0.10214E-0009
  0.12500E+0003 -0.29889E+0004  0.16654E-0008  0.12981E-0008  0.64878E-0009
  0.20683E+0003 -0.29889E+0004  0.15320E-0008  0.46247E-0009  0.16066E-0008
  0.25000E+0003 -0.29888E+0004  0.14278E-0008 -0.49224E-0011  0.21086E-0008
  0.00000E+0000 -0.29682E+0004  0.18434E-0008  0.22423E-0008 -0.79036E-0009
  0.43168E+0002 -0.29681E+0004  0.21355E-0008  0.22133E-0008  0.12004E-0009
  0.12500E+0003 -0.29680E+0004  0.19554E-0008  0.14187E-0008  0.99581E-0009
  0.20683E+0003 -0.29678E+0004  0.17321E-0008  0.53999E-0009  0.18803E-0008
  0.25000E+0003 -0.29677E+0004  0.16080E-0008  0.56580E-0010  0.23908E-0008
  0.00000E+0000 -0.29474E+0004  0.18690E-0008  0.22248E-0008 -0.89102E-0009
  0.43168E+0002 -0.29473E+0004  0.22670E-0008  0.22315E-0008  0.19328E-0009
  0.12500E+0003 -0.29470E+0004  0.21678E-0008  0.14851E-0008  0.12406E-0008
  0.20683E+0003 -0.29467E+0004  0.19036E-0008  0.58880E-0009  0.21251E-0008
  0.25000E+0003 -0.29466E+0004  0.17488E-0008  0.89708E-0010  0.26223E-0008
  0.00000E+0000 -0.29364E+0004  0.19144E-0008  0.22355E-0008 -0.89208E-0009
  0.43168E+0002 -0.29363E+0004  0.23197E-0008  0.22257E-0008  0.22075E-0009
  0.12500E+0003 -0.29359E+0004  0.22541E-0008  0.15023E-0008  0.13374E-0008
  0.20683E+0003 -0.29356E+0004  0.19809E-0008  0.60297E-0009  0.22399E-0008
  0.25000E+0003 -0.29354E+0004  0.18094E-0008  0.95949E-0010  0.27287E-0008
  0.25000E+0003 -0.30000E+0004  0.13166E-0008 -0.47182E-0010  0.19364E-0008
  0.29317E+0003 -0.30000E+0004  0.12206E-0008 -0.51182E-0009  0.24623E-0008
  0.37500E+0003 -0.30000E+0004  0.98141E-0009 -0.13844E-0008  0.34031E-0008
  0.45683E+0003 -0.30000E+0004  0.67673E-0009 -0.22032E-0008  0.42213E-0008
  0.50000E+0003 -0.30000E+0004  0.48919E-0009 -0.25933E-0008  0.45711E-0008
  0.25000E+0003 -0.29888E+0004  0.14278E-0008 -0.49224E-0011  0.21086E-0008
  0.29317E+0003 -0.29888E+0004  0.13068E-0008 -0.48008E-0009  0.26115E-0008
  0.37500E+0003 -0.29888E+0004  0.10246E-0008 -0.13757E-0008  0.35211E-0008
  0.45683E+0003 -0.29887E+0004  0.67235E-0009 -0.22190E-0008  0.43024E-0008
  0.50000E+0003 -0.29887E+0004  0.45860E-0009 -0.26222E-0008  0.46314E-0008
  0.25000E+0003 -0.29677E+0004  0.16080E-0008  0.56580E-0010  0.23908E-0008
  0.29317E+0003 -0.29676E+0004  0.14469E-0008 -0.43982E-0009  0.28670E-0008
  0.37500E+0003 -0.29675E+0004  0.10866E-0008 -0.13763E-0008  0.37236E-0008
  0.45683E+0003 -0.29673E+0004  0.64764E-0009 -0.22638E-0008  0.44401E-0008
  0.50000E+0003 -0.29672E+0004  0.38559E-0009 -0.26915E-0008  0.47322E-0008
  0.25000E+0003 -0.29466E+0004  0.17488E-0008  0.89708E-0010  0.26223E-0008
  0.29317E+0003 -0.29464E+0004  0.15559E-0008 -0.42468E-0009  0.30858E-0008
  0.37500E+0003 -0.29462E+0004  0.11234E-0008 -0.13983E-0008  0.38986E-0008
  0.45683E+0003 -0.29459E+0004  0.60192E-0009 -0.23268E-0008  0.45566E-0008
  0.50000E+0003 -0.29458E+0004  0.29383E-0009 -0.27778E-0008  0.48149E-0008
  0.25000E+0003 -0.29354E+0004  0.18094E-0008  0.95949E-0010  0.27287E-0008
  0.29317E+0003 -0.29352E+0004  0.16013E-0008 -0.42634E-0009  0.31873E-0008
  0.37500E+0003 -0.29349E+0004  0.11328E-0008 -0.14181E-0008  0.39800E-0008
  0.45683E+0003 -0.29347E+0004  0.56961E-0009 -0.23671E-0008  0.46096E-0008
  0.50000E+0003 -0.29345E+0004  0.23816E-0009 -0.28297E-0008  0.48513E-0008
  0.50000E+0003 -0.30000E+0004  0.48919E-0009 -0.25933E-0008  0.45711E-0008
  0.54317E+0003 -0.30000E+0004  0.28100E-0009 -0.29443E-0008  0.48436E-0008
  0.62500E+0003 -0.30000E+0004 -0.18587E-0009 -0.34948E-0008  0.50965E-0008
  0.70683E+0003 -0.30000E+0004 -0.77929E-0009 -0.38975E-0008  0.49314E-0008
  0.75000E+0003 -0.30000E+0004 -0.11604E-0008 -0.40650E-0008  0.46559E-0008
  0.50000E+0003 -0.29887E+0004  0.45860E-0009 -0.26222E-0008  0.46314E-0008
  0.54317E+0003 -0.29887E+0004  0.22274E-0009 -0.29882E-0008  0.48824E-0008
  0.62500E+0003 -0.29886E+0004 -0.29564E-0009 -0.35677E-0008  0.50978E-0008
  0.70683E+0003 -0.29886E+0004 -0.93732E-0009 -0.40010E-0008  0.49023E-0008
  0.75000E+0003 -0.29886E+0004 -0.13404E-0008 -0.41835E-0008  0.46156E-0008
  0.50000E+0003 -0.29672E+0004  0.38559E-0009 -0.26915E-0008  0.47322E-0008
  0.54317E+0003 -0.29672E+0004  0.99883E-0010 -0.30837E-0008  0.49452E-0008
  0.62500E+0003 -0.29671E+0004 -0.51175E-0009 -0.37151E-0008  0.50936E-0008
  0.70683E+0003 -0.29670E+0004 -0.12396E-0008 -0.42018E-0008  0.48442E-0008
  0.75000E+0003 -0.29670E+0004 -0.16819E-0008 -0.44113E-0008  0.45375E-0008
  0.50000E+0003 -0.29458E+0004  0.29383E-0009 -0.27778E-0008  0.48149E-0008
  0.54317E+0003 -0.29457E+0004 -0.38793E-0010 -0.31941E-0008  0.49933E-0008
  0.62500E+0003 -0.29456E+0004 -0.73797E-0009 -0.38734E-0008  0.50801E-0008
  0.70683E+0003 -0.29455E+0004 -0.15453E-0008 -0.44081E-0008  0.47813E-0008
  0.75000E+0003 -0.29454E+0004 -0.20235E-0008 -0.46414E-0008  0.44560E-0008
  0.50000E+0003 -0.29345E+0004  0.23816E-0009 -0.28297E-0008  0.48513E-0008
  0.54317E+0003 -0.29344E+0004 -0.11811E-0009 -0.32580E-0008  0.50127E-0008
  0.62500E+0003 -0.29343E+0004 -0.86122E-0009 -0.39608E-0008  0.50690E-0008
  0.70683E+0003 -0.29341E+0004 -0.17079E-0008 -0.45187E-0008  0.47457E-0008
  0.75000E+0003 -0.29340E+0004 -0.22036E-0008 -0.47633E-0008  0.44114E-0008
  0.75000E+0003 -0.30000E+0004 -0.11604E-0008 -0.40650E-0008  0.46559E-0008
  0.79317E+0003 -0.30000E+0004 -0.15972E-0008 -0.42091E-0008  0.42431E-0008
  0.87500E+0003 -0.30000E+0004 -0.26102E-0008 -0.44822E-0008  0.30950E-0008
  0.95683E+0003 -0.30000E+0004 -0.38946E-0008 -0.48343E-0008  0.15136E-0008
  0.10000E+0004 -0.30000E+0004 -0.46871E-0008 -0.50870E-0008  0.53855E-0009
  0.75000E+0003 -0.29886E+0004 -0.13404E-0008 -0.41835E-0008  0.46156E-0008
  0.79317E+0003 -0.29886E+0004 -0.17969E-0008 -0.43432E-0008  0.41949E-0008
  0.87500E+0003 -0.29886E+0004 -0.28351E-0008 -0.46390E-0008  0.30435E-0008
  0.95683E+0003 -0.29886E+0004 -0.41265E-0008 -0.50016E-0008  0.14715E-0008
  0.10000E+0004 -0.29886E+0004 -0.49138E-0008 -0.52525E-0008  0.50585E-0009
  0.75000E+0003 -0.29670E+0004 -0.16819E-0008 -0.44113E-0008  0.45375E-0008
  0.79317E+0003 -0.29670E+0004 -0.21721E-0008 -0.45964E-0008  0.41031E-0008
  0.87500E+0003 -0.29669E+0004 -0.32528E-0008 -0.49291E-0008  0.29457E-0008
  0.95683E+0003 -0.29669E+0004 -0.45526E-0008 -0.53047E-0008  0.13905E-0008
  0.10000E+0004 -0.29669E+0004 -0.53284E-0008 -0.55491E-0008  0.44095E-0009
  0.75000E+0003 -0.29454E+0004 -0.20235E-0008 -0.46414E-0008  0.44560E-0008
  0.79317E+0003 -0.29454E+0004 -0.25434E-0008 -0.48478E-0008  0.40094E-0008
  0.87500E+0003 -0.29453E+0004 -0.36599E-0008 -0.52093E-0008  0.28463E-0008
  0.95683E+0003 -0.29452E+0004 -0.49626E-0008 -0.55897E-0008  0.13063E-0008
  0.10000E+0004 -0.29452E+0004 -0.57248E-0008 -0.58233E-0008  0.37072E-0009
  0.75000E+0003 -0.29340E+0004 -0.22036E-0008 -0.47633E-0008  0.44114E-0008
  0.79317E+0003 -0.29340E+0004 -0.27379E-0008 -0.49793E-0008  0.39586E-0008
  0.87500E+0003 -0.29339E+0004 -0.38708E-0008 -0.53530E-0008  0.27927E-0008
  0.95683E+0003 -0.29338E+0004 -0.51730E-0008 -0.57329E-0008  0.12599E-0008
  0.10000E+0004 -0.29337E+0004 -0.59273E-0008 -0.59591E-0008  0.33102E-0009
  0.10000E+0004 -0.30000E+0004 -0.46871E-0008 -0.50870E-0008  0.53855E-0009
  0.10432E+0004 -0.30000E+0004 -0.55536E-0008 -0.53968E-0008 -0.50791E-0009
  0.11250E+0004 -0.30000E+0004 -0.73698E-0008 -0.61691E-0008 -0.25986E-0008
  0.12068E+0004 -0.30000E+0004 -0.93126E-0008 -0.71569E-0008 -0.46729E-0008
  0.12500E+0004 -0.30000E+0004 -0.10330E-0007 -0.77303E-0008 -0.56967E-0008
  0.10000E+0004 -0.29886E+0004 -0.49138E-0008 -0.52525E-0008  0.50585E-0009
  0.10432E+0004 -0.29885E+0004 -0.57689E-0008 -0.55545E-0008 -0.52993E-0009
  0.11250E+0004 -0.29885E+0004 -0.75453E-0008 -0.62919E-0008 -0.25994E-0008
  0.12068E+0004 -0.29885E+0004 -0.94254E-0008 -0.72150E-0008 -0.46588E-0008
  0.12500E+0004 -0.29885E+0004 -0.10402E-0007 -0.77433E-0008 -0.56800E-0008
  0.10000E+0004 -0.29669E+0004 -0.53284E-0008 -0.55491E-0008  0.44095E-0009
  0.10432E+0004 -0.29668E+0004 -0.61605E-0008 -0.58331E-0008 -0.57605E-0009
  0.11250E+0004 -0.29668E+0004 -0.78605E-0008 -0.64993E-0008 -0.26096E-0008
  0.12068E+0004 -0.29667E+0004 -0.96230E-0008 -0.72980E-0008 -0.46451E-0008
  0.12500E+0004 -0.29667E+0004 -0.10523E-0007 -0.77391E-0008 -0.56634E-0008
  0.10000E+0004 -0.29452E+0004 -0.57248E-0008 -0.58233E-0008  0.37072E-0009
  0.10432E+0004 -0.29451E+0004 -0.65324E-0008 -0.60856E-0008 -0.62972E-0009
  0.11250E+0004 -0.29450E+0004 -0.81551E-0008 -0.66751E-0008 -0.26328E-0008
  0.12068E+0004 -0.29449E+0004 -0.98013E-0008 -0.73471E-0008 -0.46495E-0008
  0.12500E+0004 -0.29448E+0004 -0.10625E-0007 -0.77007E-0008 -0.56666E-0008
  0.10000E+0004 -0.29337E+0004 -0.59273E-0008 -0.59591E-0008  0.33102E-0009
  0.10432E+0004 -0.29337E+0004 -0.67214E-0008 -0.62086E-0008 -0.66174E-0009
  0.11250E+0004 -0.29335E+0004 -0.83029E-0008 -0.67556E-0008 -0.26507E-0008
  0.12068E+0004 -0.29334E+0004 -0.98883E-0008 -0.73599E-0008 -0.46592E-0008
  0.12500E+0004 -0.29333E+0004 -0.10672E-0007 -0.76678E-0008 -0.56764E-0008
  0.12500E+0004 -0.30000E+0004 -0.10330E-0007 -0.77303E-0008 -0.56967E-0008
  0.12932E+0004 -0.30000E+0004 -0.11299E-0007 -0.83115E-0008 -0.66337E-0008
  0.13750E+0004 -0.30000E+0004 -0.12857E-0007 -0.92867E-0008 -0.80947E-0008
  0.14568E+0004 -0.30000E+0004 -0.13787E-0007 -0.98376E-0008 -0.90274E-0008
  0.15000E+0004 -0.30000E+0004 -0.13910E-0007 -0.98313E-0008 -0.92762E-0008
  0.12500E+0004 -0.29885E+0004 -0.10402E-0007 -0.77433E-0008 -0.56800E-0008
  0.12932E+0004 -0.29885E+0004 -0.11324E-0007 -0.82693E-0008 -0.66190E-0008
  0.13750E+0004 -0.29884E+0004 -0.12784E-0007 -0.91227E-0008 -0.80998E-0008
  0.14568E+0004 -0.29884E+0004 -0.13606E-0007 -0.95356E-0008 -0.90710E-0008
  0.15000E+0004 -0.29884E+0004 -0.13671E-0007 -0.94555E-0008 -0.93463E-0008
  0.12500E+0004 -0.29667E+0004 -0.10523E-0007 -0.77391E-0008 -0.56634E-0008
  0.12932E+0004 -0.29666E+0004 -0.11359E-0007 -0.81630E-0008 -0.66077E-0008
  0.13750E+0004 -0.29665E+0004 -0.12635E-0007 -0.87906E-0008 -0.81250E-0008
  0.14568E+0004 -0.29665E+0004 -0.13255E-0007 -0.89509E-0008 -0.91639E-0008
  0.15000E+0004 -0.29664E+0004 -0.13210E-0007 -0.87351E-0008 -0.94847E-0008
  0.12500E+0004 -0.29448E+0004 -0.10625E-0007 -0.77007E-0008 -0.56666E-0008
  0.12932E+0004 -0.29448E+0004 -0.11377E-0007 -0.80248E-0008 -0.66173E-0008
  0.13750E+0004 -0.29446E+0004 -0.12473E-0007 -0.84332E-0008 -0.81692E-0008
  0.14568E+0004 -0.29445E+0004 -0.12893E-0007 -0.83521E-0008 -0.92685E-0008
  0.15000E+0004 -0.29444E+0004 -0.12739E-0007 -0.80077E-0008 -0.96279E-0008
  0.12500E+0004 -0.29333E+0004 -0.10672E-0007 -0.76678E-0008 -0.56764E-0008
  0.12932E+0004 -0.29333E+0004 -0.11380E-0007 -0.79397E-0008 -0.66306E-0008
  0.13750E+0004 -0.29331E+0004 -0.12382E-0007 -0.82353E-0008 -0.81998E-0008
  0.14568E+0004 -0.29329E+0004 -0.12698E-0007 -0.80311E-0008 -0.93277E-0008
  0.15000E+0004 -0.29328E+0004 -0.12486E-0007 -0.76219E-0008 -0.97047E-0008
  0.15000E+0004 -0.30000E+0004 -0.13910E-0007 -0.98313E-0008 -0.92762E-0008
  0.15432E+0004 -0.30000E+0004 -0.13718E-0007 -0.95595E-0008 -0.93411E-0008
  0.16250E+0004 -0.30000E+0004 -0.12325E-0007 -0.81010E-0008 -0.89652E-0008
  0.17068E+0004 -0.30000E+0004 -0.93835E-0008 -0.51813E-0008 -0.79474E-0008
  0.17500E+0004 -0.30000E+0004 -0.71560E-0008 -0.29875E-0008 -0.71712E-0008
  0.15000E+0004 -0.29884E+0004 -0.13671E-0007 -0.94555E-0008 -0.93463E-0008
  0.15432E+0004 -0.29884E+0004 -0.13420E-0007 -0.91096E-0008 -0.94399E-0008
  0.16250E+0004 -0.29884E+0004 -0.11920E-0007 -0.75266E-0008 -0.91191E-0008
  0.17068E+0004 -0.29883E+0004 -0.88847E-0008 -0.45175E-0008 -0.81437E-0008
  0.17500E+0004 -0.29883E+0004 -0.66147E-0008 -0.22955E-0008 -0.73805E-0008
  0.15000E+0004 -0.29664E+0004 -0.13210E-0007 -0.87351E-0008 -0.94847E-0008
  0.15432E+0004 -0.29664E+0004 -0.12849E-0007 -0.82569E-0008 -0.96266E-0008
  0.16250E+0004 -0.29663E+0004 -0.11147E-0007 -0.64521E-0008 -0.93947E-0008
  0.17068E+0004 -0.29662E+0004 -0.79299E-0008 -0.32871E-0008 -0.84827E-0008
  0.17500E+0004 -0.29661E+0004 -0.55781E-0008 -0.10196E-0008 -0.77345E-0008
  0.15000E+0004 -0.29444E+0004 -0.12739E-0007 -0.80077E-0008 -0.96279E-0008
  0.15432E+0004 -0.29443E+0004 -0.12268E-0007 -0.74060E-0008 -0.98104E-0008
  0.16250E+0004 -0.29442E+0004 -0.10362E-0007 -0.53966E-0008 -0.96479E-0008
  0.17068E+0004 -0.29440E+0004 -0.69611E-0008 -0.20930E-0008 -0.87775E-0008
  0.17500E+0004 -0.29440E+0004 -0.45262E-0008  0.21105E-0009 -0.80331E-0008
  0.15000E+0004 -0.29328E+0004 -0.12486E-0007 -0.76219E-0008 -0.97047E-0008
  0.15432E+0004 -0.29327E+0004 -0.11957E-0007 -0.69582E-0008 -0.99051E-0008
  0.16250E+0004 -0.29325E+0004 -0.99428E-0008 -0.48476E-0008 -0.97717E-0008
  0.17068E+0004 -0.29324E+0004 -0.64438E-0008 -0.14775E-0008 -0.89150E-0008
  0.17500E+0004 -0.29323E+0004 -0.39647E-0008  0.84251E-0009 -0.81684E-0008
  0.17500E+0004 -0.30000E+0004 -0.71560E-0008 -0.29875E-0008 -0.71712E-0008
  0.17932E+0004 -0.30000E+0004 -0.44567E-0008 -0.33501E-0009 -0.62462E-0008
  0.18750E+0004 -0.30000E+0004  0.18999E-0008  0.58996E-0008 -0.41453E-0008
  0.19568E+0004 -0.30000E+0004  0.96440E-0008  0.13466E-0007 -0.17159E-0008
  0.20000E+0004 -0.30000E+0004  0.14136E-0007  0.17832E-0007 -0.35997E-0009
  0.17500E+0004 -0.29883E+0004 -0.66147E-0008 -0.22955E-0008 -0.73805E-0008
  0.17932E+0004 -0.29883E+0004 -0.38801E-0008  0.36722E-0009 -0.64591E-0008
  0.18750E+0004 -0.29882E+0004  0.25201E-0008  0.65709E-0008 -0.43360E-0008
  0.19568E+0004 -0.29882E+0004  0.10268E-0007  0.14033E-0007 -0.18440E-0008
  0.20000E+0004 -0.29882E+0004  0.14744E-0007  0.18317E-0007 -0.43930E-0009
  0.17500E+0004 -0.29661E+0004 -0.55781E-0008 -0.10196E-0008 -0.77345E-0008
  0.17932E+0004 -0.29661E+0004 -0.27751E-0008  0.16574E-0008 -0.68121E-0008
  0.18750E+0004 -0.29660E+0004  0.37083E-0008  0.77932E-0008 -0.46350E-0008
  0.19568E+0004 -0.29658E+0004  0.11460E-0007  0.15055E-0007 -0.20201E-0008
  0.20000E+0004 -0.29658E+0004  0.15901E-0007  0.19180E-0007 -0.52466E-0009
  0.17500E+0004 -0.29440E+0004 -0.45262E-0008  0.21105E-0009 -0.80331E-0008
  0.17932E+0004 -0.29439E+0004 -0.16537E-0008  0.28951E-0008 -0.70997E-0008
  0.18750E+0004 -0.29437E+0004  0.49127E-0008  0.89524E-0008 -0.48553E-0008
  0.19568E+0004 -0.29435E+0004  0.12665E-0007  0.16009E-0007 -0.21141E-0008
  0.20000E+0004 -0.29434E+0004  0.17066E-0007  0.19975E-0007 -0.53159E-0009
  0.17500E+0004 -0.29323E+0004 -0.39647E-0008  0.84251E-0009 -0.81684E-0008
  0.17932E+0004 -0.29321E+0004 -0.10553E-0008  0.35274E-0008 -0.72258E-0008
  0.18750E+0004 -0.29319E+0004  0.55544E-0008  0.95393E-0008 -0.49411E-0008
  0.19568E+0004 -0.29317E+0004  0.13305E-0007  0.16486E-0007 -0.21328E-0008
  0.20000E+0004 -0.29316E+0004  0.17683E-0007  0.20368E-0007 -0.50597E-0009
  0.20000E+0004 -0.30000E+0004  0.14136E-0007  0.17832E-0007 -0.35997E-0009
  0.20432E+0004 -0.30000E+0004  0.18795E-0007  0.22348E-0007  0.99963E-0009
  0.21250E+0004 -0.30000E+0004  0.27678E-0007  0.30875E-0007  0.34887E-0008
  0.22068E+0004 -0.30000E+0004  0.35903E-0007  0.38638E-0007  0.56454E-0008
  0.22500E+0004 -0.30000E+0004  0.39661E-0007  0.42104E-0007  0.65729E-0008
  0.20000E+0004 -0.29882E+0004  0.14744E-0007  0.18317E-0007 -0.43930E-0009
  0.20432E+0004 -0.29882E+0004  0.19369E-0007  0.22728E-0007  0.97813E-0009
  0.21250E+0004 -0.29881E+0004  0.28149E-0007  0.31013E-0007  0.35970E-0008
  0.22068E+0004 -0.29881E+0004  0.36216E-0007  0.38490E-0007  0.58965E-0008
  0.22500E+0004 -0.29880E+0004  0.39872E-0007  0.41795E-0007  0.69016E-0008
  0.20000E+0004 -0.29658E+0004  0.15901E-0007  0.19180E-0007 -0.52466E-0009
  0.20432E+0004 -0.29657E+0004  0.20462E-0007  0.23396E-0007  0.99761E-0009
  0.21250E+0004 -0.29656E+0004  0.29037E-0007  0.31231E-0007  0.38449E-0008
  0.22068E+0004 -0.29654E+0004  0.36793E-0007  0.38180E-0007  0.63905E-0008
  0.22500E+0004 -0.29654E+0004  0.40250E-0007  0.41191E-0007  0.75263E-0008
  0.20000E+0004 -0.29434E+0004  0.17066E-0007  0.19975E-0007 -0.53159E-0009
  0.20432E+0004 -0.29433E+0004  0.21558E-0007  0.24000E-0007  0.10888E-0008
  0.21250E+0004 -0.29430E+0004  0.29914E-0007  0.31397E-0007  0.41417E-0008
  0.22068E+0004 -0.29428E+0004  0.37346E-0007  0.37837E-0007  0.69017E-0008
  0.22500E+0004 -0.29427E+0004  0.40596E-0007  0.40565E-0007  0.81485E-0008
  0.20000E+0004 -0.29316E+0004  0.17683E-0007  0.20368E-0007 -0.50597E-0009
  0.20432E+0004 -0.29314E+0004  0.22135E-0007  0.24294E-0007  0.11631E-0008
  0.21250E+0004 -0.29312E+0004  0.30371E-0007  0.31464E-0007  0.43155E-0008
  0.22068E+0004 -0.29309E+0004  0.37626E-0007  0.37643E-0007  0.71762E-0008
  0.22500E+0004 -0.29307E+0004  0.40765E-0007  0.40227E-0007  0.84743E-0008
  0.22500E+0004 -0.30000E+0004  0.39661E-0007  0.42104E-0007  0.65729E-0008
  0.22932E+0004 -0.30000E+0004  0.42848E-0007  0.44974E-0007  0.73089E-0008
  0.23750E+0004 -0.30000E+0004  0.46863E-0007  0.48281E-0007  0.81280E-0008
  0.24568E+0004 -0.30000E+0004  0.47656E-0007  0.48191E-0007  0.81585E-0008
  0.25000E+0004 -0.30000E+0004  0.46614E-0007  0.46581E-0007  0.78915E-0008
  0.22500E+0004 -0.29880E+0004  0.39872E-0007  0.41795E-0007  0.69016E-0008
  0.22932E+0004 -0.29880E+0004  0.42945E-0007  0.44502E-0007  0.77129E-0008
  0.23750E+0004 -0.29880E+0004  0.46732E-0007  0.47512E-0007  0.86700E-0008
  0.24568E+0004 -0.29879E+0004  0.47300E-0007  0.47171E-0007  0.88256E-0008
  0.25000E+0004 -0.29879E+0004  0.46154E-0007  0.45455E-0007  0.86200E-0008
  0.22500E+0004 -0.29654E+0004  0.40250E-0007  0.41191E-0007  0.75263E-0008
  0.22932E+0004 -0.29653E+0004  0.43105E-0007  0.43600E-0007  0.84656E-0008
  0.23750E+0004 -0.29651E+0004  0.46451E-0007  0.46073E-0007  0.96543E-0008
  0.24568E+0004 -0.29649E+0004  0.46595E-0007  0.45279E-0007  0.10023E-0007
  0.25000E+0004 -0.29648E+0004  0.45253E-0007  0.43378E-0007  0.99225E-0008
  0.22500E+0004 -0.29427E+0004  0.40596E-0007  0.40565E-0007  0.81485E-0008
  0.22932E+0004 -0.29426E+0004  0.43227E-0007  0.42692E-0007  0.91968E-0008
  0.23750E+0004 -0.29423E+0004  0.46127E-0007  0.44657E-0007  0.10582E-0007
  0.24568E+0004 -0.29420E+0004  0.45850E-0007  0.43442E-0007  0.11135E-0007
  0.25000E+0004 -0.29418E+0004  0.44318E-0007  0.41372E-0007  0.11128E-0007
  0.22500E+0004 -0.29307E+0004  0.40765E-0007  0.40227E-0007  0.84743E-0008
  0.22932E+0004 -0.29306E+0004  0.43275E-0007  0.42210E-0007  0.95728E-0008
  0.23750E+0004 -0.29302E+0004  0.45939E-0007  0.43919E-0007  0.11048E-0007
  0.24568E+0004 -0.29299E+0004  0.45441E-0007  0.42493E-0007  0.11689E-0007
  0.25000E+0004 -0.29297E+0004  0.43810E-0007  0.40340E-0007  0.11727E-0007
  0.25000E+0004 -0.30000E+0004  0.46614E-0007  0.46581E-0007  0.78915E-0008
  0.25432E+0004 -0.30000E+0004  0.44531E-0007  0.43832E-0007  0.74789E-0008
  0.26250E+0004 -0.30000E+0004  0.37773E-0007  0.35451E-0007  0.64994E-0008
  0.27068E+0004 -0.30000E+0004  0.27710E-0007  0.23132E-0007  0.57057E-0008
  0.27500E+0004 -0.30000E+0004  0.21320E-0007  0.15240E-0007  0.55592E-0008
  0.25000E+0004 -0.29879E+0004  0.46154E-0007  0.45455E-0007  0.86200E-0008
  0.25432E+0004 -0.29878E+0004  0.43981E-0007  0.42628E-0007  0.82639E-0008
  0.26250E+0004 -0.29878E+0004  0.37113E-0007  0.34182E-0007  0.73765E-0008
  0.27068E+0004 -0.29877E+0004  0.27034E-0007  0.21923E-0007  0.66445E-0008
  0.27500E+0004 -0.29876E+0004  0.20672E-0007  0.14114E-0007  0.65089E-0008
  0.25000E+0004 -0.29648E+0004  0.45253E-0007  0.43378E-0007  0.99225E-0008
  0.25432E+0004 -0.29647E+0004  0.42917E-0007  0.40413E-0007  0.96663E-0008
  0.26250E+0004 -0.29645E+0004  0.35852E-0007  0.31860E-0007  0.89458E-0008
  0.27068E+0004 -0.29643E+0004  0.25749E-0007  0.19725E-0007  0.83262E-0008
  0.27500E+0004 -0.29642E+0004  0.19444E-0007  0.12080E-0007  0.82105E-0008
  0.25000E+0004 -0.29418E+0004  0.44318E-0007  0.41372E-0007  0.11128E-0007
  0.25432E+0004 -0.29417E+0004  0.41824E-0007  0.38282E-0007  0.10963E-0007
  0.26250E+0004 -0.29413E+0004  0.34574E-0007  0.29643E-0007  0.10399E-0007
  0.27068E+0004 -0.29410E+0004  0.24457E-0007  0.17641E-0007  0.98866E-0008
  0.27500E+0004 -0.29408E+0004  0.18212E-0007  0.10159E-0007  0.97893E-0008
  0.25000E+0004 -0.29297E+0004  0.43810E-0007  0.40340E-0007  0.11727E-0007
  0.25432E+0004 -0.29295E+0004  0.41236E-0007  0.37190E-0007  0.11607E-0007
  0.26250E+0004 -0.29291E+0004  0.33894E-0007  0.28514E-0007  0.11121E-0007
  0.27068E+0004 -0.29287E+0004  0.23773E-0007  0.16584E-0007  0.10663E-0007
  0.27500E+0004 -0.29284E+0004  0.17558E-0007  0.91883E-0008  0.10575E-0007
  0.27500E+0004 -0.30000E+0004  0.21320E-0007  0.15240E-0007  0.55592E-0008
  0.27932E+0004 -0.30000E+0004  0.14366E-0007  0.65326E-0008  0.57227E-0008
  0.28750E+0004 -0.30000E+0004  0.26091E-0009 -0.11535E-0007  0.71122E-0008
  0.29568E+0004 -0.30000E+0004 -0.14019E-0007 -0.30474E-0007  0.10158E-0007
  0.30000E+0004 -0.30000E+0004 -0.21206E-0007 -0.40253E-0007  0.12418E-0007
  0.27500E+0004 -0.29876E+0004  0.20672E-0007  0.14114E-0007  0.65089E-0008
  0.27932E+0004 -0.29876E+0004  0.13775E-0007  0.55356E-0008  0.66641E-0008
  0.28750E+0004 -0.29875E+0004 -0.17791E-0009 -0.12199E-0007  0.79549E-0008
  0.29568E+0004 -0.29875E+0004 -0.14279E-0007 -0.30698E-0007  0.10760E-0007
  0.30000E+0004 -0.29874E+0004 -0.21384E-0007 -0.40217E-0007  0.12820E-0007
  0.27500E+0004 -0.29642E+0004  0.19444E-0007  0.12080E-0007  0.82105E-0008
  0.27932E+0004 -0.29641E+0004  0.12648E-0007  0.37341E-0008  0.83473E-0008
  0.28750E+0004 -0.29639E+0004 -0.10308E-0008 -0.13386E-0007  0.94468E-0008
  0.29568E+0004 -0.29637E+0004 -0.14828E-0007 -0.31085E-0007  0.11785E-0007
  0.30000E+0004 -0.29636E+0004 -0.21798E-0007 -0.40131E-0007  0.13458E-0007
  0.27500E+0004 -0.29408E+0004  0.18212E-0007  0.10159E-0007  0.97893E-0008
  0.27932E+0004 -0.29406E+0004  0.11512E-0007  0.20395E-0008  0.99039E-0008
  0.28750E+0004 -0.29402E+0004 -0.19145E-0008 -0.14491E-0007  0.10804E-0007
  0.29568E+0004 -0.29399E+0004 -0.15449E-0007 -0.31431E-0007  0.12659E-0007
  0.30000E+0004 -0.29397E+0004 -0.22312E-0007 -0.40030E-0007  0.13937E-0007
  0.27500E+0004 -0.29284E+0004  0.17558E-0007  0.91883E-0008  0.10575E-0007
  0.27932E+0004 -0.29282E+0004  0.10908E-0007  0.11854E-0008  0.10676E-0007
  0.28750E+0004 -0.29278E+0004 -0.23945E-0008 -0.15043E-0007  0.11466E-0007
  0.29568E+0004 -0.29273E+0004 -0.15807E-0007 -0.31599E-0007  0.13060E-0007
  0.30000E+0004 -0.29271E+0004 -0.22626E-0007 -0.39973E-0007  0.14126E-0007
  0.30000E+0004 -0.30000E+0004 -0.21206E-0007 -0.40253E-0007  0.12418E-0007
  0.30432E+0004 -0.30000E+0004 -0.27955E-0007 -0.49583E-0007  0.15065E-0007
  0.31250E+0004 -0.30000E+0004 -0.39052E-0007 -0.65030E-0007  0.20694E-0007
  0.32068E+0004 -0.30000E+0004 -0.47431E-0007 -0.76190E-0007  0.26137E-0007
  0.32500E+0004 -0.30000E+0004 -0.50647E-0007 -0.79850E-0007  0.28426E-0007
  0.30000E+0004 -0.29874E+0004 -0.21384E-0007 -0.40217E-0007  0.12820E-0007
  0.30432E+0004 -0.29874E+0004 -0.28067E-0007 -0.49272E-0007  0.15211E-0007
  0.31250E+0004 -0.29873E+0004 -0.39125E-0007 -0.64202E-0007  0.20196E-0007
  0.32068E+0004 -0.29873E+0004 -0.47609E-0007 -0.74902E-0007  0.24811E-0007
  0.32500E+0004 -0.29872E+0004 -0.50944E-0007 -0.78363E-0007  0.26609E-0007
  0.30000E+0004 -0.29636E+0004 -0.21798E-0007 -0.40131E-0007  0.13458E-0007
  0.30432E+0004 -0.29635E+0004 -0.28383E-0007 -0.48692E-0007  0.15357E-0007
  0.31250E+0004 -0.29633E+0004 -0.39419E-0007 -0.62697E-0007  0.19113E-0007
  0.32068E+0004 -0.29631E+0004 -0.48144E-0007 -0.72579E-0007  0.22162E-0007
  0.32500E+0004 -0.29630E+0004 -0.51718E-0007 -0.75689E-0007  0.23041E-0007
  0.30000E+0004 -0.29397E+0004 -0.22312E-0007 -0.40030E-0007  0.13937E-0007
  0.30432E+0004 -0.29395E+0004 -0.28833E-0007 -0.48131E-0007  0.15335E-0007
  0.31250E+0004 -0.29393E+0004 -0.39907E-0007 -0.61275E-0007  0.17854E-0007
  0.32068E+0004 -0.29390E+0004 -0.48919E-0007 -0.70404E-0007  0.19349E-0007
  0.32500E+0004 -0.29388E+0004 -0.52745E-0007 -0.73197E-0007  0.19328E-0007
  0.30000E+0004 -0.29271E+0004 -0.22626E-0007 -0.39973E-0007  0.14126E-0007
  0.30432E+0004 -0.29269E+0004 -0.29124E-0007 -0.47843E-0007  0.15257E-0007
  0.31250E+0004 -0.29266E+0004 -0.40240E-0007 -0.60558E-0007  0.17121E-0007
  0.32068E+0004 -0.29262E+0004 -0.49420E-0007 -0.69314E-0007  0.17802E-0007
  0.32500E+0004 -0.29261E+0004 -0.53382E-0007 -0.71952E-0007  0.17315E-0007
  0.32500E+0004 -0.30000E+0004 -0.50647E-0007 -0.79850E-0007  0.28426E-0007
  0.32932E+0004 -0.30000E+0004 -0.53030E-0007 -0.81767E-0007  0.30002E-0007
  0.33750E+0004 -0.30000E+0004 -0.55389E-0007 -0.80228E-0007  0.30144E-0007
  0.34568E+0004 -0.30000E+0004 -0.55284E-0007 -0.71772E-0007  0.25377E-0007
  0.35000E+0004 -0.30000E+0004 -0.54419E-0007 -0.64660E-0007  0.20551E-0007
  0.32500E+0004 -0.29872E+0004 -0.50944E-0007 -0.78363E-0007  0.26609E-0007
  0.32932E+0004 -0.29872E+0004 -0.53490E-0007 -0.80127E-0007  0.27675E-0007
  0.33750E+0004 -0.29872E+0004 -0.56246E-0007 -0.78438E-0007  0.26881E-0007
  0.34568E+0004 -0.29871E+0004 -0.56591E-0007 -0.70050E-0007  0.21346E-0007
  0.35000E+0004 -0.29871E+0004 -0.55946E-0007 -0.63057E-0007  0.16244E-0007
  0.32500E+0004 -0.29630E+0004 -0.51718E-0007 -0.75689E-0007  0.23041E-0007
  0.32932E+0004 -0.29630E+0004 -0.54574E-0007 -0.77184E-0007  0.23166E-0007
  0.33750E+0004 -0.29629E+0004 -0.58055E-0007 -0.75244E-0007  0.20663E-0007
  0.34568E+0004 -0.29628E+0004 -0.59176E-0007 -0.66988E-0007  0.13777E-0007
  0.35000E+0004 -0.29627E+0004 -0.58893E-0007 -0.60228E-0007  0.82193E-0008
  0.32500E+0004 -0.29388E+0004 -0.52745E-0007 -0.73197E-0007  0.19328E-0007
  0.32932E+0004 -0.29387E+0004 -0.55910E-0007 -0.74449E-0007  0.18542E-0007
  0.33750E+0004 -0.29386E+0004 -0.60073E-0007 -0.72292E-0007  0.14422E-0007
  0.34568E+0004 -0.29384E+0004 -0.61868E-0007 -0.64179E-0007  0.63218E-0008
  0.35000E+0004 -0.29383E+0004 -0.61873E-0007 -0.57646E-0007  0.39410E-0009
  0.32500E+0004 -0.29261E+0004 -0.53382E-0007 -0.71952E-0007  0.17315E-0007
  0.32932E+0004 -0.29259E+0004 -0.56707E-0007 -0.73086E-0007  0.16062E-0007
  0.33750E+0004 -0.29257E+0004 -0.61211E-0007 -0.70827E-0007  0.11127E-0007
  0.34568E+0004 -0.29255E+0004 -0.63320E-0007 -0.62792E-0007  0.24417E-0008
  0.35000E+0004 -0.29254E+0004 -0.63446E-0007 -0.56375E-0007 -0.36467E-0008
  0.35000E+0004 -0.30000E+0004 -0.54419E-0007 -0.64660E-0007  0.20551E-0007
  0.35432E+0004 -0.30000E+0004 -0.53085E-0007 -0.55862E-0007  0.14055E-0007
  0.36250E+0004 -0.30000E+0004 -0.49554E-0007 -0.35427E-0007 -0.26141E-0008
  0.37068E+0004 -0.30000E+0004 -0.44954E-0007 -0.11649E-0007 -0.23937E-0007
  0.37500E+0004 -0.30000E+0004 -0.42149E-0007  0.14552E-0008 -0.36358E-0007
  0.35000E+0004 -0.29871E+0004 -0.55946E-0007 -0.63057E-0007  0.16244E-0007
  0.35432E+0004 -0.29871E+0004 -0.54807E-0007 -0.54453E-0007  0.95919E-0008
  0.36250E+0004 -0.29871E+0004 -0.51487E-0007 -0.34526E-0007 -0.69653E-0008
  0.37068E+0004 -0.29870E+0004 -0.46818E-0007 -0.11409E-0007 -0.27575E-0007
  0.37500E+0004 -0.29870E+0004 -0.43839E-0007  0.13152E-0008 -0.39369E-0007
  0.35000E+0004 -0.29627E+0004 -0.58893E-0007 -0.60228E-0007  0.82193E-0008
  0.35432E+0004 -0.29627E+0004 -0.58047E-0007 -0.51970E-0007  0.13453E-0008
  0.36250E+0004 -0.29626E+0004 -0.54973E-0007 -0.32963E-0007 -0.14855E-0007
  0.37068E+0004 -0.29625E+0004 -0.50011E-0007 -0.11032E-0007 -0.33978E-0007
  0.37500E+0004 -0.29624E+0004 -0.46624E-0007  0.10034E-0008 -0.44524E-0007
  0.35000E+0004 -0.29383E+0004 -0.61873E-0007 -0.57646E-0007  0.39410E-0009
  0.35432E+0004 -0.29382E+0004 -0.61229E-0007 -0.49714E-0007 -0.66077E-0008
  0.36250E+0004 -0.29381E+0004 -0.58207E-0007 -0.31572E-0007 -0.22271E-0007
  0.37068E+0004 -0.29379E+0004 -0.52755E-0007 -0.10745E-0007 -0.39747E-0007
  0.37500E+0004 -0.29378E+0004 -0.48869E-0007  0.65060E-0009 -0.48983E-0007
  0.35000E+0004 -0.29254E+0004 -0.63446E-0007 -0.56375E-0007 -0.36467E-0008
  0.35432E+0004 -0.29253E+0004 -0.62873E-0007 -0.48609E-0007 -0.10680E-0007
  0.36250E+0004 -0.29251E+0004 -0.59805E-0007 -0.30901E-0007 -0.25991E-0007
  0.37068E+0004 -0.29249E+0004 -0.54022E-0007 -0.10625E-0007 -0.42540E-0007
  0.37500E+0004 -0.29248E+0004 -0.49839E-0007  0.45270E-0009 -0.51062E-0007
  0.37500E+0004 -0.30000E+0004 -0.42149E-0007  0.14552E-0008 -0.36358E-0007
  0.37932E+0004 -0.30000E+0004 -0.39062E-0007  0.14524E-0007 -0.49086E-0007
  0.38750E+0004 -0.30000E+0004 -0.32368E-0007  0.37770E-0007 -0.72299E-0007
  0.39568E+0004 -0.30000E+0004 -0.24331E-0007  0.57130E-0007 -0.91479E-0007
  0.40000E+0004 -0.30000E+0004 -0.19463E-0007  0.65094E-0007 -0.98852E-0007
  0.37500E+0004 -0.29870E+0004 -0.43839E-0007  0.13152E-0008 -0.39369E-0007
  0.37932E+0004 -0.29870E+0004 -0.40482E-0007  0.13984E-0007 -0.51302E-0007
  0.38750E+0004 -0.29870E+0004 -0.33012E-0007  0.36504E-0007 -0.72633E-0007
  0.39568E+0004 -0.29869E+0004 -0.23927E-0007  0.55243E-0007 -0.89610E-0007
  0.40000E+0004 -0.29869E+0004 -0.18444E-0007  0.62947E-0007 -0.95787E-0007
  0.37500E+0004 -0.29624E+0004 -0.46624E-0007  0.10034E-0008 -0.44524E-0007
  0.37932E+0004 -0.29624E+0004 -0.42684E-0007  0.12966E-0007 -0.54916E-0007
  0.38750E+0004 -0.29622E+0004 -0.33662E-0007  0.34193E-0007 -0.72660E-0007
  0.39568E+0004 -0.29621E+0004 -0.22588E-0007  0.51836E-0007 -0.85530E-0007
  0.40000E+0004 -0.29621E+0004 -0.15970E-0007  0.59086E-0007 -0.89507E-0007
  0.37500E+0004 -0.29378E+0004 -0.48869E-0007  0.65060E-0009 -0.48983E-0007
  0.37932E+0004 -0.29377E+0004 -0.44268E-0007  0.11962E-0007 -0.57791E-0007
  0.38750E+0004 -0.29375E+0004 -0.33605E-0007  0.32003E-0007 -0.71940E-0007
  0.39568E+0004 -0.29373E+0004 -0.20558E-0007  0.48646E-0007 -0.80806E-0007
  0.40000E+0004 -0.29372E+0004 -0.12857E-0007  0.55489E-0007 -0.82685E-0007
  0.37500E+0004 -0.29248E+0004 -0.49839E-0007  0.45270E-0009 -0.51062E-0007
  0.37932E+0004 -0.29247E+0004 -0.44862E-0007  0.11441E-0007 -0.59022E-0007
  0.38750E+0004 -0.29245E+0004 -0.33308E-0007  0.30897E-0007 -0.71278E-0007
  0.39568E+0004 -0.29243E+0004 -0.19231E-0007  0.47050E-0007 -0.78078E-0007
  0.40000E+0004 -0.29241E+0004 -0.10983E-0007  0.53696E-0007 -0.78893E-0007
  0.40000E+0004 -0.30000E+0004 -0.19463E-0007  0.65094E-0007 -0.98852E-0007
  0.40432E+0004 -0.30000E+0004 -0.14142E-0007  0.71221E-0007 -0.10382E-0006
  0.41250E+0004 -0.30000E+0004 -0.28101E-0008  0.77284E-0007 -0.10550E-0006
  0.42068E+0004 -0.30000E+0004  0.98552E-0008  0.75831E-0007 -0.96253E-0007
  0.42500E+0004 -0.30000E+0004  0.16862E-0007  0.72164E-0007 -0.87038E-0007
  0.40000E+0004 -0.29869E+0004 -0.18444E-0007  0.62947E-0007 -0.95787E-0007
  0.40432E+0004 -0.29869E+0004 -0.12489E-0007  0.68880E-0007 -0.99584E-0007
  0.41250E+0004 -0.29868E+0004 -0.28809E-0010  0.74760E-0007 -0.99314E-0007
  0.42068E+0004 -0.29868E+0004  0.13510E-0007  0.73391E-0007 -0.88722E-0007
  0.42500E+0004 -0.29868E+0004  0.20811E-0007  0.69866E-0007 -0.79120E-0007
  0.40000E+0004 -0.29621E+0004 -0.15970E-0007  0.59086E-0007 -0.89507E-0007
  0.40432E+0004 -0.29620E+0004 -0.88798E-0008  0.64677E-0007 -0.91191E-0007
  0.41250E+0004 -0.29619E+0004  0.55343E-0008  0.70252E-0007 -0.87477E-0007
  0.42068E+0004 -0.29618E+0004  0.20478E-0007  0.69056E-0007 -0.74625E-0007
  0.42500E+0004 -0.29617E+0004  0.28194E-0007  0.65811E-0007 -0.64459E-0007
  0.40000E+0004 -0.29372E+0004 -0.12857E-0007  0.55489E-0007 -0.82685E-0007
  0.40432E+0004 -0.29371E+0004 -0.47183E-0008  0.60776E-0007 -0.82388E-0007
  0.41250E+0004 -0.29369E+0004  0.11411E-0007  0.66097E-0007 -0.75547E-0007
  0.42068E+0004 -0.29367E+0004  0.27447E-0007  0.65091E-0007 -0.60808E-0007
  0.42500E+0004 -0.29366E+0004  0.35400E-0007  0.62123E-0007 -0.50279E-0007
  0.40000E+0004 -0.29241E+0004 -0.10983E-0007  0.53696E-0007 -0.78893E-0007
  0.40432E+0004 -0.29240E+0004 -0.23261E-0008  0.58836E-0007 -0.77604E-0007
  0.41250E+0004 -0.29238E+0004  0.14614E-0007  0.64042E-0007 -0.69240E-0007
  0.42068E+0004 -0.29235E+0004  0.31106E-0007  0.63144E-0007 -0.53648E-0007
  0.42500E+0004 -0.29234E+0004  0.39117E-0007  0.60321E-0007 -0.43003E-0007
  0.42500E+0004 -0.30000E+0004  0.16862E-0007  0.72164E-0007 -0.87038E-0007
  0.42932E+0004 -0.30000E+0004  0.23892E-0007  0.66641E-0007 -0.75098E-0007
  0.43750E+0004 -0.30000E+0004  0.36695E-0007  0.51967E-0007 -0.46323E-0007
  0.44568E+0004 -0.30000E+0004  0.47611E-0007  0.33326E-0007 -0.12446E-0007
  0.45000E+0004 -0.30000E+0004  0.52126E-0007  0.22633E-0007  0.60771E-0008
  0.42500E+0004 -0.29868E+0004  0.20811E-0007  0.69866E-0007 -0.79120E-0007
  0.42932E+0004 -0.29868E+0004  0.28000E-0007  0.64568E-0007 -0.67057E-0007
  0.43750E+0004 -0.29867E+0004  0.40669E-0007  0.50461E-0007 -0.38798E-0007
  0.44568E+0004 -0.29867E+0004  0.50880E-0007  0.32531E-0007 -0.63827E-0008
  0.45000E+0004 -0.29867E+0004  0.54814E-0007  0.22243E-0007  0.11043E-0007
  0.42500E+0004 -0.29617E+0004  0.28194E-0007  0.65811E-0007 -0.64459E-0007
  0.42932E+0004 -0.29616E+0004  0.35531E-0007  0.60916E-0007 -0.52319E-0007
  0.43750E+0004 -0.29615E+0004  0.47689E-0007  0.47849E-0007 -0.25297E-0007
  0.44568E+0004 -0.29614E+0004  0.56376E-0007  0.31218E-0007  0.41774E-0008
  0.45000E+0004 -0.29614E+0004  0.59152E-0007  0.21670E-0007  0.19475E-0007
  0.42500E+0004 -0.29366E+0004  0.35400E-0007  0.62123E-0007 -0.50279E-0007
  0.42932E+0004 -0.29365E+0004  0.42708E-0007  0.57617E-0007 -0.38253E-0007
  0.43750E+0004 -0.29364E+0004  0.54055E-0007  0.45546E-0007 -0.12774E-0007
  0.44568E+0004 -0.29362E+0004  0.61015E-0007  0.30148E-0007  0.13579E-0007
  0.45000E+0004 -0.29361E+0004  0.62580E-0007  0.21303E-0007  0.26716E-0007
  0.42500E+0004 -0.29234E+0004  0.39117E-0007  0.60321E-0007 -0.43003E-0007
  0.42932E+0004 -0.29233E+0004  0.46345E-0007  0.56014E-0007 -0.31107E-0007
  0.43750E+0004 -0.29231E+0004  0.57158E-0007  0.44451E-0007 -0.65503E-0008
  0.44568E+0004 -0.29229E+0004  0.63140E-0007  0.29680E-0007  0.18099E-0007
  0.45000E+0004 -0.29228E+0004  0.64054E-0007  0.21190E-0007  0.30092E-0007
  0.45000E+0004 -0.30000E+0004  0.52126E-0007  0.22633E-0007  0.60771E-0008
  0.45432E+0004 -0.30000E+0004  0.55520E-0007  0.11734E-0007  0.24239E-0007
  0.46250E+0004 -0.30000E+0004  0.58308E-0007 -0.82574E-0008  0.55332E-0007
  0.47068E+0004 -0.30000E+0004  0.55733E-0007 -0.25804E-0007  0.78937E-0007
  0.47500E+0004 -0.30000E+0004  0.52144E-0007 -0.33532E-0007  0.87370E-0007
  0.45000E+0004 -0.29867E+0004  0.54814E-0007  0.22243E-0007  0.11043E-0007
  0.45432E+0004 -0.29866E+0004  0.57506E-0007  0.11761E-0007  0.27915E-0007
  0.46250E+0004 -0.29866E+0004  0.58743E-0007 -0.74728E-0008  0.56254E-0007
  0.47068E+0004 -0.29866E+0004  0.54529E-0007 -0.24356E-0007  0.77006E-0007
  0.47500E+0004 -0.29865E+0004  0.50135E-0007 -0.31789E-0007  0.84036E-0007
  0.45000E+0004 -0.29614E+0004  0.59152E-0007  0.21670E-0007  0.19475E-0007
  0.45432E+0004 -0.29613E+0004  0.60496E-0007  0.11940E-0007  0.33914E-0007
  0.46250E+0004 -0.29612E+0004  0.58863E-0007 -0.59161E-0008  0.57150E-0007
  0.47068E+0004 -0.29611E+0004  0.51755E-0007 -0.21594E-0007  0.72766E-0007
  0.47500E+0004 -0.29610E+0004  0.45995E-0007 -0.28493E-0007  0.77329E-0007
  0.45000E+0004 -0.29361E+0004  0.62580E-0007  0.21303E-0007  0.26716E-0007
  0.45432E+0004 -0.29360E+0004  0.62570E-0007  0.12285E-0007  0.38746E-0007
  0.46250E+0004 -0.29358E+0004  0.58187E-0007 -0.42700E-0008  0.57067E-0007
  0.47068E+0004 -0.29356E+0004  0.48478E-0007 -0.18809E-0007  0.67915E-0007
  0.47500E+0004 -0.29355E+0004  0.41564E-0007 -0.25207E-0007  0.70265E-0007
  0.45000E+0004 -0.29228E+0004  0.64054E-0007  0.21190E-0007  0.30092E-0007
  0.45432E+0004 -0.29226E+0004  0.63334E-0007  0.12532E-0007  0.40867E-0007
  0.46250E+0004 -0.29224E+0004  0.57558E-0007 -0.33666E-0008  0.56680E-0007
  0.47068E+0004 -0.29222E+0004  0.46599E-0007 -0.17331E-0007  0.65165E-0007
  0.47500E+0004 -0.29220E+0004  0.39163E-0007 -0.23477E-0007  0.66450E-0007
  0.47500E+0004 -0.30000E+0004  0.52144E-0007 -0.33532E-0007  0.87370E-0007
  0.47932E+0004 -0.30000E+0004  0.47103E-0007 -0.39989E-0007  0.92716E-0007
  0.48750E+0004 -0.30000E+0004  0.34036E-0007 -0.48367E-0007  0.94005E-0007
  0.49568E+0004 -0.30000E+0004  0.17715E-0007 -0.51517E-0007  0.84438E-0007
  0.50000E+0004 -0.30000E+0004  0.84816E-0008 -0.51158E-0007  0.75699E-0007
  0.47500E+0004 -0.29865E+0004  0.50135E-0007 -0.31789E-0007  0.84036E-0007
  0.47932E+0004 -0.29865E+0004  0.44370E-0007 -0.38000E-0007  0.88111E-0007
  0.48750E+0004 -0.29864E+0004  0.30316E-0007 -0.46048E-0007  0.87572E-0007
  0.49568E+0004 -0.29864E+0004  0.13668E-0007 -0.49057E-0007  0.77153E-0007
  0.50000E+0004 -0.29863E+0004  0.45769E-0008 -0.48690E-0007  0.68415E-0007
  0.47500E+0004 -0.29610E+0004  0.45995E-0007 -0.28493E-0007  0.77329E-0007
  0.47932E+0004 -0.29609E+0004  0.39058E-0007 -0.34255E-0007  0.79225E-0007
  0.48750E+0004 -0.29607E+0004  0.23556E-0007 -0.41707E-0007  0.75702E-0007
  0.49568E+0004 -0.29606E+0004  0.67456E-0008 -0.44460E-0007  0.64172E-0007
  0.50000E+0004 -0.29605E+0004 -0.18465E-0008 -0.44087E-0007  0.55693E-0007
  0.47500E+0004 -0.29355E+0004  0.41564E-0007 -0.25207E-0007  0.70265E-0007
  0.47932E+0004 -0.29353E+0004  0.33704E-0007 -0.30544E-0007  0.70274E-0007
  0.48750E+0004 -0.29350E+0004  0.17286E-0007 -0.37437E-0007  0.64373E-0007
  0.49568E+0004 -0.29347E+0004  0.86176E-0009 -0.39956E-0007  0.52343E-0007
  0.50000E+0004 -0.29346E+0004 -0.69621E-0008 -0.39587E-0007  0.44422E-0007
  0.47500E+0004 -0.29220E+0004  0.39163E-0007 -0.23477E-0007  0.66450E-0007
  0.47932E+0004 -0.29218E+0004  0.30913E-0007 -0.28602E-0007  0.65578E-0007
  0.48750E+0004 -0.29215E+0004  0.14214E-0007 -0.35215E-0007  0.58654E-0007
  0.49568E+0004 -0.29211E+0004 -0.18062E-0008 -0.37620E-0007  0.46588E-0007
  0.50000E+0004 -0.29209E+0004 -0.91295E-0008 -0.37256E-0007  0.39069E-0007
  0.50000E+0004 -0.30000E+0004  0.84816E-0008 -0.51158E-0007  0.75699E-0007
  0.50432E+0004 -0.30000E+0004 -0.70906E-0009 -0.49500E-0007  0.65009E-0007
  0.51250E+0004 -0.30000E+0004 -0.16689E-0007 -0.43339E-0007  0.41422E-0007
  0.52068E+0004 -0.30000E+0004 -0.28585E-0007 -0.34145E-0007  0.17144E-0007
  0.52500E+0004 -0.30000E+0004 -0.32409E-0007 -0.28496E-0007  0.55630E-0008
  0.50000E+0004 -0.29863E+0004  0.45769E-0008 -0.48690E-0007  0.68415E-0007
  0.50432E+0004 -0.29863E+0004 -0.42452E-0008 -0.47075E-0007  0.58055E-0007
  0.51250E+0004 -0.29862E+0004 -0.18914E-0007 -0.41093E-0007  0.35951E-0007
  0.52068E+0004 -0.29862E+0004 -0.28791E-0007 -0.32175E-0007  0.14149E-0007
  0.52500E+0004 -0.29861E+0004 -0.31330E-0007 -0.26697E-0007  0.41786E-0008
  0.50000E+0004 -0.29605E+0004 -0.18465E-0008 -0.44087E-0007  0.55693E-0007
  0.50432E+0004 -0.29603E+0004 -0.97592E-0008 -0.42551E-0007  0.46183E-0007
  0.51250E+0004 -0.29601E+0004 -0.21628E-0007 -0.36905E-0007  0.27232E-0007
  0.52068E+0004 -0.29599E+0004 -0.27520E-0007 -0.28510E-0007  0.10297E-0007
  0.52500E+0004 -0.29598E+0004 -0.27612E-0007 -0.23355E-0007  0.34045E-0008
  0.50000E+0004 -0.29346E+0004 -0.69621E-0008 -0.39587E-0007  0.44422E-0007
  0.50432E+0004 -0.29344E+0004 -0.13725E-0007 -0.38130E-0007  0.36024E-0007
  0.51250E+0004 -0.29341E+0004 -0.22458E-0007 -0.32821E-0007  0.20601E-0007
  0.52068E+0004 -0.29337E+0004 -0.24234E-0007 -0.24946E-0007  0.86876E-0008
  0.52500E+0004 -0.29336E+0004 -0.21908E-0007 -0.20115E-0007  0.48556E-0008
  0.50000E+0004 -0.29209E+0004 -0.91295E-0008 -0.37256E-0007  0.39069E-0007
  0.50432E+0004 -0.29207E+0004 -0.15204E-0007 -0.35843E-0007  0.31351E-0007
  0.51250E+0004 -0.29203E+0004 -0.22176E-0007 -0.30713E-0007  0.17909E-0007
  0.52068E+0004 -0.29199E+0004 -0.21759E-0007 -0.23113E-0007  0.86785E-0008
  0.52500E+0004 -0.29197E+0004 -0.18184E-0007 -0.18453E-0007  0.64383E-0008
  0.52500E+0004 -0.30000E+0004 -0.32409E-0007 -0.28496E-0007  0.55630E-0008
  0.52932E+0004 -0.30000E+0004 -0.34156E-0007 -0.22513E-0007 -0.43978E-0008
  0.53750E+0004 -0.30000E+0004 -0.30988E-0007 -0.10919E-0007 -0.16884E-0007
  0.54568E+0004 -0.30000E+0004 -0.18656E-0007  0.16945E-0009 -0.18759E-0007
  0.55000E+0004 -0.30000E+0004 -0.84231E-0008  0.55277E-0008 -0.14896E-0007
  0.52500E+0004 -0.29861E+0004 -0.31330E-0007 -0.26697E-0007  0.41786E-0008
  0.52932E+0004 -0.29861E+0004 -0.31684E-0007 -0.20899E-0007 -0.40064E-0008
  0.53750E+0004 -0.29860E+0004 -0.25752E-0007 -0.96587E-0008 -0.12937E-0007
  0.54568E+0004 -0.29860E+0004 -0.10754E-0007  0.10916E-0008 -0.11322E-0007
  0.55000E+0004 -0.29860E+0004  0.73689E-0009  0.62841E-0008 -0.57818E-0008
  0.52500E+0004 -0.29598E+0004 -0.27612E-0007 -0.23355E-0007  0.34045E-0008
  0.52932E+0004 -0.29598E+0004 -0.25381E-0007 -0.17904E-0007 -0.14733E-0008
  0.53750E+0004 -0.29596E+0004 -0.14464E-0007 -0.73364E-0008 -0.39103E-0008
  0.54568E+0004 -0.29594E+0004  0.51395E-0008  0.27651E-0008  0.38777E-0008
  0.55000E+0004 -0.29594E+0004  0.18713E-0007  0.76384E-0008  0.12304E-0007
  0.52500E+0004 -0.29336E+0004 -0.21908E-0007 -0.20115E-0007  0.48556E-0008
  0.52932E+0004 -0.29334E+0004 -0.17196E-0007 -0.15010E-0007  0.31852E-0008
  0.53750E+0004 -0.29332E+0004 -0.16845E-0008 -0.51177E-0008  0.68643E-0008
  0.54568E+0004 -0.29329E+0004  0.21899E-0007  0.43265E-0008  0.20212E-0007
  0.55000E+0004 -0.29328E+0004  0.37148E-0007  0.88743E-0008  0.31125E-0007
  0.52500E+0004 -0.29197E+0004 -0.18184E-0007 -0.18453E-0007  0.64383E-0008
  0.52932E+0004 -0.29195E+0004 -0.12219E-0007 -0.13530E-0007  0.64084E-0008
  0.53750E+0004 -0.29192E+0004  0.55392E-0008 -0.39950E-0008  0.13142E-0007
  0.54568E+0004 -0.29189E+0004  0.30958E-0007  0.50994E-0008  0.29163E-0007
  0.55000E+0004 -0.29187E+0004  0.46925E-0007  0.94734E-0008  0.41224E-0007
  0.55000E+0004 -0.30000E+0004 -0.84231E-0008  0.55277E-0008 -0.14896E-0007
  0.55432E+0004 -0.30000E+0004  0.42492E-0008  0.10430E-0007 -0.76091E-0008
  0.56250E+0004 -0.30000E+0004  0.34293E-0007  0.18248E-0007  0.15352E-0007
  0.57068E+0004 -0.30000E+0004  0.70536E-0007  0.23954E-0007  0.48827E-0007
  0.57500E+0004 -0.30000E+0004  0.91318E-0007  0.26101E-0007  0.69850E-0007
  0.55000E+0004 -0.29860E+0004  0.73689E-0009  0.62841E-0008 -0.57818E-0008
  0.55432E+0004 -0.29859E+0004  0.14510E-0007  0.11033E-0007  0.30079E-0008
  0.56250E+0004 -0.29859E+0004  0.46071E-0007  0.18594E-0007  0.28167E-0007
  0.57068E+0004 -0.29859E+0004  0.82934E-0007  0.24089E-0007  0.62820E-0007
  0.57500E+0004 -0.29858E+0004  0.10364E-0006  0.26139E-0007  0.84012E-0007
  0.55000E+0004 -0.29594E+0004  0.18713E-0007  0.76384E-0008  0.12304E-0007
  0.55432E+0004 -0.29593E+0004  0.34227E-0007  0.12089E-0007  0.23600E-0007
  0.56250E+0004 -0.29592E+0004  0.67942E-0007  0.19148E-0007  0.52220E-0007
  0.57068E+0004 -0.29590E+0004  0.10521E-0006  0.24227E-0007  0.88362E-0007
  0.57500E+0004 -0.29590E+0004  0.12538E-0006  0.26089E-0007  0.10949E-0006
  0.55000E+0004 -0.29328E+0004  0.37148E-0007  0.88743E-0008  0.31125E-0007
  0.55432E+0004 -0.29326E+0004  0.53950E-0007  0.13019E-0007  0.44485E-0007
  0.56250E+0004 -0.29324E+0004  0.88890E-0007  0.19561E-0007  0.75657E-0007
  0.57068E+0004 -0.29322E+0004  0.12561E-0006  0.24206E-0007  0.11235E-0006
  0.57500E+0004 -0.29321E+0004  0.14473E-0006  0.25873E-0007  0.13293E-0006
  0.55000E+0004 -0.29187E+0004  0.46925E-0007  0.94734E-0008  0.41224E-0007
  0.55432E+0004 -0.29186E+0004  0.64226E-0007  0.13454E-0007  0.55495E-0007
  0.56250E+0004 -0.29183E+0004  0.99446E-0007  0.19717E-0007  0.87655E-0007
  0.57068E+0004 -0.29181E+0004  0.13551E-0006  0.24129E-0007  0.12428E-0006
  0.57500E+0004 -0.29180E+0004  0.15390E-0006  0.25691E-0007  0.14439E-0006
  0.57500E+0004 -0.30000E+0004  0.91318E-0007  0.26101E-0007  0.69850E-0007
  0.57932E+0004 -0.30000E+0004  0.11270E-0006  0.27668E-0007  0.92551E-0007
  0.58750E+0004 -0.30000E+0004  0.15330E-0006  0.29164E-0007  0.13825E-0006
  0.59568E+0004 -0.30000E+0004  0.19144E-0006  0.28952E-0007  0.18408E-0006
  0.60000E+0004 -0.30000E+0004  0.20958E-0006  0.28254E-0007  0.20699E-0006
  0.57500E+0004 -0.29858E+0004  0.10364E-0006  0.26139E-0007  0.84012E-0007
  0.57932E+0004 -0.29858E+0004  0.12466E-0006  0.27621E-0007  0.10656E-0006
  0.58750E+0004 -0.29858E+0004  0.16380E-0006  0.28975E-0007  0.15112E-0006
  0.59568E+0004 -0.29857E+0004  0.19953E-0006  0.28643E-0007  0.19479E-0006
  0.60000E+0004 -0.29857E+0004  0.21607E-0006  0.27887E-0007  0.21621E-0006
  0.57500E+0004 -0.29590E+0004  0.12538E-0006  0.26089E-0007  0.10949E-0006
  0.57932E+0004 -0.29589E+0004  0.14532E-0006  0.27402E-0007  0.13138E-0006
  0.58750E+0004 -0.29587E+0004  0.18104E-0006  0.28481E-0007  0.17314E-0006
  0.59568E+0004 -0.29586E+0004  0.21168E-0006  0.27919E-0007  0.21220E-0006
  0.60000E+0004 -0.29585E+0004  0.22498E-0006  0.27057E-0007  0.23060E-0006
  0.57500E+0004 -0.29321E+0004  0.14473E-0006  0.25873E-0007  0.13293E-0006
  0.57932E+0004 -0.29320E+0004  0.16315E-0006  0.27011E-0007  0.15372E-0006
  0.58750E+0004 -0.29317E+0004  0.19465E-0006  0.27807E-0007  0.19193E-0006
  0.59568E+0004 -0.29315E+0004  0.21961E-0006  0.27016E-0007  0.22581E-0006
  0.60000E+0004 -0.29314E+0004  0.22945E-0006  0.26051E-0007  0.24095E-0006
  0.57500E+0004 -0.29180E+0004  0.15390E-0006  0.25691E-0007  0.14439E-0006
  0.57932E+0004 -0.29178E+0004  0.17133E-0006  0.26734E-0007  0.16443E-0006
  0.58750E+0004 -0.29175E+0004  0.20033E-0006  0.27379E-0007  0.20049E-0006
  0.59568E+0004 -0.29172E+0004  0.22210E-0006  0.26468E-0007  0.23143E-0006
  0.60000E+0004 -0.29170E+0004  0.23005E-0006  0.25450E-0007  0.24479E-0006
  0.60000E+0004 -0.30000E+0004  0.20958E-0006  0.28254E-0007  0.20699E-0006
  0.60432E+0004 -0.30000E+0004  0.22585E-0006  0.27208E-0007  0.22833E-0006
  0.61250E+0004 -0.30000E+0004  0.25040E-0006  0.24419E-0007  0.26281E-0006
  0.62068E+0004 -0.30000E+0004  0.26528E-0006  0.20783E-0007  0.28731E-0006
  0.62500E+0004 -0.30000E+0004  0.26882E-0006  0.18594E-0007  0.29559E-0006
  0.60000E+0004 -0.29857E+0004  0.21607E-0006  0.27887E-0007  0.21621E-0006
  0.60432E+0004 -0.29856E+0004  0.23055E-0006  0.26787E-0007  0.23586E-0006
  0.61250E+0004 -0.29856E+0004  0.25131E-0006  0.23904E-0007  0.26672E-0006
  0.62068E+0004 -0.29855E+0004  0.26206E-0006  0.20188E-0007  0.28729E-0006
  0.62500E+0004 -0.29854E+0004  0.26338E-0006  0.17965E-0007  0.29345E-0006
  0.60000E+0004 -0.29585E+0004  0.22498E-0006  0.27057E-0007  0.23060E-0006
  0.60432E+0004 -0.29584E+0004  0.23591E-0006  0.25858E-0007  0.24689E-0006
  0.61250E+0004 -0.29582E+0004  0.24931E-0006  0.22810E-0007  0.27073E-0006
  0.62068E+0004 -0.29580E+0004  0.25226E-0006  0.18961E-0007  0.28382E-0006
  0.62500E+0004 -0.29579E+0004  0.24946E-0006  0.16683E-0007  0.28602E-0006
  0.60000E+0004 -0.29314E+0004  0.22945E-0006  0.26051E-0007  0.24095E-0006
  0.60432E+0004 -0.29312E+0004  0.23667E-0006  0.24759E-0007  0.25372E-0006
  0.61250E+0004 -0.29308E+0004  0.24260E-0006  0.21564E-0007  0.27039E-0006
  0.62068E+0004 -0.29305E+0004  0.23788E-0006  0.17606E-0007  0.27608E-0006
  0.62500E+0004 -0.29303E+0004  0.23110E-0006  0.15288E-0007  0.27444E-0006
  0.60000E+0004 -0.29170E+0004  0.23005E-0006  0.25450E-0007  0.24479E-0006
  0.60432E+0004 -0.29168E+0004  0.23527E-0006  0.24112E-0007  0.25565E-0006
  0.61250E+0004 -0.29164E+0004  0.23724E-0006  0.20846E-0007  0.26852E-0006
  0.62068E+0004 -0.29160E+0004  0.22857E-0006  0.16841E-0007  0.27036E-0006
  0.62500E+0004 -0.29157E+0004  0.21978E-0006  0.14508E-0007  0.26675E-0006
  0.62500E+0004 -0.30000E+0004  0.26882E-0006  0.18594E-0007  0.29559E-0006
  0.62932E+0004 -0.30000E+0004  0.26929E-0006  0.16253E-0007  0.30046E-0006
  0.63750E+0004 -0.30000E+0004  0.26167E-0006  0.11464E-0007  0.30011E-0006
  0.64568E+0004 -0.30000E+0004  0.24333E-0006  0.63177E-0008  0.28750E-0006
  0.65000E+0004 -0.30000E+0004  0.22964E-0006  0.34938E-0008  0.27621E-0006
  0.62500E+0004 -0.29854E+0004  0.26338E-0006  0.17965E-0007  0.29345E-0006
  0.62932E+0004 -0.29854E+0004  0.26162E-0006  0.15593E-0007  0.29620E-0006
  0.63750E+0004 -0.29853E+0004  0.24993E-0006  0.10770E-0007  0.29200E-0006
  0.64568E+0004 -0.29852E+0004  0.22786E-0006  0.56219E-0008  0.27587E-0006
  0.65000E+0004 -0.29851E+0004  0.21241E-0006  0.28135E-0008  0.26292E-0006
  0.62500E+0004 -0.29579E+0004  0.24946E-0006  0.16683E-0007  0.28602E-0006
  0.62932E+0004 -0.29577E+0004  0.24361E-0006  0.14268E-0007  0.28487E-0006
  0.63750E+0004 -0.29574E+0004  0.22456E-0006  0.94023E-0008  0.27364E-0006
  0.64568E+0004 -0.29571E+0004  0.19592E-0006  0.42785E-0008  0.25123E-0006
  0.65000E+0004 -0.29569E+0004  0.17741E-0006  0.15133E-0008  0.23535E-0006
  0.62500E+0004 -0.29303E+0004  0.23110E-0006  0.15288E-0007  0.27444E-0006
  0.62932E+0004 -0.29300E+0004  0.22138E-0006  0.12845E-0007  0.26954E-0006
  0.63750E+0004 -0.29295E+0004  0.19551E-0006  0.79702E-0008  0.25168E-0006
  0.64568E+0004 -0.29290E+0004  0.16100E-0006  0.29024E-0008  0.22354E-0006
  0.65000E+0004 -0.29287E+0004  0.13986E-0006  0.19689E-0009  0.20504E-0006
  0.62500E+0004 -0.29157E+0004  0.21978E-0006  0.14508E-0007  0.26675E-0006
  0.62932E+0004 -0.29154E+0004  0.20812E-0006  0.12057E-0007  0.25995E-0006
  0.63750E+0004 -0.29148E+0004  0.17890E-0006  0.71890E-0008  0.23879E-0006
  0.64568E+0004 -0.29142E+0004  0.14159E-0006  0.21633E-0008  0.20784E-0006
  0.65000E+0004 -0.29138E+0004  0.11923E-0006 -0.50440E-0009  0.18810E-0006
  0.65000E+0004 -0.30000E+0004  0.22964E-0006  0.34938E-0008  0.27621E-0006
  0.65432E+0004 -0.30000E+0004  0.21345E-0006  0.61235E-0009  0.26202E-0006
  0.66250E+0004 -0.30000E+0004  0.17669E-0006 -0.49458E-0008  0.22802E-0006
  0.67068E+0004 -0.30000E+0004  0.13356E-0006 -0.10529E-0007  0.18652E-0006
  0.67500E+0004 -0.30000E+0004  0.10890E-0006 -0.13436E-0007  0.16236E-0006
  0.65000E+0004 -0.29851E+0004  0.21241E-0006  0.28135E-0008  0.26292E-0006
  0.65432E+0004 -0.29850E+0004  0.19458E-0006 -0.39556E-0010  0.24719E-0006
  0.66250E+0004 -0.29849E+0004  0.15521E-0006 -0.55077E-0008  0.21072E-0006
  0.67068E+0004 -0.29848E+0004  0.11014E-0006 -0.10951E-0007  0.16733E-0006
  0.67500E+0004 -0.29847E+0004  0.84740E-0007 -0.13764E-0007  0.14240E-0006
  0.65000E+0004 -0.29569E+0004  0.17741E-0006  0.15133E-0008  0.23535E-0006
  0.65432E+0004 -0.29567E+0004  0.15681E-0006 -0.12747E-0008  0.21695E-0006
  0.66250E+0004 -0.29563E+0004  0.11313E-0006 -0.65518E-0008  0.17626E-0006
  0.67068E+0004 -0.29559E+0004  0.65055E-0007 -0.11713E-0007  0.12978E-0006
  0.67500E+0004 -0.29557E+0004  0.38594E-0007 -0.14341E-0007  0.10365E-0006
  0.65000E+0004 -0.29287E+0004  0.13986E-0006  0.19689E-0009  0.20504E-0006
  0.65432E+0004 -0.29284E+0004  0.11692E-0006 -0.25111E-0008  0.18430E-0006
  0.66250E+0004 -0.29277E+0004  0.69791E-0007 -0.75716E-0008  0.14002E-0006
  0.67068E+0004 -0.29270E+0004  0.19593E-0007 -0.12431E-0007  0.91067E-0007
  0.67500E+0004 -0.29267E+0004 -0.74657E-0008 -0.14866E-0007  0.64064E-0007
  0.65000E+0004 -0.29138E+0004  0.11923E-0006 -0.50440E-0009  0.18810E-0006
  0.65432E+0004 -0.29134E+0004  0.95231E-0007 -0.31643E-0008  0.16625E-0006
  0.66250E+0004 -0.29126E+0004  0.46641E-0007 -0.81009E-0008  0.12034E-0006
  0.67068E+0004 -0.29118E+0004 -0.43228E-0008 -0.12794E-0007  0.70341E-0007
  0.67500E+0004 -0.29114E+0004 -0.31517E-0007 -0.15124E-0007  0.43005E-0007
  0.67500E+0004 -0.30000E+0004  0.10890E-0006 -0.13436E-0007  0.16236E-0006
  0.67932E+0004 -0.30000E+0004  0.83311E-0007 -0.16292E-0007  0.13706E-0006
  0.68750E+0004 -0.30000E+0004  0.33283E-0007 -0.21461E-0007  0.87135E-0007
  0.69568E+0004 -0.30000E+0004 -0.17135E-0007 -0.26165E-0007  0.36388E-0007
  0.70000E+0004 -0.30000E+0004 -0.43297E-0007 -0.28396E-0007  0.99210E-0008
  0.67500E+0004 -0.29847E+0004  0.84740E-0007 -0.13764E-0007  0.14240E-0006
  0.67932E+0004 -0.29846E+0004  0.58585E-0007 -0.16511E-0007  0.11649E-0006
  0.68750E+0004 -0.29845E+0004  0.79815E-0008 -0.21441E-0007  0.65782E-0007
  0.69568E+0004 -0.29843E+0004 -0.42397E-0007 -0.25868E-0007  0.14724E-0007
  0.70000E+0004 -0.29842E+0004 -0.68318E-0007 -0.27939E-0007 -0.11749E-0007
  0.67500E+0004 -0.29557E+0004  0.38594E-0007 -0.14341E-0007  0.10365E-0006
  0.67932E+0004 -0.29554E+0004  0.11707E-0007 -0.16879E-0007  0.76799E-0007
  0.68750E+0004 -0.29550E+0004 -0.39357E-0007 -0.21351E-0007  0.25040E-0007
  0.69568E+0004 -0.29545E+0004 -0.89082E-0007 -0.25253E-0007 -0.26231E-0007
  0.70000E+0004 -0.29543E+0004 -0.11426E-0006 -0.27025E-0007 -0.52533E-0007
  0.67500E+0004 -0.29267E+0004 -0.74657E-0008 -0.14866E-0007  0.64064E-0007
  0.67932E+0004 -0.29263E+0004 -0.34639E-0007 -0.17190E-0007  0.36589E-0007
  0.68750E+0004 -0.29255E+0004 -0.85358E-0007 -0.21200E-0007 -0.15675E-0007
  0.69568E+0004 -0.29247E+0004 -0.13370E-0006 -0.24580E-0007 -0.66679E-0007
  0.70000E+0004 -0.29243E+0004 -0.15780E-0006 -0.26058E-0007 -0.92582E-0007
  0.67500E+0004 -0.29114E+0004 -0.31517E-0007 -0.15124E-0007  0.43005E-0007
  0.67932E+0004 -0.29109E+0004 -0.58664E-0007 -0.17333E-0007  0.15322E-0007
  0.68750E+0004 -0.29099E+0004 -0.10889E-0006 -0.21099E-0007 -0.36994E-0007
  0.69568E+0004 -0.29090E+0004 -0.15623E-0006 -0.24204E-0007 -0.87672E-0007
  0.70000E+0004 -0.29085E+0004 -0.17962E-0006 -0.25530E-0007 -0.11328E-0006
  0.70000E+0004 -0.30000E+0004 -0.43297E-0007 -0.28396E-0007  0.99210E-0008
  0.70432E+0004 -0.30000E+0004 -0.68850E-0007 -0.30424E-0007 -0.16001E-0007
  0.71250E+0004 -0.30000E+0004 -0.11491E-0006 -0.33614E-0007 -0.62940E-0007
  0.72068E+0004 -0.30000E+0004 -0.15688E-0006 -0.35840E-0007 -0.10599E-0006
  0.72500E+0004 -0.30000E+0004 -0.17704E-0006 -0.36588E-0007 -0.12681E-0006
  0.70000E+0004 -0.29842E+0004 -0.68318E-0007 -0.27939E-0007 -0.11749E-0007
  0.70432E+0004 -0.29841E+0004 -0.93500E-0007 -0.29801E-0007 -0.37584E-0007
  0.71250E+0004 -0.29839E+0004 -0.13853E-0006 -0.32664E-0007 -0.84145E-0007
  0.72068E+0004 -0.29838E+0004 -0.17911E-0006 -0.34556E-0007 -0.12658E-0006
  0.72500E+0004 -0.29837E+0004 -0.19843E-0006 -0.35128E-0007 -0.14702E-0006
  0.70000E+0004 -0.29543E+0004 -0.11426E-0006 -0.27025E-0007 -0.52533E-0007
  0.70432E+0004 -0.29540E+0004 -0.13848E-0006 -0.28577E-0007 -0.78045E-0007
  0.71250E+0004 -0.29535E+0004 -0.18111E-0006 -0.30832E-0007 -0.12361E-0006
  0.72068E+0004 -0.29530E+0004 -0.21869E-0006 -0.32106E-0007 -0.16467E-0006
  0.72500E+0004 -0.29527E+0004 -0.23625E-0006 -0.32357E-0007 -0.18427E-0006
  0.70000E+0004 -0.29243E+0004 -0.15780E-0006 -0.26058E-0007 -0.92582E-0007
  0.70432E+0004 -0.29239E+0004 -0.18073E-0006 -0.27306E-0007 -0.11757E-0006
  0.71250E+0004 -0.29230E+0004 -0.22044E-0006 -0.28969E-0007 -0.16181E-0006
  0.72068E+0004 -0.29222E+0004 -0.25459E-0006 -0.29650E-0007 -0.20121E-0006
  0.72500E+0004 -0.29218E+0004 -0.27020E-0006 -0.29593E-0007 -0.21986E-0006
  0.70000E+0004 -0.29085E+0004 -0.17962E-0006 -0.25530E-0007 -0.11328E-0006
  0.70432E+0004 -0.29080E+0004 -0.20176E-0006 -0.26620E-0007 -0.13791E-0006
  0.71250E+0004 -0.29070E+0004 -0.23972E-0006 -0.27979E-0007 -0.18131E-0006
  0.72068E+0004 -0.29060E+0004 -0.27192E-0006 -0.28356E-0007 -0.21975E-0006
  0.72500E+0004 -0.29054E+0004 -0.28644E-0006 -0.28143E-0007 -0.23784E-0006
  0.72500E+0004 -0.30000E+0004 -0.17704E-0006 -0.36588E-0007 -0.12681E-0006
  0.72932E+0004 -0.30000E+0004 -0.19570E-0006 -0.37028E-0007 -0.14619E-0006
  0.73750E+0004 -0.30000E+0004 -0.22667E-0006 -0.37001E-0007 -0.17872E-0006
  0.74568E+0004 -0.30000E+0004 -0.25160E-0006 -0.35857E-0007 -0.20546E-0006
  0.75000E+0004 -0.30000E+0004 -0.26226E-0006 -0.34824E-0007 -0.21719E-0006
  0.72500E+0004 -0.29837E+0004 -0.19843E-0006 -0.35128E-0007 -0.14702E-0006
  0.72932E+0004 -0.29836E+0004 -0.21619E-0006 -0.35396E-0007 -0.16598E-0006
  0.73750E+0004 -0.29834E+0004 -0.24534E-0006 -0.35054E-0007 -0.19766E-0006
  0.74568E+0004 -0.29832E+0004 -0.26834E-0006 -0.33620E-0007 -0.22349E-0006
  0.75000E+0004 -0.29831E+0004 -0.27798E-0006 -0.32445E-0007 -0.23474E-0006
  0.72500E+0004 -0.29527E+0004 -0.23625E-0006 -0.32357E-0007 -0.18427E-0006
  0.72932E+0004 -0.29524E+0004 -0.25216E-0006 -0.32308E-0007 -0.20236E-0006
  0.73750E+0004 -0.29519E+0004 -0.27764E-0006 -0.31393E-0007 -0.23227E-0006
  0.74568E+0004 -0.29514E+0004 -0.29685E-0006 -0.29432E-0007 -0.25628E-0006
  0.75000E+0004 -0.29511E+0004 -0.30448E-0006 -0.28003E-0007 -0.26655E-0006
  0.72500E+0004 -0.29218E+0004 -0.27020E-0006 -0.29593E-0007 -0.21986E-0006
  0.72932E+0004 -0.29213E+0004 -0.28411E-0006 -0.29243E-0007 -0.23696E-0006
  0.73750E+0004 -0.29204E+0004 -0.30567E-0006 -0.27786E-0007 -0.26493E-0006
  0.74568E+0004 -0.29195E+0004 -0.32095E-0006 -0.25333E-0007 -0.28698E-0006
  0.75000E+0004 -0.29190E+0004 -0.32653E-0006 -0.23670E-0007 -0.29622E-0006
  0.72500E+0004 -0.29054E+0004 -0.28644E-0006 -0.28143E-0007 -0.23784E-0006
  0.72932E+0004 -0.29049E+0004 -0.29924E-0006 -0.27640E-0007 -0.25439E-0006
  0.73750E+0004 -0.29038E+0004 -0.31868E-0006 -0.25911E-0007 -0.28128E-0006
  0.74568E+0004 -0.29027E+0004 -0.33184E-0006 -0.23214E-0007 -0.30224E-0006
  0.75000E+0004 -0.29021E+0004 -0.33632E-0006 -0.21434E-0007 -0.31092E-0006
  0.75000E+0004 -0.30000E+0004 -0.26226E-0006 -0.34824E-0007 -0.21719E-0006
  0.75432E+0004 -0.30000E+0004 -0.27120E-0006 -0.33507E-0007 -0.22726E-0006
  0.76250E+0004 -0.30000E+0004 -0.28350E-0006 -0.30317E-0007 -0.24185E-0006
  0.77068E+0004 -0.30000E+0004 -0.28993E-0006 -0.26353E-0007 -0.25070E-0006
  0.77500E+0004 -0.30000E+0004 -0.29107E-0006 -0.24019E-0007 -0.25315E-0006
  0.75000E+0004 -0.29831E+0004 -0.27798E-0006 -0.32445E-0007 -0.23474E-0006
  0.75432E+0004 -0.29830E+0004 -0.28590E-0006 -0.30995E-0007 -0.24433E-0006
  0.76250E+0004 -0.29828E+0004 -0.29629E-0006 -0.27582E-0007 -0.25804E-0006
  0.77068E+0004 -0.29826E+0004 -0.30089E-0006 -0.23432E-0007 -0.26605E-0006
  0.77500E+0004 -0.29825E+0004 -0.30111E-0006 -0.21014E-0007 -0.26806E-0006
  0.75000E+0004 -0.29511E+0004 -0.30448E-0006 -0.28003E-0007 -0.26655E-0006
  0.75432E+0004 -0.29508E+0004 -0.31042E-0006 -0.26316E-0007 -0.27520E-0006
  0.76250E+0004 -0.29502E+0004 -0.31716E-0006 -0.22505E-0007 -0.28715E-0006
  0.77068E+0004 -0.29496E+0004 -0.31830E-0006 -0.18028E-0007 -0.29350E-0006
  0.77500E+0004 -0.29493E+0004 -0.31680E-0006 -0.15468E-0007 -0.29467E-0006
  0.75000E+0004 -0.29190E+0004 -0.32653E-0006 -0.23670E-0007 -0.29622E-0006
  0.75432E+0004 -0.29185E+0004 -0.33046E-0006 -0.21764E-0007 -0.30387E-0006
  0.76250E+0004 -0.29176E+0004 -0.33354E-0006 -0.17593E-0007 -0.31398E-0006
  0.77068E+0004 -0.29166E+0004 -0.33126E-0006 -0.12829E-0007 -0.31859E-0006
  0.77500E+0004 -0.29161E+0004 -0.32808E-0006 -0.10147E-0007 -0.31889E-0006
  0.75000E+0004 -0.29021E+0004 -0.33632E-0006 -0.21434E-0007 -0.31092E-0006
  0.75432E+0004 -0.29015E+0004 -0.33920E-0006 -0.19422E-0007 -0.31802E-0006
  0.76250E+0004 -0.29004E+0004 -0.34036E-0006 -0.15078E-0007 -0.32713E-0006
  0.77068E+0004 -0.28992E+0004 -0.33632E-0006 -0.10179E-0007 -0.33080E-0006
  0.77500E+0004 -0.28986E+0004 -0.33228E-0006 -0.74409E-0008 -0.33064E-0006
  0.77500E+0004 -0.30000E+0004 -0.29107E-0006 -0.24019E-0007 -0.25315E-0006
  0.77932E+0004 -0.30000E+0004 -0.29074E-0006 -0.21549E-0007 -0.25411E-0006
  0.78750E+0004 -0.30000E+0004 -0.28632E-0006 -0.16638E-0007 -0.25205E-0006
  0.79568E+0004 -0.30000E+0004 -0.27739E-0006 -0.11611E-0007 -0.24523E-0006
  0.80000E+0004 -0.30000E+0004 -0.27105E-0006 -0.89960E-0008 -0.23984E-0006
  0.77500E+0004 -0.29825E+0004 -0.30111E-0006 -0.21014E-0007 -0.26806E-0006
  0.77932E+0004 -0.29824E+0004 -0.29990E-0006 -0.18471E-0007 -0.26863E-0006
  0.78750E+0004 -0.29822E+0004 -0.29394E-0006 -0.13447E-0007 -0.26585E-0006
  0.79568E+0004 -0.29819E+0004 -0.28362E-0006 -0.83419E-0008 -0.25839E-0006
  0.80000E+0004 -0.29818E+0004 -0.27662E-0006 -0.56967E-0008 -0.25269E-0006
  0.77500E+0004 -0.29493E+0004 -0.31680E-0006 -0.15468E-0007 -0.29467E-0006
  0.77932E+0004 -0.29490E+0004 -0.31395E-0006 -0.12800E-0007 -0.29445E-0006
  0.78750E+0004 -0.29483E+0004 -0.30512E-0006 -0.75902E-0008 -0.29028E-0006
  0.79568E+0004 -0.29477E+0004 -0.29228E-0006 -0.23612E-0008 -0.28156E-0006
  0.80000E+0004 -0.29474E+0004 -0.28409E-0006  0.32656E-0009 -0.27525E-0006
  0.77500E+0004 -0.29161E+0004 -0.32808E-0006 -0.10147E-0007 -0.31889E-0006
  0.77932E+0004 -0.29155E+0004 -0.32365E-0006 -0.73734E-0008 -0.31785E-0006
  0.78750E+0004 -0.29145E+0004 -0.31208E-0006 -0.20168E-0008 -0.31224E-0006
  0.79568E+0004 -0.29135E+0004 -0.29688E-0006  0.32980E-0008 -0.30223E-0006
  0.80000E+0004 -0.29129E+0004 -0.28761E-0006  0.60087E-0008 -0.29531E-0006
  0.77500E+0004 -0.28986E+0004 -0.33228E-0006 -0.74409E-0008 -0.33064E-0006
  0.77932E+0004 -0.28979E+0004 -0.32705E-0006 -0.46206E-0008 -0.32915E-0006
  0.78750E+0004 -0.28967E+0004 -0.31410E-0006  0.79686E-0009 -0.32276E-0006
  0.79568E+0004 -0.28954E+0004 -0.29774E-0006  0.61401E-0008 -0.31206E-0006
  0.80000E+0004 -0.28947E+0004 -0.28794E-0006  0.88544E-0008 -0.30481E-0006
  0.80000E+0004 -0.30000E+0004 -0.27105E-0006 -0.89960E-0008 -0.23984E-0006
  0.80432E+0004 -0.30000E+0004 -0.26369E-0006 -0.64428E-0008 -0.23331E-0006
  0.81250E+0004 -0.30000E+0004 -0.24726E-0006 -0.19035E-0008 -0.21797E-0006
  0.82068E+0004 -0.30000E+0004 -0.22806E-0006  0.20816E-0008 -0.19913E-0006
  0.82500E+0004 -0.30000E+0004 -0.21699E-0006  0.38975E-0008 -0.18792E-0006
  0.80000E+0004 -0.29818E+0004 -0.27662E-0006 -0.56967E-0008 -0.25269E-0006
  0.80432E+0004 -0.29817E+0004 -0.26867E-0006 -0.31201E-0008 -0.24587E-0006
  0.81250E+0004 -0.29815E+0004 -0.25123E-0006  0.14468E-0008 -0.23004E-0006
  0.82068E+0004 -0.29812E+0004 -0.23120E-0006  0.54423E-0008 -0.21079E-0006
  0.82500E+0004 -0.29811E+0004 -0.21977E-0006  0.72584E-0008 -0.19939E-0006
  0.80000E+0004 -0.29474E+0004 -0.28409E-0006  0.32656E-0009 -0.27525E-0006
  0.80432E+0004 -0.29470E+0004 -0.27505E-0006  0.29348E-0008 -0.26789E-0006
  0.81250E+0004 -0.29463E+0004 -0.25585E-0006  0.75296E-0008 -0.25113E-0006
  0.82068E+0004 -0.29456E+0004 -0.23442E-0006  0.11522E-0007 -0.23111E-0006
  0.82500E+0004 -0.29453E+0004 -0.22240E-0006  0.13327E-0007 -0.21936E-0006
  0.80000E+0004 -0.29129E+0004 -0.28761E-0006  0.60087E-0008 -0.29531E-0006
  0.80432E+0004 -0.29123E+0004 -0.27759E-0006  0.86288E-0008 -0.28738E-0006
  0.81250E+0004 -0.29112E+0004 -0.25684E-0006  0.13215E-0007 -0.26971E-0006
  0.82068E+0004 -0.29101E+0004 -0.23426E-0006  0.17169E-0007 -0.24895E-0006
  0.82500E+0004 -0.29095E+0004 -0.22179E-0006  0.18946E-0007 -0.23688E-0006
  0.80000E+0004 -0.28947E+0004 -0.28794E-0006  0.88544E-0008 -0.30481E-0006
  0.80432E+0004 -0.28940E+0004 -0.27746E-0006  0.11472E-0007 -0.29659E-0006
  0.81250E+0004 -0.28927E+0004 -0.25599E-0006  0.16038E-0007 -0.27843E-0006
  0.82068E+0004 -0.28913E+0004 -0.23291E-0006  0.19955E-0007 -0.25730E-0006
  0.82500E+0004 -0.28906E+0004 -0.22026E-0006  0.21709E-0007 -0.24509E-0006
  0.82500E+0004 -0.30000E+0004 -0.21699E-0006  0.38975E-0008 -0.18792E-0006
  0.82932E+0004 -0.30000E+0004 -0.20539E-0006  0.54867E-0008 -0.17592E-0006
  0.83750E+0004 -0.30000E+0004 -0.18216E-0006  0.78030E-0008 -0.15120E-0006
  0.84568E+0004 -0.30000E+0004 -0.15772E-0006  0.91157E-0008 -0.12422E-0006
  0.85000E+0004 -0.30000E+0004 -0.14449E-0006  0.93751E-0008 -0.10921E-0006
  0.82500E+0004 -0.29811E+0004 -0.21977E-0006  0.72584E-0008 -0.19939E-0006
  0.82932E+0004 -0.29810E+0004 -0.20785E-0006  0.88439E-0008 -0.18721E-0006
  0.83750E+0004 -0.29808E+0004 -0.18415E-0006  0.11150E-0007 -0.16218E-0006
  0.84568E+0004 -0.29806E+0004 -0.15938E-0006  0.12455E-0007 -0.13496E-0006
  0.85000E+0004 -0.29805E+0004 -0.14603E-0006  0.12712E-0007 -0.11983E-0006
  0.82500E+0004 -0.29453E+0004 -0.22240E-0006  0.13327E-0007 -0.21936E-0006
  0.82932E+0004 -0.29450E+0004 -0.20999E-0006  0.14894E-0007 -0.20687E-0006
  0.83750E+0004 -0.29444E+0004 -0.18560E-0006  0.17162E-0007 -0.18135E-0006
  0.84568E+0004 -0.29438E+0004 -0.16045E-0006  0.18433E-0007 -0.15377E-0006
  0.85000E+0004 -0.29435E+0004 -0.14699E-0006  0.18679E-0007 -0.13850E-0006
  0.82500E+0004 -0.29095E+0004 -0.22179E-0006  0.18946E-0007 -0.23688E-0006
  0.82932E+0004 -0.29090E+0004 -0.20903E-0006  0.20478E-0007 -0.22412E-0006
  0.83750E+0004 -0.29080E+0004 -0.18426E-0006  0.22677E-0007 -0.19823E-0006
  0.84568E+0004 -0.29070E+0004 -0.15905E-0006  0.23887E-0007 -0.17045E-0006
  0.85000E+0004 -0.29064E+0004 -0.14567E-0006  0.24108E-0007 -0.15514E-0006
  0.82500E+0004 -0.28906E+0004 -0.22026E-0006  0.21709E-0007 -0.24509E-0006
  0.82932E+0004 -0.28900E+0004 -0.20739E-0006  0.23215E-0007 -0.23220E-0006
  0.83750E+0004 -0.28887E+0004 -0.18254E-0006  0.25364E-0007 -0.20616E-0006
  0.84568E+0004 -0.28875E+0004 -0.15744E-0006  0.26529E-0007 -0.17835E-0006
  0.85000E+0004 -0.28869E+0004 -0.14418E-0006  0.26730E-0007 -0.16307E-0006
  0.85000E+0004 -0.30000E+0004 -0.14449E-0006  0.93751E-0008 -0.10921E-0006
  0.85432E+0004 -0.30000E+0004 -0.13111E-0006  0.93217E-0008 -0.93752E-0007
  0.86250E+0004 -0.30000E+0004 -0.10552E-0006  0.83504E-0008 -0.63397E-0007
  0.87068E+0004 -0.30000E+0004 -0.79996E-0007  0.62282E-0008 -0.32045E-0007
  0.87500E+0004 -0.30000E+0004 -0.66680E-0007  0.46503E-0008 -0.15259E-0007
  0.85000E+0004 -0.29805E+0004 -0.14603E-0006  0.12712E-0007 -0.11983E-0006
  0.85432E+0004 -0.29804E+0004 -0.13255E-0006  0.12655E-0007 -0.10425E-0006
  0.86250E+0004 -0.29803E+0004 -0.10685E-0006  0.11687E-0007 -0.73659E-0007
  0.87068E+0004 -0.29801E+0004 -0.81251E-0007  0.95846E-0008 -0.42068E-0007
  0.87500E+0004 -0.29800E+0004 -0.67901E-0007  0.80254E-0008 -0.25140E-0007
  0.85000E+0004 -0.29435E+0004 -0.14699E-0006  0.18679E-0007 -0.13850E-0006
  0.85432E+0004 -0.29432E+0004 -0.13348E-0006  0.18607E-0007 -0.12276E-0006
  0.86250E+0004 -0.29428E+0004 -0.10785E-0006  0.17632E-0007 -0.91945E-0007
  0.87068E+0004 -0.29424E+0004 -0.82428E-0007  0.15559E-0007 -0.60148E-0007
  0.87500E+0004 -0.29422E+0004 -0.69190E-0007  0.14032E-0007 -0.43104E-0007
  0.85000E+0004 -0.29064E+0004 -0.14567E-0006  0.24108E-0007 -0.15514E-0006
  0.85432E+0004 -0.29061E+0004 -0.13232E-0006  0.24009E-0007 -0.13939E-0006
  0.86250E+0004 -0.29054E+0004 -0.10715E-0006  0.23009E-0007 -0.10862E-0006
  0.87068E+0004 -0.29047E+0004 -0.82331E-0007  0.20948E-0007 -0.76960E-0007
  0.87500E+0004 -0.29043E+0004 -0.69440E-0007  0.19446E-0007 -0.60002E-0007
  0.85000E+0004 -0.28869E+0004 -0.14418E-0006  0.26730E-0007 -0.16307E-0006
  0.85432E+0004 -0.28865E+0004 -0.13100E-0006  0.26612E-0007 -0.14736E-0006
  0.86250E+0004 -0.28856E+0004 -0.10623E-0006  0.25590E-0007 -0.11675E-0006
  0.87068E+0004 -0.28848E+0004 -0.81896E-0007  0.23527E-0007 -0.85300E-0007
  0.87500E+0004 -0.28844E+0004 -0.69282E-0007  0.22034E-0007 -0.68472E-0007
  0.87500E+0004 -0.30000E+0004 -0.66680E-0007  0.46503E-0008 -0.15259E-0007
  0.87932E+0004 -0.30000E+0004 -0.53553E-0007  0.27604E-0008  0.15856E-0008
  0.88750E+0004 -0.30000E+0004 -0.29396E-0007 -0.16396E-0008  0.33395E-0007
  0.89568E+0004 -0.30000E+0004 -0.66031E-0008 -0.70418E-0008  0.64447E-0007
  0.90000E+0004 -0.30000E+0004  0.46939E-0008 -0.10259E-0007  0.80258E-0007
  0.87500E+0004 -0.29800E+0004 -0.67901E-0007  0.80254E-0008 -0.25140E-0007
  0.87932E+0004 -0.29800E+0004 -0.54732E-0007  0.61578E-0008 -0.81289E-0008
  0.88750E+0004 -0.29799E+0004 -0.30448E-0007  0.18180E-0008  0.24063E-0007
  0.89568E+0004 -0.29798E+0004 -0.74186E-0008 -0.34996E-0008  0.55623E-0007
  0.90000E+0004 -0.29797E+0004  0.40678E-0008 -0.66618E-0008  0.71767E-0007
  0.87500E+0004 -0.29422E+0004 -0.69190E-0007  0.14032E-0007 -0.43104E-0007
  0.87932E+0004 -0.29420E+0004 -0.56127E-0007  0.12203E-0007 -0.25936E-0007
  0.88750E+0004 -0.29417E+0004 -0.31971E-0007  0.79731E-0008  0.66445E-0008
  0.89568E+0004 -0.29414E+0004 -0.88836E-0008  0.28138E-0008  0.38794E-0007
  0.90000E+0004 -0.29412E+0004  0.27470E-0008 -0.24467E-0009  0.55364E-0007
  0.87500E+0004 -0.29043E+0004 -0.69440E-0007  0.19446E-0007 -0.60002E-0007
  0.87932E+0004 -0.29041E+0004 -0.56726E-0007  0.17650E-0007 -0.42901E-0007
  0.88750E+0004 -0.29035E+0004 -0.33184E-0007  0.13522E-0007 -0.10391E-0007
  0.89568E+0004 -0.29030E+0004 -0.10556E-0007  0.85152E-0008  0.21841E-0007
  0.90000E+0004 -0.29028E+0004  0.93508E-0009  0.55585E-0008  0.38552E-0007
  0.87500E+0004 -0.28844E+0004 -0.69282E-0007  0.22034E-0007 -0.68472E-0007
  0.87932E+0004 -0.28840E+0004 -0.56849E-0007  0.20253E-0007 -0.51497E-0007
  0.88750E+0004 -0.28834E+0004 -0.33826E-0007  0.16174E-0007 -0.19215E-0007
  0.89568E+0004 -0.28828E+0004 -0.11646E-0007  0.11245E-0007  0.12849E-0007
  0.90000E+0004 -0.28825E+0004 -0.34357E-0009  0.83407E-0008  0.29516E-0007
  0.90000E+0004 -0.30000E+0004  0.46939E-0008 -0.10259E-0007  0.80258E-0007
  0.90432E+0004 -0.30000E+0004  0.15371E-0007 -0.13704E-0007  0.95491E-0007
  0.91250E+0004 -0.30000E+0004  0.33577E-0007 -0.20780E-0007  0.12227E-0006
  0.92068E+0004 -0.30000E+0004  0.48504E-0007 -0.28419E-0007  0.14532E-0006
  0.92500E+0004 -0.30000E+0004  0.54795E-0007 -0.32606E-0007  0.15556E-0006
  0.90000E+0004 -0.29797E+0004  0.40678E-0008 -0.66618E-0008  0.71767E-0007
  0.90432E+0004 -0.29796E+0004  0.14991E-0007 -0.10045E-0007  0.87392E-0007
  0.91250E+0004 -0.29795E+0004  0.33847E-0007 -0.16988E-0007  0.11509E-0006
  0.92068E+0004 -0.29794E+0004  0.49710E-0007 -0.24472E-0007  0.13935E-0006
  0.92500E+0004 -0.29794E+0004  0.56625E-0007 -0.28572E-0007  0.15036E-0006
  0.90000E+0004 -0.29412E+0004  0.27470E-0008 -0.24467E-0009  0.55364E-0007
  0.90432E+0004 -0.29411E+0004  0.13917E-0007 -0.35118E-0008  0.71517E-0007
  0.91250E+0004 -0.29408E+0004  0.33579E-0007 -0.10198E-0007  0.10055E-0006
  0.92068E+0004 -0.29404E+0004  0.50788E-0007 -0.17390E-0007  0.12668E-0006
  0.92500E+0004 -0.29403E+0004  0.58663E-0007 -0.21323E-0007  0.13892E-0006
  0.90000E+0004 -0.29028E+0004  0.93508E-0009  0.55585E-0008  0.38552E-0007
  0.90432E+0004 -0.29025E+0004  0.12059E-0007  0.24067E-0008  0.54935E-0007
  0.91250E+0004 -0.29020E+0004  0.31956E-0007 -0.40252E-0008  0.84720E-0007
  0.92068E+0004 -0.29014E+0004  0.49928E-0007 -0.10922E-0007  0.11212E-0006
  0.92500E+0004 -0.29012E+0004  0.58457E-0007 -0.14686E-0007  0.12529E-0006
  0.90000E+0004 -0.28825E+0004 -0.34357E-0009  0.83407E-0008  0.29516E-0007
  0.90432E+0004 -0.28821E+0004  0.10638E-0007  0.52488E-0008  0.45897E-0007
  0.91250E+0004 -0.28815E+0004  0.30428E-0007 -0.10495E-0008  0.75834E-0007
  0.92068E+0004 -0.28809E+0004  0.48563E-0007 -0.77902E-0008  0.10366E-0006
  0.92500E+0004 -0.28805E+0004  0.57309E-0007 -0.11466E-0007  0.11718E-0006
  0.92500E+0004 -0.30000E+0004  0.54795E-0007 -0.32606E-0007  0.15556E-0006
  0.92932E+0004 -0.30000E+0004  0.59836E-0007 -0.36856E-0007  0.16421E-0006
  0.93750E+0004 -0.30000E+0004  0.65539E-0007 -0.44963E-0007  0.17558E-0006
  0.94568E+0004 -0.30000E+0004  0.65544E-0007 -0.52908E-0007  0.17927E-0006
  0.95000E+0004 -0.30000E+0004  0.63016E-0007 -0.56942E-0007  0.17772E-0006
  0.92500E+0004 -0.29794E+0004  0.56625E-0007 -0.28572E-0007  0.15036E-0006
  0.92932E+0004 -0.29793E+0004  0.62386E-0007 -0.32734E-0007  0.15988E-0006
  0.93750E+0004 -0.29792E+0004  0.69720E-0007 -0.40672E-0007  0.17318E-0006
  0.94568E+0004 -0.29791E+0004  0.71696E-0007 -0.48453E-0007  0.17916E-0006
  0.95000E+0004 -0.29791E+0004  0.70331E-0007 -0.52409E-0007  0.17896E-0006
  0.92500E+0004 -0.29403E+0004  0.58663E-0007 -0.21323E-0007  0.13892E-0006
  0.92932E+0004 -0.29401E+0004  0.65573E-0007 -0.25315E-0007  0.14989E-0006
  0.93750E+0004 -0.29398E+0004  0.75622E-0007 -0.32926E-0007  0.16648E-0006
  0.94568E+0004 -0.29396E+0004  0.81025E-0007 -0.40392E-0007  0.17652E-0006
  0.95000E+0004 -0.29394E+0004  0.81738E-0007 -0.44194E-0007  0.17877E-0006
  0.92500E+0004 -0.29012E+0004  0.58457E-0007 -0.14686E-0007  0.12529E-0006
  0.92932E+0004 -0.29009E+0004  0.66216E-0007 -0.18507E-0007  0.13739E-0006
  0.93750E+0004 -0.29005E+0004  0.78445E-0007 -0.25784E-0007  0.15673E-0006
  0.94568E+0004 -0.29000E+0004  0.86809E-0007 -0.32923E-0007  0.17037E-0006
  0.95000E+0004 -0.28998E+0004  0.89401E-0007 -0.36563E-0007  0.17487E-0006
  0.92500E+0004 -0.28805E+0004  0.57309E-0007 -0.11466E-0007  0.11718E-0006
  0.92932E+0004 -0.28802E+0004  0.65390E-0007 -0.15194E-0007  0.12975E-0006
  0.93750E+0004 -0.28797E+0004  0.78540E-0007 -0.22292E-0007  0.15029E-0006
  0.94568E+0004 -0.28792E+0004  0.88261E-0007 -0.29255E-0007  0.16562E-0006
  0.95000E+0004 -0.28789E+0004  0.91750E-0007 -0.32807E-0007  0.17120E-0006
  0.95000E+0004 -0.30000E+0004  0.63016E-0007 -0.56942E-0007  0.17772E-0006
  0.95432E+0004 -0.30000E+0004  0.58644E-0007 -0.60810E-0007  0.17357E-0006
  0.96250E+0004 -0.30000E+0004  0.45110E-0007 -0.67553E-0007  0.15821E-0006
  0.97068E+0004 -0.30000E+0004  0.24704E-0007 -0.73299E-0007  0.13287E-0006
  0.97500E+0004 -0.30000E+0004  0.11283E-0007 -0.75853E-0007  0.11557E-0006
  0.95000E+0004 -0.29791E+0004  0.70331E-0007 -0.52409E-0007  0.17896E-0006
  0.95432E+0004 -0.29791E+0004  0.67179E-0007 -0.56213E-0007  0.17625E-0006
  0.96250E+0004 -0.29790E+0004  0.56083E-0007 -0.62866E-0007  0.16379E-0006
  0.97068E+0004 -0.29790E+0004  0.38148E-0007 -0.68577E-0007  0.14145E-0006
  0.97500E+0004 -0.29790E+0004  0.25979E-0007 -0.71141E-0007  0.12573E-0006
  0.95000E+0004 -0.29394E+0004  0.81738E-0007 -0.44194E-0007  0.17877E-0006
  0.95432E+0004 -0.29394E+0004  0.80816E-0007 -0.47870E-0007  0.17870E-0006
  0.96250E+0004 -0.29393E+0004  0.74296E-0007 -0.54337E-0007  0.17170E-0006
  0.97068E+0004 -0.29392E+0004  0.61177E-0007 -0.59959E-0007  0.15521E-0006
  0.97500E+0004 -0.29392E+0004  0.51533E-0007 -0.62526E-0007  0.14262E-0006
  0.95000E+0004 -0.28998E+0004  0.89401E-0007 -0.36563E-0007  0.17487E-0006
  0.95432E+0004 -0.28997E+0004  0.90561E-0007 -0.40101E-0007  0.17730E-0006
  0.96250E+0004 -0.28996E+0004  0.88475E-0007 -0.46356E-0007  0.17563E-0006
  0.97068E+0004 -0.28994E+0004  0.80254E-0007 -0.51856E-0007  0.16507E-0006
  0.97500E+0004 -0.28994E+0004  0.73288E-0007 -0.54404E-0007  0.15575E-0006
  0.95000E+0004 -0.28789E+0004  0.91750E-0007 -0.32807E-0007  0.17120E-0006
  0.95432E+0004 -0.28788E+0004  0.93935E-0007 -0.36267E-0007  0.17488E-0006
  0.96250E+0004 -0.28786E+0004  0.94098E-0007 -0.42399E-0007  0.17592E-0006
  0.97068E+0004 -0.28784E+0004  0.88458E-0007 -0.47819E-0007  0.16848E-0006
  0.97500E+0004 -0.28783E+0004  0.82943E-0007 -0.50347E-0007  0.16093E-0006
  0.97500E+0004 -0.30000E+0004  0.11283E-0007 -0.75853E-0007  0.11557E-0006
  0.97932E+0004 -0.30000E+0004 -0.38192E-0008 -0.78039E-0007  0.95740E-0007
  0.98750E+0004 -0.30000E+0004 -0.36429E-0007 -0.81111E-0007  0.52038E-0007
  0.99568E+0004 -0.30000E+0004 -0.72761E-0007 -0.82722E-0007  0.23445E-0008
  0.10000E+0005 -0.30000E+0004 -0.92659E-0007 -0.82990E-0007 -0.25225E-0007
  0.97500E+0004 -0.29790E+0004  0.25979E-0007 -0.71141E-0007  0.12573E-0006
  0.97932E+0004 -0.29790E+0004  0.12007E-0007 -0.73370E-0007  0.10739E-0006
  0.98750E+0004 -0.29791E+0004 -0.18826E-0007 -0.76591E-0007  0.66195E-0007
  0.99568E+0004 -0.29792E+0004 -0.54085E-0007 -0.78446E-0007  0.18371E-0007
  0.10000E+0005 -0.29792E+0004 -0.73790E-0007 -0.78884E-0007 -0.85716E-0008
  0.97500E+0004 -0.29392E+0004  0.51533E-0007 -0.62526E-0007  0.14262E-0006
  0.97932E+0004 -0.29393E+0004  0.39934E-0007 -0.64818E-0007  0.12732E-0006
  0.98750E+0004 -0.29395E+0004  0.13080E-0007 -0.68278E-0007  0.91477E-0007
  0.99568E+0004 -0.29397E+0004 -0.19300E-0007 -0.70540E-0007  0.47998E-0007
  0.10000E+0005 -0.29399E+0004 -0.38105E-0007 -0.71262E-0007  0.22751E-0007
  0.97500E+0004 -0.28994E+0004  0.73288E-0007 -0.54404E-0007  0.15575E-0006
  0.97932E+0004 -0.28995E+0004  0.64318E-0007 -0.56730E-0007  0.14375E-0006
  0.98750E+0004 -0.28999E+0004  0.42162E-0007 -0.60366E-0007  0.11395E-0006
  0.99568E+0004 -0.29003E+0004  0.13692E-0007 -0.62955E-0007  0.75797E-0007
  0.10000E+0005 -0.29005E+0004 -0.35487E-0008 -0.63911E-0007  0.52873E-0007
  0.97500E+0004 -0.28783E+0004  0.82943E-0007 -0.50347E-0007  0.16093E-0006
  0.97932E+0004 -0.28786E+0004  0.75442E-0007 -0.52679E-0007  0.15074E-0006
  0.98750E+0004 -0.28790E+0004  0.56015E-0007 -0.56380E-0007  0.12437E-0006
  0.99568E+0004 -0.28795E+0004  0.29987E-0007 -0.59107E-0007  0.89390E-0007
  0.10000E+0005 -0.28797E+0004  0.13823E-0007 -0.60168E-0007  0.67931E-0007
  0.10000E+0005 -0.30000E+0004 -0.92659E-0007 -0.82990E-0007 -0.25225E-0007
  0.10043E+0005 -0.30000E+0004 -0.11254E-0006 -0.82879E-0007 -0.52997E-0007
  0.10125E+0005 -0.30000E+0004 -0.14851E-0006 -0.81714E-0007 -0.10387E-0006
  0.10207E+0005 -0.30000E+0004 -0.17934E-0006 -0.79531E-0007 -0.14831E-0006
  0.10250E+0005 -0.30000E+0004 -0.19230E-0006 -0.78081E-0007 -0.16743E-0006
  0.10000E+0005 -0.29792E+0004 -0.73790E-0007 -0.78884E-0007 -0.85716E-0008
  0.10043E+0005 -0.29793E+0004 -0.93829E-0007 -0.78975E-0007 -0.36063E-0007
  0.10125E+0005 -0.29795E+0004 -0.13105E-0006 -0.78262E-0007 -0.87372E-0007
  0.10207E+0005 -0.29797E+0004 -0.16448E-0006 -0.76599E-0007 -0.13369E-0006
  0.10250E+0005 -0.29798E+0004 -0.17937E-0006 -0.75443E-0007 -0.15441E-0006
  0.10000E+0005 -0.29399E+0004 -0.38105E-0007 -0.71262E-0007  0.22751E-0007
  0.10043E+0005 -0.29401E+0004 -0.57866E-0007 -0.71700E-0007 -0.36597E-0008
  0.10125E+0005 -0.29407E+0004 -0.96246E-0007 -0.71761E-0007 -0.54668E-0007
  0.10207E+0005 -0.29412E+0004 -0.13331E-0006 -0.70990E-0007 -0.10334E-0006
  0.10250E+0005 -0.29415E+0004 -0.15120E-0006 -0.70339E-0007 -0.12648E-0006
  0.10000E+0005 -0.29005E+0004 -0.35487E-0008 -0.63911E-0007  0.52873E-0007
  0.10043E+0005 -0.29010E+0004 -0.22279E-0007 -0.64643E-0007  0.28253E-0007
  0.10125E+0005 -0.29018E+0004 -0.60235E-0007 -0.65364E-0007 -0.20972E-0007
  0.10207E+0005 -0.29027E+0004 -0.99237E-0007 -0.65364E-0007 -0.70405E-0007
  0.10250E+0005 -0.29032E+0004 -0.11920E-0006 -0.65151E-0007 -0.95121E-0007
  0.10000E+0005 -0.28797E+0004  0.13823E-0007 -0.60168E-0007  0.67931E-0007
  0.10043E+0005 -0.28803E+0004 -0.40725E-0008 -0.61032E-0007  0.44531E-0007
  0.10125E+0005 -0.28813E+0004 -0.41179E-0007 -0.62055E-0007 -0.31624E-0008
  0.10207E+0005 -0.28824E+0004 -0.80510E-0007 -0.62412E-0007 -0.52350E-0007
  0.10250E+0005 -0.28829E+0004 -0.10120E-0006 -0.62404E-0007 -0.77546E-0007
  0.10250E+0005 -0.30000E+0004 -0.19230E-0006 -0.78081E-0007 -0.16743E-0006
  0.10293E+0005 -0.30000E+0004 -0.20230E-0006 -0.76502E-0007 -0.18263E-0006
  0.10375E+0005 -0.30000E+0004 -0.21139E-0006 -0.73351E-0007 -0.19818E-0006
  0.10457E+0005 -0.30000E+0004 -0.20517E-0006 -0.70322E-0007 -0.19314E-0006
  0.10500E+0005 -0.30000E+0004 -0.19501E-0006 -0.68884E-0007 -0.18122E-0006
  0.10250E+0005 -0.29798E+0004 -0.17937E-0006 -0.75443E-0007 -0.15441E-0006
  0.10293E+0005 -0.29799E+0004 -0.19168E-0006 -0.74162E-0007 -0.17163E-0006
  0.10375E+0005 -0.29800E+0004 -0.20611E-0006 -0.71578E-0007 -0.19214E-0006
  0.10457E+0005 -0.29802E+0004 -0.20631E-0006 -0.69088E-0007 -0.19336E-0006
  0.10500E+0005 -0.29802E+0004 -0.19983E-0006 -0.67909E-0007 -0.18516E-0006
  0.10250E+0005 -0.29415E+0004 -0.15120E-0006 -0.70339E-0007 -0.12648E-0006
  0.10293E+0005 -0.29417E+0004 -0.16722E-0006 -0.69570E-0007 -0.14692E-0006
  0.10375E+0005 -0.29421E+0004 -0.19067E-0006 -0.67965E-0007 -0.17582E-0006
  0.10457E+0005 -0.29425E+0004 -0.20217E-0006 -0.66405E-0007 -0.18815E-0006
  0.10500E+0005 -0.29428E+0004 -0.20238E-0006 -0.65678E-0007 -0.18671E-0006
  0.10250E+0005 -0.29032E+0004 -0.11920E-0006 -0.65151E-0007 -0.95121E-0007
  0.10293E+0005 -0.29035E+0004 -0.13803E-0006 -0.64827E-0007 -0.11795E-0006
  0.10375E+0005 -0.29042E+0004 -0.16891E-0006 -0.64075E-0007 -0.15379E-0006
  0.10457E+0005 -0.29049E+0004 -0.19042E-0006 -0.63332E-0007 -0.17605E-0006
  0.10500E+0005 -0.29053E+0004 -0.19680E-0006 -0.63004E-0007 -0.18092E-0006
  0.10250E+0005 -0.28829E+0004 -0.10120E-0006 -0.62404E-0007 -0.77546E-0007
  0.10293E+0005 -0.28834E+0004 -0.12113E-0006 -0.62288E-0007 -0.10129E-0006
  0.10375E+0005 -0.28842E+0004 -0.15525E-0006 -0.61936E-0007 -0.14016E-0006
  0.10457E+0005 -0.28851E+0004 -0.18145E-0006 -0.61579E-0007 -0.16713E-0006
  0.10500E+0005 -0.28855E+0004 -0.19084E-0006 -0.61440E-0007 -0.17510E-0006
  0.10500E+0005 -0.30000E+0004 -0.19501E-0006 -0.68884E-0007 -0.18122E-0006
  0.10543E+0005 -0.30000E+0004 -0.17988E-0006 -0.67602E-0007 -0.16269E-0006
  0.10625E+0005 -0.30000E+0004 -0.13754E-0006 -0.65659E-0007 -0.10948E-0006
  0.10707E+0005 -0.30000E+0004 -0.78404E-0007 -0.64316E-0007 -0.34501E-0007
  0.10750E+0005 -0.30000E+0004 -0.41331E-0007 -0.63776E-0007  0.12416E-0007
  0.10500E+0005 -0.29802E+0004 -0.19983E-0006 -0.67909E-0007 -0.18516E-0006
  0.10543E+0005 -0.29803E+0004 -0.18851E-0006 -0.66864E-0007 -0.17052E-0006
  0.10625E+0005 -0.29804E+0004 -0.15341E-0006 -0.65293E-0007 -0.12487E-0006
  0.10707E+0005 -0.29806E+0004 -0.10102E-0006 -0.64209E-0007 -0.57108E-0007
  0.10750E+0005 -0.29806E+0004 -0.67065E-0007 -0.63758E-0007 -0.13597E-0007
  0.10500E+0005 -0.29428E+0004 -0.20238E-0006 -0.65678E-0007 -0.18671E-0006
  0.10543E+0005 -0.29430E+0004 -0.19808E-0006 -0.65046E-0007 -0.17928E-0006
  0.10625E+0005 -0.29434E+0004 -0.17673E-0006 -0.64130E-0007 -0.14804E-0006
  0.10707E+0005 -0.29437E+0004 -0.13765E-0006 -0.63514E-0007 -0.94523E-0007
  0.10750E+0005 -0.29439E+0004 -0.11013E-0006 -0.63234E-0007 -0.57984E-0007
  0.10500E+0005 -0.29053E+0004 -0.19680E-0006 -0.63004E-0007 -0.18092E-0006
  0.10543E+0005 -0.29056E+0004 -0.19916E-0006 -0.62738E-0007 -0.18039E-0006
  0.10625E+0005 -0.29063E+0004 -0.19131E-0006 -0.62413E-0007 -0.16339E-0006
  0.10707E+0005 -0.29069E+0004 -0.16600E-0006 -0.62236E-0007 -0.12462E-0006
  0.10750E+0005 -0.29072E+0004 -0.14544E-0006 -0.62126E-0007 -0.95594E-0007
  0.10500E+0005 -0.28855E+0004 -0.19084E-0006 -0.61440E-0007 -0.17510E-0006
  0.10543E+0005 -0.28859E+0004 -0.19651E-0006 -0.61349E-0007 -0.17804E-0006
  0.10625E+0005 -0.28867E+0004 -0.19559E-0006 -0.61309E-0007 -0.16840E-0006
  0.10707E+0005 -0.28875E+0004 -0.17761E-0006 -0.61350E-0007 -0.13751E-0006
  0.10750E+0005 -0.28879E+0004 -0.16087E-0006 -0.61328E-0007 -0.11260E-0006
  0.10750E+0005 -0.30000E+0004 -0.41331E-0007 -0.63776E-0007  0.12416E-0007
  0.10793E+0005 -0.30000E+0004 -0.96490E-0009 -0.63279E-0007  0.63253E-0007
  0.10875E+0005 -0.30000E+0004  0.81873E-0007 -0.62163E-0007  0.16633E-0006
  0.10957E+0005 -0.30000E+0004  0.16773E-0006 -0.60254E-0007  0.27057E-0006
  0.11000E+0005 -0.30000E+0004  0.21188E-0006 -0.58675E-0007  0.32266E-0006
  0.10750E+0005 -0.29806E+0004 -0.67065E-0007 -0.63758E-0007 -0.13597E-0007
  0.10793E+0005 -0.29807E+0004 -0.29380E-0007 -0.63319E-0007  0.34273E-0007
  0.10875E+0005 -0.29809E+0004  0.49872E-0007 -0.62242E-0007  0.13330E-0006
  0.10957E+0005 -0.29810E+0004  0.13452E-0006 -0.60315E-0007  0.23606E-0006
  0.11000E+0005 -0.29811E+0004  0.17910E-0006 -0.58721E-0007  0.28857E-0006
  0.10750E+0005 -0.29439E+0004 -0.11013E-0006 -0.63234E-0007 -0.57984E-0007
  0.10793E+0005 -0.29442E+0004 -0.78197E-0007 -0.62916E-0007 -0.16394E-0007
  0.10875E+0005 -0.29446E+0004 -0.73852E-0008 -0.61960E-0007  0.73335E-0007
  0.10957E+0005 -0.29451E+0004  0.72937E-0007 -0.60066E-0007  0.17132E-0006
  0.11000E+0005 -0.29453E+0004  0.11717E-0006 -0.58485E-0007  0.22349E-0006
  0.10750E+0005 -0.29072E+0004 -0.14544E-0006 -0.62126E-0007 -0.95594E-0007
  0.10793E+0005 -0.29076E+0004 -0.11999E-0006 -0.61940E-0007 -0.61025E-0007
  0.10875E+0005 -0.29084E+0004 -0.59522E-0007 -0.61153E-0007  0.17527E-0007
  0.10957E+0005 -0.29091E+0004  0.14014E-0007 -0.59370E-0007  0.10833E-0006
  0.11000E+0005 -0.29095E+0004  0.56439E-0007 -0.57851E-0007  0.15873E-0006
  0.10750E+0005 -0.28879E+0004 -0.16087E-0006 -0.61328E-0007 -0.11260E-0006
  0.10793E+0005 -0.28883E+0004 -0.13908E-0006 -0.61216E-0007 -0.81983E-0007
  0.10875E+0005 -0.28892E+0004 -0.84727E-0007 -0.60533E-0007 -0.99920E-0008
  0.10957E+0005 -0.28901E+0004 -0.15667E-0007 -0.58834E-0007  0.76122E-0007
  0.11000E+0005 -0.28906E+0004  0.25257E-0007 -0.57365E-0007  0.12505E-0006
  0.11000E+0005 -0.30000E+0004  0.21188E-0006 -0.58675E-0007  0.32266E-0006
  0.11043E+0005 -0.30000E+0004  0.25386E-0006 -0.56565E-0007  0.37085E-0006
  0.11125E+0005 -0.30000E+0004  0.32364E-0006 -0.50737E-0007  0.44629E-0006
  0.11207E+0005 -0.30000E+0004  0.37507E-0006 -0.42110E-0007  0.49384E-0006
  0.11250E+0005 -0.30000E+0004  0.39289E-0006 -0.36341E-0007  0.50540E-0006
  0.11000E+0005 -0.29811E+0004  0.17910E-0006 -0.58721E-0007  0.28857E-0006
  0.11043E+0005 -0.29812E+0004  0.22229E-0006 -0.56600E-0007  0.33806E-0006
  0.11125E+0005 -0.29813E+0004  0.29644E-0006 -0.50804E-0007  0.41839E-0006
  0.11207E+0005 -0.29815E+0004  0.35470E-0006 -0.42325E-0007  0.47376E-0006
  0.11250E+0005 -0.29816E+0004  0.37695E-0006 -0.36696E-0007  0.49045E-0006
  0.11000E+0005 -0.29453E+0004  0.11717E-0006 -0.58485E-0007  0.22349E-0006
  0.11043E+0005 -0.29455E+0004  0.16143E-0006 -0.56392E-0007  0.27427E-0006
  0.11125E+0005 -0.29460E+0004  0.24161E-0006 -0.50748E-0007  0.36168E-0006
  0.11207E+0005 -0.29464E+0004  0.31080E-0006 -0.42627E-0007  0.42992E-0006
  0.11250E+0005 -0.29467E+0004  0.34053E-0006 -0.37296E-0007  0.45546E-0006
  0.11000E+0005 -0.29095E+0004  0.56439E-0007 -0.57851E-0007  0.15873E-0006
  0.11043E+0005 -0.29099E+0004  0.10027E-0006 -0.55839E-0007  0.20933E-0006
  0.11125E+0005 -0.29106E+0004  0.18356E-0006 -0.50446E-0007  0.30098E-0006
  0.11207E+0005 -0.29114E+0004  0.26097E-0006 -0.42772E-0007  0.37946E-0006
  0.11250E+0005 -0.29118E+0004  0.29694E-0006 -0.37775E-0007  0.41264E-0006
  0.11000E+0005 -0.28906E+0004  0.25257E-0007 -0.57365E-0007  0.12505E-0006
  0.11043E+0005 -0.28911E+0004  0.68277E-0007 -0.55414E-0007  0.17498E-0006
  0.11125E+0005 -0.28920E+0004  0.15207E-0006 -0.50188E-0007  0.26775E-0006
  0.11207E+0005 -0.28929E+0004  0.23272E-0006 -0.42778E-0007  0.35056E-0006
  0.11250E+0005 -0.28934E+0004  0.27146E-0006 -0.37970E-0007  0.38727E-0006
  0.11250E+0005 -0.30000E+0004  0.39289E-0006 -0.36341E-0007  0.50540E-0006
  0.11293E+0005 -0.30000E+0004  0.40352E-0006 -0.29758E-0007  0.50687E-0006
  0.11375E+0005 -0.30000E+0004  0.40267E-0006 -0.15230E-0007  0.48109E-0006
  0.11457E+0005 -0.30000E+0004  0.37413E-0006  0.12694E-0008  0.41946E-0006
  0.11500E+0005 -0.30000E+0004  0.34856E-0006  0.10373E-0007  0.37415E-0006
  0.11250E+0005 -0.29816E+0004  0.37695E-0006 -0.36696E-0007  0.49045E-0006
  0.11293E+0005 -0.29817E+0004  0.39243E-0006 -0.30303E-0007  0.49758E-0006
  0.11375E+0005 -0.29818E+0004  0.40147E-0006 -0.16272E-0007  0.48347E-0006
  0.11457E+0005 -0.29820E+0004  0.38292E-0006 -0.44034E-0009  0.43378E-0006
  0.11500E+0005 -0.29820E+0004  0.36230E-0006  0.82658E-0008  0.39443E-0006
  0.11250E+0005 -0.29467E+0004  0.34053E-0006 -0.37296E-0007  0.45546E-0006
  0.11293E+0005 -0.29469E+0004  0.36443E-0006 -0.31288E-0007  0.47259E-0006
  0.11375E+0005 -0.29474E+0004  0.39130E-0006 -0.18221E-0007  0.47975E-0006
  0.11457E+0005 -0.29478E+0004  0.39149E-0006 -0.36369E-0008  0.45253E-0006
  0.11500E+0005 -0.29480E+0004  0.38049E-0006  0.43275E-0008  0.42474E-0006
  0.11250E+0005 -0.29118E+0004  0.29694E-0006 -0.37775E-0007  0.41264E-0006
  0.11293E+0005 -0.29122E+0004  0.32820E-0006 -0.32177E-0007  0.43875E-0006
  0.11375E+0005 -0.29129E+0004  0.37146E-0006 -0.20095E-0007  0.46580E-0006
  0.11457E+0005 -0.29136E+0004  0.38988E-0006 -0.67363E-0008  0.46061E-0006
  0.11500E+0005 -0.29140E+0004  0.38863E-0006  0.51165E-0009  0.44453E-0006
  0.11250E+0005 -0.28934E+0004  0.27146E-0006 -0.37970E-0007  0.38727E-0006
  0.11293E+0005 -0.28938E+0004  0.30614E-0006 -0.32597E-0007  0.41766E-0006
  0.11375E+0005 -0.28947E+0004  0.35739E-0006 -0.21041E-0007  0.45458E-0006
  0.11457E+0005 -0.28956E+0004  0.38512E-0006 -0.83196E-0008  0.46072E-0006
  0.11500E+0005 -0.28960E+0004  0.38899E-0006 -0.14392E-0008  0.45083E-0006
  0.11500E+0005 -0.30000E+0004  0.34856E-0006  0.10373E-0007  0.37415E-0006
  0.11543E+0005 -0.30000E+0004  0.31649E-0006  0.19469E-0007  0.32148E-0006
  0.11625E+0005 -0.30000E+0004  0.24095E-0006  0.35808E-0007  0.20679E-0006
  0.11707E+0005 -0.30000E+0004  0.15232E-0006  0.49483E-0007  0.82605E-0007
  0.11750E+0005 -0.30000E+0004  0.10316E-0006  0.55055E-0007  0.17589E-0007
  0.11500E+0005 -0.29820E+0004  0.36230E-0006  0.82658E-0008  0.39443E-0006
  0.11543E+0005 -0.29821E+0004  0.33479E-0006  0.16925E-0007  0.34730E-0006
  0.11625E+0005 -0.29822E+0004  0.26635E-0006  0.32430E-0007  0.24126E-0006
  0.11707E+0005 -0.29824E+0004  0.18219E-0006  0.45333E-0007  0.12254E-0006
  0.11750E+0005 -0.29824E+0004  0.13417E-0006  0.50568E-0007  0.58901E-0007
  0.11500E+0005 -0.29480E+0004  0.38049E-0006  0.43275E-0008  0.42474E-0006
  0.11543E+0005 -0.29482E+0004  0.36206E-0006  0.12199E-0007  0.38854E-0006
  0.11625E+0005 -0.29486E+0004  0.30839E-0006  0.26202E-0007  0.30026E-0006
  0.11707E+0005 -0.29490E+0004  0.23459E-0006  0.37727E-0007  0.19385E-0006
  0.11750E+0005 -0.29492E+0004  0.18989E-0006  0.42356E-0007  0.13401E-0006
  0.11500E+0005 -0.29140E+0004  0.38863E-0006  0.51165E-0009  0.44453E-0006
  0.11543E+0005 -0.29143E+0004  0.37965E-0006  0.76359E-0008  0.41967E-0006
  0.11625E+0005 -0.29149E+0004  0.34219E-0006  0.20225E-0007  0.35066E-0006
  0.11707E+0005 -0.29155E+0004  0.28095E-0006  0.30473E-0007  0.25884E-0006
  0.11750E+0005 -0.29159E+0004  0.24094E-0006  0.34543E-0007  0.20423E-0006
  0.11500E+0005 -0.28960E+0004  0.38899E-0006 -0.14392E-0008  0.45083E-0006
  0.11543E+0005 -0.28964E+0004  0.38509E-0006  0.53047E-0008  0.43205E-0006
  0.11625E+0005 -0.28972E+0004  0.35663E-0006  0.17180E-0007  0.37368E-0006
  0.11707E+0005 -0.28979E+0004  0.30278E-0006  0.26790E-0007  0.29037E-0006
  0.11750E+0005 -0.28983E+0004  0.26574E-0006  0.30584E-0007  0.23905E-0006
  0.11750E+0005 -0.30000E+0004  0.10316E-0006  0.55055E-0007  0.17589E-0007
  0.11793E+0005 -0.30000E+0004  0.54018E-0007  0.59246E-0007 -0.44737E-0007
  0.11875E+0005 -0.30000E+0004 -0.34436E-0007  0.62790E-0007 -0.14929E-0006
  0.11957E+0005 -0.30000E+0004 -0.11006E-0006  0.60215E-0007 -0.22811E-0006
  0.12000E+0005 -0.30000E+0004 -0.14251E-0006  0.56435E-0007 -0.25697E-0006
  0.11750E+0005 -0.29824E+0004  0.13417E-0006  0.50568E-0007  0.58901E-0007
  0.11793E+0005 -0.29825E+0004  0.85318E-0007  0.54466E-0007 -0.31030E-0008
  0.11875E+0005 -0.29826E+0004 -0.49355E-0008  0.57690E-0007 -0.11004E-0006
  0.11957E+0005 -0.29827E+0004 -0.85107E-0007  0.55137E-0007 -0.19481E-0006
  0.12000E+0005 -0.29828E+0004 -0.12085E-0006  0.51517E-0007 -0.22799E-0006
  0.11750E+0005 -0.29492E+0004  0.18989E-0006  0.42356E-0007  0.13401E-0006
  0.11793E+0005 -0.29493E+0004  0.14279E-0006  0.45749E-0007  0.73847E-0007
  0.11875E+0005 -0.29496E+0004  0.51416E-0007  0.48420E-0007 -0.35243E-0007
  0.11957E+0005 -0.29499E+0004 -0.35283E-0007  0.45922E-0007 -0.12909E-0006
  0.12000E+0005 -0.29501E+0004 -0.76327E-0007  0.42592E-0007 -0.16944E-0006
  0.11750E+0005 -0.29159E+0004  0.24094E-0006  0.34543E-0007  0.20423E-0006
  0.11793E+0005 -0.29161E+0004  0.19706E-0006  0.37479E-0007  0.14744E-0006
  0.11875E+0005 -0.29167E+0004  0.10745E-0006  0.39654E-0007  0.39203E-0007
  0.11957E+0005 -0.29172E+0004  0.16937E-0007  0.37217E-0007 -0.60859E-0007
  0.12000E+0005 -0.29174E+0004 -0.28153E-0007  0.34161E-0007 -0.10706E-0006
  0.11750E+0005 -0.28983E+0004  0.26574E-0006  0.30584E-0007  0.23905E-0006
  0.11793E+0005 -0.28986E+0004  0.22411E-0006  0.33293E-0007  0.18461E-0006
  0.11875E+0005 -0.28993E+0004  0.13654E-0006  0.35226E-0007  0.77984E-0007
  0.11957E+0005 -0.28999E+0004  0.45090E-0007  0.32822E-0007 -0.24221E-0007
  0.12000E+0005 -0.29002E+0004 -0.16208E-0008  0.29903E-0007 -0.72963E-0007
  0.12000E+0005 -0.30000E+0004 -0.14251E-0006  0.56435E-0007 -0.25697E-0006
  0.12043E+0005 -0.30000E+0004 -0.16890E-0006  0.51173E-0007 -0.27641E-0006
  0.12125E+0005 -0.30000E+0004 -0.20075E-0006  0.37819E-0007 -0.28707E-0006
  0.12207E+0005 -0.30000E+0004 -0.20823E-0006  0.21808E-0007 -0.26611E-0006
  0.12250E+0005 -0.30000E+0004 -0.20285E-0006  0.13108E-0007 -0.24432E-0006
  0.12000E+0005 -0.29828E+0004 -0.12085E-0006  0.51517E-0007 -0.22799E-0006
  0.12043E+0005 -0.29828E+0004 -0.15100E-0006  0.46521E-0007 -0.25237E-0006
  0.12125E+0005 -0.29830E+0004 -0.19069E-0006  0.33918E-0007 -0.27341E-0006
  0.12207E+0005 -0.29831E+0004 -0.20613E-0006  0.18918E-0007 -0.26306E-0006
  0.12250E+0005 -0.29832E+0004 -0.20467E-0006  0.10802E-0007 -0.24650E-0006
  0.12000E+0005 -0.29501E+0004 -0.76327E-0007  0.42592E-0007 -0.16944E-0006
  0.12043E+0005 -0.29503E+0004 -0.11282E-0006  0.38071E-0007 -0.20234E-0006
  0.12125E+0005 -0.29507E+0004 -0.16641E-0006  0.26807E-0007 -0.24199E-0006
  0.12207E+0005 -0.29510E+0004 -0.19665E-0006  0.13591E-0007 -0.25136E-0006
  0.12250E+0005 -0.29512E+0004 -0.20272E-0006  0.65203E-0008 -0.24484E-0006
  0.12000E+0005 -0.29174E+0004 -0.28153E-0007  0.34161E-0007 -0.10706E-0006
  0.12043E+0005 -0.29178E+0004 -0.69907E-0007  0.30077E-0007 -0.14733E-0006
  0.12125E+0005 -0.29184E+0004 -0.13595E-0006  0.20039E-0007 -0.20398E-0006
  0.12207E+0005 -0.29190E+0004 -0.18039E-0006  0.84488E-0008 -0.23237E-0006
  0.12250E+0005 -0.29193E+0004 -0.19404E-0006  0.23312E-0008 -0.23587E-0006
  0.12000E+0005 -0.29002E+0004 -0.16208E-0008  0.29903E-0007 -0.72963E-0007
  0.12043E+0005 -0.29006E+0004 -0.45699E-0007  0.26034E-0007 -0.11664E-0006
  0.12125E+0005 -0.29013E+0004 -0.11766E-0006  0.16600E-0007 -0.18155E-0006
  0.12207E+0005 -0.29021E+0004 -0.16927E-0006  0.58065E-0008 -0.21961E-0006
  0.12250E+0005 -0.29025E+0004 -0.18687E-0006  0.15577E-0009 -0.22834E-0006
  0.12250E+0005 -0.30000E+0004 -0.20285E-0006  0.13108E-0007 -0.24432E-0006
  0.12293E+0005 -0.30000E+0004 -0.19167E-0006  0.47358E-0008 -0.21670E-0006
  0.12375E+0005 -0.30000E+0004 -0.15718E-0006 -0.88635E-0008 -0.15355E-0006
  0.12457E+0005 -0.30000E+0004 -0.11032E-0006 -0.17556E-0007 -0.84924E-0007
  0.12500E+0005 -0.30000E+0004 -0.82865E-0007 -0.19557E-0007 -0.49928E-0007
  0.12250E+0005 -0.29832E+0004 -0.20467E-0006  0.10802E-0007 -0.24650E-0006
  0.12293E+0005 -0.29833E+0004 -0.19703E-0006  0.30578E-0008 -0.22368E-0006
  0.12375E+0005 -0.29834E+0004 -0.16790E-0006 -0.94119E-0008 -0.16778E-0006
  0.12457E+0005 -0.29836E+0004 -0.12429E-0006 -0.17135E-0007 -0.10357E-0006
  0.12500E+0005 -0.29837E+0004 -0.97640E-0007 -0.18742E-0007 -0.69668E-0007
  0.12250E+0005 -0.29512E+0004 -0.20272E-0006  0.65203E-0008 -0.24484E-0006
  0.12293E+0005 -0.29515E+0004 -0.20213E-0006 -0.13257E-0009 -0.23136E-0006
  0.12375E+0005 -0.29520E+0004 -0.18415E-0006 -0.10613E-0007 -0.19020E-0006
  0.12457E+0005 -0.29526E+0004 -0.14801E-0006 -0.16630E-0007 -0.13572E-0006
  0.12500E+0005 -0.29528E+0004 -0.12366E-0006 -0.17528E-0007 -0.10469E-0006
  0.12250E+0005 -0.29193E+0004 -0.19404E-0006  0.23312E-0008 -0.23587E-0006
  0.12293E+0005 -0.29198E+0004 -0.20076E-0006 -0.33354E-0008 -0.23199E-0006
  0.12375E+0005 -0.29206E+0004 -0.19499E-0006 -0.12011E-0007 -0.20660E-0006
  0.12457E+0005 -0.29215E+0004 -0.16789E-0006 -0.16481E-0007 -0.16345E-0006
  0.12500E+0005 -0.29220E+0004 -0.14676E-0006 -0.16731E-0007 -0.13625E-0006
  0.12250E+0005 -0.29025E+0004 -0.18687E-0006  0.15577E-0009 -0.22834E-0006
  0.12293E+0005 -0.29030E+0004 -0.19752E-0006 -0.50284E-0008 -0.22957E-0006
  0.12375E+0005 -0.29041E+0004 -0.19852E-0006 -0.12821E-0007 -0.21283E-0006
  0.12457E+0005 -0.29051E+0004 -0.17673E-0006 -0.16533E-0007 -0.17621E-0006
  0.12500E+0005 -0.29057E+0004 -0.15764E-0006 -0.16467E-0007 -0.15140E-0006
  0.12500E+0005 -0.30000E+0004 -0.82865E-0007 -0.19557E-0007 -0.49928E-0007
  0.12543E+0005 -0.30000E+0004 -0.54773E-0007 -0.19608E-0007 -0.17388E-0007
  0.12625E+0005 -0.30000E+0004 -0.30427E-0008 -0.14118E-0007  0.33787E-0007
  0.12707E+0005 -0.30000E+0004  0.42257E-0007 -0.19339E-0008  0.67495E-0007
  0.12750E+0005 -0.30000E+0004  0.62162E-0007  0.66887E-0008  0.77557E-0007
  0.12500E+0005 -0.29837E+0004 -0.97640E-0007 -0.18742E-0007 -0.69668E-0007
  0.12543E+0005 -0.29838E+0004 -0.69752E-0007 -0.18466E-0007 -0.37403E-0007
  0.12625E+0005 -0.29840E+0004 -0.16939E-0007 -0.12644E-0007  0.15321E-0007
  0.12707E+0005 -0.29842E+0004  0.30949E-0007 -0.47620E-0009  0.52700E-0007
  0.12750E+0005 -0.29843E+0004  0.52619E-0007  0.80174E-0008  0.65264E-0007
  0.12500E+0005 -0.29528E+0004 -0.12366E-0006 -0.17528E-0007 -0.10469E-0006
  0.12543E+0005 -0.29531E+0004 -0.96931E-0007 -0.16688E-0007 -0.73746E-0007
  0.12625E+0005 -0.29537E+0004 -0.43403E-0007 -0.10276E-0007 -0.19526E-0007
  0.12707E+0005 -0.29542E+0004  0.83269E-0008  0.18780E-0008  0.23631E-0007
  0.12750E+0005 -0.29545E+0004  0.32929E-0007  0.10148E-0007  0.40469E-0007
  0.12500E+0005 -0.29220E+0004 -0.14676E-0006 -0.16731E-0007 -0.13625E-0006
  0.12543E+0005 -0.29224E+0004 -0.12212E-0006 -0.15380E-0007 -0.10762E-0006
  0.12625E+0005 -0.29233E+0004 -0.69586E-0007 -0.84224E-0008 -0.53736E-0007
  0.12707E+0005 -0.29242E+0004 -0.15423E-0007  0.37351E-0008 -0.63562E-0008
  0.12750E+0005 -0.29247E+0004  0.11540E-0007  0.11811E-0007  0.14109E-0007
  0.12500E+0005 -0.29057E+0004 -0.15764E-0006 -0.16467E-0007 -0.15140E-0006
  0.12543E+0005 -0.29063E+0004 -0.13447E-0006 -0.14865E-0007 -0.12436E-0006
  0.12625E+0005 -0.29073E+0004 -0.83115E-0007 -0.76363E-0008 -0.71360E-0007
  0.12707E+0005 -0.29084E+0004 -0.28239E-0007  0.45290E-0008 -0.22380E-0007
  0.12750E+0005 -0.29090E+0004 -0.27245E-0009  0.12514E-0007 -0.27200E-0009
  0.12750E+0005 -0.30000E+0004  0.62162E-0007  0.66887E-0008  0.77557E-0007
  0.12793E+0005 -0.30000E+0004  0.78787E-0007  0.16374E-0007  0.82421E-0007
  0.12875E+0005 -0.30000E+0004  0.10058E-0006  0.36262E-0007  0.78747E-0007
  0.12957E+0005 -0.30000E+0004  0.10958E-0006  0.55552E-0007  0.61907E-0007
  0.13000E+0005 -0.30000E+0004  0.10952E-0006  0.64463E-0007  0.49556E-0007
  0.12750E+0005 -0.29843E+0004  0.52619E-0007  0.80174E-0008  0.65264E-0007
  0.12793E+0005 -0.29844E+0004  0.71142E-0007  0.17497E-0007  0.72835E-0007
  0.12875E+0005 -0.29845E+0004  0.96635E-0007  0.36870E-0007  0.74422E-0007
  0.12957E+0005 -0.29846E+0004  0.10900E-0006  0.55573E-0007  0.62347E-0007
  0.13000E+0005 -0.29847E+0004  0.11045E-0006  0.64201E-0007  0.52080E-0007
  0.12750E+0005 -0.29545E+0004  0.32929E-0007  0.10148E-0007  0.40469E-0007
  0.12793E+0005 -0.29547E+0004  0.54746E-0007  0.19281E-0007  0.52799E-0007
  0.12875E+0005 -0.29551E+0004  0.86979E-0007  0.37768E-0007  0.63989E-0007
  0.12957E+0005 -0.29554E+0004  0.10583E-0006  0.55459E-0007  0.60970E-0007
  0.13000E+0005 -0.29556E+0004  0.11029E-0006  0.63587E-0007  0.54808E-0007
  0.12750E+0005 -0.29247E+0004  0.11540E-0007  0.11811E-0007  0.14109E-0007
  0.12793E+0005 -0.29250E+0004  0.36208E-0007  0.20643E-0007  0.30680E-0007
  0.12875E+0005 -0.29257E+0004  0.74718E-0007  0.38350E-0007  0.50889E-0007
  0.12957E+0005 -0.29263E+0004  0.10005E-0006  0.55155E-0007  0.56840E-0007
  0.13000E+0005 -0.29266E+0004  0.10769E-0006  0.62842E-0007  0.54918E-0007
  0.12750E+0005 -0.29090E+0004 -0.27245E-0009  0.12514E-0007 -0.27200E-0009
  0.12793E+0005 -0.29094E+0004  0.25706E-0007  0.21203E-0007  0.18314E-0007
  0.12875E+0005 -0.29101E+0004  0.67303E-0007  0.38538E-0007  0.43009E-0007
  0.12957E+0005 -0.29109E+0004  0.96016E-0007  0.54919E-0007  0.53615E-0007
  0.13000E+0005 -0.29113E+0004  0.10537E-0006  0.62397E-0007  0.53960E-0007
  0.13000E+0005 -0.30000E+0004  0.10952E-0006  0.64463E-0007  0.49556E-0007
  0.13043E+0005 -0.30000E+0004  0.10652E-0006  0.71995E-0007  0.35893E-0007
  0.13125E+0005 -0.30000E+0004  0.94071E-0007  0.81270E-0007  0.93670E-0008
  0.13207E+0005 -0.30000E+0004  0.75117E-0007  0.82809E-0007 -0.14079E-0007
  0.13250E+0005 -0.30000E+0004  0.63466E-0007  0.80297E-0007 -0.24008E-0007
  0.13000E+0005 -0.29847E+0004  0.11045E-0006  0.64201E-0007  0.52080E-0007
  0.13043E+0005 -0.29847E+0004  0.10871E-0006  0.71458E-0007  0.40150E-0007
  0.13125E+0005 -0.29848E+0004  0.97920E-0007  0.80375E-0007  0.15757E-0007
  0.13207E+0005 -0.29849E+0004  0.79680E-0007  0.81790E-0007 -0.70401E-0008
  0.13250E+0005 -0.29849E+0004  0.68071E-0007  0.79321E-0007 -0.17168E-0007
  0.13000E+0005 -0.29556E+0004  0.11029E-0006  0.63587E-0007  0.54808E-0007
  0.13043E+0005 -0.29558E+0004  0.11116E-0006  0.70389E-0007  0.46361E-0007
  0.13125E+0005 -0.29560E+0004  0.10405E-0006  0.78703E-0007  0.26549E-0007
  0.13207E+0005 -0.29563E+0004  0.87733E-0007  0.79926E-0007  0.55905E-0008
  0.13250E+0005 -0.29564E+0004  0.76482E-0007  0.77542E-0007 -0.45974E-0008
  0.13000E+0005 -0.29266E+0004  0.10769E-0006  0.62842E-0007  0.54918E-0007
  0.13043E+0005 -0.29268E+0004  0.11141E-0006  0.69251E-0007  0.50174E-0007
  0.13125E+0005 -0.29272E+0004  0.10857E-0006  0.77050E-0007  0.35557E-0007
  0.13207E+0005 -0.29276E+0004  0.94877E-0007  0.78134E-0007  0.17179E-0007
  0.13250E+0005 -0.29279E+0004  0.84338E-0007  0.75845E-0007  0.73249E-0008
  0.13000E+0005 -0.29113E+0004  0.10537E-0006  0.62397E-0007  0.53960E-0007
  0.13043E+0005 -0.29116E+0004  0.11066E-0006  0.68621E-0007  0.51237E-0007
  0.13125E+0005 -0.29121E+0004  0.11029E-0006  0.76182E-0007  0.39574E-0007
  0.13207E+0005 -0.29125E+0004  0.98234E-0007  0.77210E-0007  0.22832E-0007
  0.13250E+0005 -0.29128E+0004  0.88207E-0007  0.74975E-0007  0.13305E-0007
  0.13250E+0005 -0.30000E+0004  0.63466E-0007  0.80297E-0007 -0.24008E-0007
  0.13293E+0005 -0.30000E+0004  0.51192E-0007  0.75587E-0007 -0.31883E-0007
  0.13375E+0005 -0.30000E+0004  0.27447E-0007  0.61152E-0007 -0.40745E-0007
  0.13457E+0005 -0.30000E+0004  0.47622E-0008  0.41167E-0007 -0.42187E-0007
  0.13500E+0005 -0.30000E+0004 -0.62445E-0008  0.29212E-0007 -0.40485E-0007
  0.13250E+0005 -0.29849E+0004  0.68071E-0007  0.79321E-0007 -0.17168E-0007
  0.13293E+0005 -0.29850E+0004  0.55647E-0007  0.74716E-0007 -0.25540E-0007
  0.13375E+0005 -0.29851E+0004  0.31237E-0007  0.60650E-0007 -0.35965E-0007
  0.13457E+0005 -0.29851E+0004  0.76169E-0008  0.41190E-0007 -0.39392E-0007
  0.13500E+0005 -0.29852E+0004 -0.39080E-0008  0.29536E-0007 -0.38752E-0007
  0.13250E+0005 -0.29564E+0004  0.76482E-0007  0.77542E-0007 -0.45974E-0008
  0.13293E+0005 -0.29565E+0004  0.64030E-0007  0.73139E-0007 -0.13625E-0007
  0.13375E+0005 -0.29567E+0004  0.38732E-0007  0.59752E-0007 -0.26565E-0007
  0.13457E+0005 -0.29569E+0004  0.13549E-0007  0.41245E-0007 -0.33472E-0007
  0.13500E+0005 -0.29570E+0004  0.10890E-0008  0.30143E-0007 -0.34774E-0007
  0.13250E+0005 -0.29279E+0004  0.84338E-0007  0.75845E-0007  0.73249E-0008
  0.13293E+0005 -0.29280E+0004  0.72182E-0007  0.71644E-0007 -0.19893E-0008
  0.13375E+0005 -0.29284E+0004  0.46494E-0007  0.58910E-0007 -0.16857E-0007
  0.13457E+0005 -0.29287E+0004  0.20052E-0007  0.41302E-0007 -0.26850E-0007
  0.13500E+0005 -0.29289E+0004  0.67396E-0008  0.30724E-0007 -0.29974E-0007
  0.13250E+0005 -0.29128E+0004  0.88207E-0007  0.74975E-0007  0.13305E-0007
  0.13293E+0005 -0.29130E+0004  0.76334E-0007  0.70881E-0007  0.39845E-0008
  0.13375E+0005 -0.29135E+0004  0.50642E-0007  0.58483E-0007 -0.11663E-0007
  0.13457E+0005 -0.29139E+0004  0.23669E-0007  0.41330E-0007 -0.23117E-0007
  0.13500E+0005 -0.29141E+0004  0.99477E-0008  0.31017E-0007 -0.27147E-0007
  0.13500E+0005 -0.30000E+0004 -0.62445E-0008  0.29212E-0007 -0.40485E-0007
  0.13543E+0005 -0.30000E+0004 -0.16360E-0007  0.16812E-0007 -0.37499E-0007
  0.13625E+0005 -0.30000E+0004 -0.32669E-0007 -0.64427E-0008 -0.29629E-0007
  0.13707E+0005 -0.30000E+0004 -0.44760E-0007 -0.27154E-0007 -0.20839E-0007
  0.13750E+0005 -0.30000E+0004 -0.49337E-0007 -0.36293E-0007 -0.16509E-0007
  0.13500E+0005 -0.29852E+0004 -0.39080E-0008  0.29536E-0007 -0.38752E-0007
  0.13543E+0005 -0.29852E+0004 -0.14517E-0007  0.17452E-0007 -0.36782E-0007
  0.13625E+0005 -0.29853E+0004 -0.31630E-0007 -0.52627E-0008 -0.30524E-0007
  0.13707E+0005 -0.29853E+0004 -0.44292E-0007 -0.25563E-0007 -0.22810E-0007
  0.13750E+0005 -0.29854E+0004 -0.49072E-0007 -0.34566E-0007 -0.18806E-0007
  0.13500E+0005 -0.29570E+0004  0.10890E-0008  0.30143E-0007 -0.34774E-0007
  0.13543E+0005 -0.29571E+0004 -0.10450E-0007  0.18623E-0007 -0.34688E-0007
  0.13625E+0005 -0.29573E+0004 -0.29160E-0007 -0.31150E-0008 -0.31525E-0007
  0.13707E+0005 -0.29575E+0004 -0.43045E-0007 -0.22668E-0007 -0.25988E-0007
  0.13750E+0005 -0.29576E+0004 -0.48296E-0007 -0.31411E-0007 -0.22701E-0007
  0.13500E+0005 -0.29289E+0004  0.67396E-0008  0.30724E-0007 -0.29974E-0007
  0.13543E+0005 -0.29291E+0004 -0.56982E-0008  0.19732E-0007 -0.31705E-0007
  0.13625E+0005 -0.29294E+0004 -0.26058E-0007 -0.10830E-0008 -0.31651E-0007
  0.13707E+0005 -0.29297E+0004 -0.41320E-0007 -0.19924E-0007 -0.28437E-0007
  0.13750E+0005 -0.29298E+0004 -0.47142E-0007 -0.28416E-0007 -0.25981E-0007
  0.13500E+0005 -0.29141E+0004  0.99477E-0008  0.31017E-0007 -0.27147E-0007
  0.13543E+0005 -0.29143E+0004 -0.29430E-0008  0.20291E-0007 -0.29803E-0007
  0.13625E+0005 -0.29146E+0004 -0.24179E-0007 -0.56883E-0010 -0.31380E-0007
  0.13707E+0005 -0.29150E+0004 -0.40216E-0007 -0.18537E-0007 -0.29439E-0007
  0.13750E+0005 -0.29152E+0004 -0.46375E-0007 -0.26898E-0007 -0.27459E-0007
  0.13750E+0005 -0.30000E+0004 -0.49337E-0007 -0.36293E-0007 -0.16509E-0007
  0.13793E+0005 -0.30000E+0004 -0.52650E-0007 -0.43900E-0007 -0.12648E-0007
  0.13875E+0005 -0.30000E+0004 -0.55475E-0007 -0.53487E-0007 -0.70777E-0008
  0.13957E+0005 -0.30000E+0004 -0.53949E-0007 -0.56459E-0007 -0.39240E-0008
  0.14000E+0005 -0.30000E+0004 -0.51507E-0007 -0.55440E-0007 -0.31235E-0008
  0.13750E+0005 -0.29854E+0004 -0.49072E-0007 -0.34566E-0007 -0.18806E-0007
  0.13793E+0005 -0.29854E+0004 -0.52527E-0007 -0.42079E-0007 -0.15126E-0007
  0.13875E+0005 -0.29854E+0004 -0.55496E-0007 -0.51664E-0007 -0.95196E-0008
  0.13957E+0005 -0.29854E+0004 -0.54020E-0007 -0.54831E-0007 -0.59772E-0008
  0.14000E+0005 -0.29855E+0004 -0.51594E-0007 -0.53981E-0007 -0.48879E-0008
  0.13750E+0005 -0.29576E+0004 -0.48296E-0007 -0.31411E-0007 -0.22701E-0007
  0.13793E+0005 -0.29576E+0004 -0.52106E-0007 -0.38758E-0007 -0.19458E-0007
  0.13875E+0005 -0.29578E+0004 -0.55491E-0007 -0.48325E-0007 -0.13968E-0007
  0.13957E+0005 -0.29579E+0004 -0.54206E-0007 -0.51831E-0007 -0.98414E-0008
  0.14000E+0005 -0.29579E+0004 -0.51839E-0007 -0.51280E-0007 -0.82656E-0008
  0.13750E+0005 -0.29298E+0004 -0.47142E-0007 -0.28416E-0007 -0.25981E-0007
  0.13793E+0005 -0.29299E+0004 -0.51410E-0007 -0.35599E-0007 -0.23293E-0007
  0.13875E+0005 -0.29301E+0004 -0.55388E-0007 -0.45133E-0007 -0.18150E-0007
  0.13957E+0005 -0.29303E+0004 -0.54424E-0007 -0.48939E-0007 -0.13638E-0007
  0.14000E+0005 -0.29304E+0004 -0.52160E-0007 -0.48661E-0007 -0.11659E-0007
  0.13750E+0005 -0.29152E+0004 -0.46375E-0007 -0.26898E-0007 -0.27459E-0007
  0.13793E+0005 -0.29153E+0004 -0.50922E-0007 -0.33997E-0007 -0.25109E-0007
  0.13875E+0005 -0.29155E+0004 -0.55281E-0007 -0.43506E-0007 -0.20238E-0007
  0.13957E+0005 -0.29157E+0004 -0.54539E-0007 -0.47455E-0007 -0.15602E-0007
  0.14000E+0005 -0.29158E+0004 -0.52349E-0007 -0.47312E-0007 -0.13445E-0007
  0.14000E+0005 -0.30000E+0004 -0.51507E-0007 -0.55440E-0007 -0.31235E-0008
  0.14043E+0005 -0.30000E+0004 -0.48040E-0007 -0.52806E-0007 -0.27811E-0008
  0.14125E+0005 -0.30000E+0004 -0.38991E-0007 -0.43994E-0007 -0.29311E-0008
  0.14207E+0005 -0.30000E+0004 -0.27419E-0007 -0.31506E-0007 -0.33738E-0008
  0.14250E+0005 -0.30000E+0004 -0.20630E-0007 -0.24011E-0007 -0.34660E-0008
  0.14000E+0005 -0.29855E+0004 -0.51594E-0007 -0.53981E-0007 -0.48879E-0008
  0.14043E+0005 -0.29855E+0004 -0.48147E-0007 -0.51553E-0007 -0.42291E-0008
  0.14125E+0005 -0.29855E+0004 -0.39168E-0007 -0.43192E-0007 -0.37822E-0008
  0.14207E+0005 -0.29855E+0004 -0.27721E-0007 -0.31184E-0007 -0.37131E-0008
  0.14250E+0005 -0.29855E+0004 -0.21015E-0007 -0.23927E-0007 -0.35948E-0008
  0.14000E+0005 -0.29579E+0004 -0.51839E-0007 -0.51280E-0007 -0.82656E-0008
  0.14043E+0005 -0.29579E+0004 -0.48445E-0007 -0.49216E-0007 -0.70563E-0008
  0.14125E+0005 -0.29580E+0004 -0.39600E-0007 -0.41662E-0007 -0.55330E-0008
  0.14207E+0005 -0.29581E+0004 -0.28361E-0007 -0.30521E-0007 -0.45109E-0008
  0.14250E+0005 -0.29581E+0004 -0.21792E-0007 -0.23704E-0007 -0.39869E-0008
  0.14000E+0005 -0.29304E+0004 -0.52160E-0007 -0.48661E-0007 -0.11659E-0007
  0.14043E+0005 -0.29304E+0004 -0.48848E-0007 -0.46931E-0007 -0.99669E-0008
  0.14125E+0005 -0.29305E+0004 -0.40147E-0007 -0.40128E-0007 -0.74483E-0008
  0.14207E+0005 -0.29306E+0004 -0.29088E-0007 -0.29799E-0007 -0.55048E-0008
  0.14250E+0005 -0.29306E+0004 -0.22635E-0007 -0.23401E-0007 -0.45742E-0008
  0.14000E+0005 -0.29158E+0004 -0.52349E-0007 -0.47312E-0007 -0.13445E-0007
  0.14043E+0005 -0.29159E+0004 -0.49093E-0007 -0.45746E-0007 -0.11527E-0007
  0.14125E+0005 -0.29160E+0004 -0.40478E-0007 -0.39317E-0007 -0.85195E-0008
  0.14207E+0005 -0.29161E+0004 -0.29507E-0007 -0.29397E-0007 -0.61054E-0008
  0.14250E+0005 -0.29162E+0004 -0.23108E-0007 -0.23210E-0007 -0.49622E-0008
  0.14250E+0005 -0.30000E+0004 -0.20630E-0007 -0.24011E-0007 -0.34660E-0008
  0.14293E+0005 -0.30000E+0004 -0.13576E-0007 -0.16212E-0007 -0.33633E-0008
  0.14375E+0005 -0.30000E+0004 -0.72894E-0010 -0.14550E-0008 -0.24796E-0008
  0.14457E+0005 -0.30000E+0004  0.12657E-0007  0.12083E-0007 -0.70016E-0009
  0.14500E+0005 -0.30000E+0004  0.18707E-0007  0.18339E-0007  0.52334E-0009
  0.14250E+0005 -0.29855E+0004 -0.21015E-0007 -0.23927E-0007 -0.35948E-0008
  0.14293E+0005 -0.29855E+0004 -0.14051E-0007 -0.16359E-0007 -0.33172E-0008
  0.14375E+0005 -0.29856E+0004 -0.71478E-0009 -0.19628E-0008 -0.22219E-0008
  0.14457E+0005 -0.29856E+0004  0.11889E-0007  0.11323E-0007 -0.35012E-0009
  0.14500E+0005 -0.29856E+0004  0.17902E-0007  0.17499E-0007  0.88442E-0009
  0.14250E+0005 -0.29581E+0004 -0.21792E-0007 -0.23704E-0007 -0.39869E-0008
  0.14293E+0005 -0.29581E+0004 -0.14978E-0007 -0.16553E-0007 -0.33750E-0008
  0.14375E+0005 -0.29583E+0004 -0.19213E-0008 -0.28235E-0008 -0.18570E-0008
  0.14457E+0005 -0.29584E+0004  0.10465E-0007  0.99902E-0008  0.20993E-0009
  0.14500E+0005 -0.29584E+0004  0.16409E-0007  0.16004E-0007  0.14784E-0008
  0.14250E+0005 -0.29306E+0004 -0.22635E-0007 -0.23401E-0007 -0.45742E-0008
  0.14293E+0005 -0.29307E+0004 -0.15945E-0007 -0.16645E-0007 -0.36232E-0008
  0.14375E+0005 -0.29309E+0004 -0.31269E-0008 -0.35588E-0008 -0.16585E-0008
  0.14457E+0005 -0.29311E+0004  0.90687E-0008  0.87886E-0008  0.63092E-0009
  0.14500E+0005 -0.29312E+0004  0.14951E-0007  0.14638E-0007  0.19482E-0008
  0.14250E+0005 -0.29162E+0004 -0.23108E-0007 -0.23210E-0007 -0.49622E-0008
  0.14293E+0005 -0.29163E+0004 -0.16475E-0007 -0.16656E-0007 -0.38309E-0008
  0.14375E+0005 -0.29165E+0004 -0.37669E-0008 -0.38992E-0008 -0.16223E-0008
  0.14457E+0005 -0.29168E+0004  0.83392E-0008  0.82051E-0008  0.79572E-0009
  0.14500E+0005 -0.29169E+0004  0.14193E-0007  0.13966E-0007  0.21442E-0008
  0.14500E+0005 -0.30000E+0004  0.18707E-0007  0.18339E-0007  0.52334E-0009
  0.14543E+0005 -0.30000E+0004  0.24132E-0007  0.23835E-0007  0.18675E-0008
  0.14625E+0005 -0.30000E+0004  0.32321E-0007  0.31838E-0007  0.45118E-0008
  0.14707E+0005 -0.30000E+0004  0.37395E-0007  0.36482E-0007  0.68957E-0008
  0.14750E+0005 -0.30000E+0004  0.38746E-0007  0.37578E-0007  0.79139E-0008
  0.14500E+0005 -0.29856E+0004  0.17902E-0007  0.17499E-0007  0.88442E-0009
  0.14543E+0005 -0.29857E+0004  0.23313E-0007  0.22942E-0007  0.22273E-0008
  0.14625E+0005 -0.29858E+0004  0.31547E-0007  0.30934E-0007  0.48406E-0008
  0.14707E+0005 -0.29858E+0004  0.36751E-0007  0.35662E-0007  0.71836E-0008
  0.14750E+0005 -0.29859E+0004  0.38199E-0007  0.36831E-0007  0.81814E-0008
  0.14500E+0005 -0.29584E+0004  0.16409E-0007  0.16004E-0007  0.14784E-0008
  0.14543E+0005 -0.29586E+0004  0.21795E-0007  0.21345E-0007  0.28249E-0008
  0.14625E+0005 -0.29588E+0004  0.30104E-0007  0.29301E-0007  0.53932E-0008
  0.14707E+0005 -0.29590E+0004  0.35538E-0007  0.34164E-0007  0.76703E-0008
  0.14750E+0005 -0.29591E+0004  0.37160E-0007  0.35459E-0007  0.86358E-0008
  0.14500E+0005 -0.29312E+0004  0.14951E-0007  0.14638E-0007  0.19482E-0008
  0.14543E+0005 -0.29314E+0004  0.20313E-0007  0.19870E-0007  0.33099E-0008
  0.14625E+0005 -0.29318E+0004  0.28688E-0007  0.27768E-0007  0.58534E-0008
  0.14707E+0005 -0.29322E+0004  0.34335E-0007  0.32738E-0007  0.80814E-0008
  0.14750E+0005 -0.29324E+0004  0.36120E-0007  0.34144E-0007  0.90231E-0008
  0.14500E+0005 -0.29169E+0004  0.14193E-0007  0.13966E-0007  0.21442E-0008
  0.14543E+0005 -0.29171E+0004  0.19543E-0007  0.19139E-0007  0.35197E-0008
  0.14625E+0005 -0.29176E+0004  0.27951E-0007  0.26998E-0007  0.60590E-0008
  0.14707E+0005 -0.29180E+0004  0.33704E-0007  0.32016E-0007  0.82686E-0008
  0.14750E+0005 -0.29183E+0004  0.35572E-0007  0.33474E-0007  0.92014E-0008
  0.14750E+0005 -0.30000E+0004  0.38746E-0007  0.37578E-0007  0.79139E-0008
  0.14793E+0005 -0.30000E+0004  0.39197E-0007  0.37793E-0007  0.87126E-0008
  0.14875E+0005 -0.30000E+0004  0.37720E-0007  0.35978E-0007  0.95392E-0008
  0.14957E+0005 -0.30000E+0004  0.33595E-0007  0.31729E-0007  0.94372E-0008
  0.15000E+0005 -0.30000E+0004  0.30561E-0007  0.28723E-0007  0.90362E-0008
  0.14750E+0005 -0.29859E+0004  0.38199E-0007  0.36831E-0007  0.81814E-0008
  0.14793E+0005 -0.29859E+0004  0.38761E-0007  0.37135E-0007  0.89608E-0008
  0.14875E+0005 -0.29860E+0004  0.37513E-0007  0.35514E-0007  0.97552E-0008
  0.14957E+0005 -0.29862E+0004  0.33617E-0007  0.31475E-0007  0.96211E-0008
  0.15000E+0005 -0.29862E+0004  0.30694E-0007  0.28575E-0007  0.92031E-0008
  0.14750E+0005 -0.29591E+0004  0.37160E-0007  0.35459E-0007  0.86358E-0008
  0.14793E+0005 -0.29593E+0004  0.37923E-0007  0.35919E-0007  0.93853E-0008
  0.14875E+0005 -0.29596E+0004  0.37100E-0007  0.34646E-0007  0.10134E-0007
  0.14957E+0005 -0.29599E+0004  0.33633E-0007  0.30984E-0007  0.99571E-0008
  0.15000E+0005 -0.29601E+0004  0.30920E-0007  0.28281E-0007  0.95150E-0008
  0.14750E+0005 -0.29324E+0004  0.36120E-0007  0.34144E-0007  0.90231E-0008
  0.14793E+0005 -0.29326E+0004  0.37075E-0007  0.34745E-0007  0.97526E-0008
  0.14875E+0005 -0.29332E+0004  0.36661E-0007  0.33793E-0007  0.10475E-0007
  0.14957E+0005 -0.29337E+0004  0.33617E-0007  0.30486E-0007  0.10278E-0007
  0.15000E+0005 -0.29339E+0004  0.31114E-0007  0.27969E-0007  0.98230E-0008
  0.14750E+0005 -0.29183E+0004  0.35572E-0007  0.33474E-0007  0.92014E-0008
  0.14793E+0005 -0.29186E+0004  0.36624E-0007  0.34143E-0007  0.99244E-0008
  0.14875E+0005 -0.29192E+0004  0.36421E-0007  0.33349E-0007  0.10640E-0007
  0.14957E+0005 -0.29198E+0004  0.33597E-0007  0.30220E-0007  0.10441E-0007
  0.15000E+0005 -0.29201E+0004  0.31205E-0007  0.27799E-0007  0.99845E-0008
  0.15000E+0005 -0.30000E+0004  0.30561E-0007  0.28723E-0007  0.90362E-0008
  0.15043E+0005 -0.30000E+0004  0.27071E-0007  0.25318E-0007  0.84274E-0008
  0.15125E+0005 -0.30000E+0004  0.19593E-0007  0.18133E-0007  0.68186E-0008
  0.15207E+0005 -0.30000E+0004  0.11601E-0007  0.10543E-0007  0.48196E-0008
  0.15250E+0005 -0.30000E+0004  0.74081E-0008  0.65812E-0008  0.36917E-0008
  0.15000E+0005 -0.29862E+0004  0.30694E-0007  0.28575E-0007  0.92031E-0008
  0.15043E+0005 -0.29863E+0004  0.27304E-0007  0.25275E-0007  0.85726E-0008
  0.15125E+0005 -0.29864E+0004  0.19977E-0007  0.18265E-0007  0.69200E-0008
  0.15207E+0005 -0.29865E+0004  0.12081E-0007  0.10815E-0007  0.48707E-0008
  0.15250E+0005 -0.29866E+0004  0.79162E-0008  0.69091E-0008  0.37169E-0008
  0.15000E+0005 -0.29601E+0004  0.30920E-0007  0.28281E-0007  0.95150E-0008
  0.15043E+0005 -0.29603E+0004  0.27721E-0007  0.25172E-0007  0.88550E-0008
  0.15125E+0005 -0.29606E+0004  0.20687E-0007  0.18485E-0007  0.71359E-0008
  0.15207E+0005 -0.29609E+0004  0.12981E-0007  0.11297E-0007  0.50049E-0008
  0.15250E+0005 -0.29611E+0004  0.88738E-0008  0.74981E-0008  0.38054E-0008
  0.15000E+0005 -0.29339E+0004  0.31114E-0007  0.27969E-0007  0.98230E-0008
  0.15043E+0005 -0.29342E+0004  0.28108E-0007  0.25042E-0007  0.91465E-0008
  0.15125E+0005 -0.29348E+0004  0.21374E-0007  0.18668E-0007  0.73819E-0008
  0.15207E+0005 -0.29354E+0004  0.13868E-0007  0.11736E-0007  0.51865E-0008
  0.15250E+0005 -0.29357E+0004  0.98241E-0008  0.80446E-0008  0.39470E-0008
  0.15000E+0005 -0.29201E+0004  0.31205E-0007  0.27799E-0007  0.99845E-0008
  0.15043E+0005 -0.29205E+0004  0.28301E-0007  0.24964E-0007  0.93039E-0008
  0.15125E+0005 -0.29212E+0004  0.21728E-0007  0.18751E-0007  0.75236E-0008
  0.15207E+0005 -0.29219E+0004  0.14331E-0007  0.11952E-0007  0.53006E-0008
  0.15250E+0005 -0.29222E+0004  0.10323E-0007  0.83164E-0008  0.40425E-0008
  0.15250E+0005 -0.30000E+0004  0.74081E-0008  0.65812E-0008  0.36917E-0008
  0.15293E+0005 -0.30000E+0004  0.33402E-0008  0.27421E-0008  0.25562E-0008
  0.15375E+0005 -0.30000E+0004 -0.37680E-0008 -0.39593E-0008  0.48275E-0009
  0.15457E+0005 -0.30000E+0004 -0.97840E-0008 -0.96381E-0008 -0.13587E-0008
  0.15500E+0005 -0.30000E+0004 -0.12433E-0007 -0.12144E-0007 -0.21980E-0008
  0.15250E+0005 -0.29866E+0004  0.79162E-0008  0.69091E-0008  0.37169E-0008
  0.15293E+0005 -0.29866E+0004  0.38629E-0008  0.31173E-0008  0.25539E-0008
  0.15375E+0005 -0.29867E+0004 -0.32526E-0008 -0.35286E-0008  0.43539E-0009
  0.15457E+0005 -0.29868E+0004 -0.93118E-0008 -0.91907E-0008 -0.14405E-0008
  0.15500E+0005 -0.29869E+0004 -0.11994E-0007 -0.11702E-0007 -0.22921E-0008
  0.15250E+0005 -0.29611E+0004  0.88738E-0008  0.74981E-0008  0.38054E-0008
  0.15293E+0005 -0.29613E+0004  0.48518E-0008  0.37946E-0008  0.25952E-0008
  0.15375E+0005 -0.29616E+0004 -0.22711E-0008 -0.27433E-0008  0.39367E-0009
  0.15457E+0005 -0.29618E+0004 -0.84080E-0008 -0.83688E-0008 -0.15501E-0008
  0.15500E+0005 -0.29620E+0004 -0.11152E-0007 -0.10887E-0007 -0.24286E-0008
  0.15250E+0005 -0.29357E+0004  0.98241E-0008  0.80446E-0008  0.39470E-0008
  0.15293E+0005 -0.29359E+0004  0.58386E-0008  0.44293E-0008  0.26948E-0008
  0.15375E+0005 -0.29364E+0004 -0.12838E-0008 -0.19977E-0008  0.41333E-0009
  0.15457E+0005 -0.29369E+0004 -0.74933E-0008 -0.75809E-0008 -0.16015E-0008
  0.15500E+0005 -0.29371E+0004 -0.10298E-0007 -0.10102E-0007 -0.25106E-0008
  0.15250E+0005 -0.29222E+0004  0.10323E-0007  0.83164E-0008  0.40425E-0008
  0.15293E+0005 -0.29225E+0004  0.63583E-0008  0.47475E-0008  0.27700E-0008
  0.15375E+0005 -0.29231E+0004 -0.76071E-0009 -0.16199E-0008  0.44774E-0009
  0.15457E+0005 -0.29237E+0004 -0.70064E-0008 -0.71787E-0008 -0.16056E-0008
  0.15500E+0005 -0.29240E+0004 -0.98420E-0008 -0.96998E-0008 -0.25323E-0008
  0.15500E+0005 -0.30000E+0004 -0.12433E-0007 -0.12144E-0007 -0.21980E-0008
  0.15543E+0005 -0.30000E+0004 -0.14696E-0007 -0.14293E-0007 -0.29321E-0008
  0.15625E+0005 -0.30000E+0004 -0.17905E-0007 -0.17353E-0007 -0.40161E-0008
  0.15707E+0005 -0.30000E+0004 -0.19740E-0007 -0.19125E-0007 -0.46898E-0008
  0.15750E+0005 -0.30000E+0004 -0.20192E-0007 -0.19575E-0007 -0.48856E-0008
  0.15500E+0005 -0.29869E+0004 -0.11994E-0007 -0.11702E-0007 -0.22921E-0008
  0.15543E+0005 -0.29869E+0004 -0.14295E-0007 -0.13863E-0007 -0.30351E-0008
  0.15625E+0005 -0.29870E+0004 -0.17584E-0007 -0.16966E-0007 -0.41246E-0008
  0.15707E+0005 -0.29870E+0004 -0.19504E-0007 -0.18799E-0007 -0.47907E-0008
  0.15750E+0005 -0.29871E+0004 -0.20000E-0007 -0.19285E-0007 -0.49788E-0008
  0.15500E+0005 -0.29620E+0004 -0.11152E-0007 -0.10887E-0007 -0.24286E-0008
  0.15543E+0005 -0.29621E+0004 -0.13524E-0007 -0.13069E-0007 -0.31917E-0008
  0.15625E+0005 -0.29623E+0004 -0.16966E-0007 -0.16246E-0007 -0.42999E-0008
  0.15707E+0005 -0.29625E+0004 -0.19047E-0007 -0.18190E-0007 -0.49614E-0008
  0.15750E+0005 -0.29626E+0004 -0.19628E-0007 -0.18743E-0007 -0.51393E-0008
  0.15500E+0005 -0.29371E+0004 -0.10298E-0007 -0.10102E-0007 -0.25106E-0008
  0.15543E+0005 -0.29373E+0004 -0.12740E-0007 -0.12301E-0007 -0.32984E-0008
  0.15625E+0005 -0.29376E+0004 -0.16334E-0007 -0.15546E-0007 -0.44362E-0008
  0.15707E+0005 -0.29379E+0004 -0.18579E-0007 -0.17592E-0007 -0.51049E-0008
  0.15750E+0005 -0.29381E+0004 -0.19245E-0007 -0.18208E-0007 -0.52785E-0008
  0.15500E+0005 -0.29240E+0004 -0.98420E-0008 -0.96998E-0008 -0.25323E-0008
  0.15543E+0005 -0.29242E+0004 -0.12321E-0007 -0.11906E-0007 -0.33349E-0008
  0.15625E+0005 -0.29246E+0004 -0.15995E-0007 -0.15184E-0007 -0.44924E-0008
  0.15707E+0005 -0.29250E+0004 -0.18327E-0007 -0.17281E-0007 -0.51695E-0008
  0.15750E+0005 -0.29252E+0004 -0.19039E-0007 -0.17929E-0007 -0.53436E-0008
  0.15750E+0005 -0.30000E+0004 -0.20192E-0007 -0.19575E-0007 -0.48856E-0008
  0.15793E+0005 -0.30000E+0004 -0.20319E-0007 -0.19717E-0007 -0.49781E-0008
  0.15875E+0005 -0.30000E+0004 -0.19769E-0007 -0.19236E-0007 -0.48973E-0008
  0.15957E+0005 -0.30000E+0004 -0.18360E-0007 -0.17934E-0007 -0.45324E-0008
  0.16000E+0005 -0.30000E+0004 -0.17343E-0007 -0.16982E-0007 -0.42483E-0008
  0.15750E+0005 -0.29871E+0004 -0.20000E-0007 -0.19285E-0007 -0.49788E-0008
  0.15793E+0005 -0.29871E+0004 -0.20170E-0007 -0.19467E-0007 -0.50607E-0008
  0.15875E+0005 -0.29872E+0004 -0.19695E-0007 -0.19061E-0007 -0.49568E-0008
  0.15957E+0005 -0.29872E+0004 -0.18351E-0007 -0.17832E-0007 -0.45659E-0008
  0.16000E+0005 -0.29873E+0004 -0.17363E-0007 -0.16917E-0007 -0.42684E-0008
  0.15750E+0005 -0.29626E+0004 -0.19628E-0007 -0.18743E-0007 -0.51393E-0008
  0.15793E+0005 -0.29627E+0004 -0.19880E-0007 -0.18996E-0007 -0.52063E-0008
  0.15875E+0005 -0.29629E+0004 -0.19549E-0007 -0.18728E-0007 -0.50658E-0008
  0.15957E+0005 -0.29630E+0004 -0.18328E-0007 -0.17635E-0007 -0.46320E-0008
  0.16000E+0005 -0.29631E+0004 -0.17397E-0007 -0.16787E-0007 -0.43114E-0008
  0.15750E+0005 -0.29381E+0004 -0.19245E-0007 -0.18208E-0007 -0.52785E-0008
  0.15793E+0005 -0.29383E+0004 -0.19580E-0007 -0.18528E-0007 -0.53368E-0008
  0.15875E+0005 -0.29386E+0004 -0.19394E-0007 -0.18393E-0007 -0.51698E-0008
  0.15957E+0005 -0.29389E+0004 -0.18300E-0007 -0.17431E-0007 -0.47013E-0008
  0.16000E+0005 -0.29390E+0004 -0.17427E-0007 -0.16649E-0007 -0.43610E-0008
  0.15750E+0005 -0.29252E+0004 -0.19039E-0007 -0.17929E-0007 -0.53436E-0008
  0.15793E+0005 -0.29254E+0004 -0.19418E-0007 -0.18283E-0007 -0.53994E-0008
  0.15875E+0005 -0.29257E+0004 -0.19310E-0007 -0.18216E-0007 -0.52225E-0008
  0.15957E+0005 -0.29261E+0004 -0.18284E-0007 -0.17321E-0007 -0.47390E-0008
  0.16000E+0005 -0.29263E+0004 -0.17441E-0007 -0.16574E-0007 -0.43896E-0008
  0.16000E+0005 -0.30000E+0004 -0.17343E-0007 -0.16982E-0007 -0.42483E-0008
  0.16043E+0005 -0.30000E+0004 -0.16176E-0007 -0.15884E-0007 -0.39144E-0008
  0.16125E+0005 -0.30000E+0004 -0.13658E-0007 -0.13498E-0007 -0.31793E-0008
  0.16207E+0005 -0.30000E+0004 -0.10890E-0007 -0.10857E-0007 -0.23631E-0008
  0.16250E+0005 -0.30000E+0004 -0.93839E-0008 -0.94129E-0008 -0.19190E-0008
  0.16000E+0005 -0.29873E+0004 -0.17363E-0007 -0.16917E-0007 -0.42684E-0008
  0.16043E+0005 -0.29873E+0004 -0.16222E-0007 -0.15854E-0007 -0.39209E-0008
  0.16125E+0005 -0.29874E+0004 -0.13744E-0007 -0.13527E-0007 -0.31628E-0008
  0.16207E+0005 -0.29875E+0004 -0.11006E-0007 -0.10934E-0007 -0.23273E-0008
  0.16250E+0005 -0.29876E+0004 -0.95121E-0008 -0.95108E-0008 -0.18750E-0008
  0.16000E+0005 -0.29631E+0004 -0.17397E-0007 -0.16787E-0007 -0.43114E-0008
  0.16043E+0005 -0.29633E+0004 -0.16307E-0007 -0.15789E-0007 -0.39407E-0008
  0.16125E+0005 -0.29636E+0004 -0.13907E-0007 -0.13571E-0007 -0.31419E-0008
  0.16207E+0005 -0.29638E+0004 -0.11226E-0007 -0.11069E-0007 -0.22717E-0008
  0.16250E+0005 -0.29640E+0004 -0.97542E-0008 -0.96860E-0008 -0.18043E-0008
  0.16000E+0005 -0.29390E+0004 -0.17427E-0007 -0.16649E-0007 -0.43610E-0008
  0.16043E+0005 -0.29393E+0004 -0.16388E-0007 -0.15714E-0007 -0.39702E-0008
  0.16125E+0005 -0.29397E+0004 -0.14068E-0007 -0.13603E-0007 -0.31346E-0008
  0.16207E+0005 -0.29401E+0004 -0.11444E-0007 -0.11191E-0007 -0.22320E-0008
  0.16250E+0005 -0.29404E+0004 -0.99951E-0008 -0.98477E-0008 -0.17499E-0008
  0.16000E+0005 -0.29263E+0004 -0.17441E-0007 -0.16574E-0007 -0.43896E-0008
  0.16043E+0005 -0.29266E+0004 -0.16430E-0007 -0.15670E-0007 -0.39894E-0008
  0.16125E+0005 -0.29271E+0004 -0.14152E-0007 -0.13615E-0007 -0.31362E-0008
  0.16207E+0005 -0.29276E+0004 -0.11559E-0007 -0.11250E-0007 -0.22173E-0008
  0.16250E+0005 -0.29279E+0004 -0.10122E-0007 -0.99276E-0008 -0.17278E-0008
  0.16250E+0005 -0.30000E+0004 -0.93839E-0008 -0.94129E-0008 -0.19190E-0008
  0.16293E+0005 -0.30000E+0004 -0.78739E-0008 -0.79597E-0008 -0.14743E-0008
  0.16375E+0005 -0.30000E+0004 -0.50659E-0008 -0.52469E-0008 -0.65116E-0009
  0.16457E+0005 -0.30000E+0004 -0.24196E-0008 -0.26799E-0008  0.11975E-0009
  0.16500E+0005 -0.30000E+0004 -0.11200E-0008 -0.14173E-0008  0.49692E-0009
  0.16250E+0005 -0.29876E+0004 -0.95121E-0008 -0.95108E-0008 -0.18750E-0008
  0.16293E+0005 -0.29876E+0004 -0.80112E-0008 -0.80760E-0008 -0.14235E-0008
  0.16375E+0005 -0.29877E+0004 -0.52144E-0008 -0.53899E-0008 -0.59164E-0009
  0.16457E+0005 -0.29878E+0004 -0.25722E-0008 -0.28396E-0008  0.18263E-0009
  0.16500E+0005 -0.29879E+0004 -0.12725E-0008 -0.15818E-0008  0.55940E-0009
  0.16250E+0005 -0.29640E+0004 -0.97542E-0008 -0.96860E-0008 -0.18043E-0008
  0.16293E+0005 -0.29641E+0004 -0.82705E-0008 -0.82859E-0008 -0.13400E-0008
  0.16375E+0005 -0.29644E+0004 -0.54947E-0008 -0.56506E-0008 -0.49112E-0009
  0.16457E+0005 -0.29648E+0004 -0.28602E-0008 -0.31325E-0008  0.29068E-0009
  0.16500E+0005 -0.29649E+0004 -0.15599E-0008 -0.18845E-0008  0.66761E-0009
  0.16250E+0005 -0.29404E+0004 -0.99951E-0008 -0.98477E-0008 -0.17499E-0008
  0.16293E+0005 -0.29406E+0004 -0.85289E-0008 -0.84821E-0008 -0.12731E-0008
  0.16375E+0005 -0.29412E+0004 -0.57739E-0008 -0.58979E-0008 -0.40662E-0009
  0.16457E+0005 -0.29417E+0004 -0.31467E-0008 -0.34128E-0008  0.38409E-0009
  0.16500E+0005 -0.29420E+0004 -0.18455E-0008 -0.21752E-0008  0.76222E-0009
  0.16250E+0005 -0.29279E+0004 -0.10122E-0007 -0.99276E-0008 -0.17278E-0008
  0.16293E+0005 -0.29283E+0004 -0.86649E-0008 -0.85803E-0008 -0.12444E-0008
  0.16375E+0005 -0.29289E+0004 -0.59209E-0008 -0.60231E-0008 -0.36850E-0009
  0.16457E+0005 -0.29295E+0004 -0.32972E-0008 -0.35557E-0008  0.42747E-0009
  0.16500E+0005 -0.29299E+0004 -0.19955E-0008 -0.23239E-0008  0.80663E-0009
  0.16500E+0005 -0.30000E+0004 -0.11200E-0008 -0.14173E-0008  0.49692E-0009
  0.16543E+0005 -0.30000E+0004  0.98800E-0010 -0.23239E-0009  0.85016E-0009
  0.16625E+0005 -0.30000E+0004  0.21539E-0008  0.17630E-0008  0.14460E-0008
  0.16707E+0005 -0.30000E+0004  0.38349E-0008  0.33884E-0008  0.19349E-0008
  0.16750E+0005 -0.30000E+0004  0.45595E-0008  0.40846E-0008  0.21462E-0008
  0.16500E+0005 -0.29879E+0004 -0.12725E-0008 -0.15818E-0008  0.55940E-0009
  0.16543E+0005 -0.29880E+0004 -0.52058E-0010 -0.39950E-0009  0.91101E-0009
  0.16625E+0005 -0.29881E+0004  0.20099E-0008  0.15978E-0008  0.15002E-0008
  0.16707E+0005 -0.29882E+0004  0.37023E-0008  0.32328E-0008  0.19791E-0008
  0.16750E+0005 -0.29882E+0004  0.44345E-0008  0.39370E-0008  0.21842E-0008
  0.16500E+0005 -0.29649E+0004 -0.15599E-0008 -0.18845E-0008  0.66761E-0009
  0.16543E+0005 -0.29651E+0004 -0.33608E-0009 -0.70742E-0009  0.10169E-0008
  0.16625E+0005 -0.29654E+0004  0.17393E-0008  0.12923E-0008  0.15956E-0008
  0.16707E+0005 -0.29658E+0004  0.34534E-0008  0.29442E-0008  0.20575E-0008
  0.16750E+0005 -0.29659E+0004  0.42001E-0008  0.36624E-0008  0.22517E-0008
  0.16500E+0005 -0.29420E+0004 -0.18455E-0008 -0.21752E-0008  0.76222E-0009
  0.16543E+0005 -0.29423E+0004 -0.61792E-0009 -0.10039E-0008  0.11104E-0008
  0.16625E+0005 -0.29428E+0004  0.14715E-0008  0.99666E-0009  0.16811E-0008
  0.16707E+0005 -0.29434E+0004  0.32076E-0008  0.26636E-0008  0.21286E-0008
  0.16750E+0005 -0.29436E+0004  0.39687E-0008  0.33948E-0008  0.23133E-0008
  0.16500E+0005 -0.29299E+0004 -0.19955E-0008 -0.23239E-0008  0.80663E-0009
  0.16543E+0005 -0.29302E+0004 -0.76582E-0009 -0.11558E-0008  0.11546E-0008
  0.16625E+0005 -0.29309E+0004  0.13312E-0008  0.84465E-0009  0.17221E-0008
  0.16707E+0005 -0.29315E+0004  0.30791E-0008  0.25188E-0008  0.21631E-0008
  0.16750E+0005 -0.29319E+0004  0.38478E-0008  0.32565E-0008  0.23433E-0008
  0.16750E+0005 -0.30000E+0004  0.45595E-0008  0.40846E-0008  0.21462E-0008
  0.16793E+0005 -0.30000E+0004  0.51690E-0008  0.46670E-0008  0.23238E-0008
  0.16875E+0005 -0.30000E+0004  0.60055E-0008  0.54564E-0008  0.25643E-0008
  0.16957E+0005 -0.30000E+0004  0.64356E-0008  0.58498E-0008  0.26757E-0008
  0.17000E+0005 -0.30000E+0004  0.65077E-0008  0.59090E-0008  0.26822E-0008
  0.16750E+0005 -0.29882E+0004  0.44345E-0008  0.39370E-0008  0.21842E-0008
  0.16793E+0005 -0.29883E+0004  0.50525E-0008  0.45287E-0008  0.23551E-0008
  0.16875E+0005 -0.29884E+0004  0.59078E-0008  0.53398E-0008  0.25826E-0008
  0.16957E+0005 -0.29885E+0004  0.63592E-0008  0.57585E-0008  0.26815E-0008
  0.17000E+0005 -0.29886E+0004  0.64433E-0008  0.58319E-0008  0.26822E-0008
  0.16750E+0005 -0.29659E+0004  0.42001E-0008  0.36624E-0008  0.22517E-0008
  0.16793E+0005 -0.29661E+0004  0.48342E-0008  0.42712E-0008  0.24110E-0008
  0.16875E+0005 -0.29664E+0004  0.57247E-0008  0.51217E-0008  0.26154E-0008
  0.16957E+0005 -0.29667E+0004  0.62158E-0008  0.55866E-0008  0.26923E-0008
  0.17000E+0005 -0.29669E+0004  0.63222E-0008  0.56859E-0008  0.26825E-0008
  0.16750E+0005 -0.29436E+0004  0.39687E-0008  0.33948E-0008  0.23133E-0008
  0.16793E+0005 -0.29439E+0004  0.46190E-0008  0.40196E-0008  0.24622E-0008
  0.16875E+0005 -0.29444E+0004  0.55442E-0008  0.49074E-0008  0.26460E-0008
  0.16957E+0005 -0.29449E+0004  0.60744E-0008  0.54163E-0008  0.27027E-0008
  0.17000E+0005 -0.29452E+0004  0.62025E-0008  0.55405E-0008  0.26831E-0008
  0.16750E+0005 -0.29319E+0004  0.38478E-0008  0.32565E-0008  0.23433E-0008
  0.16793E+0005 -0.29322E+0004  0.45066E-0008  0.38892E-0008  0.24873E-0008
  0.16875E+0005 -0.29328E+0004  0.54501E-0008  0.47959E-0008  0.26611E-0008
  0.16957E+0005 -0.29334E+0004  0.60006E-0008  0.53272E-0008  0.27079E-0008
  0.17000E+0005 -0.29337E+0004  0.61400E-0008  0.54640E-0008  0.26836E-0008
  0.17000E+0005 -0.30000E+0004  0.65077E-0008  0.59090E-0008  0.26822E-0008
  0.17043E+0005 -0.30000E+0004  0.64811E-0008  0.58754E-0008  0.26534E-0008
  0.17125E+0005 -0.30000E+0004  0.61873E-0008  0.55874E-0008  0.25062E-0008
  0.17207E+0005 -0.30000E+0004  0.56285E-0008  0.50635E-0008  0.22496E-0008
  0.17250E+0005 -0.30000E+0004  0.52509E-0008  0.47169E-0008  0.20766E-0008
  0.17000E+0005 -0.29886E+0004  0.64433E-0008  0.58319E-0008  0.26822E-0008
  0.17043E+0005 -0.29886E+0004  0.64289E-0008  0.58126E-0008  0.26481E-0008
  0.17125E+0005 -0.29887E+0004  0.61582E-0008  0.55513E-0008  0.24930E-0008
  0.17207E+0005 -0.29888E+0004  0.56215E-0008  0.50524E-0008  0.22314E-0008
  0.17250E+0005 -0.29888E+0004  0.52548E-0008  0.47175E-0008  0.20571E-0008
  0.17000E+0005 -0.29669E+0004  0.63222E-0008  0.56859E-0008  0.26825E-0008
  0.17043E+0005 -0.29670E+0004  0.63304E-0008  0.56930E-0008  0.26389E-0008
  0.17125E+0005 -0.29672E+0004  0.61028E-0008  0.54812E-0008  0.24695E-0008
  0.17207E+0005 -0.29675E+0004  0.56072E-0008  0.50284E-0008  0.21989E-0008
  0.17250E+0005 -0.29676E+0004  0.52605E-0008  0.47155E-0008  0.20221E-0008
  0.17000E+0005 -0.29452E+0004  0.62025E-0008  0.55405E-0008  0.26831E-0008
  0.17043E+0005 -0.29454E+0004  0.62328E-0008  0.55729E-0008  0.26307E-0008
  0.17125E+0005 -0.29458E+0004  0.60472E-0008  0.54087E-0008  0.24481E-0008
  0.17207E+0005 -0.29462E+0004  0.55917E-0008  0.50008E-0008  0.21690E-0008
  0.17250E+0005 -0.29465E+0004  0.52646E-0008  0.47095E-0008  0.19898E-0008
  0.17000E+0005 -0.29337E+0004  0.61400E-0008  0.54640E-0008  0.26836E-0008
  0.17043E+0005 -0.29340E+0004  0.61818E-0008  0.55094E-0008  0.26268E-0008
  0.17125E+0005 -0.29345E+0004  0.60178E-0008  0.53697E-0008  0.24376E-0008
  0.17207E+0005 -0.29350E+0004  0.55831E-0008  0.49849E-0008  0.21544E-0008
  0.17250E+0005 -0.29353E+0004  0.52662E-0008  0.47048E-0008  0.19740E-0008
  0.17250E+0005 -0.30000E+0004  0.52509E-0008  0.47169E-0008  0.20766E-0008
  0.17293E+0005 -0.30000E+0004  0.48303E-0008  0.43355E-0008  0.18824E-0008
  0.17375E+0005 -0.30000E+0004  0.39539E-0008  0.35552E-0008  0.14704E-0008
  0.17457E+0005 -0.30000E+0004  0.30338E-0008  0.27541E-0008  0.10260E-0008
  0.17500E+0005 -0.30000E+0004  0.25529E-0008  0.23422E-0008  0.78911E-0009
  0.17250E+0005 -0.29888E+0004  0.52548E-0008  0.47175E-0008  0.20571E-0008
  0.17293E+0005 -0.29889E+0004  0.48441E-0008  0.43470E-0008  0.18622E-0008
  0.17375E+0005 -0.29889E+0004  0.39838E-0008  0.35836E-0008  0.14507E-0008
  0.17457E+0005 -0.29890E+0004  0.30755E-0008  0.27945E-0008  0.10087E-0008
  0.17500E+0005 -0.29890E+0004  0.25989E-0008  0.23869E-0008  0.77355E-0009
  0.17250E+0005 -0.29676E+0004  0.52605E-0008  0.47155E-0008  0.20221E-0008
  0.17293E+0005 -0.29678E+0004  0.48684E-0008  0.43652E-0008  0.18259E-0008
  0.17375E+0005 -0.29680E+0004  0.40382E-0008  0.36336E-0008  0.14154E-0008
  0.17457E+0005 -0.29682E+0004  0.31521E-0008  0.28672E-0008  0.97776E-0009
  0.17500E+0005 -0.29683E+0004  0.26839E-0008  0.24679E-0008  0.74582E-0009
  0.17250E+0005 -0.29465E+0004  0.52646E-0008  0.47095E-0008  0.19898E-0008
  0.17293E+0005 -0.29466E+0004  0.48906E-0008  0.43789E-0008  0.17924E-0008
  0.17375E+0005 -0.29470E+0004  0.40900E-0008  0.36787E-0008  0.13829E-0008
  0.17457E+0005 -0.29473E+0004  0.32260E-0008  0.29352E-0008  0.94938E-0009
  0.17500E+0005 -0.29475E+0004  0.27661E-0008  0.25443E-0008  0.72050E-0009
  0.17250E+0005 -0.29353E+0004  0.52662E-0008  0.47048E-0008  0.19740E-0008
  0.17293E+0005 -0.29355E+0004  0.49017E-0008  0.43844E-0008  0.17760E-0008
  0.17375E+0005 -0.29359E+0004  0.41164E-0008  0.37007E-0008  0.13669E-0008
  0.17457E+0005 -0.29363E+0004  0.32640E-0008  0.29691E-0008  0.93551E-0009
  0.17500E+0005 -0.29366E+0004  0.28085E-0008  0.25827E-0008  0.70813E-0009
  0.17500E+0005 -0.30000E+0004  0.25529E-0008  0.23422E-0008  0.78911E-0009
  0.17543E+0005 -0.30000E+0004  0.20854E-0008  0.19462E-0008  0.55607E-0009
  0.17625E+0005 -0.30000E+0004  0.12610E-0008  0.12580E-0008  0.13941E-0009
  0.17707E+0005 -0.30000E+0004  0.54543E-0009  0.67081E-0009 -0.22533E-0009
  0.17750E+0005 -0.30000E+0004  0.21954E-0009  0.40615E-0009 -0.39068E-0009
  0.17500E+0005 -0.29890E+0004  0.25989E-0008  0.23869E-0008  0.77355E-0009
  0.17543E+0005 -0.29891E+0004  0.21346E-0008  0.19938E-0008  0.54246E-0009
  0.17625E+0005 -0.29891E+0004  0.13127E-0008  0.13078E-0008  0.12963E-0009
  0.17707E+0005 -0.29892E+0004  0.59563E-0009  0.71884E-0009 -0.23151E-0009
  0.17750E+0005 -0.29892E+0004  0.26758E-0009  0.45204E-0009 -0.39525E-0009
  0.17500E+0005 -0.29683E+0004  0.26839E-0008  0.24679E-0008  0.74582E-0009
  0.17543E+0005 -0.29684E+0004  0.22256E-0008  0.20806E-0008  0.51826E-0009
  0.17625E+0005 -0.29685E+0004  0.14088E-0008  0.13993E-0008  0.11243E-0009
  0.17707E+0005 -0.29687E+0004  0.68936E-0009  0.80772E-0009 -0.24215E-0009
  0.17750E+0005 -0.29688E+0004  0.35754E-0009  0.53725E-0009 -0.40293E-0009
  0.17500E+0005 -0.29475E+0004  0.27661E-0008  0.25443E-0008  0.72050E-0009
  0.17543E+0005 -0.29477E+0004  0.23139E-0008  0.21631E-0008  0.49627E-0009
  0.17625E+0005 -0.29479E+0004  0.15025E-0008  0.14871E-0008  0.97066E-0010
  0.17707E+0005 -0.29482E+0004  0.78130E-0009  0.89380E-0009 -0.25137E-0009
  0.17750E+0005 -0.29483E+0004  0.44604E-0009  0.62011E-0009 -0.40933E-0009
  0.17500E+0005 -0.29366E+0004  0.28085E-0008  0.25827E-0008  0.70813E-0009
  0.17543E+0005 -0.29367E+0004  0.23596E-0008  0.22049E-0008  0.48563E-0009
  0.17625E+0005 -0.29370E+0004  0.15511E-0008  0.15319E-0008  0.89725E-0010
  0.17707E+0005 -0.29374E+0004  0.82911E-0009  0.93809E-0009 -0.25566E-0009
  0.17750E+0005 -0.29375E+0004  0.49215E-0009  0.66288E-0009 -0.41221E-0009
  0.17750E+0005 -0.30000E+0004  0.21954E-0009  0.40615E-0009 -0.39068E-0009
  0.17793E+0005 -0.30000E+0004 -0.68792E-0010  0.17294E-0009 -0.53514E-0009
  0.17875E+0005 -0.30000E+0004 -0.51107E-0009 -0.18454E-0009 -0.74821E-0009
  0.17957E+0005 -0.30000E+0004 -0.82283E-0009 -0.44044E-0009 -0.88152E-0009
  0.18000E+0005 -0.30000E+0004 -0.93915E-0009 -0.53940E-0009 -0.92118E-0009
  0.17750E+0005 -0.29892E+0004  0.26758E-0009  0.45204E-0009 -0.39525E-0009
  0.17793E+0005 -0.29892E+0004 -0.23621E-0010  0.21601E-0009 -0.53827E-0009
  0.17875E+0005 -0.29893E+0004 -0.47293E-0009 -0.14807E-0009 -0.74944E-0009
  0.17957E+0005 -0.29893E+0004 -0.79289E-0009 -0.41148E-0009 -0.88167E-0009
  0.18000E+0005 -0.29894E+0004 -0.91370E-0009 -0.51441E-0009 -0.92117E-0009
  0.17750E+0005 -0.29688E+0004  0.35754E-0009  0.53725E-0009 -0.40293E-0009
  0.17793E+0005 -0.29688E+0004  0.61142E-0010  0.29625E-0009 -0.54341E-0009
  0.17875E+0005 -0.29690E+0004 -0.40097E-0009 -0.79680E-0010 -0.75110E-0009
  0.17957E+0005 -0.29691E+0004 -0.73606E-0009 -0.35677E-0009 -0.88149E-0009
  0.18000E+0005 -0.29692E+0004 -0.86521E-0009 -0.46702E-0009 -0.92070E-0009
  0.17750E+0005 -0.29483E+0004  0.44604E-0009  0.62011E-0009 -0.40933E-0009
  0.17793E+0005 -0.29484E+0004  0.14477E-0009  0.37463E-0009 -0.54748E-0009
  0.17875E+0005 -0.29487E+0004 -0.32951E-0009 -0.12315E-0010 -0.75193E-0009
  0.17957E+0005 -0.29489E+0004 -0.67921E-0009 -0.30237E-0009 -0.88072E-0009
  0.18000E+0005 -0.29490E+0004 -0.81647E-0009 -0.41969E-0009 -0.91970E-0009
  0.17750E+0005 -0.29375E+0004  0.49215E-0009  0.66288E-0009 -0.41221E-0009
  0.17793E+0005 -0.29377E+0004  0.18843E-0009  0.41522E-0009 -0.54921E-0009
  0.17875E+0005 -0.29379E+0004 -0.29206E-0009  0.22783E-0010 -0.75208E-0009
  0.17957E+0005 -0.29382E+0004 -0.64928E-0009 -0.27384E-0009 -0.88013E-0009
  0.18000E+0005 -0.29384E+0004 -0.79073E-0009 -0.39481E-0009 -0.91899E-0009
  0.18000E+0005 -0.30000E+0004 -0.93915E-0009 -0.53940E-0009 -0.92118E-0009
  0.18043E+0005 -0.30000E+0004 -0.10256E-0008 -0.61647E-0009 -0.94152E-0009
  0.18125E+0005 -0.30000E+0004 -0.11182E-0008 -0.71208E-0009 -0.93280E-0009
  0.18207E+0005 -0.30000E+0004 -0.11351E-0008 -0.75526E-0009 -0.87378E-0009
  0.18250E+0005 -0.30000E+0004 -0.11205E-0008 -0.76204E-0009 -0.82737E-0009
  0.18000E+0005 -0.29894E+0004 -0.91370E-0009 -0.51441E-0009 -0.92117E-0009
  0.18043E+0005 -0.29894E+0004 -0.10046E-0008 -0.59548E-0009 -0.94143E-0009
  0.18125E+0005 -0.29894E+0004 -0.11052E-0008 -0.69803E-0009 -0.93304E-0009
  0.18207E+0005 -0.29895E+0004 -0.11290E-0008 -0.74720E-0009 -0.87468E-0009
  0.18250E+0005 -0.29895E+0004 -0.11175E-0008 -0.75662E-0009 -0.82867E-0009
  0.18000E+0005 -0.29692E+0004 -0.86521E-0009 -0.46702E-0009 -0.92070E-0009
  0.18043E+0005 -0.29693E+0004 -0.96442E-0009 -0.55544E-0009 -0.94091E-0009
  0.18125E+0005 -0.29694E+0004 -0.10799E-0008 -0.67093E-0009 -0.93324E-0009
  0.18207E+0005 -0.29695E+0004 -0.11167E-0008 -0.73127E-0009 -0.87617E-0009
  0.18250E+0005 -0.29696E+0004 -0.11111E-0008 -0.74576E-0009 -0.83090E-0009
  0.18000E+0005 -0.29490E+0004 -0.81647E-0009 -0.41969E-0009 -0.91970E-0009
  0.18043E+0005 -0.29491E+0004 -0.92379E-0009 -0.51517E-0009 -0.93998E-0009
  0.18125E+0005 -0.29494E+0004 -0.10539E-0008 -0.64323E-0009 -0.93316E-0009
  0.18207E+0005 -0.29496E+0004 -0.11037E-0008 -0.71457E-0009 -0.87746E-0009
  0.18250E+0005 -0.29497E+0004 -0.11040E-0008 -0.73407E-0009 -0.83299E-0009
  0.18000E+0005 -0.29384E+0004 -0.79073E-0009 -0.39481E-0009 -0.91899E-0009
  0.18043E+0005 -0.29385E+0004 -0.90225E-0009 -0.49386E-0009 -0.93935E-0009
  0.18125E+0005 -0.29388E+0004 -0.10400E-0008 -0.62839E-0009 -0.93303E-0009
  0.18207E+0005 -0.29391E+0004 -0.10965E-0008 -0.70545E-0009 -0.87811E-0009
  0.18250E+0005 -0.29392E+0004 -0.11000E-0008 -0.72759E-0009 -0.83403E-0009
  0.18250E+0005 -0.30000E+0004 -0.11205E-0008 -0.76204E-0009 -0.82737E-0009
  0.18293E+0005 -0.30000E+0004 -0.10932E-0008 -0.76006E-0009 -0.77319E-0009
  0.18375E+0005 -0.30000E+0004 -0.10156E-0008 -0.73831E-0009 -0.65610E-0009
  0.18457E+0005 -0.30000E+0004 -0.91599E-0009 -0.69977E-0009 -0.53031E-0009
  0.18500E+0005 -0.30000E+0004 -0.85841E-0009 -0.67475E-0009 -0.46386E-0009
  0.18250E+0005 -0.29895E+0004 -0.11175E-0008 -0.75662E-0009 -0.82867E-0009
  0.18293E+0005 -0.29895E+0004 -0.10929E-0008 -0.75701E-0009 -0.77483E-0009
  0.18375E+0005 -0.29896E+0004 -0.10194E-0008 -0.73879E-0009 -0.65832E-0009
  0.18457E+0005 -0.29897E+0004 -0.92246E-0009 -0.70266E-0009 -0.53285E-0009
  0.18500E+0005 -0.29897E+0004 -0.86584E-0009 -0.67855E-0009 -0.46650E-0009
  0.18250E+0005 -0.29696E+0004 -0.11111E-0008 -0.74576E-0009 -0.83090E-0009
  0.18293E+0005 -0.29697E+0004 -0.10918E-0008 -0.75058E-0009 -0.77778E-0009
  0.18375E+0005 -0.29699E+0004 -0.10260E-0008 -0.73907E-0009 -0.66242E-0009
  0.18457E+0005 -0.29700E+0004 -0.93432E-0009 -0.70760E-0009 -0.53769E-0009
  0.18500E+0005 -0.29701E+0004 -0.87956E-0009 -0.68530E-0009 -0.47149E-0009
  0.18250E+0005 -0.29497E+0004 -0.11040E-0008 -0.73407E-0009 -0.83299E-0009
  0.18293E+0005 -0.29499E+0004 -0.10898E-0008 -0.74333E-0009 -0.78063E-0009
  0.18375E+0005 -0.29501E+0004 -0.10320E-0008 -0.73859E-0009 -0.66651E-0009
  0.18457E+0005 -0.29504E+0004 -0.94568E-0009 -0.71190E-0009 -0.54256E-0009
  0.18500E+0005 -0.29506E+0004 -0.89286E-0009 -0.69144E-0009 -0.47654E-0009
  0.18250E+0005 -0.29392E+0004 -0.11000E-0008 -0.72759E-0009 -0.83403E-0009
  0.18293E+0005 -0.29394E+0004 -0.10886E-0008 -0.73918E-0009 -0.78211E-0009
  0.18375E+0005 -0.29397E+0004 -0.10349E-0008 -0.73802E-0009 -0.66868E-0009
  0.18457E+0005 -0.29401E+0004 -0.95151E-0009 -0.71392E-0009 -0.54517E-0009
  0.18500E+0005 -0.29402E+0004 -0.89971E-0009 -0.69445E-0009 -0.47922E-0009
  0.18500E+0005 -0.30000E+0004 -0.85841E-0009 -0.67475E-0009 -0.46386E-0009
  0.18543E+0005 -0.30000E+0004 -0.79906E-0009 -0.64743E-0009 -0.39883E-0009
  0.18625E+0005 -0.30000E+0004 -0.68512E-0009 -0.59071E-0009 -0.28280E-0009
  0.18707E+0005 -0.30000E+0004 -0.57316E-0009 -0.52935E-0009 -0.17957E-0009
  0.18750E+0005 -0.30000E+0004 -0.51598E-0009 -0.49560E-0009 -0.13113E-0009
  0.18500E+0005 -0.29897E+0004 -0.86584E-0009 -0.67855E-0009 -0.46650E-0009
  0.18543E+0005 -0.29897E+0004 -0.80711E-0009 -0.65187E-0009 -0.40147E-0009
  0.18625E+0005 -0.29898E+0004 -0.69371E-0009 -0.59591E-0009 -0.28522E-0009
  0.18707E+0005 -0.29898E+0004 -0.58162E-0009 -0.53478E-0009 -0.18154E-0009
  0.18750E+0005 -0.29899E+0004 -0.52418E-0009 -0.50107E-0009 -0.13278E-0009
  0.18500E+0005 -0.29701E+0004 -0.87956E-0009 -0.68530E-0009 -0.47149E-0009
  0.18543E+0005 -0.29702E+0004 -0.82211E-0009 -0.65990E-0009 -0.40648E-0009
  0.18625E+0005 -0.29704E+0004 -0.70985E-0009 -0.60547E-0009 -0.28986E-0009
  0.18707E+0005 -0.29706E+0004 -0.59762E-0009 -0.54492E-0009 -0.18543E-0009
  0.18750E+0005 -0.29707E+0004 -0.53973E-0009 -0.51123E-0009 -0.13611E-0009
  0.18500E+0005 -0.29506E+0004 -0.89286E-0009 -0.69144E-0009 -0.47654E-0009
  0.18543E+0005 -0.29507E+0004 -0.83678E-0009 -0.66741E-0009 -0.41161E-0009
  0.18625E+0005 -0.29510E+0004 -0.72581E-0009 -0.61467E-0009 -0.29464E-0009
  0.18707E+0005 -0.29513E+0004 -0.61358E-0009 -0.55482E-0009 -0.18949E-0009
  0.18750E+0005 -0.29515E+0004 -0.55530E-0009 -0.52121E-0009 -0.13966E-0009
  0.18500E+0005 -0.29402E+0004 -0.89971E-0009 -0.69445E-0009 -0.47922E-0009
  0.18543E+0005 -0.29404E+0004 -0.84440E-0009 -0.67120E-0009 -0.41433E-0009
  0.18625E+0005 -0.29408E+0004 -0.73417E-0009 -0.61940E-0009 -0.29720E-0009
  0.18707E+0005 -0.29412E+0004 -0.62198E-0009 -0.55995E-0009 -0.19169E-0009
  0.18750E+0005 -0.29414E+0004 -0.56351E-0009 -0.52644E-0009 -0.14156E-0009
  0.18750E+0005 -0.30000E+0004 -0.51598E-0009 -0.49560E-0009 -0.13113E-0009
  0.18793E+0005 -0.30000E+0004 -0.46046E-0009 -0.46121E-0009 -0.86943E-0010
  0.18875E+0005 -0.30000E+0004 -0.36035E-0009 -0.39442E-0009 -0.15076E-0010
  0.18957E+0005 -0.30000E+0004 -0.26759E-0009 -0.32654E-0009  0.41963E-0010
  0.19000E+0005 -0.30000E+0004 -0.22177E-0009 -0.29063E-0009  0.66451E-0010
  0.18750E+0005 -0.29899E+0004 -0.52418E-0009 -0.50107E-0009 -0.13278E-0009
  0.18793E+0005 -0.29899E+0004 -0.46831E-0009 -0.46656E-0009 -0.88305E-0010
  0.18875E+0005 -0.29900E+0004 -0.36737E-0009 -0.39949E-0009 -0.15774E-0010
  0.18957E+0005 -0.29900E+0004 -0.27371E-0009 -0.33123E-0009  0.41861E-0010
  0.19000E+0005 -0.29901E+0004 -0.22737E-0009 -0.29512E-0009  0.66727E-0010
  0.18750E+0005 -0.29707E+0004 -0.53973E-0009 -0.51123E-0009 -0.13611E-0009
  0.18793E+0005 -0.29708E+0004 -0.48321E-0009 -0.47660E-0009 -0.91015E-0010
  0.18875E+0005 -0.29709E+0004 -0.38079E-0009 -0.40906E-0009 -0.17330E-0010
  0.18957E+0005 -0.29711E+0004 -0.28540E-0009 -0.34012E-0009  0.41512E-0010
  0.19000E+0005 -0.29712E+0004 -0.23812E-0009 -0.30361E-0009  0.66997E-0010
  0.18750E+0005 -0.29515E+0004 -0.55530E-0009 -0.52121E-0009 -0.13966E-0009
  0.18793E+0005 -0.29516E+0004 -0.49819E-0009 -0.48652E-0009 -0.93952E-0010
  0.18875E+0005 -0.29519E+0004 -0.39433E-0009 -0.41857E-0009 -0.19122E-0010
  0.18957E+0005 -0.29522E+0004 -0.29724E-0009 -0.34901E-0009  0.40898E-0010
  0.19000E+0005 -0.29524E+0004 -0.24905E-0009 -0.31212E-0009  0.66959E-0010
  0.18750E+0005 -0.29414E+0004 -0.56351E-0009 -0.52644E-0009 -0.14156E-0009
  0.18793E+0005 -0.29415E+0004 -0.50614E-0009 -0.49169E-0009 -0.95651E-0010
  0.18875E+0005 -0.29419E+0004 -0.40152E-0009 -0.42356E-0009 -0.20168E-0010
  0.18957E+0005 -0.29422E+0004 -0.30353E-0009 -0.35369E-0009  0.40520E-0010
  0.19000E+0005 -0.29424E+0004 -0.25489E-0009 -0.31661E-0009  0.66806E-0010
  0.19000E+0005 -0.30000E+0004 -0.22177E-0009 -0.29063E-0009  0.66451E-0010
  0.19043E+0005 -0.30000E+0004 -0.17815E-0009 -0.25492E-0009  0.87407E-0010
  0.19125E+0005 -0.30000E+0004 -0.10161E-0009 -0.18831E-0009  0.11823E-0009
  0.19207E+0005 -0.30000E+0004 -0.33313E-0010 -0.12430E-0009  0.13891E-0009
  0.19250E+0005 -0.30000E+0004 -0.65912E-0012 -0.91966E-0010  0.14627E-0009
  0.19000E+0005 -0.29901E+0004 -0.22737E-0009 -0.29512E-0009  0.66727E-0010
  0.19043E+0005 -0.29901E+0004 -0.18329E-0009 -0.25918E-0009  0.87933E-0010
  0.19125E+0005 -0.29901E+0004 -0.10586E-0009 -0.19216E-0009  0.11929E-0009
  0.19207E+0005 -0.29902E+0004 -0.36746E-0010 -0.12773E-0009  0.14036E-0009
  0.19250E+0005 -0.29902E+0004 -0.36929E-0011 -0.95210E-0010  0.14791E-0009
  0.19000E+0005 -0.29712E+0004 -0.23812E-0009 -0.30361E-0009  0.66997E-0010
  0.19043E+0005 -0.29713E+0004 -0.19314E-0009 -0.26728E-0009  0.88745E-0010
  0.19125E+0005 -0.29714E+0004 -0.11403E-0009 -0.19948E-0009  0.12107E-0009
  0.19207E+0005 -0.29716E+0004 -0.43359E-0010 -0.13429E-0009  0.14290E-0009
  0.19250E+0005 -0.29716E+0004 -0.95493E-0011 -0.10137E-0009  0.15076E-0009
  0.19000E+0005 -0.29524E+0004 -0.24905E-0009 -0.31212E-0009  0.66959E-0010
  0.19043E+0005 -0.29525E+0004 -0.20314E-0009 -0.27539E-0009  0.89297E-0010
  0.19125E+0005 -0.29527E+0004 -0.12237E-0009 -0.20685E-0009  0.12253E-0009
  0.19207E+0005 -0.29529E+0004 -0.50130E-0010 -0.14090E-0009  0.14513E-0009
  0.19250E+0005 -0.29531E+0004 -0.15563E-0010 -0.10759E-0009  0.15327E-0009
  0.19000E+0005 -0.29424E+0004 -0.25489E-0009 -0.31661E-0009  0.66806E-0010
  0.19043E+0005 -0.29426E+0004 -0.20849E-0009 -0.27968E-0009  0.89457E-0010
  0.19125E+0005 -0.29428E+0004 -0.12682E-0009 -0.21074E-0009  0.12320E-0009
  0.19207E+0005 -0.29431E+0004 -0.53779E-0010 -0.14441E-0009  0.14615E-0009
  0.19250E+0005 -0.29433E+0004 -0.18788E-0010 -0.11087E-0009  0.15447E-0009
  0.19250E+0005 -0.30000E+0004 -0.65912E-0012 -0.91966E-0010  0.14627E-0009
  0.19293E+0005 -0.30000E+0004  0.29498E-0010 -0.60983E-0010  0.15135E-0009
  0.19375E+0005 -0.30000E+0004  0.80011E-0010 -0.62174E-0011  0.15573E-0009
  0.19457E+0005 -0.30000E+0004  0.12154E-0009  0.42393E-0010  0.15412E-0009
  0.19500E+0005 -0.30000E+0004  0.13983E-0009  0.65331E-0010  0.15126E-0009
  0.19250E+0005 -0.29902E+0004 -0.36929E-0011 -0.95210E-0010  0.14791E-0009
  0.19293E+0005 -0.29902E+0004  0.26865E-0010 -0.63999E-0010  0.15315E-0009
  0.19375E+0005 -0.29903E+0004  0.78077E-0010 -0.88452E-0011  0.15776E-0009
  0.19457E+0005 -0.29903E+0004  0.12024E-0009  0.40128E-0010  0.15629E-0009
  0.19500E+0005 -0.29903E+0004  0.13886E-0009  0.63245E-0010  0.15348E-0009
  0.19250E+0005 -0.29716E+0004 -0.95493E-0011 -0.10137E-0009  0.15076E-0009
  0.19293E+0005 -0.29717E+0004  0.21752E-0010 -0.69770E-0010  0.15629E-0009
  0.19375E+0005 -0.29718E+0004  0.74253E-0010 -0.13908E-0010  0.16128E-0009
  0.19457E+0005 -0.29719E+0004  0.11761E-0009  0.35742E-0010  0.16003E-0009
  0.19500E+0005 -0.29719E+0004  0.13684E-0009  0.59236E-0010  0.15730E-0009
  0.19250E+0005 -0.29531E+0004 -0.15563E-0010 -0.10759E-0009  0.15327E-0009
  0.19293E+0005 -0.29531E+0004  0.16470E-0010 -0.75613E-0010  0.15907E-0009
  0.19375E+0005 -0.29533E+0004  0.70252E-0010 -0.19056E-0010  0.16440E-0009
  0.19457E+0005 -0.29534E+0004  0.11476E-0009  0.31256E-0010  0.16329E-0009
  0.19500E+0005 -0.29535E+0004  0.13456E-0009  0.55076E-0010  0.16056E-0009
  0.19250E+0005 -0.29433E+0004 -0.18788E-0010 -0.11087E-0009  0.15447E-0009
  0.19293E+0005 -0.29434E+0004  0.13619E-0010 -0.78719E-0010  0.16039E-0009
  0.19375E+0005 -0.29435E+0004  0.68085E-0010 -0.21787E-0010  0.16590E-0009
  0.19457E+0005 -0.29437E+0004  0.11317E-0009  0.28849E-0010  0.16483E-0009
  0.19500E+0005 -0.29438E+0004  0.13323E-0009  0.52817E-0010  0.16206E-0009
  0.19500E+0005 -0.30000E+0004  0.13983E-0009  0.65331E-0010  0.15126E-0009
  0.19543E+0005 -0.30000E+0004  0.15556E-0009  0.86257E-0010  0.14705E-0009
  0.19625E+0005 -0.30000E+0004  0.17867E-0009  0.12041E-0009  0.13615E-0009
  0.19707E+0005 -0.30000E+0004  0.19334E-0009  0.14751E-0009  0.12183E-0009
  0.19750E+0005 -0.30000E+0004  0.20045E-0009  0.16356E-0009  0.11372E-0009
  0.19500E+0005 -0.29903E+0004  0.13886E-0009  0.63245E-0010  0.15348E-0009
  0.19543E+0005 -0.29903E+0004  0.15489E-0009  0.84343E-0010  0.14929E-0009
  0.19625E+0005 -0.29904E+0004  0.17853E-0009  0.11876E-0009  0.13840E-0009
  0.19707E+0005 -0.29904E+0004  0.19364E-0009  0.14601E-0009  0.12400E-0009
  0.19750E+0005 -0.29904E+0004  0.19961E-0009  0.15971E-0009  0.11553E-0009
  0.19500E+0005 -0.29719E+0004  0.13684E-0009  0.59236E-0010  0.15730E-0009
  0.19543E+0005 -0.29720E+0004  0.15337E-0009  0.80586E-0010  0.15307E-0009
  0.19625E+0005 -0.29721E+0004  0.17796E-0009  0.11551E-0009  0.14206E-0009
  0.19707E+0005 -0.29723E+0004  0.19369E-0009  0.14290E-0009  0.12724E-0009
  0.19750E+0005 -0.29723E+0004  0.19763E-0009  0.15297E-0009  0.11754E-0009
  0.19500E+0005 -0.29535E+0004  0.13456E-0009  0.55076E-0010  0.16056E-0009
  0.19543E+0005 -0.29536E+0004  0.15159E-0009  0.76699E-0010  0.15628E-0009
  0.19625E+0005 -0.29539E+0004  0.17701E-0009  0.11207E-0009  0.14500E-0009
  0.19707E+0005 -0.29541E+0004  0.19319E-0009  0.13957E-0009  0.12949E-0009
  0.19750E+0005 -0.29542E+0004  0.19632E-0009  0.14816E-0009  0.11881E-0009
  0.19500E+0005 -0.29438E+0004  0.13323E-0009  0.52817E-0010  0.16206E-0009
  0.19543E+0005 -0.29440E+0004  0.15054E-0009  0.74605E-0010  0.15775E-0009
  0.19625E+0005 -0.29442E+0004  0.17636E-0009  0.11018E-0009  0.14628E-0009
  0.19707E+0005 -0.29445E+0004  0.19275E-0009  0.13774E-0009  0.13034E-0009
  0.19750E+0005 -0.29447E+0004  0.19581E-0009  0.14608E-0009  0.11936E-0009
  0.19750E+0005 -0.30000E+0004  0.20045E-0009  0.16356E-0009  0.11372E-0009
  0.19793E+0005 -0.30000E+0004  0.19967E-0009  0.16779E-0009  0.10319E-0009
  0.19875E+0005 -0.30000E+0004  0.20153E-0009  0.18618E-0009  0.83153E-0010
  0.19957E+0005 -0.30000E+0004  0.19308E-0009  0.19130E-0009  0.58262E-0010
  0.20000E+0005 -0.30000E+0004  0.18103E-0009  0.18052E-0009  0.41593E-0010
  0.19750E+0005 -0.29904E+0004  0.19961E-0009  0.15971E-0009  0.11553E-0009
  0.19793E+0005 -0.29905E+0004  0.20015E-0009  0.16630E-0009  0.10483E-0009
  0.19875E+0005 -0.29906E+0004  0.20140E-0009  0.18276E-0009  0.84634E-0010
  0.19957E+0005 -0.29906E+0004  0.18682E-0009  0.18046E-0009  0.53646E-0010
  0.20000E+0005 -0.29907E+0004  0.15868E-0009  0.14493E-0009  0.28743E-0010
  0.19750E+0005 -0.29723E+0004  0.19763E-0009  0.15297E-0009  0.11754E-0009
  0.19793E+0005 -0.29725E+0004  0.20095E-0009  0.16368E-0009  0.10745E-0009
  0.19875E+0005 -0.29727E+0004  0.19920E-0009  0.17529E-0009  0.84432E-0010
  0.19957E+0005 -0.29729E+0004  0.17870E-0009  0.16601E-0009  0.46508E-0010
  0.20000E+0005 -0.29730E+0004  0.14608E-0009  0.12037E-0009  0.22199E-0010
  0.19750E+0005 -0.29542E+0004  0.19632E-0009  0.14816E-0009  0.11881E-0009
  0.19793E+0005 -0.29544E+0004  0.20088E-0009  0.16034E-0009  0.10894E-0009
  0.19875E+0005 -0.29548E+0004  0.19629E-0009  0.16849E-0009  0.82094E-0010
  0.19957E+0005 -0.29552E+0004  0.17385E-0009  0.15543E-0009  0.42450E-0010
  0.20000E+0005 -0.29554E+0004  0.14764E-0009  0.11508E-0009  0.25595E-0010
  0.19750E+0005 -0.29447E+0004  0.19581E-0009  0.14608E-0009  0.11936E-0009
  0.19793E+0005 -0.29449E+0004  0.20051E-0009  0.15840E-0009  0.10922E-0009
  0.19875E+0005 -0.29454E+0004  0.19476E-0009  0.16511E-0009  0.80654E-0010
  0.19957E+0005 -0.29458E+0004  0.17258E-0009  0.15135E-0009  0.41572E-0010
  0.20000E+0005 -0.29461E+0004  0.14972E-0009  0.11484E-0009  0.27565E-0010
  0.00000E+0000 -0.29364E+0004  0.19144E-0008  0.22355E-0008 -0.89208E-0009
  0.43168E+0002 -0.29363E+0004  0.23197E-0008  0.22257E-0008  0.22075E-0009
  0.12500E+0003 -0.29359E+0004  0.22541E-0008  0.15023E-0008  0.13374E-0008
  0.20683E+0003 -0.29356E+0004  0.19809E-0008  0.60297E-0009  0.22399E-0008
  0.25000E+0003 -0.29354E+0004  0.18094E-0008  0.95949E-0010  0.27287E-0008
  0.00000E+0000 -0.29255E+0004  0.19788E-0008  0.22527E-0008 -0.85757E-0009
  0.43168E+0002 -0.29252E+0004  0.23650E-0008  0.22114E-0008  0.24644E-0009
  0.12500E+0003 -0.29248E+0004  0.23274E-0008  0.15096E-0008  0.14193E-0008
  0.20683E+0003 -0.29245E+0004  0.20486E-0008  0.60930E-0009  0.23437E-0008
  0.25000E+0003 -0.29242E+0004  0.18618E-0008  0.95281E-0010  0.28261E-0008
  0.00000E+0000 -0.29046E+0004  0.21128E-0008  0.22731E-0008 -0.74718E-0009
  0.43168E+0002 -0.29044E+0004  0.24447E-0008  0.21728E-0008  0.30453E-0009
  0.12500E+0003 -0.29039E+0004  0.24394E-0008  0.15014E-0008  0.15476E-0008
  0.20683E+0003 -0.29034E+0004  0.21520E-0008  0.60106E-0009  0.25130E-0008
  0.25000E+0003 -0.29031E+0004  0.19402E-0008  0.76299E-0010  0.29887E-0008
  0.00000E+0000 -0.28838E+0004  0.22498E-0008  0.22750E-0008 -0.60333E-0009
  0.43168E+0002 -0.28835E+0004  0.25229E-0008  0.21245E-0008  0.38093E-0009
  0.12500E+0003 -0.28829E+0004  0.25268E-0008  0.14701E-0008  0.16568E-0008
  0.20683E+0003 -0.28823E+0004  0.22274E-0008  0.56942E-0009  0.26534E-0008
  0.25000E+0003 -0.28820E+0004  0.19941E-0008  0.36385E-0010  0.31267E-0008
  0.00000E+0000 -0.28729E+0004  0.23193E-0008  0.22669E-0008 -0.52115E-0009
  0.43168E+0002 -0.28725E+0004  0.25647E-0008  0.20965E-0008  0.42878E-0009
  0.12500E+0003 -0.28718E+0004  0.25662E-0008  0.14464E-0008  0.17113E-0008
  0.20683E+0003 -0.28712E+0004  0.22578E-0008  0.54446E-0009  0.27189E-0008
  0.25000E+0003 -0.28708E+0004  0.20139E-0008  0.76911E-0011  0.31911E-0008
  0.25000E+0003 -0.29354E+0004  0.18094E-0008  0.95949E-0010  0.27287E-0008
  0.29317E+0003 -0.29352E+0004  0.16013E-0008 -0.42634E-0009  0.31873E-0008
  0.37500E+0003 -0.29349E+0004  0.11328E-0008 -0.14181E-0008  0.39800E-0008
  0.45683E+0003 -0.29347E+0004  0.56961E-0009 -0.23671E-0008  0.46096E-0008
  0.50000E+0003 -0.29345E+0004  0.23816E-0009 -0.28297E-0008  0.48513E-0008
  0.25000E+0003 -0.29242E+0004  0.18618E-0008  0.95281E-0010  0.28261E-0008
  0.29317E+0003 -0.29241E+0004  0.16389E-0008 -0.43428E-0009  0.32799E-0008
  0.37500E+0003 -0.29237E+0004  0.11356E-0008 -0.14433E-0008  0.40543E-0008
  0.45683E+0003 -0.29234E+0004  0.53185E-0009 -0.24120E-0008  0.46571E-0008
  0.50000E+0003 -0.29232E+0004  0.17770E-0009 -0.28858E-0008  0.48829E-0008
  0.25000E+0003 -0.29031E+0004  0.19402E-0008  0.76299E-0010  0.29887E-0008
  0.29317E+0003 -0.29029E+0004  0.16902E-0008 -0.46566E-0009  0.34341E-0008
  0.37500E+0003 -0.29024E+0004  0.11235E-0008 -0.15052E-0008  0.41766E-0008
  0.45683E+0003 -0.29020E+0004  0.44598E-0009 -0.25090E-0008  0.47323E-0008
  0.50000E+0003 -0.29017E+0004  0.50372E-0010 -0.30031E-0008  0.49299E-0008
  0.25000E+0003 -0.28820E+0004  0.19941E-0008  0.36385E-0010  0.31267E-0008
  0.29317E+0003 -0.28817E+0004  0.17180E-0008 -0.51672E-0009  0.35638E-0008
  0.37500E+0003 -0.28811E+0004  0.10905E-0008 -0.15842E-0008  0.42770E-0008
  0.45683E+0003 -0.28806E+0004  0.34252E-0009 -0.26207E-0008  0.47896E-0008
  0.50000E+0003 -0.28803E+0004 -0.92487E-0010 -0.31335E-0008  0.49610E-0008
  0.25000E+0003 -0.28708E+0004  0.20139E-0008  0.76911E-0011  0.31911E-0008
  0.29317E+0003 -0.28705E+0004  0.17241E-0008 -0.55096E-0009  0.36240E-0008
  0.37500E+0003 -0.28699E+0004  0.10654E-0008 -0.16324E-0008  0.43222E-0008
  0.45683E+0003 -0.28693E+0004  0.28137E-0009 -0.26851E-0008  0.48131E-0008
  0.50000E+0003 -0.28690E+0004 -0.17362E-0009 -0.32072E-0008  0.49716E-0008
  0.50000E+0003 -0.29345E+0004  0.23816E-0009 -0.28297E-0008  0.48513E-0008
  0.54317E+0003 -0.29344E+0004 -0.11811E-0009 -0.32580E-0008  0.50127E-0008
  0.62500E+0003 -0.29343E+0004 -0.86122E-0009 -0.39608E-0008  0.50690E-0008
  0.70683E+0003 -0.29341E+0004 -0.17079E-0008 -0.45187E-0008  0.47457E-0008
  0.75000E+0003 -0.29340E+0004 -0.22036E-0008 -0.47633E-0008  0.44114E-0008
  0.50000E+0003 -0.29232E+0004  0.17770E-0009 -0.28858E-0008  0.48829E-0008
  0.54317E+0003 -0.29231E+0004 -0.20152E-0009 -0.33256E-0008  0.50280E-0008
  0.62500E+0003 -0.29229E+0004 -0.98707E-0009 -0.40509E-0008  0.50551E-0008
  0.70683E+0003 -0.29227E+0004 -0.18715E-0008 -0.46304E-0008  0.47084E-0008
  0.75000E+0003 -0.29226E+0004 -0.23838E-0008 -0.48853E-0008  0.43653E-0008
  0.50000E+0003 -0.29017E+0004  0.50372E-0010 -0.30031E-0008  0.49299E-0008
  0.54317E+0003 -0.29016E+0004 -0.37040E-0009 -0.34632E-0008  0.50461E-0008
  0.62500E+0003 -0.29014E+0004 -0.12324E-0008 -0.42280E-0008  0.50212E-0008
  0.70683E+0003 -0.29011E+0004 -0.21838E-0008 -0.48448E-0008  0.46328E-0008
  0.75000E+0003 -0.29010E+0004 -0.27252E-0008 -0.51168E-0008  0.42740E-0008
  0.50000E+0003 -0.28803E+0004 -0.92487E-0010 -0.31335E-0008  0.49610E-0008
  0.54317E+0003 -0.28801E+0004 -0.55246E-0009 -0.36123E-0008  0.50505E-0008
  0.62500E+0003 -0.28799E+0004 -0.14859E-0008 -0.44127E-0008  0.49775E-0008
  0.70683E+0003 -0.28796E+0004 -0.24989E-0008 -0.50617E-0008  0.45504E-0008
  0.75000E+0003 -0.28794E+0004 -0.30664E-0008 -0.53478E-0008  0.41770E-0008
  0.50000E+0003 -0.28690E+0004 -0.17362E-0009 -0.32072E-0008  0.49716E-0008
  0.54317E+0003 -0.28688E+0004 -0.65342E-0009 -0.36952E-0008  0.50477E-0008
  0.62500E+0003 -0.28685E+0004 -0.16227E-0008 -0.45127E-0008  0.49505E-0008
  0.70683E+0003 -0.28682E+0004 -0.26661E-0008 -0.51768E-0008  0.45042E-0008
  0.75000E+0003 -0.28680E+0004 -0.32462E-0008 -0.54691E-0008  0.41233E-0008
  0.75000E+0003 -0.29340E+0004 -0.22036E-0008 -0.47633E-0008  0.44114E-0008
  0.79317E+0003 -0.29340E+0004 -0.27379E-0008 -0.49793E-0008  0.39586E-0008
  0.87500E+0003 -0.29339E+0004 -0.38708E-0008 -0.53530E-0008  0.27927E-0008
  0.95683E+0003 -0.29338E+0004 -0.51730E-0008 -0.57329E-0008  0.12599E-0008
  0.10000E+0004 -0.29337E+0004 -0.59273E-0008 -0.59591E-0008  0.33102E-0009
  0.75000E+0003 -0.29226E+0004 -0.23838E-0008 -0.48853E-0008  0.43653E-0008
  0.79317E+0003 -0.29226E+0004 -0.29314E-0008 -0.51102E-0008  0.39067E-0008
  0.87500E+0003 -0.29224E+0004 -0.40791E-0008 -0.54939E-0008  0.27380E-0008
  0.95683E+0003 -0.29223E+0004 -0.53796E-0008 -0.58712E-0008  0.12119E-0008
  0.10000E+0004 -0.29223E+0004 -0.61255E-0008 -0.60891E-0008  0.28913E-0009
  0.75000E+0003 -0.29010E+0004 -0.27252E-0008 -0.51168E-0008  0.42740E-0008
  0.79317E+0003 -0.29009E+0004 -0.32958E-0008 -0.53555E-0008  0.38050E-0008
  0.87500E+0003 -0.29008E+0004 -0.44676E-0008 -0.57530E-0008  0.26307E-0008
  0.95683E+0003 -0.29007E+0004 -0.57617E-0008 -0.61198E-0008  0.11156E-0008
  0.10000E+0004 -0.29006E+0004 -0.64906E-0008 -0.63193E-0008  0.20308E-0009
  0.75000E+0003 -0.28794E+0004 -0.30664E-0008 -0.53478E-0008  0.41770E-0008
  0.79317E+0003 -0.28793E+0004 -0.36572E-0008 -0.55971E-0008  0.36980E-0008
  0.87500E+0003 -0.28791E+0004 -0.48482E-0008 -0.60015E-0008  0.25179E-0008
  0.95683E+0003 -0.28790E+0004 -0.61323E-0008 -0.63512E-0008  0.10115E-0008
  0.10000E+0004 -0.28789E+0004 -0.68427E-0008 -0.65291E-0008  0.10744E-0009
  0.75000E+0003 -0.28680E+0004 -0.32462E-0008 -0.54691E-0008  0.41233E-0008
  0.79317E+0003 -0.28679E+0004 -0.38467E-0008 -0.57228E-0008  0.36392E-0008
  0.87500E+0003 -0.28677E+0004 -0.50460E-0008 -0.61283E-0008  0.24558E-0008
  0.95683E+0003 -0.28675E+0004 -0.63235E-0008 -0.64664E-0008  0.95314E-0009
  0.10000E+0004 -0.28674E+0004 -0.70237E-0008 -0.66316E-0008  0.52737E-0010
  0.10000E+0004 -0.29337E+0004 -0.59273E-0008 -0.59591E-0008  0.33102E-0009
  0.10432E+0004 -0.29337E+0004 -0.67214E-0008 -0.62086E-0008 -0.66174E-0009
  0.11250E+0004 -0.29335E+0004 -0.83029E-0008 -0.67556E-0008 -0.26507E-0008
  0.12068E+0004 -0.29334E+0004 -0.98883E-0008 -0.73599E-0008 -0.46592E-0008
  0.12500E+0004 -0.29333E+0004 -0.10672E-0007 -0.76678E-0008 -0.56764E-0008
  0.10000E+0004 -0.29223E+0004 -0.61255E-0008 -0.60891E-0008  0.28913E-0009
  0.10432E+0004 -0.29222E+0004 -0.69059E-0008 -0.63248E-0008 -0.69645E-0009
  0.11250E+0004 -0.29221E+0004 -0.84460E-0008 -0.68278E-0008 -0.26727E-0008
  0.12068E+0004 -0.29219E+0004 -0.99708E-0008 -0.73641E-0008 -0.46742E-0008
  0.12500E+0004 -0.29218E+0004 -0.10716E-0007 -0.76262E-0008 -0.56917E-0008
  0.10000E+0004 -0.29006E+0004 -0.64906E-0008 -0.63193E-0008  0.20308E-0009
  0.10432E+0004 -0.29005E+0004 -0.72440E-0008 -0.65265E-0008 -0.77064E-0009
  0.11250E+0004 -0.29003E+0004 -0.87053E-0008 -0.69431E-0008 -0.27261E-0008
  0.12068E+0004 -0.29001E+0004 -0.10116E-0007 -0.73493E-0008 -0.47169E-0008
  0.12500E+0004 -0.29000E+0004 -0.10787E-0007 -0.75253E-0008 -0.57358E-0008
  0.10000E+0004 -0.28789E+0004 -0.68427E-0008 -0.65291E-0008  0.10744E-0009
  0.10432E+0004 -0.28788E+0004 -0.75683E-0008 -0.67047E-0008 -0.85657E-0009
  0.11250E+0004 -0.28785E+0004 -0.89503E-0008 -0.70312E-0008 -0.27953E-0008
  0.12068E+0004 -0.28783E+0004 -0.10247E-0007 -0.73062E-0008 -0.47786E-0008
  0.12500E+0004 -0.28782E+0004 -0.10845E-0007 -0.73972E-0008 -0.57994E-0008
  0.10000E+0004 -0.28674E+0004 -0.70237E-0008 -0.66316E-0008  0.52737E-0010
  0.10432E+0004 -0.28673E+0004 -0.77344E-0008 -0.67896E-0008 -0.90683E-0009
  0.11250E+0004 -0.28671E+0004 -0.90744E-0008 -0.70671E-0008 -0.28384E-0008
  0.12068E+0004 -0.28668E+0004 -0.10312E-0007 -0.72727E-0008 -0.48187E-0008
  0.12500E+0004 -0.28667E+0004 -0.10871E-0007 -0.73192E-0008 -0.58405E-0008
  0.12500E+0004 -0.29333E+0004 -0.10672E-0007 -0.76678E-0008 -0.56764E-0008
  0.12932E+0004 -0.29333E+0004 -0.11380E-0007 -0.79397E-0008 -0.66306E-0008
  0.13750E+0004 -0.29331E+0004 -0.12382E-0007 -0.82353E-0008 -0.81998E-0008
  0.14568E+0004 -0.29329E+0004 -0.12698E-0007 -0.80311E-0008 -0.93277E-0008
  0.15000E+0004 -0.29328E+0004 -0.12486E-0007 -0.76219E-0008 -0.97047E-0008
  0.12500E+0004 -0.29218E+0004 -0.10716E-0007 -0.76262E-0008 -0.56917E-0008
  0.12932E+0004 -0.29217E+0004 -0.11380E-0007 -0.78467E-0008 -0.66495E-0008
  0.13750E+0004 -0.29215E+0004 -0.12288E-0007 -0.80313E-0008 -0.82350E-0008
  0.14568E+0004 -0.29213E+0004 -0.12499E-0007 -0.77071E-0008 -0.93891E-0008
  0.15000E+0004 -0.29212E+0004 -0.12230E-0007 -0.72352E-0008 -0.97819E-0008
  0.12500E+0004 -0.29000E+0004 -0.10787E-0007 -0.75253E-0008 -0.57358E-0008
  0.12932E+0004 -0.28999E+0004 -0.11369E-0007 -0.76498E-0008 -0.67004E-0008
  0.13750E+0004 -0.28996E+0004 -0.12100E-0007 -0.76289E-0008 -0.83141E-0008
  0.14568E+0004 -0.28994E+0004 -0.12115E-0007 -0.70853E-0008 -0.95110E-0008
  0.15000E+0004 -0.28992E+0004 -0.11735E-0007 -0.64996E-0008 -0.99285E-0008
  0.12500E+0004 -0.28782E+0004 -0.10845E-0007 -0.73972E-0008 -0.57994E-0008
  0.12932E+0004 -0.28780E+0004 -0.11346E-0007 -0.74273E-0008 -0.67704E-0008
  0.13750E+0004 -0.28777E+0004 -0.11902E-0007 -0.72078E-0008 -0.84081E-0008
  0.14568E+0004 -0.28774E+0004 -0.11718E-0007 -0.64552E-0008 -0.96387E-0008
  0.15000E+0004 -0.28773E+0004 -0.11229E-0007 -0.57623E-0008 -0.10074E-0007
  0.12500E+0004 -0.28667E+0004 -0.10871E-0007 -0.73192E-0008 -0.58405E-0008
  0.12932E+0004 -0.28665E+0004 -0.11329E-0007 -0.73003E-0008 -0.68147E-0008
  0.13750E+0004 -0.28662E+0004 -0.11792E-0007 -0.69787E-0008 -0.84632E-0008
  0.14568E+0004 -0.28658E+0004 -0.11505E-0007 -0.61200E-0008 -0.97079E-0008
  0.15000E+0004 -0.28657E+0004 -0.10957E-0007 -0.53732E-0008 -0.10150E-0007
  0.15000E+0004 -0.29328E+0004 -0.12486E-0007 -0.76219E-0008 -0.97047E-0008
  0.15432E+0004 -0.29327E+0004 -0.11957E-0007 -0.69582E-0008 -0.99051E-0008
  0.16250E+0004 -0.29325E+0004 -0.99428E-0008 -0.48476E-0008 -0.97717E-0008
  0.17068E+0004 -0.29324E+0004 -0.64438E-0008 -0.14775E-0008 -0.89150E-0008
  0.17500E+0004 -0.29323E+0004 -0.39647E-0008  0.84251E-0009 -0.81684E-0008
  0.15000E+0004 -0.29212E+0004 -0.12230E-0007 -0.72352E-0008 -0.97819E-0008
  0.15432E+0004 -0.29211E+0004 -0.11642E-0007 -0.65115E-0008 -0.99981E-0008
  0.16250E+0004 -0.29209E+0004 -0.95198E-0008 -0.43041E-0008 -0.98885E-0008
  0.17068E+0004 -0.29207E+0004 -0.59221E-0008 -0.87195E-0009 -0.90402E-0008
  0.17500E+0004 -0.29206E+0004 -0.33986E-0008  0.14618E-0008 -0.82888E-0008
  0.15000E+0004 -0.28992E+0004 -0.11735E-0007 -0.64996E-0008 -0.99285E-0008
  0.15432E+0004 -0.28991E+0004 -0.11037E-0007 -0.56683E-0008 -0.10168E-0007
  0.16250E+0004 -0.28988E+0004 -0.87067E-0008 -0.32892E-0008 -0.10090E-0007
  0.17068E+0004 -0.28985E+0004 -0.49205E-0008  0.24904E-0009 -0.92436E-0008
  0.17500E+0004 -0.28984E+0004 -0.23126E-0008  0.26034E-0008 -0.84765E-0008
  0.15000E+0004 -0.28773E+0004 -0.11229E-0007 -0.57623E-0008 -0.10074E-0007
  0.15432E+0004 -0.28771E+0004 -0.10418E-0007 -0.48307E-0008 -0.10329E-0007
  0.16250E+0004 -0.28767E+0004 -0.78787E-0008 -0.22947E-0008 -0.10266E-0007
  0.17068E+0004 -0.28764E+0004 -0.39025E-0008  0.13352E-0008 -0.94037E-0008
  0.17500E+0004 -0.28762E+0004 -0.12099E-0008  0.37032E-0008 -0.86127E-0008
  0.15000E+0004 -0.28657E+0004 -0.10957E-0007 -0.53732E-0008 -0.10150E-0007
  0.15432E+0004 -0.28655E+0004 -0.10087E-0007 -0.43914E-0008 -0.10410E-0007
  0.16250E+0004 -0.28651E+0004 -0.74358E-0008 -0.17784E-0008 -0.10348E-0007
  0.17068E+0004 -0.28647E+0004 -0.33589E-0008  0.18943E-0008 -0.94710E-0008
  0.17500E+0004 -0.28645E+0004 -0.62183E-0009  0.42669E-0008 -0.86645E-0008
  0.17500E+0004 -0.29323E+0004 -0.39647E-0008  0.84251E-0009 -0.81684E-0008
  0.17932E+0004 -0.29321E+0004 -0.10553E-0008  0.35274E-0008 -0.72258E-0008
  0.18750E+0004 -0.29319E+0004  0.55544E-0008  0.95393E-0008 -0.49411E-0008
  0.19568E+0004 -0.29317E+0004  0.13305E-0007  0.16486E-0007 -0.21328E-0008
  0.20000E+0004 -0.29316E+0004  0.17683E-0007  0.20368E-0007 -0.50597E-0009
  0.17500E+0004 -0.29206E+0004 -0.33986E-0008  0.14618E-0008 -0.82888E-0008
  0.17932E+0004 -0.29204E+0004 -0.45217E-0009  0.41459E-0008 -0.73345E-0008
  0.18750E+0004 -0.29202E+0004  0.62000E-0008  0.10110E-0007 -0.50069E-0008
  0.19568E+0004 -0.29199E+0004  0.13947E-0007  0.16946E-0007 -0.21314E-0008
  0.20000E+0004 -0.29198E+0004  0.18300E-0007  0.20745E-0007 -0.46151E-0009
  0.17500E+0004 -0.28984E+0004 -0.23126E-0008  0.26034E-0008 -0.84765E-0008
  0.17932E+0004 -0.28982E+0004  0.70390E-0009  0.52809E-0008 -0.74942E-0008
  0.18750E+0004 -0.28979E+0004  0.74345E-0008  0.11147E-0007 -0.50787E-0008
  0.19568E+0004 -0.28975E+0004  0.15169E-0007  0.17770E-0007 -0.20768E-0008
  0.20000E+0004 -0.28974E+0004  0.19472E-0007  0.21412E-0007 -0.32894E-0009
  0.17500E+0004 -0.28762E+0004 -0.12099E-0008  0.37032E-0008 -0.86127E-0008
  0.17932E+0004 -0.28760E+0004  0.18759E-0008  0.63681E-0008 -0.75959E-0008
  0.18750E+0004 -0.28756E+0004  0.86810E-0008  0.12128E-0007 -0.50853E-0008
  0.19568E+0004 -0.28752E+0004  0.16394E-0007  0.18537E-0007 -0.19591E-0008
  0.20000E+0004 -0.28750E+0004  0.20641E-0007  0.22022E-0007 -0.13860E-0009
  0.17500E+0004 -0.28645E+0004 -0.62183E-0009  0.42669E-0008 -0.86645E-0008
  0.17932E+0004 -0.28643E+0004  0.25001E-0008  0.69228E-0008 -0.76270E-0008
  0.18750E+0004 -0.28638E+0004  0.93425E-0008  0.12624E-0007 -0.50641E-0008
  0.19568E+0004 -0.28634E+0004  0.17041E-0007  0.18918E-0007 -0.18737E-0008
  0.20000E+0004 -0.28632E+0004  0.21256E-0007  0.22322E-0007 -0.16998E-0010
  0.20000E+0004 -0.29316E+0004  0.17683E-0007  0.20368E-0007 -0.50597E-0009
  0.20432E+0004 -0.29314E+0004  0.22135E-0007  0.24294E-0007  0.11631E-0008
  0.21250E+0004 -0.29312E+0004  0.30371E-0007  0.31464E-0007  0.43155E-0008
  0.22068E+0004 -0.29309E+0004  0.37626E-0007  0.37643E-0007  0.71762E-0008
  0.22500E+0004 -0.29307E+0004  0.40765E-0007  0.40227E-0007  0.84743E-0008
  0.20000E+0004 -0.29198E+0004  0.18300E-0007  0.20745E-0007 -0.46151E-0009
  0.20432E+0004 -0.29196E+0004  0.22712E-0007  0.24572E-0007  0.12542E-0008
  0.21250E+0004 -0.29193E+0004  0.30824E-0007  0.31518E-0007  0.44996E-0008
  0.22068E+0004 -0.29190E+0004  0.37898E-0007  0.37441E-0007  0.74529E-0008
  0.22500E+0004 -0.29188E+0004  0.40923E-0007  0.39884E-0007  0.87976E-0008
  0.20000E+0004 -0.28974E+0004  0.19472E-0007  0.21412E-0007 -0.32894E-0009
  0.20432E+0004 -0.28972E+0004  0.23801E-0007  0.25055E-0007  0.14691E-0008
  0.21250E+0004 -0.28967E+0004  0.31667E-0007  0.31585E-0007  0.48744E-0008
  0.22068E+0004 -0.28963E+0004  0.38389E-0007  0.37037E-0007  0.79813E-0008
  0.22500E+0004 -0.28961E+0004  0.41195E-0007  0.39223E-0007  0.94022E-0008
  0.20000E+0004 -0.28750E+0004  0.20641E-0007  0.22022E-0007 -0.13860E-0009
  0.20432E+0004 -0.28747E+0004  0.24882E-0007  0.25484E-0007  0.17340E-0008
  0.21250E+0004 -0.28742E+0004  0.32488E-0007  0.31610E-0007  0.52778E-0008
  0.22068E+0004 -0.28737E+0004  0.38846E-0007  0.36607E-0007  0.85120E-0008
  0.22500E+0004 -0.28734E+0004  0.41428E-0007  0.38546E-0007  0.99943E-0008
  0.20000E+0004 -0.28632E+0004  0.21256E-0007  0.22322E-0007 -0.16998E-0010
  0.20432E+0004 -0.28629E+0004  0.25447E-0007  0.25689E-0007  0.18918E-0008
  0.21250E+0004 -0.28623E+0004  0.32912E-0007  0.31606E-0007  0.55005E-0008
  0.22068E+0004 -0.28618E+0004  0.39073E-0007  0.36371E-0007  0.87918E-0008
  0.22500E+0004 -0.28615E+0004  0.41536E-0007  0.38184E-0007  0.10301E-0007
  0.22500E+0004 -0.29307E+0004  0.40765E-0007  0.40227E-0007  0.84743E-0008
  0.22932E+0004 -0.29306E+0004  0.43275E-0007  0.42210E-0007  0.95728E-0008
  0.23750E+0004 -0.29302E+0004  0.45939E-0007  0.43919E-0007  0.11048E-0007
  0.24568E+0004 -0.29299E+0004  0.45441E-0007  0.42493E-0007  0.11689E-0007
  0.25000E+0004 -0.29297E+0004  0.43810E-0007  0.40340E-0007  0.11727E-0007
  0.22500E+0004 -0.29188E+0004  0.40923E-0007  0.39884E-0007  0.87976E-0008
  0.22932E+0004 -0.29186E+0004  0.43312E-0007  0.41727E-0007  0.99416E-0008
  0.23750E+0004 -0.29182E+0004  0.45739E-0007  0.43188E-0007  0.11499E-0007
  0.24568E+0004 -0.29178E+0004  0.45022E-0007  0.41559E-0007  0.12220E-0007
  0.25000E+0004 -0.29176E+0004  0.43293E-0007  0.39327E-0007  0.12301E-0007
  0.22500E+0004 -0.28961E+0004  0.41195E-0007  0.39223E-0007  0.94022E-0008
  0.22932E+0004 -0.28958E+0004  0.43351E-0007  0.40810E-0007  0.10620E-0007
  0.23750E+0004 -0.28953E+0004  0.45326E-0007  0.41820E-0007  0.12312E-0007
  0.24568E+0004 -0.28948E+0004  0.44197E-0007  0.39826E-0007  0.13171E-0007
  0.25000E+0004 -0.28945E+0004  0.42289E-0007  0.37453E-0007  0.13326E-0007
  0.22500E+0004 -0.28734E+0004  0.41428E-0007  0.38546E-0007  0.99943E-0008
  0.22932E+0004 -0.28731E+0004  0.43349E-0007  0.39890E-0007  0.11272E-0007
  0.23750E+0004 -0.28725E+0004  0.44871E-0007  0.40475E-0007  0.13074E-0007
  0.24568E+0004 -0.28719E+0004  0.43337E-0007  0.38141E-0007  0.14051E-0007
  0.25000E+0004 -0.28715E+0004  0.41255E-0007  0.35639E-0007  0.14273E-0007
  0.22500E+0004 -0.28615E+0004  0.41536E-0007  0.38184E-0007  0.10301E-0007
  0.22932E+0004 -0.28611E+0004  0.43331E-0007  0.39404E-0007  0.11605E-0007
  0.23750E+0004 -0.28604E+0004  0.44615E-0007  0.39774E-0007  0.13457E-0007
  0.24568E+0004 -0.28598E+0004  0.42870E-0007  0.37270E-0007  0.14489E-0007
  0.25000E+0004 -0.28594E+0004  0.40698E-0007  0.34705E-0007  0.14744E-0007
  0.25000E+0004 -0.29297E+0004  0.43810E-0007  0.40340E-0007  0.11727E-0007
  0.25432E+0004 -0.29295E+0004  0.41236E-0007  0.37190E-0007  0.11607E-0007
  0.26250E+0004 -0.29291E+0004  0.33894E-0007  0.28514E-0007  0.11121E-0007
  0.27068E+0004 -0.29287E+0004  0.23773E-0007  0.16584E-0007  0.10663E-0007
  0.27500E+0004 -0.29284E+0004  0.17558E-0007  0.91883E-0008  0.10575E-0007
  0.25000E+0004 -0.29176E+0004  0.43293E-0007  0.39327E-0007  0.12301E-0007
  0.25432E+0004 -0.29173E+0004  0.40640E-0007  0.36120E-0007  0.12224E-0007
  0.26250E+0004 -0.29168E+0004  0.33210E-0007  0.27410E-0007  0.11815E-0007
  0.27068E+0004 -0.29163E+0004  0.23086E-0007  0.15556E-0007  0.11410E-0007
  0.27500E+0004 -0.29161E+0004  0.16903E-0007  0.82450E-0008  0.11328E-0007
  0.25000E+0004 -0.28945E+0004  0.42289E-0007  0.37453E-0007  0.13326E-0007
  0.25432E+0004 -0.28942E+0004  0.39490E-0007  0.34147E-0007  0.13326E-0007
  0.26250E+0004 -0.28936E+0004  0.31902E-0007  0.25387E-0007  0.13054E-0007
  0.27068E+0004 -0.28930E+0004  0.21779E-0007  0.13678E-0007  0.12744E-0007
  0.27500E+0004 -0.28927E+0004  0.15653E-0007  0.65276E-0008  0.12674E-0007
  0.25000E+0004 -0.28715E+0004  0.41255E-0007  0.35639E-0007  0.14273E-0007
  0.25432E+0004 -0.28711E+0004  0.38317E-0007  0.32244E-0007  0.14344E-0007
  0.26250E+0004 -0.28704E+0004  0.30582E-0007  0.23448E-0007  0.14202E-0007
  0.27068E+0004 -0.28696E+0004  0.20464E-0007  0.11890E-0007  0.13979E-0007
  0.27500E+0004 -0.28692E+0004  0.14394E-0007  0.48965E-0008  0.13915E-0007
  0.25000E+0004 -0.28594E+0004  0.40698E-0007  0.34705E-0007  0.14744E-0007
  0.25432E+0004 -0.28590E+0004  0.37690E-0007  0.31267E-0007  0.14850E-0007
  0.26250E+0004 -0.28581E+0004  0.29882E-0007  0.22458E-0007  0.14774E-0007
  0.27068E+0004 -0.28573E+0004  0.19768E-0007  0.10981E-0007  0.14593E-0007
  0.27500E+0004 -0.28569E+0004  0.13724E-0007  0.40684E-0008  0.14528E-0007
  0.27500E+0004 -0.29284E+0004  0.17558E-0007  0.91883E-0008  0.10575E-0007
  0.27932E+0004 -0.29282E+0004  0.10908E-0007  0.11854E-0008  0.10676E-0007
  0.28750E+0004 -0.29278E+0004 -0.23945E-0008 -0.15043E-0007  0.11466E-0007
  0.29568E+0004 -0.29273E+0004 -0.15807E-0007 -0.31599E-0007  0.13060E-0007
  0.30000E+0004 -0.29271E+0004 -0.22626E-0007 -0.39973E-0007  0.14126E-0007
  0.27500E+0004 -0.29161E+0004  0.16903E-0007  0.82450E-0008  0.11328E-0007
  0.27932E+0004 -0.29158E+0004  0.10301E-0007  0.35706E-0009  0.11416E-0007
  0.28750E+0004 -0.29153E+0004 -0.28845E-0008 -0.15577E-0007  0.12092E-0007
  0.29568E+0004 -0.29148E+0004 -0.16187E-0007 -0.31758E-0007  0.13421E-0007
  0.30000E+0004 -0.29145E+0004 -0.22968E-0007 -0.39916E-0007  0.14272E-0007
  0.27500E+0004 -0.28927E+0004  0.15653E-0007  0.65276E-0008  0.12674E-0007
  0.27932E+0004 -0.28923E+0004  0.91376E-0008 -0.11470E-0008  0.12729E-0007
  0.28750E+0004 -0.28917E+0004 -0.38433E-0008 -0.16539E-0007  0.13180E-0007
  0.29568E+0004 -0.28910E+0004 -0.16967E-0007 -0.32041E-0007  0.13991E-0007
  0.30000E+0004 -0.28907E+0004 -0.23697E-0007 -0.39805E-0007  0.14429E-0007
  0.27500E+0004 -0.28692E+0004  0.14394E-0007  0.48965E-0008  0.13915E-0007
  0.27932E+0004 -0.28688E+0004  0.79574E-0008 -0.25712E-0008  0.13932E-0007
  0.28750E+0004 -0.28680E+0004 -0.48446E-0008 -0.17445E-0007  0.14140E-0007
  0.29568E+0004 -0.28672E+0004 -0.17831E-0007 -0.32302E-0007  0.14414E-0007
  0.30000E+0004 -0.28668E+0004 -0.24535E-0007 -0.39696E-0007  0.14429E-0007
  0.27500E+0004 -0.28569E+0004  0.13724E-0007  0.40684E-0008  0.14528E-0007
  0.27932E+0004 -0.28564E+0004  0.73271E-0008 -0.32929E-0008  0.14523E-0007
  0.28750E+0004 -0.28555E+0004 -0.53914E-0008 -0.17902E-0007  0.14596E-0007
  0.29568E+0004 -0.28547E+0004 -0.18321E-0007 -0.32433E-0007  0.14578E-0007
  0.30000E+0004 -0.28542E+0004 -0.25021E-0007 -0.39641E-0007  0.14365E-0007
  0.30000E+0004 -0.29271E+0004 -0.22626E-0007 -0.39973E-0007  0.14126E-0007
  0.30432E+0004 -0.29269E+0004 -0.29124E-0007 -0.47843E-0007  0.15257E-0007
  0.31250E+0004 -0.29266E+0004 -0.40240E-0007 -0.60558E-0007  0.17121E-0007
  0.32068E+0004 -0.29262E+0004 -0.49420E-0007 -0.69314E-0007  0.17802E-0007
  0.32500E+0004 -0.29261E+0004 -0.53382E-0007 -0.71952E-0007  0.17315E-0007
  0.30000E+0004 -0.29145E+0004 -0.22968E-0007 -0.39916E-0007  0.14272E-0007
  0.30432E+0004 -0.29143E+0004 -0.29452E-0007 -0.47561E-0007  0.15133E-0007
  0.31250E+0004 -0.29139E+0004 -0.40625E-0007 -0.59864E-0007  0.16341E-0007
  0.32068E+0004 -0.29135E+0004 -0.49982E-0007 -0.68263E-0007  0.16213E-0007
  0.32500E+0004 -0.29133E+0004 -0.54081E-0007 -0.70753E-0007  0.15267E-0007
  0.30000E+0004 -0.28907E+0004 -0.23697E-0007 -0.39805E-0007  0.14429E-0007
  0.30432E+0004 -0.28904E+0004 -0.30176E-0007 -0.47048E-0007  0.14774E-0007
  0.31250E+0004 -0.28899E+0004 -0.41492E-0007 -0.58610E-0007  0.14736E-0007
  0.32068E+0004 -0.28894E+0004 -0.51204E-0007 -0.66373E-0007  0.13092E-0007
  0.32500E+0004 -0.28891E+0004 -0.55565E-0007 -0.68601E-0007  0.11294E-0007
  0.30000E+0004 -0.28668E+0004 -0.24535E-0007 -0.39696E-0007  0.14429E-0007
  0.30432E+0004 -0.28665E+0004 -0.31032E-0007 -0.46562E-0007  0.14251E-0007
  0.31250E+0004 -0.28658E+0004 -0.42534E-0007 -0.57434E-0007  0.12967E-0007
  0.32068E+0004 -0.28652E+0004 -0.52624E-0007 -0.64612E-0007  0.98344E-0008
  0.32500E+0004 -0.28649E+0004 -0.57243E-0007 -0.66602E-0007  0.72131E-0008
  0.30000E+0004 -0.28542E+0004 -0.25021E-0007 -0.39641E-0007  0.14365E-0007
  0.30432E+0004 -0.28539E+0004 -0.31539E-0007 -0.46317E-0007  0.13908E-0007
  0.31250E+0004 -0.28532E+0004 -0.43153E-0007 -0.56845E-0007  0.11968E-0007
  0.32068E+0004 -0.28525E+0004 -0.53448E-0007 -0.63733E-0007  0.80628E-0008
  0.32500E+0004 -0.28521E+0004 -0.58201E-0007 -0.65605E-0007  0.50196E-0008
  0.32500E+0004 -0.29261E+0004 -0.53382E-0007 -0.71952E-0007  0.17315E-0007
  0.32932E+0004 -0.29259E+0004 -0.56707E-0007 -0.73086E-0007  0.16062E-0007
  0.33750E+0004 -0.29257E+0004 -0.61211E-0007 -0.70827E-0007  0.11127E-0007
  0.34568E+0004 -0.29255E+0004 -0.63320E-0007 -0.62792E-0007  0.24417E-0008
  0.35000E+0004 -0.29254E+0004 -0.63446E-0007 -0.56375E-0007 -0.36467E-0008
  0.32500E+0004 -0.29133E+0004 -0.54081E-0007 -0.70753E-0007  0.15267E-0007
  0.32932E+0004 -0.29132E+0004 -0.57564E-0007 -0.71774E-0007  0.13556E-0007
  0.33750E+0004 -0.29129E+0004 -0.62393E-0007 -0.69423E-0007  0.78344E-0008
  0.34568E+0004 -0.29127E+0004 -0.64787E-0007 -0.61467E-0007 -0.13983E-0008
  0.35000E+0004 -0.29125E+0004 -0.65014E-0007 -0.55164E-0007 -0.76238E-0008
  0.32500E+0004 -0.28891E+0004 -0.55565E-0007 -0.68601E-0007  0.11294E-0007
  0.32932E+0004 -0.28889E+0004 -0.59340E-0007 -0.69427E-0007  0.87453E-0008
  0.33750E+0004 -0.28886E+0004 -0.64742E-0007 -0.66919E-0007  0.16084E-0008
  0.34568E+0004 -0.28883E+0004 -0.67593E-0007 -0.59114E-0007 -0.85568E-0008
  0.35000E+0004 -0.28881E+0004 -0.67954E-0007 -0.53020E-0007 -0.14980E-0007
  0.32500E+0004 -0.28649E+0004 -0.57243E-0007 -0.66602E-0007  0.72131E-0008
  0.32932E+0004 -0.28647E+0004 -0.61296E-0007 -0.67250E-0007  0.38643E-0008
  0.33750E+0004 -0.28643E+0004 -0.67207E-0007 -0.64608E-0007 -0.45830E-0008
  0.34568E+0004 -0.28639E+0004 -0.70406E-0007 -0.56955E-0007 -0.15543E-0007
  0.35000E+0004 -0.28637E+0004 -0.70830E-0007 -0.51060E-0007 -0.22081E-0007
  0.32500E+0004 -0.28521E+0004 -0.58201E-0007 -0.65605E-0007  0.50196E-0008
  0.32932E+0004 -0.28519E+0004 -0.62393E-0007 -0.66167E-0007  0.12658E-0008
  0.33750E+0004 -0.28515E+0004 -0.68545E-0007 -0.63462E-0007 -0.78297E-0008
  0.34568E+0004 -0.28510E+0004 -0.71884E-0007 -0.55890E-0007 -0.19152E-0007
  0.35000E+0004 -0.28508E+0004 -0.72310E-0007 -0.50095E-0007 -0.25720E-0007
  0.35000E+0004 -0.29254E+0004 -0.63446E-0007 -0.56375E-0007 -0.36467E-0008
  0.35432E+0004 -0.29253E+0004 -0.62873E-0007 -0.48609E-0007 -0.10680E-0007
  0.36250E+0004 -0.29251E+0004 -0.59805E-0007 -0.30901E-0007 -0.25991E-0007
  0.37068E+0004 -0.29249E+0004 -0.54022E-0007 -0.10625E-0007 -0.42540E-0007
  0.37500E+0004 -0.29248E+0004 -0.49839E-0007  0.45270E-0009 -0.51062E-0007
  0.35000E+0004 -0.29125E+0004 -0.65014E-0007 -0.55164E-0007 -0.76238E-0008
  0.35432E+0004 -0.29124E+0004 -0.64489E-0007 -0.47558E-0007 -0.14664E-0007
  0.36250E+0004 -0.29122E+0004 -0.61326E-0007 -0.30270E-0007 -0.29578E-0007
  0.37068E+0004 -0.29120E+0004 -0.55164E-0007 -0.10525E-0007 -0.45162E-0007
  0.37500E+0004 -0.29119E+0004 -0.50664E-0007  0.24908E-0009 -0.52957E-0007
  0.35000E+0004 -0.28881E+0004 -0.67954E-0007 -0.53020E-0007 -0.14980E-0007
  0.35432E+0004 -0.28880E+0004 -0.67457E-0007 -0.45706E-0007 -0.21967E-0007
  0.36250E+0004 -0.28877E+0004 -0.63987E-0007 -0.29174E-0007 -0.36007E-0007
  0.37068E+0004 -0.28874E+0004 -0.56988E-0007 -0.10378E-0007 -0.49670E-0007
  0.37500E+0004 -0.28873E+0004 -0.51834E-0007 -0.14709E-0009 -0.56057E-0007
  0.35000E+0004 -0.28637E+0004 -0.70830E-0007 -0.51060E-0007 -0.22081E-0007
  0.35432E+0004 -0.28635E+0004 -0.70279E-0007 -0.44022E-0007 -0.28932E-0007
  0.36250E+0004 -0.28632E+0004 -0.66344E-0007 -0.28195E-0007 -0.41952E-0007
  0.37068E+0004 -0.28628E+0004 -0.58365E-0007 -0.10279E-0007 -0.53583E-0007
  0.37500E+0004 -0.28627E+0004 -0.52498E-0007 -0.54731E-0009 -0.58529E-0007
  0.35000E+0004 -0.28508E+0004 -0.72310E-0007 -0.50095E-0007 -0.25720E-0007
  0.35432E+0004 -0.28506E+0004 -0.71701E-0007 -0.43195E-0007 -0.32467E-0007
  0.36250E+0004 -0.28502E+0004 -0.67459E-0007 -0.27721E-0007 -0.44892E-0007
  0.37068E+0004 -0.28499E+0004 -0.58911E-0007 -0.10241E-0007 -0.55412E-0007
  0.37500E+0004 -0.28497E+0004 -0.52648E-0007 -0.75666E-0009 -0.59586E-0007
  0.37500E+0004 -0.29248E+0004 -0.49839E-0007  0.45270E-0009 -0.51062E-0007
  0.37932E+0004 -0.29247E+0004 -0.44862E-0007  0.11441E-0007 -0.59022E-0007
  0.38750E+0004 -0.29245E+0004 -0.33308E-0007  0.30897E-0007 -0.71278E-0007
  0.39568E+0004 -0.29243E+0004 -0.19231E-0007  0.47050E-0007 -0.78078E-0007
  0.40000E+0004 -0.29241E+0004 -0.10983E-0007  0.53696E-0007 -0.78893E-0007
  0.37500E+0004 -0.29119E+0004 -0.50664E-0007  0.24908E-0009 -0.52957E-0007
  0.37932E+0004 -0.29117E+0004 -0.45295E-0007  0.10929E-0007 -0.60061E-0007
  0.38750E+0004 -0.29114E+0004 -0.32834E-0007  0.29826E-0007 -0.70431E-0007
  0.39568E+0004 -0.29112E+0004 -0.17740E-0007  0.45513E-0007 -0.75201E-0007
  0.40000E+0004 -0.29110E+0004 -0.89617E-0008  0.51974E-0007 -0.74981E-0007
  0.37500E+0004 -0.28873E+0004 -0.51834E-0007 -0.14709E-0009 -0.56057E-0007
  0.37932E+0004 -0.28871E+0004 -0.45683E-0007  0.99827E-0008 -0.61524E-0007
  0.38750E+0004 -0.28867E+0004 -0.31474E-0007  0.27891E-0007 -0.68344E-0007
  0.39568E+0004 -0.28864E+0004 -0.14491E-0007  0.42761E-0007 -0.69367E-0007
  0.40000E+0004 -0.28862E+0004 -0.47587E-0008  0.48900E-0007 -0.67270E-0007
  0.37500E+0004 -0.28627E+0004 -0.52498E-0007 -0.54731E-0009 -0.58529E-0007
  0.37932E+0004 -0.28624E+0004 -0.45523E-0007  0.90779E-0008 -0.62348E-0007
  0.38750E+0004 -0.28620E+0004 -0.29543E-0007  0.26085E-0007 -0.65666E-0007
  0.39568E+0004 -0.28616E+0004 -0.10737E-0007  0.40218E-0007 -0.63087E-0007
  0.40000E+0004 -0.28614E+0004 -0.12030E-0009  0.46071E-0007 -0.59225E-0007
  0.37500E+0004 -0.28497E+0004 -0.52648E-0007 -0.75666E-0009 -0.59586E-0007
  0.37932E+0004 -0.28494E+0004 -0.45225E-0007  0.86199E-0008 -0.62534E-0007
  0.38750E+0004 -0.28490E+0004 -0.28308E-0007  0.25185E-0007 -0.64031E-0007
  0.39568E+0004 -0.28485E+0004 -0.85700E-0008  0.38960E-0007 -0.59613E-0007
  0.40000E+0004 -0.28483E+0004  0.24833E-0008  0.44675E-0007 -0.54866E-0007
  0.40000E+0004 -0.29241E+0004 -0.10983E-0007  0.53696E-0007 -0.78893E-0007
  0.40432E+0004 -0.29240E+0004 -0.23261E-0008  0.58836E-0007 -0.77604E-0007
  0.41250E+0004 -0.29238E+0004  0.14614E-0007  0.64042E-0007 -0.69240E-0007
  0.42068E+0004 -0.29235E+0004  0.31106E-0007  0.63144E-0007 -0.53648E-0007
  0.42500E+0004 -0.29234E+0004  0.39117E-0007  0.60321E-0007 -0.43003E-0007
  0.40000E+0004 -0.29110E+0004 -0.89617E-0008  0.51974E-0007 -0.74981E-0007
  0.40432E+0004 -0.29109E+0004  0.18817E-0009  0.56977E-0007 -0.72738E-0007
  0.41250E+0004 -0.29106E+0004  0.17874E-0007  0.62080E-0007 -0.62935E-0007
  0.42068E+0004 -0.29103E+0004  0.34743E-0007  0.61294E-0007 -0.46586E-0007
  0.42500E+0004 -0.29102E+0004  0.42769E-0007  0.58615E-0007 -0.35873E-0007
  0.40000E+0004 -0.28862E+0004 -0.47587E-0008  0.48900E-0007 -0.67270E-0007
  0.40432E+0004 -0.28860E+0004  0.52561E-0008  0.53669E-0007 -0.63320E-0007
  0.41250E+0004 -0.28856E+0004  0.24181E-0007  0.58611E-0007 -0.51020E-0007
  0.42068E+0004 -0.28853E+0004  0.41559E-0007  0.58048E-0007 -0.33485E-0007
  0.42500E+0004 -0.28851E+0004  0.49503E-0007  0.55638E-0007 -0.22770E-0007
  0.40000E+0004 -0.28614E+0004 -0.12030E-0009  0.46071E-0007 -0.59225E-0007
  0.40432E+0004 -0.28611E+0004  0.10667E-0007  0.50637E-0007 -0.53701E-0007
  0.41250E+0004 -0.28607E+0004  0.30608E-0007  0.55458E-0007 -0.39197E-0007
  0.42068E+0004 -0.28602E+0004  0.48240E-0007  0.55131E-0007 -0.20785E-0007
  0.42500E+0004 -0.28600E+0004  0.55969E-0007  0.52987E-0007 -0.10220E-0007
  0.40000E+0004 -0.28483E+0004  0.24833E-0008  0.44675E-0007 -0.54866E-0007
  0.40432E+0004 -0.28480E+0004  0.13641E-0007  0.49146E-0007 -0.48565E-0007
  0.41250E+0004 -0.28475E+0004  0.34031E-0007  0.53919E-0007 -0.33014E-0007
  0.42068E+0004 -0.28470E+0004  0.51699E-0007  0.53721E-0007 -0.14256E-0007
  0.42500E+0004 -0.28468E+0004  0.59266E-0007  0.51715E-0007 -0.38258E-0008
  0.42500E+0004 -0.29234E+0004  0.39117E-0007  0.60321E-0007 -0.43003E-0007
  0.42932E+0004 -0.29233E+0004  0.46345E-0007  0.56014E-0007 -0.31107E-0007
  0.43750E+0004 -0.29231E+0004  0.57158E-0007  0.44451E-0007 -0.65503E-0008
  0.44568E+0004 -0.29229E+0004  0.63140E-0007  0.29680E-0007  0.18099E-0007
  0.45000E+0004 -0.29228E+0004  0.64054E-0007  0.21190E-0007  0.30092E-0007
  0.42500E+0004 -0.29102E+0004  0.42769E-0007  0.58615E-0007 -0.35873E-0007
  0.42932E+0004 -0.29100E+0004  0.49875E-0007  0.54505E-0007 -0.24153E-0007
  0.43750E+0004 -0.29098E+0004  0.60089E-0007  0.43438E-0007 -0.58487E-0009
  0.44568E+0004 -0.29096E+0004  0.65056E-0007  0.29276E-0007  0.22329E-0007
  0.45000E+0004 -0.29094E+0004  0.65313E-0007  0.21131E-0007  0.33180E-0007
  0.42500E+0004 -0.28851E+0004  0.49503E-0007  0.55638E-0007 -0.22770E-0007
  0.42932E+0004 -0.28849E+0004  0.56274E-0007  0.51892E-0007 -0.11497E-0007
  0.43750E+0004 -0.28846E+0004  0.65192E-0007  0.41734E-0007  0.10036E-0007
  0.44568E+0004 -0.28843E+0004  0.68153E-0007  0.28682E-0007  0.29596E-0007
  0.45000E+0004 -0.28842E+0004  0.67163E-0007  0.21164E-0007  0.38297E-0007
  0.42500E+0004 -0.28600E+0004  0.55969E-0007  0.52987E-0007 -0.10220E-0007
  0.42932E+0004 -0.28598E+0004  0.62283E-0007  0.49592E-0007  0.47231E-0009
  0.43750E+0004 -0.28594E+0004  0.69726E-0007  0.40305E-0007  0.19789E-0007
  0.44568E+0004 -0.28591E+0004  0.70605E-0007  0.28305E-0007  0.35945E-0007
  0.45000E+0004 -0.28589E+0004  0.68379E-0007  0.21379E-0007  0.42529E-0007
  0.42500E+0004 -0.28468E+0004  0.59266E-0007  0.51715E-0007 -0.38258E-0008
  0.42932E+0004 -0.28466E+0004  0.65295E-0007  0.48501E-0007  0.65118E-0008
  0.43750E+0004 -0.28462E+0004  0.71900E-0007  0.39657E-0007  0.24599E-0007
  0.44568E+0004 -0.28458E+0004  0.71662E-0007  0.28190E-0007  0.38951E-0007
  0.45000E+0004 -0.28455E+0004  0.68794E-0007  0.21562E-0007  0.44438E-0007
  0.45000E+0004 -0.29228E+0004  0.64054E-0007  0.21190E-0007  0.30092E-0007
  0.45432E+0004 -0.29226E+0004  0.63334E-0007  0.12532E-0007  0.40867E-0007
  0.46250E+0004 -0.29224E+0004  0.57558E-0007 -0.33666E-0008  0.56680E-0007
  0.47068E+0004 -0.29222E+0004  0.46599E-0007 -0.17331E-0007  0.65165E-0007
  0.47500E+0004 -0.29220E+0004  0.39163E-0007 -0.23477E-0007  0.66450E-0007
  0.45000E+0004 -0.29094E+0004  0.65313E-0007  0.21131E-0007  0.33180E-0007
  0.45432E+0004 -0.29093E+0004  0.63891E-0007  0.12822E-0007  0.42715E-0007
  0.46250E+0004 -0.29090E+0004  0.56769E-0007 -0.24399E-0008  0.56083E-0007
  0.47068E+0004 -0.29087E+0004  0.44645E-0007 -0.15849E-0007  0.62312E-0007
  0.47500E+0004 -0.29086E+0004  0.36744E-0007 -0.21751E-0007  0.62603E-0007
  0.45000E+0004 -0.28842E+0004  0.67163E-0007  0.21164E-0007  0.38297E-0007
  0.45432E+0004 -0.28840E+0004  0.64434E-0007  0.13488E-0007  0.45528E-0007
  0.46250E+0004 -0.28836E+0004  0.54897E-0007 -0.62158E-0009  0.54452E-0007
  0.47068E+0004 -0.28832E+0004  0.40803E-0007 -0.13028E-0007  0.56700E-0007
  0.47500E+0004 -0.28830E+0004  0.32179E-0007 -0.18492E-0007  0.55296E-0007
  0.45000E+0004 -0.28589E+0004  0.68379E-0007  0.21379E-0007  0.42529E-0007
  0.45432E+0004 -0.28586E+0004  0.64395E-0007  0.14300E-0007  0.47535E-0007
  0.46250E+0004 -0.28582E+0004  0.52638E-0007  0.12723E-0008  0.52276E-0007
  0.47068E+0004 -0.28578E+0004  0.36886E-0007 -0.10196E-0007  0.50934E-0007
  0.47500E+0004 -0.28575E+0004  0.27738E-0007 -0.15252E-0007  0.48075E-0007
  0.45000E+0004 -0.28455E+0004  0.68794E-0007  0.21562E-0007  0.44438E-0007
  0.45432E+0004 -0.28453E+0004  0.64172E-0007  0.14784E-0007  0.48306E-0007
  0.46250E+0004 -0.28448E+0004  0.51328E-0007  0.22994E-0008  0.50951E-0007
  0.47068E+0004 -0.28443E+0004  0.34827E-0007 -0.86999E-0008  0.47871E-0007
  0.47500E+0004 -0.28441E+0004  0.25480E-0007 -0.13553E-0007  0.44340E-0007
  0.47500E+0004 -0.29220E+0004  0.39163E-0007 -0.23477E-0007  0.66450E-0007
  0.47932E+0004 -0.29218E+0004  0.30913E-0007 -0.28602E-0007  0.65578E-0007
  0.48750E+0004 -0.29215E+0004  0.14214E-0007 -0.35215E-0007  0.58654E-0007
  0.49568E+0004 -0.29211E+0004 -0.18062E-0008 -0.37620E-0007  0.46588E-0007
  0.50000E+0004 -0.29209E+0004 -0.91295E-0008 -0.37256E-0007  0.39069E-0007
  0.47500E+0004 -0.29086E+0004  0.36744E-0007 -0.21751E-0007  0.62603E-0007
  0.47932E+0004 -0.29083E+0004  0.28170E-0007 -0.26670E-0007  0.60926E-0007
  0.48750E+0004 -0.29079E+0004  0.11321E-0007 -0.33015E-0007  0.53133E-0007
  0.49568E+0004 -0.29075E+0004 -0.41666E-0008 -0.35315E-0007  0.41177E-0007
  0.50000E+0004 -0.29073E+0004 -0.10931E-0007 -0.34957E-0007  0.34126E-0007
  0.47500E+0004 -0.28830E+0004  0.32179E-0007 -0.18492E-0007  0.55296E-0007
  0.47932E+0004 -0.28827E+0004  0.23160E-0007 -0.23041E-0007  0.52296E-0007
  0.48750E+0004 -0.28822E+0004  0.63715E-0008 -0.28909E-0007  0.43254E-0007
  0.49568E+0004 -0.28817E+0004 -0.77882E-0008 -0.31029E-0007  0.31878E-0007
  0.50000E+0004 -0.28814E+0004 -0.13352E-0007 -0.30691E-0007  0.25878E-0007
  0.47500E+0004 -0.28575E+0004  0.27738E-0007 -0.15252E-0007  0.48075E-0007
  0.47932E+0004 -0.28572E+0004  0.18489E-0007 -0.19460E-0007  0.44009E-0007
  0.48750E+0004 -0.28565E+0004  0.21729E-0008 -0.24893E-0007  0.34208E-0007
  0.49568E+0004 -0.28558E+0004 -0.10291E-0007 -0.26861E-0007  0.23845E-0007
  0.50000E+0004 -0.28555E+0004 -0.14502E-0007 -0.26555E-0007  0.19082E-0007
  0.47500E+0004 -0.28441E+0004  0.25480E-0007 -0.13553E-0007  0.44340E-0007
  0.47932E+0004 -0.28437E+0004  0.16192E-0007 -0.17592E-0007  0.39810E-0007
  0.48750E+0004 -0.28429E+0004  0.27622E-0009 -0.22813E-0007  0.29791E-0007
  0.49568E+0004 -0.28422E+0004 -0.11166E-0007 -0.24714E-0007  0.20118E-0007
  0.50000E+0004 -0.28418E+0004 -0.14614E-0007 -0.24429E-0007  0.16068E-0007
  0.50000E+0004 -0.29209E+0004 -0.91295E-0008 -0.37256E-0007  0.39069E-0007
  0.50432E+0004 -0.29207E+0004 -0.15204E-0007 -0.35843E-0007  0.31351E-0007
  0.51250E+0004 -0.29203E+0004 -0.22176E-0007 -0.30713E-0007  0.17909E-0007
  0.52068E+0004 -0.29199E+0004 -0.21759E-0007 -0.23113E-0007  0.86785E-0008
  0.52500E+0004 -0.29197E+0004 -0.18184E-0007 -0.18453E-0007  0.64383E-0008
  0.50000E+0004 -0.29073E+0004 -0.10931E-0007 -0.34957E-0007  0.34126E-0007
  0.50432E+0004 -0.29070E+0004 -0.16268E-0007 -0.33590E-0007  0.27144E-0007
  0.51250E+0004 -0.29065E+0004 -0.21422E-0007 -0.28640E-0007  0.15753E-0007
  0.52068E+0004 -0.29061E+0004 -0.18812E-0007 -0.21315E-0007  0.92114E-0008
  0.52500E+0004 -0.29058E+0004 -0.14016E-0007 -0.16825E-0007  0.85401E-0008
  0.50000E+0004 -0.28814E+0004 -0.13352E-0007 -0.30691E-0007  0.25878E-0007
  0.50432E+0004 -0.28810E+0004 -0.17177E-0007 -0.29416E-0007  0.20425E-0007
  0.51250E+0004 -0.28804E+0004 -0.18772E-0007 -0.24814E-0007  0.13066E-0007
  0.52068E+0004 -0.28798E+0004 -0.12050E-0007 -0.18011E-0007  0.11602E-0007
  0.52500E+0004 -0.28795E+0004 -0.50286E-0008 -0.13846E-0007  0.13822E-0007
  0.50000E+0004 -0.28555E+0004 -0.14502E-0007 -0.26555E-0007  0.19082E-0007
  0.50432E+0004 -0.28551E+0004 -0.16702E-0007 -0.25380E-0007  0.15299E-0007
  0.51250E+0004 -0.28544E+0004 -0.14656E-0007 -0.21135E-0007  0.12096E-0007
  0.52068E+0004 -0.28536E+0004 -0.39427E-0008 -0.14858E-0007  0.15620E-0007
  0.52500E+0004 -0.28532E+0004  0.51534E-0008 -0.11018E-0007  0.20592E-0007
  0.50000E+0004 -0.28418E+0004 -0.14614E-0007 -0.24429E-0007  0.16068E-0007
  0.50432E+0004 -0.28414E+0004 -0.15924E-0007 -0.23310E-0007  0.13210E-0007
  0.51250E+0004 -0.28406E+0004 -0.11950E-0007 -0.19257E-0007  0.12225E-0007
  0.52068E+0004 -0.28398E+0004  0.79678E-0009 -0.13260E-0007  0.18321E-0007
  0.52500E+0004 -0.28394E+0004  0.10916E-0007 -0.95920E-0008  0.24679E-0007
  0.52500E+0004 -0.29197E+0004 -0.18184E-0007 -0.18453E-0007  0.64383E-0008
  0.52932E+0004 -0.29195E+0004 -0.12219E-0007 -0.13530E-0007  0.64084E-0008
  0.53750E+0004 -0.29192E+0004  0.55392E-0008 -0.39950E-0008  0.13142E-0007
  0.54568E+0004 -0.29189E+0004  0.30958E-0007  0.50994E-0008  0.29163E-0007
  0.55000E+0004 -0.29187E+0004  0.46925E-0007  0.94734E-0008  0.41224E-0007
  0.52500E+0004 -0.29058E+0004 -0.14016E-0007 -0.16825E-0007  0.85401E-0008
  0.52932E+0004 -0.29056E+0004 -0.68412E-0008 -0.12085E-0007  0.10108E-0007
  0.53750E+0004 -0.29053E+0004  0.13030E-0007 -0.29084E-0008  0.19766E-0007
  0.54568E+0004 -0.29049E+0004  0.40098E-0007  0.58345E-0008  0.38280E-0007
  0.55000E+0004 -0.29047E+0004  0.56665E-0007  0.10033E-0007  0.51374E-0007
  0.52500E+0004 -0.28795E+0004 -0.50286E-0008 -0.13846E-0007  0.13822E-0007
  0.52932E+0004 -0.28793E+0004  0.42960E-0008 -0.94521E-0008  0.18286E-0007
  0.53750E+0004 -0.28788E+0004  0.27784E-0007 -0.95662E-0009  0.33111E-0007
  0.54568E+0004 -0.28783E+0004  0.57453E-0007  0.71160E-0008  0.55831E-0007
  0.55000E+0004 -0.28781E+0004  0.74844E-0007  0.10980E-0007  0.70574E-0007
  0.52500E+0004 -0.28532E+0004  0.51534E-0008 -0.11018E-0007  0.20592E-0007
  0.52932E+0004 -0.28529E+0004  0.16419E-0007 -0.69712E-0008  0.27754E-0007
  0.53750E+0004 -0.28524E+0004  0.42982E-0007  0.84137E-0009  0.47218E-0007
  0.54568E+0004 -0.28518E+0004  0.74557E-0007  0.82397E-0008  0.73461E-0007
  0.55000E+0004 -0.28515E+0004  0.92360E-0007  0.11766E-0007  0.89447E-0007
  0.52500E+0004 -0.28394E+0004  0.10916E-0007 -0.95920E-0008  0.24679E-0007
  0.52932E+0004 -0.28390E+0004  0.23113E-0007 -0.57287E-0008  0.33174E-0007
  0.53750E+0004 -0.28384E+0004  0.51068E-0007  0.17230E-0008  0.54862E-0007
  0.54568E+0004 -0.28378E+0004  0.83366E-0007  0.87645E-0008  0.82685E-0007
  0.55000E+0004 -0.28375E+0004  0.10123E-0006  0.12112E-0007  0.99166E-0007
  0.55000E+0004 -0.29187E+0004  0.46925E-0007  0.94734E-0008  0.41224E-0007
  0.55432E+0004 -0.29186E+0004  0.64226E-0007  0.13454E-0007  0.55495E-0007
  0.56250E+0004 -0.29183E+0004  0.99446E-0007  0.19717E-0007  0.87655E-0007
  0.57068E+0004 -0.29181E+0004  0.13551E-0006  0.24129E-0007  0.12428E-0006
  0.57500E+0004 -0.29180E+0004  0.15390E-0006  0.25691E-0007  0.14439E-0006
  0.55000E+0004 -0.29047E+0004  0.56665E-0007  0.10033E-0007  0.51374E-0007
  0.55432E+0004 -0.29045E+0004  0.74342E-0007  0.13848E-0007  0.66435E-0007
  0.56250E+0004 -0.29042E+0004  0.10960E-0006  0.19830E-0007  0.99342E-0007
  0.57068E+0004 -0.29039E+0004  0.14476E-0006  0.24006E-0007  0.13567E-0006
  0.57500E+0004 -0.29038E+0004  0.16231E-0006  0.25460E-0007  0.15519E-0006
  0.55000E+0004 -0.28781E+0004  0.74844E-0007  0.10980E-0007  0.70574E-0007
  0.55432E+0004 -0.28779E+0004  0.92898E-0007  0.14477E-0007  0.86803E-0007
  0.56250E+0004 -0.28775E+0004  0.12757E-0006  0.19919E-0007  0.12048E-0006
  0.57068E+0004 -0.28771E+0004  0.16040E-0006  0.23640E-0007  0.15562E-0006
  0.57500E+0004 -0.28769E+0004  0.17604E-0006  0.24889E-0007  0.17373E-0006
  0.55000E+0004 -0.28515E+0004  0.92360E-0007  0.11766E-0007  0.89447E-0007
  0.55432E+0004 -0.28512E+0004  0.11037E-0006  0.14943E-0007  0.10642E-0006
  0.56250E+0004 -0.28508E+0004  0.14365E-0006  0.19837E-0007  0.14008E-0006
  0.57068E+0004 -0.28503E+0004  0.17339E-0006  0.23097E-0007  0.17326E-0006
  0.57500E+0004 -0.28501E+0004  0.18677E-0006  0.24139E-0007  0.18961E-0006
  0.55000E+0004 -0.28375E+0004  0.10123E-0006  0.12112E-0007  0.99166E-0007
  0.55432E+0004 -0.28372E+0004  0.11905E-0006  0.15119E-0007  0.11637E-0006
  0.56250E+0004 -0.28367E+0004  0.15128E-0006  0.19723E-0007  0.14970E-0006
  0.57068E+0004 -0.28362E+0004  0.17912E-0006  0.22738E-0007  0.18158E-0006
  0.57500E+0004 -0.28359E+0004  0.19118E-0006  0.23671E-0007  0.19687E-0006
  0.57500E+0004 -0.29180E+0004  0.15390E-0006  0.25691E-0007  0.14439E-0006
  0.57932E+0004 -0.29178E+0004  0.17133E-0006  0.26734E-0007  0.16443E-0006
  0.58750E+0004 -0.29175E+0004  0.20033E-0006  0.27379E-0007  0.20049E-0006
  0.59568E+0004 -0.29172E+0004  0.22210E-0006  0.26468E-0007  0.23143E-0006
  0.60000E+0004 -0.29170E+0004  0.23005E-0006  0.25450E-0007  0.24479E-0006
  0.57500E+0004 -0.29038E+0004  0.16231E-0006  0.25460E-0007  0.15519E-0006
  0.57932E+0004 -0.29036E+0004  0.17864E-0006  0.26408E-0007  0.17437E-0006
  0.58750E+0004 -0.29033E+0004  0.20497E-0006  0.26901E-0007  0.20811E-0006
  0.59568E+0004 -0.29029E+0004  0.22343E-0006  0.25871E-0007  0.23600E-0006
  0.60000E+0004 -0.29027E+0004  0.22945E-0006  0.24802E-0007  0.24752E-0006
  0.57500E+0004 -0.28769E+0004  0.17604E-0006  0.24889E-0007  0.17373E-0006
  0.57932E+0004 -0.28767E+0004  0.19003E-0006  0.25654E-0007  0.19100E-0006
  0.58750E+0004 -0.28762E+0004  0.21088E-0006  0.25858E-0007  0.21993E-0006
  0.59568E+0004 -0.28758E+0004  0.22281E-0006  0.24606E-0007  0.24175E-0006
  0.60000E+0004 -0.28756E+0004  0.22510E-0006  0.23445E-0007  0.24974E-0006
  0.57500E+0004 -0.28501E+0004  0.18677E-0006  0.24139E-0007  0.18961E-0006
  0.57932E+0004 -0.28498E+0004  0.19811E-0006  0.24720E-0007  0.20466E-0006
  0.58750E+0004 -0.28492E+0004  0.21302E-0006  0.24636E-0007  0.22829E-0006
  0.59568E+0004 -0.28487E+0004  0.21818E-0006  0.23170E-0007  0.24378E-0006
  0.60000E+0004 -0.28484E+0004  0.21672E-0006  0.21923E-0007  0.24816E-0006
  0.57500E+0004 -0.28359E+0004  0.19118E-0006  0.23671E-0007  0.19687E-0006
  0.57932E+0004 -0.28356E+0004  0.20101E-0006  0.24154E-0007  0.21064E-0006
  0.58750E+0004 -0.28350E+0004  0.21265E-0006  0.23920E-0007  0.23132E-0006
  0.59568E+0004 -0.28344E+0004  0.21419E-0006  0.22345E-0007  0.24339E-0006
  0.60000E+0004 -0.28341E+0004  0.21075E-0006  0.21055E-0007  0.24585E-0006
  0.60000E+0004 -0.29170E+0004  0.23005E-0006  0.25450E-0007  0.24479E-0006
  0.60432E+0004 -0.29168E+0004  0.23527E-0006  0.24112E-0007  0.25565E-0006
  0.61250E+0004 -0.29164E+0004  0.23724E-0006  0.20846E-0007  0.26852E-0006
  0.62068E+0004 -0.29160E+0004  0.22857E-0006  0.16841E-0007  0.27036E-0006
  0.62500E+0004 -0.29157E+0004  0.21978E-0006  0.14508E-0007  0.26675E-0006
  0.60000E+0004 -0.29027E+0004  0.22945E-0006  0.24802E-0007  0.24752E-0006
  0.60432E+0004 -0.29025E+0004  0.23265E-0006  0.23419E-0007  0.25646E-0006
  0.61250E+0004 -0.29019E+0004  0.23068E-0006  0.20088E-0007  0.26551E-0006
  0.62068E+0004 -0.29014E+0004  0.21813E-0006  0.16042E-0007  0.26356E-0006
  0.62500E+0004 -0.29012E+0004  0.20740E-0006  0.13698E-0007  0.25804E-0006
  0.60000E+0004 -0.28756E+0004  0.22510E-0006  0.23445E-0007  0.24974E-0006
  0.60432E+0004 -0.28752E+0004  0.22446E-0006  0.21983E-0007  0.25497E-0006
  0.61250E+0004 -0.28746E+0004  0.21513E-0006  0.18541E-0007  0.25685E-0006
  0.62068E+0004 -0.28739E+0004  0.19551E-0006  0.14437E-0007  0.24790E-0006
  0.62500E+0004 -0.28736E+0004  0.18129E-0006  0.12083E-0007  0.23889E-0006
  0.60000E+0004 -0.28484E+0004  0.21672E-0006  0.21923E-0007  0.24816E-0006
  0.60432E+0004 -0.28480E+0004  0.21225E-0006  0.20389E-0007  0.24968E-0006
  0.61250E+0004 -0.28472E+0004  0.19579E-0006  0.16857E-0007  0.24451E-0006
  0.62068E+0004 -0.28464E+0004  0.16952E-0006  0.12718E-0007  0.22887E-0006
  0.62500E+0004 -0.28460E+0004  0.15211E-0006  0.10369E-0007  0.21660E-0006
  0.60000E+0004 -0.28341E+0004  0.21075E-0006  0.21055E-0007  0.24585E-0006
  0.60432E+0004 -0.28336E+0004  0.20429E-0006  0.19487E-0007  0.24543E-0006
  0.61250E+0004 -0.28328E+0004  0.18419E-0006  0.15914E-0007  0.23663E-0006
  0.62068E+0004 -0.28319E+0004  0.15462E-0006  0.11767E-0007  0.21761E-0006
  0.62500E+0004 -0.28315E+0004  0.13566E-0006  0.94257E-0008  0.20371E-0006
  0.62500E+0004 -0.29157E+0004  0.21978E-0006  0.14508E-0007  0.26675E-0006
  0.62932E+0004 -0.29154E+0004  0.20812E-0006  0.12057E-0007  0.25995E-0006
  0.63750E+0004 -0.29148E+0004  0.17890E-0006  0.71890E-0008  0.23879E-0006
  0.64568E+0004 -0.29142E+0004  0.14159E-0006  0.21633E-0008  0.20784E-0006
  0.65000E+0004 -0.29138E+0004  0.11923E-0006 -0.50440E-0009  0.18810E-0006
  0.62500E+0004 -0.29012E+0004  0.20740E-0006  0.13698E-0007  0.25804E-0006
  0.62932E+0004 -0.29008E+0004  0.19387E-0006  0.11243E-0007  0.24939E-0006
  0.63750E+0004 -0.29001E+0004  0.16149E-0006  0.63908E-0008  0.22507E-0006
  0.64568E+0004 -0.28993E+0004  0.12160E-0006  0.14155E-0008  0.19148E-0006
  0.65000E+0004 -0.28990E+0004  0.98143E-0007 -0.12103E-0008  0.17059E-0006
  0.62500E+0004 -0.28736E+0004  0.18129E-0006  0.12083E-0007  0.23889E-0006
  0.62932E+0004 -0.28731E+0004  0.16446E-0006  0.96311E-0008  0.22692E-0006
  0.63750E+0004 -0.28722E+0004  0.12661E-0006  0.48318E-0008  0.19700E-0006
  0.64568E+0004 -0.28712E+0004  0.82444E-0007 -0.25635E-0010  0.15888E-0006
  0.65000E+0004 -0.28708E+0004  0.57256E-0007 -0.25610E-0008  0.13605E-0006
  0.62500E+0004 -0.28460E+0004  0.15211E-0006  0.10369E-0007  0.21660E-0006
  0.62932E+0004 -0.28454E+0004  0.13233E-0006  0.79344E-0008  0.20158E-0006
  0.63750E+0004 -0.28443E+0004  0.89745E-0007  0.32165E-0008  0.16661E-0006
  0.64568E+0004 -0.28431E+0004  0.42134E-0007 -0.14950E-0008  0.12458E-0006
  0.65000E+0004 -0.28426E+0004  0.15670E-0007 -0.39261E-0008  0.10016E-0006
  0.62500E+0004 -0.28315E+0004  0.13566E-0006  0.94257E-0008  0.20371E-0006
  0.62932E+0004 -0.28308E+0004  0.11447E-0006  0.70068E-0008  0.18718E-0006
  0.63750E+0004 -0.28296E+0004  0.69695E-0007  0.23432E-0008  0.14980E-0006
  0.64568E+0004 -0.28283E+0004  0.20604E-0007 -0.22804E-0008  0.10595E-0006
  0.65000E+0004 -0.28277E+0004 -0.63501E-0008 -0.46511E-0008  0.80827E-0007
  0.65000E+0004 -0.29138E+0004  0.11923E-0006 -0.50440E-0009  0.18810E-0006
  0.65432E+0004 -0.29134E+0004  0.95231E-0007 -0.31643E-0008  0.16625E-0006
  0.66250E+0004 -0.29126E+0004  0.46641E-0007 -0.81009E-0008  0.12034E-0006
  0.67068E+0004 -0.29118E+0004 -0.43228E-0008 -0.12794E-0007  0.70341E-0007
  0.67500E+0004 -0.29114E+0004 -0.31517E-0007 -0.15124E-0007  0.43005E-0007
  0.65000E+0004 -0.28990E+0004  0.98143E-0007 -0.12103E-0008  0.17059E-0006
  0.65432E+0004 -0.28985E+0004  0.73220E-0007 -0.38182E-0008  0.14773E-0006
  0.66250E+0004 -0.28975E+0004  0.23411E-0007 -0.86246E-0008  0.10036E-0006
  0.67068E+0004 -0.28966E+0004 -0.28077E-0007 -0.13146E-0007  0.49490E-0007
  0.67500E+0004 -0.28961E+0004 -0.55283E-0007 -0.15370E-0007  0.21908E-0007
  0.65000E+0004 -0.28708E+0004  0.57256E-0007 -0.25610E-0008  0.13605E-0006
  0.65432E+0004 -0.28701E+0004  0.30927E-0007 -0.50600E-0008  0.11154E-0006
  0.66250E+0004 -0.28689E+0004 -0.20522E-0007 -0.96026E-0008  0.61909E-0007
  0.67068E+0004 -0.28677E+0004 -0.72354E-0007 -0.13787E-0007  0.98539E-0008
  0.67500E+0004 -0.28671E+0004 -0.99255E-0007 -0.15806E-0007 -0.17961E-0007
  0.65000E+0004 -0.28426E+0004  0.15670E-0007 -0.39261E-0008  0.10016E-0006
  0.65432E+0004 -0.28418E+0004 -0.11606E-0007 -0.63034E-0008  0.74329E-0007
  0.66250E+0004 -0.28403E+0004 -0.63828E-0007 -0.10562E-0007  0.23076E-0007
  0.67068E+0004 -0.28388E+0004 -0.11518E-0006 -0.14395E-0007 -0.29568E-0007
  0.67500E+0004 -0.28380E+0004 -0.14137E-0006 -0.16202E-0007 -0.57325E-0007
  0.65000E+0004 -0.28277E+0004 -0.63501E-0008 -0.46511E-0008  0.80827E-0007
  0.65432E+0004 -0.28268E+0004 -0.33941E-0007 -0.69593E-0008  0.54444E-0007
  0.66250E+0004 -0.28252E+0004 -0.86230E-0007 -0.11060E-0007  0.25832E-0008
  0.67068E+0004 -0.28236E+0004 -0.13701E-0006 -0.14702E-0007 -0.50140E-0007
  0.67500E+0004 -0.28227E+0004 -0.16267E-0006 -0.16397E-0007 -0.77754E-0007
  0.67500E+0004 -0.29114E+0004 -0.31517E-0007 -0.15124E-0007  0.43005E-0007
  0.67932E+0004 -0.29109E+0004 -0.58664E-0007 -0.17333E-0007  0.15322E-0007
  0.68750E+0004 -0.29099E+0004 -0.10889E-0006 -0.21099E-0007 -0.36994E-0007
  0.69568E+0004 -0.29090E+0004 -0.15623E-0006 -0.24204E-0007 -0.87672E-0007
  0.70000E+0004 -0.29085E+0004 -0.17962E-0006 -0.25530E-0007 -0.11328E-0006
  0.67500E+0004 -0.28961E+0004 -0.55283E-0007 -0.15370E-0007  0.21908E-0007
  0.67932E+0004 -0.28955E+0004 -0.82287E-0007 -0.17463E-0007 -0.59009E-0008
  0.68750E+0004 -0.28944E+0004 -0.13181E-0006 -0.20983E-0007 -0.58127E-0007
  0.69568E+0004 -0.28933E+0004 -0.17797E-0006 -0.23816E-0007 -0.10835E-0006
  0.70000E+0004 -0.28927E+0004 -0.20057E-0006 -0.24991E-0007 -0.13361E-0006
  0.67500E+0004 -0.28671E+0004 -0.99255E-0007 -0.15806E-0007 -0.17961E-0007
  0.67932E+0004 -0.28663E+0004 -0.12567E-0006 -0.17675E-0007 -0.45789E-0007
  0.68750E+0004 -0.28649E+0004 -0.17333E-0006 -0.20729E-0007 -0.97464E-0007
  0.69568E+0004 -0.28635E+0004 -0.21677E-0006 -0.23051E-0007 -0.14652E-0006
  0.70000E+0004 -0.28628E+0004 -0.23767E-0006 -0.23943E-0007 -0.17096E-0006
  0.67500E+0004 -0.28380E+0004 -0.14137E-0006 -0.16202E-0007 -0.57325E-0007
  0.67932E+0004 -0.28371E+0004 -0.16682E-0006 -0.17846E-0007 -0.84896E-0007
  0.68750E+0004 -0.28354E+0004 -0.21193E-0006 -0.20433E-0007 -0.13556E-0006
  0.69568E+0004 -0.28337E+0004 -0.25212E-0006 -0.22251E-0007 -0.18305E-0006
  0.70000E+0004 -0.28329E+0004 -0.27107E-0006 -0.22868E-0007 -0.20650E-0006
  0.67500E+0004 -0.28227E+0004 -0.16267E-0006 -0.16397E-0007 -0.77754E-0007
  0.67932E+0004 -0.28218E+0004 -0.18746E-0006 -0.17920E-0007 -0.10509E-0006
  0.68750E+0004 -0.28199E+0004 -0.23100E-0006 -0.20261E-0007 -0.15503E-0006
  0.69568E+0004 -0.28180E+0004 -0.26926E-0006 -0.21817E-0007 -0.20156E-0006
  0.70000E+0004 -0.28171E+0004 -0.28711E-0006 -0.22293E-0007 -0.22442E-0006
  0.70000E+0004 -0.29085E+0004 -0.17962E-0006 -0.25530E-0007 -0.11328E-0006
  0.70432E+0004 -0.29080E+0004 -0.20176E-0006 -0.26620E-0007 -0.13791E-0006
  0.71250E+0004 -0.29070E+0004 -0.23972E-0006 -0.27979E-0007 -0.18131E-0006
  0.72068E+0004 -0.29060E+0004 -0.27192E-0006 -0.28356E-0007 -0.21975E-0006
  0.72500E+0004 -0.29054E+0004 -0.28644E-0006 -0.28143E-0007 -0.23784E-0006
  0.70000E+0004 -0.28927E+0004 -0.20057E-0006 -0.24991E-0007 -0.13361E-0006
  0.70432E+0004 -0.28921E+0004 -0.22183E-0006 -0.25925E-0007 -0.15783E-0006
  0.71250E+0004 -0.28909E+0004 -0.25794E-0006 -0.26986E-0007 -0.20032E-0006
  0.72068E+0004 -0.28897E+0004 -0.28809E-0006 -0.27066E-0007 -0.23772E-0006
  0.72500E+0004 -0.28891E+0004 -0.30148E-0006 -0.26702E-0007 -0.25524E-0006
  0.70000E+0004 -0.28628E+0004 -0.23767E-0006 -0.23943E-0007 -0.17096E-0006
  0.70432E+0004 -0.28620E+0004 -0.25709E-0006 -0.24590E-0007 -0.19427E-0006
  0.71250E+0004 -0.28605E+0004 -0.28938E-0006 -0.25099E-0007 -0.23483E-0006
  0.72068E+0004 -0.28590E+0004 -0.31544E-0006 -0.24638E-0007 -0.27010E-0006
  0.72500E+0004 -0.28582E+0004 -0.32663E-0006 -0.23998E-0007 -0.28645E-0006
  0.70000E+0004 -0.28329E+0004 -0.27107E-0006 -0.22868E-0007 -0.20650E-0006
  0.70432E+0004 -0.28319E+0004 -0.28844E-0006 -0.23236E-0007 -0.22875E-0006
  0.71250E+0004 -0.28300E+0004 -0.31659E-0006 -0.23216E-0007 -0.26712E-0006
  0.72068E+0004 -0.28282E+0004 -0.33835E-0006 -0.22242E-0007 -0.30008E-0006
  0.72500E+0004 -0.28272E+0004 -0.34726E-0006 -0.21344E-0007 -0.31518E-0006
  0.70000E+0004 -0.28171E+0004 -0.28711E-0006 -0.22293E-0007 -0.22442E-0006
  0.70432E+0004 -0.28160E+0004 -0.30331E-0006 -0.22516E-0007 -0.24606E-0006
  0.71250E+0004 -0.28140E+0004 -0.32918E-0006 -0.22228E-0007 -0.28319E-0006
  0.72068E+0004 -0.28120E+0004 -0.34862E-0006 -0.20995E-0007 -0.31486E-0006
  0.72500E+0004 -0.28109E+0004 -0.35630E-0006 -0.19967E-0007 -0.32929E-0006
  0.72500E+0004 -0.29054E+0004 -0.28644E-0006 -0.28143E-0007 -0.23784E-0006
  0.72932E+0004 -0.29049E+0004 -0.29924E-0006 -0.27640E-0007 -0.25439E-0006
  0.73750E+0004 -0.29038E+0004 -0.31868E-0006 -0.25911E-0007 -0.28128E-0006
  0.74568E+0004 -0.29027E+0004 -0.33184E-0006 -0.23214E-0007 -0.30224E-0006
  0.75000E+0004 -0.29021E+0004 -0.33632E-0006 -0.21434E-0007 -0.31092E-0006
  0.72500E+0004 -0.28891E+0004 -0.30148E-0006 -0.26702E-0007 -0.25524E-0006
  0.72932E+0004 -0.28884E+0004 -0.31315E-0006 -0.26051E-0007 -0.27120E-0006
  0.73750E+0004 -0.28872E+0004 -0.33041E-0006 -0.24059E-0007 -0.29697E-0006
  0.74568E+0004 -0.28859E+0004 -0.34145E-0006 -0.21127E-0007 -0.31682E-0006
  0.75000E+0004 -0.28852E+0004 -0.34485E-0006 -0.19238E-0007 -0.32492E-0006
  0.72500E+0004 -0.28582E+0004 -0.32663E-0006 -0.23998E-0007 -0.28645E-0006
  0.72932E+0004 -0.28573E+0004 -0.33608E-0006 -0.23080E-0007 -0.30124E-0006
  0.73750E+0004 -0.28557E+0004 -0.34917E-0006 -0.20618E-0007 -0.32479E-0006
  0.74568E+0004 -0.28541E+0004 -0.35616E-0006 -0.17274E-0007 -0.34247E-0006
  0.75000E+0004 -0.28532E+0004 -0.35752E-0006 -0.15193E-0007 -0.34945E-0006
  0.72500E+0004 -0.28272E+0004 -0.34726E-0006 -0.21344E-0007 -0.31518E-0006
  0.72932E+0004 -0.28262E+0004 -0.35444E-0006 -0.20177E-0007 -0.32874E-0006
  0.73750E+0004 -0.28242E+0004 -0.36333E-0006 -0.17283E-0007 -0.34997E-0006
  0.74568E+0004 -0.28222E+0004 -0.36635E-0006 -0.13566E-0007 -0.36540E-0006
  0.75000E+0004 -0.28212E+0004 -0.36572E-0006 -0.11318E-0007 -0.37123E-0006
  0.72500E+0004 -0.28109E+0004 -0.35630E-0006 -0.19967E-0007 -0.32929E-0006
  0.72932E+0004 -0.28097E+0004 -0.36228E-0006 -0.18677E-0007 -0.34217E-0006
  0.73750E+0004 -0.28076E+0004 -0.36898E-0006 -0.15571E-0007 -0.36214E-0006
  0.74568E+0004 -0.28054E+0004 -0.36993E-0006 -0.11676E-0007 -0.37636E-0006
  0.75000E+0004 -0.28043E+0004 -0.36829E-0006 -0.93476E-0008 -0.38158E-0006
  0.75000E+0004 -0.29021E+0004 -0.33632E-0006 -0.21434E-0007 -0.31092E-0006
  0.75432E+0004 -0.29015E+0004 -0.33920E-0006 -0.19422E-0007 -0.31802E-0006
  0.76250E+0004 -0.29004E+0004 -0.34036E-0006 -0.15078E-0007 -0.32713E-0006
  0.77068E+0004 -0.28992E+0004 -0.33632E-0006 -0.10179E-0007 -0.33080E-0006
  0.77500E+0004 -0.28986E+0004 -0.33228E-0006 -0.74409E-0008 -0.33064E-0006
  0.75000E+0004 -0.28852E+0004 -0.34485E-0006 -0.19238E-0007 -0.32492E-0006
  0.75432E+0004 -0.28845E+0004 -0.34667E-0006 -0.17125E-0007 -0.33146E-0006
  0.76250E+0004 -0.28832E+0004 -0.34594E-0006 -0.12619E-0007 -0.33956E-0006
  0.77068E+0004 -0.28818E+0004 -0.34018E-0006 -0.75971E-0008 -0.34227E-0006
  0.77500E+0004 -0.28811E+0004 -0.33530E-0006 -0.48105E-0008 -0.34163E-0006
  0.75000E+0004 -0.28532E+0004 -0.35752E-0006 -0.15193E-0007 -0.34945E-0006
  0.75432E+0004 -0.28523E+0004 -0.35737E-0006 -0.12906E-0007 -0.35491E-0006
  0.76250E+0004 -0.28505E+0004 -0.35315E-0006 -0.81272E-0008 -0.36103E-0006
  0.77068E+0004 -0.28488E+0004 -0.34425E-0006 -0.29069E-0008 -0.36190E-0006
  0.77500E+0004 -0.28479E+0004 -0.33787E-0006 -0.45449E-0010 -0.36035E-0006
  0.75000E+0004 -0.28212E+0004 -0.36572E-0006 -0.11318E-0007 -0.37123E-0006
  0.75432E+0004 -0.28200E+0004 -0.36367E-0006 -0.88807E-0008 -0.37558E-0006
  0.76250E+0004 -0.28179E+0004 -0.35611E-0006 -0.38753E-0008 -0.37968E-0006
  0.77068E+0004 -0.28158E+0004 -0.34427E-0006  0.14960E-0008 -0.37868E-0006
  0.77500E+0004 -0.28147E+0004 -0.33652E-0006  0.44067E-0008 -0.37621E-0006
  0.75000E+0004 -0.28043E+0004 -0.36829E-0006 -0.93476E-0008 -0.38158E-0006
  0.75432E+0004 -0.28030E+0004 -0.36527E-0006 -0.68414E-0008 -0.38533E-0006
  0.76250E+0004 -0.28007E+0004 -0.35603E-0006 -0.17358E-0008 -0.38836E-0006
  0.77068E+0004 -0.27984E+0004 -0.34274E-0006  0.36949E-0008 -0.38637E-0006
  0.77500E+0004 -0.27972E+0004 -0.33432E-0006  0.66211E-0008 -0.38341E-0006
  0.77500E+0004 -0.28986E+0004 -0.33228E-0006 -0.74409E-0008 -0.33064E-0006
  0.77932E+0004 -0.28979E+0004 -0.32705E-0006 -0.46206E-0008 -0.32915E-0006
  0.78750E+0004 -0.28967E+0004 -0.31410E-0006  0.79686E-0009 -0.32276E-0006
  0.79568E+0004 -0.28954E+0004 -0.29774E-0006  0.61401E-0008 -0.31206E-0006
  0.80000E+0004 -0.28947E+0004 -0.28794E-0006  0.88544E-0008 -0.30481E-0006
  0.77500E+0004 -0.28811E+0004 -0.33530E-0006 -0.48105E-0008 -0.34163E-0006
  0.77932E+0004 -0.28803E+0004 -0.32928E-0006 -0.19501E-0008 -0.33970E-0006
  0.78750E+0004 -0.28788E+0004 -0.31502E-0006  0.35158E-0008 -0.33252E-0006
  0.79568E+0004 -0.28773E+0004 -0.29756E-0006  0.88751E-0008 -0.32112E-0006
  0.80000E+0004 -0.28765E+0004 -0.28728E-0006  0.11587E-0007 -0.31355E-0006
  0.77500E+0004 -0.28479E+0004 -0.33787E-0006 -0.45449E-0010 -0.36035E-0006
  0.77932E+0004 -0.28469E+0004 -0.33046E-0006  0.28719E-0008 -0.35755E-0006
  0.78750E+0004 -0.28450E+0004 -0.31387E-0006  0.83940E-0008 -0.34887E-0006
  0.79568E+0004 -0.28431E+0004 -0.29453E-0006  0.13749E-0007 -0.33615E-0006
  0.80000E+0004 -0.28421E+0004 -0.28342E-0006  0.16436E-0007 -0.32797E-0006
  0.77500E+0004 -0.28147E+0004 -0.33652E-0006  0.44067E-0008 -0.37621E-0006
  0.77932E+0004 -0.28135E+0004 -0.32784E-0006  0.73552E-0008 -0.37255E-0006
  0.78750E+0004 -0.28112E+0004 -0.30919E-0006  0.12884E-0007 -0.36234E-0006
  0.79568E+0004 -0.28088E+0004 -0.28824E-0006  0.18185E-0007 -0.34832E-0006
  0.80000E+0004 -0.28076E+0004 -0.27647E-0006  0.20823E-0007 -0.33953E-0006
  0.77500E+0004 -0.27972E+0004 -0.33432E-0006  0.66211E-0008 -0.38341E-0006
  0.77932E+0004 -0.27958E+0004 -0.32502E-0006  0.95752E-0008 -0.37928E-0006
  0.78750E+0004 -0.27933E+0004 -0.30540E-0006  0.15087E-0007 -0.36828E-0006
  0.79568E+0004 -0.27908E+0004 -0.28373E-0006  0.20339E-0007 -0.35356E-0006
  0.80000E+0004 -0.27894E+0004 -0.27168E-0006  0.22939E-0007 -0.34446E-0006
  0.80000E+0004 -0.28947E+0004 -0.28794E-0006  0.88544E-0008 -0.30481E-0006
  0.80432E+0004 -0.28940E+0004 -0.27746E-0006  0.11472E-0007 -0.29659E-0006
  0.81250E+0004 -0.28927E+0004 -0.25599E-0006  0.16038E-0007 -0.27843E-0006
  0.82068E+0004 -0.28913E+0004 -0.23291E-0006  0.19955E-0007 -0.25730E-0006
  0.82500E+0004 -0.28906E+0004 -0.22026E-0006  0.21709E-0007 -0.24509E-0006
  0.80000E+0004 -0.28765E+0004 -0.28728E-0006  0.11587E-0007 -0.31355E-0006
  0.80432E+0004 -0.28757E+0004 -0.27636E-0006  0.14195E-0007 -0.30504E-0006
  0.81250E+0004 -0.28741E+0004 -0.25425E-0006  0.18729E-0007 -0.28641E-0006
  0.82068E+0004 -0.28725E+0004 -0.23076E-0006  0.22598E-0007 -0.26492E-0006
  0.82500E+0004 -0.28717E+0004 -0.21798E-0006  0.24323E-0007 -0.25256E-0006
  0.80000E+0004 -0.28421E+0004 -0.28342E-0006  0.16436E-0007 -0.32797E-0006
  0.80432E+0004 -0.28410E+0004 -0.27181E-0006  0.19009E-0007 -0.31890E-0006
  0.81250E+0004 -0.28390E+0004 -0.24871E-0006  0.23445E-0007 -0.29940E-0006
  0.82068E+0004 -0.28369E+0004 -0.22466E-0006  0.27190E-0007 -0.27728E-0006
  0.82500E+0004 -0.28359E+0004 -0.21175E-0006  0.28842E-0007 -0.26470E-0006
  0.80000E+0004 -0.28076E+0004 -0.27647E-0006  0.20823E-0007 -0.33953E-0006
  0.80432E+0004 -0.28063E+0004 -0.26431E-0006  0.23334E-0007 -0.32992E-0006
  0.81250E+0004 -0.28038E+0004 -0.24053E-0006  0.27625E-0007 -0.30958E-0006
  0.82068E+0004 -0.28014E+0004 -0.21625E-0006  0.31196E-0007 -0.28691E-0006
  0.82500E+0004 -0.28001E+0004 -0.20339E-0006  0.32751E-0007 -0.27415E-0006
  0.80000E+0004 -0.27894E+0004 -0.27168E-0006  0.22939E-0007 -0.34446E-0006
  0.80432E+0004 -0.27880E+0004 -0.25930E-0006  0.25407E-0007 -0.33458E-0006
  0.81250E+0004 -0.27853E+0004 -0.23529E-0006  0.29600E-0007 -0.31382E-0006
  0.82068E+0004 -0.27826E+0004 -0.21102E-0006  0.33060E-0007 -0.29088E-0006
  0.82500E+0004 -0.27812E+0004 -0.19826E-0006  0.34553E-0007 -0.27805E-0006
  0.82500E+0004 -0.28906E+0004 -0.22026E-0006  0.21709E-0007 -0.24509E-0006
  0.82932E+0004 -0.28900E+0004 -0.20739E-0006  0.23215E-0007 -0.23220E-0006
  0.83750E+0004 -0.28887E+0004 -0.18254E-0006  0.25364E-0007 -0.20616E-0006
  0.84568E+0004 -0.28875E+0004 -0.15744E-0006  0.26529E-0007 -0.17835E-0006
  0.85000E+0004 -0.28869E+0004 -0.14418E-0006  0.26730E-0007 -0.16307E-0006
  0.82500E+0004 -0.28717E+0004 -0.21798E-0006  0.24323E-0007 -0.25256E-0006
  0.82932E+0004 -0.28709E+0004 -0.20503E-0006  0.25797E-0007 -0.23957E-0006
  0.83750E+0004 -0.28695E+0004 -0.18021E-0006  0.27886E-0007 -0.21343E-0006
  0.84568E+0004 -0.28681E+0004 -0.15530E-0006  0.28996E-0007 -0.18563E-0006
  0.85000E+0004 -0.28674E+0004 -0.14222E-0006  0.29172E-0007 -0.17041E-0006
  0.82500E+0004 -0.28359E+0004 -0.21175E-0006  0.28842E-0007 -0.26470E-0006
  0.82932E+0004 -0.28349E+0004 -0.19881E-0006  0.30239E-0007 -0.25155E-0006
  0.83750E+0004 -0.28331E+0004 -0.17428E-0006  0.32183E-0007 -0.22531E-0006
  0.84568E+0004 -0.28313E+0004 -0.15003E-0006  0.33159E-0007 -0.19770E-0006
  0.85000E+0004 -0.28304E+0004 -0.13743E-0006  0.33274E-0007 -0.18268E-0006
  0.82500E+0004 -0.28001E+0004 -0.20339E-0006  0.32751E-0007 -0.27415E-0006
  0.82932E+0004 -0.27989E+0004 -0.19063E-0006  0.34047E-0007 -0.26090E-0006
  0.83750E+0004 -0.27967E+0004 -0.16675E-0006  0.35804E-0007 -0.23473E-0006
  0.84568E+0004 -0.27945E+0004 -0.14351E-0006  0.36605E-0007 -0.20750E-0006
  0.85000E+0004 -0.27934E+0004 -0.13159E-0006  0.36638E-0007 -0.19280E-0006
  0.82500E+0004 -0.27812E+0004 -0.19826E-0006  0.34553E-0007 -0.27805E-0006
  0.82932E+0004 -0.27799E+0004 -0.18567E-0006  0.35786E-0007 -0.26478E-0006
  0.83750E+0004 -0.27775E+0004 -0.16227E-0006  0.37426E-0007 -0.23871E-0006
  0.84568E+0004 -0.27751E+0004 -0.13971E-0006  0.38118E-0007 -0.21175E-0006
  0.85000E+0004 -0.27738E+0004 -0.12821E-0006  0.38098E-0007 -0.19728E-0006
  0.85000E+0004 -0.28869E+0004 -0.14418E-0006  0.26730E-0007 -0.16307E-0006
  0.85432E+0004 -0.28865E+0004 -0.13100E-0006  0.26612E-0007 -0.14736E-0006
  0.86250E+0004 -0.28856E+0004 -0.10623E-0006  0.25590E-0007 -0.11675E-0006
  0.87068E+0004 -0.28848E+0004 -0.81896E-0007  0.23527E-0007 -0.85300E-0007
  0.87500E+0004 -0.28844E+0004 -0.69282E-0007  0.22034E-0007 -0.68472E-0007
  0.85000E+0004 -0.28674E+0004 -0.14222E-0006  0.29172E-0007 -0.17041E-0006
  0.85432E+0004 -0.28669E+0004 -0.12926E-0006  0.29031E-0007 -0.15478E-0006
  0.86250E+0004 -0.28659E+0004 -0.10500E-0006  0.27979E-0007 -0.12440E-0006
  0.87068E+0004 -0.28649E+0004 -0.81272E-0007  0.25909E-0007 -0.93269E-0007
  0.87500E+0004 -0.28644E+0004 -0.68999E-0007  0.24421E-0007 -0.76629E-0007
  0.85000E+0004 -0.28304E+0004 -0.13743E-0006  0.33274E-0007 -0.18268E-0006
  0.85432E+0004 -0.28297E+0004 -0.12504E-0006  0.33077E-0007 -0.16732E-0006
  0.86250E+0004 -0.28285E+0004 -0.10205E-0006  0.31948E-0007 -0.13761E-0006
  0.87068E+0004 -0.28272E+0004 -0.79780E-0007  0.29844E-0007 -0.10735E-0006
  0.87500E+0004 -0.28265E+0004 -0.68324E-0007  0.28360E-0007 -0.91227E-0007
  0.85000E+0004 -0.27934E+0004 -0.13159E-0006  0.36638E-0007 -0.19280E-0006
  0.85432E+0004 -0.27925E+0004 -0.11997E-0006  0.36368E-0007 -0.17784E-0006
  0.86250E+0004 -0.27910E+0004 -0.98629E-0007  0.35131E-0007 -0.14912E-0006
  0.87068E+0004 -0.27895E+0004 -0.78205E-0007  0.32967E-0007 -0.12008E-0006
  0.87500E+0004 -0.27887E+0004 -0.67784E-0007  0.31472E-0007 -0.10469E-0006
  0.85000E+0004 -0.27738E+0004 -0.12821E-0006  0.38098E-0007 -0.19728E-0006
  0.85432E+0004 -0.27729E+0004 -0.11708E-0006  0.37782E-0007 -0.18259E-0006
  0.86250E+0004 -0.27713E+0004 -0.96760E-0007  0.36476E-0007 -0.15451E-0006
  0.87068E+0004 -0.27696E+0004 -0.77464E-0007  0.34268E-0007 -0.12626E-0006
  0.87500E+0004 -0.27687E+0004 -0.67671E-0007  0.32762E-0007 -0.11133E-0006
  0.87500E+0004 -0.28844E+0004 -0.69282E-0007  0.22034E-0007 -0.68472E-0007
  0.87932E+0004 -0.28840E+0004 -0.56849E-0007  0.20253E-0007 -0.51497E-0007
  0.88750E+0004 -0.28834E+0004 -0.33826E-0007  0.16174E-0007 -0.19215E-0007
  0.89568E+0004 -0.28828E+0004 -0.11646E-0007  0.11245E-0007  0.12849E-0007
  0.90000E+0004 -0.28825E+0004 -0.34357E-0009  0.83407E-0008  0.29516E-0007
  0.87500E+0004 -0.28644E+0004 -0.68999E-0007  0.24421E-0007 -0.76629E-0007
  0.87932E+0004 -0.28640E+0004 -0.56915E-0007  0.22653E-0007 -0.59844E-0007
  0.88750E+0004 -0.28633E+0004 -0.34541E-0007  0.18619E-0007 -0.27922E-0007
  0.89568E+0004 -0.28626E+0004 -0.12950E-0007  0.13765E-0007  0.38281E-0008
  0.90000E+0004 -0.28622E+0004 -0.19124E-0008  0.10912E-0007  0.20367E-0007
  0.87500E+0004 -0.28265E+0004 -0.68324E-0007  0.28360E-0007 -0.91227E-0007
  0.87932E+0004 -0.28261E+0004 -0.57076E-0007  0.26608E-0007 -0.74978E-0007
  0.88750E+0004 -0.28251E+0004 -0.36284E-0007  0.22649E-0007 -0.44101E-0007
  0.89568E+0004 -0.28242E+0004 -0.16180E-0007  0.17928E-0007 -0.13348E-0007
  0.90000E+0004 -0.28237E+0004 -0.58524E-0008  0.15168E-0007  0.27230E-0008
  0.87500E+0004 -0.27887E+0004 -0.67784E-0007  0.31472E-0007 -0.10469E-0006
  0.87932E+0004 -0.27881E+0004 -0.57591E-0007  0.29726E-0007 -0.89199E-0007
  0.88750E+0004 -0.27870E+0004 -0.38813E-0007  0.25826E-0007 -0.59832E-0007
  0.89568E+0004 -0.27858E+0004 -0.20658E-0007  0.21223E-0007 -0.30592E-0007
  0.90000E+0004 -0.27852E+0004 -0.11295E-0007  0.18552E-0007 -0.15281E-0007
  0.87500E+0004 -0.27687E+0004 -0.67671E-0007  0.32762E-0007 -0.11133E-0006
  0.87932E+0004 -0.27681E+0004 -0.58118E-0007  0.31015E-0007 -0.96331E-0007
  0.88750E+0004 -0.27668E+0004 -0.40564E-0007  0.27138E-0007 -0.67942E-0007
  0.89568E+0004 -0.27656E+0004 -0.23610E-0007  0.22592E-0007 -0.39701E-0007
  0.90000E+0004 -0.27649E+0004 -0.14852E-0007  0.19964E-0007 -0.24906E-0007
  0.90000E+0004 -0.28825E+0004 -0.34357E-0009  0.83407E-0008  0.29516E-0007
  0.90432E+0004 -0.28821E+0004  0.10638E-0007  0.52488E-0008  0.45897E-0007
  0.91250E+0004 -0.28815E+0004  0.30428E-0007 -0.10495E-0008  0.75834E-0007
  0.92068E+0004 -0.28809E+0004  0.48563E-0007 -0.77902E-0008  0.10366E-0006
  0.92500E+0004 -0.28805E+0004  0.57309E-0007 -0.11466E-0007  0.11718E-0006
  0.90000E+0004 -0.28622E+0004 -0.19124E-0008  0.10912E-0007  0.20367E-0007
  0.90432E+0004 -0.28618E+0004  0.88469E-0008  0.78791E-0008  0.36661E-0007
  0.91250E+0004 -0.28610E+0004  0.28372E-0007  0.17131E-0008  0.66577E-0007
  0.92068E+0004 -0.28603E+0004  0.46504E-0007 -0.48722E-0008  0.94639E-0007
  0.92500E+0004 -0.28599E+0004  0.55380E-0007 -0.84580E-0008  0.10842E-0006
  0.90000E+0004 -0.28237E+0004 -0.58524E-0008  0.15168E-0007  0.27230E-0008
  0.90432E+0004 -0.28232E+0004  0.42725E-0008  0.12244E-0007  0.18612E-0007
  0.91250E+0004 -0.28223E+0004  0.22870E-0007  0.63248E-0008  0.48017E-0007
  0.92068E+0004 -0.28213E+0004  0.40553E-0007  0.32618E-0010  0.76034E-0007
  0.92500E+0004 -0.28208E+0004  0.49432E-0007 -0.33830E-0008  0.90039E-0007
  0.90000E+0004 -0.27852E+0004 -0.11295E-0007  0.18552E-0007 -0.15281E-0007
  0.90432E+0004 -0.27846E+0004 -0.20699E-0008  0.15731E-0007 -0.10158E-0009
  0.91250E+0004 -0.27835E+0004  0.15072E-0007  0.10052E-0007  0.28178E-0007
  0.92068E+0004 -0.27823E+0004  0.31743E-0007  0.40497E-0008  0.55499E-0007
  0.92500E+0004 -0.27817E+0004  0.40317E-0007  0.80416E-0009  0.69371E-0007
  0.90000E+0004 -0.27649E+0004 -0.14852E-0007  0.19964E-0007 -0.24906E-0007
  0.90432E+0004 -0.27643E+0004 -0.62006E-0008  0.17196E-0007 -0.10220E-0007
  0.91250E+0004 -0.27630E+0004  0.99735E-0008  0.11640E-0007  0.17226E-0007
  0.92068E+0004 -0.27617E+0004  0.25897E-0007  0.57886E-0008  0.43923E-0007
  0.92500E+0004 -0.27611E+0004  0.34192E-0007  0.26323E-0008  0.57582E-0007
  0.92500E+0004 -0.28805E+0004  0.57309E-0007 -0.11466E-0007  0.11718E-0006
  0.92932E+0004 -0.28802E+0004  0.65390E-0007 -0.15194E-0007  0.12975E-0006
  0.93750E+0004 -0.28797E+0004  0.78540E-0007 -0.22292E-0007  0.15029E-0006
  0.94568E+0004 -0.28792E+0004  0.88261E-0007 -0.29255E-0007  0.16562E-0006
  0.95000E+0004 -0.28789E+0004  0.91750E-0007 -0.32807E-0007  0.17120E-0006
  0.92500E+0004 -0.28599E+0004  0.55380E-0007 -0.84580E-0008  0.10842E-0006
  0.92932E+0004 -0.28596E+0004  0.63695E-0007 -0.12094E-0007  0.12136E-0006
  0.93750E+0004 -0.28589E+0004  0.77603E-0007 -0.19010E-0007  0.14294E-0006
  0.94568E+0004 -0.28583E+0004  0.88529E-0007 -0.25793E-0007  0.15978E-0006
  0.95000E+0004 -0.28579E+0004  0.92843E-0007 -0.29254E-0007  0.16638E-0006
  0.92500E+0004 -0.28208E+0004  0.49432E-0007 -0.33830E-0008  0.90039E-0007
  0.92932E+0004 -0.28204E+0004  0.57950E-0007 -0.68421E-0008  0.10341E-0006
  0.93750E+0004 -0.28195E+0004  0.72839E-0007 -0.13409E-0007  0.12645E-0006
  0.94568E+0004 -0.28187E+0004  0.85617E-0007 -0.19841E-0007  0.14570E-0006
  0.95000E+0004 -0.28183E+0004  0.91287E-0007 -0.23123E-0007  0.15400E-0006
  0.92500E+0004 -0.27817E+0004  0.40317E-0007  0.80416E-0009  0.69371E-0007
  0.92932E+0004 -0.27812E+0004  0.48727E-0007 -0.24765E-0008  0.82812E-0007
  0.93750E+0004 -0.27802E+0004  0.64003E-0007 -0.86870E-0008  0.10663E-0006
  0.94568E+0004 -0.27792E+0004  0.78052E-0007 -0.14756E-0007  0.12764E-0006
  0.95000E+0004 -0.27786E+0004  0.84786E-0007 -0.17850E-0007  0.13731E-0006
  0.92500E+0004 -0.27611E+0004  0.34192E-0007  0.26323E-0008  0.57582E-0007
  0.92932E+0004 -0.27605E+0004  0.42425E-0007 -0.55343E-0009  0.70920E-0007
  0.93750E+0004 -0.27594E+0004  0.57668E-0007 -0.65736E-0008  0.94877E-0007
  0.94568E+0004 -0.27583E+0004  0.72151E-0007 -0.12446E-0007  0.11654E-0006
  0.95000E+0004 -0.27577E+0004  0.79325E-0007 -0.15437E-0007  0.12678E-0006
  0.95000E+0004 -0.28789E+0004  0.91750E-0007 -0.32807E-0007  0.17120E-0006
  0.95432E+0004 -0.28788E+0004  0.93935E-0007 -0.36267E-0007  0.17488E-0006
  0.96250E+0004 -0.28786E+0004  0.94098E-0007 -0.42399E-0007  0.17592E-0006
  0.97068E+0004 -0.28784E+0004  0.88458E-0007 -0.47819E-0007  0.16848E-0006
  0.97500E+0004 -0.28783E+0004  0.82943E-0007 -0.50347E-0007  0.16093E-0006
  0.95000E+0004 -0.28579E+0004  0.92843E-0007 -0.29254E-0007  0.16638E-0006
  0.95432E+0004 -0.28578E+0004  0.95995E-0007 -0.32633E-0007  0.17124E-0006
  0.96250E+0004 -0.28576E+0004  0.98331E-0007 -0.38633E-0007  0.17492E-0006
  0.97068E+0004 -0.28574E+0004  0.95247E-0007 -0.43962E-0007  0.17057E-0006
  0.97500E+0004 -0.28573E+0004  0.91197E-0007 -0.46463E-0007  0.16480E-0006
  0.95000E+0004 -0.28183E+0004  0.91287E-0007 -0.23123E-0007  0.15400E-0006
  0.95432E+0004 -0.28182E+0004  0.96096E-0007 -0.26337E-0007  0.16090E-0006
  0.96250E+0004 -0.28179E+0004  0.10229E-0006 -0.32063E-0007  0.16927E-0006
  0.97068E+0004 -0.28177E+0004  0.10393E-0006 -0.37188E-0007  0.17063E-0006
  0.97500E+0004 -0.28175E+0004  0.10266E-0006 -0.39616E-0007  0.16823E-0006
  0.95000E+0004 -0.27786E+0004  0.84786E-0007 -0.17850E-0007  0.13731E-0006
  0.95432E+0004 -0.27785E+0004  0.90997E-0007 -0.20885E-0007  0.14597E-0006
  0.96250E+0004 -0.27782E+0004  0.10065E-0006 -0.26303E-0007  0.15859E-0006
  0.97068E+0004 -0.27779E+0004  0.10676E-0006 -0.31180E-0007  0.16537E-0006
  0.97500E+0004 -0.27777E+0004  0.10822E-0006 -0.33509E-0007  0.16626E-0006
  0.95000E+0004 -0.27577E+0004  0.79325E-0007 -0.15437E-0007  0.12678E-0006
  0.95432E+0004 -0.27576E+0004  0.86167E-0007 -0.18372E-0007  0.13624E-0006
  0.96250E+0004 -0.27572E+0004  0.97463E-0007 -0.23613E-0007  0.15090E-0006
  0.97068E+0004 -0.27569E+0004  0.10580E-0006 -0.28342E-0007  0.16038E-0006
  0.97500E+0004 -0.27567E+0004  0.10865E-0006 -0.30608E-0007  0.16295E-0006
  0.97500E+0004 -0.28783E+0004  0.82943E-0007 -0.50347E-0007  0.16093E-0006
  0.97932E+0004 -0.28786E+0004  0.75442E-0007 -0.52679E-0007  0.15074E-0006
  0.98750E+0004 -0.28790E+0004  0.56015E-0007 -0.56380E-0007  0.12437E-0006
  0.99568E+0004 -0.28795E+0004  0.29987E-0007 -0.59107E-0007  0.89390E-0007
  0.10000E+0005 -0.28797E+0004  0.13823E-0007 -0.60168E-0007  0.67931E-0007
  0.97500E+0004 -0.28573E+0004  0.91197E-0007 -0.46463E-0007  0.16480E-0006
  0.97932E+0004 -0.28576E+0004  0.85210E-0007 -0.48792E-0007  0.15646E-0006
  0.98750E+0004 -0.28581E+0004  0.68661E-0007 -0.52538E-0007  0.13365E-0006
  0.99568E+0004 -0.28587E+0004  0.45311E-0007 -0.55379E-0007  0.10207E-0006
  0.10000E+0005 -0.28590E+0004  0.30386E-0007 -0.56530E-0007  0.82228E-0007
  0.97500E+0004 -0.28175E+0004  0.10266E-0006 -0.39616E-0007  0.16823E-0006
  0.97932E+0004 -0.28179E+0004  0.99628E-0007 -0.41913E-0007  0.16348E-0006
  0.98750E+0004 -0.28185E+0004  0.88865E-0007 -0.45686E-0007  0.14774E-0006
  0.99568E+0004 -0.28192E+0004  0.71167E-0007 -0.48680E-0007  0.12314E-0006
  0.10000E+0005 -0.28196E+0004  0.58993E-0007 -0.49960E-0007  0.10674E-0006
  0.97500E+0004 -0.27777E+0004  0.10822E-0006 -0.33509E-0007  0.16626E-0006
  0.97932E+0004 -0.27781E+0004  0.10819E-0006 -0.35738E-0007  0.16513E-0006
  0.98750E+0004 -0.27790E+0004  0.10352E-0006 -0.39462E-0007  0.15672E-0006
  0.99568E+0004 -0.27798E+0004  0.92089E-0007 -0.42517E-0007  0.13967E-0006
  0.10000E+0005 -0.27802E+0004  0.83123E-0007 -0.43877E-0007  0.12716E-0006
  0.97500E+0004 -0.27567E+0004  0.10865E-0006 -0.30608E-0007  0.16295E-0006
  0.97932E+0004 -0.27572E+0004  0.11021E-0006 -0.32786E-0007  0.16372E-0006
  0.98750E+0004 -0.27581E+0004  0.10882E-0006 -0.36453E-0007  0.15923E-0006
  0.99568E+0004 -0.27590E+0004  0.10088E-0006 -0.39505E-0007  0.14634E-0006
  0.10000E+0005 -0.27594E+0004  0.93753E-0007 -0.40885E-0007  0.13602E-0006
  0.10000E+0005 -0.28797E+0004  0.13823E-0007 -0.60168E-0007  0.67931E-0007
  0.10043E+0005 -0.28803E+0004 -0.40725E-0008 -0.61032E-0007  0.44531E-0007
  0.10125E+0005 -0.28813E+0004 -0.41179E-0007 -0.62055E-0007 -0.31624E-0008
  0.10207E+0005 -0.28824E+0004 -0.80510E-0007 -0.62412E-0007 -0.52350E-0007
  0.10250E+0005 -0.28829E+0004 -0.10120E-0006 -0.62404E-0007 -0.77546E-0007
  0.10000E+0005 -0.28590E+0004  0.30386E-0007 -0.56530E-0007  0.82228E-0007
  0.10043E+0005 -0.28596E+0004  0.13517E-0007 -0.57510E-0007  0.60229E-0007
  0.10125E+0005 -0.28608E+0004 -0.22322E-0007 -0.58804E-0007  0.14461E-0007
  0.10207E+0005 -0.28621E+0004 -0.61509E-0007 -0.59483E-0007 -0.34037E-0007
  0.10250E+0005 -0.28627E+0004 -0.82656E-0007 -0.59661E-0007 -0.59466E-0007
  0.10000E+0005 -0.28196E+0004  0.58993E-0007 -0.49960E-0007  0.10674E-0006
  0.10043E+0005 -0.28204E+0004  0.44563E-0007 -0.51118E-0007  0.87870E-0007
  0.10125E+0005 -0.28220E+0004  0.12227E-0007 -0.52834E-0007  0.46793E-0007
  0.10207E+0005 -0.28236E+0004 -0.25416E-0007 -0.54032E-0007  0.80131E-0009
  0.10250E+0005 -0.28244E+0004 -0.46717E-0007 -0.54511E-0007 -0.24397E-0007
  0.10000E+0005 -0.27802E+0004  0.83123E-0007 -0.43877E-0007  0.12716E-0006
  0.10043E+0005 -0.27812E+0004  0.71713E-0007 -0.45152E-0007  0.11196E-0006
  0.10125E+0005 -0.27832E+0004  0.44211E-0007 -0.47174E-0007  0.76840E-0007
  0.10207E+0005 -0.27851E+0004  0.97013E-0008 -0.48766E-0007  0.34862E-0007
  0.10250E+0005 -0.27861E+0004 -0.10838E-0007 -0.49482E-0007  0.10760E-0007
  0.10000E+0005 -0.27594E+0004  0.93753E-0007 -0.40885E-0007  0.13602E-0006
  0.10043E+0005 -0.27606E+0004  0.84139E-0007 -0.42199E-0007  0.12295E-0006
  0.10125E+0005 -0.27627E+0004  0.59671E-0007 -0.44335E-0007  0.91435E-0007
  0.10207E+0005 -0.27648E+0004  0.27416E-0007 -0.46087E-0007  0.52147E-0007
  0.10250E+0005 -0.27659E+0004  0.76325E-0008 -0.46901E-0007  0.28961E-0007
  0.10250E+0005 -0.28829E+0004 -0.10120E-0006 -0.62404E-0007 -0.77546E-0007
  0.10293E+0005 -0.28834E+0004 -0.12113E-0006 -0.62288E-0007 -0.10129E-0006
  0.10375E+0005 -0.28842E+0004 -0.15525E-0006 -0.61936E-0007 -0.14016E-0006
  0.10457E+0005 -0.28851E+0004 -0.18145E-0006 -0.61579E-0007 -0.16713E-0006
  0.10500E+0005 -0.28855E+0004 -0.19084E-0006 -0.61440E-0007 -0.17510E-0006
  0.10250E+0005 -0.28627E+0004 -0.82656E-0007 -0.59661E-0007 -0.59466E-0007
  0.10293E+0005 -0.28633E+0004 -0.10343E-0006 -0.59734E-0007 -0.83877E-0007
  0.10375E+0005 -0.28643E+0004 -0.14030E-0006 -0.59749E-0007 -0.12532E-0006
  0.10457E+0005 -0.28653E+0004 -0.17076E-0006 -0.59747E-0007 -0.15661E-0006
  0.10500E+0005 -0.28658E+0004 -0.18297E-0006 -0.59783E-0007 -0.16751E-0006
  0.10250E+0005 -0.28244E+0004 -0.46717E-0007 -0.54511E-0007 -0.24397E-0007
  0.10293E+0005 -0.28251E+0004 -0.68354E-0007 -0.54894E-0007 -0.49389E-0007
  0.10375E+0005 -0.28264E+0004 -0.10906E-0006 -0.55511E-0007 -0.94442E-0007
  0.10457E+0005 -0.28276E+0004 -0.14634E-0006 -0.56098E-0007 -0.13273E-0006
  0.10500E+0005 -0.28283E+0004 -0.16330E-0006 -0.56428E-0007 -0.14866E-0006
  0.10250E+0005 -0.27861E+0004 -0.10838E-0007 -0.49482E-0007  0.10760E-0007
  0.10293E+0005 -0.27869E+0004 -0.32395E-0007 -0.50110E-0007 -0.13922E-0007
  0.10375E+0005 -0.27885E+0004 -0.75117E-0007 -0.51211E-0007 -0.60873E-0007
  0.10457E+0005 -0.27900E+0004 -0.11746E-0006 -0.52279E-0007 -0.10455E-0006
  0.10500E+0005 -0.27908E+0004 -0.13834E-0006 -0.52851E-0007 -0.12475E-0006
  0.10250E+0005 -0.27659E+0004  0.76325E-0008 -0.46901E-0007  0.28961E-0007
  0.10293E+0005 -0.27668E+0004 -0.13512E-0007 -0.47632E-0007  0.47952E-0008
  0.10375E+0005 -0.27685E+0004 -0.56562E-0007 -0.48942E-0007 -0.42462E-0007
  0.10457E+0005 -0.27702E+0004 -0.10085E-0006 -0.50220E-0007 -0.88297E-0007
  0.10500E+0005 -0.27711E+0004 -0.12343E-0006 -0.50901E-0007 -0.11041E-0006
  0.10500E+0005 -0.28855E+0004 -0.19084E-0006 -0.61440E-0007 -0.17510E-0006
  0.10543E+0005 -0.28859E+0004 -0.19651E-0006 -0.61349E-0007 -0.17804E-0006
  0.10625E+0005 -0.28867E+0004 -0.19559E-0006 -0.61309E-0007 -0.16840E-0006
  0.10707E+0005 -0.28875E+0004 -0.17761E-0006 -0.61350E-0007 -0.13751E-0006
  0.10750E+0005 -0.28879E+0004 -0.16087E-0006 -0.61328E-0007 -0.11260E-0006
  0.10500E+0005 -0.28658E+0004 -0.18297E-0006 -0.59783E-0007 -0.16751E-0006
  0.10543E+0005 -0.28663E+0004 -0.19179E-0006 -0.59854E-0007 -0.17378E-0006
  0.10625E+0005 -0.28672E+0004 -0.19761E-0006 -0.60082E-0007 -0.17133E-0006
  0.10707E+0005 -0.28680E+0004 -0.18694E-0006 -0.60330E-0007 -0.14833E-0006
  0.10750E+0005 -0.28685E+0004 -0.17410E-0006 -0.60396E-0007 -0.12764E-0006
  0.10500E+0005 -0.28283E+0004 -0.16330E-0006 -0.56428E-0007 -0.14866E-0006
  0.10543E+0005 -0.28289E+0004 -0.17760E-0006 -0.56771E-0007 -0.16079E-0006
  0.10625E+0005 -0.28301E+0004 -0.19551E-0006 -0.57454E-0007 -0.17142E-0006
  0.10707E+0005 -0.28312E+0004 -0.19850E-0006 -0.58069E-0007 -0.16325E-0006
  0.10750E+0005 -0.28318E+0004 -0.19313E-0006 -0.58294E-0007 -0.15065E-0006
  0.10500E+0005 -0.27908E+0004 -0.13834E-0006 -0.52851E-0007 -0.12475E-0006
  0.10543E+0005 -0.27916E+0004 -0.15737E-0006 -0.53421E-0007 -0.14206E-0006
  0.10625E+0005 -0.27930E+0004 -0.18629E-0006 -0.54492E-0007 -0.16480E-0006
  0.10707E+0005 -0.27944E+0004 -0.20238E-0006 -0.55431E-0007 -0.17102E-0006
  0.10750E+0005 -0.27951E+0004 -0.20444E-0006 -0.55805E-0007 -0.16655E-0006
  0.10500E+0005 -0.27711E+0004 -0.12343E-0006 -0.50901E-0007 -0.11041E-0006
  0.10543E+0005 -0.27719E+0004 -0.14462E-0006 -0.51572E-0007 -0.13015E-0006
  0.10625E+0005 -0.27734E+0004 -0.17884E-0006 -0.52819E-0007 -0.15881E-0006
  0.10707E+0005 -0.27750E+0004 -0.20151E-0006 -0.53911E-0007 -0.17236E-0006
  0.10750E+0005 -0.27758E+0004 -0.20742E-0006 -0.54358E-0007 -0.17213E-0006
  0.10750E+0005 -0.28879E+0004 -0.16087E-0006 -0.61328E-0007 -0.11260E-0006
  0.10793E+0005 -0.28883E+0004 -0.13908E-0006 -0.61216E-0007 -0.81983E-0007
  0.10875E+0005 -0.28892E+0004 -0.84727E-0007 -0.60533E-0007 -0.99920E-0008
  0.10957E+0005 -0.28901E+0004 -0.15667E-0007 -0.58834E-0007  0.76122E-0007
  0.11000E+0005 -0.28906E+0004  0.25257E-0007 -0.57365E-0007  0.12505E-0006
  0.10750E+0005 -0.28685E+0004 -0.17410E-0006 -0.60396E-0007 -0.12764E-0006
  0.10793E+0005 -0.28691E+0004 -0.15609E-0006 -0.60357E-0007 -0.10110E-0006
  0.10875E+0005 -0.28701E+0004 -0.10824E-0006 -0.59787E-0007 -0.36066E-0007
  0.10957E+0005 -0.28711E+0004 -0.44215E-0007 -0.58189E-0007  0.44798E-0007
  0.11000E+0005 -0.28717E+0004 -0.51420E-0008 -0.56779E-0007  0.91909E-0007
  0.10750E+0005 -0.28318E+0004 -0.19313E-0006 -0.58294E-0007 -0.15065E-0006
  0.10793E+0005 -0.28325E+0004 -0.18254E-0006 -0.58396E-0007 -0.13213E-0006
  0.10875E+0005 -0.28338E+0004 -0.14790E-0006 -0.58057E-0007 -0.81227E-0007
  0.10957E+0005 -0.28352E+0004 -0.94800E-0007 -0.56683E-0007 -0.11720E-0007
  0.11000E+0005 -0.28359E+0004 -0.60130E-0007 -0.55410E-0007  0.31035E-0007
  0.10750E+0005 -0.27951E+0004 -0.20444E-0006 -0.55805E-0007 -0.16655E-0006
  0.10793E+0005 -0.27960E+0004 -0.20144E-0006 -0.56045E-0007 -0.15628E-0006
  0.10875E+0005 -0.27976E+0004 -0.18085E-0006 -0.55951E-0007 -0.12043E-0006
  0.10957E+0005 -0.27992E+0004 -0.14019E-0006 -0.54838E-0007 -0.63861E-0007
  0.11000E+0005 -0.28000E+0004 -0.11095E-0006 -0.53725E-0007 -0.26522E-0007
  0.10750E+0005 -0.27758E+0004 -0.20742E-0006 -0.54358E-0007 -0.17213E-0006
  0.10793E+0005 -0.27767E+0004 -0.20842E-0006 -0.54668E-0007 -0.16623E-0006
  0.10875E+0005 -0.27785E+0004 -0.19545E-0006 -0.54706E-0007 -0.13859E-0006
  0.10957E+0005 -0.27802E+0004 -0.16184E-0006 -0.53740E-0007 -0.89373E-0007
  0.11000E+0005 -0.27811E+0004 -0.13583E-0006 -0.52719E-0007 -0.55268E-0007
  0.11000E+0005 -0.28906E+0004  0.25257E-0007 -0.57365E-0007  0.12505E-0006
  0.11043E+0005 -0.28911E+0004  0.68277E-0007 -0.55414E-0007  0.17498E-0006
  0.11125E+0005 -0.28920E+0004  0.15207E-0006 -0.50188E-0007  0.26775E-0006
  0.11207E+0005 -0.28929E+0004  0.23272E-0006 -0.42778E-0007  0.35056E-0006
  0.11250E+0005 -0.28934E+0004  0.27146E-0006 -0.37970E-0007  0.38727E-0006
  0.11000E+0005 -0.28717E+0004 -0.51420E-0008 -0.56779E-0007  0.91909E-0007
  0.11043E+0005 -0.28722E+0004  0.36685E-0007 -0.54899E-0007  0.14079E-0006
  0.11125E+0005 -0.28733E+0004  0.12021E-0006 -0.49861E-0007  0.23392E-0006
  0.11207E+0005 -0.28744E+0004  0.20336E-0006 -0.42734E-0007  0.32032E-0006
  0.11250E+0005 -0.28750E+0004  0.24450E-0006 -0.38122E-0007  0.36020E-0006
  0.11000E+0005 -0.28359E+0004 -0.60130E-0007 -0.55410E-0007  0.31035E-0007
  0.11043E+0005 -0.28366E+0004 -0.21543E-0007 -0.53691E-0007  0.76942E-0007
  0.11125E+0005 -0.28380E+0004  0.59475E-0007 -0.49055E-0007  0.16875E-0006
  0.11207E+0005 -0.28393E+0004  0.14530E-0006 -0.42505E-0007  0.25994E-0006
  0.11250E+0005 -0.28401E+0004  0.18997E-0006 -0.38279E-0007  0.30482E-0006
  0.11000E+0005 -0.28000E+0004 -0.11095E-0006 -0.53725E-0007 -0.26522E-0007
  0.11043E+0005 -0.28009E+0004 -0.76775E-0007 -0.52192E-0007  0.15222E-0007
  0.11125E+0005 -0.28026E+0004 -0.73948E-0009 -0.48011E-0007  0.10322E-0006
  0.11207E+0005 -0.28043E+0004  0.85148E-0007 -0.42078E-0007  0.19658E-0006
  0.11250E+0005 -0.28052E+0004  0.13202E-0006 -0.38255E-0007  0.24513E-0006
  0.11000E+0005 -0.27811E+0004 -0.13583E-0006 -0.52719E-0007 -0.55268E-0007
  0.11043E+0005 -0.27821E+0004 -0.10440E-0006 -0.51292E-0007 -0.16154E-0007
  0.11125E+0005 -0.27839E+0004 -0.31914E-0007 -0.47366E-0007  0.68884E-0007
  0.11207E+0005 -0.27858E+0004  0.52997E-0007 -0.41772E-0007  0.16236E-0006
  0.11250E+0005 -0.27867E+0004  0.10049E-0006 -0.38167E-0007  0.21231E-0006
  0.11250E+0005 -0.28934E+0004  0.27146E-0006 -0.37970E-0007  0.38727E-0006
  0.11293E+0005 -0.28938E+0004  0.30614E-0006 -0.32597E-0007  0.41766E-0006
  0.11375E+0005 -0.28947E+0004  0.35739E-0006 -0.21041E-0007  0.45458E-0006
  0.11457E+0005 -0.28956E+0004  0.38512E-0006 -0.83196E-0008  0.46072E-0006
  0.11500E+0005 -0.28960E+0004  0.38899E-0006 -0.14392E-0008  0.45083E-0006
  0.11250E+0005 -0.28750E+0004  0.24450E-0006 -0.38122E-0007  0.36020E-0006
  0.11293E+0005 -0.28755E+0004  0.28227E-0006 -0.32978E-0007  0.39455E-0006
  0.11375E+0005 -0.28765E+0004  0.34102E-0006 -0.21950E-0007  0.44086E-0006
  0.11457E+0005 -0.28775E+0004  0.37777E-0006 -0.98594E-0008  0.45807E-0006
  0.11500E+0005 -0.28781E+0004  0.38672E-0006 -0.33397E-0008  0.45433E-0006
  0.11250E+0005 -0.28401E+0004  0.18997E-0006 -0.38279E-0007  0.30482E-0006
  0.11293E+0005 -0.28407E+0004  0.23266E-0006 -0.33582E-0007  0.34576E-0006
  0.11375E+0005 -0.28421E+0004  0.30416E-0006 -0.23559E-0007  0.40844E-0006
  0.11457E+0005 -0.28434E+0004  0.35712E-0006 -0.12646E-0007  0.44579E-0006
  0.11500E+0005 -0.28440E+0004  0.37547E-0006 -0.67922E-0008  0.45352E-0006
  0.11250E+0005 -0.28052E+0004  0.13202E-0006 -0.38255E-0007  0.24513E-0006
  0.11293E+0005 -0.28060E+0004  0.17837E-0006 -0.34014E-0007  0.29141E-0006
  0.11375E+0005 -0.28076E+0004  0.26056E-0006 -0.24996E-0007  0.36845E-0006
  0.11457E+0005 -0.28092E+0004  0.32832E-0006 -0.15236E-0007  0.42459E-0006
  0.11500E+0005 -0.28100E+0004  0.35566E-0006 -0.10025E-0007  0.44341E-0006
  0.11250E+0005 -0.27867E+0004  0.10049E-0006 -0.38167E-0007  0.21231E-0006
  0.11293E+0005 -0.27877E+0004  0.14825E-0006 -0.34169E-0007  0.26090E-0006
  0.11375E+0005 -0.27894E+0004  0.23521E-0006 -0.25679E-0007  0.34466E-0006
  0.11457E+0005 -0.27911E+0004  0.31012E-0006 -0.16516E-0007  0.41008E-0006
  0.11500E+0005 -0.27921E+0004  0.34198E-0006 -0.11636E-0007  0.43454E-0006
  0.11500E+0005 -0.28960E+0004  0.38899E-0006 -0.14392E-0008  0.45083E-0006
  0.11543E+0005 -0.28964E+0004  0.38509E-0006  0.53047E-0008  0.43205E-0006
  0.11625E+0005 -0.28972E+0004  0.35663E-0006  0.17180E-0007  0.37368E-0006
  0.11707E+0005 -0.28979E+0004  0.30278E-0006  0.26790E-0007  0.29037E-0006
  0.11750E+0005 -0.28983E+0004  0.26574E-0006  0.30584E-0007  0.23905E-0006
  0.11500E+0005 -0.28781E+0004  0.38672E-0006 -0.33397E-0008  0.45433E-0006
  0.11543E+0005 -0.28785E+0004  0.38792E-0006  0.30328E-0008  0.44168E-0006
  0.11625E+0005 -0.28794E+0004  0.36870E-0006  0.14216E-0007  0.39422E-0006
  0.11707E+0005 -0.28803E+0004  0.32271E-0006  0.23210E-0007  0.31991E-0006
  0.11750E+0005 -0.28808E+0004  0.28897E-0006  0.26737E-0007  0.27221E-0006
  0.11500E+0005 -0.28440E+0004  0.37547E-0006 -0.67922E-0008  0.45352E-0006
  0.11543E+0005 -0.28446E+0004  0.38631E-0006 -0.11005E-0008  0.45248E-0006
  0.11625E+0005 -0.28458E+0004  0.38507E-0006  0.88218E-0008  0.42623E-0006
  0.11707E+0005 -0.28469E+0004  0.35505E-0006  0.16704E-0007  0.37016E-0006
  0.11750E+0005 -0.28475E+0004  0.32835E-0006  0.19753E-0007  0.33017E-0006
  0.11500E+0005 -0.28100E+0004  0.35566E-0006 -0.10025E-0007  0.44341E-0006
  0.11543E+0005 -0.28107E+0004  0.37594E-0006 -0.49865E-0008  0.45383E-0006
  0.11625E+0005 -0.28121E+0004  0.39295E-0006  0.37376E-0008  0.44920E-0006
  0.11707E+0005 -0.28135E+0004  0.38003E-0006  0.10572E-0007  0.41262E-0006
  0.11750E+0005 -0.28142E+0004  0.36125E-0006  0.13171E-0007  0.38129E-0006
  0.11500E+0005 -0.27921E+0004  0.34198E-0006 -0.11636E-0007  0.43454E-0006
  0.11543E+0005 -0.27929E+0004  0.36710E-0006 -0.69310E-0008  0.45088E-0006
  0.11625E+0005 -0.27944E+0004  0.39374E-0006  0.11840E-0008  0.45769E-0006
  0.11707E+0005 -0.27958E+0004  0.39017E-0006  0.74880E-0008  0.43177E-0006
  0.11750E+0005 -0.27966E+0004  0.37585E-0006  0.98604E-0008  0.40534E-0006
  0.11750E+0005 -0.28983E+0004  0.26574E-0006  0.30584E-0007  0.23905E-0006
  0.11793E+0005 -0.28986E+0004  0.22411E-0006  0.33293E-0007  0.18461E-0006
  0.11875E+0005 -0.28993E+0004  0.13654E-0006  0.35226E-0007  0.77984E-0007
  0.11957E+0005 -0.28999E+0004  0.45090E-0007  0.32822E-0007 -0.24221E-0007
  0.12000E+0005 -0.29002E+0004 -0.16208E-0008  0.29903E-0007 -0.72963E-0007
  0.11750E+0005 -0.28808E+0004  0.28897E-0006  0.26737E-0007  0.27221E-0006
  0.11793E+0005 -0.28811E+0004  0.24994E-0006  0.29229E-0007  0.22049E-0006
  0.11875E+0005 -0.28819E+0004  0.16512E-0006  0.30930E-0007  0.11624E-0006
  0.11957E+0005 -0.28826E+0004  0.73465E-0007  0.28559E-0007  0.12662E-0007
  0.12000E+0005 -0.28830E+0004  0.25489E-0007  0.25769E-0007 -0.38241E-0007
  0.11750E+0005 -0.28475E+0004  0.32835E-0006  0.19753E-0007  0.33017E-0006
  0.11793E+0005 -0.28480E+0004  0.29513E-0006  0.21856E-0007  0.28456E-0006
  0.11875E+0005 -0.28489E+0004  0.21744E-0006  0.23141E-0007  0.18682E-0006
  0.11957E+0005 -0.28498E+0004  0.12733E-0006  0.20825E-0007  0.82713E-0007
  0.12000E+0005 -0.28503E+0004  0.77934E-0007  0.18266E-0007  0.28754E-0007
  0.11750E+0005 -0.28142E+0004  0.36125E-0006  0.13171E-0007  0.38129E-0006
  0.11793E+0005 -0.28148E+0004  0.33488E-0006  0.14910E-0007  0.34290E-0006
  0.11875E+0005 -0.28159E+0004  0.26658E-0006  0.15805E-0007  0.25411E-0006
  0.11957E+0005 -0.28171E+0004  0.18048E-0006  0.13532E-0007  0.15210E-0006
  0.12000E+0005 -0.28176E+0004  0.13093E-0006  0.11179E-0007  0.96434E-0007
  0.11750E+0005 -0.27966E+0004  0.37585E-0006  0.98604E-0008  0.40534E-0006
  0.11793E+0005 -0.27973E+0004  0.35346E-0006  0.11415E-0007  0.37116E-0006
  0.11875E+0005 -0.27985E+0004  0.29095E-0006  0.12112E-0007  0.28799E-0006
  0.11957E+0005 -0.27998E+0004  0.20792E-0006  0.98564E-0008  0.18810E-0006
  0.12000E+0005 -0.28004E+0004  0.15877E-0006  0.76022E-0008  0.13208E-0006
  0.12000E+0005 -0.29002E+0004 -0.16208E-0008  0.29903E-0007 -0.72963E-0007
  0.12043E+0005 -0.29006E+0004 -0.45699E-0007  0.26034E-0007 -0.11664E-0006
  0.12125E+0005 -0.29013E+0004 -0.11766E-0006  0.16600E-0007 -0.18155E-0006
  0.12207E+0005 -0.29021E+0004 -0.16927E-0006  0.58065E-0008 -0.21961E-0006
  0.12250E+0005 -0.29025E+0004 -0.18687E-0006  0.15577E-0009 -0.22834E-0006
  0.12000E+0005 -0.28830E+0004  0.25489E-0007  0.25769E-0007 -0.38241E-0007
  0.12043E+0005 -0.28834E+0004 -0.20595E-0007  0.22106E-0007 -0.84978E-0007
  0.12125E+0005 -0.28843E+0004 -0.98002E-0007  0.13246E-0007 -0.15764E-0006
  0.12207E+0005 -0.28852E+0004 -0.15650E-0006  0.32101E-0008 -0.20506E-0006
  0.12250E+0005 -0.28856E+0004 -0.17801E-0006 -0.19974E-0008 -0.21896E-0006
  0.12000E+0005 -0.28503E+0004  0.77934E-0007  0.18266E-0007  0.28754E-0007
  0.12043E+0005 -0.28509E+0004  0.28947E-0007  0.14964E-0007 -0.22825E-0007
  0.12125E+0005 -0.28520E+0004 -0.57397E-0007  0.71167E-0008 -0.10869E-0006
  0.12207E+0005 -0.28531E+0004 -0.12811E-0006 -0.15882E-0008 -0.17291E-0006
  0.12250E+0005 -0.28537E+0004 -0.15681E-0006 -0.60166E-0008 -0.19636E-0006
  0.12000E+0005 -0.28176E+0004  0.13093E-0006  0.11179E-0007  0.96434E-0007
  0.12043E+0005 -0.28184E+0004  0.80224E-0007  0.82039E-0008  0.41286E-0007
  0.12125E+0005 -0.28197E+0004 -0.13150E-0007  0.12709E-0008 -0.55736E-0007
  0.12207E+0005 -0.28211E+0004 -0.94788E-0007 -0.62309E-0008 -0.13536E-0006
  0.12250E+0005 -0.28218E+0004 -0.13028E-0006 -0.99557E-0008 -0.16793E-0006
  0.12000E+0005 -0.28004E+0004  0.15877E-0006  0.76022E-0008  0.13208E-0006
  0.12043E+0005 -0.28012E+0004  0.10765E-0006  0.47855E-0008  0.75563E-0007
  0.12125E+0005 -0.28027E+0004  0.11366E-0007 -0.17027E-0008 -0.26484E-0007
  0.12207E+0005 -0.28041E+0004 -0.75453E-0007 -0.86186E-0008 -0.11361E-0006
  0.12250E+0005 -0.28049E+0004 -0.11433E-0006 -0.12001E-0007 -0.15077E-0006
  0.12250E+0005 -0.29025E+0004 -0.18687E-0006  0.15577E-0009 -0.22834E-0006
  0.12293E+0005 -0.29030E+0004 -0.19752E-0006 -0.50284E-0008 -0.22957E-0006
  0.12375E+0005 -0.29041E+0004 -0.19852E-0006 -0.12821E-0007 -0.21283E-0006
  0.12457E+0005 -0.29051E+0004 -0.17673E-0006 -0.16533E-0007 -0.17621E-0006
  0.12500E+0005 -0.29057E+0004 -0.15764E-0006 -0.16467E-0007 -0.15140E-0006
  0.12250E+0005 -0.28856E+0004 -0.17801E-0006 -0.19974E-0008 -0.21896E-0006
  0.12293E+0005 -0.28863E+0004 -0.19259E-0006 -0.67235E-0008 -0.22531E-0006
  0.12375E+0005 -0.28875E+0004 -0.20055E-0006 -0.13678E-0007 -0.21739E-0006
  0.12457E+0005 -0.28887E+0004 -0.18440E-0006 -0.16672E-0007 -0.18764E-0006
  0.12500E+0005 -0.28894E+0004 -0.16756E-0006 -0.16304E-0007 -0.16544E-0006
  0.12250E+0005 -0.28537E+0004 -0.15681E-0006 -0.60166E-0008 -0.19636E-0006
  0.12293E+0005 -0.28545E+0004 -0.17881E-0006 -0.99385E-0008 -0.21235E-0006
  0.12375E+0005 -0.28561E+0004 -0.20029E-0006 -0.15420E-0007 -0.22149E-0006
  0.12457E+0005 -0.28577E+0004 -0.19562E-0006 -0.17150E-0007 -0.20560E-0006
  0.12500E+0005 -0.28585E+0004 -0.18360E-0006 -0.16252E-0007 -0.18891E-0006
  0.12250E+0005 -0.28218E+0004 -0.13028E-0006 -0.99557E-0008 -0.16793E-0006
  0.12293E+0005 -0.28228E+0004 -0.15953E-0006 -0.13151E-0007 -0.19336E-0006
  0.12375E+0005 -0.28247E+0004 -0.19476E-0006 -0.17302E-0007 -0.21978E-0006
  0.12457E+0005 -0.28266E+0004 -0.20240E-0006 -0.17889E-0007 -0.21860E-0006
  0.12500E+0005 -0.28277E+0004 -0.19582E-0006 -0.16511E-0007 -0.20808E-0006
  0.12250E+0005 -0.28049E+0004 -0.11433E-0006 -0.12001E-0007 -0.15077E-0006
  0.12293E+0005 -0.28060E+0004 -0.14730E-0006 -0.14842E-0007 -0.18106E-0006
  0.12375E+0005 -0.28081E+0004 -0.18977E-0006 -0.18345E-0007 -0.21658E-0006
  0.12457E+0005 -0.28103E+0004 -0.20417E-0006 -0.18374E-0007 -0.22344E-0006
  0.12500E+0005 -0.28114E+0004 -0.20066E-0006 -0.16761E-0007 -0.21640E-0006
  0.12500E+0005 -0.29057E+0004 -0.15764E-0006 -0.16467E-0007 -0.15140E-0006
  0.12543E+0005 -0.29063E+0004 -0.13447E-0006 -0.14865E-0007 -0.12436E-0006
  0.12625E+0005 -0.29073E+0004 -0.83115E-0007 -0.76363E-0008 -0.71360E-0007
  0.12707E+0005 -0.29084E+0004 -0.28239E-0007  0.45290E-0008 -0.22380E-0007
  0.12750E+0005 -0.29090E+0004 -0.27245E-0009  0.12514E-0007 -0.27200E-0009
  0.12500E+0005 -0.28894E+0004 -0.16756E-0006 -0.16304E-0007 -0.16544E-0006
  0.12543E+0005 -0.28901E+0004 -0.14609E-0006 -0.14462E-0007 -0.14024E-0006
  0.12625E+0005 -0.28913E+0004 -0.96357E-0007 -0.69744E-0008 -0.88605E-0007
  0.12707E+0005 -0.28926E+0004 -0.41162E-0007  0.52024E-0008 -0.38455E-0007
  0.12750E+0005 -0.28933E+0004 -0.12363E-0007  0.13104E-0007 -0.14896E-0007
  0.12500E+0005 -0.28585E+0004 -0.18360E-0006 -0.16252E-0007 -0.18891E-0006
  0.12543E+0005 -0.28594E+0004 -0.16593E-0006 -0.13987E-0007 -0.16783E-0006
  0.12625E+0005 -0.28610E+0004 -0.12044E-0006 -0.60386E-0008 -0.12003E-0006
  0.12707E+0005 -0.28626E+0004 -0.65713E-0007  0.61681E-0008 -0.68833E-0007
  0.12750E+0005 -0.28635E+0004 -0.35817E-0007  0.13928E-0007 -0.43055E-0007
  0.12500E+0005 -0.28277E+0004 -0.19582E-0006 -0.16511E-0007 -0.20808E-0006
  0.12543E+0005 -0.28287E+0004 -0.18265E-0006 -0.13861E-0007 -0.19188E-0006
  0.12625E+0005 -0.28307E+0004 -0.14284E-0006 -0.54884E-0008 -0.14945E-0006
  0.12707E+0005 -0.28326E+0004 -0.89960E-0007  0.67565E-0008 -0.98717E-0007
  0.12750E+0005 -0.28337E+0004 -0.59607E-0007  0.14396E-0007 -0.71427E-0007
  0.12500E+0005 -0.28114E+0004 -0.20066E-0006 -0.16761E-0007 -0.21640E-0006
  0.12543E+0005 -0.28125E+0004 -0.19012E-0006 -0.13923E-0007 -0.20305E-0006
  0.12625E+0005 -0.28147E+0004 -0.15385E-0006 -0.53411E-0008 -0.16404E-0006
  0.12707E+0005 -0.28168E+0004 -0.10248E-0006  0.69263E-0008 -0.11414E-0006
  0.12750E+0005 -0.28180E+0004 -0.72151E-0007  0.14510E-0007 -0.86339E-0007
  0.12750E+0005 -0.29090E+0004 -0.27245E-0009  0.12514E-0007 -0.27200E-0009
  0.12793E+0005 -0.29094E+0004  0.25706E-0007  0.21203E-0007  0.18314E-0007
  0.12875E+0005 -0.29101E+0004  0.67303E-0007  0.38538E-0007  0.43009E-0007
  0.12957E+0005 -0.29109E+0004  0.96016E-0007  0.54919E-0007  0.53615E-0007
  0.13000E+0005 -0.29113E+0004  0.10537E-0006  0.62397E-0007  0.53960E-0007
  0.12750E+0005 -0.28933E+0004 -0.12363E-0007  0.13104E-0007 -0.14896E-0007
  0.12793E+0005 -0.28937E+0004  0.14785E-0007  0.21660E-0007  0.55447E-0008
  0.12875E+0005 -0.28946E+0004  0.59293E-0007  0.38647E-0007  0.34520E-0007
  0.12957E+0005 -0.28955E+0004  0.91328E-0007  0.54634E-0007  0.49706E-0007
  0.13000E+0005 -0.28960E+0004  0.10241E-0006  0.61918E-0007  0.52325E-0007
  0.12750E+0005 -0.28635E+0004 -0.35817E-0007  0.13928E-0007 -0.43055E-0007
  0.12793E+0005 -0.28641E+0004 -0.68564E-0008  0.22258E-0007 -0.19552E-0007
  0.12875E+0005 -0.28652E+0004  0.42638E-0007  0.38650E-0007  0.16925E-0007
  0.12957E+0005 -0.28663E+0004  0.80759E-0007  0.53963E-0007  0.40523E-0007
  0.13000E+0005 -0.28669E+0004  0.95120E-0007  0.60915E-0007  0.47446E-0007
  0.12750E+0005 -0.28337E+0004 -0.59607E-0007  0.14396E-0007 -0.71427E-0007
  0.12793E+0005 -0.28344E+0004 -0.29386E-0007  0.22530E-0007 -0.45476E-0007
  0.12875E+0005 -0.28358E+0004  0.24327E-0007  0.38400E-0007 -0.23658E-0008
  0.12957E+0005 -0.28372E+0004  0.68161E-0007  0.53126E-0007  0.29204E-0007
  0.13000E+0005 -0.28379E+0004  0.85763E-0007  0.59792E-0007  0.40368E-0007
  0.12750E+0005 -0.28180E+0004 -0.72151E-0007  0.14510E-0007 -0.86339E-0007
  0.12793E+0005 -0.28188E+0004 -0.41495E-0007  0.22550E-0007 -0.59351E-0007
  0.12875E+0005 -0.28203E+0004  0.14108E-0007  0.38173E-0007 -0.13115E-0007
  0.12957E+0005 -0.28218E+0004  0.60770E-0007  0.52621E-0007  0.22449E-0007
  0.13000E+0005 -0.28226E+0004  0.80046E-0007  0.59152E-0007  0.35805E-0007
  0.13000E+0005 -0.29113E+0004  0.10537E-0006  0.62397E-0007  0.53960E-0007
  0.13043E+0005 -0.29116E+0004  0.11066E-0006  0.68621E-0007  0.51237E-0007
  0.13125E+0005 -0.29121E+0004  0.11029E-0006  0.76182E-0007  0.39574E-0007
  0.13207E+0005 -0.29125E+0004  0.98234E-0007  0.77210E-0007  0.22832E-0007
  0.13250E+0005 -0.29128E+0004  0.88207E-0007  0.74975E-0007  0.13305E-0007
  0.13000E+0005 -0.28960E+0004  0.10241E-0006  0.61918E-0007  0.52325E-0007
  0.13043E+0005 -0.28963E+0004  0.10931E-0006  0.67971E-0007  0.51659E-0007
  0.13125E+0005 -0.28969E+0004  0.11154E-0006  0.75313E-0007  0.43078E-0007
  0.13207E+0005 -0.28974E+0004  0.10128E-0006  0.76300E-0007  0.28148E-0007
  0.13250E+0005 -0.28978E+0004  0.91857E-0007  0.74121E-0007  0.19047E-0007
  0.13000E+0005 -0.28669E+0004  0.95120E-0007  0.60915E-0007  0.47446E-0007
  0.13043E+0005 -0.28673E+0004  0.10516E-0006  0.66678E-0007  0.50742E-0007
  0.13125E+0005 -0.28681E+0004  0.11260E-0006  0.73660E-0007  0.48303E-0007
  0.13207E+0005 -0.28688E+0004  0.10616E-0006  0.74598E-0007  0.37253E-0007
  0.13250E+0005 -0.28692E+0004  0.98111E-0007  0.72534E-0007  0.29220E-0007
  0.13000E+0005 -0.28379E+0004  0.85763E-0007  0.59792E-0007  0.40368E-0007
  0.13043E+0005 -0.28384E+0004  0.98984E-0007  0.65306E-0007  0.47663E-0007
  0.13125E+0005 -0.28393E+0004  0.11193E-0006  0.71991E-0007  0.51673E-0007
  0.13207E+0005 -0.28402E+0004  0.10980E-0006  0.72918E-0007  0.45025E-0007
  0.13250E+0005 -0.28407E+0004  0.10340E-0006  0.70976E-0007  0.38375E-0007
  0.13000E+0005 -0.28226E+0004  0.80046E-0007  0.59152E-0007  0.35805E-0007
  0.13043E+0005 -0.28231E+0004  0.94944E-0007  0.64550E-0007  0.45205E-0007
  0.13125E+0005 -0.28241E+0004  0.11088E-0006  0.71102E-0007  0.52708E-0007
  0.13207E+0005 -0.28251E+0004  0.11118E-0006  0.72036E-0007  0.48567E-0007
  0.13250E+0005 -0.28256E+0004  0.10576E-0006  0.70162E-0007  0.42765E-0007
  0.13250E+0005 -0.29128E+0004  0.88207E-0007  0.74975E-0007  0.13305E-0007
  0.13293E+0005 -0.29130E+0004  0.76334E-0007  0.70881E-0007  0.39845E-0008
  0.13375E+0005 -0.29135E+0004  0.50642E-0007  0.58483E-0007 -0.11663E-0007
  0.13457E+0005 -0.29139E+0004  0.23669E-0007  0.41330E-0007 -0.23117E-0007
  0.13500E+0005 -0.29141E+0004  0.99477E-0008  0.31017E-0007 -0.27147E-0007
  0.13250E+0005 -0.28978E+0004  0.91857E-0007  0.74121E-0007  0.19047E-0007
  0.13293E+0005 -0.28980E+0004  0.80354E-0007  0.70133E-0007  0.98173E-0008
  0.13375E+0005 -0.28985E+0004  0.54797E-0007  0.58063E-0007 -0.64462E-0008
  0.13457E+0005 -0.28990E+0004  0.27391E-0007  0.41355E-0007 -0.19242E-0007
  0.13500E+0005 -0.28993E+0004  0.13293E-0007  0.31299E-0007 -0.24136E-0007
  0.13250E+0005 -0.28692E+0004  0.98111E-0007  0.72534E-0007  0.29220E-0007
  0.13293E+0005 -0.28695E+0004  0.87536E-0007  0.68748E-0007  0.20420E-0007
  0.13375E+0005 -0.28702E+0004  0.62619E-0007  0.57285E-0007  0.34315E-0008
  0.13457E+0005 -0.28708E+0004  0.34672E-0007  0.41387E-0007 -0.11570E-0007
  0.13500E+0005 -0.28711E+0004  0.19956E-0007  0.31800E-0007 -0.17980E-0007
  0.13250E+0005 -0.28407E+0004  0.10340E-0006  0.70976E-0007  0.38375E-0007
  0.13293E+0005 -0.28411E+0004  0.94037E-0007  0.67392E-0007  0.30328E-0007
  0.13375E+0005 -0.28418E+0004  0.70255E-0007  0.56518E-0007  0.13185E-0007
  0.13457E+0005 -0.28426E+0004  0.42147E-0007  0.41394E-0007 -0.35721E-0008
  0.13500E+0005 -0.28430E+0004  0.26955E-0007  0.32254E-0007 -0.11325E-0007
  0.13250E+0005 -0.28256E+0004  0.10576E-0006  0.70162E-0007  0.42765E-0007
  0.13293E+0005 -0.28261E+0004  0.97151E-0007  0.66685E-0007  0.35237E-0007
  0.13375E+0005 -0.28269E+0004  0.74164E-0007  0.56114E-0007  0.18238E-0007
  0.13457E+0005 -0.28277E+0004  0.46129E-0007  0.41385E-0007  0.74003E-0009
  0.13500E+0005 -0.28282E+0004  0.30747E-0007  0.32471E-0007 -0.76474E-0008
  0.13500E+0005 -0.29141E+0004  0.99477E-0008  0.31017E-0007 -0.27147E-0007
  0.13543E+0005 -0.29143E+0004 -0.29430E-0008  0.20291E-0007 -0.29803E-0007
  0.13625E+0005 -0.29146E+0004 -0.24179E-0007 -0.56883E-0010 -0.31380E-0007
  0.13707E+0005 -0.29150E+0004 -0.40216E-0007 -0.18537E-0007 -0.29439E-0007
  0.13750E+0005 -0.29152E+0004 -0.46375E-0007 -0.26898E-0007 -0.27459E-0007
  0.13500E+0005 -0.28993E+0004  0.13293E-0007  0.31299E-0007 -0.24136E-0007
  0.13543E+0005 -0.28995E+0004 -0.31626E-0010  0.20831E-0007 -0.27689E-0007
  0.13625E+0005 -0.28999E+0004 -0.22140E-0007  0.93778E-0009 -0.30884E-0007
  0.13707E+0005 -0.29003E+0004 -0.38978E-0007 -0.17189E-0007 -0.30241E-0007
  0.13750E+0005 -0.29005E+0004 -0.45495E-0007 -0.25423E-0007 -0.28763E-0007
  0.13500E+0005 -0.28711E+0004  0.19956E-0007  0.31800E-0007 -0.17980E-0007
  0.13543E+0005 -0.28714E+0004  0.58720E-0008  0.21803E-0007 -0.23151E-0007
  0.13625E+0005 -0.28720E+0004 -0.17856E-0007  0.27380E-0008 -0.29355E-0007
  0.13707E+0005 -0.28725E+0004 -0.36267E-0007 -0.14741E-0007 -0.31225E-0007
  0.13750E+0005 -0.28728E+0004 -0.43514E-0007 -0.22738E-0007 -0.30756E-0007
  0.13500E+0005 -0.28430E+0004  0.26955E-0007  0.32254E-0007 -0.11325E-0007
  0.13543E+0005 -0.28434E+0004  0.12209E-0007  0.22704E-0007 -0.17988E-0007
  0.13625E+0005 -0.28440E+0004 -0.13062E-0007  0.44278E-0008 -0.27098E-0007
  0.13707E+0005 -0.28447E+0004 -0.33089E-0007 -0.12430E-0007 -0.31521E-0007
  0.13750E+0005 -0.28450E+0004 -0.41121E-0007 -0.20195E-0007 -0.32127E-0007
  0.13500E+0005 -0.28282E+0004  0.30747E-0007  0.32471E-0007 -0.76474E-0008
  0.13543E+0005 -0.28286E+0004  0.15698E-0007  0.23149E-0007 -0.15044E-0007
  0.13625E+0005 -0.28293E+0004 -0.10345E-0007  0.52751E-0008 -0.25632E-0007
  0.13707E+0005 -0.28300E+0004 -0.31229E-0007 -0.11264E-0007 -0.31408E-0007
  0.13750E+0005 -0.28304E+0004 -0.39692E-0007 -0.18910E-0007 -0.32602E-0007
  0.13750E+0005 -0.29152E+0004 -0.46375E-0007 -0.26898E-0007 -0.27459E-0007
  0.13793E+0005 -0.29153E+0004 -0.50922E-0007 -0.33997E-0007 -0.25109E-0007
  0.13875E+0005 -0.29155E+0004 -0.55281E-0007 -0.43506E-0007 -0.20238E-0007
  0.13957E+0005 -0.29157E+0004 -0.54539E-0007 -0.47455E-0007 -0.15602E-0007
  0.14000E+0005 -0.29158E+0004 -0.52349E-0007 -0.47312E-0007 -0.13445E-0007
  0.13750E+0005 -0.29005E+0004 -0.45495E-0007 -0.25423E-0007 -0.28763E-0007
  0.13793E+0005 -0.29007E+0004 -0.50344E-0007 -0.32437E-0007 -0.26778E-0007
  0.13875E+0005 -0.29009E+0004 -0.55129E-0007 -0.41918E-0007 -0.22238E-0007
  0.13957E+0005 -0.29012E+0004 -0.54647E-0007 -0.46000E-0007 -0.17533E-0007
  0.14000E+0005 -0.29013E+0004 -0.52545E-0007 -0.45985E-0007 -0.15223E-0007
  0.13750E+0005 -0.28728E+0004 -0.43514E-0007 -0.22738E-0007 -0.30756E-0007
  0.13793E+0005 -0.28729E+0004 -0.48997E-0007 -0.29592E-0007 -0.29537E-0007
  0.13875E+0005 -0.28733E+0004 -0.54705E-0007 -0.39009E-0007 -0.25776E-0007
  0.13957E+0005 -0.28736E+0004 -0.54815E-0007 -0.43320E-0007 -0.21089E-0007
  0.14000E+0005 -0.28737E+0004 -0.52922E-0007 -0.43528E-0007 -0.18555E-0007
  0.13750E+0005 -0.28450E+0004 -0.41121E-0007 -0.20195E-0007 -0.32127E-0007
  0.13793E+0005 -0.28452E+0004 -0.47303E-0007 -0.26892E-0007 -0.31757E-0007
  0.13875E+0005 -0.28456E+0004 -0.54078E-0007 -0.36230E-0007 -0.28965E-0007
  0.13957E+0005 -0.28460E+0004 -0.54911E-0007 -0.40738E-0007 -0.24486E-0007
  0.14000E+0005 -0.28462E+0004 -0.53280E-0007 -0.41149E-0007 -0.21816E-0007
  0.13750E+0005 -0.28304E+0004 -0.39692E-0007 -0.18910E-0007 -0.32602E-0007
  0.13793E+0005 -0.28306E+0004 -0.46267E-0007 -0.25523E-0007 -0.32710E-0007
  0.13875E+0005 -0.28310E+0004 -0.53657E-0007 -0.34814E-0007 -0.30500E-0007
  0.13957E+0005 -0.28314E+0004 -0.54922E-0007 -0.39415E-0007 -0.26205E-0007
  0.14000E+0005 -0.28316E+0004 -0.53454E-0007 -0.39925E-0007 -0.23499E-0007
  0.14000E+0005 -0.29158E+0004 -0.52349E-0007 -0.47312E-0007 -0.13445E-0007
  0.14043E+0005 -0.29159E+0004 -0.49093E-0007 -0.45746E-0007 -0.11527E-0007
  0.14125E+0005 -0.29160E+0004 -0.40478E-0007 -0.39317E-0007 -0.85195E-0008
  0.14207E+0005 -0.29161E+0004 -0.29507E-0007 -0.29397E-0007 -0.61054E-0008
  0.14250E+0005 -0.29162E+0004 -0.23108E-0007 -0.23210E-0007 -0.49622E-0008
  0.14000E+0005 -0.29013E+0004 -0.52545E-0007 -0.45985E-0007 -0.15223E-0007
  0.14043E+0005 -0.29014E+0004 -0.49355E-0007 -0.44576E-0007 -0.13099E-0007
  0.14125E+0005 -0.29015E+0004 -0.40834E-0007 -0.38506E-0007 -0.96293E-0008
  0.14207E+0005 -0.29016E+0004 -0.29950E-0007 -0.28981E-0007 -0.67574E-0008
  0.14250E+0005 -0.29017E+0004 -0.23600E-0007 -0.23000E-0007 -0.54036E-0008
  0.14000E+0005 -0.28737E+0004 -0.52922E-0007 -0.43528E-0007 -0.18555E-0007
  0.14043E+0005 -0.28738E+0004 -0.49887E-0007 -0.42399E-0007 -0.16098E-0007
  0.14125E+0005 -0.28740E+0004 -0.41575E-0007 -0.36972E-0007 -0.11830E-0007
  0.14207E+0005 -0.28742E+0004 -0.30855E-0007 -0.28159E-0007 -0.81299E-0008
  0.14250E+0005 -0.28743E+0004 -0.24591E-0007 -0.22552E-0007 -0.63849E-0008
  0.14000E+0005 -0.28462E+0004 -0.53280E-0007 -0.41149E-0007 -0.21816E-0007
  0.14043E+0005 -0.28463E+0004 -0.50445E-0007 -0.40275E-0007 -0.19103E-0007
  0.14125E+0005 -0.28465E+0004 -0.42390E-0007 -0.35443E-0007 -0.14145E-0007
  0.14207E+0005 -0.28467E+0004 -0.31843E-0007 -0.27299E-0007 -0.96746E-0008
  0.14250E+0005 -0.28468E+0004 -0.25658E-0007 -0.22045E-0007 -0.75510E-0008
  0.14000E+0005 -0.28316E+0004 -0.53454E-0007 -0.39925E-0007 -0.23499E-0007
  0.14043E+0005 -0.28318E+0004 -0.50742E-0007 -0.39176E-0007 -0.20683E-0007
  0.14125E+0005 -0.28320E+0004 -0.42845E-0007 -0.34641E-0007 -0.15407E-0007
  0.14207E+0005 -0.28322E+0004 -0.32397E-0007 -0.26831E-0007 -0.10556E-0007
  0.14250E+0005 -0.28323E+0004 -0.26252E-0007 -0.21756E-0007 -0.82388E-0008
  0.14250E+0005 -0.29162E+0004 -0.23108E-0007 -0.23210E-0007 -0.49622E-0008
  0.14293E+0005 -0.29163E+0004 -0.16475E-0007 -0.16656E-0007 -0.38309E-0008
  0.14375E+0005 -0.29165E+0004 -0.37669E-0008 -0.38992E-0008 -0.16223E-0008
  0.14457E+0005 -0.29168E+0004  0.83392E-0008  0.82051E-0008  0.79572E-0009
  0.14500E+0005 -0.29169E+0004  0.14193E-0007  0.13966E-0007  0.21442E-0008
  0.14250E+0005 -0.29017E+0004 -0.23600E-0007 -0.23000E-0007 -0.54036E-0008
  0.14293E+0005 -0.29018E+0004 -0.17020E-0007 -0.16642E-0007 -0.40914E-0008
  0.14375E+0005 -0.29021E+0004 -0.44120E-0008 -0.42086E-0008 -0.16339E-0008
  0.14457E+0005 -0.29024E+0004  0.76122E-0008  0.76549E-0008  0.92001E-0009
  0.14500E+0005 -0.29025E+0004  0.13439E-0007  0.13328E-0007  0.23042E-0008
  0.14250E+0005 -0.28743E+0004 -0.24591E-0007 -0.22552E-0007 -0.63849E-0008
  0.14293E+0005 -0.28744E+0004 -0.18098E-0007 -0.16552E-0007 -0.47304E-0008
  0.14375E+0005 -0.28748E+0004 -0.56546E-0008 -0.47141E-0008 -0.17887E-0008
  0.14457E+0005 -0.28751E+0004  0.62358E-0008  0.66996E-0008  0.10436E-0008
  0.14500E+0005 -0.28753E+0004  0.12020E-0007  0.12204E-0007  0.25066E-0008
  0.14250E+0005 -0.28468E+0004 -0.25658E-0007 -0.22045E-0007 -0.75510E-0008
  0.14293E+0005 -0.28470E+0004 -0.19240E-0007 -0.16385E-0007 -0.55577E-0008
  0.14375E+0005 -0.28475E+0004 -0.69310E-0008 -0.51202E-0008 -0.21190E-0008
  0.14457E+0005 -0.28479E+0004  0.48529E-0008  0.58530E-0008  0.10180E-0008
  0.14500E+0005 -0.28481E+0004  0.10605E-0007  0.11189E-0007  0.25754E-0008
  0.14250E+0005 -0.28323E+0004 -0.26252E-0007 -0.21756E-0007 -0.82388E-0008
  0.14293E+0005 -0.28326E+0004 -0.19870E-0007 -0.16269E-0007 -0.60693E-0008
  0.14375E+0005 -0.28331E+0004 -0.76209E-0008 -0.52970E-0008 -0.23643E-0008
  0.14457E+0005 -0.28335E+0004  0.41177E-0008  0.54479E-0008  0.94356E-0009
  0.14500E+0005 -0.28338E+0004  0.98568E-0008  0.10696E-0007  0.25570E-0008
  0.14500E+0005 -0.29169E+0004  0.14193E-0007  0.13966E-0007  0.21442E-0008
  0.14543E+0005 -0.29171E+0004  0.19543E-0007  0.19139E-0007  0.35197E-0008
  0.14625E+0005 -0.29176E+0004  0.27951E-0007  0.26998E-0007  0.60590E-0008
  0.14707E+0005 -0.29180E+0004  0.33704E-0007  0.32016E-0007  0.82686E-0008
  0.14750E+0005 -0.29183E+0004  0.35572E-0007  0.33474E-0007  0.92014E-0008
  0.14500E+0005 -0.29025E+0004  0.13439E-0007  0.13328E-0007  0.23042E-0008
  0.14543E+0005 -0.29028E+0004  0.18779E-0007  0.18439E-0007  0.36972E-0008
  0.14625E+0005 -0.29033E+0004  0.27220E-0007  0.26255E-0007  0.62391E-0008
  0.14707E+0005 -0.29039E+0004  0.33076E-0007  0.31313E-0007  0.84359E-0008
  0.14750E+0005 -0.29042E+0004  0.35024E-0007  0.32820E-0007  0.93626E-0008
  0.14500E+0005 -0.28753E+0004  0.12020E-0007  0.12204E-0007  0.25066E-0008
  0.14543E+0005 -0.28757E+0004  0.17345E-0007  0.17196E-0007  0.39445E-0008
  0.14625E+0005 -0.28764E+0004  0.25848E-0007  0.24918E-0007  0.65105E-0008
  0.14707E+0005 -0.28770E+0004  0.31893E-0007  0.30034E-0007  0.86996E-0008
  0.14750E+0005 -0.28774E+0004  0.33988E-0007  0.31624E-0007  0.96223E-0008
  0.14500E+0005 -0.28481E+0004  0.10605E-0007  0.11189E-0007  0.25754E-0008
  0.14543E+0005 -0.28486E+0004  0.15922E-0007  0.16058E-0007  0.40740E-0008
  0.14625E+0005 -0.28494E+0004  0.24493E-0007  0.23672E-0007  0.66911E-0008
  0.14707E+0005 -0.28502E+0004  0.30720E-0007  0.28826E-0007  0.88954E-0008
  0.14750E+0005 -0.28506E+0004  0.32957E-0007  0.30486E-0007  0.98249E-0008
  0.14500E+0005 -0.28338E+0004  0.98568E-0008  0.10696E-0007  0.25570E-0008
  0.14543E+0005 -0.28343E+0004  0.15174E-0007  0.15498E-0007  0.40943E-0008
  0.14625E+0005 -0.28352E+0004  0.23782E-0007  0.23049E-0007  0.67502E-0008
  0.14707E+0005 -0.28361E+0004  0.30105E-0007  0.28216E-0007  0.89720E-0008
  0.14750E+0005 -0.28365E+0004  0.32415E-0007  0.29909E-0007  0.99096E-0008
  0.14750E+0005 -0.29183E+0004  0.35572E-0007  0.33474E-0007  0.92014E-0008
  0.14793E+0005 -0.29186E+0004  0.36624E-0007  0.34143E-0007  0.99244E-0008
  0.14875E+0005 -0.29192E+0004  0.36421E-0007  0.33349E-0007  0.10640E-0007
  0.14957E+0005 -0.29198E+0004  0.33597E-0007  0.30220E-0007  0.10441E-0007
  0.15000E+0005 -0.29201E+0004  0.31205E-0007  0.27799E-0007  0.99845E-0008
  0.14750E+0005 -0.29042E+0004  0.35024E-0007  0.32820E-0007  0.93626E-0008
  0.14793E+0005 -0.29045E+0004  0.36172E-0007  0.33553E-0007  0.10082E-0007
  0.14875E+0005 -0.29053E+0004  0.36176E-0007  0.32911E-0007  0.10797E-0007
  0.14957E+0005 -0.29060E+0004  0.33571E-0007  0.29954E-0007  0.10601E-0007
  0.15000E+0005 -0.29064E+0004  0.31289E-0007  0.27625E-0007  0.10146E-0007
  0.14750E+0005 -0.28774E+0004  0.33988E-0007  0.31624E-0007  0.96223E-0008
  0.14793E+0005 -0.28779E+0004  0.35311E-0007  0.32469E-0007  0.10342E-0007
  0.14875E+0005 -0.28788E+0004  0.35700E-0007  0.32096E-0007  0.11069E-0007
  0.14957E+0005 -0.28797E+0004  0.33503E-0007  0.29449E-0007  0.10896E-0007
  0.15000E+0005 -0.28802E+0004  0.31429E-0007  0.27287E-0007  0.10451E-0007
  0.14750E+0005 -0.28506E+0004  0.32957E-0007  0.30486E-0007  0.98249E-0008
  0.14793E+0005 -0.28512E+0004  0.34449E-0007  0.31430E-0007  0.10555E-0007
  0.14875E+0005 -0.28524E+0004  0.35211E-0007  0.31302E-0007  0.11314E-0007
  0.14957E+0005 -0.28535E+0004  0.33416E-0007  0.28944E-0007  0.11182E-0007
  0.15000E+0005 -0.28541E+0004  0.31549E-0007  0.26941E-0007  0.10756E-0007
  0.14750E+0005 -0.28365E+0004  0.32415E-0007  0.29909E-0007  0.99096E-0008
  0.14793E+0005 -0.28372E+0004  0.33995E-0007  0.30900E-0007  0.10649E-0007
  0.14875E+0005 -0.28384E+0004  0.34949E-0007  0.30892E-0007  0.11433E-0007
  0.14957E+0005 -0.28396E+0004  0.33364E-0007  0.28679E-0007  0.11329E-0007
  0.15000E+0005 -0.28403E+0004  0.31606E-0007  0.26756E-0007  0.10918E-0007
  0.15000E+0005 -0.29201E+0004  0.31205E-0007  0.27799E-0007  0.99845E-0008
  0.15043E+0005 -0.29205E+0004  0.28301E-0007  0.24964E-0007  0.93039E-0008
  0.15125E+0005 -0.29212E+0004  0.21728E-0007  0.18751E-0007  0.75236E-0008
  0.15207E+0005 -0.29219E+0004  0.14331E-0007  0.11952E-0007  0.53006E-0008
  0.15250E+0005 -0.29222E+0004  0.10323E-0007  0.83164E-0008  0.40425E-0008
  0.15000E+0005 -0.29064E+0004  0.31289E-0007  0.27625E-0007  0.10146E-0007
  0.15043E+0005 -0.29068E+0004  0.28487E-0007  0.24881E-0007  0.94640E-0008
  0.15125E+0005 -0.29076E+0004  0.22076E-0007  0.18825E-0007  0.76732E-0008
  0.15207E+0005 -0.29084E+0004  0.14791E-0007  0.12157E-0007  0.54271E-0008
  0.15250E+0005 -0.29088E+0004  0.10819E-0007  0.85771E-0008  0.41522E-0008
  0.15000E+0005 -0.28802E+0004  0.31429E-0007  0.27287E-0007  0.10451E-0007
  0.15043E+0005 -0.28808E+0004  0.28822E-0007  0.24708E-0007  0.97749E-0008
  0.15125E+0005 -0.28818E+0004  0.22723E-0007  0.18942E-0007  0.79785E-0008
  0.15207E+0005 -0.28828E+0004  0.15655E-0007  0.12517E-0007  0.56997E-0008
  0.15250E+0005 -0.28833E+0004  0.11756E-0007  0.90424E-0008  0.43973E-0008
  0.15000E+0005 -0.28541E+0004  0.31549E-0007  0.26941E-0007  0.10756E-0007
  0.15043E+0005 -0.28547E+0004  0.29137E-0007  0.24519E-0007  0.10096E-0007
  0.15125E+0005 -0.28560E+0004  0.23352E-0007  0.19031E-0007  0.83112E-0008
  0.15207E+0005 -0.28572E+0004  0.16508E-0007  0.12843E-0007  0.60140E-0008
  0.15250E+0005 -0.28579E+0004  0.12687E-0007  0.94715E-0008  0.46897E-0008
  0.15000E+0005 -0.28403E+0004  0.31606E-0007  0.26756E-0007  0.10918E-0007
  0.15043E+0005 -0.28410E+0004  0.29295E-0007  0.24414E-0007  0.10270E-0007
  0.15125E+0005 -0.28424E+0004  0.23678E-0007  0.19068E-0007  0.84977E-0008
  0.15207E+0005 -0.28437E+0004  0.16954E-0007  0.13002E-0007  0.61959E-0008
  0.15250E+0005 -0.28444E+0004  0.13175E-0007  0.96840E-0008  0.48622E-0008
  0.15250E+0005 -0.29222E+0004  0.10323E-0007  0.83164E-0008  0.40425E-0008
  0.15293E+0005 -0.29225E+0004  0.63583E-0008  0.47475E-0008  0.27700E-0008
  0.15375E+0005 -0.29231E+0004 -0.76071E-0009 -0.16199E-0008  0.44774E-0009
  0.15457E+0005 -0.29237E+0004 -0.70064E-0008 -0.71787E-0008 -0.16056E-0008
  0.15500E+0005 -0.29240E+0004 -0.98420E-0008 -0.96998E-0008 -0.25323E-0008
  0.15250E+0005 -0.29088E+0004  0.10819E-0007  0.85771E-0008  0.41522E-0008
  0.15293E+0005 -0.29092E+0004  0.68775E-0008  0.50546E-0008  0.28604E-0008
  0.15375E+0005 -0.29098E+0004 -0.23614E-0009 -0.12525E-0008  0.49834E-0009
  0.15457E+0005 -0.29105E+0004 -0.65166E-0008 -0.67857E-0008 -0.15942E-0008
  0.15500E+0005 -0.29109E+0004 -0.93830E-0008 -0.93060E-0008 -0.25392E-0008
  0.15250E+0005 -0.28833E+0004  0.11756E-0007  0.90424E-0008  0.43973E-0008
  0.15293E+0005 -0.28838E+0004  0.78601E-0008  0.56075E-0008  0.30724E-0008
  0.15375E+0005 -0.28847E+0004  0.76211E-0009 -0.58425E-0009  0.63758E-0009
  0.15457E+0005 -0.28855E+0004 -0.55807E-0008 -0.60653E-0008 -0.15309E-0008
  0.15500E+0005 -0.28860E+0004 -0.85041E-0008 -0.85820E-0008 -0.25131E-0008
  0.15250E+0005 -0.28579E+0004  0.12687E-0007  0.94715E-0008  0.46897E-0008
  0.15293E+0005 -0.28584E+0004  0.88406E-0008  0.61235E-0008  0.33357E-0008
  0.15375E+0005 -0.28595E+0004  0.17649E-0008  0.48472E-0010  0.83162E-0009
  0.15457E+0005 -0.28606E+0004 -0.46355E-0008 -0.53765E-0008 -0.14147E-0008
  0.15500E+0005 -0.28611E+0004 -0.76143E-0008 -0.78867E-0008 -0.24369E-0008
  0.15250E+0005 -0.28444E+0004  0.13175E-0007  0.96840E-0008  0.48622E-0008
  0.15293E+0005 -0.28451E+0004  0.93569E-0008  0.63815E-0008  0.34945E-0008
  0.15375E+0005 -0.28462E+0004  0.22955E-0008  0.36840E-0009  0.95527E-0009
  0.15457E+0005 -0.28474E+0004 -0.41334E-0008 -0.50256E-0008 -0.13327E-0008
  0.15500E+0005 -0.28480E+0004 -0.71409E-0008 -0.75314E-0008 -0.23771E-0008
  0.15500E+0005 -0.29240E+0004 -0.98420E-0008 -0.96998E-0008 -0.25323E-0008
  0.15543E+0005 -0.29242E+0004 -0.12321E-0007 -0.11906E-0007 -0.33349E-0008
  0.15625E+0005 -0.29246E+0004 -0.15995E-0007 -0.15184E-0007 -0.44924E-0008
  0.15707E+0005 -0.29250E+0004 -0.18327E-0007 -0.17281E-0007 -0.51695E-0008
  0.15750E+0005 -0.29252E+0004 -0.19039E-0007 -0.17929E-0007 -0.53436E-0008
  0.15500E+0005 -0.29109E+0004 -0.93830E-0008 -0.93060E-0008 -0.25392E-0008
  0.15543E+0005 -0.29111E+0004 -0.11898E-0007 -0.11519E-0007 -0.33579E-0008
  0.15625E+0005 -0.29116E+0004 -0.15653E-0007 -0.14827E-0007 -0.45379E-0008
  0.15707E+0005 -0.29120E+0004 -0.18072E-0007 -0.16973E-0007 -0.52267E-0008
  0.15750E+0005 -0.29123E+0004 -0.18829E-0007 -0.17652E-0007 -0.54026E-0008
  0.15500E+0005 -0.28860E+0004 -0.85041E-0008 -0.85820E-0008 -0.25131E-0008
  0.15543E+0005 -0.28863E+0004 -0.11087E-0007 -0.10804E-0007 -0.33652E-0008
  0.15625E+0005 -0.28869E+0004 -0.14994E-0007 -0.14166E-0007 -0.45953E-0008
  0.15707E+0005 -0.28875E+0004 -0.17579E-0007 -0.16399E-0007 -0.53146E-0008
  0.15750E+0005 -0.28878E+0004 -0.18424E-0007 -0.17134E-0007 -0.54986E-0008
  0.15500E+0005 -0.28611E+0004 -0.76143E-0008 -0.78867E-0008 -0.24369E-0008
  0.15543E+0005 -0.28615E+0004 -0.10264E-0007 -0.10116E-0007 -0.33262E-0008
  0.15625E+0005 -0.28622E+0004 -0.14323E-0007 -0.13524E-0007 -0.46157E-0008
  0.15707E+0005 -0.28629E+0004 -0.17075E-0007 -0.15838E-0007 -0.53761E-0008
  0.15750E+0005 -0.28633E+0004 -0.18009E-0007 -0.16625E-0007 -0.55737E-0008
  0.15500E+0005 -0.28480E+0004 -0.71409E-0008 -0.75314E-0008 -0.23771E-0008
  0.15543E+0005 -0.28484E+0004 -0.98261E-0008 -0.97627E-0008 -0.32875E-0008
  0.15625E+0005 -0.28492E+0004 -0.13965E-0007 -0.13193E-0007 -0.46118E-0008
  0.15707E+0005 -0.28499E+0004 -0.16805E-0007 -0.15547E-0007 -0.53980E-0008
  0.15750E+0005 -0.28504E+0004 -0.17786E-0007 -0.16360E-0007 -0.56051E-0008
  0.15750E+0005 -0.29252E+0004 -0.19039E-0007 -0.17929E-0007 -0.53436E-0008
  0.15793E+0005 -0.29254E+0004 -0.19418E-0007 -0.18283E-0007 -0.53994E-0008
  0.15875E+0005 -0.29257E+0004 -0.19310E-0007 -0.18216E-0007 -0.52225E-0008
  0.15957E+0005 -0.29261E+0004 -0.18284E-0007 -0.17321E-0007 -0.47390E-0008
  0.16000E+0005 -0.29263E+0004 -0.17441E-0007 -0.16574E-0007 -0.43896E-0008
  0.15750E+0005 -0.29123E+0004 -0.18829E-0007 -0.17652E-0007 -0.54026E-0008
  0.15793E+0005 -0.29125E+0004 -0.19253E-0007 -0.18040E-0007 -0.54579E-0008
  0.15875E+0005 -0.29129E+0004 -0.19224E-0007 -0.18038E-0007 -0.52738E-0008
  0.15957E+0005 -0.29133E+0004 -0.18266E-0007 -0.17210E-0007 -0.47775E-0008
  0.16000E+0005 -0.29136E+0004 -0.17454E-0007 -0.16496E-0007 -0.44201E-0008
  0.15750E+0005 -0.28878E+0004 -0.18424E-0007 -0.17134E-0007 -0.54986E-0008
  0.15793E+0005 -0.28881E+0004 -0.18933E-0007 -0.17582E-0007 -0.55569E-0008
  0.15875E+0005 -0.28886E+0004 -0.19055E-0007 -0.17702E-0007 -0.53665E-0008
  0.15957E+0005 -0.28891E+0004 -0.18228E-0007 -0.16995E-0007 -0.48521E-0008
  0.16000E+0005 -0.28894E+0004 -0.17476E-0007 -0.16343E-0007 -0.44821E-0008
  0.15750E+0005 -0.28633E+0004 -0.18009E-0007 -0.16625E-0007 -0.55737E-0008
  0.15793E+0005 -0.28636E+0004 -0.18605E-0007 -0.17130E-0007 -0.56405E-0008
  0.15875E+0005 -0.28643E+0004 -0.18879E-0007 -0.17366E-0007 -0.54534E-0008
  0.15957E+0005 -0.28650E+0004 -0.18185E-0007 -0.16776E-0007 -0.49290E-0008
  0.16000E+0005 -0.28653E+0004 -0.17494E-0007 -0.16184E-0007 -0.45495E-0008
  0.15750E+0005 -0.28504E+0004 -0.17786E-0007 -0.16360E-0007 -0.56051E-0008
  0.15793E+0005 -0.28507E+0004 -0.18428E-0007 -0.16894E-0007 -0.56785E-0008
  0.15875E+0005 -0.28515E+0004 -0.18784E-0007 -0.17188E-0007 -0.54968E-0008
  0.15957E+0005 -0.28522E+0004 -0.18161E-0007 -0.16659E-0007 -0.49702E-0008
  0.16000E+0005 -0.28526E+0004 -0.17502E-0007 -0.16098E-0007 -0.45873E-0008
  0.16000E+0005 -0.29263E+0004 -0.17441E-0007 -0.16574E-0007 -0.43896E-0008
  0.16043E+0005 -0.29266E+0004 -0.16430E-0007 -0.15670E-0007 -0.39894E-0008
  0.16125E+0005 -0.29271E+0004 -0.14152E-0007 -0.13615E-0007 -0.31362E-0008
  0.16207E+0005 -0.29276E+0004 -0.11559E-0007 -0.11250E-0007 -0.22173E-0008
  0.16250E+0005 -0.29279E+0004 -0.10122E-0007 -0.99276E-0008 -0.17278E-0008
  0.16000E+0005 -0.29136E+0004 -0.17454E-0007 -0.16496E-0007 -0.44201E-0008
  0.16043E+0005 -0.29139E+0004 -0.16470E-0007 -0.15624E-0007 -0.40112E-0008
  0.16125E+0005 -0.29145E+0004 -0.14235E-0007 -0.13624E-0007 -0.31413E-0008
  0.16207E+0005 -0.29151E+0004 -0.11674E-0007 -0.11305E-0007 -0.22069E-0008
  0.16250E+0005 -0.29155E+0004 -0.10249E-0007 -0.10004E-0007 -0.17101E-0008
  0.16000E+0005 -0.28894E+0004 -0.17476E-0007 -0.16343E-0007 -0.44821E-0008
  0.16043E+0005 -0.28899E+0004 -0.16545E-0007 -0.15531E-0007 -0.40590E-0008
  0.16125E+0005 -0.28907E+0004 -0.14393E-0007 -0.13634E-0007 -0.31608E-0008
  0.16207E+0005 -0.28915E+0004 -0.11890E-0007 -0.11402E-0007 -0.21988E-0008
  0.16250E+0005 -0.28919E+0004 -0.10488E-0007 -0.10140E-0007 -0.16886E-0008
  0.16000E+0005 -0.28653E+0004 -0.17494E-0007 -0.16184E-0007 -0.45495E-0008
  0.16043E+0005 -0.28658E+0004 -0.16617E-0007 -0.15430E-0007 -0.41152E-0008
  0.16125E+0005 -0.28668E+0004 -0.14548E-0007 -0.13633E-0007 -0.31928E-0008
  0.16207E+0005 -0.28678E+0004 -0.12106E-0007 -0.11486E-0007 -0.22056E-0008
  0.16250E+0005 -0.28683E+0004 -0.10728E-0007 -0.10263E-0007 -0.16828E-0008
  0.16000E+0005 -0.28526E+0004 -0.17502E-0007 -0.16098E-0007 -0.45873E-0008
  0.16043E+0005 -0.28531E+0004 -0.16654E-0007 -0.15374E-0007 -0.41481E-0008
  0.16125E+0005 -0.28542E+0004 -0.14630E-0007 -0.13628E-0007 -0.32145E-0008
  0.16207E+0005 -0.28553E+0004 -0.12220E-0007 -0.11527E-0007 -0.22150E-0008
  0.16250E+0005 -0.28558E+0004 -0.10854E-0007 -0.10324E-0007 -0.16859E-0008
  0.16250E+0005 -0.29279E+0004 -0.10122E-0007 -0.99276E-0008 -0.17278E-0008
  0.16293E+0005 -0.29283E+0004 -0.86649E-0008 -0.85803E-0008 -0.12444E-0008
  0.16375E+0005 -0.29289E+0004 -0.59209E-0008 -0.60231E-0008 -0.36850E-0009
  0.16457E+0005 -0.29295E+0004 -0.32972E-0008 -0.35557E-0008  0.42747E-0009
  0.16500E+0005 -0.29299E+0004 -0.19955E-0008 -0.23239E-0008  0.80663E-0009
  0.16250E+0005 -0.29155E+0004 -0.10249E-0007 -0.10004E-0007 -0.17101E-0008
  0.16293E+0005 -0.29159E+0004 -0.88009E-0008 -0.86749E-0008 -0.12203E-0008
  0.16375E+0005 -0.29166E+0004 -0.60677E-0008 -0.61448E-0008 -0.33481E-0009
  0.16457E+0005 -0.29174E+0004 -0.34475E-0008 -0.36952E-0008  0.46676E-0009
  0.16500E+0005 -0.29178E+0004 -0.21451E-0008 -0.24692E-0008  0.84726E-0009
  0.16250E+0005 -0.28919E+0004 -0.10488E-0007 -0.10140E-0007 -0.16886E-0008
  0.16293E+0005 -0.28924E+0004 -0.90582E-0008 -0.88446E-0008 -0.11869E-0008
  0.16375E+0005 -0.28933E+0004 -0.63456E-0008 -0.63659E-0008 -0.28302E-0009
  0.16457E+0005 -0.28943E+0004 -0.37318E-0008 -0.39505E-0008  0.53013E-0009
  0.16500E+0005 -0.28948E+0004 -0.24279E-0008 -0.27359E-0008  0.91380E-0009
  0.16250E+0005 -0.28683E+0004 -0.10728E-0007 -0.10263E-0007 -0.16828E-0008
  0.16293E+0005 -0.28689E+0004 -0.93152E-0008 -0.90020E-0008 -0.11692E-0008
  0.16375E+0005 -0.28701E+0004 -0.66231E-0008 -0.65747E-0008 -0.24684E-0009
  0.16457E+0005 -0.28713E+0004 -0.40154E-0008 -0.41941E-0008  0.57903E-0009
  0.16500E+0005 -0.28719E+0004 -0.27097E-0008 -0.29913E-0008  0.96679E-0009
  0.16250E+0005 -0.28558E+0004 -0.10854E-0007 -0.10324E-0007 -0.16859E-0008
  0.16293E+0005 -0.28565E+0004 -0.94507E-0008 -0.90802E-0008 -0.11662E-0008
  0.16375E+0005 -0.28578E+0004 -0.67695E-0008 -0.66799E-0008 -0.23397E-0009
  0.16457E+0005 -0.28591E+0004 -0.41647E-0008 -0.43179E-0008  0.59906E-0009
  0.16500E+0005 -0.28598E+0004 -0.28580E-0008 -0.31216E-0008  0.98928E-0009
  0.16500E+0005 -0.29299E+0004 -0.19955E-0008 -0.23239E-0008  0.80663E-0009
  0.16543E+0005 -0.29302E+0004 -0.76582E-0009 -0.11558E-0008  0.11546E-0008
  0.16625E+0005 -0.29309E+0004  0.13312E-0008  0.84465E-0009  0.17221E-0008
  0.16707E+0005 -0.29315E+0004  0.30791E-0008  0.25188E-0008  0.21631E-0008
  0.16750E+0005 -0.29319E+0004  0.38478E-0008  0.32565E-0008  0.23433E-0008
  0.16500E+0005 -0.29178E+0004 -0.21451E-0008 -0.24692E-0008  0.84726E-0009
  0.16543E+0005 -0.29182E+0004 -0.91329E-0009 -0.13046E-0008  0.11954E-0008
  0.16625E+0005 -0.29189E+0004  0.11915E-0008  0.69531E-0009  0.17603E-0008
  0.16707E+0005 -0.29197E+0004  0.29513E-0008  0.23763E-0008  0.21954E-0008
  0.16750E+0005 -0.29201E+0004  0.37277E-0008  0.31201E-0008  0.23716E-0008
  0.16500E+0005 -0.28948E+0004 -0.24279E-0008 -0.27359E-0008  0.91380E-0009
  0.16543E+0005 -0.28953E+0004 -0.11917E-0008 -0.15784E-0008  0.12631E-0008
  0.16625E+0005 -0.28963E+0004  0.92834E-0009  0.41955E-0009  0.18249E-0008
  0.16707E+0005 -0.28973E+0004  0.27110E-0008  0.21121E-0008  0.22510E-0008
  0.16750E+0005 -0.28978E+0004  0.35021E-0008  0.28669E-0008  0.24205E-0008
  0.16500E+0005 -0.28719E+0004 -0.27097E-0008 -0.29913E-0008  0.96679E-0009
  0.16543E+0005 -0.28725E+0004 -0.14688E-0008 -0.18414E-0008  0.13183E-0008
  0.16625E+0005 -0.28737E+0004  0.66704E-0009  0.15328E-0009  0.18793E-0008
  0.16707E+0005 -0.28749E+0004  0.24730E-0008  0.18558E-0008  0.22988E-0008
  0.16750E+0005 -0.28755E+0004  0.32790E-0008  0.26206E-0008  0.24630E-0008
  0.16500E+0005 -0.28598E+0004 -0.28580E-0008 -0.31216E-0008  0.98928E-0009
  0.16543E+0005 -0.28605E+0004 -0.16145E-0008 -0.19759E-0008  0.13424E-0008
  0.16625E+0005 -0.28618E+0004  0.52989E-0009  0.16594E-0010  0.19039E-0008
  0.16707E+0005 -0.28631E+0004  0.23483E-0008  0.17238E-0008  0.23210E-0008
  0.16750E+0005 -0.28637E+0004  0.31622E-0008  0.24935E-0008  0.24829E-0008
  0.16750E+0005 -0.29319E+0004  0.38478E-0008  0.32565E-0008  0.23433E-0008
  0.16793E+0005 -0.29322E+0004  0.45066E-0008  0.38892E-0008  0.24873E-0008
  0.16875E+0005 -0.29328E+0004  0.54501E-0008  0.47959E-0008  0.26611E-0008
  0.16957E+0005 -0.29334E+0004  0.60006E-0008  0.53272E-0008  0.27079E-0008
  0.17000E+0005 -0.29337E+0004  0.61400E-0008  0.54640E-0008  0.26836E-0008
  0.16750E+0005 -0.29201E+0004  0.37277E-0008  0.31201E-0008  0.23716E-0008
  0.16793E+0005 -0.29205E+0004  0.43950E-0008  0.37605E-0008  0.25111E-0008
  0.16875E+0005 -0.29212E+0004  0.53566E-0008  0.46855E-0008  0.26755E-0008
  0.16957E+0005 -0.29219E+0004  0.59274E-0008  0.52386E-0008  0.27130E-0008
  0.17000E+0005 -0.29223E+0004  0.60779E-0008  0.53878E-0008  0.26841E-0008
  0.16750E+0005 -0.28978E+0004  0.35021E-0008  0.28669E-0008  0.24205E-0008
  0.16793E+0005 -0.28983E+0004  0.41856E-0008  0.35212E-0008  0.25524E-0008
  0.16875E+0005 -0.28992E+0004  0.51815E-0008  0.44792E-0008  0.27009E-0008
  0.16957E+0005 -0.29001E+0004  0.57902E-0008  0.50721E-0008  0.27223E-0008
  0.17000E+0005 -0.29006E+0004  0.59617E-0008  0.52441E-0008  0.26855E-0008
  0.16750E+0005 -0.28755E+0004  0.32790E-0008  0.26206E-0008  0.24630E-0008
  0.16793E+0005 -0.28761E+0004  0.39787E-0008  0.32877E-0008  0.25886E-0008
  0.16875E+0005 -0.28772E+0004  0.50089E-0008  0.42769E-0008  0.27236E-0008
  0.16957E+0005 -0.28783E+0004  0.56552E-0008  0.49077E-0008  0.27310E-0008
  0.17000E+0005 -0.28789E+0004  0.58475E-0008  0.51014E-0008  0.26872E-0008
  0.16750E+0005 -0.28637E+0004  0.31622E-0008  0.24935E-0008  0.24829E-0008
  0.16793E+0005 -0.28644E+0004  0.38706E-0008  0.31670E-0008  0.26058E-0008
  0.16875E+0005 -0.28656E+0004  0.49189E-0008  0.41719E-0008  0.27345E-0008
  0.16957E+0005 -0.28668E+0004  0.55850E-0008  0.48219E-0008  0.27353E-0008
  0.17000E+0005 -0.28674E+0004  0.57880E-0008  0.50267E-0008  0.26882E-0008
  0.17000E+0005 -0.29337E+0004  0.61400E-0008  0.54640E-0008  0.26836E-0008
  0.17043E+0005 -0.29340E+0004  0.61818E-0008  0.55094E-0008  0.26268E-0008
  0.17125E+0005 -0.29345E+0004  0.60178E-0008  0.53697E-0008  0.24376E-0008
  0.17207E+0005 -0.29350E+0004  0.55831E-0008  0.49849E-0008  0.21544E-0008
  0.17250E+0005 -0.29353E+0004  0.52662E-0008  0.47048E-0008  0.19740E-0008
  0.17000E+0005 -0.29223E+0004  0.60779E-0008  0.53878E-0008  0.26841E-0008
  0.17043E+0005 -0.29226E+0004  0.61311E-0008  0.54459E-0008  0.26233E-0008
  0.17125E+0005 -0.29232E+0004  0.59887E-0008  0.53302E-0008  0.24278E-0008
  0.17207E+0005 -0.29238E+0004  0.55745E-0008  0.49682E-0008  0.21405E-0008
  0.17250E+0005 -0.29241E+0004  0.52676E-0008  0.46990E-0008  0.19590E-0008
  0.17000E+0005 -0.29006E+0004  0.59617E-0008  0.52441E-0008  0.26855E-0008
  0.17043E+0005 -0.29010E+0004  0.60361E-0008  0.53254E-0008  0.26175E-0008
  0.17125E+0005 -0.29017E+0004  0.59337E-0008  0.52540E-0008  0.24109E-0008
  0.17207E+0005 -0.29025E+0004  0.55578E-0008  0.49341E-0008  0.21166E-0008
  0.17250E+0005 -0.29029E+0004  0.52696E-0008  0.46854E-0008  0.19329E-0008
  0.17000E+0005 -0.28789E+0004  0.58475E-0008  0.51014E-0008  0.26872E-0008
  0.17043E+0005 -0.28794E+0004  0.59427E-0008  0.52051E-0008  0.26128E-0008
  0.17125E+0005 -0.28803E+0004  0.58797E-0008  0.51764E-0008  0.23963E-0008
  0.17207E+0005 -0.28812E+0004  0.55411E-0008  0.48973E-0008  0.20956E-0008
  0.17250E+0005 -0.28817E+0004  0.52712E-0008  0.46686E-0008  0.19101E-0008
  0.17000E+0005 -0.28674E+0004  0.57880E-0008  0.50267E-0008  0.26882E-0008
  0.17043E+0005 -0.28680E+0004  0.58941E-0008  0.51417E-0008  0.26108E-0008
  0.17125E+0005 -0.28690E+0004  0.58515E-0008  0.51350E-0008  0.23895E-0008
  0.17207E+0005 -0.28700E+0004  0.55324E-0008  0.48769E-0008  0.20858E-0008
  0.17250E+0005 -0.28706E+0004  0.52720E-0008  0.46585E-0008  0.18994E-0008
  0.17250E+0005 -0.29353E+0004  0.52662E-0008  0.47048E-0008  0.19740E-0008
  0.17293E+0005 -0.29355E+0004  0.49017E-0008  0.43844E-0008  0.17760E-0008
  0.17375E+0005 -0.29359E+0004  0.41164E-0008  0.37007E-0008  0.13669E-0008
  0.17457E+0005 -0.29363E+0004  0.32640E-0008  0.29691E-0008  0.93551E-0009
  0.17500E+0005 -0.29366E+0004  0.28085E-0008  0.25827E-0008  0.70813E-0009
  0.17250E+0005 -0.29241E+0004  0.52676E-0008  0.46990E-0008  0.19590E-0008
  0.17293E+0005 -0.29244E+0004  0.49124E-0008  0.43888E-0008  0.17605E-0008
  0.17375E+0005 -0.29249E+0004  0.41423E-0008  0.37213E-0008  0.13519E-0008
  0.17457E+0005 -0.29253E+0004  0.33013E-0008  0.30018E-0008  0.92242E-0009
  0.17500E+0005 -0.29256E+0004  0.28502E-0008  0.26200E-0008  0.69654E-0009
  0.17250E+0005 -0.29029E+0004  0.52696E-0008  0.46854E-0008  0.19329E-0008
  0.17293E+0005 -0.29033E+0004  0.49318E-0008  0.43941E-0008  0.17334E-0008
  0.17375E+0005 -0.29039E+0004  0.41901E-0008  0.37571E-0008  0.13257E-0008
  0.17457E+0005 -0.29045E+0004  0.33706E-0008  0.30605E-0008  0.89987E-0009
  0.17500E+0005 -0.29048E+0004  0.29277E-0008  0.26873E-0008  0.67663E-0009
  0.17250E+0005 -0.28817E+0004  0.52712E-0008  0.46686E-0008  0.19101E-0008
  0.17293E+0005 -0.28821E+0004  0.49504E-0008  0.43957E-0008  0.17098E-0008
  0.17375E+0005 -0.28829E+0004  0.42366E-0008  0.37888E-0008  0.13029E-0008
  0.17457E+0005 -0.28837E+0004  0.34382E-0008  0.31149E-0008  0.88039E-0009
  0.17500E+0005 -0.28841E+0004  0.30034E-0008  0.27506E-0008  0.65953E-0009
  0.17250E+0005 -0.28706E+0004  0.52720E-0008  0.46585E-0008  0.18994E-0008
  0.17293E+0005 -0.28710E+0004  0.49600E-0008  0.43951E-0008  0.16987E-0008
  0.17375E+0005 -0.28718E+0004  0.42607E-0008  0.38039E-0008  0.12923E-0008
  0.17457E+0005 -0.28727E+0004  0.34732E-0008  0.31419E-0008  0.87135E-0009
  0.17500E+0005 -0.28731E+0004  0.30427E-0008  0.27823E-0008  0.65164E-0009
  0.17500E+0005 -0.29366E+0004  0.28085E-0008  0.25827E-0008  0.70813E-0009
  0.17543E+0005 -0.29367E+0004  0.23596E-0008  0.22049E-0008  0.48563E-0009
  0.17625E+0005 -0.29370E+0004  0.15511E-0008  0.15319E-0008  0.89725E-0010
  0.17707E+0005 -0.29374E+0004  0.82911E-0009  0.93809E-0009 -0.25566E-0009
  0.17750E+0005 -0.29375E+0004  0.49215E-0009  0.66288E-0009 -0.41221E-0009
  0.17500E+0005 -0.29256E+0004  0.28502E-0008  0.26200E-0008  0.69654E-0009
  0.17543E+0005 -0.29258E+0004  0.24045E-0008  0.22455E-0008  0.47560E-0009
  0.17625E+0005 -0.29262E+0004  0.15992E-0008  0.15758E-0008  0.82928E-0010
  0.17707E+0005 -0.29266E+0004  0.87649E-0009  0.98162E-0009 -0.25948E-0009
  0.17750E+0005 -0.29268E+0004  0.53787E-0009  0.70500E-0009 -0.41472E-0009
  0.17500E+0005 -0.29048E+0004  0.29277E-0008  0.26873E-0008  0.67663E-0009
  0.17543E+0005 -0.29051E+0004  0.24882E-0008  0.23195E-0008  0.45856E-0009
  0.17625E+0005 -0.29056E+0004  0.16888E-0008  0.16564E-0008  0.71605E-0010
  0.17707E+0005 -0.29061E+0004  0.96506E-0009  0.10620E-0008 -0.26560E-0009
  0.17750E+0005 -0.29063E+0004  0.62347E-0009  0.78306E-0009 -0.41854E-0009
  0.17500E+0005 -0.28841E+0004  0.30034E-0008  0.27506E-0008  0.65953E-0009
  0.17543E+0005 -0.28844E+0004  0.25701E-0008  0.23895E-0008  0.44412E-0009
  0.17625E+0005 -0.28850E+0004  0.17766E-0008  0.17335E-0008  0.62372E-0010
  0.17707E+0005 -0.28856E+0004  0.10521E-0008  0.11397E-0008 -0.27010E-0009
  0.17750E+0005 -0.28859E+0004  0.70774E-0009  0.85880E-0009 -0.42101E-0009
  0.17500E+0005 -0.28731E+0004  0.30427E-0008  0.27823E-0008  0.65164E-0009
  0.17543E+0005 -0.28734E+0004  0.26126E-0008  0.24248E-0008  0.43758E-0009
  0.17625E+0005 -0.28741E+0004  0.18223E-0008  0.17728E-0008  0.58364E-0010
  0.17707E+0005 -0.28747E+0004  0.10975E-0008  0.11796E-0008 -0.27180E-0009
  0.17750E+0005 -0.28751E+0004  0.75169E-0009  0.89782E-0009 -0.42173E-0009
  0.17750E+0005 -0.29375E+0004  0.49215E-0009  0.66288E-0009 -0.41221E-0009
  0.17793E+0005 -0.29377E+0004  0.18843E-0009  0.41522E-0009 -0.54921E-0009
  0.17875E+0005 -0.29379E+0004 -0.29206E-0009  0.22783E-0010 -0.75208E-0009
  0.17957E+0005 -0.29382E+0004 -0.64928E-0009 -0.27384E-0009 -0.88013E-0009
  0.18000E+0005 -0.29384E+0004 -0.79073E-0009 -0.39481E-0009 -0.91899E-0009
  0.17750E+0005 -0.29268E+0004  0.53787E-0009  0.70500E-0009 -0.41472E-0009
  0.17793E+0005 -0.29269E+0004  0.23179E-0009  0.45529E-0009 -0.55059E-0009
  0.17875E+0005 -0.29272E+0004 -0.25477E-0009  0.57573E-0010 -0.75197E-0009
  0.17957E+0005 -0.29275E+0004 -0.61938E-0009 -0.24542E-0009 -0.87935E-0009
  0.18000E+0005 -0.29277E+0004 -0.76497E-0009 -0.36992E-0009 -0.91817E-0009
  0.17750E+0005 -0.29063E+0004  0.62347E-0009  0.78306E-0009 -0.41854E-0009
  0.17793E+0005 -0.29065E+0004  0.31311E-0009  0.52977E-0009 -0.55239E-0009
  0.17875E+0005 -0.29069E+0004 -0.18459E-0009  0.12264E-0009 -0.75122E-0009
  0.17957E+0005 -0.29073E+0004 -0.56289E-0009 -0.19193E-0009 -0.87755E-0009
  0.18000E+0005 -0.29075E+0004 -0.71615E-0009 -0.32287E-0009 -0.91634E-0009
  0.17750E+0005 -0.28859E+0004  0.70774E-0009  0.85880E-0009 -0.42101E-0009
  0.17793E+0005 -0.28861E+0004  0.39330E-0009  0.60234E-0009 -0.55310E-0009
  0.17875E+0005 -0.28866E+0004 -0.11515E-0009  0.18650E-0009 -0.74975E-0009
  0.17957E+0005 -0.28871E+0004 -0.50672E-0009 -0.13899E-0009 -0.87531E-0009
  0.18000E+0005 -0.28874E+0004 -0.66747E-0009 -0.27611E-0009 -0.91417E-0009
  0.17750E+0005 -0.28751E+0004  0.75169E-0009  0.89782E-0009 -0.42173E-0009
  0.17793E+0005 -0.28754E+0004  0.43515E-0009  0.63983E-0009 -0.55303E-0009
  0.17875E+0005 -0.28759E+0004 -0.78827E-0010  0.21969E-0009 -0.74869E-0009
  0.17957E+0005 -0.28764E+0004 -0.47725E-0009 -0.11131E-0009 -0.87395E-0009
  0.18000E+0005 -0.28767E+0004 -0.64186E-0009 -0.25153E-0009 -0.91289E-0009
  0.18000E+0005 -0.29384E+0004 -0.79073E-0009 -0.39481E-0009 -0.91899E-0009
  0.18043E+0005 -0.29385E+0004 -0.90225E-0009 -0.49386E-0009 -0.93935E-0009
  0.18125E+0005 -0.29388E+0004 -0.10400E-0008 -0.62839E-0009 -0.93303E-0009
  0.18207E+0005 -0.29391E+0004 -0.10965E-0008 -0.70545E-0009 -0.87811E-0009
  0.18250E+0005 -0.29392E+0004 -0.11000E-0008 -0.72759E-0009 -0.83403E-0009
  0.18000E+0005 -0.29277E+0004 -0.76497E-0009 -0.36992E-0009 -0.91817E-0009
  0.18043E+0005 -0.29279E+0004 -0.88063E-0009 -0.47252E-0009 -0.93863E-0009
  0.18125E+0005 -0.29282E+0004 -0.10259E-0008 -0.61344E-0009 -0.93287E-0009
  0.18207E+0005 -0.29286E+0004 -0.10892E-0008 -0.69619E-0009 -0.87873E-0009
  0.18250E+0005 -0.29287E+0004 -0.10958E-0008 -0.72092E-0009 -0.83513E-0009
  0.18000E+0005 -0.29075E+0004 -0.71615E-0009 -0.32287E-0009 -0.91634E-0009
  0.18043E+0005 -0.29078E+0004 -0.83957E-0009 -0.43201E-0009 -0.93707E-0009
  0.18125E+0005 -0.29082E+0004 -0.99905E-0009 -0.58479E-0009 -0.93245E-0009
  0.18207E+0005 -0.29086E+0004 -0.10750E-0008 -0.67812E-0009 -0.87988E-0009
  0.18250E+0005 -0.29088E+0004 -0.10874E-0008 -0.70773E-0009 -0.83714E-0009
  0.18000E+0005 -0.28874E+0004 -0.66747E-0009 -0.27611E-0009 -0.91417E-0009
  0.18043E+0005 -0.28876E+0004 -0.79850E-0009 -0.39152E-0009 -0.93529E-0009
  0.18125E+0005 -0.28882E+0004 -0.97191E-0009 -0.55579E-0009 -0.93196E-0009
  0.18207E+0005 -0.28887E+0004 -0.10605E-0008 -0.65950E-0009 -0.88106E-0009
  0.18250E+0005 -0.28889E+0004 -0.10787E-0008 -0.69394E-0009 -0.83922E-0009
  0.18000E+0005 -0.28767E+0004 -0.64186E-0009 -0.25153E-0009 -0.91289E-0009
  0.18043E+0005 -0.28770E+0004 -0.77687E-0009 -0.37019E-0009 -0.93429E-0009
  0.18125E+0005 -0.28776E+0004 -0.95754E-0009 -0.54039E-0009 -0.93169E-0009
  0.18207E+0005 -0.28782E+0004 -0.10527E-0008 -0.64950E-0009 -0.88172E-0009
  0.18250E+0005 -0.28785E+0004 -0.10739E-0008 -0.68638E-0009 -0.84039E-0009
  0.18250E+0005 -0.29392E+0004 -0.11000E-0008 -0.72759E-0009 -0.83403E-0009
  0.18293E+0005 -0.29394E+0004 -0.10886E-0008 -0.73918E-0009 -0.78211E-0009
  0.18375E+0005 -0.29397E+0004 -0.10349E-0008 -0.73802E-0009 -0.66868E-0009
  0.18457E+0005 -0.29401E+0004 -0.95151E-0009 -0.71392E-0009 -0.54517E-0009
  0.18500E+0005 -0.29402E+0004 -0.89971E-0009 -0.69445E-0009 -0.47922E-0009
  0.18250E+0005 -0.29287E+0004 -0.10958E-0008 -0.72092E-0009 -0.83513E-0009
  0.18293E+0005 -0.29289E+0004 -0.10871E-0008 -0.73483E-0009 -0.78361E-0009
  0.18375E+0005 -0.29293E+0004 -0.10377E-0008 -0.73726E-0009 -0.67088E-0009
  0.18457E+0005 -0.29297E+0004 -0.95719E-0009 -0.71576E-0009 -0.54777E-0009
  0.18500E+0005 -0.29299E+0004 -0.90648E-0009 -0.69728E-0009 -0.48199E-0009
  0.18250E+0005 -0.29088E+0004 -0.10874E-0008 -0.70773E-0009 -0.83714E-0009
  0.18293E+0005 -0.29091E+0004 -0.10840E-0008 -0.72605E-0009 -0.78647E-0009
  0.18375E+0005 -0.29096E+0004 -0.10426E-0008 -0.73534E-0009 -0.67506E-0009
  0.18457E+0005 -0.29101E+0004 -0.96773E-0009 -0.71884E-0009 -0.55282E-0009
  0.18500E+0005 -0.29104E+0004 -0.91909E-0009 -0.70229E-0009 -0.48728E-0009
  0.18250E+0005 -0.28889E+0004 -0.10787E-0008 -0.69394E-0009 -0.83922E-0009
  0.18293E+0005 -0.28893E+0004 -0.10805E-0008 -0.71663E-0009 -0.78943E-0009
  0.18375E+0005 -0.28899E+0004 -0.10471E-0008 -0.73278E-0009 -0.67938E-0009
  0.18457E+0005 -0.28905E+0004 -0.97796E-0009 -0.72135E-0009 -0.55805E-0009
  0.18500E+0005 -0.28908E+0004 -0.93143E-0009 -0.70679E-0009 -0.49274E-0009
  0.18250E+0005 -0.28785E+0004 -0.10739E-0008 -0.68638E-0009 -0.84039E-0009
  0.18293E+0005 -0.28788E+0004 -0.10785E-0008 -0.71143E-0009 -0.79105E-0009
  0.18375E+0005 -0.28795E+0004 -0.10494E-0008 -0.73118E-0009 -0.68174E-0009
  0.18457E+0005 -0.28801E+0004 -0.98323E-0009 -0.72242E-0009 -0.56086E-0009
  0.18500E+0005 -0.28805E+0004 -0.93787E-0009 -0.70899E-0009 -0.49572E-0009
  0.18500E+0005 -0.29402E+0004 -0.89971E-0009 -0.69445E-0009 -0.47922E-0009
  0.18543E+0005 -0.29404E+0004 -0.84440E-0009 -0.67120E-0009 -0.41433E-0009
  0.18625E+0005 -0.29408E+0004 -0.73417E-0009 -0.61940E-0009 -0.29720E-0009
  0.18707E+0005 -0.29412E+0004 -0.62198E-0009 -0.55995E-0009 -0.19169E-0009
  0.18750E+0005 -0.29414E+0004 -0.56351E-0009 -0.52644E-0009 -0.14156E-0009
  0.18500E+0005 -0.29299E+0004 -0.90648E-0009 -0.69728E-0009 -0.48199E-0009
  0.18543E+0005 -0.29301E+0004 -0.85194E-0009 -0.67482E-0009 -0.41712E-0009
  0.18625E+0005 -0.29306E+0004 -0.74250E-0009 -0.62400E-0009 -0.29986E-0009
  0.18707E+0005 -0.29310E+0004 -0.63037E-0009 -0.56501E-0009 -0.19393E-0009
  0.18750E+0005 -0.29312E+0004 -0.57174E-0009 -0.53157E-0009 -0.14357E-0009
  0.18500E+0005 -0.29104E+0004 -0.91909E-0009 -0.70229E-0009 -0.48728E-0009
  0.18543E+0005 -0.29106E+0004 -0.86606E-0009 -0.68139E-0009 -0.42248E-0009
  0.18625E+0005 -0.29112E+0004 -0.75820E-0009 -0.63249E-0009 -0.30501E-0009
  0.18707E+0005 -0.29117E+0004 -0.64628E-0009 -0.57444E-0009 -0.19839E-0009
  0.18750E+0005 -0.29120E+0004 -0.58737E-0009 -0.54117E-0009 -0.14759E-0009
  0.18500E+0005 -0.28908E+0004 -0.93143E-0009 -0.70679E-0009 -0.49274E-0009
  0.18543E+0005 -0.28911E+0004 -0.87999E-0009 -0.68750E-0009 -0.42803E-0009
  0.18625E+0005 -0.28918E+0004 -0.77380E-0009 -0.64066E-0009 -0.31035E-0009
  0.18707E+0005 -0.28925E+0004 -0.66220E-0009 -0.58364E-0009 -0.20310E-0009
  0.18750E+0005 -0.28928E+0004 -0.60304E-0009 -0.55061E-0009 -0.15182E-0009
  0.18500E+0005 -0.28805E+0004 -0.93787E-0009 -0.70899E-0009 -0.49572E-0009
  0.18543E+0005 -0.28809E+0004 -0.88727E-0009 -0.69053E-0009 -0.43106E-0009
  0.18625E+0005 -0.28816E+0004 -0.78200E-0009 -0.64482E-0009 -0.31326E-0009
  0.18707E+0005 -0.28823E+0004 -0.67059E-0009 -0.58839E-0009 -0.20566E-0009
  0.18750E+0005 -0.28827E+0004 -0.61132E-0009 -0.55550E-0009 -0.15416E-0009
  0.18750E+0005 -0.29414E+0004 -0.56351E-0009 -0.52644E-0009 -0.14156E-0009
  0.18793E+0005 -0.29415E+0004 -0.50614E-0009 -0.49169E-0009 -0.95651E-0010
  0.18875E+0005 -0.29419E+0004 -0.40152E-0009 -0.42356E-0009 -0.20168E-0010
  0.18957E+0005 -0.29422E+0004 -0.30353E-0009 -0.35369E-0009  0.40520E-0010
  0.19000E+0005 -0.29424E+0004 -0.25489E-0009 -0.31661E-0009  0.66806E-0010
  0.18750E+0005 -0.29312E+0004 -0.57174E-0009 -0.53157E-0009 -0.14357E-0009
  0.18793E+0005 -0.29314E+0004 -0.51409E-0009 -0.49683E-0009 -0.97363E-0010
  0.18875E+0005 -0.29319E+0004 -0.40874E-0009 -0.42855E-0009 -0.21267E-0010
  0.18957E+0005 -0.29323E+0004 -0.30990E-0009 -0.35836E-0009  0.39976E-0010
  0.19000E+0005 -0.29325E+0004 -0.26077E-0009 -0.32110E-0009  0.66594E-0010
  0.18750E+0005 -0.29120E+0004 -0.58737E-0009 -0.54117E-0009 -0.14759E-0009
  0.18793E+0005 -0.29123E+0004 -0.52922E-0009 -0.50647E-0009 -0.10082E-0009
  0.18875E+0005 -0.29128E+0004 -0.42253E-0009 -0.43792E-0009 -0.23590E-0010
  0.18957E+0005 -0.29134E+0004 -0.32206E-0009 -0.36721E-0009  0.38791E-0010
  0.19000E+0005 -0.29136E+0004 -0.27203E-0009 -0.32960E-0009  0.65967E-0010
  0.18750E+0005 -0.28928E+0004 -0.60304E-0009 -0.55061E-0009 -0.15182E-0009
  0.18793E+0005 -0.28932E+0004 -0.54443E-0009 -0.51597E-0009 -0.10453E-0009
  0.18875E+0005 -0.28938E+0004 -0.43645E-0009 -0.44724E-0009 -0.26186E-0010
  0.18957E+0005 -0.28945E+0004 -0.33438E-0009 -0.37603E-0009  0.37317E-0010
  0.19000E+0005 -0.28948E+0004 -0.28345E-0009 -0.33810E-0009  0.65067E-0010
  0.18750E+0005 -0.28827E+0004 -0.61132E-0009 -0.55550E-0009 -0.15416E-0009
  0.18793E+0005 -0.28831E+0004 -0.55248E-0009 -0.52094E-0009 -0.10656E-0009
  0.18875E+0005 -0.28838E+0004 -0.44385E-0009 -0.45211E-0009 -0.27661E-0010
  0.18957E+0005 -0.28845E+0004 -0.34095E-0009 -0.38067E-0009  0.36419E-0010
  0.19000E+0005 -0.28849E+0004 -0.28954E-0009 -0.34257E-0009  0.64471E-0010
  0.19000E+0005 -0.29424E+0004 -0.25489E-0009 -0.31661E-0009  0.66806E-0010
  0.19043E+0005 -0.29426E+0004 -0.20849E-0009 -0.27968E-0009  0.89457E-0010
  0.19125E+0005 -0.29428E+0004 -0.12682E-0009 -0.21074E-0009  0.12320E-0009
  0.19207E+0005 -0.29431E+0004 -0.53779E-0010 -0.14441E-0009  0.14615E-0009
  0.19250E+0005 -0.29433E+0004 -0.18788E-0010 -0.11087E-0009  0.15447E-0009
  0.19000E+0005 -0.29325E+0004 -0.26077E-0009 -0.32110E-0009  0.66594E-0010
  0.19043E+0005 -0.29327E+0004 -0.21388E-0009 -0.28397E-0009  0.89546E-0010
  0.19125E+0005 -0.29330E+0004 -0.13134E-0009 -0.21465E-0009  0.12376E-0009
  0.19207E+0005 -0.29333E+0004 -0.57455E-0010 -0.14792E-0009  0.14711E-0009
  0.19250E+0005 -0.29335E+0004 -0.22076E-0010 -0.11421E-0009  0.15556E-0009
  0.19000E+0005 -0.29136E+0004 -0.27203E-0009 -0.32960E-0009  0.65967E-0010
  0.19043E+0005 -0.29139E+0004 -0.22422E-0009 -0.29212E-0009  0.89490E-0010
  0.19125E+0005 -0.29143E+0004 -0.14001E-0009 -0.22207E-0009  0.12460E-0009
  0.19207E+0005 -0.29147E+0004 -0.64571E-0010 -0.15462E-0009  0.14863E-0009
  0.19250E+0005 -0.29149E+0004 -0.28415E-0010 -0.12055E-0009  0.15740E-0009
  0.19000E+0005 -0.28948E+0004 -0.28345E-0009 -0.33810E-0009  0.65067E-0010
  0.19043E+0005 -0.28951E+0004 -0.23474E-0009 -0.30026E-0009  0.89134E-0010
  0.19125E+0005 -0.28956E+0004 -0.14885E-0009 -0.22952E-0009  0.12513E-0009
  0.19207E+0005 -0.28960E+0004 -0.71845E-0010 -0.16136E-0009  0.14984E-0009
  0.19250E+0005 -0.28963E+0004 -0.34906E-0010 -0.12690E-0009  0.15890E-0009
  0.19000E+0005 -0.28849E+0004 -0.28954E-0009 -0.34257E-0009  0.64471E-0010
  0.19043E+0005 -0.28851E+0004 -0.24035E-0009 -0.30456E-0009  0.88825E-0010
  0.19125E+0005 -0.28857E+0004 -0.15357E-0009 -0.23345E-0009  0.12529E-0009
  0.19207E+0005 -0.28862E+0004 -0.75741E-0010 -0.16492E-0009  0.15035E-0009
  0.19250E+0005 -0.28865E+0004 -0.38415E-0010 -0.13028E-0009  0.15952E-0009
  0.19250E+0005 -0.29433E+0004 -0.18788E-0010 -0.11087E-0009  0.15447E-0009
  0.19293E+0005 -0.29434E+0004  0.13619E-0010 -0.78719E-0010  0.16039E-0009
  0.19375E+0005 -0.29435E+0004  0.68085E-0010 -0.21787E-0010  0.16590E-0009
  0.19457E+0005 -0.29437E+0004  0.11317E-0009  0.28849E-0010  0.16483E-0009
  0.19500E+0005 -0.29438E+0004  0.13323E-0009  0.52817E-0010  0.16206E-0009
  0.19250E+0005 -0.29335E+0004 -0.22076E-0010 -0.11421E-0009  0.15556E-0009
  0.19293E+0005 -0.29336E+0004  0.10716E-0010 -0.81840E-0010  0.16161E-0009
  0.19375E+0005 -0.29338E+0004  0.65848E-0010 -0.24562E-0010  0.16727E-0009
  0.19457E+0005 -0.29340E+0004  0.11153E-0009  0.26411E-0010  0.16624E-0009
  0.19500E+0005 -0.29341E+0004  0.13187E-0009  0.50549E-0010  0.16345E-0009
  0.19250E+0005 -0.29149E+0004 -0.28415E-0010 -0.12055E-0009  0.15740E-0009
  0.19293E+0005 -0.29150E+0004  0.50988E-0011 -0.87794E-0010  0.16365E-0009
  0.19375E+0005 -0.29153E+0004  0.61482E-0010 -0.29856E-0010  0.16957E-0009
  0.19457E+0005 -0.29156E+0004  0.10827E-0009  0.21739E-0010  0.16860E-0009
  0.19500E+0005 -0.29157E+0004  0.12910E-0009  0.46144E-0010  0.16572E-0009
  0.19250E+0005 -0.28963E+0004 -0.34906E-0010 -0.12690E-0009  0.15890E-0009
  0.19293E+0005 -0.28965E+0004 -0.67426E-0012 -0.93794E-0010  0.16536E-0009
  0.19375E+0005 -0.28968E+0004  0.56955E-0010 -0.35201E-0010  0.17151E-0009
  0.19457E+0005 -0.28972E+0004  0.10484E-0009  0.16995E-0010  0.17056E-0009
  0.19500E+0005 -0.28973E+0004  0.12614E-0009  0.41661E-0010  0.16757E-0009
  0.19250E+0005 -0.28865E+0004 -0.38415E-0010 -0.13028E-0009  0.15952E-0009
  0.19293E+0005 -0.28867E+0004 -0.37821E-0011 -0.96973E-0010  0.16612E-0009
  0.19375E+0005 -0.28871E+0004  0.54509E-0010 -0.38039E-0010  0.17239E-0009
  0.19457E+0005 -0.28874E+0004  0.10296E-0009  0.14474E-0010  0.17144E-0009
  0.19500E+0005 -0.28876E+0004  0.12453E-0009  0.39283E-0010  0.16841E-0009
  0.19500E+0005 -0.29438E+0004  0.13323E-0009  0.52817E-0010  0.16206E-0009
  0.19543E+0005 -0.29440E+0004  0.15054E-0009  0.74605E-0010  0.15775E-0009
  0.19625E+0005 -0.29442E+0004  0.17636E-0009  0.11018E-0009  0.14628E-0009
  0.19707E+0005 -0.29445E+0004  0.19275E-0009  0.13774E-0009  0.13034E-0009
  0.19750E+0005 -0.29447E+0004  0.19581E-0009  0.14608E-0009  0.11936E-0009
  0.19500E+0005 -0.29341E+0004  0.13187E-0009  0.50549E-0010  0.16345E-0009
  0.19543E+0005 -0.29343E+0004  0.14942E-0009  0.72477E-0010  0.15907E-0009
  0.19625E+0005 -0.29346E+0004  0.17563E-0009  0.10827E-0009  0.14738E-0009
  0.19707E+0005 -0.29349E+0004  0.19221E-0009  0.13586E-0009  0.13100E-0009
  0.19750E+0005 -0.29351E+0004  0.19535E-0009  0.14421E-0009  0.11978E-0009
  0.19500E+0005 -0.29157E+0004  0.12910E-0009  0.46144E-0010  0.16572E-0009
  0.19543E+0005 -0.29160E+0004  0.14714E-0009  0.68373E-0010  0.16123E-0009
  0.19625E+0005 -0.29164E+0004  0.17404E-0009  0.10454E-0009  0.14905E-0009
  0.19707E+0005 -0.29168E+0004  0.19097E-0009  0.13223E-0009  0.13184E-0009
  0.19750E+0005 -0.29170E+0004  0.19448E-0009  0.14097E-0009  0.12021E-0009
  0.19500E+0005 -0.28973E+0004  0.12614E-0009  0.41661E-0010  0.16757E-0009
  0.19543E+0005 -0.28976E+0004  0.14466E-0009  0.64188E-0010  0.16294E-0009
  0.19625E+0005 -0.28981E+0004  0.17222E-0009  0.10072E-0009  0.15026E-0009
  0.19707E+0005 -0.28986E+0004  0.18953E-0009  0.12854E-0009  0.13225E-0009
  0.19750E+0005 -0.28989E+0004  0.19351E-0009  0.13785E-0009  0.12024E-0009
  0.19500E+0005 -0.28876E+0004  0.12453E-0009  0.39283E-0010  0.16841E-0009
  0.19543E+0005 -0.28879E+0004  0.14328E-0009  0.61942E-0010  0.16369E-0009
  0.19625E+0005 -0.28885E+0004  0.17119E-0009  0.98679E-0010  0.15074E-0009
  0.19707E+0005 -0.28890E+0004  0.18873E-0009  0.12658E-0009  0.13235E-0009
  0.19750E+0005 -0.28893E+0004  0.19294E-0009  0.13619E-0009  0.12013E-0009
  0.19750E+0005 -0.29447E+0004  0.19581E-0009  0.14608E-0009  0.11936E-0009
  0.19793E+0005 -0.29449E+0004  0.20051E-0009  0.15840E-0009  0.10922E-0009
  0.19875E+0005 -0.29454E+0004  0.19476E-0009  0.16511E-0009  0.80654E-0010
  0.19957E+0005 -0.29458E+0004  0.17258E-0009  0.15135E-0009  0.41572E-0010
  0.20000E+0005 -0.29461E+0004  0.14972E-0009  0.11484E-0009  0.27565E-0010
  0.19750E+0005 -0.29351E+0004  0.19535E-0009  0.14421E-0009  0.11978E-0009
  0.19793E+0005 -0.29354E+0004  0.19996E-0009  0.15634E-0009  0.10923E-0009
  0.19875E+0005 -0.29359E+0004  0.19334E-0009  0.16200E-0009  0.79205E-0010
  0.19957E+0005 -0.29365E+0004  0.17188E-0009  0.14781E-0009  0.41367E-0010
  0.20000E+0005 -0.29367E+0004  0.15239E-0009  0.11553E-0009  0.29898E-0010
  0.19750E+0005 -0.29170E+0004  0.19448E-0009  0.14097E-0009  0.12021E-0009
  0.19793E+0005 -0.29174E+0004  0.19856E-0009  0.15224E-0009  0.10871E-0009
  0.19875E+0005 -0.29180E+0004  0.19117E-0009  0.15672E-0009  0.76922E-0010
  0.19957E+0005 -0.29187E+0004  0.17186E-0009  0.14266E-0009  0.42306E-0010
  0.20000E+0005 -0.29191E+0004  0.15763E-0009  0.11752E-0009  0.34258E-0010
  0.19750E+0005 -0.28989E+0004  0.19351E-0009  0.13785E-0009  0.12024E-0009
  0.19793E+0005 -0.28993E+0004  0.19698E-0009  0.14810E-0009  0.10782E-0009
  0.19875E+0005 -0.29002E+0004  0.18971E-0009  0.15211E-0009  0.75456E-0010
  0.19957E+0005 -0.29010E+0004  0.17305E-0009  0.13896E-0009  0.44461E-0010
  0.20000E+0005 -0.29014E+0004  0.16273E-0009  0.11972E-0009  0.38357E-0010
  0.19750E+0005 -0.28893E+0004  0.19294E-0009  0.13619E-0009  0.12013E-0009
  0.19793E+0005 -0.28898E+0004  0.19615E-0009  0.14593E-0009  0.10734E-0009
  0.19875E+0005 -0.28907E+0004  0.18923E-0009  0.14992E-0009  0.75054E-0010
  0.19957E+0005 -0.28916E+0004  0.17401E-0009  0.13745E-0009  0.45899E-0010
  0.20000E+0005 -0.28921E+0004  0.16526E-0009  0.12072E-0009  0.40437E-0010
  0.00000E+0000 -0.28729E+0004  0.23193E-0008  0.22669E-0008 -0.52115E-0009
  0.43168E+0002 -0.28725E+0004  0.25647E-0008  0.20965E-0008  0.42878E-0009
  0.12500E+0003 -0.28718E+0004  0.25662E-0008  0.14464E-0008  0.17113E-0008
  0.20683E+0003 -0.28712E+0004  0.22578E-0008  0.54446E-0009  0.27189E-0008
  0.25000E+0003 -0.28708E+0004  0.20139E-0008  0.76911E-0011  0.31911E-0008
  0.00000E+0000 -0.28619E+0004  0.23872E-0008  0.22540E-0008 -0.43556E-0009
  0.43168E+0002 -0.28615E+0004  0.26071E-0008  0.20669E-0008  0.48179E-0009
  0.12500E+0003 -0.28608E+0004  0.26021E-0008  0.14183E-0008  0.17651E-0008
  0.20683E+0003 -0.28600E+0004  0.22827E-0008  0.51446E-0009  0.27798E-0008
  0.25000E+0003 -0.28596E+0004  0.20282E-0008 -0.25811E-0010  0.32509E-0008
  0.00000E+0000 -0.28411E+0004  0.25107E-0008  0.22177E-0008 -0.26789E-0009
  0.43168E+0002 -0.28406E+0004  0.26886E-0008  0.20068E-0008  0.59425E-0009
  0.12500E+0003 -0.28398E+0004  0.26630E-0008  0.13554E-0008  0.18680E-0008
  0.20683E+0003 -0.28389E+0004  0.23177E-0008  0.44543E-0009  0.28867E-0008
  0.25000E+0003 -0.28385E+0004  0.20424E-0008 -0.10148E-0009  0.33536E-0008
  0.00000E+0000 -0.28203E+0004  0.26291E-0008  0.21695E-0008 -0.94135E-0010
  0.43168E+0002 -0.28198E+0004  0.27713E-0008  0.19418E-0008  0.72047E-0009
  0.12500E+0003 -0.28188E+0004  0.27168E-0008  0.12818E-0008  0.19744E-0008
  0.20683E+0003 -0.28179E+0004  0.23396E-0008  0.36270E-0009  0.29866E-0008
  0.25000E+0003 -0.28174E+0004  0.20422E-0008 -0.19127E-0009  0.34463E-0008
  0.00000E+0000 -0.28093E+0004  0.26898E-0008  0.21404E-0008 -0.48361E-0012
  0.43168E+0002 -0.28088E+0004  0.28152E-0008  0.19058E-0008  0.79163E-0009
  0.12500E+0003 -0.28077E+0004  0.27431E-0008  0.12395E-0008  0.20324E-0008
  0.20683E+0003 -0.28067E+0004  0.23469E-0008  0.31436E-0009  0.30376E-0008
  0.25000E+0003 -0.28062E+0004  0.20372E-0008 -0.24365E-0009  0.34925E-0008
  0.25000E+0003 -0.28708E+0004  0.20139E-0008  0.76911E-0011  0.31911E-0008
  0.29317E+0003 -0.28705E+0004  0.17241E-0008 -0.55096E-0009  0.36240E-0008
  0.37500E+0003 -0.28699E+0004  0.10654E-0008 -0.16324E-0008  0.43222E-0008
  0.45683E+0003 -0.28693E+0004  0.28137E-0009 -0.26851E-0008  0.48131E-0008
  0.50000E+0003 -0.28690E+0004 -0.17362E-0009 -0.32072E-0008  0.49716E-0008
  0.25000E+0003 -0.28596E+0004  0.20282E-0008 -0.25811E-0010  0.32509E-0008
  0.29317E+0003 -0.28593E+0004  0.17250E-0008 -0.58980E-0009  0.36793E-0008
  0.37500E+0003 -0.28587E+0004  0.10353E-0008 -0.16847E-0008  0.43626E-0008
  0.45683E+0003 -0.28580E+0004  0.21601E-0009 -0.27531E-0008  0.48324E-0008
  0.50000E+0003 -0.28577E+0004 -0.25848E-0009 -0.32841E-0008  0.49783E-0008
  0.25000E+0003 -0.28385E+0004  0.20424E-0008 -0.10148E-0009  0.33536E-0008
  0.29317E+0003 -0.28381E+0004  0.17136E-0008 -0.67524E-0009  0.37729E-0008
  0.37500E+0003 -0.28374E+0004  0.96586E-0009 -0.17945E-0008  0.44277E-0008
  0.45683E+0003 -0.28366E+0004  0.81407E-0010 -0.28910E-0008  0.48586E-0008
  0.50000E+0003 -0.28362E+0004 -0.42888E-0009 -0.34378E-0008  0.49812E-0008
  0.25000E+0003 -0.28174E+0004  0.20422E-0008 -0.19127E-0009  0.34463E-0008
  0.29317E+0003 -0.28169E+0004  0.16874E-0008 -0.77454E-0009  0.38549E-0008
  0.37500E+0003 -0.28161E+0004  0.88207E-0009 -0.19170E-0008  0.44801E-0008
  0.45683E+0003 -0.28152E+0004 -0.65759E-0010 -0.30398E-0008  0.48727E-0008
  0.50000E+0003 -0.28148E+0004 -0.61032E-0009 -0.36012E-0008  0.49732E-0008
  0.25000E+0003 -0.28062E+0004  0.20372E-0008 -0.24365E-0009  0.34925E-0008
  0.29317E+0003 -0.28057E+0004  0.16685E-0008 -0.83195E-0009  0.38947E-0008
  0.37500E+0003 -0.28048E+0004  0.83278E-0009 -0.19862E-0008  0.45036E-0008
  0.45683E+0003 -0.28040E+0004 -0.14784E-0009 -0.31222E-0008  0.48761E-0008
  0.50000E+0003 -0.28035E+0004 -0.70995E-0009 -0.36908E-0008  0.49651E-0008
  0.50000E+0003 -0.28690E+0004 -0.17362E-0009 -0.32072E-0008  0.49716E-0008
  0.54317E+0003 -0.28688E+0004 -0.65342E-0009 -0.36952E-0008  0.50477E-0008
  0.62500E+0003 -0.28685E+0004 -0.16227E-0008 -0.45127E-0008  0.49505E-0008
  0.70683E+0003 -0.28682E+0004 -0.26661E-0008 -0.51768E-0008  0.45042E-0008
  0.75000E+0003 -0.28680E+0004 -0.32462E-0008 -0.54691E-0008  0.41233E-0008
  0.50000E+0003 -0.28577E+0004 -0.25848E-0009 -0.32841E-0008  0.49783E-0008
  0.54317E+0003 -0.28575E+0004 -0.75753E-0009 -0.37808E-0008  0.50414E-0008
  0.62500E+0003 -0.28571E+0004 -0.17614E-0008 -0.46145E-0008  0.49211E-0008
  0.70683E+0003 -0.28568E+0004 -0.28339E-0008 -0.52923E-0008  0.44560E-0008
  0.75000E+0003 -0.28566E+0004 -0.34260E-0008 -0.55900E-0008  0.40679E-0008
  0.50000E+0003 -0.28362E+0004 -0.42888E-0009 -0.34378E-0008  0.49812E-0008
  0.54317E+0003 -0.28360E+0004 -0.96289E-0009 -0.39499E-0008  0.50210E-0008
  0.62500E+0003 -0.28356E+0004 -0.20290E-0008 -0.48114E-0008  0.48587E-0008
  0.70683E+0003 -0.28352E+0004 -0.31532E-0008 -0.55117E-0008  0.43594E-0008
  0.75000E+0003 -0.28350E+0004 -0.37662E-0008 -0.58176E-0008  0.39583E-0008
  0.50000E+0003 -0.28148E+0004 -0.61032E-0009 -0.36012E-0008  0.49732E-0008
  0.54317E+0003 -0.28146E+0004 -0.11776E-0008 -0.41270E-0008  0.49906E-0008
  0.62500E+0003 -0.28141E+0004 -0.23023E-0008 -0.50129E-0008  0.47882E-0008
  0.70683E+0003 -0.28136E+0004 -0.34739E-0008 -0.57312E-0008  0.42564E-0008
  0.75000E+0003 -0.28134E+0004 -0.41055E-0008 -0.60426E-0008  0.38424E-0008
  0.50000E+0003 -0.28035E+0004 -0.70995E-0009 -0.36908E-0008  0.49651E-0008
  0.54317E+0003 -0.28032E+0004 -0.12942E-0008 -0.42233E-0008  0.49709E-0008
  0.62500E+0003 -0.28028E+0004 -0.24483E-0008 -0.51206E-0008  0.47480E-0008
  0.70683E+0003 -0.28023E+0004 -0.36433E-0008 -0.58467E-0008  0.41995E-0008
  0.75000E+0003 -0.28020E+0004 -0.42840E-0008 -0.61600E-0008  0.37788E-0008
  0.75000E+0003 -0.28680E+0004 -0.32462E-0008 -0.54691E-0008  0.41233E-0008
  0.79317E+0003 -0.28679E+0004 -0.38467E-0008 -0.57228E-0008  0.36392E-0008
  0.87500E+0003 -0.28677E+0004 -0.50460E-0008 -0.61283E-0008  0.24558E-0008
  0.95683E+0003 -0.28675E+0004 -0.63235E-0008 -0.64664E-0008  0.95314E-0009
  0.10000E+0004 -0.28674E+0004 -0.70237E-0008 -0.66316E-0008  0.52737E-0010
  0.75000E+0003 -0.28566E+0004 -0.34260E-0008 -0.55900E-0008  0.40679E-0008
  0.79317E+0003 -0.28565E+0004 -0.40353E-0008 -0.58471E-0008  0.35789E-0008
  0.87500E+0003 -0.28563E+0004 -0.52419E-0008 -0.62521E-0008  0.23920E-0008
  0.95683E+0003 -0.28561E+0004 -0.65119E-0008 -0.65769E-0008  0.89223E-0009
  0.10000E+0004 -0.28560E+0004 -0.72016E-0008 -0.67285E-0008 -0.48921E-0011
  0.75000E+0003 -0.28350E+0004 -0.37662E-0008 -0.58176E-0008  0.39583E-0008
  0.79317E+0003 -0.28349E+0004 -0.43907E-0008 -0.60790E-0008  0.34599E-0008
  0.87500E+0003 -0.28347E+0004 -0.56081E-0008 -0.64783E-0008  0.22654E-0008
  0.95683E+0003 -0.28344E+0004 -0.68620E-0008 -0.67736E-0008  0.76947E-0009
  0.10000E+0004 -0.28343E+0004 -0.75312E-0008 -0.68977E-0008 -0.12280E-0009
  0.75000E+0003 -0.28134E+0004 -0.41055E-0008 -0.60426E-0008  0.38424E-0008
  0.79317E+0003 -0.28133E+0004 -0.47431E-0008 -0.63054E-0008  0.33346E-0008
  0.87500E+0003 -0.28130E+0004 -0.59680E-0008 -0.66934E-0008  0.21316E-0008
  0.95683E+0003 -0.28127E+0004 -0.72034E-0008 -0.69539E-0008  0.63692E-0009
  0.10000E+0004 -0.28126E+0004 -0.78513E-0008 -0.70479E-0008 -0.25229E-0009
  0.75000E+0003 -0.28020E+0004 -0.42840E-0008 -0.61600E-0008  0.37788E-0008
  0.79317E+0003 -0.28019E+0004 -0.49277E-0008 -0.64225E-0008  0.32661E-0008
  0.87500E+0003 -0.28016E+0004 -0.61554E-0008 -0.68024E-0008  0.20580E-0008
  0.95683E+0003 -0.28013E+0004 -0.73802E-0008 -0.70425E-0008  0.56292E-0009
  0.10000E+0004 -0.28012E+0004 -0.80166E-0008 -0.71197E-0008 -0.32530E-0009
  0.10000E+0004 -0.28674E+0004 -0.70237E-0008 -0.66316E-0008  0.52737E-0010
  0.10432E+0004 -0.28673E+0004 -0.77344E-0008 -0.67896E-0008 -0.90683E-0009
  0.11250E+0004 -0.28671E+0004 -0.90744E-0008 -0.70671E-0008 -0.28384E-0008
  0.12068E+0004 -0.28668E+0004 -0.10312E-0007 -0.72727E-0008 -0.48187E-0008
  0.12500E+0004 -0.28667E+0004 -0.10871E-0007 -0.73192E-0008 -0.58405E-0008
  0.10000E+0004 -0.28560E+0004 -0.72016E-0008 -0.67285E-0008 -0.48921E-0011
  0.10432E+0004 -0.28559E+0004 -0.78972E-0008 -0.68683E-0008 -0.96080E-0009
  0.11250E+0004 -0.28556E+0004 -0.91951E-0008 -0.70959E-0008 -0.28861E-0008
  0.12068E+0004 -0.28553E+0004 -0.10373E-0007 -0.72320E-0008 -0.48640E-0008
  0.12500E+0004 -0.28552E+0004 -0.10894E-0007 -0.72343E-0008 -0.58870E-0008
  0.10000E+0004 -0.28343E+0004 -0.75312E-0008 -0.68977E-0008 -0.12280E-0009
  0.10432E+0004 -0.28341E+0004 -0.81976E-0008 -0.70009E-0008 -0.10730E-0008
  0.11250E+0004 -0.28338E+0004 -0.94156E-0008 -0.71318E-0008 -0.29890E-0008
  0.12068E+0004 -0.28335E+0004 -0.10481E-0007 -0.71361E-0008 -0.49639E-0008
  0.12500E+0004 -0.28333E+0004 -0.10930E-0007 -0.70555E-0008 -0.59892E-0008
  0.10000E+0004 -0.28126E+0004 -0.78513E-0008 -0.70479E-0008 -0.25229E-0009
  0.10432E+0004 -0.28124E+0004 -0.84881E-0008 -0.71125E-0008 -0.11986E-0008
  0.11250E+0004 -0.28121E+0004 -0.96259E-0008 -0.71444E-0008 -0.31085E-0008
  0.12068E+0004 -0.28117E+0004 -0.10579E-0007 -0.70168E-0008 -0.50820E-0008
  0.12500E+0004 -0.28115E+0004 -0.10956E-0007 -0.68546E-0008 -0.61093E-0008
  0.10000E+0004 -0.28012E+0004 -0.80166E-0008 -0.71197E-0008 -0.32530E-0009
  0.10432E+0004 -0.28010E+0004 -0.86376E-0008 -0.71632E-0008 -0.12702E-0008
  0.11250E+0004 -0.28006E+0004 -0.97331E-0008 -0.71419E-0008 -0.31781E-0008
  0.12068E+0004 -0.28002E+0004 -0.10627E-0007 -0.69449E-0008 -0.51515E-0008
  0.12500E+0004 -0.28000E+0004 -0.10966E-0007 -0.67401E-0008 -0.61798E-0008
  0.12500E+0004 -0.28667E+0004 -0.10871E-0007 -0.73192E-0008 -0.58405E-0008
  0.12932E+0004 -0.28665E+0004 -0.11329E-0007 -0.73003E-0008 -0.68147E-0008
  0.13750E+0004 -0.28662E+0004 -0.11792E-0007 -0.69787E-0008 -0.84632E-0008
  0.14568E+0004 -0.28658E+0004 -0.11505E-0007 -0.61200E-0008 -0.97079E-0008
  0.15000E+0004 -0.28657E+0004 -0.10957E-0007 -0.53732E-0008 -0.10150E-0007
  0.12500E+0004 -0.28552E+0004 -0.10894E-0007 -0.72343E-0008 -0.58870E-0008
  0.12932E+0004 -0.28550E+0004 -0.11309E-0007 -0.71671E-0008 -0.68640E-0008
  0.13750E+0004 -0.28546E+0004 -0.11680E-0007 -0.67453E-0008 -0.85221E-0008
  0.14568E+0004 -0.28543E+0004 -0.11288E-0007 -0.57831E-0008 -0.97781E-0008
  0.15000E+0004 -0.28541E+0004 -0.10682E-0007 -0.49841E-0008 -0.10225E-0007
  0.12500E+0004 -0.28333E+0004 -0.10930E-0007 -0.70555E-0008 -0.59892E-0008
  0.12932E+0004 -0.28331E+0004 -0.11264E-0007 -0.68983E-0008 -0.69710E-0008
  0.13750E+0004 -0.28327E+0004 -0.11459E-0007 -0.62915E-0008 -0.86431E-0008
  0.14568E+0004 -0.28323E+0004 -0.10868E-0007 -0.51406E-0008 -0.99136E-0008
  0.15000E+0004 -0.28321E+0004 -0.10150E-0007 -0.42474E-0008 -0.10365E-0007
  0.12500E+0004 -0.28115E+0004 -0.10956E-0007 -0.68546E-0008 -0.61093E-0008
  0.12932E+0004 -0.28113E+0004 -0.11209E-0007 -0.66095E-0008 -0.70946E-0008
  0.13750E+0004 -0.28108E+0004 -0.11229E-0007 -0.58243E-0008 -0.87758E-0008
  0.14568E+0004 -0.28103E+0004 -0.10437E-0007 -0.44942E-0008 -0.10052E-0007
  0.15000E+0004 -0.28101E+0004 -0.96070E-0008 -0.35130E-0008 -0.10501E-0007
  0.12500E+0004 -0.28000E+0004 -0.10966E-0007 -0.67401E-0008 -0.61798E-0008
  0.12932E+0004 -0.27998E+0004 -0.11176E-0007 -0.64497E-0008 -0.71665E-0008
  0.13750E+0004 -0.27993E+0004 -0.11103E-0007 -0.55730E-0008 -0.88502E-0008
  0.14568E+0004 -0.27988E+0004 -0.10206E-0007 -0.41521E-0008 -0.10125E-0007
  0.15000E+0004 -0.27985E+0004 -0.93160E-0008 -0.31267E-0008 -0.10571E-0007
  0.15000E+0004 -0.28657E+0004 -0.10957E-0007 -0.53732E-0008 -0.10150E-0007
  0.15432E+0004 -0.28655E+0004 -0.10087E-0007 -0.43914E-0008 -0.10410E-0007
  0.16250E+0004 -0.28651E+0004 -0.74358E-0008 -0.17784E-0008 -0.10348E-0007
  0.17068E+0004 -0.28647E+0004 -0.33589E-0008  0.18943E-0008 -0.94710E-0008
  0.17500E+0004 -0.28645E+0004 -0.62183E-0009  0.42669E-0008 -0.86645E-0008
  0.15000E+0004 -0.28541E+0004 -0.10682E-0007 -0.49841E-0008 -0.10225E-0007
  0.15432E+0004 -0.28538E+0004 -0.97517E-0008 -0.39541E-0008 -0.10489E-0007
  0.16250E+0004 -0.28534E+0004 -0.69888E-0008 -0.12679E-0008 -0.10423E-0007
  0.17068E+0004 -0.28530E+0004 -0.28110E-0008  0.24439E-0008 -0.95269E-0008
  0.17500E+0004 -0.28528E+0004 -0.29530E-0010  0.48194E-0008 -0.87030E-0008
  0.15000E+0004 -0.28321E+0004 -0.10150E-0007 -0.42474E-0008 -0.10365E-0007
  0.15432E+0004 -0.28318E+0004 -0.91064E-0008 -0.31312E-0008 -0.10629E-0007
  0.16250E+0004 -0.28314E+0004 -0.61302E-0008 -0.31611E-0009 -0.10545E-0007
  0.17068E+0004 -0.28309E+0004 -0.17610E-0008  0.34602E-0008 -0.96023E-0008
  0.17500E+0004 -0.28306E+0004  0.11040E-0008  0.58367E-0008 -0.87408E-0008
  0.15000E+0004 -0.28101E+0004 -0.96070E-0008 -0.35130E-0008 -0.10501E-0007
  0.15432E+0004 -0.28098E+0004 -0.84484E-0008 -0.23167E-0008 -0.10758E-0007
  0.16250E+0004 -0.28093E+0004 -0.52577E-0008  0.61453E-0009 -0.10643E-0007
  0.17068E+0004 -0.28087E+0004 -0.69727E-0009  0.44433E-0008 -0.96398E-0008
  0.17500E+0004 -0.28085E+0004  0.22501E-0008  0.68153E-0008 -0.87351E-0008
  0.15000E+0004 -0.27985E+0004 -0.93160E-0008 -0.31267E-0008 -0.10571E-0007
  0.15432E+0004 -0.27982E+0004 -0.80965E-0008 -0.18907E-0008 -0.10822E-0007
  0.16250E+0004 -0.27976E+0004 -0.47923E-0008  0.10969E-0008 -0.10684E-0007
  0.17068E+0004 -0.27971E+0004 -0.13120E-0009  0.49489E-0008 -0.96452E-0008
  0.17500E+0004 -0.27968E+0004  0.28590E-0008  0.73162E-0008 -0.87157E-0008
  0.17500E+0004 -0.28645E+0004 -0.62183E-0009  0.42669E-0008 -0.86645E-0008
  0.17932E+0004 -0.28643E+0004  0.25001E-0008  0.69228E-0008 -0.76270E-0008
  0.18750E+0004 -0.28638E+0004  0.93425E-0008  0.12624E-0007 -0.50641E-0008
  0.19568E+0004 -0.28634E+0004  0.17041E-0007  0.18918E-0007 -0.18737E-0008
  0.20000E+0004 -0.28632E+0004  0.21256E-0007  0.22322E-0007 -0.16998E-0010
  0.17500E+0004 -0.28528E+0004 -0.29530E-0010  0.48194E-0008 -0.87030E-0008
  0.17932E+0004 -0.28526E+0004  0.31282E-0008  0.74649E-0008 -0.76434E-0008
  0.18750E+0004 -0.28521E+0004  0.10006E-0007  0.13105E-0007 -0.50268E-0008
  0.19568E+0004 -0.28516E+0004  0.17688E-0007  0.19285E-0007 -0.17732E-0008
  0.20000E+0004 -0.28513E+0004  0.21869E-0007  0.22608E-0007  0.11809E-0009
  0.17500E+0004 -0.28306E+0004  0.11040E-0008  0.58367E-0008 -0.87408E-0008
  0.17932E+0004 -0.28303E+0004  0.43283E-0008  0.84586E-0008 -0.76358E-0008
  0.18750E+0004 -0.28298E+0004  0.11270E-0007  0.13978E-0007 -0.49145E-0008
  0.19568E+0004 -0.28292E+0004  0.18913E-0007  0.19940E-0007 -0.15441E-0008
  0.20000E+0004 -0.28289E+0004  0.23025E-0007  0.23110E-0007  0.40872E-0009
  0.17500E+0004 -0.28085E+0004  0.22501E-0008  0.68153E-0008 -0.87351E-0008
  0.17932E+0004 -0.28081E+0004  0.55390E-0008  0.94088E-0008 -0.75804E-0008
  0.18750E+0004 -0.28075E+0004  0.12538E-0007  0.14802E-0007 -0.47517E-0008
  0.19568E+0004 -0.28069E+0004  0.20132E-0007  0.20545E-0007 -0.12689E-0008
  0.20000E+0004 -0.28066E+0004  0.24170E-0007  0.23563E-0007  0.74009E-0009
  0.17500E+0004 -0.27968E+0004  0.28590E-0008  0.73162E-0008 -0.87157E-0008
  0.17932E+0004 -0.27964E+0004  0.61811E-0008  0.98930E-0008 -0.75334E-0008
  0.18750E+0004 -0.27957E+0004  0.13207E-0007  0.15218E-0007 -0.46470E-0008
  0.19568E+0004 -0.27951E+0004  0.20772E-0007  0.20844E-0007 -0.11068E-0008
  0.20000E+0004 -0.27947E+0004  0.24769E-0007  0.23784E-0007  0.92979E-0009
  0.20000E+0004 -0.28632E+0004  0.21256E-0007  0.22322E-0007 -0.16998E-0010
  0.20432E+0004 -0.28629E+0004  0.25447E-0007  0.25689E-0007  0.18918E-0008
  0.21250E+0004 -0.28623E+0004  0.32912E-0007  0.31606E-0007  0.55005E-0008
  0.22068E+0004 -0.28618E+0004  0.39073E-0007  0.36371E-0007  0.87918E-0008
  0.22500E+0004 -0.28615E+0004  0.41536E-0007  0.38184E-0007  0.10301E-0007
  0.20000E+0004 -0.28513E+0004  0.21869E-0007  0.22608E-0007  0.11809E-0009
  0.20432E+0004 -0.28510E+0004  0.26009E-0007  0.25881E-0007  0.20611E-0008
  0.21250E+0004 -0.28504E+0004  0.33328E-0007  0.31592E-0007  0.57293E-0008
  0.22068E+0004 -0.28498E+0004  0.39290E-0007  0.36128E-0007  0.90714E-0008
  0.22500E+0004 -0.28495E+0004  0.41633E-0007  0.37819E-0007  0.10604E-0007
  0.20000E+0004 -0.28289E+0004  0.23025E-0007  0.23110E-0007  0.40872E-0009
  0.20432E+0004 -0.28286E+0004  0.27063E-0007  0.26208E-0007  0.24106E-0008
  0.21250E+0004 -0.28279E+0004  0.34097E-0007  0.31537E-0007  0.61777E-0008
  0.22068E+0004 -0.28272E+0004  0.39674E-0007  0.35652E-0007  0.95998E-0008
  0.22500E+0004 -0.28269E+0004  0.41787E-0007  0.37118E-0007  0.11169E-0007
  0.20000E+0004 -0.28066E+0004  0.24170E-0007  0.23563E-0007  0.74009E-0009
  0.20432E+0004 -0.28061E+0004  0.28100E-0007  0.26490E-0007  0.27939E-0008
  0.21250E+0004 -0.28054E+0004  0.34839E-0007  0.31447E-0007  0.66429E-0008
  0.22068E+0004 -0.28046E+0004  0.40024E-0007  0.35156E-0007  0.10126E-0007
  0.22500E+0004 -0.28042E+0004  0.41904E-0007  0.36407E-0007  0.11721E-0007
  0.20000E+0004 -0.27947E+0004  0.24769E-0007  0.23784E-0007  0.92979E-0009
  0.20432E+0004 -0.27943E+0004  0.28639E-0007  0.26621E-0007  0.30084E-0008
  0.21250E+0004 -0.27935E+0004  0.35218E-0007  0.31386E-0007  0.68946E-0008
  0.22068E+0004 -0.27927E+0004  0.40194E-0007  0.34887E-0007  0.10403E-0007
  0.22500E+0004 -0.27922E+0004  0.41952E-0007  0.36028E-0007  0.12009E-0007
  0.22500E+0004 -0.28615E+0004  0.41536E-0007  0.38184E-0007  0.10301E-0007
  0.22932E+0004 -0.28611E+0004  0.43331E-0007  0.39404E-0007  0.11605E-0007
  0.23750E+0004 -0.28604E+0004  0.44615E-0007  0.39774E-0007  0.13457E-0007
  0.24568E+0004 -0.28598E+0004  0.42870E-0007  0.37270E-0007  0.14489E-0007
  0.25000E+0004 -0.28594E+0004  0.40698E-0007  0.34705E-0007  0.14744E-0007
  0.22500E+0004 -0.28495E+0004  0.41633E-0007  0.37819E-0007  0.10604E-0007
  0.22932E+0004 -0.28491E+0004  0.43301E-0007  0.38918E-0007  0.11931E-0007
  0.23750E+0004 -0.28484E+0004  0.44348E-0007  0.39079E-0007  0.13827E-0007
  0.24568E+0004 -0.28476E+0004  0.42395E-0007  0.36412E-0007  0.14910E-0007
  0.25000E+0004 -0.28473E+0004  0.40135E-0007  0.33787E-0007  0.15197E-0007
  0.22500E+0004 -0.28269E+0004  0.41787E-0007  0.37118E-0007  0.11169E-0007
  0.22932E+0004 -0.28264E+0004  0.43216E-0007  0.37997E-0007  0.12531E-0007
  0.23750E+0004 -0.28255E+0004  0.43815E-0007  0.37779E-0007  0.14497E-0007
  0.24568E+0004 -0.28247E+0004  0.41474E-0007  0.34818E-0007  0.15668E-0007
  0.25000E+0004 -0.28242E+0004  0.39052E-0007  0.32085E-0007  0.16010E-0007
  0.22500E+0004 -0.28042E+0004  0.41904E-0007  0.36407E-0007  0.11721E-0007
  0.22932E+0004 -0.28037E+0004  0.43094E-0007  0.37076E-0007  0.13109E-0007
  0.23750E+0004 -0.28027E+0004  0.43249E-0007  0.36500E-0007  0.15130E-0007
  0.24568E+0004 -0.28017E+0004  0.40529E-0007  0.33265E-0007  0.16378E-0007
  0.25000E+0004 -0.28012E+0004  0.37952E-0007  0.30434E-0007  0.16769E-0007
  0.22500E+0004 -0.27922E+0004  0.41952E-0007  0.36028E-0007  0.12009E-0007
  0.22932E+0004 -0.27917E+0004  0.43015E-0007  0.36591E-0007  0.13407E-0007
  0.23750E+0004 -0.27907E+0004  0.42939E-0007  0.35834E-0007  0.15452E-0007
  0.24568E+0004 -0.27896E+0004  0.40024E-0007  0.32462E-0007  0.16735E-0007
  0.25000E+0004 -0.27891E+0004  0.37366E-0007  0.29583E-0007  0.17152E-0007
  0.25000E+0004 -0.28594E+0004  0.40698E-0007  0.34705E-0007  0.14744E-0007
  0.25432E+0004 -0.28590E+0004  0.37690E-0007  0.31267E-0007  0.14850E-0007
  0.26250E+0004 -0.28581E+0004  0.29882E-0007  0.22458E-0007  0.14774E-0007
  0.27068E+0004 -0.28573E+0004  0.19768E-0007  0.10981E-0007  0.14593E-0007
  0.27500E+0004 -0.28569E+0004  0.13724E-0007  0.40684E-0008  0.14528E-0007
  0.25000E+0004 -0.28473E+0004  0.40135E-0007  0.33787E-0007  0.15197E-0007
  0.25432E+0004 -0.28468E+0004  0.37058E-0007  0.30308E-0007  0.15337E-0007
  0.26250E+0004 -0.28459E+0004  0.29179E-0007  0.21488E-0007  0.15323E-0007
  0.27068E+0004 -0.28450E+0004  0.19069E-0007  0.10092E-0007  0.15181E-0007
  0.27500E+0004 -0.28445E+0004  0.13052E-0007  0.32611E-0008  0.15115E-0007
  0.25000E+0004 -0.28242E+0004  0.39052E-0007  0.32085E-0007  0.16010E-0007
  0.25432E+0004 -0.28237E+0004  0.35849E-0007  0.28537E-0007  0.16210E-0007
  0.26250E+0004 -0.28227E+0004  0.27841E-0007  0.19706E-0007  0.16308E-0007
  0.27068E+0004 -0.28216E+0004  0.17738E-0007  0.84656E-0008  0.16230E-0007
  0.27500E+0004 -0.28211E+0004  0.11767E-0007  0.17846E-0008  0.16154E-0007
  0.25000E+0004 -0.28012E+0004  0.37952E-0007  0.30434E-0007  0.16769E-0007
  0.25432E+0004 -0.28006E+0004  0.34628E-0007  0.26824E-0007  0.17025E-0007
  0.26250E+0004 -0.27994E+0004  0.26499E-0007  0.17991E-0007  0.17224E-0007
  0.27068E+0004 -0.27983E+0004  0.16400E-0007  0.69078E-0008  0.17197E-0007
  0.27500E+0004 -0.27977E+0004  0.10467E-0007  0.37351E-0009  0.17101E-0007
  0.25000E+0004 -0.27891E+0004  0.37366E-0007  0.29583E-0007  0.17152E-0007
  0.25432E+0004 -0.27884E+0004  0.33981E-0007  0.25943E-0007  0.17435E-0007
  0.26250E+0004 -0.27872E+0004  0.25790E-0007  0.17113E-0007  0.17682E-0007
  0.27068E+0004 -0.27860E+0004  0.15691E-0007  0.61120E-0008  0.17674E-0007
  0.27500E+0004 -0.27853E+0004  0.97751E-0008 -0.34641E-0009  0.17563E-0007
  0.27500E+0004 -0.28569E+0004  0.13724E-0007  0.40684E-0008  0.14528E-0007
  0.27932E+0004 -0.28564E+0004  0.73271E-0008 -0.32929E-0008  0.14523E-0007
  0.28750E+0004 -0.28555E+0004 -0.53914E-0008 -0.17902E-0007  0.14596E-0007
  0.29568E+0004 -0.28547E+0004 -0.18321E-0007 -0.32433E-0007  0.14578E-0007
  0.30000E+0004 -0.28542E+0004 -0.25021E-0007 -0.39641E-0007  0.14365E-0007
  0.27500E+0004 -0.28445E+0004  0.13052E-0007  0.32611E-0008  0.15115E-0007
  0.27932E+0004 -0.28440E+0004  0.66910E-0008 -0.39955E-0008  0.15083E-0007
  0.28750E+0004 -0.28431E+0004 -0.59519E-0008 -0.18346E-0007  0.15015E-0007
  0.29568E+0004 -0.28421E+0004 -0.18836E-0007 -0.32561E-0007  0.14700E-0007
  0.30000E+0004 -0.28416E+0004 -0.25539E-0007 -0.39588E-0007  0.14257E-0007
  0.27500E+0004 -0.28211E+0004  0.11767E-0007  0.17846E-0008  0.16154E-0007
  0.27932E+0004 -0.28205E+0004  0.54676E-0008 -0.52784E-0008  0.16066E-0007
  0.28750E+0004 -0.28194E+0004 -0.70545E-0008 -0.19155E-0007  0.15712E-0007
  0.29568E+0004 -0.28184E+0004 -0.19883E-0007 -0.32793E-0007  0.14815E-0007
  0.30000E+0004 -0.28178E+0004 -0.26609E-0007 -0.39494E-0007  0.13929E-0007
  0.27500E+0004 -0.27977E+0004  0.10467E-0007  0.37351E-0009  0.17101E-0007
  0.27932E+0004 -0.27970E+0004  0.42186E-0008 -0.65024E-0008  0.16943E-0007
  0.28750E+0004 -0.27958E+0004 -0.82137E-0008 -0.19926E-0007  0.16279E-0007
  0.29568E+0004 -0.27946E+0004 -0.21028E-0007 -0.33018E-0007  0.14775E-0007
  0.30000E+0004 -0.27939E+0004 -0.27798E-0007 -0.39411E-0007  0.13438E-0007
  0.27500E+0004 -0.27853E+0004  0.97751E-0008 -0.34641E-0009  0.17563E-0007
  0.27932E+0004 -0.27846E+0004  0.35483E-0008 -0.71263E-0008  0.17364E-0007
  0.28750E+0004 -0.27833E+0004 -0.88499E-0008 -0.20319E-0007  0.16525E-0007
  0.29568E+0004 -0.27820E+0004 -0.21672E-0007 -0.33135E-0007  0.14691E-0007
  0.30000E+0004 -0.27813E+0004 -0.28474E-0007 -0.39373E-0007  0.13111E-0007
  0.30000E+0004 -0.28542E+0004 -0.25021E-0007 -0.39641E-0007  0.14365E-0007
  0.30432E+0004 -0.28539E+0004 -0.31539E-0007 -0.46317E-0007  0.13908E-0007
  0.31250E+0004 -0.28532E+0004 -0.43153E-0007 -0.56845E-0007  0.11968E-0007
  0.32068E+0004 -0.28525E+0004 -0.53448E-0007 -0.63733E-0007  0.80628E-0008
  0.32500E+0004 -0.28521E+0004 -0.58201E-0007 -0.65605E-0007  0.50196E-0008
  0.30000E+0004 -0.28416E+0004 -0.25539E-0007 -0.39588E-0007  0.14257E-0007
  0.30432E+0004 -0.28412E+0004 -0.32083E-0007 -0.46081E-0007  0.13520E-0007
  0.31250E+0004 -0.28405E+0004 -0.43820E-0007 -0.56277E-0007  0.10925E-0007
  0.32068E+0004 -0.28397E+0004 -0.54321E-0007 -0.62886E-0007  0.62559E-0008
  0.32500E+0004 -0.28393E+0004 -0.59207E-0007 -0.64647E-0007  0.27998E-0008
  0.30000E+0004 -0.28178E+0004 -0.26609E-0007 -0.39494E-0007  0.13929E-0007
  0.30432E+0004 -0.28173E+0004 -0.33218E-0007 -0.45657E-0007  0.12658E-0007
  0.31250E+0004 -0.28165E+0004 -0.45210E-0007 -0.55257E-0007  0.88255E-0008
  0.32068E+0004 -0.28156E+0004 -0.56109E-0007 -0.61369E-0007  0.27366E-0008
  0.32500E+0004 -0.28151E+0004 -0.61234E-0007 -0.62931E-0007 -0.14760E-0008
  0.30000E+0004 -0.27939E+0004 -0.27798E-0007 -0.39411E-0007  0.13438E-0007
  0.30432E+0004 -0.27934E+0004 -0.34493E-0007 -0.45264E-0007  0.11626E-0007
  0.31250E+0004 -0.27924E+0004 -0.46765E-0007 -0.54309E-0007  0.65665E-0008
  0.32068E+0004 -0.27915E+0004 -0.58059E-0007 -0.59959E-0007 -0.90116E-0009
  0.32500E+0004 -0.27909E+0004 -0.63409E-0007 -0.61340E-0007 -0.58331E-0008
  0.30000E+0004 -0.27813E+0004 -0.28474E-0007 -0.39373E-0007  0.13111E-0007
  0.30432E+0004 -0.27808E+0004 -0.35222E-0007 -0.45069E-0007  0.11013E-0007
  0.31250E+0004 -0.27798E+0004 -0.47651E-0007 -0.53836E-0007  0.53106E-0008
  0.32068E+0004 -0.27787E+0004 -0.59150E-0007 -0.59257E-0007 -0.28659E-0008
  0.32500E+0004 -0.27782E+0004 -0.64611E-0007 -0.60548E-0007 -0.81618E-0008
  0.32500E+0004 -0.28521E+0004 -0.58201E-0007 -0.65605E-0007  0.50196E-0008
  0.32932E+0004 -0.28519E+0004 -0.62393E-0007 -0.66167E-0007  0.12658E-0008
  0.33750E+0004 -0.28515E+0004 -0.68545E-0007 -0.63462E-0007 -0.78297E-0008
  0.34568E+0004 -0.28510E+0004 -0.71884E-0007 -0.55890E-0007 -0.19152E-0007
  0.35000E+0004 -0.28508E+0004 -0.72310E-0007 -0.50095E-0007 -0.25720E-0007
  0.32500E+0004 -0.28393E+0004 -0.59207E-0007 -0.64647E-0007  0.27998E-0008
  0.32932E+0004 -0.28391E+0004 -0.63531E-0007 -0.65127E-0007 -0.13472E-0008
  0.33750E+0004 -0.28386E+0004 -0.69905E-0007 -0.62363E-0007 -0.11060E-0007
  0.34568E+0004 -0.28382E+0004 -0.73352E-0007 -0.54870E-0007 -0.22707E-0007
  0.35000E+0004 -0.28379E+0004 -0.73762E-0007 -0.49174E-0007 -0.29281E-0007
  0.32500E+0004 -0.28151E+0004 -0.61234E-0007 -0.62931E-0007 -0.14760E-0008
  0.32932E+0004 -0.28149E+0004 -0.65793E-0007 -0.63266E-0007 -0.63333E-0008
  0.33750E+0004 -0.28143E+0004 -0.72528E-0007 -0.60405E-0007 -0.17129E-0007
  0.34568E+0004 -0.28138E+0004 -0.76092E-0007 -0.53058E-0007 -0.29285E-0007
  0.35000E+0004 -0.28135E+0004 -0.76417E-0007 -0.47539E-0007 -0.35813E-0007
  0.32500E+0004 -0.27909E+0004 -0.63409E-0007 -0.61340E-0007 -0.58331E-0008
  0.32932E+0004 -0.27906E+0004 -0.68176E-0007 -0.61544E-0007 -0.11353E-0007
  0.33750E+0004 -0.27900E+0004 -0.75190E-0007 -0.58596E-0007 -0.23117E-0007
  0.34568E+0004 -0.27894E+0004 -0.78758E-0007 -0.51391E-0007 -0.35642E-0007
  0.35000E+0004 -0.27891E+0004 -0.78928E-0007 -0.46039E-0007 -0.42045E-0007
  0.32500E+0004 -0.27782E+0004 -0.64611E-0007 -0.60548E-0007 -0.81618E-0008
  0.32932E+0004 -0.27778E+0004 -0.69476E-0007 -0.60687E-0007 -0.14012E-0007
  0.33750E+0004 -0.27772E+0004 -0.76604E-0007 -0.57699E-0007 -0.26237E-0007
  0.34568E+0004 -0.27765E+0004 -0.80125E-0007 -0.50565E-0007 -0.38900E-0007
  0.35000E+0004 -0.27762E+0004 -0.80186E-0007 -0.45296E-0007 -0.45208E-0007
  0.35000E+0004 -0.28508E+0004 -0.72310E-0007 -0.50095E-0007 -0.25720E-0007
  0.35432E+0004 -0.28506E+0004 -0.71701E-0007 -0.43195E-0007 -0.32467E-0007
  0.36250E+0004 -0.28502E+0004 -0.67459E-0007 -0.27721E-0007 -0.44892E-0007
  0.37068E+0004 -0.28499E+0004 -0.58911E-0007 -0.10241E-0007 -0.55412E-0007
  0.37500E+0004 -0.28497E+0004 -0.52648E-0007 -0.75666E-0009 -0.59586E-0007
  0.35000E+0004 -0.28379E+0004 -0.73762E-0007 -0.49174E-0007 -0.29281E-0007
  0.35432E+0004 -0.28377E+0004 -0.73073E-0007 -0.42407E-0007 -0.35902E-0007
  0.36250E+0004 -0.28373E+0004 -0.68484E-0007 -0.27272E-0007 -0.47695E-0007
  0.37068E+0004 -0.28369E+0004 -0.59333E-0007 -0.10211E-0007 -0.57079E-0007
  0.37500E+0004 -0.28367E+0004 -0.52662E-0007 -0.96270E-0009 -0.60477E-0007
  0.35000E+0004 -0.28135E+0004 -0.76417E-0007 -0.47539E-0007 -0.35813E-0007
  0.35432E+0004 -0.28133E+0004 -0.75520E-0007 -0.41014E-0007 -0.42137E-0007
  0.36250E+0004 -0.28128E+0004 -0.70171E-0007 -0.26486E-0007 -0.52635E-0007
  0.37068E+0004 -0.28123E+0004 -0.59793E-0007 -0.10169E-0007 -0.59804E-0007
  0.37500E+0004 -0.28121E+0004 -0.52317E-0007 -0.13397E-0008 -0.61720E-0007
  0.35000E+0004 -0.27891E+0004 -0.78928E-0007 -0.46039E-0007 -0.42045E-0007
  0.35432E+0004 -0.27888E+0004 -0.77751E-0007 -0.39738E-0007 -0.47998E-0007
  0.36250E+0004 -0.27883E+0004 -0.71512E-0007 -0.25772E-0007 -0.57083E-0007
  0.37068E+0004 -0.27878E+0004 -0.59807E-0007 -0.10139E-0007 -0.61968E-0007
  0.37500E+0004 -0.27875E+0004 -0.51495E-0007 -0.16914E-0008 -0.62393E-0007
  0.35000E+0004 -0.27762E+0004 -0.80186E-0007 -0.45296E-0007 -0.45208E-0007
  0.35432E+0004 -0.27759E+0004 -0.78834E-0007 -0.39107E-0007 -0.50936E-0007
  0.36250E+0004 -0.27754E+0004 -0.72075E-0007 -0.25419E-0007 -0.59230E-0007
  0.37068E+0004 -0.27748E+0004 -0.59635E-0007 -0.10124E-0007 -0.62887E-0007
  0.37500E+0004 -0.27745E+0004 -0.50871E-0007 -0.18638E-0008 -0.62525E-0007
  0.37500E+0004 -0.28497E+0004 -0.52648E-0007 -0.75666E-0009 -0.59586E-0007
  0.37932E+0004 -0.28494E+0004 -0.45225E-0007  0.86199E-0008 -0.62534E-0007
  0.38750E+0004 -0.28490E+0004 -0.28308E-0007  0.25185E-0007 -0.64031E-0007
  0.39568E+0004 -0.28485E+0004 -0.85700E-0008  0.38960E-0007 -0.59613E-0007
  0.40000E+0004 -0.28483E+0004  0.24833E-0008  0.44675E-0007 -0.54866E-0007
  0.37500E+0004 -0.28367E+0004 -0.52662E-0007 -0.96270E-0009 -0.60477E-0007
  0.37932E+0004 -0.28364E+0004 -0.44781E-0007  0.81765E-0008 -0.62555E-0007
  0.38750E+0004 -0.28359E+0004 -0.26929E-0007  0.24321E-0007 -0.62249E-0007
  0.39568E+0004 -0.28354E+0004 -0.62839E-0008  0.37759E-0007 -0.56036E-0007
  0.40000E+0004 -0.28352E+0004  0.51851E-0008  0.43346E-0007 -0.50437E-0007
  0.37500E+0004 -0.28121E+0004 -0.52317E-0007 -0.13397E-0008 -0.61720E-0007
  0.37932E+0004 -0.28118E+0004 -0.43555E-0007  0.73801E-0008 -0.62153E-0007
  0.38750E+0004 -0.28112E+0004 -0.23941E-0007  0.22786E-0007 -0.58491E-0007
  0.39568E+0004 -0.28106E+0004 -0.16458E-0008  0.35636E-0007 -0.49004E-0007
  0.40000E+0004 -0.28103E+0004  0.10552E-0007  0.41005E-0007 -0.41878E-0007
  0.37500E+0004 -0.27875E+0004 -0.51495E-0007 -0.16914E-0008 -0.62393E-0007
  0.37932E+0004 -0.27872E+0004 -0.41837E-0007  0.66469E-0008 -0.61194E-0007
  0.38750E+0004 -0.27865E+0004 -0.20489E-0007  0.21386E-0007 -0.54268E-0007
  0.39568E+0004 -0.27858E+0004  0.33556E-0008  0.33713E-0007 -0.41677E-0007
  0.40000E+0004 -0.27855E+0004  0.16203E-0007  0.38893E-0007 -0.33141E-0007
  0.37500E+0004 -0.27745E+0004 -0.50871E-0007 -0.18638E-0008 -0.62525E-0007
  0.37932E+0004 -0.27742E+0004 -0.40738E-0007  0.62877E-0008 -0.60473E-0007
  0.38750E+0004 -0.27735E+0004 -0.18491E-0007  0.20702E-0007 -0.51865E-0007
  0.39568E+0004 -0.27728E+0004  0.61274E-0008  0.32779E-0007 -0.37708E-0007
  0.40000E+0004 -0.27724E+0004  0.19285E-0007  0.37869E-0007 -0.28476E-0007
  0.40000E+0004 -0.28483E+0004  0.24833E-0008  0.44675E-0007 -0.54866E-0007
  0.40432E+0004 -0.28480E+0004  0.13641E-0007  0.49146E-0007 -0.48565E-0007
  0.41250E+0004 -0.28475E+0004  0.34031E-0007  0.53919E-0007 -0.33014E-0007
  0.42068E+0004 -0.28470E+0004  0.51699E-0007  0.53721E-0007 -0.14256E-0007
  0.42500E+0004 -0.28468E+0004  0.59266E-0007  0.51715E-0007 -0.38258E-0008
  0.40000E+0004 -0.28352E+0004  0.51851E-0008  0.43346E-0007 -0.50437E-0007
  0.40432E+0004 -0.28349E+0004  0.16687E-0007  0.47729E-0007 -0.43396E-0007
  0.41250E+0004 -0.28344E+0004  0.37466E-0007  0.52463E-0007 -0.26875E-0007
  0.42068E+0004 -0.28338E+0004  0.55108E-0007  0.52397E-0007 -0.78487E-0008
  0.42500E+0004 -0.28336E+0004  0.62482E-0007  0.50528E-0007  0.24101E-0008
  0.40000E+0004 -0.28103E+0004  0.10552E-0007  0.41005E-0007 -0.41878E-0007
  0.40432E+0004 -0.28100E+0004  0.22635E-0007  0.45241E-0007 -0.33535E-0007
  0.41250E+0004 -0.28094E+0004  0.43994E-0007  0.49926E-0007 -0.15382E-0007
  0.42068E+0004 -0.28088E+0004  0.61420E-0007  0.50118E-0007  0.39527E-0008
  0.42500E+0004 -0.28085E+0004  0.68349E-0007  0.48505E-0007  0.13796E-0007
  0.40000E+0004 -0.27855E+0004  0.16203E-0007  0.38893E-0007 -0.33141E-0007
  0.40432E+0004 -0.27851E+0004  0.28773E-0007  0.43007E-0007 -0.23627E-0007
  0.41250E+0004 -0.27844E+0004  0.50510E-0007  0.47674E-0007 -0.41048E-0008
  0.42068E+0004 -0.27838E+0004  0.67520E-0007  0.48131E-0007  0.15292E-0007
  0.42500E+0004 -0.27834E+0004  0.73910E-0007  0.46767E-0007  0.24612E-0007
  0.40000E+0004 -0.27724E+0004  0.19285E-0007  0.37869E-0007 -0.28476E-0007
  0.40432E+0004 -0.27720E+0004  0.32074E-0007  0.41929E-0007 -0.18395E-0007
  0.41250E+0004 -0.27713E+0004  0.53932E-0007  0.46597E-0007  0.17473E-0008
  0.42068E+0004 -0.27706E+0004  0.70647E-0007  0.47196E-0007  0.21084E-0007
  0.42500E+0004 -0.27702E+0004  0.76719E-0007  0.45961E-0007  0.30089E-0007
  0.42500E+0004 -0.28468E+0004  0.59266E-0007  0.51715E-0007 -0.38258E-0008
  0.42932E+0004 -0.28466E+0004  0.65295E-0007  0.48501E-0007  0.65118E-0008
  0.43750E+0004 -0.28462E+0004  0.71900E-0007  0.39657E-0007  0.24599E-0007
  0.44568E+0004 -0.28458E+0004  0.71662E-0007  0.28190E-0007  0.38951E-0007
  0.45000E+0004 -0.28455E+0004  0.68794E-0007  0.21562E-0007  0.44438E-0007
  0.42500E+0004 -0.28336E+0004  0.62482E-0007  0.50528E-0007  0.24101E-0008
  0.42932E+0004 -0.28333E+0004  0.68198E-0007  0.47492E-0007  0.12363E-0007
  0.43750E+0004 -0.28329E+0004  0.73930E-0007  0.39080E-0007  0.29185E-0007
  0.44568E+0004 -0.28324E+0004  0.72569E-0007  0.28131E-0007  0.41735E-0007
  0.45000E+0004 -0.28322E+0004  0.69069E-0007  0.21792E-0007  0.46141E-0007
  0.42500E+0004 -0.28085E+0004  0.68349E-0007  0.48505E-0007  0.13796E-0007
  0.42932E+0004 -0.28082E+0004  0.73406E-0007  0.45797E-0007  0.22945E-0007
  0.43750E+0004 -0.28077E+0004  0.77401E-0007  0.38176E-0007  0.37291E-0007
  0.44568E+0004 -0.28072E+0004  0.73908E-0007  0.28166E-0007  0.46441E-0007
  0.45000E+0004 -0.28069E+0004  0.69244E-0007  0.22350E-0007  0.48851E-0007
  0.42500E+0004 -0.27834E+0004  0.73910E-0007  0.46767E-0007  0.24612E-0007
  0.42932E+0004 -0.27831E+0004  0.78232E-0007  0.44377E-0007  0.32873E-0007
  0.43750E+0004 -0.27825E+0004  0.80409E-0007  0.37508E-0007  0.44666E-0007
  0.44568E+0004 -0.27820E+0004  0.74803E-0007  0.28385E-0007  0.50463E-0007
  0.45000E+0004 -0.27816E+0004  0.69029E-0007  0.23059E-0007  0.50955E-0007
  0.42500E+0004 -0.27702E+0004  0.76719E-0007  0.45961E-0007  0.30089E-0007
  0.42932E+0004 -0.27699E+0004  0.80628E-0007  0.43733E-0007  0.37853E-0007
  0.43750E+0004 -0.27692E+0004  0.81821E-0007  0.37247E-0007  0.48277E-0007
  0.44568E+0004 -0.27686E+0004  0.75116E-0007  0.28570E-0007  0.52334E-0007
  0.45000E+0004 -0.27683E+0004  0.68782E-0007  0.23490E-0007  0.51850E-0007
  0.45000E+0004 -0.28455E+0004  0.68794E-0007  0.21562E-0007  0.44438E-0007
  0.45432E+0004 -0.28453E+0004  0.64172E-0007  0.14784E-0007  0.48306E-0007
  0.46250E+0004 -0.28448E+0004  0.51328E-0007  0.22994E-0008  0.50951E-0007
  0.47068E+0004 -0.28443E+0004  0.34827E-0007 -0.86999E-0008  0.47871E-0007
  0.47500E+0004 -0.28441E+0004  0.25480E-0007 -0.13553E-0007  0.44340E-0007
  0.45000E+0004 -0.28322E+0004  0.69069E-0007  0.21792E-0007  0.46141E-0007
  0.45432E+0004 -0.28319E+0004  0.63827E-0007  0.15304E-0007  0.48898E-0007
  0.46250E+0004 -0.28314E+0004  0.49958E-0007  0.33446E-0008  0.49527E-0007
  0.47068E+0004 -0.28309E+0004  0.32793E-0007 -0.72036E-0008  0.44817E-0007
  0.47500E+0004 -0.28306E+0004  0.23299E-0007 -0.11863E-0007  0.40677E-0007
  0.45000E+0004 -0.28069E+0004  0.69244E-0007  0.22350E-0007  0.48851E-0007
  0.45432E+0004 -0.28066E+0004  0.62887E-0007  0.16387E-0007  0.49583E-0007
  0.46250E+0004 -0.28060E+0004  0.47244E-0007  0.53708E-0008  0.46613E-0007
  0.47068E+0004 -0.28054E+0004  0.29053E-0007 -0.43706E-0008  0.39103E-0007
  0.47500E+0004 -0.28051E+0004  0.19413E-0007 -0.86842E-0008  0.33975E-0007
  0.45000E+0004 -0.27816E+0004  0.69029E-0007  0.23059E-0007  0.50955E-0007
  0.45432E+0004 -0.27813E+0004  0.61640E-0007  0.17587E-0007  0.49775E-0007
  0.46250E+0004 -0.27806E+0004  0.44452E-0007  0.74484E-0008  0.43505E-0007
  0.47068E+0004 -0.27799E+0004  0.25529E-0007 -0.15488E-0008  0.33566E-0007
  0.47500E+0004 -0.27795E+0004  0.15911E-0007 -0.55473E-0008  0.27659E-0007
  0.45000E+0004 -0.27683E+0004  0.68782E-0007  0.23490E-0007  0.51850E-0007
  0.45432E+0004 -0.27679E+0004  0.60884E-0007  0.18264E-0007  0.49709E-0007
  0.46250E+0004 -0.27672E+0004  0.42976E-0007  0.85619E-0008  0.41819E-0007
  0.47068E+0004 -0.27665E+0004  0.23781E-0007 -0.67711E-0010  0.30745E-0007
  0.47500E+0004 -0.27661E+0004  0.14237E-0007 -0.39120E-0008  0.24507E-0007
  0.47500E+0004 -0.28441E+0004  0.25480E-0007 -0.13553E-0007  0.44340E-0007
  0.47932E+0004 -0.28437E+0004  0.16192E-0007 -0.17592E-0007  0.39810E-0007
  0.48750E+0004 -0.28429E+0004  0.27622E-0009 -0.22813E-0007  0.29791E-0007
  0.49568E+0004 -0.28422E+0004 -0.11166E-0007 -0.24714E-0007  0.20118E-0007
  0.50000E+0004 -0.28418E+0004 -0.14614E-0007 -0.24429E-0007  0.16068E-0007
  0.47500E+0004 -0.28306E+0004  0.23299E-0007 -0.11863E-0007  0.40677E-0007
  0.47932E+0004 -0.28302E+0004  0.14023E-0007 -0.15740E-0007  0.35747E-0007
  0.48750E+0004 -0.28294E+0004 -0.13945E-0008 -0.20761E-0007  0.25628E-0007
  0.49568E+0004 -0.28286E+0004 -0.11739E-0007 -0.22603E-0007  0.16741E-0007
  0.50000E+0004 -0.28282E+0004 -0.14396E-0007 -0.22343E-0007  0.13440E-0007
  0.47500E+0004 -0.28051E+0004  0.19413E-0007 -0.86842E-0008  0.33975E-0007
  0.47932E+0004 -0.28046E+0004  0.10300E-0007 -0.12276E-0007  0.28457E-0007
  0.48750E+0004 -0.28037E+0004 -0.39332E-0008 -0.16952E-0007  0.18450E-0007
  0.49568E+0004 -0.28028E+0004 -0.12016E-0007 -0.18709E-0007  0.11284E-0007
  0.50000E+0004 -0.28023E+0004 -0.13119E-0007 -0.18505E-0007  0.94839E-0008
  0.47500E+0004 -0.27795E+0004  0.15911E-0007 -0.55473E-0008  0.27659E-0007
  0.47932E+0004 -0.27790E+0004  0.71247E-0008 -0.88825E-0008  0.21762E-0007
  0.48750E+0004 -0.27780E+0004 -0.56455E-0008 -0.13258E-0007  0.12222E-0007
  0.49568E+0004 -0.27769E+0004 -0.11281E-0007 -0.14961E-0007  0.70316E-0008
  0.50000E+0004 -0.27764E+0004 -0.10786E-0007 -0.14826E-0007  0.68075E-0008
  0.47500E+0004 -0.27661E+0004  0.14237E-0007 -0.39120E-0008  0.24507E-0007
  0.47932E+0004 -0.27655E+0004  0.56832E-0008 -0.71229E-0008  0.18488E-0007
  0.48750E+0004 -0.27644E+0004 -0.62188E-0008 -0.11357E-0007  0.93210E-0008
  0.49568E+0004 -0.27633E+0004 -0.10507E-0007 -0.13047E-0007  0.52556E-0008
  0.50000E+0004 -0.27627E+0004 -0.91624E-0008 -0.12954E-0007  0.58828E-0008
  0.50000E+0004 -0.28418E+0004 -0.14614E-0007 -0.24429E-0007  0.16068E-0007
  0.50432E+0004 -0.28414E+0004 -0.15924E-0007 -0.23310E-0007  0.13210E-0007
  0.51250E+0004 -0.28406E+0004 -0.11950E-0007 -0.19257E-0007  0.12225E-0007
  0.52068E+0004 -0.28398E+0004  0.79678E-0009 -0.13260E-0007  0.18321E-0007
  0.52500E+0004 -0.28394E+0004  0.10916E-0007 -0.95920E-0008  0.24679E-0007
  0.50000E+0004 -0.28282E+0004 -0.14396E-0007 -0.22343E-0007  0.13440E-0007
  0.50432E+0004 -0.28277E+0004 -0.14801E-0007 -0.21283E-0007  0.11530E-0007
  0.51250E+0004 -0.28268E+0004 -0.89082E-0008 -0.17425E-0007  0.12766E-0007
  0.52068E+0004 -0.28260E+0004  0.58096E-0008 -0.11710E-0007  0.21380E-0007
  0.52500E+0004 -0.28255E+0004  0.16897E-0007 -0.82141E-0008  0.29072E-0007
  0.50000E+0004 -0.28023E+0004 -0.13119E-0007 -0.18505E-0007  0.94839E-0008
  0.50432E+0004 -0.28017E+0004 -0.11785E-0007 -0.17563E-0007  0.94164E-0008
  0.51250E+0004 -0.28007E+0004 -0.23130E-0008 -0.14086E-0007  0.14836E-0007
  0.52068E+0004 -0.27997E+0004  0.15938E-0007 -0.89087E-0008  0.28046E-0007
  0.52500E+0004 -0.27992E+0004  0.28698E-0007 -0.57411E-0008  0.38113E-0007
  0.50000E+0004 -0.27764E+0004 -0.10786E-0007 -0.14826E-0007  0.68075E-0008
  0.50432E+0004 -0.27758E+0004 -0.77113E-0008 -0.14014E-0007  0.86119E-0008
  0.51250E+0004 -0.27747E+0004  0.52092E-0008 -0.10930E-0007  0.18128E-0007
  0.52068E+0004 -0.27735E+0004  0.26683E-0007 -0.62984E-0008  0.35652E-0007
  0.52500E+0004 -0.27729E+0004  0.40884E-0007 -0.34607E-0008  0.47875E-0007
  0.50000E+0004 -0.27627E+0004 -0.91624E-0008 -0.12954E-0007  0.58828E-0008
  0.50432E+0004 -0.27621E+0004 -0.51804E-0008 -0.12215E-0007  0.86749E-0008
  0.51250E+0004 -0.27609E+0004  0.94861E-0008 -0.93439E-0008  0.20296E-0007
  0.52068E+0004 -0.27597E+0004  0.32520E-0007 -0.50022E-0008  0.39967E-0007
  0.52500E+0004 -0.27591E+0004  0.47380E-0007 -0.23392E-0008  0.53231E-0007
  0.52500E+0004 -0.28394E+0004  0.10916E-0007 -0.95920E-0008  0.24679E-0007
  0.52932E+0004 -0.28390E+0004  0.23113E-0007 -0.57287E-0008  0.33174E-0007
  0.53750E+0004 -0.28384E+0004  0.51068E-0007  0.17230E-0008  0.54862E-0007
  0.54568E+0004 -0.28378E+0004  0.83366E-0007  0.87645E-0008  0.82685E-0007
  0.55000E+0004 -0.28375E+0004  0.10123E-0006  0.12112E-0007  0.99166E-0007
  0.52500E+0004 -0.28255E+0004  0.16897E-0007 -0.82141E-0008  0.29072E-0007
  0.52932E+0004 -0.28251E+0004  0.29956E-0007 -0.45344E-0008  0.38836E-0007
  0.53750E+0004 -0.28245E+0004  0.59141E-0007  0.25559E-0008  0.62588E-0007
  0.54568E+0004 -0.28238E+0004  0.91969E-0007  0.92404E-0008  0.91798E-0007
  0.55000E+0004 -0.28234E+0004  0.10978E-0006  0.12408E-0007  0.10866E-0006
  0.52500E+0004 -0.27992E+0004  0.28698E-0007 -0.57411E-0008  0.38113E-0007
  0.52932E+0004 -0.27988E+0004  0.43193E-0007 -0.24103E-0008  0.50088E-0007
  0.53750E+0004 -0.27980E+0004  0.74253E-0007  0.39948E-0008  0.77305E-0007
  0.54568E+0004 -0.27972E+0004  0.10756E-0006  0.10002E-0007  0.10862E-0006
  0.55000E+0004 -0.27968E+0004  0.12497E-0006  0.12830E-0007  0.12593E-0006
  0.52500E+0004 -0.27729E+0004  0.40884E-0007 -0.34607E-0008  0.47875E-0007
  0.52932E+0004 -0.27725E+0004  0.56543E-0007 -0.47934E-0009  0.61797E-0007
  0.53750E+0004 -0.27716E+0004  0.88872E-0007  0.52407E-0008  0.91880E-0007
  0.54568E+0004 -0.27707E+0004  0.12197E-0006  0.10571E-0007  0.12462E-0006
  0.55000E+0004 -0.27702E+0004  0.13864E-0006  0.13059E-0007  0.14200E-0006
  0.52500E+0004 -0.27591E+0004  0.47380E-0007 -0.23392E-0008  0.53231E-0007
  0.52932E+0004 -0.27586E+0004  0.63540E-0007  0.45754E-0009  0.68069E-0007
  0.53750E+0004 -0.27576E+0004  0.96292E-0007  0.58165E-0008  0.99420E-0007
  0.54568E+0004 -0.27567E+0004  0.12903E-0006  0.10791E-0007  0.13265E-0006
  0.55000E+0004 -0.27562E+0004  0.14515E-0006  0.13101E-0007  0.14993E-0006
  0.55000E+0004 -0.28375E+0004  0.10123E-0006  0.12112E-0007  0.99166E-0007
  0.55432E+0004 -0.28372E+0004  0.11905E-0006  0.15119E-0007  0.11637E-0006
  0.56250E+0004 -0.28367E+0004  0.15128E-0006  0.19723E-0007  0.14970E-0006
  0.57068E+0004 -0.28362E+0004  0.17912E-0006  0.22738E-0007  0.18158E-0006
  0.57500E+0004 -0.28359E+0004  0.19118E-0006  0.23671E-0007  0.19687E-0006
  0.55000E+0004 -0.28234E+0004  0.10978E-0006  0.12408E-0007  0.10866E-0006
  0.55432E+0004 -0.28231E+0004  0.12730E-0006  0.15245E-0007  0.12599E-0006
  0.56250E+0004 -0.28226E+0004  0.15829E-0006  0.19558E-0007  0.15880E-0006
  0.57068E+0004 -0.28220E+0004  0.18405E-0006  0.22329E-0007  0.18918E-0006
  0.57500E+0004 -0.28217E+0004  0.19471E-0006  0.23152E-0007  0.20334E-0006
  0.55000E+0004 -0.27968E+0004  0.12497E-0006  0.12830E-0007  0.12593E-0006
  0.55432E+0004 -0.27965E+0004  0.14164E-0006  0.15343E-0007  0.14319E-0006
  0.56250E+0004 -0.27958E+0004  0.16977E-0006  0.19105E-0007  0.17448E-0006
  0.57068E+0004 -0.27952E+0004  0.19115E-0006  0.21413E-0007  0.20160E-0006
  0.57500E+0004 -0.27949E+0004  0.19898E-0006  0.22029E-0007  0.21340E-0006
  0.55000E+0004 -0.27702E+0004  0.13864E-0006  0.13059E-0007  0.14200E-0006
  0.55432E+0004 -0.27698E+0004  0.15409E-0006  0.15251E-0007  0.15884E-0006
  0.56250E+0004 -0.27691E+0004  0.17874E-0006  0.18464E-0007  0.18798E-0006
  0.57068E+0004 -0.27684E+0004  0.19526E-0006  0.20311E-0007  0.21130E-0006
  0.57500E+0004 -0.27680E+0004  0.20007E-0006  0.20724E-0007  0.22054E-0006
  0.55000E+0004 -0.27562E+0004  0.14515E-0006  0.13101E-0007  0.14993E-0006
  0.55432E+0004 -0.27558E+0004  0.15984E-0006  0.15124E-0007  0.16641E-0006
  0.56250E+0004 -0.27550E+0004  0.18243E-0006  0.18048E-0007  0.19417E-0006
  0.57068E+0004 -0.27543E+0004  0.19621E-0006  0.19656E-0007  0.21531E-0006
  0.57500E+0004 -0.27539E+0004  0.19938E-0006  0.19962E-0007  0.22313E-0006
  0.57500E+0004 -0.28359E+0004  0.19118E-0006  0.23671E-0007  0.19687E-0006
  0.57932E+0004 -0.28356E+0004  0.20101E-0006  0.24154E-0007  0.21064E-0006
  0.58750E+0004 -0.28350E+0004  0.21265E-0006  0.23920E-0007  0.23132E-0006
  0.59568E+0004 -0.28344E+0004  0.21419E-0006  0.22345E-0007  0.24339E-0006
  0.60000E+0004 -0.28341E+0004  0.21075E-0006  0.21055E-0007  0.24585E-0006
  0.57500E+0004 -0.28217E+0004  0.19471E-0006  0.23152E-0007  0.20334E-0006
  0.57932E+0004 -0.28214E+0004  0.20297E-0006  0.23538E-0007  0.21576E-0006
  0.58750E+0004 -0.28208E+0004  0.21126E-0006  0.23156E-0007  0.23340E-0006
  0.59568E+0004 -0.28201E+0004  0.20915E-0006  0.21474E-0007  0.24201E-0006
  0.60000E+0004 -0.28198E+0004  0.20376E-0006  0.20143E-0007  0.24257E-0006
  0.57500E+0004 -0.27949E+0004  0.19898E-0006  0.22029E-0007  0.21340E-0006
  0.57932E+0004 -0.27945E+0004  0.20412E-0006  0.22234E-0007  0.22310E-0006
  0.58750E+0004 -0.27937E+0004  0.20590E-0006  0.21574E-0007  0.23478E-0006
  0.59568E+0004 -0.27930E+0004  0.19689E-0006  0.19699E-0007  0.23679E-0006
  0.60000E+0004 -0.27926E+0004  0.18785E-0006  0.18297E-0007  0.23376E-0006
  0.57500E+0004 -0.27680E+0004  0.20007E-0006  0.20724E-0007  0.22054E-0006
  0.57932E+0004 -0.27676E+0004  0.20195E-0006  0.20750E-0007  0.22734E-0006
  0.58750E+0004 -0.27667E+0004  0.19710E-0006  0.19824E-0007  0.23289E-0006
  0.59568E+0004 -0.27659E+0004  0.18130E-0006  0.17768E-0007  0.22830E-0006
  0.60000E+0004 -0.27654E+0004  0.16875E-0006  0.16304E-0007  0.22178E-0006
  0.57500E+0004 -0.27539E+0004  0.19938E-0006  0.19962E-0007  0.22313E-0006
  0.57932E+0004 -0.27534E+0004  0.19949E-0006  0.19896E-0007  0.22835E-0006
  0.58750E+0004 -0.27525E+0004  0.19114E-0006  0.18833E-0007  0.23062E-0006
  0.59568E+0004 -0.27516E+0004  0.17182E-0006  0.16689E-0007  0.22259E-0006
  0.60000E+0004 -0.27511E+0004  0.15750E-0006  0.15196E-0007  0.21427E-0006
  0.60000E+0004 -0.28341E+0004  0.21075E-0006  0.21055E-0007  0.24585E-0006
  0.60432E+0004 -0.28336E+0004  0.20429E-0006  0.19487E-0007  0.24543E-0006
  0.61250E+0004 -0.28328E+0004  0.18419E-0006  0.15914E-0007  0.23663E-0006
  0.62068E+0004 -0.28319E+0004  0.15462E-0006  0.11767E-0007  0.21761E-0006
  0.62500E+0004 -0.28315E+0004  0.13566E-0006  0.94257E-0008  0.20371E-0006
  0.60000E+0004 -0.28198E+0004  0.20376E-0006  0.20143E-0007  0.24257E-0006
  0.60432E+0004 -0.28193E+0004  0.19535E-0006  0.18543E-0007  0.24021E-0006
  0.61250E+0004 -0.28183E+0004  0.17170E-0006  0.14936E-0007  0.22785E-0006
  0.62068E+0004 -0.28174E+0004  0.13898E-0006  0.10787E-0007  0.20556E-0006
  0.62500E+0004 -0.28169E+0004  0.11858E-0006  0.84579E-0008  0.19012E-0006
  0.60000E+0004 -0.27926E+0004  0.18785E-0006  0.18297E-0007  0.23376E-0006
  0.60432E+0004 -0.27920E+0004  0.17585E-0006  0.16644E-0007  0.22782E-0006
  0.61250E+0004 -0.27910E+0004  0.14583E-0006  0.12988E-0007  0.20893E-0006
  0.62068E+0004 -0.27899E+0004  0.10759E-0006  0.88537E-0008  0.18078E-0006
  0.62500E+0004 -0.27893E+0004  0.84717E-0007  0.65580E-0008  0.16262E-0006
  0.60000E+0004 -0.27654E+0004  0.16875E-0006  0.16304E-0007  0.22178E-0006
  0.60432E+0004 -0.27648E+0004  0.15335E-0006  0.14607E-0007  0.21238E-0006
  0.61250E+0004 -0.27636E+0004  0.11744E-0006  0.10923E-0007  0.18731E-0006
  0.62068E+0004 -0.27624E+0004  0.74324E-0007  0.68288E-0008  0.15380E-0006
  0.62500E+0004 -0.27617E+0004  0.49372E-0007  0.45801E-0008  0.13321E-0006
  0.60000E+0004 -0.27511E+0004  0.15750E-0006  0.15196E-0007  0.21427E-0006
  0.60432E+0004 -0.27504E+0004  0.14039E-0006  0.13480E-0007  0.20310E-0006
  0.61250E+0004 -0.27492E+0004  0.10160E-0006  0.97903E-0008  0.17495E-0006
  0.62068E+0004 -0.27479E+0004  0.56196E-0007  0.57265E-0008  0.13881E-0006
  0.62500E+0004 -0.27472E+0004  0.30306E-0007  0.35079E-0008  0.11707E-0006
  0.62500E+0004 -0.28315E+0004  0.13566E-0006  0.94257E-0008  0.20371E-0006
  0.62932E+0004 -0.28308E+0004  0.11447E-0006  0.70068E-0008  0.18718E-0006
  0.63750E+0004 -0.28296E+0004  0.69695E-0007  0.23432E-0008  0.14980E-0006
  0.64568E+0004 -0.28283E+0004  0.20604E-0007 -0.22804E-0008  0.10595E-0006
  0.65000E+0004 -0.28277E+0004 -0.63501E-0008 -0.46511E-0008  0.80827E-0007
  0.62500E+0004 -0.28169E+0004  0.11858E-0006  0.84579E-0008  0.19012E-0006
  0.62932E+0004 -0.28162E+0004  0.96075E-0007  0.60583E-0008  0.17216E-0006
  0.63750E+0004 -0.28148E+0004  0.49339E-0007  0.14565E-0008  0.13252E-0006
  0.64568E+0004 -0.28135E+0004 -0.99831E-0009 -0.30720E-0008  0.87042E-0007
  0.65000E+0004 -0.28128E+0004 -0.28317E-0007 -0.53788E-0008  0.61309E-0007
  0.62500E+0004 -0.27893E+0004  0.84717E-0007  0.65580E-0008  0.16262E-0006
  0.62932E+0004 -0.27885E+0004  0.60039E-0007  0.42057E-0008  0.14219E-0006
  0.63750E+0004 -0.27870E+0004  0.10199E-0007 -0.25838E-0009  0.98742E-0007
  0.64568E+0004 -0.27854E+0004 -0.41855E-0007 -0.45870E-0008  0.50655E-0007
  0.65000E+0004 -0.27846E+0004 -0.69527E-0007 -0.67633E-0008  0.24023E-0007
  0.62500E+0004 -0.27617E+0004  0.49372E-0007  0.45801E-0008  0.13321E-0006
  0.62932E+0004 -0.27608E+0004  0.22928E-0007  0.22889E-0008  0.11062E-0006
  0.63750E+0004 -0.27591E+0004 -0.29197E-0007 -0.20115E-0008  0.63983E-0007
  0.64568E+0004 -0.27573E+0004 -0.82135E-0007 -0.61158E-0008  0.13918E-0007
  0.65000E+0004 -0.27564E+0004 -0.10973E-0006 -0.81500E-0008 -0.13289E-0007
  0.62500E+0004 -0.27472E+0004  0.30306E-0007  0.35079E-0008  0.11707E-0006
  0.62932E+0004 -0.27462E+0004  0.30994E-0008  0.12546E-0008  0.93463E-0007
  0.63750E+0004 -0.27443E+0004 -0.49900E-0007 -0.29492E-0008  0.45397E-0007
  0.64568E+0004 -0.27425E+0004 -0.10298E-0006 -0.69257E-0008 -0.54627E-0008
  0.65000E+0004 -0.27415E+0004 -0.13037E-0006 -0.88804E-0008 -0.32848E-0007
  0.65000E+0004 -0.28277E+0004 -0.63501E-0008 -0.46511E-0008  0.80827E-0007
  0.65432E+0004 -0.28268E+0004 -0.33941E-0007 -0.69593E-0008  0.54444E-0007
  0.66250E+0004 -0.28252E+0004 -0.86230E-0007 -0.11060E-0007  0.25832E-0008
  0.67068E+0004 -0.28236E+0004 -0.13701E-0006 -0.14702E-0007 -0.50140E-0007
  0.67500E+0004 -0.28227E+0004 -0.16267E-0006 -0.16397E-0007 -0.77754E-0007
  0.65000E+0004 -0.28128E+0004 -0.28317E-0007 -0.53788E-0008  0.61309E-0007
  0.65432E+0004 -0.28119E+0004 -0.56098E-0007 -0.76147E-0008  0.34463E-0007
  0.66250E+0004 -0.28101E+0004 -0.10823E-0006 -0.11552E-0007 -0.17836E-0007
  0.67068E+0004 -0.28084E+0004 -0.15822E-0006 -0.15000E-0007 -0.70484E-0007
  0.67500E+0004 -0.28074E+0004 -0.18325E-0006 -0.16581E-0007 -0.97883E-0007
  0.65000E+0004 -0.27846E+0004 -0.69527E-0007 -0.67633E-0008  0.24023E-0007
  0.65432E+0004 -0.27835E+0004 -0.97332E-0007 -0.88536E-0008 -0.34501E-0008
  0.66250E+0004 -0.27815E+0004 -0.14855E-0006 -0.12469E-0007 -0.56131E-0007
  0.67068E+0004 -0.27795E+0004 -0.19652E-0006 -0.15540E-0007 -0.10824E-0006
  0.67500E+0004 -0.27784E+0004 -0.22010E-0006 -0.16902E-0007 -0.13504E-0006
  0.65000E+0004 -0.27564E+0004 -0.10973E-0006 -0.81500E-0008 -0.13289E-0007
  0.65432E+0004 -0.27552E+0004 -0.13714E-0006 -0.10084E-0007 -0.41074E-0007
  0.66250E+0004 -0.27529E+0004 -0.18669E-0006 -0.13361E-0007 -0.93579E-0007
  0.67068E+0004 -0.27506E+0004 -0.23198E-0006 -0.16045E-0007 -0.14465E-0006
  0.67500E+0004 -0.27494E+0004 -0.25381E-0006 -0.17187E-0007 -0.17063E-0006
  0.65000E+0004 -0.27415E+0004 -0.13037E-0006 -0.88804E-0008 -0.32848E-0007
  0.65432E+0004 -0.27402E+0004 -0.15740E-0006 -0.10728E-0007 -0.60674E-0007
  0.66250E+0004 -0.27378E+0004 -0.20579E-0006 -0.13821E-0007 -0.11287E-0006
  0.67068E+0004 -0.27354E+0004 -0.24943E-0006 -0.16297E-0007 -0.16322E-0006
  0.67500E+0004 -0.27341E+0004 -0.27022E-0006 -0.17322E-0007 -0.18868E-0006
  0.67500E+0004 -0.28227E+0004 -0.16267E-0006 -0.16397E-0007 -0.77754E-0007
  0.67932E+0004 -0.28218E+0004 -0.18746E-0006 -0.17920E-0007 -0.10509E-0006
  0.68750E+0004 -0.28199E+0004 -0.23100E-0006 -0.20261E-0007 -0.15503E-0006
  0.69568E+0004 -0.28180E+0004 -0.26926E-0006 -0.21817E-0007 -0.20156E-0006
  0.70000E+0004 -0.28171E+0004 -0.28711E-0006 -0.22293E-0007 -0.22442E-0006
  0.67500E+0004 -0.28074E+0004 -0.18325E-0006 -0.16581E-0007 -0.97883E-0007
  0.67932E+0004 -0.28064E+0004 -0.20729E-0006 -0.17983E-0007 -0.12491E-0006
  0.68750E+0004 -0.28043E+0004 -0.24910E-0006 -0.20080E-0007 -0.17403E-0006
  0.69568E+0004 -0.28023E+0004 -0.28533E-0006 -0.21377E-0007 -0.21950E-0006
  0.70000E+0004 -0.28013E+0004 -0.30201E-0006 -0.21712E-0007 -0.24174E-0006
  0.67500E+0004 -0.27784E+0004 -0.22010E-0006 -0.16902E-0007 -0.13504E-0006
  0.67932E+0004 -0.27772E+0004 -0.24247E-0006 -0.18075E-0007 -0.16130E-0006
  0.68750E+0004 -0.27749E+0004 -0.28061E-0006 -0.19709E-0007 -0.20858E-0006
  0.69568E+0004 -0.27725E+0004 -0.31269E-0006 -0.20523E-0007 -0.25182E-0006
  0.70000E+0004 -0.27713E+0004 -0.32706E-0006 -0.20600E-0007 -0.27278E-0006
  0.67500E+0004 -0.27494E+0004 -0.25381E-0006 -0.17187E-0007 -0.17063E-0006
  0.67932E+0004 -0.27480E+0004 -0.27424E-0006 -0.18129E-0007 -0.19593E-0006
  0.68750E+0004 -0.27454E+0004 -0.30829E-0006 -0.19306E-0007 -0.24103E-0006
  0.69568E+0004 -0.27428E+0004 -0.33591E-0006 -0.19649E-0007 -0.28178E-0006
  0.70000E+0004 -0.27414E+0004 -0.34784E-0006 -0.19477E-0007 -0.30135E-0006
  0.67500E+0004 -0.27341E+0004 -0.27022E-0006 -0.17322E-0007 -0.18868E-0006
  0.67932E+0004 -0.27326E+0004 -0.28953E-0006 -0.18142E-0007 -0.21339E-0006
  0.68750E+0004 -0.27298E+0004 -0.32128E-0006 -0.19081E-0007 -0.25723E-0006
  0.69568E+0004 -0.27271E+0004 -0.34645E-0006 -0.19180E-0007 -0.29657E-0006
  0.70000E+0004 -0.27256E+0004 -0.35707E-0006 -0.18882E-0007 -0.31538E-0006
  0.70000E+0004 -0.28171E+0004 -0.28711E-0006 -0.22293E-0007 -0.22442E-0006
  0.70432E+0004 -0.28160E+0004 -0.30331E-0006 -0.22516E-0007 -0.24606E-0006
  0.71250E+0004 -0.28140E+0004 -0.32918E-0006 -0.22228E-0007 -0.28319E-0006
  0.72068E+0004 -0.28120E+0004 -0.34862E-0006 -0.20995E-0007 -0.31486E-0006
  0.72500E+0004 -0.28109E+0004 -0.35630E-0006 -0.19967E-0007 -0.32929E-0006
  0.70000E+0004 -0.28013E+0004 -0.30201E-0006 -0.21712E-0007 -0.24174E-0006
  0.70432E+0004 -0.28001E+0004 -0.31701E-0006 -0.21795E-0007 -0.26273E-0006
  0.71250E+0004 -0.27979E+0004 -0.34055E-0006 -0.21244E-0007 -0.29856E-0006
  0.72068E+0004 -0.27957E+0004 -0.35763E-0006 -0.19760E-0007 -0.32891E-0006
  0.72500E+0004 -0.27946E+0004 -0.36409E-0006 -0.18609E-0007 -0.34264E-0006
  0.70000E+0004 -0.27713E+0004 -0.32706E-0006 -0.20600E-0007 -0.27278E-0006
  0.70432E+0004 -0.27700E+0004 -0.33970E-0006 -0.20425E-0007 -0.29245E-0006
  0.71250E+0004 -0.27675E+0004 -0.35868E-0006 -0.19395E-0007 -0.32570E-0006
  0.72068E+0004 -0.27649E+0004 -0.37127E-0006 -0.17462E-0007 -0.35346E-0006
  0.72500E+0004 -0.27636E+0004 -0.37542E-0006 -0.16089E-0007 -0.36583E-0006
  0.70000E+0004 -0.27414E+0004 -0.34784E-0006 -0.19477E-0007 -0.30135E-0006
  0.70432E+0004 -0.27399E+0004 -0.35803E-0006 -0.19055E-0007 -0.31960E-0006
  0.71250E+0004 -0.27370E+0004 -0.37238E-0006 -0.17574E-0007 -0.35015E-0006
  0.72068E+0004 -0.27342E+0004 -0.38049E-0006 -0.15223E-0007 -0.37523E-0006
  0.72500E+0004 -0.27327E+0004 -0.38238E-0006 -0.13650E-0007 -0.38622E-0006
  0.70000E+0004 -0.27256E+0004 -0.35707E-0006 -0.18882E-0007 -0.31538E-0006
  0.70432E+0004 -0.27240E+0004 -0.36594E-0006 -0.18334E-0007 -0.33286E-0006
  0.71250E+0004 -0.27210E+0004 -0.37785E-0006 -0.16626E-0007 -0.36194E-0006
  0.72068E+0004 -0.27179E+0004 -0.38362E-0006 -0.14068E-0007 -0.38558E-0006
  0.72500E+0004 -0.27163E+0004 -0.38434E-0006 -0.12397E-0007 -0.39582E-0006
  0.72500E+0004 -0.28109E+0004 -0.35630E-0006 -0.19967E-0007 -0.32929E-0006
  0.72932E+0004 -0.28097E+0004 -0.36228E-0006 -0.18677E-0007 -0.34217E-0006
  0.73750E+0004 -0.28076E+0004 -0.36898E-0006 -0.15571E-0007 -0.36214E-0006
  0.74568E+0004 -0.28054E+0004 -0.36993E-0006 -0.11676E-0007 -0.37636E-0006
  0.75000E+0004 -0.28043E+0004 -0.36829E-0006 -0.93476E-0008 -0.38158E-0006
  0.72500E+0004 -0.27946E+0004 -0.36409E-0006 -0.18609E-0007 -0.34264E-0006
  0.72932E+0004 -0.27933E+0004 -0.36887E-0006 -0.17201E-0007 -0.35483E-0006
  0.73750E+0004 -0.27910E+0004 -0.37338E-0006 -0.13895E-0007 -0.37353E-0006
  0.74568E+0004 -0.27886E+0004 -0.37232E-0006 -0.98324E-0008 -0.38653E-0006
  0.75000E+0004 -0.27874E+0004 -0.36968E-0006 -0.74321E-0008 -0.39113E-0006
  0.72500E+0004 -0.27636E+0004 -0.37542E-0006 -0.16089E-0007 -0.36583E-0006
  0.72932E+0004 -0.27622E+0004 -0.37795E-0006 -0.14473E-0007 -0.37670E-0006
  0.73750E+0004 -0.27595E+0004 -0.37842E-0006 -0.10819E-0007 -0.39294E-0006
  0.74568E+0004 -0.27568E+0004 -0.37366E-0006 -0.64759E-0008 -0.40360E-0006
  0.75000E+0004 -0.27553E+0004 -0.36923E-0006 -0.39575E-0008 -0.40702E-0006
  0.72500E+0004 -0.27327E+0004 -0.38238E-0006 -0.13650E-0007 -0.38622E-0006
  0.72932E+0004 -0.27310E+0004 -0.38272E-0006 -0.11847E-0007 -0.39572E-0006
  0.73750E+0004 -0.27280E+0004 -0.37930E-0006 -0.78875E-0008 -0.40948E-0006
  0.74568E+0004 -0.27249E+0004 -0.37106E-0006 -0.33104E-0008 -0.41778E-0006
  0.75000E+0004 -0.27233E+0004 -0.36496E-0006 -0.69973E-0009 -0.42002E-0006
  0.72500E+0004 -0.27163E+0004 -0.38434E-0006 -0.12397E-0007 -0.39582E-0006
  0.72932E+0004 -0.27146E+0004 -0.38356E-0006 -0.10505E-0007 -0.40461E-0006
  0.73750E+0004 -0.27114E+0004 -0.37818E-0006 -0.64024E-0008 -0.41705E-0006
  0.74568E+0004 -0.27081E+0004 -0.36819E-0006 -0.17210E-0008 -0.42410E-0006
  0.75000E+0004 -0.27064E+0004 -0.36128E-0006  0.92765E-0009 -0.42571E-0006
  0.75000E+0004 -0.28043E+0004 -0.36829E-0006 -0.93476E-0008 -0.38158E-0006
  0.75432E+0004 -0.28030E+0004 -0.36527E-0006 -0.68414E-0008 -0.38533E-0006
  0.76250E+0004 -0.28007E+0004 -0.35603E-0006 -0.17358E-0008 -0.38836E-0006
  0.77068E+0004 -0.27984E+0004 -0.34274E-0006  0.36949E-0008 -0.38637E-0006
  0.77500E+0004 -0.27972E+0004 -0.33432E-0006  0.66211E-0008 -0.38341E-0006
  0.75000E+0004 -0.27874E+0004 -0.36968E-0006 -0.74321E-0008 -0.39113E-0006
  0.75432E+0004 -0.27860E+0004 -0.36572E-0006 -0.48636E-0008 -0.39429E-0006
  0.76250E+0004 -0.27835E+0004 -0.35488E-0006  0.32815E-0009 -0.39624E-0006
  0.77068E+0004 -0.27810E+0004 -0.34021E-0006  0.58045E-0008 -0.39325E-0006
  0.77500E+0004 -0.27797E+0004 -0.33115E-0006  0.87385E-0008 -0.38980E-0006
  0.75000E+0004 -0.27553E+0004 -0.36923E-0006 -0.39575E-0008 -0.40702E-0006
  0.75432E+0004 -0.27538E+0004 -0.36359E-0006 -0.12912E-0008 -0.40904E-0006
  0.76250E+0004 -0.27509E+0004 -0.34988E-0006  0.40252E-0008 -0.40894E-0006
  0.77068E+0004 -0.27480E+0004 -0.33281E-0006  0.95479E-0008 -0.40406E-0006
  0.77500E+0004 -0.27465E+0004 -0.32268E-0006  0.12475E-0007 -0.39968E-0006
  0.75000E+0004 -0.27233E+0004 -0.36496E-0006 -0.69973E-0009 -0.42002E-0006
  0.75432E+0004 -0.27216E+0004 -0.35777E-0006  0.20378E-0008 -0.42088E-0006
  0.76250E+0004 -0.27183E+0004 -0.34148E-0006  0.74267E-0008 -0.41872E-0006
  0.77068E+0004 -0.27150E+0004 -0.32231E-0006  0.12942E-0007 -0.41195E-0006
  0.77500E+0004 -0.27133E+0004 -0.31126E-0006  0.15835E-0007 -0.40664E-0006
  0.75000E+0004 -0.27064E+0004 -0.36128E-0006  0.92765E-0009 -0.42571E-0006
  0.75432E+0004 -0.27046E+0004 -0.35332E-0006  0.36917E-0008 -0.42596E-0006
  0.76250E+0004 -0.27011E+0004 -0.33579E-0006  0.90975E-0008 -0.42271E-0006
  0.77068E+0004 -0.26976E+0004 -0.31563E-0006  0.14587E-0007 -0.41494E-0006
  0.77500E+0004 -0.26958E+0004 -0.30417E-0006  0.17450E-0007 -0.40915E-0006
  0.77500E+0004 -0.27972E+0004 -0.33432E-0006  0.66211E-0008 -0.38341E-0006
  0.77932E+0004 -0.27958E+0004 -0.32502E-0006  0.95752E-0008 -0.37928E-0006
  0.78750E+0004 -0.27933E+0004 -0.30540E-0006  0.15087E-0007 -0.36828E-0006
  0.79568E+0004 -0.27908E+0004 -0.28373E-0006  0.20339E-0007 -0.35356E-0006
  0.80000E+0004 -0.27894E+0004 -0.27168E-0006  0.22939E-0007 -0.34446E-0006
  0.77500E+0004 -0.27797E+0004 -0.33115E-0006  0.87385E-0008 -0.38980E-0006
  0.77932E+0004 -0.27782E+0004 -0.32129E-0006  0.11690E-0007 -0.38521E-0006
  0.78750E+0004 -0.27755E+0004 -0.30078E-0006  0.17171E-0007 -0.37340E-0006
  0.79568E+0004 -0.27727E+0004 -0.27846E-0006  0.22358E-0007 -0.35801E-0006
  0.80000E+0004 -0.27713E+0004 -0.26618E-0006  0.24914E-0007 -0.34860E-0006
  0.77500E+0004 -0.27465E+0004 -0.32268E-0006  0.12475E-0007 -0.39968E-0006
  0.77932E+0004 -0.27448E+0004 -0.31186E-0006  0.15401E-0007 -0.39421E-0006
  0.78750E+0004 -0.27416E+0004 -0.28990E-0006  0.20780E-0007 -0.38089E-0006
  0.79568E+0004 -0.27385E+0004 -0.26662E-0006  0.25804E-0007 -0.36421E-0006
  0.80000E+0004 -0.27368E+0004 -0.25402E-0006  0.28254E-0007 -0.35423E-0006
  0.77500E+0004 -0.27133E+0004 -0.31126E-0006  0.15835E-0007 -0.40664E-0006
  0.77932E+0004 -0.27114E+0004 -0.29965E-0006  0.18705E-0007 -0.40029E-0006
  0.78750E+0004 -0.27078E+0004 -0.27656E-0006  0.23927E-0007 -0.38548E-0006
  0.79568E+0004 -0.27042E+0004 -0.25264E-0006  0.28733E-0007 -0.36754E-0006
  0.80000E+0004 -0.27023E+0004 -0.23990E-0006  0.31047E-0007 -0.35701E-0006
  0.77500E+0004 -0.26958E+0004 -0.30417E-0006  0.17450E-0007 -0.40915E-0006
  0.77932E+0004 -0.26938E+0004 -0.29221E-0006  0.20279E-0007 -0.40234E-0006
  0.78750E+0004 -0.26900E+0004 -0.26865E-0006  0.25395E-0007 -0.38674E-0006
  0.79568E+0004 -0.26862E+0004 -0.24453E-0006  0.30064E-0007 -0.36815E-0006
  0.80000E+0004 -0.26842E+0004 -0.23178E-0006  0.32294E-0007 -0.35733E-0006
  0.80000E+0004 -0.27894E+0004 -0.27168E-0006  0.22939E-0007 -0.34446E-0006
  0.80432E+0004 -0.27880E+0004 -0.25930E-0006  0.25407E-0007 -0.33458E-0006
  0.81250E+0004 -0.27853E+0004 -0.23529E-0006  0.29600E-0007 -0.31382E-0006
  0.82068E+0004 -0.27826E+0004 -0.21102E-0006  0.33060E-0007 -0.29088E-0006
  0.82500E+0004 -0.27812E+0004 -0.19826E-0006  0.34553E-0007 -0.27805E-0006
  0.80000E+0004 -0.27713E+0004 -0.26618E-0006  0.24914E-0007 -0.34860E-0006
  0.80432E+0004 -0.27697E+0004 -0.25363E-0006  0.27330E-0007 -0.33844E-0006
  0.81250E+0004 -0.27668E+0004 -0.22948E-0006  0.31411E-0007 -0.31728E-0006
  0.82068E+0004 -0.27638E+0004 -0.20532E-0006  0.34744E-0007 -0.29410E-0006
  0.82500E+0004 -0.27623E+0004 -0.19271E-0006  0.36168E-0007 -0.28121E-0006
  0.80000E+0004 -0.27368E+0004 -0.25402E-0006  0.28254E-0007 -0.35423E-0006
  0.80432E+0004 -0.27350E+0004 -0.24128E-0006  0.30550E-0007 -0.34357E-0006
  0.81250E+0004 -0.27316E+0004 -0.21713E-0006  0.34377E-0007 -0.32170E-0006
  0.82068E+0004 -0.27282E+0004 -0.19342E-0006  0.37431E-0007 -0.29812E-0006
  0.82500E+0004 -0.27265E+0004 -0.18123E-0006  0.38702E-0007 -0.28518E-0006
  0.80000E+0004 -0.27023E+0004 -0.23990E-0006  0.31047E-0007 -0.35701E-0006
  0.80432E+0004 -0.27003E+0004 -0.22714E-0006  0.33194E-0007 -0.34587E-0006
  0.81250E+0004 -0.26965E+0004 -0.20331E-0006  0.36712E-0007 -0.32334E-0006
  0.82068E+0004 -0.26927E+0004 -0.18039E-0006  0.39433E-0007 -0.29947E-0006
  0.82500E+0004 -0.26906E+0004 -0.16880E-0006  0.40522E-0007 -0.28652E-0006
  0.80000E+0004 -0.26842E+0004 -0.23178E-0006  0.32294E-0007 -0.35733E-0006
  0.80432E+0004 -0.26820E+0004 -0.21908E-0006  0.34351E-0007 -0.34595E-0006
  0.81250E+0004 -0.26780E+0004 -0.19555E-0006  0.37684E-0007 -0.32310E-0006
  0.82068E+0004 -0.26739E+0004 -0.17318E-0006  0.40206E-0007 -0.29911E-0006
  0.82500E+0004 -0.26718E+0004 -0.16197E-0006  0.41189E-0007 -0.28618E-0006
  0.82500E+0004 -0.27812E+0004 -0.19826E-0006  0.34553E-0007 -0.27805E-0006
  0.82932E+0004 -0.27799E+0004 -0.18567E-0006  0.35786E-0007 -0.26478E-0006
  0.83750E+0004 -0.27775E+0004 -0.16227E-0006  0.37426E-0007 -0.23871E-0006
  0.84568E+0004 -0.27751E+0004 -0.13971E-0006  0.38118E-0007 -0.21175E-0006
  0.85000E+0004 -0.27738E+0004 -0.12821E-0006  0.38098E-0007 -0.19728E-0006
  0.82500E+0004 -0.27623E+0004 -0.19271E-0006  0.36168E-0007 -0.28121E-0006
  0.82932E+0004 -0.27609E+0004 -0.18034E-0006  0.37331E-0007 -0.26794E-0006
  0.83750E+0004 -0.27583E+0004 -0.15751E-0006  0.38841E-0007 -0.24201E-0006
  0.84568E+0004 -0.27557E+0004 -0.13573E-0006  0.39411E-0007 -0.21539E-0006
  0.85000E+0004 -0.27543E+0004 -0.12472E-0006  0.39332E-0007 -0.20116E-0006
  0.82500E+0004 -0.27265E+0004 -0.18123E-0006  0.38702E-0007 -0.28518E-0006
  0.82932E+0004 -0.27249E+0004 -0.16941E-0006  0.39713E-0007 -0.27196E-0006
  0.83750E+0004 -0.27219E+0004 -0.14794E-0006  0.40939E-0007 -0.24642E-0006
  0.84568E+0004 -0.27189E+0004 -0.12789E-0006  0.41242E-0007 -0.22058E-0006
  0.85000E+0004 -0.27173E+0004 -0.11793E-0006  0.41035E-0007 -0.20693E-0006
  0.82500E+0004 -0.26906E+0004 -0.16880E-0006  0.40522E-0007 -0.28652E-0006
  0.82932E+0004 -0.26889E+0004 -0.15771E-0006  0.41354E-0007 -0.27343E-0006
  0.83750E+0004 -0.26855E+0004 -0.13792E-0006  0.42249E-0007 -0.24844E-0006
  0.84568E+0004 -0.26821E+0004 -0.11992E-0006  0.42240E-0007 -0.22358E-0006
  0.85000E+0004 -0.26803E+0004 -0.11118E-0006  0.41879E-0007 -0.21062E-0006
  0.82500E+0004 -0.26718E+0004 -0.16197E-0006  0.41189E-0007 -0.28618E-0006
  0.82932E+0004 -0.26699E+0004 -0.15132E-0006  0.41916E-0007 -0.27318E-0006
  0.83750E+0004 -0.26662E+0004 -0.13255E-0006  0.42616E-0007 -0.24855E-0006
  0.84568E+0004 -0.26626E+0004 -0.11576E-0006  0.42423E-0007 -0.22428E-0006
  0.85000E+0004 -0.26607E+0004 -0.10773E-0006  0.41973E-0007 -0.21174E-0006
  0.85000E+0004 -0.27738E+0004 -0.12821E-0006  0.38098E-0007 -0.19728E-0006
  0.85432E+0004 -0.27729E+0004 -0.11708E-0006  0.37782E-0007 -0.18259E-0006
  0.86250E+0004 -0.27713E+0004 -0.96760E-0007  0.36476E-0007 -0.15451E-0006
  0.87068E+0004 -0.27696E+0004 -0.77464E-0007  0.34268E-0007 -0.12626E-0006
  0.87500E+0004 -0.27687E+0004 -0.67671E-0007  0.32762E-0007 -0.11133E-0006
  0.85000E+0004 -0.27543E+0004 -0.12472E-0006  0.39332E-0007 -0.20116E-0006
  0.85432E+0004 -0.27533E+0004 -0.11412E-0006  0.38965E-0007 -0.18679E-0006
  0.86250E+0004 -0.27515E+0004 -0.94915E-0007  0.37580E-0007 -0.15943E-0006
  0.87068E+0004 -0.27497E+0004 -0.76846E-0007  0.35320E-0007 -0.13206E-0006
  0.87500E+0004 -0.27488E+0004 -0.67734E-0007  0.33799E-0007 -0.11765E-0006
  0.85000E+0004 -0.27173E+0004 -0.11793E-0006  0.41035E-0007 -0.20693E-0006
  0.85432E+0004 -0.27162E+0004 -0.10848E-0006  0.40557E-0007 -0.19325E-0006
  0.86250E+0004 -0.27141E+0004 -0.91646E-0007  0.38996E-0007 -0.16749E-0006
  0.87068E+0004 -0.27120E+0004 -0.76159E-0007  0.36612E-0007 -0.14204E-0006
  0.87500E+0004 -0.27109E+0004 -0.68474E-0007  0.35050E-0007 -0.12876E-0006
  0.85000E+0004 -0.26803E+0004 -0.11118E-0006  0.41879E-0007 -0.21062E-0006
  0.85432E+0004 -0.26790E+0004 -0.10304E-0006  0.41270E-0007 -0.19777E-0006
  0.86250E+0004 -0.26767E+0004 -0.88891E-0007  0.39498E-0007 -0.17388E-0006
  0.87068E+0004 -0.26743E+0004 -0.76290E-0007  0.36960E-0007 -0.15067E-0006
  0.87500E+0004 -0.26731E+0004 -0.70193E-0007  0.35341E-0007 -0.13870E-0006
  0.85000E+0004 -0.26607E+0004 -0.10773E-0006  0.41973E-0007 -0.21174E-0006
  0.85432E+0004 -0.26594E+0004 -0.10034E-0006  0.41286E-0007 -0.19938E-0006
  0.86250E+0004 -0.26569E+0004 -0.87712E-0007  0.39389E-0007 -0.17659E-0006
  0.87068E+0004 -0.26544E+0004 -0.76742E-0007  0.36755E-0007 -0.15467E-0006
  0.87500E+0004 -0.26531E+0004 -0.71540E-0007  0.35100E-0007 -0.14347E-0006
  0.87500E+0004 -0.27687E+0004 -0.67671E-0007  0.32762E-0007 -0.11133E-0006
  0.87932E+0004 -0.27681E+0004 -0.58118E-0007  0.31015E-0007 -0.96331E-0007
  0.88750E+0004 -0.27668E+0004 -0.40564E-0007  0.27138E-0007 -0.67942E-0007
  0.89568E+0004 -0.27656E+0004 -0.23610E-0007  0.22592E-0007 -0.39701E-0007
  0.90000E+0004 -0.27649E+0004 -0.14852E-0007  0.19964E-0007 -0.24906E-0007
  0.87500E+0004 -0.27488E+0004 -0.67734E-0007  0.33799E-0007 -0.11765E-0006
  0.87932E+0004 -0.27481E+0004 -0.58874E-0007  0.32047E-0007 -0.10320E-0006
  0.88750E+0004 -0.27467E+0004 -0.42651E-0007  0.28188E-0007 -0.75913E-0007
  0.89568E+0004 -0.27454E+0004 -0.27007E-0007  0.23694E-0007 -0.48805E-0007
  0.90000E+0004 -0.27446E+0004 -0.18915E-0007  0.21107E-0007 -0.34600E-0007
  0.87500E+0004 -0.27109E+0004 -0.68474E-0007  0.35050E-0007 -0.12876E-0006
  0.87932E+0004 -0.27101E+0004 -0.61064E-0007  0.33281E-0007 -0.11551E-0006
  0.88750E+0004 -0.27085E+0004 -0.47626E-0007  0.29439E-0007 -0.90619E-0007
  0.89568E+0004 -0.27070E+0004 -0.34744E-0007  0.25030E-0007 -0.66008E-0007
  0.90000E+0004 -0.27062E+0004 -0.28068E-0007  0.22516E-0007 -0.53121E-0007
  0.87500E+0004 -0.26731E+0004 -0.70193E-0007  0.35341E-0007 -0.13870E-0006
  0.87932E+0004 -0.26721E+0004 -0.64390E-0007  0.33541E-0007 -0.12683E-0006
  0.88750E+0004 -0.26704E+0004 -0.54042E-0007  0.29694E-0007 -0.10474E-0006
  0.89568E+0004 -0.26686E+0004 -0.44238E-0007  0.25353E-0007 -0.83045E-0007
  0.90000E+0004 -0.26677E+0004 -0.39153E-0007  0.22902E-0007 -0.71716E-0007
  0.87500E+0004 -0.26531E+0004 -0.71540E-0007  0.35100E-0007 -0.14347E-0006
  0.87932E+0004 -0.26521E+0004 -0.66640E-0007  0.33279E-0007 -0.13240E-0006
  0.88750E+0004 -0.26503E+0004 -0.58027E-0007  0.29421E-0007 -0.11192E-0006
  0.89568E+0004 -0.26484E+0004 -0.49955E-0007  0.25107E-0007 -0.91923E-0007
  0.90000E+0004 -0.26474E+0004 -0.45768E-0007  0.22687E-0007 -0.81503E-0007
  0.90000E+0004 -0.27649E+0004 -0.14852E-0007  0.19964E-0007 -0.24906E-0007
  0.90432E+0004 -0.27643E+0004 -0.62006E-0008  0.17196E-0007 -0.10220E-0007
  0.91250E+0004 -0.27630E+0004  0.99735E-0008  0.11640E-0007  0.17226E-0007
  0.92068E+0004 -0.27617E+0004  0.25897E-0007  0.57886E-0008  0.43923E-0007
  0.92500E+0004 -0.27611E+0004  0.34192E-0007  0.26323E-0008  0.57582E-0007
  0.90000E+0004 -0.27446E+0004 -0.18915E-0007  0.21107E-0007 -0.34600E-0007
  0.90432E+0004 -0.27439E+0004 -0.10902E-0007  0.18390E-0007 -0.20487E-0007
  0.91250E+0004 -0.27425E+0004  0.41769E-0008  0.12954E-0007  0.59651E-0008
  0.92068E+0004 -0.27412E+0004  0.19214E-0007  0.72524E-0008  0.31866E-0007
  0.92500E+0004 -0.27404E+0004  0.27151E-0007  0.41849E-0008  0.45218E-0007
  0.90000E+0004 -0.27062E+0004 -0.28068E-0007  0.22516E-0007 -0.53121E-0007
  0.90432E+0004 -0.27053E+0004 -0.21423E-0007  0.19889E-0007 -0.40300E-0007
  0.91250E+0004 -0.27038E+0004 -0.87446E-0008  0.14674E-0007 -0.16151E-0007
  0.92068E+0004 -0.27022E+0004  0.42596E-0008  0.92505E-0008  0.77861E-0008
  0.92500E+0004 -0.27013E+0004  0.11322E-0007  0.63503E-0008  0.20303E-0007
  0.90000E+0004 -0.26677E+0004 -0.39153E-0007  0.22902E-0007 -0.71716E-0007
  0.90432E+0004 -0.26668E+0004 -0.34059E-0007  0.20359E-0007 -0.60438E-0007
  0.91250E+0004 -0.26650E+0004 -0.24150E-0007  0.15352E-0007 -0.39100E-0007
  0.92068E+0004 -0.26632E+0004 -0.13586E-0007  0.10199E-0007 -0.17678E-0007
  0.92500E+0004 -0.26622E+0004 -0.76326E-0008  0.74631E-0008 -0.63065E-0008
  0.90000E+0004 -0.26474E+0004 -0.45768E-0007  0.22687E-0007 -0.81503E-0007
  0.90432E+0004 -0.26464E+0004 -0.41554E-0007  0.20184E-0007 -0.71131E-0007
  0.91250E+0004 -0.26445E+0004 -0.33231E-0007  0.15282E-0007 -0.51461E-0007
  0.92068E+0004 -0.26426E+0004 -0.24096E-0007  0.10268E-0007 -0.31571E-0007
  0.92500E+0004 -0.26416E+0004 -0.18809E-0007  0.76180E-0008 -0.20918E-0007
  0.92500E+0004 -0.27611E+0004  0.34192E-0007  0.26323E-0008  0.57582E-0007
  0.92932E+0004 -0.27605E+0004  0.42425E-0007 -0.55343E-0009  0.70920E-0007
  0.93750E+0004 -0.27594E+0004  0.57668E-0007 -0.65736E-0008  0.94877E-0007
  0.94568E+0004 -0.27583E+0004  0.72151E-0007 -0.12446E-0007  0.11654E-0006
  0.95000E+0004 -0.27577E+0004  0.79325E-0007 -0.15437E-0007  0.12678E-0006
  0.92500E+0004 -0.27404E+0004  0.27151E-0007  0.41849E-0008  0.45218E-0007
  0.92932E+0004 -0.27398E+0004  0.35127E-0007  0.10944E-0008  0.58354E-0007
  0.93750E+0004 -0.27386E+0004  0.50182E-0007 -0.47338E-0008  0.82256E-0007
  0.94568E+0004 -0.27374E+0004  0.64937E-0007 -0.10407E-0007  0.10438E-0006
  0.95000E+0004 -0.27368E+0004  0.72465E-0007 -0.13293E-0007  0.11511E-0006
  0.92500E+0004 -0.27013E+0004  0.11322E-0007  0.63503E-0008  0.20303E-0007
  0.92932E+0004 -0.27006E+0004  0.18604E-0007  0.34402E-0008  0.32798E-0007
  0.93750E+0004 -0.26992E+0004  0.32890E-0007 -0.20206E-0008  0.56086E-0007
  0.94568E+0004 -0.26979E+0004  0.47725E-0007 -0.73071E-0008  0.78560E-0007
  0.95000E+0004 -0.26972E+0004  0.55693E-0007 -0.99873E-0008  0.89930E-0007
  0.92500E+0004 -0.26622E+0004 -0.76326E-0008  0.74631E-0008 -0.63065E-0008
  0.92932E+0004 -0.26614E+0004 -0.12884E-0008  0.47333E-0008  0.52246E-0008
  0.93750E+0004 -0.26599E+0004  0.11730E-0007 -0.35663E-0009  0.27258E-0007
  0.94568E+0004 -0.26583E+0004  0.26106E-0007 -0.52475E-0008  0.49411E-0007
  0.95000E+0004 -0.26575E+0004  0.34213E-0007 -0.77139E-0008  0.61060E-0007
  0.92500E+0004 -0.26416E+0004 -0.18809E-0007  0.76180E-0008 -0.20918E-0007
  0.92932E+0004 -0.26407E+0004 -0.13046E-0007  0.49829E-0008 -0.10016E-0007
  0.93750E+0004 -0.26391E+0004 -0.87901E-0009  0.89548E-0010  0.11113E-0007
  0.94568E+0004 -0.26375E+0004  0.13051E-0007 -0.45893E-0008  0.32834E-0007
  0.95000E+0004 -0.26366E+0004  0.21117E-0007 -0.69401E-0008  0.44487E-0007
  0.95000E+0004 -0.27577E+0004  0.79325E-0007 -0.15437E-0007  0.12678E-0006
  0.95432E+0004 -0.27576E+0004  0.86167E-0007 -0.18372E-0007  0.13624E-0006
  0.96250E+0004 -0.27572E+0004  0.97463E-0007 -0.23613E-0007  0.15090E-0006
  0.97068E+0004 -0.27569E+0004  0.10580E-0006 -0.28342E-0007  0.16038E-0006
  0.97500E+0004 -0.27567E+0004  0.10865E-0006 -0.30608E-0007  0.16295E-0006
  0.95000E+0004 -0.27368E+0004  0.72465E-0007 -0.13293E-0007  0.11511E-0006
  0.95432E+0004 -0.27366E+0004  0.79859E-0007 -0.16123E-0007  0.12528E-0006
  0.96250E+0004 -0.27363E+0004  0.92660E-0007 -0.21178E-0007  0.14180E-0006
  0.97068E+0004 -0.27359E+0004  0.10311E-0006 -0.25747E-0007  0.15386E-0006
  0.97500E+0004 -0.27357E+0004  0.10732E-0006 -0.27941E-0007  0.15807E-0006
  0.95000E+0004 -0.26972E+0004  0.55693E-0007 -0.99873E-0008  0.89930E-0007
  0.95432E+0004 -0.26969E+0004  0.63911E-0007 -0.12608E-0007  0.10117E-0006
  0.96250E+0004 -0.26965E+0004  0.79166E-0007 -0.17285E-0007  0.12078E-0006
  0.97068E+0004 -0.26961E+0004  0.93278E-0007 -0.21516E-0007  0.13732E-0006
  0.97500E+0004 -0.26959E+0004  0.99908E-0007 -0.23554E-0007  0.14446E-0006
  0.95000E+0004 -0.26575E+0004  0.34213E-0007 -0.77139E-0008  0.61060E-0007
  0.95432E+0004 -0.26573E+0004  0.42964E-0007 -0.10112E-0007  0.73026E-0007
  0.96250E+0004 -0.26568E+0004  0.60126E-0007 -0.14378E-0007  0.95057E-0007
  0.97068E+0004 -0.26563E+0004  0.77397E-0007 -0.18228E-0007  0.11550E-0006
  0.97500E+0004 -0.26560E+0004  0.86214E-0007 -0.20083E-0007  0.12530E-0006
  0.95000E+0004 -0.26366E+0004  0.21117E-0007 -0.69401E-0008  0.44487E-0007
  0.95432E+0004 -0.26363E+0004  0.30033E-0007 -0.92156E-0008  0.56691E-0007
  0.96250E+0004 -0.26358E+0004  0.47974E-0007 -0.13252E-0007  0.79730E-0007
  0.97068E+0004 -0.26353E+0004  0.66689E-0007 -0.16886E-0007  0.10197E-0006
  0.97500E+0004 -0.26350E+0004  0.76550E-0007 -0.18633E-0007  0.11304E-0006
  0.97500E+0004 -0.27567E+0004  0.10865E-0006 -0.30608E-0007  0.16295E-0006
  0.97932E+0004 -0.27572E+0004  0.11021E-0006 -0.32786E-0007  0.16372E-0006
  0.98750E+0004 -0.27581E+0004  0.10882E-0006 -0.36453E-0007  0.15923E-0006
  0.99568E+0004 -0.27590E+0004  0.10088E-0006 -0.39505E-0007  0.14634E-0006
  0.10000E+0005 -0.27594E+0004  0.93753E-0007 -0.40885E-0007  0.13602E-0006
  0.97500E+0004 -0.27357E+0004  0.10732E-0006 -0.27941E-0007  0.15807E-0006
  0.97932E+0004 -0.27362E+0004  0.11043E-0006 -0.30059E-0007  0.16070E-0006
  0.98750E+0004 -0.27372E+0004  0.11235E-0006 -0.33647E-0007  0.16014E-0006
  0.99568E+0004 -0.27382E+0004  0.10799E-0006 -0.36670E-0007  0.15149E-0006
  0.10000E+0005 -0.27387E+0004  0.10279E-0006 -0.38056E-0007  0.14344E-0006
  0.97500E+0004 -0.26959E+0004  0.99908E-0007 -0.23554E-0007  0.14446E-0006
  0.97932E+0004 -0.26965E+0004  0.10591E-0006 -0.25529E-0007  0.15053E-0006
  0.98750E+0004 -0.26976E+0004  0.11404E-0006 -0.28908E-0007  0.15734E-0006
  0.99568E+0004 -0.26987E+0004  0.11663E-0006 -0.31810E-0007  0.15686E-0006
  0.10000E+0005 -0.26993E+0004  0.11526E-0006 -0.33167E-0007  0.15328E-0006
  0.97500E+0004 -0.26560E+0004  0.86214E-0007 -0.20083E-0007  0.12530E-0006
  0.97932E+0004 -0.26567E+0004  0.94923E-0007 -0.21880E-0007  0.13460E-0006
  0.98750E+0004 -0.26580E+0004  0.10908E-0006 -0.24974E-0007  0.14855E-0006
  0.99568E+0004 -0.26593E+0004  0.11868E-0006 -0.27667E-0007  0.15626E-0006
  0.10000E+0005 -0.26599E+0004  0.12127E-0006 -0.28946E-0007  0.15727E-0006
  0.97500E+0004 -0.26350E+0004  0.76550E-0007 -0.18633E-0007  0.11304E-0006
  0.97932E+0004 -0.26357E+0004  0.86598E-0007 -0.20323E-0007  0.12395E-0006
  0.98750E+0004 -0.26371E+0004  0.10381E-0006 -0.23236E-0007  0.14152E-0006
  0.99568E+0004 -0.26385E+0004  0.11705E-0006 -0.25785E-0007  0.15349E-0006
  0.10000E+0005 -0.26392E+0004  0.12175E-0006 -0.27004E-0007  0.15693E-0006
  0.10000E+0005 -0.27594E+0004  0.93753E-0007 -0.40885E-0007  0.13602E-0006
  0.10043E+0005 -0.27606E+0004  0.84139E-0007 -0.42199E-0007  0.12295E-0006
  0.10125E+0005 -0.27627E+0004  0.59671E-0007 -0.44335E-0007  0.91435E-0007
  0.10207E+0005 -0.27648E+0004  0.27416E-0007 -0.46087E-0007  0.52147E-0007
  0.10250E+0005 -0.27659E+0004  0.76325E-0008 -0.46901E-0007  0.28961E-0007
  0.10000E+0005 -0.27387E+0004  0.10279E-0006 -0.38056E-0007  0.14344E-0006
  0.10043E+0005 -0.27399E+0004  0.95098E-0007 -0.39392E-0007  0.13262E-0006
  0.10125E+0005 -0.27422E+0004  0.73966E-0007 -0.41610E-0007  0.10499E-0006
  0.10207E+0005 -0.27445E+0004  0.44350E-0007 -0.43487E-0007  0.68767E-0007
  0.10250E+0005 -0.27457E+0004  0.25557E-0007 -0.44382E-0007  0.46719E-0007
  0.10000E+0005 -0.26993E+0004  0.11526E-0006 -0.33167E-0007  0.15328E-0006
  0.10043E+0005 -0.27007E+0004  0.11148E-0006 -0.34502E-0007  0.14698E-0006
  0.10125E+0005 -0.27033E+0004  0.97390E-0007 -0.36787E-0007  0.12742E-0006
  0.10207E+0005 -0.27060E+0004  0.73746E-0007 -0.38811E-0007  0.97933E-0007
  0.10250E+0005 -0.27074E+0004  0.57431E-0007 -0.39810E-0007  0.78624E-0007
  0.10000E+0005 -0.26599E+0004  0.12127E-0006 -0.28946E-0007  0.15727E-0006
  0.10043E+0005 -0.26615E+0004  0.12166E-0006 -0.30223E-0007  0.15574E-0006
  0.10125E+0005 -0.26645E+0004  0.11537E-0006 -0.32461E-0007  0.14499E-0006
  0.10207E+0005 -0.26675E+0004  0.98800E-0007 -0.34514E-0007  0.12331E-0006
  0.10250E+0005 -0.26690E+0004  0.85672E-0007 -0.35556E-0007  0.10743E-0006
  0.10000E+0005 -0.26392E+0004  0.12175E-0006 -0.27004E-0007  0.15693E-0006
  0.10043E+0005 -0.26408E+0004  0.12441E-0006 -0.28227E-0007  0.15799E-0006
  0.10125E+0005 -0.26440E+0004  0.12246E-0006 -0.30396E-0007  0.15210E-0006
  0.10207E+0005 -0.26472E+0004  0.10999E-0006 -0.32418E-0007  0.13490E-0006
  0.10250E+0005 -0.26488E+0004  0.98790E-0007 -0.33458E-0007  0.12108E-0006
  0.10250E+0005 -0.27659E+0004  0.76325E-0008 -0.46901E-0007  0.28961E-0007
  0.10293E+0005 -0.27668E+0004 -0.13512E-0007 -0.47632E-0007  0.47952E-0008
  0.10375E+0005 -0.27685E+0004 -0.56562E-0007 -0.48942E-0007 -0.42462E-0007
  0.10457E+0005 -0.27702E+0004 -0.10085E-0006 -0.50220E-0007 -0.88297E-0007
  0.10500E+0005 -0.27711E+0004 -0.12343E-0006 -0.50901E-0007 -0.11041E-0006
  0.10250E+0005 -0.27457E+0004  0.25557E-0007 -0.44382E-0007  0.46719E-0007
  0.10293E+0005 -0.27466E+0004  0.50725E-0008 -0.45199E-0007  0.23306E-0007
  0.10375E+0005 -0.27485E+0004 -0.37807E-0007 -0.46685E-0007 -0.23784E-0007
  0.10457E+0005 -0.27503E+0004 -0.83523E-0007 -0.48144E-0007 -0.71298E-0007
  0.10500E+0005 -0.27513E+0004 -0.10756E-0006 -0.48918E-0007 -0.95084E-0007
  0.10250E+0005 -0.27074E+0004  0.57431E-0007 -0.39810E-0007  0.78624E-0007
  0.10293E+0005 -0.27085E+0004  0.38844E-0007 -0.40743E-0007  0.57258E-0007
  0.10375E+0005 -0.27106E+0004 -0.23760E-0008 -0.42475E-0007  0.11767E-0007
  0.10457E+0005 -0.27127E+0004 -0.49404E-0007 -0.44197E-0007 -0.37596E-0007
  0.10500E+0005 -0.27139E+0004 -0.75452E-0007 -0.45110E-0007 -0.63864E-0007
  0.10250E+0005 -0.26690E+0004  0.85672E-0007 -0.35556E-0007  0.10743E-0006
  0.10293E+0005 -0.26703E+0004  0.69759E-0007 -0.36543E-0007  0.88868E-0007
  0.10375E+0005 -0.26727E+0004  0.31858E-0007 -0.38410E-0007  0.46581E-0007
  0.10457E+0005 -0.26751E+0004 -0.14668E-0007 -0.40291E-0007 -0.28918E-0008
  0.10500E+0005 -0.26764E+0004 -0.41753E-0007 -0.41294E-0007 -0.30716E-0007
  0.10250E+0005 -0.26488E+0004  0.98790E-0007 -0.33458E-0007  0.12108E-0006
  0.10293E+0005 -0.26502E+0004  0.84569E-0007 -0.34450E-0007  0.10428E-0006
  0.10375E+0005 -0.26527E+0004  0.49041E-0007 -0.36345E-0007  0.64292E-0007
  0.10457E+0005 -0.26553E+0004  0.34883E-0008 -0.38268E-0007  0.15449E-0007
  0.10500E+0005 -0.26566E+0004 -0.23751E-0007 -0.39299E-0007 -0.12819E-0007
  0.10500E+0005 -0.27711E+0004 -0.12343E-0006 -0.50901E-0007 -0.11041E-0006
  0.10543E+0005 -0.27719E+0004 -0.14462E-0006 -0.51572E-0007 -0.13015E-0006
  0.10625E+0005 -0.27734E+0004 -0.17884E-0006 -0.52819E-0007 -0.15881E-0006
  0.10707E+0005 -0.27750E+0004 -0.20151E-0006 -0.53911E-0007 -0.17236E-0006
  0.10750E+0005 -0.27758E+0004 -0.20742E-0006 -0.54358E-0007 -0.17213E-0006
  0.10500E+0005 -0.27513E+0004 -0.10756E-0006 -0.48918E-0007 -0.95084E-0007
  0.10543E+0005 -0.27522E+0004 -0.13066E-0006 -0.49678E-0007 -0.11702E-0006
  0.10625E+0005 -0.27539E+0004 -0.16976E-0006 -0.51083E-0007 -0.15125E-0006
  0.10707E+0005 -0.27555E+0004 -0.19875E-0006 -0.52314E-0007 -0.17188E-0006
  0.10750E+0005 -0.27564E+0004 -0.20841E-0006 -0.52830E-0007 -0.17583E-0006
  0.10500E+0005 -0.27139E+0004 -0.75452E-0007 -0.45110E-0007 -0.63864E-0007
  0.10543E+0005 -0.27149E+0004 -0.10148E-0006 -0.46004E-0007 -0.89318E-0007
  0.10625E+0005 -0.27168E+0004 -0.14866E-0006 -0.47652E-0007 -0.13299E-0006
  0.10707E+0005 -0.27187E+0004 -0.18869E-0006 -0.49109E-0007 -0.16625E-0006
  0.10750E+0005 -0.27197E+0004 -0.20517E-0006 -0.49741E-0007 -0.17786E-0006
  0.10500E+0005 -0.26764E+0004 -0.41753E-0007 -0.41294E-0007 -0.30716E-0007
  0.10543E+0005 -0.26775E+0004 -0.69759E-0007 -0.42276E-0007 -0.58782E-0007
  0.10625E+0005 -0.26797E+0004 -0.12331E-0006 -0.44094E-0007 -0.11034E-0006
  0.10707E+0005 -0.26819E+0004 -0.17302E-0006 -0.45723E-0007 -0.15499E-0006
  0.10750E+0005 -0.26830E+0004 -0.19575E-0006 -0.46451E-0007 -0.17378E-0006
  0.10500E+0005 -0.26566E+0004 -0.23751E-0007 -0.39299E-0007 -0.12819E-0007
  0.10543E+0005 -0.26578E+0004 -0.52404E-0007 -0.40310E-0007 -0.41887E-0007
  0.10625E+0005 -0.26601E+0004 -0.10861E-0006 -0.42187E-0007 -0.96922E-0007
  0.10707E+0005 -0.26624E+0004 -0.16280E-0006 -0.43885E-0007 -0.14701E-0006
  0.10750E+0005 -0.26637E+0004 -0.18856E-0006 -0.44654E-0007 -0.16936E-0006
  0.10750E+0005 -0.27758E+0004 -0.20742E-0006 -0.54358E-0007 -0.17213E-0006
  0.10793E+0005 -0.27767E+0004 -0.20842E-0006 -0.54668E-0007 -0.16623E-0006
  0.10875E+0005 -0.27785E+0004 -0.19545E-0006 -0.54706E-0007 -0.13859E-0006
  0.10957E+0005 -0.27802E+0004 -0.16184E-0006 -0.53740E-0007 -0.89373E-0007
  0.11000E+0005 -0.27811E+0004 -0.13583E-0006 -0.52719E-0007 -0.55268E-0007
  0.10750E+0005 -0.27564E+0004 -0.20841E-0006 -0.52830E-0007 -0.17583E-0006
  0.10793E+0005 -0.27574E+0004 -0.21339E-0006 -0.53207E-0007 -0.17429E-0006
  0.10875E+0005 -0.27593E+0004 -0.20811E-0006 -0.53377E-0007 -0.15497E-0006
  0.10957E+0005 -0.27612E+0004 -0.18182E-0006 -0.52561E-0007 -0.11340E-0006
  0.11000E+0005 -0.27622E+0004 -0.15925E-0006 -0.51636E-0007 -0.82760E-0007
  0.10750E+0005 -0.27197E+0004 -0.20517E-0006 -0.49741E-0007 -0.17786E-0006
  0.10793E+0005 -0.27209E+0004 -0.21747E-0006 -0.50237E-0007 -0.18445E-0006
  0.10875E+0005 -0.27231E+0004 -0.22681E-0006 -0.50651E-0007 -0.18103E-0006
  0.10957E+0005 -0.27253E+0004 -0.21491E-0006 -0.50129E-0007 -0.15462E-0006
  0.11000E+0005 -0.27264E+0004 -0.19936E-0006 -0.49392E-0007 -0.13108E-0006
  0.10750E+0005 -0.26830E+0004 -0.19575E-0006 -0.46451E-0007 -0.17378E-0006
  0.10793E+0005 -0.26843E+0004 -0.21498E-0006 -0.47051E-0007 -0.18819E-0006
  0.10875E+0005 -0.26868E+0004 -0.23866E-0006 -0.47694E-0007 -0.20055E-0006
  0.10957E+0005 -0.26893E+0004 -0.24156E-0006 -0.47465E-0007 -0.18984E-0006
  0.11000E+0005 -0.26906E+0004 -0.23350E-0006 -0.46922E-0007 -0.17398E-0006
  0.10750E+0005 -0.26637E+0004 -0.18856E-0006 -0.44654E-0007 -0.16936E-0006
  0.10793E+0005 -0.26650E+0004 -0.21123E-0006 -0.45302E-0007 -0.18771E-0006
  0.10875E+0005 -0.26677E+0004 -0.24224E-0006 -0.46057E-0007 -0.20824E-0006
  0.10957E+0005 -0.26703E+0004 -0.25298E-0006 -0.45980E-0007 -0.20592E-0006
  0.11000E+0005 -0.26717E+0004 -0.24899E-0006 -0.45538E-0007 -0.19426E-0006
  0.11000E+0005 -0.27811E+0004 -0.13583E-0006 -0.52719E-0007 -0.55268E-0007
  0.11043E+0005 -0.27821E+0004 -0.10440E-0006 -0.51292E-0007 -0.16154E-0007
  0.11125E+0005 -0.27839E+0004 -0.31914E-0007 -0.47366E-0007  0.68884E-0007
  0.11207E+0005 -0.27858E+0004  0.52997E-0007 -0.41772E-0007  0.16236E-0006
  0.11250E+0005 -0.27867E+0004  0.10049E-0006 -0.38167E-0007  0.21231E-0006
  0.11000E+0005 -0.27622E+0004 -0.15925E-0006 -0.51636E-0007 -0.82760E-0007
  0.11043E+0005 -0.27633E+0004 -0.13082E-0006 -0.50320E-0007 -0.46549E-0007
  0.11125E+0005 -0.27653E+0004 -0.62480E-0007 -0.46657E-0007  0.34919E-0007
  0.11207E+0005 -0.27673E+0004  0.20780E-0007 -0.41409E-0007  0.12783E-0006
  0.11250E+0005 -0.27683E+0004  0.68536E-0007 -0.38023E-0007  0.17881E-0006
  0.11000E+0005 -0.27264E+0004 -0.19936E-0006 -0.49392E-0007 -0.13108E-0006
  0.11043E+0005 -0.27276E+0004 -0.17725E-0006 -0.48295E-0007 -0.10105E-0006
  0.11125E+0005 -0.27299E+0004 -0.11824E-0006 -0.45147E-0007 -0.27903E-0007
  0.11207E+0005 -0.27322E+0004 -0.39868E-0007 -0.40567E-0007  0.62126E-0007
  0.11250E+0005 -0.27334E+0004  0.73967E-0008 -0.37599E-0007  0.11405E-0006
  0.11000E+0005 -0.26906E+0004 -0.23350E-0006 -0.46922E-0007 -0.17398E-0006
  0.11043E+0005 -0.26920E+0004 -0.21837E-0006 -0.46049E-0007 -0.15086E-0006
  0.11125E+0005 -0.26946E+0004 -0.17039E-0006 -0.43429E-0007 -0.87868E-0007
  0.11207E+0005 -0.26972E+0004 -0.99044E-0007 -0.39524E-0007 -0.29633E-0008
  0.11250E+0005 -0.26985E+0004 -0.53503E-0007 -0.36975E-0007  0.48643E-0007
  0.11000E+0005 -0.26717E+0004 -0.24899E-0006 -0.45538E-0007 -0.19426E-0006
  0.11043E+0005 -0.26732E+0004 -0.23775E-0006 -0.44783E-0007 -0.17503E-0006
  0.11125E+0005 -0.26759E+0004 -0.19618E-0006 -0.42443E-0007 -0.11805E-0006
  0.11207E+0005 -0.26787E+0004 -0.12932E-0006 -0.38895E-0007 -0.36682E-0007
  0.11250E+0005 -0.26801E+0004 -0.85160E-0007 -0.36566E-0007  0.14261E-0007
  0.11250E+0005 -0.27867E+0004  0.10049E-0006 -0.38167E-0007  0.21231E-0006
  0.11293E+0005 -0.27877E+0004  0.14825E-0006 -0.34169E-0007  0.26090E-0006
  0.11375E+0005 -0.27894E+0004  0.23521E-0006 -0.25679E-0007  0.34466E-0006
  0.11457E+0005 -0.27911E+0004  0.31012E-0006 -0.16516E-0007  0.41008E-0006
  0.11500E+0005 -0.27921E+0004  0.34198E-0006 -0.11636E-0007  0.43454E-0006
  0.11250E+0005 -0.27683E+0004  0.68536E-0007 -0.38023E-0007  0.17881E-0006
  0.11293E+0005 -0.27693E+0004  0.11734E-0006 -0.34269E-0007  0.22934E-0006
  0.11375E+0005 -0.27712E+0004  0.20846E-0006 -0.26305E-0007  0.31920E-0006
  0.11457E+0005 -0.27731E+0004  0.29003E-0006 -0.17732E-0007  0.39343E-0006
  0.11500E+0005 -0.27741E+0004  0.32622E-0006 -0.13177E-0007  0.42335E-0006
  0.11250E+0005 -0.27334E+0004  0.73967E-0008 -0.37599E-0007  0.11405E-0006
  0.11293E+0005 -0.27346E+0004  0.57222E-0007 -0.34307E-0007  0.16727E-0006
  0.11375E+0005 -0.27368E+0004  0.15446E-0006 -0.27333E-0007  0.26695E-0006
  0.11457E+0005 -0.27389E+0004  0.24723E-0006 -0.19856E-0007  0.35646E-0006
  0.11500E+0005 -0.27401E+0004  0.29103E-0006 -0.15900E-0007  0.39618E-0006
  0.11250E+0005 -0.26985E+0004 -0.53503E-0007 -0.36975E-0007  0.48643E-0007
  0.11293E+0005 -0.26998E+0004 -0.39167E-0008 -0.34143E-0007  0.10326E-0006
  0.11375E+0005 -0.27023E+0004  0.97116E-0007 -0.28140E-0007  0.21041E-0006
  0.11457E+0005 -0.27048E+0004  0.19906E-0006 -0.21730E-0007  0.31320E-0006
  0.11500E+0005 -0.27060E+0004  0.24963E-0006 -0.18354E-0007  0.36189E-0006
  0.11250E+0005 -0.26801E+0004 -0.85160E-0007 -0.36566E-0007  0.14261E-0007
  0.11293E+0005 -0.26815E+0004 -0.36192E-0007 -0.33974E-0007  0.69110E-0007
  0.11375E+0005 -0.26841E+0004  0.65907E-0007 -0.28476E-0007  0.17923E-0006
  0.11457E+0005 -0.26867E+0004  0.17183E-0006 -0.22616E-0007  0.28817E-0006
  0.11500E+0005 -0.26881E+0004  0.22558E-0006 -0.19538E-0007  0.34121E-0006
  0.11500E+0005 -0.27921E+0004  0.34198E-0006 -0.11636E-0007  0.43454E-0006
  0.11543E+0005 -0.27929E+0004  0.36710E-0006 -0.69310E-0008  0.45088E-0006
  0.11625E+0005 -0.27944E+0004  0.39374E-0006  0.11840E-0008  0.45769E-0006
  0.11707E+0005 -0.27958E+0004  0.39017E-0006  0.74880E-0008  0.43177E-0006
  0.11750E+0005 -0.27966E+0004  0.37585E-0006  0.98604E-0008  0.40534E-0006
  0.11500E+0005 -0.27741E+0004  0.32622E-0006 -0.13177E-0007  0.42335E-0006
  0.11543E+0005 -0.27750E+0004  0.35605E-0006 -0.87984E-0008  0.44550E-0006
  0.11625E+0005 -0.27766E+0004  0.39224E-0006 -0.12778E-0008  0.46371E-0006
  0.11707E+0005 -0.27782E+0004  0.39818E-0006  0.45103E-0008  0.44865E-0006
  0.11750E+0005 -0.27791E+0004  0.38850E-0006  0.66623E-0008  0.42732E-0006
  0.11500E+0005 -0.27401E+0004  0.29103E-0006 -0.15900E-0007  0.39618E-0006
  0.11543E+0005 -0.27411E+0004  0.32936E-0006 -0.12123E-0007  0.42894E-0006
  0.11625E+0005 -0.27429E+0004  0.38330E-0006 -0.56916E-0008  0.46847E-0006
  0.11707E+0005 -0.27448E+0004  0.40750E-0006 -0.84530E-0009  0.47435E-0006
  0.11750E+0005 -0.27458E+0004  0.40699E-0006  0.90403E-0009  0.46310E-0006
  0.11500E+0005 -0.27060E+0004  0.24963E-0006 -0.18354E-0007  0.36189E-0006
  0.11543E+0005 -0.27072E+0004  0.29575E-0006 -0.15155E-0007  0.40459E-0006
  0.11625E+0005 -0.27093E+0004  0.36668E-0006 -0.97670E-0008  0.46479E-0006
  0.11707E+0005 -0.27114E+0004  0.40918E-0006 -0.58205E-0008  0.49178E-0006
  0.11750E+0005 -0.27125E+0004  0.41817E-0006 -0.44566E-0008  0.49105E-0006
  0.11500E+0005 -0.26881E+0004  0.22558E-0006 -0.19538E-0007  0.34121E-0006
  0.11543E+0005 -0.26893E+0004  0.27550E-0006 -0.16635E-0007  0.38885E-0006
  0.11625E+0005 -0.26915E+0004  0.35497E-0006 -0.11780E-0007  0.45958E-0006
  0.11707E+0005 -0.26938E+0004  0.40703E-0006 -0.82925E-0008  0.49767E-0006
  0.11750E+0005 -0.26950E+0004  0.42110E-0006 -0.71257E-0008  0.50259E-0006
  0.11750E+0005 -0.27966E+0004  0.37585E-0006  0.98604E-0008  0.40534E-0006
  0.11793E+0005 -0.27973E+0004  0.35346E-0006  0.11415E-0007  0.37116E-0006
  0.11875E+0005 -0.27985E+0004  0.29095E-0006  0.12112E-0007  0.28799E-0006
  0.11957E+0005 -0.27998E+0004  0.20792E-0006  0.98564E-0008  0.18810E-0006
  0.12000E+0005 -0.28004E+0004  0.15877E-0006  0.76022E-0008  0.13208E-0006
  0.11750E+0005 -0.27791E+0004  0.38850E-0006  0.66623E-0008  0.42732E-0006
  0.11793E+0005 -0.27798E+0004  0.37030E-0006  0.80383E-0008  0.39758E-0006
  0.11875E+0005 -0.27811E+0004  0.31412E-0006  0.85407E-0008  0.32062E-0006
  0.11957E+0005 -0.27825E+0004  0.23476E-0006  0.62962E-0008  0.22352E-0006
  0.12000E+0005 -0.27832E+0004  0.18637E-0006  0.41344E-0008  0.16750E-0006
  0.11750E+0005 -0.27458E+0004  0.40699E-0006  0.90403E-0009  0.46310E-0006
  0.11793E+0005 -0.27466E+0004  0.39726E-0006  0.19530E-0008  0.44238E-0006
  0.11875E+0005 -0.27482E+0004  0.35437E-0006  0.20947E-0008  0.37864E-0006
  0.11957E+0005 -0.27497E+0004  0.28359E-0006 -0.14348E-0009  0.28858E-0006
  0.12000E+0005 -0.27505E+0004  0.23753E-0006 -0.21486E-0008  0.23354E-0006
  0.11750E+0005 -0.27125E+0004  0.41817E-0006 -0.44566E-0008  0.49105E-0006
  0.11793E+0005 -0.27134E+0004  0.41743E-0006 -0.37217E-0008  0.47996E-0006
  0.11875E+0005 -0.27152E+0004  0.38932E-0006 -0.39344E-0008  0.43111E-0006
  0.11957E+0005 -0.27169E+0004  0.32907E-0006 -0.61884E-0008  0.35024E-0006
  0.12000E+0005 -0.27179E+0004  0.28647E-0006 -0.80610E-0008  0.29740E-0006
  0.11750E+0005 -0.26950E+0004  0.42110E-0006 -0.71257E-0008  0.50259E-0006
  0.11793E+0005 -0.26959E+0004  0.42525E-0006 -0.65522E-0008  0.49678E-0006
  0.11875E+0005 -0.26978E+0004  0.40544E-0006 -0.69505E-0008  0.45636E-0006
  0.11957E+0005 -0.26996E+0004  0.35146E-0006 -0.92223E-0008  0.38113E-0006
  0.12000E+0005 -0.27006E+0004  0.31112E-0006 -0.11035E-0007  0.32993E-0006
  0.12000E+0005 -0.28004E+0004  0.15877E-0006  0.76022E-0008  0.13208E-0006
  0.12043E+0005 -0.28012E+0004  0.10765E-0006  0.47855E-0008  0.75563E-0007
  0.12125E+0005 -0.28027E+0004  0.11366E-0007 -0.17027E-0008 -0.26484E-0007
  0.12207E+0005 -0.28041E+0004 -0.75453E-0007 -0.86186E-0008 -0.11361E-0006
  0.12250E+0005 -0.28049E+0004 -0.11433E-0006 -0.12001E-0007 -0.15077E-0006
  0.12000E+0005 -0.27832E+0004  0.18637E-0006  0.41344E-0008  0.16750E-0006
  0.12043E+0005 -0.27840E+0004  0.13515E-0006  0.14661E-0008  0.10997E-0006
  0.12125E+0005 -0.27856E+0004  0.36529E-0007 -0.46025E-0008  0.35068E-0008
  0.12207E+0005 -0.27872E+0004 -0.55039E-0007 -0.10965E-0007 -0.90654E-0007
  0.12250E+0005 -0.27881E+0004 -0.97147E-0007 -0.14023E-0007 -0.13223E-0006
  0.12000E+0005 -0.27505E+0004  0.23753E-0006 -0.21486E-0008  0.23354E-0006
  0.12043E+0005 -0.27515E+0004  0.18704E-0006 -0.45610E-0008  0.17507E-0006
  0.12125E+0005 -0.27533E+0004  0.85554E-0007 -0.99010E-0008  0.61928E-0007
  0.12207E+0005 -0.27552E+0004 -0.13755E-0007 -0.15299E-0007 -0.44219E-0007
  0.12250E+0005 -0.27562E+0004 -0.61490E-0007 -0.17792E-0007 -0.93660E-0007
  0.12000E+0005 -0.27179E+0004  0.28647E-0006 -0.80610E-0008  0.29740E-0006
  0.12043E+0005 -0.27190E+0004  0.23786E-0006 -0.10251E-0007  0.23924E-0006
  0.12125E+0005 -0.27210E+0004  0.13559E-0006 -0.14946E-0007  0.12166E-0006
  0.12207E+0005 -0.27231E+0004  0.30297E-0007 -0.19485E-0007  0.54032E-0008
  0.12250E+0005 -0.27242E+0004 -0.22342E-0007 -0.21474E-0007 -0.51134E-0007
  0.12000E+0005 -0.27006E+0004  0.31112E-0006 -0.11035E-0007  0.32993E-0006
  0.12043E+0005 -0.27018E+0004  0.26395E-0006 -0.13121E-0007  0.27242E-0006
  0.12125E+0005 -0.27040E+0004  0.16212E-0006 -0.17508E-0007  0.15341E-0006
  0.12207E+0005 -0.27062E+0004  0.54402E-0007 -0.21634E-0007  0.32606E-0007
  0.12250E+0005 -0.27074E+0004 -0.50606E-0009 -0.23379E-0007 -0.27337E-0007
  0.12250E+0005 -0.28049E+0004 -0.11433E-0006 -0.12001E-0007 -0.15077E-0006
  0.12293E+0005 -0.28060E+0004 -0.14730E-0006 -0.14842E-0007 -0.18106E-0006
  0.12375E+0005 -0.28081E+0004 -0.18977E-0006 -0.18345E-0007 -0.21658E-0006
  0.12457E+0005 -0.28103E+0004 -0.20417E-0006 -0.18374E-0007 -0.22344E-0006
  0.12500E+0005 -0.28114E+0004 -0.20066E-0006 -0.16761E-0007 -0.21640E-0006
  0.12250E+0005 -0.27881E+0004 -0.97147E-0007 -0.14023E-0007 -0.13223E-0006
  0.12293E+0005 -0.27893E+0004 -0.13372E-0006 -0.16530E-0007 -0.16727E-0006
  0.12375E+0005 -0.27916E+0004 -0.18340E-0006 -0.19419E-0007 -0.21186E-0006
  0.12457E+0005 -0.27939E+0004 -0.20467E-0006 -0.18921E-0007 -0.22689E-0006
  0.12500E+0005 -0.27951E+0004 -0.20437E-0006 -0.17085E-0007 -0.22347E-0006
  0.12250E+0005 -0.27562E+0004 -0.61490E-0007 -0.17792E-0007 -0.93660E-0007
  0.12293E+0005 -0.27575E+0004 -0.10455E-0006 -0.19715E-0007 -0.13733E-0006
  0.12375E+0005 -0.27602E+0004 -0.16763E-0006 -0.21532E-0007 -0.19882E-0006
  0.12457E+0005 -0.27628E+0004 -0.20218E-0006 -0.20110E-0007 -0.22961E-0006
  0.12500E+0005 -0.27642E+0004 -0.20825E-0006 -0.17884E-0007 -0.23338E-0006
  0.12250E+0005 -0.27242E+0004 -0.22342E-0007 -0.21474E-0007 -0.51134E-0007
  0.12293E+0005 -0.27258E+0004 -0.71343E-0007 -0.22874E-0007 -0.10285E-0006
  0.12375E+0005 -0.27288E+0004 -0.14730E-0006 -0.23731E-0007 -0.18071E-0006
  0.12457E+0005 -0.27318E+0004 -0.19524E-0006 -0.21480E-0007 -0.22740E-0006
  0.12500E+0005 -0.27333E+0004 -0.20796E-0006 -0.18903E-0007 -0.23868E-0006
  0.12250E+0005 -0.27074E+0004 -0.50606E-0009 -0.23379E-0007 -0.27337E-0007
  0.12293E+0005 -0.27091E+0004 -0.52386E-0007 -0.24527E-0007 -0.83037E-0007
  0.12375E+0005 -0.27122E+0004 -0.13484E-0006 -0.24919E-0007 -0.16923E-0006
  0.12457E+0005 -0.27154E+0004 -0.18981E-0006 -0.22268E-0007 -0.22430E-0006
  0.12500E+0005 -0.27170E+0004 -0.20613E-0006 -0.19521E-0007 -0.23963E-0006
  0.12500E+0005 -0.28114E+0004 -0.20066E-0006 -0.16761E-0007 -0.21640E-0006
  0.12543E+0005 -0.28125E+0004 -0.19012E-0006 -0.13923E-0007 -0.20305E-0006
  0.12625E+0005 -0.28147E+0004 -0.15385E-0006 -0.53411E-0008 -0.16404E-0006
  0.12707E+0005 -0.28168E+0004 -0.10248E-0006  0.69263E-0008 -0.11414E-0006
  0.12750E+0005 -0.28180E+0004 -0.72151E-0007  0.14510E-0007 -0.86339E-0007
  0.12500E+0005 -0.27951E+0004 -0.20437E-0006 -0.17085E-0007 -0.22347E-0006
  0.12543E+0005 -0.27963E+0004 -0.19662E-0006 -0.14068E-0007 -0.21313E-0006
  0.12625E+0005 -0.27987E+0004 -0.16424E-0006 -0.52864E-0008 -0.17793E-0006
  0.12707E+0005 -0.28010E+0004 -0.11475E-0006  0.70051E-0008 -0.12926E-0006
  0.12750E+0005 -0.28023E+0004 -0.84615E-0007  0.14538E-0007 -0.10114E-0006
  0.12500E+0005 -0.27642E+0004 -0.20825E-0006 -0.17884E-0007 -0.23338E-0006
  0.12543E+0005 -0.27656E+0004 -0.20617E-0006 -0.14553E-0007 -0.22916E-0006
  0.12625E+0005 -0.27683E+0004 -0.18204E-0006 -0.54188E-0008 -0.20214E-0006
[truncated: 9,632,013 more chars]
