# Supplementary material for: 2D Synthetic dataset of numerical simulations of long-period seismicity in a volcanic edifice and related sensitivity kernels
Source: Data Brief. 2021 Jan 25;34:106673. doi: 10.1016/j.dib.2020.106673 (PMC7841316; doi:10.1016/j.dib.2020.106673)
Supplement: Supplementary Data S1 — Supplementary Raw Research Data. This is open data under the CC BY license http://creativecommons.org/licenses/by/4.0/ [file mmc1.zip › Dataset/OUTPUT_KERNELS/9000_-500/kernel_hetero_7000_2202_SVF7e-1Hz_06-09.dat]

  0.00000E+0000 -0.30000E+0004  0.23770E-0007  0.37850E-0007 -0.11335E-0007
  0.43168E+0002 -0.30000E+0004  0.24879E-0007  0.47671E-0007 -0.24372E-0007
  0.12500E+0003 -0.30000E+0004  0.32092E-0007  0.53815E-0007 -0.27662E-0007
  0.20683E+0003 -0.30000E+0004  0.42215E-0007  0.52245E-0007 -0.16438E-0007
  0.25000E+0003 -0.30000E+0004  0.45896E-0007  0.49257E-0007 -0.10452E-0007
  0.00000E+0000 -0.29890E+0004  0.13897E-0007  0.22138E-0007 -0.14495E-0007
  0.43168E+0002 -0.29890E+0004  0.26206E-0007  0.43365E-0007 -0.17003E-0007
  0.12500E+0003 -0.29889E+0004  0.34747E-0007  0.51707E-0007 -0.20382E-0007
  0.20683E+0003 -0.29889E+0004  0.44314E-0007  0.50687E-0007 -0.10876E-0007
  0.25000E+0003 -0.29888E+0004  0.48301E-0007  0.47808E-0007 -0.43117E-0008
  0.00000E+0000 -0.29682E+0004  0.43832E-0009  0.66795E-0008 -0.25202E-0007
  0.43168E+0002 -0.29681E+0004  0.25476E-0007  0.36076E-0007 -0.10839E-0007
  0.12500E+0003 -0.29680E+0004  0.39048E-0007  0.47516E-0007 -0.79470E-0008
  0.20683E+0003 -0.29678E+0004  0.48115E-0007  0.47768E-0007 -0.70013E-0009
  0.25000E+0003 -0.29677E+0004  0.52387E-0007  0.45110E-0007  0.64771E-0008
  0.00000E+0000 -0.29474E+0004 -0.33247E-0008  0.24905E-0008 -0.28517E-0007
  0.43168E+0002 -0.29473E+0004  0.23557E-0007  0.29780E-0007 -0.85690E-0008
  0.12500E+0003 -0.29470E+0004  0.42112E-0007  0.43446E-0007  0.17722E-0008
  0.20683E+0003 -0.29467E+0004  0.51685E-0007  0.44832E-0007  0.91023E-0008
  0.25000E+0003 -0.29466E+0004  0.55733E-0007  0.42430E-0007  0.15967E-0007
  0.00000E+0000 -0.29364E+0004 -0.36410E-0008  0.18797E-0008 -0.28736E-0007
  0.43168E+0002 -0.29363E+0004  0.22859E-0007  0.27090E-0007 -0.75460E-0008
  0.12500E+0003 -0.29359E+0004  0.43291E-0007  0.41364E-0007  0.59124E-0008
  0.20683E+0003 -0.29356E+0004  0.53400E-0007  0.43285E-0007  0.13980E-0007
  0.25000E+0003 -0.29354E+0004  0.57216E-0007  0.41025E-0007  0.20482E-0007
  0.25000E+0003 -0.30000E+0004  0.45896E-0007  0.49257E-0007 -0.10452E-0007
  0.29317E+0003 -0.30000E+0004  0.49223E-0007  0.44393E-0007 -0.19543E-0008
  0.37500E+0003 -0.30000E+0004  0.51816E-0007  0.31140E-0007  0.15164E-0007
  0.45683E+0003 -0.30000E+0004  0.48625E-0007  0.13765E-0007  0.31447E-0007
  0.50000E+0003 -0.30000E+0004  0.44345E-0007  0.35828E-0008  0.38622E-0007
  0.25000E+0003 -0.29888E+0004  0.48301E-0007  0.47808E-0007 -0.43117E-0008
  0.29317E+0003 -0.29888E+0004  0.51351E-0007  0.43126E-0007  0.36300E-0008
  0.37500E+0003 -0.29888E+0004  0.53314E-0007  0.30219E-0007  0.19671E-0007
  0.45683E+0003 -0.29887E+0004  0.49147E-0007  0.13208E-0007  0.34358E-0007
  0.50000E+0003 -0.29887E+0004  0.44249E-0007  0.32202E-0008  0.40525E-0007
  0.25000E+0003 -0.29677E+0004  0.52387E-0007  0.45110E-0007  0.64771E-0008
  0.29317E+0003 -0.29676E+0004  0.54933E-0007  0.40742E-0007  0.13502E-0007
  0.37500E+0003 -0.29675E+0004  0.55542E-0007  0.28461E-0007  0.27334E-0007
  0.45683E+0003 -0.29673E+0004  0.49453E-0007  0.12126E-0007  0.38933E-0007
  0.50000E+0003 -0.29672E+0004  0.43379E-0007  0.24973E-0008  0.43191E-0007
  0.25000E+0003 -0.29466E+0004  0.55733E-0007  0.42430E-0007  0.15967E-0007
  0.29317E+0003 -0.29464E+0004  0.57838E-0007  0.38375E-0007  0.22289E-0007
  0.37500E+0003 -0.29462E+0004  0.56970E-0007  0.26698E-0007  0.33834E-0007
  0.45683E+0003 -0.29459E+0004  0.48874E-0007  0.11008E-0007  0.42280E-0007
  0.50000E+0003 -0.29458E+0004  0.41630E-0007  0.17247E-0008  0.44656E-0007
  0.25000E+0003 -0.29354E+0004  0.57216E-0007  0.41025E-0007  0.20482E-0007
  0.29317E+0003 -0.29352E+0004  0.59082E-0007  0.37135E-0007  0.26463E-0007
  0.37500E+0003 -0.29349E+0004  0.57399E-0007  0.25767E-0007  0.36791E-0007
  0.45683E+0003 -0.29347E+0004  0.48221E-0007  0.10406E-0007  0.43561E-0007
  0.50000E+0003 -0.29345E+0004  0.40366E-0007  0.12986E-0008  0.44958E-0007
  0.50000E+0003 -0.30000E+0004  0.44345E-0007  0.35828E-0008  0.38622E-0007
  0.54317E+0003 -0.30000E+0004  0.38227E-0007 -0.69431E-0008  0.44291E-0007
  0.62500E+0003 -0.30000E+0004  0.21880E-0007 -0.26592E-0007  0.49636E-0007
  0.70683E+0003 -0.30000E+0004  0.37704E-0009 -0.44216E-0007  0.46895E-0007
  0.75000E+0003 -0.30000E+0004 -0.12386E-0007 -0.52105E-0007  0.42124E-0007
  0.50000E+0003 -0.29887E+0004  0.44249E-0007  0.32202E-0008  0.40525E-0007
  0.54317E+0003 -0.29887E+0004  0.37484E-0007 -0.71105E-0008  0.45122E-0007
  0.62500E+0003 -0.29886E+0004  0.19924E-0007 -0.26432E-0007  0.48438E-0007
  0.70683E+0003 -0.29886E+0004 -0.25885E-0008 -0.43804E-0007  0.43932E-0007
  0.75000E+0003 -0.29886E+0004 -0.15734E-0007 -0.51593E-0007  0.38437E-0007
  0.50000E+0003 -0.29672E+0004  0.43379E-0007  0.24973E-0008  0.43191E-0007
  0.54317E+0003 -0.29672E+0004  0.35404E-0007 -0.74807E-0008  0.45796E-0007
  0.62500E+0003 -0.29671E+0004  0.15657E-0007 -0.26196E-0007  0.45411E-0007
  0.70683E+0003 -0.29670E+0004 -0.85785E-0008 -0.43093E-0007  0.37792E-0007
  0.75000E+0003 -0.29670E+0004 -0.22323E-0007 -0.50694E-0007  0.31069E-0007
  0.50000E+0003 -0.29458E+0004  0.41630E-0007  0.17247E-0008  0.44656E-0007
  0.54317E+0003 -0.29457E+0004  0.32482E-0007 -0.79136E-0008  0.45327E-0007
  0.62500E+0003 -0.29456E+0004  0.10702E-0007 -0.26041E-0007  0.41444E-0007
  0.70683E+0003 -0.29455E+0004 -0.15001E-0007 -0.42466E-0007  0.31015E-0007
  0.75000E+0003 -0.29454E+0004 -0.29183E-0007 -0.49879E-0007  0.23253E-0007
  0.50000E+0003 -0.29345E+0004  0.40366E-0007  0.12986E-0008  0.44958E-0007
  0.54317E+0003 -0.29344E+0004  0.30617E-0007 -0.81643E-0008  0.44636E-0007
  0.62500E+0003 -0.29343E+0004  0.78318E-0008 -0.25988E-0007  0.38993E-0007
  0.70683E+0003 -0.29341E+0004 -0.18542E-0007 -0.42166E-0007  0.27204E-0007
  0.75000E+0003 -0.29340E+0004 -0.32890E-0007 -0.49479E-0007  0.18970E-0007
  0.75000E+0003 -0.30000E+0004 -0.12386E-0007 -0.52105E-0007  0.42124E-0007
  0.79317E+0003 -0.30000E+0004 -0.25636E-0007 -0.58771E-0007  0.35279E-0007
  0.87500E+0003 -0.30000E+0004 -0.50578E-0007 -0.67581E-0007  0.17674E-0007
  0.95683E+0003 -0.30000E+0004 -0.72642E-0007 -0.71050E-0007 -0.33680E-0008
  0.10000E+0004 -0.30000E+0004 -0.82087E-0007 -0.70758E-0007 -0.14595E-0007
  0.75000E+0003 -0.29886E+0004 -0.15734E-0007 -0.51593E-0007  0.38437E-0007
  0.79317E+0003 -0.29886E+0004 -0.29232E-0007 -0.58191E-0007  0.31056E-0007
  0.87500E+0003 -0.29886E+0004 -0.54216E-0007 -0.66940E-0007  0.13036E-0007
  0.95683E+0003 -0.29886E+0004 -0.75734E-0007 -0.70425E-0007 -0.75952E-0008
  0.10000E+0004 -0.29886E+0004 -0.84668E-0007 -0.70158E-0007 -0.18297E-0007
  0.75000E+0003 -0.29670E+0004 -0.22323E-0007 -0.50694E-0007  0.31069E-0007
  0.79317E+0003 -0.29670E+0004 -0.36155E-0007 -0.57156E-0007  0.22828E-0007
  0.87500E+0003 -0.29669E+0004 -0.60953E-0007 -0.65771E-0007  0.43148E-0008
  0.95683E+0003 -0.29669E+0004 -0.81201E-0007 -0.69267E-0007 -0.15283E-0007
  0.10000E+0004 -0.29669E+0004 -0.89067E-0007 -0.69049E-0007 -0.24876E-0007
  0.75000E+0003 -0.29454E+0004 -0.29183E-0007 -0.49879E-0007  0.23253E-0007
  0.79317E+0003 -0.29454E+0004 -0.43173E-0007 -0.56196E-0007  0.14350E-0007
  0.87500E+0003 -0.29453E+0004 -0.67453E-0007 -0.64660E-0007 -0.42848E-0008
  0.95683E+0003 -0.29452E+0004 -0.86140E-0007 -0.68144E-0007 -0.22534E-0007
  0.10000E+0004 -0.29452E+0004 -0.92818E-0007 -0.67964E-0007 -0.30889E-0007
  0.75000E+0003 -0.29340E+0004 -0.32890E-0007 -0.49479E-0007  0.18970E-0007
  0.79317E+0003 -0.29340E+0004 -0.46895E-0007 -0.55717E-0007  0.97950E-0008
  0.87500E+0003 -0.29339E+0004 -0.70775E-0007 -0.64096E-0007 -0.87607E-0008
  0.95683E+0003 -0.29338E+0004 -0.88528E-0007 -0.67565E-0007 -0.26180E-0007
  0.10000E+0004 -0.29337E+0004 -0.94537E-0007 -0.67400E-0007 -0.33835E-0007
  0.10000E+0004 -0.30000E+0004 -0.82087E-0007 -0.70758E-0007 -0.14595E-0007
  0.10432E+0004 -0.30000E+0004 -0.89488E-0007 -0.69046E-0007 -0.25183E-0007
  0.11250E+0004 -0.30000E+0004 -0.96797E-0007 -0.62431E-0007 -0.41450E-0007
  0.12068E+0004 -0.30000E+0004 -0.94194E-0007 -0.52179E-0007 -0.50166E-0007
  0.12500E+0004 -0.30000E+0004 -0.88708E-0007 -0.45691E-0007 -0.50989E-0007
  0.10000E+0004 -0.29886E+0004 -0.84668E-0007 -0.70158E-0007 -0.18297E-0007
  0.10432E+0004 -0.29885E+0004 -0.91428E-0007 -0.68496E-0007 -0.28165E-0007
  0.11250E+0004 -0.29885E+0004 -0.97258E-0007 -0.61979E-0007 -0.42698E-0007
  0.12068E+0004 -0.29885E+0004 -0.93028E-0007 -0.51825E-0007 -0.49452E-0007
  0.12500E+0004 -0.29885E+0004 -0.86713E-0007 -0.45382E-0007 -0.49267E-0007
  0.10000E+0004 -0.29669E+0004 -0.89067E-0007 -0.69049E-0007 -0.24876E-0007
  0.10432E+0004 -0.29668E+0004 -0.94536E-0007 -0.67462E-0007 -0.33308E-0007
  0.11250E+0004 -0.29668E+0004 -0.97494E-0007 -0.61116E-0007 -0.44493E-0007
  0.12068E+0004 -0.29667E+0004 -0.90222E-0007 -0.51142E-0007 -0.47582E-0007
  0.12500E+0004 -0.29667E+0004 -0.82402E-0007 -0.44789E-0007 -0.45557E-0007
  0.10000E+0004 -0.29452E+0004 -0.92818E-0007 -0.67964E-0007 -0.30889E-0007
  0.10432E+0004 -0.29451E+0004 -0.96907E-0007 -0.66438E-0007 -0.37797E-0007
  0.11250E+0004 -0.29450E+0004 -0.96926E-0007 -0.60246E-0007 -0.45570E-0007
  0.12068E+0004 -0.29449E+0004 -0.86683E-0007 -0.50444E-0007 -0.45082E-0007
  0.12500E+0004 -0.29448E+0004 -0.77448E-0007 -0.44179E-0007 -0.41317E-0007
  0.10000E+0004 -0.29337E+0004 -0.94537E-0007 -0.67400E-0007 -0.33835E-0007
  0.10432E+0004 -0.29337E+0004 -0.97866E-0007 -0.65902E-0007 -0.39906E-0007
  0.11250E+0004 -0.29335E+0004 -0.96314E-0007 -0.59785E-0007 -0.45862E-0007
  0.12068E+0004 -0.29334E+0004 -0.84539E-0007 -0.50070E-0007 -0.43526E-0007
  0.12500E+0004 -0.29333E+0004 -0.74595E-0007 -0.43851E-0007 -0.38886E-0007
  0.12500E+0004 -0.30000E+0004 -0.88708E-0007 -0.45691E-0007 -0.50989E-0007
  0.12932E+0004 -0.30000E+0004 -0.80521E-0007 -0.38642E-0007 -0.49082E-0007
  0.13750E+0004 -0.30000E+0004 -0.58489E-0007 -0.24395E-0007 -0.38142E-0007
  0.14568E+0004 -0.30000E+0004 -0.30189E-0007 -0.97783E-0008 -0.19285E-0007
  0.15000E+0004 -0.30000E+0004 -0.13882E-0007 -0.22183E-0008 -0.71918E-0008
  0.12500E+0004 -0.29885E+0004 -0.86713E-0007 -0.45382E-0007 -0.49267E-0007
  0.12932E+0004 -0.29885E+0004 -0.77766E-0007 -0.38380E-0007 -0.46425E-0007
  0.13750E+0004 -0.29884E+0004 -0.54610E-0007 -0.24203E-0007 -0.34097E-0007
  0.14568E+0004 -0.29884E+0004 -0.25751E-0007 -0.96505E-0008 -0.14530E-0007
  0.15000E+0004 -0.29884E+0004 -0.94105E-0008 -0.21291E-0008 -0.23722E-0008
  0.12500E+0004 -0.29667E+0004 -0.82402E-0007 -0.44789E-0007 -0.45557E-0007
  0.12932E+0004 -0.29666E+0004 -0.72106E-0007 -0.37870E-0007 -0.41049E-0007
  0.13750E+0004 -0.29665E+0004 -0.47048E-0007 -0.23834E-0007 -0.26343E-0007
  0.14568E+0004 -0.29665E+0004 -0.17392E-0007 -0.94127E-0008 -0.57152E-0008
  0.15000E+0004 -0.29664E+0004 -0.11283E-0008 -0.19661E-0008  0.64120E-0008
  0.12500E+0004 -0.29448E+0004 -0.77448E-0007 -0.44179E-0007 -0.41317E-0007
  0.12932E+0004 -0.29448E+0004 -0.65925E-0007 -0.37345E-0007 -0.35281E-0007
  0.13750E+0004 -0.29446E+0004 -0.39259E-0007 -0.23456E-0007 -0.18516E-0007
  0.14568E+0004 -0.29445E+0004 -0.91384E-0008 -0.91748E-0008  0.28139E-0008
  0.15000E+0004 -0.29444E+0004  0.68775E-0008 -0.18057E-0008  0.14724E-0007
  0.12500E+0004 -0.29333E+0004 -0.74595E-0007 -0.43851E-0007 -0.38886E-0007
  0.12932E+0004 -0.29333E+0004 -0.62474E-0007 -0.37061E-0007 -0.32097E-0007
  0.13750E+0004 -0.29331E+0004 -0.35077E-0007 -0.23252E-0007 -0.14374E-0007
  0.14568E+0004 -0.29329E+0004 -0.48401E-0008 -0.90472E-0008  0.71875E-0008
  0.15000E+0004 -0.29328E+0004  0.10980E-0007 -0.17199E-0008  0.18914E-0007
  0.15000E+0004 -0.30000E+0004 -0.13882E-0007 -0.22183E-0008 -0.71918E-0008
  0.15432E+0004 -0.30000E+0004  0.26483E-0008  0.50934E-0008  0.56281E-0008
  0.16250E+0004 -0.30000E+0004  0.32518E-0007  0.17924E-0007  0.29598E-0007
  0.17068E+0004 -0.30000E+0004  0.57378E-0007  0.28891E-0007  0.49536E-0007
  0.17500E+0004 -0.30000E+0004  0.67416E-0007  0.33730E-0007  0.57158E-0007
  0.15000E+0004 -0.29884E+0004 -0.94105E-0008 -0.21291E-0008 -0.23722E-0008
  0.15432E+0004 -0.29884E+0004  0.69657E-0008  0.51411E-0008  0.10289E-0007
  0.16250E+0004 -0.29884E+0004  0.36079E-0007  0.17868E-0007  0.33428E-0007
  0.17068E+0004 -0.29883E+0004  0.59704E-0007  0.28694E-0007  0.52010E-0007
  0.17500E+0004 -0.29883E+0004  0.68978E-0007  0.33444E-0007  0.58806E-0007
  0.15000E+0004 -0.29664E+0004 -0.11283E-0008 -0.19661E-0008  0.64120E-0008
  0.15432E+0004 -0.29664E+0004  0.14832E-0007  0.52215E-0008  0.18642E-0007
  0.16250E+0004 -0.29663E+0004  0.42321E-0007  0.17754E-0007  0.40002E-0007
  0.17068E+0004 -0.29662E+0004  0.63512E-0007  0.28328E-0007  0.55906E-0007
  0.17500E+0004 -0.29661E+0004  0.71327E-0007  0.32922E-0007  0.61119E-0007
  0.15000E+0004 -0.29444E+0004  0.68775E-0008 -0.18057E-0008  0.14724E-0007
  0.15432E+0004 -0.29443E+0004  0.22267E-0007  0.52967E-0008  0.26359E-0007
  0.16250E+0004 -0.29442E+0004  0.47906E-0007  0.17640E-0007  0.45694E-0007
  0.17068E+0004 -0.29440E+0004  0.66555E-0007  0.27978E-0007  0.58801E-0007
  0.17500E+0004 -0.29440E+0004  0.72911E-0007  0.32432E-0007  0.62424E-0007
  0.15000E+0004 -0.29328E+0004  0.10980E-0007 -0.17199E-0008  0.18914E-0007
  0.15432E+0004 -0.29327E+0004  0.26011E-0007  0.53371E-0008  0.30172E-0007
  0.16250E+0004 -0.29325E+0004  0.50589E-0007  0.17583E-0007  0.48349E-0007
  0.17068E+0004 -0.29324E+0004  0.67862E-0007  0.27803E-0007  0.59942E-0007
  0.17500E+0004 -0.29323E+0004  0.73451E-0007  0.32189E-0007  0.62727E-0007
  0.17500E+0004 -0.30000E+0004  0.67416E-0007  0.33730E-0007  0.57158E-0007
  0.17932E+0004 -0.30000E+0004  0.74916E-0007  0.37798E-0007  0.62309E-0007
  0.18750E+0004 -0.30000E+0004  0.81494E-0007  0.43128E-0007  0.64467E-0007
  0.19568E+0004 -0.30000E+0004  0.78075E-0007  0.44887E-0007  0.56917E-0007
  0.20000E+0004 -0.30000E+0004  0.72609E-0007  0.44229E-0007  0.49595E-0007
  0.17500E+0004 -0.29883E+0004  0.68978E-0007  0.33444E-0007  0.58806E-0007
  0.17932E+0004 -0.29883E+0004  0.75682E-0007  0.37418E-0007  0.63105E-0007
  0.18750E+0004 -0.29882E+0004  0.80831E-0007  0.42563E-0007  0.63782E-0007
  0.19568E+0004 -0.29882E+0004  0.76302E-0007  0.44161E-0007  0.55155E-0007
  0.20000E+0004 -0.29882E+0004  0.70449E-0007  0.43441E-0007  0.47494E-0007
  0.17500E+0004 -0.29661E+0004  0.71327E-0007  0.32922E-0007  0.61119E-0007
  0.17932E+0004 -0.29661E+0004  0.76551E-0007  0.36731E-0007  0.63829E-0007
  0.18750E+0004 -0.29660E+0004  0.79112E-0007  0.41559E-0007  0.61817E-0007
  0.19568E+0004 -0.29658E+0004  0.72672E-0007  0.42889E-0007  0.51341E-0007
  0.20000E+0004 -0.29658E+0004  0.66204E-0007  0.42074E-0007  0.43161E-0007
  0.17500E+0004 -0.29440E+0004  0.72911E-0007  0.32432E-0007  0.62424E-0007
  0.17932E+0004 -0.29439E+0004  0.76692E-0007  0.36094E-0007  0.63582E-0007
  0.18750E+0004 -0.29437E+0004  0.76829E-0007  0.40646E-0007  0.59040E-0007
  0.19568E+0004 -0.29435E+0004  0.68724E-0007  0.41753E-0007  0.46962E-0007
  0.20000E+0004 -0.29434E+0004  0.61789E-0007  0.40865E-0007  0.38415E-0007
  0.17500E+0004 -0.29323E+0004  0.73451E-0007  0.32189E-0007  0.62727E-0007
  0.17932E+0004 -0.29321E+0004  0.76488E-0007  0.35779E-0007  0.63082E-0007
  0.18750E+0004 -0.29319E+0004  0.75412E-0007  0.40201E-0007  0.57272E-0007
  0.19568E+0004 -0.29317E+0004  0.66527E-0007  0.41206E-0007  0.44448E-0007
  0.20000E+0004 -0.29316E+0004  0.59402E-0007  0.40288E-0007  0.35764E-0007
  0.20000E+0004 -0.30000E+0004  0.72609E-0007  0.44229E-0007  0.49595E-0007
  0.20432E+0004 -0.30000E+0004  0.65025E-0007  0.42406E-0007  0.40576E-0007
  0.21250E+0004 -0.30000E+0004  0.46310E-0007  0.35739E-0007  0.20871E-0007
  0.22068E+0004 -0.30000E+0004  0.24697E-0007  0.25029E-0007  0.15357E-0008
  0.22500E+0004 -0.30000E+0004  0.13276E-0007  0.17948E-0007 -0.70396E-0008
  0.20000E+0004 -0.29882E+0004  0.70449E-0007  0.43441E-0007  0.47494E-0007
  0.20432E+0004 -0.29882E+0004  0.62642E-0007  0.41586E-0007  0.38321E-0007
  0.21250E+0004 -0.29881E+0004  0.43973E-0007  0.34949E-0007  0.18804E-0007
  0.22068E+0004 -0.29881E+0004  0.22969E-0007  0.24421E-0007  0.18729E-0009
  0.22500E+0004 -0.29880E+0004  0.12040E-0007  0.17499E-0007 -0.78821E-0008
  0.20000E+0004 -0.29658E+0004  0.66204E-0007  0.42074E-0007  0.43161E-0007
  0.20432E+0004 -0.29657E+0004  0.58092E-0007  0.40172E-0007  0.33811E-0007
  0.21250E+0004 -0.29656E+0004  0.39707E-0007  0.33614E-0007  0.14861E-0007
  0.22068E+0004 -0.29654E+0004  0.19984E-0007  0.23430E-0007 -0.22531E-0008
  0.22500E+0004 -0.29654E+0004  0.10021E-0007  0.16806E-0007 -0.93145E-0008
  0.20000E+0004 -0.29434E+0004  0.61789E-0007  0.40865E-0007  0.38415E-0007
  0.20432E+0004 -0.29433E+0004  0.53515E-0007  0.38934E-0007  0.29035E-0007
  0.21250E+0004 -0.29430E+0004  0.35654E-0007  0.32476E-0007  0.10906E-0007
  0.22068E+0004 -0.29428E+0004  0.17360E-0007  0.22636E-0007 -0.45391E-0008
  0.22500E+0004 -0.29427E+0004  0.83920E-0008  0.16299E-0007 -0.10547E-0007
  0.20000E+0004 -0.29316E+0004  0.59402E-0007  0.40288E-0007  0.35764E-0007
  0.20432E+0004 -0.29314E+0004  0.51098E-0007  0.38348E-0007  0.26425E-0007
  0.21250E+0004 -0.29312E+0004  0.33603E-0007  0.31951E-0007  0.88220E-0008
  0.22068E+0004 -0.29309E+0004  0.16113E-0007  0.22290E-0007 -0.56825E-0008
  0.22500E+0004 -0.29307E+0004  0.76776E-0008  0.16098E-0007 -0.11123E-0007
  0.22500E+0004 -0.30000E+0004  0.13276E-0007  0.17948E-0007 -0.70396E-0008
  0.22932E+0004 -0.30000E+0004  0.24225E-0008  0.10039E-0007 -0.13795E-0007
  0.23750E+0004 -0.30000E+0004 -0.15210E-0007 -0.64736E-0008 -0.20226E-0007
  0.24568E+0004 -0.30000E+0004 -0.27575E-0007 -0.23602E-0007 -0.17470E-0007
  0.25000E+0004 -0.30000E+0004 -0.31710E-0007 -0.32227E-0007 -0.12529E-0007
  0.22500E+0004 -0.29880E+0004  0.12040E-0007  0.17499E-0007 -0.78821E-0008
  0.22932E+0004 -0.29880E+0004  0.17629E-0008  0.98003E-0008 -0.14086E-0007
  0.23750E+0004 -0.29880E+0004 -0.14720E-0007 -0.62068E-0008 -0.19566E-0007
  0.24568E+0004 -0.29879E+0004 -0.26091E-0007 -0.22726E-0007 -0.16235E-0007
  0.25000E+0004 -0.29879E+0004 -0.29855E-0007 -0.31012E-0007 -0.11233E-0007
  0.22500E+0004 -0.29654E+0004  0.10021E-0007  0.16806E-0007 -0.93145E-0008
  0.22932E+0004 -0.29653E+0004  0.82762E-0009  0.94859E-0008 -0.14469E-0007
  0.23750E+0004 -0.29651E+0004 -0.13563E-0007 -0.56136E-0008 -0.18200E-0007
  0.24568E+0004 -0.29649E+0004 -0.23232E-0007 -0.21049E-0007 -0.13918E-0007
  0.25000E+0004 -0.29648E+0004 -0.26414E-0007 -0.28733E-0007 -0.88931E-0008
  0.22500E+0004 -0.29427E+0004  0.83920E-0008  0.16299E-0007 -0.10547E-0007
  0.22932E+0004 -0.29426E+0004  0.26931E-0009  0.93344E-0008 -0.14650E-0007
  0.23750E+0004 -0.29423E+0004 -0.12154E-0007 -0.49200E-0008 -0.16712E-0007
  0.24568E+0004 -0.29420E+0004 -0.20354E-0007 -0.19357E-0007 -0.11658E-0007
  0.25000E+0004 -0.29418E+0004 -0.23105E-0007 -0.26492E-0007 -0.67309E-0008
  0.22500E+0004 -0.29307E+0004  0.76776E-0008  0.16098E-0007 -0.11123E-0007
  0.22932E+0004 -0.29306E+0004  0.11246E-0009  0.93139E-0008 -0.14671E-0007
  0.23750E+0004 -0.29302E+0004 -0.11325E-0007 -0.45190E-0008 -0.15889E-0007
  0.24568E+0004 -0.29299E+0004 -0.18843E-0007 -0.18463E-0007 -0.10500E-0007
  0.25000E+0004 -0.29297E+0004 -0.21425E-0007 -0.25328E-0007 -0.56712E-0008
  0.25000E+0004 -0.30000E+0004 -0.31710E-0007 -0.32227E-0007 -0.12529E-0007
  0.25432E+0004 -0.30000E+0004 -0.34251E-0007 -0.40203E-0007 -0.56253E-0008
  0.26250E+0004 -0.30000E+0004 -0.35234E-0007 -0.52432E-0007  0.10933E-0007
  0.27068E+0004 -0.30000E+0004 -0.32712E-0007 -0.59414E-0007  0.28112E-0007
  0.27500E+0004 -0.30000E+0004 -0.30711E-0007 -0.60510E-0007  0.35709E-0007
  0.25000E+0004 -0.29879E+0004 -0.29855E-0007 -0.31012E-0007 -0.11233E-0007
  0.25432E+0004 -0.29878E+0004 -0.32170E-0007 -0.38648E-0007 -0.44661E-0008
  0.26250E+0004 -0.29878E+0004 -0.33189E-0007 -0.50291E-0007  0.11260E-0007
  0.27068E+0004 -0.29877E+0004 -0.31330E-0007 -0.56832E-0007  0.26933E-0007
  0.27500E+0004 -0.29876E+0004 -0.29897E-0007 -0.57777E-0007  0.33542E-0007
  0.25000E+0004 -0.29648E+0004 -0.26414E-0007 -0.28733E-0007 -0.88931E-0008
  0.25432E+0004 -0.29647E+0004 -0.28427E-0007 -0.35771E-0007 -0.24861E-0008
  0.26250E+0004 -0.29645E+0004 -0.29749E-0007 -0.46386E-0007  0.11484E-0007
  0.27068E+0004 -0.29643E+0004 -0.29319E-0007 -0.52164E-0007  0.24183E-0007
  0.27500E+0004 -0.29642E+0004 -0.29019E-0007 -0.52857E-0007  0.28889E-0007
  0.25000E+0004 -0.29418E+0004 -0.23105E-0007 -0.26492E-0007 -0.67309E-0008
  0.25432E+0004 -0.29417E+0004 -0.24975E-0007 -0.32988E-0007 -0.80771E-0009
  0.26250E+0004 -0.29413E+0004 -0.26881E-0007 -0.42678E-0007  0.11192E-0007
  0.27068E+0004 -0.29410E+0004 -0.28076E-0007 -0.47781E-0007  0.20787E-0007
  0.27500E+0004 -0.29408E+0004 -0.28959E-0007 -0.48264E-0007  0.23570E-0007
  0.25000E+0004 -0.29297E+0004 -0.21425E-0007 -0.25328E-0007 -0.56712E-0008
  0.25432E+0004 -0.29295E+0004 -0.23280E-0007 -0.31559E-0007 -0.50353E-0010
  0.26250E+0004 -0.29291E+0004 -0.25598E-0007 -0.40800E-0007  0.10832E-0007
  0.27068E+0004 -0.29287E+0004 -0.27718E-0007 -0.45581E-0007  0.18745E-0007
  0.27500E+0004 -0.29284E+0004 -0.29240E-0007 -0.45966E-0007  0.20512E-0007
  0.27500E+0004 -0.30000E+0004 -0.30711E-0007 -0.60510E-0007  0.35709E-0007
  0.27932E+0004 -0.30000E+0004 -0.28670E-0007 -0.59638E-0007  0.41376E-0007
  0.28750E+0004 -0.30000E+0004 -0.25821E-0007 -0.52499E-0007  0.44660E-0007
  0.29568E+0004 -0.30000E+0004 -0.25582E-0007 -0.38528E-0007  0.35958E-0007
  0.30000E+0004 -0.30000E+0004 -0.26799E-0007 -0.28802E-0007  0.26216E-0007
  0.27500E+0004 -0.29876E+0004 -0.29897E-0007 -0.57777E-0007  0.33542E-0007
  0.27932E+0004 -0.29876E+0004 -0.28552E-0007 -0.56831E-0007  0.38137E-0007
  0.28750E+0004 -0.29875E+0004 -0.27192E-0007 -0.49757E-0007  0.39408E-0007
  0.29568E+0004 -0.29875E+0004 -0.28413E-0007 -0.36131E-0007  0.29064E-0007
  0.30000E+0004 -0.29874E+0004 -0.30274E-0007 -0.26686E-0007  0.18744E-0007
  0.27500E+0004 -0.29642E+0004 -0.29019E-0007 -0.52857E-0007  0.28889E-0007
  0.27932E+0004 -0.29641E+0004 -0.28997E-0007 -0.51789E-0007  0.31469E-0007
  0.28750E+0004 -0.29639E+0004 -0.30377E-0007 -0.44858E-0007  0.29041E-0007
  0.29568E+0004 -0.29637E+0004 -0.34143E-0007 -0.31874E-0007  0.15824E-0007
  0.30000E+0004 -0.29636E+0004 -0.37062E-0007 -0.22954E-0007  0.45776E-0008
  0.27500E+0004 -0.29408E+0004 -0.28959E-0007 -0.48264E-0007  0.23570E-0007
  0.27932E+0004 -0.29406E+0004 -0.30261E-0007 -0.47098E-0007  0.24162E-0007
  0.28750E+0004 -0.29402E+0004 -0.34253E-0007 -0.40334E-0007  0.18205E-0007
  0.29568E+0004 -0.29399E+0004 -0.40264E-0007 -0.27978E-0007  0.24362E-0008
  0.30000E+0004 -0.29397E+0004 -0.44028E-0007 -0.19562E-0007 -0.95211E-0008
  0.27500E+0004 -0.29284E+0004 -0.29240E-0007 -0.45966E-0007  0.20512E-0007
  0.27932E+0004 -0.29282E+0004 -0.31236E-0007 -0.44760E-0007  0.20071E-0007
  0.28750E+0004 -0.29278E+0004 -0.36546E-0007 -0.38092E-0007  0.12327E-0007
  0.29568E+0004 -0.29273E+0004 -0.43618E-0007 -0.26062E-0007 -0.46566E-0008
  0.30000E+0004 -0.29271E+0004 -0.47742E-0007 -0.17903E-0007 -0.16902E-0007
  0.30000E+0004 -0.30000E+0004 -0.26799E-0007 -0.28802E-0007  0.26216E-0007
  0.30432E+0004 -0.30000E+0004 -0.28922E-0007 -0.17730E-0007  0.13101E-0007
  0.31250E+0004 -0.30000E+0004 -0.35065E-0007  0.56405E-0008 -0.19514E-0007
  0.32068E+0004 -0.30000E+0004 -0.42635E-0007  0.30057E-0007 -0.58494E-0007
  0.32500E+0004 -0.30000E+0004 -0.46501E-0007  0.42433E-0007 -0.79682E-0007
  0.30000E+0004 -0.29874E+0004 -0.30274E-0007 -0.26686E-0007  0.18744E-0007
  0.30432E+0004 -0.29874E+0004 -0.32899E-0007 -0.15972E-0007  0.53209E-0008
  0.31250E+0004 -0.29873E+0004 -0.39464E-0007  0.66024E-0008 -0.27033E-0007
  0.32068E+0004 -0.29873E+0004 -0.46646E-0007  0.30133E-0007 -0.64582E-0007
  0.32500E+0004 -0.29872E+0004 -0.49972E-0007  0.42039E-0007 -0.84575E-0007
  0.30000E+0004 -0.29636E+0004 -0.37062E-0007 -0.22954E-0007  0.45776E-0008
  0.30432E+0004 -0.29635E+0004 -0.40445E-0007 -0.12881E-0007 -0.92457E-0008
  0.31250E+0004 -0.29633E+0004 -0.47417E-0007  0.82504E-0008 -0.40736E-0007
  0.32068E+0004 -0.29631E+0004 -0.53487E-0007  0.30178E-0007 -0.75233E-0007
  0.32500E+0004 -0.29630E+0004 -0.55615E-0007  0.41234E-0007 -0.92805E-0007
  0.30000E+0004 -0.29397E+0004 -0.44028E-0007 -0.19562E-0007 -0.95211E-0008
  0.30432E+0004 -0.29395E+0004 -0.47926E-0007 -0.10095E-0007 -0.23508E-0007
  0.31250E+0004 -0.29393E+0004 -0.54814E-0007  0.96751E-0008 -0.53671E-0007
  0.32068E+0004 -0.29390E+0004 -0.59312E-0007  0.30095E-0007 -0.84703E-0007
  0.32500E+0004 -0.29388E+0004 -0.60039E-0007  0.40353E-0007 -0.99679E-0007
  0.30000E+0004 -0.29271E+0004 -0.47742E-0007 -0.17903E-0007 -0.16902E-0007
  0.30432E+0004 -0.29269E+0004 -0.51817E-0007 -0.87437E-0008 -0.30883E-0007
  0.31250E+0004 -0.29266E+0004 -0.58472E-0007  0.10340E-0007 -0.60168E-0007
  0.32068E+0004 -0.29262E+0004 -0.61969E-0007  0.30001E-0007 -0.89217E-0007
  0.32500E+0004 -0.29261E+0004 -0.61884E-0007  0.39858E-0007 -0.10276E-0006
  0.32500E+0004 -0.30000E+0004 -0.46501E-0007  0.42433E-0007 -0.79682E-0007
  0.32932E+0004 -0.30000E+0004 -0.49822E-0007  0.54000E-0007 -0.10012E-0006
  0.33750E+0004 -0.30000E+0004 -0.53390E-0007  0.72383E-0007 -0.13335E-0006
  0.34568E+0004 -0.30000E+0004 -0.51684E-0007  0.84583E-0007 -0.15463E-0006
  0.35000E+0004 -0.30000E+0004 -0.48163E-0007  0.88079E-0007 -0.15949E-0006
  0.32500E+0004 -0.29872E+0004 -0.49972E-0007  0.42039E-0007 -0.84575E-0007
  0.32932E+0004 -0.29872E+0004 -0.52526E-0007  0.53153E-0007 -0.10353E-0006
  0.33750E+0004 -0.29872E+0004 -0.54156E-0007  0.70774E-0007 -0.13345E-0006
  0.34568E+0004 -0.29871E+0004 -0.50106E-0007  0.82404E-0007 -0.15110E-0006
  0.35000E+0004 -0.29871E+0004 -0.45310E-0007  0.85685E-0007 -0.15409E-0006
  0.32500E+0004 -0.29630E+0004 -0.55615E-0007  0.41234E-0007 -0.92805E-0007
  0.32932E+0004 -0.29630E+0004 -0.56585E-0007  0.51529E-0007 -0.10886E-0006
  0.33750E+0004 -0.29629E+0004 -0.54400E-0007  0.67777E-0007 -0.13240E-0006
  0.34568E+0004 -0.29628E+0004 -0.45948E-0007  0.78371E-0007 -0.14325E-0006
  0.35000E+0004 -0.29627E+0004 -0.38820E-0007  0.81272E-0007 -0.14282E-0006
  0.32500E+0004 -0.29388E+0004 -0.60039E-0007  0.40353E-0007 -0.99679E-0007
  0.32932E+0004 -0.29387E+0004 -0.59273E-0007  0.49881E-0007 -0.11272E-0006
  0.33750E+0004 -0.29386E+0004 -0.53130E-0007  0.64837E-0007 -0.12980E-0006
  0.34568E+0004 -0.29384E+0004 -0.40357E-0007  0.74456E-0007 -0.13399E-0006
  0.35000E+0004 -0.29383E+0004 -0.31030E-0007  0.77001E-0007 -0.13029E-0006
  0.32500E+0004 -0.29261E+0004 -0.61884E-0007  0.39858E-0007 -0.10276E-0006
  0.32932E+0004 -0.29259E+0004 -0.60149E-0007  0.49000E-0007 -0.11417E-0006
  0.33750E+0004 -0.29257E+0004 -0.51876E-0007  0.63308E-0007 -0.12783E-0006
  0.34568E+0004 -0.29255E+0004 -0.36869E-0007  0.72436E-0007 -0.12857E-0006
  0.35000E+0004 -0.29254E+0004 -0.26441E-0007  0.74801E-0007 -0.12322E-0006
  0.35000E+0004 -0.30000E+0004 -0.48163E-0007  0.88079E-0007 -0.15949E-0006
  0.35432E+0004 -0.30000E+0004 -0.42723E-0007  0.89403E-0007 -0.15943E-0006
  0.36250E+0004 -0.30000E+0004 -0.27193E-0007  0.85996E-0007 -0.14525E-0006
  0.37068E+0004 -0.30000E+0004 -0.58000E-0008  0.75370E-0007 -0.11361E-0006
  0.37500E+0004 -0.30000E+0004  0.72021E-0008  0.67283E-0007 -0.90886E-0007
  0.35000E+0004 -0.29871E+0004 -0.45310E-0007  0.85685E-0007 -0.15409E-0006
  0.35432E+0004 -0.29871E+0004 -0.38627E-0007  0.86876E-0007 -0.15229E-0006
  0.36250E+0004 -0.29871E+0004 -0.21055E-0007  0.83397E-0007 -0.13542E-0006
  0.37068E+0004 -0.29870E+0004  0.17134E-0008  0.72928E-0007 -0.10217E-0006
  0.37500E+0004 -0.29870E+0004  0.15089E-0007  0.64997E-0007 -0.79136E-0007
  0.35000E+0004 -0.29627E+0004 -0.38820E-0007  0.81272E-0007 -0.14282E-0006
  0.35432E+0004 -0.29627E+0004 -0.29928E-0007  0.82211E-0007 -0.13788E-0006
  0.36250E+0004 -0.29626E+0004 -0.88650E-0008  0.78597E-0007 -0.11630E-0006
  0.37068E+0004 -0.29625E+0004  0.16031E-0007  0.68407E-0007 -0.80513E-0007
  0.37500E+0004 -0.29624E+0004  0.29844E-0007  0.60765E-0007 -0.57148E-0007
  0.35000E+0004 -0.29383E+0004 -0.31030E-0007  0.77001E-0007 -0.13029E-0006
  0.35432E+0004 -0.29382E+0004 -0.20124E-0007  0.77700E-0007 -0.12243E-0006
  0.36250E+0004 -0.29381E+0004  0.39306E-0008  0.73954E-0007 -0.96668E-0007
  0.37068E+0004 -0.29379E+0004  0.30339E-0007  0.64027E-0007 -0.58967E-0007
  0.37500E+0004 -0.29378E+0004  0.44244E-0007  0.56660E-0007 -0.35620E-0007
  0.35000E+0004 -0.29254E+0004 -0.26441E-0007  0.74801E-0007 -0.12322E-0006
  0.35432E+0004 -0.29253E+0004 -0.14555E-0007  0.75379E-0007 -0.11390E-0006
  0.36250E+0004 -0.29251E+0004  0.10876E-0007  0.71567E-0007 -0.86153E-0007
  0.37068E+0004 -0.29249E+0004  0.37838E-0007  0.61772E-0007 -0.47687E-0007
  0.37500E+0004 -0.29248E+0004  0.51659E-0007  0.54545E-0007 -0.24482E-0007
  0.37500E+0004 -0.30000E+0004  0.72021E-0008  0.67283E-0007 -0.90886E-0007
  0.37932E+0004 -0.30000E+0004  0.20881E-0007  0.57760E-0007 -0.64868E-0007
  0.38750E+0004 -0.30000E+0004  0.47125E-0007  0.36947E-0007 -0.96155E-0008
  0.39568E+0004 -0.30000E+0004  0.71102E-0007  0.14290E-0007  0.47928E-0007
  0.40000E+0004 -0.30000E+0004  0.81804E-0007  0.23575E-0008  0.76921E-0007
  0.37500E+0004 -0.29870E+0004  0.15089E-0007  0.64997E-0007 -0.79136E-0007
  0.37932E+0004 -0.29870E+0004  0.28875E-0007  0.55683E-0007 -0.53192E-0007
  0.38750E+0004 -0.29870E+0004  0.54554E-0007  0.35342E-0007  0.87744E-0009
  0.39568E+0004 -0.29869E+0004  0.77015E-0007  0.13211E-0007  0.56003E-0007
  0.40000E+0004 -0.29869E+0004  0.86593E-0007  0.15559E-0008  0.83328E-0007
  0.37500E+0004 -0.29624E+0004  0.29844E-0007  0.60765E-0007 -0.57148E-0007
  0.37932E+0004 -0.29624E+0004  0.43559E-0007  0.51823E-0007 -0.31605E-0007
  0.38750E+0004 -0.29622E+0004  0.67686E-0007  0.32343E-0007  0.19764E-0007
  0.39568E+0004 -0.29621E+0004  0.86891E-0007  0.11179E-0007  0.69957E-0007
  0.40000E+0004 -0.29621E+0004  0.94187E-0007  0.38227E-0010  0.93979E-0007
  0.37500E+0004 -0.29378E+0004  0.44244E-0007  0.56660E-0007 -0.35620E-0007
  0.37932E+0004 -0.29377E+0004  0.57548E-0007  0.48069E-0007 -0.10806E-0007
  0.38750E+0004 -0.29375E+0004  0.79531E-0007  0.29407E-0007  0.37298E-0007
  0.39568E+0004 -0.29373E+0004  0.95025E-0007  0.91717E-0008  0.82141E-0007
  0.40000E+0004 -0.29372E+0004  0.99871E-0007 -0.14709E-0008  0.10271E-0006
  0.37500E+0004 -0.29248E+0004  0.51659E-0007  0.54545E-0007 -0.24482E-0007
  0.37932E+0004 -0.29247E+0004  0.64616E-0007  0.46131E-0007 -0.18071E-0009
  0.38750E+0004 -0.29245E+0004  0.85246E-0007  0.27887E-0007  0.45990E-0007
  0.39568E+0004 -0.29243E+0004  0.98616E-0007  0.81265E-0008  0.87858E-0007
  0.40000E+0004 -0.29241E+0004  0.10211E-0006 -0.22607E-0008  0.10656E-0006
  0.40000E+0004 -0.30000E+0004  0.81804E-0007  0.23575E-0008  0.76921E-0007
  0.40432E+0004 -0.30000E+0004  0.90660E-0007 -0.91970E-0008  0.10381E-0006
  0.41250E+0004 -0.30000E+0004  0.10127E-0006 -0.28995E-0007  0.14600E-0006
  0.42068E+0004 -0.30000E+0004  0.10273E-0006 -0.44793E-0007  0.17319E-0006
  0.42500E+0004 -0.30000E+0004  0.99649E-0007 -0.51124E-0007  0.18054E-0006
  0.40000E+0004 -0.29869E+0004  0.86593E-0007  0.15559E-0008  0.83328E-0007
  0.40432E+0004 -0.29869E+0004  0.94137E-0007 -0.97275E-0008  0.10833E-0006
  0.41250E+0004 -0.29868E+0004  0.10194E-0006 -0.29066E-0007  0.14661E-0006
  0.42068E+0004 -0.29868E+0004  0.10042E-0006 -0.44502E-0007  0.16984E-0006
  0.42500E+0004 -0.29868E+0004  0.95820E-0007 -0.50684E-0007  0.17523E-0006
  0.40000E+0004 -0.29621E+0004  0.94187E-0007  0.38227E-0010  0.93979E-0007
  0.40432E+0004 -0.29620E+0004  0.99151E-0007 -0.10746E-0007  0.11532E-0006
  0.41250E+0004 -0.29619E+0004  0.10156E-0006 -0.29228E-0007  0.14619E-0006
  0.42068E+0004 -0.29618E+0004  0.94516E-0007 -0.43978E-0007  0.16206E-0006
  0.42500E+0004 -0.29617E+0004  0.87172E-0007 -0.49878E-0007  0.16387E-0006
  0.40000E+0004 -0.29372E+0004  0.99871E-0007 -0.14709E-0008  0.10271E-0006
  0.40432E+0004 -0.29371E+0004  0.10215E-0006 -0.11771E-0007  0.12033E-0006
  0.41250E+0004 -0.29369E+0004  0.99132E-0007 -0.29415E-0007  0.14378E-0006
  0.42068E+0004 -0.29367E+0004  0.86761E-0007 -0.43482E-0007  0.15251E-0006
  0.42500E+0004 -0.29366E+0004  0.76847E-0007 -0.49100E-0007  0.15094E-0006
  0.40000E+0004 -0.29241E+0004  0.10211E-0006 -0.22607E-0008  0.10656E-0006
  0.40432E+0004 -0.29240E+0004  0.10294E-0006 -0.12310E-0007  0.12218E-0006
  0.41250E+0004 -0.29238E+0004  0.97067E-0007 -0.29520E-0007  0.14175E-0006
  0.42068E+0004 -0.29235E+0004  0.81976E-0007 -0.43230E-0007  0.14682E-0006
  0.42500E+0004 -0.29234E+0004  0.70786E-0007 -0.48698E-0007  0.14354E-0006
  0.42500E+0004 -0.30000E+0004  0.99649E-0007 -0.51124E-0007  0.18054E-0006
  0.42932E+0004 -0.30000E+0004  0.94011E-0007 -0.55934E-0007  0.18286E-0006
  0.43750E+0004 -0.30000E+0004  0.76914E-0007 -0.60734E-0007  0.17368E-0006
  0.44568E+0004 -0.30000E+0004  0.53088E-0007 -0.59981E-0007  0.14840E-0006
  0.45000E+0004 -0.30000E+0004  0.38646E-0007 -0.57521E-0007  0.12967E-0006
  0.42500E+0004 -0.29868E+0004  0.95820E-0007 -0.50684E-0007  0.17523E-0006
  0.42932E+0004 -0.29868E+0004  0.88757E-0007 -0.55384E-0007  0.17576E-0006
  0.43750E+0004 -0.29867E+0004  0.69373E-0007 -0.60057E-0007  0.16379E-0006
  0.44568E+0004 -0.29867E+0004  0.43974E-0007 -0.59284E-0007  0.13675E-0006
  0.45000E+0004 -0.29867E+0004  0.29036E-0007 -0.56844E-0007  0.11754E-0006
  0.42500E+0004 -0.29617E+0004  0.87172E-0007 -0.49878E-0007  0.16387E-0006
  0.42932E+0004 -0.29616E+0004  0.77579E-0007 -0.54359E-0007  0.16117E-0006
  0.43750E+0004 -0.29615E+0004  0.54264E-0007 -0.58779E-0007  0.14434E-0006
  0.44568E+0004 -0.29614E+0004  0.26358E-0007 -0.57946E-0007  0.11442E-0006
  0.45000E+0004 -0.29614E+0004  0.10746E-0007 -0.55541E-0007  0.94564E-0007
  0.42500E+0004 -0.29366E+0004  0.76847E-0007 -0.49100E-0007  0.15094E-0006
  0.42932E+0004 -0.29365E+0004  0.64958E-0007 -0.53355E-0007  0.14525E-0006
  0.43750E+0004 -0.29364E+0004  0.38253E-0007 -0.57502E-0007  0.12412E-0006
  0.44568E+0004 -0.29362E+0004  0.84602E-0008 -0.56588E-0007  0.91931E-0007
  0.45000E+0004 -0.29361E+0004 -0.74876E-0008 -0.54209E-0007  0.71765E-0007
  0.42500E+0004 -0.29234E+0004  0.70786E-0007 -0.48698E-0007  0.14354E-0006
  0.42932E+0004 -0.29233E+0004  0.57782E-0007 -0.52831E-0007  0.13638E-0006
  0.43750E+0004 -0.29231E+0004  0.29509E-0007 -0.56830E-0007  0.11319E-0006
  0.44568E+0004 -0.29229E+0004 -0.10299E-0008 -0.55865E-0007  0.80062E-0007
  0.45000E+0004 -0.29228E+0004 -0.17022E-0007 -0.53495E-0007  0.59861E-0007
  0.45000E+0004 -0.30000E+0004  0.38646E-0007 -0.57521E-0007  0.12967E-0006
  0.45432E+0004 -0.30000E+0004  0.23453E-0007 -0.53764E-0007  0.10801E-0006
  0.46250E+0004 -0.30000E+0004 -0.58683E-0008 -0.43717E-0007  0.61484E-0007
  0.47068E+0004 -0.30000E+0004 -0.33465E-0007 -0.30830E-0007  0.12059E-0007
  0.47500E+0004 -0.30000E+0004 -0.46453E-0007 -0.23345E-0007 -0.13474E-0007
  0.45000E+0004 -0.29867E+0004  0.29036E-0007 -0.56844E-0007  0.11754E-0006
  0.45432E+0004 -0.29866E+0004  0.13591E-0007 -0.53137E-0007  0.95722E-0007
  0.46250E+0004 -0.29866E+0004 -0.15548E-0007 -0.43214E-0007  0.49747E-0007
  0.47068E+0004 -0.29866E+0004 -0.42163E-0007 -0.30481E-0007  0.18656E-0008
  0.47500E+0004 -0.29865E+0004 -0.54362E-0007 -0.23078E-0007 -0.22534E-0007
  0.45000E+0004 -0.29614E+0004  0.10746E-0007 -0.55541E-0007  0.94564E-0007
  0.45432E+0004 -0.29613E+0004 -0.49187E-0008 -0.51909E-0007  0.72704E-0007
  0.46250E+0004 -0.29612E+0004 -0.33245E-0007 -0.42207E-0007  0.28223E-0007
  0.47068E+0004 -0.29611E+0004 -0.57610E-0007 -0.29757E-0007 -0.16370E-0007
  0.47500E+0004 -0.29610E+0004 -0.68146E-0007 -0.22513E-0007 -0.38463E-0007
  0.45000E+0004 -0.29361E+0004 -0.74876E-0008 -0.54209E-0007  0.71765E-0007
  0.45432E+0004 -0.29360E+0004 -0.23039E-0007 -0.50640E-0007  0.50180E-0007
  0.46250E+0004 -0.29358E+0004 -0.49970E-0007 -0.41141E-0007  0.77490E-0008
  0.47068E+0004 -0.29356E+0004 -0.71604E-0007 -0.28963E-0007 -0.33107E-0007
  0.47500E+0004 -0.29355E+0004 -0.80280E-0007 -0.21876E-0007 -0.52711E-0007
  0.45000E+0004 -0.29228E+0004 -0.17022E-0007 -0.53495E-0007  0.59861E-0007
  0.45432E+0004 -0.29226E+0004 -0.32384E-0007 -0.49955E-0007  0.38548E-0007
  0.46250E+0004 -0.29224E+0004 -0.58355E-0007 -0.40557E-0007 -0.25873E-0008
  0.47068E+0004 -0.29222E+0004 -0.78370E-0007 -0.28519E-0007 -0.41304E-0007
  0.47500E+0004 -0.29220E+0004 -0.85992E-0007 -0.21514E-0007 -0.59530E-0007
  0.47500E+0004 -0.30000E+0004 -0.46453E-0007 -0.23345E-0007 -0.13474E-0007
  0.47932E+0004 -0.30000E+0004 -0.57957E-0007 -0.15613E-0007 -0.37803E-0007
  0.48750E+0004 -0.30000E+0004 -0.74848E-0007 -0.10182E-0008 -0.78459E-0007
  0.49568E+0004 -0.30000E+0004 -0.84542E-0007  0.12561E-0007 -0.10953E-0006
  0.50000E+0004 -0.30000E+0004 -0.86668E-0007  0.18979E-0007 -0.12139E-0006
  0.47500E+0004 -0.29865E+0004 -0.54362E-0007 -0.23078E-0007 -0.22534E-0007
  0.47932E+0004 -0.29865E+0004 -0.64928E-0007 -0.15430E-0007 -0.45553E-0007
  0.48750E+0004 -0.29864E+0004 -0.79740E-0007 -0.97683E-0009 -0.83418E-0007
  0.49568E+0004 -0.29864E+0004 -0.87161E-0007  0.12494E-0007 -0.11155E-0006
  0.50000E+0004 -0.29863E+0004 -0.88091E-0007  0.18869E-0007 -0.12189E-0006
  0.47500E+0004 -0.29610E+0004 -0.68146E-0007 -0.22513E-0007 -0.38463E-0007
  0.47932E+0004 -0.29609E+0004 -0.76800E-0007 -0.15022E-0007 -0.58886E-0007
  0.48750E+0004 -0.29607E+0004 -0.87514E-0007 -0.84347E-0009 -0.91329E-0007
  0.49568E+0004 -0.29606E+0004 -0.90595E-0007  0.12406E-0007 -0.11387E-0006
  0.50000E+0004 -0.29605E+0004 -0.89293E-0007  0.18691E-0007 -0.12140E-0006
  0.47500E+0004 -0.29355E+0004 -0.80280E-0007 -0.21876E-0007 -0.52711E-0007
  0.47932E+0004 -0.29353E+0004 -0.86869E-0007 -0.14543E-0007 -0.70402E-0007
  0.48750E+0004 -0.29350E+0004 -0.93315E-0007 -0.64757E-0009 -0.97284E-0007
  0.49568E+0004 -0.29347E+0004 -0.92056E-0007  0.12362E-0007 -0.11426E-0006
  0.50000E+0004 -0.29346E+0004 -0.88583E-0007  0.18543E-0007 -0.11905E-0006
  0.47500E+0004 -0.29220E+0004 -0.85992E-0007 -0.21514E-0007 -0.59530E-0007
  0.47932E+0004 -0.29218E+0004 -0.91437E-0007 -0.14265E-0007 -0.75731E-0007
  0.48750E+0004 -0.29215E+0004 -0.95581E-0007 -0.52240E-0009 -0.99637E-0007
  0.49568E+0004 -0.29211E+0004 -0.92046E-0007  0.12353E-0007 -0.11370E-0006
  0.50000E+0004 -0.29209E+0004 -0.87461E-0007  0.18476E-0007 -0.11708E-0006
  0.50000E+0004 -0.30000E+0004 -0.86668E-0007  0.18979E-0007 -0.12139E-0006
  0.50432E+0004 -0.30000E+0004 -0.86822E-0007  0.24743E-0007 -0.12999E-0006
  0.51250E+0004 -0.30000E+0004 -0.82191E-0007  0.33585E-0007 -0.13739E-0006
  0.52068E+0004 -0.30000E+0004 -0.72387E-0007  0.39466E-0007 -0.13423E-0006
  0.52500E+0004 -0.30000E+0004 -0.65748E-0007  0.41363E-0007 -0.12900E-0006
  0.50000E+0004 -0.29863E+0004 -0.88091E-0007  0.18869E-0007 -0.12189E-0006
  0.50432E+0004 -0.29863E+0004 -0.87092E-0007  0.24604E-0007 -0.12907E-0006
  0.51250E+0004 -0.29862E+0004 -0.80502E-0007  0.33418E-0007 -0.13411E-0006
  0.52068E+0004 -0.29862E+0004 -0.69158E-0007  0.39304E-0007 -0.12919E-0006
  0.52500E+0004 -0.29861E+0004 -0.61912E-0007  0.41210E-0007 -0.12329E-0006
  0.50000E+0004 -0.29605E+0004 -0.89293E-0007  0.18691E-0007 -0.12140E-0006
  0.50432E+0004 -0.29603E+0004 -0.86173E-0007  0.24356E-0007 -0.12594E-0006
  0.51250E+0004 -0.29601E+0004 -0.76063E-0007  0.33090E-0007 -0.12671E-0006
  0.52068E+0004 -0.29599E+0004 -0.62066E-0007  0.38958E-0007 -0.11869E-0006
  0.52500E+0004 -0.29598E+0004 -0.53825E-0007  0.40873E-0007 -0.11170E-0006
  0.50000E+0004 -0.29346E+0004 -0.88583E-0007  0.18543E-0007 -0.11905E-0006
  0.50432E+0004 -0.29344E+0004 -0.83445E-0007  0.24123E-0007 -0.12105E-0006
  0.51250E+0004 -0.29341E+0004 -0.70098E-0007  0.32748E-0007 -0.11784E-0006
  0.52068E+0004 -0.29337E+0004 -0.53816E-0007  0.38565E-0007 -0.10710E-0006
  0.52500E+0004 -0.29336E+0004 -0.44794E-0007  0.40474E-0007 -0.99220E-0007
  0.50000E+0004 -0.29209E+0004 -0.87461E-0007  0.18476E-0007 -0.11708E-0006
  0.50432E+0004 -0.29207E+0004 -0.81307E-0007  0.24006E-0007 -0.11780E-0006
  0.51250E+0004 -0.29203E+0004 -0.66378E-0007  0.32561E-0007 -0.11260E-0006
  0.52068E+0004 -0.29199E+0004 -0.49049E-0007  0.38339E-0007 -0.10058E-0006
  0.52500E+0004 -0.29197E+0004 -0.39704E-0007  0.40239E-0007 -0.92326E-0007
  0.52500E+0004 -0.30000E+0004 -0.65748E-0007  0.41363E-0007 -0.12900E-0006
  0.52932E+0004 -0.30000E+0004 -0.58494E-0007  0.42445E-0007 -0.12180E-0006
  0.53750E+0004 -0.30000E+0004 -0.44126E-0007  0.42487E-0007 -0.10440E-0006
  0.54568E+0004 -0.30000E+0004 -0.30598E-0007  0.40289E-0007 -0.84701E-0007
  0.55000E+0004 -0.30000E+0004 -0.24366E-0007  0.38429E-0007 -0.74400E-0007
  0.52500E+0004 -0.29861E+0004 -0.61912E-0007  0.41210E-0007 -0.12329E-0006
  0.52932E+0004 -0.29861E+0004 -0.54203E-0007  0.42311E-0007 -0.11564E-0006
  0.53750E+0004 -0.29860E+0004 -0.39382E-0007  0.42388E-0007 -0.97883E-0007
  0.54568E+0004 -0.29860E+0004 -0.25880E-0007  0.40217E-0007 -0.78412E-0007
  0.55000E+0004 -0.29860E+0004 -0.19821E-0007  0.38363E-0007 -0.68412E-0007
  0.52500E+0004 -0.29598E+0004 -0.53825E-0007  0.40873E-0007 -0.11170E-0006
  0.52932E+0004 -0.29598E+0004 -0.45415E-0007  0.41994E-0007 -0.10334E-0006
  0.53750E+0004 -0.29596E+0004 -0.30034E-0007  0.42117E-0007 -0.85196E-0007
  0.54568E+0004 -0.29594E+0004 -0.16856E-0007  0.39984E-0007 -0.66413E-0007
  0.55000E+0004 -0.29594E+0004 -0.11247E-0007  0.38140E-0007 -0.57099E-0007
  0.52500E+0004 -0.29336E+0004 -0.44794E-0007  0.40474E-0007 -0.99220E-0007
  0.52932E+0004 -0.29334E+0004 -0.35903E-0007  0.41597E-0007 -0.90354E-0007
  0.53750E+0004 -0.29332E+0004 -0.20367E-0007  0.41743E-0007 -0.72211E-0007
  0.54568E+0004 -0.29329E+0004 -0.78711E-0008  0.39634E-0007 -0.54450E-0007
  0.55000E+0004 -0.29328E+0004 -0.28730E-0008  0.37797E-0007 -0.45973E-0007
  0.52500E+0004 -0.29197E+0004 -0.39704E-0007  0.40239E-0007 -0.92326E-0007
  0.52932E+0004 -0.29195E+0004 -0.30650E-0007  0.41358E-0007 -0.83280E-0007
  0.53750E+0004 -0.29192E+0004 -0.15198E-0007  0.41506E-0007 -0.65295E-0007
  0.54568E+0004 -0.29189E+0004 -0.32061E-0008  0.39405E-0007 -0.48210E-0007
  0.55000E+0004 -0.29187E+0004  0.14057E-0008  0.37571E-0007 -0.40234E-0007
  0.55000E+0004 -0.30000E+0004 -0.24366E-0007  0.38429E-0007 -0.74400E-0007
  0.55432E+0004 -0.30000E+0004 -0.19003E-0007  0.36184E-0007 -0.64637E-0007
  0.56250E+0004 -0.30000E+0004 -0.11650E-0007  0.31249E-0007 -0.48744E-0007
  0.57068E+0004 -0.30000E+0004 -0.81972E-0008  0.25878E-0007 -0.37337E-0007
  0.57500E+0004 -0.30000E+0004 -0.78606E-0008  0.23039E-0007 -0.33316E-0007
  0.55000E+0004 -0.29860E+0004 -0.19821E-0007  0.38363E-0007 -0.68412E-0007
  0.55432E+0004 -0.29859E+0004 -0.14716E-0007  0.36121E-0007 -0.59046E-0007
  0.56250E+0004 -0.29859E+0004 -0.79884E-0008  0.31167E-0007 -0.44028E-0007
  0.57068E+0004 -0.29859E+0004 -0.52051E-0008  0.25749E-0007 -0.33482E-0007
  0.57500E+0004 -0.29858E+0004 -0.51852E-0008  0.22877E-0007 -0.29845E-0007
  0.55000E+0004 -0.29594E+0004 -0.11247E-0007  0.38140E-0007 -0.57099E-0007
  0.55432E+0004 -0.29593E+0004 -0.67341E-0008  0.35900E-0007 -0.48577E-0007
  0.56250E+0004 -0.29592E+0004 -0.13445E-0008  0.30917E-0007 -0.35349E-0007
  0.57068E+0004 -0.29590E+0004  0.81830E-0010  0.25425E-0007 -0.26512E-0007
  0.57500E+0004 -0.29590E+0004 -0.52405E-0009  0.22499E-0007 -0.23622E-0007
  0.55000E+0004 -0.29328E+0004 -0.28730E-0008  0.37797E-0007 -0.45973E-0007
  0.55432E+0004 -0.29326E+0004  0.91030E-0009  0.35558E-0007 -0.38418E-0007
  0.56250E+0004 -0.29324E+0004  0.47678E-0008  0.30552E-0007 -0.27155E-0007
  0.57068E+0004 -0.29322E+0004  0.47260E-0008  0.25002E-0007 -0.20126E-0007
  0.57500E+0004 -0.29321E+0004  0.34638E-0008  0.22033E-0007 -0.18012E-0007
  0.55000E+0004 -0.29187E+0004  0.14057E-0008  0.37571E-0007 -0.40234E-0007
  0.55432E+0004 -0.29186E+0004  0.47496E-0008  0.35331E-0007 -0.33240E-0007
  0.56250E+0004 -0.29183E+0004  0.77239E-0008  0.30316E-0007 -0.23083E-0007
  0.57068E+0004 -0.29181E+0004  0.68667E-0008  0.24742E-0007 -0.17046E-0007
  0.57500E+0004 -0.29180E+0004  0.52482E-0008  0.21754E-0007 -0.15350E-0007
  0.57500E+0004 -0.30000E+0004 -0.78606E-0008  0.23039E-0007 -0.33316E-0007
  0.57932E+0004 -0.30000E+0004 -0.83973E-0008  0.20268E-0007 -0.30607E-0007
  0.58750E+0004 -0.30000E+0004 -0.11208E-0007  0.15367E-0007 -0.28603E-0007
  0.59568E+0004 -0.30000E+0004 -0.15107E-0007  0.11082E-0007 -0.29359E-0007
  0.60000E+0004 -0.30000E+0004 -0.17043E-0007  0.91015E-0008 -0.30203E-0007
  0.57500E+0004 -0.29858E+0004 -0.51852E-0008  0.22877E-0007 -0.29845E-0007
  0.57932E+0004 -0.29858E+0004 -0.59875E-0008  0.20067E-0007 -0.27438E-0007
  0.58750E+0004 -0.29858E+0004 -0.91098E-0008  0.15085E-0007 -0.25734E-0007
  0.59568E+0004 -0.29857E+0004 -0.13023E-0007  0.10717E-0007 -0.26384E-0007
  0.60000E+0004 -0.29857E+0004 -0.14844E-0007  0.86990E-0008 -0.27015E-0007
  0.57500E+0004 -0.29590E+0004 -0.52405E-0009  0.22499E-0007 -0.23622E-0007
  0.57932E+0004 -0.29589E+0004 -0.18446E-0008  0.19626E-0007 -0.21804E-0007
  0.58750E+0004 -0.29587E+0004 -0.55681E-0008  0.14510E-0007 -0.20677E-0007
  0.59568E+0004 -0.29586E+0004 -0.95153E-0008  0.10009E-0007 -0.21145E-0007
  0.60000E+0004 -0.29585E+0004 -0.11129E-0007  0.79274E-0008 -0.21388E-0007
  0.57500E+0004 -0.29321E+0004  0.34638E-0008  0.22033E-0007 -0.18012E-0007
  0.57932E+0004 -0.29320E+0004  0.16090E-0008  0.19110E-0007 -0.16797E-0007
  0.58750E+0004 -0.29317E+0004 -0.27222E-0008  0.13887E-0007 -0.16262E-0007
  0.59568E+0004 -0.29315E+0004 -0.67074E-0008  0.92797E-0008 -0.16569E-0007
  0.60000E+0004 -0.29314E+0004 -0.81249E-0008  0.71478E-0008 -0.16447E-0007
  0.57500E+0004 -0.29180E+0004  0.52482E-0008  0.21754E-0007 -0.15350E-0007
  0.57932E+0004 -0.29178E+0004  0.31073E-0008  0.18810E-0007 -0.14459E-0007
  0.58750E+0004 -0.29175E+0004 -0.15430E-0008  0.13541E-0007 -0.14240E-0007
  0.59568E+0004 -0.29172E+0004 -0.55453E-0008  0.88874E-0008 -0.14468E-0007
  0.60000E+0004 -0.29170E+0004 -0.68610E-0008  0.67336E-0008 -0.14160E-0007
  0.60000E+0004 -0.30000E+0004 -0.17043E-0007  0.91015E-0008 -0.30203E-0007
  0.60432E+0004 -0.30000E+0004 -0.18575E-0007  0.73254E-0008 -0.30945E-0007
  0.61250E+0004 -0.30000E+0004 -0.19558E-0007  0.44788E-0008 -0.30917E-0007
  0.62068E+0004 -0.30000E+0004 -0.16946E-0007  0.22634E-0008 -0.27416E-0007
  0.62500E+0004 -0.30000E+0004 -0.13810E-0007  0.13157E-0008 -0.23659E-0007
  0.60000E+0004 -0.29857E+0004 -0.14844E-0007  0.86990E-0008 -0.27015E-0007
  0.60432E+0004 -0.29856E+0004 -0.16179E-0007  0.68875E-0008 -0.27435E-0007
  0.61250E+0004 -0.29856E+0004 -0.16617E-0007  0.39951E-0008 -0.26596E-0007
  0.62068E+0004 -0.29855E+0004 -0.13328E-0007  0.17646E-0008 -0.22136E-0007
  0.62500E+0004 -0.29854E+0004 -0.98297E-0008  0.82258E-0009 -0.17877E-0007
  0.60000E+0004 -0.29585E+0004 -0.11129E-0007  0.79274E-0008 -0.21388E-0007
  0.60432E+0004 -0.29584E+0004 -0.12116E-0007  0.60605E-0008 -0.21239E-0007
  0.61250E+0004 -0.29582E+0004 -0.11603E-0007  0.30956E-0008 -0.18967E-0007
  0.62068E+0004 -0.29580E+0004 -0.71745E-0008  0.84500E-0009 -0.12863E-0007
  0.62500E+0004 -0.29579E+0004 -0.30898E-0008 -0.85486E-0010 -0.77670E-0008
  0.60000E+0004 -0.29314E+0004 -0.81249E-0008  0.71478E-0008 -0.16447E-0007
  0.60432E+0004 -0.29312E+0004 -0.87886E-0008  0.52379E-0008 -0.15772E-0007
  0.61250E+0004 -0.29308E+0004 -0.74200E-0008  0.22186E-0008 -0.12198E-0007
  0.62068E+0004 -0.29305E+0004 -0.20216E-0008 -0.40675E-0010 -0.46617E-0008
  0.62500E+0004 -0.29303E+0004  0.25288E-0008 -0.95666E-0009  0.11273E-0008
  0.60000E+0004 -0.29170E+0004 -0.68610E-0008  0.67336E-0008 -0.14160E-0007
  0.60432E+0004 -0.29168E+0004 -0.73622E-0008  0.48058E-0008 -0.13224E-0007
  0.61250E+0004 -0.29164E+0004 -0.55741E-0008  0.17650E-0008 -0.90113E-0008
  0.62068E+0004 -0.29160E+0004  0.27600E-0009 -0.49402E-0009 -0.79747E-0009
  0.62500E+0004 -0.29157E+0004  0.50288E-0008 -0.14008E-0008  0.53036E-0008
  0.62500E+0004 -0.30000E+0004 -0.13810E-0007  0.13157E-0008 -0.23659E-0007
  0.62932E+0004 -0.30000E+0004 -0.93752E-0008  0.51336E-0009 -0.18422E-0007
  0.63750E+0004 -0.30000E+0004  0.25916E-0008 -0.67790E-0009 -0.42303E-0008
  0.64568E+0004 -0.30000E+0004  0.18781E-0007 -0.14794E-0008  0.15193E-0007
  0.65000E+0004 -0.30000E+0004  0.28701E-0007 -0.17648E-0008  0.27210E-0007
  0.62500E+0004 -0.29854E+0004 -0.98297E-0008  0.82258E-0009 -0.17877E-0007
  0.62932E+0004 -0.29854E+0004 -0.50504E-0008  0.32445E-0010 -0.12160E-0007
  0.63750E+0004 -0.29853E+0004  0.74255E-0008 -0.11135E-0008  0.27418E-0008
  0.64568E+0004 -0.29852E+0004  0.23829E-0007 -0.18484E-0008  0.22501E-0007
  0.65000E+0004 -0.29851E+0004  0.33709E-0007 -0.20936E-0008  0.34506E-0007
  0.62500E+0004 -0.29579E+0004 -0.30898E-0008 -0.85486E-0010 -0.77670E-0008
  0.62932E+0004 -0.29577E+0004  0.22208E-0008 -0.85028E-0009 -0.12873E-0008
  0.63750E+0004 -0.29574E+0004  0.15392E-0007 -0.19115E-0008  0.14657E-0007
  0.64568E+0004 -0.29571E+0004  0.31892E-0007 -0.25240E-0008  0.34706E-0007
  0.65000E+0004 -0.29569E+0004  0.41522E-0007 -0.26958E-0008  0.46496E-0007
  0.62500E+0004 -0.29303E+0004  0.25288E-0008 -0.95666E-0009  0.11273E-0008
  0.62932E+0004 -0.29300E+0004  0.82262E-0008 -0.16939E-0008  0.81997E-0008
  0.63750E+0004 -0.29295E+0004  0.21770E-0007 -0.26705E-0008  0.24813E-0007
  0.64568E+0004 -0.29290E+0004  0.38000E-0007 -0.31639E-0008  0.44735E-0007
  0.65000E+0004 -0.29287E+0004  0.47182E-0007 -0.32641E-0008  0.56082E-0007
  0.62500E+0004 -0.29157E+0004  0.50288E-0008 -0.14008E-0008  0.53036E-0008
  0.62932E+0004 -0.29154E+0004  0.10878E-0007 -0.21226E-0008  0.12626E-0007
  0.63750E+0004 -0.29148E+0004  0.24502E-0007 -0.30541E-0008  0.29455E-0007
  0.64568E+0004 -0.29142E+0004  0.40458E-0007 -0.34853E-0008  0.49156E-0007
  0.65000E+0004 -0.29138E+0004  0.49331E-0007 -0.35484E-0008  0.60187E-0007
  0.65000E+0004 -0.30000E+0004  0.28701E-0007 -0.17648E-0008  0.27210E-0007
  0.65432E+0004 -0.30000E+0004  0.39324E-0007 -0.19569E-0008  0.40152E-0007
  0.66250E+0004 -0.30000E+0004  0.60566E-0007 -0.20976E-0008  0.66217E-0007
  0.67068E+0004 -0.30000E+0004  0.81834E-0007 -0.19671E-0008  0.92478E-0007
  0.67500E+0004 -0.30000E+0004  0.92492E-0007 -0.18044E-0008  0.10567E-0006
  0.65000E+0004 -0.29851E+0004  0.33709E-0007 -0.20936E-0008  0.34506E-0007
  0.65432E+0004 -0.29850E+0004  0.44176E-0007 -0.22449E-0008  0.47297E-0007
  0.66250E+0004 -0.29849E+0004  0.64782E-0007 -0.23086E-0008  0.72671E-0007
  0.67068E+0004 -0.29848E+0004  0.84983E-0007 -0.21089E-0008  0.97736E-0007
  0.67500E+0004 -0.29847E+0004  0.94924E-0007 -0.19151E-0008  0.11012E-0006
  0.65000E+0004 -0.29569E+0004  0.41522E-0007 -0.26958E-0008  0.46496E-0007
  0.65432E+0004 -0.29567E+0004  0.51521E-0007 -0.27708E-0008  0.58808E-0007
  0.66250E+0004 -0.29563E+0004  0.70605E-0007 -0.26901E-0008  0.82518E-0007
  0.67068E+0004 -0.29559E+0004  0.88506E-0007 -0.23573E-0008  0.10500E-0006
  0.67500E+0004 -0.29557E+0004  0.96967E-0007 -0.21010E-0008  0.11571E-0006
  0.65000E+0004 -0.29287E+0004  0.47182E-0007 -0.32641E-0008  0.56082E-0007
  0.65432E+0004 -0.29284E+0004  0.56508E-0007 -0.32646E-0008  0.67685E-0007
  0.66250E+0004 -0.29277E+0004  0.73706E-0007 -0.30406E-0008  0.89315E-0007
  0.67068E+0004 -0.29270E+0004  0.89002E-0007 -0.25718E-0008  0.10886E-0006
  0.67500E+0004 -0.29267E+0004  0.95856E-0007 -0.22495E-0008  0.11775E-0006
  0.65000E+0004 -0.29138E+0004  0.49331E-0007 -0.35484E-0008  0.60187E-0007
  0.65432E+0004 -0.29134E+0004  0.58232E-0007 -0.35099E-0008  0.71333E-0007
  0.66250E+0004 -0.29126E+0004  0.74310E-0007 -0.32105E-0008  0.91719E-0007
  0.67068E+0004 -0.29118E+0004  0.88131E-0007 -0.26687E-0008  0.10960E-0006
  0.67500E+0004 -0.29114E+0004  0.94098E-0007 -0.23104E-0008  0.11747E-0006
  0.67500E+0004 -0.30000E+0004  0.92492E-0007 -0.18044E-0008  0.10567E-0006
  0.67932E+0004 -0.30000E+0004  0.10247E-0006 -0.15854E-0008  0.11802E-0006
  0.68750E+0004 -0.30000E+0004  0.11880E-0006 -0.10532E-0008  0.13818E-0006
  0.69568E+0004 -0.30000E+0004  0.13093E-0006 -0.42790E-0009  0.15298E-0006
  0.70000E+0004 -0.30000E+0004  0.13542E-0006 -0.86158E-0010  0.15834E-0006
  0.67500E+0004 -0.29847E+0004  0.94924E-0007 -0.19151E-0008  0.11012E-0006
  0.67932E+0004 -0.29846E+0004  0.10410E-0006 -0.16687E-0008  0.12156E-0006
  0.68750E+0004 -0.29845E+0004  0.11873E-0006 -0.10948E-0008  0.13981E-0006
  0.69568E+0004 -0.29843E+0004  0.12905E-0006 -0.43806E-0009  0.15257E-0006
  0.70000E+0004 -0.29842E+0004  0.13259E-0006 -0.82217E-0010  0.15687E-0006
  0.67500E+0004 -0.29557E+0004  0.96967E-0007 -0.21010E-0008  0.11571E-0006
  0.67932E+0004 -0.29554E+0004  0.10451E-0006 -0.17987E-0008  0.12532E-0006
  0.68750E+0004 -0.29550E+0004  0.11579E-0006 -0.11348E-0008  0.13977E-0006
  0.69568E+0004 -0.29545E+0004  0.12263E-0006 -0.40454E-0009  0.14859E-0006
  0.70000E+0004 -0.29543E+0004  0.12439E-0006 -0.13152E-0010  0.15086E-0006
  0.67500E+0004 -0.29267E+0004  0.95856E-0007 -0.22495E-0008  0.11775E-0006
  0.67932E+0004 -0.29263E+0004  0.10167E-0006 -0.18865E-0008  0.12539E-0006
  0.68750E+0004 -0.29255E+0004  0.10947E-0006 -0.11197E-0008  0.13588E-0006
  0.69568E+0004 -0.29247E+0004  0.11284E-0006 -0.29994E-0009  0.14072E-0006
  0.70000E+0004 -0.29243E+0004  0.11285E-0006  0.13619E-0009  0.14098E-0006
  0.67500E+0004 -0.29114E+0004  0.94098E-0007 -0.23104E-0008  0.11747E-0006
  0.67932E+0004 -0.29109E+0004  0.98968E-0007 -0.19137E-0008  0.12403E-0006
  0.68750E+0004 -0.29099E+0004  0.10492E-0006 -0.10881E-0008  0.13239E-0006
  0.69568E+0004 -0.29090E+0004  0.10646E-0006 -0.21567E-0009  0.13513E-0006
  0.70000E+0004 -0.29085E+0004  0.10559E-0006  0.24717E-0009  0.13436E-0006
  0.70000E+0004 -0.30000E+0004  0.13542E-0006 -0.86158E-0010  0.15834E-0006
  0.70432E+0004 -0.30000E+0004  0.13856E-0006  0.24657E-0009  0.16196E-0006
  0.71250E+0004 -0.30000E+0004  0.14087E-0006  0.82770E-0009  0.16414E-0006
  0.72068E+0004 -0.30000E+0004  0.13886E-0006  0.13025E-0008  0.16076E-0006
  0.72500E+0004 -0.30000E+0004  0.13634E-0006  0.15053E-0008  0.15709E-0006
  0.70000E+0004 -0.29842E+0004  0.13259E-0006 -0.82217E-0010  0.15687E-0006
  0.70432E+0004 -0.29841E+0004  0.13482E-0006  0.26538E-0009  0.15946E-0006
  0.71250E+0004 -0.29839E+0004  0.13556E-0006  0.87853E-0009  0.15985E-0006
  0.72068E+0004 -0.29838E+0004  0.13232E-0006  0.13963E-0008  0.15503E-0006
  0.72500E+0004 -0.29837E+0004  0.12930E-0006  0.16277E-0008  0.15076E-0006
  0.70000E+0004 -0.29543E+0004  0.12439E-0006 -0.13152E-0010  0.15086E-0006
  0.70432E+0004 -0.29540E+0004  0.12492E-0006  0.37013E-0009  0.15151E-0006
  0.71250E+0004 -0.29535E+0004  0.12281E-0006  0.10578E-0008  0.14862E-0006
  0.72068E+0004 -0.29530E+0004  0.11736E-0006  0.16675E-0008  0.14119E-0006
  0.72500E+0004 -0.29527E+0004  0.11351E-0006  0.19579E-0008  0.13587E-0006
  0.70000E+0004 -0.29243E+0004  0.11285E-0006  0.13619E-0009  0.14098E-0006
  0.70432E+0004 -0.29239E+0004  0.11174E-0006  0.56386E-0009  0.13974E-0006
  0.71250E+0004 -0.29230E+0004  0.10695E-0006  0.13411E-0008  0.13371E-0006
  0.72068E+0004 -0.29222E+0004  0.99545E-0007  0.20540E-0008  0.12389E-0006
  0.72500E+0004 -0.29218E+0004  0.94989E-0007  0.24065E-0008  0.11767E-0006
  0.70000E+0004 -0.29085E+0004  0.10559E-0006  0.24717E-0009  0.13436E-0006
  0.70432E+0004 -0.29080E+0004  0.10364E-0006  0.70127E-0009  0.13214E-0006
  0.71250E+0004 -0.29070E+0004  0.97530E-0007  0.15307E-0008  0.12454E-0006
  0.72068E+0004 -0.29060E+0004  0.89195E-0007  0.23014E-0008  0.11357E-0006
  0.72500E+0004 -0.29054E+0004  0.84324E-0007  0.26872E-0008  0.10692E-0006
  0.72500E+0004 -0.30000E+0004  0.13634E-0006  0.15053E-0008  0.15709E-0006
  0.72932E+0004 -0.30000E+0004  0.13301E-0006  0.16720E-0008  0.15238E-0006
  0.73750E+0004 -0.30000E+0004  0.12508E-0006  0.19212E-0008  0.14136E-0006
  0.74568E+0004 -0.30000E+0004  0.11606E-0006  0.21269E-0008  0.12887E-0006
  0.75000E+0004 -0.30000E+0004  0.11125E-0006  0.22452E-0008  0.12219E-0006
  0.72500E+0004 -0.29837E+0004  0.12930E-0006  0.16277E-0008  0.15076E-0006
  0.72932E+0004 -0.29836E+0004  0.12560E-0006  0.18289E-0008  0.14557E-0006
  0.73750E+0004 -0.29834E+0004  0.11734E-0006  0.21563E-0008  0.13401E-0006
  0.74568E+0004 -0.29832E+0004  0.10846E-0006  0.24545E-0008  0.12146E-0006
  0.75000E+0004 -0.29831E+0004  0.10393E-0006  0.26263E-0008  0.11493E-0006
  0.72500E+0004 -0.29527E+0004  0.11351E-0006  0.19579E-0008  0.13587E-0006
  0.72932E+0004 -0.29524E+0004  0.10921E-0006  0.22254E-0008  0.12988E-0006
  0.73750E+0004 -0.29519E+0004  0.10048E-0006  0.26996E-0008  0.11747E-0006
  0.74568E+0004 -0.29514E+0004  0.92033E-0007  0.31663E-0008  0.10497E-0006
  0.75000E+0004 -0.29511E+0004  0.88071E-0007  0.34324E-0008  0.98816E-0007
  0.72500E+0004 -0.29218E+0004  0.94989E-0007  0.24065E-0008  0.11767E-0006
  0.72932E+0004 -0.29213E+0004  0.90209E-0007  0.27420E-0008  0.11099E-0006
  0.73750E+0004 -0.29204E+0004  0.81248E-0007  0.33601E-0008  0.97987E-0007
  0.74568E+0004 -0.29195E+0004  0.73420E-0007  0.39855E-0008  0.85761E-0007
  0.75000E+0004 -0.29190E+0004  0.70102E-0007  0.43378E-0008  0.80074E-0007
  0.72500E+0004 -0.29054E+0004  0.84324E-0007  0.26872E-0008  0.10692E-0006
  0.72932E+0004 -0.29049E+0004  0.79350E-0007  0.30591E-0008  0.99945E-0007
  0.73750E+0004 -0.29038E+0004  0.70364E-0007  0.37513E-0008  0.86729E-0007
  0.74568E+0004 -0.29027E+0004  0.62934E-0007  0.44559E-0008  0.74736E-0007
  0.75000E+0004 -0.29021E+0004  0.59978E-0007  0.48504E-0008  0.69333E-0007
  0.75000E+0004 -0.30000E+0004  0.11125E-0006  0.22452E-0008  0.12219E-0006
  0.75432E+0004 -0.30000E+0004  0.10661E-0006  0.23847E-0008  0.11568E-0006
  0.76250E+0004 -0.30000E+0004  0.98747E-0007  0.27556E-0008  0.10442E-0006
  0.77068E+0004 -0.30000E+0004  0.92681E-0007  0.33207E-0008  0.95238E-0007
  0.77500E+0004 -0.30000E+0004  0.90365E-0007  0.37120E-0008  0.91430E-0007
  0.75000E+0004 -0.29831E+0004  0.10393E-0006  0.26263E-0008  0.11493E-0006
  0.75432E+0004 -0.29830E+0004  0.99683E-0007  0.28198E-0008  0.10870E-0006
  0.76250E+0004 -0.29828E+0004  0.92898E-0007  0.32925E-0008  0.98292E-0007
  0.77068E+0004 -0.29826E+0004  0.88293E-0007  0.39494E-0008  0.90355E-0007
  0.77500E+0004 -0.29825E+0004  0.86884E-0007  0.43829E-0008  0.87342E-0007
  0.75000E+0004 -0.29511E+0004  0.88071E-0007  0.34324E-0008  0.98816E-0007
  0.75432E+0004 -0.29508E+0004  0.84619E-0007  0.37221E-0008  0.93181E-0007
  0.76250E+0004 -0.29502E+0004  0.79905E-0007  0.43712E-0008  0.84463E-0007
  0.77068E+0004 -0.29496E+0004  0.78030E-0007  0.51839E-0008  0.78894E-0007
  0.77500E+0004 -0.29493E+0004  0.78287E-0007  0.56856E-0008  0.77371E-0007
  0.75000E+0004 -0.29190E+0004  0.70102E-0007  0.43378E-0008  0.80074E-0007
  0.75432E+0004 -0.29185E+0004  0.67485E-0007  0.47142E-0008  0.75103E-0007
  0.76250E+0004 -0.29176E+0004  0.64851E-0007  0.55184E-0008  0.68156E-0007
  0.77068E+0004 -0.29166E+0004  0.65601E-0007  0.64635E-0008  0.64939E-0007
  0.77500E+0004 -0.29161E+0004  0.67425E-0007  0.70204E-0008  0.64857E-0007
  0.75000E+0004 -0.29021E+0004  0.59978E-0007  0.48504E-0008  0.69333E-0007
  0.75432E+0004 -0.29015E+0004  0.57815E-0007  0.52687E-0008  0.64738E-0007
  0.76250E+0004 -0.29004E+0004  0.56267E-0007  0.61465E-0008  0.58748E-0007
  0.77068E+0004 -0.28992E+0004  0.58344E-0007  0.71519E-0008  0.56752E-0007
  0.77500E+0004 -0.28986E+0004  0.60943E-0007  0.77330E-0008  0.57401E-0007
  0.77500E+0004 -0.30000E+0004  0.90365E-0007  0.37120E-0008  0.91430E-0007
  0.77932E+0004 -0.30000E+0004  0.88700E-0007  0.41751E-0008  0.88380E-0007
  0.78750E+0004 -0.30000E+0004  0.87354E-0007  0.52273E-0008  0.84734E-0007
  0.79568E+0004 -0.30000E+0004  0.88224E-0007  0.64699E-0008  0.83727E-0007
  0.80000E+0004 -0.30000E+0004  0.89461E-0007  0.71704E-0008  0.84150E-0007
  0.77500E+0004 -0.29825E+0004  0.86884E-0007  0.43829E-0008  0.87342E-0007
  0.77932E+0004 -0.29824E+0004  0.86208E-0007  0.48802E-0008  0.85175E-0007
  0.78750E+0004 -0.29822E+0004  0.86939E-0007  0.59778E-0008  0.83428E-0007
  0.79568E+0004 -0.29819E+0004  0.90114E-0007  0.72346E-0008  0.84585E-0007
  0.80000E+0004 -0.29818E+0004  0.92644E-0007  0.79301E-0008  0.86247E-0007
  0.77500E+0004 -0.29493E+0004  0.78287E-0007  0.56856E-0008  0.77371E-0007
  0.77932E+0004 -0.29490E+0004  0.79410E-0007  0.62399E-0008  0.76838E-0007
  0.78750E+0004 -0.29483E+0004  0.83880E-0007  0.74061E-0008  0.78565E-0007
  0.79568E+0004 -0.29477E+0004  0.91153E-0007  0.86755E-0008  0.83634E-0007
  0.80000E+0004 -0.29474E+0004  0.95965E-0007  0.93532E-0008  0.87517E-0007
  0.77500E+0004 -0.29161E+0004  0.67425E-0007  0.70204E-0008  0.64857E-0007
  0.77932E+0004 -0.29155E+0004  0.70212E-0007  0.76195E-0008  0.65877E-0007
  0.78750E+0004 -0.29145E+0004  0.78080E-0007  0.88326E-0008  0.70846E-0007
  0.79568E+0004 -0.29135E+0004  0.89001E-0007  0.10096E-0007  0.79492E-0007
  0.80000E+0004 -0.29129E+0004  0.95817E-0007  0.10748E-0007  0.85378E-0007
  0.77500E+0004 -0.28986E+0004  0.60943E-0007  0.77330E-0008  0.57401E-0007
  0.77932E+0004 -0.28979E+0004  0.64540E-0007  0.83510E-0008  0.59197E-0007
  0.78750E+0004 -0.28967E+0004  0.74034E-0007  0.95802E-0008  0.65758E-0007
  0.79568E+0004 -0.28954E+0004  0.86665E-0007  0.10833E-0007  0.76124E-0007
  0.80000E+0004 -0.28947E+0004  0.94407E-0007  0.11469E-0007  0.82961E-0007
  0.80000E+0004 -0.30000E+0004  0.89461E-0007  0.71704E-0008  0.84150E-0007
  0.80432E+0004 -0.30000E+0004  0.91143E-0007  0.78882E-0008  0.85131E-0007
  0.81250E+0004 -0.30000E+0004  0.95253E-0007  0.92068E-0008  0.88259E-0007
  0.82068E+0004 -0.30000E+0004  0.10003E-0006  0.10365E-0007  0.92506E-0007
  0.82500E+0004 -0.30000E+0004  0.10258E-0006  0.10862E-0007  0.94979E-0007
  0.80000E+0004 -0.29818E+0004  0.92644E-0007  0.79301E-0008  0.86247E-0007
  0.80432E+0004 -0.29817E+0004  0.95664E-0007  0.86324E-0008  0.88526E-0007
  0.81250E+0004 -0.29815E+0004  0.10242E-0006  0.98994E-0008  0.94270E-0007
  0.82068E+0004 -0.29812E+0004  0.10996E-0006  0.10978E-0007  0.10130E-0006
  0.82500E+0004 -0.29811E+0004  0.11400E-0006  0.11424E-0007  0.10530E-0006
  0.80000E+0004 -0.29474E+0004  0.95965E-0007  0.93532E-0008  0.87517E-0007
  0.80432E+0004 -0.29470E+0004  0.10134E-0006  0.10023E-0007  0.92115E-0007
  0.81250E+0004 -0.29463E+0004  0.11273E-0006  0.11185E-0007  0.10250E-0006
  0.82068E+0004 -0.29456E+0004  0.12507E-0006  0.12110E-0007  0.11445E-0006
  0.82500E+0004 -0.29453E+0004  0.13171E-0006  0.12456E-0007  0.12113E-0006
  0.80000E+0004 -0.29129E+0004  0.95817E-0007  0.10748E-0007  0.85378E-0007
  0.80432E+0004 -0.29123E+0004  0.10324E-0006  0.11378E-0007  0.92049E-0007
  0.81250E+0004 -0.29112E+0004  0.11862E-0006  0.12426E-0007  0.10654E-0006
  0.82068E+0004 -0.29101E+0004  0.13508E-0006  0.13192E-0007  0.12280E-0006
  0.82500E+0004 -0.29095E+0004  0.14393E-0006  0.13440E-0007  0.13182E-0006
  0.80000E+0004 -0.28947E+0004  0.94407E-0007  0.11469E-0007  0.82961E-0007
  0.80432E+0004 -0.28940E+0004  0.10277E-0006  0.12075E-0007  0.90606E-0007
  0.81250E+0004 -0.28927E+0004  0.11995E-0006  0.13060E-0007  0.10701E-0006
  0.82068E+0004 -0.28913E+0004  0.13824E-0006  0.13741E-0007  0.12524E-0006
  0.82500E+0004 -0.28906E+0004  0.14807E-0006  0.13936E-0007  0.13533E-0006
  0.82500E+0004 -0.30000E+0004  0.10258E-0006  0.10862E-0007  0.94979E-0007
  0.82932E+0004 -0.30000E+0004  0.10502E-0006  0.11262E-0007  0.97477E-0007
  0.83750E+0004 -0.30000E+0004  0.10899E-0006  0.11684E-0007  0.10195E-0006
  0.84568E+0004 -0.30000E+0004  0.11154E-0006  0.11611E-0007  0.10550E-0006
  0.85000E+0004 -0.30000E+0004  0.11211E-0006  0.11356E-0007  0.10679E-0006
  0.82500E+0004 -0.29811E+0004  0.11400E-0006  0.11424E-0007  0.10530E-0006
  0.82932E+0004 -0.29810E+0004  0.11795E-0006  0.11766E-0007  0.10934E-0006
  0.83750E+0004 -0.29808E+0004  0.12479E-0006  0.12067E-0007  0.11679E-0006
  0.84568E+0004 -0.29806E+0004  0.13021E-0006  0.11858E-0007  0.12335E-0006
  0.85000E+0004 -0.29805E+0004  0.13227E-0006  0.11528E-0007  0.12622E-0006
  0.82500E+0004 -0.29453E+0004  0.13171E-0006  0.12456E-0007  0.12113E-0006
  0.82932E+0004 -0.29450E+0004  0.13828E-0006  0.12690E-0007  0.12790E-0006
  0.83750E+0004 -0.29444E+0004  0.15013E-0006  0.12762E-0007  0.14061E-0006
  0.84568E+0004 -0.29438E+0004  0.16058E-0006  0.12303E-0007  0.15249E-0006
  0.85000E+0004 -0.29435E+0004  0.16528E-0006  0.11834E-0007  0.15815E-0006
  0.82500E+0004 -0.29095E+0004  0.14393E-0006  0.13440E-0007  0.13182E-0006
  0.82932E+0004 -0.29090E+0004  0.15272E-0006  0.13565E-0007  0.14097E-0006
  0.83750E+0004 -0.29080E+0004  0.16884E-0006  0.13414E-0007  0.15826E-0006
  0.84568E+0004 -0.29070E+0004  0.18360E-0006  0.12713E-0007  0.17476E-0006
  0.85000E+0004 -0.29064E+0004  0.19058E-0006  0.12111E-0007  0.18287E-0006
  0.82500E+0004 -0.28906E+0004  0.14807E-0006  0.13936E-0007  0.13533E-0006
  0.82932E+0004 -0.28900E+0004  0.15785E-0006  0.14005E-0007  0.14556E-0006
  0.83750E+0004 -0.28887E+0004  0.17587E-0006  0.13737E-0007  0.16493E-0006
  0.84568E+0004 -0.28875E+0004  0.19255E-0006  0.12913E-0007  0.18353E-0006
  0.85000E+0004 -0.28869E+0004  0.20055E-0006  0.12244E-0007  0.19275E-0006
  0.85000E+0004 -0.30000E+0004  0.11211E-0006  0.11356E-0007  0.10679E-0006
  0.85432E+0004 -0.30000E+0004  0.11202E-0006  0.10949E-0007  0.10755E-0006
  0.86250E+0004 -0.30000E+0004  0.10983E-0006  0.97741E-0008  0.10725E-0006
  0.87068E+0004 -0.30000E+0004  0.10460E-0006  0.81168E-0008  0.10420E-0006
  0.87500E+0004 -0.30000E+0004  0.10052E-0006  0.70765E-0008  0.10132E-0006
  0.85000E+0004 -0.29805E+0004  0.13227E-0006  0.11528E-0007  0.12622E-0006
  0.85432E+0004 -0.29804E+0004  0.13363E-0006  0.11044E-0007  0.12851E-0006
  0.86250E+0004 -0.29803E+0004  0.13407E-0006  0.97180E-0008  0.13102E-0006
  0.87068E+0004 -0.29801E+0004  0.13133E-0006  0.79038E-0008  0.13061E-0006
  0.87500E+0004 -0.29800E+0004  0.12847E-0006  0.67777E-0008  0.12904E-0006
  0.85000E+0004 -0.29435E+0004  0.16528E-0006  0.11834E-0007  0.15815E-0006
  0.85432E+0004 -0.29432E+0004  0.16921E-0006  0.11208E-0007  0.16317E-0006
  0.86250E+0004 -0.29428E+0004  0.17442E-0006  0.96053E-0008  0.17073E-0006
  0.87068E+0004 -0.29424E+0004  0.17622E-0006  0.75060E-0008  0.17513E-0006
  0.87500E+0004 -0.29422E+0004  0.17564E-0006  0.62261E-0008  0.17596E-0006
  0.85000E+0004 -0.29064E+0004  0.19058E-0006  0.12111E-0007  0.18287E-0006
  0.85432E+0004 -0.29061E+0004  0.19677E-0006  0.11349E-0007  0.19030E-0006
  0.86250E+0004 -0.29054E+0004  0.20622E-0006  0.94862E-0008  0.20235E-0006
  0.87068E+0004 -0.29047E+0004  0.21217E-0006  0.71217E-0008  0.21110E-0006
  0.87500E+0004 -0.29043E+0004  0.21372E-0006  0.57001E-0008  0.21414E-0006
  0.85000E+0004 -0.28869E+0004  0.20055E-0006  0.12244E-0007  0.19275E-0006
  0.85432E+0004 -0.28865E+0004  0.20777E-0006  0.11414E-0007  0.20129E-0006
  0.86250E+0004 -0.28856E+0004  0.21917E-0006  0.94213E-0008  0.21542E-0006
  0.87068E+0004 -0.28848E+0004  0.22707E-0006  0.69259E-0008  0.22621E-0006
  0.87500E+0004 -0.28844E+0004  0.22964E-0006  0.54353E-0008  0.23030E-0006
  0.87500E+0004 -0.30000E+0004  0.10052E-0006  0.70765E-0008  0.10132E-0006
  0.87932E+0004 -0.30000E+0004  0.95468E-0007  0.59372E-0008  0.97491E-0007
  0.88750E+0004 -0.30000E+0004  0.83182E-0007  0.35820E-0008  0.87424E-0007
  0.89568E+0004 -0.30000E+0004  0.67347E-0007  0.10757E-0008  0.73533E-0007
  0.90000E+0004 -0.30000E+0004  0.57607E-0007 -0.25889E-0009  0.64638E-0007
  0.87500E+0004 -0.29800E+0004  0.12847E-0006  0.67777E-0008  0.12904E-0006
  0.87932E+0004 -0.29800E+0004  0.12455E-0006  0.55526E-0008  0.12641E-0006
  0.88750E+0004 -0.29799E+0004  0.11417E-0006  0.30282E-0008  0.11841E-0006
  0.89568E+0004 -0.29798E+0004  0.99901E-0007  0.34422E-0009  0.10625E-0006
  0.90000E+0004 -0.29797E+0004  0.90829E-0007 -0.10882E-0008  0.98107E-0007
  0.87500E+0004 -0.29422E+0004  0.17564E-0006  0.62261E-0008  0.17596E-0006
  0.87932E+0004 -0.29420E+0004  0.17387E-0006  0.48456E-0008  0.17559E-0006
  0.88750E+0004 -0.29417E+0004  0.16723E-0006  0.20182E-0008  0.17153E-0006
  0.89568E+0004 -0.29414E+0004  0.15619E-0006 -0.98188E-0009  0.16277E-0006
  0.90000E+0004 -0.29412E+0004  0.14857E-0006 -0.25877E-0008  0.15619E-0006
  0.87500E+0004 -0.29043E+0004  0.21372E-0006  0.57001E-0008  0.21414E-0006
  0.87932E+0004 -0.29041E+0004  0.21400E-0006  0.41769E-0008  0.21590E-0006
  0.88750E+0004 -0.29035E+0004  0.21107E-0006  0.10739E-0008  0.21562E-0006
  0.89568E+0004 -0.29030E+0004  0.20342E-0006 -0.22115E-0008  0.21029E-0006
  0.90000E+0004 -0.29028E+0004  0.19743E-0006 -0.39724E-0008  0.20535E-0006
  0.87500E+0004 -0.28844E+0004  0.22964E-0006  0.54353E-0008  0.23030E-0006
  0.87932E+0004 -0.28840E+0004  0.23093E-0006  0.38425E-0008  0.23308E-0006
  0.88750E+0004 -0.28834E+0004  0.22987E-0006  0.60653E-0009  0.23468E-0006
  0.89568E+0004 -0.28828E+0004  0.22400E-0006 -0.28153E-0008  0.23111E-0006
  0.90000E+0004 -0.28825E+0004  0.21891E-0006 -0.46505E-0008  0.22703E-0006
  0.90000E+0004 -0.30000E+0004  0.57607E-0007 -0.25889E-0009  0.64638E-0007
  0.90432E+0004 -0.30000E+0004  0.46966E-0007 -0.15803E-0008  0.54691E-0007
  0.91250E+0004 -0.30000E+0004  0.24533E-0007 -0.39677E-0008  0.33060E-0007
  0.92068E+0004 -0.30000E+0004 -0.36264E-0009 -0.61043E-0008  0.82146E-0008
  0.92500E+0004 -0.30000E+0004 -0.14240E-0007 -0.70924E-0008 -0.59613E-0008
  0.90000E+0004 -0.29797E+0004  0.90829E-0007 -0.10882E-0008  0.98107E-0007
  0.90432E+0004 -0.29796E+0004  0.80734E-0007 -0.25101E-0008  0.88802E-0007
  0.91250E+0004 -0.29795E+0004  0.58976E-0007 -0.50971E-0008  0.68048E-0007
  0.92068E+0004 -0.29794E+0004  0.34229E-0007 -0.74466E-0008  0.43595E-0007
  0.92500E+0004 -0.29794E+0004  0.20201E-0007 -0.85521E-0008  0.29418E-0007
  0.90000E+0004 -0.29412E+0004  0.14857E-0006 -0.25877E-0008  0.15619E-0006
  0.90432E+0004 -0.29411E+0004  0.13975E-0006 -0.41877E-0008  0.14825E-0006
  0.91250E+0004 -0.29408E+0004  0.11984E-0006 -0.71283E-0008  0.12956E-0006
  0.92068E+0004 -0.29404E+0004  0.96077E-0007 -0.98538E-0008  0.10637E-0006
  0.92500E+0004 -0.29403E+0004  0.82189E-0007 -0.11167E-0007  0.92513E-0007
  0.90000E+0004 -0.29028E+0004  0.19743E-0006 -0.39724E-0008  0.20535E-0006
  0.90432E+0004 -0.29025E+0004  0.19012E-0006 -0.57322E-0008  0.19893E-0006
  0.91250E+0004 -0.29020E+0004  0.17263E-0006 -0.89887E-0008  0.18270E-0006
  0.92068E+0004 -0.29014E+0004  0.15068E-0006 -0.12050E-0007  0.16136E-0006
  0.92500E+0004 -0.29012E+0004  0.13744E-0006 -0.13549E-0007  0.14821E-0006
  0.90000E+0004 -0.28825E+0004  0.21891E-0006 -0.46505E-0008  0.22703E-0006
  0.90432E+0004 -0.28821E+0004  0.21245E-0006 -0.64858E-0008  0.22143E-0006
  0.91250E+0004 -0.28815E+0004  0.19643E-0006 -0.98919E-0008  0.20661E-0006
  0.92068E+0004 -0.28809E+0004  0.17570E-0006 -0.13112E-0007  0.18646E-0006
  0.92500E+0004 -0.28805E+0004  0.16299E-0006 -0.14699E-0007  0.17381E-0006
  0.92500E+0004 -0.30000E+0004 -0.14240E-0007 -0.70924E-0008 -0.59613E-0008
  0.92932E+0004 -0.30000E+0004 -0.28457E-0007 -0.79695E-0008 -0.20695E-0007
  0.93750E+0004 -0.30000E+0004 -0.55815E-0007 -0.92834E-0008 -0.49616E-0007
  0.94568E+0004 -0.30000E+0004 -0.82735E-0007 -0.10104E-0007 -0.78745E-0007
  0.95000E+0004 -0.30000E+0004 -0.96340E-0007 -0.10329E-0007 -0.93713E-0007
  0.92500E+0004 -0.29794E+0004  0.20201E-0007 -0.85521E-0008  0.29418E-0007
  0.92932E+0004 -0.29793E+0004  0.56500E-0008 -0.95502E-0008  0.14514E-0007
  0.93750E+0004 -0.29792E+0004 -0.22824E-0007 -0.11103E-0007 -0.15161E-0007
  0.94568E+0004 -0.29791E+0004 -0.51520E-0007 -0.12176E-0007 -0.45637E-0007
  0.95000E+0004 -0.29791E+0004 -0.66332E-0007 -0.12538E-0007 -0.61558E-0007
  0.92500E+0004 -0.29403E+0004  0.82189E-0007 -0.11167E-0007  0.92513E-0007
  0.92932E+0004 -0.29401E+0004  0.67469E-0007 -0.12379E-0007  0.77644E-0007
  0.93750E+0004 -0.29398E+0004  0.37841E-0007 -0.14356E-0007  0.47284E-0007
  0.94568E+0004 -0.29396E+0004  0.68222E-0008 -0.15875E-0007  0.15069E-0007
  0.95000E+0004 -0.29394E+0004 -0.97097E-0008 -0.16481E-0007 -0.22145E-0008
  0.92500E+0004 -0.29012E+0004  0.13744E-0006 -0.13549E-0007  0.14821E-0006
  0.92932E+0004 -0.29009E+0004  0.12313E-0006 -0.14952E-0007  0.13382E-0006
  0.93750E+0004 -0.29005E+0004  0.93565E-0007 -0.17309E-0007  0.10373E-0006
  0.94568E+0004 -0.29000E+0004  0.61590E-0007 -0.19231E-0007  0.70862E-0007
  0.95000E+0004 -0.28998E+0004  0.44106E-0007 -0.20057E-0007  0.52830E-0007
  0.92500E+0004 -0.28805E+0004  0.16299E-0006 -0.14699E-0007  0.17381E-0006
  0.92932E+0004 -0.28802E+0004  0.14910E-0006 -0.16193E-0007  0.15984E-0006
  0.93750E+0004 -0.28797E+0004  0.12004E-0006 -0.18731E-0007  0.13026E-0006
  0.94568E+0004 -0.28792E+0004  0.88102E-0007 -0.20845E-0007  0.97482E-0007
  0.95000E+0004 -0.28789E+0004  0.70425E-0007 -0.21777E-0007  0.79308E-0007
  0.95000E+0004 -0.30000E+0004 -0.96340E-0007 -0.10329E-0007 -0.93713E-0007
  0.95432E+0004 -0.30000E+0004 -0.10929E-0006 -0.10413E-0007 -0.10811E-0006
  0.96250E+0004 -0.30000E+0004 -0.13133E-0006 -0.10194E-0007 -0.13299E-0006
  0.97068E+0004 -0.30000E+0004 -0.14902E-0006 -0.95261E-0008 -0.15336E-0006
  0.97500E+0004 -0.30000E+0004 -0.15620E-0006 -0.90177E-0008 -0.16177E-0006
  0.95000E+0004 -0.29791E+0004 -0.66332E-0007 -0.12538E-0007 -0.61558E-0007
  0.95432E+0004 -0.29791E+0004 -0.80720E-0007 -0.12758E-0007 -0.77128E-0007
  0.96250E+0004 -0.29790E+0004 -0.10599E-0006 -0.12800E-0007 -0.10468E-0006
  0.97068E+0004 -0.29790E+0004 -0.12750E-0006 -0.12396E-0007 -0.12828E-0006
  0.97500E+0004 -0.29790E+0004 -0.13691E-0006 -0.12024E-0007 -0.13860E-0006
  0.95000E+0004 -0.29394E+0004 -0.97097E-0008 -0.16481E-0007 -0.22145E-0008
  0.95432E+0004 -0.29394E+0004 -0.26253E-0007 -0.16944E-0007 -0.19550E-0007
  0.96250E+0004 -0.29393E+0004 -0.56545E-0007 -0.17455E-0007 -0.51311E-0007
  0.97068E+0004 -0.29392E+0004 -0.84279E-0007 -0.17522E-0007 -0.80215E-0007
  0.97500E+0004 -0.29392E+0004 -0.97413E-0007 -0.17396E-0007 -0.93748E-0007
  0.95000E+0004 -0.28998E+0004  0.44106E-0007 -0.20057E-0007  0.52830E-0007
  0.95432E+0004 -0.28997E+0004  0.26210E-0007 -0.20740E-0007  0.34378E-0007
  0.96250E+0004 -0.28996E+0004 -0.75767E-0008 -0.21677E-0007 -0.34233E-0009
  0.97068E+0004 -0.28994E+0004 -0.40031E-0007 -0.22176E-0007 -0.33333E-0007
  0.97500E+0004 -0.28994E+0004 -0.56139E-0007 -0.22278E-0007 -0.49469E-0007
  0.95000E+0004 -0.28789E+0004  0.70425E-0007 -0.21777E-0007  0.79308E-0007
  0.95432E+0004 -0.28788E+0004  0.52145E-0007 -0.22567E-0007  0.60541E-0007
  0.96250E+0004 -0.28786E+0004  0.17165E-0007 -0.23711E-0007  0.24798E-0007
  0.97068E+0004 -0.28784E+0004 -0.17129E-0007 -0.24421E-0007 -0.98073E-0008
  0.97500E+0004 -0.28783E+0004 -0.34470E-0007 -0.24633E-0007 -0.27038E-0007
  0.97500E+0004 -0.30000E+0004 -0.15620E-0006 -0.90177E-0008 -0.16177E-0006
  0.97932E+0004 -0.30000E+0004 -0.16169E-0006 -0.84196E-0008 -0.16831E-0006
  0.98750E+0004 -0.30000E+0004 -0.16703E-0006 -0.70942E-0008 -0.17497E-0006
  0.99568E+0004 -0.30000E+0004 -0.16526E-0006 -0.56110E-0008 -0.17346E-0006
  0.10000E+0005 -0.30000E+0004 -0.16138E-0006 -0.48011E-0008 -0.16923E-0006
  0.97500E+0004 -0.29790E+0004 -0.13691E-0006 -0.12024E-0007 -0.13860E-0006
  0.97932E+0004 -0.29790E+0004 -0.14480E-0006 -0.11553E-0007 -0.14722E-0006
  0.98750E+0004 -0.29791E+0004 -0.15493E-0006 -0.10454E-0007 -0.15807E-0006
  0.99568E+0004 -0.29792E+0004 -0.15812E-0006 -0.91752E-0008 -0.16093E-0006
  0.10000E+0005 -0.29792E+0004 -0.15685E-0006 -0.84605E-0008 -0.15902E-0006
  0.97500E+0004 -0.29392E+0004 -0.97413E-0007 -0.17396E-0007 -0.93748E-0007
  0.97932E+0004 -0.29393E+0004 -0.10942E-0006 -0.17154E-0007 -0.10596E-0006
  0.98750E+0004 -0.29395E+0004 -0.12793E-0006 -0.16469E-0007 -0.12420E-0006
  0.99568E+0004 -0.29397E+0004 -0.14004E-0006 -0.15565E-0007 -0.13496E-0006
  0.10000E+0005 -0.29399E+0004 -0.14357E-0006 -0.15029E-0007 -0.13733E-0006
  0.97500E+0004 -0.28994E+0004 -0.56139E-0007 -0.22278E-0007 -0.49469E-0007
  0.97932E+0004 -0.28995E+0004 -0.71544E-0007 -0.22250E-0007 -0.64689E-0007
  0.98750E+0004 -0.28999E+0004 -0.97269E-0007 -0.21954E-0007 -0.89336E-0007
  0.99568E+0004 -0.29003E+0004 -0.11738E-0006 -0.21408E-0007 -0.10728E-0006
  0.10000E+0005 -0.29005E+0004 -0.12537E-0006 -0.21045E-0007 -0.11365E-0006
  0.97500E+0004 -0.28783E+0004 -0.34470E-0007 -0.24633E-0007 -0.27038E-0007
  0.97932E+0004 -0.28786E+0004 -0.51338E-0007 -0.24712E-0007 -0.43565E-0007
  0.98750E+0004 -0.28790E+0004 -0.80297E-0007 -0.24610E-0007 -0.71121E-0007
  0.99568E+0004 -0.28795E+0004 -0.10417E-0006 -0.24246E-0007 -0.92460E-0007
  0.10000E+0005 -0.28797E+0004 -0.11429E-0006 -0.23970E-0007 -0.10077E-0006
  0.10000E+0005 -0.30000E+0004 -0.16138E-0006 -0.48011E-0008 -0.16923E-0006
  0.10043E+0005 -0.30000E+0004 -0.15549E-0006 -0.39892E-0008 -0.16266E-0006
  0.10125E+0005 -0.30000E+0004 -0.13908E-0006 -0.24888E-0008 -0.14405E-0006
  0.10207E+0005 -0.30000E+0004 -0.11659E-0006 -0.10765E-0008 -0.11839E-0006
  0.10250E+0005 -0.30000E+0004 -0.10274E-0006 -0.37258E-0009 -0.10258E-0006
  0.10000E+0005 -0.29792E+0004 -0.15685E-0006 -0.84605E-0008 -0.15902E-0006
  0.10043E+0005 -0.29793E+0004 -0.15353E-0006 -0.77259E-0008 -0.15475E-0006
  0.10125E+0005 -0.29795E+0004 -0.14173E-0006 -0.63409E-0008 -0.14028E-0006
  0.10207E+0005 -0.29797E+0004 -0.12330E-0006 -0.50034E-0008 -0.11825E-0006
  0.10250E+0005 -0.29798E+0004 -0.11129E-0006 -0.43224E-0008 -0.10409E-0006
  0.10000E+0005 -0.29399E+0004 -0.14357E-0006 -0.15029E-0007 -0.13733E-0006
  0.10043E+0005 -0.29401E+0004 -0.14509E-0006 -0.14441E-0007 -0.13740E-0006
  0.10125E+0005 -0.29407E+0004 -0.14213E-0006 -0.13283E-0007 -0.13086E-0006
  0.10207E+0005 -0.29412E+0004 -0.13176E-0006 -0.12105E-0007 -0.11603E-0006
  0.10250E+0005 -0.29415E+0004 -0.12353E-0006 -0.11481E-0007 -0.10522E-0006
  0.10000E+0005 -0.29005E+0004 -0.12537E-0006 -0.21045E-0007 -0.11365E-0006
  0.10043E+0005 -0.29010E+0004 -0.13148E-0006 -0.20604E-0007 -0.11785E-0006
  0.10125E+0005 -0.29018E+0004 -0.13720E-0006 -0.19684E-0007 -0.11912E-0006
  0.10207E+0005 -0.29027E+0004 -0.13509E-0006 -0.18688E-0007 -0.11167E-0006
  0.10250E+0005 -0.29032E+0004 -0.13089E-0006 -0.18137E-0007 -0.10441E-0006
  0.10000E+0005 -0.28797E+0004 -0.11429E-0006 -0.23970E-0007 -0.10077E-0006
  0.10043E+0005 -0.28803E+0004 -0.12267E-0006 -0.23608E-0007 -0.10702E-0006
  0.10125E+0005 -0.28813E+0004 -0.13278E-0006 -0.22816E-0007 -0.11227E-0006
  0.10207E+0005 -0.28824E+0004 -0.13499E-0006 -0.21924E-0007 -0.10868E-0006
  0.10250E+0005 -0.28829E+0004 -0.13297E-0006 -0.21418E-0007 -0.10334E-0006
  0.10250E+0005 -0.30000E+0004 -0.10274E-0006 -0.37258E-0009 -0.10258E-0006
  0.10293E+0005 -0.30000E+0004 -0.87842E-0007  0.30980E-0009 -0.85625E-0007
  0.10375E+0005 -0.30000E+0004 -0.57805E-0007  0.15679E-0008 -0.51724E-0007
  0.10457E+0005 -0.30000E+0004 -0.27345E-0007  0.28604E-0008 -0.17999E-0007
  0.10500E+0005 -0.30000E+0004 -0.11930E-0007  0.35948E-0008 -0.13409E-0008
  0.10250E+0005 -0.29798E+0004 -0.11129E-0006 -0.43224E-0008 -0.10409E-0006
  0.10293E+0005 -0.29799E+0004 -0.97999E-0007 -0.36561E-0008 -0.88544E-0007
  0.10375E+0005 -0.29800E+0004 -0.70276E-0007 -0.24025E-0008 -0.56605E-0007
  0.10457E+0005 -0.29802E+0004 -0.41067E-0007 -0.10884E-0008 -0.23792E-0007
  0.10500E+0005 -0.29802E+0004 -0.25868E-0007 -0.33675E-0009 -0.71708E-0008
  0.10250E+0005 -0.29415E+0004 -0.12353E-0006 -0.11481E-0007 -0.10522E-0006
  0.10293E+0005 -0.29417E+0004 -0.11364E-0006 -0.10861E-0007 -0.92634E-0007
  0.10375E+0005 -0.29421E+0004 -0.91091E-0007 -0.96516E-0008 -0.65051E-0007
  0.10457E+0005 -0.29425E+0004 -0.65163E-0007 -0.83407E-0008 -0.34686E-0007
  0.10500E+0005 -0.29428E+0004 -0.50872E-0007 -0.75810E-0008 -0.18518E-0007
  0.10250E+0005 -0.29032E+0004 -0.13089E-0006 -0.18137E-0007 -0.10441E-0006
  0.10293E+0005 -0.29035E+0004 -0.12472E-0006 -0.17581E-0007 -0.95065E-0007
  0.10375E+0005 -0.29042E+0004 -0.10817E-0006 -0.16461E-0007 -0.72528E-0007
  0.10457E+0005 -0.29049E+0004 -0.86555E-0007 -0.15207E-0007 -0.45454E-0007
  0.10500E+0005 -0.29053E+0004 -0.73766E-0007 -0.14471E-0007 -0.30212E-0007
  0.10250E+0005 -0.28829E+0004 -0.13297E-0006 -0.21418E-0007 -0.10334E-0006
  0.10293E+0005 -0.28834E+0004 -0.12883E-0006 -0.20903E-0007 -0.95776E-0007
  0.10375E+0005 -0.28842E+0004 -0.11569E-0006 -0.19846E-0007 -0.76116E-0007
  0.10457E+0005 -0.28851E+0004 -0.96696E-0007 -0.18643E-0007 -0.51074E-0007
  0.10500E+0005 -0.28855E+0004 -0.84910E-0007 -0.17932E-0007 -0.36497E-0007
  0.10500E+0005 -0.30000E+0004 -0.11930E-0007  0.35948E-0008 -0.13409E-0008
  0.10543E+0005 -0.30000E+0004  0.25698E-0008  0.43907E-0008  0.13944E-0007
  0.10625E+0005 -0.30000E+0004  0.26316E-0007  0.61342E-0008  0.37593E-0007
  0.10707E+0005 -0.30000E+0004  0.43446E-0007  0.82783E-0008  0.52152E-0007
  0.10750E+0005 -0.30000E+0004  0.49255E-0007  0.95968E-0008  0.55503E-0007
  0.10500E+0005 -0.29802E+0004 -0.25868E-0007 -0.33675E-0009 -0.71708E-0008
  0.10543E+0005 -0.29803E+0004 -0.11282E-0007  0.47822E-0009  0.83865E-0008
  0.10625E+0005 -0.29804E+0004  0.13419E-0007  0.22543E-0008  0.33356E-0007
  0.10707E+0005 -0.29806E+0004  0.32406E-0007  0.44165E-0008  0.50162E-0007
  0.10750E+0005 -0.29806E+0004  0.39480E-0007  0.57340E-0008  0.54990E-0007
  0.10500E+0005 -0.29428E+0004 -0.50872E-0007 -0.75810E-0008 -0.18518E-0007
  0.10543E+0005 -0.29430E+0004 -0.36623E-0007 -0.67581E-0008 -0.28230E-0008
  0.10625E+0005 -0.29434E+0004 -0.11009E-0007 -0.49736E-0008  0.24010E-0007
  0.10707E+0005 -0.29437E+0004  0.10744E-0007 -0.28304E-0008  0.44595E-0007
  0.10750E+0005 -0.29439E+0004  0.19901E-0007 -0.15410E-0008  0.52058E-0007
  0.10500E+0005 -0.29053E+0004 -0.73766E-0007 -0.14471E-0007 -0.30212E-0007
  0.10543E+0005 -0.29056E+0004 -0.60460E-0007 -0.13674E-0007 -0.14856E-0007
  0.10625E+0005 -0.29063E+0004 -0.35058E-0007 -0.11947E-0007  0.12995E-0007
  0.10707E+0005 -0.29069E+0004 -0.11538E-0007 -0.98889E-0008  0.36675E-0007
  0.10750E+0005 -0.29072E+0004 -0.73397E-0009 -0.86615E-0008  0.46517E-0007
  0.10500E+0005 -0.28855E+0004 -0.84910E-0007 -0.17932E-0007 -0.36497E-0007
  0.10543E+0005 -0.28859E+0004 -0.72323E-0007 -0.17160E-0007 -0.21501E-0007
  0.10625E+0005 -0.28867E+0004 -0.47463E-0007 -0.15488E-0007  0.65459E-0008
  0.10707E+0005 -0.28875E+0004 -0.23410E-0007 -0.13501E-0007  0.31566E-0007
  0.10750E+0005 -0.28879E+0004 -0.11919E-0007 -0.12319E-0007  0.42543E-0007
  0.10750E+0005 -0.30000E+0004  0.49255E-0007  0.95968E-0008  0.55503E-0007
  0.10793E+0005 -0.30000E+0004  0.52631E-0007  0.11047E-0007  0.55656E-0007
  0.10875E+0005 -0.30000E+0004  0.52089E-0007  0.14147E-0007  0.46980E-0007
  0.10957E+0005 -0.30000E+0004  0.42694E-0007  0.17615E-0007  0.27205E-0007
  0.11000E+0005 -0.30000E+0004  0.34515E-0007  0.19534E-0007  0.12890E-0007
  0.10750E+0005 -0.29806E+0004  0.39480E-0007  0.57340E-0008  0.54990E-0007
  0.10793E+0005 -0.29807E+0004  0.44265E-0007  0.71780E-0008  0.56759E-0007
  0.10875E+0005 -0.29809E+0004  0.46597E-0007  0.10240E-0007  0.51332E-0007
  0.10957E+0005 -0.29810E+0004  0.40021E-0007  0.13636E-0007  0.34692E-0007
  0.11000E+0005 -0.29811E+0004  0.33175E-0007  0.15508E-0007  0.21835E-0007
  0.10750E+0005 -0.29439E+0004  0.19901E-0007 -0.15410E-0008  0.52058E-0007
  0.10793E+0005 -0.29442E+0004  0.27117E-0007 -0.13563E-0009  0.56806E-0007
  0.10875E+0005 -0.29446E+0004  0.34659E-0007  0.28085E-0008  0.57602E-0007
  0.10957E+0005 -0.29451E+0004  0.33506E-0007  0.60334E-0008  0.47286E-0007
  0.11000E+0005 -0.29453E+0004  0.29360E-0007  0.77981E-0008  0.37521E-0007
  0.10750E+0005 -0.29072E+0004 -0.73397E-0009 -0.86615E-0008  0.46517E-0007
  0.10793E+0005 -0.29076E+0004  0.85597E-0008 -0.73279E-0008  0.54077E-0007
  0.10875E+0005 -0.29084E+0004  0.20912E-0007 -0.45585E-0008  0.61065E-0007
  0.10957E+0005 -0.29091E+0004  0.25173E-0007 -0.15542E-0008  0.57446E-0007
  0.11000E+0005 -0.29095E+0004  0.23887E-0007  0.80627E-0010  0.51137E-0007
  0.10750E+0005 -0.28879E+0004 -0.11919E-0007 -0.12319E-0007  0.42543E-0007
  0.10793E+0005 -0.28883E+0004 -0.16841E-0008 -0.11036E-0007  0.51500E-0007
  0.10875E+0005 -0.28892E+0004  0.13009E-0007 -0.83816E-0008  0.61692E-0007
  0.10957E+0005 -0.28901E+0004  0.20079E-0007 -0.55133E-0008  0.61702E-0007
  0.11000E+0005 -0.28906E+0004  0.20340E-0007 -0.39560E-0008  0.57335E-0007
  0.11000E+0005 -0.30000E+0004  0.34515E-0007  0.19534E-0007  0.12890E-0007
  0.11043E+0005 -0.30000E+0004  0.24448E-0007  0.21469E-0007 -0.35777E-0008
  0.11125E+0005 -0.30000E+0004  0.14633E-0008  0.25036E-0007 -0.38829E-0007
  0.11207E+0005 -0.30000E+0004 -0.24101E-0007  0.28209E-0007 -0.75768E-0007
  0.11250E+0005 -0.30000E+0004 -0.37470E-0007  0.29621E-0007 -0.94342E-0007
  0.11000E+0005 -0.29811E+0004  0.33175E-0007  0.15508E-0007  0.21835E-0007
  0.11043E+0005 -0.29812E+0004  0.24267E-0007  0.17390E-0007  0.66076E-0008
  0.11125E+0005 -0.29813E+0004  0.28244E-0008  0.20855E-0007 -0.27098E-0007
  0.11207E+0005 -0.29815E+0004 -0.22271E-0007  0.23940E-0007 -0.63810E-0007
  0.11250E+0005 -0.29816E+0004 -0.35880E-0007  0.25322E-0007 -0.82873E-0007
  0.11000E+0005 -0.29453E+0004  0.29360E-0007  0.77981E-0008  0.37521E-0007
  0.11043E+0005 -0.29455E+0004  0.22901E-0007  0.95664E-0008  0.25054E-0007
  0.11125E+0005 -0.29460E+0004  0.50605E-0008  0.12815E-0007 -0.47511E-0008
  0.11207E+0005 -0.29464E+0004 -0.18272E-0007  0.15718E-0007 -0.39882E-0007
  0.11250E+0005 -0.29467E+0004 -0.31835E-0007  0.17034E-0007 -0.59225E-0007
  0.11000E+0005 -0.29095E+0004  0.23887E-0007  0.80627E-0010  0.51137E-0007
  0.11043E+0005 -0.29099E+0004  0.20149E-0007  0.17159E-0008  0.41906E-0007
  0.11125E+0005 -0.29106E+0004  0.66986E-0008  0.47172E-0008  0.17177E-0007
  0.11207E+0005 -0.29114E+0004 -0.13800E-0007  0.74112E-0008 -0.14921E-0007
  0.11250E+0005 -0.29118E+0004 -0.26680E-0007  0.86482E-0008 -0.33713E-0007
  0.11000E+0005 -0.28906E+0004  0.20340E-0007 -0.39560E-0008  0.57335E-0007
  0.11043E+0005 -0.28911E+0004  0.18122E-0007 -0.23994E-0008  0.49974E-0007
  0.11125E+0005 -0.28920E+0004  0.72606E-0008  0.45720E-0009  0.28351E-0007
  0.11207E+0005 -0.28929E+0004 -0.11346E-0007  0.30285E-0008 -0.15935E-0008
  0.11250E+0005 -0.28934E+0004 -0.23620E-0007  0.42172E-0008 -0.19766E-0007
  0.11250E+0005 -0.30000E+0004 -0.37470E-0007  0.29621E-0007 -0.94342E-0007
  0.11293E+0005 -0.30000E+0004 -0.50075E-0007  0.30807E-0007 -0.11139E-0006
  0.11375E+0005 -0.30000E+0004 -0.69990E-0007  0.32319E-0007 -0.13706E-0006
  0.11457E+0005 -0.30000E+0004 -0.81949E-0007  0.32811E-0007 -0.15075E-0006
  0.11500E+0005 -0.30000E+0004 -0.84115E-0007  0.32678E-0007 -0.15209E-0006
  0.11250E+0005 -0.29816E+0004 -0.35880E-0007  0.25322E-0007 -0.82873E-0007
  0.11293E+0005 -0.29817E+0004 -0.49075E-0007  0.26490E-0007 -0.10084E-0006
  0.11375E+0005 -0.29818E+0004 -0.71035E-0007  0.28027E-0007 -0.12945E-0006
  0.11457E+0005 -0.29820E+0004 -0.86105E-0007  0.28636E-0007 -0.14746E-0006
  0.11500E+0005 -0.29820E+0004 -0.90242E-0007  0.28605E-0007 -0.15154E-0006
  0.11250E+0005 -0.29467E+0004 -0.31835E-0007  0.17034E-0007 -0.59225E-0007
  0.11293E+0005 -0.29469E+0004 -0.45634E-0007  0.18162E-0007 -0.78289E-0007
  0.11375E+0005 -0.29474E+0004 -0.70546E-0007  0.19730E-0007 -0.11129E-0006
  0.11457E+0005 -0.29478E+0004 -0.90748E-0007  0.20538E-0007 -0.13652E-0006
  0.11500E+0005 -0.29480E+0004 -0.98325E-0007  0.20690E-0007 -0.14539E-0006
  0.11250E+0005 -0.29118E+0004 -0.26680E-0007  0.86482E-0008 -0.33713E-0007
  0.11293E+0005 -0.29122E+0004 -0.40423E-0007  0.97229E-0008 -0.53022E-0007
  0.11375E+0005 -0.29129E+0004 -0.67053E-0007  0.11293E-0007 -0.88833E-0007
  0.11457E+0005 -0.29136E+0004 -0.91318E-0007  0.12265E-0007 -0.11991E-0006
  0.11500E+0005 -0.29140E+0004 -0.10189E-0006  0.12577E-0007 -0.13296E-0006
  0.11250E+0005 -0.28934E+0004 -0.23620E-0007  0.42172E-0008 -0.19766E-0007
  0.11293E+0005 -0.28938E+0004 -0.37074E-0007  0.52574E-0008 -0.38866E-0007
  0.11375E+0005 -0.28947E+0004 -0.64111E-0007  0.68152E-0008 -0.75512E-0007
  0.11457E+0005 -0.28956E+0004 -0.90064E-0007  0.78564E-0008 -0.10907E-0006
  0.11500E+0005 -0.28960E+0004 -0.10202E-0006  0.82418E-0008 -0.12407E-0006
  0.11500E+0005 -0.30000E+0004 -0.84115E-0007  0.32678E-0007 -0.15209E-0006
  0.11543E+0005 -0.30000E+0004 -0.83045E-0007  0.32321E-0007 -0.14905E-0006
  0.11625E+0005 -0.30000E+0004 -0.71546E-0007  0.31217E-0007 -0.13092E-0006
  0.11707E+0005 -0.30000E+0004 -0.47636E-0007  0.30026E-0007 -0.97584E-0007
  0.11750E+0005 -0.30000E+0004 -0.30384E-0007  0.29594E-0007 -0.74739E-0007
  0.11500E+0005 -0.29820E+0004 -0.90242E-0007  0.28605E-0007 -0.15154E-0006
  0.11543E+0005 -0.29821E+0004 -0.91302E-0007  0.28382E-0007 -0.15145E-0006
  0.11625E+0005 -0.29822E+0004 -0.84025E-0007  0.27611E-0007 -0.13928E-0006
  0.11707E+0005 -0.29824E+0004 -0.64148E-0007  0.26854E-0007 -0.11180E-0006
  0.11750E+0005 -0.29824E+0004 -0.48768E-0007  0.26677E-0007 -0.91791E-0007
  0.11500E+0005 -0.29480E+0004 -0.98325E-0007  0.20690E-0007 -0.14539E-0006
  0.11543E+0005 -0.29482E+0004 -0.10321E-0006  0.20701E-0007 -0.15061E-0006
  0.11625E+0005 -0.29486E+0004 -0.10382E-0006  0.20522E-0007 -0.14946E-0006
  0.11707E+0005 -0.29490E+0004 -0.91875E-0007  0.20534E-0007 -0.13331E-0006
  0.11750E+0005 -0.29492E+0004 -0.80368E-0007  0.20817E-0007 -0.11896E-0006
  0.11500E+0005 -0.29140E+0004 -0.10189E-0006  0.12577E-0007 -0.13296E-0006
  0.11543E+0005 -0.29143E+0004 -0.11025E-0006  0.12794E-0007 -0.14301E-0006
  0.11625E+0005 -0.29149E+0004 -0.11845E-0006  0.13147E-0007 -0.15236E-0006
  0.11707E+0005 -0.29155E+0004 -0.11466E-0006  0.13855E-0007 -0.14757E-0006
  0.11750E+0005 -0.29159E+0004 -0.10735E-0006  0.14558E-0007 -0.13916E-0006
  0.11500E+0005 -0.28960E+0004 -0.10202E-0006  0.82418E-0008 -0.12407E-0006
  0.11543E+0005 -0.28964E+0004 -0.11205E-0006  0.85555E-0008 -0.13643E-0006
  0.11625E+0005 -0.28972E+0004 -0.12407E-0006  0.91632E-0008 -0.15103E-0006
  0.11707E+0005 -0.28979E+0004 -0.12459E-0006  0.10208E-0007 -0.15217E-0006
  0.11750E+0005 -0.28983E+0004 -0.11960E-0006  0.11114E-0007 -0.14696E-0006
  0.11750E+0005 -0.30000E+0004 -0.30384E-0007  0.29594E-0007 -0.74739E-0007
  0.11793E+0005 -0.30000E+0004 -0.10337E-0007  0.29447E-0007 -0.49032E-0007
  0.11875E+0005 -0.30000E+0004  0.33694E-0007  0.30387E-0007  0.48358E-0008
  0.11957E+0005 -0.30000E+0004  0.82341E-0007  0.33602E-0007  0.60382E-0007
  0.12000E+0005 -0.30000E+0004  0.10835E-0006  0.36451E-0007  0.88182E-0007
  0.11750E+0005 -0.29824E+0004 -0.48768E-0007  0.26677E-0007 -0.91791E-0007
  0.11793E+0005 -0.29825E+0004 -0.30341E-0007  0.26809E-0007 -0.68641E-0007
  0.11875E+0005 -0.29826E+0004  0.11584E-0007  0.28289E-0007 -0.18491E-0007
  0.11957E+0005 -0.29827E+0004  0.59657E-0007  0.32034E-0007  0.35187E-0007
  0.12000E+0005 -0.29828E+0004  0.86053E-0007  0.35136E-0007  0.62866E-0007
  0.11750E+0005 -0.29492E+0004 -0.80368E-0007  0.20817E-0007 -0.11896E-0006
  0.11793E+0005 -0.29493E+0004 -0.65431E-0007  0.21436E-0007 -0.10106E-0006
  0.11875E+0005 -0.29496E+0004 -0.28564E-0007  0.23875E-0007 -0.59047E-0007
  0.11957E+0005 -0.29499E+0004  0.17107E-0007  0.28563E-0007 -0.10310E-0007
  0.12000E+0005 -0.29501E+0004  0.43485E-0007  0.32125E-0007  0.16310E-0007
  0.11750E+0005 -0.29159E+0004 -0.10735E-0006  0.14558E-0007 -0.13916E-0006
  0.11793E+0005 -0.29161E+0004 -0.96371E-0007  0.15619E-0007 -0.12694E-0006
  0.11875E+0005 -0.29167E+0004 -0.65808E-0007  0.18930E-0007 -0.94287E-0007
  0.11957E+0005 -0.29172E+0004 -0.24156E-0007  0.24479E-0007 -0.52168E-0007
  0.12000E+0005 -0.29174E+0004  0.12531E-0008  0.28463E-0007 -0.27625E-0007
  0.11750E+0005 -0.28983E+0004 -0.11960E-0006  0.11114E-0007 -0.14696E-0006
  0.11793E+0005 -0.28986E+0004 -0.11086E-0006  0.12390E-0007 -0.13785E-0006
  0.11875E+0005 -0.28993E+0004 -0.84063E-0007  0.16126E-0007 -0.11055E-0006
  0.11957E+0005 -0.28999E+0004 -0.45133E-0007  0.22095E-0007 -0.72534E-0007
  0.12000E+0005 -0.29002E+0004 -0.20599E-0007  0.26285E-0007 -0.49466E-0007
  0.12000E+0005 -0.30000E+0004  0.10835E-0006  0.36451E-0007  0.88182E-0007
  0.12043E+0005 -0.30000E+0004  0.13371E-0006  0.40181E-0007  0.11376E-0006
  0.12125E+0005 -0.30000E+0004  0.17754E-0006  0.49850E-0007  0.15304E-0006
  0.12207E+0005 -0.30000E+0004  0.21226E-0006  0.62840E-0007  0.17633E-0006
  0.12250E+0005 -0.30000E+0004  0.22570E-0006  0.70890E-0007  0.18102E-0006
  0.12000E+0005 -0.29828E+0004  0.86053E-0007  0.35136E-0007  0.62866E-0007
  0.12043E+0005 -0.29828E+0004  0.11229E-0006  0.39110E-0007  0.88940E-0007
  0.12125E+0005 -0.29830E+0004  0.15907E-0006  0.49148E-0007  0.13084E-0006
  0.12207E+0005 -0.29831E+0004  0.19819E-0006  0.62379E-0007  0.15868E-0006
  0.12250E+0005 -0.29832E+0004  0.21440E-0006  0.70500E-0007  0.16643E-0006
  0.12000E+0005 -0.29501E+0004  0.43485E-0007  0.32125E-0007  0.16310E-0007
  0.12043E+0005 -0.29503E+0004  0.70639E-0007  0.36527E-0007  0.42484E-0007
  0.12125E+0005 -0.29507E+0004  0.12163E-0006  0.47228E-0007  0.87759E-0007
  0.12207E+0005 -0.29510E+0004  0.16790E-0006  0.60903E-0007  0.12285E-0006
  0.12250E+0005 -0.29512E+0004  0.18886E-0006  0.69160E-0007  0.13574E-0006
  0.12000E+0005 -0.29174E+0004  0.12531E-0008  0.28463E-0007 -0.27625E-0007
  0.12043E+0005 -0.29178E+0004  0.28344E-0007  0.33258E-0007 -0.24141E-0008
  0.12125E+0005 -0.29184E+0004  0.81720E-0007  0.44575E-0007  0.44191E-0007
  0.12207E+0005 -0.29190E+0004  0.13353E-0006  0.58671E-0007  0.84632E-0007
  0.12250E+0005 -0.29193E+0004  0.15854E-0006  0.67065E-0007  0.10181E-0006
  0.12000E+0005 -0.29002E+0004 -0.20599E-0007  0.26285E-0007 -0.49466E-0007
  0.12043E+0005 -0.29006E+0004  0.60743E-0008  0.31273E-0007 -0.25173E-0007
  0.12125E+0005 -0.29013E+0004  0.59975E-0007  0.42895E-0007  0.21329E-0007
  0.12207E+0005 -0.29021E+0004  0.11404E-0006  0.57203E-0007  0.63821E-0007
  0.12250E+0005 -0.29025E+0004  0.14087E-0006  0.65669E-0007  0.82891E-0007
  0.12250E+0005 -0.30000E+0004  0.22570E-0006  0.70890E-0007  0.18102E-0006
  0.12293E+0005 -0.30000E+0004  0.23528E-0006  0.79589E-0007  0.18021E-0006
  0.12375E+0005 -0.30000E+0004  0.24203E-0006  0.97287E-0007  0.16361E-0006
  0.12457E+0005 -0.30000E+0004  0.23361E-0006  0.11523E-0006  0.12918E-0006
  0.12500E+0005 -0.30000E+0004  0.22338E-0006  0.12418E-0006  0.10517E-0006
  0.12250E+0005 -0.29832E+0004  0.21440E-0006  0.70500E-0007  0.16643E-0006
  0.12293E+0005 -0.29833E+0004  0.22696E-0006  0.79233E-0007  0.16900E-0006
  0.12375E+0005 -0.29834E+0004  0.23962E-0006  0.96907E-0007  0.15930E-0006
  0.12457E+0005 -0.29836E+0004  0.23692E-0006  0.11473E-0006  0.13174E-0006
  0.12500E+0005 -0.29837E+0004  0.22941E-0006  0.12362E-0006  0.11107E-0006
  0.12250E+0005 -0.29512E+0004  0.18886E-0006  0.69160E-0007  0.13574E-0006
  0.12293E+0005 -0.29515E+0004  0.20673E-0006  0.77971E-0007  0.14423E-0006
  0.12375E+0005 -0.29520E+0004  0.23025E-0006  0.95635E-0007  0.14699E-0006
  0.12457E+0005 -0.29526E+0004  0.23850E-0006  0.11331E-0006  0.13231E-0006
  0.12500E+0005 -0.29528E+0004  0.23643E-0006  0.12209E-0006  0.11812E-0006
  0.12250E+0005 -0.29193E+0004  0.15854E-0006  0.67065E-0007  0.10181E-0006
  0.12293E+0005 -0.29198E+0004  0.18116E-0006  0.75965E-0007  0.11547E-0006
  0.12375E+0005 -0.29206E+0004  0.21492E-0006  0.93663E-0007  0.12973E-0006
  0.12457E+0005 -0.29215E+0004  0.23410E-0006  0.11125E-0006  0.12760E-0006
  0.12500E+0005 -0.29220E+0004  0.23768E-0006  0.11997E-0006  0.11993E-0006
  0.12250E+0005 -0.29025E+0004  0.14087E-0006  0.65669E-0007  0.82891E-0007
  0.12293E+0005 -0.29030E+0004  0.16574E-0006  0.74619E-0007  0.98968E-0007
  0.12375E+0005 -0.29041E+0004  0.20458E-0006  0.92350E-0007  0.11885E-0006
  0.12457E+0005 -0.29051E+0004  0.22944E-0006  0.10992E-0006  0.12310E-0006
  0.12500E+0005 -0.29057E+0004  0.23605E-0006  0.11862E-0006  0.11888E-0006
  0.12500E+0005 -0.30000E+0004  0.22338E-0006  0.12418E-0006  0.10517E-0006
  0.12543E+0005 -0.30000E+0004  0.20953E-0006  0.13239E-0006  0.78148E-0007
  0.12625E+0005 -0.30000E+0004  0.17497E-0006  0.14486E-0006  0.22096E-0007
  0.12707E+0005 -0.30000E+0004  0.13265E-0006  0.15162E-0006 -0.34370E-0007
  0.12750E+0005 -0.30000E+0004  0.10862E-0006  0.15230E-0006 -0.61923E-0007
  0.12500E+0005 -0.29837E+0004  0.22941E-0006  0.12362E-0006  0.11107E-0006
  0.12543E+0005 -0.29838E+0004  0.21800E-0006  0.13175E-0006  0.87072E-0007
  0.12625E+0005 -0.29840E+0004  0.18704E-0006  0.14411E-0006  0.35537E-0007
  0.12707E+0005 -0.29842E+0004  0.14674E-0006  0.15087E-0006 -0.18350E-0007
  0.12750E+0005 -0.29843E+0004  0.12310E-0006  0.15161E-0006 -0.45415E-0007
  0.12500E+0005 -0.29528E+0004  0.23643E-0006  0.12209E-0006  0.11812E-0006
  0.12543E+0005 -0.29531E+0004  0.23001E-0006  0.13011E-0006  0.10011E-0006
  0.12625E+0005 -0.29537E+0004  0.20681E-0006  0.14235E-0006  0.57907E-0007
  0.12707E+0005 -0.29542E+0004  0.17151E-0006  0.14917E-0006  0.99593E-0008
  0.12750E+0005 -0.29545E+0004  0.14926E-0006  0.15006E-0006 -0.15552E-0007
  0.12500E+0005 -0.29220E+0004  0.23768E-0006  0.11997E-0006  0.11993E-0006
  0.12543E+0005 -0.29224E+0004  0.23663E-0006  0.12793E-0006  0.10814E-0006
  0.12625E+0005 -0.29233E+0004  0.22226E-0006  0.14014E-0006  0.76110E-0007
  0.12707E+0005 -0.29242E+0004  0.19337E-0006  0.14710E-0006  0.35337E-0007
  0.12750E+0005 -0.29247E+0004  0.17333E-0006  0.14818E-0006  0.12139E-0007
  0.12500E+0005 -0.29057E+0004  0.23605E-0006  0.11862E-0006  0.11888E-0006
  0.12543E+0005 -0.29063E+0004  0.23793E-0006  0.12656E-0006  0.11041E-0006
  0.12625E+0005 -0.29073E+0004  0.22859E-0006  0.13879E-0006  0.84011E-0007
  0.12707E+0005 -0.29084E+0004  0.20360E-0006  0.14586E-0006  0.47462E-0007
  0.12750E+0005 -0.29090E+0004  0.18504E-0006  0.14706E-0006  0.25764E-0007
  0.12750E+0005 -0.30000E+0004  0.10862E-0006  0.15230E-0006 -0.61923E-0007
  0.12793E+0005 -0.30000E+0004  0.84218E-0007  0.15074E-0006 -0.86728E-0007
  0.12875E+0005 -0.30000E+0004  0.39102E-0007  0.14113E-0006 -0.12322E-0006
  0.12957E+0005 -0.30000E+0004 -0.15087E-0008  0.12257E-0006 -0.14265E-0006
  0.13000E+0005 -0.30000E+0004 -0.20130E-0007  0.10928E-0006 -0.14524E-0006
  0.12750E+0005 -0.29843E+0004  0.12310E-0006  0.15161E-0006 -0.45415E-0007
  0.12793E+0005 -0.29844E+0004  0.98648E-0007  0.15015E-0006 -0.70282E-0007
  0.12875E+0005 -0.29845E+0004  0.52269E-0007  0.14090E-0006 -0.10849E-0006
  0.12957E+0005 -0.29846E+0004  0.91210E-0008  0.12291E-0006 -0.13138E-0006
  0.13000E+0005 -0.29847E+0004 -0.11217E-0007  0.11001E-0006 -0.13635E-0006
  0.12750E+0005 -0.29545E+0004  0.14926E-0006  0.15006E-0006 -0.15552E-0007
  0.12793E+0005 -0.29547E+0004  0.12538E-0006  0.14883E-0006 -0.39920E-0007
  0.12875E+0005 -0.29551E+0004  0.77787E-0007  0.14030E-0006 -0.80190E-0007
  0.12957E+0005 -0.29554E+0004  0.30816E-0007  0.12341E-0006 -0.10863E-0006
  0.13000E+0005 -0.29556E+0004  0.76334E-0008  0.11122E-0006 -0.11767E-0006
  0.12750E+0005 -0.29247E+0004  0.17333E-0006  0.14818E-0006  0.12139E-0007
  0.12793E+0005 -0.29250E+0004  0.15085E-0006  0.14722E-0006 -0.10952E-0007
  0.12875E+0005 -0.29257E+0004  0.10358E-0006  0.13945E-0006 -0.51799E-0007
  0.12957E+0005 -0.29263E+0004  0.54116E-0007  0.12368E-0006 -0.84452E-0007
  0.13000E+0005 -0.29266E+0004  0.28665E-0007  0.11221E-0006 -0.96953E-0007
  0.12750E+0005 -0.29090E+0004  0.18504E-0006  0.14706E-0006  0.25764E-0007
  0.12793E+0005 -0.29094E+0004  0.16361E-0006  0.14624E-0006  0.36417E-0008
  0.12875E+0005 -0.29101E+0004  0.11711E-0006  0.13890E-0006 -0.36928E-0007
  0.12957E+0005 -0.29109E+0004  0.66882E-0007  0.12372E-0006 -0.71259E-0007
  0.13000E+0005 -0.29113E+0004  0.40479E-0007  0.11264E-0006 -0.85336E-0007
  0.13000E+0005 -0.30000E+0004 -0.20130E-0007  0.10928E-0006 -0.14524E-0006
  0.13043E+0005 -0.30000E+0004 -0.36427E-0007  0.93801E-0007 -0.14253E-0006
  0.13125E+0005 -0.30000E+0004 -0.60369E-0007  0.59185E-0007 -0.12354E-0006
  0.13207E+0005 -0.30000E+0004 -0.75054E-0007  0.19569E-0007 -0.89255E-0007
  0.13250E+0005 -0.30000E+0004 -0.79299E-0007 -0.24582E-0008 -0.66602E-0007
  0.13000E+0005 -0.29847E+0004 -0.11217E-0007  0.11001E-0006 -0.13635E-0006
  0.13043E+0005 -0.29847E+0004 -0.29386E-0007  0.94951E-0007 -0.13625E-0006
  0.13125E+0005 -0.29848E+0004 -0.57093E-0007  0.61248E-0007 -0.12261E-0006
  0.13207E+0005 -0.29849E+0004 -0.75405E-0007  0.22616E-0007 -0.93599E-0007
  0.13250E+0005 -0.29849E+0004 -0.81360E-0007  0.10974E-0008 -0.73477E-0007
  0.13000E+0005 -0.29556E+0004  0.76334E-0008  0.11122E-0006 -0.11767E-0006
  0.13043E+0005 -0.29558E+0004 -0.13759E-0007  0.96972E-0007 -0.12218E-0006
  0.13125E+0005 -0.29560E+0004 -0.48249E-0007  0.64980E-0007 -0.11825E-0006
  0.13207E+0005 -0.29563E+0004 -0.73437E-0007  0.28177E-0007 -0.99156E-0007
  0.13250E+0005 -0.29564E+0004 -0.82762E-0007  0.76110E-0008 -0.83931E-0007
  0.13000E+0005 -0.29266E+0004  0.28665E-0007  0.11221E-0006 -0.96953E-0007
  0.13043E+0005 -0.29268E+0004  0.45199E-0008  0.98761E-0007 -0.10556E-0006
  0.13125E+0005 -0.29272E+0004 -0.36180E-0007  0.68452E-0007 -0.11069E-0006
  0.13207E+0005 -0.29276E+0004 -0.68117E-0007  0.33436E-0007 -0.10130E-0006
  0.13250E+0005 -0.29279E+0004 -0.80915E-0007  0.13804E-0007 -0.91032E-0007
  0.13000E+0005 -0.29113E+0004  0.40479E-0007  0.11264E-0006 -0.85336E-0007
  0.13043E+0005 -0.29116E+0004  0.15090E-0007  0.99602E-0007 -0.95887E-0007
  0.13125E+0005 -0.29121E+0004 -0.28614E-0007  0.70172E-0007 -0.10550E-0006
  0.13207E+0005 -0.29125E+0004 -0.64010E-0007  0.36084E-0007 -0.10110E-0006
  0.13250E+0005 -0.29128E+0004 -0.78656E-0007  0.16936E-0007 -0.93449E-0007
  0.13250E+0005 -0.30000E+0004 -0.79299E-0007 -0.24582E-0008 -0.66602E-0007
  0.13293E+0005 -0.30000E+0004 -0.81375E-0007 -0.24680E-0007 -0.41887E-0007
  0.13375E+0005 -0.30000E+0004 -0.80367E-0007 -0.65748E-0007  0.73057E-0008
  0.13457E+0005 -0.30000E+0004 -0.74656E-0007 -0.10279E-0006  0.54288E-0007
  0.13500E+0005 -0.30000E+0004 -0.70495E-0007 -0.11972E-0006  0.76194E-0007
  0.13250E+0005 -0.29849E+0004 -0.81360E-0007  0.10974E-0008 -0.73477E-0007
  0.13293E+0005 -0.29850E+0004 -0.84932E-0007 -0.20622E-0007 -0.51027E-0007
  0.13375E+0005 -0.29851E+0004 -0.86047E-0007 -0.60864E-0007 -0.51317E-0008
  0.13457E+0005 -0.29851E+0004 -0.81394E-0007 -0.97302E-0007  0.40088E-0007
  0.13500E+0005 -0.29852E+0004 -0.77355E-0007 -0.11405E-0006  0.61735E-0007
  0.13250E+0005 -0.29564E+0004 -0.82762E-0007  0.76110E-0008 -0.83931E-0007
  0.13293E+0005 -0.29565E+0004 -0.89382E-0007 -0.13186E-0007 -0.65945E-0007
  0.13375E+0005 -0.29567E+0004 -0.95090E-0007 -0.51891E-0007 -0.26826E-0007
  0.13457E+0005 -0.29569E+0004 -0.93165E-0007 -0.87200E-0007  0.14346E-0007
  0.13500E+0005 -0.29570E+0004 -0.89761E-0007 -0.10357E-0006  0.35082E-0007
  0.13250E+0005 -0.29279E+0004 -0.80915E-0007  0.13804E-0007 -0.91032E-0007
  0.13293E+0005 -0.29280E+0004 -0.90792E-0007 -0.60960E-0008 -0.77679E-0007
  0.13375E+0005 -0.29284E+0004 -0.10173E-0006 -0.43298E-0007 -0.45926E-0007
  0.13457E+0005 -0.29287E+0004 -0.10340E-0006 -0.77493E-0007 -0.96450E-0008
  0.13500E+0005 -0.29289E+0004 -0.10113E-0006 -0.93485E-0007  0.96703E-0008
  0.13250E+0005 -0.29128E+0004 -0.78656E-0007  0.16936E-0007 -0.93449E-0007
  0.13293E+0005 -0.29130E+0004 -0.90307E-0007 -0.25000E-0008 -0.82584E-0007
  0.13375E+0005 -0.29135E+0004 -0.10422E-0006 -0.38921E-0007 -0.54912E-0007
  0.13457E+0005 -0.29139E+0004 -0.10809E-0006 -0.72533E-0007 -0.21516E-0007
  0.13500E+0005 -0.29141E+0004 -0.10660E-0006 -0.88322E-0007 -0.31407E-0008
  0.13500E+0005 -0.30000E+0004 -0.70495E-0007 -0.11972E-0006  0.76194E-0007
  0.13543E+0005 -0.30000E+0004 -0.65920E-0007 -0.13439E-0006  0.95204E-0007
  0.13625E+0005 -0.30000E+0004 -0.57030E-0007 -0.15483E-0006  0.12125E-0006
  0.13707E+0005 -0.30000E+0004 -0.48905E-0007 -0.16447E-0006  0.13239E-0006
  0.13750E+0005 -0.30000E+0004 -0.45187E-0007 -0.16496E-0006  0.13202E-0006
  0.13500E+0005 -0.29852E+0004 -0.77355E-0007 -0.11405E-0006  0.61735E-0007
  0.13543E+0005 -0.29852E+0004 -0.72616E-0007 -0.12859E-0006  0.80915E-0007
  0.13625E+0005 -0.29853E+0004 -0.62731E-0007 -0.14911E-0006  0.10845E-0006
  0.13707E+0005 -0.29853E+0004 -0.52930E-0007 -0.15920E-0006  0.12230E-0006
  0.13750E+0005 -0.29854E+0004 -0.48160E-0007 -0.16008E-0006  0.12374E-0006
  0.13500E+0005 -0.29570E+0004 -0.89761E-0007 -0.10357E-0006  0.35082E-0007
  0.13543E+0005 -0.29571E+0004 -0.85117E-0007 -0.11790E-0006  0.54177E-0007
  0.13625E+0005 -0.29573E+0004 -0.74055E-0007 -0.13852E-0006  0.83760E-0007
  0.13707E+0005 -0.29575E+0004 -0.61652E-0007 -0.14940E-0006  0.10213E-0006
  0.13750E+0005 -0.29576E+0004 -0.55112E-0007 -0.15096E-0006  0.10671E-0006
  0.13500E+0005 -0.29289E+0004 -0.10113E-0006 -0.93485E-0007  0.96703E-0008
  0.13543E+0005 -0.29291E+0004 -0.97084E-0007 -0.10758E-0006  0.28162E-0007
  0.13625E+0005 -0.29294E+0004 -0.85760E-0007 -0.12826E-0006  0.58821E-0007
  0.13707E+0005 -0.29297E+0004 -0.71523E-0007 -0.13984E-0006  0.80843E-0007
  0.13750E+0005 -0.29298E+0004 -0.63534E-0007 -0.14203E-0006  0.88184E-0007
  0.13500E+0005 -0.29141E+0004 -0.10660E-0006 -0.88322E-0007 -0.31407E-0008
  0.13543E+0005 -0.29143E+0004 -0.10307E-0006 -0.10229E-0006  0.14832E-0007
  0.13625E+0005 -0.29146E+0004 -0.91971E-0007 -0.12298E-0006  0.45675E-0007
  0.13707E+0005 -0.29150E+0004 -0.77081E-0007 -0.13490E-0006  0.69273E-0007
  0.13750E+0005 -0.29152E+0004 -0.68465E-0007 -0.13739E-0006  0.77912E-0007
  0.13750E+0005 -0.30000E+0004 -0.45187E-0007 -0.16496E-0006  0.13202E-0006
  0.13793E+0005 -0.30000E+0004 -0.41918E-0007 -0.16231E-0006  0.12753E-0006
  0.13875E+0005 -0.30000E+0004 -0.36817E-0007 -0.14900E-0006  0.10883E-0006
  0.13957E+0005 -0.30000E+0004 -0.32695E-0007 -0.12612E-0006  0.79714E-0007
  0.14000E+0005 -0.30000E+0004 -0.30637E-0007 -0.11091E-0006  0.61602E-0007
  0.13750E+0005 -0.29854E+0004 -0.48160E-0007 -0.16008E-0006  0.12374E-0006
  0.13793E+0005 -0.29854E+0004 -0.43783E-0007 -0.15790E-0006  0.12120E-0006
  0.13875E+0005 -0.29854E+0004 -0.36601E-0007 -0.14569E-0006  0.10643E-0006
  0.13957E+0005 -0.29854E+0004 -0.30668E-0007 -0.12415E-0006  0.81106E-0007
  0.14000E+0005 -0.29855E+0004 -0.27844E-0007 -0.10968E-0006  0.64798E-0007
  0.13750E+0005 -0.29576E+0004 -0.55112E-0007 -0.15096E-0006  0.10671E-0006
  0.13793E+0005 -0.29576E+0004 -0.48811E-0007 -0.14962E-0006  0.10766E-0006
  0.13875E+0005 -0.29578E+0004 -0.37849E-0007 -0.13942E-0006  0.10005E-0006
  0.13957E+0005 -0.29579E+0004 -0.28432E-0007 -0.12027E-0006  0.81881E-0007
  0.14000E+0005 -0.29579E+0004 -0.24055E-0007 -0.10717E-0006  0.69053E-0007
  0.13750E+0005 -0.29298E+0004 -0.63534E-0007 -0.14203E-0006  0.88184E-0007
  0.13793E+0005 -0.29299E+0004 -0.55562E-0007 -0.14146E-0006  0.92309E-0007
  0.13875E+0005 -0.29301E+0004 -0.41098E-0007 -0.13313E-0006  0.91471E-0007
  0.13957E+0005 -0.29303E+0004 -0.28209E-0007 -0.11624E-0006  0.80313E-0007
  0.14000E+0005 -0.29304E+0004 -0.22188E-0007 -0.10441E-0006  0.71001E-0007
  0.13750E+0005 -0.29152E+0004 -0.68465E-0007 -0.13739E-0006  0.77912E-0007
  0.13793E+0005 -0.29153E+0004 -0.59723E-0007 -0.13721E-0006  0.83575E-0007
  0.13875E+0005 -0.29155E+0004 -0.43548E-0007 -0.12981E-0006  0.86124E-0007
  0.13957E+0005 -0.29157E+0004 -0.28861E-0007 -0.11405E-0006  0.78585E-0007
  0.14000E+0005 -0.29158E+0004 -0.21950E-0007 -0.10287E-0006  0.71126E-0007
  0.14000E+0005 -0.30000E+0004 -0.30637E-0007 -0.11091E-0006  0.61602E-0007
  0.14043E+0005 -0.30000E+0004 -0.28501E-0007 -0.94044E-0007  0.42497E-0007
  0.14125E+0005 -0.30000E+0004 -0.23734E-0007 -0.59058E-0007  0.61182E-0008
  0.14207E+0005 -0.30000E+0004 -0.17456E-0007 -0.22834E-0007 -0.26607E-0007
  0.14250E+0005 -0.30000E+0004 -0.13375E-0007 -0.43064E-0008 -0.41033E-0007
  0.14000E+0005 -0.29855E+0004 -0.27844E-0007 -0.10968E-0006  0.64798E-0007
  0.14043E+0005 -0.29855E+0004 -0.25106E-0007 -0.93587E-0007  0.47302E-0007
  0.14125E+0005 -0.29855E+0004 -0.19705E-0007 -0.60015E-0007  0.13266E-0007
  0.14207E+0005 -0.29855E+0004 -0.13482E-0007 -0.25065E-0007 -0.18180E-0007
  0.14250E+0005 -0.29855E+0004 -0.96917E-0008 -0.71023E-0008 -0.32393E-0007
  0.14000E+0005 -0.29579E+0004 -0.24055E-0007 -0.10717E-0006  0.69053E-0007
  0.14043E+0005 -0.29579E+0004 -0.20030E-0007 -0.92459E-0007  0.54708E-0007
  0.14125E+0005 -0.29580E+0004 -0.13054E-0007 -0.61467E-0007  0.25427E-0007
  0.14207E+0005 -0.29581E+0004 -0.64799E-0008 -0.28850E-0007 -0.31711E-0008
  0.14250E+0005 -0.29581E+0004 -0.29910E-0008 -0.11945E-0007 -0.16722E-0007
  0.14000E+0005 -0.29304E+0004 -0.22188E-0007 -0.10441E-0006  0.71001E-0007
  0.14043E+0005 -0.29304E+0004 -0.16724E-0007 -0.91015E-0007  0.59903E-0007
  0.14125E+0005 -0.29305E+0004 -0.77525E-0008 -0.62470E-0007  0.35721E-0007
  0.14207E+0005 -0.29306E+0004 -0.28997E-0009 -0.32085E-0007  0.10470E-0007
  0.14250E+0005 -0.29306E+0004  0.32042E-0008 -0.16203E-0007 -0.21112E-0008
  0.14000E+0005 -0.29158E+0004 -0.21950E-0007 -0.10287E-0006  0.71126E-0007
  0.14043E+0005 -0.29159E+0004 -0.15683E-0007 -0.90134E-0007  0.61766E-0007
  0.14125E+0005 -0.29160E+0004 -0.55181E-0008 -0.62830E-0007  0.40386E-0007
  0.14207E+0005 -0.29161E+0004  0.26065E-0008 -0.33582E-0007  0.17078E-0007
  0.14250E+0005 -0.29162E+0004  0.62171E-0008 -0.18224E-0007  0.51208E-0008
  0.14250E+0005 -0.30000E+0004 -0.13375E-0007 -0.43064E-0008 -0.41033E-0007
  0.14293E+0005 -0.30000E+0004 -0.87441E-0008  0.13253E-0007 -0.52920E-0007
  0.14375E+0005 -0.30000E+0004  0.14401E-0008  0.42433E-0007 -0.67339E-0007
  0.14457E+0005 -0.30000E+0004  0.12981E-0007  0.64425E-0007 -0.70413E-0007
  0.14500E+0005 -0.30000E+0004  0.19322E-0007  0.72602E-0007 -0.67567E-0007
  0.14250E+0005 -0.29855E+0004 -0.96917E-0008 -0.71023E-0008 -0.32393E-0007
  0.14293E+0005 -0.29855E+0004 -0.55170E-0008  0.99573E-0008 -0.44366E-0007
  0.14375E+0005 -0.29856E+0004  0.34541E-0008  0.38485E-0007 -0.59733E-0007
  0.14457E+0005 -0.29856E+0004  0.13499E-0007  0.60218E-0007 -0.64572E-0007
  0.14500E+0005 -0.29856E+0004  0.19014E-0007  0.68430E-0007 -0.62896E-0007
  0.14250E+0005 -0.29581E+0004 -0.29910E-0008 -0.11945E-0007 -0.16722E-0007
  0.14293E+0005 -0.29581E+0004  0.57166E-0009  0.42011E-0008 -0.28607E-0007
  0.14375E+0005 -0.29583E+0004  0.76800E-0008  0.31496E-0007 -0.45292E-0007
  0.14457E+0005 -0.29584E+0004  0.15234E-0007  0.52699E-0007 -0.53059E-0007
  0.14500E+0005 -0.29584E+0004  0.19317E-0007  0.60929E-0007 -0.53411E-0007
  0.14250E+0005 -0.29306E+0004  0.32042E-0008 -0.16203E-0007 -0.21112E-0008
  0.14293E+0005 -0.29307E+0004  0.64634E-0008 -0.94238E-0009 -0.13594E-0007
  0.14375E+0005 -0.29309E+0004  0.12259E-0007  0.25127E-0007 -0.30993E-0007
  0.14457E+0005 -0.29311E+0004  0.17775E-0007  0.45756E-0007 -0.41145E-0007
  0.14500E+0005 -0.29312E+0004  0.20608E-0007  0.53958E-0007 -0.43277E-0007
  0.14250E+0005 -0.29162E+0004  0.62171E-0008 -0.18224E-0007  0.51208E-0008
  0.14293E+0005 -0.29163E+0004  0.94322E-0008 -0.34212E-0008 -0.60296E-0008
  0.14375E+0005 -0.29165E+0004  0.14748E-0007  0.22004E-0007 -0.23574E-0007
  0.14457E+0005 -0.29168E+0004  0.19369E-0007  0.42315E-0007 -0.34767E-0007
  0.14500E+0005 -0.29169E+0004  0.21620E-0007  0.50487E-0007 -0.37739E-0007
  0.14500E+0005 -0.30000E+0004  0.19322E-0007  0.72602E-0007 -0.67567E-0007
  0.14543E+0005 -0.30000E+0004  0.25640E-0007  0.78299E-0007 -0.61933E-0007
  0.14625E+0005 -0.30000E+0004  0.36876E-0007  0.82165E-0007 -0.44852E-0007
  0.14707E+0005 -0.30000E+0004  0.46117E-0007  0.77625E-0007 -0.22123E-0007
  0.14750E+0005 -0.30000E+0004  0.49793E-0007  0.72313E-0007 -0.91133E-0008
  0.14500E+0005 -0.29856E+0004  0.19014E-0007  0.68430E-0007 -0.62896E-0007
  0.14543E+0005 -0.29857E+0004  0.24524E-0007  0.74259E-0007 -0.58523E-0007
  0.14625E+0005 -0.29858E+0004  0.34405E-0007  0.78658E-0007 -0.43912E-0007
  0.14707E+0005 -0.29858E+0004  0.42677E-0007  0.74927E-0007 -0.23448E-0007
  0.14750E+0005 -0.29859E+0004  0.46045E-0007  0.70113E-0007 -0.11444E-0007
  0.14500E+0005 -0.29584E+0004  0.19317E-0007  0.60929E-0007 -0.53411E-0007
  0.14543E+0005 -0.29586E+0004  0.23390E-0007  0.66973E-0007 -0.51287E-0007
  0.14625E+0005 -0.29588E+0004  0.30767E-0007  0.72272E-0007 -0.41179E-0007
  0.14707E+0005 -0.29590E+0004  0.37122E-0007  0.69945E-0007 -0.24977E-0007
  0.14750E+0005 -0.29591E+0004  0.39810E-0007  0.66007E-0007 -0.14919E-0007
  0.14500E+0005 -0.29312E+0004  0.20608E-0007  0.53958E-0007 -0.43277E-0007
  0.14543E+0005 -0.29314E+0004  0.23381E-0007  0.60162E-0007 -0.43201E-0007
  0.14625E+0005 -0.29318E+0004  0.28375E-0007  0.66225E-0007 -0.37333E-0007
  0.14707E+0005 -0.29322E+0004  0.32753E-0007  0.65142E-0007 -0.25305E-0007
  0.14750E+0005 -0.29324E+0004  0.34665E-0007  0.61997E-0007 -0.17222E-0007
  0.14500E+0005 -0.29169E+0004  0.21620E-0007  0.50487E-0007 -0.37739E-0007
  0.14543E+0005 -0.29171E+0004  0.23765E-0007  0.56753E-0007 -0.38656E-0007
  0.14625E+0005 -0.29176E+0004  0.27564E-0007  0.63169E-0007 -0.34907E-0007
  0.14707E+0005 -0.29180E+0004  0.30894E-0007  0.62683E-0007 -0.25032E-0007
  0.14750E+0005 -0.29183E+0004  0.32369E-0007  0.59924E-0007 -0.17992E-0007
  0.14750E+0005 -0.30000E+0004  0.49793E-0007  0.72313E-0007 -0.91133E-0008
  0.14793E+0005 -0.30000E+0004  0.52476E-0007  0.65390E-0007  0.38724E-0008
  0.14875E+0005 -0.30000E+0004  0.54450E-0007  0.49032E-0007  0.26482E-0007
  0.14957E+0005 -0.30000E+0004  0.52134E-0007  0.30644E-0007  0.43837E-0007
  0.15000E+0005 -0.30000E+0004  0.49220E-0007  0.20990E-0007  0.50074E-0007
  0.14750E+0005 -0.29859E+0004  0.46045E-0007  0.70113E-0007 -0.11444E-0007
  0.14793E+0005 -0.29859E+0004  0.48579E-0007  0.63721E-0007  0.71267E-0009
  0.14875E+0005 -0.29860E+0004  0.50707E-0007  0.48365E-0007  0.22336E-0007
  0.14957E+0005 -0.29862E+0004  0.49073E-0007  0.30876E-0007  0.39520E-0007
  0.15000E+0005 -0.29862E+0004  0.46691E-0007  0.21608E-0007  0.45992E-0007
  0.14750E+0005 -0.29591E+0004  0.39810E-0007  0.66007E-0007 -0.14919E-0007
  0.14793E+0005 -0.29593E+0004  0.41933E-0007  0.60550E-0007 -0.44105E-0008
  0.14875E+0005 -0.29596E+0004  0.44052E-0007  0.46977E-0007  0.15114E-0007
  0.14957E+0005 -0.29599E+0004  0.43367E-0007  0.31104E-0007  0.31674E-0007
  0.15000E+0005 -0.29601E+0004  0.41819E-0007  0.22549E-0007  0.38413E-0007
  0.14750E+0005 -0.29324E+0004  0.34665E-0007  0.61997E-0007 -0.17222E-0007
  0.14793E+0005 -0.29326E+0004  0.36240E-0007  0.57388E-0007 -0.84336E-0008
  0.14875E+0005 -0.29332E+0004  0.38006E-0007  0.45455E-0007  0.87434E-0008
  0.14957E+0005 -0.29337E+0004  0.37869E-0007  0.31088E-0007  0.24331E-0007
  0.15000E+0005 -0.29339E+0004  0.36939E-0007  0.23209E-0007  0.31128E-0007
  0.14750E+0005 -0.29183E+0004  0.32369E-0007  0.59924E-0007 -0.17992E-0007
  0.14793E+0005 -0.29186E+0004  0.33611E-0007  0.55731E-0007 -0.10130E-0007
  0.14875E+0005 -0.29192E+0004  0.35072E-0007  0.44608E-0007  0.57285E-0008
  0.14957E+0005 -0.29198E+0004  0.35080E-0007  0.30992E-0007  0.20680E-0007
  0.15000E+0005 -0.29201E+0004  0.34397E-0007  0.23455E-0007  0.27433E-0007
  0.15000E+0005 -0.30000E+0004  0.49220E-0007  0.20990E-0007  0.50074E-0007
  0.15043E+0005 -0.30000E+0004  0.45240E-0007  0.11796E-0007  0.54052E-0007
  0.15125E+0005 -0.30000E+0004  0.35243E-0007 -0.33201E-0008  0.55207E-0007
  0.15207E+0005 -0.30000E+0004  0.23053E-0007 -0.14303E-0007  0.48702E-0007
  0.15250E+0005 -0.30000E+0004  0.16224E-0007 -0.18187E-0007  0.42783E-0007
  0.15000E+0005 -0.29862E+0004  0.46691E-0007  0.21608E-0007  0.45992E-0007
  0.15043E+0005 -0.29863E+0004  0.43335E-0007  0.12747E-0007  0.50390E-0007
  0.15125E+0005 -0.29864E+0004  0.34657E-0007 -0.19756E-0008  0.52781E-0007
  0.15207E+0005 -0.29865E+0004  0.23783E-0007 -0.12862E-0007  0.47835E-0007
  0.15250E+0005 -0.29866E+0004  0.17577E-0007 -0.16810E-0007  0.42775E-0007
  0.15000E+0005 -0.29601E+0004  0.41819E-0007  0.22549E-0007  0.38413E-0007
  0.15043E+0005 -0.29603E+0004  0.39478E-0007  0.14289E-0007  0.43445E-0007
  0.15125E+0005 -0.29606E+0004  0.33037E-0007  0.30923E-0009  0.47881E-0007
  0.15207E+0005 -0.29609E+0004  0.24496E-0007 -0.10358E-0007  0.45673E-0007
  0.15250E+0005 -0.29611E+0004  0.19433E-0007 -0.14393E-0007  0.42157E-0007
  0.15000E+0005 -0.29339E+0004  0.36939E-0007  0.23209E-0007  0.31128E-0007
  0.15043E+0005 -0.29342E+0004  0.35407E-0007  0.15521E-0007  0.36589E-0007
  0.15125E+0005 -0.29348E+0004  0.30870E-0007  0.22758E-0008  0.42697E-0007
  0.15207E+0005 -0.29354E+0004  0.24443E-0007 -0.81328E-0008  0.42936E-0007
  0.15250E+0005 -0.29357E+0004  0.20461E-0007 -0.12216E-0007  0.40854E-0007
  0.15000E+0005 -0.29201E+0004  0.34397E-0007  0.23455E-0007  0.27433E-0007
  0.15043E+0005 -0.29205E+0004  0.33214E-0007  0.16057E-0007  0.33041E-0007
  0.15125E+0005 -0.29212E+0004  0.29553E-0007  0.31954E-0008  0.39890E-0007
  0.15207E+0005 -0.29219E+0004  0.24150E-0007 -0.70633E-0008  0.41302E-0007
  0.15250E+0005 -0.29222E+0004  0.20709E-0007 -0.11159E-0007  0.39930E-0007
  0.15250E+0005 -0.30000E+0004  0.16224E-0007 -0.18187E-0007  0.42783E-0007
  0.15293E+0005 -0.30000E+0004  0.93947E-0008 -0.20770E-0007  0.35629E-0007
  0.15375E+0005 -0.30000E+0004 -0.27402E-0008 -0.22320E-0007  0.20242E-0007
  0.15457E+0005 -0.30000E+0004 -0.12750E-0007 -0.20412E-0007  0.50449E-0008
  0.15500E+0005 -0.30000E+0004 -0.16827E-0007 -0.18477E-0007 -0.19253E-0008
  0.15250E+0005 -0.29866E+0004  0.17577E-0007 -0.16810E-0007  0.42775E-0007
  0.15293E+0005 -0.29866E+0004  0.11289E-0007 -0.19517E-0007  0.36437E-0007
  0.15375E+0005 -0.29867E+0004 -0.11971E-0009 -0.21445E-0007  0.22368E-0007
  0.15457E+0005 -0.29868E+0004 -0.98628E-0008 -0.20013E-0007  0.80058E-0008
  0.15500E+0005 -0.29869E+0004 -0.13987E-0007 -0.18329E-0007  0.12380E-0008
  0.15250E+0005 -0.29611E+0004  0.19433E-0007 -0.14393E-0007  0.42157E-0007
  0.15293E+0005 -0.29613E+0004  0.14166E-0007 -0.17299E-0007  0.37325E-0007
  0.15375E+0005 -0.29616E+0004  0.42062E-0008 -0.19861E-0007  0.25748E-0007
  0.15457E+0005 -0.29618E+0004 -0.48625E-0008 -0.19248E-0007  0.13070E-0007
  0.15500E+0005 -0.29620E+0004 -0.89642E-0008 -0.18007E-0007  0.67733E-0008
  0.15250E+0005 -0.29357E+0004  0.20461E-0007 -0.12216E-0007  0.40854E-0007
  0.15293E+0005 -0.29359E+0004  0.16191E-0007 -0.15278E-0007  0.37455E-0007
  0.15375E+0005 -0.29364E+0004  0.77424E-0008 -0.18377E-0007  0.28336E-0007
  0.15457E+0005 -0.29369E+0004 -0.47348E-0009 -0.18483E-0007  0.17436E-0007
  0.15500E+0005 -0.29371E+0004 -0.44252E-0008 -0.17640E-0007  0.11705E-0007
  0.15250E+0005 -0.29222E+0004  0.20709E-0007 -0.11159E-0007  0.39930E-0007
  0.15293E+0005 -0.29225E+0004  0.16950E-0007 -0.14287E-0007  0.37254E-0007
  0.15375E+0005 -0.29231E+0004  0.93104E-0008 -0.17634E-0007  0.29406E-0007
  0.15457E+0005 -0.29237E+0004  0.16008E-0008 -0.18083E-0007  0.19468E-0007
  0.15500E+0005 -0.29240E+0004 -0.22283E-0008 -0.17431E-0007  0.14066E-0007
  0.15500E+0005 -0.30000E+0004 -0.16827E-0007 -0.18477E-0007 -0.19253E-0008
  0.15543E+0005 -0.30000E+0004 -0.19962E-0007 -0.16196E-0007 -0.77499E-0008
  0.15625E+0005 -0.30000E+0004 -0.23182E-0007 -0.11708E-0007 -0.14803E-0007
  0.15707E+0005 -0.30000E+0004 -0.23032E-0007 -0.80778E-0008 -0.16158E-0007
  0.15750E+0005 -0.30000E+0004 -0.21798E-0007 -0.68252E-0008 -0.14691E-0007
  0.15500E+0005 -0.29869E+0004 -0.13987E-0007 -0.18329E-0007  0.12380E-0008
  0.15543E+0005 -0.29869E+0004 -0.17287E-0007 -0.16291E-0007 -0.45437E-0008
  0.15625E+0005 -0.29870E+0004 -0.21095E-0007 -0.12170E-0007 -0.11955E-0007
  0.15707E+0005 -0.29870E+0004 -0.21766E-0007 -0.87463E-0008 -0.14116E-0007
  0.15750E+0005 -0.29871E+0004 -0.21001E-0007 -0.75253E-0008 -0.13194E-0007
  0.15500E+0005 -0.29620E+0004 -0.89642E-0008 -0.18007E-0007  0.67733E-0008
  0.15543E+0005 -0.29621E+0004 -0.12454E-0007 -0.16392E-0007  0.11720E-0008
  0.15625E+0005 -0.29623E+0004 -0.17139E-0007 -0.12924E-0007 -0.66996E-0008
  0.15707E+0005 -0.29625E+0004 -0.19163E-0007 -0.98815E-0008 -0.10178E-0007
  0.15750E+0005 -0.29626E+0004 -0.19203E-0007 -0.87308E-0008 -0.10185E-0007
  0.15500E+0005 -0.29371E+0004 -0.44252E-0008 -0.17640E-0007  0.11705E-0007
  0.15543E+0005 -0.29373E+0004 -0.79638E-0008 -0.16405E-0007  0.63960E-0008
  0.15625E+0005 -0.29376E+0004 -0.13248E-0007 -0.13538E-0007 -0.16826E-0008
  0.15707E+0005 -0.29379E+0004 -0.16372E-0007 -0.10861E-0007 -0.62189E-0008
  0.15750E+0005 -0.29381E+0004 -0.17109E-0007 -0.97876E-0008 -0.70286E-0008
  0.15500E+0005 -0.29240E+0004 -0.22283E-0008 -0.17431E-0007  0.14066E-0007
  0.15543E+0005 -0.29242E+0004 -0.57437E-0008 -0.16382E-0007  0.89491E-0008
  0.15625E+0005 -0.29246E+0004 -0.11244E-0007 -0.13812E-0007  0.85119E-0009
  0.15707E+0005 -0.29250E+0004 -0.14853E-0007 -0.11320E-0007 -0.41465E-0008
  0.15750E+0005 -0.29252E+0004 -0.15915E-0007 -0.10290E-0007 -0.53324E-0008
  0.15750E+0005 -0.30000E+0004 -0.21798E-0007 -0.68252E-0008 -0.14691E-0007
  0.15793E+0005 -0.30000E+0004 -0.19936E-0007 -0.61098E-0008 -0.11953E-0007
  0.15875E+0005 -0.30000E+0004 -0.15289E-0007 -0.62998E-0008 -0.42538E-0008
  0.15957E+0005 -0.30000E+0004 -0.10158E-0007 -0.81864E-0008  0.48294E-0008
  0.16000E+0005 -0.30000E+0004 -0.76419E-0008 -0.96359E-0008  0.93737E-0008
  0.15750E+0005 -0.29871E+0004 -0.21001E-0007 -0.75253E-0008 -0.13194E-0007
  0.15793E+0005 -0.29871E+0004 -0.19600E-0007 -0.67970E-0008 -0.11030E-0007
  0.15875E+0005 -0.29872E+0004 -0.15715E-0007 -0.68339E-0008 -0.43994E-0008
  0.15957E+0005 -0.29872E+0004 -0.11099E-0007 -0.84512E-0008  0.38264E-0008
  0.16000E+0005 -0.29873E+0004 -0.87310E-0008 -0.97368E-0008  0.80559E-0008
  0.15750E+0005 -0.29626E+0004 -0.19203E-0007 -0.87308E-0008 -0.10185E-0007
  0.15793E+0005 -0.29627E+0004 -0.18610E-0007 -0.79880E-0008 -0.90305E-0008
  0.15875E+0005 -0.29629E+0004 -0.16113E-0007 -0.77766E-0008 -0.43166E-0008
  0.15957E+0005 -0.29630E+0004 -0.12497E-0007 -0.89377E-0008  0.23140E-0008
  0.16000E+0005 -0.29631E+0004 -0.10447E-0007 -0.99387E-0008  0.59355E-0008
  0.15750E+0005 -0.29381E+0004 -0.17109E-0007 -0.97876E-0008 -0.70286E-0008
  0.15793E+0005 -0.29383E+0004 -0.17240E-0007 -0.90451E-0008 -0.67769E-0008
  0.15875E+0005 -0.29386E+0004 -0.16043E-0007 -0.86344E-0008 -0.38340E-0008
  0.15957E+0005 -0.29389E+0004 -0.13435E-0007 -0.94033E-0008  0.12589E-0008
  0.16000E+0005 -0.29390E+0004 -0.11739E-0007 -0.10153E-0007  0.42686E-0008
  0.15750E+0005 -0.29252E+0004 -0.15915E-0007 -0.10290E-0007 -0.53324E-0008
  0.15793E+0005 -0.29254E+0004 -0.16394E-0007 -0.95533E-0008 -0.55140E-0008
  0.15875E+0005 -0.29257E+0004 -0.15843E-0007 -0.90550E-0008 -0.34450E-0008
  0.15957E+0005 -0.29261E+0004 -0.13762E-0007 -0.96403E-0008  0.86554E-0009
  0.16000E+0005 -0.29263E+0004 -0.12263E-0007 -0.10271E-0007  0.35548E-0008
  0.16000E+0005 -0.30000E+0004 -0.76419E-0008 -0.96359E-0008  0.93737E-0008
  0.16043E+0005 -0.30000E+0004 -0.54280E-0008 -0.11225E-0007  0.13350E-0007
  0.16125E+0005 -0.30000E+0004 -0.24407E-0008 -0.14128E-0007  0.18398E-0007
  0.16207E+0005 -0.30000E+0004 -0.13130E-0008 -0.16143E-0007  0.19339E-0007
  0.16250E+0005 -0.30000E+0004 -0.14716E-0008 -0.16611E-0007  0.18071E-0007
  0.16000E+0005 -0.29873E+0004 -0.87310E-0008 -0.97368E-0008  0.80559E-0008
  0.16043E+0005 -0.29873E+0004 -0.65723E-0008 -0.11156E-0007  0.11830E-0007
  0.16125E+0005 -0.29874E+0004 -0.34620E-0008 -0.13770E-0007  0.16815E-0007
  0.16207E+0005 -0.29875E+0004 -0.19784E-0008 -0.15580E-0007  0.18058E-0007
  0.16250E+0005 -0.29876E+0004 -0.18933E-0008 -0.15989E-0007  0.17061E-0007
  0.16000E+0005 -0.29631E+0004 -0.10447E-0007 -0.99387E-0008  0.59355E-0008
  0.16043E+0005 -0.29633E+0004 -0.84480E-0008 -0.11064E-0007  0.92982E-0008
  0.16125E+0005 -0.29636E+0004 -0.52272E-0008 -0.13171E-0007  0.14074E-0007
  0.16207E+0005 -0.29638E+0004 -0.31937E-0008 -0.14615E-0007  0.15784E-0007
  0.16250E+0005 -0.29640E+0004 -0.27026E-0008 -0.14911E-0007  0.15245E-0007
  0.16000E+0005 -0.29390E+0004 -0.11739E-0007 -0.10153E-0007  0.42686E-0008
  0.16043E+0005 -0.29393E+0004 -0.99562E-0008 -0.11019E-0007  0.71938E-0008
  0.16125E+0005 -0.29397E+0004 -0.67611E-0008 -0.12668E-0007  0.11669E-0007
  0.16207E+0005 -0.29401E+0004 -0.43224E-0008 -0.13772E-0007  0.13726E-0007
  0.16250E+0005 -0.29404E+0004 -0.34941E-0008 -0.13959E-0007  0.13578E-0007
  0.16000E+0005 -0.29263E+0004 -0.12263E-0007 -0.10271E-0007  0.35548E-0008
  0.16043E+0005 -0.29266E+0004 -0.10612E-0007 -0.11012E-0007  0.62436E-0008
  0.16125E+0005 -0.29271E+0004 -0.74758E-0008 -0.12437E-0007  0.10532E-0007
  0.16207E+0005 -0.29276E+0004 -0.48745E-0008 -0.13373E-0007  0.12729E-0007
  0.16250E+0005 -0.29279E+0004 -0.38936E-0008 -0.13503E-0007  0.12764E-0007
  0.16250E+0005 -0.30000E+0004 -0.14716E-0008 -0.16611E-0007  0.18071E-0007
  0.16293E+0005 -0.30000E+0004 -0.20911E-0008 -0.16595E-0007  0.15676E-0007
  0.16375E+0005 -0.30000E+0004 -0.42295E-0008 -0.15140E-0007  0.85709E-0008
  0.16457E+0005 -0.30000E+0004 -0.70282E-0008 -0.11963E-0007 -0.64636E-0009
  0.16500E+0005 -0.30000E+0004 -0.85042E-0008 -0.97233E-0008 -0.57865E-0008
  0.16250E+0005 -0.29876E+0004 -0.18933E-0008 -0.15989E-0007  0.17061E-0007
  0.16293E+0005 -0.29876E+0004 -0.22524E-0008 -0.15945E-0007  0.14983E-0007
  0.16375E+0005 -0.29877E+0004 -0.39214E-0008 -0.14531E-0007  0.85219E-0008
  0.16457E+0005 -0.29878E+0004 -0.63654E-0008 -0.11490E-0007 -0.12479E-0009
  0.16500E+0005 -0.29879E+0004 -0.77229E-0008 -0.93485E-0008 -0.50333E-0008
  0.16250E+0005 -0.29640E+0004 -0.27026E-0008 -0.14911E-0007  0.15245E-0007
  0.16293E+0005 -0.29641E+0004 -0.26164E-0008 -0.14813E-0007  0.13717E-0007
  0.16375E+0005 -0.29644E+0004 -0.34520E-0008 -0.13456E-0007  0.84039E-0008
  0.16457E+0005 -0.29648E+0004 -0.52337E-0008 -0.10644E-0007  0.80244E-0009
  0.16500E+0005 -0.29649E+0004 -0.63573E-0008 -0.86690E-0008 -0.36734E-0008
  0.16250E+0005 -0.29404E+0004 -0.34941E-0008 -0.13959E-0007  0.13578E-0007
  0.16293E+0005 -0.29406E+0004 -0.30208E-0008 -0.13802E-0007  0.12541E-0007
  0.16375E+0005 -0.29412E+0004 -0.30961E-0008 -0.12480E-0007  0.82832E-0008
  0.16457E+0005 -0.29417E+0004 -0.42357E-0008 -0.98586E-0008  0.16764E-0008
  0.16500E+0005 -0.29420E+0004 -0.51175E-0008 -0.80287E-0008 -0.23777E-0008
  0.16250E+0005 -0.29279E+0004 -0.38936E-0008 -0.13503E-0007  0.12764E-0007
  0.16293E+0005 -0.29283E+0004 -0.32379E-0008 -0.13315E-0007  0.11964E-0007
  0.16375E+0005 -0.29289E+0004 -0.29408E-0008 -0.12002E-0007  0.82289E-0008
  0.16457E+0005 -0.29295E+0004 -0.37518E-0008 -0.94679E-0008  0.21259E-0008
  0.16500E+0005 -0.29299E+0004 -0.45045E-0008 -0.77065E-0008 -0.17106E-0008
  0.16500E+0005 -0.30000E+0004 -0.85042E-0008 -0.97233E-0008 -0.57865E-0008
  0.16543E+0005 -0.30000E+0004 -0.98443E-0008 -0.72052E-0008 -0.10807E-0007
  0.16625E+0005 -0.30000E+0004 -0.11675E-0007 -0.19913E-0008 -0.19213E-0007
  0.16707E+0005 -0.30000E+0004 -0.12240E-0007  0.32768E-0008 -0.25292E-0007
  0.16750E+0005 -0.30000E+0004 -0.11961E-0007  0.58984E-0008 -0.27358E-0007
  0.16500E+0005 -0.29879E+0004 -0.77229E-0008 -0.93485E-0008 -0.50333E-0008
  0.16543E+0005 -0.29880E+0004 -0.89991E-0008 -0.69389E-0008 -0.98847E-0008
  0.16625E+0005 -0.29881E+0004 -0.10852E-0007 -0.19307E-0008 -0.18156E-0007
  0.16707E+0005 -0.29882E+0004 -0.11595E-0007  0.31598E-0008 -0.24324E-0007
  0.16750E+0005 -0.29882E+0004 -0.11451E-0007  0.57092E-0008 -0.26506E-0007
  0.16500E+0005 -0.29649E+0004 -0.63573E-0008 -0.86690E-0008 -0.36734E-0008
  0.16543E+0005 -0.29651E+0004 -0.74931E-0008 -0.64451E-0008 -0.82018E-0008
  0.16625E+0005 -0.29654E+0004 -0.93397E-0008 -0.17960E-0008 -0.16198E-0007
  0.16707E+0005 -0.29658E+0004 -0.10368E-0007  0.29792E-0008 -0.22504E-0007
  0.16750E+0005 -0.29659E+0004 -0.10458E-0007  0.53967E-0008 -0.24892E-0007
  0.16500E+0005 -0.29420E+0004 -0.51175E-0008 -0.80287E-0008 -0.23777E-0008
  0.16543E+0005 -0.29423E+0004 -0.60940E-0008 -0.59675E-0008 -0.65833E-0008
  0.16625E+0005 -0.29428E+0004 -0.78810E-0008 -0.16398E-0008 -0.14285E-0007
  0.16707E+0005 -0.29434E+0004 -0.91362E-0008  0.28464E-0008 -0.20698E-0007
  0.16750E+0005 -0.29436E+0004 -0.94342E-0008  0.51396E-0008 -0.23276E-0007
  0.16500E+0005 -0.29299E+0004 -0.45045E-0008 -0.77065E-0008 -0.17106E-0008
  0.16543E+0005 -0.29302E+0004 -0.53914E-0008 -0.57227E-0008 -0.57474E-0008
  0.16625E+0005 -0.29309E+0004 -0.71295E-0008 -0.15505E-0008 -0.13288E-0007
  0.16707E+0005 -0.29315E+0004 -0.84838E-0008  0.27934E-0008 -0.19748E-0007
  0.16750E+0005 -0.29319E+0004 -0.88816E-0008  0.50243E-0008 -0.22420E-0007
  0.16750E+0005 -0.30000E+0004 -0.11961E-0007  0.58984E-0008 -0.27358E-0007
  0.16793E+0005 -0.30000E+0004 -0.11292E-0007  0.83408E-0008 -0.28623E-0007
  0.16875E+0005 -0.30000E+0004 -0.90727E-0008  0.12343E-0007 -0.28965E-0007
  0.16957E+0005 -0.30000E+0004 -0.59232E-0008  0.15458E-0007 -0.27139E-0007
  0.17000E+0005 -0.30000E+0004 -0.40411E-0008  0.16753E-0007 -0.25564E-0007
  0.16750E+0005 -0.29882E+0004 -0.11451E-0007  0.57092E-0008 -0.26506E-0007
  0.16793E+0005 -0.29883E+0004 -0.10933E-0007  0.80936E-0008 -0.27917E-0007
  0.16875E+0005 -0.29884E+0004 -0.90036E-0008  0.12034E-0007 -0.28577E-0007
  0.16957E+0005 -0.29885E+0004 -0.60994E-0008  0.15137E-0007 -0.27047E-0007
  0.17000E+0005 -0.29886E+0004 -0.43154E-0008  0.16440E-0007 -0.25597E-0007
  0.16750E+0005 -0.29659E+0004 -0.10458E-0007  0.53967E-0008 -0.24892E-0007
  0.16793E+0005 -0.29661E+0004 -0.10209E-0007  0.76754E-0008 -0.26571E-0007
  0.16875E+0005 -0.29664E+0004 -0.88110E-0008  0.11495E-0007 -0.27820E-0007
  0.16957E+0005 -0.29667E+0004 -0.63761E-0008  0.14567E-0007 -0.26855E-0007
  0.17000E+0005 -0.29669E+0004 -0.47868E-0008  0.15880E-0007 -0.25652E-0007
  0.16750E+0005 -0.29436E+0004 -0.94342E-0008  0.51396E-0008 -0.23276E-0007
  0.16793E+0005 -0.29439E+0004 -0.94307E-0008  0.73174E-0008 -0.25208E-0007
  0.16875E+0005 -0.29444E+0004 -0.85432E-0008  0.11015E-0007 -0.27035E-0007
  0.16957E+0005 -0.29449E+0004 -0.65811E-0008  0.14045E-0007 -0.26640E-0007
  0.17000E+0005 -0.29452E+0004 -0.51965E-0008  0.15360E-0007 -0.25693E-0007
  0.16750E+0005 -0.29319E+0004 -0.88816E-0008  0.50243E-0008 -0.22420E-0007
  0.16793E+0005 -0.29322E+0004 -0.90000E-0008  0.71507E-0008 -0.24482E-0007
  0.16875E+0005 -0.29328E+0004 -0.83731E-0008  0.10784E-0007 -0.26608E-0007
  0.16957E+0005 -0.29334E+0004 -0.66613E-0008  0.13787E-0007 -0.26517E-0007
  0.17000E+0005 -0.29337E+0004 -0.53882E-0008  0.15102E-0007 -0.25708E-0007
  0.17000E+0005 -0.30000E+0004 -0.40411E-0008  0.16753E-0007 -0.25564E-0007
  0.17043E+0005 -0.30000E+0004 -0.20958E-0008  0.17827E-0007 -0.23717E-0007
  0.17125E+0005 -0.30000E+0004  0.15340E-0008  0.19324E-0007 -0.19841E-0007
  0.17207E+0005 -0.30000E+0004  0.47950E-0008  0.20196E-0007 -0.15898E-0007
  0.17250E+0005 -0.30000E+0004  0.62815E-0008  0.20419E-0007 -0.13889E-0007
  0.17000E+0005 -0.29886E+0004 -0.43154E-0008  0.16440E-0007 -0.25597E-0007
  0.17043E+0005 -0.29886E+0004 -0.24429E-0008  0.17530E-0007 -0.23849E-0007
  0.17125E+0005 -0.29887E+0004  0.11152E-0008  0.19063E-0007 -0.20083E-0007
  0.17207E+0005 -0.29888E+0004  0.43750E-0008  0.19969E-0007 -0.16163E-0007
  0.17250E+0005 -0.29888E+0004  0.58785E-0008  0.20207E-0007 -0.14147E-0007
  0.17000E+0005 -0.29669E+0004 -0.47868E-0008  0.15880E-0007 -0.25652E-0007
  0.17043E+0005 -0.29670E+0004 -0.30647E-0008  0.16992E-0007 -0.24100E-0007
  0.17125E+0005 -0.29672E+0004  0.33202E-0009  0.18581E-0007 -0.20561E-0007
  0.17207E+0005 -0.29675E+0004  0.35679E-0008  0.19544E-0007 -0.16703E-0007
  0.17250E+0005 -0.29676E+0004  0.50962E-0008  0.19808E-0007 -0.14674E-0007
  0.17000E+0005 -0.29452E+0004 -0.51965E-0008  0.15360E-0007 -0.25693E-0007
  0.17043E+0005 -0.29454E+0004 -0.36389E-0008  0.16486E-0007 -0.24350E-0007
  0.17125E+0005 -0.29458E+0004 -0.43457E-0009  0.18119E-0007 -0.21064E-0007
  0.17207E+0005 -0.29462E+0004  0.27495E-0008  0.19130E-0007 -0.17288E-0007
  0.17250E+0005 -0.29465E+0004  0.42928E-0008  0.19415E-0007 -0.15254E-0007
  0.17000E+0005 -0.29337E+0004 -0.53882E-0008  0.15102E-0007 -0.25708E-0007
  0.17043E+0005 -0.29340E+0004 -0.39225E-0008  0.16232E-0007 -0.24481E-0007
  0.17125E+0005 -0.29345E+0004 -0.83122E-0009  0.17883E-0007 -0.21337E-0007
  0.17207E+0005 -0.29350E+0004  0.23147E-0008  0.18915E-0007 -0.17613E-0007
  0.17250E+0005 -0.29353E+0004  0.38616E-0008  0.19212E-0007 -0.15579E-0007
  0.17250E+0005 -0.30000E+0004  0.62815E-0008  0.20419E-0007 -0.13889E-0007
  0.17293E+0005 -0.30000E+0004  0.75796E-0008  0.20476E-0007 -0.11944E-0007
  0.17375E+0005 -0.30000E+0004  0.94954E-0008  0.20089E-0007 -0.83922E-0008
  0.17457E+0005 -0.30000E+0004  0.10707E-0007  0.18968E-0007 -0.48912E-0008
  0.17500E+0005 -0.30000E+0004  0.11079E-0007  0.18047E-0007 -0.30161E-0008
  0.17250E+0005 -0.29888E+0004  0.58785E-0008  0.20207E-0007 -0.14147E-0007
  0.17293E+0005 -0.29889E+0004  0.71993E-0008  0.20275E-0007 -0.12187E-0007
  0.17375E+0005 -0.29889E+0004  0.91576E-0008  0.19904E-0007 -0.86157E-0008
  0.17457E+0005 -0.29890E+0004  0.10394E-0007  0.18801E-0007 -0.51334E-0008
  0.17500E+0005 -0.29890E+0004  0.10769E-0007  0.17894E-0007 -0.32892E-0008
  0.17250E+0005 -0.29676E+0004  0.50962E-0008  0.19808E-0007 -0.14674E-0007
  0.17293E+0005 -0.29678E+0004  0.64559E-0008  0.19897E-0007 -0.12688E-0007
  0.17375E+0005 -0.29680E+0004  0.84966E-0008  0.19559E-0007 -0.90735E-0008
  0.17457E+0005 -0.29682E+0004  0.97919E-0008  0.18491E-0007 -0.56085E-0008
  0.17500E+0005 -0.29683E+0004  0.10180E-0007  0.17609E-0007 -0.38106E-0008
  0.17250E+0005 -0.29465E+0004  0.42928E-0008  0.19415E-0007 -0.15254E-0007
  0.17293E+0005 -0.29466E+0004  0.56852E-0008  0.19524E-0007 -0.13244E-0007
  0.17375E+0005 -0.29470E+0004  0.78084E-0008  0.19220E-0007 -0.95779E-0008
  0.17457E+0005 -0.29473E+0004  0.91753E-0008  0.18190E-0007 -0.61093E-0008
  0.17500E+0005 -0.29475E+0004  0.95876E-0008  0.17335E-0007 -0.43430E-0008
  0.17250E+0005 -0.29353E+0004  0.38616E-0008  0.19212E-0007 -0.15579E-0007
  0.17293E+0005 -0.29355E+0004  0.52684E-0008  0.19331E-0007 -0.13559E-0007
  0.17375E+0005 -0.29359E+0004  0.74343E-0008  0.19044E-0007 -0.98635E-0008
  0.17457E+0005 -0.29363E+0004  0.88430E-0008  0.18035E-0007 -0.63857E-0008
  0.17500E+0005 -0.29366E+0004  0.92713E-0008  0.17194E-0007 -0.46308E-0008
  0.17500E+0005 -0.30000E+0004  0.11079E-0007  0.18047E-0007 -0.30161E-0008
  0.17543E+0005 -0.30000E+0004  0.11277E-0007  0.16892E-0007 -0.11100E-0008
  0.17625E+0005 -0.30000E+0004  0.11196E-0007  0.14052E-0007  0.25581E-0008
  0.17707E+0005 -0.30000E+0004  0.10535E-0007  0.10454E-0007  0.61245E-0008
  0.17750E+0005 -0.30000E+0004  0.99497E-0008  0.83169E-0008  0.78530E-0008
  0.17500E+0005 -0.29890E+0004  0.10769E-0007  0.17894E-0007 -0.32892E-0008
  0.17543E+0005 -0.29891E+0004  0.10963E-0007  0.16754E-0007 -0.14276E-0008
  0.17625E+0005 -0.29891E+0004  0.10866E-0007  0.13960E-0007  0.21298E-0008
  0.17707E+0005 -0.29892E+0004  0.10192E-0007  0.10426E-0007  0.55791E-0008
  0.17750E+0005 -0.29892E+0004  0.96104E-0008  0.83284E-0008  0.72570E-0008
  0.17500E+0005 -0.29683E+0004  0.10180E-0007  0.17609E-0007 -0.38106E-0008
  0.17543E+0005 -0.29684E+0004  0.10377E-0007  0.16502E-0007 -0.20206E-0008
  0.17625E+0005 -0.29685E+0004  0.10263E-0007  0.13793E-0007  0.13484E-0008
  0.17707E+0005 -0.29687E+0004  0.95743E-0008  0.10378E-0007  0.45894E-0008
  0.17750E+0005 -0.29688E+0004  0.89980E-0008  0.83524E-0008  0.61738E-0008
  0.17500E+0005 -0.29475E+0004  0.95876E-0008  0.17335E-0007 -0.43430E-0008
  0.17543E+0005 -0.29477E+0004  0.97964E-0008  0.16260E-0007 -0.26093E-0008
  0.17625E+0005 -0.29479E+0004  0.96837E-0008  0.13636E-0007  0.59879E-0009
  0.17707E+0005 -0.29482E+0004  0.89901E-0008  0.10335E-0007  0.36504E-0008
  0.17750E+0005 -0.29483E+0004  0.84202E-0008  0.83781E-0008  0.51457E-0008
  0.17500E+0005 -0.29366E+0004  0.92713E-0008  0.17194E-0007 -0.46308E-0008
  0.17543E+0005 -0.29367E+0004  0.94907E-0008  0.16136E-0007 -0.29210E-0008
  0.17625E+0005 -0.29370E+0004  0.93855E-0008  0.13557E-0007  0.21289E-0009
  0.17707E+0005 -0.29374E+0004  0.86932E-0008  0.10313E-0007  0.31725E-0008
  0.17750E+0005 -0.29375E+0004  0.81272E-0008  0.83921E-0008  0.46230E-0008
  0.17750E+0005 -0.30000E+0004  0.99497E-0008  0.83169E-0008  0.78530E-0008
  0.17793E+0005 -0.30000E+0004  0.91995E-0008  0.60669E-0008  0.94021E-0008
  0.17875E+0005 -0.30000E+0004  0.73111E-0008  0.16645E-0008  0.11618E-0007
  0.17957E+0005 -0.30000E+0004  0.48233E-0008 -0.26277E-0008  0.12605E-0007
  0.18000E+0005 -0.30000E+0004  0.32852E-0008 -0.47373E-0008  0.12552E-0007
  0.17750E+0005 -0.29892E+0004  0.96104E-0008  0.83284E-0008  0.72570E-0008
  0.17793E+0005 -0.29892E+0004  0.88731E-0008  0.61213E-0008  0.87684E-0008
  0.17875E+0005 -0.29893E+0004  0.70426E-0008  0.17998E-0008  0.10969E-0007
  0.17957E+0005 -0.29893E+0004  0.46571E-0008 -0.24215E-0008  0.12021E-0007
  0.18000E+0005 -0.29894E+0004  0.31878E-0008 -0.45025E-0008  0.12036E-0007
  0.17750E+0005 -0.29688E+0004  0.89980E-0008  0.83524E-0008  0.61738E-0008
  0.17793E+0005 -0.29688E+0004  0.82820E-0008  0.62226E-0008  0.76139E-0008
  0.17875E+0005 -0.29690E+0004  0.65485E-0008  0.20473E-0008  0.97748E-0008
  0.17957E+0005 -0.29691E+0004  0.43384E-0008 -0.20463E-0008  0.10935E-0007
  0.18000E+0005 -0.29692E+0004  0.29895E-0008 -0.40749E-0008  0.11068E-0007
  0.17750E+0005 -0.29483E+0004  0.84202E-0008  0.83781E-0008  0.51457E-0008
  0.17793E+0005 -0.29484E+0004  0.77227E-0008  0.63211E-0008  0.65156E-0008
  0.17875E+0005 -0.29487E+0004  0.60726E-0008  0.22831E-0008  0.86281E-0008
  0.17957E+0005 -0.29489E+0004  0.40169E-0008 -0.16905E-0008  0.98771E-0008
  0.18000E+0005 -0.29490E+0004  0.27762E-0008 -0.36694E-0008  0.10113E-0007
  0.17750E+0005 -0.29375E+0004  0.81272E-0008  0.83921E-0008  0.46230E-0008
  0.17793E+0005 -0.29377E+0004  0.74388E-0008  0.63718E-0008  0.59567E-0008
  0.17875E+0005 -0.29379E+0004  0.58281E-0008  0.24030E-0008  0.80412E-0008
  0.17957E+0005 -0.29382E+0004  0.38467E-0008 -0.15102E-0008  0.93301E-0008
  0.18000E+0005 -0.29384E+0004  0.26587E-0008 -0.34640E-0008  0.96165E-0008
  0.18000E+0005 -0.30000E+0004  0.32852E-0008 -0.47373E-0008  0.12552E-0007
  0.18043E+0005 -0.30000E+0004  0.16102E-0008 -0.66923E-0008  0.12095E-0007
  0.18125E+0005 -0.30000E+0004 -0.18587E-0008 -0.98656E-0008  0.10181E-0007
  0.18207E+0005 -0.30000E+0004 -0.55403E-0008 -0.12266E-0007  0.71504E-0008
  0.18250E+0005 -0.30000E+0004 -0.74851E-0008 -0.13219E-0007  0.52503E-0008
  0.18000E+0005 -0.29894E+0004  0.31878E-0008 -0.45025E-0008  0.12036E-0007
  0.18043E+0005 -0.29894E+0004  0.15887E-0008 -0.64351E-0008  0.11666E-0007
  0.18125E+0005 -0.29894E+0004 -0.17300E-0008 -0.95894E-0008  0.99505E-0008
  0.18207E+0005 -0.29895E+0004 -0.52747E-0008 -0.12000E-0007  0.71332E-0008
  0.18250E+0005 -0.29895E+0004 -0.71605E-0008 -0.12969E-0007  0.53379E-0008
  0.18000E+0005 -0.29692E+0004  0.29895E-0008 -0.40749E-0008  0.11068E-0007
  0.18043E+0005 -0.29693E+0004  0.15244E-0008 -0.59672E-0008  0.10849E-0007
  0.18125E+0005 -0.29694E+0004 -0.15242E-0008 -0.90863E-0008  0.94925E-0008
  0.18207E+0005 -0.29695E+0004 -0.48156E-0008 -0.11515E-0007  0.70671E-0008
  0.18250E+0005 -0.29696E+0004 -0.65894E-0008 -0.12510E-0007  0.54675E-0008
  0.18000E+0005 -0.29490E+0004  0.27762E-0008 -0.36694E-0008  0.10113E-0007
  0.18043E+0005 -0.29491E+0004  0.14335E-0008 -0.55240E-0008  0.10034E-0007
  0.18125E+0005 -0.29494E+0004 -0.13627E-0008 -0.86087E-0008  0.90123E-0008
  0.18207E+0005 -0.29496E+0004 -0.44093E-0008 -0.11051E-0007  0.69628E-0008
  0.18250E+0005 -0.29497E+0004 -0.60714E-0008 -0.12071E-0007  0.55546E-0008
  0.18000E+0005 -0.29384E+0004  0.26587E-0008 -0.34640E-0008  0.96165E-0008
  0.18043E+0005 -0.29385E+0004  0.13763E-0008 -0.52995E-0008  0.96055E-0008
  0.18125E+0005 -0.29388E+0004 -0.12933E-0008 -0.83663E-0008  0.87521E-0008
  0.18207E+0005 -0.29391E+0004 -0.42143E-0008 -0.10815E-0007  0.68946E-0008
  0.18250E+0005 -0.29392E+0004 -0.58176E-0008 -0.11847E-0007  0.55855E-0008
  0.18250E+0005 -0.30000E+0004 -0.74851E-0008 -0.13219E-0007  0.52503E-0008
  0.18293E+0005 -0.30000E+0004 -0.93831E-0008 -0.13970E-0007  0.32393E-0008
  0.18375E+0005 -0.30000E+0004 -0.12708E-0007 -0.14901E-0007 -0.58593E-0009
  0.18457E+0005 -0.30000E+0004 -0.15473E-0007 -0.15310E-0007 -0.40162E-0008
  0.18500E+0005 -0.30000E+0004 -0.16634E-0007 -0.15362E-0007 -0.55286E-0008
  0.18250E+0005 -0.29895E+0004 -0.71605E-0008 -0.12969E-0007  0.53379E-0008
  0.18293E+0005 -0.29895E+0004 -0.90124E-0008 -0.13741E-0007  0.34202E-0008
  0.18375E+0005 -0.29896E+0004 -0.12291E-0007 -0.14723E-0007 -0.27503E-0009
  0.18457E+0005 -0.29897E+0004 -0.15065E-0007 -0.15186E-0007 -0.36476E-0008
  0.18500E+0005 -0.29897E+0004 -0.16251E-0007 -0.15265E-0007 -0.51591E-0008
  0.18250E+0005 -0.29696E+0004 -0.65894E-0008 -0.12510E-0007  0.54675E-0008
  0.18293E+0005 -0.29697E+0004 -0.83511E-0008 -0.13321E-0007  0.37261E-0008
  0.18375E+0005 -0.29699E+0004 -0.11531E-0007 -0.14392E-0007  0.28216E-0009
  0.18457E+0005 -0.29700E+0004 -0.14306E-0007 -0.14952E-0007 -0.29696E-0008
  0.18500E+0005 -0.29701E+0004 -0.15531E-0007 -0.15079E-0007 -0.44721E-0008
  0.18250E+0005 -0.29497E+0004 -0.60714E-0008 -0.12071E-0007  0.55546E-0008
  0.18293E+0005 -0.29499E+0004 -0.77400E-0008 -0.12916E-0007  0.39879E-0008
  0.18375E+0005 -0.29501E+0004 -0.10808E-0007 -0.14069E-0007  0.80051E-0009
  0.18457E+0005 -0.29504E+0004 -0.13567E-0007 -0.14720E-0007 -0.23174E-0008
  0.18500E+0005 -0.29506E+0004 -0.14821E-0007 -0.14892E-0007 -0.38020E-0008
  0.18250E+0005 -0.29392E+0004 -0.58176E-0008 -0.11847E-0007  0.55855E-0008
  0.18293E+0005 -0.29394E+0004 -0.74364E-0008 -0.12709E-0007  0.41101E-0008
  0.18375E+0005 -0.29397E+0004 -0.10442E-0007 -0.13902E-0007  0.10595E-0008
  0.18457E+0005 -0.29401E+0004 -0.13186E-0007 -0.14598E-0007 -0.19832E-0008
  0.18500E+0005 -0.29402E+0004 -0.14451E-0007 -0.14793E-0007 -0.34551E-0008
  0.18500E+0005 -0.30000E+0004 -0.16634E-0007 -0.15362E-0007 -0.55286E-0008
  0.18543E+0005 -0.30000E+0004 -0.17561E-0007 -0.15320E-0007 -0.67866E-0008
  0.18625E+0005 -0.30000E+0004 -0.18614E-0007 -0.15018E-0007 -0.83955E-0008
  0.18707E+0005 -0.30000E+0004 -0.18708E-0007 -0.14429E-0007 -0.89950E-0008
  0.18750E+0005 -0.30000E+0004 -0.18373E-0007 -0.13991E-0007 -0.89436E-0008
  0.18500E+0005 -0.29897E+0004 -0.16251E-0007 -0.15265E-0007 -0.51591E-0008
  0.18543E+0005 -0.29897E+0004 -0.17214E-0007 -0.15247E-0007 -0.64343E-0008
  0.18625E+0005 -0.29898E+0004 -0.18361E-0007 -0.14982E-0007 -0.81151E-0008
  0.18707E+0005 -0.29898E+0004 -0.18563E-0007 -0.14417E-0007 -0.88165E-0008
  0.18750E+0005 -0.29899E+0004 -0.18285E-0007 -0.13988E-0007 -0.88219E-0008
  0.18500E+0005 -0.29701E+0004 -0.15531E-0007 -0.15079E-0007 -0.44721E-0008
  0.18543E+0005 -0.29702E+0004 -0.16556E-0007 -0.15106E-0007 -0.57722E-0008
  0.18625E+0005 -0.29704E+0004 -0.17867E-0007 -0.14909E-0007 -0.75762E-0008
  0.18707E+0005 -0.29706E+0004 -0.18266E-0007 -0.14390E-0007 -0.84619E-0008
  0.18750E+0005 -0.29707E+0004 -0.18094E-0007 -0.13977E-0007 -0.85722E-0008
  0.18500E+0005 -0.29506E+0004 -0.14821E-0007 -0.14892E-0007 -0.38020E-0008
  0.18543E+0005 -0.29507E+0004 -0.15898E-0007 -0.14961E-0007 -0.51180E-0008
  0.18625E+0005 -0.29510E+0004 -0.17355E-0007 -0.14829E-0007 -0.70289E-0008
  0.18707E+0005 -0.29513E+0004 -0.17941E-0007 -0.14357E-0007 -0.80868E-0008
  0.18750E+0005 -0.29515E+0004 -0.17872E-0007 -0.13962E-0007 -0.82986E-0008
  0.18500E+0005 -0.29402E+0004 -0.14451E-0007 -0.14793E-0007 -0.34551E-0008
  0.18543E+0005 -0.29404E+0004 -0.15551E-0007 -0.14883E-0007 -0.47761E-0008
  0.18625E+0005 -0.29408E+0004 -0.17080E-0007 -0.14785E-0007 -0.67372E-0008
  0.18707E+0005 -0.29412E+0004 -0.17759E-0007 -0.14337E-0007 -0.78813E-0008
  0.18750E+0005 -0.29414E+0004 -0.17744E-0007 -0.13952E-0007 -0.81451E-0008
  0.18750E+0005 -0.30000E+0004 -0.18373E-0007 -0.13991E-0007 -0.89436E-0008
  0.18793E+0005 -0.30000E+0004 -0.17781E-0007 -0.13452E-0007 -0.86756E-0008
  0.18875E+0005 -0.30000E+0004 -0.16005E-0007 -0.12108E-0007 -0.77023E-0008
  0.18957E+0005 -0.30000E+0004 -0.13474E-0007 -0.10286E-0007 -0.63250E-0008
  0.19000E+0005 -0.30000E+0004 -0.11885E-0007 -0.91165E-0008 -0.55121E-0008
  0.18750E+0005 -0.29899E+0004 -0.18285E-0007 -0.13988E-0007 -0.88219E-0008
  0.18793E+0005 -0.29899E+0004 -0.17748E-0007 -0.13455E-0007 -0.86088E-0008
  0.18875E+0005 -0.29900E+0004 -0.16061E-0007 -0.12120E-0007 -0.77224E-0008
  0.18957E+0005 -0.29900E+0004 -0.13598E-0007 -0.10306E-0007 -0.64007E-0008
  0.19000E+0005 -0.29901E+0004 -0.12035E-0007 -0.91445E-0008 -0.56026E-0008
  0.18750E+0005 -0.29707E+0004 -0.18094E-0007 -0.13977E-0007 -0.85722E-0008
  0.18793E+0005 -0.29708E+0004 -0.17659E-0007 -0.13457E-0007 -0.84617E-0008
  0.18875E+0005 -0.29709E+0004 -0.16146E-0007 -0.12141E-0007 -0.77419E-0008
  0.18957E+0005 -0.29711E+0004 -0.13817E-0007 -0.10348E-0007 -0.65317E-0008
  0.19000E+0005 -0.29712E+0004 -0.12309E-0007 -0.92004E-0008 -0.57666E-0008
  0.18750E+0005 -0.29515E+0004 -0.17872E-0007 -0.13962E-0007 -0.82986E-0008
  0.18793E+0005 -0.29516E+0004 -0.17539E-0007 -0.13455E-0007 -0.82886E-0008
  0.18875E+0005 -0.29519E+0004 -0.16202E-0007 -0.12162E-0007 -0.77374E-0008
  0.18957E+0005 -0.29522E+0004 -0.14017E-0007 -0.10392E-0007 -0.66461E-0008
  0.19000E+0005 -0.29524E+0004 -0.12567E-0007 -0.92601E-0008 -0.59195E-0008
  0.18750E+0005 -0.29414E+0004 -0.17744E-0007 -0.13952E-0007 -0.81451E-0008
  0.18793E+0005 -0.29415E+0004 -0.17464E-0007 -0.13454E-0007 -0.81875E-0008
  0.18875E+0005 -0.29419E+0004 -0.16221E-0007 -0.12172E-0007 -0.77255E-0008
  0.18957E+0005 -0.29422E+0004 -0.14113E-0007 -0.10416E-0007 -0.66995E-0008
  0.19000E+0005 -0.29424E+0004 -0.12697E-0007 -0.92929E-0008 -0.59954E-0008
  0.19000E+0005 -0.30000E+0004 -0.11885E-0007 -0.91165E-0008 -0.55121E-0008
  0.19043E+0005 -0.30000E+0004 -0.10154E-0007 -0.78097E-0008 -0.46723E-0008
  0.19125E+0005 -0.30000E+0004 -0.65746E-0008 -0.49768E-0008 -0.30784E-0008
  0.19207E+0005 -0.30000E+0004 -0.27698E-0008 -0.17884E-0008 -0.15459E-0008
  0.19250E+0005 -0.30000E+0004 -0.73928E-0009 -0.20879E-0010 -0.77530E-0009
  0.19000E+0005 -0.29901E+0004 -0.12035E-0007 -0.91445E-0008 -0.56026E-0008
  0.19043E+0005 -0.29901E+0004 -0.10324E-0007 -0.78463E-0008 -0.47686E-0008
  0.19125E+0005 -0.29901E+0004 -0.67687E-0008 -0.50364E-0008 -0.31638E-0008
  0.19207E+0005 -0.29902E+0004 -0.29732E-0008 -0.18782E-0008 -0.16006E-0008
  0.19250E+0005 -0.29902E+0004 -0.94372E-0009 -0.12837E-0009 -0.81040E-0009
  0.19000E+0005 -0.29712E+0004 -0.12309E-0007 -0.92004E-0008 -0.57666E-0008
  0.19043E+0005 -0.29713E+0004 -0.10641E-0007 -0.79197E-0008 -0.49485E-0008
  0.19125E+0005 -0.29714E+0004 -0.71378E-0008 -0.51539E-0008 -0.33329E-0008
  0.19207E+0005 -0.29716E+0004 -0.33664E-0008 -0.20524E-0008 -0.17212E-0008
  0.19250E+0005 -0.29716E+0004 -0.13414E-0008 -0.33568E-0009 -0.89782E-0009
  0.19000E+0005 -0.29524E+0004 -0.12567E-0007 -0.92601E-0008 -0.59195E-0008
  0.19043E+0005 -0.29525E+0004 -0.10946E-0007 -0.79978E-0008 -0.51235E-0008
  0.19125E+0005 -0.29527E+0004 -0.75065E-0008 -0.52767E-0008 -0.35095E-0008
  0.19207E+0005 -0.29529E+0004 -0.37675E-0008 -0.22311E-0008 -0.18611E-0008
  0.19250E+0005 -0.29531E+0004 -0.17505E-0008 -0.54698E-0009 -0.10099E-0008
  0.19000E+0005 -0.29424E+0004 -0.12697E-0007 -0.92929E-0008 -0.59954E-0008
  0.19043E+0005 -0.29426E+0004 -0.11103E-0007 -0.80406E-0008 -0.52133E-0008
  0.19125E+0005 -0.29428E+0004 -0.77002E-0008 -0.53433E-0008 -0.36050E-0008
  0.19207E+0005 -0.29431E+0004 -0.39817E-0008 -0.23270E-0008 -0.19418E-0008
  0.19250E+0005 -0.29433E+0004 -0.19702E-0008 -0.65970E-0009 -0.10780E-0008
  0.19250E+0005 -0.30000E+0004 -0.73928E-0009 -0.20879E-0010 -0.77530E-0009
  0.19293E+0005 -0.30000E+0004  0.12668E-0008  0.17622E-0008 -0.33300E-0010
  0.19375E+0005 -0.30000E+0004  0.49019E-0008  0.50706E-0008  0.12961E-0008
  0.19457E+0005 -0.30000E+0004  0.81547E-0008  0.80875E-0008  0.25197E-0008
  0.19500E+0005 -0.30000E+0004  0.96602E-0008  0.94931E-0008  0.31180E-0008
  0.19250E+0005 -0.29902E+0004 -0.94372E-0009 -0.12837E-0009 -0.81040E-0009
  0.19293E+0005 -0.29902E+0004  0.10632E-0008  0.16360E-0008 -0.47794E-0010
  0.19375E+0005 -0.29903E+0004  0.47033E-0008  0.49100E-0008  0.13162E-0008
  0.19457E+0005 -0.29903E+0004  0.79639E-0008  0.78967E-0008  0.25636E-0008
  0.19500E+0005 -0.29903E+0004  0.94740E-0008  0.92886E-0008  0.31685E-0008
  0.19250E+0005 -0.29716E+0004 -0.13414E-0008 -0.33568E-0009 -0.89782E-0009
  0.19293E+0005 -0.29717E+0004  0.66492E-0009  0.13941E-0008 -0.10024E-0009
  0.19375E+0005 -0.29718E+0004  0.43114E-0008  0.46039E-0008  0.13236E-0008
  0.19457E+0005 -0.29719E+0004  0.75847E-0008  0.75339E-0008  0.26118E-0008
  0.19500E+0005 -0.29719E+0004  0.91051E-0008  0.89039E-0008  0.32287E-0008
  0.19250E+0005 -0.29531E+0004 -0.17505E-0008 -0.54698E-0009 -0.10099E-0008
  0.19293E+0005 -0.29531E+0004  0.25225E-0009  0.11490E-0008 -0.18243E-0009
  0.19375E+0005 -0.29533E+0004  0.39011E-0008  0.42962E-0008  0.12939E-0008
  0.19457E+0005 -0.29534E+0004  0.71845E-0008  0.71704E-0008  0.26178E-0008
  0.19500E+0005 -0.29535E+0004  0.87125E-0008  0.85160E-0008  0.32437E-0008
  0.19250E+0005 -0.29433E+0004 -0.19702E-0008 -0.65970E-0009 -0.10780E-0008
  0.19293E+0005 -0.29434E+0004  0.29471E-0010  0.10187E-0008 -0.23667E-0009
  0.19375E+0005 -0.29435E+0004  0.36781E-0008  0.41335E-0008  0.12644E-0008
  0.19457E+0005 -0.29437E+0004  0.69656E-0008  0.69785E-0008  0.26053E-0008
  0.19500E+0005 -0.29438E+0004  0.84964E-0008  0.83104E-0008  0.32348E-0008
  0.19500E+0005 -0.30000E+0004  0.96602E-0008  0.94931E-0008  0.31180E-0008
  0.19543E+0005 -0.30000E+0004  0.10989E-0007  0.10737E-0007  0.36704E-0008
  0.19625E+0005 -0.30000E+0004  0.12976E-0007  0.12598E-0007  0.45747E-0008
  0.19707E+0005 -0.30000E+0004  0.14210E-0007  0.13777E-0007  0.52187E-0008
  0.19750E+0005 -0.30000E+0004  0.14768E-0007  0.14510E-0007  0.54773E-0008
  0.19500E+0005 -0.29903E+0004  0.94740E-0008  0.92886E-0008  0.31685E-0008
  0.19543E+0005 -0.29903E+0004  0.10808E-0007  0.10522E-0007  0.37232E-0008
  0.19625E+0005 -0.29904E+0004  0.12805E-0007  0.12365E-0007  0.46219E-0008
  0.19707E+0005 -0.29904E+0004  0.14050E-0007  0.13527E-0007  0.52499E-0008
  0.19750E+0005 -0.29904E+0004  0.14492E-0007  0.14037E-0007  0.54690E-0008
  0.19500E+0005 -0.29719E+0004  0.91051E-0008  0.89039E-0008  0.32287E-0008
  0.19543E+0005 -0.29720E+0004  0.10445E-0007  0.10111E-0007  0.37844E-0008
  0.19625E+0005 -0.29721E+0004  0.12461E-0007  0.11922E-0007  0.46695E-0008
  0.19707E+0005 -0.29723E+0004  0.13713E-0007  0.13042E-0007  0.52531E-0008
  0.19750E+0005 -0.29723E+0004  0.13963E-0007  0.13214E-0007  0.53667E-0008
  0.19500E+0005 -0.29535E+0004  0.87125E-0008  0.85160E-0008  0.32437E-0008
  0.19543E+0005 -0.29536E+0004  0.10059E-0007  0.96996E-0008  0.37998E-0008
  0.19625E+0005 -0.29539E+0004  0.12090E-0007  0.11475E-0007  0.46663E-0008
  0.19707E+0005 -0.29541E+0004  0.13341E-0007  0.12552E-0007  0.51941E-0008
  0.19750E+0005 -0.29542E+0004  0.13510E-0007  0.12581E-0007  0.52339E-0008
  0.19500E+0005 -0.29438E+0004  0.84964E-0008  0.83104E-0008  0.32348E-0008
  0.19543E+0005 -0.29440E+0004  0.98472E-0008  0.94830E-0008  0.37911E-0008
  0.19625E+0005 -0.29442E+0004  0.11884E-0007  0.11239E-0007  0.46461E-0008
  0.19707E+0005 -0.29445E+0004  0.13133E-0007  0.12293E-0007  0.51425E-0008
  0.19750E+0005 -0.29447E+0004  0.13292E-0007  0.12291E-0007  0.51619E-0008
  0.19750E+0005 -0.30000E+0004  0.14768E-0007  0.14510E-0007  0.54773E-0008
  0.19793E+0005 -0.30000E+0004  0.14610E-0007  0.14197E-0007  0.54853E-0008
  0.19875E+0005 -0.30000E+0004  0.14505E-0007  0.14475E-0007  0.53351E-0008
  0.19957E+0005 -0.30000E+0004  0.13274E-0007  0.13463E-0007  0.45026E-0008
  0.20000E+0005 -0.30000E+0004  0.11643E-0007  0.11437E-0007  0.35939E-0008
  0.19750E+0005 -0.29904E+0004  0.14492E-0007  0.14037E-0007  0.54690E-0008
  0.19793E+0005 -0.29905E+0004  0.14451E-0007  0.13927E-0007  0.54732E-0008
  0.19875E+0005 -0.29906E+0004  0.14275E-0007  0.14002E-0007  0.53182E-0008
  0.19957E+0005 -0.29906E+0004  0.12452E-0007  0.12236E-0007  0.39735E-0008
  0.20000E+0005 -0.29907E+0004  0.92783E-0008  0.77895E-0008  0.23575E-0008
  0.19750E+0005 -0.29723E+0004  0.13963E-0007  0.13214E-0007  0.53667E-0008
  0.19793E+0005 -0.29725E+0004  0.14152E-0007  0.13448E-0007  0.54288E-0008
  0.19875E+0005 -0.29727E+0004  0.13690E-0007  0.13041E-0007  0.50603E-0008
  0.19957E+0005 -0.29729E+0004  0.11317E-0007  0.10565E-0007  0.31921E-0008
  0.20000E+0005 -0.29730E+0004  0.78048E-0008  0.51712E-0008  0.17938E-0008
  0.19750E+0005 -0.29542E+0004  0.13510E-0007  0.12581E-0007  0.52339E-0008
  0.19793E+0005 -0.29544E+0004  0.13792E-0007  0.12921E-0007  0.53161E-0008
  0.19875E+0005 -0.29548E+0004  0.13074E-0007  0.12173E-0007  0.46577E-0008
  0.19957E+0005 -0.29552E+0004  0.10543E-0007  0.93276E-0008  0.27285E-0008
  0.20000E+0005 -0.29554E+0004  0.77154E-0008  0.44674E-0008  0.21326E-0008
  0.19750E+0005 -0.29447E+0004  0.13292E-0007  0.12291E-0007  0.51619E-0008
  0.19793E+0005 -0.29449E+0004  0.13580E-0007  0.12634E-0007  0.52235E-0008
  0.19875E+0005 -0.29454E+0004  0.12760E-0007  0.11747E-0007  0.44395E-0008
  0.19957E+0005 -0.29458E+0004  0.10269E-0007  0.88357E-0008  0.26030E-0008
  0.20000E+0005 -0.29461E+0004  0.77912E-0008  0.43578E-0008  0.23095E-0008
  0.00000E+0000 -0.29364E+0004 -0.36410E-0008  0.18797E-0008 -0.28736E-0007
  0.43168E+0002 -0.29363E+0004  0.22859E-0007  0.27090E-0007 -0.75460E-0008
  0.12500E+0003 -0.29359E+0004  0.43291E-0007  0.41364E-0007  0.59124E-0008
  0.20683E+0003 -0.29356E+0004  0.53400E-0007  0.43285E-0007  0.13980E-0007
  0.25000E+0003 -0.29354E+0004  0.57216E-0007  0.41025E-0007  0.20482E-0007
  0.00000E+0000 -0.29255E+0004 -0.30132E-0008  0.18786E-0008 -0.27795E-0007
  0.43168E+0002 -0.29252E+0004  0.22332E-0007  0.24665E-0007 -0.65490E-0008
  0.12500E+0003 -0.29248E+0004  0.44278E-0007  0.39366E-0007  0.95586E-0008
  0.20683E+0003 -0.29245E+0004  0.54951E-0007  0.41742E-0007  0.18561E-0007
  0.25000E+0003 -0.29242E+0004  0.58526E-0007  0.39631E-0007  0.24700E-0007
  0.00000E+0000 -0.29046E+0004 -0.76905E-0009  0.22288E-0008 -0.24525E-0007
  0.43168E+0002 -0.29044E+0004  0.22052E-0007  0.20901E-0007 -0.42805E-0008
  0.12500E+0003 -0.29039E+0004  0.45822E-0007  0.35818E-0007  0.15511E-0007
  0.20683E+0003 -0.29034E+0004  0.57414E-0007  0.38844E-0007  0.26374E-0007
  0.25000E+0003 -0.29031E+0004  0.60546E-0007  0.37031E-0007  0.31904E-0007
  0.00000E+0000 -0.28838E+0004  0.22471E-0008  0.26621E-0008 -0.20084E-0007
  0.43168E+0002 -0.28835E+0004  0.22634E-0007  0.17969E-0007 -0.13590E-0008
  0.12500E+0003 -0.28829E+0004  0.47139E-0007  0.32570E-0007  0.20658E-0007
  0.20683E+0003 -0.28823E+0004  0.59282E-0007  0.36020E-0007  0.33086E-0007
  0.25000E+0003 -0.28820E+0004  0.61973E-0007  0.34494E-0007  0.38108E-0007
  0.00000E+0000 -0.28729E+0004  0.39553E-0008  0.27864E-0008 -0.17500E-0007
  0.43168E+0002 -0.28725E+0004  0.23244E-0007  0.16685E-0007  0.45030E-0009
  0.12500E+0003 -0.28718E+0004  0.47808E-0007  0.30977E-0007  0.23193E-0007
  0.20683E+0003 -0.28712E+0004  0.60049E-0007  0.34568E-0007  0.36225E-0007
  0.25000E+0003 -0.28708E+0004  0.62496E-0007  0.33183E-0007  0.40997E-0007
  0.25000E+0003 -0.29354E+0004  0.57216E-0007  0.41025E-0007  0.20482E-0007
  0.29317E+0003 -0.29352E+0004  0.59082E-0007  0.37135E-0007  0.26463E-0007
  0.37500E+0003 -0.29349E+0004  0.57399E-0007  0.25767E-0007  0.36791E-0007
  0.45683E+0003 -0.29347E+0004  0.48221E-0007  0.10406E-0007  0.43561E-0007
  0.50000E+0003 -0.29345E+0004  0.40366E-0007  0.12986E-0008  0.44958E-0007
  0.25000E+0003 -0.29242E+0004  0.58526E-0007  0.39631E-0007  0.24700E-0007
  0.29317E+0003 -0.29241E+0004  0.60131E-0007  0.35903E-0007  0.30323E-0007
  0.37500E+0003 -0.29237E+0004  0.57606E-0007  0.24836E-0007  0.39421E-0007
  0.45683E+0003 -0.29234E+0004  0.47336E-0007  0.97965E-0008  0.44515E-0007
  0.50000E+0003 -0.29232E+0004  0.38875E-0007  0.86258E-0009  0.44943E-0007
  0.25000E+0003 -0.29031E+0004  0.60546E-0007  0.37031E-0007  0.31904E-0007
  0.29317E+0003 -0.29029E+0004  0.61586E-0007  0.33591E-0007  0.36795E-0007
  0.37500E+0003 -0.29024E+0004  0.57394E-0007  0.23075E-0007  0.43525E-0007
  0.45683E+0003 -0.29020E+0004  0.45039E-0007  0.86252E-0008  0.45452E-0007
  0.50000E+0003 -0.29017E+0004  0.35446E-0007  0.10099E-0010  0.44077E-0007
  0.25000E+0003 -0.28820E+0004  0.61973E-0007  0.34494E-0007  0.38108E-0007
  0.29317E+0003 -0.28817E+0004  0.62364E-0007  0.31316E-0007  0.42201E-0007
  0.37500E+0003 -0.28811E+0004  0.56416E-0007  0.21322E-0007  0.46509E-0007
  0.45683E+0003 -0.28806E+0004  0.41966E-0007  0.74383E-0008  0.45294E-0007
  0.50000E+0003 -0.28803E+0004  0.31273E-0007 -0.87010E-0009  0.42165E-0007
  0.25000E+0003 -0.28708E+0004  0.62496E-0007  0.33183E-0007  0.40997E-0007
  0.29317E+0003 -0.28705E+0004  0.62512E-0007  0.30134E-0007  0.44643E-0007
  0.37500E+0003 -0.28699E+0004  0.55603E-0007  0.20403E-0007  0.47652E-0007
  0.45683E+0003 -0.28693E+0004  0.40049E-0007  0.68079E-0008  0.44791E-0007
  0.50000E+0003 -0.28690E+0004  0.28791E-0007 -0.13436E-0008  0.40758E-0007
  0.50000E+0003 -0.29345E+0004  0.40366E-0007  0.12986E-0008  0.44958E-0007
  0.54317E+0003 -0.29344E+0004  0.30617E-0007 -0.81643E-0008  0.44636E-0007
  0.62500E+0003 -0.29343E+0004  0.78318E-0008 -0.25988E-0007  0.38993E-0007
  0.70683E+0003 -0.29341E+0004 -0.18542E-0007 -0.42166E-0007  0.27204E-0007
  0.75000E+0003 -0.29340E+0004 -0.32890E-0007 -0.49479E-0007  0.18970E-0007
  0.50000E+0003 -0.29232E+0004  0.38875E-0007  0.86258E-0009  0.44943E-0007
  0.54317E+0003 -0.29231E+0004  0.28539E-0007 -0.84289E-0008  0.43648E-0007
  0.62500E+0003 -0.29229E+0004  0.47957E-0008 -0.25953E-0007  0.36308E-0007
  0.70683E+0003 -0.29227E+0004 -0.22178E-0007 -0.41886E-0007  0.23244E-0007
  0.75000E+0003 -0.29226E+0004 -0.36648E-0007 -0.49099E-0007  0.14588E-0007
  0.50000E+0003 -0.29017E+0004  0.35446E-0007  0.10099E-0010  0.44077E-0007
  0.54317E+0003 -0.29016E+0004  0.24040E-0007 -0.89651E-0008  0.40996E-0007
  0.62500E+0003 -0.29014E+0004 -0.13820E-0008 -0.25934E-0007  0.30607E-0007
  0.70683E+0003 -0.29011E+0004 -0.29296E-0007 -0.41406E-0007  0.15361E-0007
  0.75000E+0003 -0.29010E+0004 -0.43879E-0007 -0.48428E-0007  0.60423E-0008
  0.50000E+0003 -0.28803E+0004  0.31273E-0007 -0.87010E-0009  0.42165E-0007
  0.54317E+0003 -0.28801E+0004  0.18857E-0007 -0.95399E-0008  0.37379E-0007
  0.62500E+0003 -0.28799E+0004 -0.80584E-0008 -0.25968E-0007  0.24171E-0007
  0.70683E+0003 -0.28796E+0004 -0.36656E-0007 -0.40986E-0007  0.70436E-0008
  0.75000E+0003 -0.28794E+0004 -0.51200E-0007 -0.47816E-0007 -0.27626E-0008
  0.50000E+0003 -0.28690E+0004  0.28791E-0007 -0.13436E-0008  0.40758E-0007
  0.54317E+0003 -0.28688E+0004  0.15868E-0007 -0.98565E-0008  0.35108E-0007
  0.62500E+0003 -0.28685E+0004 -0.11759E-0007 -0.26006E-0007  0.20505E-0007
  0.70683E+0003 -0.28682E+0004 -0.40616E-0007 -0.40786E-0007  0.25053E-0008
  0.75000E+0003 -0.28680E+0004 -0.55079E-0007 -0.47515E-0007 -0.74895E-0008
  0.75000E+0003 -0.29340E+0004 -0.32890E-0007 -0.49479E-0007  0.18970E-0007
  0.79317E+0003 -0.29340E+0004 -0.46895E-0007 -0.55717E-0007  0.97950E-0008
  0.87500E+0003 -0.29339E+0004 -0.70775E-0007 -0.64096E-0007 -0.87607E-0008
  0.95683E+0003 -0.29338E+0004 -0.88528E-0007 -0.67565E-0007 -0.26180E-0007
  0.10000E+0004 -0.29337E+0004 -0.94537E-0007 -0.67400E-0007 -0.33835E-0007
  0.75000E+0003 -0.29226E+0004 -0.36648E-0007 -0.49099E-0007  0.14588E-0007
  0.79317E+0003 -0.29226E+0004 -0.50622E-0007 -0.55258E-0007  0.51936E-0008
  0.87500E+0003 -0.29224E+0004 -0.74015E-0007 -0.63545E-0007 -0.13188E-0007
  0.95683E+0003 -0.29223E+0004 -0.90764E-0007 -0.66994E-0007 -0.29699E-0007
  0.10000E+0004 -0.29223E+0004 -0.96075E-0007 -0.66843E-0007 -0.36624E-0007
  0.75000E+0003 -0.29010E+0004 -0.43879E-0007 -0.48428E-0007  0.60423E-0008
  0.79317E+0003 -0.29009E+0004 -0.57671E-0007 -0.54433E-0007 -0.36280E-0008
  0.87500E+0003 -0.29008E+0004 -0.79917E-0007 -0.62539E-0007 -0.21428E-0007
  0.95683E+0003 -0.29007E+0004 -0.94580E-0007 -0.65936E-0007 -0.36016E-0007
  0.10000E+0004 -0.29006E+0004 -0.98499E-0007 -0.65802E-0007 -0.41485E-0007
  0.75000E+0003 -0.28794E+0004 -0.51200E-0007 -0.47816E-0007 -0.27626E-0008
  0.79317E+0003 -0.28793E+0004 -0.64655E-0007 -0.53663E-0007 -0.12531E-0007
  0.87500E+0003 -0.28791E+0004 -0.85475E-0007 -0.61577E-0007 -0.29437E-0007
  0.95683E+0003 -0.28790E+0004 -0.97832E-0007 -0.64905E-0007 -0.41859E-0007
  0.10000E+0004 -0.28789E+0004 -0.10028E-0006 -0.64778E-0007 -0.45784E-0007
  0.75000E+0003 -0.28680E+0004 -0.55079E-0007 -0.47515E-0007 -0.74895E-0008
  0.79317E+0003 -0.28679E+0004 -0.68296E-0007 -0.53279E-0007 -0.17242E-0007
  0.87500E+0003 -0.28677E+0004 -0.88258E-0007 -0.61086E-0007 -0.33556E-0007
  0.95683E+0003 -0.28675E+0004 -0.99317E-0007 -0.64371E-0007 -0.44745E-0007
  0.10000E+0004 -0.28674E+0004 -0.10096E-0006 -0.64246E-0007 -0.47826E-0007
  0.10000E+0004 -0.29337E+0004 -0.94537E-0007 -0.67400E-0007 -0.33835E-0007
  0.10432E+0004 -0.29337E+0004 -0.97866E-0007 -0.65902E-0007 -0.39906E-0007
  0.11250E+0004 -0.29335E+0004 -0.96314E-0007 -0.59785E-0007 -0.45862E-0007
  0.12068E+0004 -0.29334E+0004 -0.84539E-0007 -0.50070E-0007 -0.43526E-0007
  0.12500E+0004 -0.29333E+0004 -0.74595E-0007 -0.43851E-0007 -0.38886E-0007
  0.10000E+0004 -0.29223E+0004 -0.96075E-0007 -0.66843E-0007 -0.36624E-0007
  0.10432E+0004 -0.29222E+0004 -0.98626E-0007 -0.65369E-0007 -0.41840E-0007
  0.11250E+0004 -0.29221E+0004 -0.95494E-0007 -0.59322E-0007 -0.45969E-0007
  0.12068E+0004 -0.29219E+0004 -0.82212E-0007 -0.49691E-0007 -0.41816E-0007
  0.12500E+0004 -0.29218E+0004 -0.71587E-0007 -0.43517E-0007 -0.36330E-0007
  0.10000E+0004 -0.29006E+0004 -0.98499E-0007 -0.65802E-0007 -0.41485E-0007
  0.10432E+0004 -0.29005E+0004 -0.99528E-0007 -0.64366E-0007 -0.45028E-0007
  0.11250E+0004 -0.29003E+0004 -0.93386E-0007 -0.58441E-0007 -0.45682E-0007
  0.12068E+0004 -0.29001E+0004 -0.77328E-0007 -0.48962E-0007 -0.38173E-0007
  0.12500E+0004 -0.29000E+0004 -0.65488E-0007 -0.42872E-0007 -0.31170E-0007
  0.10000E+0004 -0.28789E+0004 -0.10028E-0006 -0.64778E-0007 -0.45784E-0007
  0.10432E+0004 -0.28788E+0004 -0.99738E-0007 -0.63373E-0007 -0.47603E-0007
  0.11250E+0004 -0.28785E+0004 -0.90584E-0007 -0.57554E-0007 -0.44783E-0007
  0.12068E+0004 -0.28783E+0004 -0.71866E-0007 -0.48217E-0007 -0.34046E-0007
  0.12500E+0004 -0.28782E+0004 -0.58914E-0007 -0.42210E-0007 -0.25636E-0007
  0.10000E+0004 -0.28674E+0004 -0.10096E-0006 -0.64246E-0007 -0.47826E-0007
  0.10432E+0004 -0.28673E+0004 -0.99575E-0007 -0.62853E-0007 -0.48718E-0007
  0.11250E+0004 -0.28671E+0004 -0.88838E-0007 -0.57084E-0007 -0.44071E-0007
  0.12068E+0004 -0.28668E+0004 -0.68769E-0007 -0.47819E-0007 -0.31688E-0007
  0.12500E+0004 -0.28667E+0004 -0.55273E-0007 -0.41853E-0007 -0.22583E-0007
  0.12500E+0004 -0.29333E+0004 -0.74595E-0007 -0.43851E-0007 -0.38886E-0007
  0.12932E+0004 -0.29333E+0004 -0.62474E-0007 -0.37061E-0007 -0.32097E-0007
  0.13750E+0004 -0.29331E+0004 -0.35077E-0007 -0.23252E-0007 -0.14374E-0007
  0.14568E+0004 -0.29329E+0004 -0.48401E-0008 -0.90472E-0008  0.71875E-0008
  0.15000E+0004 -0.29328E+0004  0.10980E-0007 -0.17199E-0008  0.18914E-0007
  0.12500E+0004 -0.29218E+0004 -0.71587E-0007 -0.43517E-0007 -0.36330E-0007
  0.12932E+0004 -0.29217E+0004 -0.58903E-0007 -0.36773E-0007 -0.28827E-0007
  0.13750E+0004 -0.29215E+0004 -0.30854E-0007 -0.23043E-0007 -0.10232E-0007
  0.14568E+0004 -0.29213E+0004 -0.58747E-0009 -0.89170E-0008  0.11469E-0007
  0.15000E+0004 -0.29212E+0004  0.14994E-0007 -0.16321E-0008  0.22966E-0007
  0.12500E+0004 -0.29000E+0004 -0.65488E-0007 -0.42872E-0007 -0.31170E-0007
  0.12932E+0004 -0.28999E+0004 -0.51831E-0007 -0.36212E-0007 -0.22416E-0007
  0.13750E+0004 -0.28996E+0004 -0.22764E-0007 -0.22636E-0007 -0.23995E-0008
  0.14568E+0004 -0.28994E+0004  0.73298E-0008 -0.86608E-0008  0.19320E-0007
  0.15000E+0004 -0.28992E+0004  0.22347E-0007 -0.14567E-0008  0.30263E-0007
  0.12500E+0004 -0.28782E+0004 -0.58914E-0007 -0.42210E-0007 -0.25636E-0007
  0.12932E+0004 -0.28780E+0004 -0.44411E-0007 -0.35632E-0007 -0.15768E-0007
  0.13750E+0004 -0.28777E+0004 -0.14603E-0007 -0.22210E-0007  0.53716E-0008
  0.14568E+0004 -0.28774E+0004  0.15029E-0007 -0.83880E-0008  0.26804E-0007
  0.15000E+0004 -0.28773E+0004  0.29344E-0007 -0.12651E-0008  0.37046E-0007
  0.12500E+0004 -0.28667E+0004 -0.55273E-0007 -0.41853E-0007 -0.22583E-0007
  0.12932E+0004 -0.28665E+0004 -0.40375E-0007 -0.35318E-0007 -0.12180E-0007
  0.13750E+0004 -0.28662E+0004 -0.10287E-0007 -0.21977E-0007  0.94336E-0008
  0.14568E+0004 -0.28658E+0004  0.18992E-0007 -0.82360E-0008  0.30596E-0007
  0.15000E+0004 -0.28657E+0004  0.32884E-0007 -0.11559E-0008  0.40414E-0007
  0.15000E+0004 -0.29328E+0004  0.10980E-0007 -0.17199E-0008  0.18914E-0007
  0.15432E+0004 -0.29327E+0004  0.26011E-0007  0.53371E-0008  0.30172E-0007
  0.16250E+0004 -0.29325E+0004  0.50589E-0007  0.17583E-0007  0.48349E-0007
  0.17068E+0004 -0.29324E+0004  0.67862E-0007  0.27803E-0007  0.59942E-0007
  0.17500E+0004 -0.29323E+0004  0.73451E-0007  0.32189E-0007  0.62727E-0007
  0.15000E+0004 -0.29212E+0004  0.14994E-0007 -0.16321E-0008  0.22966E-0007
  0.15432E+0004 -0.29211E+0004  0.29627E-0007  0.53794E-0008  0.33807E-0007
  0.16250E+0004 -0.29209E+0004  0.53093E-0007  0.17529E-0007  0.50769E-0007
  0.17068E+0004 -0.29207E+0004  0.68969E-0007  0.27635E-0007  0.60824E-0007
  0.17500E+0004 -0.29206E+0004  0.73795E-0007  0.31956E-0007  0.62775E-0007
  0.15000E+0004 -0.28992E+0004  0.22347E-0007 -0.14567E-0008  0.30263E-0007
  0.15432E+0004 -0.28991E+0004  0.36127E-0007  0.54686E-0008  0.40207E-0007
  0.16250E+0004 -0.28988E+0004  0.57350E-0007  0.17440E-0007  0.54723E-0007
  0.17068E+0004 -0.28985E+0004  0.70533E-0007  0.27343E-0007  0.61813E-0007
  0.17500E+0004 -0.28984E+0004  0.73926E-0007  0.31550E-0007  0.62193E-0007
  0.15000E+0004 -0.28773E+0004  0.29344E-0007 -0.12651E-0008  0.37046E-0007
  0.15432E+0004 -0.28771E+0004  0.42152E-0007  0.55745E-0008  0.45966E-0007
  0.16250E+0004 -0.28767E+0004  0.60976E-0007  0.17374E-0007  0.57872E-0007
  0.17068E+0004 -0.28764E+0004  0.71423E-0007  0.27088E-0007  0.61948E-0007
  0.17500E+0004 -0.28762E+0004  0.73408E-0007  0.31192E-0007  0.60782E-0007
  0.15000E+0004 -0.28657E+0004  0.32884E-0007 -0.11559E-0008  0.40414E-0007
  0.15432E+0004 -0.28655E+0004  0.45134E-0007  0.56390E-0008  0.48747E-0007
  0.16250E+0004 -0.28651E+0004  0.62638E-0007  0.17351E-0007  0.59218E-0007
  0.17068E+0004 -0.28647E+0004  0.71631E-0007  0.26970E-0007  0.61691E-0007
  0.17500E+0004 -0.28645E+0004  0.72886E-0007  0.31024E-0007  0.59723E-0007
  0.17500E+0004 -0.29323E+0004  0.73451E-0007  0.32189E-0007  0.62727E-0007
  0.17932E+0004 -0.29321E+0004  0.76488E-0007  0.35779E-0007  0.63082E-0007
  0.18750E+0004 -0.29319E+0004  0.75412E-0007  0.40201E-0007  0.57272E-0007
  0.19568E+0004 -0.29317E+0004  0.66527E-0007  0.41206E-0007  0.44448E-0007
  0.20000E+0004 -0.29316E+0004  0.59402E-0007  0.40288E-0007  0.35764E-0007
  0.17500E+0004 -0.29206E+0004  0.73795E-0007  0.31956E-0007  0.62775E-0007
  0.17932E+0004 -0.29204E+0004  0.76101E-0007  0.35479E-0007  0.62339E-0007
  0.18750E+0004 -0.29202E+0004  0.73859E-0007  0.39781E-0007  0.55307E-0007
  0.19568E+0004 -0.29199E+0004  0.64259E-0007  0.40695E-0007  0.41803E-0007
  0.20000E+0004 -0.29198E+0004  0.56982E-0007  0.39751E-0007  0.33022E-0007
  0.17500E+0004 -0.28984E+0004  0.73926E-0007  0.31550E-0007  0.62193E-0007
  0.17932E+0004 -0.28982E+0004  0.74884E-0007  0.34957E-0007  0.60298E-0007
  0.18750E+0004 -0.28979E+0004  0.70561E-0007  0.39054E-0007  0.51080E-0007
  0.19568E+0004 -0.28975E+0004  0.59784E-0007  0.39820E-0007  0.36469E-0007
  0.20000E+0004 -0.28974E+0004  0.52317E-0007  0.38840E-0007  0.27602E-0007
  0.17500E+0004 -0.28762E+0004  0.73408E-0007  0.31192E-0007  0.60782E-0007
  0.17932E+0004 -0.28760E+0004  0.73072E-0007  0.34496E-0007  0.57481E-0007
  0.18750E+0004 -0.28756E+0004  0.66841E-0007  0.38416E-0007  0.46252E-0007
  0.19568E+0004 -0.28752E+0004  0.55113E-0007  0.39063E-0007  0.30763E-0007
  0.20000E+0004 -0.28750E+0004  0.47577E-0007  0.38060E-0007  0.21937E-0007
  0.17500E+0004 -0.28645E+0004  0.72886E-0007  0.31024E-0007  0.59723E-0007
  0.17932E+0004 -0.28643E+0004  0.71892E-0007  0.34278E-0007  0.55704E-0007
  0.18750E+0004 -0.28638E+0004  0.64724E-0007  0.38116E-0007  0.43486E-0007
  0.19568E+0004 -0.28634E+0004  0.52582E-0007  0.38710E-0007  0.27623E-0007
  0.20000E+0004 -0.28632E+0004  0.45058E-0007  0.37699E-0007  0.18868E-0007
  0.20000E+0004 -0.29316E+0004  0.59402E-0007  0.40288E-0007  0.35764E-0007
  0.20432E+0004 -0.29314E+0004  0.51098E-0007  0.38348E-0007  0.26425E-0007
  0.21250E+0004 -0.29312E+0004  0.33603E-0007  0.31951E-0007  0.88220E-0008
  0.22068E+0004 -0.29309E+0004  0.16113E-0007  0.22290E-0007 -0.56825E-0008
  0.22500E+0004 -0.29307E+0004  0.76776E-0008  0.16098E-0007 -0.11123E-0007
  0.20000E+0004 -0.29198E+0004  0.56982E-0007  0.39751E-0007  0.33022E-0007
  0.20432E+0004 -0.29196E+0004  0.48683E-0007  0.37807E-0007  0.23761E-0007
  0.21250E+0004 -0.29193E+0004  0.31611E-0007  0.31475E-0007  0.67452E-0008
  0.22068E+0004 -0.29190E+0004  0.14957E-0007  0.21991E-0007 -0.67828E-0008
  0.22500E+0004 -0.29188E+0004  0.70571E-0008  0.15941E-0007 -0.11648E-0007
  0.20000E+0004 -0.28974E+0004  0.52317E-0007  0.38840E-0007  0.27602E-0007
  0.20432E+0004 -0.28972E+0004  0.44124E-0007  0.36896E-0007  0.18588E-0007
  0.21250E+0004 -0.28967E+0004  0.27999E-0007  0.30697E-0007  0.28384E-0008
  0.22068E+0004 -0.28963E+0004  0.13004E-0007  0.21544E-0007 -0.87514E-0008
  0.22500E+0004 -0.28961E+0004  0.61213E-0008  0.15753E-0007 -0.12514E-0007
  0.20000E+0004 -0.28750E+0004  0.47577E-0007  0.38060E-0007  0.21937E-0007
  0.20432E+0004 -0.28747E+0004  0.39606E-0007  0.36128E-0007  0.13289E-0007
  0.21250E+0004 -0.28742E+0004  0.24599E-0007  0.30072E-0007 -0.10115E-0008
  0.22068E+0004 -0.28737E+0004  0.11341E-0007  0.21242E-0007 -0.10568E-0007
  0.22500E+0004 -0.28734E+0004  0.54732E-0008  0.15695E-0007 -0.13222E-0007
  0.20000E+0004 -0.28632E+0004  0.45058E-0007  0.37699E-0007  0.18868E-0007
  0.20432E+0004 -0.28629E+0004  0.37246E-0007  0.35778E-0007  0.10457E-0007
  0.21250E+0004 -0.28623E+0004  0.22891E-0007  0.29800E-0007 -0.30129E-0008
  0.22068E+0004 -0.28618E+0004  0.10575E-0007  0.21135E-0007 -0.11467E-0007
  0.22500E+0004 -0.28615E+0004  0.52365E-0008  0.15712E-0007 -0.13537E-0007
  0.22500E+0004 -0.29307E+0004  0.76776E-0008  0.16098E-0007 -0.11123E-0007
  0.22932E+0004 -0.29306E+0004  0.11246E-0009  0.93139E-0008 -0.14671E-0007
  0.23750E+0004 -0.29302E+0004 -0.11325E-0007 -0.45190E-0008 -0.15889E-0007
  0.24568E+0004 -0.29299E+0004 -0.18843E-0007 -0.18463E-0007 -0.10500E-0007
  0.25000E+0004 -0.29297E+0004 -0.21425E-0007 -0.25328E-0007 -0.56712E-0008
  0.22500E+0004 -0.29188E+0004  0.70571E-0008  0.15941E-0007 -0.11648E-0007
  0.22932E+0004 -0.29186E+0004  0.42872E-0010  0.93310E-0008 -0.14644E-0007
  0.23750E+0004 -0.29182E+0004 -0.10446E-0007 -0.40967E-0008 -0.15045E-0007
  0.24568E+0004 -0.29178E+0004 -0.17345E-0007 -0.17570E-0007 -0.93722E-0008
  0.25000E+0004 -0.29176E+0004 -0.19797E-0007 -0.24179E-0007 -0.46722E-0008
  0.22500E+0004 -0.28961E+0004  0.61213E-0008  0.15753E-0007 -0.12514E-0007
  0.22932E+0004 -0.28958E+0004  0.12943E-0009  0.94576E-0008 -0.14475E-0007
  0.23750E+0004 -0.28953E+0004 -0.86687E-0008 -0.32454E-0008 -0.13408E-0007
  0.24568E+0004 -0.28948E+0004 -0.14566E-0007 -0.15884E-0007 -0.73333E-0008
  0.25000E+0004 -0.28945E+0004 -0.16874E-0007 -0.22041E-0007 -0.29597E-0008
  0.22500E+0004 -0.28734E+0004  0.54732E-0008  0.15695E-0007 -0.13222E-0007
  0.22932E+0004 -0.28731E+0004  0.46829E-0009  0.96940E-0008 -0.14169E-0007
  0.23750E+0004 -0.28725E+0004 -0.67851E-0008 -0.23390E-0008 -0.11748E-0007
  0.24568E+0004 -0.28719E+0004 -0.11898E-0007 -0.14214E-0007 -0.54502E-0008
  0.25000E+0004 -0.28715E+0004 -0.14190E-0007 -0.19963E-0007 -0.15061E-0008
  0.22500E+0004 -0.28615E+0004  0.52365E-0008  0.15712E-0007 -0.13537E-0007
  0.22932E+0004 -0.28611E+0004  0.73560E-0009  0.98578E-0008 -0.13961E-0007
  0.23750E+0004 -0.28604E+0004 -0.57639E-0008 -0.18428E-0008 -0.10875E-0007
  0.24568E+0004 -0.28598E+0004 -0.10549E-0007 -0.13344E-0007 -0.45300E-0008
  0.25000E+0004 -0.28594E+0004 -0.12881E-0007 -0.18893E-0007 -0.85197E-0009
  0.25000E+0004 -0.29297E+0004 -0.21425E-0007 -0.25328E-0007 -0.56712E-0008
  0.25432E+0004 -0.29295E+0004 -0.23280E-0007 -0.31559E-0007 -0.50353E-0010
  0.26250E+0004 -0.29291E+0004 -0.25598E-0007 -0.40800E-0007  0.10832E-0007
  0.27068E+0004 -0.29287E+0004 -0.27718E-0007 -0.45581E-0007  0.18745E-0007
  0.27500E+0004 -0.29284E+0004 -0.29240E-0007 -0.45966E-0007  0.20512E-0007
  0.25000E+0004 -0.29176E+0004 -0.19797E-0007 -0.24179E-0007 -0.46722E-0008
  0.25432E+0004 -0.29173E+0004 -0.21676E-0007 -0.30158E-0007  0.61518E-0009
  0.26250E+0004 -0.29168E+0004 -0.24473E-0007 -0.38975E-0007  0.10330E-0007
  0.27068E+0004 -0.29163E+0004 -0.27559E-0007 -0.43455E-0007  0.16537E-0007
  0.27500E+0004 -0.29161E+0004 -0.29726E-0007 -0.43752E-0007  0.17290E-0007
  0.25000E+0004 -0.28945E+0004 -0.16874E-0007 -0.22041E-0007 -0.29597E-0008
  0.25432E+0004 -0.28942E+0004 -0.18900E-0007 -0.27579E-0007  0.16149E-0008
  0.26250E+0004 -0.28936E+0004 -0.22772E-0007 -0.35659E-0007  0.89920E-0008
  0.27068E+0004 -0.28930E+0004 -0.27786E-0007 -0.39627E-0007  0.11912E-0007
  0.27500E+0004 -0.28927E+0004 -0.31185E-0007 -0.39780E-0007  0.10753E-0007
  0.25000E+0004 -0.28715E+0004 -0.14190E-0007 -0.19963E-0007 -0.15061E-0008
  0.25432E+0004 -0.28711E+0004 -0.16488E-0007 -0.25104E-0007  0.22572E-0008
  0.26250E+0004 -0.28704E+0004 -0.21632E-0007 -0.32529E-0007  0.71524E-0008
  0.27068E+0004 -0.28696E+0004 -0.28673E-0007 -0.36054E-0007  0.67396E-0008
  0.27500E+0004 -0.28692E+0004 -0.33302E-0007 -0.36091E-0007  0.36958E-0008
  0.25000E+0004 -0.28594E+0004 -0.12881E-0007 -0.18893E-0007 -0.85197E-0009
  0.25432E+0004 -0.28590E+0004 -0.15370E-0007 -0.23840E-0007  0.24466E-0008
  0.26250E+0004 -0.28581E+0004 -0.21255E-0007 -0.30952E-0007  0.59821E-0008
  0.27068E+0004 -0.28573E+0004 -0.29394E-0007 -0.34269E-0007  0.38016E-0008
  0.27500E+0004 -0.28569E+0004 -0.34667E-0007 -0.34255E-0007 -0.22029E-0009
  0.27500E+0004 -0.29284E+0004 -0.29240E-0007 -0.45966E-0007  0.20512E-0007
  0.27932E+0004 -0.29282E+0004 -0.31236E-0007 -0.44760E-0007  0.20071E-0007
  0.28750E+0004 -0.29278E+0004 -0.36546E-0007 -0.38092E-0007  0.12327E-0007
  0.29568E+0004 -0.29273E+0004 -0.43618E-0007 -0.26062E-0007 -0.46566E-0008
  0.30000E+0004 -0.29271E+0004 -0.47742E-0007 -0.17903E-0007 -0.16902E-0007
  0.27500E+0004 -0.29161E+0004 -0.29726E-0007 -0.43752E-0007  0.17290E-0007
  0.27932E+0004 -0.29158E+0004 -0.32412E-0007 -0.42512E-0007  0.15827E-0007
  0.28750E+0004 -0.29153E+0004 -0.38994E-0007 -0.35948E-0007  0.63525E-0008
  0.29568E+0004 -0.29148E+0004 -0.47040E-0007 -0.24239E-0007 -0.11754E-0007
  0.30000E+0004 -0.29145E+0004 -0.51465E-0007 -0.16331E-0007 -0.24229E-0007
  0.27500E+0004 -0.28927E+0004 -0.31185E-0007 -0.39780E-0007  0.10753E-0007
  0.27932E+0004 -0.28923E+0004 -0.35153E-0007 -0.38493E-0007  0.73968E-0008
  0.28750E+0004 -0.28917E+0004 -0.44014E-0007 -0.32139E-0007 -0.51965E-0008
  0.29568E+0004 -0.28910E+0004 -0.53665E-0007 -0.21030E-0007 -0.25175E-0007
  0.30000E+0004 -0.28907E+0004 -0.58502E-0007 -0.13583E-0007 -0.37924E-0007
  0.27500E+0004 -0.28692E+0004 -0.33302E-0007 -0.36091E-0007  0.36958E-0008
  0.27932E+0004 -0.28688E+0004 -0.38512E-0007 -0.34779E-0007 -0.14881E-0008
  0.28750E+0004 -0.28680E+0004 -0.49456E-0007 -0.28654E-0007 -0.16971E-0007
  0.29568E+0004 -0.28672E+0004 -0.60391E-0007 -0.18131E-0007 -0.38482E-0007
  0.30000E+0004 -0.28668E+0004 -0.65435E-0007 -0.11126E-0007 -0.51298E-0007
  0.27500E+0004 -0.28569E+0004 -0.34667E-0007 -0.34255E-0007 -0.22029E-0009
  0.27932E+0004 -0.28564E+0004 -0.40509E-0007 -0.32938E-0007 -0.63377E-0008
  0.28750E+0004 -0.28555E+0004 -0.52468E-0007 -0.26941E-0007 -0.23248E-0007
  0.29568E+0004 -0.28547E+0004 -0.63950E-0007 -0.16722E-0007 -0.45428E-0007
  0.30000E+0004 -0.28542E+0004 -0.69021E-0007 -0.99429E-0008 -0.58197E-0007
  0.30000E+0004 -0.29271E+0004 -0.47742E-0007 -0.17903E-0007 -0.16902E-0007
  0.30432E+0004 -0.29269E+0004 -0.51817E-0007 -0.87437E-0008 -0.30883E-0007
  0.31250E+0004 -0.29266E+0004 -0.58472E-0007  0.10340E-0007 -0.60168E-0007
  0.32068E+0004 -0.29262E+0004 -0.61969E-0007  0.30001E-0007 -0.89217E-0007
  0.32500E+0004 -0.29261E+0004 -0.61884E-0007  0.39858E-0007 -0.10276E-0006
  0.30000E+0004 -0.29145E+0004 -0.51465E-0007 -0.16331E-0007 -0.24229E-0007
  0.30432E+0004 -0.29143E+0004 -0.55654E-0007 -0.74713E-0008 -0.38140E-0007
  0.31250E+0004 -0.29139E+0004 -0.61951E-0007  0.10945E-0007 -0.66429E-0007
  0.32068E+0004 -0.29135E+0004 -0.64335E-0007  0.29872E-0007 -0.93397E-0007
  0.32500E+0004 -0.29133E+0004 -0.63395E-0007  0.39341E-0007 -0.10547E-0006
  0.30000E+0004 -0.28907E+0004 -0.58502E-0007 -0.13583E-0007 -0.37924E-0007
  0.30432E+0004 -0.28904E+0004 -0.62734E-0007 -0.52695E-0008 -0.51536E-0007
  0.31250E+0004 -0.28899E+0004 -0.68025E-0007  0.11937E-0007 -0.77625E-0007
  0.32068E+0004 -0.28894E+0004 -0.68018E-0007  0.29535E-0007 -0.10039E-0006
  0.32500E+0004 -0.28891E+0004 -0.65340E-0007  0.38304E-0007 -0.10959E-0006
  0.30000E+0004 -0.28668E+0004 -0.65435E-0007 -0.11126E-0007 -0.51298E-0007
  0.30432E+0004 -0.28665E+0004 -0.69493E-0007 -0.33322E-0008 -0.64397E-0007
  0.31250E+0004 -0.28658E+0004 -0.73371E-0007  0.12731E-0007 -0.87900E-0007
  0.32068E+0004 -0.28652E+0004 -0.70636E-0007  0.29079E-0007 -0.10617E-0006
  0.32500E+0004 -0.28649E+0004 -0.66097E-0007  0.37192E-0007 -0.11239E-0006
  0.30000E+0004 -0.28542E+0004 -0.69021E-0007 -0.99429E-0008 -0.58197E-0007
  0.30432E+0004 -0.28539E+0004 -0.72903E-0007 -0.24126E-0008 -0.70941E-0007
  0.31250E+0004 -0.28532E+0004 -0.75881E-0007  0.13073E-0007 -0.92934E-0007
  0.32068E+0004 -0.28525E+0004 -0.71585E-0007  0.28792E-0007 -0.10872E-0006
  0.32500E+0004 -0.28521E+0004 -0.66021E-0007  0.36575E-0007 -0.11334E-0006
  0.32500E+0004 -0.29261E+0004 -0.61884E-0007  0.39858E-0007 -0.10276E-0006
  0.32932E+0004 -0.29259E+0004 -0.60149E-0007  0.49000E-0007 -0.11417E-0006
  0.33750E+0004 -0.29257E+0004 -0.51876E-0007  0.63308E-0007 -0.12783E-0006
  0.34568E+0004 -0.29255E+0004 -0.36869E-0007  0.72436E-0007 -0.12857E-0006
  0.35000E+0004 -0.29254E+0004 -0.26441E-0007  0.74801E-0007 -0.12322E-0006
  0.32500E+0004 -0.29133E+0004 -0.63395E-0007  0.39341E-0007 -0.10547E-0006
  0.32932E+0004 -0.29132E+0004 -0.60657E-0007  0.48110E-0007 -0.11522E-0006
  0.33750E+0004 -0.29129E+0004 -0.50235E-0007  0.61792E-0007 -0.12546E-0006
  0.34568E+0004 -0.29127E+0004 -0.33032E-0007  0.70446E-0007 -0.12281E-0006
  0.35000E+0004 -0.29125E+0004 -0.21546E-0007  0.72637E-0007 -0.11585E-0006
  0.32500E+0004 -0.28891E+0004 -0.65340E-0007  0.38304E-0007 -0.10959E-0006
  0.32932E+0004 -0.28889E+0004 -0.60629E-0007  0.46400E-0007 -0.11615E-0006
  0.33750E+0004 -0.28886E+0004 -0.46100E-0007  0.58951E-0007 -0.11990E-0006
  0.34568E+0004 -0.28883E+0004 -0.24861E-0007  0.66749E-0007 -0.11099E-0006
  0.35000E+0004 -0.28881E+0004 -0.11496E-0007  0.68628E-0007 -0.10113E-0006
  0.32500E+0004 -0.28649E+0004 -0.66097E-0007  0.37192E-0007 -0.11239E-0006
  0.32932E+0004 -0.28647E+0004 -0.59333E-0007  0.44656E-0007 -0.11570E-0006
  0.33750E+0004 -0.28643E+0004 -0.40695E-0007  0.56149E-0007 -0.11301E-0006
  0.34568E+0004 -0.28639E+0004 -0.15613E-0007  0.63149E-0007 -0.98084E-0007
  0.35000E+0004 -0.28637E+0004 -0.54523E-0009  0.64736E-0007 -0.85531E-0007
  0.32500E+0004 -0.28521E+0004 -0.66021E-0007  0.36575E-0007 -0.11334E-0006
  0.32932E+0004 -0.28519E+0004 -0.58152E-0007  0.43723E-0007 -0.11493E-0006
  0.33750E+0004 -0.28515E+0004 -0.37359E-0007  0.54686E-0007 -0.10887E-0006
  0.34568E+0004 -0.28510E+0004 -0.10340E-0007  0.61285E-0007 -0.90878E-0007
  0.35000E+0004 -0.28508E+0004  0.55508E-0008  0.62727E-0007 -0.76987E-0007
  0.35000E+0004 -0.29254E+0004 -0.26441E-0007  0.74801E-0007 -0.12322E-0006
  0.35432E+0004 -0.29253E+0004 -0.14555E-0007  0.75379E-0007 -0.11390E-0006
  0.36250E+0004 -0.29251E+0004  0.10876E-0007  0.71567E-0007 -0.86153E-0007
  0.37068E+0004 -0.29249E+0004  0.37838E-0007  0.61772E-0007 -0.47687E-0007
  0.37500E+0004 -0.29248E+0004  0.51659E-0007  0.54545E-0007 -0.24482E-0007
  0.35000E+0004 -0.29125E+0004 -0.21546E-0007  0.72637E-0007 -0.11585E-0006
  0.35432E+0004 -0.29124E+0004 -0.87372E-0008  0.73097E-0007 -0.10515E-0006
  0.36250E+0004 -0.29122E+0004  0.17929E-0007  0.69222E-0007 -0.75553E-0007
  0.37068E+0004 -0.29120E+0004  0.45281E-0007  0.59556E-0007 -0.36489E-0007
  0.37500E+0004 -0.29119E+0004  0.58929E-0007  0.52465E-0007 -0.13514E-0007
  0.35000E+0004 -0.28881E+0004 -0.11496E-0007  0.68628E-0007 -0.10113E-0006
  0.35432E+0004 -0.28880E+0004  0.28999E-0008  0.68877E-0007 -0.87973E-0007
  0.36250E+0004 -0.28877E+0004  0.31521E-0007  0.64889E-0007 -0.55293E-0007
  0.37068E+0004 -0.28874E+0004  0.59169E-0007  0.55459E-0007 -0.15546E-0007
  0.37500E+0004 -0.28873E+0004  0.72253E-0007  0.48617E-0007  0.67595E-0008
  0.35000E+0004 -0.28637E+0004 -0.54523E-0009  0.64736E-0007 -0.85531E-0007
  0.35432E+0004 -0.28635E+0004  0.15218E-0007  0.64787E-0007 -0.70159E-0007
  0.36250E+0004 -0.28632E+0004  0.45288E-0007  0.60697E-0007 -0.34922E-0007
  0.37068E+0004 -0.28628E+0004  0.72669E-0007  0.51498E-0007  0.49337E-0008
  0.37500E+0004 -0.28627E+0004  0.84897E-0007  0.44894E-0007  0.26277E-0007
  0.35000E+0004 -0.28508E+0004  0.55508E-0008  0.62727E-0007 -0.76987E-0007
  0.35432E+0004 -0.28506E+0004  0.21943E-0007  0.62681E-0007 -0.60545E-0007
  0.36250E+0004 -0.28502E+0004  0.52575E-0007  0.58543E-0007 -0.24175E-0007
  0.37068E+0004 -0.28499E+0004  0.79596E-0007  0.49462E-0007  0.15514E-0007
  0.37500E+0004 -0.28497E+0004  0.91259E-0007  0.42980E-0007  0.36237E-0007
  0.37500E+0004 -0.29248E+0004  0.51659E-0007  0.54545E-0007 -0.24482E-0007
  0.37932E+0004 -0.29247E+0004  0.64616E-0007  0.46131E-0007 -0.18071E-0009
  0.38750E+0004 -0.29245E+0004  0.85246E-0007  0.27887E-0007  0.45990E-0007
  0.39568E+0004 -0.29243E+0004  0.98616E-0007  0.81265E-0008  0.87858E-0007
  0.40000E+0004 -0.29241E+0004  0.10211E-0006 -0.22607E-0008  0.10656E-0006
  0.37500E+0004 -0.29119E+0004  0.58929E-0007  0.52465E-0007 -0.13514E-0007
  0.37932E+0004 -0.29117E+0004  0.71452E-0007  0.44224E-0007  0.10191E-0007
  0.38750E+0004 -0.29114E+0004  0.90585E-0007  0.26387E-0007  0.54289E-0007
  0.39568E+0004 -0.29112E+0004  0.10173E-0006  0.70924E-0008  0.93089E-0007
  0.40000E+0004 -0.29110E+0004  0.10384E-0006 -0.30437E-0008  0.10990E-0006
  0.37500E+0004 -0.28873E+0004  0.72253E-0007  0.48617E-0007  0.67595E-0008
  0.37932E+0004 -0.28871E+0004  0.83729E-0007  0.40693E-0007  0.29112E-0007
  0.38750E+0004 -0.28867E+0004  0.99653E-0007  0.23604E-0007  0.68928E-0007
  0.39568E+0004 -0.28864E+0004  0.10632E-0006  0.51667E-0008  0.10168E-0006
  0.40000E+0004 -0.28862E+0004  0.10574E-0006 -0.45053E-0008  0.11483E-0006
  0.37500E+0004 -0.28627E+0004  0.84897E-0007  0.44894E-0007  0.26277E-0007
  0.37932E+0004 -0.28624E+0004  0.95047E-0007  0.37274E-0007  0.47004E-0007
  0.38750E+0004 -0.28620E+0004  0.10732E-0006  0.20903E-0007  0.82112E-0007
  0.39568E+0004 -0.28616E+0004  0.10922E-0006  0.32929E-0008  0.10855E-0006
  0.40000E+0004 -0.28614E+0004  0.10586E-0006 -0.59304E-0008  0.11798E-0006
  0.37500E+0004 -0.28497E+0004  0.91259E-0007  0.42980E-0007  0.36237E-0007
  0.37932E+0004 -0.28494E+0004  0.10061E-0006  0.35517E-0007  0.56004E-0007
  0.38750E+0004 -0.28490E+0004  0.11079E-0006  0.19514E-0007  0.88472E-0007
  0.39568E+0004 -0.28485E+0004  0.11008E-0006  0.23277E-0008  0.11149E-0006
  0.40000E+0004 -0.28483E+0004  0.10524E-0006 -0.66648E-0008  0.11894E-0006
  0.40000E+0004 -0.29241E+0004  0.10211E-0006 -0.22607E-0008  0.10656E-0006
  0.40432E+0004 -0.29240E+0004  0.10294E-0006 -0.12310E-0007  0.12218E-0006
  0.41250E+0004 -0.29238E+0004  0.97067E-0007 -0.29520E-0007  0.14175E-0006
  0.42068E+0004 -0.29235E+0004  0.81976E-0007 -0.43230E-0007  0.14682E-0006
  0.42500E+0004 -0.29234E+0004  0.70786E-0007 -0.48698E-0007  0.14354E-0006
  0.40000E+0004 -0.29110E+0004  0.10384E-0006 -0.30437E-0008  0.10990E-0006
  0.40432E+0004 -0.29109E+0004  0.10320E-0006 -0.12847E-0007  0.12351E-0006
  0.41250E+0004 -0.29106E+0004  0.94484E-0007 -0.29627E-0007  0.13921E-0006
  0.42068E+0004 -0.29103E+0004  0.76742E-0007 -0.42982E-0007  0.14070E-0006
  0.42500E+0004 -0.29102E+0004  0.64333E-0007 -0.48300E-0007  0.13578E-0006
  0.40000E+0004 -0.28862E+0004  0.10574E-0006 -0.45053E-0008  0.11483E-0006
  0.40432E+0004 -0.28860E+0004  0.10228E-0006 -0.13853E-0007  0.12462E-0006
  0.41250E+0004 -0.28856E+0004  0.88233E-0007 -0.29833E-0007  0.13307E-0006
  0.42068E+0004 -0.28853E+0004  0.65679E-0007 -0.42520E-0007  0.12799E-0006
  0.42500E+0004 -0.28851E+0004  0.51124E-0007 -0.47555E-0007  0.12014E-0006
  0.40000E+0004 -0.28614E+0004  0.10586E-0006 -0.59304E-0008  0.11798E-0006
  0.40432E+0004 -0.28611E+0004  0.99575E-0007 -0.14835E-0007  0.12394E-0006
  0.41250E+0004 -0.28607E+0004  0.80320E-0007 -0.30035E-0007  0.12529E-0006
  0.42068E+0004 -0.28602E+0004  0.53264E-0007 -0.42065E-0007  0.11399E-0006
  0.42500E+0004 -0.28600E+0004  0.36791E-0007 -0.46818E-0007  0.10344E-0006
  0.40000E+0004 -0.28483E+0004  0.10524E-0006 -0.66648E-0008  0.11894E-0006
  0.40432E+0004 -0.28480E+0004  0.97461E-0007 -0.15341E-0007  0.12290E-0006
  0.41250E+0004 -0.28475E+0004  0.75524E-0007 -0.30137E-0007  0.12058E-0006
  0.42068E+0004 -0.28470E+0004  0.46230E-0007 -0.41825E-0007  0.10613E-0006
  0.42500E+0004 -0.28468E+0004  0.28839E-0007 -0.46431E-0007  0.94251E-0007
  0.42500E+0004 -0.29234E+0004  0.70786E-0007 -0.48698E-0007  0.14354E-0006
  0.42932E+0004 -0.29233E+0004  0.57782E-0007 -0.52831E-0007  0.13638E-0006
  0.43750E+0004 -0.29231E+0004  0.29509E-0007 -0.56830E-0007  0.11319E-0006
  0.44568E+0004 -0.29229E+0004 -0.10299E-0008 -0.55865E-0007  0.80062E-0007
  0.45000E+0004 -0.29228E+0004 -0.17022E-0007 -0.53495E-0007  0.59861E-0007
  0.42500E+0004 -0.29102E+0004  0.64333E-0007 -0.48300E-0007  0.13578E-0006
  0.42932E+0004 -0.29100E+0004  0.50284E-0007 -0.52311E-0007  0.12721E-0006
  0.43750E+0004 -0.29098E+0004  0.20597E-0007 -0.56158E-0007  0.10213E-0006
  0.44568E+0004 -0.29096E+0004 -0.10518E-0007 -0.55139E-0007  0.68222E-0007
  0.45000E+0004 -0.29094E+0004 -0.26464E-0007 -0.52775E-0007  0.48074E-0007
  0.42500E+0004 -0.28851E+0004  0.51124E-0007 -0.47555E-0007  0.12014E-0006
  0.42932E+0004 -0.28849E+0004  0.35287E-0007 -0.51333E-0007  0.10910E-0006
  0.43750E+0004 -0.28846E+0004  0.33474E-0008 -0.54885E-0007  0.80865E-0007
  0.44568E+0004 -0.28843E+0004 -0.28399E-0007 -0.53752E-0007  0.45940E-0007
  0.45000E+0004 -0.28842E+0004 -0.44018E-0007 -0.51394E-0007  0.26129E-0007
  0.42500E+0004 -0.28600E+0004  0.36791E-0007 -0.46818E-0007  0.10344E-0006
  0.42932E+0004 -0.28598E+0004  0.19427E-0007 -0.50363E-0007  0.90202E-0007
  0.43750E+0004 -0.28594E+0004 -0.14204E-0007 -0.53612E-0007  0.59366E-0007
  0.44568E+0004 -0.28591E+0004 -0.45988E-0007 -0.52353E-0007  0.24012E-0007
  0.45000E+0004 -0.28589E+0004 -0.60977E-0007 -0.49996E-0007  0.48359E-0008
  0.42500E+0004 -0.28468E+0004  0.28839E-0007 -0.46431E-0007  0.94251E-0007
  0.42932E+0004 -0.28466E+0004  0.10780E-0007 -0.49851E-0007  0.79968E-0007
  0.43750E+0004 -0.28462E+0004 -0.23517E-0007 -0.52941E-0007  0.47990E-0007
  0.44568E+0004 -0.28458E+0004 -0.55089E-0007 -0.51612E-0007  0.12642E-0007
  0.45000E+0004 -0.28455E+0004 -0.69628E-0007 -0.49253E-0007 -0.60839E-0008
  0.45000E+0004 -0.29228E+0004 -0.17022E-0007 -0.53495E-0007  0.59861E-0007
  0.45432E+0004 -0.29226E+0004 -0.32384E-0007 -0.49955E-0007  0.38548E-0007
  0.46250E+0004 -0.29224E+0004 -0.58355E-0007 -0.40557E-0007 -0.25873E-0008
  0.47068E+0004 -0.29222E+0004 -0.78370E-0007 -0.28519E-0007 -0.41304E-0007
  0.47500E+0004 -0.29220E+0004 -0.85992E-0007 -0.21514E-0007 -0.59530E-0007
  0.45000E+0004 -0.29094E+0004 -0.26464E-0007 -0.52775E-0007  0.48074E-0007
  0.45432E+0004 -0.29093E+0004 -0.41551E-0007 -0.49261E-0007  0.27116E-0007
  0.46250E+0004 -0.29090E+0004 -0.66412E-0007 -0.39960E-0007 -0.12581E-0007
  0.47068E+0004 -0.29087E+0004 -0.84692E-0007 -0.28060E-0007 -0.49050E-0007
  0.47500E+0004 -0.29086E+0004 -0.91218E-0007 -0.21137E-0007 -0.65857E-0007
  0.45000E+0004 -0.28842E+0004 -0.44018E-0007 -0.51394E-0007  0.26129E-0007
  0.45432E+0004 -0.28840E+0004 -0.58351E-0007 -0.47925E-0007  0.60689E-0008
  0.46250E+0004 -0.28836E+0004 -0.80724E-0007 -0.38798E-0007 -0.30531E-0007
  0.47068E+0004 -0.28832E+0004 -0.95422E-0007 -0.27154E-0007 -0.62461E-0007
  0.47500E+0004 -0.28830E+0004 -0.99760E-0007 -0.20385E-0007 -0.76480E-0007
  0.45000E+0004 -0.28589E+0004 -0.60977E-0007 -0.49996E-0007  0.48359E-0008
  0.45432E+0004 -0.28586E+0004 -0.74268E-0007 -0.46565E-0007 -0.14046E-0007
  0.46250E+0004 -0.28582E+0004 -0.93681E-0007 -0.37602E-0007 -0.47091E-0007
  0.47068E+0004 -0.28578E+0004 -0.10446E-0006 -0.26208E-0007 -0.74160E-0007
  0.47500E+0004 -0.28575E+0004 -0.10649E-0006 -0.19592E-0007 -0.85281E-0007
  0.45000E+0004 -0.28455E+0004 -0.69628E-0007 -0.49253E-0007 -0.60839E-0008
  0.45432E+0004 -0.28453E+0004 -0.82260E-0007 -0.45839E-0007 -0.24236E-0007
  0.46250E+0004 -0.28448E+0004 -0.99936E-0007 -0.36960E-0007 -0.55236E-0007
  0.47068E+0004 -0.28443E+0004 -0.10852E-0006 -0.25695E-0007 -0.79625E-0007
  0.47500E+0004 -0.28441E+0004 -0.10930E-0006 -0.19159E-0007 -0.89182E-0007
  0.47500E+0004 -0.29220E+0004 -0.85992E-0007 -0.21514E-0007 -0.59530E-0007
  0.47932E+0004 -0.29218E+0004 -0.91437E-0007 -0.14265E-0007 -0.75731E-0007
  0.48750E+0004 -0.29215E+0004 -0.95581E-0007 -0.52240E-0009 -0.99637E-0007
  0.49568E+0004 -0.29211E+0004 -0.92046E-0007  0.12353E-0007 -0.11370E-0006
  0.50000E+0004 -0.29209E+0004 -0.87461E-0007  0.18476E-0007 -0.11708E-0006
  0.47500E+0004 -0.29086E+0004 -0.91218E-0007 -0.21137E-0007 -0.65857E-0007
  0.47932E+0004 -0.29083E+0004 -0.95485E-0007 -0.13972E-0007 -0.80540E-0007
  0.48750E+0004 -0.29079E+0004 -0.97300E-0007 -0.38414E-0009 -0.10145E-0006
  0.49568E+0004 -0.29075E+0004 -0.91510E-0007  0.12353E-0007 -0.11263E-0006
  0.50000E+0004 -0.29073E+0004 -0.85840E-0007  0.18415E-0007 -0.11462E-0006
  0.47500E+0004 -0.28830E+0004 -0.99760E-0007 -0.20385E-0007 -0.76480E-0007
  0.47932E+0004 -0.28827E+0004 -0.10172E-0006 -0.13379E-0007 -0.88217E-0007
  0.48750E+0004 -0.28822E+0004 -0.99074E-0007 -0.90499E-0010 -0.10342E-0006
  0.49568E+0004 -0.28817E+0004 -0.89088E-0007  0.12374E-0007 -0.10921E-0006
  0.50000E+0004 -0.28814E+0004 -0.81447E-0007  0.18311E-0007 -0.10866E-0006
  0.47500E+0004 -0.28575E+0004 -0.10649E-0006 -0.19592E-0007 -0.85281E-0007
  0.47932E+0004 -0.28572E+0004 -0.10607E-0006 -0.12745E-0007 -0.94004E-0007
  0.48750E+0004 -0.28565E+0004 -0.98942E-0007  0.23704E-0009 -0.10349E-0006
  0.49568E+0004 -0.28558E+0004 -0.84901E-0007  0.12417E-0007 -0.10404E-0006
  0.50000E+0004 -0.28555E+0004 -0.75421E-0007  0.18219E-0007 -0.10109E-0006
  0.47500E+0004 -0.28441E+0004 -0.10930E-0006 -0.19159E-0007 -0.89182E-0007
  0.47932E+0004 -0.28437E+0004 -0.10760E-0006 -0.12398E-0007 -0.96296E-0007
  0.48750E+0004 -0.28429E+0004 -0.98123E-0007  0.42083E-0009 -0.10278E-0006
  0.49568E+0004 -0.28422E+0004 -0.82016E-0007  0.12445E-0007 -0.10064E-0006
  0.50000E+0004 -0.28418E+0004 -0.71625E-0007  0.18174E-0007 -0.96490E-0007
  0.50000E+0004 -0.29209E+0004 -0.87461E-0007  0.18476E-0007 -0.11708E-0006
  0.50432E+0004 -0.29207E+0004 -0.81307E-0007  0.24006E-0007 -0.11780E-0006
  0.51250E+0004 -0.29203E+0004 -0.66378E-0007  0.32561E-0007 -0.11260E-0006
  0.52068E+0004 -0.29199E+0004 -0.49049E-0007  0.38339E-0007 -0.10058E-0006
  0.52500E+0004 -0.29197E+0004 -0.39704E-0007  0.40239E-0007 -0.92326E-0007
  0.50000E+0004 -0.29073E+0004 -0.85840E-0007  0.18415E-0007 -0.11462E-0006
  0.50432E+0004 -0.29070E+0004 -0.78707E-0007  0.23890E-0007 -0.11409E-0006
  0.51250E+0004 -0.29065E+0004 -0.62290E-0007  0.32368E-0007 -0.10702E-0006
  0.52068E+0004 -0.29061E+0004 -0.44026E-0007  0.38101E-0007 -0.93822E-0007
  0.52500E+0004 -0.29058E+0004 -0.34422E-0007  0.39987E-0007 -0.85247E-0007
  0.50000E+0004 -0.28814E+0004 -0.81447E-0007  0.18311E-0007 -0.10866E-0006
  0.50432E+0004 -0.28810E+0004 -0.72570E-0007  0.23675E-0007 -0.10589E-0006
  0.51250E+0004 -0.28804E+0004 -0.53603E-0007  0.31990E-0007 -0.95509E-0007
  0.52068E+0004 -0.28798E+0004 -0.33888E-0007  0.37616E-0007 -0.80409E-0007
  0.52500E+0004 -0.28795E+0004 -0.23971E-0007  0.39468E-0007 -0.71403E-0007
  0.50000E+0004 -0.28555E+0004 -0.75421E-0007  0.18219E-0007 -0.10109E-0006
  0.50432E+0004 -0.28551E+0004 -0.64963E-0007  0.23462E-0007 -0.96234E-0007
  0.51250E+0004 -0.28544E+0004 -0.43826E-0007  0.31592E-0007 -0.82931E-0007
  0.52068E+0004 -0.28536E+0004 -0.23095E-0007  0.37090E-0007 -0.66351E-0007
  0.52500E+0004 -0.28532E+0004 -0.13099E-0007  0.38896E-0007 -0.57142E-0007
  0.50000E+0004 -0.28418E+0004 -0.71625E-0007  0.18174E-0007 -0.96490E-0007
  0.50432E+0004 -0.28414E+0004 -0.60406E-0007  0.23350E-0007 -0.90601E-0007
  0.51250E+0004 -0.28406E+0004 -0.38286E-0007  0.31374E-0007 -0.75916E-0007
  0.52068E+0004 -0.28398E+0004 -0.17199E-0007  0.36795E-0007 -0.58730E-0007
  0.52500E+0004 -0.28394E+0004 -0.72568E-0008  0.38573E-0007 -0.49507E-0007
  0.52500E+0004 -0.29197E+0004 -0.39704E-0007  0.40239E-0007 -0.92326E-0007
  0.52932E+0004 -0.29195E+0004 -0.30650E-0007  0.41358E-0007 -0.83280E-0007
  0.53750E+0004 -0.29192E+0004 -0.15198E-0007  0.41506E-0007 -0.65295E-0007
  0.54568E+0004 -0.29189E+0004 -0.32061E-0008  0.39405E-0007 -0.48210E-0007
  0.55000E+0004 -0.29187E+0004  0.14057E-0008  0.37571E-0007 -0.40234E-0007
  0.52500E+0004 -0.29058E+0004 -0.34422E-0007  0.39987E-0007 -0.85247E-0007
  0.52932E+0004 -0.29056E+0004 -0.25267E-0007  0.41099E-0007 -0.76084E-0007
  0.53750E+0004 -0.29053E+0004 -0.10014E-0007  0.41245E-0007 -0.58365E-0007
  0.54568E+0004 -0.29049E+0004  0.13747E-0008  0.39147E-0007 -0.42050E-0007
  0.55000E+0004 -0.29047E+0004  0.55567E-0008  0.37315E-0007 -0.34615E-0007
  0.52500E+0004 -0.28795E+0004 -0.23971E-0007  0.39468E-0007 -0.71403E-0007
  0.52932E+0004 -0.28793E+0004 -0.14804E-0007  0.40556E-0007 -0.62188E-0007
  0.53750E+0004 -0.28788E+0004 -0.24021E-0009  0.40684E-0007 -0.45277E-0007
  0.54568E+0004 -0.28783E+0004  0.97396E-0008  0.38585E-0007 -0.30674E-0007
  0.55000E+0004 -0.28781E+0004  0.12993E-0007  0.36754E-0007 -0.24375E-0007
  0.52500E+0004 -0.28532E+0004 -0.13099E-0007  0.38896E-0007 -0.57142E-0007
  0.52932E+0004 -0.28529E+0004 -0.41507E-0008  0.39950E-0007 -0.48099E-0007
  0.53750E+0004 -0.28524E+0004  0.93180E-0008  0.40043E-0007 -0.32388E-0007
  0.54568E+0004 -0.28518E+0004  0.17555E-0007  0.37932E-0007 -0.19820E-0007
  0.55000E+0004 -0.28515E+0004  0.19739E-0007  0.36100E-0007 -0.14792E-0007
  0.52500E+0004 -0.28394E+0004 -0.72568E-0008  0.38573E-0007 -0.49507E-0007
  0.52932E+0004 -0.28390E+0004  0.14840E-0008  0.39605E-0007 -0.40647E-0007
  0.53750E+0004 -0.28384E+0004  0.14216E-0007  0.39674E-0007 -0.25723E-0007
  0.54568E+0004 -0.28378E+0004  0.21406E-0007  0.37553E-0007 -0.14353E-0007
  0.55000E+0004 -0.28375E+0004  0.22975E-0007  0.35719E-0007 -0.10046E-0007
  0.55000E+0004 -0.29187E+0004  0.14057E-0008  0.37571E-0007 -0.40234E-0007
  0.55432E+0004 -0.29186E+0004  0.47496E-0008  0.35331E-0007 -0.33240E-0007
  0.56250E+0004 -0.29183E+0004  0.77239E-0008  0.30316E-0007 -0.23083E-0007
  0.57068E+0004 -0.29181E+0004  0.68667E-0008  0.24742E-0007 -0.17046E-0007
  0.57500E+0004 -0.29180E+0004  0.52482E-0008  0.21754E-0007 -0.15350E-0007
  0.55000E+0004 -0.29047E+0004  0.55567E-0008  0.37315E-0007 -0.34615E-0007
  0.55432E+0004 -0.29045E+0004  0.84255E-0008  0.35076E-0007 -0.28216E-0007
  0.56250E+0004 -0.29042E+0004  0.10467E-0007  0.30052E-0007 -0.19211E-0007
  0.57068E+0004 -0.29039E+0004  0.87700E-0008  0.24458E-0007 -0.14189E-0007
  0.57500E+0004 -0.29038E+0004  0.67901E-0008  0.21454E-0007 -0.12917E-0007
  0.55000E+0004 -0.28781E+0004  0.12993E-0007  0.36754E-0007 -0.24375E-0007
  0.55432E+0004 -0.28779E+0004  0.14866E-0007  0.34514E-0007 -0.19192E-0007
  0.56250E+0004 -0.28775E+0004  0.15018E-0007  0.29479E-0007 -0.12488E-0007
  0.57068E+0004 -0.28771E+0004  0.11671E-0007  0.23856E-0007 -0.94496E-0008
  0.57500E+0004 -0.28769E+0004  0.89979E-0008  0.20830E-0007 -0.89934E-0008
  0.55000E+0004 -0.28515E+0004  0.19739E-0007  0.36100E-0007 -0.14792E-0007
  0.55432E+0004 -0.28512E+0004  0.20505E-0007  0.33859E-0007 -0.10935E-0007
  0.56250E+0004 -0.28508E+0004  0.18628E-0007  0.28819E-0007 -0.66698E-0008
  0.57068E+0004 -0.28503E+0004  0.13580E-0007  0.23180E-0007 -0.56707E-0008
  0.57500E+0004 -0.28501E+0004  0.10214E-0007  0.20140E-0007 -0.60357E-0008
  0.55000E+0004 -0.28375E+0004  0.22975E-0007  0.35719E-0007 -0.10046E-0007
  0.55432E+0004 -0.28372E+0004  0.23116E-0007  0.33479E-0007 -0.69287E-0008
  0.56250E+0004 -0.28367E+0004  0.20124E-0007  0.28438E-0007 -0.39965E-0008
  0.57068E+0004 -0.28362E+0004  0.14168E-0007  0.22795E-0007 -0.40882E-0008
  0.57500E+0004 -0.28359E+0004  0.10443E-0007  0.19751E-0007 -0.48835E-0008
  0.57500E+0004 -0.29180E+0004  0.52482E-0008  0.21754E-0007 -0.15350E-0007
  0.57932E+0004 -0.29178E+0004  0.31073E-0008  0.18810E-0007 -0.14459E-0007
  0.58750E+0004 -0.29175E+0004 -0.15430E-0008  0.13541E-0007 -0.14240E-0007
  0.59568E+0004 -0.29172E+0004 -0.55453E-0008  0.88874E-0008 -0.14468E-0007
  0.60000E+0004 -0.29170E+0004 -0.68610E-0008  0.67336E-0008 -0.14160E-0007
  0.57500E+0004 -0.29038E+0004  0.67901E-0008  0.21454E-0007 -0.12917E-0007
  0.57932E+0004 -0.29036E+0004  0.43615E-0008  0.18491E-0007 -0.12352E-0007
  0.58750E+0004 -0.29033E+0004 -0.60327E-0009  0.13183E-0007 -0.12449E-0007
  0.59568E+0004 -0.29029E+0004 -0.46166E-0008  0.84902E-0008 -0.12600E-0007
  0.60000E+0004 -0.29027E+0004 -0.58308E-0008  0.63180E-0008 -0.12113E-0007
  0.57500E+0004 -0.28769E+0004  0.89979E-0008  0.20830E-0007 -0.89934E-0008
  0.57932E+0004 -0.28767E+0004  0.60269E-0008  0.17841E-0007 -0.90499E-0008
  0.58750E+0004 -0.28762E+0004  0.48862E-0009  0.12475E-0007 -0.97371E-0008
  0.59568E+0004 -0.28758E+0004 -0.35203E-0008  0.77250E-0008 -0.97371E-0008
  0.60000E+0004 -0.28756E+0004 -0.45348E-0008  0.55268E-0008 -0.89164E-0008
  0.57500E+0004 -0.28501E+0004  0.10214E-0007  0.20140E-0007 -0.60357E-0008
  0.57932E+0004 -0.28498E+0004  0.67159E-0008  0.17135E-0007 -0.67073E-0008
  0.58750E+0004 -0.28492E+0004  0.65490E-0009  0.11731E-0007 -0.79583E-0008
  0.59568E+0004 -0.28487E+0004 -0.32966E-0008  0.69465E-0008 -0.77870E-0008
  0.60000E+0004 -0.28484E+0004 -0.40936E-0008  0.47327E-0008 -0.66345E-0008
  0.57500E+0004 -0.28359E+0004  0.10443E-0007  0.19751E-0007 -0.48835E-0008
  0.57932E+0004 -0.28356E+0004  0.66777E-0008  0.16741E-0007 -0.58735E-0008
  0.58750E+0004 -0.28350E+0004  0.37067E-0009  0.11326E-0007 -0.74033E-0008
  0.59568E+0004 -0.28344E+0004 -0.35210E-0008  0.65311E-0008 -0.71262E-0008
  0.60000E+0004 -0.28341E+0004 -0.41919E-0008  0.43136E-0008 -0.57960E-0008
  0.60000E+0004 -0.29170E+0004 -0.68610E-0008  0.67336E-0008 -0.14160E-0007
  0.60432E+0004 -0.29168E+0004 -0.73622E-0008  0.48058E-0008 -0.13224E-0007
  0.61250E+0004 -0.29164E+0004 -0.55741E-0008  0.17650E-0008 -0.90113E-0008
  0.62068E+0004 -0.29160E+0004  0.27600E-0009 -0.49402E-0009 -0.79747E-0009
  0.62500E+0004 -0.29157E+0004  0.50288E-0008 -0.14008E-0008  0.53036E-0008
  0.60000E+0004 -0.29027E+0004 -0.58308E-0008  0.63180E-0008 -0.12113E-0007
  0.60432E+0004 -0.29025E+0004 -0.61725E-0008  0.43753E-0008 -0.10922E-0007
  0.61250E+0004 -0.29019E+0004 -0.39833E-0008  0.13177E-0008 -0.61006E-0008
  0.62068E+0004 -0.29014E+0004  0.22818E-0008 -0.93780E-0009  0.27406E-0008
  0.62500E+0004 -0.29012E+0004  0.72101E-0008 -0.18343E-0008  0.91192E-0008
  0.60000E+0004 -0.28756E+0004 -0.45348E-0008  0.55268E-0008 -0.89164E-0008
  0.60432E+0004 -0.28752E+0004 -0.45775E-0008  0.35638E-0008 -0.72631E-0008
  0.61250E+0004 -0.28746E+0004 -0.16661E-0008  0.48766E-0009 -0.13599E-0008
  0.62068E+0004 -0.28739E+0004  0.52988E-0008 -0.17519E-0008  0.85467E-0008
  0.62500E+0004 -0.28736E+0004  0.10494E-0007 -0.26255E-0008  0.15364E-0007
  0.60000E+0004 -0.28484E+0004 -0.40936E-0008  0.47327E-0008 -0.66345E-0008
  0.60432E+0004 -0.28480E+0004 -0.38319E-0008  0.27599E-0008 -0.45358E-0008
  0.61250E+0004 -0.28472E+0004 -0.22829E-0009 -0.31836E-0009  0.23729E-0008
  0.62068E+0004 -0.28464E+0004  0.73445E-0008 -0.25301E-0008  0.13203E-0007
  0.62500E+0004 -0.28460E+0004  0.12733E-0007 -0.33763E-0008  0.20359E-0007
  0.60000E+0004 -0.28341E+0004 -0.41919E-0008  0.43136E-0008 -0.57960E-0008
  0.60432E+0004 -0.28336E+0004 -0.37629E-0008  0.23394E-0008 -0.34648E-0008
  0.61250E+0004 -0.28328E+0004  0.20119E-0009 -0.73350E-0009  0.39506E-0008
  0.62068E+0004 -0.28319E+0004  0.80661E-0008 -0.29256E-0008  0.15218E-0007
  0.62500E+0004 -0.28315E+0004  0.13532E-0007 -0.37554E-0008  0.22517E-0007
  0.62500E+0004 -0.29157E+0004  0.50288E-0008 -0.14008E-0008  0.53036E-0008
  0.62932E+0004 -0.29154E+0004  0.10878E-0007 -0.21226E-0008  0.12626E-0007
  0.63750E+0004 -0.29148E+0004  0.24502E-0007 -0.30541E-0008  0.29455E-0007
  0.64568E+0004 -0.29142E+0004  0.40458E-0007 -0.34853E-0008  0.49156E-0007
  0.65000E+0004 -0.29138E+0004  0.49331E-0007 -0.35484E-0008  0.60187E-0007
  0.62500E+0004 -0.29012E+0004  0.72101E-0008 -0.18343E-0008  0.91192E-0008
  0.62932E+0004 -0.29008E+0004  0.13179E-0007 -0.25397E-0008  0.16651E-0007
  0.63750E+0004 -0.29001E+0004  0.26810E-0007 -0.34257E-0008  0.33607E-0007
  0.64568E+0004 -0.28993E+0004  0.42410E-0007 -0.37952E-0008  0.52992E-0007
  0.65000E+0004 -0.28990E+0004  0.50931E-0007 -0.38212E-0008  0.63654E-0007
  0.62500E+0004 -0.28736E+0004  0.10494E-0007 -0.26255E-0008  0.15364E-0007
  0.62932E+0004 -0.28731E+0004  0.16608E-0007 -0.32979E-0008  0.23191E-0007
  0.63750E+0004 -0.28722E+0004  0.30072E-0007 -0.40953E-0008  0.40168E-0007
  0.64568E+0004 -0.28712E+0004  0.44798E-0007 -0.43475E-0008  0.58709E-0007
  0.65000E+0004 -0.28708E+0004  0.52546E-0007 -0.43035E-0008  0.68546E-0007
  0.62500E+0004 -0.28460E+0004  0.12733E-0007 -0.33763E-0008  0.20359E-0007
  0.62932E+0004 -0.28454E+0004  0.18903E-0007 -0.40122E-0008  0.28362E-0007
  0.63750E+0004 -0.28443E+0004  0.31997E-0007 -0.47176E-0008  0.45100E-0007
  0.64568E+0004 -0.28431E+0004  0.45623E-0007 -0.48519E-0008  0.62519E-0007
  0.65000E+0004 -0.28426E+0004  0.52481E-0007 -0.47380E-0008  0.71387E-0007
  0.62500E+0004 -0.28315E+0004  0.13532E-0007 -0.37554E-0008  0.22517E-0007
  0.62932E+0004 -0.28308E+0004  0.19701E-0007 -0.43708E-0008  0.30572E-0007
  0.63750E+0004 -0.28296E+0004  0.32529E-0007 -0.50259E-0008  0.47092E-0007
  0.64568E+0004 -0.28283E+0004  0.45500E-0007 -0.50975E-0008  0.63822E-0007
  0.65000E+0004 -0.28277E+0004  0.51850E-0007 -0.49468E-0008  0.72129E-0007
  0.65000E+0004 -0.29138E+0004  0.49331E-0007 -0.35484E-0008  0.60187E-0007
  0.65432E+0004 -0.29134E+0004  0.58232E-0007 -0.35099E-0008  0.71333E-0007
  0.66250E+0004 -0.29126E+0004  0.74310E-0007 -0.32105E-0008  0.91719E-0007
  0.67068E+0004 -0.29118E+0004  0.88131E-0007 -0.26687E-0008  0.10960E-0006
  0.67500E+0004 -0.29114E+0004  0.94098E-0007 -0.23104E-0008  0.11747E-0006
  0.65000E+0004 -0.28990E+0004  0.50931E-0007 -0.38212E-0008  0.63654E-0007
  0.65432E+0004 -0.28985E+0004  0.59362E-0007 -0.37440E-0008  0.74292E-0007
  0.66250E+0004 -0.28975E+0004  0.74245E-0007 -0.33690E-0008  0.93344E-0007
  0.67068E+0004 -0.28966E+0004  0.86534E-0007 -0.27537E-0008  0.10948E-0006
  0.67500E+0004 -0.28961E+0004  0.91594E-0007 -0.23585E-0008  0.11632E-0006
  0.65000E+0004 -0.28708E+0004  0.52546E-0007 -0.43035E-0008  0.68546E-0007
  0.65432E+0004 -0.28701E+0004  0.59982E-0007 -0.41534E-0008  0.78093E-0007
  0.66250E+0004 -0.28689E+0004  0.72427E-0007 -0.36351E-0008  0.94405E-0007
  0.67068E+0004 -0.28677E+0004  0.81692E-0007 -0.28783E-0008  0.10708E-0006
  0.67500E+0004 -0.28671E+0004  0.84994E-0007 -0.24111E-0008  0.11189E-0006
  0.65000E+0004 -0.28426E+0004  0.52481E-0007 -0.47380E-0008  0.71387E-0007
  0.65432E+0004 -0.28418E+0004  0.58810E-0007 -0.45149E-0008  0.79702E-0007
  0.66250E+0004 -0.28403E+0004  0.68641E-0007 -0.38527E-0008  0.93044E-0007
  0.67068E+0004 -0.28388E+0004  0.74774E-0007 -0.29523E-0008  0.10211E-0006
  0.67500E+0004 -0.28380E+0004  0.76298E-0007 -0.24112E-0008  0.10484E-0006
  0.65000E+0004 -0.28277E+0004  0.51850E-0007 -0.49468E-0008  0.72129E-0007
  0.65432E+0004 -0.28268E+0004  0.57559E-0007 -0.46851E-0008  0.79748E-0007
  0.66250E+0004 -0.28252E+0004  0.65959E-0007 -0.39467E-0008  0.91450E-0007
  0.67068E+0004 -0.28236E+0004  0.70418E-0007 -0.29698E-0008  0.98562E-0007
  0.67500E+0004 -0.28227E+0004  0.71005E-0007 -0.23890E-0008  0.10020E-0006
  0.67500E+0004 -0.29114E+0004  0.94098E-0007 -0.23104E-0008  0.11747E-0006
  0.67932E+0004 -0.29109E+0004  0.98968E-0007 -0.19137E-0008  0.12403E-0006
  0.68750E+0004 -0.29099E+0004  0.10492E-0006 -0.10881E-0008  0.13239E-0006
  0.69568E+0004 -0.29090E+0004  0.10646E-0006 -0.21567E-0009  0.13513E-0006
  0.70000E+0004 -0.29085E+0004  0.10559E-0006  0.24717E-0009  0.13436E-0006
  0.67500E+0004 -0.28961E+0004  0.91594E-0007 -0.23585E-0008  0.11632E-0006
  0.67932E+0004 -0.28955E+0004  0.95507E-0007 -0.19267E-0008  0.12178E-0006
  0.68750E+0004 -0.28944E+0004  0.99598E-0007 -0.10396E-0008  0.12799E-0006
  0.69568E+0004 -0.28933E+0004  0.99350E-0007 -0.11131E-0009  0.12865E-0006
  0.70000E+0004 -0.28927E+0004  0.97605E-0007  0.38014E-0009  0.12685E-0006
  0.67500E+0004 -0.28671E+0004  0.84994E-0007 -0.24111E-0008  0.11189E-0006
  0.67932E+0004 -0.28663E+0004  0.87075E-0007 -0.19107E-0008  0.11523E-0006
  0.68750E+0004 -0.28649E+0004  0.87665E-0007 -0.90070E-0009  0.11737E-0006
  0.69568E+0004 -0.28635E+0004  0.84120E-0007  0.14136E-0009  0.11415E-0006
  0.70000E+0004 -0.28628E+0004  0.80805E-0007  0.69067E-0009  0.11048E-0006
  0.67500E+0004 -0.28380E+0004  0.76298E-0007 -0.24112E-0008  0.10484E-0006
  0.67932E+0004 -0.28371E+0004  0.76551E-0007 -0.18392E-0008  0.10604E-0006
  0.68750E+0004 -0.28354E+0004  0.73724E-0007 -0.69946E-0009  0.10414E-0006
  0.69568E+0004 -0.28337E+0004  0.67058E-0007  0.46416E-0009  0.97186E-0007
  0.70000E+0004 -0.28329E+0004  0.62300E-0007  0.10756E-0008  0.91770E-0007
  0.67500E+0004 -0.28227E+0004  0.71005E-0007 -0.23890E-0008  0.10020E-0006
  0.67932E+0004 -0.28218E+0004  0.70306E-0007 -0.17786E-0008  0.10027E-0006
  0.68750E+0004 -0.28199E+0004  0.65731E-0007 -0.56824E-0009  0.96284E-0007
  0.69568E+0004 -0.28180E+0004  0.57507E-0007  0.66192E-0009  0.87434E-0007
  0.70000E+0004 -0.28171E+0004  0.52047E-0007  0.13074E-0008  0.81149E-0007
  0.70000E+0004 -0.29085E+0004  0.10559E-0006  0.24717E-0009  0.13436E-0006
  0.70432E+0004 -0.29080E+0004  0.10364E-0006  0.70127E-0009  0.13214E-0006
  0.71250E+0004 -0.29070E+0004  0.97530E-0007  0.15307E-0008  0.12454E-0006
  0.72068E+0004 -0.29060E+0004  0.89195E-0007  0.23014E-0008  0.11357E-0006
  0.72500E+0004 -0.29054E+0004  0.84324E-0007  0.26872E-0008  0.10692E-0006
  0.70000E+0004 -0.28927E+0004  0.97605E-0007  0.38014E-0009  0.12685E-0006
  0.70432E+0004 -0.28921E+0004  0.94859E-0007  0.86224E-0009  0.12369E-0006
  0.71250E+0004 -0.28909E+0004  0.87493E-0007  0.17469E-0008  0.11458E-0006
  0.72068E+0004 -0.28897E+0004  0.78307E-0007  0.25771E-0008  0.10253E-0006
  0.72500E+0004 -0.28891E+0004  0.73165E-0007  0.29971E-0008  0.95493E-0007
  0.70000E+0004 -0.28628E+0004  0.80805E-0007  0.69067E-0009  0.11048E-0006
  0.70432E+0004 -0.28620E+0004  0.76637E-0007  0.12303E-0008  0.10562E-0006
  0.71250E+0004 -0.28605E+0004  0.67104E-0007  0.22257E-0008  0.93836E-0007
  0.72068E+0004 -0.28590E+0004  0.56536E-0007  0.31722E-0008  0.79965E-0007
  0.72500E+0004 -0.28582E+0004  0.51000E-0007  0.36569E-0008  0.72336E-0007
  0.70000E+0004 -0.28329E+0004  0.62300E-0007  0.10756E-0008  0.91770E-0007
  0.70432E+0004 -0.28319E+0004  0.56854E-0007  0.16766E-0008  0.85330E-0007
  0.71250E+0004 -0.28300E+0004  0.45462E-0007  0.27886E-0008  0.71182E-0007
  0.72068E+0004 -0.28282E+0004  0.33837E-0007  0.38537E-0008  0.55826E-0007
  0.72500E+0004 -0.28272E+0004  0.28073E-0007  0.44021E-0008  0.47777E-0007
  0.70000E+0004 -0.28171E+0004  0.52047E-0007  0.13074E-0008  0.81149E-0007
  0.70432E+0004 -0.28160E+0004  0.45993E-0007  0.19418E-0008  0.73941E-0007
  0.71250E+0004 -0.28140E+0004  0.33756E-0007  0.31165E-0008  0.58679E-0007
  0.72068E+0004 -0.28120E+0004  0.21711E-0007  0.42442E-0008  0.42683E-0007
  0.72500E+0004 -0.28109E+0004  0.15895E-0007  0.48257E-0008  0.34487E-0007
  0.72500E+0004 -0.29054E+0004  0.84324E-0007  0.26872E-0008  0.10692E-0006
  0.72932E+0004 -0.29049E+0004  0.79350E-0007  0.30591E-0008  0.99945E-0007
  0.73750E+0004 -0.29038E+0004  0.70364E-0007  0.37513E-0008  0.86729E-0007
  0.74568E+0004 -0.29027E+0004  0.62934E-0007  0.44559E-0008  0.74736E-0007
  0.75000E+0004 -0.29021E+0004  0.59978E-0007  0.48504E-0008  0.69333E-0007
  0.72500E+0004 -0.28891E+0004  0.73165E-0007  0.29971E-0008  0.95493E-0007
  0.72932E+0004 -0.28884E+0004  0.68037E-0007  0.34048E-0008  0.88267E-0007
  0.73750E+0004 -0.28872E+0004  0.59094E-0007  0.41697E-0008  0.74918E-0007
  0.74568E+0004 -0.28859E+0004  0.52109E-0007  0.49504E-0008  0.63219E-0007
  0.75000E+0004 -0.28852E+0004  0.49533E-0007  0.53845E-0008  0.58124E-0007
  0.72500E+0004 -0.28582E+0004  0.51000E-0007  0.36569E-0008  0.72336E-0007
  0.72932E+0004 -0.28573E+0004  0.45696E-0007  0.41319E-0008  0.64748E-0007
  0.73750E+0004 -0.28557E+0004  0.37021E-0007  0.50294E-0008  0.51365E-0007
  0.74568E+0004 -0.28541E+0004  0.31009E-0007  0.59450E-0008  0.40394E-0007
  0.75000E+0004 -0.28532E+0004  0.29187E-0007  0.64483E-0008  0.35947E-0007
  0.72500E+0004 -0.28272E+0004  0.28073E-0007  0.44021E-0008  0.47777E-0007
  0.72932E+0004 -0.28262E+0004  0.22748E-0007  0.49428E-0008  0.39998E-0007
  0.73750E+0004 -0.28242E+0004  0.14589E-0007  0.59649E-0008  0.26872E-0007
  0.74568E+0004 -0.28222E+0004  0.97079E-0008  0.70024E-0008  0.16854E-0007
  0.75000E+0004 -0.28212E+0004  0.86792E-0008  0.75659E-0008  0.13139E-0007
  0.72500E+0004 -0.28109E+0004  0.15895E-0007  0.48257E-0008  0.34487E-0007
  0.72932E+0004 -0.28097E+0004  0.10624E-0007  0.53998E-0008  0.26679E-0007
  0.73750E+0004 -0.28076E+0004  0.28351E-0008  0.64840E-0008  0.13809E-0007
  0.74568E+0004 -0.28054E+0004 -0.13892E-0008  0.75801E-0008  0.43844E-0008
  0.75000E+0004 -0.28043E+0004 -0.19872E-0008  0.81716E-0008  0.10867E-0008
  0.75000E+0004 -0.29021E+0004  0.59978E-0007  0.48504E-0008  0.69333E-0007
  0.75432E+0004 -0.29015E+0004  0.57815E-0007  0.52687E-0008  0.64738E-0007
  0.76250E+0004 -0.29004E+0004  0.56267E-0007  0.61465E-0008  0.58748E-0007
  0.77068E+0004 -0.28992E+0004  0.58344E-0007  0.71519E-0008  0.56752E-0007
  0.77500E+0004 -0.28986E+0004  0.60943E-0007  0.77330E-0008  0.57401E-0007
  0.75000E+0004 -0.28852E+0004  0.49533E-0007  0.53845E-0008  0.58124E-0007
  0.75432E+0004 -0.28845E+0004  0.47830E-0007  0.58422E-0008  0.53924E-0007
  0.76250E+0004 -0.28832E+0004  0.47354E-0007  0.67875E-0008  0.48902E-0007
  0.77068E+0004 -0.28818E+0004  0.50707E-0007  0.78471E-0008  0.48106E-0007
  0.77500E+0004 -0.28811E+0004  0.54039E-0007  0.84491E-0008  0.49462E-0007
  0.75000E+0004 -0.28532E+0004  0.29187E-0007  0.64483E-0008  0.35947E-0007
  0.75432E+0004 -0.28523E+0004  0.28367E-0007  0.69729E-0008  0.32541E-0007
  0.76250E+0004 -0.28505E+0004  0.29873E-0007  0.80304E-0008  0.29375E-0007
  0.77068E+0004 -0.28488E+0004  0.35488E-0007  0.91756E-0008  0.30781E-0007
  0.77500E+0004 -0.28479E+0004  0.40083E-0007  0.98080E-0008  0.33399E-0007
  0.75000E+0004 -0.28212E+0004  0.86792E-0008  0.75659E-0008  0.13139E-0007
  0.75432E+0004 -0.28200E+0004  0.87492E-0008  0.81478E-0008  0.10578E-0007
  0.76250E+0004 -0.28179E+0004  0.12144E-0007  0.92970E-0008  0.92814E-0008
  0.77068E+0004 -0.28158E+0004  0.19785E-0007  0.10506E-0007  0.12774E-0007
  0.77500E+0004 -0.28147E+0004  0.25459E-0007  0.11157E-0007  0.16536E-0007
  0.75000E+0004 -0.28043E+0004 -0.19872E-0008  0.81716E-0008  0.10867E-0008
  0.75432E+0004 -0.28030E+0004 -0.14491E-0008  0.87800E-0008 -0.10075E-0008
  0.76250E+0004 -0.28007E+0004  0.28961E-0008  0.99693E-0008 -0.13198E-0008
  0.77068E+0004 -0.27984E+0004  0.11502E-0007  0.11203E-0007  0.32185E-0008
  0.77500E+0004 -0.27972E+0004  0.17666E-0007  0.11860E-0007  0.75329E-0008
  0.77500E+0004 -0.28986E+0004  0.60943E-0007  0.77330E-0008  0.57401E-0007
  0.77932E+0004 -0.28979E+0004  0.64540E-0007  0.83510E-0008  0.59197E-0007
  0.78750E+0004 -0.28967E+0004  0.74034E-0007  0.95802E-0008  0.65758E-0007
  0.79568E+0004 -0.28954E+0004  0.86665E-0007  0.10833E-0007  0.76124E-0007
  0.80000E+0004 -0.28947E+0004  0.94407E-0007  0.11469E-0007  0.82961E-0007
  0.77500E+0004 -0.28811E+0004  0.54039E-0007  0.84491E-0008  0.49462E-0007
  0.77932E+0004 -0.28803E+0004  0.58395E-0007  0.90825E-0008  0.52000E-0007
  0.78750E+0004 -0.28788E+0004  0.69387E-0007  0.10322E-0007  0.60059E-0007
  0.79568E+0004 -0.28773E+0004  0.83565E-0007  0.11560E-0007  0.72018E-0007
  0.80000E+0004 -0.28765E+0004  0.92133E-0007  0.12177E-0007  0.79724E-0007
  0.77500E+0004 -0.28479E+0004  0.40083E-0007  0.98080E-0008  0.33399E-0007
  0.77932E+0004 -0.28469E+0004  0.45720E-0007  0.10462E-0007  0.37236E-0007
  0.78750E+0004 -0.28450E+0004  0.59170E-0007  0.11706E-0007  0.47854E-0007
  0.79568E+0004 -0.28431E+0004  0.75794E-0007  0.12902E-0007  0.62446E-0007
  0.80000E+0004 -0.28421E+0004  0.85634E-0007  0.13478E-0007  0.71556E-0007
  0.77500E+0004 -0.28147E+0004  0.25459E-0007  0.11157E-0007  0.16536E-0007
  0.77932E+0004 -0.28135E+0004  0.32153E-0007  0.11820E-0007  0.21518E-0007
  0.78750E+0004 -0.28112E+0004  0.47528E-0007  0.13049E-0007  0.34294E-0007
  0.79568E+0004 -0.28088E+0004  0.65927E-0007  0.14187E-0007  0.50978E-0007
  0.80000E+0004 -0.28076E+0004  0.76632E-0007  0.14715E-0007  0.61151E-0007
  0.77500E+0004 -0.27972E+0004  0.17666E-0007  0.11860E-0007  0.75329E-0008
  0.77932E+0004 -0.27958E+0004  0.24823E-0007  0.12523E-0007  0.13053E-0007
  0.78750E+0004 -0.27933E+0004  0.40988E-0007  0.13737E-0007  0.26795E-0007
  0.79568E+0004 -0.27908E+0004  0.60042E-0007  0.14837E-0007  0.44354E-0007
  0.80000E+0004 -0.27894E+0004  0.71035E-0007  0.15337E-0007  0.54946E-0007
  0.80000E+0004 -0.28947E+0004  0.94407E-0007  0.11469E-0007  0.82961E-0007
  0.80432E+0004 -0.28940E+0004  0.10277E-0006  0.12075E-0007  0.90606E-0007
  0.81250E+0004 -0.28927E+0004  0.11995E-0006  0.13060E-0007  0.10701E-0006
  0.82068E+0004 -0.28913E+0004  0.13824E-0006  0.13741E-0007  0.12524E-0006
  0.82500E+0004 -0.28906E+0004  0.14807E-0006  0.13936E-0007  0.13533E-0006
  0.80000E+0004 -0.28765E+0004  0.92133E-0007  0.12177E-0007  0.79724E-0007
  0.80432E+0004 -0.28757E+0004  0.10132E-0006  0.12758E-0007  0.88251E-0007
  0.81250E+0004 -0.28741E+0004  0.12008E-0006  0.13676E-0007  0.10637E-0006
  0.82068E+0004 -0.28725E+0004  0.13995E-0006  0.14271E-0007  0.12636E-0006
  0.82500E+0004 -0.28717E+0004  0.15062E-0006  0.14415E-0007  0.13738E-0006
  0.80000E+0004 -0.28421E+0004  0.85634E-0007  0.13478E-0007  0.71556E-0007
  0.80432E+0004 -0.28410E+0004  0.96068E-0007  0.14007E-0007  0.81486E-0007
  0.81250E+0004 -0.28390E+0004  0.11714E-0006  0.14794E-0007  0.10226E-0006
  0.82068E+0004 -0.28369E+0004  0.13928E-0006  0.15223E-0007  0.12491E-0006
  0.82500E+0004 -0.28359E+0004  0.15112E-0006  0.15269E-0007  0.13734E-0006
  0.80000E+0004 -0.28076E+0004  0.76632E-0007  0.14715E-0007  0.61151E-0007
  0.80432E+0004 -0.28063E+0004  0.87872E-0007  0.15185E-0007  0.72106E-0007
  0.81250E+0004 -0.28038E+0004  0.11034E-0006  0.15834E-0007  0.94734E-0007
  0.82068E+0004 -0.28014E+0004  0.13372E-0006  0.16096E-0007  0.11912E-0006
  0.82500E+0004 -0.28001E+0004  0.14617E-0006  0.16045E-0007  0.13242E-0006
  0.80000E+0004 -0.27894E+0004  0.71035E-0007  0.15337E-0007  0.54946E-0007
  0.80432E+0004 -0.27880E+0004  0.82517E-0007  0.15775E-0007  0.66283E-0007
  0.81250E+0004 -0.27853E+0004  0.10534E-0006  0.16349E-0007  0.89552E-0007
  0.82068E+0004 -0.27826E+0004  0.12896E-0006  0.16521E-0007  0.11447E-0006
  0.82500E+0004 -0.27812E+0004  0.14150E-0006  0.16419E-0007  0.12802E-0006
  0.82500E+0004 -0.28906E+0004  0.14807E-0006  0.13936E-0007  0.13533E-0006
  0.82932E+0004 -0.28900E+0004  0.15785E-0006  0.14005E-0007  0.14556E-0006
  0.83750E+0004 -0.28887E+0004  0.17587E-0006  0.13737E-0007  0.16493E-0006
  0.84568E+0004 -0.28875E+0004  0.19255E-0006  0.12913E-0007  0.18353E-0006
  0.85000E+0004 -0.28869E+0004  0.20055E-0006  0.12244E-0007  0.19275E-0006
  0.82500E+0004 -0.28717E+0004  0.15062E-0006  0.14415E-0007  0.13738E-0006
  0.82932E+0004 -0.28709E+0004  0.16125E-0006  0.14427E-0007  0.14857E-0006
  0.83750E+0004 -0.28695E+0004  0.18089E-0006  0.14046E-0007  0.16976E-0006
  0.84568E+0004 -0.28681E+0004  0.19921E-0006  0.13101E-0007  0.19019E-0006
  0.85000E+0004 -0.28674E+0004  0.20809E-0006  0.12367E-0007  0.20037E-0006
  0.82500E+0004 -0.28359E+0004  0.15112E-0006  0.15269E-0007  0.13734E-0006
  0.82932E+0004 -0.28349E+0004  0.16294E-0006  0.15176E-0007  0.14994E-0006
  0.83750E+0004 -0.28331E+0004  0.18483E-0006  0.14585E-0007  0.17380E-0006
  0.84568E+0004 -0.28313E+0004  0.20544E-0006  0.13421E-0007  0.19691E-0006
  0.85000E+0004 -0.28304E+0004  0.21555E-0006  0.12571E-0007  0.20850E-0006
  0.82500E+0004 -0.28001E+0004  0.14617E-0006  0.16045E-0007  0.13242E-0006
  0.82932E+0004 -0.27989E+0004  0.15860E-0006  0.15850E-0007  0.14589E-0006
  0.83750E+0004 -0.27967E+0004  0.18162E-0006  0.15058E-0007  0.17136E-0006
  0.84568E+0004 -0.27945E+0004  0.20338E-0006  0.13690E-0007  0.19603E-0006
  0.85000E+0004 -0.27934E+0004  0.21413E-0006  0.12733E-0007  0.20844E-0006
  0.82500E+0004 -0.27812E+0004  0.14150E-0006  0.16419E-0007  0.12802E-0006
  0.82932E+0004 -0.27799E+0004  0.15400E-0006  0.16172E-0007  0.14172E-0006
  0.83750E+0004 -0.27775E+0004  0.17716E-0006  0.15278E-0007  0.16758E-0006
  0.84568E+0004 -0.27751E+0004  0.19905E-0006  0.13809E-0007  0.19261E-0006
  0.85000E+0004 -0.27738E+0004  0.20989E-0006  0.12800E-0007  0.20520E-0006
  0.85000E+0004 -0.28869E+0004  0.20055E-0006  0.12244E-0007  0.19275E-0006
  0.85432E+0004 -0.28865E+0004  0.20777E-0006  0.11414E-0007  0.20129E-0006
  0.86250E+0004 -0.28856E+0004  0.21917E-0006  0.94213E-0008  0.21542E-0006
  0.87068E+0004 -0.28848E+0004  0.22707E-0006  0.69259E-0008  0.22621E-0006
  0.87500E+0004 -0.28844E+0004  0.22964E-0006  0.54353E-0008  0.23030E-0006
  0.85000E+0004 -0.28674E+0004  0.20809E-0006  0.12367E-0007  0.20037E-0006
  0.85432E+0004 -0.28669E+0004  0.21620E-0006  0.11472E-0007  0.20989E-0006
  0.86250E+0004 -0.28659E+0004  0.22933E-0006  0.93546E-0008  0.22587E-0006
  0.87068E+0004 -0.28649E+0004  0.23898E-0006  0.67358E-0008  0.23848E-0006
  0.87500E+0004 -0.28644E+0004  0.24248E-0006  0.51802E-0008  0.24352E-0006
  0.85000E+0004 -0.28304E+0004  0.21555E-0006  0.12571E-0007  0.20850E-0006
  0.85432E+0004 -0.28297E+0004  0.22498E-0006  0.11559E-0007  0.21949E-0006
  0.86250E+0004 -0.28285E+0004  0.24068E-0006  0.92243E-0008  0.23824E-0006
  0.87068E+0004 -0.28272E+0004  0.25302E-0006  0.63920E-0008  0.25365E-0006
  0.87500E+0004 -0.28265E+0004  0.25799E-0006  0.47256E-0008  0.26019E-0006
  0.85000E+0004 -0.27934E+0004  0.21413E-0006  0.12733E-0007  0.20844E-0006
  0.85432E+0004 -0.27925E+0004  0.22430E-0006  0.11616E-0007  0.22031E-0006
  0.86250E+0004 -0.27910E+0004  0.24155E-0006  0.90879E-0008  0.24082E-0006
  0.87068E+0004 -0.27895E+0004  0.25566E-0006  0.60714E-0008  0.25808E-0006
  0.87500E+0004 -0.27887E+0004  0.26166E-0006  0.43119E-0008  0.26563E-0006
  0.85000E+0004 -0.27738E+0004  0.20989E-0006  0.12800E-0007  0.20520E-0006
  0.85432E+0004 -0.27729E+0004  0.22022E-0006  0.11632E-0007  0.21731E-0006
  0.86250E+0004 -0.27713E+0004  0.23786E-0006  0.90124E-0008  0.23830E-0006
  0.87068E+0004 -0.27696E+0004  0.25250E-0006  0.59117E-0008  0.25612E-0006
  0.87500E+0004 -0.27687E+0004  0.25886E-0006  0.41105E-0008  0.26401E-0006
  0.87500E+0004 -0.28844E+0004  0.22964E-0006  0.54353E-0008  0.23030E-0006
  0.87932E+0004 -0.28840E+0004  0.23093E-0006  0.38425E-0008  0.23308E-0006
  0.88750E+0004 -0.28834E+0004  0.22987E-0006  0.60653E-0009  0.23468E-0006
  0.89568E+0004 -0.28828E+0004  0.22400E-0006 -0.28153E-0008  0.23111E-0006
  0.90000E+0004 -0.28825E+0004  0.21891E-0006 -0.46505E-0008  0.22703E-0006
  0.87500E+0004 -0.28644E+0004  0.24248E-0006  0.51802E-0008  0.24352E-0006
  0.87932E+0004 -0.28640E+0004  0.24471E-0006  0.35227E-0008  0.24725E-0006
  0.88750E+0004 -0.28633E+0004  0.24543E-0006  0.16311E-0009  0.25061E-0006
  0.89568E+0004 -0.28626E+0004  0.24131E-0006 -0.33847E-0008  0.24872E-0006
  0.90000E+0004 -0.28622E+0004  0.23712E-0006 -0.52876E-0008  0.24550E-0006
  0.87500E+0004 -0.28265E+0004  0.25799E-0006  0.47256E-0008  0.26019E-0006
  0.87932E+0004 -0.28261E+0004  0.26176E-0006  0.29584E-0008  0.26544E-0006
  0.88750E+0004 -0.28251E+0004  0.26550E-0006 -0.60770E-0009  0.27171E-0006
  0.89568E+0004 -0.28242E+0004  0.26448E-0006 -0.43633E-0008  0.27274E-0006
  0.90000E+0004 -0.28237E+0004  0.26194E-0006 -0.63778E-0008  0.27105E-0006
  0.87500E+0004 -0.27887E+0004  0.26166E-0006  0.43119E-0008  0.26563E-0006
  0.87932E+0004 -0.27881E+0004  0.26660E-0006  0.24535E-0008  0.27201E-0006
  0.88750E+0004 -0.27870E+0004  0.27276E-0006 -0.12799E-0008  0.28052E-0006
  0.89568E+0004 -0.27858E+0004  0.27445E-0006 -0.52001E-0008  0.28400E-0006
  0.90000E+0004 -0.27852E+0004  0.27344E-0006 -0.73020E-0008  0.28367E-0006
  0.87500E+0004 -0.27687E+0004  0.25886E-0006  0.41105E-0008  0.26401E-0006
  0.87932E+0004 -0.27681E+0004  0.26424E-0006  0.22125E-0008  0.27080E-0006
  0.88750E+0004 -0.27668E+0004  0.27140E-0006 -0.15929E-0008  0.28020E-0006
  0.89568E+0004 -0.27656E+0004  0.27430E-0006 -0.55817E-0008  0.28473E-0006
  0.90000E+0004 -0.27649E+0004  0.27402E-0006 -0.77191E-0008  0.28503E-0006
  0.90000E+0004 -0.28825E+0004  0.21891E-0006 -0.46505E-0008  0.22703E-0006
  0.90432E+0004 -0.28821E+0004  0.21245E-0006 -0.64858E-0008  0.22143E-0006
  0.91250E+0004 -0.28815E+0004  0.19643E-0006 -0.98919E-0008  0.20661E-0006
  0.92068E+0004 -0.28809E+0004  0.17570E-0006 -0.13112E-0007  0.18646E-0006
  0.92500E+0004 -0.28805E+0004  0.16299E-0006 -0.14699E-0007  0.17381E-0006
  0.90000E+0004 -0.28622E+0004  0.23712E-0006 -0.52876E-0008  0.24550E-0006
  0.90432E+0004 -0.28618E+0004  0.23152E-0006 -0.71926E-0008  0.24073E-0006
  0.91250E+0004 -0.28610E+0004  0.21707E-0006 -0.10736E-0007  0.22736E-0006
  0.92068E+0004 -0.28603E+0004  0.19772E-0006 -0.14102E-0007  0.20850E-0006
  0.92500E+0004 -0.28599E+0004  0.18565E-0006 -0.15770E-0007  0.19644E-0006
  0.90000E+0004 -0.28237E+0004  0.26194E-0006 -0.63778E-0008  0.27105E-0006
  0.90432E+0004 -0.28232E+0004  0.25801E-0006 -0.83963E-0008  0.26780E-0006
  0.91250E+0004 -0.28223E+0004  0.24666E-0006 -0.12163E-0007  0.25725E-0006
  0.92068E+0004 -0.28213E+0004  0.23027E-0006 -0.15766E-0007  0.24105E-0006
  0.92500E+0004 -0.28208E+0004  0.21967E-0006 -0.17566E-0007  0.23032E-0006
  0.90000E+0004 -0.27852E+0004  0.27344E-0006 -0.73020E-0008  0.28367E-0006
  0.90432E+0004 -0.27846E+0004  0.27110E-0006 -0.94085E-0008  0.28182E-0006
  0.91250E+0004 -0.27835E+0004  0.26290E-0006 -0.13348E-0007  0.27404E-0006
  0.92068E+0004 -0.27823E+0004  0.24977E-0006 -0.17134E-0007  0.26069E-0006
  0.92500E+0004 -0.27817E+0004  0.24089E-0006 -0.19037E-0007  0.25145E-0006
  0.90000E+0004 -0.27649E+0004  0.27402E-0006 -0.77191E-0008  0.28503E-0006
  0.90432E+0004 -0.27643E+0004  0.27246E-0006 -0.98616E-0008  0.28384E-0006
  0.91250E+0004 -0.27630E+0004  0.26589E-0006 -0.13871E-0007  0.27745E-0006
  0.92068E+0004 -0.27617E+0004  0.25454E-0006 -0.17731E-0007  0.26563E-0006
  0.92500E+0004 -0.27611E+0004  0.24664E-0006 -0.19676E-0007  0.25724E-0006
  0.92500E+0004 -0.28805E+0004  0.16299E-0006 -0.14699E-0007  0.17381E-0006
  0.92932E+0004 -0.28802E+0004  0.14910E-0006 -0.16193E-0007  0.15984E-0006
  0.93750E+0004 -0.28797E+0004  0.12004E-0006 -0.18731E-0007  0.13026E-0006
  0.94568E+0004 -0.28792E+0004  0.88102E-0007 -0.20845E-0007  0.97482E-0007
  0.95000E+0004 -0.28789E+0004  0.70425E-0007 -0.21777E-0007  0.79308E-0007
  0.92500E+0004 -0.28599E+0004  0.18565E-0006 -0.15770E-0007  0.19644E-0006
  0.92932E+0004 -0.28596E+0004  0.17232E-0006 -0.17347E-0007  0.18299E-0006
  0.93750E+0004 -0.28589E+0004  0.14405E-0006 -0.20052E-0007  0.15415E-0006
  0.94568E+0004 -0.28583E+0004  0.11250E-0006 -0.22343E-0007  0.12176E-0006
  0.95000E+0004 -0.28579E+0004  0.94837E-0007 -0.23373E-0007  0.10362E-0006
  0.92500E+0004 -0.28208E+0004  0.21967E-0006 -0.17566E-0007  0.23032E-0006
  0.92932E+0004 -0.28204E+0004  0.20771E-0006 -0.19280E-0007  0.21809E-0006
  0.93750E+0004 -0.28195E+0004  0.18171E-0006 -0.22260E-0007  0.19129E-0006
  0.94568E+0004 -0.28187E+0004  0.15181E-0006 -0.24846E-0007  0.16038E-0006
  0.95000E+0004 -0.28183E+0004  0.13472E-0006 -0.26039E-0007  0.14275E-0006
  0.92500E+0004 -0.27817E+0004  0.24089E-0006 -0.19037E-0007  0.25145E-0006
  0.92932E+0004 -0.27812E+0004  0.23065E-0006 -0.20858E-0007  0.24073E-0006
  0.93750E+0004 -0.27802E+0004  0.20774E-0006 -0.24055E-0007  0.21664E-0006
  0.94568E+0004 -0.27792E+0004  0.18058E-0006 -0.26877E-0007  0.18813E-0006
  0.95000E+0004 -0.27786E+0004  0.16472E-0006 -0.28203E-0007  0.17157E-0006
  0.92500E+0004 -0.27611E+0004  0.24664E-0006 -0.19676E-0007  0.25724E-0006
  0.92932E+0004 -0.27605E+0004  0.23741E-0006 -0.21541E-0007  0.24740E-0006
  0.93750E+0004 -0.27594E+0004  0.21640E-0006 -0.24828E-0007  0.22497E-0006
  0.94568E+0004 -0.27583E+0004  0.19106E-0006 -0.27751E-0007  0.19805E-0006
  0.95000E+0004 -0.27577E+0004  0.17609E-0006 -0.29134E-0007  0.18226E-0006
  0.95000E+0004 -0.28789E+0004  0.70425E-0007 -0.21777E-0007  0.79308E-0007
  0.95432E+0004 -0.28788E+0004  0.52145E-0007 -0.22567E-0007  0.60541E-0007
  0.96250E+0004 -0.28786E+0004  0.17165E-0007 -0.23711E-0007  0.24798E-0007
  0.97068E+0004 -0.28784E+0004 -0.17129E-0007 -0.24421E-0007 -0.98073E-0008
  0.97500E+0004 -0.28783E+0004 -0.34470E-0007 -0.24633E-0007 -0.27038E-0007
  0.95000E+0004 -0.28579E+0004  0.94837E-0007 -0.23373E-0007  0.10362E-0006
  0.95432E+0004 -0.28578E+0004  0.76405E-0007 -0.24262E-0007  0.84726E-0007
  0.96250E+0004 -0.28576E+0004  0.40682E-0007 -0.25600E-0007  0.48340E-0007
  0.97068E+0004 -0.28574E+0004  0.50162E-0008 -0.26508E-0007  0.12511E-0007
  0.97500E+0004 -0.28573E+0004 -0.13313E-0007 -0.26825E-0007 -0.56099E-0008
  0.95000E+0004 -0.28183E+0004  0.13472E-0006 -0.26039E-0007  0.14275E-0006
  0.95432E+0004 -0.28182E+0004  0.11661E-0006 -0.27095E-0007  0.12414E-0006
  0.96250E+0004 -0.28179E+0004  0.80718E-0007 -0.28761E-0007  0.87593E-0007
  0.97068E+0004 -0.28177E+0004  0.43747E-0007 -0.30008E-0007  0.50551E-0007
  0.97500E+0004 -0.28175E+0004  0.24236E-0007 -0.30506E-0007  0.31331E-0007
  0.95000E+0004 -0.27786E+0004  0.16472E-0006 -0.28203E-0007  0.17157E-0006
  0.95432E+0004 -0.27785E+0004  0.14769E-0006 -0.29398E-0007  0.15391E-0006
  0.96250E+0004 -0.27782E+0004  0.11319E-0006 -0.31339E-0007  0.11854E-0006
  0.97068E+0004 -0.27779E+0004  0.76586E-0007 -0.32874E-0007  0.81736E-0007
  0.97500E+0004 -0.27777E+0004  0.56806E-0007 -0.33528E-0007  0.62204E-0007
  0.95000E+0004 -0.27577E+0004  0.17609E-0006 -0.29134E-0007  0.18226E-0006
  0.95432E+0004 -0.27576E+0004  0.15991E-0006 -0.30390E-0007  0.16534E-0006
  0.96250E+0004 -0.27572E+0004  0.12673E-0006 -0.32454E-0007  0.13112E-0006
  0.97068E+0004 -0.27569E+0004  0.90976E-0007 -0.34120E-0007  0.95009E-0007
  0.97500E+0004 -0.27567E+0004  0.71414E-0007 -0.34845E-0007  0.75628E-0007
  0.97500E+0004 -0.28783E+0004 -0.34470E-0007 -0.24633E-0007 -0.27038E-0007
  0.97932E+0004 -0.28786E+0004 -0.51338E-0007 -0.24712E-0007 -0.43565E-0007
  0.98750E+0004 -0.28790E+0004 -0.80297E-0007 -0.24610E-0007 -0.71121E-0007
  0.99568E+0004 -0.28795E+0004 -0.10417E-0006 -0.24246E-0007 -0.92460E-0007
  0.10000E+0005 -0.28797E+0004 -0.11429E-0006 -0.23970E-0007 -0.10077E-0006
  0.97500E+0004 -0.28573E+0004 -0.13313E-0007 -0.26825E-0007 -0.56099E-0008
  0.97932E+0004 -0.28576E+0004 -0.31400E-0007 -0.27005E-0007 -0.23237E-0007
  0.98750E+0004 -0.28581E+0004 -0.63158E-0007 -0.27089E-0007 -0.53335E-0007
  0.99568E+0004 -0.28587E+0004 -0.90405E-0007 -0.26901E-0007 -0.77755E-0007
  0.10000E+0005 -0.28590E+0004 -0.10251E-0006 -0.26712E-0007 -0.87873E-0007
  0.97500E+0004 -0.28175E+0004  0.24236E-0007 -0.30506E-0007  0.31331E-0007
  0.97932E+0004 -0.28179E+0004  0.45529E-0008 -0.30863E-0007  0.12230E-0007
  0.98750E+0004 -0.28185E+0004 -0.31228E-0007 -0.31277E-0007 -0.21592E-0007
  0.99568E+0004 -0.28192E+0004 -0.63732E-0007 -0.31404E-0007 -0.50886E-0007
  0.10000E+0005 -0.28196E+0004 -0.79054E-0007 -0.31373E-0007 -0.63986E-0007
  0.97500E+0004 -0.27777E+0004  0.56806E-0007 -0.33528E-0007  0.62204E-0007
  0.97932E+0004 -0.27781E+0004  0.36487E-0007 -0.34042E-0007  0.42460E-0007
  0.98750E+0004 -0.27790E+0004 -0.15441E-0008 -0.34755E-0007  0.64399E-0008
  0.99568E+0004 -0.27798E+0004 -0.37665E-0007 -0.35172E-0007 -0.26334E-0007
  0.10000E+0005 -0.27802E+0004 -0.55419E-0007 -0.35289E-0007 -0.41757E-0007
  0.97500E+0004 -0.27567E+0004  0.71414E-0007 -0.34845E-0007  0.75628E-0007
  0.97932E+0004 -0.27572E+0004  0.51148E-0007 -0.35434E-0007  0.55886E-0007
  0.98750E+0004 -0.27581E+0004  0.12661E-0007 -0.36290E-0007  0.19341E-0007
  0.99568E+0004 -0.27590E+0004 -0.24672E-0007 -0.36849E-0007 -0.14671E-0007
  0.10000E+0005 -0.27594E+0004 -0.43366E-0007 -0.37039E-0007 -0.31029E-0007
  0.10000E+0005 -0.28797E+0004 -0.11429E-0006 -0.23970E-0007 -0.10077E-0006
  0.10043E+0005 -0.28803E+0004 -0.12267E-0006 -0.23608E-0007 -0.10702E-0006
  0.10125E+0005 -0.28813E+0004 -0.13278E-0006 -0.22816E-0007 -0.11227E-0006
  0.10207E+0005 -0.28824E+0004 -0.13499E-0006 -0.21924E-0007 -0.10868E-0006
  0.10250E+0005 -0.28829E+0004 -0.13297E-0006 -0.21418E-0007 -0.10334E-0006
  0.10000E+0005 -0.28590E+0004 -0.10251E-0006 -0.26712E-0007 -0.87873E-0007
  0.10043E+0005 -0.28596E+0004 -0.11301E-0006 -0.26427E-0007 -0.96058E-0007
  0.10125E+0005 -0.28608E+0004 -0.12732E-0006 -0.25766E-0007 -0.10511E-0006
  0.10207E+0005 -0.28621E+0004 -0.13376E-0006 -0.24983E-0007 -0.10533E-0006
  0.10250E+0005 -0.28627E+0004 -0.13390E-0006 -0.24525E-0007 -0.10191E-0006
  0.10000E+0005 -0.28196E+0004 -0.79054E-0007 -0.31373E-0007 -0.63986E-0007
  0.10043E+0005 -0.28204E+0004 -0.93104E-0007 -0.31233E-0007 -0.75439E-0007
  0.10125E+0005 -0.28220E+0004 -0.11468E-0006 -0.30824E-0007 -0.91149E-0007
  0.10207E+0005 -0.28236E+0004 -0.12874E-0006 -0.30259E-0007 -0.98280E-0007
  0.10250E+0005 -0.28244E+0004 -0.13289E-0006 -0.29904E-0007 -0.98442E-0007
  0.10000E+0005 -0.27802E+0004 -0.55419E-0007 -0.35289E-0007 -0.41757E-0007
  0.10043E+0005 -0.27812E+0004 -0.72290E-0007 -0.35292E-0007 -0.55868E-0007
  0.10125E+0005 -0.27832E+0004 -0.99993E-0007 -0.35137E-0007 -0.77306E-0007
  0.10207E+0005 -0.27851E+0004 -0.12091E-0006 -0.34804E-0007 -0.90746E-0007
  0.10250E+0005 -0.27861E+0004 -0.12881E-0006 -0.34563E-0007 -0.94314E-0007
  0.10000E+0005 -0.27594E+0004 -0.43366E-0007 -0.37039E-0007 -0.31029E-0007
  0.10043E+0005 -0.27606E+0004 -0.61396E-0007 -0.37116E-0007 -0.46265E-0007
  0.10125E+0005 -0.27627E+0004 -0.91800E-0007 -0.37096E-0007 -0.70286E-0007
  0.10207E+0005 -0.27648E+0004 -0.11593E-0006 -0.36889E-0007 -0.86743E-0007
  0.10250E+0005 -0.27659E+0004 -0.12566E-0006 -0.36711E-0007 -0.91999E-0007
  0.10250E+0005 -0.28829E+0004 -0.13297E-0006 -0.21418E-0007 -0.10334E-0006
  0.10293E+0005 -0.28834E+0004 -0.12883E-0006 -0.20903E-0007 -0.95776E-0007
  0.10375E+0005 -0.28842E+0004 -0.11569E-0006 -0.19846E-0007 -0.76116E-0007
  0.10457E+0005 -0.28851E+0004 -0.96696E-0007 -0.18643E-0007 -0.51074E-0007
  0.10500E+0005 -0.28855E+0004 -0.84910E-0007 -0.17932E-0007 -0.36497E-0007
  0.10250E+0005 -0.28627E+0004 -0.13390E-0006 -0.24525E-0007 -0.10191E-0006
  0.10293E+0005 -0.28633E+0004 -0.13183E-0006 -0.24056E-0007 -0.96156E-0007
  0.10375E+0005 -0.28643E+0004 -0.12221E-0006 -0.23073E-0007 -0.79485E-0007
  0.10457E+0005 -0.28653E+0004 -0.10604E-0006 -0.21934E-0007 -0.56650E-0007
  0.10500E+0005 -0.28658E+0004 -0.95379E-0007 -0.21255E-0007 -0.42849E-0007
  0.10250E+0005 -0.28244E+0004 -0.13289E-0006 -0.29904E-0007 -0.98442E-0007
  0.10293E+0005 -0.28251E+0004 -0.13471E-0006 -0.29532E-0007 -0.96122E-0007
  0.10375E+0005 -0.28264E+0004 -0.13195E-0006 -0.28716E-0007 -0.85320E-0007
  0.10457E+0005 -0.28276E+0004 -0.12152E-0006 -0.27732E-0007 -0.67071E-0007
  0.10500E+0005 -0.28283E+0004 -0.11331E-0006 -0.27135E-0007 -0.55014E-0007
  0.10250E+0005 -0.27861E+0004 -0.12881E-0006 -0.34563E-0007 -0.94314E-0007
  0.10293E+0005 -0.27869E+0004 -0.13438E-0006 -0.34300E-0007 -0.95353E-0007
  0.10375E+0005 -0.27885E+0004 -0.13848E-0006 -0.33682E-0007 -0.90517E-0007
  0.10457E+0005 -0.27900E+0004 -0.13415E-0006 -0.32893E-0007 -0.77247E-0007
  0.10500E+0005 -0.27908E+0004 -0.12867E-0006 -0.32400E-0007 -0.67238E-0007
  0.10250E+0005 -0.27659E+0004 -0.12566E-0006 -0.36711E-0007 -0.91999E-0007
  0.10293E+0005 -0.27668E+0004 -0.13311E-0006 -0.36510E-0007 -0.94740E-0007
  0.10375E+0005 -0.27685E+0004 -0.14074E-0006 -0.36008E-0007 -0.93025E-0007
  0.10457E+0005 -0.27702E+0004 -0.13969E-0006 -0.35335E-0007 -0.82484E-0007
  0.10500E+0005 -0.27711E+0004 -0.13574E-0006 -0.34906E-0007 -0.73655E-0007
  0.10500E+0005 -0.28855E+0004 -0.84910E-0007 -0.17932E-0007 -0.36497E-0007
  0.10543E+0005 -0.28859E+0004 -0.72323E-0007 -0.17160E-0007 -0.21501E-0007
  0.10625E+0005 -0.28867E+0004 -0.47463E-0007 -0.15488E-0007  0.65459E-0008
  0.10707E+0005 -0.28875E+0004 -0.23410E-0007 -0.13501E-0007  0.31566E-0007
  0.10750E+0005 -0.28879E+0004 -0.11919E-0007 -0.12319E-0007  0.42543E-0007
  0.10500E+0005 -0.28658E+0004 -0.95379E-0007 -0.21255E-0007 -0.42849E-0007
  0.10543E+0005 -0.28663E+0004 -0.83650E-0007 -0.20517E-0007 -0.28332E-0007
  0.10625E+0005 -0.28672E+0004 -0.59609E-0007 -0.18917E-0007 -0.31758E-0009
  0.10707E+0005 -0.28680E+0004 -0.35293E-0007 -0.17016E-0007  0.25834E-0007
  0.10750E+0005 -0.28685E+0004 -0.23243E-0007 -0.15889E-0007  0.37854E-0007
  0.10500E+0005 -0.28283E+0004 -0.11331E-0006 -0.27135E-0007 -0.55014E-0007
  0.10543E+0005 -0.28289E+0004 -0.10354E-0006 -0.26482E-0007 -0.41709E-0007
  0.10625E+0005 -0.28301E+0004 -0.81755E-0007 -0.25058E-0007 -0.14371E-0007
  0.10707E+0005 -0.28312E+0004 -0.57660E-0007 -0.23365E-0007  0.13334E-0007
  0.10750E+0005 -0.28318E+0004 -0.44904E-0007 -0.22363E-0007  0.27060E-0007
  0.10500E+0005 -0.27908E+0004 -0.12867E-0006 -0.32400E-0007 -0.67238E-0007
  0.10543E+0005 -0.27916E+0004 -0.12123E-0006 -0.31857E-0007 -0.55499E-0007
  0.10625E+0005 -0.27930E+0004 -0.10252E-0006 -0.30659E-0007 -0.29599E-0007
  0.10707E+0005 -0.27944E+0004 -0.79532E-0007 -0.29226E-0007 -0.11271E-0008
  0.10750E+0005 -0.27951E+0004 -0.66531E-0007 -0.28377E-0007  0.13922E-0007
  0.10500E+0005 -0.27711E+0004 -0.13574E-0006 -0.34906E-0007 -0.73655E-0007
  0.10543E+0005 -0.27719E+0004 -0.12963E-0006 -0.34430E-0007 -0.62867E-0007
  0.10625E+0005 -0.27734E+0004 -0.11282E-0006 -0.33370E-0007 -0.38013E-0007
  0.10707E+0005 -0.27750E+0004 -0.90760E-0007 -0.32092E-0007 -0.94553E-0008
  0.10750E+0005 -0.27758E+0004 -0.77810E-0007 -0.31334E-0007  0.61274E-0008
  0.10750E+0005 -0.28879E+0004 -0.11919E-0007 -0.12319E-0007  0.42543E-0007
  0.10793E+0005 -0.28883E+0004 -0.16841E-0008 -0.11036E-0007  0.51500E-0007
  0.10875E+0005 -0.28892E+0004  0.13009E-0007 -0.83816E-0008  0.61692E-0007
  0.10957E+0005 -0.28901E+0004  0.20079E-0007 -0.55133E-0008  0.61702E-0007
  0.11000E+0005 -0.28906E+0004  0.20340E-0007 -0.39560E-0008  0.57335E-0007
  0.10750E+0005 -0.28685E+0004 -0.23243E-0007 -0.15889E-0007  0.37854E-0007
  0.10793E+0005 -0.28691E+0004 -0.12178E-0007 -0.14665E-0007  0.48135E-0007
  0.10875E+0005 -0.28701E+0004  0.47033E-0008 -0.12140E-0007  0.61462E-0007
  0.10957E+0005 -0.28711E+0004  0.14524E-0007 -0.94214E-0008  0.65137E-0007
  0.11000E+0005 -0.28717E+0004  0.16345E-0007 -0.79483E-0008  0.62775E-0007
  0.10750E+0005 -0.28318E+0004 -0.44904E-0007 -0.22363E-0007  0.27060E-0007
  0.10793E+0005 -0.28325E+0004 -0.32585E-0007 -0.21274E-0007  0.39627E-0007
  0.10875E+0005 -0.28338E+0004 -0.12020E-0007 -0.19035E-0007  0.58637E-0007
  0.10957E+0005 -0.28352E+0004  0.27920E-0008 -0.16636E-0007  0.69261E-0007
  0.11000E+0005 -0.28359E+0004  0.75639E-0008 -0.15340E-0007  0.70825E-0007
  0.10750E+0005 -0.27951E+0004 -0.66531E-0007 -0.28377E-0007  0.13922E-0007
  0.10793E+0005 -0.27960E+0004 -0.53387E-0007 -0.27449E-0007  0.28437E-0007
  0.10875E+0005 -0.27976E+0004 -0.29805E-0007 -0.25546E-0007  0.52671E-0007
  0.10957E+0005 -0.27992E+0004 -0.10396E-0007 -0.23513E-0007  0.70106E-0007
  0.11000E+0005 -0.28000E+0004 -0.27436E-0008 -0.22417E-0007  0.75675E-0007
  0.10750E+0005 -0.27758E+0004 -0.77810E-0007 -0.31334E-0007  0.61274E-0008
  0.10793E+0005 -0.27767E+0004 -0.64407E-0007 -0.30501E-0007  0.21518E-0007
  0.10875E+0005 -0.27785E+0004 -0.39522E-0007 -0.28795E-0007  0.48279E-0007
  0.10957E+0005 -0.27802E+0004 -0.17886E-0007 -0.26973E-0007  0.69192E-0007
  0.11000E+0005 -0.27811E+0004 -0.87687E-0008 -0.25992E-0007  0.76871E-0007
  0.11000E+0005 -0.28906E+0004  0.20340E-0007 -0.39560E-0008  0.57335E-0007
  0.11043E+0005 -0.28911E+0004  0.18122E-0007 -0.23994E-0008  0.49974E-0007
  0.11125E+0005 -0.28920E+0004  0.72606E-0008  0.45720E-0009  0.28351E-0007
  0.11207E+0005 -0.28929E+0004 -0.11346E-0007  0.30285E-0008 -0.15935E-0008
  0.11250E+0005 -0.28934E+0004 -0.23620E-0007  0.42172E-0008 -0.19766E-0007
  0.11000E+0005 -0.28717E+0004  0.16345E-0007 -0.79483E-0008  0.62775E-0007
  0.11043E+0005 -0.28722E+0004  0.15690E-0007 -0.64761E-0008  0.57382E-0007
  0.11125E+0005 -0.28733E+0004  0.75786E-0008 -0.37746E-0008  0.39131E-0007
  0.11207E+0005 -0.28744E+0004 -0.88830E-0008 -0.13357E-0008  0.11700E-0007
  0.11250E+0005 -0.28750E+0004 -0.20390E-0007 -0.20048E-0009 -0.56363E-0008
  0.11000E+0005 -0.28359E+0004  0.75639E-0008 -0.15340E-0007  0.70825E-0007
  0.11043E+0005 -0.28366E+0004  0.99473E-0008 -0.14045E-0007  0.69377E-0007
  0.11125E+0005 -0.28380E+0004  0.74181E-0008 -0.11667E-0007  0.58159E-0007
  0.11207E+0005 -0.28393E+0004 -0.43492E-0008 -0.95077E-0008  0.36409E-0007
  0.11250E+0005 -0.28401E+0004 -0.13987E-0007 -0.84891E-0008  0.21231E-0007
  0.11000E+0005 -0.28000E+0004 -0.27436E-0008 -0.22417E-0007  0.75675E-0007
  0.11043E+0005 -0.28009E+0004  0.27102E-0008 -0.21322E-0007  0.78365E-0007
  0.11125E+0005 -0.28026E+0004  0.61112E-0008 -0.19308E-0007  0.74862E-0007
  0.11207E+0005 -0.28043E+0004 -0.25646E-0009 -0.17467E-0007  0.59858E-0007
  0.11250E+0005 -0.28052E+0004 -0.75290E-0008 -0.16587E-0007  0.47530E-0007
  0.11000E+0005 -0.27811E+0004 -0.87687E-0008 -0.25992E-0007  0.76871E-0007
  0.11043E+0005 -0.27821E+0004 -0.17105E-0008 -0.25010E-0007  0.81785E-0007
  0.11125E+0005 -0.27839E+0004  0.49057E-0008 -0.23205E-0007  0.82557E-0007
  0.11207E+0005 -0.27858E+0004  0.16202E-0008 -0.21550E-0007  0.71480E-0007
  0.11250E+0005 -0.27867E+0004 -0.42281E-0008 -0.20752E-0007  0.60909E-0007
  0.11250E+0005 -0.28934E+0004 -0.23620E-0007  0.42172E-0008 -0.19766E-0007
  0.11293E+0005 -0.28938E+0004 -0.37074E-0007  0.52574E-0008 -0.38866E-0007
  0.11375E+0005 -0.28947E+0004 -0.64111E-0007  0.68152E-0008 -0.75512E-0007
  0.11457E+0005 -0.28956E+0004 -0.90064E-0007  0.78564E-0008 -0.10907E-0006
  0.11500E+0005 -0.28960E+0004 -0.10202E-0006  0.82418E-0008 -0.12407E-0006
  0.11250E+0005 -0.28750E+0004 -0.20390E-0007 -0.20048E-0009 -0.56363E-0008
  0.11293E+0005 -0.28755E+0004 -0.33381E-0007  0.79989E-0009 -0.24294E-0007
  0.11375E+0005 -0.28765E+0004 -0.60481E-0007  0.23339E-0008 -0.61327E-0007
  0.11457E+0005 -0.28775E+0004 -0.87800E-0007  0.34313E-0008 -0.96946E-0007
  0.11500E+0005 -0.28781E+0004 -0.10098E-0006  0.38824E-0008 -0.11369E-0006
  0.11250E+0005 -0.28401E+0004 -0.13987E-0007 -0.84891E-0008  0.21231E-0007
  0.11293E+0005 -0.28407E+0004 -0.25642E-0007 -0.75799E-0008  0.40234E-0008
  0.11375E+0005 -0.28421E+0004 -0.51933E-0007 -0.61236E-0008 -0.32516E-0007
  0.11457E+0005 -0.28434E+0004 -0.80929E-0007 -0.49587E-0008 -0.70839E-0007
  0.11500E+0005 -0.28440E+0004 -0.96013E-0007 -0.44065E-0008 -0.90307E-0007
  0.11250E+0005 -0.28052E+0004 -0.75290E-0008 -0.16587E-0007  0.47530E-0007
  0.11293E+0005 -0.28060E+0004 -0.17287E-0007 -0.15792E-0007  0.32536E-0007
  0.11375E+0005 -0.28076E+0004 -0.41592E-0007 -0.14461E-0007 -0.19404E-0008
  0.11457E+0005 -0.28092E+0004 -0.71052E-0007 -0.13284E-0007 -0.41369E-0007
  0.11500E+0005 -0.28100E+0004 -0.87440E-0007 -0.12663E-0007 -0.62765E-0007
  0.11250E+0005 -0.27867E+0004 -0.42281E-0008 -0.20752E-0007  0.60909E-0007
  0.11293E+0005 -0.27877E+0004 -0.12779E-0007 -0.20026E-0007  0.47368E-0007
  0.11375E+0005 -0.27894E+0004 -0.35579E-0007 -0.18781E-0007  0.14589E-0007
  0.11457E+0005 -0.27911E+0004 -0.64795E-0007 -0.17621E-0007 -0.24775E-0007
  0.11500E+0005 -0.27921E+0004 -0.81620E-0007 -0.16979E-0007 -0.46854E-0007
  0.11500E+0005 -0.28960E+0004 -0.10202E-0006  0.82418E-0008 -0.12407E-0006
  0.11543E+0005 -0.28964E+0004 -0.11205E-0006  0.85555E-0008 -0.13643E-0006
  0.11625E+0005 -0.28972E+0004 -0.12407E-0006  0.91632E-0008 -0.15103E-0006
  0.11707E+0005 -0.28979E+0004 -0.12459E-0006  0.10208E-0007 -0.15217E-0006
  0.11750E+0005 -0.28983E+0004 -0.11960E-0006  0.11114E-0007 -0.14696E-0006
  0.11500E+0005 -0.28781E+0004 -0.10098E-0006  0.38824E-0008 -0.11369E-0006
  0.11543E+0005 -0.28785E+0004 -0.11257E-0006  0.42840E-0008 -0.12819E-0006
  0.11625E+0005 -0.28794E+0004 -0.12824E-0006  0.51269E-0008 -0.14780E-0006
  0.11707E+0005 -0.28803E+0004 -0.13306E-0006  0.64859E-0008 -0.15477E-0006
  0.11750E+0005 -0.28808E+0004 -0.13043E-0006  0.75834E-0008 -0.15278E-0006
  0.11500E+0005 -0.28440E+0004 -0.96013E-0007 -0.44065E-0008 -0.90307E-0007
  0.11543E+0005 -0.28446E+0004 -0.11015E-0006 -0.38640E-0008 -0.10835E-0006
  0.11625E+0005 -0.28458E+0004 -0.13226E-0006 -0.26303E-0008 -0.13669E-0006
  0.11707E+0005 -0.28469E+0004 -0.14504E-0006 -0.73788E-0009 -0.15435E-0006
  0.11750E+0005 -0.28475E+0004 -0.14693E-0006  0.68707E-0009 -0.15841E-0006
  0.11500E+0005 -0.28100E+0004 -0.87440E-0007 -0.12663E-0007 -0.62765E-0007
  0.11543E+0005 -0.28107E+0004 -0.10358E-0006 -0.12016E-0007 -0.83613E-0007
  0.11625E+0005 -0.28121E+0004 -0.13132E-0006 -0.10467E-0007 -0.11954E-0006
  0.11707E+0005 -0.28135E+0004 -0.15167E-0006 -0.81261E-0008 -0.14717E-0006
  0.11750E+0005 -0.28142E+0004 -0.15807E-0006 -0.64212E-0008 -0.15713E-0006
  0.11500E+0005 -0.27921E+0004 -0.81620E-0007 -0.16979E-0007 -0.46854E-0007
  0.11543E+0005 -0.27929E+0004 -0.98584E-0007 -0.16291E-0007 -0.68862E-0007
  0.11625E+0005 -0.27944E+0004 -0.12892E-0006 -0.14608E-0007 -0.10827E-0006
  0.11707E+0005 -0.27958E+0004 -0.15303E-0006 -0.12065E-0007 -0.14080E-0006
  0.11750E+0005 -0.27966E+0004 -0.16177E-0006 -0.10232E-0007 -0.15377E-0006
  0.11750E+0005 -0.28983E+0004 -0.11960E-0006  0.11114E-0007 -0.14696E-0006
  0.11793E+0005 -0.28986E+0004 -0.11086E-0006  0.12390E-0007 -0.13785E-0006
  0.11875E+0005 -0.28993E+0004 -0.84063E-0007  0.16126E-0007 -0.11055E-0006
  0.11957E+0005 -0.28999E+0004 -0.45133E-0007  0.22095E-0007 -0.72534E-0007
  0.12000E+0005 -0.29002E+0004 -0.20599E-0007  0.26285E-0007 -0.49466E-0007
  0.11750E+0005 -0.28808E+0004 -0.13043E-0006  0.75834E-0008 -0.15278E-0006
  0.11793E+0005 -0.28811E+0004 -0.12401E-0006  0.90610E-0008 -0.14685E-0006
  0.11875E+0005 -0.28819E+0004 -0.10124E-0006  0.13197E-0007 -0.12514E-0006
  0.11957E+0005 -0.28826E+0004 -0.65419E-0007  0.19562E-0007 -0.91590E-0007
  0.12000E+0005 -0.28830E+0004 -0.41999E-0007  0.23947E-0007 -0.70241E-0007
  0.11750E+0005 -0.28475E+0004 -0.14693E-0006  0.68707E-0009 -0.15841E-0006
  0.11793E+0005 -0.28480E+0004 -0.14509E-0006  0.25102E-0008 -0.15859E-0006
  0.11875E+0005 -0.28489E+0004 -0.13057E-0006  0.73352E-0008 -0.14797E-0006
  0.11957E+0005 -0.28498E+0004 -0.10160E-0006  0.14385E-0007 -0.12381E-0006
  0.12000E+0005 -0.28503E+0004 -0.80907E-0007  0.19108E-0007 -0.10634E-0006
  0.11750E+0005 -0.28142E+0004 -0.15807E-0006 -0.64212E-0008 -0.15713E-0006
  0.11793E+0005 -0.28148E+0004 -0.16092E-0006 -0.43015E-0008 -0.16340E-0006
  0.11875E+0005 -0.28159E+0004 -0.15527E-0006  0.11200E-0008 -0.16430E-0006
  0.11957E+0005 -0.28171E+0004 -0.13423E-0006  0.87663E-0008 -0.15052E-0006
  0.12000E+0005 -0.28176E+0004 -0.11701E-0006  0.13785E-0007 -0.13763E-0006
  0.11750E+0005 -0.27966E+0004 -0.16177E-0006 -0.10232E-0007 -0.15377E-0006
  0.11793E+0005 -0.27973E+0004 -0.16710E-0006 -0.79759E-0008 -0.16320E-0006
  0.11875E+0005 -0.27985E+0004 -0.16629E-0006 -0.22779E-0008 -0.17026E-0006
  0.11957E+0005 -0.27998E+0004 -0.14982E-0006  0.56472E-0008 -0.16225E-0006
  0.12000E+0005 -0.28004E+0004 -0.13469E-0006  0.10805E-0007 -0.15202E-0006
  0.12000E+0005 -0.29002E+0004 -0.20599E-0007  0.26285E-0007 -0.49466E-0007
  0.12043E+0005 -0.29006E+0004  0.60743E-0008  0.31273E-0007 -0.25173E-0007
  0.12125E+0005 -0.29013E+0004  0.59975E-0007  0.42895E-0007  0.21329E-0007
  0.12207E+0005 -0.29021E+0004  0.11404E-0006  0.57203E-0007  0.63821E-0007
  0.12250E+0005 -0.29025E+0004  0.14087E-0006  0.65669E-0007  0.82891E-0007
  0.12000E+0005 -0.28830E+0004 -0.41999E-0007  0.23947E-0007 -0.70241E-0007
  0.12043E+0005 -0.28834E+0004 -0.15999E-0007  0.29119E-0007 -0.47134E-0007
  0.12125E+0005 -0.28843E+0004  0.37923E-0007  0.41030E-0007 -0.12755E-0008
  0.12207E+0005 -0.28852E+0004  0.93756E-0007  0.55544E-0007  0.42734E-0007
  0.12250E+0005 -0.28856E+0004  0.12220E-0006  0.64080E-0007  0.63436E-0007
  0.12000E+0005 -0.28503E+0004 -0.80907E-0007  0.19108E-0007 -0.10634E-0006
  0.12043E+0005 -0.28509E+0004 -0.56859E-0007  0.24599E-0007 -0.86170E-0007
  0.12125E+0005 -0.28520E+0004 -0.42487E-0008  0.37019E-0007 -0.42963E-0007
  0.12207E+0005 -0.28531E+0004  0.53616E-0007  0.51897E-0007  0.24679E-0008
  0.12250E+0005 -0.28537E+0004  0.84462E-0007  0.60561E-0007  0.25544E-0007
  0.12000E+0005 -0.28176E+0004 -0.11701E-0006  0.13785E-0007 -0.13763E-0006
  0.12043E+0005 -0.28184E+0004 -0.95740E-0007  0.19558E-0007 -0.12122E-0006
  0.12125E+0005 -0.28197E+0004 -0.46155E-0007  0.32429E-0007 -0.82426E-0007
  0.12207E+0005 -0.28211E+0004  0.11998E-0007  0.47636E-0007 -0.37441E-0007
  0.12250E+0005 -0.28218E+0004  0.44381E-0007  0.56421E-0007 -0.12950E-0007
  0.12000E+0005 -0.28004E+0004 -0.13469E-0006  0.10805E-0007 -0.15202E-0006
  0.12043E+0005 -0.28012E+0004 -0.11519E-0006  0.16710E-0007 -0.13789E-0006
  0.12125E+0005 -0.28027E+0004 -0.67858E-0007  0.29795E-0007 -0.10208E-0006
  0.12207E+0005 -0.28041E+0004 -0.10253E-0007  0.45160E-0007 -0.58062E-0007
  0.12250E+0005 -0.28049E+0004  0.22584E-0007  0.54003E-0007 -0.33210E-0007
  0.12250E+0005 -0.29025E+0004  0.14087E-0006  0.65669E-0007  0.82891E-0007
  0.12293E+0005 -0.29030E+0004  0.16574E-0006  0.74619E-0007  0.98968E-0007
  0.12375E+0005 -0.29041E+0004  0.20458E-0006  0.92350E-0007  0.11885E-0006
  0.12457E+0005 -0.29051E+0004  0.22944E-0006  0.10992E-0006  0.12310E-0006
  0.12500E+0005 -0.29057E+0004  0.23605E-0006  0.11862E-0006  0.11888E-0006
  0.12250E+0005 -0.28856E+0004  0.12220E-0006  0.64080E-0007  0.63436E-0007
  0.12293E+0005 -0.28863E+0004  0.14913E-0006  0.73083E-0007  0.81695E-0007
  0.12375E+0005 -0.28875E+0004  0.19278E-0006  0.90854E-0007  0.10685E-0006
  0.12457E+0005 -0.28887E+0004  0.22321E-0006  0.10842E-0006  0.11731E-0006
  0.12500E+0005 -0.28894E+0004  0.23287E-0006  0.11711E-0006  0.11649E-0006
  0.12250E+0005 -0.28537E+0004  0.84462E-0007  0.60561E-0007  0.25544E-0007
  0.12293E+0005 -0.28545E+0004  0.11473E-0006  0.69666E-0007  0.47273E-0007
  0.12375E+0005 -0.28561E+0004  0.16671E-0006  0.87535E-0007  0.81404E-0007
  0.12457E+0005 -0.28577E+0004  0.20729E-0006  0.10512E-0006  0.10301E-0006
  0.12500E+0005 -0.28585E+0004  0.22267E-0006  0.11382E-0006  0.10848E-0006
  0.12250E+0005 -0.28218E+0004  0.44381E-0007  0.56421E-0007 -0.12950E-0007
  0.12293E+0005 -0.28228E+0004  0.77201E-0007  0.65629E-0007  0.11349E-0007
  0.12375E+0005 -0.28247E+0004  0.13630E-0006  0.83614E-0007  0.53020E-0007
  0.12457E+0005 -0.28266E+0004  0.18632E-0006  0.10127E-0006  0.84800E-0007
  0.12500E+0005 -0.28277E+0004  0.20726E-0006  0.11000E-0006  0.96267E-0007
  0.12250E+0005 -0.28049E+0004  0.22584E-0007  0.54003E-0007 -0.33210E-0007
  0.12293E+0005 -0.28060E+0004  0.56412E-0007  0.63264E-0007 -0.79279E-0008
  0.12375E+0005 -0.28081E+0004  0.11873E-0006  0.81316E-0007  0.37102E-0007
  0.12457E+0005 -0.28103E+0004  0.17337E-0006  0.99017E-0007  0.73798E-0007
  0.12500E+0005 -0.28114E+0004  0.19715E-0006  0.10777E-0006  0.88277E-0007
  0.12500E+0005 -0.29057E+0004  0.23605E-0006  0.11862E-0006  0.11888E-0006
  0.12543E+0005 -0.29063E+0004  0.23793E-0006  0.12656E-0006  0.11041E-0006
  0.12625E+0005 -0.29073E+0004  0.22859E-0006  0.13879E-0006  0.84011E-0007
  0.12707E+0005 -0.29084E+0004  0.20360E-0006  0.14586E-0006  0.47462E-0007
  0.12750E+0005 -0.29090E+0004  0.18504E-0006  0.14706E-0006  0.25764E-0007
  0.12500E+0005 -0.28894E+0004  0.23287E-0006  0.11711E-0006  0.11649E-0006
  0.12543E+0005 -0.28901E+0004  0.23774E-0006  0.12505E-0006  0.11135E-0006
  0.12625E+0005 -0.28913E+0004  0.23364E-0006  0.13731E-0006  0.90733E-0007
  0.12707E+0005 -0.28926E+0004  0.21286E-0006  0.14452E-0006  0.58676E-0007
  0.12750E+0005 -0.28933E+0004  0.19598E-0006  0.14583E-0006  0.38657E-0007
  0.12500E+0005 -0.28585E+0004  0.22267E-0006  0.11382E-0006  0.10848E-0006
  0.12543E+0005 -0.28594E+0004  0.23330E-0006  0.12179E-0006  0.10965E-0006
  0.12625E+0005 -0.28610E+0004  0.23958E-0006  0.13417E-0006  0.10025E-0006
  0.12707E+0005 -0.28626E+0004  0.22759E-0006  0.14167E-0006  0.77341E-0007
  0.12750E+0005 -0.28635E+0004  0.21440E-0006  0.14324E-0006  0.60955E-0007
  0.12500E+0005 -0.28277E+0004  0.20726E-0006  0.11000E-0006  0.96267E-0007
  0.12543E+0005 -0.28287E+0004  0.22366E-0006  0.11802E-0006  0.10361E-0006
  0.12625E+0005 -0.28307E+0004  0.24072E-0006  0.13058E-0006  0.10559E-0006
  0.12707E+0005 -0.28326E+0004  0.23839E-0006  0.13844E-0006  0.92508E-0007
  0.12750E+0005 -0.28337E+0004  0.22949E-0006  0.14029E-0006  0.80267E-0007
  0.12500E+0005 -0.28114E+0004  0.19715E-0006  0.10777E-0006  0.88277E-0007
  0.12543E+0005 -0.28125E+0004  0.21653E-0006  0.11583E-0006  0.98783E-0007
  0.12625E+0005 -0.28147E+0004  0.23937E-0006  0.12851E-0006  0.10677E-0006
  0.12707E+0005 -0.28168E+0004  0.24242E-0006  0.13658E-0006  0.99067E-0007
  0.12750E+0005 -0.28180E+0004  0.23600E-0006  0.13859E-0006  0.89191E-0007
  0.12750E+0005 -0.29090E+0004  0.18504E-0006  0.14706E-0006  0.25764E-0007
  0.12793E+0005 -0.29094E+0004  0.16361E-0006  0.14624E-0006  0.36417E-0008
  0.12875E+0005 -0.29101E+0004  0.11711E-0006  0.13890E-0006 -0.36928E-0007
  0.12957E+0005 -0.29109E+0004  0.66882E-0007  0.12372E-0006 -0.71259E-0007
  0.13000E+0005 -0.29113E+0004  0.40479E-0007  0.11264E-0006 -0.85336E-0007
  0.12750E+0005 -0.28933E+0004  0.19598E-0006  0.14583E-0006  0.38657E-0007
  0.12793E+0005 -0.28937E+0004  0.17582E-0006  0.14518E-0006  0.17696E-0007
  0.12875E+0005 -0.28946E+0004  0.13050E-0006  0.13827E-0006 -0.22211E-0007
  0.12957E+0005 -0.28955E+0004  0.79878E-0007  0.12369E-0006 -0.57845E-0007
  0.13000E+0005 -0.28960E+0004  0.52698E-0007  0.11299E-0006 -0.73323E-0007
  0.12750E+0005 -0.28635E+0004  0.21440E-0006  0.14324E-0006  0.60955E-0007
  0.12793E+0005 -0.28641E+0004  0.19718E-0006  0.14291E-0006  0.42689E-0007
  0.12875E+0005 -0.28652E+0004  0.15519E-0006  0.13685E-0006  0.50595E-0008
  0.12957E+0005 -0.28663E+0004  0.10488E-0006  0.12342E-0006 -0.32030E-0007
  0.13000E+0005 -0.28669E+0004  0.76718E-0007  0.11344E-0006 -0.49670E-0007
  0.12750E+0005 -0.28337E+0004  0.22949E-0006  0.14029E-0006  0.80267E-0007
  0.12793E+0005 -0.28344E+0004  0.21587E-0006  0.14030E-0006  0.65280E-0007
  0.12875E+0005 -0.28358E+0004  0.17856E-0006  0.13512E-0006  0.31185E-0007
  0.12957E+0005 -0.28372E+0004  0.12992E-0006  0.12285E-0006 -0.60571E-0008
  0.13000E+0005 -0.28379E+0004  0.10144E-0006  0.11360E-0006 -0.25211E-0007
  0.12750E+0005 -0.28180E+0004  0.23600E-0006  0.13859E-0006  0.89191E-0007
  0.12793E+0005 -0.28188E+0004  0.22452E-0006  0.13879E-0006  0.76144E-0007
  0.12875E+0005 -0.28203E+0004  0.19019E-0006  0.13408E-0006  0.44383E-0007
  0.12957E+0005 -0.28218E+0004  0.14297E-0006  0.12243E-0006  0.75702E-0008
  0.13000E+0005 -0.28226E+0004  0.11460E-0006  0.11356E-0006 -0.12120E-0007
  0.13000E+0005 -0.29113E+0004  0.40479E-0007  0.11264E-0006 -0.85336E-0007
  0.13043E+0005 -0.29116E+0004  0.15090E-0007  0.99602E-0007 -0.95887E-0007
  0.13125E+0005 -0.29121E+0004 -0.28614E-0007  0.70172E-0007 -0.10550E-0006
  0.13207E+0005 -0.29125E+0004 -0.64010E-0007  0.36084E-0007 -0.10110E-0006
  0.13250E+0005 -0.29128E+0004 -0.78656E-0007  0.16936E-0007 -0.93449E-0007
  0.13000E+0005 -0.28960E+0004  0.52698E-0007  0.11299E-0006 -0.73323E-0007
  0.13043E+0005 -0.28963E+0004  0.26216E-0007  0.10037E-0006 -0.85663E-0007
  0.13125E+0005 -0.28969E+0004 -0.20280E-0007  0.71810E-0007 -0.99537E-0007
  0.13207E+0005 -0.28974E+0004 -0.59039E-0007  0.38639E-0007 -0.10001E-0006
  0.13250E+0005 -0.28978E+0004 -0.75527E-0007  0.19970E-0007 -0.94963E-0007
  0.13000E+0005 -0.28669E+0004  0.76718E-0007  0.11344E-0006 -0.49670E-0007
  0.13043E+0005 -0.28673E+0004  0.48601E-0007  0.10161E-0006 -0.64963E-0007
  0.13125E+0005 -0.28681E+0004 -0.25572E-0008  0.74680E-0007 -0.86253E-0007
  0.13207E+0005 -0.28688E+0004 -0.47351E-0007  0.43225E-0007 -0.95598E-0007
  0.13250E+0005 -0.28692E+0004 -0.67277E-0007  0.25451E-0007 -0.95415E-0007
  0.13000E+0005 -0.28379E+0004  0.10144E-0006  0.11360E-0006 -0.25211E-0007
  0.13043E+0005 -0.28384E+0004  0.72288E-0007  0.10254E-0006 -0.42861E-0007
  0.13125E+0005 -0.28393E+0004  0.17377E-0007  0.77228E-0007 -0.70643E-0007
  0.13207E+0005 -0.28402E+0004 -0.32901E-0007  0.47459E-0007 -0.88283E-0007
  0.13250E+0005 -0.28407E+0004 -0.56129E-0007  0.30563E-0007 -0.92815E-0007
  0.13000E+0005 -0.28226E+0004  0.11460E-0006  0.11356E-0006 -0.12120E-0007
  0.13043E+0005 -0.28231E+0004  0.85147E-0007  0.10291E-0006 -0.30769E-0007
  0.13125E+0005 -0.28241E+0004  0.28653E-0007  0.78438E-0007 -0.61583E-0007
  0.13207E+0005 -0.28251E+0004 -0.24253E-0007  0.49547E-0007 -0.83329E-0007
  0.13250E+0005 -0.28256E+0004 -0.49145E-0007  0.33109E-0007 -0.90267E-0007
  0.13250E+0005 -0.29128E+0004 -0.78656E-0007  0.16936E-0007 -0.93449E-0007
  0.13293E+0005 -0.29130E+0004 -0.90307E-0007 -0.25000E-0008 -0.82584E-0007
  0.13375E+0005 -0.29135E+0004 -0.10422E-0006 -0.38921E-0007 -0.54912E-0007
  0.13457E+0005 -0.29139E+0004 -0.10809E-0006 -0.72533E-0007 -0.21516E-0007
  0.13500E+0005 -0.29141E+0004 -0.10660E-0006 -0.88322E-0007 -0.31407E-0008
  0.13250E+0005 -0.28978E+0004 -0.75527E-0007  0.19970E-0007 -0.94963E-0007
  0.13293E+0005 -0.28980E+0004 -0.88978E-0007  0.99370E-0009 -0.86604E-0007
  0.13375E+0005 -0.28985E+0004 -0.10598E-0006 -0.34653E-0007 -0.63122E-0007
  0.13457E+0005 -0.28990E+0004 -0.11225E-0006 -0.67685E-0007 -0.32804E-0007
  0.13500E+0005 -0.28993E+0004 -0.11167E-0006 -0.83268E-0007 -0.15492E-0007
  0.13250E+0005 -0.28692E+0004 -0.67277E-0007  0.25451E-0007 -0.95415E-0007
  0.13293E+0005 -0.28695E+0004 -0.84167E-0007  0.73311E-0008 -0.91816E-0007
  0.13375E+0005 -0.28702E+0004 -0.10729E-0006 -0.26867E-0007 -0.76516E-0007
  0.13457E+0005 -0.28708E+0004 -0.11857E-0006 -0.58802E-0007 -0.52499E-0007
  0.13500E+0005 -0.28711E+0004 -0.12002E-0006 -0.73992E-0007 -0.37519E-0007
  0.13250E+0005 -0.28407E+0004 -0.56129E-0007  0.30563E-0007 -0.92815E-0007
  0.13293E+0005 -0.28411E+0004 -0.76428E-0007  0.13285E-0007 -0.93933E-0007
  0.13375E+0005 -0.28418E+0004 -0.10588E-0006 -0.19485E-0007 -0.87014E-0007
  0.13457E+0005 -0.28426E+0004 -0.12269E-0006 -0.50328E-0007 -0.69819E-0007
  0.13500E+0005 -0.28430E+0004 -0.12653E-0006 -0.65115E-0007 -0.57543E-0007
  0.13250E+0005 -0.28256E+0004 -0.49145E-0007  0.33109E-0007 -0.90267E-0007
  0.13293E+0005 -0.28261E+0004 -0.71205E-0007  0.16269E-0007 -0.93832E-0007
  0.13375E+0005 -0.28269E+0004 -0.10404E-0006 -0.15755E-0007 -0.91374E-0007
  0.13457E+0005 -0.28277E+0004 -0.12393E-0006 -0.46022E-0007 -0.77947E-0007
  0.13500E+0005 -0.28282E+0004 -0.12915E-0006 -0.60594E-0007 -0.67231E-0007
  0.13500E+0005 -0.29141E+0004 -0.10660E-0006 -0.88322E-0007 -0.31407E-0008
  0.13543E+0005 -0.29143E+0004 -0.10307E-0006 -0.10229E-0006  0.14832E-0007
  0.13625E+0005 -0.29146E+0004 -0.91971E-0007 -0.12298E-0006  0.45675E-0007
  0.13707E+0005 -0.29150E+0004 -0.77081E-0007 -0.13490E-0006  0.69273E-0007
  0.13750E+0005 -0.29152E+0004 -0.68465E-0007 -0.13739E-0006  0.77912E-0007
  0.13500E+0005 -0.28993E+0004 -0.11167E-0006 -0.83268E-0007 -0.15492E-0007
  0.13543E+0005 -0.28995E+0004 -0.10878E-0006 -0.97113E-0007  0.18290E-0008
  0.13625E+0005 -0.28999E+0004 -0.98141E-0007 -0.11779E-0006  0.32596E-0007
  0.13707E+0005 -0.29003E+0004 -0.82818E-0007 -0.13002E-0006  0.57527E-0007
  0.13750E+0005 -0.29005E+0004 -0.73671E-0007 -0.13281E-0006  0.67352E-0007
  0.13500E+0005 -0.28711E+0004 -0.12002E-0006 -0.73992E-0007 -0.37519E-0007
  0.13543E+0005 -0.28714E+0004 -0.11866E-0006 -0.87582E-0007 -0.21776E-0007
  0.13625E+0005 -0.28720E+0004 -0.10955E-0006 -0.10822E-0006  0.81592E-0008
  0.13707E+0005 -0.28725E+0004 -0.94013E-0007 -0.12098E-0006  0.34950E-0007
  0.13750E+0005 -0.28728E+0004 -0.84137E-0007 -0.12429E-0006  0.46708E-0007
  0.13500E+0005 -0.28430E+0004 -0.12653E-0006 -0.65115E-0007 -0.57543E-0007
  0.13543E+0005 -0.28434E+0004 -0.12711E-0006 -0.78438E-0007 -0.43796E-0007
  0.13625E+0005 -0.28440E+0004 -0.12033E-0006 -0.98976E-0007 -0.15557E-0007
  0.13707E+0005 -0.28447E+0004 -0.10535E-0006 -0.11220E-0006  0.12231E-0007
  0.13750E+0005 -0.28450E+0004 -0.95116E-0007 -0.11597E-0006  0.25500E-0007
  0.13500E+0005 -0.28282E+0004 -0.12915E-0006 -0.60594E-0007 -0.67231E-0007
  0.13543E+0005 -0.28286E+0004 -0.13090E-0006 -0.73770E-0007 -0.54691E-0007
  0.13625E+0005 -0.28293E+0004 -0.12566E-0006 -0.94237E-0007 -0.27677E-0007
  0.13707E+0005 -0.28300E+0004 -0.11128E-0006 -0.10768E-0006  0.29441E-0009
  0.13750E+0005 -0.28304E+0004 -0.10101E-0006 -0.11167E-0006  0.14190E-0007
  0.13750E+0005 -0.29152E+0004 -0.68465E-0007 -0.13739E-0006  0.77912E-0007
  0.13793E+0005 -0.29153E+0004 -0.59723E-0007 -0.13721E-0006  0.83575E-0007
  0.13875E+0005 -0.29155E+0004 -0.43548E-0007 -0.12981E-0006  0.86124E-0007
  0.13957E+0005 -0.29157E+0004 -0.28861E-0007 -0.11405E-0006  0.78585E-0007
  0.14000E+0005 -0.29158E+0004 -0.21950E-0007 -0.10287E-0006  0.71126E-0007
  0.13750E+0005 -0.29005E+0004 -0.73671E-0007 -0.13281E-0006  0.67352E-0007
  0.13793E+0005 -0.29007E+0004 -0.64242E-0007 -0.13300E-0006  0.74455E-0007
  0.13875E+0005 -0.29009E+0004 -0.46463E-0007 -0.12650E-0006  0.80251E-0007
  0.13957E+0005 -0.29012E+0004 -0.30017E-0007 -0.11182E-0006  0.76263E-0007
  0.14000E+0005 -0.29013E+0004 -0.22212E-0007 -0.10128E-0006  0.70648E-0007
  0.13750E+0005 -0.28728E+0004 -0.84137E-0007 -0.12429E-0006  0.46708E-0007
  0.13793E+0005 -0.28729E+0004 -0.73642E-0007 -0.12513E-0006  0.56260E-0007
  0.13875E+0005 -0.28733E+0004 -0.53146E-0007 -0.12023E-0006  0.67800E-0007
  0.13957E+0005 -0.28736E+0004 -0.33516E-0007 -0.10752E-0006  0.70309E-0007
  0.14000E+0005 -0.28737E+0004 -0.24020E-0007 -0.98103E-0007  0.68145E-0007
  0.13750E+0005 -0.28450E+0004 -0.95116E-0007 -0.11597E-0006  0.25500E-0007
  0.13793E+0005 -0.28452E+0004 -0.83882E-0007 -0.11741E-0006  0.37121E-0007
  0.13875E+0005 -0.28456E+0004 -0.61144E-0007 -0.11399E-0006  0.53824E-0007
  0.13957E+0005 -0.28460E+0004 -0.38584E-0007 -0.10311E-0006  0.62469E-0007
  0.14000E+0005 -0.28462E+0004 -0.27444E-0007 -0.94760E-0007  0.63659E-0007
  0.13750E+0005 -0.28304E+0004 -0.10101E-0006 -0.11167E-0006  0.14190E-0007
  0.13793E+0005 -0.28306E+0004 -0.89521E-0007 -0.11340E-0006  0.26743E-0007
  0.13875E+0005 -0.28310E+0004 -0.65808E-0007 -0.11071E-0006  0.45921E-0007
  0.13957E+0005 -0.28314E+0004 -0.41830E-0007 -0.10075E-0006  0.57634E-0007
  0.14000E+0005 -0.28316E+0004 -0.29855E-0007 -0.92935E-0007  0.60541E-0007
  0.14000E+0005 -0.29158E+0004 -0.21950E-0007 -0.10287E-0006  0.71126E-0007
  0.14043E+0005 -0.29159E+0004 -0.15683E-0007 -0.90134E-0007  0.61766E-0007
  0.14125E+0005 -0.29160E+0004 -0.55181E-0008 -0.62830E-0007  0.40386E-0007
  0.14207E+0005 -0.29161E+0004  0.26065E-0008 -0.33582E-0007  0.17078E-0007
  0.14250E+0005 -0.29162E+0004  0.62171E-0008 -0.18224E-0007  0.51208E-0008
  0.14000E+0005 -0.29013E+0004 -0.22212E-0007 -0.10128E-0006  0.70648E-0007
  0.14043E+0005 -0.29014E+0004 -0.15118E-0007 -0.89176E-0007  0.63034E-0007
  0.14125E+0005 -0.29015E+0004 -0.36781E-0008 -0.63078E-0007  0.44518E-0007
  0.14207E+0005 -0.29016E+0004  0.52281E-0008 -0.34940E-0007  0.23263E-0007
  0.14250E+0005 -0.29017E+0004  0.90271E-0008 -0.20097E-0007  0.12001E-0007
  0.14000E+0005 -0.28737E+0004 -0.24020E-0007 -0.98103E-0007  0.68145E-0007
  0.14043E+0005 -0.28738E+0004 -0.15323E-0007 -0.87162E-0007  0.63842E-0007
  0.14125E+0005 -0.28740E+0004 -0.12845E-0008 -0.63259E-0007  0.50883E-0007
  0.14207E+0005 -0.28742E+0004  0.93950E-0008 -0.37152E-0007  0.33784E-0007
  0.14250E+0005 -0.28743E+0004  0.13734E-0007 -0.23258E-0007  0.24020E-0007
  0.14000E+0005 -0.28462E+0004 -0.27444E-0007 -0.94760E-0007  0.63659E-0007
  0.14043E+0005 -0.28463E+0004 -0.17131E-0007 -0.84910E-0007  0.62633E-0007
  0.14125E+0005 -0.28465E+0004 -0.32503E-0009 -0.63085E-0007  0.55334E-0007
  0.14207E+0005 -0.28467E+0004  0.12449E-0007 -0.38917E-0007  0.42677E-0007
  0.14250E+0005 -0.28468E+0004  0.17540E-0007 -0.25936E-0007  0.34619E-0007
  0.14000E+0005 -0.28316E+0004 -0.29855E-0007 -0.92935E-0007  0.60541E-0007
  0.14043E+0005 -0.28318E+0004 -0.18700E-0007 -0.83635E-0007  0.61218E-0007
  0.14125E+0005 -0.28320E+0004 -0.39185E-0009 -0.62860E-0007  0.56919E-0007
  0.14207E+0005 -0.28322E+0004  0.13593E-0007 -0.39679E-0007  0.46697E-0007
  0.14250E+0005 -0.28323E+0004  0.19155E-0007 -0.27165E-0007  0.39613E-0007
  0.14250E+0005 -0.29162E+0004  0.62171E-0008 -0.18224E-0007  0.51208E-0008
  0.14293E+0005 -0.29163E+0004  0.94322E-0008 -0.34212E-0008 -0.60296E-0008
  0.14375E+0005 -0.29165E+0004  0.14748E-0007  0.22004E-0007 -0.23574E-0007
  0.14457E+0005 -0.29168E+0004  0.19369E-0007  0.42315E-0007 -0.34767E-0007
  0.14500E+0005 -0.29169E+0004  0.21620E-0007  0.50487E-0007 -0.37739E-0007
  0.14250E+0005 -0.29017E+0004  0.90271E-0008 -0.20097E-0007  0.12001E-0007
  0.14293E+0005 -0.29018E+0004  0.12274E-0007 -0.57443E-0008  0.12604E-0008
  0.14375E+0005 -0.29021E+0004  0.17251E-0007  0.19041E-0007 -0.16274E-0007
  0.14457E+0005 -0.29024E+0004  0.21101E-0007  0.39023E-0007 -0.28362E-0007
  0.14500E+0005 -0.29025E+0004  0.22822E-0007  0.47154E-0007 -0.32103E-0007
  0.14250E+0005 -0.28743E+0004  0.13734E-0007 -0.23258E-0007  0.24020E-0007
  0.14293E+0005 -0.28744E+0004  0.17236E-0007 -0.97396E-0008  0.14256E-0007
  0.14375E+0005 -0.28748E+0004  0.21938E-0007  0.13843E-0007 -0.28564E-0008
  0.14457E+0005 -0.28751E+0004  0.24660E-0007  0.33178E-0007 -0.16243E-0007
  0.14500E+0005 -0.28753E+0004  0.25527E-0007  0.41205E-0007 -0.21254E-0007
  0.14250E+0005 -0.28468E+0004  0.17540E-0007 -0.25936E-0007  0.34619E-0007
  0.14293E+0005 -0.28470E+0004  0.21528E-0007 -0.13227E-0007  0.26072E-0007
  0.14375E+0005 -0.28475E+0004  0.26410E-0007  0.91665E-0008  0.98784E-0008
  0.14457E+0005 -0.28479E+0004  0.28429E-0007  0.27828E-0007 -0.43051E-0008
  0.14500E+0005 -0.28481E+0004  0.28635E-0007  0.35721E-0007 -0.10337E-0007
  0.14250E+0005 -0.28323E+0004  0.19155E-0007 -0.27165E-0007  0.39613E-0007
  0.14293E+0005 -0.28326E+0004  0.23482E-0007 -0.14873E-0007  0.31793E-0007
  0.14375E+0005 -0.28331E+0004  0.28629E-0007  0.69003E-0008  0.16271E-0007
  0.14457E+0005 -0.28335E+0004  0.30444E-0007  0.25197E-0007  0.18624E-0008
  0.14500E+0005 -0.28338E+0004  0.30380E-0007  0.33008E-0007 -0.46092E-0008
  0.14500E+0005 -0.29169E+0004  0.21620E-0007  0.50487E-0007 -0.37739E-0007
  0.14543E+0005 -0.29171E+0004  0.23765E-0007  0.56753E-0007 -0.38656E-0007
  0.14625E+0005 -0.29176E+0004  0.27564E-0007  0.63169E-0007 -0.34907E-0007
  0.14707E+0005 -0.29180E+0004  0.30894E-0007  0.62683E-0007 -0.25032E-0007
  0.14750E+0005 -0.29183E+0004  0.32369E-0007  0.59924E-0007 -0.17992E-0007
  0.14500E+0005 -0.29025E+0004  0.22822E-0007  0.47154E-0007 -0.32103E-0007
  0.14543E+0005 -0.29028E+0004  0.24383E-0007  0.53470E-0007 -0.33953E-0007
  0.14625E+0005 -0.29033E+0004  0.27037E-0007  0.60205E-0007 -0.32238E-0007
  0.14707E+0005 -0.29039E+0004  0.29325E-0007  0.60278E-0007 -0.24472E-0007
  0.14750E+0005 -0.29042E+0004  0.30349E-0007  0.57883E-0007 -0.18469E-0007
  0.14500E+0005 -0.28753E+0004  0.25527E-0007  0.41205E-0007 -0.21254E-0007
  0.14543E+0005 -0.28757E+0004  0.26103E-0007  0.47579E-0007 -0.24701E-0007
  0.14625E+0005 -0.28764E+0004  0.26737E-0007  0.54835E-0007 -0.26589E-0007
  0.14707E+0005 -0.28770E+0004  0.27091E-0007  0.55865E-0007 -0.22682E-0007
  0.14750E+0005 -0.28774E+0004  0.27237E-0007  0.54106E-0007 -0.18622E-0007
  0.14500E+0005 -0.28481E+0004  0.28635E-0007  0.35721E-0007 -0.10337E-0007
  0.14543E+0005 -0.28486E+0004  0.28395E-0007  0.42111E-0007 -0.15155E-0007
  0.14625E+0005 -0.28494E+0004  0.27233E-0007  0.49784E-0007 -0.20301E-0007
  0.14707E+0005 -0.28502E+0004  0.25740E-0007  0.51649E-0007 -0.20039E-0007
  0.14750E+0005 -0.28506E+0004  0.24999E-0007  0.50457E-0007 -0.17867E-0007
  0.14500E+0005 -0.28338E+0004  0.30380E-0007  0.33008E-0007 -0.46092E-0008
  0.14543E+0005 -0.28343E+0004  0.29778E-0007  0.39391E-0007 -0.10058E-0007
  0.14625E+0005 -0.28352E+0004  0.27766E-0007  0.47246E-0007 -0.16777E-0007
  0.14707E+0005 -0.28361E+0004  0.25347E-0007  0.49506E-0007 -0.18341E-0007
  0.14750E+0005 -0.28365E+0004  0.24142E-0007  0.48587E-0007 -0.17137E-0007
  0.14750E+0005 -0.29183E+0004  0.32369E-0007  0.59924E-0007 -0.17992E-0007
  0.14793E+0005 -0.29186E+0004  0.33611E-0007  0.55731E-0007 -0.10130E-0007
  0.14875E+0005 -0.29192E+0004  0.35072E-0007  0.44608E-0007  0.57285E-0008
  0.14957E+0005 -0.29198E+0004  0.35080E-0007  0.30992E-0007  0.20680E-0007
  0.15000E+0005 -0.29201E+0004  0.34397E-0007  0.23455E-0007  0.27433E-0007
  0.14750E+0005 -0.29042E+0004  0.30349E-0007  0.57883E-0007 -0.18469E-0007
  0.14793E+0005 -0.29045E+0004  0.31233E-0007  0.54084E-0007 -0.11542E-0007
  0.14875E+0005 -0.29053E+0004  0.32320E-0007  0.43735E-0007  0.29522E-0008
  0.14957E+0005 -0.29060E+0004  0.32382E-0007  0.30841E-0007  0.17192E-0007
  0.15000E+0005 -0.29064E+0004  0.31894E-0007  0.23636E-0007  0.23854E-0007
  0.14750E+0005 -0.28774E+0004  0.27237E-0007  0.54106E-0007 -0.18622E-0007
  0.14793E+0005 -0.28779E+0004  0.27389E-0007  0.50998E-0007 -0.13473E-0007
  0.14875E+0005 -0.28788E+0004  0.27602E-0007  0.42020E-0007 -0.16611E-0008
  0.14957E+0005 -0.28797E+0004  0.27544E-0007  0.30423E-0007  0.11049E-0007
  0.15000E+0005 -0.28802E+0004  0.27299E-0007  0.23817E-0007  0.17416E-0007
  0.14750E+0005 -0.28506E+0004  0.24999E-0007  0.50457E-0007 -0.17867E-0007
  0.14793E+0005 -0.28512E+0004  0.24373E-0007  0.47973E-0007 -0.14486E-0007
  0.14875E+0005 -0.28524E+0004  0.23542E-0007  0.40248E-0007 -0.54393E-0008
  0.14957E+0005 -0.28535E+0004  0.23112E-0007  0.29853E-0007  0.55432E-0008
  0.15000E+0005 -0.28541E+0004  0.22958E-0007  0.23810E-0007  0.11479E-0007
  0.14750E+0005 -0.28365E+0004  0.24142E-0007  0.48587E-0007 -0.17137E-0007
  0.14793E+0005 -0.28372E+0004  0.23097E-0007  0.46407E-0007 -0.14675E-0007
  0.14875E+0005 -0.28384E+0004  0.21663E-0007  0.39297E-0007 -0.71050E-0008
  0.14957E+0005 -0.28396E+0004  0.20950E-0007  0.29499E-0007  0.29019E-0008
  0.15000E+0005 -0.28403E+0004  0.20791E-0007  0.23739E-0007  0.85614E-0008
  0.15000E+0005 -0.29201E+0004  0.34397E-0007  0.23455E-0007  0.27433E-0007
  0.15043E+0005 -0.29205E+0004  0.33214E-0007  0.16057E-0007  0.33041E-0007
  0.15125E+0005 -0.29212E+0004  0.29553E-0007  0.31954E-0008  0.39890E-0007
  0.15207E+0005 -0.29219E+0004  0.24150E-0007 -0.70633E-0008  0.41302E-0007
  0.15250E+0005 -0.29222E+0004  0.20709E-0007 -0.11159E-0007  0.39930E-0007
  0.15000E+0005 -0.29064E+0004  0.31894E-0007  0.23636E-0007  0.23854E-0007
  0.15043E+0005 -0.29068E+0004  0.31011E-0007  0.16522E-0007  0.29559E-0007
  0.15125E+0005 -0.29076E+0004  0.28139E-0007  0.40392E-0008  0.37055E-0007
  0.15207E+0005 -0.29084E+0004  0.23696E-0007 -0.60619E-0008  0.39559E-0007
  0.15250E+0005 -0.29088E+0004  0.20775E-0007 -0.10162E-0007  0.38863E-0007
  0.15000E+0005 -0.28802E+0004  0.27299E-0007  0.23817E-0007  0.17416E-0007
  0.15043E+0005 -0.28808E+0004  0.26854E-0007  0.17221E-0007  0.23179E-0007
  0.15125E+0005 -0.28818E+0004  0.25253E-0007  0.54446E-0008  0.31653E-0007
  0.15207E+0005 -0.28828E+0004  0.22456E-0007 -0.43395E-0008  0.36010E-0007
  0.15250E+0005 -0.28833E+0004  0.20458E-0007 -0.84280E-0008  0.36505E-0007
  0.15000E+0005 -0.28541E+0004  0.22958E-0007  0.23810E-0007  0.11479E-0007
  0.15043E+0005 -0.28547E+0004  0.22796E-0007  0.17706E-0007  0.17146E-0007
  0.15125E+0005 -0.28560E+0004  0.22187E-0007  0.66177E-0008  0.26296E-0007
  0.15207E+0005 -0.28572E+0004  0.20808E-0007 -0.28303E-0008  0.32227E-0007
  0.15250E+0005 -0.28579E+0004  0.19645E-0007 -0.68842E-0008  0.33790E-0007
  0.15000E+0005 -0.28403E+0004  0.20791E-0007  0.23739E-0007  0.85614E-0008
  0.15043E+0005 -0.28410E+0004  0.20721E-0007  0.17885E-0007  0.14123E-0007
  0.15125E+0005 -0.28424E+0004  0.20529E-0007  0.71513E-0008  0.23517E-0007
  0.15207E+0005 -0.28437E+0004  0.19809E-0007 -0.21137E-0008  0.30169E-0007
  0.15250E+0005 -0.28444E+0004  0.19049E-0007 -0.61413E-0008  0.32246E-0007
  0.15250E+0005 -0.29222E+0004  0.20709E-0007 -0.11159E-0007  0.39930E-0007
  0.15293E+0005 -0.29225E+0004  0.16950E-0007 -0.14287E-0007  0.37254E-0007
  0.15375E+0005 -0.29231E+0004  0.93104E-0008 -0.17634E-0007  0.29406E-0007
  0.15457E+0005 -0.29237E+0004  0.16008E-0008 -0.18083E-0007  0.19468E-0007
  0.15500E+0005 -0.29240E+0004 -0.22283E-0008 -0.17431E-0007  0.14066E-0007
  0.15250E+0005 -0.29088E+0004  0.20775E-0007 -0.10162E-0007  0.38863E-0007
  0.15293E+0005 -0.29092E+0004  0.17515E-0007 -0.13346E-0007  0.36884E-0007
  0.15375E+0005 -0.29098E+0004  0.10685E-0007 -0.16917E-0007  0.30286E-0007
  0.15457E+0005 -0.29105E+0004  0.35127E-0008 -0.17685E-0007  0.21319E-0007
  0.15500E+0005 -0.29109E+0004 -0.16816E-0009 -0.17215E-0007  0.16262E-0007
  0.15250E+0005 -0.28833E+0004  0.20458E-0007 -0.84280E-0008  0.36505E-0007
  0.15293E+0005 -0.28838E+0004  0.18102E-0007 -0.11692E-0007  0.35775E-0007
  0.15375E+0005 -0.28847E+0004  0.12794E-0007 -0.15631E-0007  0.31469E-0007
  0.15457E+0005 -0.28855E+0004  0.67044E-0008 -0.16943E-0007  0.24352E-0007
  0.15500E+0005 -0.28860E+0004  0.33642E-0008 -0.16787E-0007  0.19985E-0007
  0.15250E+0005 -0.28579E+0004  0.19645E-0007 -0.68842E-0008  0.33790E-0007
  0.15293E+0005 -0.28584E+0004  0.18132E-0007 -0.10199E-0007  0.34208E-0007
  0.15375E+0005 -0.28595E+0004  0.14306E-0007 -0.14438E-0007  0.32077E-0007
  0.15457E+0005 -0.28606E+0004  0.93540E-0008 -0.16222E-0007  0.26796E-0007
  0.15500E+0005 -0.28611E+0004  0.64164E-0008 -0.16345E-0007  0.23151E-0007
  0.15250E+0005 -0.28444E+0004  0.19049E-0007 -0.61413E-0008  0.32246E-0007
  0.15293E+0005 -0.28451E+0004  0.17954E-0007 -0.94727E-0008  0.33228E-0007
  0.15375E+0005 -0.28462E+0004  0.14884E-0007 -0.13845E-0007  0.32191E-0007
  0.15457E+0005 -0.28474E+0004  0.10544E-0007 -0.15851E-0007  0.27863E-0007
  0.15500E+0005 -0.28480E+0004  0.78377E-0008 -0.16108E-0007  0.24606E-0007
  0.15500E+0005 -0.29240E+0004 -0.22283E-0008 -0.17431E-0007  0.14066E-0007
  0.15543E+0005 -0.29242E+0004 -0.57437E-0008 -0.16382E-0007  0.89491E-0008
  0.15625E+0005 -0.29246E+0004 -0.11244E-0007 -0.13812E-0007  0.85119E-0009
  0.15707E+0005 -0.29250E+0004 -0.14853E-0007 -0.11320E-0007 -0.41465E-0008
  0.15750E+0005 -0.29252E+0004 -0.15915E-0007 -0.10290E-0007 -0.53324E-0008
  0.15500E+0005 -0.29109E+0004 -0.16816E-0009 -0.17215E-0007  0.16262E-0007
  0.15543E+0005 -0.29111E+0004 -0.36305E-0008 -0.16340E-0007  0.11361E-0007
  0.15625E+0005 -0.29116E+0004 -0.92829E-0008 -0.14055E-0007  0.32992E-0008
  0.15707E+0005 -0.29120E+0004 -0.13316E-0007 -0.11744E-0007 -0.20977E-0008
  0.15750E+0005 -0.29123E+0004 -0.14676E-0007 -0.10758E-0007 -0.36283E-0008
  0.15500E+0005 -0.28860E+0004  0.33642E-0008 -0.16787E-0007  0.19985E-0007
  0.15543E+0005 -0.28863E+0004  0.74252E-0010 -0.16219E-0007  0.15544E-0007
  0.15625E+0005 -0.28869E+0004 -0.57107E-0008 -0.14438E-0007  0.76869E-0008
  0.15707E+0005 -0.28875E+0004 -0.10391E-0007 -0.12457E-0007  0.16906E-0008
  0.15750E+0005 -0.28878E+0004 -0.12240E-0007 -0.11557E-0007 -0.41078E-0009
  0.15500E+0005 -0.28611E+0004  0.64164E-0008 -0.16345E-0007  0.23151E-0007
  0.15543E+0005 -0.28615E+0004  0.33767E-0008 -0.16052E-0007  0.19223E-0007
  0.15625E+0005 -0.28622E+0004 -0.23620E-0008 -0.14732E-0007  0.11721E-0007
  0.15707E+0005 -0.28629E+0004 -0.75003E-0008 -0.13064E-0007  0.53124E-0008
  0.15750E+0005 -0.28633E+0004 -0.97475E-0008 -0.12251E-0007  0.27401E-0008
  0.15500E+0005 -0.28480E+0004  0.78377E-0008 -0.16108E-0007  0.24606E-0007
  0.15543E+0005 -0.28484E+0004  0.49558E-0008 -0.15949E-0007  0.20964E-0007
  0.15625E+0005 -0.28492E+0004 -0.69665E-0009 -0.14856E-0007  0.13700E-0007
  0.15707E+0005 -0.28499E+0004 -0.60078E-0008 -0.13346E-0007  0.71410E-0008
  0.15750E+0005 -0.28504E+0004 -0.84304E-0008 -0.12579E-0007  0.43576E-0008
  0.15750E+0005 -0.29252E+0004 -0.15915E-0007 -0.10290E-0007 -0.53324E-0008
  0.15793E+0005 -0.29254E+0004 -0.16394E-0007 -0.95533E-0008 -0.55140E-0008
  0.15875E+0005 -0.29257E+0004 -0.15843E-0007 -0.90550E-0008 -0.34450E-0008
  0.15957E+0005 -0.29261E+0004 -0.13762E-0007 -0.96403E-0008  0.86554E-0009
  0.16000E+0005 -0.29263E+0004 -0.12263E-0007 -0.10271E-0007  0.35548E-0008
  0.15750E+0005 -0.29123E+0004 -0.14676E-0007 -0.10758E-0007 -0.36283E-0008
  0.15793E+0005 -0.29125E+0004 -0.15479E-0007 -0.10030E-0007 -0.42146E-0008
  0.15875E+0005 -0.29129E+0004 -0.15546E-0007 -0.94550E-0008 -0.29774E-0008
  0.15957E+0005 -0.29133E+0004 -0.13984E-0007 -0.98714E-0008  0.57353E-0009
  0.16000E+0005 -0.29136E+0004 -0.12687E-0007 -0.10390E-0007  0.29458E-0008
  0.15750E+0005 -0.28878E+0004 -0.12240E-0007 -0.11557E-0007 -0.41078E-0009
  0.15793E+0005 -0.28881E+0004 -0.13595E-0007 -0.10853E-0007 -0.16884E-0008
  0.15875E+0005 -0.28886E+0004 -0.14749E-0007 -0.10160E-0007 -0.19119E-0008
  0.15957E+0005 -0.28891E+0004 -0.14144E-0007 -0.10293E-0007  0.26686E-0009
  0.16000E+0005 -0.28894E+0004 -0.13235E-0007 -0.10621E-0007  0.20530E-0008
  0.15750E+0005 -0.28633E+0004 -0.97475E-0008 -0.12251E-0007  0.27401E-0008
  0.15793E+0005 -0.28636E+0004 -0.11573E-0007 -0.11579E-0007  0.86636E-0009
  0.15875E+0005 -0.28643E+0004 -0.13703E-0007 -0.10799E-0007 -0.66719E-0009
  0.15957E+0005 -0.28650E+0004 -0.14006E-0007 -0.10694E-0007  0.23527E-0009
  0.16000E+0005 -0.28653E+0004 -0.13484E-0007 -0.10855E-0007  0.14607E-0008
  0.15750E+0005 -0.28504E+0004 -0.84304E-0008 -0.12579E-0007  0.43576E-0008
  0.15793E+0005 -0.28507E+0004 -0.10473E-0007 -0.11927E-0007  0.22057E-0008
  0.15875E+0005 -0.28515E+0004 -0.13072E-0007 -0.11113E-0007  0.40560E-0010
  0.15957E+0005 -0.28522E+0004 -0.13830E-0007 -0.10897E-0007  0.31059E-0009
  0.16000E+0005 -0.28526E+0004 -0.13508E-0007 -0.10980E-0007  0.12527E-0008
  0.16000E+0005 -0.29263E+0004 -0.12263E-0007 -0.10271E-0007  0.35548E-0008
  0.16043E+0005 -0.29266E+0004 -0.10612E-0007 -0.11012E-0007  0.62436E-0008
  0.16125E+0005 -0.29271E+0004 -0.74758E-0008 -0.12437E-0007  0.10532E-0007
  0.16207E+0005 -0.29276E+0004 -0.48745E-0008 -0.13373E-0007  0.12729E-0007
  0.16250E+0005 -0.29279E+0004 -0.38936E-0008 -0.13503E-0007  0.12764E-0007
  0.16000E+0005 -0.29136E+0004 -0.12687E-0007 -0.10390E-0007  0.29458E-0008
  0.16043E+0005 -0.29139E+0004 -0.11176E-0007 -0.11014E-0007  0.53965E-0008
  0.16125E+0005 -0.29145E+0004 -0.81255E-0008 -0.12228E-0007  0.94823E-0008
  0.16207E+0005 -0.29151E+0004 -0.53932E-0008 -0.13002E-0007  0.11796E-0007
  0.16250E+0005 -0.29155E+0004 -0.42754E-0008 -0.13076E-0007  0.12000E-0007
  0.16000E+0005 -0.28894E+0004 -0.13235E-0007 -0.10621E-0007  0.20530E-0008
  0.16043E+0005 -0.28899E+0004 -0.12009E-0007 -0.11043E-0007  0.40529E-0008
  0.16125E+0005 -0.28907E+0004 -0.91816E-0008 -0.11887E-0007  0.77241E-0008
  0.16207E+0005 -0.28915E+0004 -0.62772E-0008 -0.12372E-0007  0.10200E-0007
  0.16250E+0005 -0.28919E+0004 -0.49395E-0008 -0.12345E-0007  0.10687E-0007
  0.16000E+0005 -0.28653E+0004 -0.13484E-0007 -0.10855E-0007  0.14607E-0008
  0.16043E+0005 -0.28658E+0004 -0.12558E-0007 -0.11099E-0007  0.30183E-0008
  0.16125E+0005 -0.28668E+0004 -0.10015E-0007 -0.11611E-0007  0.62502E-0008
  0.16207E+0005 -0.28678E+0004 -0.70234E-0008 -0.11829E-0007  0.88259E-0008
  0.16250E+0005 -0.28683E+0004 -0.55118E-0008 -0.11705E-0007  0.95570E-0008
  0.16000E+0005 -0.28526E+0004 -0.13508E-0007 -0.10980E-0007  0.12527E-0008
  0.16043E+0005 -0.28531E+0004 -0.12744E-0007 -0.11138E-0007  0.25830E-0008
  0.16125E+0005 -0.28542E+0004 -0.10369E-0007 -0.11489E-0007  0.55790E-0008
  0.16207E+0005 -0.28553E+0004 -0.73598E-0008 -0.11575E-0007  0.81882E-0008
  0.16250E+0005 -0.28558E+0004 -0.57726E-0008 -0.11401E-0007  0.90343E-0008
  0.16250E+0005 -0.29279E+0004 -0.38936E-0008 -0.13503E-0007  0.12764E-0007
  0.16293E+0005 -0.29283E+0004 -0.32379E-0008 -0.13315E-0007  0.11964E-0007
  0.16375E+0005 -0.29289E+0004 -0.29408E-0008 -0.12002E-0007  0.82289E-0008
  0.16457E+0005 -0.29295E+0004 -0.37518E-0008 -0.94679E-0008  0.21259E-0008
  0.16500E+0005 -0.29299E+0004 -0.45045E-0008 -0.77065E-0008 -0.17106E-0008
  0.16250E+0005 -0.29155E+0004 -0.42754E-0008 -0.13076E-0007  0.12000E-0007
  0.16293E+0005 -0.29159E+0004 -0.34515E-0008 -0.12857E-0007  0.11422E-0007
  0.16375E+0005 -0.29166E+0004 -0.28013E-0008 -0.11549E-0007  0.81861E-0008
  0.16457E+0005 -0.29174E+0004 -0.32916E-0008 -0.90930E-0008  0.25727E-0008
  0.16500E+0005 -0.29178E+0004 -0.39149E-0008 -0.73947E-0008 -0.10500E-0008
  0.16250E+0005 -0.28919E+0004 -0.49395E-0008 -0.12345E-0007  0.10687E-0007
  0.16293E+0005 -0.28924E+0004 -0.38328E-0008 -0.12064E-0007  0.10495E-0007
  0.16375E+0005 -0.28933E+0004 -0.25643E-0008 -0.10754E-0007  0.81483E-0008
  0.16457E+0005 -0.28943E+0004 -0.24698E-0008 -0.84241E-0008  0.34242E-0008
  0.16500E+0005 -0.28948E+0004 -0.28488E-0008 -0.68321E-0008  0.19551E-0009
  0.16250E+0005 -0.28683E+0004 -0.55118E-0008 -0.11705E-0007  0.95570E-0008
  0.16293E+0005 -0.28689E+0004 -0.41648E-0008 -0.11362E-0007  0.97108E-0008
  0.16375E+0005 -0.28701E+0004 -0.23410E-0008 -0.10036E-0007  0.81823E-0008
  0.16457E+0005 -0.28713E+0004 -0.16933E-0008 -0.78076E-0008  0.42988E-0008
  0.16500E+0005 -0.28719E+0004 -0.18315E-0008 -0.63060E-0008  0.14493E-0008
  0.16250E+0005 -0.28558E+0004 -0.57726E-0008 -0.11401E-0007  0.90343E-0008
  0.16293E+0005 -0.28565E+0004 -0.43143E-0008 -0.11025E-0007  0.93559E-0008
  0.16375E+0005 -0.28578E+0004 -0.22211E-0008 -0.96861E-0008  0.82339E-0008
  0.16457E+0005 -0.28591E+0004 -0.12946E-0008 -0.75025E-0008  0.47754E-0008
  0.16500E+0005 -0.28598E+0004 -0.13078E-0008 -0.60428E-0008  0.21199E-0008
  0.16500E+0005 -0.29299E+0004 -0.45045E-0008 -0.77065E-0008 -0.17106E-0008
  0.16543E+0005 -0.29302E+0004 -0.53914E-0008 -0.57227E-0008 -0.57474E-0008
  0.16625E+0005 -0.29309E+0004 -0.71295E-0008 -0.15505E-0008 -0.13288E-0007
  0.16707E+0005 -0.29315E+0004 -0.84838E-0008  0.27934E-0008 -0.19748E-0007
  0.16750E+0005 -0.29319E+0004 -0.88816E-0008  0.50243E-0008 -0.22420E-0007
  0.16500E+0005 -0.29178E+0004 -0.39149E-0008 -0.73947E-0008 -0.10500E-0008
  0.16543E+0005 -0.29182E+0004 -0.47095E-0008 -0.54831E-0008 -0.49196E-0008
  0.16625E+0005 -0.29189E+0004 -0.63882E-0008 -0.14572E-0008 -0.12297E-0007
  0.16707E+0005 -0.29197E+0004 -0.78288E-0008  0.27510E-0008 -0.18797E-0007
  0.16750E+0005 -0.29201E+0004 -0.83201E-0008  0.49218E-0008 -0.21560E-0007
  0.16500E+0005 -0.28948E+0004 -0.28488E-0008 -0.68321E-0008  0.19551E-0009
  0.16543E+0005 -0.28953E+0004 -0.34625E-0008 -0.50436E-0008 -0.33619E-0008
  0.16625E+0005 -0.28963E+0004 -0.50049E-0008 -0.12716E-0008 -0.10427E-0007
  0.16707E+0005 -0.28973E+0004 -0.65782E-0008  0.26971E-0008 -0.16988E-0007
  0.16750E+0005 -0.28978E+0004 -0.72313E-0008  0.47599E-0008 -0.19916E-0007
  0.16500E+0005 -0.28719E+0004 -0.18315E-0008 -0.63060E-0008  0.14493E-0008
  0.16543E+0005 -0.28725E+0004 -0.22599E-0008 -0.46242E-0008 -0.18038E-0008
  0.16625E+0005 -0.28737E+0004 -0.36410E-0008 -0.10774E-0008 -0.85538E-0008
  0.16707E+0005 -0.28749E+0004 -0.53114E-0008  0.26734E-0008 -0.15162E-0007
  0.16750E+0005 -0.28755E+0004 -0.61082E-0008  0.46361E-0008 -0.18246E-0007
  0.16500E+0005 -0.28598E+0004 -0.13078E-0008 -0.60428E-0008  0.21199E-0008
  0.16543E+0005 -0.28605E+0004 -0.16376E-0008 -0.44114E-0008 -0.97610E-0009
  0.16625E+0005 -0.28618E+0004 -0.29255E-0008 -0.97252E-0009 -0.75604E-0008
  0.16707E+0005 -0.28631E+0004 -0.46347E-0008  0.26717E-0008 -0.14189E-0007
  0.16750E+0005 -0.28637E+0004 -0.55008E-0008  0.45844E-0008 -0.17352E-0007
  0.16750E+0005 -0.29319E+0004 -0.88816E-0008  0.50243E-0008 -0.22420E-0007
  0.16793E+0005 -0.29322E+0004 -0.90000E-0008  0.71507E-0008 -0.24482E-0007
  0.16875E+0005 -0.29328E+0004 -0.83731E-0008  0.10784E-0007 -0.26608E-0007
  0.16957E+0005 -0.29334E+0004 -0.66613E-0008  0.13787E-0007 -0.26517E-0007
  0.17000E+0005 -0.29337E+0004 -0.53882E-0008  0.15102E-0007 -0.25708E-0007
  0.16750E+0005 -0.29201E+0004 -0.83201E-0008  0.49218E-0008 -0.21560E-0007
  0.16793E+0005 -0.29205E+0004 -0.85555E-0008  0.69982E-0008 -0.23749E-0007
  0.16875E+0005 -0.29212E+0004 -0.81836E-0008  0.10567E-0007 -0.26173E-0007
  0.16957E+0005 -0.29219E+0004 -0.67223E-0008  0.13542E-0007 -0.26386E-0007
  0.17000E+0005 -0.29223E+0004 -0.55628E-0008  0.14854E-0007 -0.25718E-0007
  0.16750E+0005 -0.28978E+0004 -0.72313E-0008  0.47599E-0008 -0.19916E-0007
  0.16793E+0005 -0.28983E+0004 -0.76753E-0008  0.67451E-0008 -0.22338E-0007
  0.16875E+0005 -0.28992E+0004 -0.77721E-0008  0.10192E-0007 -0.25319E-0007
  0.16957E+0005 -0.29001E+0004 -0.67856E-0008  0.13111E-0007 -0.26115E-0007
  0.17000E+0005 -0.29006E+0004 -0.58472E-0008  0.14413E-0007 -0.25719E-0007
  0.16750E+0005 -0.28755E+0004 -0.61082E-0008  0.46361E-0008 -0.18246E-0007
  0.16793E+0005 -0.28761E+0004 -0.67451E-0008  0.65350E-0008 -0.20894E-0007
  0.16875E+0005 -0.28772E+0004 -0.72922E-0008  0.98635E-0008 -0.24424E-0007
  0.16957E+0005 -0.28783E+0004 -0.67800E-0008  0.12719E-0007 -0.25808E-0007
  0.17000E+0005 -0.28789E+0004 -0.60689E-0008  0.14007E-0007 -0.25693E-0007
  0.16750E+0005 -0.28637E+0004 -0.55008E-0008  0.45844E-0008 -0.17352E-0007
  0.16793E+0005 -0.28644E+0004 -0.62337E-0008  0.64399E-0008 -0.20116E-0007
  0.16875E+0005 -0.28656E+0004 -0.70112E-0008  0.97068E-0008 -0.23933E-0007
  0.16957E+0005 -0.28668E+0004 -0.67486E-0008  0.12527E-0007 -0.25630E-0007
  0.17000E+0005 -0.28674E+0004 -0.61598E-0008  0.13807E-0007 -0.25667E-0007
  0.17000E+0005 -0.29337E+0004 -0.53882E-0008  0.15102E-0007 -0.25708E-0007
  0.17043E+0005 -0.29340E+0004 -0.39225E-0008  0.16232E-0007 -0.24481E-0007
  0.17125E+0005 -0.29345E+0004 -0.83122E-0009  0.17883E-0007 -0.21337E-0007
  0.17207E+0005 -0.29350E+0004  0.23147E-0008  0.18915E-0007 -0.17613E-0007
  0.17250E+0005 -0.29353E+0004  0.38616E-0008  0.19212E-0007 -0.15579E-0007
  0.17000E+0005 -0.29223E+0004 -0.55628E-0008  0.14854E-0007 -0.25718E-0007
  0.17043E+0005 -0.29226E+0004 -0.41925E-0008  0.15987E-0007 -0.24609E-0007
  0.17125E+0005 -0.29232E+0004 -0.12219E-0008  0.17653E-0007 -0.21615E-0007
  0.17207E+0005 -0.29238E+0004  0.18785E-0008  0.18704E-0007 -0.17950E-0007
  0.17250E+0005 -0.29241E+0004  0.34260E-0008  0.19011E-0007 -0.15918E-0007
  0.17000E+0005 -0.29006E+0004 -0.58472E-0008  0.14413E-0007 -0.25719E-0007
  0.17043E+0005 -0.29010E+0004 -0.46654E-0008  0.15546E-0007 -0.24843E-0007
  0.17125E+0005 -0.29017E+0004 -0.19441E-0008  0.17232E-0007 -0.22153E-0007
  0.17207E+0005 -0.29025E+0004  0.10501E-0008  0.18315E-0007 -0.18616E-0007
  0.17250E+0005 -0.29029E+0004  0.25904E-0008  0.18638E-0007 -0.16595E-0007
  0.17000E+0005 -0.28789E+0004 -0.60689E-0008  0.14007E-0007 -0.25693E-0007
  0.17043E+0005 -0.28794E+0004 -0.50857E-0008  0.15136E-0007 -0.25060E-0007
  0.17125E+0005 -0.28803E+0004 -0.26383E-0008  0.16833E-0007 -0.22700E-0007
  0.17207E+0005 -0.28812E+0004  0.22373E-0009  0.17939E-0007 -0.19315E-0007
  0.17250E+0005 -0.28817E+0004  0.17456E-0008  0.18277E-0007 -0.17315E-0007
  0.17000E+0005 -0.28674E+0004 -0.61598E-0008  0.13807E-0007 -0.25667E-0007
  0.17043E+0005 -0.28680E+0004 -0.52850E-0008  0.14932E-0007 -0.25166E-0007
  0.17125E+0005 -0.28690E+0004 -0.29917E-0008  0.16631E-0007 -0.22990E-0007
  0.17207E+0005 -0.28700E+0004 -0.20967E-0009  0.17747E-0007 -0.19695E-0007
  0.17250E+0005 -0.28706E+0004  0.12977E-0008  0.18092E-0007 -0.17709E-0007
  0.17250E+0005 -0.29353E+0004  0.38616E-0008  0.19212E-0007 -0.15579E-0007
  0.17293E+0005 -0.29355E+0004  0.52684E-0008  0.19331E-0007 -0.13559E-0007
  0.17375E+0005 -0.29359E+0004  0.74343E-0008  0.19044E-0007 -0.98635E-0008
  0.17457E+0005 -0.29363E+0004  0.88430E-0008  0.18035E-0007 -0.63857E-0008
  0.17500E+0005 -0.29366E+0004  0.92713E-0008  0.17194E-0007 -0.46308E-0008
  0.17250E+0005 -0.29241E+0004  0.34260E-0008  0.19011E-0007 -0.15918E-0007
  0.17293E+0005 -0.29244E+0004  0.48453E-0008  0.19139E-0007 -0.13888E-0007
  0.17375E+0005 -0.29249E+0004  0.70526E-0008  0.18871E-0007 -0.10163E-0007
  0.17457E+0005 -0.29253E+0004  0.85054E-0008  0.17882E-0007 -0.66717E-0008
  0.17500E+0005 -0.29256E+0004  0.89518E-0008  0.17056E-0007 -0.49246E-0008
  0.17250E+0005 -0.29029E+0004  0.25904E-0008  0.18638E-0007 -0.16595E-0007
  0.17293E+0005 -0.29033E+0004  0.40271E-0008  0.18783E-0007 -0.14551E-0007
  0.17375E+0005 -0.29039E+0004  0.63086E-0008  0.18547E-0007 -0.10769E-0007
  0.17457E+0005 -0.29045E+0004  0.78492E-0008  0.17600E-0007 -0.72418E-0008
  0.17500E+0005 -0.29048E+0004  0.83347E-0008  0.16800E-0007 -0.55013E-0008
  0.17250E+0005 -0.28817E+0004  0.17456E-0008  0.18277E-0007 -0.17315E-0007
  0.17293E+0005 -0.28821E+0004  0.31908E-0008  0.18437E-0007 -0.15262E-0007
  0.17375E+0005 -0.28829E+0004  0.55386E-0008  0.18233E-0007 -0.11426E-0007
  0.17457E+0005 -0.28837E+0004  0.71700E-0008  0.17326E-0007 -0.78523E-0008
  0.17500E+0005 -0.28841E+0004  0.76999E-0008  0.16554E-0007 -0.61087E-0008
  0.17250E+0005 -0.28706E+0004  0.12977E-0008  0.18092E-0007 -0.17709E-0007
  0.17293E+0005 -0.28710E+0004  0.27436E-0008  0.18259E-0007 -0.15656E-0007
  0.17375E+0005 -0.28718E+0004  0.51223E-0008  0.18071E-0007 -0.11793E-0007
  0.17457E+0005 -0.28727E+0004  0.68020E-0008  0.17185E-0007 -0.81917E-0008
  0.17500E+0005 -0.28731E+0004  0.73568E-0008  0.16428E-0007 -0.64431E-0008
  0.17500E+0005 -0.29366E+0004  0.92713E-0008  0.17194E-0007 -0.46308E-0008
  0.17543E+0005 -0.29367E+0004  0.94907E-0008  0.16136E-0007 -0.29210E-0008
  0.17625E+0005 -0.29370E+0004  0.93855E-0008  0.13557E-0007  0.21289E-0009
  0.17707E+0005 -0.29374E+0004  0.86932E-0008  0.10313E-0007  0.31725E-0008
  0.17750E+0005 -0.29375E+0004  0.81272E-0008  0.83921E-0008  0.46230E-0008
  0.17500E+0005 -0.29256E+0004  0.89518E-0008  0.17056E-0007 -0.49246E-0008
  0.17543E+0005 -0.29258E+0004  0.91841E-0008  0.16016E-0007 -0.32349E-0008
  0.17625E+0005 -0.29262E+0004  0.90907E-0008  0.13479E-0007 -0.16813E-0009
  0.17707E+0005 -0.29266E+0004  0.84027E-0008  0.10294E-0007  0.27050E-0008
  0.17750E+0005 -0.29268E+0004  0.78411E-0008  0.84063E-0008  0.41124E-0008
  0.17500E+0005 -0.29048E+0004  0.83347E-0008  0.16800E-0007 -0.55013E-0008
  0.17543E+0005 -0.29051E+0004  0.85974E-0008  0.15794E-0007 -0.38401E-0008
  0.17625E+0005 -0.29056E+0004  0.85380E-0008  0.13339E-0007 -0.88170E-0009
  0.17707E+0005 -0.29061E+0004  0.78660E-0008  0.10258E-0007  0.18427E-0008
  0.17750E+0005 -0.29063E+0004  0.73145E-0008  0.84333E-0008  0.31738E-0008
  0.17500E+0005 -0.28841E+0004  0.76999E-0008  0.16554E-0007 -0.61087E-0008
  0.17543E+0005 -0.28844E+0004  0.79995E-0008  0.15581E-0007 -0.44644E-0008
  0.17625E+0005 -0.28850E+0004  0.79874E-0008  0.13206E-0007 -0.15909E-0008
  0.17707E+0005 -0.28856E+0004  0.73419E-0008  0.10226E-0007  0.10049E-0008
  0.17750E+0005 -0.28859E+0004  0.68035E-0008  0.84600E-0008  0.22672E-0008
  0.17500E+0005 -0.28731E+0004  0.73568E-0008  0.16428E-0007 -0.64431E-0008
  0.17543E+0005 -0.28734E+0004  0.76780E-0008  0.15472E-0007 -0.48036E-0008
  0.17625E+0005 -0.28741E+0004  0.76958E-0008  0.13138E-0007 -0.19660E-0008
  0.17707E+0005 -0.28747E+0004  0.70684E-0008  0.10209E-0007  0.57006E-0009
  0.17750E+0005 -0.28751E+0004  0.65382E-0008  0.84740E-0008  0.17992E-0008
  0.17750E+0005 -0.29375E+0004  0.81272E-0008  0.83921E-0008  0.46230E-0008
  0.17793E+0005 -0.29377E+0004  0.74388E-0008  0.63718E-0008  0.59567E-0008
  0.17875E+0005 -0.29379E+0004  0.58281E-0008  0.24030E-0008  0.80412E-0008
  0.17957E+0005 -0.29382E+0004  0.38467E-0008 -0.15102E-0008  0.93301E-0008
  0.18000E+0005 -0.29384E+0004  0.26587E-0008 -0.34640E-0008  0.96165E-0008
  0.17750E+0005 -0.29268E+0004  0.78411E-0008  0.84063E-0008  0.41124E-0008
  0.17793E+0005 -0.29269E+0004  0.71616E-0008  0.64216E-0008  0.54108E-0008
  0.17875E+0005 -0.29272E+0004  0.55879E-0008  0.25199E-0008  0.74663E-0008
  0.17957E+0005 -0.29275E+0004  0.36762E-0008 -0.13349E-0008  0.87911E-0008
  0.18000E+0005 -0.29277E+0004  0.25382E-0008 -0.32643E-0008  0.91248E-0008
  0.17750E+0005 -0.29063E+0004  0.73145E-0008  0.84333E-0008  0.31738E-0008
  0.17793E+0005 -0.29065E+0004  0.66517E-0008  0.65135E-0008  0.44083E-0008
  0.17875E+0005 -0.29069E+0004  0.51428E-0008  0.27335E-0008  0.64071E-0008
  0.17957E+0005 -0.29073E+0004  0.33525E-0008 -0.10154E-0008  0.77907E-0008
  0.18000E+0005 -0.29075E+0004  0.23027E-0008 -0.29006E-0008  0.82072E-0008
  0.17750E+0005 -0.28859E+0004  0.68035E-0008  0.84600E-0008  0.22672E-0008
  0.17793E+0005 -0.28861E+0004  0.61580E-0008  0.66018E-0008  0.34423E-0008
  0.17875E+0005 -0.28866E+0004  0.47087E-0008  0.29369E-0008  0.53847E-0008
  0.17957E+0005 -0.28871E+0004  0.30283E-0008 -0.71198E-0009  0.68177E-0008
  0.18000E+0005 -0.28874E+0004  0.20589E-0008 -0.25553E-0008  0.73091E-0008
  0.17750E+0005 -0.28751E+0004  0.65382E-0008  0.84740E-0008  0.17992E-0008
  0.17793E+0005 -0.28754E+0004  0.59024E-0008  0.66470E-0008  0.29451E-0008
  0.17875E+0005 -0.28759E+0004  0.44832E-0008  0.30402E-0008  0.48588E-0008
  0.17957E+0005 -0.28764E+0004  0.28569E-0008 -0.55807E-0009  0.63151E-0008
  0.18000E+0005 -0.28767E+0004  0.19273E-0008 -0.23802E-0008  0.68431E-0008
  0.18000E+0005 -0.29384E+0004  0.26587E-0008 -0.34640E-0008  0.96165E-0008
  0.18043E+0005 -0.29385E+0004  0.13763E-0008 -0.52995E-0008  0.96055E-0008
  0.18125E+0005 -0.29388E+0004 -0.12933E-0008 -0.83663E-0008  0.87521E-0008
  0.18207E+0005 -0.29391E+0004 -0.42143E-0008 -0.10815E-0007  0.68946E-0008
  0.18250E+0005 -0.29392E+0004 -0.58176E-0008 -0.11847E-0007  0.55855E-0008
  0.18000E+0005 -0.29277E+0004  0.25382E-0008 -0.32643E-0008  0.91248E-0008
  0.18043E+0005 -0.29279E+0004  0.13135E-0008 -0.50811E-0008  0.91791E-0008
  0.18125E+0005 -0.29282E+0004 -0.12339E-0008 -0.81304E-0008  0.84880E-0008
  0.18207E+0005 -0.29286E+0004 -0.40317E-0008 -0.10585E-0007  0.68183E-0008
  0.18250E+0005 -0.29287E+0004 -0.55765E-0008 -0.11628E-0007  0.56069E-0008
  0.18000E+0005 -0.29075E+0004  0.23027E-0008 -0.29006E-0008  0.82072E-0008
  0.18043E+0005 -0.29078E+0004  0.11804E-0008 -0.46833E-0008  0.83774E-0008
  0.18125E+0005 -0.29082E+0004 -0.11462E-0008 -0.76996E-0008  0.79795E-0008
  0.18207E+0005 -0.29086E+0004 -0.37167E-0008 -0.10163E-0007  0.66544E-0008
  0.18250E+0005 -0.29088E+0004 -0.51516E-0008 -0.11225E-0007  0.56245E-0008
  0.18000E+0005 -0.28874E+0004  0.20589E-0008 -0.25553E-0008  0.73091E-0008
  0.18043E+0005 -0.28876E+0004  0.10312E-0008 -0.43054E-0008  0.75862E-0008
  0.18125E+0005 -0.28882E+0004 -0.10878E-0008 -0.72894E-0008  0.74638E-0008
  0.18207E+0005 -0.28887E+0004 -0.34389E-0008 -0.97586E-0008  0.64690E-0008
  0.18250E+0005 -0.28889E+0004 -0.47653E-0008 -0.10839E-0007  0.56157E-0008
  0.18000E+0005 -0.28767E+0004  0.19273E-0008 -0.23802E-0008  0.68431E-0008
  0.18043E+0005 -0.28770E+0004  0.94675E-0009 -0.41136E-0008  0.71735E-0008
  0.18125E+0005 -0.28776E+0004 -0.10676E-0008 -0.70809E-0008  0.71901E-0008
  0.18207E+0005 -0.28782E+0004 -0.33062E-0008 -0.95525E-0008  0.63639E-0008
  0.18250E+0005 -0.28785E+0004 -0.45759E-0008 -0.10641E-0007  0.56018E-0008
  0.18250E+0005 -0.29392E+0004 -0.58176E-0008 -0.11847E-0007  0.55855E-0008
  0.18293E+0005 -0.29394E+0004 -0.74364E-0008 -0.12709E-0007  0.41101E-0008
  0.18375E+0005 -0.29397E+0004 -0.10442E-0007 -0.13902E-0007  0.10595E-0008
  0.18457E+0005 -0.29401E+0004 -0.13186E-0007 -0.14598E-0007 -0.19832E-0008
  0.18500E+0005 -0.29402E+0004 -0.14451E-0007 -0.14793E-0007 -0.34551E-0008
  0.18250E+0005 -0.29287E+0004 -0.55765E-0008 -0.11628E-0007  0.56069E-0008
  0.18293E+0005 -0.29289E+0004 -0.71449E-0008 -0.12505E-0007  0.42223E-0008
  0.18375E+0005 -0.29293E+0004 -0.10085E-0007 -0.13738E-0007  0.13093E-0008
  0.18457E+0005 -0.29297E+0004 -0.12810E-0007 -0.14476E-0007 -0.16554E-0008
  0.18500E+0005 -0.29299E+0004 -0.14084E-0007 -0.14694E-0007 -0.31126E-0008
  0.18250E+0005 -0.29088E+0004 -0.51516E-0008 -0.11225E-0007  0.56245E-0008
  0.18293E+0005 -0.29091E+0004 -0.66237E-0008 -0.12131E-0007  0.44099E-0008
  0.18375E+0005 -0.29096E+0004 -0.94340E-0008 -0.13431E-0007  0.17591E-0008
  0.18457E+0005 -0.29101E+0004 -0.12111E-0007 -0.14248E-0007 -0.10508E-0008
  0.18500E+0005 -0.29104E+0004 -0.13396E-0007 -0.14505E-0007 -0.24751E-0008
  0.18250E+0005 -0.28889E+0004 -0.47653E-0008 -0.10839E-0007  0.56157E-0008
  0.18293E+0005 -0.28893E+0004 -0.61403E-0008 -0.11769E-0007  0.45683E-0008
  0.18375E+0005 -0.28899E+0004 -0.88136E-0008 -0.13133E-0007  0.21806E-0008
  0.18457E+0005 -0.28905E+0004 -0.11431E-0007 -0.14021E-0007 -0.46687E-0009
  0.18500E+0005 -0.28908E+0004 -0.12718E-0007 -0.14317E-0007 -0.18521E-0008
  0.18250E+0005 -0.28785E+0004 -0.45759E-0008 -0.10641E-0007  0.56018E-0008
  0.18293E+0005 -0.28788E+0004 -0.58995E-0008 -0.11584E-0007  0.46414E-0008
  0.18375E+0005 -0.28795E+0004 -0.84981E-0008 -0.12979E-0007  0.23925E-0008
  0.18457E+0005 -0.28801E+0004 -0.11080E-0007 -0.13903E-0007 -0.16655E-0009
  0.18500E+0005 -0.28805E+0004 -0.12366E-0007 -0.14218E-0007 -0.15292E-0008
  0.18500E+0005 -0.29402E+0004 -0.14451E-0007 -0.14793E-0007 -0.34551E-0008
  0.18543E+0005 -0.29404E+0004 -0.15551E-0007 -0.14883E-0007 -0.47761E-0008
  0.18625E+0005 -0.29408E+0004 -0.17080E-0007 -0.14785E-0007 -0.67372E-0008
  0.18707E+0005 -0.29412E+0004 -0.17759E-0007 -0.14337E-0007 -0.78813E-0008
  0.18750E+0005 -0.29414E+0004 -0.17744E-0007 -0.13952E-0007 -0.81451E-0008
  0.18500E+0005 -0.29299E+0004 -0.14084E-0007 -0.14694E-0007 -0.31126E-0008
  0.18543E+0005 -0.29301E+0004 -0.15205E-0007 -0.14805E-0007 -0.44363E-0008
  0.18625E+0005 -0.29306E+0004 -0.16800E-0007 -0.14740E-0007 -0.64436E-0008
  0.18707E+0005 -0.29310E+0004 -0.17571E-0007 -0.14317E-0007 -0.76709E-0008
  0.18750E+0005 -0.29312E+0004 -0.17608E-0007 -0.13941E-0007 -0.79857E-0008
  0.18500E+0005 -0.29104E+0004 -0.13396E-0007 -0.14505E-0007 -0.24751E-0008
  0.18543E+0005 -0.29106E+0004 -0.14550E-0007 -0.14654E-0007 -0.37984E-0008
  0.18625E+0005 -0.29112E+0004 -0.16262E-0007 -0.14650E-0007 -0.58829E-0008
  0.18707E+0005 -0.29117E+0004 -0.17197E-0007 -0.14274E-0007 -0.72592E-0008
  0.18750E+0005 -0.29120E+0004 -0.17331E-0007 -0.13917E-0007 -0.76676E-0008
  0.18500E+0005 -0.28908E+0004 -0.12718E-0007 -0.14317E-0007 -0.18521E-0008
  0.18543E+0005 -0.28911E+0004 -0.13898E-0007 -0.14501E-0007 -0.31684E-0008
  0.18625E+0005 -0.28918E+0004 -0.15712E-0007 -0.14557E-0007 -0.53170E-0008
  0.18707E+0005 -0.28925E+0004 -0.16802E-0007 -0.14227E-0007 -0.68320E-0008
  0.18750E+0005 -0.28928E+0004 -0.17030E-0007 -0.13890E-0007 -0.73302E-0008
  0.18500E+0005 -0.28805E+0004 -0.12366E-0007 -0.14218E-0007 -0.15292E-0008
  0.18543E+0005 -0.28809E+0004 -0.13555E-0007 -0.14420E-0007 -0.28392E-0008
  0.18625E+0005 -0.28816E+0004 -0.15418E-0007 -0.14506E-0007 -0.50167E-0008
  0.18707E+0005 -0.28823E+0004 -0.16586E-0007 -0.14200E-0007 -0.66008E-0008
  0.18750E+0005 -0.28827E+0004 -0.16862E-0007 -0.13874E-0007 -0.71449E-0008
  0.18750E+0005 -0.29414E+0004 -0.17744E-0007 -0.13952E-0007 -0.81451E-0008
  0.18793E+0005 -0.29415E+0004 -0.17464E-0007 -0.13454E-0007 -0.81875E-0008
  0.18875E+0005 -0.29419E+0004 -0.16221E-0007 -0.12172E-0007 -0.77255E-0008
  0.18957E+0005 -0.29422E+0004 -0.14113E-0007 -0.10416E-0007 -0.66995E-0008
  0.19000E+0005 -0.29424E+0004 -0.12697E-0007 -0.92929E-0008 -0.59954E-0008
  0.18750E+0005 -0.29312E+0004 -0.17608E-0007 -0.13941E-0007 -0.79857E-0008
  0.18793E+0005 -0.29314E+0004 -0.17381E-0007 -0.13451E-0007 -0.80796E-0008
  0.18875E+0005 -0.29319E+0004 -0.16233E-0007 -0.12183E-0007 -0.77071E-0008
  0.18957E+0005 -0.29323E+0004 -0.14204E-0007 -0.10441E-0007 -0.67482E-0008
  0.19000E+0005 -0.29325E+0004 -0.12822E-0007 -0.93264E-0008 -0.60677E-0008
  0.18750E+0005 -0.29120E+0004 -0.17331E-0007 -0.13917E-0007 -0.76676E-0008
  0.18793E+0005 -0.29123E+0004 -0.17203E-0007 -0.13443E-0007 -0.78578E-0008
  0.18875E+0005 -0.29128E+0004 -0.16234E-0007 -0.12203E-0007 -0.76550E-0008
  0.18957E+0005 -0.29134E+0004 -0.14360E-0007 -0.10489E-0007 -0.68273E-0008
  0.19000E+0005 -0.29136E+0004 -0.13046E-0007 -0.93922E-0008 -0.61950E-0008
  0.18750E+0005 -0.28928E+0004 -0.17030E-0007 -0.13890E-0007 -0.73302E-0008
  0.18793E+0005 -0.28932E+0004 -0.16999E-0007 -0.13433E-0007 -0.76142E-0008
  0.18875E+0005 -0.28938E+0004 -0.16210E-0007 -0.12223E-0007 -0.75809E-0008
  0.18957E+0005 -0.28945E+0004 -0.14496E-0007 -0.10539E-0007 -0.68890E-0008
  0.19000E+0005 -0.28948E+0004 -0.13252E-0007 -0.94600E-0008 -0.63090E-0008
  0.18750E+0005 -0.28827E+0004 -0.16862E-0007 -0.13874E-0007 -0.71449E-0008
  0.18793E+0005 -0.28831E+0004 -0.16882E-0007 -0.13427E-0007 -0.74773E-0008
  0.18875E+0005 -0.28838E+0004 -0.16188E-0007 -0.12232E-0007 -0.75331E-0008
  0.18957E+0005 -0.28845E+0004 -0.14559E-0007 -0.10565E-0007 -0.69145E-0008
  0.19000E+0005 -0.28849E+0004 -0.13354E-0007 -0.94965E-0008 -0.63636E-0008
  0.19000E+0005 -0.29424E+0004 -0.12697E-0007 -0.92929E-0008 -0.59954E-0008
  0.19043E+0005 -0.29426E+0004 -0.11103E-0007 -0.80406E-0008 -0.52133E-0008
  0.19125E+0005 -0.29428E+0004 -0.77002E-0008 -0.53433E-0008 -0.36050E-0008
  0.19207E+0005 -0.29431E+0004 -0.39817E-0008 -0.23270E-0008 -0.19418E-0008
  0.19250E+0005 -0.29433E+0004 -0.19702E-0008 -0.65970E-0009 -0.10780E-0008
  0.19000E+0005 -0.29325E+0004 -0.12822E-0007 -0.93264E-0008 -0.60677E-0008
  0.19043E+0005 -0.29327E+0004 -0.11257E-0007 -0.80845E-0008 -0.53011E-0008
  0.19125E+0005 -0.29330E+0004 -0.78930E-0008 -0.54111E-0008 -0.37016E-0008
  0.19207E+0005 -0.29333E+0004 -0.41971E-0008 -0.24238E-0008 -0.20266E-0008
  0.19250E+0005 -0.29335E+0004 -0.21922E-0008 -0.77328E-0009 -0.11518E-0008
  0.19000E+0005 -0.29136E+0004 -0.13046E-0007 -0.93922E-0008 -0.61950E-0008
  0.19043E+0005 -0.29139E+0004 -0.11538E-0007 -0.81701E-0008 -0.54617E-0008
  0.19125E+0005 -0.29143E+0004 -0.82555E-0008 -0.55422E-0008 -0.38869E-0008
  0.19207E+0005 -0.29147E+0004 -0.46082E-0008 -0.26095E-0008 -0.21978E-0008
  0.19250E+0005 -0.29149E+0004 -0.26184E-0008 -0.99028E-0009 -0.13056E-0008
  0.19000E+0005 -0.28948E+0004 -0.13252E-0007 -0.94600E-0008 -0.63090E-0008
  0.19043E+0005 -0.28951E+0004 -0.11806E-0007 -0.82582E-0008 -0.56138E-0008
  0.19125E+0005 -0.28956E+0004 -0.86127E-0008 -0.56762E-0008 -0.40739E-0008
  0.19207E+0005 -0.28960E+0004 -0.50215E-0008 -0.27974E-0008 -0.23807E-0008
  0.19250E+0005 -0.28963E+0004 -0.30501E-0008 -0.12089E-0008 -0.14759E-0008
  0.19000E+0005 -0.28849E+0004 -0.13354E-0007 -0.94965E-0008 -0.63636E-0008
  0.19043E+0005 -0.28851E+0004 -0.11942E-0007 -0.83056E-0008 -0.56903E-0008
  0.19125E+0005 -0.28857E+0004 -0.87985E-0008 -0.57478E-0008 -0.41726E-0008
  0.19207E+0005 -0.28862E+0004 -0.52398E-0008 -0.28972E-0008 -0.24811E-0008
  0.19250E+0005 -0.28865E+0004 -0.32795E-0008 -0.13247E-0008 -0.15717E-0008
  0.19250E+0005 -0.29433E+0004 -0.19702E-0008 -0.65970E-0009 -0.10780E-0008
  0.19293E+0005 -0.29434E+0004  0.29471E-0010  0.10187E-0008 -0.23667E-0009
  0.19375E+0005 -0.29435E+0004  0.36781E-0008  0.41335E-0008  0.12644E-0008
  0.19457E+0005 -0.29437E+0004  0.69656E-0008  0.69785E-0008  0.26053E-0008
  0.19500E+0005 -0.29438E+0004  0.84964E-0008  0.83104E-0008  0.32348E-0008
  0.19250E+0005 -0.29335E+0004 -0.21922E-0008 -0.77328E-0009 -0.11518E-0008
  0.19293E+0005 -0.29336E+0004 -0.19639E-0009  0.88792E-0009 -0.29783E-0009
  0.19375E+0005 -0.29338E+0004  0.34507E-0008  0.39706E-0008  0.12262E-0008
  0.19457E+0005 -0.29340E+0004  0.67418E-0008  0.67868E-0008  0.25827E-0008
  0.19500E+0005 -0.29341E+0004  0.82749E-0008  0.81049E-0008  0.32151E-0008
  0.19250E+0005 -0.29149E+0004 -0.26184E-0008 -0.99028E-0009 -0.13056E-0008
  0.19293E+0005 -0.29150E+0004 -0.63209E-0009  0.63883E-0009 -0.43132E-0009
  0.19375E+0005 -0.29153E+0004  0.30091E-0008  0.36617E-0008  0.11311E-0008
  0.19457E+0005 -0.29156E+0004  0.63048E-0008  0.64242E-0008  0.25139E-0008
  0.19500E+0005 -0.29157E+0004  0.78416E-0008  0.77159E-0008  0.31510E-0008
  0.19250E+0005 -0.28963E+0004 -0.30501E-0008 -0.12089E-0008 -0.14759E-0008
  0.19293E+0005 -0.28965E+0004 -0.10761E-0008  0.38881E-0009 -0.58554E-0009
  0.19375E+0005 -0.28968E+0004  0.25551E-0008  0.33533E-0008  0.10090E-0008
  0.19457E+0005 -0.28972E+0004  0.58531E-0008  0.60631E-0008  0.24142E-0008
  0.19500E+0005 -0.28973E+0004  0.73930E-0008  0.73292E-0008  0.30552E-0008
  0.19250E+0005 -0.28865E+0004 -0.32795E-0008 -0.13247E-0008 -0.15717E-0008
  0.19293E+0005 -0.28867E+0004 -0.13131E-0008  0.25675E-0009 -0.67441E-0009
  0.19375E+0005 -0.28871E+0004  0.23112E-0008  0.31910E-0008  0.93464E-0009
  0.19457E+0005 -0.28874E+0004  0.56094E-0008  0.58735E-0008  0.23503E-0008
  0.19500E+0005 -0.28876E+0004  0.71510E-0008  0.71264E-0008  0.29931E-0008
  0.19500E+0005 -0.29438E+0004  0.84964E-0008  0.83104E-0008  0.32348E-0008
  0.19543E+0005 -0.29440E+0004  0.98472E-0008  0.94830E-0008  0.37911E-0008
  0.19625E+0005 -0.29442E+0004  0.11884E-0007  0.11239E-0007  0.46461E-0008
  0.19707E+0005 -0.29445E+0004  0.13133E-0007  0.12293E-0007  0.51425E-0008
  0.19750E+0005 -0.29447E+0004  0.13292E-0007  0.12291E-0007  0.51619E-0008
  0.19500E+0005 -0.29341E+0004  0.82749E-0008  0.81049E-0008  0.32151E-0008
  0.19543E+0005 -0.29343E+0004  0.96299E-0008  0.92667E-0008  0.37717E-0008
  0.19625E+0005 -0.29346E+0004  0.11672E-0007  0.11003E-0007  0.46143E-0008
  0.19707E+0005 -0.29349E+0004  0.12919E-0007  0.12034E-0007  0.50795E-0008
  0.19750E+0005 -0.29351E+0004  0.13081E-0007  0.12025E-0007  0.50829E-0008
  0.19500E+0005 -0.29157E+0004  0.78416E-0008  0.77159E-0008  0.31510E-0008
  0.19543E+0005 -0.29160E+0004  0.92043E-0008  0.88579E-0008  0.37076E-0008
  0.19625E+0005 -0.29164E+0004  0.11256E-0007  0.10557E-0007  0.45257E-0008
  0.19707E+0005 -0.29168E+0004  0.12502E-0007  0.11547E-0007  0.49354E-0008
  0.19750E+0005 -0.29170E+0004  0.12687E-0007  0.11557E-0007  0.49136E-0008
  0.19500E+0005 -0.28973E+0004  0.73930E-0008  0.73292E-0008  0.30552E-0008
  0.19543E+0005 -0.28976E+0004  0.87628E-0008  0.84515E-0008  0.36112E-0008
  0.19625E+0005 -0.28981E+0004  0.10823E-0007  0.10114E-0007  0.44056E-0008
  0.19707E+0005 -0.28986E+0004  0.12073E-0007  0.11068E-0007  0.47669E-0008
  0.19750E+0005 -0.28989E+0004  0.12289E-0007  0.11110E-0007  0.47225E-0008
  0.19500E+0005 -0.28876E+0004  0.71510E-0008  0.71264E-0008  0.29931E-0008
  0.19543E+0005 -0.28879E+0004  0.85242E-0008  0.82382E-0008  0.35488E-0008
  0.19625E+0005 -0.28885E+0004  0.10590E-0007  0.98820E-0008  0.43316E-0008
  0.19707E+0005 -0.28890E+0004  0.11844E-0007  0.10818E-0007  0.46712E-0008
  0.19750E+0005 -0.28893E+0004  0.12077E-0007  0.10878E-0007  0.46156E-0008
  0.19750E+0005 -0.29447E+0004  0.13292E-0007  0.12291E-0007  0.51619E-0008
  0.19793E+0005 -0.29449E+0004  0.13580E-0007  0.12634E-0007  0.52235E-0008
  0.19875E+0005 -0.29454E+0004  0.12760E-0007  0.11747E-0007  0.44395E-0008
  0.19957E+0005 -0.29458E+0004  0.10269E-0007  0.88357E-0008  0.26030E-0008
  0.20000E+0005 -0.29461E+0004  0.77912E-0008  0.43578E-0008  0.23095E-0008
  0.19750E+0005 -0.29351E+0004  0.13081E-0007  0.12025E-0007  0.50829E-0008
  0.19793E+0005 -0.29354E+0004  0.13356E-0007  0.12341E-0007  0.51147E-0008
  0.19875E+0005 -0.29359E+0004  0.12461E-0007  0.11352E-0007  0.42256E-0008
  0.19957E+0005 -0.29365E+0004  0.10053E-0007  0.84052E-0008  0.25386E-0008
  0.20000E+0005 -0.29367E+0004  0.79218E-0008  0.43454E-0008  0.25063E-0008
  0.19750E+0005 -0.29170E+0004  0.12687E-0007  0.11557E-0007  0.49136E-0008
  0.19793E+0005 -0.29174E+0004  0.12911E-0007  0.11781E-0007  0.48783E-0008
  0.19875E+0005 -0.29180E+0004  0.11952E-0007  0.10676E-0007  0.38706E-0008
  0.19957E+0005 -0.29187E+0004  0.97775E-0008  0.77595E-0008  0.25326E-0008
  0.20000E+0005 -0.29191E+0004  0.81913E-0008  0.44131E-0008  0.28499E-0008
  0.19750E+0005 -0.28989E+0004  0.12289E-0007  0.11110E-0007  0.47225E-0008
  0.19793E+0005 -0.28993E+0004  0.12458E-0007  0.11232E-0007  0.46242E-0008
  0.19875E+0005 -0.29002E+0004  0.11515E-0007  0.10080E-0007  0.35936E-0008
  0.19957E+0005 -0.29010E+0004  0.96234E-0008  0.72734E-0008  0.26286E-0008
  0.20000E+0005 -0.29014E+0004  0.84505E-0008  0.45272E-0008  0.31453E-0008
  0.19750E+0005 -0.28893E+0004  0.12077E-0007  0.10878E-0007  0.46156E-0008
  0.19793E+0005 -0.28898E+0004  0.12222E-0007  0.10949E-0007  0.44916E-0008
  0.19875E+0005 -0.28907E+0004  0.11313E-0007  0.97950E-0008  0.34811E-0008
  0.19957E+0005 -0.28916E+0004  0.95753E-0008  0.70661E-0008  0.27030E-0008
  0.20000E+0005 -0.28921E+0004  0.85731E-0008  0.45798E-0008  0.32868E-0008
  0.00000E+0000 -0.28729E+0004  0.39553E-0008  0.27864E-0008 -0.17500E-0007
  0.43168E+0002 -0.28725E+0004  0.23244E-0007  0.16685E-0007  0.45030E-0009
  0.12500E+0003 -0.28718E+0004  0.47808E-0007  0.30977E-0007  0.23193E-0007
  0.20683E+0003 -0.28712E+0004  0.60049E-0007  0.34568E-0007  0.36225E-0007
  0.25000E+0003 -0.28708E+0004  0.62496E-0007  0.33183E-0007  0.40997E-0007
  0.00000E+0000 -0.28619E+0004  0.57329E-0008  0.28603E-0008 -0.14785E-0007
  0.43168E+0002 -0.28615E+0004  0.24034E-0007  0.15538E-0007  0.24391E-0008
  0.12500E+0003 -0.28608E+0004  0.48472E-0007  0.29457E-0007  0.25646E-0007
  0.20683E+0003 -0.28600E+0004  0.60682E-0007  0.33148E-0007  0.39117E-0007
  0.25000E+0003 -0.28596E+0004  0.62866E-0007  0.31894E-0007  0.43635E-0007
  0.00000E+0000 -0.28411E+0004  0.91994E-0008  0.28271E-0008 -0.94103E-0008
  0.43168E+0002 -0.28406E+0004  0.25936E-0007  0.13660E-0007  0.66289E-0008
  0.12500E+0003 -0.28398E+0004  0.49760E-0007  0.26773E-0007  0.30176E-0007
  0.20683E+0003 -0.28389E+0004  0.61553E-0007  0.30549E-0007  0.44003E-0007
  0.25000E+0003 -0.28385E+0004  0.63167E-0007  0.29508E-0007  0.47987E-0007
  0.00000E+0000 -0.28203E+0004  0.12777E-0007  0.26182E-0008 -0.37878E-0008
  0.43168E+0002 -0.28198E+0004  0.28262E-0007  0.12068E-0007  0.11292E-0007
  0.12500E+0003 -0.28188E+0004  0.51088E-0007  0.24317E-0007  0.34615E-0007
  0.20683E+0003 -0.28179E+0004  0.62048E-0007  0.28076E-0007  0.48221E-0007
  0.25000E+0003 -0.28174E+0004  0.62979E-0007  0.27207E-0007  0.51562E-0007
  0.00000E+0000 -0.28093E+0004  0.14701E-0007  0.24530E-0008 -0.74385E-0009
  0.43168E+0002 -0.28088E+0004  0.29618E-0007  0.11311E-0007  0.13902E-0007
  0.12500E+0003 -0.28077E+0004  0.51804E-0007  0.23105E-0007  0.36936E-0007
  0.20683E+0003 -0.28067E+0004  0.62174E-0007  0.26825E-0007  0.50216E-0007
  0.25000E+0003 -0.28062E+0004  0.62697E-0007  0.26027E-0007  0.53164E-0007
  0.25000E+0003 -0.28708E+0004  0.62496E-0007  0.33183E-0007  0.40997E-0007
  0.29317E+0003 -0.28705E+0004  0.62512E-0007  0.30134E-0007  0.44643E-0007
  0.37500E+0003 -0.28699E+0004  0.55603E-0007  0.20403E-0007  0.47652E-0007
  0.45683E+0003 -0.28693E+0004  0.40049E-0007  0.68079E-0008  0.44791E-0007
  0.50000E+0003 -0.28690E+0004  0.28791E-0007 -0.13436E-0008  0.40758E-0007
  0.25000E+0003 -0.28596E+0004  0.62866E-0007  0.31894E-0007  0.43635E-0007
  0.29317E+0003 -0.28593E+0004  0.62486E-0007  0.28966E-0007  0.46816E-0007
  0.37500E+0003 -0.28587E+0004  0.54593E-0007  0.19489E-0007  0.48508E-0007
  0.45683E+0003 -0.28580E+0004  0.37937E-0007  0.61757E-0008  0.44011E-0007
  0.50000E+0003 -0.28577E+0004  0.26125E-0007 -0.18219E-0008  0.39091E-0007
  0.25000E+0003 -0.28385E+0004  0.63167E-0007  0.29508E-0007  0.47987E-0007
  0.29317E+0003 -0.28381E+0004  0.61976E-0007  0.26792E-0007  0.50234E-0007
  0.37500E+0003 -0.28374E+0004  0.52160E-0007  0.17773E-0007  0.49382E-0007
  0.45683E+0003 -0.28366E+0004  0.33425E-0007  0.49755E-0008  0.41811E-0007
  0.50000E+0003 -0.28362E+0004  0.20599E-0007 -0.27394E-0008  0.35255E-0007
  0.25000E+0003 -0.28174E+0004  0.62979E-0007  0.27207E-0007  0.51562E-0007
  0.29317E+0003 -0.28169E+0004  0.60901E-0007  0.24677E-0007  0.52797E-0007
  0.37500E+0003 -0.28161E+0004  0.49087E-0007  0.16084E-0007  0.49335E-0007
  0.45683E+0003 -0.28152E+0004  0.28297E-0007  0.37775E-0008  0.38730E-0007
  0.50000E+0003 -0.28148E+0004  0.14506E-0007 -0.36653E-0008  0.30600E-0007
  0.25000E+0003 -0.28062E+0004  0.62697E-0007  0.26027E-0007  0.53164E-0007
  0.29317E+0003 -0.28057E+0004  0.60120E-0007  0.23586E-0007  0.53831E-0007
  0.37500E+0003 -0.28048E+0004  0.47225E-0007  0.15205E-0007  0.48965E-0007
  0.45683E+0003 -0.28040E+0004  0.25362E-0007  0.31482E-0008  0.36776E-0007
  0.50000E+0003 -0.28035E+0004  0.11084E-0007 -0.41554E-0008  0.27842E-0007
  0.50000E+0003 -0.28690E+0004  0.28791E-0007 -0.13436E-0008  0.40758E-0007
  0.54317E+0003 -0.28688E+0004  0.15868E-0007 -0.98565E-0008  0.35108E-0007
  0.62500E+0003 -0.28685E+0004 -0.11759E-0007 -0.26006E-0007  0.20505E-0007
  0.70683E+0003 -0.28682E+0004 -0.40616E-0007 -0.40786E-0007  0.25053E-0008
  0.75000E+0003 -0.28680E+0004 -0.55079E-0007 -0.47515E-0007 -0.74895E-0008
  0.50000E+0003 -0.28577E+0004  0.26125E-0007 -0.18219E-0008  0.39091E-0007
  0.54317E+0003 -0.28575E+0004  0.12715E-0007 -0.10181E-0007  0.32600E-0007
  0.62500E+0003 -0.28571E+0004 -0.15571E-0007 -0.26055E-0007  0.16667E-0007
  0.70683E+0003 -0.28568E+0004 -0.44615E-0007 -0.40599E-0007 -0.21236E-0008
  0.75000E+0003 -0.28566E+0004 -0.58958E-0007 -0.47228E-0007 -0.12261E-0007
  0.50000E+0003 -0.28362E+0004  0.20599E-0007 -0.27394E-0008  0.35255E-0007
  0.54317E+0003 -0.28360E+0004  0.63198E-0008 -0.10814E-0007  0.27237E-0007
  0.62500E+0003 -0.28356E+0004 -0.23065E-0007 -0.26176E-0007  0.89609E-0008
  0.70683E+0003 -0.28352E+0004 -0.52277E-0007 -0.40280E-0007 -0.11109E-0007
  0.75000E+0003 -0.28350E+0004 -0.66283E-0007 -0.46717E-0007 -0.21393E-0007
  0.50000E+0003 -0.28148E+0004  0.14506E-0007 -0.36653E-0008  0.30600E-0007
  0.54317E+0003 -0.28146E+0004 -0.56874E-0009 -0.11465E-0007  0.21146E-0007
  0.62500E+0003 -0.28141E+0004 -0.30856E-0007 -0.26330E-0007  0.75715E-0009
  0.70683E+0003 -0.28136E+0004 -0.59990E-0007 -0.39999E-0007 -0.20308E-0007
  0.75000E+0003 -0.28134E+0004 -0.73524E-0007 -0.46246E-0007 -0.30584E-0007
  0.50000E+0003 -0.28035E+0004  0.11084E-0007 -0.41554E-0008  0.27842E-0007
  0.54317E+0003 -0.28032E+0004 -0.43792E-0008 -0.11813E-0007  0.17667E-0007
  0.62500E+0003 -0.28028E+0004 -0.35063E-0007 -0.26422E-0007 -0.37435E-0008
  0.70683E+0003 -0.28023E+0004 -0.64058E-0007 -0.39865E-0007 -0.25223E-0007
  0.75000E+0003 -0.28020E+0004 -0.77290E-0007 -0.46011E-0007 -0.35434E-0007
  0.75000E+0003 -0.28680E+0004 -0.55079E-0007 -0.47515E-0007 -0.74895E-0008
  0.79317E+0003 -0.28679E+0004 -0.68296E-0007 -0.53279E-0007 -0.17242E-0007
  0.87500E+0003 -0.28677E+0004 -0.88258E-0007 -0.61086E-0007 -0.33556E-0007
  0.95683E+0003 -0.28675E+0004 -0.99317E-0007 -0.64371E-0007 -0.44745E-0007
  0.10000E+0004 -0.28674E+0004 -0.10096E-0006 -0.64246E-0007 -0.47826E-0007
  0.75000E+0003 -0.28566E+0004 -0.58958E-0007 -0.47228E-0007 -0.12261E-0007
  0.79317E+0003 -0.28565E+0004 -0.71898E-0007 -0.52906E-0007 -0.21951E-0007
  0.87500E+0003 -0.28563E+0004 -0.90932E-0007 -0.60605E-0007 -0.37596E-0007
  0.95683E+0003 -0.28561E+0004 -0.10064E-0006 -0.63844E-0007 -0.47495E-0007
  0.10000E+0004 -0.28560E+0004 -0.10146E-0006 -0.63717E-0007 -0.49713E-0007
  0.75000E+0003 -0.28350E+0004 -0.66283E-0007 -0.46717E-0007 -0.21393E-0007
  0.79317E+0003 -0.28349E+0004 -0.78590E-0007 -0.52234E-0007 -0.30844E-0007
  0.87500E+0003 -0.28347E+0004 -0.95684E-0007 -0.59721E-0007 -0.45014E-0007
  0.95683E+0003 -0.28344E+0004 -0.10271E-0006 -0.62862E-0007 -0.52322E-0007
  0.10000E+0004 -0.28343E+0004 -0.10194E-0006 -0.62726E-0007 -0.52859E-0007
  0.75000E+0003 -0.28134E+0004 -0.73524E-0007 -0.46246E-0007 -0.30584E-0007
  0.79317E+0003 -0.28133E+0004 -0.85064E-0007 -0.51599E-0007 -0.39644E-0007
  0.87500E+0003 -0.28130E+0004 -0.99998E-0007 -0.58868E-0007 -0.52091E-0007
  0.95683E+0003 -0.28127E+0004 -0.10418E-0006 -0.61900E-0007 -0.56636E-0007
  0.10000E+0004 -0.28126E+0004 -0.10178E-0006 -0.61748E-0007 -0.55444E-0007
  0.75000E+0003 -0.28020E+0004 -0.77290E-0007 -0.46011E-0007 -0.35434E-0007
  0.79317E+0003 -0.28019E+0004 -0.88375E-0007 -0.51278E-0007 -0.44231E-0007
  0.87500E+0003 -0.28016E+0004 -0.10209E-0006 -0.58429E-0007 -0.55674E-0007
  0.95683E+0003 -0.28013E+0004 -0.10472E-0006 -0.61400E-0007 -0.58701E-0007
  0.10000E+0004 -0.28012E+0004 -0.10144E-0006 -0.61237E-0007 -0.56581E-0007
  0.10000E+0004 -0.28674E+0004 -0.10096E-0006 -0.64246E-0007 -0.47826E-0007
  0.10432E+0004 -0.28673E+0004 -0.99575E-0007 -0.62853E-0007 -0.48718E-0007
  0.11250E+0004 -0.28671E+0004 -0.88838E-0007 -0.57084E-0007 -0.44071E-0007
  0.12068E+0004 -0.28668E+0004 -0.68769E-0007 -0.47819E-0007 -0.31688E-0007
  0.12500E+0004 -0.28667E+0004 -0.55273E-0007 -0.41853E-0007 -0.22583E-0007
  0.10000E+0004 -0.28560E+0004 -0.10146E-0006 -0.63717E-0007 -0.49713E-0007
  0.10432E+0004 -0.28559E+0004 -0.99226E-0007 -0.62334E-0007 -0.49667E-0007
  0.11250E+0004 -0.28556E+0004 -0.86914E-0007 -0.56612E-0007 -0.43203E-0007
  0.12068E+0004 -0.28553E+0004 -0.65532E-0007 -0.47415E-0007 -0.29214E-0007
  0.12500E+0004 -0.28552E+0004 -0.51523E-0007 -0.41490E-0007 -0.19445E-0007
  0.10000E+0004 -0.28343E+0004 -0.10194E-0006 -0.62726E-0007 -0.52859E-0007
  0.10432E+0004 -0.28341E+0004 -0.98062E-0007 -0.61357E-0007 -0.51018E-0007
  0.11250E+0004 -0.28338E+0004 -0.82797E-0007 -0.55713E-0007 -0.41141E-0007
  0.12068E+0004 -0.28335E+0004 -0.59036E-0007 -0.46639E-0007 -0.24225E-0007
  0.12500E+0004 -0.28333E+0004 -0.44139E-0007 -0.40789E-0007 -0.13288E-0007
  0.10000E+0004 -0.28126E+0004 -0.10178E-0006 -0.61748E-0007 -0.55444E-0007
  0.10432E+0004 -0.28124E+0004 -0.96256E-0007 -0.60386E-0007 -0.51791E-0007
  0.11250E+0004 -0.28121E+0004 -0.78096E-0007 -0.54808E-0007 -0.38559E-0007
  0.12068E+0004 -0.28117E+0004 -0.52112E-0007 -0.45847E-0007 -0.18879E-0007
  0.12500E+0004 -0.28115E+0004 -0.36439E-0007 -0.40067E-0007 -0.68925E-0008
  0.10000E+0004 -0.28012E+0004 -0.10144E-0006 -0.61237E-0007 -0.56581E-0007
  0.10432E+0004 -0.28010E+0004 -0.95050E-0007 -0.59875E-0007 -0.51970E-0007
  0.11250E+0004 -0.28006E+0004 -0.75392E-0007 -0.54327E-0007 -0.36997E-0007
  0.12068E+0004 -0.28002E+0004 -0.48303E-0007 -0.45423E-0007 -0.15928E-0007
  0.12500E+0004 -0.28000E+0004 -0.32267E-0007 -0.39678E-0007 -0.34367E-0008
  0.12500E+0004 -0.28667E+0004 -0.55273E-0007 -0.41853E-0007 -0.22583E-0007
  0.12932E+0004 -0.28665E+0004 -0.40375E-0007 -0.35318E-0007 -0.12180E-0007
  0.13750E+0004 -0.28662E+0004 -0.10287E-0007 -0.21977E-0007  0.94336E-0008
  0.14568E+0004 -0.28658E+0004  0.18992E-0007 -0.82360E-0008  0.30596E-0007
  0.15000E+0004 -0.28657E+0004  0.32884E-0007 -0.11559E-0008  0.40414E-0007
  0.12500E+0004 -0.28552E+0004 -0.51523E-0007 -0.41490E-0007 -0.19445E-0007
  0.12932E+0004 -0.28550E+0004 -0.36264E-0007 -0.34998E-0007 -0.85466E-0008
  0.13750E+0004 -0.28546E+0004 -0.59705E-0008 -0.21738E-0007  0.13463E-0007
  0.14568E+0004 -0.28543E+0004  0.22880E-0007 -0.80777E-0008  0.34278E-0007
  0.15000E+0004 -0.28541E+0004  0.36316E-0007 -0.10401E-0008  0.43635E-0007
  0.12500E+0004 -0.28333E+0004 -0.44139E-0007 -0.40789E-0007 -0.13288E-0007
  0.12932E+0004 -0.28331E+0004 -0.28295E-0007 -0.34375E-0007 -0.15523E-0008
  0.13750E+0004 -0.28327E+0004  0.21863E-0008 -0.21266E-0007  0.20993E-0007
  0.14568E+0004 -0.28323E+0004  0.30030E-0007 -0.77584E-0008  0.40945E-0007
  0.15000E+0004 -0.28321E+0004  0.42513E-0007 -0.80083E-0009  0.49336E-0007
  0.12500E+0004 -0.28115E+0004 -0.36439E-0007 -0.40067E-0007 -0.68925E-0008
  0.12932E+0004 -0.28113E+0004 -0.20137E-0007 -0.33729E-0007  0.55460E-0008
  0.13750E+0004 -0.28108E+0004  0.10273E-0007 -0.20768E-0007  0.28356E-0007
  0.14568E+0004 -0.28103E+0004  0.36868E-0007 -0.74115E-0008  0.47188E-0007
  0.15000E+0004 -0.28101E+0004  0.48291E-0007 -0.53278E-0009  0.54503E-0007
  0.12500E+0004 -0.28000E+0004 -0.32267E-0007 -0.39678E-0007 -0.34367E-0008
  0.12932E+0004 -0.27998E+0004 -0.15774E-0007 -0.33379E-0007  0.93189E-0008
  0.13750E+0004 -0.27993E+0004  0.14497E-0007 -0.20495E-0007  0.32161E-0007
  0.14568E+0004 -0.27988E+0004  0.40340E-0007 -0.72166E-0008  0.50307E-0007
  0.15000E+0004 -0.27985E+0004  0.51164E-0007 -0.37875E-0009  0.57012E-0007
  0.15000E+0004 -0.28657E+0004  0.32884E-0007 -0.11559E-0008  0.40414E-0007
  0.15432E+0004 -0.28655E+0004  0.45134E-0007  0.56390E-0008  0.48747E-0007
  0.16250E+0004 -0.28651E+0004  0.62638E-0007  0.17351E-0007  0.59218E-0007
  0.17068E+0004 -0.28647E+0004  0.71631E-0007  0.26970E-0007  0.61691E-0007
  0.17500E+0004 -0.28645E+0004  0.72886E-0007  0.31024E-0007  0.59723E-0007
  0.15000E+0004 -0.28541E+0004  0.36316E-0007 -0.10401E-0008  0.43635E-0007
  0.15432E+0004 -0.28538E+0004  0.47980E-0007  0.57105E-0008  0.51352E-0007
  0.16250E+0004 -0.28534E+0004  0.64130E-0007  0.17336E-0007  0.60351E-0007
  0.17068E+0004 -0.28530E+0004  0.71665E-0007  0.26865E-0007  0.61218E-0007
  0.17500E+0004 -0.28528E+0004  0.72199E-0007  0.30871E-0007  0.58456E-0007
  0.15000E+0004 -0.28321E+0004  0.42513E-0007 -0.80083E-0009  0.49336E-0007
  0.15432E+0004 -0.28318E+0004  0.52994E-0007  0.58669E-0008  0.55808E-0007
  0.16250E+0004 -0.28314E+0004  0.66495E-0007  0.17334E-0007  0.61932E-0007
  0.17068E+0004 -0.28309E+0004  0.71265E-0007  0.26700E-0007  0.59751E-0007
  0.17500E+0004 -0.28306E+0004  0.70466E-0007  0.30623E-0007  0.55519E-0007
  0.15000E+0004 -0.28101E+0004  0.48291E-0007 -0.53278E-0009  0.54503E-0007
  0.15432E+0004 -0.28098E+0004  0.57504E-0007  0.60543E-0008  0.59640E-0007
  0.16250E+0004 -0.28093E+0004  0.68266E-0007  0.17370E-0007  0.62795E-0007
  0.17068E+0004 -0.28087E+0004  0.70285E-0007  0.26583E-0007  0.57580E-0007
  0.17500E+0004 -0.28085E+0004  0.68199E-0007  0.30430E-0007  0.51925E-0007
  0.15000E+0004 -0.27985E+0004  0.51164E-0007 -0.37875E-0009  0.57012E-0007
  0.15432E+0004 -0.27982E+0004  0.59677E-0007  0.61667E-0008  0.61413E-0007
  0.16250E+0004 -0.27976E+0004  0.68966E-0007  0.17404E-0007  0.62972E-0007
  0.17068E+0004 -0.27971E+0004  0.69545E-0007  0.26542E-0007  0.56167E-0007
  0.17500E+0004 -0.27968E+0004  0.66801E-0007  0.30352E-0007  0.49783E-0007
  0.17500E+0004 -0.28645E+0004  0.72886E-0007  0.31024E-0007  0.59723E-0007
  0.17932E+0004 -0.28643E+0004  0.71892E-0007  0.34278E-0007  0.55704E-0007
  0.18750E+0004 -0.28638E+0004  0.64724E-0007  0.38116E-0007  0.43486E-0007
  0.19568E+0004 -0.28634E+0004  0.52582E-0007  0.38710E-0007  0.27623E-0007
  0.20000E+0004 -0.28632E+0004  0.45058E-0007  0.37699E-0007  0.18868E-0007
  0.17500E+0004 -0.28528E+0004  0.72199E-0007  0.30871E-0007  0.58456E-0007
  0.17932E+0004 -0.28526E+0004  0.70565E-0007  0.34078E-0007  0.53739E-0007
  0.18750E+0004 -0.28521E+0004  0.62509E-0007  0.37840E-0007  0.40580E-0007
  0.19568E+0004 -0.28516E+0004  0.50013E-0007  0.38388E-0007  0.24406E-0007
  0.20000E+0004 -0.28513E+0004  0.42530E-0007  0.37372E-0007  0.15752E-0007
  0.17500E+0004 -0.28306E+0004  0.70466E-0007  0.30623E-0007  0.55519E-0007
  0.17932E+0004 -0.28303E+0004  0.67667E-0007  0.33748E-0007  0.49526E-0007
  0.18750E+0004 -0.28298E+0004  0.58064E-0007  0.37381E-0007  0.34724E-0007
  0.19568E+0004 -0.28292E+0004  0.45054E-0007  0.37858E-0007  0.18120E-0007
  0.20000E+0004 -0.28289E+0004  0.37732E-0007  0.36840E-0007  0.97431E-0008
  0.17500E+0004 -0.28085E+0004  0.68199E-0007  0.30430E-0007  0.51925E-0007
  0.17932E+0004 -0.28081E+0004  0.64306E-0007  0.33484E-0007  0.44728E-0007
  0.18750E+0004 -0.28075E+0004  0.53333E-0007  0.37007E-0007  0.28465E-0007
  0.19568E+0004 -0.28069E+0004  0.40011E-0007  0.37429E-0007  0.11638E-0007
  0.20000E+0004 -0.28066E+0004  0.32948E-0007  0.36415E-0007  0.36386E-0008
  0.17500E+0004 -0.27968E+0004  0.66801E-0007  0.30352E-0007  0.49783E-0007
  0.17932E+0004 -0.27964E+0004  0.62360E-0007  0.33371E-0007  0.41981E-0007
  0.18750E+0004 -0.27957E+0004  0.50737E-0007  0.36842E-0007  0.25021E-0007
  0.19568E+0004 -0.27951E+0004  0.37328E-0007  0.37242E-0007  0.81560E-0008
  0.20000E+0004 -0.27947E+0004  0.30439E-0007  0.36232E-0007  0.39483E-0009
  0.20000E+0004 -0.28632E+0004  0.45058E-0007  0.37699E-0007  0.18868E-0007
  0.20432E+0004 -0.28629E+0004  0.37246E-0007  0.35778E-0007  0.10457E-0007
  0.21250E+0004 -0.28623E+0004  0.22891E-0007  0.29800E-0007 -0.30129E-0008
  0.22068E+0004 -0.28618E+0004  0.10575E-0007  0.21135E-0007 -0.11467E-0007
  0.22500E+0004 -0.28615E+0004  0.52365E-0008  0.15712E-0007 -0.13537E-0007
  0.20000E+0004 -0.28513E+0004  0.42530E-0007  0.37372E-0007  0.15752E-0007
  0.20432E+0004 -0.28510E+0004  0.34906E-0007  0.35463E-0007  0.76082E-0008
  0.21250E+0004 -0.28504E+0004  0.21242E-0007  0.29564E-0007 -0.49904E-0008
  0.22068E+0004 -0.28498E+0004  0.98796E-0008  0.21061E-0007 -0.12326E-0007
  0.22500E+0004 -0.28495E+0004  0.50665E-0008  0.15758E-0007 -0.13813E-0007
  0.20000E+0004 -0.28289E+0004  0.37732E-0007  0.36840E-0007  0.97431E-0008
  0.20432E+0004 -0.28286E+0004  0.30536E-0007  0.34958E-0007  0.21793E-0008
  0.21250E+0004 -0.28279E+0004  0.18277E-0007  0.29212E-0007 -0.86650E-0008
  0.22068E+0004 -0.28272E+0004  0.87476E-0008  0.21006E-0007 -0.13845E-0007
  0.22500E+0004 -0.28269E+0004  0.49114E-0008  0.15918E-0007 -0.14241E-0007
  0.20000E+0004 -0.28066E+0004  0.32948E-0007  0.36415E-0007  0.36386E-0008
  0.20432E+0004 -0.28061E+0004  0.26266E-0007  0.34567E-0007 -0.32554E-0008
  0.21250E+0004 -0.28054E+0004  0.15521E-0007  0.28973E-0007 -0.12230E-0007
  0.22068E+0004 -0.28046E+0004  0.78404E-0008  0.21051E-0007 -0.15228E-0007
  0.22500E+0004 -0.28042E+0004  0.49500E-0008  0.16165E-0007 -0.14558E-0007
  0.20000E+0004 -0.27947E+0004  0.30439E-0007  0.36232E-0007  0.39483E-0009
  0.20432E+0004 -0.27943E+0004  0.24060E-0007  0.34402E-0007 -0.61130E-0008
  0.21250E+0004 -0.27935E+0004  0.14150E-0007  0.28889E-0007 -0.14062E-0007
  0.22068E+0004 -0.27927E+0004  0.74452E-0008  0.21111E-0007 -0.15905E-0007
  0.22500E+0004 -0.27922E+0004  0.50384E-0008  0.16325E-0007 -0.14685E-0007
  0.22500E+0004 -0.28615E+0004  0.52365E-0008  0.15712E-0007 -0.13537E-0007
  0.22932E+0004 -0.28611E+0004  0.73560E-0009  0.98578E-0008 -0.13961E-0007
  0.23750E+0004 -0.28604E+0004 -0.57639E-0008 -0.18428E-0008 -0.10875E-0007
  0.24568E+0004 -0.28598E+0004 -0.10549E-0007 -0.13344E-0007 -0.45300E-0008
  0.25000E+0004 -0.28594E+0004 -0.12881E-0007 -0.18893E-0007 -0.85197E-0009
  0.22500E+0004 -0.28495E+0004  0.50665E-0008  0.15758E-0007 -0.13813E-0007
  0.22932E+0004 -0.28491E+0004  0.10566E-0008  0.10046E-0007 -0.13724E-0007
  0.23750E+0004 -0.28484E+0004 -0.47320E-0008 -0.13368E-0008 -0.10009E-0007
  0.24568E+0004 -0.28476E+0004 -0.92483E-0008 -0.12481E-0007 -0.36661E-0008
  0.25000E+0004 -0.28473E+0004 -0.11652E-0007 -0.17842E-0007 -0.28025E-0009
  0.22500E+0004 -0.28269E+0004  0.49114E-0008  0.15918E-0007 -0.14241E-0007
  0.22932E+0004 -0.28264E+0004  0.17935E-0008  0.10461E-0007 -0.13211E-0007
  0.23750E+0004 -0.28255E+0004 -0.27685E-0008 -0.35612E-0009 -0.84056E-0008
  0.24568E+0004 -0.28247E+0004 -0.69311E-0008 -0.10873E-0007 -0.21975E-0008
  0.25000E+0004 -0.28242E+0004 -0.95554E-0008 -0.15904E-0007  0.56604E-0009
  0.22500E+0004 -0.28042E+0004  0.49500E-0008  0.16165E-0007 -0.14558E-0007
  0.22932E+0004 -0.28037E+0004  0.26679E-0008  0.10944E-0007 -0.12633E-0007
  0.23750E+0004 -0.28027E+0004 -0.82966E-0009  0.64328E-0009 -0.68769E-0008
  0.24568E+0004 -0.28017E+0004 -0.48377E-0008 -0.93061E-0008 -0.97349E-0009
  0.25000E+0004 -0.28012E+0004 -0.77854E-0008 -0.14042E-0007  0.10833E-0008
  0.22500E+0004 -0.27922E+0004  0.50384E-0008  0.16325E-0007 -0.14685E-0007
  0.22932E+0004 -0.27917E+0004  0.31725E-0008  0.11220E-0007 -0.12310E-0007
  0.23750E+0004 -0.27907E+0004  0.17009E-0009  0.11745E-0008 -0.61108E-0008
  0.24568E+0004 -0.27896E+0004 -0.38342E-0008 -0.84987E-0008 -0.43505E-0009
  0.25000E+0004 -0.27891E+0004 -0.69912E-0008 -0.13092E-0007  0.12170E-0008
  0.25000E+0004 -0.28594E+0004 -0.12881E-0007 -0.18893E-0007 -0.85197E-0009
  0.25432E+0004 -0.28590E+0004 -0.15370E-0007 -0.23840E-0007  0.24466E-0008
  0.26250E+0004 -0.28581E+0004 -0.21255E-0007 -0.30952E-0007  0.59821E-0008
  0.27068E+0004 -0.28573E+0004 -0.29394E-0007 -0.34269E-0007  0.38016E-0008
  0.27500E+0004 -0.28569E+0004 -0.34667E-0007 -0.34255E-0007 -0.22029E-0009
  0.25000E+0004 -0.28473E+0004 -0.11652E-0007 -0.17842E-0007 -0.28025E-0009
  0.25432E+0004 -0.28468E+0004 -0.14362E-0007 -0.22607E-0007  0.25298E-0008
  0.26250E+0004 -0.28459E+0004 -0.21031E-0007 -0.29424E-0007  0.46754E-0008
  0.27068E+0004 -0.28450E+0004 -0.30283E-0007 -0.32552E-0007  0.72599E-0009
  0.27500E+0004 -0.28445E+0004 -0.36192E-0007 -0.32494E-0007 -0.42606E-0008
  0.25000E+0004 -0.28242E+0004 -0.95554E-0008 -0.15904E-0007  0.56604E-0009
  0.25432E+0004 -0.28237E+0004 -0.12760E-0007 -0.20353E-0007  0.23895E-0008
  0.26250E+0004 -0.28227E+0004 -0.21023E-0007 -0.26665E-0007  0.18290E-0008
  0.27068E+0004 -0.28216E+0004 -0.32409E-0007 -0.29476E-0007 -0.54638E-0008
  0.27500E+0004 -0.28211E+0004 -0.39497E-0007 -0.29354E-0007 -0.12235E-0007
  0.25000E+0004 -0.28012E+0004 -0.77854E-0008 -0.14042E-0007  0.10833E-0008
  0.25432E+0004 -0.28006E+0004 -0.11577E-0007 -0.18211E-0007  0.18487E-0008
  0.26250E+0004 -0.27994E+0004 -0.21548E-0007 -0.24082E-0007 -0.14923E-0008
  0.27068E+0004 -0.27983E+0004 -0.35076E-0007 -0.26631E-0007 -0.12093E-0007
  0.27500E+0004 -0.27977E+0004 -0.43295E-0007 -0.26466E-0007 -0.20579E-0007
  0.25000E+0004 -0.27891E+0004 -0.69912E-0008 -0.13092E-0007  0.12170E-0008
  0.25432E+0004 -0.27884E+0004 -0.11126E-0007 -0.17127E-0007  0.13986E-0008
  0.26250E+0004 -0.27872E+0004 -0.22036E-0007 -0.22789E-0007 -0.34315E-0008
  0.27068E+0004 -0.27860E+0004 -0.36687E-0007 -0.25221E-0007 -0.15755E-0007
  0.27500E+0004 -0.27853E+0004 -0.45478E-0007 -0.25041E-0007 -0.25113E-0007
  0.27500E+0004 -0.28569E+0004 -0.34667E-0007 -0.34255E-0007 -0.22029E-0009
  0.27932E+0004 -0.28564E+0004 -0.40509E-0007 -0.32938E-0007 -0.63377E-0008
  0.28750E+0004 -0.28555E+0004 -0.52468E-0007 -0.26941E-0007 -0.23248E-0007
  0.29568E+0004 -0.28547E+0004 -0.63950E-0007 -0.16722E-0007 -0.45428E-0007
  0.30000E+0004 -0.28542E+0004 -0.69021E-0007 -0.99429E-0008 -0.58197E-0007
  0.27500E+0004 -0.28445E+0004 -0.36192E-0007 -0.32494E-0007 -0.42606E-0008
  0.27932E+0004 -0.28440E+0004 -0.42649E-0007 -0.31177E-0007 -0.11288E-0007
  0.28750E+0004 -0.28431E+0004 -0.55561E-0007 -0.25311E-0007 -0.29553E-0007
  0.29568E+0004 -0.28421E+0004 -0.67498E-0007 -0.15393E-0007 -0.52307E-0007
  0.30000E+0004 -0.28416E+0004 -0.72541E-0007 -0.88347E-0008 -0.64972E-0007
  0.27500E+0004 -0.28211E+0004 -0.39497E-0007 -0.29354E-0007 -0.12235E-0007
  0.27932E+0004 -0.28205E+0004 -0.47064E-0007 -0.28050E-0007 -0.20915E-0007
  0.28750E+0004 -0.28194E+0004 -0.61603E-0007 -0.22444E-0007 -0.41547E-0007
  0.29568E+0004 -0.28184E+0004 -0.74150E-0007 -0.13086E-0007 -0.65122E-0007
  0.30000E+0004 -0.28178E+0004 -0.78990E-0007 -0.69336E-0008 -0.77439E-0007
  0.27500E+0004 -0.27977E+0004 -0.43295E-0007 -0.26466E-0007 -0.20579E-0007
  0.27932E+0004 -0.27970E+0004 -0.51888E-0007 -0.25192E-0007 -0.30809E-0007
  0.28750E+0004 -0.27958E+0004 -0.67808E-0007 -0.19858E-0007 -0.53530E-0007
  0.29568E+0004 -0.27946E+0004 -0.80631E-0007 -0.11047E-0007 -0.77574E-0007
  0.30000E+0004 -0.27939E+0004 -0.85078E-0007 -0.52836E-0008 -0.89348E-0007
  0.27500E+0004 -0.27853E+0004 -0.45478E-0007 -0.25041E-0007 -0.25113E-0007
  0.27932E+0004 -0.27846E+0004 -0.54576E-0007 -0.23788E-0007 -0.36116E-0007
  0.28750E+0004 -0.27833E+0004 -0.71119E-0007 -0.18602E-0007 -0.59821E-0007
  0.29568E+0004 -0.27820E+0004 -0.83953E-0007 -0.10075E-0007 -0.83970E-0007
  0.30000E+0004 -0.27813E+0004 -0.88118E-0007 -0.45100E-0008 -0.95381E-0007
  0.30000E+0004 -0.28542E+0004 -0.69021E-0007 -0.99429E-0008 -0.58197E-0007
  0.30432E+0004 -0.28539E+0004 -0.72903E-0007 -0.24126E-0008 -0.70941E-0007
  0.31250E+0004 -0.28532E+0004 -0.75881E-0007  0.13073E-0007 -0.92934E-0007
  0.32068E+0004 -0.28525E+0004 -0.71585E-0007  0.28792E-0007 -0.10872E-0006
  0.32500E+0004 -0.28521E+0004 -0.66021E-0007  0.36575E-0007 -0.11334E-0006
  0.30000E+0004 -0.28416E+0004 -0.72541E-0007 -0.88347E-0008 -0.64972E-0007
  0.30432E+0004 -0.28412E+0004 -0.76190E-0007 -0.15614E-0008 -0.77307E-0007
  0.31250E+0004 -0.28405E+0004 -0.78168E-0007  0.13364E-0007 -0.97692E-0007
  0.32068E+0004 -0.28397E+0004 -0.72235E-0007  0.28474E-0007 -0.11093E-0006
  0.32500E+0004 -0.28393E+0004 -0.65621E-0007  0.35938E-0007 -0.11393E-0006
  0.30000E+0004 -0.28178E+0004 -0.78990E-0007 -0.69336E-0008 -0.77439E-0007
  0.30432E+0004 -0.28173E+0004 -0.82048E-0007 -0.12984E-0009 -0.88846E-0007
  0.31250E+0004 -0.28165E+0004 -0.81866E-0007  0.13778E-0007 -0.10594E-0006
  0.32068E+0004 -0.28156E+0004 -0.72641E-0007  0.27787E-0007 -0.11418E-0006
  0.32500E+0004 -0.28151E+0004 -0.63982E-0007  0.34676E-0007 -0.11406E-0006
  0.30000E+0004 -0.27939E+0004 -0.85078E-0007 -0.52836E-0008 -0.89348E-0007
  0.30432E+0004 -0.27934E+0004 -0.87354E-0007  0.10733E-0008 -0.99640E-0007
  0.31250E+0004 -0.27924E+0004 -0.84696E-0007  0.14019E-0007 -0.11313E-0006
  0.32068E+0004 -0.27915E+0004 -0.71966E-0007  0.26995E-0007 -0.11619E-0006
  0.32500E+0004 -0.27909E+0004 -0.61209E-0007  0.33346E-0007 -0.11292E-0006
  0.30000E+0004 -0.27813E+0004 -0.88118E-0007 -0.45100E-0008 -0.95381E-0007
  0.30432E+0004 -0.27808E+0004 -0.89909E-0007  0.16197E-0008 -0.10501E-0006
  0.31250E+0004 -0.27798E+0004 -0.85826E-0007  0.14079E-0007 -0.11649E-0006
  0.32068E+0004 -0.27787E+0004 -0.71175E-0007  0.26535E-0007 -0.11675E-0006
  0.32500E+0004 -0.27782E+0004 -0.59298E-0007  0.32617E-0007 -0.11182E-0006
  0.32500E+0004 -0.28521E+0004 -0.66021E-0007  0.36575E-0007 -0.11334E-0006
  0.32932E+0004 -0.28519E+0004 -0.58152E-0007  0.43723E-0007 -0.11493E-0006
  0.33750E+0004 -0.28515E+0004 -0.37359E-0007  0.54686E-0007 -0.10887E-0006
  0.34568E+0004 -0.28510E+0004 -0.10340E-0007  0.61285E-0007 -0.90878E-0007
  0.35000E+0004 -0.28508E+0004  0.55508E-0008  0.62727E-0007 -0.76987E-0007
  0.32500E+0004 -0.28393E+0004 -0.65621E-0007  0.35938E-0007 -0.11393E-0006
  0.32932E+0004 -0.28391E+0004 -0.56635E-0007  0.42780E-0007 -0.11378E-0006
  0.33750E+0004 -0.28386E+0004 -0.33707E-0007  0.53232E-0007 -0.10440E-0006
  0.34568E+0004 -0.28382E+0004 -0.48175E-0008  0.59446E-0007 -0.83419E-0007
  0.35000E+0004 -0.28379E+0004  0.11842E-0007  0.60749E-0007 -0.68249E-0007
  0.32500E+0004 -0.28151E+0004 -0.63982E-0007  0.34676E-0007 -0.11406E-0006
  0.32932E+0004 -0.28149E+0004 -0.52860E-0007  0.40968E-0007 -0.11063E-0006
  0.33750E+0004 -0.28143E+0004 -0.25953E-0007  0.50501E-0007 -0.95040E-0007
  0.34568E+0004 -0.28138E+0004  0.62751E-0008  0.56025E-0007 -0.68638E-0007
  0.35000E+0004 -0.28135E+0004  0.24238E-0007  0.57078E-0007 -0.51214E-0007
  0.32500E+0004 -0.27909E+0004 -0.61209E-0007  0.33346E-0007 -0.11292E-0006
  0.32932E+0004 -0.27906E+0004 -0.47948E-0007  0.39124E-0007 -0.10623E-0006
  0.33750E+0004 -0.27900E+0004 -0.17190E-0007  0.47800E-0007 -0.84599E-0007
  0.34568E+0004 -0.27894E+0004  0.18085E-0007  0.52685E-0007 -0.53111E-0007
  0.35000E+0004 -0.27891E+0004  0.37142E-0007  0.53509E-0007 -0.33663E-0007
  0.32500E+0004 -0.27782E+0004 -0.59298E-0007  0.32617E-0007 -0.11182E-0006
  0.32932E+0004 -0.27778E+0004 -0.44915E-0007  0.38138E-0007 -0.10342E-0006
  0.33750E+0004 -0.27772E+0004 -0.12190E-0007  0.46388E-0007 -0.78683E-0007
  0.34568E+0004 -0.27765E+0004  0.24564E-0007  0.50955E-0007 -0.44656E-0007
  0.35000E+0004 -0.27762E+0004  0.44110E-0007  0.51667E-0007 -0.24236E-0007
  0.35000E+0004 -0.28508E+0004  0.55508E-0008  0.62727E-0007 -0.76987E-0007
  0.35432E+0004 -0.28506E+0004  0.21943E-0007  0.62681E-0007 -0.60545E-0007
  0.36250E+0004 -0.28502E+0004  0.52575E-0007  0.58543E-0007 -0.24175E-0007
  0.37068E+0004 -0.28499E+0004  0.79596E-0007  0.49462E-0007  0.15514E-0007
  0.37500E+0004 -0.28497E+0004  0.91259E-0007  0.42980E-0007  0.36237E-0007
  0.35000E+0004 -0.28379E+0004  0.11842E-0007  0.60749E-0007 -0.68249E-0007
  0.35432E+0004 -0.28377E+0004  0.28801E-0007  0.60610E-0007 -0.50807E-0007
  0.36250E+0004 -0.28373E+0004  0.59853E-0007  0.56427E-0007 -0.13450E-0007
  0.37068E+0004 -0.28369E+0004  0.86366E-0007  0.47463E-0007  0.25921E-0007
  0.37500E+0004 -0.28367E+0004  0.97391E-0007  0.41102E-0007  0.45950E-0007
  0.35000E+0004 -0.28135E+0004  0.24238E-0007  0.57078E-0007 -0.51214E-0007
  0.35432E+0004 -0.28133E+0004  0.42091E-0007  0.56774E-0007 -0.32069E-0007
  0.36250E+0004 -0.28128E+0004  0.73558E-0007  0.52517E-0007  0.67564E-0008
  0.37068E+0004 -0.28123E+0004  0.98716E-0007  0.43776E-0007  0.45120E-0007
  0.37500E+0004 -0.28121E+0004  0.10834E-0006  0.37638E-0007  0.63637E-0007
  0.35000E+0004 -0.27891E+0004  0.37142E-0007  0.53509E-0007 -0.33663E-0007
  0.35432E+0004 -0.27888E+0004  0.55650E-0007  0.53055E-0007 -0.13072E-0007
  0.36250E+0004 -0.27883E+0004  0.87038E-0007  0.48741E-0007  0.26699E-0007
  0.37068E+0004 -0.27878E+0004  0.11034E-0006  0.40222E-0007  0.63546E-0007
  0.37500E+0004 -0.27875E+0004  0.11833E-0006  0.34300E-0007  0.80311E-0007
  0.35000E+0004 -0.27762E+0004  0.44110E-0007  0.51667E-0007 -0.24236E-0007
  0.35432E+0004 -0.27759E+0004  0.62867E-0007  0.51140E-0007 -0.29876E-0008
  0.36250E+0004 -0.27754E+0004  0.94015E-0007  0.46802E-0007  0.37074E-0007
  0.37068E+0004 -0.27748E+0004  0.11616E-0006  0.38399E-0007  0.72922E-0007
  0.37500E+0004 -0.27745E+0004  0.12319E-0006  0.32589E-0007  0.88673E-0007
  0.37500E+0004 -0.28497E+0004  0.91259E-0007  0.42980E-0007  0.36237E-0007
  0.37932E+0004 -0.28494E+0004  0.10061E-0006  0.35517E-0007  0.56004E-0007
  0.38750E+0004 -0.28490E+0004  0.11079E-0006  0.19514E-0007  0.88472E-0007
  0.39568E+0004 -0.28485E+0004  0.11008E-0006  0.23277E-0008  0.11149E-0006
  0.40000E+0004 -0.28483E+0004  0.10524E-0006 -0.66648E-0008  0.11894E-0006
  0.37500E+0004 -0.28367E+0004  0.97391E-0007  0.41102E-0007  0.45950E-0007
  0.37932E+0004 -0.28364E+0004  0.10587E-0006  0.33791E-0007  0.64689E-0007
  0.38750E+0004 -0.28359E+0004  0.11386E-0006  0.18149E-0007  0.94419E-0007
  0.39568E+0004 -0.28354E+0004  0.11049E-0006  0.13797E-0008  0.11397E-0006
  0.40000E+0004 -0.28352E+0004  0.10416E-0006 -0.73858E-0008  0.11944E-0006
  0.37500E+0004 -0.28121E+0004  0.10834E-0006  0.37638E-0007  0.63637E-0007
  0.37932E+0004 -0.28118E+0004  0.11499E-0006  0.30610E-0007  0.80254E-0007
  0.38750E+0004 -0.28112E+0004  0.11858E-0006  0.15633E-0007  0.10455E-0006
  0.39568E+0004 -0.28106E+0004  0.11003E-0006 -0.36711E-0009  0.11741E-0006
  0.40000E+0004 -0.28103E+0004  0.10087E-0006 -0.87129E-0008  0.11912E-0006
  0.37500E+0004 -0.27875E+0004  0.11833E-0006  0.34300E-0007  0.80311E-0007
  0.37932E+0004 -0.27872E+0004  0.12295E-0006  0.27545E-0007  0.94597E-0007
  0.38750E+0004 -0.27865E+0004  0.12185E-0006  0.13213E-0007  0.11317E-0006
  0.39568E+0004 -0.27858E+0004  0.10800E-0006 -0.20437E-0008  0.11923E-0006
  0.40000E+0004 -0.27855E+0004  0.96023E-0007 -0.99829E-0008  0.11722E-0006
  0.37500E+0004 -0.27745E+0004  0.12319E-0006  0.32589E-0007  0.88673E-0007
  0.37932E+0004 -0.27742E+0004  0.12666E-0006  0.25977E-0007  0.10165E-0006
  0.38750E+0004 -0.27735E+0004  0.12299E-0006  0.11975E-0007  0.11711E-0006
  0.39568E+0004 -0.27728E+0004  0.10632E-0006 -0.28982E-0008  0.11957E-0006
  0.40000E+0004 -0.27724E+0004  0.92872E-0007 -0.10628E-0007  0.11560E-0006
  0.40000E+0004 -0.28483E+0004  0.10524E-0006 -0.66648E-0008  0.11894E-0006
  0.40432E+0004 -0.28480E+0004  0.97461E-0007 -0.15341E-0007  0.12290E-0006
  0.41250E+0004 -0.28475E+0004  0.75524E-0007 -0.30137E-0007  0.12058E-0006
  0.42068E+0004 -0.28470E+0004  0.46230E-0007 -0.41825E-0007  0.10613E-0006
  0.42500E+0004 -0.28468E+0004  0.28839E-0007 -0.46431E-0007  0.94251E-0007
  0.40000E+0004 -0.28352E+0004  0.10416E-0006 -0.73858E-0008  0.11944E-0006
  0.40432E+0004 -0.28349E+0004  0.94890E-0007 -0.15838E-0007  0.12139E-0006
  0.41250E+0004 -0.28344E+0004  0.70325E-0007 -0.30235E-0007  0.11546E-0006
  0.42068E+0004 -0.28338E+0004  0.38893E-0007 -0.41584E-0007  0.97980E-0007
  0.42500E+0004 -0.28336E+0004  0.20655E-0007 -0.46043E-0007  0.84842E-0007
  0.40000E+0004 -0.28103E+0004  0.10087E-0006 -0.87129E-0008  0.11912E-0006
  0.40432E+0004 -0.28100E+0004  0.88816E-0007 -0.16748E-0007  0.11732E-0006
  0.41250E+0004 -0.28094E+0004  0.59440E-0007 -0.30405E-0007  0.10474E-0006
  0.42068E+0004 -0.28088E+0004  0.24252E-0007 -0.41121E-0007  0.81799E-0007
  0.42500E+0004 -0.28085E+0004  0.45987E-0008 -0.45307E-0007  0.66475E-0007
  0.40000E+0004 -0.27855E+0004  0.96023E-0007 -0.99829E-0008  0.11722E-0006
  0.40432E+0004 -0.27851E+0004  0.81260E-0007 -0.17614E-0007  0.11174E-0006
  0.41250E+0004 -0.27844E+0004  0.47335E-0007 -0.30551E-0007  0.92771E-0007
  0.42068E+0004 -0.27838E+0004  0.87983E-0008 -0.40649E-0007  0.64803E-0007
  0.42500E+0004 -0.27834E+0004 -0.12010E-0007 -0.44564E-0007  0.47558E-0007
  0.40000E+0004 -0.27724E+0004  0.92872E-0007 -0.10628E-0007  0.11560E-0006
  0.40432E+0004 -0.27720E+0004  0.76713E-0007 -0.18051E-0007  0.10822E-0006
  0.41250E+0004 -0.27713E+0004  0.40508E-0007 -0.30616E-0007  0.86007E-0007
  0.42068E+0004 -0.27706E+0004  0.37944E-0009 -0.40394E-0007  0.55563E-0007
  0.42500E+0004 -0.27702E+0004 -0.20930E-0007 -0.44169E-0007  0.37413E-0007
  0.42500E+0004 -0.28468E+0004  0.28839E-0007 -0.46431E-0007  0.94251E-0007
  0.42932E+0004 -0.28466E+0004  0.10780E-0007 -0.49851E-0007  0.79968E-0007
  0.43750E+0004 -0.28462E+0004 -0.23517E-0007 -0.52941E-0007  0.47990E-0007
  0.44568E+0004 -0.28458E+0004 -0.55089E-0007 -0.51612E-0007  0.12642E-0007
  0.45000E+0004 -0.28455E+0004 -0.69628E-0007 -0.49253E-0007 -0.60839E-0008
  0.42500E+0004 -0.28336E+0004  0.20655E-0007 -0.46043E-0007  0.84842E-0007
  0.42932E+0004 -0.28333E+0004  0.19753E-0008 -0.49341E-0007  0.69587E-0007
  0.43750E+0004 -0.28329E+0004 -0.32832E-0007 -0.52269E-0007  0.36623E-0007
  0.44568E+0004 -0.28324E+0004 -0.64034E-0007 -0.50869E-0007  0.14377E-0008
  0.45000E+0004 -0.28322E+0004 -0.78045E-0007 -0.48506E-0007 -0.16761E-0007
  0.42500E+0004 -0.28085E+0004  0.45987E-0008 -0.45307E-0007  0.66475E-0007
  0.42932E+0004 -0.28082E+0004 -0.15046E-0007 -0.48373E-0007  0.49593E-0007
  0.43750E+0004 -0.28077E+0004 -0.50396E-0007 -0.50995E-0007  0.15190E-0007
  0.44568E+0004 -0.28072E+0004 -0.80475E-0007 -0.49456E-0007 -0.19268E-0007
  0.45000E+0004 -0.28069E+0004 -0.93280E-0007 -0.47085E-0007 -0.36262E-0007
  0.42500E+0004 -0.27834E+0004 -0.12010E-0007 -0.44564E-0007  0.47558E-0007
  0.42932E+0004 -0.27831E+0004 -0.32341E-0007 -0.47403E-0007  0.29332E-0007
  0.43750E+0004 -0.27825E+0004 -0.67680E-0007 -0.49719E-0007 -0.59545E-0008
  0.44568E+0004 -0.27820E+0004 -0.96107E-0007 -0.48040E-0007 -0.39152E-0007
  0.45000E+0004 -0.27816E+0004 -0.10745E-0006 -0.45657E-0007 -0.54690E-0007
  0.42500E+0004 -0.27702E+0004 -0.20930E-0007 -0.44169E-0007  0.37413E-0007
  0.42932E+0004 -0.27699E+0004 -0.41510E-0007 -0.46889E-0007  0.18594E-0007
  0.43750E+0004 -0.27692E+0004 -0.76626E-0007 -0.49046E-0007 -0.16938E-0007
  0.44568E+0004 -0.27686E+0004 -0.10398E-0006 -0.47291E-0007 -0.49264E-0007
  0.45000E+0004 -0.27683E+0004 -0.11446E-0006 -0.44902E-0007 -0.63939E-0007
  0.45000E+0004 -0.28455E+0004 -0.69628E-0007 -0.49253E-0007 -0.60839E-0008
  0.45432E+0004 -0.28453E+0004 -0.82260E-0007 -0.45839E-0007 -0.24236E-0007
  0.46250E+0004 -0.28448E+0004 -0.99936E-0007 -0.36960E-0007 -0.55236E-0007
  0.47068E+0004 -0.28443E+0004 -0.10852E-0006 -0.25695E-0007 -0.79625E-0007
  0.47500E+0004 -0.28441E+0004 -0.10930E-0006 -0.19159E-0007 -0.89182E-0007
  0.45000E+0004 -0.28322E+0004 -0.78045E-0007 -0.48506E-0007 -0.16761E-0007
  0.45432E+0004 -0.28319E+0004 -0.89946E-0007 -0.45110E-0007 -0.34113E-0007
  0.46250E+0004 -0.28314E+0004 -0.10577E-0006 -0.36311E-0007 -0.62958E-0007
  0.47068E+0004 -0.28309E+0004 -0.11209E-0006 -0.25175E-0007 -0.84595E-0007
  0.47500E+0004 -0.28306E+0004 -0.11159E-0006 -0.18719E-0007 -0.92568E-0007
  0.45000E+0004 -0.28069E+0004 -0.93280E-0007 -0.47085E-0007 -0.36262E-0007
  0.45432E+0004 -0.28066E+0004 -0.10361E-0006 -0.43718E-0007 -0.51913E-0007
  0.46250E+0004 -0.28060E+0004 -0.11565E-0006 -0.35067E-0007 -0.76392E-0007
  0.47068E+0004 -0.28054E+0004 -0.11750E-0006 -0.24171E-0007 -0.92645E-0007
  0.47500E+0004 -0.28051E+0004 -0.11454E-0006 -0.17868E-0007 -0.97576E-0007
  0.45000E+0004 -0.27816E+0004 -0.10745E-0006 -0.45657E-0007 -0.54690E-0007
  0.45432E+0004 -0.27813E+0004 -0.11598E-0006 -0.42316E-0007 -0.68415E-0007
  0.46250E+0004 -0.27806E+0004 -0.12390E-0006 -0.33810E-0007 -0.88199E-0007
  0.47068E+0004 -0.27799E+0004 -0.12111E-0006 -0.23152E-0007 -0.98887E-0007
  0.47500E+0004 -0.27795E+0004 -0.11566E-0006 -0.16999E-0007 -0.10074E-0006
  0.45000E+0004 -0.27683E+0004 -0.11446E-0006 -0.44902E-0007 -0.63939E-0007
  0.45432E+0004 -0.27679E+0004 -0.12196E-0006 -0.41574E-0007 -0.76563E-0007
  0.46250E+0004 -0.27672E+0004 -0.12759E-0006 -0.33143E-0007 -0.93754E-0007
  0.47068E+0004 -0.27665E+0004 -0.12229E-0006 -0.22609E-0007 -0.10145E-0006
  0.47500E+0004 -0.27661E+0004 -0.11552E-0006 -0.16536E-0007 -0.10168E-0006
  0.47500E+0004 -0.28441E+0004 -0.10930E-0006 -0.19159E-0007 -0.89182E-0007
  0.47932E+0004 -0.28437E+0004 -0.10760E-0006 -0.12398E-0007 -0.96296E-0007
  0.48750E+0004 -0.28429E+0004 -0.98123E-0007  0.42083E-0009 -0.10278E-0006
  0.49568E+0004 -0.28422E+0004 -0.82016E-0007  0.12445E-0007 -0.10064E-0006
  0.50000E+0004 -0.28418E+0004 -0.71625E-0007  0.18174E-0007 -0.96490E-0007
  0.47500E+0004 -0.28306E+0004 -0.11159E-0006 -0.18719E-0007 -0.92568E-0007
  0.47932E+0004 -0.28302E+0004 -0.10861E-0006 -0.12043E-0007 -0.98066E-0007
  0.48750E+0004 -0.28294E+0004 -0.96799E-0007  0.61077E-0009 -0.10157E-0006
  0.49568E+0004 -0.28286E+0004 -0.78685E-0007  0.12477E-0007 -0.96802E-0007
  0.50000E+0004 -0.28282E+0004 -0.67430E-0007  0.18130E-0007 -0.91487E-0007
  0.47500E+0004 -0.28051E+0004 -0.11454E-0006 -0.17868E-0007 -0.97576E-0007
  0.47932E+0004 -0.28046E+0004 -0.10911E-0006 -0.11352E-0007 -0.10000E-0006
  0.48750E+0004 -0.28037E+0004 -0.92950E-0007  0.98401E-0009 -0.97926E-0007
  0.49568E+0004 -0.28028E+0004 -0.71216E-0007  0.12543E-0007 -0.88360E-0007
  0.50000E+0004 -0.28023E+0004 -0.58454E-0007  0.18047E-0007 -0.80975E-0007
  0.47500E+0004 -0.27795E+0004 -0.11566E-0006 -0.16999E-0007 -0.10074E-0006
  0.47932E+0004 -0.27790E+0004 -0.10779E-0006 -0.10646E-0007 -0.10011E-0006
  0.48750E+0004 -0.27780E+0004 -0.87423E-0007  0.13688E-0008 -0.92593E-0007
  0.49568E+0004 -0.27769E+0004 -0.62346E-0007  0.12612E-0007 -0.78498E-0007
  0.50000E+0004 -0.27764E+0004 -0.48269E-0007  0.17962E-0007 -0.69231E-0007
  0.47500E+0004 -0.27661E+0004 -0.11552E-0006 -0.16536E-0007 -0.10168E-0006
  0.47932E+0004 -0.27655E+0004 -0.10638E-0006 -0.10270E-0007 -0.99441E-0007
  0.48750E+0004 -0.27644E+0004 -0.83868E-0007  0.15744E-0008 -0.89131E-0007
  0.49568E+0004 -0.27633E+0004 -0.57151E-0007  0.12649E-0007 -0.72767E-0007
  0.50000E+0004 -0.27627E+0004 -0.42463E-0007  0.17914E-0007 -0.62588E-0007
  0.50000E+0004 -0.28418E+0004 -0.71625E-0007  0.18174E-0007 -0.96490E-0007
  0.50432E+0004 -0.28414E+0004 -0.60406E-0007  0.23350E-0007 -0.90601E-0007
  0.51250E+0004 -0.28406E+0004 -0.38286E-0007  0.31374E-0007 -0.75916E-0007
  0.52068E+0004 -0.28398E+0004 -0.17199E-0007  0.36795E-0007 -0.58730E-0007
  0.52500E+0004 -0.28394E+0004 -0.72568E-0008  0.38573E-0007 -0.49507E-0007
  0.50000E+0004 -0.28282E+0004 -0.67430E-0007  0.18130E-0007 -0.91487E-0007
  0.50432E+0004 -0.28277E+0004 -0.55502E-0007  0.23236E-0007 -0.84623E-0007
  0.51250E+0004 -0.28268E+0004 -0.32515E-0007  0.31150E-0007 -0.68668E-0007
  0.52068E+0004 -0.28260E+0004 -0.11197E-0007  0.36490E-0007 -0.51000E-0007
  0.52500E+0004 -0.28255E+0004 -0.13751E-0008  0.38237E-0007 -0.41829E-0007
  0.50000E+0004 -0.28023E+0004 -0.58454E-0007  0.18047E-0007 -0.80975E-0007
  0.50432E+0004 -0.28017E+0004 -0.45337E-0007  0.23015E-0007 -0.72411E-0007
  0.51250E+0004 -0.28007E+0004 -0.21035E-0007  0.30708E-0007 -0.54375E-0007
  0.52068E+0004 -0.27997E+0004  0.37349E-0009  0.35881E-0007 -0.36135E-0007
  0.52500E+0004 -0.27992E+0004  0.97893E-0008  0.37562E-0007 -0.27236E-0007
  0.50000E+0004 -0.27764E+0004 -0.48269E-0007  0.17962E-0007 -0.69231E-0007
  0.50432E+0004 -0.27758E+0004 -0.34175E-0007  0.22784E-0007 -0.59178E-0007
  0.51250E+0004 -0.27747E+0004 -0.90009E-0008  0.30242E-0007 -0.39496E-0007
  0.52068E+0004 -0.27735E+0004  0.12044E-0007  0.35233E-0007 -0.21133E-0007
  0.52500E+0004 -0.27729E+0004  0.20825E-0007  0.36842E-0007 -0.12734E-0007
  0.50000E+0004 -0.27627E+0004 -0.42463E-0007  0.17914E-0007 -0.62588E-0007
  0.50432E+0004 -0.27621E+0004 -0.27942E-0007  0.22658E-0007 -0.51838E-0007
  0.51250E+0004 -0.27609E+0004 -0.24899E-0008  0.29986E-0007 -0.31466E-0007
  0.52068E+0004 -0.27597E+0004  0.18182E-0007  0.34876E-0007 -0.13220E-0007
  0.52500E+0004 -0.27591E+0004  0.26538E-0007  0.36445E-0007 -0.51737E-0008
  0.52500E+0004 -0.28394E+0004 -0.72568E-0008  0.38573E-0007 -0.49507E-0007
  0.52932E+0004 -0.28390E+0004  0.14840E-0008  0.39605E-0007 -0.40647E-0007
  0.53750E+0004 -0.28384E+0004  0.14216E-0007  0.39674E-0007 -0.25723E-0007
  0.54568E+0004 -0.28378E+0004  0.21406E-0007  0.37553E-0007 -0.14353E-0007
  0.55000E+0004 -0.28375E+0004  0.22975E-0007  0.35719E-0007 -0.10046E-0007
  0.52500E+0004 -0.28255E+0004 -0.13751E-0008  0.38237E-0007 -0.41829E-0007
  0.52932E+0004 -0.28251E+0004  0.70954E-0008  0.39245E-0007 -0.33211E-0007
  0.53750E+0004 -0.28245E+0004  0.18985E-0007  0.39286E-0007 -0.19180E-0007
  0.54568E+0004 -0.28238E+0004  0.25045E-0007  0.37153E-0007 -0.90887E-0008
  0.55000E+0004 -0.28234E+0004  0.25965E-0007  0.35317E-0007 -0.55357E-0008
  0.52500E+0004 -0.27992E+0004  0.97893E-0008  0.37562E-0007 -0.27236E-0007
  0.52932E+0004 -0.27988E+0004  0.17578E-0007  0.38519E-0007 -0.19247E-0007
  0.53750E+0004 -0.27980E+0004  0.27589E-0007  0.38498E-0007 -0.71835E-0008
  0.54568E+0004 -0.27972E+0004  0.31296E-0007  0.36337E-0007  0.27058E-0009
  0.55000E+0004 -0.27968E+0004  0.30908E-0007  0.34496E-0007  0.23140E-0008
  0.52500E+0004 -0.27729E+0004  0.20825E-0007  0.36842E-0007 -0.12734E-0007
  0.52932E+0004 -0.27725E+0004  0.27718E-0007  0.37741E-0007 -0.55843E-0008
  0.53750E+0004 -0.27716E+0004  0.35507E-0007  0.37647E-0007  0.41663E-0008
  0.54568E+0004 -0.27707E+0004  0.36616E-0007  0.35452E-0007  0.87328E-0008
  0.55000E+0004 -0.27702E+0004  0.34833E-0007  0.33605E-0007  0.91763E-0008
  0.52500E+0004 -0.27591E+0004  0.26538E-0007  0.36445E-0007 -0.51737E-0008
  0.52932E+0004 -0.27586E+0004  0.32876E-0007  0.37310E-0007  0.14512E-0008
  0.53750E+0004 -0.27576E+0004  0.39365E-0007  0.37175E-0007  0.98522E-0008
  0.54568E+0004 -0.27567E+0004  0.39018E-0007  0.34959E-0007  0.12806E-0007
  0.55000E+0004 -0.27562E+0004  0.36472E-0007  0.33108E-0007  0.12375E-0007
  0.55000E+0004 -0.28375E+0004  0.22975E-0007  0.35719E-0007 -0.10046E-0007
  0.55432E+0004 -0.28372E+0004  0.23116E-0007  0.33479E-0007 -0.69287E-0008
  0.56250E+0004 -0.28367E+0004  0.20124E-0007  0.28438E-0007 -0.39965E-0008
  0.57068E+0004 -0.28362E+0004  0.14168E-0007  0.22795E-0007 -0.40882E-0008
  0.57500E+0004 -0.28359E+0004  0.10443E-0007  0.19751E-0007 -0.48835E-0008
  0.55000E+0004 -0.28234E+0004  0.25965E-0007  0.35317E-0007 -0.55357E-0008
  0.55432E+0004 -0.28231E+0004  0.25458E-0007  0.33076E-0007 -0.31822E-0008
  0.56250E+0004 -0.28226E+0004  0.21325E-0007  0.28036E-0007 -0.16099E-0008
  0.57068E+0004 -0.28220E+0004  0.14462E-0007  0.22392E-0007 -0.27963E-0008
  0.57500E+0004 -0.28217E+0004  0.10386E-0007  0.19347E-0007 -0.40181E-0008
  0.55000E+0004 -0.27968E+0004  0.30908E-0007  0.34496E-0007  0.23140E-0008
  0.55432E+0004 -0.27965E+0004  0.29116E-0007  0.32254E-0007  0.31606E-0008
  0.56250E+0004 -0.27958E+0004  0.22774E-0007  0.27220E-0007  0.20992E-0008
  0.57068E+0004 -0.27952E+0004  0.14210E-0007  0.21584E-0007 -0.11582E-0008
  0.57500E+0004 -0.27949E+0004  0.94964E-0008  0.18540E-0007 -0.31673E-0008
  0.55000E+0004 -0.27702E+0004  0.34833E-0007  0.33605E-0007  0.91763E-0008
  0.55432E+0004 -0.27698E+0004  0.31700E-0007  0.31363E-0007  0.84547E-0008
  0.56250E+0004 -0.27691E+0004  0.23124E-0007  0.26339E-0007  0.47173E-0008
  0.57068E+0004 -0.27684E+0004  0.12917E-0007  0.20720E-0007 -0.57450E-0009
  0.57500E+0004 -0.27680E+0004  0.76229E-0008  0.17686E-0007 -0.33303E-0008
  0.55000E+0004 -0.27562E+0004  0.36472E-0007  0.33108E-0007  0.12375E-0007
  0.55432E+0004 -0.27558E+0004  0.32619E-0007  0.30868E-0007  0.10809E-0007
  0.56250E+0004 -0.27550E+0004  0.22868E-0007  0.25851E-0007  0.56562E-0008
  0.57068E+0004 -0.27543E+0004  0.11832E-0007  0.20245E-0007 -0.68194E-0009
  0.57500E+0004 -0.27539E+0004  0.62607E-0008  0.17218E-0007 -0.38092E-0008
  0.57500E+0004 -0.28359E+0004  0.10443E-0007  0.19751E-0007 -0.48835E-0008
  0.57932E+0004 -0.28356E+0004  0.66777E-0008  0.16741E-0007 -0.58735E-0008
  0.58750E+0004 -0.28350E+0004  0.37067E-0009  0.11326E-0007 -0.74033E-0008
  0.59568E+0004 -0.28344E+0004 -0.35210E-0008  0.65311E-0008 -0.71262E-0008
  0.60000E+0004 -0.28341E+0004 -0.41919E-0008  0.43136E-0008 -0.57960E-0008
  0.57500E+0004 -0.28217E+0004  0.10386E-0007  0.19347E-0007 -0.40181E-0008
  0.57932E+0004 -0.28214E+0004  0.63637E-0008  0.16334E-0007 -0.53188E-0008
  0.58750E+0004 -0.28208E+0004 -0.16361E-0009  0.10913E-0007 -0.71102E-0008
  0.59568E+0004 -0.28201E+0004 -0.39703E-0008  0.61132E-0008 -0.67126E-0008
  0.60000E+0004 -0.28198E+0004 -0.45045E-0008  0.38947E-0008 -0.52005E-0008
  0.57500E+0004 -0.27949E+0004  0.94964E-0008  0.18540E-0007 -0.31673E-0008
  0.57932E+0004 -0.27945E+0004  0.50278E-0008  0.15530E-0007 -0.50293E-0008
  0.58750E+0004 -0.27937E+0004 -0.18302E-0008  0.10110E-0007 -0.72548E-0008
  0.59568E+0004 -0.27930E+0004 -0.53937E-0008  0.53156E-0008 -0.65763E-0008
  0.60000E+0004 -0.27926E+0004 -0.56355E-0008  0.31024E-0008 -0.47033E-0008
  0.57500E+0004 -0.27680E+0004  0.76229E-0008  0.17686E-0007 -0.33303E-0008
  0.57932E+0004 -0.27676E+0004  0.27740E-0008  0.14686E-0007 -0.57032E-0008
  0.58750E+0004 -0.27667E+0004 -0.42766E-0008  0.92850E-0008 -0.82595E-0008
  0.59568E+0004 -0.27659E+0004 -0.74691E-0008  0.45134E-0008 -0.72130E-0008
  0.60000E+0004 -0.27654E+0004 -0.73642E-0008  0.23147E-0008 -0.49477E-0008
  0.57500E+0004 -0.27539E+0004  0.62607E-0008  0.17218E-0007 -0.38092E-0008
  0.57932E+0004 -0.27534E+0004  0.12440E-0008  0.14226E-0007 -0.64257E-0008
  0.58750E+0004 -0.27525E+0004 -0.58424E-0008  0.88423E-0008 -0.91060E-0008
  0.59568E+0004 -0.27516E+0004 -0.87799E-0008  0.40896E-0008 -0.78224E-0008
  0.60000E+0004 -0.27511E+0004 -0.84670E-0008  0.19019E-0008 -0.53342E-0008
  0.60000E+0004 -0.28341E+0004 -0.41919E-0008  0.43136E-0008 -0.57960E-0008
  0.60432E+0004 -0.28336E+0004 -0.37629E-0008  0.23394E-0008 -0.34648E-0008
  0.61250E+0004 -0.28328E+0004  0.20119E-0009 -0.73350E-0009  0.39506E-0008
  0.62068E+0004 -0.28319E+0004  0.80661E-0008 -0.29256E-0008  0.15218E-0007
  0.62500E+0004 -0.28315E+0004  0.13532E-0007 -0.37554E-0008  0.22517E-0007
  0.60000E+0004 -0.28198E+0004 -0.45045E-0008  0.38947E-0008 -0.52005E-0008
  0.60432E+0004 -0.28193E+0004 -0.39021E-0008  0.19217E-0008 -0.26371E-0008
  0.61250E+0004 -0.28183E+0004  0.42360E-0009 -0.11415E-0008  0.52728E-0008
  0.62068E+0004 -0.28174E+0004  0.85656E-0008 -0.33108E-0008  0.16949E-0007
  0.62500E+0004 -0.28169E+0004  0.14094E-0007 -0.41231E-0008  0.24369E-0007
  0.60000E+0004 -0.27926E+0004 -0.56355E-0008  0.31024E-0008 -0.47033E-0008
  0.60432E+0004 -0.27920E+0004 -0.46796E-0008  0.11388E-0008 -0.16933E-0008
  0.61250E+0004 -0.27910E+0004  0.34612E-0009 -0.18945E-0008  0.71311E-0008
  0.62068E+0004 -0.27899E+0004  0.89830E-0008 -0.40117E-0008  0.19513E-0007
  0.62500E+0004 -0.27893E+0004  0.14599E-0007 -0.47870E-0008  0.27109E-0007
  0.60000E+0004 -0.27654E+0004 -0.73642E-0008  0.23147E-0008 -0.49477E-0008
  0.60432E+0004 -0.27648E+0004 -0.60143E-0008  0.36901E-0009 -0.14750E-0008
  0.61250E+0004 -0.27636E+0004 -0.25458E-0009 -0.26199E-0008  0.82504E-0008
  0.62068E+0004 -0.27624E+0004  0.88534E-0008 -0.46735E-0008  0.21266E-0007
  0.62500E+0004 -0.27617E+0004  0.14523E-0007 -0.54072E-0008  0.28978E-0007
  0.60000E+0004 -0.27511E+0004 -0.84670E-0008  0.19019E-0008 -0.53342E-0008
  0.60432E+0004 -0.27504E+0004 -0.68899E-0008 -0.31055E-0010 -0.16076E-0008
  0.61250E+0004 -0.27492E+0004 -0.72361E-0009 -0.29909E-0008  0.85936E-0008
  0.62068E+0004 -0.27479E+0004  0.86285E-0008 -0.50065E-0008  0.21920E-0007
  0.62500E+0004 -0.27472E+0004  0.14316E-0007 -0.57164E-0008  0.29673E-0007
  0.62500E+0004 -0.28315E+0004  0.13532E-0007 -0.37554E-0008  0.22517E-0007
  0.62932E+0004 -0.28308E+0004  0.19701E-0007 -0.43708E-0008  0.30572E-0007
  0.63750E+0004 -0.28296E+0004  0.32529E-0007 -0.50259E-0008  0.47092E-0007
  0.64568E+0004 -0.28283E+0004  0.45500E-0007 -0.50975E-0008  0.63822E-0007
  0.65000E+0004 -0.28277E+0004  0.51850E-0007 -0.49468E-0008  0.72129E-0007
  0.62500E+0004 -0.28169E+0004  0.14094E-0007 -0.41231E-0008  0.24369E-0007
  0.62932E+0004 -0.28162E+0004  0.20244E-0007 -0.47169E-0008  0.32448E-0007
  0.63750E+0004 -0.28148E+0004  0.32766E-0007 -0.53205E-0008  0.48695E-0007
  0.64568E+0004 -0.28135E+0004  0.45036E-0007 -0.53288E-0008  0.64676E-0007
  0.65000E+0004 -0.28128E+0004  0.50856E-0007 -0.51410E-0008  0.72392E-0007
  0.62500E+0004 -0.27893E+0004  0.14599E-0007 -0.47870E-0008  0.27109E-0007
  0.62932E+0004 -0.27885E+0004  0.20669E-0007 -0.53369E-0008  0.35172E-0007
  0.63750E+0004 -0.27870E+0004  0.32512E-0007 -0.58397E-0008  0.50762E-0007
  0.64568E+0004 -0.27854E+0004  0.43351E-0007 -0.57265E-0008  0.65182E-0007
  0.65000E+0004 -0.27846E+0004  0.48117E-0007 -0.54681E-0008  0.71710E-0007
  0.62500E+0004 -0.27617E+0004  0.14523E-0007 -0.54072E-0008  0.28978E-0007
  0.62932E+0004 -0.27608E+0004  0.20469E-0007 -0.59097E-0008  0.36953E-0007
  0.63750E+0004 -0.27591E+0004  0.31529E-0007 -0.63067E-0008  0.51732E-0007
  0.64568E+0004 -0.27573E+0004  0.40829E-0007 -0.60699E-0008  0.64437E-0007
  0.65000E+0004 -0.27564E+0004  0.44494E-0007 -0.57405E-0008  0.69706E-0007
  0.62500E+0004 -0.27472E+0004  0.14316E-0007 -0.57164E-0008  0.29673E-0007
  0.62932E+0004 -0.27462E+0004  0.20182E-0007 -0.61924E-0008  0.37577E-0007
  0.63750E+0004 -0.27443E+0004  0.30795E-0007 -0.65317E-0008  0.51876E-0007
  0.64568E+0004 -0.27425E+0004  0.39251E-0007 -0.62289E-0008  0.63627E-0007
  0.65000E+0004 -0.27415E+0004  0.42322E-0007 -0.58619E-0008  0.68209E-0007
  0.65000E+0004 -0.28277E+0004  0.51850E-0007 -0.49468E-0008  0.72129E-0007
  0.65432E+0004 -0.28268E+0004  0.57559E-0007 -0.46851E-0008  0.79748E-0007
  0.66250E+0004 -0.28252E+0004  0.65959E-0007 -0.39467E-0008  0.91450E-0007
  0.67068E+0004 -0.28236E+0004  0.70418E-0007 -0.29698E-0008  0.98562E-0007
  0.67500E+0004 -0.28227E+0004  0.71005E-0007 -0.23890E-0008  0.10020E-0006
  0.65000E+0004 -0.28128E+0004  0.50856E-0007 -0.51410E-0008  0.72392E-0007
  0.65432E+0004 -0.28119E+0004  0.55926E-0007 -0.48408E-0008  0.79287E-0007
  0.66250E+0004 -0.28101E+0004  0.62869E-0007 -0.40261E-0008  0.89311E-0007
  0.67068E+0004 -0.28084E+0004  0.65648E-0007 -0.29724E-0008  0.94457E-0007
  0.67500E+0004 -0.28074E+0004  0.65306E-0007 -0.23513E-0008  0.94994E-0007
  0.65000E+0004 -0.27846E+0004  0.48117E-0007 -0.54681E-0008  0.71710E-0007
  0.65432E+0004 -0.27835E+0004  0.51934E-0007 -0.50945E-0008  0.77172E-0007
  0.66250E+0004 -0.27815E+0004  0.56070E-0007 -0.41348E-0008  0.83935E-0007
  0.67068E+0004 -0.27795E+0004  0.55677E-0007 -0.29348E-0008  0.85334E-0007
  0.67500E+0004 -0.27784E+0004  0.53609E-0007 -0.22374E-0008  0.83807E-0007
  0.65000E+0004 -0.27564E+0004  0.44494E-0007 -0.57405E-0008  0.69706E-0007
  0.65432E+0004 -0.27552E+0004  0.47022E-0007 -0.52934E-0008  0.73676E-0007
  0.66250E+0004 -0.27529E+0004  0.48332E-0007 -0.41885E-0008  0.77115E-0007
  0.67068E+0004 -0.27506E+0004  0.44824E-0007 -0.28419E-0008  0.74788E-0007
  0.67500E+0004 -0.27494E+0004  0.41094E-0007 -0.20676E-0008  0.71246E-0007
  0.65000E+0004 -0.27415E+0004  0.42322E-0007 -0.58619E-0008  0.68209E-0007
  0.65432E+0004 -0.27402E+0004  0.44163E-0007 -0.53758E-0008  0.71376E-0007
  0.66250E+0004 -0.27378E+0004  0.43987E-0007 -0.41944E-0008  0.73053E-0007
  0.67068E+0004 -0.27354E+0004  0.38873E-0007 -0.27707E-0008  0.68785E-0007
  0.67500E+0004 -0.27341E+0004  0.34301E-0007 -0.19561E-0008  0.64209E-0007
  0.67500E+0004 -0.28227E+0004  0.71005E-0007 -0.23890E-0008  0.10020E-0006
  0.67932E+0004 -0.28218E+0004  0.70306E-0007 -0.17786E-0008  0.10027E-0006
  0.68750E+0004 -0.28199E+0004  0.65731E-0007 -0.56824E-0009  0.96284E-0007
  0.69568E+0004 -0.28180E+0004  0.57507E-0007  0.66192E-0009  0.87434E-0007
  0.70000E+0004 -0.28171E+0004  0.52047E-0007  0.13074E-0008  0.81149E-0007
  0.67500E+0004 -0.28074E+0004  0.65306E-0007 -0.23513E-0008  0.94994E-0007
  0.67932E+0004 -0.28064E+0004  0.63669E-0007 -0.17020E-0008  0.93949E-0007
  0.68750E+0004 -0.28043E+0004  0.57392E-0007 -0.42007E-0009  0.87910E-0007
  0.69568E+0004 -0.28023E+0004  0.47682E-0007  0.87783E-0009  0.77233E-0007
  0.70000E+0004 -0.28013E+0004  0.41565E-0007  0.15580E-0008  0.70121E-0007
  0.67500E+0004 -0.27784E+0004  0.53609E-0007 -0.22374E-0008  0.83807E-0007
  0.67932E+0004 -0.27772E+0004  0.50249E-0007 -0.15131E-0008  0.80685E-0007
  0.68750E+0004 -0.27749E+0004  0.40900E-0007 -0.93354E-0010  0.70890E-0007
  0.69568E+0004 -0.27725E+0004  0.28587E-0007  0.13351E-0008  0.56949E-0007
  0.70000E+0004 -0.27713E+0004  0.21357E-0007  0.20816E-0008  0.48399E-0007
  0.67500E+0004 -0.27494E+0004  0.41094E-0007 -0.20676E-0008  0.71246E-0007
  0.67932E+0004 -0.27480E+0004  0.36101E-0007 -0.12680E-0008  0.66123E-0007
  0.68750E+0004 -0.27454E+0004  0.23921E-0007  0.29082E-0009  0.52790E-0007
  0.69568E+0004 -0.27428E+0004  0.93193E-0008  0.18509E-0008  0.35889E-0007
  0.70000E+0004 -0.27414E+0004  0.11620E-0008  0.26642E-0008  0.26087E-0007
  0.67500E+0004 -0.27341E+0004  0.34301E-0007 -0.19561E-0008  0.64209E-0007
  0.67932E+0004 -0.27326E+0004  0.28491E-0007 -0.11167E-0008  0.58070E-0007
  0.68750E+0004 -0.27298E+0004  0.14927E-0007  0.51534E-0009  0.42975E-0007
  0.69568E+0004 -0.27271E+0004 -0.74590E-0009  0.21446E-0008  0.24648E-0007
  0.70000E+0004 -0.27256E+0004 -0.93123E-0008  0.29928E-0008  0.14267E-0007
  0.70000E+0004 -0.28171E+0004  0.52047E-0007  0.13074E-0008  0.81149E-0007
  0.70432E+0004 -0.28160E+0004  0.45993E-0007  0.19418E-0008  0.73941E-0007
  0.71250E+0004 -0.28140E+0004  0.33756E-0007  0.31165E-0008  0.58679E-0007
  0.72068E+0004 -0.28120E+0004  0.21711E-0007  0.42442E-0008  0.42683E-0007
  0.72500E+0004 -0.28109E+0004  0.15895E-0007  0.48257E-0008  0.34487E-0007
  0.70000E+0004 -0.28013E+0004  0.41565E-0007  0.15580E-0008  0.70121E-0007
  0.70432E+0004 -0.28001E+0004  0.34950E-0007  0.22264E-0008  0.62192E-0007
  0.71250E+0004 -0.27979E+0004  0.21967E-0007  0.34644E-0008  0.45916E-0007
  0.72068E+0004 -0.27957E+0004  0.96012E-0008  0.46543E-0008  0.29383E-0007
  0.72500E+0004 -0.27946E+0004  0.37809E-0008  0.52682E-0008  0.21094E-0007
  0.70000E+0004 -0.27713E+0004  0.21357E-0007  0.20816E-0008  0.48399E-0007
  0.70432E+0004 -0.27700E+0004  0.13825E-0007  0.28152E-0008  0.39248E-0007
  0.71250E+0004 -0.27675E+0004 -0.29124E-0009  0.41732E-0008  0.21338E-0007
  0.72068E+0004 -0.27649E+0004 -0.12991E-0007  0.54787E-0008  0.40859E-0008
  0.72500E+0004 -0.27636E+0004 -0.18685E-0007  0.61515E-0008 -0.42305E-0008
  0.70000E+0004 -0.27414E+0004  0.11620E-0008  0.26642E-0008  0.26087E-0007
  0.70432E+0004 -0.27399E+0004 -0.70897E-0008  0.34627E-0008  0.15915E-0007
  0.71250E+0004 -0.27370E+0004 -0.21955E-0007  0.49387E-0008 -0.32259E-0008
  0.72068E+0004 -0.27342E+0004 -0.34624E-0007  0.63552E-0008 -0.20796E-0007
  0.72500E+0004 -0.27327E+0004 -0.40020E-0007  0.70832E-0008 -0.28941E-0007
  0.70000E+0004 -0.27256E+0004 -0.93123E-0008  0.29928E-0008  0.14267E-0007
  0.70432E+0004 -0.27240E+0004 -0.17861E-0007  0.38251E-0008  0.36413E-0008
  0.71250E+0004 -0.27210E+0004 -0.32963E-0007  0.53619E-0008 -0.15979E-0007
  0.72068E+0004 -0.27179E+0004 -0.45470E-0007  0.68342E-0008 -0.33552E-0007
  0.72500E+0004 -0.27163E+0004 -0.50642E-0007  0.75892E-0008 -0.41526E-0007
  0.72500E+0004 -0.28109E+0004  0.15895E-0007  0.48257E-0008  0.34487E-0007
  0.72932E+0004 -0.28097E+0004  0.10624E-0007  0.53998E-0008  0.26679E-0007
  0.73750E+0004 -0.28076E+0004  0.28351E-0008  0.64840E-0008  0.13809E-0007
  0.74568E+0004 -0.28054E+0004 -0.13892E-0008  0.75801E-0008  0.43844E-0008
  0.75000E+0004 -0.28043E+0004 -0.19872E-0008  0.81716E-0008  0.10867E-0008
  0.72500E+0004 -0.27946E+0004  0.37809E-0008  0.52682E-0008  0.21094E-0007
  0.72932E+0004 -0.27933E+0004 -0.13930E-0008  0.58747E-0008  0.13308E-0007
  0.73750E+0004 -0.27910E+0004 -0.87434E-0008  0.70181E-0008  0.77865E-0009
  0.74568E+0004 -0.27886E+0004 -0.12272E-0007  0.81689E-0008 -0.79925E-0008
  0.75000E+0004 -0.27874E+0004 -0.12432E-0007  0.87863E-0008 -0.10852E-0007
  0.72500E+0004 -0.27636E+0004 -0.18685E-0007  0.61515E-0008 -0.42305E-0008
  0.72932E+0004 -0.27622E+0004 -0.23554E-0007  0.68164E-0008 -0.11832E-0007
  0.73750E+0004 -0.27595E+0004 -0.29894E-0007  0.80635E-0008 -0.23484E-0007
  0.74568E+0004 -0.27568E+0004 -0.32007E-0007  0.93068E-0008 -0.30851E-0007
  0.75000E+0004 -0.27553E+0004 -0.31324E-0007  0.99657E-0008 -0.32826E-0007
  0.72500E+0004 -0.27327E+0004 -0.40020E-0007  0.70832E-0008 -0.28941E-0007
  0.72932E+0004 -0.27310E+0004 -0.44429E-0007  0.78013E-0008 -0.36171E-0007
  0.73750E+0004 -0.27280E+0004 -0.49536E-0007  0.91403E-0008 -0.46647E-0007
  0.74568E+0004 -0.27249E+0004 -0.50120E-0007  0.10460E-0007 -0.52403E-0007
  0.75000E+0004 -0.27233E+0004 -0.48588E-0007  0.11151E-0007 -0.53430E-0007
  0.72500E+0004 -0.27163E+0004 -0.50642E-0007  0.75892E-0008 -0.41526E-0007
  0.72932E+0004 -0.27146E+0004 -0.54747E-0007  0.83335E-0008 -0.48485E-0007
  0.73750E+0004 -0.27114E+0004 -0.59120E-0007  0.97154E-0008 -0.58223E-0007
  0.74568E+0004 -0.27081E+0004 -0.58862E-0007  0.11070E-0007 -0.63053E-0007
  0.75000E+0004 -0.27064E+0004 -0.56881E-0007  0.11774E-0007 -0.63557E-0007
  0.75000E+0004 -0.28043E+0004 -0.19872E-0008  0.81716E-0008  0.10867E-0008
  0.75432E+0004 -0.28030E+0004 -0.14491E-0008  0.87800E-0008 -0.10075E-0008
  0.76250E+0004 -0.28007E+0004  0.28961E-0008  0.99693E-0008 -0.13198E-0008
  0.77068E+0004 -0.27984E+0004  0.11502E-0007  0.11203E-0007  0.32185E-0008
  0.77500E+0004 -0.27972E+0004  0.17666E-0007  0.11860E-0007  0.75329E-0008
  0.75000E+0004 -0.27874E+0004 -0.12432E-0007  0.87863E-0008 -0.10852E-0007
  0.75432E+0004 -0.27860E+0004 -0.11429E-0007  0.94181E-0008 -0.12467E-0007
  0.76250E+0004 -0.27835E+0004 -0.61692E-0008  0.10642E-0007 -0.11798E-0007
  0.77068E+0004 -0.27810E+0004  0.33250E-0008  0.11894E-0007 -0.62548E-0008
  0.77500E+0004 -0.27797E+0004  0.99223E-0008  0.12554E-0007 -0.14254E-0008
  0.75000E+0004 -0.27553E+0004 -0.31324E-0007  0.99657E-0008 -0.32826E-0007
  0.75432E+0004 -0.27538E+0004 -0.29453E-0007  0.10635E-0007 -0.33504E-0007
  0.76250E+0004 -0.27509E+0004 -0.22567E-0007  0.11908E-0007 -0.30991E-0007
  0.77068E+0004 -0.27480E+0004 -0.11609E-0007  0.13181E-0007 -0.23665E-0007
  0.77500E+0004 -0.27465E+0004 -0.43509E-0008  0.13837E-0007 -0.17966E-0007
  0.75000E+0004 -0.27233E+0004 -0.48588E-0007  0.11151E-0007 -0.53430E-0007
  0.75432E+0004 -0.27216E+0004 -0.45876E-0007  0.11848E-0007 -0.53138E-0007
  0.76250E+0004 -0.27183E+0004 -0.37522E-0007  0.13151E-0007 -0.48819E-0007
  0.77068E+0004 -0.27150E+0004 -0.25398E-0007  0.14424E-0007 -0.39878E-0007
  0.77500E+0004 -0.27133E+0004 -0.17690E-0007  0.15065E-0007 -0.33455E-0007
  0.75000E+0004 -0.27064E+0004 -0.56881E-0007  0.11774E-0007 -0.63557E-0007
  0.75432E+0004 -0.27046E+0004 -0.53741E-0007  0.12480E-0007 -0.62742E-0007
  0.76250E+0004 -0.27011E+0004 -0.44681E-0007  0.13792E-0007 -0.57490E-0007
  0.77068E+0004 -0.26976E+0004 -0.32064E-0007  0.15056E-0007 -0.47771E-0007
  0.77500E+0004 -0.26958E+0004 -0.24205E-0007  0.15686E-0007 -0.41024E-0007
  0.77500E+0004 -0.27972E+0004  0.17666E-0007  0.11860E-0007  0.75329E-0008
  0.77932E+0004 -0.27958E+0004  0.24823E-0007  0.12523E-0007  0.13053E-0007
  0.78750E+0004 -0.27933E+0004  0.40988E-0007  0.13737E-0007  0.26795E-0007
  0.79568E+0004 -0.27908E+0004  0.60042E-0007  0.14837E-0007  0.44354E-0007
  0.80000E+0004 -0.27894E+0004  0.71035E-0007  0.15337E-0007  0.54946E-0007
  0.77500E+0004 -0.27797E+0004  0.99223E-0008  0.12554E-0007 -0.14254E-0008
  0.77932E+0004 -0.27782E+0004  0.17473E-0007  0.13215E-0007  0.45834E-0008
  0.78750E+0004 -0.27755E+0004  0.34270E-0007  0.14407E-0007  0.19172E-0007
  0.79568E+0004 -0.27727E+0004  0.53784E-0007  0.15467E-0007  0.37446E-0007
  0.80000E+0004 -0.27713E+0004  0.64947E-0007  0.15937E-0007  0.48356E-0007
  0.77500E+0004 -0.27465E+0004 -0.43509E-0008  0.13837E-0007 -0.17966E-0007
  0.77932E+0004 -0.27448E+0004  0.37610E-0008  0.14485E-0007 -0.11165E-0007
  0.78750E+0004 -0.27416E+0004  0.21319E-0007  0.15624E-0007  0.46899E-0008
  0.79568E+0004 -0.27385E+0004  0.41171E-0007  0.16594E-0007  0.23878E-0007
  0.80000E+0004 -0.27368E+0004  0.52340E-0007  0.17004E-0007  0.35120E-0007
  0.77500E+0004 -0.27133E+0004 -0.17690E-0007  0.15065E-0007 -0.33455E-0007
  0.77932E+0004 -0.27114E+0004 -0.92636E-0008  0.15691E-0007 -0.26039E-0007
  0.78750E+0004 -0.27078E+0004  0.84928E-0008  0.16760E-0007 -0.93584E-0008
  0.79568E+0004 -0.27042E+0004  0.28004E-0007  0.17627E-0007  0.10177E-0007
  0.80000E+0004 -0.27023E+0004  0.38778E-0007  0.17971E-0007  0.21403E-0007
  0.77500E+0004 -0.26958E+0004 -0.24205E-0007  0.15686E-0007 -0.41024E-0007
  0.77932E+0004 -0.26938E+0004 -0.15710E-0007  0.16296E-0007 -0.33356E-0007
  0.78750E+0004 -0.26900E+0004  0.19314E-0008  0.17322E-0007 -0.16414E-0007
  0.79568E+0004 -0.26862E+0004  0.21002E-0007  0.18129E-0007  0.30826E-0008
  0.80000E+0004 -0.26842E+0004  0.31416E-0007  0.18436E-0007  0.14166E-0007
  0.80000E+0004 -0.27894E+0004  0.71035E-0007  0.15337E-0007  0.54946E-0007
  0.80432E+0004 -0.27880E+0004  0.82517E-0007  0.15775E-0007  0.66283E-0007
  0.81250E+0004 -0.27853E+0004  0.10534E-0006  0.16349E-0007  0.89552E-0007
  0.82068E+0004 -0.27826E+0004  0.12896E-0006  0.16521E-0007  0.11447E-0006
  0.82500E+0004 -0.27812E+0004  0.14150E-0006  0.16419E-0007  0.12802E-0006
  0.80000E+0004 -0.27713E+0004  0.64947E-0007  0.15937E-0007  0.48356E-0007
  0.80432E+0004 -0.27697E+0004  0.76547E-0007  0.16340E-0007  0.59969E-0007
  0.81250E+0004 -0.27668E+0004  0.99467E-0007  0.16837E-0007  0.83642E-0007
  0.82068E+0004 -0.27638E+0004  0.12303E-0006  0.16921E-0007  0.10883E-0006
  0.82500E+0004 -0.27623E+0004  0.13550E-0006  0.16768E-0007  0.12247E-0006
  0.80000E+0004 -0.27368E+0004  0.52340E-0007  0.17004E-0007  0.35120E-0007
  0.80432E+0004 -0.27350E+0004  0.63821E-0007  0.17338E-0007  0.46953E-0007
  0.81250E+0004 -0.27316E+0004  0.86217E-0007  0.17685E-0007  0.70761E-0007
  0.82068E+0004 -0.27282E+0004  0.10892E-0006  0.17600E-0007  0.95746E-0007
  0.82500E+0004 -0.27265E+0004  0.12082E-0006  0.17354E-0007  0.10915E-0006
  0.80000E+0004 -0.27023E+0004  0.38778E-0007  0.17971E-0007  0.21403E-0007
  0.80432E+0004 -0.27003E+0004  0.49715E-0007  0.18231E-0007  0.33078E-0007
  0.81250E+0004 -0.26965E+0004  0.70714E-0007  0.18423E-0007  0.56221E-0007
  0.82068E+0004 -0.26927E+0004  0.91611E-0007  0.18170E-0007  0.80108E-0007
  0.82500E+0004 -0.26906E+0004  0.10242E-0006  0.17834E-0007  0.92776E-0007
  0.80000E+0004 -0.26842E+0004  0.31416E-0007  0.18436E-0007  0.14166E-0007
  0.80432E+0004 -0.26820E+0004  0.41905E-0007  0.18655E-0007  0.25613E-0007
  0.81250E+0004 -0.26780E+0004  0.61841E-0007  0.18764E-0007  0.48104E-0007
  0.82068E+0004 -0.26739E+0004  0.81435E-0007  0.18423E-0007  0.71075E-0007
  0.82500E+0004 -0.26718E+0004  0.91482E-0007  0.18040E-0007  0.83166E-0007
  0.82500E+0004 -0.27812E+0004  0.14150E-0006  0.16419E-0007  0.12802E-0006
  0.82932E+0004 -0.27799E+0004  0.15400E-0006  0.16172E-0007  0.14172E-0006
  0.83750E+0004 -0.27775E+0004  0.17716E-0006  0.15278E-0007  0.16758E-0006
  0.84568E+0004 -0.27751E+0004  0.19905E-0006  0.13809E-0007  0.19261E-0006
  0.85000E+0004 -0.27738E+0004  0.20989E-0006  0.12800E-0007  0.20520E-0006
  0.82500E+0004 -0.27623E+0004  0.13550E-0006  0.16768E-0007  0.12247E-0006
  0.82932E+0004 -0.27609E+0004  0.14793E-0006  0.16469E-0007  0.13625E-0006
  0.83750E+0004 -0.27583E+0004  0.17090E-0006  0.15477E-0007  0.16220E-0006
  0.84568E+0004 -0.27557E+0004  0.19260E-0006  0.13910E-0007  0.18726E-0006
  0.85000E+0004 -0.27543E+0004  0.20335E-0006  0.12852E-0007  0.19987E-0006
  0.82500E+0004 -0.27265E+0004  0.12082E-0006  0.17354E-0007  0.10915E-0006
  0.82932E+0004 -0.27249E+0004  0.13267E-0006  0.16960E-0007  0.12266E-0006
  0.83750E+0004 -0.27219E+0004  0.15443E-0006  0.15789E-0007  0.14794E-0006
  0.84568E+0004 -0.27189E+0004  0.17490E-0006  0.14052E-0007  0.17221E-0006
  0.85000E+0004 -0.27173E+0004  0.18503E-0006  0.12910E-0007  0.18437E-0006
  0.82500E+0004 -0.26906E+0004  0.10242E-0006  0.17834E-0007  0.92776E-0007
  0.82932E+0004 -0.26889E+0004  0.11314E-0006  0.17349E-0007  0.10549E-0006
  0.83750E+0004 -0.26855E+0004  0.13267E-0006  0.16012E-0007  0.12907E-0006
  0.84568E+0004 -0.26821E+0004  0.15084E-0006  0.14123E-0007  0.15147E-0006
  0.85000E+0004 -0.26803E+0004  0.15978E-0006  0.12908E-0007  0.16262E-0006
  0.82500E+0004 -0.26718E+0004  0.91482E-0007  0.18040E-0007  0.83166E-0007
  0.82932E+0004 -0.26699E+0004  0.10141E-0006  0.17510E-0007  0.95264E-0007
  0.83750E+0004 -0.26662E+0004  0.11937E-0006  0.16091E-0007  0.11756E-0006
  0.84568E+0004 -0.26626E+0004  0.13595E-0006  0.14129E-0007  0.13859E-0006
  0.85000E+0004 -0.26607E+0004  0.14406E-0006  0.12881E-0007  0.14899E-0006
  0.85000E+0004 -0.27738E+0004  0.20989E-0006  0.12800E-0007  0.20520E-0006
  0.85432E+0004 -0.27729E+0004  0.22022E-0006  0.11632E-0007  0.21731E-0006
  0.86250E+0004 -0.27713E+0004  0.23786E-0006  0.90124E-0008  0.23830E-0006
  0.87068E+0004 -0.27696E+0004  0.25250E-0006  0.59117E-0008  0.25612E-0006
  0.87500E+0004 -0.27687E+0004  0.25886E-0006  0.41105E-0008  0.26401E-0006
  0.85000E+0004 -0.27543E+0004  0.20335E-0006  0.12852E-0007  0.19987E-0006
  0.85432E+0004 -0.27533E+0004  0.21368E-0006  0.11637E-0007  0.21205E-0006
  0.86250E+0004 -0.27515E+0004  0.23140E-0006  0.89344E-0008  0.23321E-0006
  0.87068E+0004 -0.27497E+0004  0.24629E-0006  0.57585E-0008  0.25130E-0006
  0.87500E+0004 -0.27488E+0004  0.25286E-0006  0.39213E-0008  0.25939E-0006
  0.85000E+0004 -0.27173E+0004  0.18503E-0006  0.12910E-0007  0.18437E-0006
  0.85432E+0004 -0.27162E+0004  0.19490E-0006  0.11615E-0007  0.19624E-0006
  0.86250E+0004 -0.27141E+0004  0.21197E-0006  0.87769E-0008  0.21689E-0006
  0.87068E+0004 -0.27120E+0004  0.22657E-0006  0.54847E-0008  0.23469E-0006
  0.87500E+0004 -0.27109E+0004  0.23316E-0006  0.35941E-0008  0.24274E-0006
  0.85000E+0004 -0.26803E+0004  0.15978E-0006  0.12908E-0007  0.16262E-0006
  0.85432E+0004 -0.26790E+0004  0.16865E-0006  0.11547E-0007  0.17360E-0006
  0.86250E+0004 -0.26767E+0004  0.18405E-0006  0.86033E-0008  0.19270E-0006
  0.87068E+0004 -0.26743E+0004  0.19737E-0006  0.52300E-0008  0.20920E-0006
  0.87500E+0004 -0.26731E+0004  0.20349E-0006  0.33067E-0008  0.21672E-0006
  0.85000E+0004 -0.26607E+0004  0.14406E-0006  0.12881E-0007  0.14899E-0006
  0.85432E+0004 -0.26594E+0004  0.15220E-0006  0.11491E-0007  0.15929E-0006
  0.86250E+0004 -0.26569E+0004  0.16633E-0006  0.85033E-0008  0.17717E-0006
  0.87068E+0004 -0.26544E+0004  0.17862E-0006  0.51019E-0008  0.19261E-0006
  0.87500E+0004 -0.26531E+0004  0.18430E-0006  0.31696E-0008  0.19966E-0006
  0.87500E+0004 -0.27687E+0004  0.25886E-0006  0.41105E-0008  0.26401E-0006
  0.87932E+0004 -0.27681E+0004  0.26424E-0006  0.22125E-0008  0.27080E-0006
  0.88750E+0004 -0.27668E+0004  0.27140E-0006 -0.15929E-0008  0.28020E-0006
  0.89568E+0004 -0.27656E+0004  0.27430E-0006 -0.55817E-0008  0.28473E-0006
  0.90000E+0004 -0.27649E+0004  0.27402E-0006 -0.77191E-0008  0.28503E-0006
  0.87500E+0004 -0.27488E+0004  0.25286E-0006  0.39213E-0008  0.25939E-0006
  0.87932E+0004 -0.27481E+0004  0.25856E-0006  0.19889E-0008  0.26645E-0006
  0.88750E+0004 -0.27467E+0004  0.26651E-0006 -0.18764E-0008  0.27652E-0006
  0.89568E+0004 -0.27454E+0004  0.27047E-0006 -0.59204E-0008  0.28192E-0006
  0.90000E+0004 -0.27446E+0004  0.27086E-0006 -0.80863E-0008  0.28278E-0006
  0.87500E+0004 -0.27109E+0004  0.23316E-0006  0.35941E-0008  0.24274E-0006
  0.87932E+0004 -0.27101E+0004  0.23911E-0006  0.16134E-0008  0.24997E-0006
  0.88750E+0004 -0.27085E+0004  0.24797E-0006 -0.23319E-0008  0.26068E-0006
  0.89568E+0004 -0.27070E+0004  0.25343E-0006 -0.64443E-0008  0.26723E-0006
  0.90000E+0004 -0.27062E+0004  0.25486E-0006 -0.86432E-0008  0.26890E-0006
  0.87500E+0004 -0.26731E+0004  0.20349E-0006  0.33067E-0008  0.21672E-0006
  0.87932E+0004 -0.26721E+0004  0.20923E-0006  0.12994E-0008  0.22363E-0006
  0.88750E+0004 -0.26704E+0004  0.21821E-0006 -0.26808E-0008  0.23417E-0006
  0.89568E+0004 -0.26686E+0004  0.22450E-0006 -0.68124E-0008  0.24116E-0006
  0.90000E+0004 -0.26677E+0004  0.22668E-0006 -0.90167E-0008  0.24335E-0006
  0.87500E+0004 -0.26531E+0004  0.18430E-0006  0.31696E-0008  0.19966E-0006
  0.87932E+0004 -0.26521E+0004  0.18976E-0006  0.11574E-0008  0.20622E-0006
  0.88750E+0004 -0.26503E+0004  0.19848E-0006 -0.28229E-0008  0.21635E-0006
  0.89568E+0004 -0.26484E+0004  0.20494E-0006 -0.69445E-0008  0.22330E-0006
  0.90000E+0004 -0.26474E+0004  0.20738E-0006 -0.91408E-0008  0.22563E-0006
  0.90000E+0004 -0.27649E+0004  0.27402E-0006 -0.77191E-0008  0.28503E-0006
  0.90432E+0004 -0.27643E+0004  0.27246E-0006 -0.98616E-0008  0.28384E-0006
  0.91250E+0004 -0.27630E+0004  0.26589E-0006 -0.13871E-0007  0.27745E-0006
  0.92068E+0004 -0.27617E+0004  0.25454E-0006 -0.17731E-0007  0.26563E-0006
  0.92500E+0004 -0.27611E+0004  0.24664E-0006 -0.19676E-0007  0.25724E-0006
  0.90000E+0004 -0.27446E+0004  0.27086E-0006 -0.80863E-0008  0.28278E-0006
  0.90432E+0004 -0.27439E+0004  0.27002E-0006 -0.10257E-0007  0.28220E-0006
  0.91250E+0004 -0.27425E+0004  0.26502E-0006 -0.14320E-0007  0.27713E-0006
  0.92068E+0004 -0.27412E+0004  0.25546E-0006 -0.18239E-0007  0.26683E-0006
  0.92500E+0004 -0.27404E+0004  0.24857E-0006 -0.20216E-0007  0.25932E-0006
  0.90000E+0004 -0.27062E+0004  0.25486E-0006 -0.86432E-0008  0.26890E-0006
  0.90432E+0004 -0.27053E+0004  0.25524E-0006 -0.10845E-0007  0.26930E-0006
  0.91250E+0004 -0.27038E+0004  0.25301E-0006 -0.14970E-0007  0.26650E-0006
  0.92068E+0004 -0.27022E+0004  0.24677E-0006 -0.18953E-0007  0.25900E-0006
  0.92500E+0004 -0.27013E+0004  0.24183E-0006 -0.20969E-0007  0.25316E-0006
  0.90000E+0004 -0.26677E+0004  0.22668E-0006 -0.90167E-0008  0.24335E-0006
  0.90432E+0004 -0.26668E+0004  0.22801E-0006 -0.11222E-0007  0.24445E-0006
  0.91250E+0004 -0.26650E+0004  0.22816E-0006 -0.15351E-0007  0.24355E-0006
  0.92068E+0004 -0.26632E+0004  0.22507E-0006 -0.19340E-0007  0.23867E-0006
  0.92500E+0004 -0.26622E+0004  0.22207E-0006 -0.21362E-0007  0.23447E-0006
  0.90000E+0004 -0.26474E+0004  0.20738E-0006 -0.91408E-0008  0.22563E-0006
  0.90432E+0004 -0.26464E+0004  0.20910E-0006 -0.11337E-0007  0.22700E-0006
  0.91250E+0004 -0.26445E+0004  0.21034E-0006 -0.15444E-0007  0.22692E-0006
  0.92068E+0004 -0.26426E+0004  0.20878E-0006 -0.19413E-0007  0.22331E-0006
  0.92500E+0004 -0.26416E+0004  0.20677E-0006 -0.21424E-0007  0.21996E-0006
  0.92500E+0004 -0.27611E+0004  0.24664E-0006 -0.19676E-0007  0.25724E-0006
  0.92932E+0004 -0.27605E+0004  0.23741E-0006 -0.21541E-0007  0.24740E-0006
  0.93750E+0004 -0.27594E+0004  0.21640E-0006 -0.24828E-0007  0.22497E-0006
  0.94568E+0004 -0.27583E+0004  0.19106E-0006 -0.27751E-0007  0.19805E-0006
  0.95000E+0004 -0.27577E+0004  0.17609E-0006 -0.29134E-0007  0.18226E-0006
  0.92500E+0004 -0.27404E+0004  0.24857E-0006 -0.20216E-0007  0.25932E-0006
  0.92932E+0004 -0.27398E+0004  0.24040E-0006 -0.22117E-0007  0.25039E-0006
  0.93750E+0004 -0.27386E+0004  0.22146E-0006 -0.25478E-0007  0.22976E-0006
  0.94568E+0004 -0.27374E+0004  0.19816E-0006 -0.28484E-0007  0.20462E-0006
  0.95000E+0004 -0.27368E+0004  0.18422E-0006 -0.29915E-0007  0.18973E-0006
  0.92500E+0004 -0.27013E+0004  0.24183E-0006 -0.20969E-0007  0.25316E-0006
  0.92932E+0004 -0.27006E+0004  0.23577E-0006 -0.22912E-0007  0.24605E-0006
  0.93750E+0004 -0.26992E+0004  0.22106E-0006 -0.26364E-0007  0.22911E-0006
  0.94568E+0004 -0.26979E+0004  0.20214E-0006 -0.29480E-0007  0.20782E-0006
  0.95000E+0004 -0.26972E+0004  0.19050E-0006 -0.30977E-0007  0.19496E-0006
  0.92500E+0004 -0.26622E+0004  0.22207E-0006 -0.21362E-0007  0.23447E-0006
  0.92932E+0004 -0.26614E+0004  0.21816E-0006 -0.23314E-0007  0.22923E-0006
  0.93750E+0004 -0.26599E+0004  0.20794E-0006 -0.26796E-0007  0.21623E-0006
  0.94568E+0004 -0.26583E+0004  0.19388E-0006 -0.29959E-0007  0.19925E-0006
  0.95000E+0004 -0.26575E+0004  0.18489E-0006 -0.31488E-0007  0.18876E-0006
  0.92500E+0004 -0.26416E+0004  0.20677E-0006 -0.21424E-0007  0.21996E-0006
  0.92932E+0004 -0.26407E+0004  0.20399E-0006 -0.23369E-0007  0.21571E-0006
  0.93750E+0004 -0.26391E+0004  0.19618E-0006 -0.26842E-0007  0.20484E-0006
  0.94568E+0004 -0.26375E+0004  0.18481E-0006 -0.30003E-0007  0.19027E-0006
  0.95000E+0004 -0.26366E+0004  0.17732E-0006 -0.31536E-0007  0.18112E-0006
  0.95000E+0004 -0.27577E+0004  0.17609E-0006 -0.29134E-0007  0.18226E-0006
  0.95432E+0004 -0.27576E+0004  0.15991E-0006 -0.30390E-0007  0.16534E-0006
  0.96250E+0004 -0.27572E+0004  0.12673E-0006 -0.32454E-0007  0.13112E-0006
  0.97068E+0004 -0.27569E+0004  0.90976E-0007 -0.34120E-0007  0.95009E-0007
  0.97500E+0004 -0.27567E+0004  0.71414E-0007 -0.34845E-0007  0.75628E-0007
  0.95000E+0004 -0.27368E+0004  0.18422E-0006 -0.29915E-0007  0.18973E-0006
  0.95432E+0004 -0.27366E+0004  0.16906E-0006 -0.31223E-0007  0.17372E-0006
  0.96250E+0004 -0.27363E+0004  0.13758E-0006 -0.33394E-0007  0.14097E-0006
  0.97068E+0004 -0.27359E+0004  0.10310E-0006 -0.35176E-0007  0.10594E-0006
  0.97500E+0004 -0.27357E+0004  0.83996E-0007 -0.35965E-0007  0.86916E-0007
  0.95000E+0004 -0.26972E+0004  0.19050E-0006 -0.30977E-0007  0.19496E-0006
  0.95432E+0004 -0.26969E+0004  0.17770E-0006 -0.32361E-0007  0.18103E-0006
  0.96250E+0004 -0.26965E+0004  0.15037E-0006 -0.34692E-0007  0.15194E-0006
  0.97068E+0004 -0.26961E+0004  0.11938E-0006 -0.36652E-0007  0.11991E-0006
  0.97500E+0004 -0.26959E+0004  0.10176E-0006 -0.37541E-0007  0.10214E-0006
  0.95000E+0004 -0.26575E+0004  0.18489E-0006 -0.31488E-0007  0.18876E-0006
  0.95432E+0004 -0.26573E+0004  0.17491E-0006 -0.32916E-0007  0.17735E-0006
  0.96250E+0004 -0.26568E+0004  0.15276E-0006 -0.35349E-0007  0.15287E-0006
  0.97068E+0004 -0.26563E+0004  0.12650E-0006 -0.37432E-0007  0.12500E-0006
  0.97500E+0004 -0.26560E+0004  0.11110E-0006 -0.38394E-0007  0.10913E-0006
  0.95000E+0004 -0.26366E+0004  0.17732E-0006 -0.31536E-0007  0.18112E-0006
  0.95432E+0004 -0.26363E+0004  0.16896E-0006 -0.32975E-0007  0.17118E-0006
  0.96250E+0004 -0.26358E+0004  0.14987E-0006 -0.35438E-0007  0.14946E-0006
  0.97068E+0004 -0.26353E+0004  0.12653E-0006 -0.37563E-0007  0.12418E-0006
  0.97500E+0004 -0.26350E+0004  0.11256E-0006 -0.38552E-0007  0.10955E-0006
  0.97500E+0004 -0.27567E+0004  0.71414E-0007 -0.34845E-0007  0.75628E-0007
  0.97932E+0004 -0.27572E+0004  0.51148E-0007 -0.35434E-0007  0.55886E-0007
  0.98750E+0004 -0.27581E+0004  0.12661E-0007 -0.36290E-0007  0.19341E-0007
  0.99568E+0004 -0.27590E+0004 -0.24672E-0007 -0.36849E-0007 -0.14671E-0007
  0.10000E+0005 -0.27594E+0004 -0.43366E-0007 -0.37039E-0007 -0.31029E-0007
  0.97500E+0004 -0.27357E+0004  0.83996E-0007 -0.35965E-0007  0.86916E-0007
  0.97932E+0004 -0.27362E+0004  0.64046E-0007 -0.36624E-0007  0.67407E-0007
  0.98750E+0004 -0.27372E+0004  0.25602E-0007 -0.37612E-0007  0.30776E-0007
  0.99568E+0004 -0.27382E+0004 -0.12452E-0007 -0.38306E-0007 -0.40531E-0008
  0.10000E+0005 -0.27387E+0004 -0.31840E-0007 -0.38566E-0007 -0.21136E-0007
  0.97500E+0004 -0.26959E+0004  0.10176E-0006 -0.37541E-0007  0.10214E-0006
  0.97932E+0004 -0.26965E+0004  0.83102E-0007 -0.38314E-0007  0.83684E-0007
  0.98750E+0004 -0.26976E+0004  0.46083E-0007 -0.39526E-0007  0.48070E-0007
  0.99568E+0004 -0.26987E+0004  0.79976E-0008 -0.40451E-0007  0.12857E-0007
  0.10000E+0005 -0.26993E+0004 -0.12021E-0007 -0.40834E-0007 -0.50136E-0008
  0.97500E+0004 -0.26560E+0004  0.11110E-0006 -0.38394E-0007  0.10913E-0006
  0.97932E+0004 -0.26567E+0004  0.94543E-0007 -0.39257E-0007  0.92474E-0007
  0.98750E+0004 -0.26580E+0004  0.60591E-0007 -0.40655E-0007  0.59342E-0007
  0.99568E+0004 -0.26593E+0004  0.24166E-0007 -0.41778E-0007  0.25228E-0007
  0.10000E+0005 -0.26599E+0004  0.44044E-0008 -0.42269E-0007  0.73322E-0008
  0.97500E+0004 -0.26350E+0004  0.11256E-0006 -0.38552E-0007  0.10955E-0006
  0.97932E+0004 -0.26357E+0004  0.97410E-0007 -0.39454E-0007  0.94114E-0007
  0.98750E+0004 -0.26371E+0004  0.65677E-0007 -0.40934E-0007  0.62834E-0007
  0.99568E+0004 -0.26385E+0004  0.30767E-0007 -0.42148E-0007  0.29864E-0007
  0.10000E+0005 -0.26392E+0004  0.11483E-0007 -0.42691E-0007  0.12255E-0007
  0.10000E+0005 -0.27594E+0004 -0.43366E-0007 -0.37039E-0007 -0.31029E-0007
  0.10043E+0005 -0.27606E+0004 -0.61396E-0007 -0.37116E-0007 -0.46265E-0007
  0.10125E+0005 -0.27627E+0004 -0.91800E-0007 -0.37096E-0007 -0.70286E-0007
  0.10207E+0005 -0.27648E+0004 -0.11593E-0006 -0.36889E-0007 -0.86743E-0007
  0.10250E+0005 -0.27659E+0004 -0.12566E-0006 -0.36711E-0007 -0.91999E-0007
  0.10000E+0005 -0.27387E+0004 -0.31840E-0007 -0.38566E-0007 -0.21136E-0007
  0.10043E+0005 -0.27399E+0004 -0.50790E-0007 -0.38715E-0007 -0.37295E-0007
  0.10125E+0005 -0.27422E+0004 -0.83495E-0007 -0.38829E-0007 -0.63570E-0007
  0.10207E+0005 -0.27445E+0004 -0.11053E-0006 -0.38751E-0007 -0.82795E-0007
  0.10250E+0005 -0.27457E+0004 -0.12197E-0006 -0.38639E-0007 -0.89647E-0007
  0.10000E+0005 -0.26993E+0004 -0.12021E-0007 -0.40834E-0007 -0.50136E-0008
  0.10043E+0005 -0.27007E+0004 -0.32037E-0007 -0.41116E-0007 -0.22348E-0007
  0.10125E+0005 -0.27033E+0004 -0.67939E-0007 -0.41479E-0007 -0.51928E-0007
  0.10207E+0005 -0.27060E+0004 -0.99523E-0007 -0.41648E-0007 -0.75648E-0007
  0.10250E+0005 -0.27074E+0004 -0.11380E-0006 -0.41666E-0007 -0.85221E-0007
  0.10000E+0005 -0.26599E+0004  0.44044E-0008 -0.42269E-0007  0.73322E-0008
  0.10043E+0005 -0.26615E+0004 -0.15781E-0007 -0.42677E-0007 -0.10416E-0007
  0.10125E+0005 -0.26645E+0004 -0.53307E-0007 -0.43282E-0007 -0.41993E-0007
  0.10207E+0005 -0.26675E+0004 -0.88094E-0007 -0.43700E-0007 -0.69132E-0007
  0.10250E+0005 -0.26690E+0004 -0.10461E-0006 -0.43851E-0007 -0.80976E-0007
  0.10000E+0005 -0.26392E+0004  0.11483E-0007 -0.42691E-0007  0.12255E-0007
  0.10043E+0005 -0.26408E+0004 -0.84392E-0008 -0.43161E-0007 -0.54102E-0008
  0.10125E+0005 -0.26440E+0004 -0.46183E-0007 -0.43890E-0007 -0.37508E-0007
  0.10207E+0005 -0.26472E+0004 -0.82094E-0007 -0.44437E-0007 -0.65996E-0007
  0.10250E+0005 -0.26488E+0004 -0.99532E-0007 -0.44660E-0007 -0.78839E-0007
  0.10250E+0005 -0.27659E+0004 -0.12566E-0006 -0.36711E-0007 -0.91999E-0007
  0.10293E+0005 -0.27668E+0004 -0.13311E-0006 -0.36510E-0007 -0.94740E-0007
  0.10375E+0005 -0.27685E+0004 -0.14074E-0006 -0.36008E-0007 -0.93025E-0007
  0.10457E+0005 -0.27702E+0004 -0.13969E-0006 -0.35335E-0007 -0.82484E-0007
  0.10500E+0005 -0.27711E+0004 -0.13574E-0006 -0.34906E-0007 -0.73655E-0007
  0.10250E+0005 -0.27457E+0004 -0.12197E-0006 -0.38639E-0007 -0.89647E-0007
  0.10293E+0005 -0.27466E+0004 -0.13119E-0006 -0.38502E-0007 -0.94024E-0007
  0.10375E+0005 -0.27485E+0004 -0.14224E-0006 -0.38122E-0007 -0.95378E-0007
  0.10457E+0005 -0.27503E+0004 -0.14447E-0006 -0.37574E-0007 -0.87608E-0007
  0.10500E+0005 -0.27513E+0004 -0.14208E-0006 -0.37214E-0007 -0.80013E-0007
  0.10250E+0005 -0.27074E+0004 -0.11380E-0006 -0.41666E-0007 -0.85221E-0007
  0.10293E+0005 -0.27085E+0004 -0.12605E-0006 -0.41657E-0007 -0.92470E-0007
  0.10375E+0005 -0.27106E+0004 -0.14321E-0006 -0.41522E-0007 -0.99412E-0007
  0.10457E+0005 -0.27127E+0004 -0.15152E-0006 -0.41232E-0007 -0.96924E-0007
  0.10500E+0005 -0.27139E+0004 -0.15215E-0006 -0.41016E-0007 -0.91784E-0007
  0.10250E+0005 -0.26690E+0004 -0.10461E-0006 -0.43851E-0007 -0.80976E-0007
  0.10293E+0005 -0.26703E+0004 -0.11940E-0006 -0.43975E-0007 -0.90737E-0007
  0.10375E+0005 -0.26727E+0004 -0.14197E-0006 -0.44101E-0007 -0.10284E-0006
  0.10457E+0005 -0.26751E+0004 -0.15605E-0006 -0.44090E-0007 -0.10555E-0006
  0.10500E+0005 -0.26764E+0004 -0.15968E-0006 -0.44032E-0007 -0.10296E-0006
  0.10250E+0005 -0.26488E+0004 -0.99532E-0007 -0.44660E-0007 -0.78839E-0007
  0.10293E+0005 -0.26502E+0004 -0.11543E-0006 -0.44854E-0007 -0.89759E-0007
  0.10375E+0005 -0.26527E+0004 -0.14052E-0006 -0.45121E-0007 -0.10436E-0006
  0.10457E+0005 -0.26553E+0004 -0.15747E-0006 -0.45265E-0007 -0.10974E-0006
  0.10500E+0005 -0.26566E+0004 -0.16264E-0006 -0.45294E-0007 -0.10851E-0006
  0.10500E+0005 -0.27711E+0004 -0.13574E-0006 -0.34906E-0007 -0.73655E-0007
  0.10543E+0005 -0.27719E+0004 -0.12963E-0006 -0.34430E-0007 -0.62867E-0007
  0.10625E+0005 -0.27734E+0004 -0.11282E-0006 -0.33370E-0007 -0.38013E-0007
  0.10707E+0005 -0.27750E+0004 -0.90760E-0007 -0.32092E-0007 -0.94553E-0008
  0.10750E+0005 -0.27758E+0004 -0.77810E-0007 -0.31334E-0007  0.61274E-0008
  0.10500E+0005 -0.27513E+0004 -0.14208E-0006 -0.37214E-0007 -0.80013E-0007
  0.10543E+0005 -0.27522E+0004 -0.13738E-0006 -0.36811E-0007 -0.70252E-0007
  0.10625E+0005 -0.27539E+0004 -0.12264E-0006 -0.35899E-0007 -0.46630E-0007
  0.10707E+0005 -0.27555E+0004 -0.10171E-0006 -0.34789E-0007 -0.18203E-0007
  0.10750E+0005 -0.27564E+0004 -0.88936E-0007 -0.34127E-0007 -0.22058E-0008
  0.10500E+0005 -0.27139E+0004 -0.15215E-0006 -0.41016E-0007 -0.91784E-0007
  0.10543E+0005 -0.27149E+0004 -0.15022E-0006 -0.40763E-0007 -0.84144E-0007
  0.10625E+0005 -0.27168E+0004 -0.13979E-0006 -0.40161E-0007 -0.63326E-0007
  0.10707E+0005 -0.27187E+0004 -0.12156E-0006 -0.39398E-0007 -0.35742E-0007
  0.10750E+0005 -0.27197E+0004 -0.10943E-0006 -0.38935E-0007 -0.19287E-0007
  0.10500E+0005 -0.26764E+0004 -0.15968E-0006 -0.44032E-0007 -0.10296E-0006
  0.10543E+0005 -0.26775E+0004 -0.16059E-0006 -0.43943E-0007 -0.97617E-0007
  0.10625E+0005 -0.26797E+0004 -0.15486E-0006 -0.43681E-0007 -0.80151E-0007
  0.10707E+0005 -0.26819E+0004 -0.13994E-0006 -0.43297E-0007 -0.54157E-0007
  0.10750E+0005 -0.26830E+0004 -0.12886E-0006 -0.43053E-0007 -0.37688E-0007
  0.10500E+0005 -0.26566E+0004 -0.16264E-0006 -0.45294E-0007 -0.10851E-0006
  0.10543E+0005 -0.26578E+0004 -0.16505E-0006 -0.45296E-0007 -0.10443E-0006
  0.10625E+0005 -0.26601E+0004 -0.16189E-0006 -0.45223E-0007 -0.88924E-0007
  0.10707E+0005 -0.26624E+0004 -0.14894E-0006 -0.45051E-0007 -0.64058E-0007
  0.10750E+0005 -0.26637E+0004 -0.13856E-0006 -0.44927E-0007 -0.47760E-0007
  0.10750E+0005 -0.27758E+0004 -0.77810E-0007 -0.31334E-0007  0.61274E-0008
  0.10793E+0005 -0.27767E+0004 -0.64407E-0007 -0.30501E-0007  0.21518E-0007
  0.10875E+0005 -0.27785E+0004 -0.39522E-0007 -0.28795E-0007  0.48279E-0007
  0.10957E+0005 -0.27802E+0004 -0.17886E-0007 -0.26973E-0007  0.69192E-0007
  0.11000E+0005 -0.27811E+0004 -0.87687E-0008 -0.25992E-0007  0.76871E-0007
  0.10750E+0005 -0.27564E+0004 -0.88936E-0007 -0.34127E-0007 -0.22058E-0008
  0.10793E+0005 -0.27574E+0004 -0.75394E-0007 -0.33397E-0007  0.13949E-0007
  0.10875E+0005 -0.27593E+0004 -0.49418E-0007 -0.31899E-0007  0.43056E-0007
  0.10957E+0005 -0.27612E+0004 -0.25710E-0007 -0.30300E-0007  0.67334E-0007
  0.11000E+0005 -0.27622E+0004 -0.15179E-0007 -0.29439E-0007  0.77101E-0007
  0.10750E+0005 -0.27197E+0004 -0.10943E-0006 -0.38935E-0007 -0.19287E-0007
  0.10793E+0005 -0.27209E+0004 -0.95956E-0007 -0.38415E-0007 -0.20123E-0008
  0.10875E+0005 -0.27231E+0004 -0.68508E-0007 -0.37343E-0007  0.30986E-0007
  0.10957E+0005 -0.27253E+0004 -0.41353E-0007 -0.36198E-0007  0.61246E-0007
  0.11000E+0005 -0.27264E+0004 -0.28320E-0007 -0.35581E-0007  0.74855E-0007
  0.10750E+0005 -0.26830E+0004 -0.12886E-0006 -0.43053E-0007 -0.37688E-0007
  0.10793E+0005 -0.26843E+0004 -0.11588E-0006 -0.42762E-0007 -0.19746E-0007
  0.10875E+0005 -0.26868E+0004 -0.87764E-0007 -0.42153E-0007  0.16328E-0007
  0.10957E+0005 -0.26893E+0004 -0.57865E-0007 -0.41497E-0007  0.51918E-0007
  0.11000E+0005 -0.26906E+0004 -0.42620E-0007 -0.41144E-0007  0.69129E-0007
  0.10750E+0005 -0.26637E+0004 -0.13856E-0006 -0.44927E-0007 -0.47760E-0007
  0.10793E+0005 -0.26650E+0004 -0.12601E-0006 -0.44764E-0007 -0.29656E-0007
  0.10875E+0005 -0.26677E+0004 -0.97874E-0007 -0.44412E-0007  0.76805E-0008
  0.10957E+0005 -0.26703E+0004 -0.66839E-0007 -0.44028E-0007  0.45767E-0007
  0.11000E+0005 -0.26717E+0004 -0.50566E-0007 -0.43822E-0007  0.64749E-0007
  0.11000E+0005 -0.27811E+0004 -0.87687E-0008 -0.25992E-0007  0.76871E-0007
  0.11043E+0005 -0.27821E+0004 -0.17105E-0008 -0.25010E-0007  0.81785E-0007
  0.11125E+0005 -0.27839E+0004  0.49057E-0008 -0.23205E-0007  0.82557E-0007
  0.11207E+0005 -0.27858E+0004  0.16202E-0008 -0.21550E-0007  0.71480E-0007
  0.11250E+0005 -0.27867E+0004 -0.42281E-0008 -0.20752E-0007  0.60909E-0007
  0.11000E+0005 -0.27622E+0004 -0.15179E-0007 -0.29439E-0007  0.77101E-0007
  0.11043E+0005 -0.27633E+0004 -0.65419E-0008 -0.28578E-0007  0.84246E-0007
  0.11125E+0005 -0.27653E+0004  0.33167E-0008 -0.26992E-0007  0.89396E-0007
  0.11207E+0005 -0.27673E+0004  0.32444E-0008 -0.25534E-0007  0.82462E-0007
  0.11250E+0005 -0.27683E+0004 -0.10719E-0008 -0.24825E-0007  0.73805E-0007
  0.11000E+0005 -0.27264E+0004 -0.28320E-0007 -0.35581E-0007  0.74855E-0007
  0.11043E+0005 -0.27276E+0004 -0.16803E-0007 -0.34964E-0007  0.86192E-0007
  0.11125E+0005 -0.27299E+0004 -0.80951E-0009 -0.33827E-0007  0.99801E-0007
  0.11207E+0005 -0.27322E+0004  0.54800E-0008 -0.32775E-0007  0.10120E-0006
  0.11250E+0005 -0.27334E+0004  0.43229E-0008 -0.32253E-0007  0.96555E-0007
  0.11000E+0005 -0.26906E+0004 -0.42620E-0007 -0.41144E-0007  0.69129E-0007
  0.11043E+0005 -0.26920E+0004 -0.28438E-0007 -0.40791E-0007  0.84512E-0007
  0.11125E+0005 -0.26946E+0004 -0.64656E-0008 -0.40142E-0007  0.10660E-0006
  0.11207E+0005 -0.26972E+0004  0.63940E-0008 -0.39539E-0007  0.11678E-0006
  0.11250E+0005 -0.26985E+0004  0.86562E-0008 -0.39228E-0007  0.11655E-0006
  0.11000E+0005 -0.26717E+0004 -0.50566E-0007 -0.43822E-0007  0.64749E-0007
  0.11043E+0005 -0.26732E+0004 -0.35090E-0007 -0.43615E-0007  0.82170E-0007
  0.11125E+0005 -0.26759E+0004 -0.10084E-0007 -0.43238E-0007  0.10866E-0006
  0.11207E+0005 -0.26787E+0004  0.62647E-0008 -0.42888E-0007  0.12357E-0006
  0.11250E+0005 -0.26801E+0004  0.10405E-0007 -0.42700E-0007  0.12578E-0006
  0.11250E+0005 -0.27867E+0004 -0.42281E-0008 -0.20752E-0007  0.60909E-0007
  0.11293E+0005 -0.27877E+0004 -0.12779E-0007 -0.20026E-0007  0.47368E-0007
  0.11375E+0005 -0.27894E+0004 -0.35579E-0007 -0.18781E-0007  0.14589E-0007
  0.11457E+0005 -0.27911E+0004 -0.64795E-0007 -0.17621E-0007 -0.24775E-0007
  0.11500E+0005 -0.27921E+0004 -0.81620E-0007 -0.16979E-0007 -0.46854E-0007
  0.11250E+0005 -0.27683E+0004 -0.10719E-0008 -0.24825E-0007  0.73805E-0007
  0.11293E+0005 -0.27693E+0004 -0.82839E-0008 -0.24176E-0007  0.61900E-0007
  0.11375E+0005 -0.27712E+0004 -0.29281E-0007 -0.23032E-0007  0.31221E-0007
  0.11457E+0005 -0.27731E+0004 -0.57919E-0007 -0.21907E-0007 -0.76368E-0008
  0.11500E+0005 -0.27741E+0004 -0.75002E-0007 -0.21253E-0007 -0.30164E-0007
  0.11250E+0005 -0.27334E+0004  0.43229E-0008 -0.32253E-0007  0.96555E-0007
  0.11293E+0005 -0.27346E+0004 -0.27061E-0010 -0.31769E-0007  0.88207E-0007
  0.11375E+0005 -0.27368E+0004 -0.16836E-0007 -0.30858E-0007  0.62549E-0007
  0.11457E+0005 -0.27389E+0004 -0.43473E-0007 -0.29845E-0007  0.25843E-0007
  0.11500E+0005 -0.27401E+0004 -0.60554E-0007 -0.29197E-0007  0.31143E-0008
  0.11250E+0005 -0.26985E+0004  0.86562E-0008 -0.39228E-0007  0.11655E-0006
  0.11293E+0005 -0.26998E+0004  0.75248E-0008 -0.38935E-0007  0.11227E-0006
  0.11375E+0005 -0.27023E+0004 -0.41824E-0008 -0.38312E-0007  0.92870E-0007
  0.11457E+0005 -0.27048E+0004 -0.27682E-0007 -0.37476E-0007  0.59810E-0007
  0.11500E+0005 -0.27060E+0004 -0.44115E-0007 -0.36871E-0007  0.37724E-0007
  0.11250E+0005 -0.26801E+0004  0.10405E-0007 -0.42700E-0007  0.12578E-0006
  0.11293E+0005 -0.26815E+0004  0.11087E-0007 -0.42517E-0007  0.12382E-0006
  0.11375E+0005 -0.26841E+0004  0.23948E-0008 -0.42068E-0007  0.10817E-0006
  0.11457E+0005 -0.26867E+0004 -0.19016E-0007 -0.41351E-0007  0.77601E-0007
  0.11500E+0005 -0.26881E+0004 -0.34852E-0007 -0.40785E-0007  0.56186E-0007
  0.11500E+0005 -0.27921E+0004 -0.81620E-0007 -0.16979E-0007 -0.46854E-0007
  0.11543E+0005 -0.27929E+0004 -0.98584E-0007 -0.16291E-0007 -0.68862E-0007
  0.11625E+0005 -0.27944E+0004 -0.12892E-0006 -0.14608E-0007 -0.10827E-0006
  0.11707E+0005 -0.27958E+0004 -0.15303E-0006 -0.12065E-0007 -0.14080E-0006
  0.11750E+0005 -0.27966E+0004 -0.16177E-0006 -0.10232E-0007 -0.15377E-0006
  0.11500E+0005 -0.27741E+0004 -0.75002E-0007 -0.21253E-0007 -0.30164E-0007
  0.11543E+0005 -0.27750E+0004 -0.92619E-0007 -0.20535E-0007 -0.53106E-0007
  0.11625E+0005 -0.27766E+0004 -0.12528E-0006 -0.18740E-0007 -0.95615E-0007
  0.11707E+0005 -0.27782E+0004 -0.15296E-0006 -0.16021E-0007 -0.13275E-0006
  0.11750E+0005 -0.27791E+0004 -0.16398E-0006 -0.14073E-0007 -0.14862E-0006
  0.11500E+0005 -0.27401E+0004 -0.60554E-0007 -0.29197E-0007  0.31143E-0008
  0.11543E+0005 -0.27411E+0004 -0.78925E-0007 -0.28453E-0007 -0.20958E-0007
  0.11625E+0005 -0.27429E+0004 -0.11515E-0006 -0.26507E-0007 -0.68223E-0007
  0.11707E+0005 -0.27448E+0004 -0.14899E-0006 -0.23522E-0007 -0.11321E-0006
  0.11750E+0005 -0.27458E+0004 -0.16414E-0006 -0.21396E-0007 -0.13424E-0006
  0.11500E+0005 -0.27060E+0004 -0.44115E-0007 -0.36871E-0007  0.37724E-0007
  0.11543E+0005 -0.27072E+0004 -0.62590E-0007 -0.36141E-0007  0.13369E-0007
  0.11625E+0005 -0.27093E+0004 -0.10123E-0006 -0.34127E-0007 -0.37113E-0007
  0.11707E+0005 -0.27114E+0004 -0.14029E-0006 -0.30967E-0007 -0.88643E-0007
  0.11750E+0005 -0.27125E+0004 -0.15919E-0006 -0.28712E-0007 -0.11429E-0006
  0.11500E+0005 -0.26881E+0004 -0.34852E-0007 -0.40785E-0007  0.56186E-0007
  0.11543E+0005 -0.26893E+0004 -0.53117E-0007 -0.40077E-0007  0.32023E-0007
  0.11625E+0005 -0.26915E+0004 -0.92531E-0007 -0.38062E-0007 -0.19513E-0007
  0.11707E+0005 -0.26938E+0004 -0.13392E-0006 -0.34846E-0007 -0.73918E-0007
  0.11750E+0005 -0.26950E+0004 -0.15463E-0006 -0.32543E-0007 -0.10175E-0006
  0.11750E+0005 -0.27966E+0004 -0.16177E-0006 -0.10232E-0007 -0.15377E-0006
  0.11793E+0005 -0.27973E+0004 -0.16710E-0006 -0.79759E-0008 -0.16320E-0006
  0.11875E+0005 -0.27985E+0004 -0.16629E-0006 -0.22779E-0008 -0.17026E-0006
  0.11957E+0005 -0.27998E+0004 -0.14982E-0006  0.56472E-0008 -0.16225E-0006
  0.12000E+0005 -0.28004E+0004 -0.13469E-0006  0.10805E-0007 -0.15202E-0006
  0.11750E+0005 -0.27791E+0004 -0.16398E-0006 -0.14073E-0007 -0.14862E-0006
  0.11793E+0005 -0.27798E+0004 -0.17176E-0006 -0.11694E-0007 -0.16116E-0006
  0.11875E+0005 -0.27811E+0004 -0.17588E-0006 -0.57460E-0008 -0.17437E-0006
  0.11957E+0005 -0.27825E+0004 -0.16417E-0006  0.24326E-0008 -0.17229E-0006
  0.12000E+0005 -0.27832E+0004 -0.15130E-0006  0.77168E-0008 -0.16487E-0006
  0.11750E+0005 -0.27458E+0004 -0.16414E-0006 -0.21396E-0007 -0.13424E-0006
  0.11793E+0005 -0.27466E+0004 -0.17647E-0006 -0.18823E-0007 -0.15242E-0006
  0.11875E+0005 -0.27482E+0004 -0.18998E-0006 -0.12473E-0007 -0.17716E-0006
  0.11957E+0005 -0.27497E+0004 -0.18776E-0006 -0.38840E-0008 -0.18661E-0006
  0.12000E+0005 -0.27505E+0004 -0.17955E-0006  0.16058E-0008 -0.18482E-0006
  0.11750E+0005 -0.27125E+0004 -0.15919E-0006 -0.28712E-0007 -0.11429E-0006
  0.11793E+0005 -0.27134E+0004 -0.17583E-0006 -0.25996E-0007 -0.13769E-0006
  0.11875E+0005 -0.27152E+0004 -0.19862E-0006 -0.19342E-0007 -0.17354E-0006
  0.11957E+0005 -0.27169E+0004 -0.20630E-0006 -0.10435E-0007 -0.19466E-0006
  0.12000E+0005 -0.27179E+0004 -0.20316E-0006 -0.47844E-0008 -0.19881E-0006
  0.11750E+0005 -0.26950E+0004 -0.15463E-0006 -0.32543E-0007 -0.10175E-0006
  0.11793E+0005 -0.26959E+0004 -0.17340E-0006 -0.29773E-0007 -0.12769E-0006
  0.11875E+0005 -0.26978E+0004 -0.20097E-0006 -0.22997E-0007 -0.16914E-0006
  0.11957E+0005 -0.26996E+0004 -0.21393E-0006 -0.13959E-0007 -0.19639E-0006
  0.12000E+0005 -0.27006E+0004 -0.21360E-0006 -0.82431E-0008 -0.20375E-0006
  0.12000E+0005 -0.28004E+0004 -0.13469E-0006  0.10805E-0007 -0.15202E-0006
  0.12043E+0005 -0.28012E+0004 -0.11519E-0006  0.16710E-0007 -0.13789E-0006
  0.12125E+0005 -0.28027E+0004 -0.67858E-0007  0.29795E-0007 -0.10208E-0006
  0.12207E+0005 -0.28041E+0004 -0.10253E-0007  0.45160E-0007 -0.58062E-0007
  0.12250E+0005 -0.28049E+0004  0.22584E-0007  0.54003E-0007 -0.33210E-0007
  0.12000E+0005 -0.27832E+0004 -0.15130E-0006  0.77168E-0008 -0.16487E-0006
  0.12043E+0005 -0.27840E+0004 -0.13377E-0006  0.13744E-0007 -0.15320E-0006
  0.12125E+0005 -0.27856E+0004 -0.89122E-0007  0.27025E-0007 -0.12081E-0006
  0.12207E+0005 -0.27872E+0004 -0.32539E-0007  0.42536E-0007 -0.78232E-0007
  0.12250E+0005 -0.27881E+0004  0.50002E-0009  0.51435E-0007 -0.53281E-0007
  0.12000E+0005 -0.27505E+0004 -0.17955E-0006  0.16058E-0008 -0.18482E-0006
  0.12043E+0005 -0.27515E+0004 -0.16624E-0006  0.78317E-0008 -0.17825E-0006
  0.12125E+0005 -0.27533E+0004 -0.12780E-0006  0.21435E-0007 -0.15338E-0006
  0.12207E+0005 -0.27552E+0004 -0.74431E-0007  0.37190E-0007 -0.11483E-0006
  0.12250E+0005 -0.27562E+0004 -0.41696E-0007  0.46181E-0007 -0.90397E-0007
  0.12000E+0005 -0.27179E+0004 -0.20316E-0006 -0.47844E-0008 -0.19881E-0006
  0.12043E+0005 -0.27190E+0004 -0.19461E-0006  0.15984E-0008 -0.19779E-0006
  0.12125E+0005 -0.27210E+0004 -0.16371E-0006  0.15457E-0007 -0.18166E-0006
  0.12207E+0005 -0.27231E+0004 -0.11515E-0006  0.31404E-0007 -0.14868E-0006
  0.12250E+0005 -0.27242E+0004 -0.83607E-0007  0.40470E-0007 -0.12566E-0006
  0.12000E+0005 -0.27006E+0004 -0.21360E-0006 -0.82431E-0008 -0.20375E-0006
  0.12043E+0005 -0.27018E+0004 -0.20774E-0006 -0.17949E-0008 -0.20579E-0006
  0.12125E+0005 -0.27040E+0004 -0.18130E-0006  0.12170E-0007 -0.19468E-0006
  0.12207E+0005 -0.27062E+0004 -0.13587E-0006  0.28197E-0007 -0.16520E-0006
  0.12250E+0005 -0.27074E+0004 -0.10532E-0006  0.37294E-0007 -0.14328E-0006
  0.12250E+0005 -0.28049E+0004  0.22584E-0007  0.54003E-0007 -0.33210E-0007
  0.12293E+0005 -0.28060E+0004  0.56412E-0007  0.63264E-0007 -0.79279E-0008
  0.12375E+0005 -0.28081E+0004  0.11873E-0006  0.81316E-0007  0.37102E-0007
  0.12457E+0005 -0.28103E+0004  0.17337E-0006  0.99017E-0007  0.73798E-0007
  0.12500E+0005 -0.28114E+0004  0.19715E-0006  0.10777E-0006  0.88277E-0007
  0.12250E+0005 -0.27881E+0004  0.50002E-0009  0.51435E-0007 -0.53281E-0007
  0.12293E+0005 -0.27893E+0004  0.35095E-0007  0.60747E-0007 -0.27275E-0007
  0.12375E+0005 -0.27916E+0004  0.10024E-0006  0.78866E-0007  0.20672E-0007
  0.12457E+0005 -0.27939E+0004  0.15921E-0006  0.96622E-0007  0.61944E-0007
  0.12500E+0005 -0.27951E+0004  0.18573E-0006  0.10541E-0006  0.79308E-0007
  0.12250E+0005 -0.27562E+0004 -0.41696E-0007  0.46181E-0007 -0.90397E-0007
  0.12293E+0005 -0.27575E+0004 -0.63214E-0008  0.55584E-0007 -0.63732E-0007
  0.12375E+0005 -0.27602E+0004  0.63025E-0007  0.73832E-0007 -0.11504E-0007
  0.12457E+0005 -0.27628E+0004  0.12934E-0006  0.91704E-0007  0.37439E-0007
  0.12500E+0005 -0.27642E+0004  0.16074E-0006  0.10057E-0006  0.59881E-0007
  0.12250E+0005 -0.27242E+0004 -0.83607E-0007  0.40470E-0007 -0.12566E-0006
  0.12293E+0005 -0.27258E+0004 -0.48352E-0007  0.49953E-0007 -0.99259E-0007
  0.12375E+0005 -0.27288E+0004  0.23614E-0007  0.68324E-0007 -0.44421E-0007
  0.12457E+0005 -0.27318E+0004  0.96004E-0007  0.86324E-0007  0.10784E-0007
  0.12500E+0005 -0.27333E+0004  0.13177E-0006  0.95272E-0007  0.37718E-0007
  0.12250E+0005 -0.27074E+0004 -0.10532E-0006  0.37294E-0007 -0.14328E-0006
  0.12293E+0005 -0.27091E+0004 -0.70489E-0007  0.46813E-0007 -0.11738E-0006
  0.12375E+0005 -0.27122E+0004  0.21979E-0008  0.65244E-0007 -0.61842E-0007
  0.12457E+0005 -0.27154E+0004  0.77227E-0007  0.83313E-0007 -0.39336E-0008
  0.12500E+0005 -0.27170E+0004  0.11506E-0006  0.92309E-0007  0.25109E-0007
  0.12500E+0005 -0.28114E+0004  0.19715E-0006  0.10777E-0006  0.88277E-0007
  0.12543E+0005 -0.28125E+0004  0.21653E-0006  0.11583E-0006  0.98783E-0007
  0.12625E+0005 -0.28147E+0004  0.23937E-0006  0.12851E-0006  0.10677E-0006
  0.12707E+0005 -0.28168E+0004  0.24242E-0006  0.13658E-0006  0.99067E-0007
  0.12750E+0005 -0.28180E+0004  0.23600E-0006  0.13859E-0006  0.89191E-0007
  0.12500E+0005 -0.27951E+0004  0.18573E-0006  0.10541E-0006  0.79308E-0007
  0.12543E+0005 -0.27963E+0004  0.20806E-0006  0.11351E-0006  0.92892E-0007
  0.12625E+0005 -0.27987E+0004  0.23669E-0006  0.12632E-0006  0.10683E-0006
  0.12707E+0005 -0.28010E+0004  0.24527E-0006  0.13461E-0006  0.10462E-0006
  0.12750E+0005 -0.28023E+0004  0.24146E-0006  0.13679E-0006  0.97214E-0007
  0.12500E+0005 -0.27642E+0004  0.16074E-0006  0.10057E-0006  0.59881E-0007
  0.12543E+0005 -0.27656E+0004  0.18844E-0006  0.10877E-0006  0.79014E-0007
  0.12625E+0005 -0.27683E+0004  0.22798E-0006  0.12185E-0006  0.10403E-0006
[truncated: 9,632,013 more chars]
