# Supplementary material for: 2D Synthetic dataset of numerical simulations of long-period seismicity in a volcanic edifice and related sensitivity kernels
Source: Data Brief. 2021 Jan 25;34:106673. doi: 10.1016/j.dib.2020.106673 (PMC7841316; doi:10.1016/j.dib.2020.106673)
Supplement: Supplementary Data S1 — Supplementary Raw Research Data. This is open data under the CC BY license http://creativecommons.org/licenses/by/4.0/ [file mmc1.zip › Dataset/OUTPUT_KERNELS/9000_-500/kernel_hetero_7000_2202_SVF7e-1Hz_09-12.dat]

  0.00000E+0000 -0.30000E+0004 -0.10957E-0006 -0.72539E-0007 -0.81441E-0007
  0.43168E+0002 -0.30000E+0004 -0.12465E-0006 -0.99929E-0007 -0.89211E-0007
  0.12500E+0003 -0.30000E+0004 -0.95466E-0007 -0.11311E-0006 -0.39612E-0007
  0.20683E+0003 -0.30000E+0004 -0.42321E-0007 -0.10687E-0006  0.34615E-0007
  0.25000E+0003 -0.30000E+0004 -0.16472E-0007 -0.10406E-0006  0.70325E-0007
  0.00000E+0000 -0.29890E+0004 -0.84086E-0007 -0.41054E-0007 -0.65270E-0007
  0.43168E+0002 -0.29890E+0004 -0.98626E-0007 -0.79668E-0007 -0.61639E-0007
  0.12500E+0003 -0.29889E+0004 -0.79406E-0007 -0.10209E-0006 -0.23501E-0007
  0.20683E+0003 -0.29889E+0004 -0.31302E-0007 -0.99589E-0007  0.44572E-0007
  0.25000E+0003 -0.29888E+0004 -0.67248E-0008 -0.98040E-0007  0.79571E-0007
  0.00000E+0000 -0.29682E+0004 -0.81609E-0007 -0.33885E-0007 -0.74583E-0007
  0.43168E+0002 -0.29681E+0004 -0.68317E-0007 -0.57060E-0007 -0.32474E-0007
  0.12500E+0003 -0.29680E+0004 -0.50498E-0007 -0.82458E-0007  0.50518E-0008
  0.20683E+0003 -0.29678E+0004 -0.11880E-0007 -0.86955E-0007  0.62082E-0007
  0.25000E+0003 -0.29677E+0004  0.10833E-0007 -0.85514E-0007  0.94712E-0007
  0.00000E+0000 -0.29474E+0004 -0.79418E-0007 -0.32642E-0007 -0.79378E-0007
  0.43168E+0002 -0.29473E+0004 -0.49388E-0007 -0.44010E-0007 -0.17151E-0007
  0.12500E+0003 -0.29470E+0004 -0.26163E-0007 -0.67014E-0007  0.28588E-0007
  0.20683E+0003 -0.29467E+0004  0.63060E-0008 -0.74617E-0007  0.77976E-0007
  0.25000E+0003 -0.29466E+0004  0.26341E-0007 -0.73306E-0007  0.10684E-0006
  0.00000E+0000 -0.29364E+0004 -0.75973E-0007 -0.31770E-0007 -0.77805E-0007
  0.43168E+0002 -0.29363E+0004 -0.41590E-0007 -0.39575E-0007 -0.11125E-0007
  0.12500E+0003 -0.29359E+0004 -0.15055E-0007 -0.60168E-0007  0.38886E-0007
  0.20683E+0003 -0.29356E+0004  0.15195E-0007 -0.68462E-0007  0.85548E-0007
  0.25000E+0003 -0.29354E+0004  0.33596E-0007 -0.67283E-0007  0.11212E-0006
  0.25000E+0003 -0.30000E+0004 -0.16472E-0007 -0.10406E-0006  0.70325E-0007
  0.29317E+0003 -0.30000E+0004  0.98833E-0008 -0.99702E-0007  0.10684E-0006
  0.37500E+0003 -0.30000E+0004  0.54063E-0007 -0.85060E-0007  0.16324E-0006
  0.45683E+0003 -0.30000E+0004  0.85735E-0007 -0.65231E-0007  0.19782E-0006
  0.50000E+0003 -0.30000E+0004  0.96119E-0007 -0.53092E-0007  0.20541E-0006
  0.25000E+0003 -0.29888E+0004 -0.67248E-0008 -0.98040E-0007  0.79571E-0007
  0.29317E+0003 -0.29888E+0004  0.18102E-0007 -0.93124E-0007  0.11328E-0006
  0.37500E+0003 -0.29888E+0004  0.58571E-0007 -0.79359E-0007  0.16517E-0006
  0.45683E+0003 -0.29887E+0004  0.86371E-0007 -0.60448E-0007  0.19536E-0006
  0.50000E+0003 -0.29887E+0004  0.94789E-0007 -0.48823E-0007  0.20083E-0006
  0.25000E+0003 -0.29677E+0004  0.10833E-0007 -0.85514E-0007  0.94712E-0007
  0.29317E+0003 -0.29676E+0004  0.32162E-0007 -0.81144E-0007  0.12362E-0006
  0.37500E+0003 -0.29675E+0004  0.65578E-0007 -0.69051E-0007  0.16704E-0006
  0.45683E+0003 -0.29673E+0004  0.86263E-0007 -0.51741E-0007  0.18909E-0006
  0.50000E+0003 -0.29672E+0004  0.91134E-0007 -0.41037E-0007  0.19075E-0006
  0.25000E+0003 -0.29466E+0004  0.26341E-0007 -0.73306E-0007  0.10684E-0006
  0.29317E+0003 -0.29464E+0004  0.44101E-0007 -0.70004E-0007  0.13146E-0006
  0.37500E+0003 -0.29462E+0004  0.70630E-0007 -0.59366E-0007  0.16660E-0006
  0.45683E+0003 -0.29459E+0004  0.84492E-0007 -0.43550E-0007  0.18083E-0006
  0.50000E+0003 -0.29458E+0004  0.86057E-0007 -0.33682E-0007  0.17891E-0006
  0.25000E+0003 -0.29354E+0004  0.33596E-0007 -0.67283E-0007  0.11212E-0006
  0.29317E+0003 -0.29352E+0004  0.49556E-0007 -0.64471E-0007  0.13462E-0006
  0.37500E+0003 -0.29349E+0004  0.72527E-0007 -0.54517E-0007  0.16546E-0006
  0.45683E+0003 -0.29347E+0004  0.82924E-0007 -0.39433E-0007  0.17572E-0006
  0.50000E+0003 -0.29345E+0004  0.82836E-0007 -0.29979E-0007  0.17200E-0006
  0.50000E+0003 -0.30000E+0004  0.96119E-0007 -0.53092E-0007  0.20541E-0006
  0.54317E+0003 -0.30000E+0004  0.10178E-0006 -0.40099E-0007  0.20520E-0006
  0.62500E+0003 -0.30000E+0004  0.99381E-0007 -0.14227E-0007  0.18361E-0006
  0.70683E+0003 -0.30000E+0004  0.81241E-0007  0.11576E-0007  0.13725E-0006
  0.75000E+0003 -0.30000E+0004  0.66385E-0007  0.24439E-0007  0.10480E-0006
  0.50000E+0003 -0.29887E+0004  0.94789E-0007 -0.48823E-0007  0.20083E-0006
  0.54317E+0003 -0.29887E+0004  0.98626E-0007 -0.36348E-0007  0.19875E-0006
  0.62500E+0003 -0.29886E+0004  0.93391E-0007 -0.11479E-0007  0.17452E-0006
  0.70683E+0003 -0.29886E+0004  0.73454E-0007  0.13363E-0007  0.12690E-0006
  0.75000E+0003 -0.29886E+0004  0.58133E-0007  0.25759E-0007  0.94394E-0007
  0.50000E+0003 -0.29672E+0004  0.91134E-0007 -0.41037E-0007  0.19075E-0006
  0.54317E+0003 -0.29672E+0004  0.91732E-0007 -0.29503E-0007  0.18533E-0006
  0.62500E+0003 -0.29671E+0004  0.81572E-0007 -0.64312E-0008  0.15655E-0006
  0.70683E+0003 -0.29670E+0004  0.58715E-0007  0.16693E-0007  0.10701E-0006
  0.75000E+0003 -0.29670E+0004  0.42765E-0007  0.28255E-0007  0.74617E-0007
  0.50000E+0003 -0.29458E+0004  0.86057E-0007 -0.33682E-0007  0.17891E-0006
  0.54317E+0003 -0.29457E+0004  0.83694E-0007 -0.23013E-0007  0.17044E-0006
  0.62500E+0003 -0.29456E+0004  0.69199E-0007 -0.16019E-0008  0.13765E-0006
  0.70683E+0003 -0.29455E+0004  0.44043E-0007  0.19932E-0007  0.86783E-0007
  0.75000E+0003 -0.29454E+0004  0.27781E-0007  0.30724E-0007  0.54793E-0007
  0.50000E+0003 -0.29345E+0004  0.82836E-0007 -0.29979E-0007  0.17200E-0006
  0.54317E+0003 -0.29344E+0004  0.79023E-0007 -0.19734E-0007  0.16202E-0006
  0.62500E+0003 -0.29343E+0004  0.62475E-0007  0.85537E-0009  0.12735E-0006
  0.70683E+0003 -0.29341E+0004  0.36348E-0007  0.21600E-0007  0.75997E-0007
  0.75000E+0003 -0.29340E+0004  0.20042E-0007  0.32010E-0007  0.44331E-0007
  0.75000E+0003 -0.30000E+0004  0.66385E-0007  0.24439E-0007  0.10480E-0006
  0.79317E+0003 -0.30000E+0004  0.48732E-0007  0.36455E-0007  0.68319E-0007
  0.87500E+0003 -0.30000E+0004  0.10277E-0007  0.55989E-0007 -0.71790E-0008
  0.95683E+0003 -0.30000E+0004 -0.29977E-0007  0.70294E-0007 -0.83007E-0007
  0.10000E+0004 -0.30000E+0004 -0.50048E-0007  0.75465E-0007 -0.11999E-0006
  0.75000E+0003 -0.29886E+0004  0.58133E-0007  0.25759E-0007  0.94394E-0007
  0.79317E+0003 -0.29886E+0004  0.40371E-0007  0.37354E-0007  0.58271E-0007
  0.87500E+0003 -0.29886E+0004  0.26357E-0008  0.56230E-0007 -0.15530E-0007
  0.95683E+0003 -0.29886E+0004 -0.35818E-0007  0.70104E-0007 -0.88561E-0007
  0.10000E+0004 -0.29886E+0004 -0.54598E-0007  0.75141E-0007 -0.12376E-0006
  0.75000E+0003 -0.29670E+0004  0.42765E-0007  0.28255E-0007  0.74617E-0007
  0.79317E+0003 -0.29670E+0004  0.25029E-0007  0.39092E-0007  0.39377E-0007
  0.87500E+0003 -0.29669E+0004 -0.10968E-0007  0.56791E-0007 -0.30875E-0007
  0.95683E+0003 -0.29669E+0004 -0.45760E-0007  0.69888E-0007 -0.98399E-0007
  0.10000E+0004 -0.29669E+0004 -0.62015E-0007  0.74686E-0007 -0.13017E-0006
  0.75000E+0003 -0.29454E+0004  0.27781E-0007  0.30724E-0007  0.54793E-0007
  0.79317E+0003 -0.29454E+0004  0.10361E-0007  0.40858E-0007  0.20698E-0007
  0.87500E+0003 -0.29453E+0004 -0.23435E-0007  0.57465E-0007 -0.45599E-0007
  0.95683E+0003 -0.29452E+0004 -0.54267E-0007  0.69838E-0007 -0.10737E-0006
  0.10000E+0004 -0.29452E+0004 -0.67911E-0007  0.74414E-0007 -0.13565E-0006
  0.75000E+0003 -0.29340E+0004  0.20042E-0007  0.32010E-0007  0.44331E-0007
  0.79317E+0003 -0.29340E+0004  0.29008E-0008  0.41795E-0007  0.10939E-0007
  0.87500E+0003 -0.29339E+0004 -0.29559E-0007  0.57859E-0007 -0.53119E-0007
  0.95683E+0003 -0.29338E+0004 -0.58193E-0007  0.69870E-0007 -0.11177E-0006
  0.10000E+0004 -0.29337E+0004 -0.70433E-0007  0.74334E-0007 -0.13819E-0006
  0.10000E+0004 -0.30000E+0004 -0.50048E-0007  0.75465E-0007 -0.11999E-0006
  0.10432E+0004 -0.30000E+0004 -0.68350E-0007  0.78936E-0007 -0.15330E-0006
  0.11250E+0004 -0.30000E+0004 -0.95882E-0007  0.80955E-0007 -0.20266E-0006
  0.12068E+0004 -0.30000E+0004 -0.11140E-0006  0.77528E-0007 -0.22985E-0006
  0.12500E+0004 -0.30000E+0004 -0.11411E-0006  0.73887E-0007 -0.23435E-0006
  0.10000E+0004 -0.29886E+0004 -0.54598E-0007  0.75141E-0007 -0.12376E-0006
  0.10432E+0004 -0.29885E+0004 -0.71424E-0007  0.78554E-0007 -0.15516E-0006
  0.11250E+0004 -0.29885E+0004 -0.95896E-0007  0.80628E-0007 -0.20082E-0006
  0.12068E+0004 -0.29885E+0004 -0.10834E-0006  0.77454E-0007 -0.22463E-0006
  0.12500E+0004 -0.29885E+0004 -0.10957E-0006  0.74001E-0007 -0.22763E-0006
  0.10000E+0004 -0.29669E+0004 -0.62015E-0007  0.74686E-0007 -0.13017E-0006
  0.10432E+0004 -0.29668E+0004 -0.76022E-0007  0.77985E-0007 -0.15793E-0006
  0.11250E+0004 -0.29668E+0004 -0.94761E-0007  0.80150E-0007 -0.19669E-0006
  0.12068E+0004 -0.29667E+0004 -0.10160E-0006  0.77413E-0007 -0.21431E-0006
  0.12500E+0004 -0.29667E+0004 -0.10019E-0006  0.74294E-0007 -0.21464E-0006
  0.10000E+0004 -0.29452E+0004 -0.67911E-0007  0.74414E-0007 -0.13565E-0006
  0.10432E+0004 -0.29451E+0004 -0.79079E-0007  0.77600E-0007 -0.15978E-0006
  0.11250E+0004 -0.29450E+0004 -0.92191E-0007  0.79835E-0007 -0.19175E-0006
  0.12068E+0004 -0.29449E+0004 -0.93728E-0007  0.77486E-0007 -0.20350E-0006
  0.12500E+0004 -0.29448E+0004 -0.89893E-0007  0.74670E-0007 -0.20137E-0006
  0.10000E+0004 -0.29337E+0004 -0.70433E-0007  0.74334E-0007 -0.13819E-0006
  0.10432E+0004 -0.29337E+0004 -0.80097E-0007  0.77462E-0007 -0.16041E-0006
  0.11250E+0004 -0.29335E+0004 -0.90291E-0007  0.79729E-0007 -0.18886E-0006
  0.12068E+0004 -0.29334E+0004 -0.89150E-0007  0.77566E-0007 -0.19763E-0006
  0.12500E+0004 -0.29333E+0004 -0.84123E-0007  0.74896E-0007 -0.19429E-0006
  0.12500E+0004 -0.30000E+0004 -0.11411E-0006  0.73887E-0007 -0.23435E-0006
  0.12932E+0004 -0.30000E+0004 -0.11300E-0006  0.69210E-0007 -0.23203E-0006
  0.13750E+0004 -0.30000E+0004 -0.10091E-0006  0.58453E-0007 -0.21013E-0006
  0.14568E+0004 -0.30000E+0004 -0.77811E-0007  0.46651E-0007 -0.16919E-0006
  0.15000E+0004 -0.30000E+0004 -0.62380E-0007  0.40613E-0007 -0.14212E-0006
  0.12500E+0004 -0.29885E+0004 -0.10957E-0006  0.74001E-0007 -0.22763E-0006
  0.12932E+0004 -0.29885E+0004 -0.10714E-0006  0.69550E-0007 -0.22409E-0006
  0.13750E+0004 -0.29884E+0004 -0.93161E-0007  0.59248E-0007 -0.20076E-0006
  0.14568E+0004 -0.29884E+0004 -0.69163E-0007  0.47874E-0007 -0.15971E-0006
  0.15000E+0004 -0.29884E+0004 -0.53688E-0007  0.42018E-0007 -0.13310E-0006
  0.12500E+0004 -0.29667E+0004 -0.10019E-0006  0.74294E-0007 -0.21464E-0006
  0.12932E+0004 -0.29666E+0004 -0.95452E-0007  0.70233E-0007 -0.20895E-0006
  0.13750E+0004 -0.29665E+0004 -0.78317E-0007  0.60725E-0007 -0.18333E-0006
  0.14568E+0004 -0.29665E+0004 -0.53051E-0007  0.50096E-0007 -0.14246E-0006
  0.15000E+0004 -0.29664E+0004 -0.37710E-0007  0.44565E-0007 -0.11694E-0006
  0.12500E+0004 -0.29448E+0004 -0.89893E-0007  0.74670E-0007 -0.20137E-0006
  0.12932E+0004 -0.29448E+0004 -0.83096E-0007  0.70955E-0007 -0.19380E-0006
  0.13750E+0004 -0.29446E+0004 -0.63341E-0007  0.62161E-0007 -0.16637E-0006
  0.14568E+0004 -0.29445E+0004 -0.37352E-0007  0.52200E-0007 -0.12619E-0006
  0.15000E+0004 -0.29444E+0004 -0.22412E-0007  0.46957E-0007 -0.10198E-0006
  0.12500E+0004 -0.29333E+0004 -0.84123E-0007  0.74896E-0007 -0.19429E-0006
  0.12932E+0004 -0.29333E+0004 -0.76342E-0007  0.71349E-0007 -0.18581E-0006
  0.13750E+0004 -0.29331E+0004 -0.55415E-0007  0.62901E-0007 -0.15764E-0006
  0.14568E+0004 -0.29329E+0004 -0.29254E-0007  0.53263E-0007 -0.11800E-0006
  0.15000E+0004 -0.29328E+0004 -0.14626E-0007  0.48160E-0007 -0.94575E-0007
  0.15000E+0004 -0.30000E+0004 -0.62380E-0007  0.40613E-0007 -0.14212E-0006
  0.15432E+0004 -0.30000E+0004 -0.45534E-0007  0.34968E-0007 -0.11271E-0006
  0.16250E+0004 -0.30000E+0004 -0.12177E-0007  0.26135E-0007 -0.55062E-0007
  0.17068E+0004 -0.30000E+0004  0.19157E-0007  0.20405E-0007 -0.16695E-0008
  0.17500E+0004 -0.30000E+0004  0.33458E-0007  0.18738E-0007  0.22340E-0007
  0.15000E+0004 -0.29884E+0004 -0.53688E-0007  0.42018E-0007 -0.13310E-0006
  0.15432E+0004 -0.29884E+0004 -0.37095E-0007  0.36522E-0007 -0.10451E-0006
  0.16250E+0004 -0.29884E+0004 -0.49379E-0008  0.27819E-0007 -0.49150E-0007
  0.17068E+0004 -0.29883E+0004  0.24471E-0007  0.21995E-0007  0.13137E-0008
  0.17500E+0004 -0.29883E+0004  0.37592E-0007  0.20188E-0007  0.23706E-0007
  0.15000E+0004 -0.29664E+0004 -0.37710E-0007  0.44565E-0007 -0.11694E-0006
  0.15432E+0004 -0.29664E+0004 -0.21786E-0007  0.39321E-0007 -0.90047E-0007
  0.16250E+0004 -0.29663E+0004  0.78213E-0008  0.30837E-0007 -0.39251E-0007
  0.17068E+0004 -0.29662E+0004  0.33453E-0007  0.24840E-0007  0.55904E-0008
  0.17500E+0004 -0.29661E+0004  0.44329E-0007  0.22782E-0007  0.24931E-0007
  0.15000E+0004 -0.29444E+0004 -0.22412E-0007  0.46957E-0007 -0.10198E-0006
  0.15432E+0004 -0.29443E+0004 -0.73886E-0008  0.41936E-0007 -0.76984E-0007
  0.16250E+0004 -0.29442E+0004  0.19338E-0007  0.33639E-0007 -0.31006E-0007
  0.17068E+0004 -0.29440E+0004  0.41054E-0007  0.27476E-0007  0.81540E-0008
  0.17500E+0004 -0.29440E+0004  0.49691E-0007  0.25185E-0007  0.24491E-0007
  0.15000E+0004 -0.29328E+0004 -0.14626E-0007  0.48160E-0007 -0.94575E-0007
  0.15432E+0004 -0.29327E+0004 -0.16615E-0009  0.43245E-0007 -0.70648E-0007
  0.16250E+0004 -0.29325E+0004  0.24921E-0007  0.35035E-0007 -0.27299E-0007
  0.17068E+0004 -0.29324E+0004  0.44526E-0007  0.28786E-0007  0.88543E-0008
  0.17500E+0004 -0.29323E+0004  0.51990E-0007  0.26379E-0007  0.23634E-0007
  0.17500E+0004 -0.30000E+0004  0.33458E-0007  0.18738E-0007  0.22340E-0007
  0.17932E+0004 -0.30000E+0004  0.45625E-0007  0.17948E-0007  0.42506E-0007
  0.18750E+0004 -0.30000E+0004  0.61626E-0007  0.18400E-0007  0.68278E-0007
  0.19568E+0004 -0.30000E+0004  0.67784E-0007  0.20237E-0007  0.77249E-0007
  0.20000E+0004 -0.30000E+0004  0.67258E-0007  0.21167E-0007  0.75805E-0007
  0.17500E+0004 -0.29883E+0004  0.37592E-0007  0.20188E-0007  0.23706E-0007
  0.17932E+0004 -0.29883E+0004  0.48530E-0007  0.19196E-0007  0.42281E-0007
  0.18750E+0004 -0.29882E+0004  0.62332E-0007  0.19136E-0007  0.65464E-0007
  0.19568E+0004 -0.29882E+0004  0.66777E-0007  0.20361E-0007  0.72740E-0007
  0.20000E+0004 -0.29882E+0004  0.65653E-0007  0.20967E-0007  0.70868E-0007
  0.17500E+0004 -0.29661E+0004  0.44329E-0007  0.22782E-0007  0.24931E-0007
  0.17932E+0004 -0.29661E+0004  0.52987E-0007  0.21434E-0007  0.40575E-0007
  0.18750E+0004 -0.29660E+0004  0.62812E-0007  0.20471E-0007  0.59094E-0007
  0.19568E+0004 -0.29658E+0004  0.64308E-0007  0.20623E-0007  0.63505E-0007
  0.20000E+0004 -0.29658E+0004  0.62229E-0007  0.20659E-0007  0.61026E-0007
  0.17500E+0004 -0.29440E+0004  0.49691E-0007  0.25185E-0007  0.24491E-0007
  0.17932E+0004 -0.29439E+0004  0.56136E-0007  0.23511E-0007  0.37316E-0007
  0.18750E+0004 -0.29437E+0004  0.62242E-0007  0.21727E-0007  0.51502E-0007
  0.19568E+0004 -0.29435E+0004  0.61171E-0007  0.20909E-0007  0.53498E-0007
  0.20000E+0004 -0.29434E+0004  0.58361E-0007  0.20434E-0007  0.50673E-0007
  0.17500E+0004 -0.29323E+0004  0.51990E-0007  0.26379E-0007  0.23634E-0007
  0.17932E+0004 -0.29321E+0004  0.57298E-0007  0.24545E-0007  0.35018E-0007
  0.18750E+0004 -0.29319E+0004  0.61546E-0007  0.22358E-0007  0.47058E-0007
  0.19568E+0004 -0.29317E+0004  0.59271E-0007  0.21067E-0007  0.47960E-0007
  0.20000E+0004 -0.29316E+0004  0.56163E-0007  0.20343E-0007  0.45054E-0007
  0.20000E+0004 -0.30000E+0004  0.67258E-0007  0.21167E-0007  0.75805E-0007
  0.20432E+0004 -0.30000E+0004  0.64509E-0007  0.21723E-0007  0.70915E-0007
  0.21250E+0004 -0.30000E+0004  0.54673E-0007  0.20736E-0007  0.55210E-0007
  0.22068E+0004 -0.30000E+0004  0.41842E-0007  0.15838E-0007  0.36965E-0007
  0.22500E+0004 -0.30000E+0004  0.35177E-0007  0.11356E-0007  0.28739E-0007
  0.20000E+0004 -0.29882E+0004  0.65653E-0007  0.20967E-0007  0.70868E-0007
  0.20432E+0004 -0.29882E+0004  0.62553E-0007  0.21217E-0007  0.65892E-0007
  0.21250E+0004 -0.29881E+0004  0.52773E-0007  0.19772E-0007  0.50952E-0007
  0.22068E+0004 -0.29881E+0004  0.40876E-0007  0.14664E-0007  0.34475E-0007
  0.22500E+0004 -0.29880E+0004  0.34980E-0007  0.10194E-0007  0.27447E-0007
  0.20000E+0004 -0.29658E+0004  0.62229E-0007  0.20659E-0007  0.61026E-0007
  0.20432E+0004 -0.29657E+0004  0.58643E-0007  0.20376E-0007  0.56093E-0007
  0.21250E+0004 -0.29656E+0004  0.49279E-0007  0.18140E-0007  0.42956E-0007
  0.22068E+0004 -0.29654E+0004  0.39362E-0007  0.12678E-0007  0.30096E-0007
  0.22500E+0004 -0.29654E+0004  0.34985E-0007  0.82429E-0008  0.25436E-0007
  0.20000E+0004 -0.29434E+0004  0.58361E-0007  0.20434E-0007  0.50673E-0007
  0.20432E+0004 -0.29433E+0004  0.54513E-0007  0.19674E-0007  0.46039E-0007
  0.21250E+0004 -0.29430E+0004  0.45940E-0007  0.16735E-0007  0.35146E-0007
  0.22068E+0004 -0.29428E+0004  0.38251E-0007  0.10972E-0007  0.26218E-0007
  0.22500E+0004 -0.29427E+0004  0.35456E-0007  0.65803E-0008  0.24029E-0007
  0.20000E+0004 -0.29316E+0004  0.56163E-0007  0.20343E-0007  0.45054E-0007
  0.20432E+0004 -0.29314E+0004  0.52263E-0007  0.19352E-0007  0.40677E-0007
  0.21250E+0004 -0.29312E+0004  0.44248E-0007  0.16075E-0007  0.31135E-0007
  0.22068E+0004 -0.29309E+0004  0.37823E-0007  0.10171E-0007  0.24397E-0007
  0.22500E+0004 -0.29307E+0004  0.35882E-0007  0.58055E-0008  0.23543E-0007
  0.22500E+0004 -0.30000E+0004  0.35177E-0007  0.11356E-0007  0.28739E-0007
  0.22932E+0004 -0.30000E+0004  0.29276E-0007  0.55015E-0008  0.22705E-0007
  0.23750E+0004 -0.30000E+0004  0.21873E-0007 -0.90211E-0008  0.19997E-0007
  0.24568E+0004 -0.30000E+0004  0.21220E-0007 -0.26892E-0007  0.31157E-0007
  0.25000E+0004 -0.30000E+0004  0.23949E-0007 -0.36945E-0007  0.42802E-0007
  0.22500E+0004 -0.29880E+0004  0.34980E-0007  0.10194E-0007  0.27447E-0007
  0.22932E+0004 -0.29880E+0004  0.29988E-0007  0.44534E-0008  0.22712E-0007
  0.23750E+0004 -0.29880E+0004  0.24444E-0007 -0.96011E-0008  0.22405E-0007
  0.24568E+0004 -0.29879E+0004  0.25476E-0007 -0.26709E-0007  0.35438E-0007
  0.25000E+0004 -0.29879E+0004  0.28882E-0007 -0.36276E-0007  0.47700E-0007
  0.22500E+0004 -0.29654E+0004  0.34985E-0007  0.82429E-0008  0.25436E-0007
  0.22932E+0004 -0.29653E+0004  0.31721E-0007  0.27064E-0008  0.23202E-0007
  0.23750E+0004 -0.29651E+0004  0.29604E-0007 -0.10509E-0007  0.27422E-0007
  0.24568E+0004 -0.29649E+0004  0.33595E-0007 -0.26262E-0007  0.43854E-0007
  0.25000E+0004 -0.29648E+0004  0.38124E-0007 -0.34964E-0007  0.57165E-0007
  0.22500E+0004 -0.29427E+0004  0.35456E-0007  0.65803E-0008  0.24029E-0007
  0.22932E+0004 -0.29426E+0004  0.33922E-0007  0.12382E-0008  0.24339E-0007
  0.23750E+0004 -0.29423E+0004  0.35096E-0007 -0.11198E-0007  0.33035E-0007
  0.24568E+0004 -0.29420E+0004  0.41741E-0007 -0.25708E-0007  0.52654E-0007
  0.25000E+0004 -0.29418E+0004  0.47184E-0007 -0.33619E-0007  0.66854E-0007
  0.22500E+0004 -0.29307E+0004  0.35882E-0007  0.58055E-0008  0.23543E-0007
  0.22932E+0004 -0.29306E+0004  0.35260E-0007  0.56244E-0009  0.25209E-0007
  0.23750E+0004 -0.29302E+0004  0.38109E-0007 -0.11486E-0007  0.36236E-0007
  0.24568E+0004 -0.29299E+0004  0.46032E-0007 -0.25382E-0007  0.57445E-0007
  0.25000E+0004 -0.29297E+0004  0.51875E-0007 -0.32905E-0007  0.72049E-0007
  0.25000E+0004 -0.30000E+0004  0.23949E-0007 -0.36945E-0007  0.42802E-0007
  0.25432E+0004 -0.30000E+0004  0.28730E-0007 -0.46971E-0007  0.58022E-0007
  0.26250E+0004 -0.30000E+0004  0.42734E-0007 -0.64284E-0007  0.94421E-0007
  0.27068E+0004 -0.30000E+0004  0.61109E-0007 -0.77073E-0007  0.13552E-0006
  0.27500E+0004 -0.30000E+0004  0.71486E-0007 -0.81166E-0007  0.15663E-0006
  0.25000E+0004 -0.29879E+0004  0.28882E-0007 -0.36276E-0007  0.47700E-0007
  0.25432E+0004 -0.29878E+0004  0.34136E-0007 -0.45773E-0007  0.63220E-0007
  0.26250E+0004 -0.29878E+0004  0.48336E-0007 -0.62070E-0007  0.99225E-0007
  0.27068E+0004 -0.29877E+0004  0.65913E-0007 -0.73955E-0007  0.13870E-0006
  0.27500E+0004 -0.29876E+0004  0.75492E-0007 -0.77659E-0007  0.15855E-0006
  0.25000E+0004 -0.29648E+0004  0.38124E-0007 -0.34964E-0007  0.57165E-0007
  0.25432E+0004 -0.29647E+0004  0.44093E-0007 -0.43531E-0007  0.73118E-0007
  0.26250E+0004 -0.29645E+0004  0.58316E-0007 -0.58041E-0007  0.10810E-0006
  0.27068E+0004 -0.29643E+0004  0.74084E-0007 -0.68336E-0007  0.14427E-0006
  0.27500E+0004 -0.29642E+0004  0.82027E-0007 -0.71366E-0007  0.16161E-0006
  0.25000E+0004 -0.29418E+0004  0.47184E-0007 -0.33619E-0007  0.66854E-0007
  0.25432E+0004 -0.29417E+0004  0.53642E-0007 -0.41341E-0007  0.83063E-0007
  0.26250E+0004 -0.29413E+0004  0.67456E-0007 -0.54230E-0007  0.11668E-0006
  0.27068E+0004 -0.29410E+0004  0.81056E-0007 -0.63086E-0007  0.14924E-0006
  0.27500E+0004 -0.29408E+0004  0.87225E-0007 -0.65511E-0007  0.16396E-0006
  0.25000E+0004 -0.29297E+0004  0.51875E-0007 -0.32905E-0007  0.72049E-0007
  0.25432E+0004 -0.29295E+0004  0.58503E-0007 -0.40211E-0007  0.88321E-0007
  0.26250E+0004 -0.29291E+0004  0.71936E-0007 -0.52306E-0007  0.12108E-0006
  0.27068E+0004 -0.29287E+0004  0.84259E-0007 -0.60460E-0007  0.15162E-0006
  0.27500E+0004 -0.29284E+0004  0.89444E-0007 -0.62592E-0007  0.16492E-0006
  0.27500E+0004 -0.30000E+0004  0.71486E-0007 -0.81166E-0007  0.15663E-0006
  0.27932E+0004 -0.30000E+0004  0.81676E-0007 -0.83076E-0007  0.17595E-0006
  0.28750E+0004 -0.30000E+0004  0.98584E-0007 -0.80254E-0007  0.20397E-0006
  0.29568E+0004 -0.30000E+0004  0.10978E-0006 -0.69060E-0007  0.21617E-0006
  0.30000E+0004 -0.30000E+0004  0.11256E-0006 -0.60180E-0007  0.21505E-0006
  0.27500E+0004 -0.29876E+0004  0.75492E-0007 -0.77659E-0007  0.15855E-0006
  0.27932E+0004 -0.29876E+0004  0.84645E-0007 -0.79276E-0007  0.17638E-0006
  0.28750E+0004 -0.29875E+0004  0.99136E-0007 -0.76174E-0007  0.20124E-0006
  0.29568E+0004 -0.29875E+0004  0.10763E-0006 -0.65091E-0007  0.21034E-0006
  0.30000E+0004 -0.29874E+0004  0.10902E-0006 -0.56412E-0007  0.20778E-0006
  0.27500E+0004 -0.29642E+0004  0.82027E-0007 -0.71366E-0007  0.16161E-0006
  0.27932E+0004 -0.29641E+0004  0.89149E-0007 -0.72467E-0007  0.17656E-0006
  0.28750E+0004 -0.29639E+0004  0.99032E-0007 -0.68879E-0007  0.19543E-0006
  0.29568E+0004 -0.29637E+0004  0.10253E-0006 -0.58000E-0007  0.19872E-0006
  0.30000E+0004 -0.29636E+0004  0.10139E-0006 -0.49693E-0007  0.19351E-0006
  0.27500E+0004 -0.29408E+0004  0.87225E-0007 -0.65511E-0007  0.16396E-0006
  0.27932E+0004 -0.29406E+0004  0.92232E-0007 -0.66146E-0007  0.17594E-0006
  0.28750E+0004 -0.29402E+0004  0.97488E-0007 -0.62130E-0007  0.18879E-0006
  0.29568E+0004 -0.29399E+0004  0.96171E-0007 -0.51450E-0007  0.18637E-0006
  0.30000E+0004 -0.29397E+0004  0.92662E-0007 -0.43490E-0007  0.17861E-0006
  0.27500E+0004 -0.29284E+0004  0.89444E-0007 -0.62592E-0007  0.16492E-0006
  0.27932E+0004 -0.29282E+0004  0.93303E-0007 -0.63000E-0007  0.17531E-0006
  0.28750E+0004 -0.29278E+0004  0.96119E-0007 -0.58779E-0007  0.18496E-0006
  0.29568E+0004 -0.29273E+0004  0.92333E-0007 -0.48202E-0007  0.17958E-0006
  0.30000E+0004 -0.29271E+0004  0.87637E-0007 -0.40415E-0007  0.17051E-0006
  0.30000E+0004 -0.30000E+0004  0.11256E-0006 -0.60180E-0007  0.21505E-0006
  0.30432E+0004 -0.30000E+0004  0.11296E-0006 -0.49567E-0007  0.20853E-0006
  0.31250E+0004 -0.30000E+0004  0.10682E-0006 -0.26357E-0007  0.18197E-0006
  0.32068E+0004 -0.30000E+0004  0.92257E-0007 -0.17244E-0008  0.13989E-0006
  0.32500E+0004 -0.30000E+0004  0.81672E-0007  0.10673E-0007  0.11325E-0006
  0.30000E+0004 -0.29874E+0004  0.10902E-0006 -0.56412E-0007  0.20778E-0006
  0.30432E+0004 -0.29874E+0004  0.10811E-0006 -0.46110E-0007  0.20004E-0006
  0.31250E+0004 -0.29873E+0004  0.99945E-0007 -0.23660E-0007  0.17197E-0006
  0.32068E+0004 -0.29873E+0004  0.84128E-0007  0.92942E-0010  0.12953E-0006
  0.32500E+0004 -0.29872E+0004  0.73230E-0007  0.12029E-0007  0.10314E-0006
  0.30000E+0004 -0.29636E+0004  0.10139E-0006 -0.49693E-0007  0.19351E-0006
  0.30432E+0004 -0.29635E+0004  0.98168E-0007 -0.39931E-0007  0.18357E-0006
  0.31250E+0004 -0.29633E+0004  0.86505E-0007 -0.18825E-0007  0.15284E-0006
  0.32068E+0004 -0.29631E+0004  0.68666E-0007  0.33702E-0008  0.10992E-0006
  0.32500E+0004 -0.29630E+0004  0.57352E-0007  0.14488E-0007  0.84138E-0007
  0.30000E+0004 -0.29397E+0004  0.92662E-0007 -0.43490E-0007  0.17861E-0006
  0.30432E+0004 -0.29395E+0004  0.87318E-0007 -0.34220E-0007  0.16660E-0006
  0.31250E+0004 -0.29393E+0004  0.72583E-0007 -0.14344E-0007  0.13349E-0006
  0.32068E+0004 -0.29390E+0004  0.53164E-0007  0.64267E-0008  0.90368E-0007
  0.32500E+0004 -0.29388E+0004  0.41648E-0007  0.16797E-0007  0.65308E-0007
  0.30000E+0004 -0.29271E+0004  0.87637E-0007 -0.40415E-0007  0.17051E-0006
  0.30432E+0004 -0.29269E+0004  0.81252E-0007 -0.31388E-0007  0.15745E-0006
  0.31250E+0004 -0.29266E+0004  0.65065E-0007 -0.12118E-0007  0.12320E-0006
  0.32068E+0004 -0.29262E+0004  0.44982E-0007  0.79508E-0008  0.80077E-0007
  0.32500E+0004 -0.29261E+0004  0.33442E-0007  0.17954E-0007  0.55448E-0007
  0.32500E+0004 -0.30000E+0004  0.81672E-0007  0.10673E-0007  0.11325E-0006
  0.32932E+0004 -0.30000E+0004  0.69517E-0007  0.22105E-0007  0.84760E-0007
  0.33750E+0004 -0.30000E+0004  0.43494E-0007  0.39576E-0007  0.29432E-0007
  0.34568E+0004 -0.30000E+0004  0.15862E-0007  0.50023E-0007 -0.22116E-0007
  0.35000E+0004 -0.30000E+0004  0.15068E-0008  0.52371E-0007 -0.45873E-0007
  0.32500E+0004 -0.29872E+0004  0.73230E-0007  0.12029E-0007  0.10314E-0006
  0.32932E+0004 -0.29872E+0004  0.61020E-0007  0.23027E-0007  0.75224E-0007
  0.33750E+0004 -0.29872E+0004  0.35476E-0007  0.39830E-0007  0.21533E-0007
  0.34568E+0004 -0.29871E+0004  0.89131E-0008  0.49887E-0007 -0.27960E-0007
  0.35000E+0004 -0.29871E+0004 -0.47444E-0008  0.52147E-0007 -0.50627E-0007
  0.32500E+0004 -0.29630E+0004  0.57352E-0007  0.14488E-0007  0.84138E-0007
  0.32932E+0004 -0.29630E+0004  0.45179E-0007  0.24719E-0007  0.57351E-0007
  0.33750E+0004 -0.29629E+0004  0.20749E-0007  0.40338E-0007  0.68515E-0008
  0.34568E+0004 -0.29628E+0004 -0.36944E-0008  0.49696E-0007 -0.38746E-0007
  0.35000E+0004 -0.29627E+0004 -0.16011E-0007  0.51809E-0007 -0.59363E-0007
  0.32500E+0004 -0.29388E+0004  0.41648E-0007  0.16797E-0007  0.65308E-0007
  0.32932E+0004 -0.29387E+0004  0.29695E-0007  0.26328E-0007  0.39747E-0007
  0.33750E+0004 -0.29386E+0004  0.66402E-0008  0.40860E-0007 -0.74473E-0008
  0.34568E+0004 -0.29384E+0004 -0.15557E-0007  0.49571E-0007 -0.49131E-0007
  0.35000E+0004 -0.29383E+0004 -0.26514E-0007  0.51547E-0007 -0.67716E-0007
  0.32500E+0004 -0.29261E+0004  0.33442E-0007  0.17954E-0007  0.55448E-0007
  0.32932E+0004 -0.29259E+0004  0.21677E-0007  0.27138E-0007  0.30572E-0007
  0.33750E+0004 -0.29257E+0004 -0.54997E-0009  0.41135E-0007 -0.14832E-0007
  0.34568E+0004 -0.29255E+0004 -0.21511E-0007  0.49524E-0007 -0.54438E-0007
  0.35000E+0004 -0.29254E+0004 -0.31742E-0007  0.51430E-0007 -0.71957E-0007
  0.35000E+0004 -0.30000E+0004  0.15068E-0008  0.52371E-0007 -0.45873E-0007
  0.35432E+0004 -0.30000E+0004 -0.12296E-0007  0.52515E-0007 -0.66480E-0007
  0.36250E+0004 -0.30000E+0004 -0.36025E-0007  0.47322E-0007 -0.95657E-0007
  0.37068E+0004 -0.30000E+0004 -0.55722E-0007  0.36425E-0007 -0.11158E-0006
  0.37500E+0004 -0.30000E+0004 -0.64336E-0007  0.29191E-0007 -0.11510E-0006
  0.35000E+0004 -0.29871E+0004 -0.47444E-0008  0.52147E-0007 -0.50627E-0007
  0.35432E+0004 -0.29871E+0004 -0.17795E-0007  0.52311E-0007 -0.70208E-0007
  0.36250E+0004 -0.29871E+0004 -0.40158E-0007  0.47356E-0007 -0.97846E-0007
  0.37068E+0004 -0.29870E+0004 -0.58739E-0007  0.36912E-0007 -0.11293E-0006
  0.37500E+0004 -0.29870E+0004 -0.66920E-0007  0.29960E-0007 -0.11633E-0006
  0.35000E+0004 -0.29627E+0004 -0.16011E-0007  0.51809E-0007 -0.59363E-0007
  0.35432E+0004 -0.29627E+0004 -0.27663E-0007  0.51988E-0007 -0.77042E-0007
  0.36250E+0004 -0.29626E+0004 -0.47510E-0007  0.47439E-0007 -0.10184E-0006
  0.37068E+0004 -0.29625E+0004 -0.64072E-0007  0.37784E-0007 -0.11540E-0006
  0.37500E+0004 -0.29624E+0004 -0.71473E-0007  0.31333E-0007 -0.11856E-0006
  0.35000E+0004 -0.29383E+0004 -0.26514E-0007  0.51547E-0007 -0.67716E-0007
  0.35432E+0004 -0.29382E+0004 -0.36783E-0007  0.51728E-0007 -0.83529E-0007
  0.36250E+0004 -0.29381E+0004 -0.54190E-0007  0.47535E-0007 -0.10555E-0006
  0.37068E+0004 -0.29379E+0004 -0.68831E-0007  0.38581E-0007 -0.11763E-0006
  0.37500E+0004 -0.29378E+0004 -0.75493E-0007  0.32583E-0007 -0.12057E-0006
  0.35000E+0004 -0.29254E+0004 -0.31742E-0007  0.51430E-0007 -0.71957E-0007
  0.35432E+0004 -0.29253E+0004 -0.41283E-0007  0.51609E-0007 -0.86793E-0007
  0.36250E+0004 -0.29251E+0004 -0.57426E-0007  0.47584E-0007 -0.10737E-0006
  0.37068E+0004 -0.29249E+0004 -0.71084E-0007  0.38969E-0007 -0.11868E-0006
  0.37500E+0004 -0.29248E+0004 -0.77369E-0007  0.33192E-0007 -0.12150E-0006
  0.37500E+0004 -0.30000E+0004 -0.64336E-0007  0.29191E-0007 -0.11510E-0006
  0.37932E+0004 -0.30000E+0004 -0.71750E-0007  0.21389E-0007 -0.11575E-0006
  0.38750E+0004 -0.30000E+0004 -0.82755E-0007  0.65990E-0008 -0.11117E-0006
  0.39568E+0004 -0.30000E+0004 -0.90389E-0007 -0.62347E-0008 -0.10239E-0006
  0.40000E+0004 -0.30000E+0004 -0.93334E-0007 -0.11565E-0007 -0.97409E-0007
  0.37500E+0004 -0.29870E+0004 -0.66920E-0007  0.29960E-0007 -0.11633E-0006
  0.37932E+0004 -0.29870E+0004 -0.74018E-0007  0.22467E-0007 -0.11707E-0006
  0.38750E+0004 -0.29870E+0004 -0.84735E-0007  0.82140E-0008 -0.11314E-0006
  0.39568E+0004 -0.29869E+0004 -0.92392E-0007 -0.42186E-0008 -0.10537E-0006
  0.40000E+0004 -0.29869E+0004 -0.95411E-0007 -0.94170E-0008 -0.10096E-0006
  0.37500E+0004 -0.29624E+0004 -0.71473E-0007  0.31333E-0007 -0.11856E-0006
  0.37932E+0004 -0.29624E+0004 -0.78001E-0007  0.24370E-0007 -0.11946E-0006
  0.38750E+0004 -0.29622E+0004 -0.88173E-0007  0.11056E-0007 -0.11666E-0006
  0.39568E+0004 -0.29621E+0004 -0.95790E-0007 -0.67170E-0009 -0.11066E-0006
  0.40000E+0004 -0.29621E+0004 -0.98884E-0007 -0.56403E-0008 -0.10722E-0006
  0.37500E+0004 -0.29378E+0004 -0.75493E-0007  0.32583E-0007 -0.12057E-0006
  0.37932E+0004 -0.29377E+0004 -0.81478E-0007  0.26092E-0007 -0.12160E-0006
  0.38750E+0004 -0.29375E+0004 -0.91090E-0007  0.13624E-0007 -0.11979E-0006
  0.39568E+0004 -0.29373E+0004 -0.98568E-0007  0.25347E-0008 -0.11534E-0006
  0.40000E+0004 -0.29372E+0004 -0.10165E-0006 -0.22255E-0008 -0.11273E-0006
  0.37500E+0004 -0.29248E+0004 -0.77369E-0007  0.33192E-0007 -0.12150E-0006
  0.37932E+0004 -0.29247E+0004 -0.83074E-0007  0.26930E-0007 -0.12258E-0006
  0.38750E+0004 -0.29245E+0004 -0.92384E-0007  0.14873E-0007 -0.12125E-0006
  0.39568E+0004 -0.29243E+0004 -0.99750E-0007  0.40957E-0008 -0.11754E-0006
  0.40000E+0004 -0.29241E+0004 -0.10280E-0006 -0.56283E-0009 -0.11531E-0006
  0.40000E+0004 -0.30000E+0004 -0.93334E-0007 -0.11565E-0007 -0.97409E-0007
  0.40432E+0004 -0.30000E+0004 -0.95648E-0007 -0.15677E-0007 -0.92769E-0007
  0.41250E+0004 -0.30000E+0004 -0.98649E-0007 -0.19879E-0007 -0.86223E-0007
  0.42068E+0004 -0.30000E+0004 -0.10003E-0006 -0.19675E-0007 -0.83363E-0007
  0.42500E+0004 -0.30000E+0004 -0.10013E-0006 -0.18153E-0007 -0.83254E-0007
  0.40000E+0004 -0.29869E+0004 -0.95411E-0007 -0.94170E-0008 -0.10096E-0006
  0.40432E+0004 -0.29869E+0004 -0.97815E-0007 -0.13466E-0007 -0.96858E-0007
  0.41250E+0004 -0.29868E+0004 -0.10089E-0006 -0.17730E-0007 -0.91017E-0007
  0.42068E+0004 -0.29868E+0004 -0.10207E-0006 -0.17805E-0007 -0.88264E-0007
  0.42500E+0004 -0.29868E+0004 -0.10191E-0006 -0.16493E-0007 -0.87926E-0007
  0.40000E+0004 -0.29621E+0004 -0.98884E-0007 -0.56403E-0008 -0.10722E-0006
  0.40432E+0004 -0.29620E+0004 -0.10136E-0006 -0.95734E-0008 -0.10399E-0006
  0.41250E+0004 -0.29619E+0004 -0.10437E-0006 -0.13941E-0007 -0.99238E-0007
  0.42068E+0004 -0.29618E+0004 -0.10500E-0006 -0.14500E-0007 -0.96483E-0007
  0.42500E+0004 -0.29617E+0004 -0.10428E-0006 -0.13559E-0007 -0.95629E-0007
  0.40000E+0004 -0.29372E+0004 -0.10165E-0006 -0.22255E-0008 -0.11273E-0006
  0.40432E+0004 -0.29371E+0004 -0.10410E-0006 -0.60515E-0008 -0.11023E-0006
  0.41250E+0004 -0.29369E+0004 -0.10684E-0006 -0.10509E-0007 -0.10628E-0006
  0.42068E+0004 -0.29367E+0004 -0.10671E-0006 -0.11498E-0007 -0.10330E-0006
  0.42500E+0004 -0.29366E+0004 -0.10537E-0006 -0.10891E-0007 -0.10185E-0006
  0.40000E+0004 -0.29241E+0004 -0.10280E-0006 -0.56283E-0009 -0.11531E-0006
  0.40432E+0004 -0.29240E+0004 -0.10519E-0006 -0.43352E-0008 -0.11314E-0006
  0.41250E+0004 -0.29238E+0004 -0.10771E-0006 -0.88342E-0008 -0.10951E-0006
  0.42068E+0004 -0.29235E+0004 -0.10713E-0006 -0.10032E-0007 -0.10634E-0006
  0.42500E+0004 -0.29234E+0004 -0.10543E-0006 -0.95867E-0008 -0.10456E-0006
  0.42500E+0004 -0.30000E+0004 -0.10013E-0006 -0.18153E-0007 -0.83254E-0007
  0.42932E+0004 -0.30000E+0004 -0.99726E-0007 -0.15933E-0007 -0.83813E-0007
  0.43750E+0004 -0.30000E+0004 -0.97503E-0007 -0.10903E-0007 -0.85533E-0007
  0.44568E+0004 -0.30000E+0004 -0.93066E-0007 -0.64720E-0008 -0.85759E-0007
  0.45000E+0004 -0.30000E+0004 -0.89770E-0007 -0.50249E-0008 -0.84336E-0007
  0.42500E+0004 -0.29868E+0004 -0.10191E-0006 -0.16493E-0007 -0.87926E-0007
  0.42932E+0004 -0.29868E+0004 -0.10115E-0006 -0.14520E-0007 -0.88051E-0007
  0.43750E+0004 -0.29867E+0004 -0.97935E-0007 -0.99801E-0008 -0.88464E-0007
  0.44568E+0004 -0.29867E+0004 -0.92219E-0007 -0.59873E-0008 -0.86944E-0007
  0.45000E+0004 -0.29867E+0004 -0.88193E-0007 -0.47204E-0008 -0.84534E-0007
  0.42500E+0004 -0.29617E+0004 -0.10428E-0006 -0.13559E-0007 -0.95629E-0007
  0.42932E+0004 -0.29616E+0004 -0.10277E-0006 -0.12013E-0007 -0.94891E-0007
  0.43750E+0004 -0.29615E+0004 -0.97680E-0007 -0.83276E-0008 -0.92847E-0007
  0.44568E+0004 -0.29614E+0004 -0.89660E-0007 -0.51013E-0008 -0.88184E-0007
  0.45000E+0004 -0.29614E+0004 -0.84363E-0007 -0.41491E-0008 -0.84041E-0007
  0.42500E+0004 -0.29366E+0004 -0.10537E-0006 -0.10891E-0007 -0.10185E-0006
  0.42932E+0004 -0.29365E+0004 -0.10307E-0006 -0.97250E-0008 -0.10022E-0006
  0.43750E+0004 -0.29364E+0004 -0.96121E-0007 -0.68069E-0008 -0.95783E-0007
  0.44568E+0004 -0.29362E+0004 -0.85988E-0007 -0.42696E-0008 -0.88218E-0007
  0.45000E+0004 -0.29361E+0004 -0.79581E-0007 -0.35998E-0008 -0.82534E-0007
  0.42500E+0004 -0.29234E+0004 -0.10543E-0006 -0.95867E-0008 -0.10456E-0006
  0.42932E+0004 -0.29233E+0004 -0.10272E-0006 -0.86051E-0008 -0.10245E-0006
  0.43750E+0004 -0.29231E+0004 -0.94817E-0007 -0.60595E-0008 -0.96787E-0007
  0.44568E+0004 -0.29229E+0004 -0.83654E-0007 -0.38567E-0008 -0.87797E-0007
  0.45000E+0004 -0.29228E+0004 -0.76732E-0007 -0.33243E-0008 -0.81378E-0007
  0.45000E+0004 -0.30000E+0004 -0.89770E-0007 -0.50249E-0008 -0.84336E-0007
  0.45432E+0004 -0.30000E+0004 -0.85816E-0007 -0.44783E-0008 -0.81395E-0007
  0.46250E+0004 -0.30000E+0004 -0.76667E-0007 -0.64815E-0008 -0.70784E-0007
  0.47068E+0004 -0.30000E+0004 -0.65885E-0007 -0.12785E-0007 -0.53140E-0007
  0.47500E+0004 -0.30000E+0004 -0.59853E-0007 -0.17745E-0007 -0.41217E-0007
  0.45000E+0004 -0.29867E+0004 -0.88193E-0007 -0.47204E-0008 -0.84534E-0007
  0.45432E+0004 -0.29866E+0004 -0.83501E-0007 -0.43033E-0008 -0.80617E-0007
  0.46250E+0004 -0.29866E+0004 -0.73084E-0007 -0.63914E-0008 -0.68419E-0007
  0.47068E+0004 -0.29866E+0004 -0.61375E-0007 -0.12556E-0007 -0.49782E-0007
  0.47500E+0004 -0.29865E+0004 -0.55052E-0007 -0.17362E-0007 -0.37656E-0007
  0.45000E+0004 -0.29614E+0004 -0.84363E-0007 -0.41491E-0008 -0.84041E-0007
  0.45432E+0004 -0.29613E+0004 -0.78433E-0007 -0.39581E-0008 -0.78463E-0007
  0.46250E+0004 -0.29612E+0004 -0.65981E-0007 -0.61933E-0008 -0.63666E-0007
  0.47068E+0004 -0.29611E+0004 -0.52945E-0007 -0.12111E-0007 -0.43603E-0007
  0.47500E+0004 -0.29610E+0004 -0.46300E-0007 -0.16641E-0007 -0.31325E-0007
  0.45000E+0004 -0.29361E+0004 -0.79581E-0007 -0.35998E-0008 -0.82534E-0007
  0.45432E+0004 -0.29360E+0004 -0.72617E-0007 -0.36117E-0008 -0.75531E-0007
  0.46250E+0004 -0.29358E+0004 -0.58601E-0007 -0.59771E-0008 -0.58652E-0007
  0.47068E+0004 -0.29356E+0004 -0.44769E-0007 -0.11669E-0007 -0.37718E-0007
  0.47500E+0004 -0.29355E+0004 -0.38079E-0007 -0.15947E-0007 -0.25569E-0007
  0.45000E+0004 -0.29228E+0004 -0.76732E-0007 -0.33243E-0008 -0.81378E-0007
  0.45432E+0004 -0.29226E+0004 -0.69305E-0007 -0.34346E-0008 -0.73716E-0007
  0.46250E+0004 -0.29224E+0004 -0.54647E-0007 -0.58623E-0008 -0.55938E-0007
  0.47068E+0004 -0.29222E+0004 -0.40595E-0007 -0.11443E-0007 -0.34752E-0007
  0.47500E+0004 -0.29220E+0004 -0.33984E-0007 -0.15596E-0007 -0.22772E-0007
  0.47500E+0004 -0.30000E+0004 -0.59853E-0007 -0.17745E-0007 -0.41217E-0007
  0.47932E+0004 -0.30000E+0004 -0.53812E-0007 -0.23679E-0007 -0.27827E-0007
  0.48750E+0004 -0.30000E+0004 -0.42979E-0007 -0.36789E-0007  0.11741E-0009
  0.49568E+0004 -0.30000E+0004 -0.34009E-0007 -0.50832E-0007  0.28526E-0007
  0.50000E+0004 -0.30000E+0004 -0.30384E-0007 -0.57932E-0007  0.42431E-0007
  0.47500E+0004 -0.29865E+0004 -0.55052E-0007 -0.17362E-0007 -0.37656E-0007
  0.47932E+0004 -0.29865E+0004 -0.48869E-0007 -0.23085E-0007 -0.24303E-0007
  0.48750E+0004 -0.29864E+0004 -0.38217E-0007 -0.35704E-0007  0.29056E-0008
  0.49568E+0004 -0.29864E+0004 -0.29963E-0007 -0.49201E-0007  0.29830E-0007
  0.50000E+0004 -0.29863E+0004 -0.26882E-0007 -0.56022E-0007  0.42744E-0007
  0.47500E+0004 -0.29610E+0004 -0.46300E-0007 -0.16641E-0007 -0.31325E-0007
  0.47932E+0004 -0.29609E+0004 -0.40073E-0007 -0.21997E-0007 -0.18261E-0007
  0.48750E+0004 -0.29607E+0004 -0.30127E-0007 -0.33751E-0007  0.72158E-0008
  0.49568E+0004 -0.29606E+0004 -0.23472E-0007 -0.46286E-0007  0.31134E-0007
  0.50000E+0004 -0.29605E+0004 -0.21491E-0007 -0.52616E-0007  0.42129E-0007
  0.47500E+0004 -0.29355E+0004 -0.38079E-0007 -0.15947E-0007 -0.25569E-0007
  0.47932E+0004 -0.29353E+0004 -0.32073E-0007 -0.20969E-0007 -0.13051E-0007
  0.48750E+0004 -0.29350E+0004 -0.23253E-0007 -0.31936E-0007  0.10312E-0007
  0.49568E+0004 -0.29347E+0004 -0.18459E-0007 -0.43593E-0007  0.31023E-0007
  0.50000E+0004 -0.29346E+0004 -0.17640E-0007 -0.49475E-0007  0.40079E-0007
  0.47500E+0004 -0.29220E+0004 -0.33984E-0007 -0.15596E-0007 -0.22772E-0007
  0.47932E+0004 -0.29218E+0004 -0.28189E-0007 -0.20455E-0007 -0.10634E-0007
  0.48750E+0004 -0.29215E+0004 -0.20109E-0007 -0.31035E-0007  0.11483E-0007
  0.49568E+0004 -0.29211E+0004 -0.16381E-0007 -0.42259E-0007  0.30444E-0007
  0.50000E+0004 -0.29209E+0004 -0.16192E-0007 -0.47922E-0007  0.38477E-0007
  0.50000E+0004 -0.30000E+0004 -0.30384E-0007 -0.57932E-0007  0.42431E-0007
  0.50432E+0004 -0.30000E+0004 -0.27651E-0007 -0.64436E-0007  0.54921E-0007
  0.51250E+0004 -0.30000E+0004 -0.25079E-0007 -0.74194E-0007  0.73079E-0007
  0.52068E+0004 -0.30000E+0004 -0.25673E-0007 -0.79398E-0007  0.82292E-0007
  0.52500E+0004 -0.30000E+0004 -0.26991E-0007 -0.80017E-0007  0.83241E-0007
  0.50000E+0004 -0.29863E+0004 -0.26882E-0007 -0.56022E-0007  0.42744E-0007
  0.50432E+0004 -0.29863E+0004 -0.24773E-0007 -0.62274E-0007  0.54158E-0007
  0.51250E+0004 -0.29862E+0004 -0.23455E-0007 -0.71658E-0007  0.70288E-0007
  0.52068E+0004 -0.29862E+0004 -0.25172E-0007 -0.76680E-0007  0.77835E-0007
  0.52500E+0004 -0.29861E+0004 -0.26937E-0007 -0.77284E-0007  0.78185E-0007
  0.50000E+0004 -0.29605E+0004 -0.21491E-0007 -0.52616E-0007  0.42129E-0007
  0.50432E+0004 -0.29603E+0004 -0.20581E-0007 -0.58417E-0007  0.51522E-0007
  0.51250E+0004 -0.29601E+0004 -0.21554E-0007 -0.67140E-0007  0.63962E-0007
  0.52068E+0004 -0.29599E+0004 -0.25174E-0007 -0.71833E-0007  0.68639E-0007
  0.52500E+0004 -0.29598E+0004 -0.27637E-0007 -0.72419E-0007  0.68039E-0007
  0.50000E+0004 -0.29346E+0004 -0.17640E-0007 -0.49475E-0007  0.40079E-0007
  0.50432E+0004 -0.29344E+0004 -0.17935E-0007 -0.54864E-0007  0.47490E-0007
  0.51250E+0004 -0.29341E+0004 -0.21065E-0007 -0.62977E-0007  0.56459E-0007
  0.52068E+0004 -0.29337E+0004 -0.26300E-0007 -0.67361E-0007  0.58635E-0007
  0.52500E+0004 -0.29336E+0004 -0.29267E-0007 -0.67927E-0007  0.57310E-0007
  0.50000E+0004 -0.29209E+0004 -0.16192E-0007 -0.47922E-0007  0.38477E-0007
  0.50432E+0004 -0.29207E+0004 -0.17118E-0007 -0.53106E-0007  0.44864E-0007
  0.51250E+0004 -0.29203E+0004 -0.21324E-0007 -0.60918E-0007  0.52097E-0007
  0.52068E+0004 -0.29199E+0004 -0.27297E-0007 -0.65146E-0007  0.53096E-0007
  0.52500E+0004 -0.29197E+0004 -0.30459E-0007 -0.65700E-0007  0.51475E-0007
  0.52500E+0004 -0.30000E+0004 -0.26991E-0007 -0.80017E-0007  0.83241E-0007
  0.52932E+0004 -0.30000E+0004 -0.28727E-0007 -0.79059E-0007  0.81565E-0007
  0.53750E+0004 -0.30000E+0004 -0.32329E-0007 -0.73197E-0007  0.72081E-0007
  0.54568E+0004 -0.30000E+0004 -0.34676E-0007 -0.62669E-0007  0.56696E-0007
  0.55000E+0004 -0.30000E+0004 -0.34751E-0007 -0.55698E-0007  0.47434E-0007
  0.52500E+0004 -0.29861E+0004 -0.26937E-0007 -0.77284E-0007  0.78185E-0007
  0.52932E+0004 -0.29861E+0004 -0.28989E-0007 -0.76390E-0007  0.76163E-0007
  0.53750E+0004 -0.29860E+0004 -0.32726E-0007 -0.70795E-0007  0.66817E-0007
  0.54568E+0004 -0.29860E+0004 -0.34568E-0007 -0.60702E-0007  0.52640E-0007
  0.55000E+0004 -0.29860E+0004 -0.34136E-0007 -0.54001E-0007  0.44409E-0007
  0.52500E+0004 -0.29598E+0004 -0.27637E-0007 -0.72419E-0007  0.68039E-0007
  0.52932E+0004 -0.29598E+0004 -0.30110E-0007 -0.71621E-0007  0.65556E-0007
  0.53750E+0004 -0.29596E+0004 -0.33779E-0007 -0.66488E-0007  0.56819E-0007
  0.54568E+0004 -0.29594E+0004 -0.34405E-0007 -0.57155E-0007  0.45189E-0007
  0.55000E+0004 -0.29594E+0004 -0.32923E-0007 -0.50938E-0007  0.38993E-0007
  0.52500E+0004 -0.29336E+0004 -0.29267E-0007 -0.67927E-0007  0.57310E-0007
  0.52932E+0004 -0.29334E+0004 -0.31955E-0007 -0.67209E-0007  0.54598E-0007
  0.53750E+0004 -0.29332E+0004 -0.35184E-0007 -0.62485E-0007  0.46866E-0007
  0.54568E+0004 -0.29329E+0004 -0.34324E-0007 -0.53834E-0007  0.38042E-0007
  0.55000E+0004 -0.29328E+0004 -0.31718E-0007 -0.48052E-0007  0.33938E-0007
  0.52500E+0004 -0.29197E+0004 -0.30459E-0007 -0.65700E-0007  0.51475E-0007
  0.52932E+0004 -0.29195E+0004 -0.33185E-0007 -0.65018E-0007  0.48725E-0007
  0.53750E+0004 -0.29192E+0004 -0.36054E-0007 -0.60489E-0007  0.41657E-0007
  0.54568E+0004 -0.29189E+0004 -0.34326E-0007 -0.52167E-0007  0.34391E-0007
  0.55000E+0004 -0.29187E+0004 -0.31110E-0007 -0.46597E-0007  0.31396E-0007
  0.55000E+0004 -0.30000E+0004 -0.34751E-0007 -0.55698E-0007  0.47434E-0007
  0.55432E+0004 -0.30000E+0004 -0.33672E-0007 -0.47996E-0007  0.38120E-0007
  0.56250E+0004 -0.30000E+0004 -0.27761E-0007 -0.32503E-0007  0.22542E-0007
  0.57068E+0004 -0.30000E+0004 -0.16103E-0007 -0.17274E-0007  0.12641E-0007
  0.57500E+0004 -0.30000E+0004 -0.76030E-0008 -0.99193E-0008  0.10647E-0007
  0.55000E+0004 -0.29860E+0004 -0.34136E-0007 -0.54001E-0007  0.44409E-0007
  0.55432E+0004 -0.29859E+0004 -0.32410E-0007 -0.46601E-0007  0.36365E-0007
  0.56250E+0004 -0.29859E+0004 -0.25016E-0007 -0.31673E-0007  0.23613E-0007
  0.57068E+0004 -0.29859E+0004 -0.11785E-0007 -0.16952E-0007  0.16723E-0007
  0.57500E+0004 -0.29858E+0004 -0.25350E-0008 -0.98245E-0008  0.16221E-0007
  0.55000E+0004 -0.29594E+0004 -0.32923E-0007 -0.50938E-0007  0.38993E-0007
  0.55432E+0004 -0.29593E+0004 -0.29930E-0007 -0.44056E-0007  0.33369E-0007
  0.56250E+0004 -0.29592E+0004 -0.19794E-0007 -0.30122E-0007  0.25851E-0007
  0.57068E+0004 -0.29590E+0004 -0.38492E-0008 -0.16300E-0007  0.24328E-0007
  0.57500E+0004 -0.29590E+0004  0.66135E-0008 -0.95737E-0008  0.26403E-0007
  0.55000E+0004 -0.29328E+0004 -0.31718E-0007 -0.48052E-0007  0.33938E-0007
  0.55432E+0004 -0.29326E+0004 -0.27444E-0007 -0.41638E-0007  0.30715E-0007
  0.56250E+0004 -0.29324E+0004 -0.14712E-0007 -0.28602E-0007  0.28199E-0007
  0.57068E+0004 -0.29322E+0004  0.35605E-0008 -0.15598E-0007  0.31549E-0007
  0.57500E+0004 -0.29321E+0004  0.14950E-0007 -0.92358E-0008  0.35851E-0007
  0.55000E+0004 -0.29187E+0004 -0.31110E-0007 -0.46597E-0007  0.31396E-0007
  0.55432E+0004 -0.29186E+0004 -0.26168E-0007 -0.40410E-0007  0.29418E-0007
  0.56250E+0004 -0.29183E+0004 -0.12149E-0007 -0.27813E-0007  0.29421E-0007
  0.57068E+0004 -0.29181E+0004  0.71861E-0008 -0.15209E-0007  0.35127E-0007
  0.57500E+0004 -0.29180E+0004  0.18947E-0007 -0.90244E-0008  0.40456E-0007
  0.57500E+0004 -0.30000E+0004 -0.76030E-0008 -0.99193E-0008  0.10647E-0007
  0.57932E+0004 -0.30000E+0004  0.23913E-0008 -0.32755E-0008  0.11164E-0007
  0.58750E+0004 -0.30000E+0004  0.24719E-0007  0.67891E-0008  0.19276E-0007
  0.59568E+0004 -0.30000E+0004  0.49750E-0007  0.13089E-0007  0.35828E-0007
  0.60000E+0004 -0.30000E+0004  0.63191E-0007  0.14853E-0007  0.47202E-0007
  0.57500E+0004 -0.29858E+0004 -0.25350E-0008 -0.98245E-0008  0.16221E-0007
  0.57932E+0004 -0.29858E+0004  0.81011E-0008 -0.33681E-0008  0.18085E-0007
  0.58750E+0004 -0.29858E+0004  0.31168E-0007  0.64570E-0008  0.28094E-0007
  0.59568E+0004 -0.29857E+0004  0.56134E-0007  0.12672E-0007  0.45425E-0007
  0.60000E+0004 -0.29857E+0004  0.69167E-0007  0.14443E-0007  0.56694E-0007
  0.57500E+0004 -0.29590E+0004  0.66135E-0008 -0.95737E-0008  0.26403E-0007
  0.57932E+0004 -0.29589E+0004  0.18207E-0007 -0.34509E-0008  0.30515E-0007
  0.58750E+0004 -0.29587E+0004  0.42110E-0007  0.59472E-0008  0.43464E-0007
  0.59568E+0004 -0.29586E+0004  0.66342E-0007  0.12006E-0007  0.61576E-0007
  0.60000E+0004 -0.29585E+0004  0.78296E-0007  0.13792E-0007  0.72288E-0007
  0.57500E+0004 -0.29321E+0004  0.14950E-0007 -0.92358E-0008  0.35851E-0007
  0.57932E+0004 -0.29320E+0004  0.27165E-0007 -0.34189E-0008  0.41807E-0007
  0.58750E+0004 -0.29317E+0004  0.51189E-0007  0.55868E-0008  0.56847E-0007
  0.59568E+0004 -0.29315E+0004  0.73951E-0007  0.11499E-0007  0.74870E-0007
  0.60000E+0004 -0.29314E+0004  0.84469E-0007  0.13299E-0007  0.84602E-0007
  0.57500E+0004 -0.29180E+0004  0.18947E-0007 -0.90244E-0008  0.40456E-0007
  0.57932E+0004 -0.29178E+0004  0.31357E-0007 -0.33584E-0008  0.47221E-0007
  0.58750E+0004 -0.29175E+0004  0.55170E-0007  0.54542E-0008  0.63029E-0007
  0.59568E+0004 -0.29172E+0004  0.76887E-0007  0.11294E-0007  0.80677E-0007
  0.60000E+0004 -0.29170E+0004  0.86521E-0007  0.13100E-0007  0.89736E-0007
  0.60000E+0004 -0.30000E+0004  0.63191E-0007  0.14853E-0007  0.47202E-0007
  0.60432E+0004 -0.30000E+0004  0.76259E-0007  0.15576E-0007  0.59801E-0007
  0.61250E+0004 -0.30000E+0004  0.98537E-0007  0.14464E-0007  0.84977E-0007
  0.62068E+0004 -0.30000E+0004  0.11540E-0006  0.10797E-0007  0.10847E-0006
  0.62500E+0004 -0.30000E+0004  0.12141E-0006  0.81753E-0008  0.11887E-0006
  0.60000E+0004 -0.29857E+0004  0.69167E-0007  0.14443E-0007  0.56694E-0007
  0.60432E+0004 -0.29856E+0004  0.81571E-0007  0.15211E-0007  0.68825E-0007
  0.61250E+0004 -0.29856E+0004  0.10191E-0006  0.14239E-0007  0.92166E-0007
  0.62068E+0004 -0.29855E+0004  0.11611E-0006  0.10744E-0007  0.11279E-0006
  0.62500E+0004 -0.29854E+0004  0.12052E-0006  0.82038E-0008  0.12139E-0006
  0.60000E+0004 -0.29585E+0004  0.78296E-0007  0.13792E-0007  0.72288E-0007
  0.60432E+0004 -0.29584E+0004  0.89158E-0007  0.14633E-0007  0.83211E-0007
  0.61250E+0004 -0.29582E+0004  0.10540E-0006  0.13907E-0007  0.10258E-0006
  0.62068E+0004 -0.29580E+0004  0.11434E-0006  0.10717E-0007  0.11750E-0006
  0.62500E+0004 -0.29579E+0004  0.11569E-0006  0.83290E-0008  0.12264E-0006
  0.60000E+0004 -0.29314E+0004  0.84469E-0007  0.13299E-0007  0.84602E-0007
  0.60432E+0004 -0.29312E+0004  0.93467E-0007  0.14204E-0007  0.93933E-0007
  0.61250E+0004 -0.29308E+0004  0.10517E-0006  0.13702E-0007  0.10877E-0006
  0.62068E+0004 -0.29305E+0004  0.10867E-0006  0.10795E-0007  0.11772E-0006
  0.62500E+0004 -0.29303E+0004  0.10703E-0006  0.85514E-0008  0.11940E-0006
  0.60000E+0004 -0.29170E+0004  0.86521E-0007  0.13100E-0007  0.89736E-0007
  0.60432E+0004 -0.29168E+0004  0.94427E-0007  0.14036E-0007  0.98089E-0007
  0.61250E+0004 -0.29164E+0004  0.10360E-0006  0.13645E-0007  0.11035E-0006
  0.62068E+0004 -0.29160E+0004  0.10422E-0006  0.10880E-0007  0.11609E-0006
  0.62500E+0004 -0.29157E+0004  0.10102E-0006  0.87097E-0008  0.11596E-0006
  0.62500E+0004 -0.30000E+0004  0.12141E-0006  0.81753E-0008  0.11887E-0006
  0.62932E+0004 -0.30000E+0004  0.12516E-0006  0.52507E-0008  0.12732E-0006
  0.63750E+0004 -0.30000E+0004  0.12580E-0006 -0.58351E-0009  0.13670E-0006
  0.64568E+0004 -0.30000E+0004  0.11825E-0006 -0.61928E-0008  0.13659E-0006
  0.65000E+0004 -0.30000E+0004  0.11138E-0006 -0.88856E-0008  0.13279E-0006
  0.62500E+0004 -0.29854E+0004  0.12052E-0006  0.82038E-0008  0.12139E-0006
  0.62932E+0004 -0.29854E+0004  0.12260E-0006  0.53528E-0008  0.12793E-0006
  0.63750E+0004 -0.29853E+0004  0.12009E-0006 -0.40604E-0009  0.13364E-0006
  0.64568E+0004 -0.29852E+0004  0.10975E-0006 -0.60398E-0008  0.13021E-0006
  0.65000E+0004 -0.29851E+0004  0.10169E-0006 -0.87876E-0008  0.12496E-0006
  0.62500E+0004 -0.29579E+0004  0.11569E-0006  0.83290E-0008  0.12264E-0006
  0.62932E+0004 -0.29577E+0004  0.11467E-0006  0.56080E-0008  0.12557E-0006
  0.63750E+0004 -0.29574E+0004  0.10647E-0006 -0.56717E-0011  0.12455E-0006
  0.64568E+0004 -0.29571E+0004  0.91368E-0007 -0.56656E-0008  0.11532E-0006
  0.65000E+0004 -0.29569E+0004  0.81376E-0007 -0.85012E-0008  0.10765E-0006
  0.62500E+0004 -0.29303E+0004  0.10703E-0006  0.85514E-0008  0.11940E-0006
  0.62932E+0004 -0.29300E+0004  0.10301E-0006  0.59542E-0008  0.11882E-0006
  0.63750E+0004 -0.29295E+0004  0.89600E-0007  0.48962E-0009  0.11147E-0006
  0.64568E+0004 -0.29290E+0004  0.70459E-0007 -0.51715E-0008  0.97112E-0007
  0.65000E+0004 -0.29287E+0004  0.59002E-0007 -0.80731E-0008  0.87476E-0007
  0.62500E+0004 -0.29157E+0004  0.10102E-0006  0.87097E-0008  0.11596E-0006
  0.62932E+0004 -0.29154E+0004  0.95491E-0007  0.61766E-0008  0.11357E-0006
  0.63750E+0004 -0.29148E+0004  0.79561E-0007  0.79261E-0009  0.10309E-0006
  0.64568E+0004 -0.29142E+0004  0.58606E-0007 -0.48598E-0008  0.86324E-0007
  0.65000E+0004 -0.29138E+0004  0.46567E-0007 -0.77882E-0008  0.75830E-0007
  0.65000E+0004 -0.30000E+0004  0.11138E-0006 -0.88856E-0008  0.13279E-0006
  0.65432E+0004 -0.30000E+0004  0.10293E-0006 -0.11343E-0007  0.12674E-0006
  0.66250E+0004 -0.30000E+0004  0.83901E-0007 -0.15369E-0007  0.11048E-0006
  0.67068E+0004 -0.30000E+0004  0.63541E-0007 -0.18754E-0007  0.91045E-0007
  0.67500E+0004 -0.30000E+0004  0.53349E-0007 -0.20426E-0007  0.80928E-0007
  0.65000E+0004 -0.29851E+0004  0.10169E-0006 -0.87876E-0008  0.12496E-0006
  0.65432E+0004 -0.29850E+0004  0.92276E-0007 -0.11330E-0007  0.11775E-0006
  0.66250E+0004 -0.29849E+0004  0.72229E-0007 -0.15581E-0007  0.10018E-0006
  0.67068E+0004 -0.29848E+0004  0.52013E-0007 -0.19246E-0007  0.80758E-0007
  0.67500E+0004 -0.29847E+0004  0.42370E-0007 -0.21071E-0007  0.71179E-0007
  0.65000E+0004 -0.29569E+0004  0.81376E-0007 -0.85012E-0008  0.10765E-0006
  0.65432E+0004 -0.29567E+0004  0.70510E-0007 -0.11181E-0007  0.98564E-0007
  0.66250E+0004 -0.29563E+0004  0.49271E-0007 -0.15805E-0007  0.79226E-0007
  0.67068E+0004 -0.29559E+0004  0.30023E-0007 -0.19937E-0007  0.60506E-0007
  0.67500E+0004 -0.29557E+0004  0.21736E-0007 -0.22017E-0007  0.52255E-0007
  0.65000E+0004 -0.29287E+0004  0.59002E-0007 -0.80731E-0008  0.87476E-0007
  0.65432E+0004 -0.29284E+0004  0.47172E-0007 -0.10863E-0007  0.76979E-0007
  0.66250E+0004 -0.29277E+0004  0.25690E-0007 -0.15795E-0007  0.56794E-0007
  0.67068E+0004 -0.29270E+0004  0.82690E-0008 -0.20318E-0007  0.39611E-0007
  0.67500E+0004 -0.29267E+0004  0.17120E-0008 -0.22613E-0007  0.33057E-0007
  0.65000E+0004 -0.29138E+0004  0.46567E-0007 -0.77882E-0008  0.75830E-0007
  0.65432E+0004 -0.29134E+0004  0.34428E-0007 -0.10626E-0007  0.64785E-0007
  0.66250E+0004 -0.29126E+0004  0.13189E-0007 -0.15695E-0007  0.44519E-0007
  0.67068E+0004 -0.29118E+0004 -0.29443E-0008 -0.20397E-0007  0.28471E-0007
  0.67500E+0004 -0.29114E+0004 -0.84556E-0008 -0.22790E-0007  0.22945E-0007
  0.67500E+0004 -0.30000E+0004  0.53349E-0007 -0.20426E-0007  0.80928E-0007
  0.67932E+0004 -0.30000E+0004  0.44140E-0007 -0.22106E-0007  0.71744E-0007
  0.68750E+0004 -0.30000E+0004  0.30794E-0007 -0.25631E-0007  0.59030E-0007
  0.69568E+0004 -0.30000E+0004  0.24646E-0007 -0.29996E-0007  0.55360E-0007
  0.70000E+0004 -0.30000E+0004  0.24770E-0007 -0.32763E-0007  0.57906E-0007
  0.67500E+0004 -0.29847E+0004  0.42370E-0007 -0.21071E-0007  0.71179E-0007
  0.67932E+0004 -0.29846E+0004  0.34011E-0007 -0.22900E-0007  0.62872E-0007
  0.68750E+0004 -0.29845E+0004  0.23014E-0007 -0.26661E-0007  0.52610E-0007
  0.69568E+0004 -0.29843E+0004  0.19938E-0007 -0.31165E-0007  0.52130E-0007
  0.70000E+0004 -0.29842E+0004  0.21856E-0007 -0.33953E-0007  0.56513E-0007
  0.67500E+0004 -0.29557E+0004  0.21736E-0007 -0.22017E-0007  0.52255E-0007
  0.67932E+0004 -0.29554E+0004  0.15246E-0007 -0.24093E-0007  0.45851E-0007
  0.68750E+0004 -0.29550E+0004  0.90095E-0008 -0.28244E-0007  0.40528E-0007
  0.69568E+0004 -0.29545E+0004  0.11771E-0007 -0.32966E-0007  0.46098E-0007
  0.70000E+0004 -0.29543E+0004  0.16966E-0007 -0.35778E-0007  0.53836E-0007
  0.67500E+0004 -0.29267E+0004  0.17120E-0008 -0.22613E-0007  0.33057E-0007
  0.67932E+0004 -0.29263E+0004 -0.26131E-0008 -0.24895E-0007  0.28846E-0007
  0.68750E+0004 -0.29255E+0004 -0.37873E-0008 -0.29365E-0007  0.28764E-0007
  0.69568E+0004 -0.29247E+0004  0.47208E-0008 -0.34253E-0007  0.40298E-0007
  0.70000E+0004 -0.29243E+0004  0.12979E-0007 -0.37068E-0007  0.51182E-0007
  0.67500E+0004 -0.29114E+0004 -0.84556E-0008 -0.22790E-0007  0.22945E-0007
  0.67932E+0004 -0.29109E+0004 -0.11538E-0007 -0.25165E-0007  0.19996E-0007
  0.68750E+0004 -0.29099E+0004 -0.99605E-0008 -0.29779E-0007  0.22766E-0007
  0.69568E+0004 -0.29090E+0004  0.15004E-0008 -0.34735E-0007  0.37378E-0007
  0.70000E+0004 -0.29085E+0004  0.11266E-0007 -0.37546E-0007  0.49818E-0007
  0.70000E+0004 -0.30000E+0004  0.24770E-0007 -0.32763E-0007  0.57906E-0007
  0.70432E+0004 -0.30000E+0004  0.27317E-0007 -0.35892E-0007  0.63789E-0007
  0.71250E+0004 -0.30000E+0004  0.38610E-0007 -0.42789E-0007  0.84094E-0007
  0.72068E+0004 -0.30000E+0004  0.57322E-0007 -0.50753E-0007  0.11522E-0006
  0.72500E+0004 -0.30000E+0004  0.69512E-0007 -0.55221E-0007  0.13512E-0006
  0.70000E+0004 -0.29842E+0004  0.21856E-0007 -0.33953E-0007  0.56513E-0007
  0.70432E+0004 -0.29841E+0004  0.26240E-0007 -0.37059E-0007  0.64250E-0007
  0.71250E+0004 -0.29839E+0004  0.40938E-0007 -0.43794E-0007  0.87887E-0007
  0.72068E+0004 -0.29838E+0004  0.62649E-0007 -0.51437E-0007  0.12177E-0006
  0.72500E+0004 -0.29837E+0004  0.76156E-0007 -0.55680E-0007  0.14278E-0006
  0.70000E+0004 -0.29543E+0004  0.16966E-0007 -0.35778E-0007  0.53836E-0007
  0.70432E+0004 -0.29540E+0004  0.24623E-0007 -0.38833E-0007  0.64873E-0007
  0.71250E+0004 -0.29535E+0004  0.45151E-0007 -0.45260E-0007  0.94196E-0007
  0.72068E+0004 -0.29530E+0004  0.71672E-0007 -0.52319E-0007  0.13242E-0006
  0.72500E+0004 -0.29527E+0004  0.87137E-0007 -0.56154E-0007  0.15500E-0006
  0.70000E+0004 -0.29243E+0004  0.12979E-0007 -0.37068E-0007  0.51182E-0007
  0.70432E+0004 -0.29239E+0004  0.23582E-0007 -0.40062E-0007  0.65197E-0007
  0.71250E+0004 -0.29230E+0004  0.49035E-0007 -0.46182E-0007  0.99309E-0007
  0.72068E+0004 -0.29222E+0004  0.79158E-0007 -0.52687E-0007  0.14067E-0006
  0.72500E+0004 -0.29218E+0004  0.95858E-0007 -0.56138E-0007  0.16409E-0006
  0.70000E+0004 -0.29085E+0004  0.11266E-0007 -0.37546E-0007  0.49818E-0007
  0.70432E+0004 -0.29080E+0004  0.23272E-0007 -0.40503E-0007  0.65258E-0007
  0.71250E+0004 -0.29070E+0004  0.50927E-0007 -0.46461E-0007  0.10151E-0006
  0.72068E+0004 -0.29060E+0004  0.82444E-0007 -0.52686E-0007  0.14402E-0006
  0.72500E+0004 -0.29054E+0004  0.99499E-0007 -0.55946E-0007  0.16759E-0006
  0.72500E+0004 -0.30000E+0004  0.69512E-0007 -0.55221E-0007  0.13512E-0006
  0.72932E+0004 -0.30000E+0004  0.82810E-0007 -0.59766E-0007  0.15674E-0006
  0.73750E+0004 -0.30000E+0004  0.10952E-0006 -0.68132E-0007  0.20013E-0006
  0.74568E+0004 -0.30000E+0004  0.13556E-0006 -0.75467E-0007  0.24269E-0006
  0.75000E+0004 -0.30000E+0004  0.14800E-0006 -0.78620E-0007  0.26316E-0006
  0.72500E+0004 -0.29837E+0004  0.76156E-0007 -0.55680E-0007  0.14278E-0006
  0.72932E+0004 -0.29836E+0004  0.90543E-0007 -0.59962E-0007  0.16523E-0006
  0.73750E+0004 -0.29834E+0004  0.11862E-0006 -0.67759E-0007  0.20937E-0006
  0.74568E+0004 -0.29832E+0004  0.14508E-0006 -0.74468E-0007  0.25160E-0006
  0.75000E+0004 -0.29831E+0004  0.15738E-0006 -0.77284E-0007  0.27151E-0006
  0.72500E+0004 -0.29527E+0004  0.87137E-0007 -0.56154E-0007  0.15500E-0006
  0.72932E+0004 -0.29524E+0004  0.10302E-0006 -0.59965E-0007  0.17845E-0006
  0.73750E+0004 -0.29519E+0004  0.13257E-0006 -0.66745E-0007  0.22288E-0006
  0.74568E+0004 -0.29514E+0004  0.15876E-0006 -0.72341E-0007  0.26339E-0006
  0.75000E+0004 -0.29511E+0004  0.17028E-0006 -0.74561E-0007  0.28169E-0006
  0.72500E+0004 -0.29218E+0004  0.95858E-0007 -0.56138E-0007  0.16409E-0006
  0.72932E+0004 -0.29213E+0004  0.11248E-0006 -0.59514E-0007  0.18778E-0006
  0.73750E+0004 -0.29204E+0004  0.14205E-0006 -0.65354E-0007  0.23102E-0006
  0.74568E+0004 -0.29195E+0004  0.16659E-0006 -0.69926E-0007  0.26838E-0006
  0.75000E+0004 -0.29190E+0004  0.17668E-0006 -0.71602E-0007  0.28439E-0006
  0.72500E+0004 -0.29054E+0004  0.99499E-0007 -0.55946E-0007  0.16759E-0006
  0.72932E+0004 -0.29049E+0004  0.11620E-0006 -0.59103E-0007  0.19109E-0006
  0.73750E+0004 -0.29038E+0004  0.14520E-0006 -0.64476E-0007  0.23311E-0006
  0.74568E+0004 -0.29027E+0004  0.16834E-0006 -0.68544E-0007  0.26827E-0006
  0.75000E+0004 -0.29021E+0004  0.17743E-0006 -0.69951E-0007  0.28281E-0006
  0.75000E+0004 -0.30000E+0004  0.14800E-0006 -0.78620E-0007  0.26316E-0006
  0.75432E+0004 -0.30000E+0004  0.15901E-0006 -0.81127E-0007  0.28143E-0006
  0.76250E+0004 -0.30000E+0004  0.17475E-0006 -0.83717E-0007  0.30792E-0006
  0.77068E+0004 -0.30000E+0004  0.18235E-0006 -0.83032E-0007  0.32123E-0006
  0.77500E+0004 -0.30000E+0004  0.18273E-0006 -0.81240E-0007  0.32226E-0006
  0.75000E+0004 -0.29831E+0004  0.15738E-0006 -0.77284E-0007  0.27151E-0006
  0.75432E+0004 -0.29830E+0004  0.16804E-0006 -0.79460E-0007  0.28898E-0006
  0.76250E+0004 -0.29828E+0004  0.18260E-0006 -0.81463E-0007  0.31347E-0006
  0.77068E+0004 -0.29826E+0004  0.18861E-0006 -0.80276E-0007  0.32443E-0006
  0.77500E+0004 -0.29825E+0004  0.18808E-0006 -0.78262E-0007  0.32421E-0006
  0.75000E+0004 -0.29511E+0004  0.17028E-0006 -0.74561E-0007  0.28169E-0006
  0.75432E+0004 -0.29508E+0004  0.17979E-0006 -0.76150E-0007  0.29715E-0006
  0.76250E+0004 -0.29502E+0004  0.19143E-0006 -0.77115E-0007  0.31709E-0006
  0.77068E+0004 -0.29496E+0004  0.19402E-0006 -0.75044E-0007  0.32314E-0006
  0.77500E+0004 -0.29493E+0004  0.19171E-0006 -0.72645E-0007  0.32043E-0006
  0.75000E+0004 -0.29190E+0004  0.17668E-0006 -0.71602E-0007  0.28439E-0006
  0.75432E+0004 -0.29185E+0004  0.18447E-0006 -0.72655E-0007  0.29723E-0006
  0.76250E+0004 -0.29176E+0004  0.19236E-0006 -0.72676E-0007  0.31172E-0006
  0.77068E+0004 -0.29166E+0004  0.19109E-0006 -0.69807E-0007  0.31232E-0006
  0.77500E+0004 -0.29161E+0004  0.18693E-0006 -0.67064E-0007  0.30701E-0006
  0.75000E+0004 -0.29021E+0004  0.17743E-0006 -0.69951E-0007  0.28281E-0006
  0.75432E+0004 -0.29015E+0004  0.18410E-0006 -0.70741E-0007  0.29405E-0006
  0.76250E+0004 -0.29004E+0004  0.18971E-0006 -0.70300E-0007  0.30533E-0006
  0.77068E+0004 -0.28992E+0004  0.18628E-0006 -0.67044E-0007  0.30287E-0006
  0.77500E+0004 -0.28986E+0004  0.18113E-0006 -0.64135E-0007  0.29617E-0006
  0.77500E+0004 -0.30000E+0004  0.18273E-0006 -0.81240E-0007  0.32226E-0006
  0.77932E+0004 -0.30000E+0004  0.18055E-0006 -0.78426E-0007  0.31901E-0006
  0.78750E+0004 -0.30000E+0004  0.16962E-0006 -0.70387E-0007  0.30125E-0006
  0.79568E+0004 -0.30000E+0004  0.15069E-0006 -0.59070E-0007  0.26951E-0006
  0.80000E+0004 -0.30000E+0004  0.13802E-0006 -0.51967E-0007  0.24793E-0006
  0.77500E+0004 -0.29825E+0004  0.18808E-0006 -0.78262E-0007  0.32421E-0006
  0.77932E+0004 -0.29824E+0004  0.18503E-0006 -0.75263E-0007  0.31977E-0006
  0.78750E+0004 -0.29822E+0004  0.17265E-0006 -0.66971E-0007  0.30012E-0006
  0.79568E+0004 -0.29819E+0004  0.15281E-0006 -0.55530E-0007  0.26722E-0006
  0.80000E+0004 -0.29818E+0004  0.13997E-0006 -0.48409E-0007  0.24540E-0006
  0.77500E+0004 -0.29493E+0004  0.19171E-0006 -0.72645E-0007  0.32043E-0006
  0.77932E+0004 -0.29490E+0004  0.18700E-0006 -0.69321E-0007  0.31372E-0006
  0.78750E+0004 -0.29483E+0004  0.17214E-0006 -0.60592E-0007  0.29066E-0006
  0.79568E+0004 -0.29477E+0004  0.15113E-0006 -0.48949E-0007  0.25603E-0006
  0.80000E+0004 -0.29474E+0004  0.13832E-0006 -0.41810E-0007  0.23412E-0006
  0.77500E+0004 -0.29161E+0004  0.18693E-0006 -0.67064E-0007  0.30701E-0006
  0.77932E+0004 -0.29155E+0004  0.18060E-0006 -0.63450E-0007  0.29800E-0006
  0.78750E+0004 -0.29145E+0004  0.16365E-0006 -0.54344E-0007  0.27183E-0006
  0.79568E+0004 -0.29135E+0004  0.14220E-0006 -0.42542E-0007  0.23613E-0006
  0.80000E+0004 -0.29129E+0004  0.12995E-0006 -0.35404E-0007  0.21460E-0006
  0.77500E+0004 -0.28986E+0004  0.18113E-0006 -0.64135E-0007  0.29617E-0006
  0.77932E+0004 -0.28979E+0004  0.17398E-0006 -0.60383E-0007  0.28595E-0006
  0.78750E+0004 -0.28967E+0004  0.15611E-0006 -0.51101E-0007  0.25828E-0006
  0.79568E+0004 -0.28954E+0004  0.13474E-0006 -0.39234E-0007  0.22230E-0006
  0.80000E+0004 -0.28947E+0004  0.12299E-0006 -0.32103E-0007  0.20116E-0006
  0.80000E+0004 -0.30000E+0004  0.13802E-0006 -0.51967E-0007  0.24793E-0006
  0.80432E+0004 -0.30000E+0004  0.12389E-0006 -0.44189E-0007  0.22358E-0006
  0.81250E+0004 -0.30000E+0004  0.94272E-0007 -0.28064E-0007  0.17176E-0006
  0.82068E+0004 -0.30000E+0004  0.62930E-0007 -0.10809E-0007  0.11570E-0006
  0.82500E+0004 -0.30000E+0004  0.46476E-0007 -0.15453E-0008  0.85713E-0007
  0.80000E+0004 -0.29818E+0004  0.13997E-0006 -0.48409E-0007  0.24540E-0006
  0.80432E+0004 -0.29817E+0004  0.12591E-0006 -0.40645E-0007  0.22112E-0006
  0.81250E+0004 -0.29815E+0004  0.97156E-0007 -0.24614E-0007  0.17027E-0006
  0.82068E+0004 -0.29812E+0004  0.67704E-0007 -0.75202E-0008  0.11634E-0006
  0.82500E+0004 -0.29811E+0004  0.52658E-0007  0.16387E-0008  0.87933E-0007
  0.80000E+0004 -0.29474E+0004  0.13832E-0006 -0.41810E-0007  0.23412E-0006
  0.80432E+0004 -0.29470E+0004  0.12483E-0006 -0.34079E-0007  0.21036E-0006
  0.81250E+0004 -0.29463E+0004  0.98657E-0007 -0.18241E-0007  0.16228E-0006
  0.82068E+0004 -0.29456E+0004  0.73801E-0007 -0.14654E-0008  0.11341E-0006
  0.82500E+0004 -0.29453E+0004  0.61961E-0007  0.74908E-0008  0.88538E-0007
  0.80000E+0004 -0.29129E+0004  0.12995E-0006 -0.35404E-0007  0.21460E-0006
  0.80432E+0004 -0.29123E+0004  0.11758E-0006 -0.27722E-0007  0.19190E-0006
  0.81250E+0004 -0.29112E+0004  0.95164E-0007 -0.12099E-0007  0.14773E-0006
  0.82068E+0004 -0.29101E+0004  0.76137E-0007  0.43383E-0008  0.10518E-0006
  0.82500E+0004 -0.29095E+0004  0.68142E-0007  0.13082E-0007  0.84510E-0007
  0.80000E+0004 -0.28947E+0004  0.12299E-0006 -0.32103E-0007  0.20116E-0006
  0.80432E+0004 -0.28940E+0004  0.11143E-0006 -0.24454E-0007  0.17923E-0006
  0.81250E+0004 -0.28927E+0004  0.91448E-0007 -0.89565E-0008  0.13758E-0006
  0.82068E+0004 -0.28913E+0004  0.75950E-0007  0.72928E-0008  0.98820E-0007
  0.82500E+0004 -0.28906E+0004  0.70211E-0007  0.15920E-0007  0.80614E-0007
  0.82500E+0004 -0.30000E+0004  0.46476E-0007 -0.15453E-0008  0.85713E-0007
  0.82932E+0004 -0.30000E+0004  0.30477E-0007  0.76876E-0008  0.56110E-0007
  0.83750E+0004 -0.30000E+0004  0.23281E-0008  0.24698E-0007  0.27092E-0008
  0.84568E+0004 -0.30000E+0004 -0.21816E-0007  0.40562E-0007 -0.45044E-0007
  0.85000E+0004 -0.30000E+0004 -0.32626E-0007  0.48307E-0007 -0.67338E-0007
  0.82500E+0004 -0.29811E+0004  0.52658E-0007  0.16387E-0008  0.87933E-0007
  0.82932E+0004 -0.29810E+0004  0.38336E-0007  0.10760E-0007  0.60199E-0007
  0.83750E+0004 -0.29808E+0004  0.14040E-0007  0.27546E-0007  0.11039E-0007
  0.84568E+0004 -0.29806E+0004 -0.54988E-0008  0.43193E-0007 -0.31711E-0007
  0.85000E+0004 -0.29805E+0004 -0.13645E-0007  0.50825E-0007 -0.51137E-0007
  0.82500E+0004 -0.29453E+0004  0.61961E-0007  0.74908E-0008  0.88538E-0007
  0.82932E+0004 -0.29450E+0004  0.51344E-0007  0.16391E-0007  0.64894E-0007
  0.83750E+0004 -0.29444E+0004  0.35281E-0007  0.32741E-0007  0.24775E-0007
  0.84568E+0004 -0.29438E+0004  0.25259E-0007  0.47958E-0007 -0.76068E-0008
  0.85000E+0004 -0.29435E+0004  0.22511E-0007  0.55374E-0007 -0.21189E-0007
  0.82500E+0004 -0.29095E+0004  0.68142E-0007  0.13082E-0007  0.84510E-0007
  0.82932E+0004 -0.29090E+0004  0.61841E-0007  0.21752E-0007  0.65607E-0007
  0.83750E+0004 -0.29080E+0004  0.55045E-0007  0.37646E-0007  0.35673E-0007
  0.84568E+0004 -0.29070E+0004  0.55354E-0007  0.52410E-0007  0.14617E-0007
  0.85000E+0004 -0.29064E+0004  0.58330E-0007  0.59595E-0007  0.72903E-0008
  0.82500E+0004 -0.28906E+0004  0.70211E-0007  0.15920E-0007  0.80614E-0007
  0.82932E+0004 -0.28900E+0004  0.66397E-0007  0.24463E-0007  0.64443E-0007
  0.83750E+0004 -0.28887E+0004  0.64827E-0007  0.40107E-0007  0.40269E-0007
  0.84568E+0004 -0.28875E+0004  0.70816E-0007  0.54620E-0007  0.25481E-0007
  0.85000E+0004 -0.28869E+0004  0.76886E-0007  0.61678E-0007  0.21569E-0007
  0.85000E+0004 -0.30000E+0004 -0.32626E-0007  0.48307E-0007 -0.67338E-0007
  0.85432E+0004 -0.30000E+0004 -0.42024E-0007  0.55547E-0007 -0.87426E-0007
  0.86250E+0004 -0.30000E+0004 -0.55958E-0007  0.67812E-0007 -0.11927E-0006
  0.87068E+0004 -0.30000E+0004 -0.65176E-0007  0.78095E-0007 -0.14321E-0006
  0.87500E+0004 -0.30000E+0004 -0.68403E-0007  0.82741E-0007 -0.15296E-0006
  0.85000E+0004 -0.29805E+0004 -0.13645E-0007  0.50825E-0007 -0.51137E-0007
  0.85432E+0004 -0.29804E+0004 -0.20292E-0007  0.57962E-0007 -0.68277E-0007
  0.86250E+0004 -0.29803E+0004 -0.28829E-0007  0.70041E-0007 -0.94374E-0007
  0.87068E+0004 -0.29801E+0004 -0.32603E-0007  0.80158E-0007 -0.11256E-0006
  0.87500E+0004 -0.29800E+0004 -0.33020E-0007  0.84717E-0007 -0.11935E-0006
  0.85000E+0004 -0.29435E+0004  0.22511E-0007  0.55374E-0007 -0.21189E-0007
  0.85432E+0004 -0.29432E+0004  0.21370E-0007  0.62299E-0007 -0.32376E-0007
  0.86250E+0004 -0.29428E+0004  0.23472E-0007  0.74006E-0007 -0.47039E-0007
  0.87068E+0004 -0.29424E+0004  0.30242E-0007  0.83786E-0007 -0.53962E-0007
  0.87500E+0004 -0.29422E+0004  0.35213E-0007  0.88178E-0007 -0.55015E-0007
  0.85000E+0004 -0.29064E+0004  0.58330E-0007  0.59595E-0007  0.72903E-0008
  0.85432E+0004 -0.29061E+0004  0.62946E-0007  0.66294E-0007  0.24021E-0008
  0.86250E+0004 -0.29054E+0004  0.75957E-0007  0.77600E-0007 -0.36744E-0009
  0.87068E+0004 -0.29047E+0004  0.93295E-0007  0.87016E-0007  0.41845E-0008
  0.87500E+0004 -0.29043E+0004  0.10358E-0006  0.91226E-0007  0.88906E-0008
  0.85000E+0004 -0.28869E+0004  0.76886E-0007  0.61678E-0007  0.21569E-0007
  0.85432E+0004 -0.28865E+0004  0.84583E-0007  0.68250E-0007  0.20087E-0007
  0.86250E+0004 -0.28856E+0004  0.10334E-0006  0.79334E-0007  0.23666E-0007
  0.87068E+0004 -0.28848E+0004  0.12615E-0006  0.88545E-0007  0.34243E-0007
  0.87500E+0004 -0.28844E+0004  0.13915E-0006  0.92654E-0007  0.41936E-0007
  0.87500E+0004 -0.30000E+0004 -0.68403E-0007  0.82741E-0007 -0.15296E-0006
  0.87932E+0004 -0.30000E+0004 -0.70707E-0007  0.86854E-0007 -0.16096E-0006
  0.88750E+0004 -0.30000E+0004 -0.73190E-0007  0.93339E-0007 -0.17224E-0006
  0.89568E+0004 -0.30000E+0004 -0.74349E-0007  0.98253E-0007 -0.17993E-0006
  0.90000E+0004 -0.30000E+0004 -0.74890E-0007  0.10029E-0006 -0.18318E-0006
  0.87500E+0004 -0.29800E+0004 -0.33020E-0007  0.84717E-0007 -0.11935E-0006
  0.87932E+0004 -0.29800E+0004 -0.32631E-0007  0.88750E-0007 -0.12452E-0006
  0.88750E+0004 -0.29799E+0004 -0.30357E-0007  0.95075E-0007 -0.13080E-0006
  0.89568E+0004 -0.29798E+0004 -0.27361E-0007  0.99817E-0007 -0.13410E-0006
  0.90000E+0004 -0.29797E+0004 -0.26007E-0007  0.10176E-0006 -0.13534E-0006
  0.87500E+0004 -0.29422E+0004  0.35213E-0007  0.88178E-0007 -0.55015E-0007
  0.87932E+0004 -0.29420E+0004  0.40724E-0007  0.92044E-0007 -0.54731E-0007
  0.88750E+0004 -0.29417E+0004  0.51982E-0007  0.98054E-0007 -0.51440E-0007
  0.89568E+0004 -0.29414E+0004  0.62771E-0007  0.10247E-0006 -0.46415E-0007
  0.90000E+0004 -0.29412E+0004  0.67674E-0007  0.10422E-0006 -0.43828E-0007
  0.87500E+0004 -0.29043E+0004  0.10358E-0006  0.91226E-0007  0.88906E-0008
  0.87932E+0004 -0.29041E+0004  0.11410E-0006  0.94915E-0007  0.14608E-0007
  0.88750E+0004 -0.29035E+0004  0.13403E-0006  0.10059E-0006  0.27324E-0007
  0.89568E+0004 -0.29030E+0004  0.15227E-0006  0.10467E-0006  0.40470E-0007
  0.90000E+0004 -0.29028E+0004  0.16055E-0006  0.10624E-0006  0.46766E-0007
  0.87500E+0004 -0.28844E+0004  0.13915E-0006  0.92654E-0007  0.41936E-0007
  0.87932E+0004 -0.28840E+0004  0.15220E-0006  0.96244E-0007  0.50454E-0007
  0.88750E+0004 -0.28834E+0004  0.17649E-0006  0.10174E-0006  0.67979E-0007
  0.89568E+0004 -0.28828E+0004  0.19841E-0006  0.10564E-0006  0.85227E-0007
  0.90000E+0004 -0.28825E+0004  0.20834E-0006  0.10711E-0006  0.93387E-0007
  0.90000E+0004 -0.30000E+0004 -0.74890E-0007  0.10029E-0006 -0.18318E-0006
  0.90432E+0004 -0.30000E+0004 -0.75633E-0007  0.10196E-0006 -0.18617E-0006
  0.91250E+0004 -0.30000E+0004 -0.78204E-0007  0.10423E-0006 -0.19204E-0006
  0.92068E+0004 -0.30000E+0004 -0.83123E-0007  0.10537E-0006 -0.19917E-0006
  0.92500E+0004 -0.30000E+0004 -0.86922E-0007  0.10552E-0006 -0.20378E-0006
  0.90000E+0004 -0.29797E+0004 -0.26007E-0007  0.10176E-0006 -0.13534E-0006
  0.90432E+0004 -0.29796E+0004 -0.25081E-0007  0.10332E-0006 -0.13655E-0006
  0.91250E+0004 -0.29795E+0004 -0.25177E-0007  0.10537E-0006 -0.13971E-0006
  0.92068E+0004 -0.29794E+0004 -0.28594E-0007  0.10627E-0006 -0.14512E-0006
  0.92500E+0004 -0.29794E+0004 -0.32012E-0007  0.10629E-0006 -0.14923E-0006
  0.90000E+0004 -0.29412E+0004  0.67674E-0007  0.10422E-0006 -0.43828E-0007
  0.90432E+0004 -0.29411E+0004  0.71730E-0007  0.10559E-0006 -0.41644E-0007
  0.91250E+0004 -0.29408E+0004  0.76317E-0007  0.10725E-0006 -0.39641E-0007
  0.92068E+0004 -0.29404E+0004  0.75846E-0007  0.10771E-0006 -0.41636E-0007
  0.92500E+0004 -0.29403E+0004  0.73256E-0007  0.10750E-0006 -0.44679E-0007
  0.90000E+0004 -0.29028E+0004  0.16055E-0006  0.10624E-0006  0.46766E-0007
  0.90432E+0004 -0.29025E+0004  0.16758E-0006  0.10742E-0006  0.52247E-0007
  0.91250E+0004 -0.29020E+0004  0.17665E-0006  0.10870E-0006  0.59312E-0007
  0.92068E+0004 -0.29014E+0004  0.17911E-0006  0.10876E-0006  0.60782E-0007
  0.92500E+0004 -0.29012E+0004  0.17742E-0006  0.10833E-0006  0.58911E-0007
  0.90000E+0004 -0.28825E+0004  0.20834E-0006  0.10711E-0006  0.93387E-0007
  0.90432E+0004 -0.28821E+0004  0.21684E-0006  0.10819E-0006  0.10052E-0006
  0.91250E+0004 -0.28815E+0004  0.22813E-0006  0.10928E-0006  0.11014E-0006
  0.92068E+0004 -0.28809E+0004  0.23206E-0006  0.10914E-0006  0.11340E-0006
  0.92500E+0004 -0.28805E+0004  0.23085E-0006  0.10861E-0006  0.11217E-0006
  0.92500E+0004 -0.30000E+0004 -0.86922E-0007  0.10552E-0006 -0.20378E-0006
  0.92932E+0004 -0.30000E+0004 -0.91648E-0007  0.10535E-0006 -0.20907E-0006
  0.93750E+0004 -0.30000E+0004 -0.10328E-0006  0.10409E-0006 -0.22113E-0006
  0.94568E+0004 -0.30000E+0004 -0.11839E-0006  0.10149E-0006 -0.23578E-0006
  0.95000E+0004 -0.30000E+0004 -0.12767E-0006  0.99535E-0007 -0.24443E-0006
  0.92500E+0004 -0.29794E+0004 -0.32012E-0007  0.10629E-0006 -0.14923E-0006
  0.92932E+0004 -0.29793E+0004 -0.36671E-0007  0.10598E-0006 -0.15433E-0006
  0.93750E+0004 -0.29792E+0004 -0.48977E-0007  0.10446E-0006 -0.16685E-0006
  0.94568E+0004 -0.29791E+0004 -0.65804E-0007  0.10161E-0006 -0.18301E-0006
  0.95000E+0004 -0.29791E+0004 -0.76398E-0007  0.99543E-0007 -0.19287E-0006
  0.92500E+0004 -0.29403E+0004  0.73256E-0007  0.10750E-0006 -0.44679E-0007
  0.92932E+0004 -0.29401E+0004  0.68872E-0007  0.10694E-0006 -0.49270E-0007
  0.93750E+0004 -0.29398E+0004  0.55688E-0007  0.10497E-0006 -0.62246E-0007
  0.94568E+0004 -0.29396E+0004  0.36172E-0007  0.10170E-0006 -0.80693E-0007
  0.95000E+0004 -0.29394E+0004  0.23452E-0007  0.99435E-0007 -0.92483E-0007
  0.92500E+0004 -0.29012E+0004  0.17742E-0006  0.10833E-0006  0.58911E-0007
  0.92932E+0004 -0.29009E+0004  0.17346E-0006  0.10756E-0006  0.55001E-0007
  0.93750E+0004 -0.29005E+0004  0.15988E-0006  0.10519E-0006  0.42073E-0007
  0.94568E+0004 -0.29000E+0004  0.13840E-0006  0.10156E-0006  0.22085E-0007
  0.95000E+0004 -0.28998E+0004  0.12404E-0006  0.99116E-0007  0.88609E-0008
  0.92500E+0004 -0.28805E+0004  0.23085E-0006  0.10861E-0006  0.11217E-0006
  0.92932E+0004 -0.28802E+0004  0.22716E-0006  0.10773E-0006  0.10867E-0006
  0.93750E+0004 -0.28797E+0004  0.21352E-0006  0.10517E-0006  0.95947E-0007
  0.94568E+0004 -0.28792E+0004  0.19130E-0006  0.10136E-0006  0.75444E-0007
  0.95000E+0004 -0.28789E+0004  0.17628E-0006  0.98842E-0007  0.61663E-0007
  0.95000E+0004 -0.30000E+0004 -0.12767E-0006  0.99535E-0007 -0.24443E-0006
  0.95432E+0004 -0.30000E+0004 -0.13777E-0006  0.97153E-0007 -0.25362E-0006
  0.96250E+0004 -0.30000E+0004 -0.15873E-0006  0.91427E-0007 -0.27205E-0006
  0.97068E+0004 -0.30000E+0004 -0.18130E-0006  0.84093E-0007 -0.29102E-0006
  0.97500E+0004 -0.30000E+0004 -0.19348E-0006  0.79597E-0007 -0.30087E-0006
  0.95000E+0004 -0.29791E+0004 -0.76398E-0007  0.99543E-0007 -0.19287E-0006
  0.95432E+0004 -0.29791E+0004 -0.88152E-0007  0.97051E-0007 -0.20361E-0006
  0.96250E+0004 -0.29790E+0004 -0.11295E-0006  0.91155E-0007 -0.22567E-0006
  0.97068E+0004 -0.29790E+0004 -0.14018E-0006  0.83703E-0007 -0.24907E-0006
  0.97500E+0004 -0.29790E+0004 -0.15512E-0006  0.79166E-0007 -0.26155E-0006
  0.95000E+0004 -0.29394E+0004  0.23452E-0007  0.99435E-0007 -0.92483E-0007
  0.95432E+0004 -0.29394E+0004  0.89352E-0008  0.96758E-0007 -0.10578E-0006
  0.96250E+0004 -0.29393E+0004 -0.22315E-0007  0.90580E-0007 -0.13392E-0006
  0.97068E+0004 -0.29392E+0004 -0.57479E-0007  0.82934E-0007 -0.16482E-0006
  0.97500E+0004 -0.29392E+0004 -0.77144E-0007  0.78334E-0007 -0.18176E-0006
  0.95000E+0004 -0.28998E+0004  0.12404E-0006  0.99116E-0007  0.88609E-0008
  0.95432E+0004 -0.28997E+0004  0.10732E-0006  0.96285E-0007 -0.64464E-0008
  0.96250E+0004 -0.28996E+0004  0.70821E-0007  0.89875E-0007 -0.39457E-0007
  0.97068E+0004 -0.28994E+0004  0.29091E-0007  0.82081E-0007 -0.76520E-0007
  0.97500E+0004 -0.28994E+0004  0.54629E-0008  0.77438E-0007 -0.97185E-0007
  0.95000E+0004 -0.28789E+0004  0.17628E-0006  0.98842E-0007  0.61663E-0007
  0.95432E+0004 -0.28788E+0004  0.15863E-0006  0.95942E-0007  0.45537E-0007
  0.96250E+0004 -0.28786E+0004  0.11988E-0006  0.89430E-0007  0.10476E-0007
  0.97068E+0004 -0.28784E+0004  0.75294E-0007  0.81575E-0007 -0.29240E-0007
  0.97500E+0004 -0.28783E+0004  0.49920E-0007  0.76917E-0007 -0.51531E-0007
  0.97500E+0004 -0.30000E+0004 -0.19348E-0006  0.79597E-0007 -0.30087E-0006
  0.97932E+0004 -0.30000E+0004 -0.20561E-0006  0.74694E-0007 -0.31039E-0006
  0.98750E+0004 -0.30000E+0004 -0.22773E-0006  0.64400E-0007 -0.32686E-0006
  0.99568E+0004 -0.30000E+0004 -0.24747E-0006  0.53052E-0007 -0.34014E-0006
  0.10000E+0005 -0.30000E+0004 -0.25639E-0006  0.46767E-0007 -0.34537E-0006
  0.97500E+0004 -0.29790E+0004 -0.15512E-0006  0.79166E-0007 -0.26155E-0006
  0.97932E+0004 -0.29790E+0004 -0.17029E-0006  0.74236E-0007 -0.27396E-0006
  0.98750E+0004 -0.29791E+0004 -0.19860E-0006  0.63926E-0007 -0.29627E-0006
  0.99568E+0004 -0.29792E+0004 -0.22497E-0006  0.52592E-0007 -0.31574E-0006
  0.10000E+0005 -0.29792E+0004 -0.23754E-0006  0.46319E-0007 -0.32435E-0006
  0.97500E+0004 -0.29392E+0004 -0.77144E-0007  0.78334E-0007 -0.18176E-0006
  0.97932E+0004 -0.29393E+0004 -0.97607E-0007  0.73367E-0007 -0.19918E-0006
  0.98750E+0004 -0.29395E+0004 -0.13674E-0006  0.63044E-0007 -0.23167E-0006
  0.99568E+0004 -0.29397E+0004 -0.17483E-0006  0.51751E-0007 -0.26204E-0006
  0.10000E+0005 -0.29399E+0004 -0.19390E-0006  0.45511E-0007 -0.27663E-0006
  0.97500E+0004 -0.28994E+0004  0.54629E-0008  0.77438E-0007 -0.97185E-0007
  0.97932E+0004 -0.28995E+0004 -0.19518E-0007  0.72450E-0007 -0.11886E-0006
  0.98750E+0004 -0.28999E+0004 -0.68010E-0007  0.62144E-0007 -0.16010E-0006
  0.99568E+0004 -0.29003E+0004 -0.11642E-0006  0.50917E-0007 -0.19999E-0006
  0.10000E+0005 -0.29005E+0004 -0.14126E-0006  0.44723E-0007 -0.21985E-0006
  0.97500E+0004 -0.28783E+0004  0.49920E-0007  0.76917E-0007 -0.51531E-0007
  0.97932E+0004 -0.28786E+0004  0.22915E-0007  0.71927E-0007 -0.75097E-0007
  0.98750E+0004 -0.28790E+0004 -0.29825E-0007  0.61643E-0007 -0.12029E-0006
  0.99568E+0004 -0.28795E+0004 -0.82981E-0007  0.50463E-0007 -0.16454E-0006
  0.10000E+0005 -0.28797E+0004 -0.11052E-0006  0.44298E-0007 -0.18685E-0006
  0.10000E+0005 -0.30000E+0004 -0.25639E-0006  0.46767E-0007 -0.34537E-0006
  0.10043E+0005 -0.30000E+0004 -0.26400E-0006  0.40346E-0007 -0.34913E-0006
  0.10125E+0005 -0.30000E+0004 -0.27400E-0006  0.28040E-0007 -0.35142E-0006
  0.10207E+0005 -0.30000E+0004 -0.27702E-0006  0.15893E-0007 -0.34624E-0006
  0.10250E+0005 -0.30000E+0004 -0.27535E-0006  0.96784E-0008 -0.34005E-0006
  0.10000E+0005 -0.29792E+0004 -0.23754E-0006  0.46319E-0007 -0.32435E-0006
  0.10043E+0005 -0.29793E+0004 -0.24892E-0006  0.39916E-0007 -0.33158E-0006
  0.10125E+0005 -0.29795E+0004 -0.26616E-0006  0.27633E-0007 -0.34049E-0006
  0.10207E+0005 -0.29797E+0004 -0.27645E-0006  0.15487E-0007 -0.34189E-0006
  0.10250E+0005 -0.29798E+0004 -0.27860E-0006  0.92582E-0008 -0.33913E-0006
  0.10000E+0005 -0.29399E+0004 -0.19390E-0006  0.45511E-0007 -0.27663E-0006
  0.10043E+0005 -0.29401E+0004 -0.21207E-0006  0.39147E-0007 -0.29009E-0006
  0.10125E+0005 -0.29407E+0004 -0.24250E-0006  0.26923E-0007 -0.31097E-0006
  0.10207E+0005 -0.29412E+0004 -0.26622E-0006  0.14797E-0007 -0.32440E-0006
  0.10250E+0005 -0.29415E+0004 -0.27548E-0006  0.85552E-0008 -0.32797E-0006
  0.10000E+0005 -0.29005E+0004 -0.14126E-0006  0.44723E-0007 -0.21985E-0006
  0.10043E+0005 -0.29010E+0004 -0.16559E-0006  0.38408E-0007 -0.23892E-0006
  0.10125E+0005 -0.29018E+0004 -0.20817E-0006  0.26266E-0007 -0.27073E-0006
  0.10207E+0005 -0.29027E+0004 -0.24449E-0006  0.14189E-0007 -0.29534E-0006
  0.10250E+0005 -0.29032E+0004 -0.26052E-0006  0.79514E-0008 -0.30487E-0006
  0.10000E+0005 -0.28797E+0004 -0.11052E-0006  0.44298E-0007 -0.18685E-0006
  0.10043E+0005 -0.28803E+0004 -0.13778E-0006  0.38016E-0007 -0.20858E-0006
  0.10125E+0005 -0.28813E+0004 -0.18620E-0006  0.25929E-0007 -0.24561E-0006
  0.10207E+0005 -0.28824E+0004 -0.22870E-0006  0.13890E-0007 -0.27568E-0006
  0.10250E+0005 -0.28829E+0004 -0.24809E-0006  0.76623E-0008 -0.28815E-0006
  0.10250E+0005 -0.30000E+0004 -0.27535E-0006  0.96784E-0008 -0.34005E-0006
  0.10293E+0005 -0.30000E+0004 -0.27126E-0006  0.36460E-0008 -0.33129E-0006
  0.10375E+0005 -0.30000E+0004 -0.25637E-0006 -0.71352E-0008 -0.30706E-0006
  0.10457E+0005 -0.30000E+0004 -0.23184E-0006 -0.16950E-0007 -0.27243E-0006
  0.10500E+0005 -0.30000E+0004 -0.21499E-0006 -0.21710E-0007 -0.24989E-0006
  0.10250E+0005 -0.29798E+0004 -0.27860E-0006  0.92582E-0008 -0.33913E-0006
  0.10293E+0005 -0.29799E+0004 -0.27827E-0006  0.32043E-0008 -0.33374E-0006
  0.10375E+0005 -0.29800E+0004 -0.27035E-0006 -0.76490E-0008 -0.31575E-0006
  0.10457E+0005 -0.29802E+0004 -0.25239E-0006 -0.17569E-0007 -0.28705E-0006
  0.10500E+0005 -0.29802E+0004 -0.23881E-0006 -0.22395E-0007 -0.26748E-0006
  0.10250E+0005 -0.29415E+0004 -0.27548E-0006  0.85552E-0008 -0.32797E-0006
  0.10293E+0005 -0.29417E+0004 -0.28222E-0006  0.24720E-0008 -0.32883E-0006
  0.10375E+0005 -0.29421E+0004 -0.28750E-0006 -0.84893E-0008 -0.32250E-0006
  0.10457E+0005 -0.29425E+0004 -0.28225E-0006 -0.18577E-0007 -0.30504E-0006
  0.10500E+0005 -0.29428E+0004 -0.27506E-0006 -0.23510E-0007 -0.29117E-0006
  0.10250E+0005 -0.29032E+0004 -0.26052E-0006  0.79514E-0008 -0.30487E-0006
  0.10293E+0005 -0.29035E+0004 -0.27404E-0006  0.18577E-0008 -0.31166E-0006
  0.10375E+0005 -0.29042E+0004 -0.29223E-0006 -0.91722E-0008 -0.31656E-0006
  0.10457E+0005 -0.29049E+0004 -0.29971E-0006 -0.19383E-0007 -0.31015E-0006
  0.10500E+0005 -0.29053E+0004 -0.29905E-0006 -0.24402E-0007 -0.30197E-0006
  0.10250E+0005 -0.28829E+0004 -0.24809E-0006  0.76623E-0008 -0.28815E-0006
  0.10293E+0005 -0.28834E+0004 -0.26502E-0006  0.15712E-0008 -0.29788E-0006
  0.10375E+0005 -0.28842E+0004 -0.28977E-0006 -0.94784E-0008 -0.30844E-0006
  0.10457E+0005 -0.28851E+0004 -0.30384E-0006 -0.19737E-0007 -0.30770E-0006
  0.10500E+0005 -0.28855E+0004 -0.30662E-0006 -0.24791E-0007 -0.30249E-0006
  0.10500E+0005 -0.30000E+0004 -0.21499E-0006 -0.21710E-0007 -0.24989E-0006
  0.10543E+0005 -0.30000E+0004 -0.19555E-0006 -0.26195E-0007 -0.22448E-0006
  0.10625E+0005 -0.30000E+0004 -0.15198E-0006 -0.33958E-0007 -0.16878E-0006
  0.10707E+0005 -0.30000E+0004 -0.10078E-0006 -0.40878E-0007 -0.10435E-0006
  0.10750E+0005 -0.30000E+0004 -0.71316E-0007 -0.44240E-0007 -0.67471E-0007
  0.10500E+0005 -0.29802E+0004 -0.23881E-0006 -0.22395E-0007 -0.26748E-0006
  0.10543E+0005 -0.29803E+0004 -0.22244E-0006 -0.26952E-0007 -0.24491E-0006
  0.10625E+0005 -0.29804E+0004 -0.18412E-0006 -0.34854E-0007 -0.19414E-0006
  0.10707E+0005 -0.29806E+0004 -0.13721E-0006 -0.41907E-0007 -0.13396E-0006
  0.10750E+0005 -0.29806E+0004 -0.10956E-0006 -0.45329E-0007 -0.98997E-0007
  0.10500E+0005 -0.29428E+0004 -0.27506E-0006 -0.23510E-0007 -0.29117E-0006
  0.10543E+0005 -0.29430E+0004 -0.26482E-0006 -0.28184E-0007 -0.27408E-0006
  0.10625E+0005 -0.29434E+0004 -0.23713E-0006 -0.36318E-0007 -0.23302E-0006
  0.10707E+0005 -0.29437E+0004 -0.19927E-0006 -0.43596E-0007 -0.18137E-0006
  0.10750E+0005 -0.29439E+0004 -0.17562E-0006 -0.47124E-0007 -0.15035E-0006
  0.10500E+0005 -0.29053E+0004 -0.29905E-0006 -0.24402E-0007 -0.30197E-0006
  0.10543E+0005 -0.29056E+0004 -0.29514E-0006 -0.29168E-0007 -0.29043E-0006
  0.10625E+0005 -0.29063E+0004 -0.27876E-0006 -0.37493E-0007 -0.25936E-0006
  0.10707E+0005 -0.29069E+0004 -0.25095E-0006 -0.44960E-0007 -0.21677E-0006
  0.10750E+0005 -0.29072E+0004 -0.23196E-0006 -0.48578E-0007 -0.19006E-0006
  0.10500E+0005 -0.28855E+0004 -0.30662E-0006 -0.24791E-0007 -0.30249E-0006
  0.10543E+0005 -0.28859E+0004 -0.30609E-0006 -0.29596E-0007 -0.29385E-0006
  0.10625E+0005 -0.28867E+0004 -0.29586E-0006 -0.38005E-0007 -0.26811E-0006
  0.10707E+0005 -0.28875E+0004 -0.27366E-0006 -0.45556E-0007 -0.23047E-0006
  0.10750E+0005 -0.28879E+0004 -0.25735E-0006 -0.49216E-0007 -0.20615E-0006
  0.10750E+0005 -0.30000E+0004 -0.71316E-0007 -0.44240E-0007 -0.67471E-0007
  0.10793E+0005 -0.30000E+0004 -0.40584E-0007 -0.47435E-0007 -0.29073E-0007
  0.10875E+0005 -0.30000E+0004  0.19804E-0007 -0.53116E-0007  0.46424E-0007
  0.10957E+0005 -0.30000E+0004  0.80535E-0007 -0.58409E-0007  0.12266E-0006
  0.11000E+0005 -0.30000E+0004  0.11166E-0006 -0.61072E-0007  0.16196E-0006
  0.10750E+0005 -0.29806E+0004 -0.10956E-0006 -0.45329E-0007 -0.98997E-0007
  0.10793E+0005 -0.29807E+0004 -0.80277E-0007 -0.48581E-0007 -0.62232E-0007
  0.10875E+0005 -0.29809E+0004 -0.21605E-0007 -0.54337E-0007  0.10942E-0007
  0.10957E+0005 -0.29810E+0004  0.38861E-0007 -0.59669E-0007  0.85990E-0007
  0.11000E+0005 -0.29811E+0004  0.70457E-0007 -0.62332E-0007  0.12514E-0006
  0.10750E+0005 -0.29439E+0004 -0.17562E-0006 -0.47124E-0007 -0.15035E-0006
  0.10793E+0005 -0.29442E+0004 -0.14970E-0006 -0.50470E-0007 -0.11704E-0006
  0.10875E+0005 -0.29446E+0004 -0.95572E-0007 -0.56360E-0007 -0.49042E-0007
  0.10957E+0005 -0.29451E+0004 -0.37016E-0007 -0.61761E-0007  0.22872E-0007
  0.11000E+0005 -0.29453E+0004 -0.52993E-0008 -0.64433E-0007  0.61255E-0007
  0.10750E+0005 -0.29072E+0004 -0.23196E-0006 -0.48578E-0007 -0.19006E-0006
  0.10793E+0005 -0.29076E+0004 -0.21015E-0006 -0.52006E-0007 -0.16065E-0006
  0.10875E+0005 -0.29084E+0004 -0.16216E-0006 -0.58014E-0007 -0.98788E-0007
  0.10957E+0005 -0.29091E+0004 -0.10731E-0006 -0.63479E-0007 -0.31128E-0007
  0.11000E+0005 -0.29095E+0004 -0.76476E-0007 -0.66162E-0007  0.58525E-0008
  0.10750E+0005 -0.28879E+0004 -0.25735E-0006 -0.49216E-0007 -0.20615E-0006
  0.10793E+0005 -0.28883E+0004 -0.23797E-0006 -0.52680E-0007 -0.17895E-0006
  0.10875E+0005 -0.28892E+0004 -0.19381E-0006 -0.58743E-0007 -0.12069E-0006
  0.10957E+0005 -0.28901E+0004 -0.14160E-0006 -0.64239E-0007 -0.55708E-0007
  0.11000E+0005 -0.28906E+0004 -0.11163E-0006 -0.66928E-0007 -0.19720E-0007
  0.11000E+0005 -0.30000E+0004  0.11166E-0006 -0.61072E-0007  0.16196E-0006
  0.11043E+0005 -0.30000E+0004  0.14154E-0006 -0.63643E-0007  0.19989E-0006
  0.11125E+0005 -0.30000E+0004  0.19309E-0006 -0.68268E-0007  0.26598E-0006
  0.11207E+0005 -0.30000E+0004  0.23535E-0006 -0.72482E-0007  0.32122E-0006
  0.11250E+0005 -0.30000E+0004  0.25291E-0006 -0.74494E-0007  0.34474E-0006
  0.11000E+0005 -0.29811E+0004  0.70457E-0007 -0.62332E-0007  0.12514E-0006
  0.11043E+0005 -0.29812E+0004  0.10125E-0006 -0.64900E-0007  0.16328E-0006
  0.11125E+0005 -0.29813E+0004  0.15569E-0006 -0.69487E-0007  0.23074E-0006
  0.11207E+0005 -0.29815E+0004  0.20230E-0006 -0.73638E-0007  0.28864E-0006
  0.11250E+0005 -0.29816E+0004  0.22272E-0006 -0.75609E-0007  0.31407E-0006
  0.11000E+0005 -0.29453E+0004 -0.52993E-0008 -0.64433E-0007  0.61255E-0007
  0.11043E+0005 -0.29455E+0004  0.26431E-0007 -0.66993E-0007  0.99289E-0007
  0.11125E+0005 -0.29460E+0004  0.84872E-0007 -0.71522E-0007  0.16838E-0006
  0.11207E+0005 -0.29464E+0004  0.13835E-0006 -0.75572E-0007  0.23032E-0006
  0.11250E+0005 -0.29467E+0004  0.16347E-0006 -0.77479E-0007  0.25883E-0006
  0.11000E+0005 -0.29095E+0004 -0.76476E-0007 -0.66162E-0007  0.58525E-0008
  0.11043E+0005 -0.29099E+0004 -0.44837E-0007 -0.68718E-0007  0.43115E-0007
  0.11125E+0005 -0.29106E+0004  0.15629E-0007 -0.73202E-0007  0.11252E-0006
  0.11207E+0005 -0.29114E+0004  0.74019E-0007 -0.77173E-0007  0.17716E-0006
  0.11250E+0005 -0.29118E+0004  0.10287E-0006 -0.79029E-0007  0.20805E-0006
  0.11000E+0005 -0.28906E+0004 -0.11163E-0006 -0.66928E-0007 -0.19720E-0007
  0.11043E+0005 -0.28911E+0004 -0.80445E-0007 -0.69483E-0007  0.16869E-0007
  0.11125E+0005 -0.28920E+0004 -0.19715E-0007 -0.73947E-0007  0.85909E-0007
  0.11207E+0005 -0.28929E+0004  0.40458E-0007 -0.77882E-0007  0.15143E-0006
  0.11250E+0005 -0.28934E+0004  0.70857E-0007 -0.79715E-0007  0.18328E-0006
  0.11250E+0005 -0.30000E+0004  0.25291E-0006 -0.74494E-0007  0.34474E-0006
  0.11293E+0005 -0.30000E+0004  0.26672E-0006 -0.76313E-0007  0.36377E-0006
  0.11375E+0005 -0.30000E+0004  0.28145E-0006 -0.79155E-0007  0.38595E-0006
  0.11457E+0005 -0.30000E+0004  0.27984E-0006 -0.80995E-0007  0.38808E-0006
  0.11500E+0005 -0.30000E+0004  0.27204E-0006 -0.81493E-0007  0.38061E-0006
  0.11250E+0005 -0.29816E+0004  0.22272E-0006 -0.75609E-0007  0.31407E-0006
  0.11293E+0005 -0.29817E+0004  0.23971E-0006 -0.77389E-0007  0.33530E-0006
  0.11375E+0005 -0.29818E+0004  0.26133E-0006 -0.80156E-0007  0.36251E-0006
  0.11457E+0005 -0.29820E+0004  0.26744E-0006 -0.81935E-0007  0.37057E-0006
  0.11500E+0005 -0.29820E+0004  0.26396E-0006 -0.82409E-0007  0.36654E-0006
  0.11250E+0005 -0.29467E+0004  0.16347E-0006 -0.77479E-0007  0.25883E-0006
  0.11293E+0005 -0.29469E+0004  0.18586E-0006 -0.79195E-0007  0.28376E-0006
  0.11375E+0005 -0.29474E+0004  0.21943E-0006 -0.81843E-0007  0.31960E-0006
  0.11457E+0005 -0.29478E+0004  0.23935E-0006 -0.83529E-0007  0.33816E-0006
  0.11500E+0005 -0.29480E+0004  0.24371E-0006 -0.83971E-0007  0.34027E-0006
  0.11250E+0005 -0.29118E+0004  0.10287E-0006 -0.79029E-0007  0.20805E-0006
  0.11293E+0005 -0.29122E+0004  0.12972E-0006 -0.80693E-0007  0.23601E-0006
  0.11375E+0005 -0.29129E+0004  0.17364E-0006 -0.83248E-0007  0.27925E-0006
  0.11457E+0005 -0.29136E+0004  0.20607E-0006 -0.84868E-0007  0.30718E-0006
  0.11500E+0005 -0.29140E+0004  0.21772E-0006 -0.85292E-0007  0.31492E-0006
  0.11250E+0005 -0.28934E+0004  0.70857E-0007 -0.79715E-0007  0.18328E-0006
  0.11293E+0005 -0.28938E+0004  0.99660E-0007 -0.81357E-0007  0.21255E-0006
  0.11375E+0005 -0.28947E+0004  0.14834E-0006 -0.83872E-0007  0.25917E-0006
  0.11457E+0005 -0.28956E+0004  0.18675E-0006 -0.85466E-0007  0.29157E-0006
  0.11500E+0005 -0.28960E+0004  0.20199E-0006 -0.85885E-0007  0.30204E-0006
  0.11500E+0005 -0.30000E+0004  0.27204E-0006 -0.81493E-0007  0.38061E-0006
  0.11543E+0005 -0.30000E+0004  0.25940E-0006 -0.81611E-0007  0.36708E-0006
  0.11625E+0005 -0.30000E+0004  0.22231E-0006 -0.80747E-0007  0.32493E-0006
  0.11707E+0005 -0.30000E+0004  0.16902E-0006 -0.78342E-0007  0.26223E-0006
  0.11750E+0005 -0.30000E+0004  0.13505E-0006 -0.76444E-0007  0.22164E-0006
  0.11500E+0005 -0.29820E+0004  0.26396E-0006 -0.82409E-0007  0.36654E-0006
  0.11543E+0005 -0.29821E+0004  0.25571E-0006 -0.82514E-0007  0.35657E-0006
  0.11625E+0005 -0.29822E+0004  0.22699E-0006 -0.81650E-0007  0.32144E-0006
  0.11707E+0005 -0.29824E+0004  0.18177E-0006 -0.79285E-0007  0.26578E-0006
  0.11750E+0005 -0.29824E+0004  0.15179E-0006 -0.77424E-0007  0.22881E-0006
  0.11500E+0005 -0.29480E+0004  0.24371E-0006 -0.83971E-0007  0.34027E-0006
  0.11543E+0005 -0.29482E+0004  0.24354E-0006 -0.84061E-0007  0.33675E-0006
  0.11625E+0005 -0.29486E+0004  0.23050E-0006 -0.83218E-0007  0.31448E-0006
  0.11707E+0005 -0.29490E+0004  0.20076E-0006 -0.80945E-0007  0.27194E-0006
  0.11750E+0005 -0.29492E+0004  0.17860E-0006 -0.79165E-0007  0.24179E-0006
  0.11500E+0005 -0.29140E+0004  0.21772E-0006 -0.85292E-0007  0.31492E-0006
  0.11543E+0005 -0.29143E+0004  0.22520E-0006 -0.85379E-0007  0.31739E-0006
  0.11625E+0005 -0.29149E+0004  0.22732E-0006 -0.84579E-0007  0.30729E-0006
  0.11707E+0005 -0.29155E+0004  0.21303E-0006 -0.82423E-0007  0.27747E-0006
  0.11750E+0005 -0.29159E+0004  0.19886E-0006 -0.80733E-0007  0.25402E-0006
  0.11500E+0005 -0.28960E+0004  0.20199E-0006 -0.85885E-0007  0.30204E-0006
  0.11543E+0005 -0.28964E+0004  0.21326E-0006 -0.85976E-0007  0.30748E-0006
  0.11625E+0005 -0.28972E+0004  0.22309E-0006 -0.85208E-0007  0.30347E-0006
  0.11707E+0005 -0.28979E+0004  0.21682E-0006 -0.83120E-0007  0.28014E-0006
  0.11750E+0005 -0.28983E+0004  0.20688E-0006 -0.81482E-0007  0.26017E-0006
  0.11750E+0005 -0.30000E+0004  0.13505E-0006 -0.76444E-0007  0.22164E-0006
  0.11793E+0005 -0.30000E+0004  0.97543E-0007 -0.74100E-0007  0.17650E-0006
  0.11875E+0005 -0.30000E+0004  0.18574E-0007 -0.68531E-0007  0.80648E-0007
  0.11957E+0005 -0.30000E+0004 -0.67270E-0007 -0.61621E-0007 -0.24360E-0007
  0.12000E+0005 -0.30000E+0004 -0.11376E-0006 -0.57531E-0007 -0.81452E-0007
  0.11750E+0005 -0.29824E+0004  0.15179E-0006 -0.77424E-0007  0.22881E-0006
  0.11793E+0005 -0.29825E+0004  0.11803E-0006 -0.75130E-0007  0.18711E-0006
  0.11875E+0005 -0.29826E+0004  0.45216E-0007 -0.69686E-0007  0.97195E-0007
  0.11957E+0005 -0.29827E+0004 -0.36008E-0007 -0.62937E-0007 -0.30290E-0008
  0.12000E+0005 -0.29828E+0004 -0.80775E-0007 -0.58942E-0007 -0.58156E-0007
  0.11750E+0005 -0.29492E+0004  0.17860E-0006 -0.79165E-0007  0.24179E-0006
  0.11793E+0005 -0.29493E+0004  0.15226E-0006 -0.76974E-0007  0.20667E-0006
  0.11875E+0005 -0.29496E+0004  0.92048E-0007 -0.71783E-0007  0.12828E-0006
  0.11957E+0005 -0.29499E+0004  0.20836E-0007 -0.65347E-0007  0.37678E-0007
  0.12000E+0005 -0.29501E+0004 -0.19907E-0007 -0.61539E-0007 -0.13361E-0007
  0.11750E+0005 -0.29159E+0004  0.19886E-0006 -0.80733E-0007  0.25402E-0006
  0.11793E+0005 -0.29161E+0004  0.18025E-0006 -0.78655E-0007  0.22549E-0006
  0.11875E+0005 -0.29167E+0004  0.13359E-0006 -0.73731E-0007  0.15886E-0006
  0.11957E+0005 -0.29172E+0004  0.73803E-0007 -0.67624E-0007  0.78458E-0007
  0.12000E+0005 -0.29174E+0004  0.37989E-0007 -0.64009E-0007  0.31934E-0007
  0.11750E+0005 -0.28983E+0004  0.20688E-0006 -0.81482E-0007  0.26017E-0006
  0.11793E+0005 -0.28986E+0004  0.19242E-0006 -0.79467E-0007  0.23508E-0006
  0.11875E+0005 -0.28993E+0004  0.15319E-0006 -0.74689E-0007  0.17470E-0006
  0.11957E+0005 -0.28999E+0004  0.99912E-0007 -0.68761E-0007  0.99867E-0007
  0.12000E+0005 -0.29002E+0004  0.67019E-0007 -0.65249E-0007  0.55875E-0007
  0.12000E+0005 -0.30000E+0004 -0.11376E-0006 -0.57531E-0007 -0.81452E-0007
  0.12043E+0005 -0.30000E+0004 -0.16014E-0006 -0.53181E-0007 -0.13855E-0006
  0.12125E+0005 -0.30000E+0004 -0.24506E-0006 -0.44455E-0007 -0.24327E-0006
  0.12207E+0005 -0.30000E+0004 -0.32181E-0006 -0.35414E-0007 -0.33803E-0006
  0.12250E+0005 -0.30000E+0004 -0.35738E-0006 -0.30658E-0007 -0.38192E-0006
  0.12000E+0005 -0.29828E+0004 -0.80775E-0007 -0.58942E-0007 -0.58156E-0007
  0.12043E+0005 -0.29828E+0004 -0.12601E-0006 -0.54691E-0007 -0.11378E-0006
  0.12125E+0005 -0.29830E+0004 -0.21033E-0006 -0.46162E-0007 -0.21704E-0006
  0.12207E+0005 -0.29831E+0004 -0.28857E-0006 -0.37311E-0007 -0.31222E-0006
  0.12250E+0005 -0.29832E+0004 -0.32573E-0006 -0.32650E-0007 -0.35709E-0006
  0.12000E+0005 -0.29501E+0004 -0.19907E-0007 -0.61539E-0007 -0.13361E-0007
  0.12043E+0005 -0.29503E+0004 -0.62137E-0007 -0.57482E-0007 -0.65735E-0007
  0.12125E+0005 -0.29507E+0004 -0.14362E-0006 -0.49331E-0007 -0.16528E-0006
  0.12207E+0005 -0.29510E+0004 -0.22291E-0006 -0.40848E-0007 -0.26019E-0006
  0.12250E+0005 -0.29512E+0004 -0.26219E-0006 -0.36369E-0007 -0.30633E-0006
  0.12000E+0005 -0.29174E+0004  0.37989E-0007 -0.64009E-0007  0.31934E-0007
  0.12043E+0005 -0.29178E+0004 -0.22551E-0009 -0.60151E-0007 -0.16671E-0007
  0.12125E+0005 -0.29184E+0004 -0.76773E-0007 -0.52389E-0007 -0.11133E-0006
  0.12207E+0005 -0.29190E+0004 -0.15490E-0006 -0.44284E-0007 -0.20464E-0006
  0.12250E+0005 -0.29193E+0004 -0.19511E-0006 -0.39990E-0007 -0.25132E-0006
  0.12000E+0005 -0.29002E+0004  0.67019E-0007 -0.65249E-0007  0.55875E-0007
  0.12043E+0005 -0.29006E+0004  0.31289E-0007 -0.61499E-0007  0.94416E-0008
  0.12125E+0005 -0.29013E+0004 -0.41871E-0007 -0.53945E-0007 -0.82216E-0007
  0.12207E+0005 -0.29021E+0004 -0.11852E-0006 -0.46043E-0007 -0.17417E-0006
  0.12250E+0005 -0.29025E+0004 -0.15876E-0006 -0.41849E-0007 -0.22085E-0006
  0.12250E+0005 -0.30000E+0004 -0.35738E-0006 -0.30658E-0007 -0.38192E-0006
  0.12293E+0005 -0.30000E+0004 -0.38877E-0006 -0.25974E-0007 -0.42064E-0006
  0.12375E+0005 -0.30000E+0004 -0.43496E-0006 -0.17478E-0007 -0.47750E-0006
  0.12457E+0005 -0.30000E+0004 -0.46168E-0006 -0.96651E-0008 -0.51036E-0006
  0.12500E+0005 -0.30000E+0004 -0.46748E-0006 -0.58676E-0008 -0.51754E-0006
  0.12250E+0005 -0.29832E+0004 -0.32573E-0006 -0.32650E-0007 -0.35709E-0006
  0.12293E+0005 -0.29833E+0004 -0.35928E-0006 -0.28044E-0007 -0.39733E-0006
  0.12375E+0005 -0.29834E+0004 -0.41079E-0006 -0.19670E-0007 -0.45830E-0006
  0.12457E+0005 -0.29836E+0004 -0.44407E-0006 -0.11925E-0007 -0.49656E-0006
  0.12500E+0005 -0.29837E+0004 -0.45365E-0006 -0.81453E-0008 -0.50696E-0006
  0.12250E+0005 -0.29512E+0004 -0.26219E-0006 -0.36369E-0007 -0.30633E-0006
  0.12293E+0005 -0.29515E+0004 -0.29898E-0006 -0.31918E-0007 -0.34889E-0006
  0.12375E+0005 -0.29520E+0004 -0.35915E-0006 -0.23783E-0007 -0.41668E-0006
  0.12457E+0005 -0.29526E+0004 -0.40373E-0006 -0.16181E-0007 -0.46440E-0006
  0.12500E+0005 -0.29528E+0004 -0.42004E-0006 -0.12437E-0007 -0.48059E-0006
  0.12250E+0005 -0.29193E+0004 -0.19511E-0006 -0.39990E-0007 -0.25132E-0006
  0.12293E+0005 -0.29198E+0004 -0.23402E-0006 -0.35702E-0007 -0.29549E-0006
  0.12375E+0005 -0.29206E+0004 -0.30087E-0006 -0.27820E-0007 -0.36880E-0006
  0.12457E+0005 -0.29215E+0004 -0.35515E-0006 -0.20380E-0007 -0.42489E-0006
  0.12500E+0005 -0.29220E+0004 -0.37753E-0006 -0.16681E-0007 -0.44640E-0006
  0.12250E+0005 -0.29025E+0004 -0.15876E-0006 -0.41849E-0007 -0.22085E-0006
  0.12293E+0005 -0.29030E+0004 -0.19832E-0006 -0.37650E-0007 -0.26558E-0006
  0.12375E+0005 -0.29041E+0004 -0.26788E-0006 -0.29908E-0007 -0.34128E-0006
  0.12457E+0005 -0.29051E+0004 -0.32659E-0006 -0.22561E-0007 -0.40132E-0006
  0.12500E+0005 -0.29057E+0004 -0.35187E-0006 -0.18891E-0007 -0.42544E-0006
  0.12500E+0005 -0.30000E+0004 -0.46748E-0006 -0.58676E-0008 -0.51754E-0006
  0.12543E+0005 -0.30000E+0004 -0.46756E-0006 -0.22973E-0008 -0.51780E-0006
  0.12625E+0005 -0.30000E+0004 -0.45262E-0006  0.38967E-0008 -0.50029E-0006
  0.12707E+0005 -0.30000E+0004 -0.41997E-0006  0.95001E-0008 -0.46222E-0006
  0.12750E+0005 -0.30000E+0004 -0.39679E-0006  0.12305E-0007 -0.43548E-0006
  0.12500E+0005 -0.29837E+0004 -0.45365E-0006 -0.81453E-0008 -0.50696E-0006
  0.12543E+0005 -0.29838E+0004 -0.45762E-0006 -0.45660E-0008 -0.51060E-0006
  0.12625E+0005 -0.29840E+0004 -0.45005E-0006  0.16784E-0008 -0.49960E-0006
  0.12707E+0005 -0.29842E+0004 -0.42427E-0006  0.73823E-0008 -0.46769E-0006
  0.12750E+0005 -0.29843E+0004 -0.40435E-0006  0.10248E-0007 -0.44392E-0006
  0.12500E+0005 -0.29528E+0004 -0.42004E-0006 -0.12437E-0007 -0.48059E-0006
  0.12543E+0005 -0.29531E+0004 -0.43107E-0006 -0.88567E-0008 -0.49037E-0006
  0.12625E+0005 -0.29537E+0004 -0.43720E-0006 -0.25383E-0008 -0.49149E-0006
  0.12707E+0005 -0.29542E+0004 -0.42463E-0006  0.33296E-0008 -0.47139E-0006
  0.12750E+0005 -0.29545E+0004 -0.41115E-0006  0.63045E-0008 -0.45338E-0006
  0.12500E+0005 -0.29220E+0004 -0.37753E-0006 -0.16681E-0007 -0.44640E-0006
  0.12543E+0005 -0.29224E+0004 -0.39510E-0006 -0.13115E-0007 -0.46197E-0006
  0.12625E+0005 -0.29233E+0004 -0.41439E-0006 -0.67529E-0008 -0.47480E-0006
  0.12707E+0005 -0.29242E+0004 -0.41504E-0006 -0.75584E-0009 -0.46651E-0006
  0.12750E+0005 -0.29247E+0004 -0.40821E-0006  0.23113E-0008 -0.45441E-0006
  0.12500E+0005 -0.29057E+0004 -0.35187E-0006 -0.18891E-0007 -0.42544E-0006
  0.12543E+0005 -0.29063E+0004 -0.37265E-0006 -0.15339E-0007 -0.44390E-0006
  0.12625E+0005 -0.29073E+0004 -0.39856E-0006 -0.89661E-0008 -0.46270E-0006
  0.12707E+0005 -0.29084E+0004 -0.40611E-0006 -0.29151E-0008 -0.46058E-0006
  0.12750E+0005 -0.29090E+0004 -0.40282E-0006  0.19316E-0009 -0.45164E-0006
  0.12750E+0005 -0.30000E+0004 -0.39679E-0006  0.12305E-0007 -0.43548E-0006
  0.12793E+0005 -0.30000E+0004 -0.37031E-0006  0.15042E-0007 -0.40523E-0006
  0.12875E+0005 -0.30000E+0004 -0.31367E-0006  0.20226E-0007 -0.34162E-0006
  0.12957E+0005 -0.30000E+0004 -0.25282E-0006  0.25511E-0007 -0.27502E-0006
  0.13000E+0005 -0.30000E+0004 -0.22072E-0006  0.28352E-0007 -0.24066E-0006
  0.12750E+0005 -0.29843E+0004 -0.40435E-0006  0.10248E-0007 -0.44392E-0006
  0.12793E+0005 -0.29844E+0004 -0.38082E-0006  0.13061E-0007 -0.41633E-0006
  0.12875E+0005 -0.29845E+0004 -0.32873E-0006  0.18385E-0007 -0.35684E-0006
  0.12957E+0005 -0.29846E+0004 -0.27093E-0006  0.23806E-0007 -0.29294E-0006
  0.13000E+0005 -0.29847E+0004 -0.23984E-0006  0.26711E-0007 -0.25944E-0006
  0.12750E+0005 -0.29545E+0004 -0.41115E-0006  0.63045E-0008 -0.45338E-0006
  0.12793E+0005 -0.29547E+0004 -0.39353E-0006  0.92387E-0008 -0.43109E-0006
  0.12875E+0005 -0.29551E+0004 -0.35088E-0006  0.14800E-0007 -0.37999E-0006
  0.12957E+0005 -0.29554E+0004 -0.29990E-0006  0.20460E-0007 -0.32197E-0006
  0.13000E+0005 -0.29556E+0004 -0.27128E-0006  0.23480E-0007 -0.29052E-0006
  0.12750E+0005 -0.29247E+0004 -0.40821E-0006  0.23113E-0008 -0.45441E-0006
  0.12793E+0005 -0.29250E+0004 -0.39680E-0006  0.53453E-0008 -0.43764E-0006
  0.12875E+0005 -0.29257E+0004 -0.36450E-0006  0.11111E-0007 -0.39557E-0006
  0.12957E+0005 -0.29263E+0004 -0.32149E-0006  0.16981E-0007 -0.34431E-0006
  0.13000E+0005 -0.29266E+0004 -0.29603E-0006  0.20106E-0007 -0.31542E-0006
  0.12750E+0005 -0.29090E+0004 -0.40282E-0006  0.19316E-0009 -0.45164E-0006
  0.12793E+0005 -0.29094E+0004 -0.39477E-0006  0.32718E-0008 -0.43782E-0006
  0.12875E+0005 -0.29101E+0004 -0.36820E-0006  0.91319E-0008 -0.40074E-0006
  0.12957E+0005 -0.29109E+0004 -0.32981E-0006  0.15100E-0007 -0.35335E-0006
  0.13000E+0005 -0.29113E+0004 -0.30626E-0006  0.18277E-0007 -0.32598E-0006
  0.13000E+0005 -0.30000E+0004 -0.22072E-0006  0.28352E-0007 -0.24066E-0006
  0.13043E+0005 -0.30000E+0004 -0.18945E-0006  0.31168E-0007 -0.20771E-0006
  0.13125E+0005 -0.30000E+0004 -0.13447E-0006  0.36310E-0007 -0.15113E-0006
  0.13207E+0005 -0.30000E+0004 -0.87383E-0007  0.40629E-0007 -0.10386E-0006
  0.13250E+0005 -0.30000E+0004 -0.66291E-0007  0.42309E-0007 -0.82856E-0007
  0.13000E+0005 -0.29847E+0004 -0.23984E-0006  0.26711E-0007 -0.25944E-0006
  0.13043E+0005 -0.29847E+0004 -0.20920E-0006  0.29589E-0007 -0.22699E-0006
  0.13125E+0005 -0.29848E+0004 -0.15446E-0006  0.34834E-0007 -0.17050E-0006
  0.13207E+0005 -0.29849E+0004 -0.10663E-0006  0.39258E-0007 -0.12246E-0006
  0.13250E+0005 -0.29849E+0004 -0.84880E-0007  0.41008E-0007 -0.10087E-0006
  0.13000E+0005 -0.29556E+0004 -0.27128E-0006  0.23480E-0007 -0.29052E-0006
  0.13043E+0005 -0.29558E+0004 -0.24240E-0006  0.26466E-0007 -0.25945E-0006
  0.13125E+0005 -0.29560E+0004 -0.18915E-0006  0.31902E-0007 -0.20388E-0006
  0.13207E+0005 -0.29563E+0004 -0.14080E-0006  0.36529E-0007 -0.15506E-0006
  0.13250E+0005 -0.29564E+0004 -0.11820E-0006  0.38412E-0007 -0.13262E-0006
  0.13000E+0005 -0.29266E+0004 -0.29603E-0006  0.20106E-0007 -0.31542E-0006
  0.13043E+0005 -0.29268E+0004 -0.26960E-0006  0.23190E-0007 -0.28625E-0006
  0.13125E+0005 -0.29272E+0004 -0.21910E-0006  0.28809E-0007 -0.23253E-0006
  0.13207E+0005 -0.29276E+0004 -0.17139E-0006  0.33644E-0007 -0.18377E-0006
  0.13250E+0005 -0.29279E+0004 -0.14846E-0006  0.35663E-0007 -0.16087E-0006
  0.13000E+0005 -0.29113E+0004 -0.30626E-0006  0.18277E-0007 -0.32598E-0006
  0.13043E+0005 -0.29116E+0004 -0.28138E-0006  0.21409E-0007 -0.29799E-0006
  0.13125E+0005 -0.29121E+0004 -0.23281E-0006  0.27119E-0007 -0.24562E-0006
  0.13207E+0005 -0.29125E+0004 -0.18588E-0006  0.32065E-0007 -0.19720E-0006
  0.13250E+0005 -0.29128E+0004 -0.16299E-0006  0.34156E-0007 -0.17421E-0006
  0.13250E+0005 -0.30000E+0004 -0.66291E-0007  0.42309E-0007 -0.82856E-0007
  0.13293E+0005 -0.30000E+0004 -0.47869E-0007  0.43379E-0007 -0.64326E-0007
  0.13375E+0005 -0.30000E+0004 -0.20027E-0007  0.43253E-0007 -0.34910E-0007
  0.13457E+0005 -0.30000E+0004 -0.28257E-0009  0.39517E-0007 -0.10398E-0007
  0.13500E+0005 -0.30000E+0004  0.75381E-0008  0.35855E-0007  0.16668E-0008
  0.13250E+0005 -0.29849E+0004 -0.84880E-0007  0.41008E-0007 -0.10087E-0006
  0.13293E+0005 -0.29850E+0004 -0.65699E-0007  0.42153E-0007 -0.81692E-0007
  0.13375E+0005 -0.29851E+0004 -0.36307E-0007  0.42243E-0007 -0.51147E-0007
  0.13457E+0005 -0.29851E+0004 -0.15122E-0007  0.38839E-0007 -0.25891E-0007
  0.13500E+0005 -0.29852E+0004 -0.66463E-0008  0.35418E-0007 -0.13654E-0007
  0.13250E+0005 -0.29564E+0004 -0.11820E-0006  0.38412E-0007 -0.13262E-0006
  0.13293E+0005 -0.29565E+0004 -0.97915E-0007  0.39713E-0007 -0.11249E-0006
  0.13375E+0005 -0.29567E+0004 -0.66081E-0007  0.40222E-0007 -0.80167E-0007
  0.13457E+0005 -0.29569E+0004 -0.42489E-0007  0.37451E-0007 -0.53743E-0007
  0.13500E+0005 -0.29570E+0004 -0.32902E-0007  0.34477E-0007 -0.41284E-0007
  0.13250E+0005 -0.29279E+0004 -0.14846E-0006  0.35663E-0007 -0.16087E-0006
  0.13293E+0005 -0.29280E+0004 -0.12753E-0006  0.37127E-0007 -0.14010E-0006
  0.13375E+0005 -0.29284E+0004 -0.93948E-0007  0.38065E-0007 -0.10649E-0006
  0.13457E+0005 -0.29287E+0004 -0.68430E-0007  0.35930E-0007 -0.79241E-0007
  0.13500E+0005 -0.29289E+0004 -0.57929E-0007  0.33395E-0007 -0.66706E-0007
  0.13250E+0005 -0.29128E+0004 -0.16299E-0006  0.34156E-0007 -0.17421E-0006
  0.13293E+0005 -0.29130E+0004 -0.14191E-0006  0.35707E-0007 -0.15324E-0006
  0.13375E+0005 -0.29135E+0004 -0.10769E-0006  0.36874E-0007 -0.11915E-0006
  0.13457E+0005 -0.29139E+0004 -0.81373E-0007  0.35074E-0007 -0.91603E-0007
  0.13500E+0005 -0.29141E+0004 -0.70477E-0007  0.32767E-0007 -0.79088E-0007
  0.13500E+0005 -0.30000E+0004  0.75381E-0008  0.35855E-0007  0.16668E-0008
  0.13543E+0005 -0.30000E+0004  0.13999E-0007  0.30969E-0007  0.13699E-0007
  0.13625E+0005 -0.30000E+0004  0.23701E-0007  0.18338E-0007  0.37692E-0007
  0.13707E+0005 -0.30000E+0004  0.31666E-0007  0.18337E-0008  0.64139E-0007
  0.13750E+0005 -0.30000E+0004  0.35633E-0007 -0.80482E-0008  0.79005E-0007
  0.13500E+0005 -0.29852E+0004 -0.66463E-0008  0.35418E-0007 -0.13654E-0007
  0.13543E+0005 -0.29852E+0004  0.36829E-0009  0.30804E-0007 -0.16124E-0008
  0.13625E+0005 -0.29853E+0004  0.10905E-0007  0.18826E-0007  0.22025E-0007
  0.13707E+0005 -0.29853E+0004  0.19542E-0007  0.31133E-0008  0.47856E-0007
  0.13750E+0005 -0.29854E+0004  0.23882E-0007 -0.63127E-0008  0.62436E-0007
  0.13500E+0005 -0.29570E+0004 -0.32902E-0007  0.34477E-0007 -0.41284E-0007
  0.13543E+0005 -0.29571E+0004 -0.24942E-0007  0.30380E-0007 -0.29324E-0007
  0.13625E+0005 -0.29573E+0004 -0.13027E-0007  0.19614E-0007 -0.65867E-0008
  0.13707E+0005 -0.29575E+0004 -0.33798E-0008  0.53576E-0008  0.17758E-0007
  0.13750E+0005 -0.29576E+0004  0.14793E-0008 -0.32324E-0008  0.31553E-0007
  0.13500E+0005 -0.29289E+0004 -0.57929E-0007  0.33395E-0007 -0.66706E-0007
  0.13543E+0005 -0.29291E+0004 -0.49187E-0007  0.29808E-0007 -0.54963E-0007
  0.13625E+0005 -0.29294E+0004 -0.36200E-0007  0.20217E-0007 -0.33419E-0007
  0.13707E+0005 -0.29297E+0004 -0.25906E-0007  0.73616E-0008 -0.10972E-0007
  0.13750E+0005 -0.29298E+0004 -0.20775E-0007 -0.42823E-0009  0.17435E-0008
  0.13500E+0005 -0.29141E+0004 -0.70477E-0007  0.32767E-0007 -0.79088E-0007
  0.13543E+0005 -0.29143E+0004 -0.61401E-0007  0.29445E-0007 -0.67517E-0007
  0.13625E+0005 -0.29146E+0004 -0.47982E-0007  0.20460E-0007 -0.46717E-0007
  0.13707E+0005 -0.29150E+0004 -0.37501E-0007  0.83203E-0008 -0.25432E-0007
  0.13750E+0005 -0.29152E+0004 -0.32325E-0007  0.93858E-0009 -0.13399E-0007
  0.13750E+0005 -0.30000E+0004  0.35633E-0007 -0.80482E-0008  0.79005E-0007
  0.13793E+0005 -0.30000E+0004  0.39559E-0007 -0.18399E-0007  0.94148E-0007
  0.13875E+0005 -0.30000E+0004  0.46858E-0007 -0.38266E-0007  0.12211E-0006
  0.13957E+0005 -0.30000E+0004  0.53331E-0007 -0.56419E-0007  0.14576E-0006
  0.14000E+0005 -0.30000E+0004  0.55984E-0007 -0.64483E-0007  0.15503E-0006
  0.13750E+0005 -0.29854E+0004  0.23882E-0007 -0.63127E-0008  0.62436E-0007
  0.13793E+0005 -0.29854E+0004  0.28230E-0007 -0.16193E-0007  0.77374E-0007
  0.13875E+0005 -0.29854E+0004  0.36664E-0007 -0.35194E-0007  0.10552E-0006
  0.13957E+0005 -0.29854E+0004  0.44897E-0007 -0.52609E-0007  0.13042E-0006
  0.14000E+0005 -0.29855E+0004  0.48781E-0007 -0.60389E-0007  0.14088E-0006
  0.13750E+0005 -0.29576E+0004  0.14793E-0008 -0.32324E-0008  0.31553E-0007
  0.13793E+0005 -0.29576E+0004  0.64082E-0008 -0.12256E-0007  0.45835E-0007
  0.13875E+0005 -0.29578E+0004  0.16461E-0007 -0.29676E-0007  0.73659E-0007
  0.13957E+0005 -0.29579E+0004  0.27386E-0007 -0.45747E-0007  0.10012E-0006
  0.14000E+0005 -0.29579E+0004  0.33241E-0007 -0.52992E-0007  0.11240E-0006
  0.13750E+0005 -0.29298E+0004 -0.20775E-0007 -0.42823E-0009  0.17435E-0008
  0.13793E+0005 -0.29299E+0004 -0.15554E-0007 -0.86364E-0008  0.15023E-0007
  0.13875E+0005 -0.29301E+0004 -0.45664E-0008 -0.24552E-0007  0.41687E-0007
  0.13957E+0005 -0.29303E+0004  0.82204E-0008 -0.39345E-0007  0.68691E-0007
  0.14000E+0005 -0.29304E+0004  0.15572E-0007 -0.46072E-0007  0.82184E-0007
  0.13750E+0005 -0.29152E+0004 -0.32325E-0007  0.93858E-0009 -0.13399E-0007
  0.13793E+0005 -0.29153E+0004 -0.27066E-0007 -0.68547E-0008 -0.78296E-0009
  0.13875E+0005 -0.29155E+0004 -0.15854E-0007 -0.22006E-0007  0.24946E-0007
  0.13957E+0005 -0.29157E+0004 -0.24137E-0008 -0.36147E-0007  0.51833E-0007
  0.14000E+0005 -0.29158E+0004  0.55394E-0008 -0.42611E-0007  0.65731E-0007
  0.14000E+0005 -0.30000E+0004  0.55984E-0007 -0.64483E-0007  0.15503E-0006
  0.14043E+0005 -0.30000E+0004  0.57813E-0007 -0.71082E-0007  0.16128E-0006
  0.14125E+0005 -0.30000E+0004  0.58190E-0007 -0.78553E-0007  0.16301E-0006
  0.14207E+0005 -0.30000E+0004  0.53451E-0007 -0.78431E-0007  0.14978E-0006
  0.14250E+0005 -0.30000E+0004  0.48631E-0007 -0.75160E-0007  0.13666E-0006
  0.14000E+0005 -0.29855E+0004  0.48781E-0007 -0.60389E-0007  0.14088E-0006
  0.14043E+0005 -0.29855E+0004  0.52050E-0007 -0.66767E-0007  0.14870E-0006
  0.14125E+0005 -0.29855E+0004  0.55688E-0007 -0.74132E-0007  0.15447E-0006
  0.14207E+0005 -0.29855E+0004  0.54688E-0007 -0.74335E-0007  0.14639E-0006
  0.14250E+0005 -0.29855E+0004  0.51907E-0007 -0.71422E-0007  0.13628E-0006
  0.14000E+0005 -0.29579E+0004  0.33241E-0007 -0.52992E-0007  0.11240E-0006
  0.14043E+0005 -0.29579E+0004  0.38874E-0007 -0.58978E-0007  0.12274E-0006
  0.14125E+0005 -0.29580E+0004  0.48061E-0007 -0.66130E-0007  0.13532E-0006
  0.14207E+0005 -0.29581E+0004  0.53694E-0007 -0.66887E-0007  0.13635E-0006
  0.14250E+0005 -0.29581E+0004  0.54647E-0007 -0.64592E-0007  0.13169E-0006
  0.14000E+0005 -0.29304E+0004  0.15572E-0007 -0.46072E-0007  0.82184E-0007
  0.14043E+0005 -0.29304E+0004  0.23091E-0007 -0.51683E-0007  0.94440E-0007
  0.14125E+0005 -0.29305E+0004  0.36980E-0007 -0.58604E-0007  0.11274E-0006
  0.14207E+0005 -0.29306E+0004  0.48596E-0007 -0.59838E-0007  0.12194E-0006
  0.14250E+0005 -0.29306E+0004  0.53065E-0007 -0.58092E-0007  0.12237E-0006
  0.14000E+0005 -0.29158E+0004  0.55394E-0008 -0.42611E-0007  0.65731E-0007
  0.14043E+0005 -0.29159E+0004  0.13861E-0007 -0.48026E-0007  0.78757E-0007
  0.14125E+0005 -0.29160E+0004  0.29880E-0007 -0.54818E-0007  0.99609E-0007
  0.14207E+0005 -0.29161E+0004  0.44371E-0007 -0.56273E-0007  0.11273E-0006
  0.14250E+0005 -0.29162E+0004  0.50590E-0007 -0.54792E-0007  0.11568E-0006
  0.14250E+0005 -0.30000E+0004  0.48631E-0007 -0.75160E-0007  0.13666E-0006
  0.14293E+0005 -0.30000E+0004  0.42189E-0007 -0.69813E-0007  0.11964E-0006
  0.14375E+0005 -0.30000E+0004  0.25937E-0007 -0.54602E-0007  0.78542E-0007
  0.14457E+0005 -0.30000E+0004  0.56544E-0008 -0.34705E-0007  0.30400E-0007
  0.14500E+0005 -0.30000E+0004 -0.59236E-0008 -0.23292E-0007  0.43971E-0008
  0.14250E+0005 -0.29855E+0004  0.51907E-0007 -0.71422E-0007  0.13628E-0006
  0.14293E+0005 -0.29855E+0004  0.47463E-0007 -0.66542E-0007  0.12234E-0006
  0.14375E+0005 -0.29856E+0004  0.34608E-0007 -0.52503E-0007  0.86861E-0007
  0.14457E+0005 -0.29856E+0004  0.16820E-0007 -0.34034E-0007  0.43437E-0007
  0.14500E+0005 -0.29856E+0004  0.60567E-0008 -0.23409E-0007  0.19313E-0007
  0.14250E+0005 -0.29581E+0004  0.54647E-0007 -0.64592E-0007  0.13169E-0006
  0.14293E+0005 -0.29581E+0004  0.53946E-0007 -0.60537E-0007  0.12343E-0006
  0.14375E+0005 -0.29583E+0004  0.47728E-0007 -0.48568E-0007  0.98627E-0007
  0.14457E+0005 -0.29584E+0004  0.35219E-0007 -0.32620E-0007  0.64539E-0007
  0.14500E+0005 -0.29584E+0004  0.26420E-0007 -0.23404E-0007  0.44342E-0007
  0.14250E+0005 -0.29306E+0004  0.53065E-0007 -0.58092E-0007  0.12237E-0006
  0.14293E+0005 -0.29307E+0004  0.56003E-0007 -0.54781E-0007  0.11955E-0006
  0.14375E+0005 -0.29309E+0004  0.56559E-0007 -0.44686E-0007  0.10530E-0006
  0.14457E+0005 -0.29311E+0004  0.49916E-0007 -0.31035E-0007  0.80926E-0007
  0.14500E+0005 -0.29312E+0004  0.43557E-0007 -0.23111E-0007  0.65051E-0007
  0.14250E+0005 -0.29162E+0004  0.50590E-0007 -0.54792E-0007  0.11568E-0006
  0.14293E+0005 -0.29163E+0004  0.55386E-0007 -0.51841E-0007  0.11561E-0006
  0.14375E+0005 -0.29165E+0004  0.59523E-0007 -0.42662E-0007  0.10683E-0006
  0.14457E+0005 -0.29168E+0004  0.56156E-0007 -0.30136E-0007  0.87686E-0007
  0.14500E+0005 -0.29169E+0004  0.51248E-0007 -0.22849E-0007  0.74220E-0007
  0.14500E+0005 -0.30000E+0004 -0.59236E-0008 -0.23292E-0007  0.43971E-0008
  0.14543E+0005 -0.30000E+0004 -0.17612E-0007 -0.11887E-0007 -0.20660E-0007
  0.14625E+0005 -0.30000E+0004 -0.38543E-0007  0.79773E-0008 -0.61851E-0007
  0.14707E+0005 -0.30000E+0004 -0.55583E-0007  0.22924E-0007 -0.89686E-0007
  0.14750E+0005 -0.30000E+0004 -0.62201E-0007  0.27977E-0007 -0.97461E-0007
  0.14500E+0005 -0.29856E+0004  0.60567E-0008 -0.23409E-0007  0.19313E-0007
  0.14543E+0005 -0.29857E+0004 -0.52328E-0008 -0.12803E-0007 -0.43895E-0008
  0.14625E+0005 -0.29858E+0004 -0.26570E-0007  0.56911E-0008 -0.44649E-0007
  0.14707E+0005 -0.29858E+0004 -0.45472E-0007  0.19579E-0007 -0.73721E-0007
  0.14750E+0005 -0.29859E+0004 -0.53578E-0007  0.24263E-0007 -0.82975E-0007
  0.14500E+0005 -0.29584E+0004  0.26420E-0007 -0.23404E-0007  0.44342E-0007
  0.14543E+0005 -0.29586E+0004  0.16385E-0007 -0.14206E-0007  0.23647E-0007
  0.14625E+0005 -0.29588E+0004 -0.46463E-0008  0.18418E-0008 -0.13817E-0007
  0.14707E+0005 -0.29590E+0004 -0.25964E-0007  0.13822E-0007 -0.44109E-0007
  0.14750E+0005 -0.29591E+0004 -0.36339E-0007  0.17812E-0007 -0.55568E-0007
  0.14500E+0005 -0.29312E+0004  0.43557E-0007 -0.23111E-0007  0.65051E-0007
  0.14543E+0005 -0.29314E+0004  0.35362E-0007 -0.15202E-0007  0.47878E-0007
  0.14625E+0005 -0.29318E+0004  0.15929E-0007 -0.14134E-0008  0.14438E-0007
  0.14707E+0005 -0.29322E+0004 -0.64147E-0008  0.87846E-0008 -0.15673E-0007
  0.14750E+0005 -0.29324E+0004 -0.18347E-0007  0.12107E-0007 -0.28585E-0007
  0.14500E+0005 -0.29169E+0004  0.51248E-0007 -0.22849E-0007  0.74220E-0007
  0.14543E+0005 -0.29171E+0004  0.44230E-0007 -0.15574E-0007  0.59084E-0007
  0.14625E+0005 -0.29176E+0004  0.26115E-0007 -0.29070E-0008  0.28215E-0007
  0.14707E+0005 -0.29180E+0004  0.37596E-0008  0.63986E-0008 -0.12685E-0008
  0.14750E+0005 -0.29183E+0004 -0.87177E-0008  0.93820E-0008 -0.14658E-0007
  0.14750E+0005 -0.30000E+0004 -0.62201E-0007  0.27977E-0007 -0.97461E-0007
  0.14793E+0005 -0.30000E+0004 -0.66848E-0007  0.30798E-0007 -0.10003E-0006
  0.14875E+0005 -0.30000E+0004 -0.69797E-0007  0.29588E-0007 -0.90561E-0007
  0.14957E+0005 -0.30000E+0004 -0.65067E-0007  0.20296E-0007 -0.64375E-0007
  0.15000E+0005 -0.30000E+0004 -0.59790E-0007  0.12673E-0007 -0.45387E-0007
  0.14750E+0005 -0.29859E+0004 -0.53578E-0007  0.24263E-0007 -0.82975E-0007
  0.14793E+0005 -0.29859E+0004 -0.59995E-0007  0.26830E-0007 -0.87494E-0007
  0.14875E+0005 -0.29860E+0004 -0.66765E-0007  0.25567E-0007 -0.82700E-0007
  0.14957E+0005 -0.29862E+0004 -0.65972E-0007  0.16718E-0007 -0.61778E-0007
  0.15000E+0005 -0.29862E+0004 -0.62625E-0007  0.95001E-0008 -0.45528E-0007
  0.14750E+0005 -0.29591E+0004 -0.36339E-0007  0.17812E-0007 -0.55568E-0007
  0.14793E+0005 -0.29593E+0004 -0.45607E-0007  0.19920E-0007 -0.63244E-0007
  0.14875E+0005 -0.29596E+0004 -0.58875E-0007  0.18504E-0007 -0.66448E-0007
  0.14957E+0005 -0.29599E+0004 -0.65155E-0007  0.10377E-0007 -0.54965E-0007
  0.15000E+0005 -0.29601E+0004 -0.65413E-0007  0.38415E-0008 -0.43760E-0007
  0.14750E+0005 -0.29324E+0004 -0.18347E-0007  0.12107E-0007 -0.28585E-0007
  0.14793E+0005 -0.29326E+0004 -0.29812E-0007  0.13767E-0007 -0.38713E-0007
  0.14875E+0005 -0.29332E+0004 -0.48571E-0007  0.12139E-0007 -0.48758E-0007
  0.14957E+0005 -0.29337E+0004 -0.61326E-0007  0.45906E-0008 -0.45929E-0007
  0.15000E+0005 -0.29339E+0004 -0.65056E-0007 -0.13621E-0008 -0.39532E-0007
  0.14750E+0005 -0.29183E+0004 -0.87177E-0008  0.93820E-0008 -0.14658E-0007
  0.14793E+0005 -0.29186E+0004 -0.21080E-0007  0.10809E-0007 -0.25795E-0007
  0.14875E+0005 -0.29192E+0004 -0.42319E-0007  0.90479E-0008 -0.38976E-0007
  0.14957E+0005 -0.29198E+0004 -0.58217E-0007  0.17537E-0008 -0.40371E-0007
  0.15000E+0005 -0.29201E+0004 -0.63704E-0007 -0.39285E-0008 -0.36398E-0007
  0.15000E+0005 -0.30000E+0004 -0.59790E-0007  0.12673E-0007 -0.45387E-0007
  0.15043E+0005 -0.30000E+0004 -0.52893E-0007  0.36988E-0008 -0.24026E-0007
  0.15125E+0005 -0.30000E+0004 -0.36658E-0007 -0.15419E-0007  0.19067E-0007
  0.15207E+0005 -0.30000E+0004 -0.18486E-0007 -0.34200E-0007  0.59126E-0007
  0.15250E+0005 -0.30000E+0004 -0.90727E-0008 -0.42752E-0007  0.76570E-0007
  0.15000E+0005 -0.29862E+0004 -0.62625E-0007  0.95001E-0008 -0.45528E-0007
  0.15043E+0005 -0.29863E+0004 -0.57452E-0007  0.10215E-0008 -0.26711E-0007
  0.15125E+0005 -0.29864E+0004 -0.43697E-0007 -0.17004E-0007  0.12440E-0007
  0.15207E+0005 -0.29865E+0004 -0.26736E-0007 -0.34649E-0007  0.50164E-0007
  0.15250E+0005 -0.29866E+0004 -0.17415E-0007 -0.42660E-0007  0.67128E-0007
  0.15000E+0005 -0.29601E+0004 -0.65413E-0007  0.38415E-0008 -0.43760E-0007
  0.15043E+0005 -0.29603E+0004 -0.63561E-0007 -0.37925E-0008 -0.29739E-0007
  0.15125E+0005 -0.29606E+0004 -0.54873E-0007 -0.19936E-0007  0.17294E-0008
  0.15207E+0005 -0.29609E+0004 -0.40852E-0007 -0.35614E-0007  0.34508E-0007
  0.15250E+0005 -0.29611E+0004 -0.32109E-0007 -0.42670E-0007  0.50200E-0007
  0.15000E+0005 -0.29339E+0004 -0.65056E-0007 -0.13621E-0008 -0.39532E-0007
  0.15043E+0005 -0.29342E+0004 -0.66530E-0007 -0.82662E-0008 -0.30209E-0007
  0.15125E+0005 -0.29348E+0004 -0.63253E-0007 -0.22760E-0007 -0.65821E-0008
  0.15207E+0005 -0.29354E+0004 -0.52879E-0007 -0.36696E-0007  0.20692E-0007
  0.15250E+0005 -0.29357E+0004 -0.45191E-0007 -0.42897E-0007  0.34695E-0007
  0.15000E+0005 -0.29201E+0004 -0.63704E-0007 -0.39285E-0008 -0.36398E-0007
  0.15043E+0005 -0.29205E+0004 -0.66910E-0007 -0.10490E-0007 -0.29489E-0007
  0.15125E+0005 -0.29212E+0004 -0.66573E-0007 -0.24199E-0007 -0.10017E-0007
  0.15207E+0005 -0.29219E+0004 -0.58357E-0007 -0.37301E-0007  0.14175E-0007
  0.15250E+0005 -0.29222E+0004 -0.51392E-0007 -0.43089E-0007  0.27141E-0007
  0.15250E+0005 -0.30000E+0004 -0.90727E-0008 -0.42752E-0007  0.76570E-0007
  0.15293E+0005 -0.30000E+0004 -0.26398E-0009 -0.49752E-0007  0.90343E-0007
  0.15375E+0005 -0.30000E+0004  0.13567E-0007 -0.57382E-0007  0.10400E-0006
  0.15457E+0005 -0.30000E+0004  0.22269E-0007 -0.56261E-0007  0.99527E-0007
  0.15500E+0005 -0.30000E+0004  0.24459E-0007 -0.51950E-0007  0.89857E-0007
  0.15250E+0005 -0.29866E+0004 -0.17415E-0007 -0.42660E-0007  0.67128E-0007
  0.15293E+0005 -0.29866E+0004 -0.83261E-0008 -0.49162E-0007  0.80939E-0007
  0.15375E+0005 -0.29867E+0004  0.69441E-0008 -0.56113E-0007  0.96042E-0007
  0.15457E+0005 -0.29868E+0004  0.18013E-0007 -0.54693E-0007  0.94495E-0007
  0.15500E+0005 -0.29869E+0004  0.21684E-0007 -0.50394E-0007  0.86788E-0007
  0.15250E+0005 -0.29611E+0004 -0.32109E-0007 -0.42670E-0007  0.50200E-0007
  0.15293E+0005 -0.29613E+0004 -0.22930E-0007 -0.48317E-0007  0.63687E-0007
  0.15375E+0005 -0.29616E+0004 -0.57616E-0008 -0.54073E-0007  0.80740E-0007
  0.15457E+0005 -0.29618E+0004  0.90545E-0008 -0.52123E-0007  0.84000E-0007
  0.15500E+0005 -0.29620E+0004  0.15218E-0007 -0.47830E-0007  0.79682E-0007
  0.15250E+0005 -0.29357E+0004 -0.45191E-0007 -0.42897E-0007  0.34695E-0007
  0.15293E+0005 -0.29359E+0004 -0.36439E-0007 -0.47781E-0007  0.47389E-0007
  0.15375E+0005 -0.29364E+0004 -0.18388E-0007 -0.52463E-0007  0.65421E-0007
  0.15457E+0005 -0.29369E+0004 -0.76050E-0009 -0.50026E-0007  0.72549E-0007
  0.15500E+0005 -0.29371E+0004  0.74768E-0008 -0.45733E-0007  0.71181E-0007
  0.15250E+0005 -0.29222E+0004 -0.51392E-0007 -0.43089E-0007  0.27141E-0007
  0.15293E+0005 -0.29225E+0004 -0.43053E-0007 -0.47606E-0007  0.39246E-0007
  0.15375E+0005 -0.29231E+0004 -0.24914E-0007 -0.51766E-0007  0.57432E-0007
  0.15457E+0005 -0.29237E+0004 -0.61664E-0008 -0.49092E-0007  0.66235E-0007
  0.15500E+0005 -0.29240E+0004  0.29974E-0008 -0.44797E-0007  0.66249E-0007
  0.15500E+0005 -0.30000E+0004  0.24459E-0007 -0.51950E-0007  0.89857E-0007
  0.15543E+0005 -0.30000E+0004  0.24934E-0007 -0.45208E-0007  0.75570E-0007
  0.15625E+0005 -0.30000E+0004  0.21398E-0007 -0.26525E-0007  0.37946E-0007
  0.15707E+0005 -0.30000E+0004  0.12919E-0007 -0.22655E-0008 -0.88168E-0008
  0.15750E+0005 -0.30000E+0004  0.69859E-0008  0.11720E-0007 -0.34973E-0007
  0.15500E+0005 -0.29869E+0004  0.21684E-0007 -0.50394E-0007  0.86788E-0007
  0.15543E+0005 -0.29869E+0004  0.23717E-0007 -0.43757E-0007  0.74629E-0007
  0.15625E+0005 -0.29870E+0004  0.23109E-0007 -0.25536E-0007  0.41171E-0007
  0.15707E+0005 -0.29870E+0004  0.17178E-0007 -0.19748E-0008 -0.17954E-0008
  0.15750E+0005 -0.29871E+0004  0.12318E-0007  0.11598E-0007 -0.26290E-0007
  0.15500E+0005 -0.29620E+0004  0.15218E-0007 -0.47830E-0007  0.79682E-0007
  0.15543E+0005 -0.29621E+0004  0.19944E-0007 -0.41377E-0007  0.71279E-0007
  0.15625E+0005 -0.29623E+0004  0.24588E-0007 -0.23957E-0007  0.45365E-0007
  0.15707E+0005 -0.29625E+0004  0.23453E-0007 -0.16121E-0008  0.95080E-0008
  0.15750E+0005 -0.29626E+0004  0.20709E-0007  0.11234E-0007 -0.11775E-0007
  0.15500E+0005 -0.29371E+0004  0.74768E-0008 -0.45733E-0007  0.71181E-0007
  0.15543E+0005 -0.29373E+0004  0.14545E-0007 -0.39442E-0007  0.66157E-0007
  0.15625E+0005 -0.29376E+0004  0.24000E-0007 -0.22734E-0007  0.47283E-0007
  0.15707E+0005 -0.29379E+0004  0.27543E-0007 -0.14788E-0008  0.18349E-0007
  0.15750E+0005 -0.29381E+0004  0.26979E-0007  0.10711E-0007  0.31068E-0009
  0.15500E+0005 -0.29240E+0004  0.29974E-0008 -0.44797E-0007  0.66249E-0007
  0.15543E+0005 -0.29242E+0004  0.11156E-0007 -0.38584E-0007  0.62851E-0007
  0.15625E+0005 -0.29246E+0004  0.22956E-0007 -0.22221E-0007  0.47473E-0007
  0.15707E+0005 -0.29250E+0004  0.28891E-0007 -0.14941E-0008  0.22090E-0007
  0.15750E+0005 -0.29252E+0004  0.29484E-0007  0.10377E-0007  0.57599E-0008
  0.15750E+0005 -0.30000E+0004  0.69859E-0008  0.11720E-0007 -0.34973E-0007
  0.15793E+0005 -0.30000E+0004  0.38597E-0009  0.25855E-0007 -0.60887E-0007
  0.15875E+0005 -0.30000E+0004 -0.12831E-0007  0.51237E-0007 -0.10584E-0006
  0.15957E+0005 -0.30000E+0004 -0.25279E-0007  0.72056E-0007 -0.14053E-0006
  0.16000E+0005 -0.30000E+0004 -0.30879E-0007  0.80293E-0007 -0.15312E-0006
  0.15750E+0005 -0.29871E+0004  0.12318E-0007  0.11598E-0007 -0.26290E-0007
  0.15793E+0005 -0.29871E+0004  0.65540E-0008  0.25305E-0007 -0.50853E-0007
  0.15875E+0005 -0.29872E+0004 -0.58048E-0008  0.49944E-0007 -0.94279E-0007
  0.15957E+0005 -0.29872E+0004 -0.18381E-0007  0.70196E-0007 -0.12890E-0006
  0.16000E+0005 -0.29873E+0004 -0.24428E-0007  0.78240E-0007 -0.14203E-0006
  0.15750E+0005 -0.29626E+0004  0.20709E-0007  0.11234E-0007 -0.11775E-0007
  0.15793E+0005 -0.29627E+0004  0.16679E-0007  0.24199E-0007 -0.33656E-0007
  0.15875E+0005 -0.29629E+0004  0.63636E-0008  0.47536E-0007 -0.73792E-0007
  0.15957E+0005 -0.29630E+0004 -0.59210E-0008  0.66791E-0007 -0.10773E-0006
  0.16000E+0005 -0.29631E+0004 -0.12509E-0007  0.74491E-0007 -0.12157E-0006
  0.15750E+0005 -0.29381E+0004  0.26979E-0007  0.10711E-0007  0.31068E-0009
  0.15793E+0005 -0.29383E+0004  0.24825E-0007  0.23012E-0007 -0.18769E-0007
  0.15875E+0005 -0.29386E+0004  0.17008E-0007  0.45173E-0007 -0.55184E-0007
  0.15957E+0005 -0.29389E+0004  0.56408E-0008  0.63531E-0007 -0.87803E-0007
  0.16000E+0005 -0.29390E+0004 -0.11232E-0008  0.70921E-0007 -0.10196E-0006
  0.15750E+0005 -0.29252E+0004  0.29484E-0007  0.10377E-0007  0.57599E-0008
  0.15793E+0005 -0.29254E+0004  0.28359E-0007  0.22354E-0007 -0.11812E-0007
  0.15875E+0005 -0.29257E+0004  0.22009E-0007  0.43943E-0007 -0.46125E-0007
  0.15957E+0005 -0.29261E+0004  0.11346E-0007  0.61864E-0007 -0.77821E-0007
  0.16000E+0005 -0.29263E+0004  0.46227E-0008  0.69103E-0007 -0.92005E-0007
  0.16000E+0005 -0.30000E+0004 -0.30879E-0007  0.80293E-0007 -0.15312E-0006
  0.16043E+0005 -0.30000E+0004 -0.35506E-0007  0.86277E-0007 -0.16119E-0006
  0.16125E+0005 -0.30000E+0004 -0.40920E-0007  0.90817E-0007 -0.16322E-0006
  0.16207E+0005 -0.30000E+0004 -0.41251E-0007  0.86295E-0007 -0.14796E-0006
  0.16250E+0005 -0.30000E+0004 -0.39261E-0007  0.80471E-0007 -0.13348E-0006
  0.16000E+0005 -0.29873E+0004 -0.24428E-0007  0.78240E-0007 -0.14203E-0006
  0.16043E+0005 -0.29873E+0004 -0.29742E-0007  0.84103E-0007 -0.15103E-0006
  0.16125E+0005 -0.29874E+0004 -0.36978E-0007  0.88655E-0007 -0.15564E-0006
  0.16207E+0005 -0.29875E+0004 -0.39579E-0007  0.84429E-0007 -0.14375E-0006
  0.16250E+0005 -0.29876E+0004 -0.38869E-0007  0.78858E-0007 -0.13123E-0006
  0.16000E+0005 -0.29631E+0004 -0.12509E-0007  0.74491E-0007 -0.12157E-0006
  0.16043E+0005 -0.29633E+0004 -0.18820E-0007  0.80152E-0007 -0.13197E-0006
  0.16125E+0005 -0.29636E+0004 -0.28969E-0007  0.84733E-0007 -0.14090E-0006
  0.16207E+0005 -0.29638E+0004 -0.35445E-0007  0.81040E-0007 -0.13490E-0006
  0.16250E+0005 -0.29640E+0004 -0.36992E-0007  0.75925E-0007 -0.12586E-0006
  0.16000E+0005 -0.29390E+0004 -0.11232E-0008  0.70921E-0007 -0.10196E-0006
  0.16043E+0005 -0.29393E+0004 -0.80560E-0008  0.76403E-0007 -0.11337E-0006
  0.16125E+0005 -0.29397E+0004 -0.20446E-0007  0.81021E-0007 -0.12585E-0006
  0.16207E+0005 -0.29401E+0004 -0.30236E-0007  0.77832E-0007 -0.12508E-0006
  0.16250E+0005 -0.29404E+0004 -0.33810E-0007  0.73145E-0007 -0.11924E-0006
  0.16000E+0005 -0.29263E+0004  0.46227E-0008  0.69103E-0007 -0.92005E-0007
  0.16043E+0005 -0.29266E+0004 -0.24990E-0008  0.74500E-0007 -0.10379E-0006
  0.16125E+0005 -0.29271E+0004 -0.15812E-0007  0.79142E-0007 -0.11786E-0006
  0.16207E+0005 -0.29276E+0004 -0.27127E-0007  0.76207E-0007 -0.11958E-0006
  0.16250E+0005 -0.29279E+0004 -0.31675E-0007  0.71736E-0007 -0.11531E-0006
  0.16250E+0005 -0.30000E+0004 -0.39261E-0007  0.80471E-0007 -0.13348E-0006
  0.16293E+0005 -0.30000E+0004 -0.35803E-0007  0.72549E-0007 -0.11515E-0006
  0.16375E+0005 -0.30000E+0004 -0.25597E-0007  0.52787E-0007 -0.71962E-0007
  0.16457E+0005 -0.30000E+0004 -0.11558E-0007  0.28855E-0007 -0.21908E-0007
  0.16500E+0005 -0.30000E+0004 -0.31356E-0008  0.15443E-0007  0.54048E-0008
  0.16250E+0005 -0.29876E+0004 -0.38869E-0007  0.78858E-0007 -0.13123E-0006
  0.16293E+0005 -0.29876E+0004 -0.36688E-0007  0.71244E-0007 -0.11487E-0006
  0.16375E+0005 -0.29877E+0004 -0.28743E-0007  0.52163E-0007 -0.75280E-0007
  0.16457E+0005 -0.29878E+0004 -0.16540E-0007  0.28964E-0007 -0.28265E-0007
  0.16500E+0005 -0.29879E+0004 -0.88450E-0008  0.15925E-0007 -0.22148E-0008
  0.16250E+0005 -0.29640E+0004 -0.36992E-0007  0.75925E-0007 -0.12586E-0006
  0.16293E+0005 -0.29641E+0004 -0.37114E-0007  0.68865E-0007 -0.11310E-0006
  0.16375E+0005 -0.29644E+0004 -0.33361E-0007  0.51013E-0007 -0.80147E-0007
  0.16457E+0005 -0.29648E+0004 -0.24719E-0007  0.29138E-0007 -0.38920E-0007
  0.16500E+0005 -0.29649E+0004 -0.18508E-0007  0.16779E-0007 -0.15355E-0007
  0.16250E+0005 -0.29404E+0004 -0.33810E-0007  0.73145E-0007 -0.11924E-0006
  0.16293E+0005 -0.29406E+0004 -0.36061E-0007  0.66603E-0007 -0.10984E-0006
  0.16375E+0005 -0.29412E+0004 -0.36337E-0007  0.49903E-0007 -0.83274E-0007
  0.16457E+0005 -0.29417E+0004 -0.31306E-0007  0.29272E-0007 -0.47816E-0007
  0.16500E+0005 -0.29420E+0004 -0.26685E-0007  0.17555E-0007 -0.26819E-0007
  0.16250E+0005 -0.29279E+0004 -0.31675E-0007  0.71736E-0007 -0.11531E-0006
  0.16293E+0005 -0.29283E+0004 -0.34975E-0007  0.65454E-0007 -0.10759E-0006
  0.16375E+0005 -0.29289E+0004 -0.37294E-0007  0.49333E-0007 -0.84274E-0007
  0.16457E+0005 -0.29295E+0004 -0.34168E-0007  0.29328E-0007 -0.51830E-0007
  0.16500E+0005 -0.29299E+0004 -0.30417E-0007  0.17935E-0007 -0.32209E-0007
  0.16500E+0005 -0.30000E+0004 -0.31356E-0008  0.15443E-0007  0.54048E-0008
  0.16543E+0005 -0.30000E+0004  0.56543E-0008  0.19949E-0008  0.32307E-0007
  0.16625E+0005 -0.30000E+0004  0.22244E-0007 -0.22250E-0007  0.79274E-0007
  0.16707E+0005 -0.30000E+0004  0.37097E-0007 -0.42968E-0007  0.11700E-0006
  0.16750E+0005 -0.30000E+0004  0.43614E-0007 -0.51850E-0007  0.13185E-0006
  0.16500E+0005 -0.29879E+0004 -0.88450E-0008  0.15925E-0007 -0.22148E-0008
  0.16543E+0005 -0.29880E+0004 -0.58774E-0009  0.28354E-0008  0.23700E-0007
  0.16625E+0005 -0.29881E+0004  0.15567E-0007 -0.20836E-0007  0.69655E-0007
  0.16707E+0005 -0.29882E+0004  0.30740E-0007 -0.41153E-0007  0.10753E-0006
  0.16750E+0005 -0.29882E+0004  0.37708E-0007 -0.49906E-0007  0.12291E-0006
  0.16500E+0005 -0.29649E+0004 -0.18508E-0007  0.16779E-0007 -0.15355E-0007
  0.16543E+0005 -0.29651E+0004 -0.11404E-0007  0.43332E-0008  0.85588E-0008
  0.16625E+0005 -0.29654E+0004  0.35792E-0008 -0.18297E-0007  0.52249E-0007
  0.16707E+0005 -0.29658E+0004  0.18956E-0007 -0.37882E-0007  0.89965E-0007
  0.16750E+0005 -0.29659E+0004  0.26561E-0007 -0.46397E-0007  0.10610E-0006
  0.16500E+0005 -0.29420E+0004 -0.26685E-0007  0.17555E-0007 -0.26819E-0007
  0.16543E+0005 -0.29423E+0004 -0.20889E-0007  0.57145E-0008 -0.50457E-0008
  0.16625E+0005 -0.29428E+0004 -0.74776E-0008 -0.15931E-0007  0.35980E-0007
  0.16707E+0005 -0.29434E+0004  0.76180E-0008 -0.34821E-0007  0.73025E-0007
  0.16750E+0005 -0.29436E+0004  0.15592E-0007 -0.43109E-0007  0.89622E-0007
  0.16500E+0005 -0.29299E+0004 -0.30417E-0007  0.17935E-0007 -0.32209E-0007
  0.16543E+0005 -0.29302E+0004 -0.25362E-0007  0.63995E-0008 -0.11608E-0007
  0.16625E+0005 -0.29309E+0004 -0.12918E-0007 -0.14749E-0007  0.27874E-0007
  0.16707E+0005 -0.29315E+0004  0.18517E-0008 -0.33287E-0007  0.64377E-0007
  0.16750E+0005 -0.29319E+0004  0.99204E-0008 -0.41459E-0007  0.81105E-0007
  0.16750E+0005 -0.30000E+0004  0.43614E-0007 -0.51850E-0007  0.13185E-0006
  0.16793E+0005 -0.30000E+0004  0.48950E-0007 -0.59075E-0007  0.14275E-0006
  0.16875E+0005 -0.30000E+0004  0.55295E-0007 -0.67772E-0007  0.15183E-0006
  0.16957E+0005 -0.30000E+0004  0.56411E-0007 -0.69768E-0007  0.14604E-0006
  0.17000E+0005 -0.30000E+0004  0.54993E-0007 -0.68235E-0007  0.13761E-0006
  0.16750E+0005 -0.29882E+0004  0.37708E-0007 -0.49906E-0007  0.12291E-0006
  0.16793E+0005 -0.29883E+0004  0.43661E-0007 -0.57055E-0007  0.13460E-0006
  0.16875E+0005 -0.29884E+0004  0.51531E-0007 -0.65774E-0007  0.14582E-0006
  0.16957E+0005 -0.29885E+0004  0.54436E-0007 -0.67988E-0007  0.14270E-0006
  0.17000E+0005 -0.29886E+0004  0.53979E-0007 -0.66638E-0007  0.13577E-0006
  0.16750E+0005 -0.29659E+0004  0.26561E-0007 -0.46397E-0007  0.10610E-0006
  0.16793E+0005 -0.29661E+0004  0.33470E-0007 -0.53410E-0007  0.11907E-0006
  0.16875E+0005 -0.29664E+0004  0.43879E-0007 -0.62168E-0007  0.13392E-0006
  0.16957E+0005 -0.29667E+0004  0.49919E-0007 -0.64777E-0007  0.13555E-0006
  0.17000E+0005 -0.29669E+0004  0.51198E-0007 -0.63758E-0007  0.13135E-0006
  0.16750E+0005 -0.29436E+0004  0.15592E-0007 -0.43109E-0007  0.89622E-0007
  0.16793E+0005 -0.29439E+0004  0.23196E-0007 -0.49994E-0007  0.10356E-0006
  0.16875E+0005 -0.29444E+0004  0.35694E-0007 -0.58786E-0007  0.12152E-0006
  0.16957E+0005 -0.29449E+0004  0.44529E-0007 -0.61766E-0007  0.12748E-0006
  0.17000E+0005 -0.29452E+0004  0.47419E-0007 -0.61062E-0007  0.12584E-0006
  0.16750E+0005 -0.29319E+0004  0.99204E-0008 -0.41459E-0007  0.81105E-0007
  0.16793E+0005 -0.29322E+0004  0.17791E-0007 -0.48278E-0007  0.95446E-0007
  0.16875E+0005 -0.29328E+0004  0.31217E-0007 -0.57087E-0007  0.11484E-0006
  0.16957E+0005 -0.29334E+0004  0.41386E-0007 -0.60255E-0007  0.12292E-0006
  0.17000E+0005 -0.29337E+0004  0.45074E-0007 -0.59709E-0007  0.12255E-0006
  0.17000E+0005 -0.30000E+0004  0.54993E-0007 -0.68235E-0007  0.13761E-0006
  0.17043E+0005 -0.30000E+0004  0.52363E-0007 -0.65092E-0007  0.12608E-0006
  0.17125E+0005 -0.30000E+0004  0.44872E-0007 -0.55363E-0007  0.98005E-0007
  0.17207E+0005 -0.30000E+0004  0.35688E-0007 -0.42072E-0007  0.65985E-0007
  0.17250E+0005 -0.30000E+0004  0.30884E-0007 -0.34236E-0007  0.49300E-0007
  0.17000E+0005 -0.29886E+0004  0.53979E-0007 -0.66638E-0007  0.13577E-0006
  0.17043E+0005 -0.29886E+0004  0.52273E-0007 -0.63716E-0007  0.12573E-0006
  0.17125E+0005 -0.29887E+0004  0.46302E-0007 -0.54481E-0007  0.10024E-0006
  0.17207E+0005 -0.29888E+0004  0.38177E-0007 -0.41737E-0007  0.70214E-0007
  0.17250E+0005 -0.29888E+0004  0.33703E-0007 -0.34185E-0007  0.54261E-0007
  0.17000E+0005 -0.29669E+0004  0.51198E-0007 -0.63758E-0007  0.13135E-0006
  0.17043E+0005 -0.29670E+0004  0.51188E-0007 -0.61237E-0007  0.12404E-0006
  0.17125E+0005 -0.29672E+0004  0.48096E-0007 -0.52903E-0007  0.10340E-0006
  0.17207E+0005 -0.29675E+0004  0.42088E-0007 -0.41152E-0007  0.77253E-0007
  0.17250E+0005 -0.29676E+0004  0.38333E-0007 -0.34121E-0007  0.62784E-0007
  0.17000E+0005 -0.29452E+0004  0.47419E-0007 -0.61062E-0007  0.12584E-0006
  0.17043E+0005 -0.29454E+0004  0.49025E-0007 -0.58920E-0007  0.12115E-0006
  0.17125E+0005 -0.29458E+0004  0.48775E-0007 -0.51440E-0007  0.10526E-0006
  0.17207E+0005 -0.29462E+0004  0.44995E-0007 -0.40631E-0007  0.83069E-0007
  0.17250E+0005 -0.29465E+0004  0.42062E-0007 -0.34094E-0007  0.70185E-0007
  0.17000E+0005 -0.29337E+0004  0.45074E-0007 -0.59709E-0007  0.12255E-0006
  0.17043E+0005 -0.29340E+0004  0.47495E-0007 -0.57760E-0007  0.11919E-0006
  0.17125E+0005 -0.29345E+0004  0.48721E-0007 -0.50712E-0007  0.10575E-0006
  0.17207E+0005 -0.29350E+0004  0.46145E-0007 -0.40380E-0007  0.85670E-0007
  0.17250E+0005 -0.29353E+0004  0.43680E-0007 -0.34094E-0007  0.73654E-0007
  0.17250E+0005 -0.30000E+0004  0.30884E-0007 -0.34236E-0007  0.49300E-0007
  0.17293E+0005 -0.30000E+0004  0.26487E-0007 -0.26184E-0007  0.33676E-0007
  0.17375E+0005 -0.30000E+0004  0.20246E-0007 -0.11269E-0007  0.92797E-0008
  0.17457E+0005 -0.30000E+0004  0.17769E-0007  0.18881E-0008 -0.58234E-0008
  0.17500E+0005 -0.30000E+0004  0.18177E-0007  0.77045E-0008 -0.95356E-0008
  0.17250E+0005 -0.29888E+0004  0.33703E-0007 -0.34185E-0007  0.54261E-0007
  0.17293E+0005 -0.29889E+0004  0.29473E-0007 -0.26411E-0007  0.39135E-0007
  0.17375E+0005 -0.29889E+0004  0.23110E-0007 -0.11954E-0007  0.14985E-0007
  0.17457E+0005 -0.29890E+0004  0.20040E-0007  0.86549E-0009 -0.69392E-0009
  0.17500E+0005 -0.29890E+0004  0.20006E-0007  0.65665E-0008 -0.49783E-0008
  0.17250E+0005 -0.29676E+0004  0.38333E-0007 -0.34121E-0007  0.62784E-0007
  0.17293E+0005 -0.29678E+0004  0.34529E-0007 -0.26849E-0007  0.48713E-0007
  0.17375E+0005 -0.29680E+0004  0.28167E-0007 -0.13226E-0007  0.25287E-0007
  0.17457E+0005 -0.29682E+0004  0.24194E-0007 -0.10187E-0008  0.87804E-0008
  0.17500E+0005 -0.29683E+0004  0.23418E-0007  0.44706E-0008  0.35392E-0008
  0.17250E+0005 -0.29465E+0004  0.42062E-0007 -0.34094E-0007  0.70185E-0007
  0.17293E+0005 -0.29466E+0004  0.38808E-0007 -0.27297E-0007  0.57296E-0007
  0.17375E+0005 -0.29470E+0004  0.32718E-0007 -0.14464E-0007  0.34895E-0007
  0.17457E+0005 -0.29473E+0004  0.28109E-0007 -0.28366E-0008  0.17881E-0007
  0.17500E+0005 -0.29475E+0004  0.26717E-0007  0.24512E-0008  0.11843E-0007
  0.17250E+0005 -0.29353E+0004  0.43680E-0007 -0.34094E-0007  0.73654E-0007
  0.17293E+0005 -0.29355E+0004  0.40760E-0007 -0.27537E-0007  0.61431E-0007
  0.17375E+0005 -0.29359E+0004  0.34911E-0007 -0.15104E-0007  0.39677E-0007
  0.17457E+0005 -0.29363E+0004  0.30066E-0007 -0.37710E-0008  0.22516E-0007
  0.17500E+0005 -0.29366E+0004  0.28394E-0007  0.14147E-0008  0.16117E-0007
  0.17500E+0005 -0.30000E+0004  0.18177E-0007  0.77045E-0008 -0.95356E-0008
  0.17543E+0005 -0.30000E+0004  0.19727E-0007  0.12601E-0007 -0.10364E-0007
  0.17625E+0005 -0.30000E+0004  0.25279E-0007  0.19147E-0007 -0.49596E-0008
  0.17707E+0005 -0.30000E+0004  0.32867E-0007  0.22222E-0007  0.68316E-0008
  0.17750E+0005 -0.30000E+0004  0.36956E-0007  0.22623E-0007  0.14163E-0007
  0.17500E+0005 -0.29890E+0004  0.20006E-0007  0.65665E-0008 -0.49783E-0008
  0.17543E+0005 -0.29891E+0004  0.21068E-0007  0.11390E-0007 -0.65026E-0008
  0.17625E+0005 -0.29891E+0004  0.25698E-0007  0.17926E-0007 -0.26022E-0008
  0.17707E+0005 -0.29892E+0004  0.32563E-0007  0.21145E-0007  0.77405E-0008
  0.17750E+0005 -0.29892E+0004  0.36417E-0007  0.21672E-0007  0.14441E-0007
  0.17500E+0005 -0.29683E+0004  0.23418E-0007  0.44706E-0008  0.35392E-0008
  0.17543E+0005 -0.29684E+0004  0.23638E-0007  0.91620E-0008  0.80580E-0009
  0.17625E+0005 -0.29685E+0004  0.26611E-0007  0.15678E-0007  0.20056E-0008
  0.17707E+0005 -0.29687E+0004  0.32112E-0007  0.19158E-0007  0.96571E-0008
  0.17750E+0005 -0.29688E+0004  0.35494E-0007  0.19914E-0007  0.15152E-0007
  0.17500E+0005 -0.29475E+0004  0.26717E-0007  0.24512E-0008  0.11843E-0007
  0.17543E+0005 -0.29477E+0004  0.26195E-0007  0.70176E-0008  0.80388E-0008
  0.17625E+0005 -0.29479E+0004  0.27632E-0007  0.13514E-0007  0.67327E-0008
  0.17707E+0005 -0.29482E+0004  0.31784E-0007  0.17235E-0007  0.11776E-0007
  0.17750E+0005 -0.29483E+0004  0.34662E-0007  0.18208E-0007  0.16063E-0007
  0.17500E+0005 -0.29366E+0004  0.28394E-0007  0.14147E-0008  0.16117E-0007
  0.17543E+0005 -0.29367E+0004  0.27520E-0007  0.59173E-0008  0.11802E-0007
  0.17625E+0005 -0.29370E+0004  0.28195E-0007  0.12402E-0007  0.92512E-0008
  0.17707E+0005 -0.29374E+0004  0.31645E-0007  0.16245E-0007  0.12956E-0007
  0.17750E+0005 -0.29375E+0004  0.34247E-0007  0.17326E-0007  0.16608E-0007
  0.17750E+0005 -0.30000E+0004  0.36956E-0007  0.22623E-0007  0.14163E-0007
  0.17793E+0005 -0.30000E+0004  0.40665E-0007  0.22346E-0007  0.21377E-0007
  0.17875E+0005 -0.30000E+0004  0.45368E-0007  0.20543E-0007  0.32117E-0007
  0.17957E+0005 -0.30000E+0004  0.45385E-0007  0.18059E-0007  0.35623E-0007
  0.18000E+0005 -0.30000E+0004  0.43027E-0007  0.16865E-0007  0.33532E-0007
  0.17750E+0005 -0.29892E+0004  0.36417E-0007  0.21672E-0007  0.14441E-0007
  0.17793E+0005 -0.29892E+0004  0.40018E-0007  0.21553E-0007  0.21159E-0007
  0.17875E+0005 -0.29893E+0004  0.44898E-0007  0.20094E-0007  0.31443E-0007
  0.17957E+0005 -0.29893E+0004  0.45568E-0007  0.17973E-0007  0.35174E-0007
  0.18000E+0005 -0.29894E+0004  0.43711E-0007  0.16955E-0007  0.33464E-0007
  0.17750E+0005 -0.29688E+0004  0.35494E-0007  0.19914E-0007  0.15152E-0007
  0.17793E+0005 -0.29688E+0004  0.38842E-0007  0.20078E-0007  0.20901E-0007
  0.17875E+0005 -0.29690E+0004  0.43936E-0007  0.19241E-0007  0.30215E-0007
  0.17957E+0005 -0.29691E+0004  0.45708E-0007  0.17774E-0007  0.34228E-0007
  0.18000E+0005 -0.29692E+0004  0.44736E-0007  0.17079E-0007  0.33160E-0007
  0.17750E+0005 -0.29483E+0004  0.34662E-0007  0.18208E-0007  0.16063E-0007
  0.17793E+0005 -0.29484E+0004  0.37706E-0007  0.18636E-0007  0.20814E-0007
  0.17875E+0005 -0.29487E+0004  0.42867E-0007  0.18381E-0007  0.29038E-0007
  0.17957E+0005 -0.29489E+0004  0.45576E-0007  0.17529E-0007  0.33166E-0007
  0.18000E+0005 -0.29490E+0004  0.45410E-0007  0.17140E-0007  0.32647E-0007
  0.17750E+0005 -0.29375E+0004  0.34247E-0007  0.17326E-0007  0.16608E-0007
  0.17793E+0005 -0.29377E+0004  0.37111E-0007  0.17886E-0007  0.20825E-0007
  0.17875E+0005 -0.29379E+0004  0.42255E-0007  0.17924E-0007  0.28432E-0007
  0.17957E+0005 -0.29382E+0004  0.45397E-0007  0.17382E-0007  0.32561E-0007
  0.18000E+0005 -0.29384E+0004  0.45626E-0007  0.17146E-0007  0.32297E-0007
  0.18000E+0005 -0.30000E+0004  0.43027E-0007  0.16865E-0007  0.33532E-0007
  0.18043E+0005 -0.30000E+0004  0.38938E-0007  0.15916E-0007  0.28493E-0007
  0.18125E+0005 -0.30000E+0004  0.26580E-0007  0.15194E-0007  0.10916E-0007
  0.18207E+0005 -0.30000E+0004  0.92625E-0008  0.16094E-0007 -0.15320E-0007
  0.18250E+0005 -0.30000E+0004 -0.11670E-0008  0.17187E-0007 -0.31395E-0007
  0.18000E+0005 -0.29894E+0004  0.43711E-0007  0.16955E-0007  0.33464E-0007
  0.18043E+0005 -0.29894E+0004  0.40194E-0007  0.16171E-0007  0.28946E-0007
  0.18125E+0005 -0.29894E+0004  0.29001E-0007  0.15687E-0007  0.12641E-0007
  0.18207E+0005 -0.29895E+0004  0.12735E-0007  0.16717E-0007 -0.12225E-0007
  0.18250E+0005 -0.29895E+0004  0.27324E-0008  0.17836E-0007 -0.27651E-0007
  0.18000E+0005 -0.29692E+0004  0.44736E-0007  0.17079E-0007  0.33160E-0007
  0.18043E+0005 -0.29693E+0004  0.42252E-0007  0.16590E-0007  0.29566E-0007
  0.18125E+0005 -0.29694E+0004  0.33215E-0007  0.16541E-0007  0.15574E-0007
  0.18207E+0005 -0.29695E+0004  0.18972E-0007  0.17813E-0007 -0.67248E-0008
  0.18250E+0005 -0.29696E+0004  0.98255E-0008  0.18980E-0007 -0.20902E-0007
  0.18000E+0005 -0.29490E+0004  0.45410E-0007  0.17140E-0007  0.32647E-0007
  0.18043E+0005 -0.29491E+0004  0.43895E-0007  0.16928E-0007  0.29892E-0007
  0.18125E+0005 -0.29494E+0004  0.36950E-0007  0.17293E-0007  0.18093E-0007
  0.18207E+0005 -0.29496E+0004  0.24762E-0007  0.18802E-0007 -0.16741E-0008
  0.18250E+0005 -0.29497E+0004  0.16530E-0007  0.20019E-0007 -0.14584E-0007
  0.18000E+0005 -0.29384E+0004  0.45626E-0007  0.17146E-0007  0.32297E-0007
  0.18043E+0005 -0.29385E+0004  0.44597E-0007  0.17075E-0007  0.29953E-0007
  0.18125E+0005 -0.29388E+0004  0.38731E-0007  0.17651E-0007  0.19266E-0007
  0.18207E+0005 -0.29391E+0004  0.27638E-0007  0.19282E-0007  0.81858E-0009
  0.18250E+0005 -0.29392E+0004  0.19910E-0007  0.20527E-0007 -0.11417E-0007
  0.18250E+0005 -0.30000E+0004 -0.11670E-0008  0.17187E-0007 -0.31395E-0007
  0.18293E+0005 -0.30000E+0004 -0.11988E-0007  0.18595E-0007 -0.48083E-0007
  0.18375E+0005 -0.30000E+0004 -0.31944E-0007  0.21701E-0007 -0.78406E-0007
  0.18457E+0005 -0.30000E+0004 -0.48657E-0007  0.24422E-0007 -0.10231E-0006
  0.18500E+0005 -0.30000E+0004 -0.55240E-0007  0.25287E-0007 -0.11061E-0006
  0.18250E+0005 -0.29895E+0004  0.27324E-0008  0.17836E-0007 -0.27651E-0007
  0.18293E+0005 -0.29895E+0004 -0.77932E-0008  0.19235E-0007 -0.43798E-0007
  0.18375E+0005 -0.29896E+0004 -0.27625E-0007  0.22263E-0007 -0.73545E-0007
  0.18457E+0005 -0.29897E+0004 -0.44840E-0007  0.24853E-0007 -0.97603E-0007
  0.18500E+0005 -0.29897E+0004 -0.51933E-0007  0.25651E-0007 -0.10630E-0006
  0.18250E+0005 -0.29696E+0004  0.98255E-0008  0.18980E-0007 -0.20902E-0007
  0.18293E+0005 -0.29697E+0004 -0.70301E-0010  0.20371E-0007 -0.35986E-0007
  0.18375E+0005 -0.29699E+0004 -0.19489E-0007  0.23271E-0007 -0.64516E-0007
  0.18457E+0005 -0.29700E+0004 -0.37444E-0007  0.25641E-0007 -0.88685E-0007
  0.18500E+0005 -0.29701E+0004 -0.45392E-0007  0.26319E-0007 -0.98042E-0007
  0.18250E+0005 -0.29497E+0004  0.16530E-0007  0.20019E-0007 -0.14584E-0007
  0.18293E+0005 -0.29499E+0004  0.73493E-0008  0.21411E-0007 -0.28561E-0007
  0.18375E+0005 -0.29501E+0004 -0.11435E-0007  0.24210E-0007 -0.55723E-0007
  0.18457E+0005 -0.29504E+0004 -0.29863E-0007  0.26393E-0007 -0.79794E-0007
  0.18500E+0005 -0.29506E+0004 -0.38522E-0007  0.26967E-0007 -0.89681E-0007
  0.18250E+0005 -0.29392E+0004  0.19910E-0007  0.20527E-0007 -0.11417E-0007
  0.18293E+0005 -0.29394E+0004  0.11139E-0007  0.21924E-0007 -0.24794E-0007
  0.18375E+0005 -0.29397E+0004 -0.72255E-0008  0.24678E-0007 -0.51178E-0007
  0.18457E+0005 -0.29401E+0004 -0.25799E-0007  0.26775E-0007 -0.75116E-0007
  0.18500E+0005 -0.29402E+0004 -0.34778E-0007  0.27300E-0007 -0.85237E-0007
  0.18500E+0005 -0.30000E+0004 -0.55240E-0007  0.25287E-0007 -0.11061E-0006
  0.18543E+0005 -0.30000E+0004 -0.59904E-0007  0.25546E-0007 -0.11525E-0006
  0.18625E+0005 -0.30000E+0004 -0.62800E-0007  0.23810E-0007 -0.11272E-0006
  0.18707E+0005 -0.30000E+0004 -0.57789E-0007  0.18639E-0007 -0.95243E-0007
  0.18750E+0005 -0.30000E+0004 -0.52251E-0007  0.14452E-0007 -0.80611E-0007
  0.18500E+0005 -0.29897E+0004 -0.51933E-0007  0.25651E-0007 -0.10630E-0006
  0.18543E+0005 -0.29897E+0004 -0.57256E-0007  0.25838E-0007 -0.11154E-0006
  0.18625E+0005 -0.29898E+0004 -0.61700E-0007  0.24019E-0007 -0.11062E-0006
  0.18707E+0005 -0.29898E+0004 -0.58418E-0007  0.18848E-0007 -0.95171E-0007
  0.18750E+0005 -0.29899E+0004 -0.53768E-0007  0.14703E-0007 -0.81657E-0007
  0.18500E+0005 -0.29701E+0004 -0.45392E-0007  0.26319E-0007 -0.98042E-0007
  0.18543E+0005 -0.29702E+0004 -0.51855E-0007  0.26391E-0007 -0.10432E-0006
  0.18625E+0005 -0.29704E+0004 -0.59075E-0007  0.24436E-0007 -0.10632E-0006
  0.18707E+0005 -0.29706E+0004 -0.58986E-0007  0.19277E-0007 -0.94604E-0007
  0.18750E+0005 -0.29707E+0004 -0.56018E-0007  0.15210E-0007 -0.83186E-0007
  0.18500E+0005 -0.29506E+0004 -0.38522E-0007  0.26967E-0007 -0.89681E-0007
  0.18543E+0005 -0.29507E+0004 -0.45990E-0007  0.26943E-0007 -0.96883E-0007
  0.18625E+0005 -0.29510E+0004 -0.55776E-0007  0.24878E-0007 -0.10161E-0006
  0.18707E+0005 -0.29513E+0004 -0.58769E-0007  0.19743E-0007 -0.93492E-0007
  0.18750E+0005 -0.29515E+0004 -0.57466E-0007  0.15753E-0007 -0.84138E-0007
  0.18500E+0005 -0.29402E+0004 -0.34778E-0007  0.27300E-0007 -0.85237E-0007
  0.18543E+0005 -0.29404E+0004 -0.42723E-0007  0.27233E-0007 -0.92879E-0007
  0.18625E+0005 -0.29408E+0004 -0.53778E-0007  0.25119E-0007 -0.98957E-0007
  0.18707E+0005 -0.29412E+0004 -0.58348E-0007  0.20003E-0007 -0.92694E-0007
  0.18750E+0005 -0.29414E+0004 -0.57917E-0007  0.16054E-0007 -0.84417E-0007
  0.18750E+0005 -0.30000E+0004 -0.52251E-0007  0.14452E-0007 -0.80611E-0007
  0.18793E+0005 -0.30000E+0004 -0.45061E-0007  0.93374E-0008 -0.62964E-0007
  0.18875E+0005 -0.30000E+0004 -0.28286E-0007 -0.25504E-0008 -0.23949E-0007
  0.18957E+0005 -0.30000E+0004 -0.99699E-0008 -0.16231E-0007  0.17174E-0007
  0.19000E+0005 -0.30000E+0004 -0.79092E-0009 -0.23645E-0007  0.37521E-0007
  0.18750E+0005 -0.29899E+0004 -0.53768E-0007  0.14703E-0007 -0.81657E-0007
  0.18793E+0005 -0.29899E+0004 -0.47396E-0007  0.96550E-0008 -0.65085E-0007
  0.18875E+0005 -0.29900E+0004 -0.31847E-0007 -0.20403E-0008 -0.27824E-0007
  0.18957E+0005 -0.29900E+0004 -0.14166E-0007 -0.15475E-0007  0.12181E-0007
  0.19000E+0005 -0.29901E+0004 -0.50507E-0008 -0.22760E-0007  0.32266E-0007
  0.18750E+0005 -0.29707E+0004 -0.56018E-0007  0.15210E-0007 -0.83186E-0007
  0.18793E+0005 -0.29708E+0004 -0.51218E-0007  0.10286E-0007 -0.68659E-0007
  0.18875E+0005 -0.29709E+0004 -0.38103E-0007 -0.10594E-0008 -0.34794E-0007
  0.18957E+0005 -0.29711E+0004 -0.21820E-0007 -0.14053E-0007  0.29412E-0008
  0.19000E+0005 -0.29712E+0004 -0.12944E-0007 -0.21103E-0007  0.22429E-0007
  0.18750E+0005 -0.29515E+0004 -0.57466E-0007  0.15753E-0007 -0.84138E-0007
  0.18793E+0005 -0.29516E+0004 -0.54262E-0007  0.10951E-0007 -0.71660E-0007
  0.18875E+0005 -0.29519E+0004 -0.43715E-0007 -0.63316E-0010 -0.41276E-0007
  0.18957E+0005 -0.29522E+0004 -0.29062E-0007 -0.12645E-0007 -0.59922E-0008
  0.19000E+0005 -0.29524E+0004 -0.20573E-0007 -0.19475E-0007  0.12777E-0007
  0.18750E+0005 -0.29414E+0004 -0.57917E-0007  0.16054E-0007 -0.84417E-0007
  0.18793E+0005 -0.29415E+0004 -0.55560E-0007  0.11314E-0007 -0.73018E-0007
  0.18875E+0005 -0.29419E+0004 -0.46415E-0007  0.46711E-0009 -0.44499E-0007
  0.18957E+0005 -0.29422E+0004 -0.32708E-0007 -0.11909E-0007 -0.10576E-0007
  0.19000E+0005 -0.29424E+0004 -0.24481E-0007 -0.18628E-0007  0.77667E-0008
  0.19000E+0005 -0.30000E+0004 -0.79092E-0009 -0.23645E-0007  0.37521E-0007
  0.19043E+0005 -0.30000E+0004  0.74966E-0008 -0.30861E-0007  0.55822E-0007
  0.19125E+0005 -0.30000E+0004  0.19386E-0007 -0.43085E-0007  0.82145E-0007
  0.19207E+0005 -0.30000E+0004  0.24884E-0007 -0.52105E-0007  0.94706E-0007
  0.19250E+0005 -0.30000E+0004  0.24954E-0007 -0.55166E-0007  0.95253E-0007
  0.19000E+0005 -0.29901E+0004 -0.50507E-0008 -0.22760E-0007  0.32266E-0007
  0.19043E+0005 -0.29901E+0004  0.33632E-0008 -0.29848E-0007  0.50541E-0007
  0.19125E+0005 -0.29901E+0004  0.15973E-0007 -0.41890E-0007  0.77480E-0007
  0.19207E+0005 -0.29902E+0004  0.22685E-0007 -0.50844E-0007  0.91405E-0007
  0.19250E+0005 -0.29902E+0004  0.23515E-0007 -0.53929E-0007  0.92890E-0007
  0.19000E+0005 -0.29712E+0004 -0.12944E-0007 -0.21103E-0007  0.22429E-0007
  0.19043E+0005 -0.29713E+0004 -0.44189E-0008 -0.27964E-0007  0.40550E-0007
  0.19125E+0005 -0.29714E+0004  0.93229E-0008 -0.39683E-0007  0.68458E-0007
  0.19207E+0005 -0.29716E+0004  0.18144E-0007 -0.48518E-0007  0.84796E-0007
  0.19250E+0005 -0.29716E+0004  0.20345E-0007 -0.51648E-0007  0.87997E-0007
  0.19000E+0005 -0.29524E+0004 -0.20573E-0007 -0.19475E-0007  0.12777E-0007
  0.19043E+0005 -0.29525E+0004 -0.12096E-0007 -0.26128E-0007  0.30611E-0007
  0.19125E+0005 -0.29527E+0004  0.24817E-0008 -0.37548E-0007  0.59231E-0007
  0.19207E+0005 -0.29529E+0004  0.13163E-0007 -0.46274E-0007  0.77761E-0007
  0.19250E+0005 -0.29531E+0004  0.16637E-0007 -0.49445E-0007  0.82589E-0007
  0.19000E+0005 -0.29424E+0004 -0.24481E-0007 -0.18628E-0007  0.77667E-0008
  0.19043E+0005 -0.29426E+0004 -0.16089E-0007 -0.25178E-0007  0.25399E-0007
  0.19125E+0005 -0.29428E+0004 -0.11869E-0008 -0.36449E-0007  0.54294E-0007
  0.19207E+0005 -0.29431E+0004  0.10376E-0007 -0.45121E-0007  0.73892E-0007
  0.19250E+0005 -0.29433E+0004  0.14483E-0007 -0.48313E-0007  0.79541E-0007
  0.19250E+0005 -0.30000E+0004  0.24954E-0007 -0.55166E-0007  0.95253E-0007
  0.19293E+0005 -0.30000E+0004  0.23144E-0007 -0.56923E-0007  0.91745E-0007
  0.19375E+0005 -0.30000E+0004  0.15198E-0007 -0.56538E-0007  0.75155E-0007
  0.19457E+0005 -0.30000E+0004  0.31356E-0008 -0.51591E-0007  0.49027E-0007
  0.19500E+0005 -0.30000E+0004 -0.39830E-0008 -0.47428E-0007  0.33153E-0007
  0.19250E+0005 -0.29902E+0004  0.23515E-0007 -0.53929E-0007  0.92890E-0007
  0.19293E+0005 -0.29902E+0004  0.22496E-0007 -0.55752E-0007  0.90405E-0007
  0.19375E+0005 -0.29903E+0004  0.15990E-0007 -0.55618E-0007  0.75822E-0007
  0.19457E+0005 -0.29903E+0004  0.50696E-0008 -0.51065E-0007  0.51485E-0007
  0.19500E+0005 -0.29903E+0004 -0.16326E-0008 -0.47146E-0007  0.36365E-0007
  0.19250E+0005 -0.29716E+0004  0.20345E-0007 -0.51648E-0007  0.87997E-0007
  0.19293E+0005 -0.29717E+0004  0.20777E-0007 -0.53590E-0007  0.87412E-0007
  0.19375E+0005 -0.29718E+0004  0.16987E-0007 -0.53903E-0007  0.76622E-0007
  0.19457E+0005 -0.29719E+0004  0.83217E-0008 -0.50052E-0007  0.55770E-0007
  0.19500E+0005 -0.29719E+0004  0.24722E-0008 -0.46593E-0007  0.42148E-0007
  0.19250E+0005 -0.29531E+0004  0.16637E-0007 -0.49445E-0007  0.82589E-0007
  0.19293E+0005 -0.29531E+0004  0.18455E-0007 -0.51499E-0007  0.83844E-0007
  0.19375E+0005 -0.29533E+0004  0.17347E-0007 -0.52225E-0007  0.76818E-0007
  0.19457E+0005 -0.29534E+0004  0.11032E-0007 -0.49019E-0007  0.59542E-0007
  0.19500E+0005 -0.29535E+0004  0.61407E-0008 -0.45976E-0007  0.47523E-0007
  0.19250E+0005 -0.29433E+0004  0.14483E-0007 -0.48313E-0007  0.79541E-0007
  0.19293E+0005 -0.29434E+0004  0.17002E-0007 -0.50422E-0007  0.81740E-0007
  0.19375E+0005 -0.29435E+0004  0.17291E-0007 -0.51354E-0007  0.76682E-0007
  0.19457E+0005 -0.29437E+0004  0.12245E-0007 -0.48467E-0007  0.61318E-0007
  0.19500E+0005 -0.29438E+0004  0.78964E-0008 -0.45626E-0007  0.50182E-0007
  0.19500E+0005 -0.30000E+0004 -0.39830E-0008 -0.47428E-0007  0.33153E-0007
  0.19543E+0005 -0.30000E+0004 -0.11034E-0007 -0.42409E-0007  0.16963E-0007
  0.19625E+0005 -0.30000E+0004 -0.22708E-0007 -0.31385E-0007 -0.11606E-0007
  0.19707E+0005 -0.30000E+0004 -0.29975E-0007 -0.19736E-0007 -0.33084E-0007
  0.19750E+0005 -0.30000E+0004 -0.32262E-0007 -0.14373E-0007 -0.41511E-0007
  0.19500E+0005 -0.29903E+0004 -0.16326E-0008 -0.47146E-0007  0.36365E-0007
  0.19543E+0005 -0.29903E+0004 -0.84345E-0008 -0.42412E-0007  0.20753E-0007
  0.19625E+0005 -0.29904E+0004 -0.20100E-0007 -0.31935E-0007 -0.72866E-0008
  0.19707E+0005 -0.29904E+0004 -0.27956E-0007 -0.20840E-0007 -0.28986E-0007
  0.19750E+0005 -0.29904E+0004 -0.30272E-0007 -0.15575E-0007 -0.37010E-0007
  0.19500E+0005 -0.29719E+0004  0.24722E-0008 -0.46593E-0007  0.42148E-0007
  0.19543E+0005 -0.29720E+0004 -0.37270E-0008 -0.42332E-0007  0.27759E-0007
  0.19625E+0005 -0.29721E+0004 -0.15148E-0007 -0.32831E-0007  0.95010E-0009
  0.19707E+0005 -0.29723E+0004 -0.23802E-0007 -0.22678E-0007 -0.20814E-0007
  0.19750E+0005 -0.29723E+0004 -0.26146E-0007 -0.17534E-0007 -0.28162E-0007
  0.19500E+0005 -0.29535E+0004  0.61407E-0008 -0.45976E-0007  0.47523E-0007
  0.19543E+0005 -0.29536E+0004  0.65396E-0009 -0.42155E-0007  0.34459E-0007
  0.19625E+0005 -0.29539E+0004 -0.10226E-0007 -0.33536E-0007  0.91771E-0008
  0.19707E+0005 -0.29541E+0004 -0.19347E-0007 -0.24214E-0007 -0.12323E-0007
  0.19750E+0005 -0.29542E+0004 -0.22032E-0007 -0.19274E-0007 -0.19644E-0007
  0.19500E+0005 -0.29438E+0004  0.78964E-0008 -0.45626E-0007  0.50182E-0007
  0.19543E+0005 -0.29440E+0004  0.28228E-0008 -0.42025E-0007  0.37847E-0007
  0.19625E+0005 -0.29442E+0004 -0.76617E-0008 -0.33836E-0007  0.13479E-0007
  0.19707E+0005 -0.29445E+0004 -0.16921E-0007 -0.24911E-0007 -0.77905E-0008
  0.19750E+0005 -0.29447E+0004 -0.19871E-0007 -0.20098E-0007 -0.15294E-0007
  0.19750E+0005 -0.30000E+0004 -0.32262E-0007 -0.14373E-0007 -0.41511E-0007
  0.19793E+0005 -0.30000E+0004 -0.30440E-0007 -0.85981E-0008 -0.43014E-0007
  0.19875E+0005 -0.30000E+0004 -0.24360E-0007 -0.92247E-0009 -0.40271E-0007
  0.19957E+0005 -0.30000E+0004 -0.98927E-0008  0.18302E-0008 -0.19676E-0007
  0.20000E+0005 -0.30000E+0004 -0.20147E-0009  0.36750E-0009 -0.25533E-0008
  0.19750E+0005 -0.29904E+0004 -0.30272E-0007 -0.15575E-0007 -0.37010E-0007
  0.19793E+0005 -0.29905E+0004 -0.29603E-0007 -0.10179E-0007 -0.39974E-0007
  0.19875E+0005 -0.29906E+0004 -0.24715E-0007 -0.29329E-0008 -0.38177E-0007
  0.19957E+0005 -0.29906E+0004 -0.11256E-0007  0.13559E-0009 -0.18575E-0007
  0.20000E+0005 -0.29907E+0004 -0.14506E-0008  0.18208E-0008 -0.36337E-0008
  0.19750E+0005 -0.29723E+0004 -0.26146E-0007 -0.17534E-0007 -0.28162E-0007
  0.19793E+0005 -0.29725E+0004 -0.27596E-0007 -0.12893E-0007 -0.33824E-0007
  0.19875E+0005 -0.29727E+0004 -0.24224E-0007 -0.60552E-0008 -0.32810E-0007
  0.19957E+0005 -0.29729E+0004 -0.13503E-0007 -0.21406E-0008 -0.17275E-0007
  0.20000E+0005 -0.29730E+0004 -0.53877E-0008  0.29216E-0008 -0.82533E-0008
  0.19750E+0005 -0.29542E+0004 -0.22032E-0007 -0.19274E-0007 -0.19644E-0007
  0.19793E+0005 -0.29544E+0004 -0.24851E-0007 -0.15159E-0007 -0.26853E-0007
  0.19875E+0005 -0.29548E+0004 -0.22937E-0007 -0.84665E-0008 -0.26903E-0007
  0.19957E+0005 -0.29552E+0004 -0.15489E-0007 -0.35076E-0008 -0.17055E-0007
  0.20000E+0005 -0.29554E+0004 -0.97687E-0008  0.29387E-0008 -0.13599E-0007
  0.19750E+0005 -0.29447E+0004 -0.19871E-0007 -0.20098E-0007 -0.15294E-0007
  0.19793E+0005 -0.29449E+0004 -0.23137E-0007 -0.16187E-0007 -0.22882E-0007
  0.19875E+0005 -0.29454E+0004 -0.22117E-0007 -0.94937E-0008 -0.23894E-0007
  0.19957E+0005 -0.29458E+0004 -0.16445E-0007 -0.40303E-0008 -0.17213E-0007
  0.20000E+0005 -0.29461E+0004 -0.11924E-0007  0.27276E-0008 -0.16164E-0007
  0.00000E+0000 -0.29364E+0004 -0.75973E-0007 -0.31770E-0007 -0.77805E-0007
  0.43168E+0002 -0.29363E+0004 -0.41590E-0007 -0.39575E-0007 -0.11125E-0007
  0.12500E+0003 -0.29359E+0004 -0.15055E-0007 -0.60168E-0007  0.38886E-0007
  0.20683E+0003 -0.29356E+0004  0.15195E-0007 -0.68462E-0007  0.85548E-0007
  0.25000E+0003 -0.29354E+0004  0.33596E-0007 -0.67283E-0007  0.11212E-0006
  0.00000E+0000 -0.29255E+0004 -0.71262E-0007 -0.30719E-0007 -0.74014E-0007
  0.43168E+0002 -0.29252E+0004 -0.34596E-0007 -0.36026E-0007 -0.58657E-0008
  0.12500E+0003 -0.29248E+0004 -0.49464E-0008 -0.54180E-0007  0.48104E-0007
  0.20683E+0003 -0.29245E+0004  0.23515E-0007 -0.62588E-0007  0.92440E-0007
  0.25000E+0003 -0.29242E+0004  0.40239E-0007 -0.61618E-0007  0.11675E-0006
  0.00000E+0000 -0.29046E+0004 -0.60470E-0007 -0.28686E-0007 -0.63421E-0007
  0.43168E+0002 -0.29044E+0004 -0.22448E-0007 -0.31072E-0007  0.36282E-0008
  0.12500E+0003 -0.29039E+0004  0.11885E-0007 -0.44715E-0007  0.63045E-0007
  0.20683E+0003 -0.29034E+0004  0.37658E-0007 -0.52334E-0007  0.10364E-0006
  0.25000E+0003 -0.29031E+0004  0.51235E-0007 -0.51807E-0007  0.12387E-0006
  0.00000E+0000 -0.28838E+0004 -0.48282E-0007 -0.26718E-0007 -0.50203E-0007
  0.43168E+0002 -0.28835E+0004 -0.10906E-0007 -0.27473E-0007  0.13334E-0007
  0.12500E+0003 -0.28829E+0004  0.26367E-0007 -0.37127E-0007  0.75585E-0007
  0.20683E+0003 -0.28823E+0004  0.49713E-0007 -0.43348E-0007  0.11265E-0006
  0.25000E+0003 -0.28820E+0004  0.60288E-0007 -0.43095E-0007  0.12902E-0006
  0.00000E+0000 -0.28729E+0004 -0.41624E-0007 -0.25753E-0007 -0.42753E-0007
  0.43168E+0002 -0.28725E+0004 -0.48864E-0008 -0.25905E-0007  0.18709E-0007
  0.12500E+0003 -0.28718E+0004  0.33257E-0007 -0.33723E-0007  0.81504E-0007
  0.20683E+0003 -0.28712E+0004  0.55291E-0007 -0.39092E-0007  0.11663E-0006
  0.25000E+0003 -0.28708E+0004  0.64338E-0007 -0.38902E-0007  0.13102E-0006
  0.25000E+0003 -0.29354E+0004  0.33596E-0007 -0.67283E-0007  0.11212E-0006
  0.29317E+0003 -0.29352E+0004  0.49556E-0007 -0.64471E-0007  0.13462E-0006
  0.37500E+0003 -0.29349E+0004  0.72527E-0007 -0.54517E-0007  0.16546E-0006
  0.45683E+0003 -0.29347E+0004  0.82924E-0007 -0.39433E-0007  0.17572E-0006
  0.50000E+0003 -0.29345E+0004  0.82836E-0007 -0.29979E-0007  0.17200E-0006
  0.25000E+0003 -0.29242E+0004  0.40239E-0007 -0.61618E-0007  0.11675E-0006
  0.29317E+0003 -0.29241E+0004  0.54442E-0007 -0.59192E-0007  0.13713E-0006
  0.37500E+0003 -0.29237E+0004  0.73915E-0007 -0.49852E-0007  0.16375E-0006
  0.45683E+0003 -0.29234E+0004  0.80938E-0007 -0.35459E-0007  0.17011E-0006
  0.50000E+0003 -0.29232E+0004  0.79264E-0007 -0.26393E-0007  0.16465E-0006
  0.25000E+0003 -0.29031E+0004  0.51235E-0007 -0.51807E-0007  0.12387E-0006
  0.29317E+0003 -0.29029E+0004  0.62201E-0007 -0.49862E-0007  0.14025E-0006
  0.37500E+0003 -0.29024E+0004  0.75202E-0007 -0.41507E-0007  0.15897E-0006
  0.45683E+0003 -0.29020E+0004  0.76090E-0007 -0.28309E-0007  0.15821E-0006
  0.50000E+0003 -0.29017E+0004  0.71586E-0007 -0.19923E-0007  0.14960E-0006
  0.25000E+0003 -0.28820E+0004  0.60288E-0007 -0.43095E-0007  0.12902E-0006
  0.29317E+0003 -0.28817E+0004  0.68108E-0007 -0.41404E-0007  0.14139E-0006
  0.37500E+0003 -0.28811E+0004  0.74845E-0007 -0.33816E-0007  0.15238E-0006
  0.45683E+0003 -0.28806E+0004  0.69934E-0007 -0.21657E-0007  0.14478E-0006
  0.50000E+0003 -0.28803E+0004  0.62831E-0007 -0.13880E-0007  0.13325E-0006
  0.25000E+0003 -0.28708E+0004  0.64338E-0007 -0.38902E-0007  0.13102E-0006
  0.29317E+0003 -0.28705E+0004  0.70527E-0007 -0.37279E-0007  0.14129E-0006
  0.37500E+0003 -0.28699E+0004  0.74043E-0007 -0.30017E-0007  0.14824E-0006
  0.45683E+0003 -0.28693E+0004  0.66206E-0007 -0.18346E-0007  0.13715E-0006
  0.50000E+0003 -0.28690E+0004  0.57822E-0007 -0.10863E-0007  0.12416E-0006
  0.50000E+0003 -0.29345E+0004  0.82836E-0007 -0.29979E-0007  0.17200E-0006
  0.54317E+0003 -0.29344E+0004  0.79023E-0007 -0.19734E-0007  0.16202E-0006
  0.62500E+0003 -0.29343E+0004  0.62475E-0007  0.85537E-0009  0.12735E-0006
  0.70683E+0003 -0.29341E+0004  0.36348E-0007  0.21600E-0007  0.75997E-0007
  0.75000E+0003 -0.29340E+0004  0.20042E-0007  0.32010E-0007  0.44331E-0007
  0.50000E+0003 -0.29232E+0004  0.79264E-0007 -0.26393E-0007  0.16465E-0006
  0.54317E+0003 -0.29231E+0004  0.74075E-0007 -0.16555E-0007  0.15324E-0006
  0.62500E+0003 -0.29229E+0004  0.55632E-0007  0.32482E-0008  0.11683E-0006
  0.70683E+0003 -0.29227E+0004  0.28694E-0007  0.23238E-0007  0.65144E-0007
  0.75000E+0003 -0.29226E+0004  0.12426E-0007  0.33282E-0007  0.33875E-0007
  0.50000E+0003 -0.29017E+0004  0.71586E-0007 -0.19923E-0007  0.14960E-0006
  0.54317E+0003 -0.29016E+0004  0.63990E-0007 -0.10805E-0007  0.13567E-0006
  0.62500E+0003 -0.29014E+0004  0.42374E-0007  0.76065E-0008  0.96357E-0007
  0.70683E+0003 -0.29011E+0004  0.14332E-0007  0.26254E-0007  0.44433E-0007
  0.75000E+0003 -0.29010E+0004 -0.16515E-0008  0.35648E-0007  0.14107E-0007
  0.50000E+0003 -0.28803E+0004  0.62831E-0007 -0.13880E-0007  0.13325E-0006
  0.54317E+0003 -0.28801E+0004  0.53084E-0007 -0.54156E-0008  0.11703E-0006
  0.62500E+0003 -0.28799E+0004  0.28828E-0007  0.11728E-0007  0.75296E-0007
  0.70683E+0003 -0.28796E+0004  0.21647E-0009  0.29146E-0007  0.23615E-0007
  0.75000E+0003 -0.28794E+0004 -0.15221E-0007  0.37945E-0007 -0.55366E-0008
  0.50000E+0003 -0.28690E+0004  0.57822E-0007 -0.10863E-0007  0.12416E-0006
  0.54317E+0003 -0.28688E+0004  0.47041E-0007 -0.27166E-0008  0.10681E-0006
  0.62500E+0003 -0.28685E+0004  0.21599E-0007  0.13806E-0007  0.63994E-0007
  0.70683E+0003 -0.28682E+0004 -0.71073E-0008  0.30620E-0007  0.12622E-0007
  0.75000E+0003 -0.28680E+0004 -0.22157E-0007  0.39124E-0007 -0.15824E-0007
  0.75000E+0003 -0.29340E+0004  0.20042E-0007  0.32010E-0007  0.44331E-0007
  0.79317E+0003 -0.29340E+0004  0.29008E-0008  0.41795E-0007  0.10939E-0007
  0.87500E+0003 -0.29339E+0004 -0.29559E-0007  0.57859E-0007 -0.53119E-0007
  0.95683E+0003 -0.29338E+0004 -0.58193E-0007  0.69870E-0007 -0.11177E-0006
  0.10000E+0004 -0.29337E+0004 -0.70433E-0007  0.74334E-0007 -0.13819E-0006
  0.75000E+0003 -0.29226E+0004  0.12426E-0007  0.33282E-0007  0.33875E-0007
  0.79317E+0003 -0.29226E+0004 -0.43628E-0008  0.42732E-0007  0.12535E-0008
  0.87500E+0003 -0.29224E+0004 -0.35373E-0007  0.58276E-0007 -0.60468E-0007
  0.95683E+0003 -0.29223E+0004 -0.61740E-0007  0.69939E-0007 -0.11594E-0006
  0.10000E+0004 -0.29223E+0004 -0.72559E-0007  0.74295E-0007 -0.14049E-0006
  0.75000E+0003 -0.29010E+0004 -0.16515E-0008  0.35648E-0007  0.14107E-0007
  0.79317E+0003 -0.29009E+0004 -0.17580E-0007  0.44502E-0007 -0.16886E-0007
  0.87500E+0003 -0.29008E+0004 -0.45550E-0007  0.59117E-0007 -0.73928E-0007
  0.95683E+0003 -0.29007E+0004 -0.67447E-0007  0.70157E-0007 -0.12324E-0006
  0.10000E+0004 -0.29006E+0004 -0.75539E-0007  0.74318E-0007 -0.14423E-0006
  0.75000E+0003 -0.28794E+0004 -0.15221E-0007  0.37945E-0007 -0.55366E-0008
  0.79317E+0003 -0.28793E+0004 -0.30052E-0007  0.46250E-0007 -0.34696E-0007
  0.87500E+0003 -0.28791E+0004 -0.54630E-0007  0.60010E-0007 -0.86764E-0007
  0.95683E+0003 -0.28790E+0004 -0.71862E-0007  0.70473E-0007 -0.12977E-0006
  0.10000E+0004 -0.28789E+0004 -0.77195E-0007  0.74453E-0007 -0.14719E-0006
  0.75000E+0003 -0.28680E+0004 -0.22157E-0007  0.39124E-0007 -0.15824E-0007
  0.79317E+0003 -0.28679E+0004 -0.36321E-0007  0.47160E-0007 -0.43940E-0007
  0.87500E+0003 -0.28677E+0004 -0.58981E-0007  0.60497E-0007 -0.93279E-0007
  0.95683E+0003 -0.28675E+0004 -0.73686E-0007  0.70673E-0007 -0.13291E-0006
  0.10000E+0004 -0.28674E+0004 -0.77556E-0007  0.74562E-0007 -0.14845E-0006
  0.10000E+0004 -0.29337E+0004 -0.70433E-0007  0.74334E-0007 -0.13819E-0006
  0.10432E+0004 -0.29337E+0004 -0.80097E-0007  0.77462E-0007 -0.16041E-0006
  0.11250E+0004 -0.29335E+0004 -0.90291E-0007  0.79729E-0007 -0.18886E-0006
  0.12068E+0004 -0.29334E+0004 -0.89150E-0007  0.77566E-0007 -0.19763E-0006
  0.12500E+0004 -0.29333E+0004 -0.84123E-0007  0.74896E-0007 -0.19429E-0006
  0.10000E+0004 -0.29223E+0004 -0.72559E-0007  0.74295E-0007 -0.14049E-0006
  0.10432E+0004 -0.29222E+0004 -0.80720E-0007  0.77366E-0007 -0.16080E-0006
  0.11250E+0004 -0.29221E+0004 -0.88033E-0007  0.79659E-0007 -0.18578E-0006
  0.12068E+0004 -0.29219E+0004 -0.84301E-0007  0.77670E-0007 -0.19166E-0006
  0.12500E+0004 -0.29218E+0004 -0.78143E-0007  0.75138E-0007 -0.18717E-0006
  0.10000E+0004 -0.29006E+0004 -0.75539E-0007  0.74318E-0007 -0.14423E-0006
  0.10432E+0004 -0.29005E+0004 -0.80853E-0007  0.77284E-0007 -0.16094E-0006
  0.11250E+0004 -0.29003E+0004 -0.82821E-0007  0.79616E-0007 -0.17947E-0006
  0.12068E+0004 -0.29001E+0004 -0.74416E-0007  0.77930E-0007 -0.18011E-0006
  0.12500E+0004 -0.29000E+0004 -0.66279E-0007  0.75637E-0007 -0.17360E-0006
  0.10000E+0004 -0.28789E+0004 -0.77195E-0007  0.74453E-0007 -0.14719E-0006
  0.10432E+0004 -0.28788E+0004 -0.79680E-0007  0.77319E-0007 -0.16034E-0006
  0.11250E+0004 -0.28785E+0004 -0.76470E-0007  0.79678E-0007 -0.17259E-0006
  0.12068E+0004 -0.28783E+0004 -0.63711E-0007  0.78257E-0007 -0.16832E-0006
  0.12500E+0004 -0.28782E+0004 -0.53812E-0007  0.76177E-0007 -0.16000E-0006
  0.10000E+0004 -0.28674E+0004 -0.77556E-0007  0.74562E-0007 -0.14845E-0006
  0.10432E+0004 -0.28673E+0004 -0.78560E-0007  0.77377E-0007 -0.15973E-0006
  0.11250E+0004 -0.28671E+0004 -0.72693E-0007  0.79746E-0007 -0.16877E-0006
  0.12068E+0004 -0.28668E+0004 -0.57769E-0007  0.78452E-0007 -0.16203E-0006
  0.12500E+0004 -0.28667E+0004 -0.47026E-0007  0.76475E-0007 -0.15283E-0006
  0.12500E+0004 -0.29333E+0004 -0.84123E-0007  0.74896E-0007 -0.19429E-0006
  0.12932E+0004 -0.29333E+0004 -0.76342E-0007  0.71349E-0007 -0.18581E-0006
  0.13750E+0004 -0.29331E+0004 -0.55415E-0007  0.62901E-0007 -0.15764E-0006
  0.14568E+0004 -0.29329E+0004 -0.29254E-0007  0.53263E-0007 -0.11800E-0006
  0.15000E+0004 -0.29328E+0004 -0.14626E-0007  0.48160E-0007 -0.94575E-0007
  0.12500E+0004 -0.29218E+0004 -0.78143E-0007  0.75138E-0007 -0.18717E-0006
  0.12932E+0004 -0.29217E+0004 -0.69446E-0007  0.71750E-0007 -0.17786E-0006
  0.13750E+0004 -0.29215E+0004 -0.47486E-0007  0.63628E-0007 -0.14906E-0006
  0.14568E+0004 -0.29213E+0004 -0.21294E-0007  0.54295E-0007 -0.11009E-0006
  0.15000E+0004 -0.29212E+0004 -0.70433E-0008  0.49322E-0007 -0.87501E-0007
  0.12500E+0004 -0.29000E+0004 -0.66279E-0007  0.75637E-0007 -0.17360E-0006
  0.12932E+0004 -0.28999E+0004 -0.56031E-0007  0.72525E-0007 -0.16287E-0006
  0.13750E+0004 -0.28996E+0004 -0.32493E-0007  0.64970E-0007 -0.13324E-0006
  0.14568E+0004 -0.28994E+0004 -0.66060E-0008  0.56165E-0007 -0.95861E-0007
  0.15000E+0004 -0.28992E+0004  0.67583E-0008  0.51417E-0007 -0.74994E-0007
  0.12500E+0004 -0.28782E+0004 -0.53812E-0007  0.76177E-0007 -0.16000E-0006
  0.12932E+0004 -0.28780E+0004 -0.42250E-0007  0.73310E-0007 -0.14807E-0006
  0.13750E+0004 -0.28777E+0004 -0.17612E-0007  0.66261E-0007 -0.11803E-0006
  0.14568E+0004 -0.28774E+0004  0.75143E-0008  0.57924E-0007 -0.82635E-0007
  0.15000E+0004 -0.28773E+0004  0.19785E-0007  0.53376E-0007 -0.63659E-0007
  0.12500E+0004 -0.28667E+0004 -0.47026E-0007  0.76475E-0007 -0.15283E-0006
  0.12932E+0004 -0.28665E+0004 -0.34866E-0007  0.73726E-0007 -0.14036E-0006
  0.13750E+0004 -0.28662E+0004 -0.98334E-0008  0.66920E-0007 -0.11027E-0006
  0.14568E+0004 -0.28658E+0004  0.14718E-0007  0.58809E-0007 -0.76064E-0007
  0.15000E+0004 -0.28657E+0004  0.26334E-0007  0.54355E-0007 -0.58144E-0007
  0.15000E+0004 -0.29328E+0004 -0.14626E-0007  0.48160E-0007 -0.94575E-0007
  0.15432E+0004 -0.29327E+0004 -0.16615E-0009  0.43245E-0007 -0.70648E-0007
  0.16250E+0004 -0.29325E+0004  0.24921E-0007  0.35035E-0007 -0.27299E-0007
  0.17068E+0004 -0.29324E+0004  0.44526E-0007  0.28786E-0007  0.88543E-0008
  0.17500E+0004 -0.29323E+0004  0.51990E-0007  0.26379E-0007  0.23634E-0007
  0.15000E+0004 -0.29212E+0004 -0.70433E-0008  0.49322E-0007 -0.87501E-0007
  0.15432E+0004 -0.29211E+0004  0.67964E-0008  0.44506E-0007 -0.64689E-0007
  0.16250E+0004 -0.29209E+0004  0.30169E-0007  0.36377E-0007 -0.24020E-0007
  0.17068E+0004 -0.29207E+0004  0.47638E-0007  0.30043E-0007  0.91263E-0008
  0.17500E+0004 -0.29206E+0004  0.53937E-0007  0.27525E-0007  0.22369E-0007
  0.15000E+0004 -0.28992E+0004  0.67583E-0008  0.51417E-0007 -0.74994E-0007
  0.15432E+0004 -0.28991E+0004  0.19276E-0007  0.46772E-0007 -0.54410E-0007
  0.16250E+0004 -0.28988E+0004  0.39210E-0007  0.38774E-0007 -0.18940E-0007
  0.17068E+0004 -0.28985E+0004  0.52578E-0007  0.32286E-0007  0.85261E-0008
  0.17500E+0004 -0.28984E+0004  0.56697E-0007  0.29568E-0007  0.18925E-0007
  0.15000E+0004 -0.28773E+0004  0.19785E-0007  0.53376E-0007 -0.63659E-0007
  0.15432E+0004 -0.28771E+0004  0.30806E-0007  0.48880E-0007 -0.45430E-0007
  0.16250E+0004 -0.28767E+0004  0.47087E-0007  0.40990E-0007 -0.15279E-0007
  0.17068E+0004 -0.28764E+0004  0.56311E-0007  0.34351E-0007  0.65645E-0008
  0.17500E+0004 -0.28762E+0004  0.58301E-0007  0.31448E-0007  0.14220E-0007
  0.15000E+0004 -0.28657E+0004  0.26334E-0007  0.54355E-0007 -0.58144E-0007
  0.15432E+0004 -0.28655E+0004  0.36503E-0007  0.49929E-0007 -0.41203E-0007
  0.16250E+0004 -0.28651E+0004  0.50783E-0007  0.42087E-0007 -0.13892E-0007
  0.17068E+0004 -0.28647E+0004  0.57816E-0007  0.35371E-0007  0.50217E-0008
  0.17500E+0004 -0.28645E+0004  0.58706E-0007  0.32375E-0007  0.11276E-0007
  0.17500E+0004 -0.29323E+0004  0.51990E-0007  0.26379E-0007  0.23634E-0007
  0.17932E+0004 -0.29321E+0004  0.57298E-0007  0.24545E-0007  0.35018E-0007
  0.18750E+0004 -0.29319E+0004  0.61546E-0007  0.22358E-0007  0.47058E-0007
  0.19568E+0004 -0.29317E+0004  0.59271E-0007  0.21067E-0007  0.47960E-0007
  0.20000E+0004 -0.29316E+0004  0.56163E-0007  0.20343E-0007  0.45054E-0007
  0.17500E+0004 -0.29206E+0004  0.53937E-0007  0.27525E-0007  0.22369E-0007
  0.17932E+0004 -0.29204E+0004  0.58129E-0007  0.25538E-0007  0.32350E-0007
  0.18750E+0004 -0.29202E+0004  0.60594E-0007  0.22968E-0007  0.42338E-0007
  0.19568E+0004 -0.29199E+0004  0.57218E-0007  0.21228E-0007  0.42272E-0007
  0.20000E+0004 -0.29198E+0004  0.53870E-0007  0.20268E-0007  0.39353E-0007
  0.17500E+0004 -0.28984E+0004  0.56697E-0007  0.29568E-0007  0.18925E-0007
  0.17932E+0004 -0.28982E+0004  0.58840E-0007  0.27309E-0007  0.26346E-0007
  0.18750E+0004 -0.28979E+0004  0.58132E-0007  0.24062E-0007  0.32722E-0007
  0.19568E+0004 -0.28975E+0004  0.52944E-0007  0.21534E-0007  0.31155E-0007
  0.20000E+0004 -0.28974E+0004  0.49295E-0007  0.20163E-0007  0.28396E-0007
  0.17500E+0004 -0.28762E+0004  0.58301E-0007  0.31448E-0007  0.14220E-0007
  0.17932E+0004 -0.28760E+0004  0.58487E-0007  0.28939E-0007  0.19226E-0007
  0.18750E+0004 -0.28756E+0004  0.54882E-0007  0.25076E-0007  0.22358E-0007
  0.19568E+0004 -0.28752E+0004  0.48236E-0007  0.21836E-0007  0.19725E-0007
  0.20000E+0004 -0.28750E+0004  0.44480E-0007  0.20094E-0007  0.17357E-0007
  0.17500E+0004 -0.28645E+0004  0.58706E-0007  0.32375E-0007  0.11276E-0007
  0.17932E+0004 -0.28643E+0004  0.57900E-0007  0.29743E-0007  0.15069E-0007
  0.18750E+0004 -0.28638E+0004  0.52880E-0007  0.25577E-0007  0.16641E-0007
  0.19568E+0004 -0.28634E+0004  0.45605E-0007  0.21989E-0007  0.13619E-0007
  0.20000E+0004 -0.28632E+0004  0.41866E-0007  0.20068E-0007  0.11546E-0007
  0.20000E+0004 -0.29316E+0004  0.56163E-0007  0.20343E-0007  0.45054E-0007
  0.20432E+0004 -0.29314E+0004  0.52263E-0007  0.19352E-0007  0.40677E-0007
  0.21250E+0004 -0.29312E+0004  0.44248E-0007  0.16075E-0007  0.31135E-0007
  0.22068E+0004 -0.29309E+0004  0.37823E-0007  0.10171E-0007  0.24397E-0007
  0.22500E+0004 -0.29307E+0004  0.35882E-0007  0.58055E-0008  0.23543E-0007
  0.20000E+0004 -0.29198E+0004  0.53870E-0007  0.20268E-0007  0.39353E-0007
  0.20432E+0004 -0.29196E+0004  0.49973E-0007  0.19060E-0007  0.35301E-0007
  0.21250E+0004 -0.29193E+0004  0.42609E-0007  0.15466E-0007  0.27218E-0007
  0.22068E+0004 -0.29190E+0004  0.37504E-0007  0.94328E-0008  0.22742E-0007
  0.22500E+0004 -0.29188E+0004  0.36427E-0007  0.50941E-0008  0.23244E-0007
  0.20000E+0004 -0.28974E+0004  0.49295E-0007  0.20163E-0007  0.28396E-0007
  0.20432E+0004 -0.28972E+0004  0.45554E-0007  0.18576E-0007  0.25133E-0007
  0.21250E+0004 -0.28967E+0004  0.39657E-0007  0.14434E-0007  0.20100E-0007
  0.22068E+0004 -0.28963E+0004  0.37191E-0007  0.81859E-0008  0.20091E-0007
  0.22500E+0004 -0.28961E+0004  0.37772E-0007  0.39008E-0008  0.23204E-0007
  0.20000E+0004 -0.28750E+0004  0.44480E-0007  0.20094E-0007  0.17357E-0007
  0.20432E+0004 -0.28747E+0004  0.41078E-0007  0.18168E-0007  0.15103E-0007
  0.21250E+0004 -0.28742E+0004  0.36933E-0007  0.13540E-0007  0.13462E-0007
  0.22068E+0004 -0.28737E+0004  0.37257E-0007  0.71120E-0008  0.18122E-0007
  0.22500E+0004 -0.28734E+0004  0.39511E-0007  0.28836E-0008  0.23885E-0007
  0.20000E+0004 -0.28632E+0004  0.41866E-0007  0.20068E-0007  0.11546E-0007
  0.20432E+0004 -0.28629E+0004  0.38714E-0007  0.17977E-0007  0.99081E-0008
  0.21250E+0004 -0.28623E+0004  0.35597E-0007  0.13116E-0007  0.10182E-0007
  0.22068E+0004 -0.28618E+0004  0.37443E-0007  0.66050E-0008  0.17374E-0007
  0.22500E+0004 -0.28615E+0004  0.40581E-0007  0.24073E-0008  0.24543E-0007
  0.22500E+0004 -0.29307E+0004  0.35882E-0007  0.58055E-0008  0.23543E-0007
  0.22932E+0004 -0.29306E+0004  0.35260E-0007  0.56244E-0009  0.25209E-0007
  0.23750E+0004 -0.29302E+0004  0.38109E-0007 -0.11486E-0007  0.36236E-0007
  0.24568E+0004 -0.29299E+0004  0.46032E-0007 -0.25382E-0007  0.57445E-0007
  0.25000E+0004 -0.29297E+0004  0.51875E-0007 -0.32905E-0007  0.72049E-0007
  0.22500E+0004 -0.29188E+0004  0.36427E-0007  0.50941E-0008  0.23244E-0007
  0.22932E+0004 -0.29186E+0004  0.36712E-0007 -0.52477E-0010  0.26271E-0007
  0.23750E+0004 -0.29182E+0004  0.41193E-0007 -0.11728E-0007  0.39602E-0007
  0.24568E+0004 -0.29178E+0004  0.50310E-0007 -0.25038E-0007  0.62334E-0007
  0.25000E+0004 -0.29176E+0004  0.56497E-0007 -0.32190E-0007  0.77296E-0007
  0.22500E+0004 -0.28961E+0004  0.37772E-0007  0.39008E-0008  0.23204E-0007
  0.22932E+0004 -0.28958E+0004  0.39763E-0007 -0.10689E-0008  0.28818E-0007
  0.23750E+0004 -0.28953E+0004  0.47208E-0007 -0.12077E-0007  0.46431E-0007
  0.24568E+0004 -0.28948E+0004  0.58354E-0007 -0.24347E-0007  0.71859E-0007
  0.25000E+0004 -0.28945E+0004  0.65045E-0007 -0.30845E-0007  0.87370E-0007
  0.22500E+0004 -0.28734E+0004  0.39511E-0007  0.28836E-0008  0.23885E-0007
  0.22932E+0004 -0.28731E+0004  0.43176E-0007 -0.19180E-0008  0.32076E-0007
  0.23750E+0004 -0.28725E+0004  0.53403E-0007 -0.12307E-0007  0.53831E-0007
  0.24568E+0004 -0.28719E+0004  0.66272E-0007 -0.23624E-0007  0.81689E-0007
  0.25000E+0004 -0.28715E+0004  0.73276E-0007 -0.29526E-0007  0.97578E-0007
  0.22500E+0004 -0.28615E+0004  0.40581E-0007  0.24073E-0008  0.24543E-0007
  0.22932E+0004 -0.28611E+0004  0.45111E-0007 -0.23090E-0008  0.34085E-0007
  0.23750E+0004 -0.28604E+0004  0.56727E-0007 -0.12390E-0007  0.57959E-0007
  0.24568E+0004 -0.28598E+0004  0.70381E-0007 -0.23237E-0007  0.86984E-0007
  0.25000E+0004 -0.28594E+0004  0.77475E-0007 -0.28846E-0007  0.10300E-0006
  0.25000E+0004 -0.29297E+0004  0.51875E-0007 -0.32905E-0007  0.72049E-0007
  0.25432E+0004 -0.29295E+0004  0.58503E-0007 -0.40211E-0007  0.88321E-0007
  0.26250E+0004 -0.29291E+0004  0.71936E-0007 -0.52306E-0007  0.12108E-0006
  0.27068E+0004 -0.29287E+0004  0.84259E-0007 -0.60460E-0007  0.15162E-0006
  0.27500E+0004 -0.29284E+0004  0.89444E-0007 -0.62592E-0007  0.16492E-0006
  0.25000E+0004 -0.29176E+0004  0.56497E-0007 -0.32190E-0007  0.77296E-0007
  0.25432E+0004 -0.29173E+0004  0.63237E-0007 -0.39101E-0007  0.93582E-0007
  0.26250E+0004 -0.29168E+0004  0.76180E-0007 -0.50442E-0007  0.12539E-0006
  0.27068E+0004 -0.29163E+0004  0.87137E-0007 -0.57931E-0007  0.15384E-0006
  0.27500E+0004 -0.29161E+0004  0.91307E-0007 -0.59785E-0007  0.16567E-0006
  0.25000E+0004 -0.28945E+0004  0.65045E-0007 -0.30845E-0007  0.87370E-0007
  0.25432E+0004 -0.28942E+0004  0.71839E-0007 -0.37058E-0007  0.10355E-0006
  0.26250E+0004 -0.28936E+0004  0.83569E-0007 -0.47072E-0007  0.13329E-0006
  0.27068E+0004 -0.28930E+0004  0.91714E-0007 -0.53394E-0007  0.15756E-0006
  0.27500E+0004 -0.28927E+0004  0.93880E-0007 -0.54763E-0007  0.16656E-0006
  0.25000E+0004 -0.28715E+0004  0.73276E-0007 -0.29526E-0007  0.97578E-0007
  0.25432E+0004 -0.28711E+0004  0.79926E-0007 -0.35105E-0007  0.11346E-0006
  0.26250E+0004 -0.28704E+0004  0.90085E-0007 -0.43916E-0007  0.14082E-0006
  0.27068E+0004 -0.28696E+0004  0.95149E-0007 -0.49185E-0007  0.16064E-0006
  0.27500E+0004 -0.28692E+0004  0.95226E-0007 -0.50118E-0007  0.16671E-0006
  0.25000E+0004 -0.28594E+0004  0.77475E-0007 -0.28846E-0007  0.10300E-0006
  0.25432E+0004 -0.28590E+0004  0.83971E-0007 -0.34114E-0007  0.11866E-0006
  0.26250E+0004 -0.28581E+0004  0.93166E-0007 -0.42337E-0007  0.14462E-0006
  0.27068E+0004 -0.28573E+0004  0.96505E-0007 -0.47093E-0007  0.16200E-0006
  0.27500E+0004 -0.28569E+0004  0.95449E-0007 -0.47815E-0007  0.16649E-0006
  0.27500E+0004 -0.29284E+0004  0.89444E-0007 -0.62592E-0007  0.16492E-0006
  0.27932E+0004 -0.29282E+0004  0.93303E-0007 -0.63000E-0007  0.17531E-0006
  0.28750E+0004 -0.29278E+0004  0.96119E-0007 -0.58779E-0007  0.18496E-0006
  0.29568E+0004 -0.29273E+0004  0.92333E-0007 -0.48202E-0007  0.17958E-0006
  0.30000E+0004 -0.29271E+0004  0.87637E-0007 -0.40415E-0007  0.17051E-0006
  0.27500E+0004 -0.29161E+0004  0.91307E-0007 -0.59785E-0007  0.16567E-0006
  0.27932E+0004 -0.29158E+0004  0.94001E-0007 -0.59979E-0007  0.17445E-0006
  0.28750E+0004 -0.29153E+0004  0.94379E-0007 -0.55567E-0007  0.18091E-0006
  0.29568E+0004 -0.29148E+0004  0.88176E-0007 -0.45092E-0007  0.17259E-0006
  0.30000E+0004 -0.29145E+0004  0.82338E-0007 -0.37470E-0007  0.16226E-0006
  0.27500E+0004 -0.28927E+0004  0.93880E-0007 -0.54763E-0007  0.16656E-0006
  0.27932E+0004 -0.28923E+0004  0.94324E-0007 -0.54586E-0007  0.17223E-0006
  0.28750E+0004 -0.28917E+0004  0.90102E-0007 -0.49847E-0007  0.17262E-0006
  0.29568E+0004 -0.28910E+0004  0.79464E-0007 -0.39559E-0007  0.15884E-0006
  0.30000E+0004 -0.28907E+0004  0.71581E-0007 -0.32234E-0007  0.14617E-0006
  0.27500E+0004 -0.28692E+0004  0.95226E-0007 -0.50118E-0007  0.16671E-0006
  0.27932E+0004 -0.28688E+0004  0.93374E-0007 -0.49610E-0007  0.16923E-0006
  0.28750E+0004 -0.28680E+0004  0.84597E-0007 -0.44586E-0007  0.16355E-0006
  0.29568E+0004 -0.28672E+0004  0.69728E-0007 -0.34482E-0007  0.14443E-0006
  0.30000E+0004 -0.28668E+0004  0.59958E-0007 -0.27432E-0007  0.12954E-0006
  0.27500E+0004 -0.28569E+0004  0.95449E-0007 -0.47815E-0007  0.16649E-0006
  0.27932E+0004 -0.28564E+0004  0.92374E-0007 -0.47147E-0007  0.16733E-0006
  0.28750E+0004 -0.28555E+0004  0.81220E-0007 -0.41988E-0007  0.15846E-0006
  0.29568E+0004 -0.28547E+0004  0.64205E-0007 -0.31979E-0007  0.13658E-0006
  0.30000E+0004 -0.28542E+0004  0.53506E-0007 -0.25066E-0007  0.12056E-0006
  0.30000E+0004 -0.29271E+0004  0.87637E-0007 -0.40415E-0007  0.17051E-0006
  0.30432E+0004 -0.29269E+0004  0.81252E-0007 -0.31388E-0007  0.15745E-0006
  0.31250E+0004 -0.29266E+0004  0.65065E-0007 -0.12118E-0007  0.12320E-0006
  0.32068E+0004 -0.29262E+0004  0.44982E-0007  0.79508E-0008  0.80077E-0007
  0.32500E+0004 -0.29261E+0004  0.33442E-0007  0.17954E-0007  0.55448E-0007
  0.30000E+0004 -0.29145E+0004  0.82338E-0007 -0.37470E-0007  0.16226E-0006
  0.30432E+0004 -0.29143E+0004  0.74965E-0007 -0.28676E-0007  0.14818E-0006
  0.31250E+0004 -0.29139E+0004  0.57437E-0007 -0.99853E-0008  0.11286E-0006
  0.32068E+0004 -0.29135E+0004  0.36806E-0007  0.94137E-0008  0.69807E-0007
  0.32500E+0004 -0.29133E+0004  0.25297E-0007  0.19066E-0007  0.45640E-0007
  0.30000E+0004 -0.28907E+0004  0.71581E-0007 -0.32234E-0007  0.14617E-0006
  0.30432E+0004 -0.28904E+0004  0.62477E-0007 -0.23855E-0007  0.13028E-0006
  0.31250E+0004 -0.28899E+0004  0.42715E-0007 -0.61917E-0008  0.93129E-0007
  0.32068E+0004 -0.28894E+0004  0.21350E-0007  0.12021E-0007  0.50405E-0007
  0.32500E+0004 -0.28891E+0004  0.10045E-0007  0.21052E-0007  0.27203E-0007
  0.30000E+0004 -0.28668E+0004  0.59958E-0007 -0.27432E-0007  0.12954E-0006
  0.30432E+0004 -0.28665E+0004  0.49311E-0007 -0.19436E-0007  0.11197E-0006
  0.31250E+0004 -0.28658E+0004  0.27705E-0007 -0.27150E-0008  0.73254E-0007
  0.32068E+0004 -0.28652E+0004  0.59943E-0008  0.14411E-0007  0.31116E-0007
  0.32500E+0004 -0.28649E+0004 -0.49205E-0008  0.22875E-0007  0.89934E-0008
  0.30000E+0004 -0.28542E+0004  0.53506E-0007 -0.25066E-0007  0.12056E-0006
  0.30432E+0004 -0.28539E+0004  0.42119E-0007 -0.17260E-0007  0.10215E-0006
  0.31250E+0004 -0.28532E+0004  0.19695E-0007 -0.10047E-0008  0.62722E-0007
  0.32068E+0004 -0.28525E+0004 -0.20449E-0008  0.15585E-0007  0.20997E-0007
  0.32500E+0004 -0.28521E+0004 -0.12683E-0007  0.23769E-0007 -0.50948E-0009
  0.32500E+0004 -0.29261E+0004  0.33442E-0007  0.17954E-0007  0.55448E-0007
  0.32932E+0004 -0.29259E+0004  0.21677E-0007  0.27138E-0007  0.30572E-0007
  0.33750E+0004 -0.29257E+0004 -0.54997E-0009  0.41135E-0007 -0.14832E-0007
  0.34568E+0004 -0.29255E+0004 -0.21511E-0007  0.49524E-0007 -0.54438E-0007
  0.35000E+0004 -0.29254E+0004 -0.31742E-0007  0.51430E-0007 -0.71957E-0007
  0.32500E+0004 -0.29133E+0004  0.25297E-0007  0.19066E-0007  0.45640E-0007
  0.32932E+0004 -0.29132E+0004  0.13769E-0007  0.27920E-0007  0.21476E-0007
  0.33750E+0004 -0.29129E+0004 -0.75628E-0008  0.41406E-0007 -0.22105E-0007
  0.34568E+0004 -0.29127E+0004 -0.27252E-0007  0.49486E-0007 -0.59622E-0007
  0.35000E+0004 -0.29125E+0004 -0.36750E-0007  0.51324E-0007 -0.76075E-0007
  0.32500E+0004 -0.28891E+0004  0.10045E-0007  0.21052E-0007  0.27203E-0007
  0.32932E+0004 -0.28889E+0004 -0.90660E-0009  0.29321E-0007  0.44627E-0008
  0.33750E+0004 -0.28886E+0004 -0.20358E-0007  0.41898E-0007 -0.35568E-0007
  0.34568E+0004 -0.28883E+0004 -0.37537E-0007  0.49426E-0007 -0.69093E-0007
  0.35000E+0004 -0.28881E+0004 -0.45625E-0007  0.51140E-0007 -0.83526E-0007
  0.32500E+0004 -0.28649E+0004 -0.49205E-0008  0.22875E-0007  0.89934E-0008
  0.32932E+0004 -0.28647E+0004 -0.15135E-0007  0.30608E-0007 -0.12227E-0007
  0.33750E+0004 -0.28643E+0004 -0.32476E-0007  0.42351E-0007 -0.48585E-0007
  0.34568E+0004 -0.28639E+0004 -0.47020E-0007  0.49368E-0007 -0.78067E-0007
  0.35000E+0004 -0.28637E+0004 -0.53669E-0007  0.50965E-0007 -0.90474E-0007
  0.32500E+0004 -0.28521E+0004 -0.12683E-0007  0.23769E-0007 -0.50948E-0009
  0.32932E+0004 -0.28519E+0004 -0.22445E-0007  0.31238E-0007 -0.20889E-0007
  0.33750E+0004 -0.28515E+0004 -0.38584E-0007  0.42570E-0007 -0.55261E-0007
  0.34568E+0004 -0.28510E+0004 -0.51689E-0007  0.49333E-0007 -0.82587E-0007
  0.35000E+0004 -0.28508E+0004 -0.57568E-0007  0.50871E-0007 -0.93924E-0007
  0.35000E+0004 -0.29254E+0004 -0.31742E-0007  0.51430E-0007 -0.71957E-0007
  0.35432E+0004 -0.29253E+0004 -0.41283E-0007  0.51609E-0007 -0.86793E-0007
  0.36250E+0004 -0.29251E+0004 -0.57426E-0007  0.47584E-0007 -0.10737E-0006
  0.37068E+0004 -0.29249E+0004 -0.71084E-0007  0.38969E-0007 -0.11868E-0006
  0.37500E+0004 -0.29248E+0004 -0.77369E-0007  0.33192E-0007 -0.12150E-0006
  0.35000E+0004 -0.29125E+0004 -0.36750E-0007  0.51324E-0007 -0.76075E-0007
  0.35432E+0004 -0.29124E+0004 -0.45563E-0007  0.51499E-0007 -0.89941E-0007
  0.36250E+0004 -0.29122E+0004 -0.60454E-0007  0.47631E-0007 -0.10909E-0006
  0.37068E+0004 -0.29120E+0004 -0.73147E-0007  0.39335E-0007 -0.11963E-0006
  0.37500E+0004 -0.29119E+0004 -0.79062E-0007  0.33764E-0007 -0.12232E-0006
  0.35000E+0004 -0.28881E+0004 -0.45625E-0007  0.51140E-0007 -0.83526E-0007
  0.35432E+0004 -0.28880E+0004 -0.53056E-0007  0.51304E-0007 -0.95557E-0007
  0.36250E+0004 -0.28877E+0004 -0.65598E-0007  0.47704E-0007 -0.11201E-0006
  0.37068E+0004 -0.28874E+0004 -0.76502E-0007  0.39963E-0007 -0.12110E-0006
  0.37500E+0004 -0.28873E+0004 -0.81731E-0007  0.34753E-0007 -0.12353E-0006
  0.35000E+0004 -0.28637E+0004 -0.53669E-0007  0.50965E-0007 -0.90474E-0007
  0.35432E+0004 -0.28635E+0004 -0.59711E-0007  0.51114E-0007 -0.10068E-0006
  0.36250E+0004 -0.28632E+0004 -0.69931E-0007  0.47747E-0007 -0.11445E-0006
  0.37068E+0004 -0.28628E+0004 -0.79088E-0007  0.40500E-0007 -0.12208E-0006
  0.37500E+0004 -0.28627E+0004 -0.83646E-0007  0.35614E-0007 -0.12423E-0006
  0.35000E+0004 -0.28508E+0004 -0.57568E-0007  0.50871E-0007 -0.93924E-0007
  0.35432E+0004 -0.28506E+0004 -0.62874E-0007  0.51010E-0007 -0.10316E-0006
  0.36250E+0004 -0.28502E+0004 -0.71877E-0007  0.47754E-0007 -0.11552E-0006
  0.37068E+0004 -0.28499E+0004 -0.80127E-0007  0.40746E-0007 -0.12238E-0006
  0.37500E+0004 -0.28497E+0004 -0.84338E-0007  0.36016E-0007 -0.12438E-0006
  0.37500E+0004 -0.29248E+0004 -0.77369E-0007  0.33192E-0007 -0.12150E-0006
  0.37932E+0004 -0.29247E+0004 -0.83074E-0007  0.26930E-0007 -0.12258E-0006
  0.38750E+0004 -0.29245E+0004 -0.92384E-0007  0.14873E-0007 -0.12125E-0006
  0.39568E+0004 -0.29243E+0004 -0.99750E-0007  0.40957E-0008 -0.11754E-0006
  0.40000E+0004 -0.29241E+0004 -0.10280E-0006 -0.56283E-0009 -0.11531E-0006
  0.37500E+0004 -0.29119E+0004 -0.79062E-0007  0.33764E-0007 -0.12232E-0006
  0.37932E+0004 -0.29117E+0004 -0.84490E-0007  0.27720E-0007 -0.12344E-0006
  0.38750E+0004 -0.29114E+0004 -0.93490E-0007  0.16052E-0007 -0.12255E-0006
  0.39568E+0004 -0.29112E+0004 -0.10072E-0006  0.55705E-0008 -0.11952E-0006
  0.40000E+0004 -0.29110E+0004 -0.10371E-0006  0.10086E-0008 -0.11764E-0006
  0.37500E+0004 -0.28873E+0004 -0.81731E-0007  0.34753E-0007 -0.12353E-0006
  0.37932E+0004 -0.28871E+0004 -0.86641E-0007  0.29087E-0007 -0.12471E-0006
  0.38750E+0004 -0.28867E+0004 -0.95037E-0007  0.18101E-0007 -0.12456E-0006
  0.39568E+0004 -0.28864E+0004 -0.10195E-0006  0.81386E-0008 -0.12267E-0006
  0.40000E+0004 -0.28862E+0004 -0.10479E-0006  0.37476E-0008 -0.12138E-0006
  0.37500E+0004 -0.28627E+0004 -0.83646E-0007  0.35614E-0007 -0.12423E-0006
  0.37932E+0004 -0.28624E+0004 -0.88045E-0007  0.30289E-0007 -0.12542E-0006
  0.38750E+0004 -0.28620E+0004 -0.95813E-0007  0.19917E-0007 -0.12589E-0006
  0.39568E+0004 -0.28616E+0004 -0.10233E-0006  0.10422E-0007 -0.12499E-0006
  0.40000E+0004 -0.28614E+0004 -0.10498E-0006  0.61861E-0008 -0.12418E-0006
  0.37500E+0004 -0.28497E+0004 -0.84338E-0007  0.36016E-0007 -0.12438E-0006
  0.37932E+0004 -0.28494E+0004 -0.88468E-0007  0.30857E-0007 -0.12555E-0006
  0.38750E+0004 -0.28490E+0004 -0.95897E-0007  0.20783E-0007 -0.12631E-0006
  0.39568E+0004 -0.28485E+0004 -0.10219E-0006  0.11518E-0007 -0.12587E-0006
  0.40000E+0004 -0.28483E+0004 -0.10471E-0006  0.73573E-0008 -0.12528E-0006
  0.40000E+0004 -0.29241E+0004 -0.10280E-0006 -0.56283E-0009 -0.11531E-0006
  0.40432E+0004 -0.29240E+0004 -0.10519E-0006 -0.43352E-0008 -0.11314E-0006
  0.41250E+0004 -0.29238E+0004 -0.10771E-0006 -0.88342E-0008 -0.10951E-0006
  0.42068E+0004 -0.29235E+0004 -0.10713E-0006 -0.10032E-0007 -0.10634E-0006
  0.42500E+0004 -0.29234E+0004 -0.10543E-0006 -0.95867E-0008 -0.10456E-0006
  0.40000E+0004 -0.29110E+0004 -0.10371E-0006  0.10086E-0008 -0.11764E-0006
  0.40432E+0004 -0.29109E+0004 -0.10604E-0006 -0.27127E-0008 -0.11577E-0006
  0.41250E+0004 -0.29106E+0004 -0.10830E-0006 -0.72499E-0008 -0.11241E-0006
  0.42068E+0004 -0.29103E+0004 -0.10723E-0006 -0.86434E-0008 -0.10900E-0006
  0.42500E+0004 -0.29102E+0004 -0.10517E-0006 -0.83513E-0008 -0.10688E-0006
  0.40000E+0004 -0.28862E+0004 -0.10479E-0006  0.37476E-0008 -0.12138E-0006
  0.40432E+0004 -0.28860E+0004 -0.10692E-0006  0.11642E-0009 -0.11998E-0006
  0.41250E+0004 -0.28856E+0004 -0.10860E-0006 -0.44858E-0008 -0.11698E-0006
  0.42068E+0004 -0.28853E+0004 -0.10654E-0006 -0.62206E-0008 -0.11303E-0006
  0.42500E+0004 -0.28851E+0004 -0.10379E-0006 -0.61955E-0008 -0.11024E-0006
  0.40000E+0004 -0.28614E+0004 -0.10498E-0006  0.61861E-0008 -0.12418E-0006
  0.40432E+0004 -0.28611E+0004 -0.10687E-0006  0.26379E-0008 -0.12315E-0006
  0.41250E+0004 -0.28607E+0004 -0.10786E-0006 -0.20207E-0008 -0.12035E-0006
  0.42068E+0004 -0.28602E+0004 -0.10476E-0006 -0.40608E-0008 -0.11578E-0006
  0.42500E+0004 -0.28600E+0004 -0.10132E-0006 -0.42750E-0008 -0.11232E-0006
  0.40000E+0004 -0.28483E+0004 -0.10471E-0006  0.73573E-0008 -0.12528E-0006
  0.40432E+0004 -0.28480E+0004 -0.10646E-0006  0.38499E-0008 -0.12442E-0006
  0.41250E+0004 -0.28475E+0004 -0.10706E-0006 -0.83546E-0009 -0.12167E-0006
  0.42068E+0004 -0.28470E+0004 -0.10340E-0006 -0.30238E-0008 -0.11674E-0006
  0.42500E+0004 -0.28468E+0004 -0.99607E-0007 -0.33543E-0008 -0.11294E-0006
  0.42500E+0004 -0.29234E+0004 -0.10543E-0006 -0.95867E-0008 -0.10456E-0006
  0.42932E+0004 -0.29233E+0004 -0.10272E-0006 -0.86051E-0008 -0.10245E-0006
  0.43750E+0004 -0.29231E+0004 -0.94817E-0007 -0.60595E-0008 -0.96787E-0007
  0.44568E+0004 -0.29229E+0004 -0.83654E-0007 -0.38567E-0008 -0.87797E-0007
  0.45000E+0004 -0.29228E+0004 -0.76732E-0007 -0.33243E-0008 -0.81378E-0007
  0.42500E+0004 -0.29102E+0004 -0.10517E-0006 -0.83513E-0008 -0.10688E-0006
  0.42932E+0004 -0.29100E+0004 -0.10203E-0006 -0.75437E-0008 -0.10429E-0006
  0.43750E+0004 -0.29098E+0004 -0.93204E-0007 -0.53504E-0008 -0.97437E-0007
  0.44568E+0004 -0.29096E+0004 -0.81077E-0007 -0.34641E-0008 -0.87096E-0007
  0.45000E+0004 -0.29094E+0004 -0.73685E-0007 -0.30611E-0008 -0.79998E-0007
  0.42500E+0004 -0.28851E+0004 -0.10379E-0006 -0.61955E-0008 -0.11024E-0006
  0.42932E+0004 -0.28849E+0004 -0.99857E-0007 -0.56917E-0008 -0.10676E-0006
  0.43750E+0004 -0.28846E+0004 -0.89370E-0007 -0.41135E-0008 -0.97761E-0007
  0.44568E+0004 -0.28843E+0004 -0.75597E-0007 -0.27803E-0008 -0.85071E-0007
  0.45000E+0004 -0.28842E+0004 -0.67451E-0007 -0.26037E-0008 -0.76835E-0007
  0.42500E+0004 -0.28600E+0004 -0.10132E-0006 -0.42750E-0008 -0.11232E-0006
  0.42932E+0004 -0.28598E+0004 -0.96631E-0007 -0.40443E-0008 -0.10799E-0006
  0.43750E+0004 -0.28594E+0004 -0.84626E-0007 -0.30192E-0008 -0.96998E-0007
  0.44568E+0004 -0.28591E+0004 -0.69461E-0007 -0.21835E-0008 -0.82242E-0007
  0.45000E+0004 -0.28589E+0004 -0.60732E-0007 -0.22103E-0008 -0.73057E-0007
  0.42500E+0004 -0.28468E+0004 -0.99607E-0007 -0.33543E-0008 -0.11294E-0006
  0.42932E+0004 -0.28466E+0004 -0.94540E-0007 -0.32564E-0008 -0.10817E-0006
  0.43750E+0004 -0.28462E+0004 -0.81799E-0007 -0.25004E-0008 -0.96198E-0007
  0.44568E+0004 -0.28458E+0004 -0.66005E-0007 -0.19064E-0008 -0.80467E-0007
  0.45000E+0004 -0.28455E+0004 -0.57038E-0007 -0.20321E-0008 -0.70856E-0007
  0.45000E+0004 -0.29228E+0004 -0.76732E-0007 -0.33243E-0008 -0.81378E-0007
  0.45432E+0004 -0.29226E+0004 -0.69305E-0007 -0.34346E-0008 -0.73716E-0007
  0.46250E+0004 -0.29224E+0004 -0.54647E-0007 -0.58623E-0008 -0.55938E-0007
  0.47068E+0004 -0.29222E+0004 -0.40595E-0007 -0.11443E-0007 -0.34752E-0007
  0.47500E+0004 -0.29220E+0004 -0.33984E-0007 -0.15596E-0007 -0.22772E-0007
  0.45000E+0004 -0.29094E+0004 -0.73685E-0007 -0.30611E-0008 -0.79998E-0007
  0.45432E+0004 -0.29093E+0004 -0.65852E-0007 -0.32646E-0008 -0.71739E-0007
  0.46250E+0004 -0.29090E+0004 -0.50675E-0007 -0.57506E-0008 -0.53194E-0007
  0.47068E+0004 -0.29087E+0004 -0.36533E-0007 -0.11225E-0007 -0.31890E-0007
  0.47500E+0004 -0.29086E+0004 -0.30066E-0007 -0.15259E-0007 -0.20144E-0007
  0.45000E+0004 -0.28842E+0004 -0.67451E-0007 -0.26037E-0008 -0.76835E-0007
  0.45432E+0004 -0.28840E+0004 -0.58997E-0007 -0.29693E-0008 -0.67611E-0007
  0.46250E+0004 -0.28836E+0004 -0.43161E-0007 -0.55554E-0008 -0.47957E-0007
  0.47068E+0004 -0.28832E+0004 -0.29182E-0007 -0.10839E-0007 -0.26769E-0007
  0.47500E+0004 -0.28830E+0004 -0.23152E-0007 -0.14664E-0007 -0.15626E-0007
  0.45000E+0004 -0.28589E+0004 -0.60732E-0007 -0.22103E-0008 -0.73057E-0007
  0.45432E+0004 -0.28586E+0004 -0.51852E-0007 -0.27208E-0008 -0.63077E-0007
  0.46250E+0004 -0.28582E+0004 -0.35759E-0007 -0.53943E-0008 -0.42738E-0007
  0.47068E+0004 -0.28578E+0004 -0.22344E-0007 -0.10501E-0007 -0.22070E-0007
  0.47500E+0004 -0.28575E+0004 -0.16944E-0007 -0.14134E-0007 -0.11716E-0007
  0.45000E+0004 -0.28455E+0004 -0.57038E-0007 -0.20321E-0008 -0.70856E-0007
  0.45432E+0004 -0.28453E+0004 -0.48009E-0007 -0.26127E-0008 -0.60558E-0007
  0.46250E+0004 -0.28448E+0004 -0.31933E-0007 -0.53276E-0008 -0.40016E-0007
  0.47068E+0004 -0.28443E+0004 -0.18962E-0007 -0.10346E-0007 -0.19769E-0007
  0.47500E+0004 -0.28441E+0004 -0.13961E-0007 -0.13884E-0007 -0.98943E-0008
  0.47500E+0004 -0.29220E+0004 -0.33984E-0007 -0.15596E-0007 -0.22772E-0007
  0.47932E+0004 -0.29218E+0004 -0.28189E-0007 -0.20455E-0007 -0.10634E-0007
  0.48750E+0004 -0.29215E+0004 -0.20109E-0007 -0.31035E-0007  0.11483E-0007
  0.49568E+0004 -0.29211E+0004 -0.16381E-0007 -0.42259E-0007  0.30444E-0007
  0.50000E+0004 -0.29209E+0004 -0.16192E-0007 -0.47922E-0007  0.38477E-0007
  0.47500E+0004 -0.29086E+0004 -0.30066E-0007 -0.15259E-0007 -0.20144E-0007
  0.47932E+0004 -0.29083E+0004 -0.24543E-0007 -0.19962E-0007 -0.84425E-0008
  0.48750E+0004 -0.29079E+0004 -0.17292E-0007 -0.30173E-0007  0.12352E-0007
  0.49568E+0004 -0.29075E+0004 -0.14678E-0007 -0.40985E-0007  0.29531E-0007
  0.50000E+0004 -0.29073E+0004 -0.15124E-0007 -0.46436E-0007  0.36547E-0007
  0.47500E+0004 -0.28830E+0004 -0.23152E-0007 -0.14664E-0007 -0.15626E-0007
  0.47932E+0004 -0.28827E+0004 -0.18293E-0007 -0.19090E-0007 -0.48911E-0008
  0.48750E+0004 -0.28822E+0004 -0.12828E-0007 -0.28648E-0007  0.13213E-0007
  0.49568E+0004 -0.28817E+0004 -0.12430E-0007 -0.38728E-0007  0.26963E-0007
  0.50000E+0004 -0.28814E+0004 -0.14084E-0007 -0.43806E-0007  0.32076E-0007
  0.47500E+0004 -0.28575E+0004 -0.16944E-0007 -0.14134E-0007 -0.11716E-0007
  0.47932E+0004 -0.28572E+0004 -0.12916E-0007 -0.18306E-0007 -0.21009E-0008
  0.48750E+0004 -0.28565E+0004 -0.94702E-0008 -0.27266E-0007  0.13126E-0007
  0.49568E+0004 -0.28558E+0004 -0.11380E-0007 -0.36674E-0007  0.23419E-0007
  0.50000E+0004 -0.28555E+0004 -0.14233E-0007 -0.41408E-0007  0.26679E-0007
  0.47500E+0004 -0.28441E+0004 -0.13961E-0007 -0.13884E-0007 -0.98943E-0008
  0.47932E+0004 -0.28437E+0004 -0.10431E-0007 -0.17931E-0007 -0.92276E-0009
  0.48750E+0004 -0.28429E+0004 -0.81252E-0008 -0.26595E-0007  0.12731E-0007
  0.49568E+0004 -0.28422E+0004 -0.11274E-0007 -0.35670E-0007  0.21205E-0007
  0.50000E+0004 -0.28418E+0004 -0.14748E-0007 -0.40233E-0007  0.23514E-0007
  0.50000E+0004 -0.29209E+0004 -0.16192E-0007 -0.47922E-0007  0.38477E-0007
  0.50432E+0004 -0.29207E+0004 -0.17118E-0007 -0.53106E-0007  0.44864E-0007
  0.51250E+0004 -0.29203E+0004 -0.21324E-0007 -0.60918E-0007  0.52097E-0007
  0.52068E+0004 -0.29199E+0004 -0.27297E-0007 -0.65146E-0007  0.53096E-0007
  0.52500E+0004 -0.29197E+0004 -0.30459E-0007 -0.65700E-0007  0.51475E-0007
  0.50000E+0004 -0.29073E+0004 -0.15124E-0007 -0.46436E-0007  0.36547E-0007
  0.50432E+0004 -0.29070E+0004 -0.16674E-0007 -0.51426E-0007  0.41930E-0007
  0.51250E+0004 -0.29065E+0004 -0.21913E-0007 -0.58948E-0007  0.47495E-0007
  0.52068E+0004 -0.29061E+0004 -0.28547E-0007 -0.63025E-0007  0.47413E-0007
  0.52500E+0004 -0.29058E+0004 -0.31856E-0007 -0.63566E-0007  0.45550E-0007
  0.50000E+0004 -0.28814E+0004 -0.14084E-0007 -0.43806E-0007  0.32076E-0007
  0.50432E+0004 -0.28810E+0004 -0.16790E-0007 -0.48448E-0007  0.35614E-0007
  0.51250E+0004 -0.28804E+0004 -0.23852E-0007 -0.55451E-0007  0.38208E-0007
  0.52068E+0004 -0.28798E+0004 -0.31536E-0007 -0.59253E-0007  0.36333E-0007
  0.52500E+0004 -0.28795E+0004 -0.35005E-0007 -0.59764E-0007  0.34150E-0007
  0.50000E+0004 -0.28555E+0004 -0.14233E-0007 -0.41408E-0007  0.26679E-0007
  0.50432E+0004 -0.28551E+0004 -0.18044E-0007 -0.45729E-0007  0.28463E-0007
  0.51250E+0004 -0.28544E+0004 -0.26748E-0007 -0.52249E-0007  0.28343E-0007
  0.52068E+0004 -0.28536E+0004 -0.35226E-0007 -0.55787E-0007  0.24993E-0007
  0.52500E+0004 -0.28532E+0004 -0.38712E-0007 -0.56264E-0007  0.22656E-0007
  0.50000E+0004 -0.28418E+0004 -0.14748E-0007 -0.40233E-0007  0.23514E-0007
  0.50432E+0004 -0.28414E+0004 -0.19119E-0007 -0.44395E-0007  0.24412E-0007
  0.51250E+0004 -0.28406E+0004 -0.28613E-0007 -0.50673E-0007  0.22966E-0007
  0.52068E+0004 -0.28398E+0004 -0.37411E-0007 -0.54076E-0007  0.18959E-0007
  0.52500E+0004 -0.28394E+0004 -0.40853E-0007 -0.54533E-0007  0.16601E-0007
  0.52500E+0004 -0.29197E+0004 -0.30459E-0007 -0.65700E-0007  0.51475E-0007
  0.52932E+0004 -0.29195E+0004 -0.33185E-0007 -0.65018E-0007  0.48725E-0007
  0.53750E+0004 -0.29192E+0004 -0.36054E-0007 -0.60489E-0007  0.41657E-0007
  0.54568E+0004 -0.29189E+0004 -0.34326E-0007 -0.52167E-0007  0.34391E-0007
  0.55000E+0004 -0.29187E+0004 -0.31110E-0007 -0.46597E-0007  0.31396E-0007
  0.52500E+0004 -0.29058E+0004 -0.31856E-0007 -0.63566E-0007  0.45550E-0007
  0.52932E+0004 -0.29056E+0004 -0.34574E-0007 -0.62916E-0007  0.42814E-0007
  0.53750E+0004 -0.29053E+0004 -0.37004E-0007 -0.58569E-0007  0.36494E-0007
  0.54568E+0004 -0.29049E+0004 -0.34365E-0007 -0.50557E-0007  0.30820E-0007
  0.55000E+0004 -0.29047E+0004 -0.30536E-0007 -0.45186E-0007  0.28930E-0007
  0.52500E+0004 -0.28795E+0004 -0.35005E-0007 -0.59764E-0007  0.34150E-0007
  0.52932E+0004 -0.28793E+0004 -0.37591E-0007 -0.59166E-0007  0.31573E-0007
  0.53750E+0004 -0.28788E+0004 -0.39008E-0007 -0.55128E-0007  0.26854E-0007
  0.54568E+0004 -0.28783E+0004 -0.34553E-0007 -0.47652E-0007  0.24263E-0007
  0.55000E+0004 -0.28781E+0004 -0.29568E-0007 -0.42629E-0007  0.24434E-0007
  0.52500E+0004 -0.28532E+0004 -0.38712E-0007 -0.56264E-0007  0.22656E-0007
  0.52932E+0004 -0.28529E+0004 -0.41030E-0007 -0.55705E-0007  0.20386E-0007
  0.53750E+0004 -0.28524E+0004 -0.41240E-0007 -0.51934E-0007  0.17462E-0007
  0.54568E+0004 -0.28518E+0004 -0.34906E-0007 -0.44932E-0007  0.17974E-0007
  0.55000E+0004 -0.28515E+0004 -0.28799E-0007 -0.40216E-0007  0.20134E-0007
  0.52500E+0004 -0.28394E+0004 -0.40853E-0007 -0.54533E-0007  0.16601E-0007
  0.52932E+0004 -0.28390E+0004 -0.42984E-0007 -0.53989E-0007  0.14544E-0007
  0.53750E+0004 -0.28384E+0004 -0.42496E-0007 -0.50342E-0007  0.12624E-0007
  0.54568E+0004 -0.28378E+0004 -0.35163E-0007 -0.43566E-0007  0.14760E-0007
  0.55000E+0004 -0.28375E+0004 -0.28487E-0007 -0.38999E-0007  0.17928E-0007
  0.55000E+0004 -0.29187E+0004 -0.31110E-0007 -0.46597E-0007  0.31396E-0007
  0.55432E+0004 -0.29186E+0004 -0.26168E-0007 -0.40410E-0007  0.29418E-0007
  0.56250E+0004 -0.29183E+0004 -0.12149E-0007 -0.27813E-0007  0.29421E-0007
  0.57068E+0004 -0.29181E+0004  0.71861E-0008 -0.15209E-0007  0.35127E-0007
  0.57500E+0004 -0.29180E+0004  0.18947E-0007 -0.90244E-0008  0.40456E-0007
  0.55000E+0004 -0.29047E+0004 -0.30536E-0007 -0.45186E-0007  0.28930E-0007
  0.55432E+0004 -0.29045E+0004 -0.24936E-0007 -0.39214E-0007  0.28175E-0007
  0.56250E+0004 -0.29042E+0004 -0.96951E-0008 -0.27032E-0007  0.30602E-0007
  0.57068E+0004 -0.29039E+0004  0.10581E-0007 -0.14807E-0007  0.38506E-0007
  0.57500E+0004 -0.29038E+0004  0.22633E-0007 -0.87917E-0008  0.44760E-0007
  0.55000E+0004 -0.28781E+0004 -0.29568E-0007 -0.42629E-0007  0.24434E-0007
  0.55432E+0004 -0.28779E+0004 -0.22769E-0007 -0.37032E-0007  0.25915E-0007
  0.56250E+0004 -0.28775E+0004 -0.54153E-0008 -0.25574E-0007  0.32648E-0007
  0.57068E+0004 -0.28771E+0004  0.16308E-0007 -0.14014E-0007  0.44271E-0007
  0.57500E+0004 -0.28769E+0004  0.28690E-0007 -0.82952E-0008  0.51995E-0007
  0.55000E+0004 -0.28515E+0004 -0.28799E-0007 -0.40216E-0007  0.20134E-0007
  0.55432E+0004 -0.28512E+0004 -0.20885E-0007 -0.34954E-0007  0.23715E-0007
  0.56250E+0004 -0.28508E+0004 -0.17165E-0008 -0.24144E-0007  0.34333E-0007
  0.57068E+0004 -0.28503E+0004  0.21002E-0007 -0.13182E-0007  0.49073E-0007
  0.57500E+0004 -0.28501E+0004  0.33435E-0007 -0.77301E-0008  0.57895E-0007
  0.55000E+0004 -0.28375E+0004 -0.28487E-0007 -0.38999E-0007  0.17928E-0007
  0.55432E+0004 -0.28372E+0004 -0.20027E-0007 -0.33897E-0007  0.22554E-0007
  0.56250E+0004 -0.28367E+0004 -0.30127E-0010 -0.23402E-0007  0.35038E-0007
  0.57068E+0004 -0.28362E+0004  0.23033E-0007 -0.12729E-0007  0.51176E-0007
  0.57500E+0004 -0.28359E+0004  0.35383E-0007 -0.74063E-0008  0.60430E-0007
  0.57500E+0004 -0.29180E+0004  0.18947E-0007 -0.90244E-0008  0.40456E-0007
  0.57932E+0004 -0.29178E+0004  0.31357E-0007 -0.33584E-0008  0.47221E-0007
  0.58750E+0004 -0.29175E+0004  0.55170E-0007  0.54542E-0008  0.63029E-0007
  0.59568E+0004 -0.29172E+0004  0.76887E-0007  0.11294E-0007  0.80677E-0007
  0.60000E+0004 -0.29170E+0004  0.86521E-0007  0.13100E-0007  0.89736E-0007
  0.57500E+0004 -0.29038E+0004  0.22633E-0007 -0.87917E-0008  0.44760E-0007
  0.57932E+0004 -0.29036E+0004  0.35149E-0007 -0.32688E-0008  0.52222E-0007
  0.58750E+0004 -0.29033E+0004  0.58570E-0007  0.53600E-0008  0.68573E-0007
  0.59568E+0004 -0.29029E+0004  0.79070E-0007  0.11130E-0007  0.85629E-0007
  0.60000E+0004 -0.29027E+0004  0.87745E-0007  0.12943E-0007  0.93917E-0007
  0.57500E+0004 -0.28769E+0004  0.28690E-0007 -0.82952E-0008  0.51995E-0007
  0.57932E+0004 -0.28767E+0004  0.41167E-0007 -0.30237E-0008  0.60471E-0007
  0.58750E+0004 -0.28762E+0004  0.63378E-0007  0.52825E-0008  0.77254E-0007
  0.59568E+0004 -0.28758E+0004  0.81151E-0007  0.10931E-0007  0.92641E-0007
  0.60000E+0004 -0.28756E+0004  0.87826E-0007  0.12757E-0007  0.99219E-0007
  0.57500E+0004 -0.28501E+0004  0.33435E-0007 -0.77301E-0008  0.57895E-0007
  0.57932E+0004 -0.28498E+0004  0.45575E-0007 -0.26851E-0008  0.66996E-0007
  0.58750E+0004 -0.28492E+0004  0.66018E-0007  0.53313E-0008  0.83470E-0007
  0.59568E+0004 -0.28487E+0004  0.80587E-0007  0.10873E-0007  0.96529E-0007
  0.60000E+0004 -0.28484E+0004  0.85076E-0007  0.12711E-0007  0.10112E-0006
  0.57500E+0004 -0.28359E+0004  0.35383E-0007 -0.74063E-0008  0.60430E-0007
  0.57932E+0004 -0.28356E+0004  0.47234E-0007 -0.24711E-0008  0.69708E-0007
  0.58750E+0004 -0.28350E+0004  0.66542E-0007  0.54054E-0008  0.85739E-0007
  0.59568E+0004 -0.28344E+0004  0.79260E-0007  0.10896E-0007  0.97333E-0007
  0.60000E+0004 -0.28341E+0004  0.82539E-0007  0.12743E-0007  0.10079E-0006
  0.60000E+0004 -0.29170E+0004  0.86521E-0007  0.13100E-0007  0.89736E-0007
  0.60432E+0004 -0.29168E+0004  0.94427E-0007  0.14036E-0007  0.98089E-0007
  0.61250E+0004 -0.29164E+0004  0.10360E-0006  0.13645E-0007  0.11035E-0006
  0.62068E+0004 -0.29160E+0004  0.10422E-0006  0.10880E-0007  0.11609E-0006
  0.62500E+0004 -0.29157E+0004  0.10102E-0006  0.87097E-0008  0.11596E-0006
  0.60000E+0004 -0.29027E+0004  0.87745E-0007  0.12943E-0007  0.93917E-0007
  0.60432E+0004 -0.29025E+0004  0.94495E-0007  0.13909E-0007  0.10121E-0006
  0.61250E+0004 -0.29019E+0004  0.10106E-0006  0.13625E-0007  0.11079E-0006
  0.62068E+0004 -0.29014E+0004  0.98805E-0007  0.10997E-0007  0.11329E-0006
  0.62500E+0004 -0.29012E+0004  0.94100E-0007  0.88977E-0008  0.11139E-0006
  0.60000E+0004 -0.28756E+0004  0.87826E-0007  0.12757E-0007  0.99219E-0007
  0.60432E+0004 -0.28752E+0004  0.92244E-0007  0.13777E-0007  0.10429E-0006
  0.61250E+0004 -0.28746E+0004  0.93757E-0007  0.13686E-0007  0.10856E-0006
  0.62068E+0004 -0.28739E+0004  0.86132E-0007  0.11307E-0007  0.10493E-0006
  0.62500E+0004 -0.28736E+0004  0.78703E-0007  0.93389E-0008  0.99744E-0007
  0.60000E+0004 -0.28484E+0004  0.85076E-0007  0.12711E-0007  0.10112E-0006
  0.60432E+0004 -0.28480E+0004  0.87028E-0007  0.13784E-0007  0.10376E-0006
  0.61250E+0004 -0.28472E+0004  0.83426E-0007  0.13877E-0007  0.10251E-0006
  0.62068E+0004 -0.28464E+0004  0.70652E-0007  0.11736E-0007  0.92832E-0007
  0.62500E+0004 -0.28460E+0004  0.60723E-0007  0.98928E-0008  0.84545E-0007
  0.60000E+0004 -0.28341E+0004  0.82539E-0007  0.12743E-0007  0.10079E-0006
  0.60432E+0004 -0.28336E+0004  0.83159E-0007  0.13842E-0007  0.10207E-0006
  0.61250E+0004 -0.28328E+0004  0.76874E-0007  0.14029E-0007  0.97857E-0007
  0.62068E+0004 -0.28319E+0004  0.61507E-0007  0.12009E-0007  0.85071E-0007
  0.62500E+0004 -0.28315E+0004  0.50369E-0007  0.10231E-0007  0.75234E-0007
  0.62500E+0004 -0.29157E+0004  0.10102E-0006  0.87097E-0008  0.11596E-0006
  0.62932E+0004 -0.29154E+0004  0.95491E-0007  0.61766E-0008  0.11357E-0006
  0.63750E+0004 -0.29148E+0004  0.79561E-0007  0.79261E-0009  0.10309E-0006
  0.64568E+0004 -0.29142E+0004  0.58606E-0007 -0.48598E-0008  0.86324E-0007
  0.65000E+0004 -0.29138E+0004  0.46567E-0007 -0.77882E-0008  0.75830E-0007
  0.62500E+0004 -0.29012E+0004  0.94100E-0007  0.88977E-0008  0.11139E-0006
  0.62932E+0004 -0.29008E+0004  0.87123E-0007  0.64280E-0008  0.10724E-0006
  0.63750E+0004 -0.29001E+0004  0.68838E-0007  0.11258E-0008  0.93772E-0007
  0.64568E+0004 -0.28993E+0004  0.46298E-0007 -0.45116E-0008  0.74810E-0007
  0.65000E+0004 -0.28990E+0004  0.33810E-0007 -0.74621E-0008  0.63589E-0007
  0.62500E+0004 -0.28736E+0004  0.78703E-0007  0.93389E-0008  0.99744E-0007
  0.62932E+0004 -0.28731E+0004  0.69173E-0007  0.69869E-0008  0.92423E-0007
  0.63750E+0004 -0.28722E+0004  0.46933E-0007  0.18439E-0008  0.73756E-0007
  0.64568E+0004 -0.28712E+0004  0.22032E-0007 -0.37491E-0008  0.51254E-0007
  0.65000E+0004 -0.28708E+0004  0.90628E-0008 -0.67269E-0008  0.39015E-0007
  0.62500E+0004 -0.28460E+0004  0.60723E-0007  0.98928E-0008  0.84545E-0007
  0.62932E+0004 -0.28454E+0004  0.48932E-0007  0.76569E-0008  0.74298E-0007
  0.63750E+0004 -0.28443E+0004  0.23460E-0007  0.26785E-0008  0.51089E-0007
  0.64568E+0004 -0.28431E+0004 -0.29359E-0008 -0.28505E-0008  0.25883E-0007
  0.65000E+0004 -0.28426E+0004 -0.15908E-0007 -0.58406E-0008  0.13100E-0007
  0.62500E+0004 -0.28315E+0004  0.50369E-0007  0.10231E-0007  0.75234E-0007
  0.62932E+0004 -0.28308E+0004  0.37518E-0007  0.80560E-0008  0.63558E-0007
  0.63750E+0004 -0.28296E+0004  0.10650E-0007  0.31663E-0008  0.38240E-0007
  0.64568E+0004 -0.28283E+0004 -0.16180E-0007 -0.23218E-0008  0.11952E-0007
  0.65000E+0004 -0.28277E+0004 -0.28965E-0007 -0.53118E-0008 -0.92777E-0009
  0.65000E+0004 -0.29138E+0004  0.46567E-0007 -0.77882E-0008  0.75830E-0007
  0.65432E+0004 -0.29134E+0004  0.34428E-0007 -0.10626E-0007  0.64785E-0007
  0.66250E+0004 -0.29126E+0004  0.13189E-0007 -0.15695E-0007  0.44519E-0007
  0.67068E+0004 -0.29118E+0004 -0.29443E-0008 -0.20397E-0007  0.28471E-0007
  0.67500E+0004 -0.29114E+0004 -0.84556E-0008 -0.22790E-0007  0.22945E-0007
  0.65000E+0004 -0.28990E+0004  0.33810E-0007 -0.74621E-0008  0.63589E-0007
  0.65432E+0004 -0.28985E+0004  0.21498E-0007 -0.10340E-0007  0.52129E-0007
  0.66250E+0004 -0.28975E+0004  0.75439E-0009 -0.15533E-0007  0.32031E-0007
  0.67068E+0004 -0.28966E+0004 -0.13884E-0007 -0.20395E-0007  0.17328E-0007
  0.67500E+0004 -0.28961E+0004 -0.18268E-0007 -0.22876E-0007  0.12917E-0007
  0.65000E+0004 -0.28708E+0004  0.90628E-0008 -0.67269E-0008  0.39015E-0007
  0.65432E+0004 -0.28701E+0004 -0.32058E-0008 -0.96654E-0008  0.27137E-0007
  0.66250E+0004 -0.28689E+0004 -0.22349E-0007 -0.15051E-0007  0.80230E-0008
  0.67068E+0004 -0.28677E+0004 -0.33625E-0007 -0.20171E-0007 -0.35815E-0008
  0.67500E+0004 -0.28671E+0004 -0.35678E-0007 -0.22794E-0007 -0.56690E-0008
  0.65000E+0004 -0.28426E+0004 -0.15908E-0007 -0.58406E-0008  0.13100E-0007
  0.65432E+0004 -0.28418E+0004 -0.27658E-0007 -0.88183E-0008  0.12771E-0008
  0.66250E+0004 -0.28403E+0004 -0.44384E-0007 -0.14349E-0007 -0.16015E-0007
  0.67068E+0004 -0.28388E+0004 -0.51688E-0007 -0.19672E-0007 -0.23870E-0007
  0.67500E+0004 -0.28380E+0004 -0.51203E-0007 -0.22409E-0007 -0.23401E-0007
  0.65000E+0004 -0.28277E+0004 -0.28965E-0007 -0.53118E-0008 -0.92777E-0009
  0.65432E+0004 -0.28268E+0004 -0.40258E-0007 -0.83029E-0008 -0.12535E-0007
  0.66250E+0004 -0.28252E+0004 -0.55404E-0007 -0.13893E-0007 -0.28547E-0007
  0.67068E+0004 -0.28236E+0004 -0.60398E-0007 -0.19302E-0007 -0.34190E-0007
  0.67500E+0004 -0.28227E+0004 -0.58512E-0007 -0.22088E-0007 -0.32295E-0007
  0.67500E+0004 -0.29114E+0004 -0.84556E-0008 -0.22790E-0007  0.22945E-0007
  0.67932E+0004 -0.29109E+0004 -0.11538E-0007 -0.25165E-0007  0.19996E-0007
  0.68750E+0004 -0.29099E+0004 -0.99605E-0008 -0.29779E-0007  0.22766E-0007
  0.69568E+0004 -0.29090E+0004  0.15004E-0008 -0.34735E-0007  0.37378E-0007
  0.70000E+0004 -0.29085E+0004  0.11266E-0007 -0.37546E-0007  0.49818E-0007
  0.67500E+0004 -0.28961E+0004 -0.18268E-0007 -0.22876E-0007  0.12917E-0007
  0.67932E+0004 -0.28955E+0004 -0.20049E-0007 -0.25335E-0007  0.11292E-0007
  0.68750E+0004 -0.28944E+0004 -0.15687E-0007 -0.30075E-0007  0.16957E-0007
  0.69568E+0004 -0.28933E+0004 -0.13519E-0008 -0.35087E-0007  0.34579E-0007
  0.70000E+0004 -0.28927E+0004  0.98362E-0008 -0.37888E-0007  0.48496E-0007
  0.67500E+0004 -0.28671E+0004 -0.35678E-0007 -0.22794E-0007 -0.56690E-0008
  0.67932E+0004 -0.28663E+0004 -0.34863E-0007 -0.25387E-0007 -0.46419E-0008
  0.68750E+0004 -0.28649E+0004 -0.25199E-0007 -0.30326E-0007  0.65718E-0008
  0.69568E+0004 -0.28635E+0004 -0.56902E-0008 -0.35413E-0007  0.29664E-0007
  0.70000E+0004 -0.28628E+0004  0.79284E-0008 -0.38187E-0007  0.46136E-0007
  0.67500E+0004 -0.28380E+0004 -0.51203E-0007 -0.22409E-0007 -0.23401E-0007
  0.67932E+0004 -0.28371E+0004 -0.47680E-0007 -0.25107E-0007 -0.19578E-0007
  0.68750E+0004 -0.28354E+0004 -0.32782E-0007 -0.30194E-0007 -0.28222E-0008
  0.69568E+0004 -0.28337E+0004 -0.85568E-0008 -0.35320E-0007  0.25349E-0007
  0.70000E+0004 -0.28329E+0004  0.71039E-0008 -0.38056E-0007  0.44019E-0007
  0.67500E+0004 -0.28227E+0004 -0.58512E-0007 -0.22088E-0007 -0.32295E-0007
  0.67932E+0004 -0.28218E+0004 -0.53537E-0007 -0.24831E-0007 -0.26957E-0007
  0.68750E+0004 -0.28199E+0004 -0.35948E-0007 -0.29978E-0007 -0.73171E-0008
  0.69568E+0004 -0.28180E+0004 -0.94544E-0008 -0.35112E-0007  0.23344E-0007
  0.70000E+0004 -0.28171E+0004  0.71125E-0008 -0.37823E-0007  0.43018E-0007
  0.70000E+0004 -0.29085E+0004  0.11266E-0007 -0.37546E-0007  0.49818E-0007
  0.70432E+0004 -0.29080E+0004  0.23272E-0007 -0.40503E-0007  0.65258E-0007
  0.71250E+0004 -0.29070E+0004  0.50927E-0007 -0.46461E-0007  0.10151E-0006
  0.72068E+0004 -0.29060E+0004  0.82444E-0007 -0.52686E-0007  0.14402E-0006
  0.72500E+0004 -0.29054E+0004  0.99499E-0007 -0.55946E-0007  0.16759E-0006
  0.70000E+0004 -0.28927E+0004  0.98362E-0008 -0.37888E-0007  0.48496E-0007
  0.70432E+0004 -0.28921E+0004  0.23129E-0007 -0.40808E-0007  0.65251E-0007
  0.71250E+0004 -0.28909E+0004  0.52699E-0007 -0.46604E-0007  0.10336E-0006
  0.72068E+0004 -0.28897E+0004  0.85254E-0007 -0.52556E-0007  0.14667E-0006
  0.72500E+0004 -0.28891E+0004  0.10246E-0006 -0.55631E-0007  0.17018E-0006
  0.70000E+0004 -0.28628E+0004  0.79284E-0008 -0.38187E-0007  0.46136E-0007
  0.70432E+0004 -0.28620E+0004  0.23323E-0007 -0.41028E-0007  0.65063E-0007
  0.71250E+0004 -0.28605E+0004  0.55701E-0007 -0.46522E-0007  0.10591E-0006
  0.72068E+0004 -0.28590E+0004  0.89232E-0007 -0.51977E-0007  0.14977E-0006
  0.72500E+0004 -0.28582E+0004  0.10617E-0006 -0.54718E-0007  0.17261E-0006
  0.70000E+0004 -0.28329E+0004  0.71039E-0008 -0.38056E-0007  0.44019E-0007
  0.70432E+0004 -0.28319E+0004  0.24122E-0007 -0.40810E-0007  0.64670E-0007
  0.71250E+0004 -0.28300E+0004  0.58192E-0007 -0.46006E-0007  0.10718E-0006
  0.72068E+0004 -0.28282E+0004  0.91406E-0007 -0.50991E-0007  0.15032E-0006
  0.72500E+0004 -0.28272E+0004  0.10736E-0006 -0.53423E-0007  0.17180E-0006
  0.70000E+0004 -0.28171E+0004  0.71125E-0008 -0.37823E-0007  0.43018E-0007
  0.70432E+0004 -0.28160E+0004  0.24781E-0007 -0.40530E-0007  0.64387E-0007
  0.71250E+0004 -0.28140E+0004  0.59284E-0007 -0.45572E-0007  0.10733E-0006
  0.72068E+0004 -0.28120E+0004  0.91817E-0007 -0.50320E-0007  0.14959E-0006
  0.72500E+0004 -0.28109E+0004  0.10697E-0006 -0.52597E-0007  0.17008E-0006
  0.72500E+0004 -0.29054E+0004  0.99499E-0007 -0.55946E-0007  0.16759E-0006
  0.72932E+0004 -0.29049E+0004  0.11620E-0006 -0.59103E-0007  0.19109E-0006
  0.73750E+0004 -0.29038E+0004  0.14520E-0006 -0.64476E-0007  0.23311E-0006
  0.74568E+0004 -0.29027E+0004  0.16834E-0006 -0.68544E-0007  0.26827E-0006
  0.75000E+0004 -0.29021E+0004  0.17743E-0006 -0.69951E-0007  0.28281E-0006
  0.72500E+0004 -0.28891E+0004  0.10246E-0006 -0.55631E-0007  0.17018E-0006
  0.72932E+0004 -0.28884E+0004  0.11903E-0006 -0.58579E-0007  0.19330E-0006
  0.73750E+0004 -0.28872E+0004  0.14707E-0006 -0.63506E-0007  0.23370E-0006
  0.74568E+0004 -0.28859E+0004  0.16845E-0006 -0.67092E-0007  0.26628E-0006
  0.75000E+0004 -0.28852E+0004  0.17640E-0006 -0.68243E-0007  0.27919E-0006
  0.72500E+0004 -0.28582E+0004  0.10617E-0006 -0.54718E-0007  0.17261E-0006
  0.72932E+0004 -0.28573E+0004  0.12193E-0006 -0.57292E-0007  0.19441E-0006
  0.73750E+0004 -0.28557E+0004  0.14711E-0006 -0.61423E-0007  0.23070E-0006
  0.74568E+0004 -0.28541E+0004  0.16427E-0006 -0.64156E-0007  0.25747E-0006
  0.75000E+0004 -0.28532E+0004  0.16963E-0006 -0.64857E-0007  0.26687E-0006
  0.72500E+0004 -0.28272E+0004  0.10736E-0006 -0.53423E-0007  0.17180E-0006
  0.72932E+0004 -0.28262E+0004  0.12161E-0006 -0.55649E-0007  0.19157E-0006
  0.73750E+0004 -0.28242E+0004  0.14266E-0006 -0.59049E-0007  0.22245E-0006
  0.74568E+0004 -0.28222E+0004  0.15453E-0006 -0.61004E-0007  0.24230E-0006
  0.75000E+0004 -0.28212E+0004  0.15686E-0006 -0.61298E-0007  0.24770E-0006
  0.72500E+0004 -0.28109E+0004  0.10697E-0006 -0.52597E-0007  0.17008E-0006
  0.72932E+0004 -0.28097E+0004  0.12015E-0006 -0.54650E-0007  0.18851E-0006
  0.73750E+0004 -0.28076E+0004  0.13856E-0006 -0.57690E-0007  0.21606E-0006
  0.74568E+0004 -0.28054E+0004  0.14726E-0006 -0.59263E-0007  0.23186E-0006
  0.75000E+0004 -0.28043E+0004  0.14785E-0006 -0.59358E-0007  0.23500E-0006
  0.75000E+0004 -0.29021E+0004  0.17743E-0006 -0.69951E-0007  0.28281E-0006
  0.75432E+0004 -0.29015E+0004  0.18410E-0006 -0.70741E-0007  0.29405E-0006
  0.76250E+0004 -0.29004E+0004  0.18971E-0006 -0.70300E-0007  0.30533E-0006
  0.77068E+0004 -0.28992E+0004  0.18628E-0006 -0.67044E-0007  0.30287E-0006
  0.77500E+0004 -0.28986E+0004  0.18113E-0006 -0.64135E-0007  0.29617E-0006
  0.75000E+0004 -0.28852E+0004  0.17640E-0006 -0.68243E-0007  0.27919E-0006
  0.75432E+0004 -0.28845E+0004  0.18181E-0006 -0.68783E-0007  0.28868E-0006
  0.76250E+0004 -0.28832E+0004  0.18497E-0006 -0.67904E-0007  0.29654E-0006
  0.77068E+0004 -0.28818E+0004  0.17928E-0006 -0.64283E-0007  0.29094E-0006
  0.77500E+0004 -0.28811E+0004  0.17317E-0006 -0.61219E-0007  0.28282E-0006
  0.75000E+0004 -0.28532E+0004  0.16963E-0006 -0.64857E-0007  0.26687E-0006
  0.75432E+0004 -0.28523E+0004  0.17233E-0006 -0.64957E-0007  0.27267E-0006
  0.76250E+0004 -0.28505E+0004  0.17042E-0006 -0.63313E-0007  0.27358E-0006
  0.77068E+0004 -0.28488E+0004  0.16037E-0006 -0.59059E-0007  0.26181E-0006
  0.77500E+0004 -0.28479E+0004  0.15246E-0006 -0.55730E-0007  0.25104E-0006
  0.75000E+0004 -0.28212E+0004  0.15686E-0006 -0.61298E-0007  0.24770E-0006
  0.75432E+0004 -0.28200E+0004  0.15650E-0006 -0.61001E-0007  0.24942E-0006
  0.76250E+0004 -0.28179E+0004  0.14912E-0006 -0.58672E-0007  0.24290E-0006
  0.77068E+0004 -0.28158E+0004  0.13468E-0006 -0.53861E-0007  0.22487E-0006
  0.77500E+0004 -0.28147E+0004  0.12511E-0006 -0.50304E-0007  0.21155E-0006
  0.75000E+0004 -0.28043E+0004  0.14785E-0006 -0.59358E-0007  0.23500E-0006
  0.75432E+0004 -0.28030E+0004  0.14576E-0006 -0.58869E-0007  0.23445E-0006
  0.76250E+0004 -0.28007E+0004  0.13540E-0006 -0.56210E-0007  0.22388E-0006
  0.77068E+0004 -0.27984E+0004  0.11869E-0006 -0.51135E-0007  0.20256E-0006
  0.77500E+0004 -0.27972E+0004  0.10833E-0006 -0.47472E-0007  0.18795E-0006
  0.77500E+0004 -0.28986E+0004  0.18113E-0006 -0.64135E-0007  0.29617E-0006
  0.77932E+0004 -0.28979E+0004  0.17398E-0006 -0.60383E-0007  0.28595E-0006
  0.78750E+0004 -0.28967E+0004  0.15611E-0006 -0.51101E-0007  0.25828E-0006
  0.79568E+0004 -0.28954E+0004  0.13474E-0006 -0.39234E-0007  0.22230E-0006
  0.80000E+0004 -0.28947E+0004  0.12299E-0006 -0.32103E-0007  0.20116E-0006
  0.77500E+0004 -0.28811E+0004  0.17317E-0006 -0.61219E-0007  0.28282E-0006
  0.77932E+0004 -0.28803E+0004  0.16523E-0006 -0.57339E-0007  0.27143E-0006
  0.78750E+0004 -0.28788E+0004  0.14658E-0006 -0.47896E-0007  0.24238E-0006
  0.79568E+0004 -0.28773E+0004  0.12551E-0006 -0.35978E-0007  0.20631E-0006
  0.80000E+0004 -0.28765E+0004  0.11439E-0006 -0.28861E-0007  0.18570E-0006
  0.77500E+0004 -0.28479E+0004  0.15246E-0006 -0.55730E-0007  0.25104E-0006
  0.77932E+0004 -0.28469E+0004  0.14318E-0006 -0.51633E-0007  0.23751E-0006
  0.78750E+0004 -0.28450E+0004  0.12347E-0006 -0.41932E-0007  0.20621E-0006
  0.79568E+0004 -0.28431E+0004  0.10360E-0006 -0.29952E-0007  0.17056E-0006
  0.80000E+0004 -0.28421E+0004  0.94069E-0007 -0.22877E-0007  0.15133E-0006
  0.77500E+0004 -0.28147E+0004  0.12511E-0006 -0.50304E-0007  0.21155E-0006
  0.77932E+0004 -0.28135E+0004  0.11469E-0006 -0.46026E-0007  0.19606E-0006
  0.78750E+0004 -0.28112E+0004  0.94575E-0007 -0.36124E-0007  0.16307E-0006
  0.79568E+0004 -0.28088E+0004  0.76742E-0007 -0.24130E-0007  0.12866E-0006
  0.80000E+0004 -0.28076E+0004  0.69292E-0007 -0.17119E-0007  0.11128E-0006
  0.77500E+0004 -0.27972E+0004  0.10833E-0006 -0.47472E-0007  0.18795E-0006
  0.77932E+0004 -0.27958E+0004  0.97427E-0007 -0.43112E-0007  0.17153E-0006
  0.78750E+0004 -0.27933E+0004  0.77375E-0007 -0.33127E-0007  0.13793E-0006
  0.79568E+0004 -0.27908E+0004  0.60963E-0007 -0.21147E-0007  0.10450E-0006
  0.80000E+0004 -0.27894E+0004  0.54799E-0007 -0.14178E-0007  0.88294E-0007
  0.80000E+0004 -0.28947E+0004  0.12299E-0006 -0.32103E-0007  0.20116E-0006
  0.80432E+0004 -0.28940E+0004  0.11143E-0006 -0.24454E-0007  0.17923E-0006
  0.81250E+0004 -0.28927E+0004  0.91448E-0007 -0.89565E-0008  0.13758E-0006
  0.82068E+0004 -0.28913E+0004  0.75950E-0007  0.72928E-0008  0.98820E-0007
  0.82500E+0004 -0.28906E+0004  0.70211E-0007  0.15920E-0007  0.80614E-0007
  0.80000E+0004 -0.28765E+0004  0.11439E-0006 -0.28861E-0007  0.18570E-0006
  0.80432E+0004 -0.28757E+0004  0.10380E-0006 -0.21250E-0007  0.16469E-0006
  0.81250E+0004 -0.28741E+0004  0.86548E-0007 -0.58849E-0008  0.12584E-0006
  0.82068E+0004 -0.28725E+0004  0.74867E-0007  0.10169E-0007  0.91184E-0007
  0.82500E+0004 -0.28717E+0004  0.71520E-0007  0.18676E-0007  0.75586E-0007
  0.80000E+0004 -0.28421E+0004  0.94069E-0007 -0.22877E-0007  0.15133E-0006
  0.80432E+0004 -0.28410E+0004  0.85699E-0007 -0.15353E-0007  0.13244E-0006
  0.81250E+0004 -0.28390E+0004  0.74391E-0007 -0.26495E-0009  0.99710E-0007
  0.82068E+0004 -0.28369E+0004  0.70649E-0007  0.15396E-0007  0.73572E-0007
  0.82500E+0004 -0.28359E+0004  0.72155E-0007  0.23664E-0007  0.63275E-0007
  0.80000E+0004 -0.28076E+0004  0.69292E-0007 -0.17119E-0007  0.11128E-0006
  0.80432E+0004 -0.28063E+0004  0.63644E-0007 -0.97032E-0008  0.95025E-0007
  0.81250E+0004 -0.28038E+0004  0.59186E-0007  0.50737E-0008  0.69351E-0007
  0.82068E+0004 -0.28014E+0004  0.64152E-0007  0.20311E-0007  0.52585E-0007
  0.82500E+0004 -0.28001E+0004  0.70830E-0007  0.28323E-0007  0.47966E-0007
  0.80000E+0004 -0.27894E+0004  0.54799E-0007 -0.14178E-0007  0.88294E-0007
  0.80432E+0004 -0.27880E+0004  0.50776E-0007 -0.68278E-0008  0.73625E-0007
  0.81250E+0004 -0.27853E+0004  0.50255E-0007  0.77700E-0008  0.52026E-0007
  0.82068E+0004 -0.27826E+0004  0.60060E-0007  0.22769E-0007  0.40488E-0007
  0.82500E+0004 -0.27812E+0004  0.69549E-0007  0.30640E-0007  0.38975E-0007
  0.82500E+0004 -0.28906E+0004  0.70211E-0007  0.15920E-0007  0.80614E-0007
  0.82932E+0004 -0.28900E+0004  0.66397E-0007  0.24463E-0007  0.64443E-0007
  0.83750E+0004 -0.28887E+0004  0.64827E-0007  0.40107E-0007  0.40269E-0007
  0.84568E+0004 -0.28875E+0004  0.70816E-0007  0.54620E-0007  0.25481E-0007
  0.85000E+0004 -0.28869E+0004  0.76886E-0007  0.61678E-0007  0.21569E-0007
  0.82500E+0004 -0.28717E+0004  0.71520E-0007  0.18676E-0007  0.75586E-0007
  0.82932E+0004 -0.28709E+0004  0.70317E-0007  0.27088E-0007  0.62287E-0007
  0.83750E+0004 -0.28695E+0004  0.74154E-0007  0.42475E-0007  0.44091E-0007
  0.84568E+0004 -0.28681E+0004  0.85926E-0007  0.56730E-0007  0.35721E-0007
  0.85000E+0004 -0.28674E+0004  0.95109E-0007  0.63655E-0007  0.35265E-0007
  0.82500E+0004 -0.28359E+0004  0.72155E-0007  0.23664E-0007  0.63275E-0007
  0.82932E+0004 -0.28349E+0004  0.76174E-0007  0.31818E-0007  0.55739E-0007
  0.83750E+0004 -0.28331E+0004  0.90612E-0007  0.46695E-0007  0.49339E-0007
  0.84568E+0004 -0.28313E+0004  0.11346E-0006  0.60435E-0007  0.53377E-0007
  0.85000E+0004 -0.28304E+0004  0.12850E-0006  0.67096E-0007  0.59507E-0007
  0.82500E+0004 -0.28001E+0004  0.70830E-0007  0.28323E-0007  0.47966E-0007
  0.82932E+0004 -0.27989E+0004  0.80311E-0007  0.36203E-0007  0.46503E-0007
  0.83750E+0004 -0.27967E+0004  0.10556E-0006  0.50538E-0007  0.52268E-0007
  0.84568E+0004 -0.27945E+0004  0.13934E-0006  0.63729E-0007  0.68756E-0007
  0.85000E+0004 -0.27934E+0004  0.16002E-0006  0.70107E-0007  0.81357E-0007
  0.82500E+0004 -0.27812E+0004  0.69549E-0007  0.30640E-0007  0.38975E-0007
  0.82932E+0004 -0.27799E+0004  0.81960E-0007  0.38368E-0007  0.40797E-0007
  0.83750E+0004 -0.27775E+0004  0.11290E-0006  0.52403E-0007  0.53026E-0007
  0.84568E+0004 -0.27751E+0004  0.15228E-0006  0.65291E-0007  0.75985E-0007
  0.85000E+0004 -0.27738E+0004  0.17578E-0006  0.71509E-0007  0.91890E-0007
  0.85000E+0004 -0.28869E+0004  0.76886E-0007  0.61678E-0007  0.21569E-0007
  0.85432E+0004 -0.28865E+0004  0.84583E-0007  0.68250E-0007  0.20087E-0007
  0.86250E+0004 -0.28856E+0004  0.10334E-0006  0.79334E-0007  0.23666E-0007
  0.87068E+0004 -0.28848E+0004  0.12615E-0006  0.88545E-0007  0.34243E-0007
  0.87500E+0004 -0.28844E+0004  0.13915E-0006  0.92654E-0007  0.41936E-0007
  0.85000E+0004 -0.28674E+0004  0.95109E-0007  0.63655E-0007  0.35265E-0007
  0.85432E+0004 -0.28669E+0004  0.10588E-0006  0.70098E-0007  0.37216E-0007
  0.86250E+0004 -0.28659E+0004  0.13032E-0006  0.80949E-0007  0.47129E-0007
  0.87068E+0004 -0.28649E+0004  0.15845E-0006  0.89948E-0007  0.63644E-0007
  0.87500E+0004 -0.28644E+0004  0.17407E-0006  0.93952E-0007  0.74255E-0007
  0.85000E+0004 -0.28304E+0004  0.12850E-0006  0.67096E-0007  0.59507E-0007
  0.85432E+0004 -0.28297E+0004  0.14499E-0006  0.73278E-0007  0.67935E-0007
  0.86250E+0004 -0.28285E+0004  0.17982E-0006  0.83665E-0007  0.89626E-0007
  0.87068E+0004 -0.28272E+0004  0.21747E-0006  0.92236E-0007  0.11697E-0006
  0.87500E+0004 -0.28265E+0004  0.23768E-0006  0.96028E-0007  0.13282E-0006
  0.85000E+0004 -0.27934E+0004  0.16002E-0006  0.70107E-0007  0.81357E-0007
  0.85432E+0004 -0.27925E+0004  0.18195E-0006  0.76011E-0007  0.96064E-0007
  0.86250E+0004 -0.27910E+0004  0.22636E-0006  0.85899E-0007  0.12893E-0006
  0.87068E+0004 -0.27895E+0004  0.27248E-0006  0.94011E-0007  0.16623E-0006
  0.87500E+0004 -0.27887E+0004  0.29665E-0006  0.97576E-0007  0.18679E-0006
  0.85000E+0004 -0.27738E+0004  0.17578E-0006  0.71509E-0007  0.91890E-0007
  0.85432E+0004 -0.27729E+0004  0.20038E-0006  0.77260E-0007  0.10976E-0006
  0.86250E+0004 -0.27713E+0004  0.24941E-0006  0.86872E-0007  0.14815E-0006
  0.87068E+0004 -0.27696E+0004  0.29946E-0006  0.94728E-0007  0.19025E-0006
  0.87500E+0004 -0.27687E+0004  0.32541E-0006  0.98166E-0007  0.21301E-0006
  0.87500E+0004 -0.28844E+0004  0.13915E-0006  0.92654E-0007  0.41936E-0007
  0.87932E+0004 -0.28840E+0004  0.15220E-0006  0.96244E-0007  0.50454E-0007
  0.88750E+0004 -0.28834E+0004  0.17649E-0006  0.10174E-0006  0.67979E-0007
  0.89568E+0004 -0.28828E+0004  0.19841E-0006  0.10564E-0006  0.85227E-0007
  0.90000E+0004 -0.28825E+0004  0.20834E-0006  0.10711E-0006  0.93387E-0007
  0.87500E+0004 -0.28644E+0004  0.17407E-0006  0.93952E-0007  0.74255E-0007
  0.87932E+0004 -0.28640E+0004  0.18955E-0006  0.97439E-0007  0.85492E-0007
  0.88750E+0004 -0.28633E+0004  0.21796E-0006  0.10275E-0006  0.10765E-0006
  0.89568E+0004 -0.28626E+0004  0.24335E-0006  0.10646E-0006  0.12882E-0006
  0.90000E+0004 -0.28622E+0004  0.25484E-0006  0.10784E-0006  0.13875E-0006
  0.87500E+0004 -0.28265E+0004  0.23768E-0006  0.96028E-0007  0.13282E-0006
  0.87932E+0004 -0.28261E+0004  0.25738E-0006  0.99313E-0007  0.14890E-0006
  0.88750E+0004 -0.28251E+0004  0.29285E-0006  0.10426E-0006  0.17920E-0006
  0.89568E+0004 -0.28242E+0004  0.32404E-0006  0.10761E-0006  0.20715E-0006
  0.90000E+0004 -0.28237E+0004  0.33810E-0006  0.10881E-0006  0.22012E-0006
  0.87500E+0004 -0.27887E+0004  0.29665E-0006  0.97576E-0007  0.18679E-0006
  0.87932E+0004 -0.27881E+0004  0.31993E-0006  0.10064E-0006  0.20715E-0006
  0.88750E+0004 -0.27870E+0004  0.36120E-0006  0.10520E-0006  0.24449E-0006
  0.89568E+0004 -0.27858E+0004  0.39698E-0006  0.10820E-0006  0.27812E-0006
  0.90000E+0004 -0.27852E+0004  0.41301E-0006  0.10920E-0006  0.29360E-0006
  0.87500E+0004 -0.27687E+0004  0.32541E-0006  0.98166E-0007  0.21301E-0006
  0.87932E+0004 -0.27681E+0004  0.35026E-0006  0.10111E-0006  0.23535E-0006
  0.88750E+0004 -0.27668E+0004  0.39399E-0006  0.10546E-0006  0.27585E-0006
  0.89568E+0004 -0.27656E+0004  0.43161E-0006  0.10826E-0006  0.31195E-0006
  0.90000E+0004 -0.27649E+0004  0.44840E-0006  0.10917E-0006  0.32849E-0006
  0.90000E+0004 -0.28825E+0004  0.20834E-0006  0.10711E-0006  0.93387E-0007
  0.90432E+0004 -0.28821E+0004  0.21684E-0006  0.10819E-0006  0.10052E-0006
  0.91250E+0004 -0.28815E+0004  0.22813E-0006  0.10928E-0006  0.11014E-0006
  0.92068E+0004 -0.28809E+0004  0.23206E-0006  0.10914E-0006  0.11340E-0006
  0.92500E+0004 -0.28805E+0004  0.23085E-0006  0.10861E-0006  0.11217E-0006
  0.90000E+0004 -0.28622E+0004  0.25484E-0006  0.10784E-0006  0.13875E-0006
  0.90432E+0004 -0.28618E+0004  0.26470E-0006  0.10882E-0006  0.14747E-0006
  0.91250E+0004 -0.28610E+0004  0.27804E-0006  0.10972E-0006  0.15952E-0006
  0.92068E+0004 -0.28603E+0004  0.28336E-0006  0.10940E-0006  0.16450E-0006
  0.92500E+0004 -0.28599E+0004  0.28263E-0006  0.10876E-0006  0.16390E-0006
  0.90000E+0004 -0.28237E+0004  0.33810E-0006  0.10881E-0006  0.22012E-0006
  0.90432E+0004 -0.28232E+0004  0.35020E-0006  0.10961E-0006  0.23152E-0006
  0.91250E+0004 -0.28223E+0004  0.36693E-0006  0.11016E-0006  0.24773E-0006
  0.92068E+0004 -0.28213E+0004  0.37456E-0006  0.10949E-0006  0.25572E-0006
  0.92500E+0004 -0.28208E+0004  0.37464E-0006  0.10868E-0006  0.25627E-0006
  0.90000E+0004 -0.27852E+0004  0.41301E-0006  0.10920E-0006  0.29360E-0006
  0.90432E+0004 -0.27846E+0004  0.42680E-0006  0.10982E-0006  0.30719E-0006
  0.91250E+0004 -0.27835E+0004  0.44604E-0006  0.11004E-0006  0.32678E-0006
  0.92068E+0004 -0.27823E+0004  0.45539E-0006  0.10906E-0006  0.33727E-0006
  0.92500E+0004 -0.27817E+0004  0.45612E-0006  0.10808E-0006  0.33885E-0006
  0.90000E+0004 -0.27649E+0004  0.44840E-0006  0.10917E-0006  0.32849E-0006
  0.90432E+0004 -0.27643E+0004  0.46283E-0006  0.10969E-0006  0.34299E-0006
  0.91250E+0004 -0.27630E+0004  0.48298E-0006  0.10974E-0006  0.36399E-0006
  0.92068E+0004 -0.27617E+0004  0.49296E-0006  0.10860E-0006  0.37555E-0006
  0.92500E+0004 -0.27611E+0004  0.49393E-0006  0.10755E-0006  0.37758E-0006
  0.92500E+0004 -0.28805E+0004  0.23085E-0006  0.10861E-0006  0.11217E-0006
  0.92932E+0004 -0.28802E+0004  0.22716E-0006  0.10773E-0006  0.10867E-0006
  0.93750E+0004 -0.28797E+0004  0.21352E-0006  0.10517E-0006  0.95947E-0007
  0.94568E+0004 -0.28792E+0004  0.19130E-0006  0.10136E-0006  0.75444E-0007
  0.95000E+0004 -0.28789E+0004  0.17628E-0006  0.98842E-0007  0.61663E-0007
  0.92500E+0004 -0.28599E+0004  0.28263E-0006  0.10876E-0006  0.16390E-0006
  0.92932E+0004 -0.28596E+0004  0.27921E-0006  0.10778E-0006  0.16083E-0006
  0.93750E+0004 -0.28589E+0004  0.26562E-0006  0.10505E-0006  0.14843E-0006
  0.94568E+0004 -0.28583E+0004  0.24285E-0006  0.10108E-0006  0.12761E-0006
  0.95000E+0004 -0.28579E+0004  0.22729E-0006  0.98486E-0007  0.11341E-0006
  0.92500E+0004 -0.28208E+0004  0.37464E-0006  0.10868E-0006  0.25627E-0006
  0.92932E+0004 -0.28204E+0004  0.37174E-0006  0.10753E-0006  0.25404E-0006
  0.93750E+0004 -0.28195E+0004  0.35845E-0006  0.10449E-0006  0.24249E-0006
  0.94568E+0004 -0.28187E+0004  0.33510E-0006  0.10026E-0006  0.22158E-0006
  0.95000E+0004 -0.28183E+0004  0.31890E-0006  0.97552E-0007  0.20697E-0006
  0.92500E+0004 -0.27817E+0004  0.45612E-0006  0.10808E-0006  0.33885E-0006
  0.92932E+0004 -0.27812E+0004  0.45369E-0006  0.10679E-0006  0.33744E-0006
  0.93750E+0004 -0.27802E+0004  0.44088E-0006  0.10349E-0006  0.32697E-0006
  0.94568E+0004 -0.27792E+0004  0.41753E-0006  0.99039E-0007  0.30656E-0006
  0.95000E+0004 -0.27786E+0004  0.40114E-0006  0.96238E-0007  0.29200E-0006
  0.92500E+0004 -0.27611E+0004  0.49393E-0006  0.10755E-0006  0.37758E-0006
  0.92932E+0004 -0.27605E+0004  0.49171E-0006  0.10618E-0006  0.37657E-0006
  0.93750E+0004 -0.27594E+0004  0.47919E-0006  0.10275E-0006  0.36672E-0006
  0.94568E+0004 -0.27583E+0004  0.45603E-0006  0.98214E-0007  0.34680E-0006
  0.95000E+0004 -0.27577E+0004  0.43970E-0006  0.95375E-0007  0.33244E-0006
  0.95000E+0004 -0.28789E+0004  0.17628E-0006  0.98842E-0007  0.61663E-0007
  0.95432E+0004 -0.28788E+0004  0.15863E-0006  0.95942E-0007  0.45537E-0007
  0.96250E+0004 -0.28786E+0004  0.11988E-0006  0.89430E-0007  0.10476E-0007
  0.97068E+0004 -0.28784E+0004  0.75294E-0007  0.81575E-0007 -0.29240E-0007
  0.97500E+0004 -0.28783E+0004  0.49920E-0007  0.76917E-0007 -0.51531E-0007
  0.95000E+0004 -0.28579E+0004  0.22729E-0006  0.98486E-0007  0.11341E-0006
  0.95432E+0004 -0.28578E+0004  0.20888E-0006  0.95524E-0007  0.96633E-0007
  0.96250E+0004 -0.28576E+0004  0.16827E-0006  0.88924E-0007  0.59896E-0007
  0.97068E+0004 -0.28574E+0004  0.12126E-0006  0.81021E-0007  0.17959E-0007
  0.97500E+0004 -0.28573E+0004  0.94399E-0007  0.76355E-0007 -0.57091E-0008
  0.95000E+0004 -0.28183E+0004  0.31890E-0006  0.97552E-0007  0.20697E-0006
  0.95432E+0004 -0.28182E+0004  0.29953E-0006  0.94493E-0007  0.18942E-0006
  0.96250E+0004 -0.28179E+0004  0.25643E-0006  0.87766E-0007  0.15056E-0006
  0.97068E+0004 -0.28177E+0004  0.20609E-0006  0.79809E-0007  0.10565E-0006
  0.97500E+0004 -0.28175E+0004  0.17713E-0006  0.75145E-0007  0.80073E-0007
  0.95000E+0004 -0.27786E+0004  0.40114E-0006  0.96238E-0007  0.29200E-0006
  0.95432E+0004 -0.27785E+0004  0.38139E-0006  0.93111E-0007  0.27430E-0006
  0.96250E+0004 -0.27782E+0004  0.33719E-0006  0.86308E-0007  0.23469E-0006
  0.97068E+0004 -0.27779E+0004  0.28520E-0006  0.78344E-0007  0.18844E-0006
  0.97500E+0004 -0.27777E+0004  0.25511E-0006  0.73705E-0007  0.16191E-0006
  0.95000E+0004 -0.27577E+0004  0.43970E-0006  0.95375E-0007  0.33244E-0006
  0.95432E+0004 -0.27576E+0004  0.41999E-0006  0.92223E-0007  0.31488E-0006
  0.96250E+0004 -0.27572E+0004  0.37576E-0006  0.85400E-0007  0.27543E-0006
  0.97068E+0004 -0.27569E+0004  0.32357E-0006  0.77453E-0007  0.22913E-0006
  0.97500E+0004 -0.27567E+0004  0.29328E-0006  0.72837E-0007  0.20248E-0006
  0.97500E+0004 -0.28783E+0004  0.49920E-0007  0.76917E-0007 -0.51531E-0007
  0.97932E+0004 -0.28786E+0004  0.22915E-0007  0.71927E-0007 -0.75097E-0007
  0.98750E+0004 -0.28790E+0004 -0.29825E-0007  0.61643E-0007 -0.12029E-0006
  0.99568E+0004 -0.28795E+0004 -0.82981E-0007  0.50463E-0007 -0.16454E-0006
  0.10000E+0005 -0.28797E+0004 -0.11052E-0006  0.44298E-0007 -0.18685E-0006
  0.97500E+0004 -0.28573E+0004  0.94399E-0007  0.76355E-0007 -0.57091E-0008
  0.97932E+0004 -0.28576E+0004  0.65640E-0007  0.71370E-0007 -0.30909E-0007
  0.98750E+0004 -0.28581E+0004  0.91788E-0008  0.61118E-0007 -0.79547E-0007
  0.99568E+0004 -0.28587E+0004 -0.48202E-0007  0.49992E-0007 -0.12766E-0006
  0.10000E+0005 -0.28590E+0004 -0.78169E-0007  0.43862E-0007 -0.15217E-0006
  0.97500E+0004 -0.28175E+0004  0.17713E-0006  0.75145E-0007  0.80073E-0007
  0.97932E+0004 -0.28179E+0004  0.14583E-0006  0.70184E-0007  0.52537E-0007
  0.98750E+0004 -0.28185E+0004  0.83869E-0007  0.60023E-0007 -0.11543E-0008
  0.99568E+0004 -0.28192E+0004  0.20054E-0007  0.49029E-0007 -0.55114E-0007
  0.10000E+0005 -0.28196E+0004 -0.13689E-0007  0.42978E-0007 -0.83012E-0007
  0.97500E+0004 -0.27777E+0004  0.25511E-0006  0.73705E-0007  0.16191E-0006
  0.97932E+0004 -0.27781E+0004  0.22237E-0006  0.68792E-0007  0.13309E-0006
  0.98750E+0004 -0.27790E+0004  0.15706E-0006  0.58765E-0007  0.76386E-0007
  0.99568E+0004 -0.27798E+0004  0.89021E-0007  0.47942E-0007  0.18652E-0007
  0.10000E+0005 -0.27802E+0004  0.52668E-0007  0.41988E-0007 -0.11557E-0007
  0.97500E+0004 -0.27567E+0004  0.29328E-0006  0.72837E-0007  0.20248E-0006
  0.97932E+0004 -0.27572E+0004  0.26024E-0006  0.67960E-0007  0.17341E-0006
  0.98750E+0004 -0.27581E+0004  0.19406E-0006  0.58021E-0007  0.11598E-0006
  0.99568E+0004 -0.27590E+0004  0.12472E-0006  0.47305E-0007  0.57122E-0007
  0.10000E+0005 -0.27594E+0004  0.87489E-0007  0.41412E-0007  0.26149E-0007
  0.10000E+0005 -0.28797E+0004 -0.11052E-0006  0.44298E-0007 -0.18685E-0006
  0.10043E+0005 -0.28803E+0004 -0.13778E-0006  0.38016E-0007 -0.20858E-0006
  0.10125E+0005 -0.28813E+0004 -0.18620E-0006  0.25929E-0007 -0.24561E-0006
  0.10207E+0005 -0.28824E+0004 -0.22870E-0006  0.13890E-0007 -0.27568E-0006
  0.10250E+0005 -0.28829E+0004 -0.24809E-0006  0.76623E-0008 -0.28815E-0006
  0.10000E+0005 -0.28590E+0004 -0.78169E-0007  0.43862E-0007 -0.15217E-0006
  0.10043E+0005 -0.28596E+0004 -0.10810E-0006  0.37616E-0007 -0.17630E-0006
  0.10125E+0005 -0.28608E+0004 -0.16190E-0006  0.25594E-0007 -0.21814E-0006
  0.10207E+0005 -0.28621E+0004 -0.21017E-0006  0.13603E-0007 -0.25329E-0006
  0.10250E+0005 -0.28627E+0004 -0.23276E-0006  0.73900E-0008 -0.26853E-0006
  0.10000E+0005 -0.28196E+0004 -0.13689E-0007  0.42978E-0007 -0.83012E-0007
  0.10043E+0005 -0.28204E+0004 -0.47862E-0007  0.36816E-0007 -0.11096E-0006
  0.10125E+0005 -0.28220E+0004 -0.11044E-0006  0.24942E-0007 -0.16060E-0006
  0.10207E+0005 -0.28236E+0004 -0.16840E-0006  0.13069E-0007 -0.20422E-0006
  0.10250E+0005 -0.28244E+0004 -0.19644E-0006  0.69013E-0008 -0.22418E-0006
  0.10000E+0005 -0.27802E+0004  0.52668E-0007  0.41988E-0007 -0.11557E-0007
  0.10043E+0005 -0.27812E+0004  0.15418E-0007  0.35930E-0007 -0.42252E-0007
  0.10125E+0005 -0.27832E+0004 -0.53827E-0007  0.24243E-0007 -0.97763E-0007
  0.10207E+0005 -0.27851E+0004 -0.11955E-0006  0.12530E-0007 -0.14813E-0006
  0.10250E+0005 -0.27861E+0004 -0.15212E-0006  0.64283E-0008 -0.17200E-0006
  0.10000E+0005 -0.27594E+0004  0.87489E-0007  0.41412E-0007  0.26149E-0007
  0.10043E+0005 -0.27606E+0004  0.49126E-0007  0.35417E-0007 -0.55290E-0008
  0.10125E+0005 -0.27627E+0004 -0.22707E-0007  0.23846E-0007 -0.63302E-0007
  0.10207E+0005 -0.27648E+0004 -0.91668E-0007  0.12233E-0007 -0.11647E-0006
  0.10250E+0005 -0.27659E+0004 -0.12621E-0006  0.61760E-0008 -0.14202E-0006
  0.10250E+0005 -0.28829E+0004 -0.24809E-0006  0.76623E-0008 -0.28815E-0006
  0.10293E+0005 -0.28834E+0004 -0.26502E-0006  0.15712E-0008 -0.29788E-0006
  0.10375E+0005 -0.28842E+0004 -0.28977E-0006 -0.94784E-0008 -0.30844E-0006
  0.10457E+0005 -0.28851E+0004 -0.30384E-0006 -0.19737E-0007 -0.30770E-0006
  0.10500E+0005 -0.28855E+0004 -0.30662E-0006 -0.24791E-0007 -0.30249E-0006
  0.10250E+0005 -0.28627E+0004 -0.23276E-0006  0.73900E-0008 -0.26853E-0006
  0.10293E+0005 -0.28633E+0004 -0.25292E-0006  0.13069E-0008 -0.28106E-0006
  0.10375E+0005 -0.28643E+0004 -0.28399E-0006 -0.97506E-0008 -0.29704E-0006
  0.10457E+0005 -0.28653E+0004 -0.30451E-0006 -0.20044E-0007 -0.30182E-0006
  0.10500E+0005 -0.28658E+0004 -0.31069E-0006 -0.25127E-0007 -0.29952E-0006
  0.10250E+0005 -0.28244E+0004 -0.19644E-0006  0.69013E-0008 -0.22418E-0006
  0.10293E+0005 -0.28251E+0004 -0.22220E-0006  0.85013E-0009 -0.24152E-0006
  0.10375E+0005 -0.28264E+0004 -0.26439E-0006 -0.10189E-0007 -0.26699E-0006
  0.10457E+0005 -0.28276E+0004 -0.29654E-0006 -0.20515E-0007 -0.28165E-0006
  0.10500E+0005 -0.28283E+0004 -0.30898E-0006 -0.25633E-0007 -0.28465E-0006
  0.10250E+0005 -0.27861E+0004 -0.15212E-0006  0.64283E-0008 -0.17200E-0006
  0.10293E+0005 -0.27869E+0004 -0.18263E-0006  0.43145E-0009 -0.19339E-0006
  0.10375E+0005 -0.27885E+0004 -0.23456E-0006 -0.10546E-0007 -0.22713E-0006
  0.10457E+0005 -0.27900E+0004 -0.27728E-0006 -0.20857E-0007 -0.25071E-0006
  0.10500E+0005 -0.27908E+0004 -0.29556E-0006 -0.25987E-0007 -0.25863E-0006
  0.10250E+0005 -0.27659E+0004 -0.12621E-0006  0.61760E-0008 -0.14202E-0006
  0.10293E+0005 -0.27668E+0004 -0.15883E-0006  0.21731E-0009 -0.16521E-0006
  0.10375E+0005 -0.27685E+0004 -0.21523E-0006 -0.10708E-0007 -0.20273E-0006
  0.10457E+0005 -0.27702E+0004 -0.26299E-0006 -0.20993E-0007 -0.23056E-0006
  0.10500E+0005 -0.27711E+0004 -0.28412E-0006 -0.26120E-0007 -0.24088E-0006
  0.10500E+0005 -0.28855E+0004 -0.30662E-0006 -0.24791E-0007 -0.30249E-0006
  0.10543E+0005 -0.28859E+0004 -0.30609E-0006 -0.29596E-0007 -0.29385E-0006
  0.10625E+0005 -0.28867E+0004 -0.29586E-0006 -0.38005E-0007 -0.26811E-0006
  0.10707E+0005 -0.28875E+0004 -0.27366E-0006 -0.45556E-0007 -0.23047E-0006
  0.10750E+0005 -0.28879E+0004 -0.25735E-0006 -0.49216E-0007 -0.20615E-0006
  0.10500E+0005 -0.28658E+0004 -0.31069E-0006 -0.25127E-0007 -0.29952E-0006
  0.10543E+0005 -0.28663E+0004 -0.31353E-0006 -0.29964E-0007 -0.29376E-0006
  0.10625E+0005 -0.28672E+0004 -0.30949E-0006 -0.38446E-0007 -0.27334E-0006
  0.10707E+0005 -0.28680E+0004 -0.29308E-0006 -0.46070E-0007 -0.24072E-0006
  0.10750E+0005 -0.28685E+0004 -0.27957E-0006 -0.49767E-0007 -0.21886E-0006
  0.10500E+0005 -0.28283E+0004 -0.30898E-0006 -0.25633E-0007 -0.28465E-0006
  0.10543E+0005 -0.28289E+0004 -0.31807E-0006 -0.30514E-0007 -0.28419E-0006
  0.10625E+0005 -0.28301E+0004 -0.32578E-0006 -0.39099E-0007 -0.27376E-0006
  0.10707E+0005 -0.28312E+0004 -0.32062E-0006 -0.46835E-0007 -0.25076E-0006
  0.10750E+0005 -0.28318E+0004 -0.31270E-0006 -0.50590E-0007 -0.23372E-0006
  0.10500E+0005 -0.27908E+0004 -0.29556E-0006 -0.25987E-0007 -0.25863E-0006
  0.10543E+0005 -0.27916E+0004 -0.31059E-0006 -0.30888E-0007 -0.26318E-0006
  0.10625E+0005 -0.27930E+0004 -0.32974E-0006 -0.39533E-0007 -0.26238E-0006
  0.10707E+0005 -0.27944E+0004 -0.33594E-0006 -0.47341E-0007 -0.24896E-0006
  0.10750E+0005 -0.27951E+0004 -0.33383E-0006 -0.51135E-0007 -0.23684E-0006
  0.10500E+0005 -0.27711E+0004 -0.28412E-0006 -0.26120E-0007 -0.24088E-0006
  0.10543E+0005 -0.27719E+0004 -0.30210E-0006 -0.31021E-0007 -0.24790E-0006
  0.10625E+0005 -0.27734E+0004 -0.32706E-0006 -0.39680E-0007 -0.25197E-0006
  0.10707E+0005 -0.27750E+0004 -0.33918E-0006 -0.47511E-0007 -0.24352E-0006
  0.10750E+0005 -0.27758E+0004 -0.34018E-0006 -0.51318E-0007 -0.23400E-0006
  0.10750E+0005 -0.28879E+0004 -0.25735E-0006 -0.49216E-0007 -0.20615E-0006
  0.10793E+0005 -0.28883E+0004 -0.23797E-0006 -0.52680E-0007 -0.17895E-0006
  0.10875E+0005 -0.28892E+0004 -0.19381E-0006 -0.58743E-0007 -0.12069E-0006
  0.10957E+0005 -0.28901E+0004 -0.14160E-0006 -0.64239E-0007 -0.55708E-0007
  0.11000E+0005 -0.28906E+0004 -0.11163E-0006 -0.66928E-0007 -0.19720E-0007
  0.10750E+0005 -0.28685E+0004 -0.27957E-0006 -0.49767E-0007 -0.21886E-0006
  0.10793E+0005 -0.28691E+0004 -0.26278E-0006 -0.53265E-0007 -0.19397E-0006
  0.10875E+0005 -0.28701E+0004 -0.22282E-0006 -0.59378E-0007 -0.13953E-0006
  0.10957E+0005 -0.28711E+0004 -0.17370E-0006 -0.64901E-0007 -0.77509E-0007
  0.11000E+0005 -0.28717E+0004 -0.14485E-0006 -0.67595E-0007 -0.42680E-0007
  0.10750E+0005 -0.28318E+0004 -0.31270E-0006 -0.50590E-0007 -0.23372E-0006
  0.10793E+0005 -0.28325E+0004 -0.30118E-0006 -0.54138E-0007 -0.21341E-0006
  0.10875E+0005 -0.28338E+0004 -0.27007E-0006 -0.60328E-0007 -0.16677E-0006
  0.10957E+0005 -0.28352E+0004 -0.22794E-0006 -0.65895E-0007 -0.11107E-0006
  0.11000E+0005 -0.28359E+0004 -0.20189E-0006 -0.68597E-0007 -0.78878E-0007
  0.10750E+0005 -0.27951E+0004 -0.33383E-0006 -0.51135E-0007 -0.23684E-0006
  0.10793E+0005 -0.27960E+0004 -0.32793E-0006 -0.54718E-0007 -0.22131E-0006
  0.10875E+0005 -0.27976E+0004 -0.30662E-0006 -0.60963E-0007 -0.18304E-0006
  0.10957E+0005 -0.27992E+0004 -0.27277E-0006 -0.66558E-0007 -0.13449E-0006
  0.11000E+0005 -0.28000E+0004 -0.25033E-0006 -0.69263E-0007 -0.10546E-0006
  0.10750E+0005 -0.27758E+0004 -0.34018E-0006 -0.51318E-0007 -0.23400E-0006
  0.10793E+0005 -0.27767E+0004 -0.33732E-0006 -0.54913E-0007 -0.22102E-0006
  0.10875E+0005 -0.27785E+0004 -0.32146E-0006 -0.61177E-0007 -0.18735E-0006
  0.10957E+0005 -0.27802E+0004 -0.29242E-0006 -0.66779E-0007 -0.14284E-0006
  0.11000E+0005 -0.27811E+0004 -0.27218E-0006 -0.69484E-0007 -0.11566E-0006
  0.11000E+0005 -0.28906E+0004 -0.11163E-0006 -0.66928E-0007 -0.19720E-0007
  0.11043E+0005 -0.28911E+0004 -0.80445E-0007 -0.69483E-0007  0.16869E-0007
  0.11125E+0005 -0.28920E+0004 -0.19715E-0007 -0.73947E-0007  0.85909E-0007
  0.11207E+0005 -0.28929E+0004  0.40458E-0007 -0.77882E-0007  0.15143E-0006
  0.11250E+0005 -0.28934E+0004  0.70857E-0007 -0.79715E-0007  0.18328E-0006
  0.11000E+0005 -0.28717E+0004 -0.14485E-0006 -0.67595E-0007 -0.42680E-0007
  0.11043E+0005 -0.28722E+0004 -0.11440E-0006 -0.70150E-0007 -0.69425E-0008
  0.11125E+0005 -0.28733E+0004 -0.53958E-0007 -0.74597E-0007  0.61368E-0007
  0.11207E+0005 -0.28744E+0004  0.74353E-0008 -0.78500E-0007  0.12738E-0006
  0.11250E+0005 -0.28750E+0004  0.39088E-0007 -0.80313E-0007  0.16001E-0006
  0.11000E+0005 -0.28359E+0004 -0.20189E-0006 -0.68597E-0007 -0.78878E-0007
  0.11043E+0005 -0.28366E+0004 -0.17356E-0006 -0.71148E-0007 -0.45230E-0007
  0.11125E+0005 -0.28380E+0004 -0.11514E-0006 -0.75566E-0007  0.20730E-0007
  0.11207E+0005 -0.28393E+0004 -0.52982E-0007 -0.79416E-0007  0.86653E-0007
  0.11250E+0005 -0.28401E+0004 -0.19777E-0007 -0.81196E-0007  0.12017E-0006
  0.11000E+0005 -0.28000E+0004 -0.25033E-0006 -0.69263E-0007 -0.10546E-0006
  0.11043E+0005 -0.28009E+0004 -0.22501E-0006 -0.71810E-0007 -0.74470E-0007
  0.11125E+0005 -0.28026E+0004 -0.17045E-0006 -0.76199E-0007 -0.12066E-0007
  0.11207E+0005 -0.28043E+0004 -0.10952E-0006 -0.80004E-0007  0.52455E-0007
  0.11250E+0005 -0.28052E+0004 -0.75834E-0007 -0.81757E-0007  0.86139E-0007
  0.11000E+0005 -0.27811E+0004 -0.27218E-0006 -0.69484E-0007 -0.11566E-0006
  0.11043E+0005 -0.27821E+0004 -0.24877E-0006 -0.72027E-0007 -0.86286E-0007
  0.11125E+0005 -0.27839E+0004 -0.19693E-0006 -0.76401E-0007 -0.26208E-0007
  0.11207E+0005 -0.27858E+0004 -0.13741E-0006 -0.80183E-0007  0.37066E-0007
  0.11250E+0005 -0.27867E+0004 -0.10390E-0006 -0.81923E-0007  0.70560E-0007
  0.11250E+0005 -0.28934E+0004  0.70857E-0007 -0.79715E-0007  0.18328E-0006
  0.11293E+0005 -0.28938E+0004  0.99660E-0007 -0.81357E-0007  0.21255E-0006
  0.11375E+0005 -0.28947E+0004  0.14834E-0006 -0.83872E-0007  0.25917E-0006
  0.11457E+0005 -0.28956E+0004  0.18675E-0006 -0.85466E-0007  0.29157E-0006
  0.11500E+0005 -0.28960E+0004  0.20199E-0006 -0.85885E-0007  0.30204E-0006
  0.11250E+0005 -0.28750E+0004  0.39088E-0007 -0.80313E-0007  0.16001E-0006
  0.11293E+0005 -0.28755E+0004  0.69553E-0007 -0.81934E-0007  0.19038E-0006
  0.11375E+0005 -0.28765E+0004  0.12247E-0006 -0.84415E-0007  0.24001E-0006
  0.11457E+0005 -0.28775E+0004  0.16642E-0006 -0.85989E-0007  0.27654E-0006
  0.11500E+0005 -0.28781E+0004  0.18503E-0006 -0.86406E-0007  0.28959E-0006
  0.11250E+0005 -0.28401E+0004 -0.19777E-0007 -0.81196E-0007  0.12017E-0006
  0.11293E+0005 -0.28407E+0004  0.13027E-0007 -0.82786E-0007  0.15208E-0006
  0.11375E+0005 -0.28421E+0004  0.72495E-0007 -0.85214E-0007  0.20639E-0006
  0.11457E+0005 -0.28434E+0004  0.12560E-0006 -0.86765E-0007  0.24977E-0006
  0.11500E+0005 -0.28440E+0004  0.14997E-0006 -0.87185E-0007  0.26721E-0006
  0.11250E+0005 -0.28052E+0004 -0.75834E-0007 -0.81757E-0007  0.86139E-0007
  0.11293E+0005 -0.28060E+0004 -0.41766E-0007 -0.83321E-0007  0.11887E-0006
  0.11375E+0005 -0.28076E+0004  0.22256E-0007 -0.85711E-0007  0.17650E-0006
  0.11457E+0005 -0.28092E+0004  0.82653E-0007 -0.87252E-0007  0.22542E-0006
  0.11500E+0005 -0.28100E+0004  0.11189E-0006 -0.87684E-0007  0.24662E-0006
  0.11250E+0005 -0.27867E+0004 -0.10390E-0006 -0.81923E-0007  0.70560E-0007
  0.11293E+0005 -0.27877E+0004 -0.69601E-0007 -0.83475E-0007  0.10344E-0006
  0.11375E+0005 -0.27894E+0004 -0.39933E-0008 -0.85849E-0007  0.16227E-0006
  0.11457E+0005 -0.27911E+0004  0.59464E-0007 -0.87390E-0007  0.21358E-0006
  0.11500E+0005 -0.27921E+0004  0.90882E-0007 -0.87830E-0007  0.23649E-0006
  0.11500E+0005 -0.28960E+0004  0.20199E-0006 -0.85885E-0007  0.30204E-0006
  0.11543E+0005 -0.28964E+0004  0.21326E-0006 -0.85976E-0007  0.30748E-0006
  0.11625E+0005 -0.28972E+0004  0.22309E-0006 -0.85208E-0007  0.30347E-0006
  0.11707E+0005 -0.28979E+0004  0.21682E-0006 -0.83120E-0007  0.28014E-0006
  0.11750E+0005 -0.28983E+0004  0.20688E-0006 -0.81482E-0007  0.26017E-0006
  0.11500E+0005 -0.28781E+0004  0.18503E-0006 -0.86406E-0007  0.28959E-0006
  0.11543E+0005 -0.28785E+0004  0.19992E-0006 -0.86504E-0007  0.29783E-0006
  0.11625E+0005 -0.28794E+0004  0.21718E-0006 -0.85772E-0007  0.29967E-0006
  0.11707E+0005 -0.28803E+0004  0.21880E-0006 -0.83757E-0007  0.28267E-0006
  0.11750E+0005 -0.28808E+0004  0.21307E-0006 -0.82172E-0007  0.26611E-0006
  0.11500E+0005 -0.28440E+0004  0.14997E-0006 -0.87185E-0007  0.26721E-0006
  0.11543E+0005 -0.28446E+0004  0.17117E-0006 -0.87302E-0007  0.28034E-0006
  0.11625E+0005 -0.28458E+0004  0.20167E-0006 -0.86652E-0007  0.29256E-0006
  0.11707E+0005 -0.28469E+0004  0.21771E-0006 -0.84788E-0007  0.28700E-0006
  0.11750E+0005 -0.28475E+0004  0.21982E-0006 -0.83310E-0007  0.27671E-0006
  0.11500E+0005 -0.28100E+0004  0.11189E-0006 -0.87684E-0007  0.24662E-0006
  0.11543E+0005 -0.28107E+0004  0.13857E-0006 -0.87828E-0007  0.26402E-0006
  0.11625E+0005 -0.28121E+0004  0.18099E-0006 -0.87273E-0007  0.28560E-0006
  0.11707E+0005 -0.28135E+0004  0.21051E-0006 -0.85571E-0007  0.29070E-0006
  0.11750E+0005 -0.28142E+0004  0.22015E-0006 -0.84206E-0007  0.28637E-0006
  0.11500E+0005 -0.27921E+0004  0.90882E-0007 -0.87830E-0007  0.23649E-0006
  0.11543E+0005 -0.27929E+0004  0.12009E-0006 -0.87991E-0007  0.25590E-0006
  0.11625E+0005 -0.27944E+0004  0.16820E-0006 -0.87490E-0007  0.28199E-0006
  0.11707E+0005 -0.27958E+0004  0.20438E-0006 -0.85879E-0007  0.29235E-0006
  0.11750E+0005 -0.27966E+0004  0.21782E-0006 -0.84575E-0007  0.29101E-0006
  0.11750E+0005 -0.28983E+0004  0.20688E-0006 -0.81482E-0007  0.26017E-0006
  0.11793E+0005 -0.28986E+0004  0.19242E-0006 -0.79467E-0007  0.23508E-0006
  0.11875E+0005 -0.28993E+0004  0.15319E-0006 -0.74689E-0007  0.17470E-0006
  0.11957E+0005 -0.28999E+0004  0.99912E-0007 -0.68761E-0007  0.99867E-0007
  0.12000E+0005 -0.29002E+0004  0.67019E-0007 -0.65249E-0007  0.55875E-0007
  0.11750E+0005 -0.28808E+0004  0.21307E-0006 -0.82172E-0007  0.26611E-0006
  0.11793E+0005 -0.28811E+0004  0.20278E-0006 -0.80223E-0007  0.24443E-0006
  0.11875E+0005 -0.28819E+0004  0.17112E-0006 -0.75595E-0007  0.19030E-0006
  0.11957E+0005 -0.28826E+0004  0.12461E-0006 -0.69848E-0007  0.12113E-0006
  0.12000E+0005 -0.28830E+0004  0.94837E-0007 -0.66441E-0007  0.79756E-0007
  0.11750E+0005 -0.28475E+0004  0.21982E-0006 -0.83310E-0007  0.27671E-0006
  0.11793E+0005 -0.28480E+0004  0.21738E-0006 -0.81489E-0007  0.26137E-0006
  0.11875E+0005 -0.28489E+0004  0.20028E-0006 -0.77153E-0007  0.21903E-0006
  0.11957E+0005 -0.28498E+0004  0.16721E-0006 -0.71757E-0007  0.16077E-0006
  0.12000E+0005 -0.28503E+0004  0.14380E-0006 -0.68552E-0007  0.12457E-0006
  0.11750E+0005 -0.28142E+0004  0.22015E-0006 -0.84206E-0007  0.28637E-0006
  0.11793E+0005 -0.28148E+0004  0.22539E-0006 -0.82518E-0007  0.27712E-0006
  0.11875E+0005 -0.28159E+0004  0.22286E-0006 -0.78484E-0007  0.24635E-0006
  0.11957E+0005 -0.28171E+0004  0.20376E-0006 -0.73446E-0007  0.19914E-0006
  0.12000E+0005 -0.28176E+0004  0.18719E-0006 -0.70446E-0007  0.16830E-0006
  0.11750E+0005 -0.27966E+0004  0.21782E-0006 -0.84575E-0007  0.29101E-0006
  0.11793E+0005 -0.27973E+0004  0.22697E-0006 -0.82959E-0007  0.28486E-0006
  0.11875E+0005 -0.27985E+0004  0.23204E-0006 -0.79086E-0007  0.26007E-0006
  0.11957E+0005 -0.27998E+0004  0.22041E-0006 -0.74240E-0007  0.21868E-0006
  0.12000E+0005 -0.28004E+0004  0.20759E-0006 -0.71348E-0007  0.19072E-0006
  0.12000E+0005 -0.29002E+0004  0.67019E-0007 -0.65249E-0007  0.55875E-0007
  0.12043E+0005 -0.29006E+0004  0.31289E-0007 -0.61499E-0007  0.94416E-0008
  0.12125E+0005 -0.29013E+0004 -0.41871E-0007 -0.53945E-0007 -0.82216E-0007
  0.12207E+0005 -0.29021E+0004 -0.11852E-0006 -0.46043E-0007 -0.17417E-0006
  0.12250E+0005 -0.29025E+0004 -0.15876E-0006 -0.41849E-0007 -0.22085E-0006
  0.12000E+0005 -0.28830E+0004  0.94837E-0007 -0.66441E-0007  0.79756E-0007
  0.12043E+0005 -0.28834E+0004  0.61820E-0007 -0.62800E-0007  0.35605E-0007
  0.12125E+0005 -0.28843E+0004 -0.74484E-0008 -0.55458E-0007 -0.52778E-0007
  0.12207E+0005 -0.28852E+0004 -0.82049E-0007 -0.47762E-0007 -0.14305E-0006
  0.12250E+0005 -0.28856E+0004 -0.12200E-0006 -0.43669E-0007 -0.18953E-0006
  0.12000E+0005 -0.28503E+0004  0.14380E-0006 -0.68552E-0007  0.12457E-0006
  0.12043E+0005 -0.28509E+0004  0.11649E-0006 -0.65121E-0007  0.85015E-0007
  0.12125E+0005 -0.28520E+0004  0.55870E-0007 -0.58186E-0007  0.35230E-0008
  0.12207E+0005 -0.28531E+0004 -0.13357E-0007 -0.50887E-0007 -0.82686E-0007
  0.12250E+0005 -0.28537E+0004 -0.51921E-0007 -0.46990E-0007 -0.12830E-0006
  0.12000E+0005 -0.28176E+0004  0.18719E-0006 -0.70446E-0007  0.16830E-0006
  0.12043E+0005 -0.28184E+0004  0.16618E-0006 -0.67230E-0007  0.13364E-0006
  0.12125E+0005 -0.28197E+0004  0.11569E-0006 -0.60708E-0007  0.59817E-0007
  0.12207E+0005 -0.28211E+0004  0.53629E-0007 -0.53817E-0007 -0.21293E-0007
  0.12250E+0005 -0.28218E+0004  0.17488E-0007 -0.50122E-0007 -0.65405E-0007
  0.12000E+0005 -0.28004E+0004  0.20759E-0006 -0.71348E-0007  0.19072E-0006
  0.12043E+0005 -0.28012E+0004  0.19010E-0006 -0.68247E-0007  0.15873E-0006
  0.12125E+0005 -0.28027E+0004  0.14545E-0006 -0.61947E-0007  0.89234E-0007
  0.12207E+0005 -0.28041E+0004  0.87836E-0007 -0.55274E-0007  0.11197E-0007
  0.12250E+0005 -0.28049E+0004  0.53366E-0007 -0.51688E-0007 -0.31886E-0007
  0.12250E+0005 -0.29025E+0004 -0.15876E-0006 -0.41849E-0007 -0.22085E-0006
  0.12293E+0005 -0.29030E+0004 -0.19832E-0006 -0.37650E-0007 -0.26558E-0006
  0.12375E+0005 -0.29041E+0004 -0.26788E-0006 -0.29908E-0007 -0.34128E-0006
  0.12457E+0005 -0.29051E+0004 -0.32659E-0006 -0.22561E-0007 -0.40132E-0006
  0.12500E+0005 -0.29057E+0004 -0.35187E-0006 -0.18891E-0007 -0.42544E-0006
  0.12250E+0005 -0.28856E+0004 -0.12200E-0006 -0.43669E-0007 -0.18953E-0006
  0.12293E+0005 -0.28863E+0004 -0.16189E-0006 -0.39561E-0007 -0.23463E-0006
  0.12375E+0005 -0.28875E+0004 -0.23360E-0006 -0.31963E-0007 -0.31236E-0006
  0.12457E+0005 -0.28887E+0004 -0.29623E-0006 -0.24716E-0007 -0.37602E-0006
  0.12500E+0005 -0.28894E+0004 -0.32418E-0006 -0.21078E-0007 -0.40259E-0006
  0.12250E+0005 -0.28537E+0004 -0.51921E-0007 -0.46990E-0007 -0.12830E-0006
  0.12293E+0005 -0.28545E+0004 -0.91608E-0007 -0.43061E-0007 -0.17356E-0006
  0.12375E+0005 -0.28561E+0004 -0.16579E-0006 -0.35749E-0007 -0.25414E-0006
  0.12457E+0005 -0.28577E+0004 -0.23443E-0006 -0.28707E-0007 -0.32376E-0006
  0.12500E+0005 -0.28585E+0004 -0.26680E-0006 -0.25142E-0007 -0.35455E-0006
  0.12250E+0005 -0.28218E+0004  0.17488E-0007 -0.50122E-0007 -0.65405E-0007
  0.12293E+0005 -0.28228E+0004 -0.20902E-0007 -0.46379E-0007 -0.11018E-0006
  0.12375E+0005 -0.28247E+0004 -0.95502E-0007 -0.39371E-0007 -0.19232E-0006
  0.12457E+0005 -0.28266E+0004 -0.16822E-0006 -0.32557E-0007 -0.26664E-0006
  0.12500E+0005 -0.28277E+0004 -0.20408E-0006 -0.29079E-0007 -0.30106E-0006
  0.12250E+0005 -0.28049E+0004  0.53366E-0007 -0.51688E-0007 -0.31886E-0007
  0.12293E+0005 -0.28060E+0004  0.16080E-0007 -0.48046E-0007 -0.76142E-0007
  0.12375E+0005 -0.28081E+0004 -0.57921E-0007 -0.41206E-0007 -0.15859E-0006
  0.12457E+0005 -0.28103E+0004 -0.13200E-0006 -0.34522E-0007 -0.23490E-0006
  0.12500E+0005 -0.28114E+0004 -0.16931E-0006 -0.31094E-0007 -0.27098E-0006
  0.12500E+0005 -0.29057E+0004 -0.35187E-0006 -0.18891E-0007 -0.42544E-0006
  0.12543E+0005 -0.29063E+0004 -0.37265E-0006 -0.15339E-0007 -0.44390E-0006
  0.12625E+0005 -0.29073E+0004 -0.39856E-0006 -0.89661E-0008 -0.46270E-0006
  0.12707E+0005 -0.29084E+0004 -0.40611E-0006 -0.29151E-0008 -0.46058E-0006
  0.12750E+0005 -0.29090E+0004 -0.40282E-0006  0.19316E-0009 -0.45164E-0006
  0.12500E+0005 -0.28894E+0004 -0.32418E-0006 -0.21078E-0007 -0.40259E-0006
  0.12543E+0005 -0.28901E+0004 -0.34798E-0006 -0.17544E-0007 -0.42381E-0006
  0.12625E+0005 -0.28913E+0004 -0.38028E-0006 -0.11169E-0007 -0.44841E-0006
  0.12707E+0005 -0.28926E+0004 -0.39460E-0006 -0.50743E-0008 -0.45240E-0006
  0.12750E+0005 -0.28933E+0004 -0.39486E-0006 -0.19305E-0008 -0.44662E-0006
  0.12500E+0005 -0.28585E+0004 -0.26680E-0006 -0.25142E-0007 -0.35455E-0006
  0.12543E+0005 -0.28594E+0004 -0.29574E-0006 -0.21654E-0007 -0.38063E-0006
  0.12625E+0005 -0.28610E+0004 -0.33932E-0006 -0.15300E-0007 -0.41569E-0006
  0.12707E+0005 -0.28626E+0004 -0.36606E-0006 -0.91495E-0008 -0.43099E-0006
  0.12750E+0005 -0.28635E+0004 -0.37298E-0006 -0.59532E-0008 -0.43116E-0006
  0.12500E+0005 -0.28277E+0004 -0.20408E-0006 -0.29079E-0007 -0.30106E-0006
  0.12543E+0005 -0.28287E+0004 -0.23736E-0006 -0.25652E-0007 -0.33147E-0006
  0.12625E+0005 -0.28307E+0004 -0.29098E-0006 -0.19353E-0007 -0.37620E-0006
  0.12707E+0005 -0.28326E+0004 -0.32937E-0006 -0.13183E-0007 -0.40231E-0006
  0.12750E+0005 -0.28337E+0004 -0.34273E-0006 -0.99541E-0008 -0.40832E-0006
  0.12500E+0005 -0.28114E+0004 -0.16931E-0006 -0.31094E-0007 -0.27098E-0006
  0.12543E+0005 -0.28125E+0004 -0.20452E-0006 -0.27707E-0007 -0.30344E-0006
  0.12625E+0005 -0.28147E+0004 -0.26287E-0006 -0.21450E-0007 -0.35290E-0006
  0.12707E+0005 -0.28168E+0004 -0.30703E-0006 -0.15285E-0007 -0.38448E-0006
  0.12750E+0005 -0.28180E+0004 -0.32366E-0006 -0.12046E-0007 -0.39350E-0006
  0.12750E+0005 -0.29090E+0004 -0.40282E-0006  0.19316E-0009 -0.45164E-0006
  0.12793E+0005 -0.29094E+0004 -0.39477E-0006  0.32718E-0008 -0.43782E-0006
  0.12875E+0005 -0.29101E+0004 -0.36820E-0006  0.91319E-0008 -0.40074E-0006
  0.12957E+0005 -0.29109E+0004 -0.32981E-0006  0.15100E-0007 -0.35335E-0006
  0.13000E+0005 -0.29113E+0004 -0.30626E-0006  0.18277E-0007 -0.32598E-0006
  0.12750E+0005 -0.28933E+0004 -0.39486E-0006 -0.19305E-0008 -0.44662E-0006
  0.12793E+0005 -0.28937E+0004 -0.39020E-0006  0.11877E-0008 -0.43580E-0006
  0.12875E+0005 -0.28946E+0004 -0.36950E-0006  0.71320E-0008 -0.40380E-0006
  0.12957E+0005 -0.28955E+0004 -0.33598E-0006  0.13192E-0007 -0.36046E-0006
  0.13000E+0005 -0.28960E+0004 -0.31449E-0006  0.16415E-0007 -0.33475E-0006
  0.12750E+0005 -0.28635E+0004 -0.37298E-0006 -0.59532E-0008 -0.43116E-0006
  0.12793E+0005 -0.28641E+0004 -0.37474E-0006 -0.27749E-0008 -0.42603E-0006
  0.12875E+0005 -0.28652E+0004 -0.36547E-0006  0.33027E-0008 -0.40391E-0006
  0.12957E+0005 -0.28663E+0004 -0.34170E-0006  0.95122E-0008 -0.36868E-0006
  0.13000E+0005 -0.28669E+0004 -0.32451E-0006  0.12815E-0007 -0.34636E-0006
  0.12750E+0005 -0.28337E+0004 -0.34273E-0006 -0.99541E-0008 -0.40832E-0006
  0.12793E+0005 -0.28344E+0004 -0.35083E-0006 -0.67352E-0008 -0.40886E-0006
  0.12875E+0005 -0.28358E+0004 -0.35313E-0006 -0.55922E-0009 -0.39677E-0006
  0.12957E+0005 -0.28372E+0004 -0.33966E-0006  0.57706E-0008 -0.37006E-0006
  0.13000E+0005 -0.28379E+0004 -0.32715E-0006  0.91406E-0008 -0.35145E-0006
  0.12750E+0005 -0.28180E+0004 -0.32366E-0006 -0.12046E-0007 -0.39350E-0006
  0.12793E+0005 -0.28188E+0004 -0.33502E-0006 -0.88138E-0008 -0.39697E-0006
  0.12875E+0005 -0.28203E+0004 -0.34340E-0006 -0.26000E-0008 -0.39018E-0006
  0.12957E+0005 -0.28218E+0004 -0.33549E-0006  0.37806E-0008 -0.36810E-0006
  0.13000E+0005 -0.28226E+0004 -0.32558E-0006  0.71804E-0008 -0.35154E-0006
  0.13000E+0005 -0.29113E+0004 -0.30626E-0006  0.18277E-0007 -0.32598E-0006
  0.13043E+0005 -0.29116E+0004 -0.28138E-0006  0.21409E-0007 -0.29799E-0006
  0.13125E+0005 -0.29121E+0004 -0.23281E-0006  0.27119E-0007 -0.24562E-0006
  0.13207E+0005 -0.29125E+0004 -0.18588E-0006  0.32065E-0007 -0.19720E-0006
  0.13250E+0005 -0.29128E+0004 -0.16299E-0006  0.34156E-0007 -0.17421E-0006
  0.13000E+0005 -0.28960E+0004 -0.31449E-0006  0.16415E-0007 -0.33475E-0006
  0.13043E+0005 -0.28963E+0004 -0.29131E-0006  0.19593E-0007 -0.30805E-0006
  0.13125E+0005 -0.28969E+0004 -0.24498E-0006  0.25393E-0007 -0.25724E-0006
  0.13207E+0005 -0.28974E+0004 -0.19914E-0006  0.30447E-0007 -0.20939E-0006
  0.13250E+0005 -0.28978E+0004 -0.17643E-0006  0.32611E-0007 -0.18641E-0006
  0.13000E+0005 -0.28669E+0004 -0.32451E-0006  0.12815E-0007 -0.34636E-0006
  0.13043E+0005 -0.28673E+0004 -0.30493E-0006  0.16073E-0007 -0.32242E-0006
  0.13125E+0005 -0.28681E+0004 -0.26366E-0006  0.22032E-0007 -0.27514E-0006
  0.13207E+0005 -0.28688E+0004 -0.22064E-0006  0.27289E-0007 -0.22893E-0006
  0.13250E+0005 -0.28692E+0004 -0.19867E-0006  0.29590E-0007 -0.20623E-0006
  0.13000E+0005 -0.28379E+0004 -0.32715E-0006  0.91406E-0008 -0.35145E-0006
  0.13043E+0005 -0.28384E+0004 -0.31162E-0006  0.12466E-0007 -0.33059E-0006
  0.13125E+0005 -0.28393E+0004 -0.27631E-0006  0.18570E-0007 -0.28752E-0006
  0.13207E+0005 -0.28402E+0004 -0.23709E-0006  0.24023E-0007 -0.24360E-0006
  0.13250E+0005 -0.28407E+0004 -0.21632E-0006  0.26458E-0007 -0.22150E-0006
  0.13000E+0005 -0.28226E+0004 -0.32558E-0006  0.71804E-0008 -0.35154E-0006
  0.13043E+0005 -0.28231E+0004 -0.31233E-0006  0.10537E-0007 -0.33241E-0006
  0.13125E+0005 -0.28241E+0004 -0.28050E-0006  0.16711E-0007 -0.29179E-0006
  0.13207E+0005 -0.28251E+0004 -0.24362E-0006  0.22262E-0007 -0.24933E-0006
  0.13250E+0005 -0.28256E+0004 -0.22367E-0006  0.24767E-0007 -0.22767E-0006
  0.13250E+0005 -0.29128E+0004 -0.16299E-0006  0.34156E-0007 -0.17421E-0006
  0.13293E+0005 -0.29130E+0004 -0.14191E-0006  0.35707E-0007 -0.15324E-0006
  0.13375E+0005 -0.29135E+0004 -0.10769E-0006  0.36874E-0007 -0.11915E-0006
  0.13457E+0005 -0.29139E+0004 -0.81373E-0007  0.35074E-0007 -0.91603E-0007
  0.13500E+0005 -0.29141E+0004 -0.70477E-0007  0.32767E-0007 -0.79088E-0007
  0.13250E+0005 -0.28978E+0004 -0.17643E-0006  0.32611E-0007 -0.18641E-0006
  0.13293E+0005 -0.28980E+0004 -0.15533E-0006  0.34251E-0007 -0.16532E-0006
  0.13375E+0005 -0.28985E+0004 -0.12068E-0006  0.35647E-0007 -0.13088E-0006
  0.13457E+0005 -0.28990E+0004 -0.93714E-0007  0.34181E-0007 -0.10314E-0006
  0.13500E+0005 -0.28993E+0004 -0.82488E-0007  0.32100E-0007 -0.90690E-0007
  0.13250E+0005 -0.28692E+0004 -0.19867E-0006  0.29590E-0007 -0.20623E-0006
  0.13293E+0005 -0.28695E+0004 -0.17788E-0006  0.31398E-0007 -0.18514E-0006
  0.13375E+0005 -0.28702E+0004 -0.14298E-0006  0.33226E-0007 -0.15041E-0006
  0.13457E+0005 -0.28708E+0004 -0.11522E-0006  0.32386E-0007 -0.12257E-0006
  0.13500E+0005 -0.28711E+0004 -0.10356E-0006  0.30728E-0007 -0.11036E-0006
  0.13250E+0005 -0.28407E+0004 -0.21632E-0006  0.26458E-0007 -0.22150E-0006
  0.13293E+0005 -0.28411E+0004 -0.19628E-0006  0.28433E-0007 -0.20072E-0006
  0.13375E+0005 -0.28418E+0004 -0.16188E-0006  0.30689E-0007 -0.16616E-0006
  0.13457E+0005 -0.28426E+0004 -0.13391E-0006  0.30463E-0007 -0.13856E-0006
  0.13500E+0005 -0.28430E+0004 -0.12206E-0006  0.29217E-0007 -0.12672E-0006
  0.13250E+0005 -0.28256E+0004 -0.22367E-0006  0.24767E-0007 -0.22767E-0006
  0.13293E+0005 -0.28261E+0004 -0.20420E-0006  0.26828E-0007 -0.20716E-0006
  0.13375E+0005 -0.28269E+0004 -0.17034E-0006  0.29306E-0007 -0.17286E-0006
  0.13457E+0005 -0.28277E+0004 -0.14250E-0006  0.29399E-0007 -0.14551E-0006
  0.13500E+0005 -0.28282E+0004 -0.13065E-0006  0.28364E-0007 -0.13393E-0006
  0.13500E+0005 -0.29141E+0004 -0.70477E-0007  0.32767E-0007 -0.79088E-0007
  0.13543E+0005 -0.29143E+0004 -0.61401E-0007  0.29445E-0007 -0.67517E-0007
  0.13625E+0005 -0.29146E+0004 -0.47982E-0007  0.20460E-0007 -0.46717E-0007
  0.13707E+0005 -0.29150E+0004 -0.37501E-0007  0.83203E-0008 -0.25432E-0007
  0.13750E+0005 -0.29152E+0004 -0.32325E-0007  0.93858E-0009 -0.13399E-0007
  0.13500E+0005 -0.28993E+0004 -0.82488E-0007  0.32100E-0007 -0.90690E-0007
  0.13543E+0005 -0.28995E+0004 -0.73133E-0007  0.29039E-0007 -0.79327E-0007
  0.13625E+0005 -0.28999E+0004 -0.59382E-0007  0.20650E-0007 -0.59352E-0007
  0.13707E+0005 -0.29003E+0004 -0.48823E-0007  0.92114E-0008 -0.39334E-0007
  0.13750E+0005 -0.29005E+0004 -0.43670E-0007  0.22286E-0008 -0.28058E-0007
  0.13500E+0005 -0.28711E+0004 -0.10356E-0006  0.30728E-0007 -0.11036E-0006
  0.13543E+0005 -0.28714E+0004 -0.93837E-0007  0.28152E-0007 -0.99493E-0007
  0.13625E+0005 -0.28720E+0004 -0.79740E-0007  0.20862E-0007 -0.81286E-0007
  0.13707E+0005 -0.28725E+0004 -0.69332E-0007  0.10713E-0007 -0.63945E-0007
  0.13750E+0005 -0.28728E+0004 -0.64411E-0007  0.44607E-0008 -0.54297E-0007
  0.13500E+0005 -0.28430E+0004 -0.12206E-0006  0.29217E-0007 -0.12672E-0006
  0.13543E+0005 -0.28434E+0004 -0.11220E-0006  0.27111E-0007 -0.11648E-0006
  0.13625E+0005 -0.28440E+0004 -0.98135E-0007  0.20882E-0007 -0.10030E-0006
  0.13707E+0005 -0.28447E+0004 -0.88273E-0007  0.11969E-0007 -0.85962E-0007
  0.13750E+0005 -0.28450E+0004 -0.83819E-0007  0.64161E-0008 -0.78174E-0007
  0.13500E+0005 -0.28282E+0004 -0.13065E-0006  0.28364E-0007 -0.13393E-0006
  0.13543E+0005 -0.28286E+0004 -0.12081E-0006  0.26501E-0007 -0.12407E-0006
  0.13625E+0005 -0.28293E+0004 -0.10692E-0006  0.20815E-0007 -0.10904E-0006
  0.13707E+0005 -0.28300E+0004 -0.97505E-0007  0.12533E-0007 -0.96410E-0007
  0.13750E+0005 -0.28304E+0004 -0.93391E-0007  0.73369E-0008 -0.89689E-0007
  0.13750E+0005 -0.29152E+0004 -0.32325E-0007  0.93858E-0009 -0.13399E-0007
  0.13793E+0005 -0.29153E+0004 -0.27066E-0007 -0.68547E-0008 -0.78296E-0009
  0.13875E+0005 -0.29155E+0004 -0.15854E-0007 -0.22006E-0007  0.24946E-0007
  0.13957E+0005 -0.29157E+0004 -0.24137E-0008 -0.36147E-0007  0.51833E-0007
  0.14000E+0005 -0.29158E+0004  0.55394E-0008 -0.42611E-0007  0.65731E-0007
  0.13750E+0005 -0.29005E+0004 -0.43670E-0007  0.22286E-0008 -0.28058E-0007
  0.13793E+0005 -0.29007E+0004 -0.38451E-0007 -0.51605E-0008 -0.16194E-0007
  0.13875E+0005 -0.29009E+0004 -0.27197E-0007 -0.19567E-0007  0.83860E-0008
  0.13957E+0005 -0.29012E+0004 -0.13326E-0007 -0.33072E-0007  0.34884E-0007
  0.14000E+0005 -0.29013E+0004 -0.49004E-0008 -0.39275E-0007  0.49027E-0007
  0.13750E+0005 -0.28728E+0004 -0.64411E-0007  0.44607E-0008 -0.54297E-0007
  0.13793E+0005 -0.28729E+0004 -0.59477E-0007 -0.21885E-0008 -0.44089E-0007
  0.13875E+0005 -0.28733E+0004 -0.48630E-0007 -0.15231E-0007 -0.22253E-0007
  0.13957E+0005 -0.28736E+0004 -0.34539E-0007 -0.27570E-0007  0.27875E-0008
  0.14000E+0005 -0.28737E+0004 -0.25568E-0007 -0.33294E-0007  0.16965E-0007
  0.13750E+0005 -0.28450E+0004 -0.83819E-0007  0.64161E-0008 -0.78174E-0007
  0.13793E+0005 -0.28452E+0004 -0.79437E-0007  0.47356E-0009 -0.69900E-0007
  0.13875E+0005 -0.28456E+0004 -0.69609E-0007 -0.11267E-0007 -0.51498E-0007
  0.13957E+0005 -0.28460E+0004 -0.56056E-0007 -0.22486E-0007 -0.28818E-0007
  0.14000E+0005 -0.28462E+0004 -0.46987E-0007 -0.27745E-0007 -0.15155E-0007
  0.13750E+0005 -0.28304E+0004 -0.93391E-0007  0.73369E-0008 -0.89689E-0007
  0.13793E+0005 -0.28306E+0004 -0.89400E-0007  0.17543E-0008 -0.82536E-0007
  0.13875E+0005 -0.28310E+0004 -0.80347E-0007 -0.93222E-0008 -0.66203E-0007
  0.13957E+0005 -0.28314E+0004 -0.67372E-0007 -0.19969E-0007 -0.45113E-0007
  0.14000E+0005 -0.28316E+0004 -0.58427E-0007 -0.24988E-0007 -0.31935E-0007
  0.14000E+0005 -0.29158E+0004  0.55394E-0008 -0.42611E-0007  0.65731E-0007
  0.14043E+0005 -0.29159E+0004  0.13861E-0007 -0.48026E-0007  0.78757E-0007
  0.14125E+0005 -0.29160E+0004  0.29880E-0007 -0.54818E-0007  0.99609E-0007
  0.14207E+0005 -0.29161E+0004  0.44371E-0007 -0.56273E-0007  0.11273E-0006
  0.14250E+0005 -0.29162E+0004  0.50590E-0007 -0.54792E-0007  0.11568E-0006
  0.14000E+0005 -0.29013E+0004 -0.49004E-0008 -0.39275E-0007  0.49027E-0007
  0.14043E+0005 -0.29014E+0004  0.40912E-0008 -0.44499E-0007  0.62656E-0007
  0.14125E+0005 -0.29015E+0004  0.21996E-0007 -0.51155E-0007  0.85749E-0007
  0.14207E+0005 -0.29016E+0004  0.39156E-0007 -0.52811E-0007  0.10251E-0006
  0.14250E+0005 -0.29017E+0004  0.47045E-0007 -0.51578E-0007  0.10786E-0006
  0.14000E+0005 -0.28737E+0004 -0.25568E-0007 -0.33294E-0007  0.16965E-0007
  0.14043E+0005 -0.28738E+0004 -0.15668E-0007 -0.38158E-0007  0.31284E-0007
  0.14125E+0005 -0.28740E+0004  0.51330E-0008 -0.44542E-0007  0.57752E-0007
  0.14207E+0005 -0.28742E+0004  0.26759E-0007 -0.46525E-0007  0.80599E-0007
  0.14250E+0005 -0.28743E+0004  0.37569E-0007 -0.45716E-0007  0.90141E-0007
  0.14000E+0005 -0.28462E+0004 -0.46987E-0007 -0.27745E-0007 -0.15155E-0007
  0.14043E+0005 -0.28463E+0004 -0.36649E-0007 -0.32257E-0007 -0.72795E-0009
  0.14125E+0005 -0.28465E+0004 -0.13849E-0007 -0.38346E-0007  0.27969E-0007
  0.14207E+0005 -0.28467E+0004  0.11429E-0007 -0.40587E-0007  0.55819E-0007
  0.14250E+0005 -0.28468E+0004  0.24805E-0007 -0.40147E-0007  0.69050E-0007
  0.14000E+0005 -0.28316E+0004 -0.58427E-0007 -0.24988E-0007 -0.31935E-0007
  0.14043E+0005 -0.28318E+0004 -0.48043E-0007 -0.29316E-0007 -0.17680E-0007
  0.14125E+0005 -0.28320E+0004 -0.24552E-0007 -0.35241E-0007  0.11732E-0007
  0.14207E+0005 -0.28322E+0004  0.23096E-0008 -0.37592E-0007  0.41772E-0007
  0.14250E+0005 -0.28323E+0004  0.16884E-0007 -0.37325E-0007  0.56734E-0007
  0.14250E+0005 -0.29162E+0004  0.50590E-0007 -0.54792E-0007  0.11568E-0006
  0.14293E+0005 -0.29163E+0004  0.55386E-0007 -0.51841E-0007  0.11561E-0006
  0.14375E+0005 -0.29165E+0004  0.59523E-0007 -0.42662E-0007  0.10683E-0006
  0.14457E+0005 -0.29168E+0004  0.56156E-0007 -0.30136E-0007  0.87686E-0007
  0.14500E+0005 -0.29169E+0004  0.51248E-0007 -0.22849E-0007  0.74220E-0007
  0.14250E+0005 -0.29017E+0004  0.47045E-0007 -0.51578E-0007  0.10786E-0006
  0.14293E+0005 -0.29018E+0004  0.53644E-0007 -0.48967E-0007  0.11043E-0006
  0.14375E+0005 -0.29021E+0004  0.61341E-0007 -0.40653E-0007  0.10705E-0006
  0.14457E+0005 -0.29024E+0004  0.61346E-0007 -0.29198E-0007  0.93158E-0007
  0.14500E+0005 -0.29025E+0004  0.57985E-0007 -0.22517E-0007  0.82173E-0007
  0.14250E+0005 -0.28743E+0004  0.37569E-0007 -0.45716E-0007  0.90141E-0007
  0.14293E+0005 -0.28744E+0004  0.47409E-0007 -0.43692E-0007  0.97457E-0007
  0.14375E+0005 -0.28748E+0004  0.61729E-0007 -0.36893E-0007  0.10396E-0006
  0.14457E+0005 -0.28751E+0004  0.68307E-0007 -0.27319E-0007  0.10006E-0006
  0.14500E+0005 -0.28753E+0004  0.68098E-0007 -0.21709E-0007  0.93924E-0007
  0.14250E+0005 -0.28468E+0004  0.24805E-0007 -0.40147E-0007  0.69050E-0007
  0.14293E+0005 -0.28470E+0004  0.37608E-0007 -0.38643E-0007  0.80683E-0007
  0.14375E+0005 -0.28475E+0004  0.58280E-0007 -0.33198E-0007  0.96541E-0007
  0.14457E+0005 -0.28479E+0004  0.71536E-0007 -0.25326E-0007  0.10252E-0006
  0.14500E+0005 -0.28481E+0004  0.74694E-0007 -0.20688E-0007  0.10137E-0006
  0.14250E+0005 -0.28323E+0004  0.16884E-0007 -0.37325E-0007  0.56734E-0007
  0.14293E+0005 -0.28326E+0004  0.31121E-0007 -0.36068E-0007  0.70456E-0007
  0.14375E+0005 -0.28331E+0004  0.54991E-0007 -0.31278E-0007  0.90996E-0007
  0.14457E+0005 -0.28335E+0004  0.71764E-0007 -0.24234E-0007  0.10210E-0006
  0.14500E+0005 -0.28338E+0004  0.76757E-0007 -0.20072E-0007  0.10359E-0006
  0.14500E+0005 -0.29169E+0004  0.51248E-0007 -0.22849E-0007  0.74220E-0007
  0.14543E+0005 -0.29171E+0004  0.44230E-0007 -0.15574E-0007  0.59084E-0007
  0.14625E+0005 -0.29176E+0004  0.26115E-0007 -0.29070E-0008  0.28215E-0007
  0.14707E+0005 -0.29180E+0004  0.37596E-0008  0.63986E-0008 -0.12685E-0008
  0.14750E+0005 -0.29183E+0004 -0.87177E-0008  0.93820E-0008 -0.14658E-0007
  0.14500E+0005 -0.29025E+0004  0.57985E-0007 -0.22517E-0007  0.82173E-0007
  0.14543E+0005 -0.29028E+0004  0.52271E-0007 -0.15848E-0007  0.69182E-0007
  0.14625E+0005 -0.29033E+0004  0.35776E-0007 -0.42548E-0008  0.41166E-0007
  0.14707E+0005 -0.29039E+0004  0.13756E-0007  0.41903E-0008  0.12658E-0007
  0.14750E+0005 -0.29042E+0004  0.91907E-0009  0.68434E-0008 -0.10133E-0008
  0.14500E+0005 -0.28753E+0004  0.68098E-0007 -0.21709E-0007  0.93924E-0007
  0.14543E+0005 -0.28757E+0004  0.65160E-0007 -0.16114E-0007  0.85253E-0007
  0.14625E+0005 -0.28764E+0004  0.52490E-0007 -0.64313E-0008  0.63344E-0007
  0.14707E+0005 -0.28770E+0004  0.32002E-0007  0.46725E-0009  0.37581E-0007
  0.14750E+0005 -0.28774E+0004  0.18975E-0007  0.25179E-0008  0.23886E-0007
  0.14500E+0005 -0.28481E+0004  0.74694E-0007 -0.20688E-0007  0.10137E-0006
  0.14543E+0005 -0.28486E+0004  0.74862E-0007 -0.16073E-0007  0.97276E-0007
  0.14625E+0005 -0.28494E+0004  0.66882E-0007 -0.81474E-0008  0.82259E-0007
  0.14707E+0005 -0.28502E+0004  0.49009E-0007 -0.26888E-0008  0.60321E-0007
  0.14750E+0005 -0.28506E+0004  0.36402E-0007 -0.12095E-0008  0.47238E-0007
  0.14500E+0005 -0.28338E+0004  0.76757E-0007 -0.20072E-0007  0.10359E-0006
  0.14543E+0005 -0.28343E+0004  0.78666E-0007 -0.15938E-0007  0.10199E-0006
  0.14625E+0005 -0.28352E+0004  0.73458E-0007 -0.88806E-0008  0.90874E-0007
  0.14707E+0005 -0.28361E+0004  0.57363E-0007 -0.41401E-0008  0.71346E-0007
  0.14750E+0005 -0.28365E+0004  0.45209E-0007 -0.29498E-0008  0.58825E-0007
  0.14750E+0005 -0.29183E+0004 -0.87177E-0008  0.93820E-0008 -0.14658E-0007
  0.14793E+0005 -0.29186E+0004 -0.21080E-0007  0.10809E-0007 -0.25795E-0007
  0.14875E+0005 -0.29192E+0004 -0.42319E-0007  0.90479E-0008 -0.38976E-0007
  0.14957E+0005 -0.29198E+0004 -0.58217E-0007  0.17537E-0008 -0.40371E-0007
  0.15000E+0005 -0.29201E+0004 -0.63704E-0007 -0.39285E-0008 -0.36398E-0007
  0.14750E+0005 -0.29042E+0004  0.91907E-0009  0.68434E-0008 -0.10133E-0008
  0.14793E+0005 -0.29045E+0004 -0.12163E-0007  0.80391E-0008 -0.12970E-0007
  0.14875E+0005 -0.29053E+0004 -0.35589E-0007  0.61333E-0008 -0.28957E-0007
  0.14957E+0005 -0.29060E+0004 -0.54427E-0007 -0.93921E-0009 -0.34328E-0007
  0.15000E+0005 -0.29064E+0004 -0.61609E-0007 -0.63747E-0008 -0.32689E-0007
  0.14750E+0005 -0.28774E+0004  0.18975E-0007  0.25179E-0008  0.23886E-0007
  0.14793E+0005 -0.28779E+0004  0.50099E-0008  0.32836E-0008  0.10892E-0007
  0.14875E+0005 -0.28788E+0004 -0.21754E-0007  0.10732E-0008 -0.95116E-0008
  0.14957E+0005 -0.28797E+0004 -0.45572E-0007 -0.56609E-0008 -0.21706E-0007
  0.15000E+0005 -0.28802E+0004 -0.55765E-0007 -0.10689E-0007 -0.24227E-0007
  0.14750E+0005 -0.28506E+0004  0.36402E-0007 -0.12095E-0008  0.47238E-0007
  0.14793E+0005 -0.28512E+0004  0.22163E-0007 -0.86222E-0009  0.33859E-0007
  0.14875E+0005 -0.28524E+0004 -0.68768E-0008 -0.34094E-0008  0.10216E-0007
  0.14957E+0005 -0.28535E+0004 -0.34852E-0007 -0.99010E-0008 -0.78335E-0008
  0.15000E+0005 -0.28541E+0004 -0.47751E-0007 -0.14593E-0007 -0.14127E-0007
  0.14750E+0005 -0.28365E+0004  0.45209E-0007 -0.29498E-0008  0.58825E-0007
  0.14793E+0005 -0.28372E+0004  0.31062E-0007 -0.28181E-0008  0.45496E-0007
  0.14875E+0005 -0.28384E+0004  0.12459E-0008 -0.55533E-0008  0.20613E-0007
  0.14957E+0005 -0.28396E+0004 -0.28574E-0007 -0.11951E-0007 -0.12188E-0009
  0.15000E+0005 -0.28403E+0004 -0.42765E-0007 -0.16492E-0007 -0.82379E-0008
  0.15000E+0005 -0.29201E+0004 -0.63704E-0007 -0.39285E-0008 -0.36398E-0007
  0.15043E+0005 -0.29205E+0004 -0.66910E-0007 -0.10490E-0007 -0.29489E-0007
  0.15125E+0005 -0.29212E+0004 -0.66573E-0007 -0.24199E-0007 -0.10017E-0007
  0.15207E+0005 -0.29219E+0004 -0.58357E-0007 -0.37301E-0007  0.14175E-0007
  0.15250E+0005 -0.29222E+0004 -0.51392E-0007 -0.43089E-0007  0.27141E-0007
  0.15000E+0005 -0.29064E+0004 -0.61609E-0007 -0.63747E-0008 -0.32689E-0007
  0.15043E+0005 -0.29068E+0004 -0.66515E-0007 -0.12620E-0007 -0.28139E-0007
  0.15125E+0005 -0.29076E+0004 -0.69152E-0007 -0.25601E-0007 -0.12810E-0007
  0.15207E+0005 -0.29084E+0004 -0.63226E-0007 -0.37922E-0007  0.82016E-0008
  0.15250E+0005 -0.29088E+0004 -0.57087E-0007 -0.43324E-0007  0.20043E-0007
  0.15000E+0005 -0.28802E+0004 -0.55765E-0007 -0.10689E-0007 -0.24227E-0007
  0.15043E+0005 -0.28808E+0004 -0.63781E-0007 -0.16405E-0007 -0.23967E-0007
  0.15125E+0005 -0.28818E+0004 -0.72067E-0007 -0.28147E-0007 -0.16391E-0007
  0.15207E+0005 -0.28828E+0004 -0.70776E-0007 -0.39130E-0007 -0.16077E-0008
  0.15250E+0005 -0.28833E+0004 -0.66445E-0007 -0.43866E-0007  0.78921E-0008
  0.15000E+0005 -0.28541E+0004 -0.47751E-0007 -0.14593E-0007 -0.14127E-0007
  0.15043E+0005 -0.28547E+0004 -0.58676E-0007 -0.19862E-0007 -0.17876E-0007
  0.15125E+0005 -0.28560E+0004 -0.72521E-0007 -0.30537E-0007 -0.17823E-0007
  0.15207E+0005 -0.28572E+0004 -0.76129E-0007 -0.40352E-0007 -0.94254E-0008
  0.15250E+0005 -0.28579E+0004 -0.73868E-0007 -0.44504E-0007 -0.24872E-0008
  0.15000E+0005 -0.28403E+0004 -0.42765E-0007 -0.16492E-0007 -0.82379E-0008
  0.15043E+0005 -0.28410E+0004 -0.55124E-0007 -0.21555E-0007 -0.13972E-0007
  0.15125E+0005 -0.28424E+0004 -0.71823E-0007 -0.31731E-0007 -0.17757E-0007
  0.15207E+0005 -0.28437E+0004 -0.78079E-0007 -0.40995E-0007 -0.12751E-0007
  0.15250E+0005 -0.28444E+0004 -0.76992E-0007 -0.44868E-0007 -0.72308E-0008
  0.15250E+0005 -0.29222E+0004 -0.51392E-0007 -0.43089E-0007  0.27141E-0007
  0.15293E+0005 -0.29225E+0004 -0.43053E-0007 -0.47606E-0007  0.39246E-0007
  0.15375E+0005 -0.29231E+0004 -0.24914E-0007 -0.51766E-0007  0.57432E-0007
  0.15457E+0005 -0.29237E+0004 -0.61664E-0008 -0.49092E-0007  0.66235E-0007
  0.15500E+0005 -0.29240E+0004  0.29974E-0008 -0.44797E-0007  0.66249E-0007
  0.15250E+0005 -0.29088E+0004 -0.57087E-0007 -0.43324E-0007  0.20043E-0007
  0.15293E+0005 -0.29092E+0004 -0.49276E-0007 -0.47495E-0007  0.31453E-0007
  0.15375E+0005 -0.29098E+0004 -0.31295E-0007 -0.51165E-0007  0.49558E-0007
  0.15457E+0005 -0.29105E+0004 -0.11668E-0007 -0.48266E-0007  0.59792E-0007
  0.15500E+0005 -0.29109E+0004 -0.16927E-0008 -0.43969E-0007  0.61067E-0007
  0.15250E+0005 -0.28833E+0004 -0.66445E-0007 -0.43866E-0007  0.78921E-0008
  0.15293E+0005 -0.28838E+0004 -0.59924E-0007 -0.47440E-0007  0.17724E-0007
  0.15375E+0005 -0.28847E+0004 -0.42860E-0007 -0.50260E-0007  0.35077E-0007
  0.15457E+0005 -0.28855E+0004 -0.22204E-0007 -0.46972E-0007  0.47379E-0007
  0.15500E+0005 -0.28860E+0004 -0.10998E-0007 -0.42672E-0007  0.50722E-0007
  0.15250E+0005 -0.28579E+0004 -0.73868E-0007 -0.44504E-0007 -0.24872E-0008
  0.15293E+0005 -0.28584E+0004 -0.68960E-0007 -0.47554E-0007  0.54723E-0008
  0.15375E+0005 -0.28595E+0004 -0.53545E-0007 -0.49624E-0007  0.21365E-0007
  0.15457E+0005 -0.28606E+0004 -0.32641E-0007 -0.45994E-0007  0.34938E-0007
  0.15500E+0005 -0.28611E+0004 -0.20600E-0007 -0.41694E-0007  0.39936E-0007
  0.15250E+0005 -0.28444E+0004 -0.76992E-0007 -0.44868E-0007 -0.72308E-0008
  0.15293E+0005 -0.28451E+0004 -0.73044E-0007 -0.47669E-0007 -0.35795E-0009
  0.15375E+0005 -0.28462E+0004 -0.58761E-0007 -0.49383E-0007  0.14510E-0007
  0.15457E+0005 -0.28474E+0004 -0.38020E-0007 -0.45591E-0007  0.28451E-0007
  0.15500E+0005 -0.28480E+0004 -0.25690E-0007 -0.41292E-0007  0.34161E-0007
  0.15500E+0005 -0.29240E+0004  0.29974E-0008 -0.44797E-0007  0.66249E-0007
  0.15543E+0005 -0.29242E+0004  0.11156E-0007 -0.38584E-0007  0.62851E-0007
  0.15625E+0005 -0.29246E+0004  0.22956E-0007 -0.22221E-0007  0.47473E-0007
  0.15707E+0005 -0.29250E+0004  0.28891E-0007 -0.14941E-0008  0.22090E-0007
  0.15750E+0005 -0.29252E+0004  0.29484E-0007  0.10377E-0007  0.57599E-0008
  0.15500E+0005 -0.29109E+0004 -0.16927E-0008 -0.43969E-0007  0.61067E-0007
  0.15543E+0005 -0.29111E+0004  0.74562E-0008 -0.37829E-0007  0.59189E-0007
  0.15625E+0005 -0.29116E+0004  0.21459E-0007 -0.21792E-0007  0.47148E-0007
  0.15707E+0005 -0.29120E+0004  0.29719E-0007 -0.15647E-0008  0.25233E-0007
  0.15750E+0005 -0.29123E+0004  0.31467E-0007  0.10005E-0007  0.10600E-0007
  0.15500E+0005 -0.28860E+0004 -0.10998E-0007 -0.42672E-0007  0.50722E-0007
  0.15543E+0005 -0.28863E+0004 -0.24976E-0009 -0.36660E-0007  0.51427E-0007
  0.15625E+0005 -0.28869E+0004  0.17525E-0007 -0.21192E-0007  0.45261E-0007
  0.15707E+0005 -0.28875E+0004  0.29977E-0007 -0.18406E-0008  0.29660E-0007
  0.15750E+0005 -0.28878E+0004  0.33880E-0007  0.91998E-0008  0.18193E-0007
  0.15500E+0005 -0.28611E+0004 -0.20600E-0007 -0.41694E-0007  0.39936E-0007
  0.15543E+0005 -0.28615E+0004 -0.86113E-0008 -0.35799E-0007  0.42838E-0007
  0.15625E+0005 -0.28622E+0004  0.12383E-0007 -0.20847E-0007  0.41938E-0007
  0.15707E+0005 -0.28629E+0004  0.28696E-0007 -0.22864E-0008  0.32262E-0007
  0.15750E+0005 -0.28633E+0004  0.34679E-0007  0.82764E-0008  0.23861E-0007
  0.15500E+0005 -0.28480E+0004 -0.25690E-0007 -0.41292E-0007  0.34161E-0007
  0.15543E+0005 -0.28484E+0004 -0.13191E-0007 -0.35457E-0007  0.38069E-0007
  0.15625E+0005 -0.28492E+0004  0.92742E-0008 -0.20758E-0007  0.39696E-0007
  0.15707E+0005 -0.28499E+0004  0.27474E-0007 -0.25837E-0008  0.32973E-0007
  0.15750E+0005 -0.28504E+0004  0.34512E-0007  0.77457E-0008  0.26137E-0007
  0.15750E+0005 -0.29252E+0004  0.29484E-0007  0.10377E-0007  0.57599E-0008
  0.15793E+0005 -0.29254E+0004  0.28359E-0007  0.22354E-0007 -0.11812E-0007
  0.15875E+0005 -0.29257E+0004  0.22009E-0007  0.43943E-0007 -0.46125E-0007
  0.15957E+0005 -0.29261E+0004  0.11346E-0007  0.61864E-0007 -0.77821E-0007
  0.16000E+0005 -0.29263E+0004  0.46227E-0008  0.69103E-0007 -0.92005E-0007
  0.15750E+0005 -0.29123E+0004  0.31467E-0007  0.10005E-0007  0.10600E-0007
  0.15793E+0005 -0.29125E+0004  0.31388E-0007  0.21675E-0007 -0.54536E-0008
  0.15875E+0005 -0.29129E+0004  0.26587E-0007  0.42722E-0007 -0.37584E-0007
  0.15957E+0005 -0.29133E+0004  0.16764E-0007  0.60231E-0007 -0.68219E-0007
  0.16000E+0005 -0.29136E+0004  0.10167E-0007  0.67327E-0007 -0.82337E-0007
  0.15750E+0005 -0.28878E+0004  0.33880E-0007  0.91998E-0008  0.18193E-0007
  0.15793E+0005 -0.28881E+0004  0.35807E-0007  0.20333E-0007  0.50248E-0008
  0.15875E+0005 -0.28886E+0004  0.34124E-0007  0.40431E-0007 -0.22802E-0007
  0.15957E+0005 -0.28891E+0004  0.26216E-0007  0.57218E-0007 -0.51090E-0007
  0.16000E+0005 -0.28894E+0004  0.20069E-0007  0.64068E-0007 -0.64855E-0007
  0.15750E+0005 -0.28633E+0004  0.34679E-0007  0.82764E-0008  0.23861E-0007
  0.15793E+0005 -0.28636E+0004  0.38604E-0007  0.18926E-0007  0.13552E-0007
  0.15875E+0005 -0.28643E+0004  0.40201E-0007  0.38167E-0007 -0.98253E-0008
  0.15957E+0005 -0.28650E+0004  0.34561E-0007  0.54306E-0007 -0.35398E-0007
  0.16000E+0005 -0.28653E+0004  0.29106E-0007  0.60938E-0007 -0.48547E-0007
  0.15750E+0005 -0.28504E+0004  0.34512E-0007  0.77457E-0008  0.26137E-0007
  0.15793E+0005 -0.28507E+0004  0.39474E-0007  0.18159E-0007  0.17312E-0007
  0.15875E+0005 -0.28515E+0004  0.42837E-0007  0.36983E-0007 -0.36877E-0008
  0.15957E+0005 -0.28522E+0004  0.38508E-0007  0.52807E-0007 -0.27708E-0007
  0.16000E+0005 -0.28526E+0004  0.33502E-0007  0.59334E-0007 -0.40439E-0007
  0.16000E+0005 -0.29263E+0004  0.46227E-0008  0.69103E-0007 -0.92005E-0007
  0.16043E+0005 -0.29266E+0004 -0.24990E-0008  0.74500E-0007 -0.10379E-0006
  0.16125E+0005 -0.29271E+0004 -0.15812E-0007  0.79142E-0007 -0.11786E-0006
  0.16207E+0005 -0.29276E+0004 -0.27127E-0007  0.76207E-0007 -0.11958E-0006
  0.16250E+0005 -0.29279E+0004 -0.31675E-0007  0.71736E-0007 -0.11531E-0006
  0.16000E+0005 -0.29136E+0004  0.10167E-0007  0.67327E-0007 -0.82337E-0007
  0.16043E+0005 -0.29139E+0004  0.29459E-0008  0.72645E-0007 -0.94406E-0007
  0.16125E+0005 -0.29145E+0004 -0.11120E-0007  0.77313E-0007 -0.10986E-0006
  0.16207E+0005 -0.29151E+0004 -0.23808E-0007  0.74626E-0007 -0.11391E-0006
  0.16250E+0005 -0.29155E+0004 -0.29264E-0007  0.70364E-0007 -0.11113E-0006
  0.16000E+0005 -0.28894E+0004  0.20069E-0007  0.64068E-0007 -0.64855E-0007
  0.16043E+0005 -0.28899E+0004  0.12889E-0007  0.69251E-0007 -0.77204E-0007
  0.16125E+0005 -0.28907E+0004 -0.21608E-0008  0.73977E-0007 -0.94798E-0007
  0.16207E+0005 -0.28915E+0004 -0.17043E-0007  0.71744E-0007 -0.10276E-0006
  0.16250E+0005 -0.28919E+0004 -0.24037E-0007  0.67859E-0007 -0.10258E-0006
  0.16000E+0005 -0.28653E+0004  0.29106E-0007  0.60938E-0007 -0.48547E-0007
  0.16043E+0005 -0.28658E+0004  0.22239E-0007  0.66004E-0007 -0.60877E-0007
  0.16125E+0005 -0.28668E+0004  0.67451E-0008  0.70799E-0007 -0.79994E-0007
  0.16207E+0005 -0.28678E+0004 -0.98155E-0008  0.68998E-0007 -0.91257E-0007
  0.16250E+0005 -0.28683E+0004 -0.18106E-0007  0.65471E-0007 -0.93386E-0007
  0.16000E+0005 -0.28526E+0004  0.33502E-0007  0.59334E-0007 -0.40439E-0007
  0.16043E+0005 -0.28531E+0004  0.26896E-0007  0.64345E-0007 -0.52651E-0007
  0.16125E+0005 -0.28542E+0004  0.11370E-0007  0.69180E-0007 -0.72341E-0007
  0.16207E+0005 -0.28553E+0004 -0.58760E-0008  0.67601E-0007 -0.85114E-0007
  0.16250E+0005 -0.28558E+0004 -0.14755E-0007  0.64255E-0007 -0.88346E-0007
  0.16250E+0005 -0.29279E+0004 -0.31675E-0007  0.71736E-0007 -0.11531E-0006
  0.16293E+0005 -0.29283E+0004 -0.34975E-0007  0.65454E-0007 -0.10759E-0006
  0.16375E+0005 -0.29289E+0004 -0.37294E-0007  0.49333E-0007 -0.84274E-0007
  0.16457E+0005 -0.29295E+0004 -0.34168E-0007  0.29328E-0007 -0.51830E-0007
  0.16500E+0005 -0.29299E+0004 -0.30417E-0007  0.17935E-0007 -0.32209E-0007
  0.16250E+0005 -0.29155E+0004 -0.29264E-0007  0.70364E-0007 -0.11113E-0006
  0.16293E+0005 -0.29159E+0004 -0.33558E-0007  0.64333E-0007 -0.10501E-0006
  0.16375E+0005 -0.29166E+0004 -0.37857E-0007  0.48773E-0007 -0.84854E-0007
  0.16457E+0005 -0.29174E+0004 -0.36625E-0007  0.29375E-0007 -0.55395E-0007
  0.16500E+0005 -0.29178E+0004 -0.33759E-0007  0.18295E-0007 -0.37156E-0007
  0.16250E+0005 -0.28919E+0004 -0.24037E-0007  0.67859E-0007 -0.10258E-0006
  0.16293E+0005 -0.28924E+0004 -0.30062E-0007  0.62284E-0007 -0.99318E-0007
  0.16375E+0005 -0.28933E+0004 -0.37917E-0007  0.47738E-0007 -0.84886E-0007
  0.16457E+0005 -0.28943E+0004 -0.40218E-0007  0.29439E-0007 -0.60972E-0007
  0.16500E+0005 -0.28948E+0004 -0.39056E-0007  0.18928E-0007 -0.45361E-0007
  0.16250E+0005 -0.28683E+0004 -0.18106E-0007  0.65471E-0007 -0.93386E-0007
  0.16293E+0005 -0.28689E+0004 -0.25655E-0007  0.60327E-0007 -0.92729E-0007
  0.16375E+0005 -0.28701E+0004 -0.36787E-0007  0.46738E-0007 -0.83653E-0007
  0.16457E+0005 -0.28713E+0004 -0.42507E-0007  0.29474E-0007 -0.65099E-0007
  0.16500E+0005 -0.28719E+0004 -0.43056E-0007  0.19500E-0007 -0.52095E-0007
  0.16250E+0005 -0.28558E+0004 -0.14755E-0007  0.64255E-0007 -0.88346E-0007
  0.16293E+0005 -0.28565E+0004 -0.23024E-0007  0.59329E-0007 -0.88954E-0007
  0.16375E+0005 -0.28578E+0004 -0.35763E-0007  0.46222E-0007 -0.82547E-0007
  0.16457E+0005 -0.28591E+0004 -0.43225E-0007  0.29481E-0007 -0.66731E-0007
  0.16500E+0005 -0.28598E+0004 -0.44671E-0007  0.19779E-0007 -0.55086E-0007
  0.16500E+0005 -0.29299E+0004 -0.30417E-0007  0.17935E-0007 -0.32209E-0007
  0.16543E+0005 -0.29302E+0004 -0.25362E-0007  0.63995E-0008 -0.11608E-0007
  0.16625E+0005 -0.29309E+0004 -0.12918E-0007 -0.14749E-0007  0.27874E-0007
  0.16707E+0005 -0.29315E+0004  0.18517E-0008 -0.33287E-0007  0.64377E-0007
  0.16750E+0005 -0.29319E+0004  0.99204E-0008 -0.41459E-0007  0.81105E-0007
  0.16500E+0005 -0.29178E+0004 -0.33759E-0007  0.18295E-0007 -0.37156E-0007
  0.16543E+0005 -0.29182E+0004 -0.29472E-0007  0.70559E-0008 -0.17752E-0007
  0.16625E+0005 -0.29189E+0004 -0.18081E-0007 -0.13609E-0007  0.20106E-0007
  0.16707E+0005 -0.29197E+0004 -0.37489E-0008 -0.31806E-0007  0.55946E-0007
  0.16750E+0005 -0.29201E+0004  0.43495E-0008 -0.39865E-0007  0.72733E-0007
  0.16500E+0005 -0.28948E+0004 -0.39056E-0007  0.18928E-0007 -0.45361E-0007
  0.16543E+0005 -0.28953E+0004 -0.36287E-0007  0.82264E-0008 -0.28270E-0007
  0.16625E+0005 -0.28963E+0004 -0.27090E-0007 -0.11561E-0007  0.63160E-0008
  0.16707E+0005 -0.28973E+0004 -0.13869E-0007 -0.29134E-0007  0.40606E-0007
  0.16750E+0005 -0.28978E+0004 -0.58803E-0008 -0.36988E-0007  0.57320E-0007
  0.16500E+0005 -0.28719E+0004 -0.43056E-0007  0.19500E-0007 -0.52095E-0007
  0.16543E+0005 -0.28725E+0004 -0.41859E-0007  0.93066E-0008 -0.37352E-0007
  0.16625E+0005 -0.28737E+0004 -0.35068E-0007 -0.96491E-0008 -0.62351E-0008
  0.16707E+0005 -0.28749E+0004 -0.23281E-0007 -0.26631E-0007  0.26165E-0007
  0.16750E+0005 -0.28755E+0004 -0.15601E-0007 -0.34289E-0007  0.42589E-0007
  0.16500E+0005 -0.28598E+0004 -0.44671E-0007  0.19779E-0007 -0.55086E-0007
  0.16543E+0005 -0.28605E+0004 -0.44315E-0007  0.98425E-0008 -0.41584E-0007
  0.16625E+0005 -0.28618E+0004 -0.38860E-0007 -0.86925E-0008 -0.12357E-0007
  0.16707E+0005 -0.28631E+0004 -0.27942E-0007 -0.25375E-0007  0.18928E-0007
  0.16750E+0005 -0.28637E+0004 -0.20496E-0007 -0.32933E-0007  0.35120E-0007
  0.16750E+0005 -0.29319E+0004  0.99204E-0008 -0.41459E-0007  0.81105E-0007
  0.16793E+0005 -0.29322E+0004  0.17791E-0007 -0.48278E-0007  0.95446E-0007
  0.16875E+0005 -0.29328E+0004  0.31217E-0007 -0.57087E-0007  0.11484E-0006
  0.16957E+0005 -0.29334E+0004  0.41386E-0007 -0.60255E-0007  0.12292E-0006
  0.17000E+0005 -0.29337E+0004  0.45074E-0007 -0.59709E-0007  0.12255E-0006
  0.16750E+0005 -0.29201E+0004  0.43495E-0008 -0.39865E-0007  0.72733E-0007
  0.16793E+0005 -0.29205E+0004  0.12422E-0007 -0.46619E-0007  0.87402E-0007
  0.16875E+0005 -0.29212E+0004  0.26657E-0007 -0.55444E-0007  0.10810E-0006
  0.16957E+0005 -0.29219E+0004  0.38067E-0007 -0.58795E-0007  0.11816E-0006
  0.17000E+0005 -0.29223E+0004  0.42515E-0007 -0.58403E-0007  0.11903E-0006
  0.16750E+0005 -0.28978E+0004 -0.58803E-0008 -0.36988E-0007  0.57320E-0007
  0.16793E+0005 -0.28983E+0004  0.24039E-0008 -0.43625E-0007  0.72418E-0007
  0.16875E+0005 -0.28992E+0004  0.17864E-0007 -0.52476E-0007  0.95212E-0007
  0.16957E+0005 -0.29001E+0004  0.31365E-0007 -0.56158E-0007  0.10874E-0006
  0.17000E+0005 -0.29006E+0004  0.37147E-0007 -0.56048E-0007  0.11180E-0006
  0.16750E+0005 -0.28755E+0004 -0.15601E-0007 -0.34289E-0007  0.42589E-0007
  0.16793E+0005 -0.28761E+0004 -0.73109E-0008 -0.40814E-0007  0.57882E-0007
  0.16875E+0005 -0.28772E+0004  0.89882E-0008 -0.49690E-0007  0.82324E-0007
  0.16957E+0005 -0.28783E+0004  0.24245E-0007 -0.53684E-0007  0.98895E-0007
  0.17000E+0005 -0.28789E+0004  0.31221E-0007 -0.53841E-0007  0.10397E-0006
  0.16750E+0005 -0.28637E+0004 -0.20496E-0007 -0.32933E-0007  0.35120E-0007
  0.16793E+0005 -0.28644E+0004 -0.12280E-0007 -0.39401E-0007  0.50430E-0007
  0.16875E+0005 -0.28656E+0004  0.43148E-0008 -0.48288E-0007  0.75569E-0007
  0.16957E+0005 -0.28668E+0004  0.20366E-0007 -0.52441E-0007  0.93586E-0007
  0.17000E+0005 -0.28674E+0004  0.27913E-0007 -0.52733E-0007  0.99654E-0007
  0.17000E+0005 -0.29337E+0004  0.45074E-0007 -0.59709E-0007  0.12255E-0006
  0.17043E+0005 -0.29340E+0004  0.47495E-0007 -0.57760E-0007  0.11919E-0006
  0.17125E+0005 -0.29345E+0004  0.48721E-0007 -0.50712E-0007  0.10575E-0006
  0.17207E+0005 -0.29350E+0004  0.46145E-0007 -0.40380E-0007  0.85670E-0007
  0.17250E+0005 -0.29353E+0004  0.43680E-0007 -0.34094E-0007  0.73654E-0007
  0.17000E+0005 -0.29223E+0004  0.42515E-0007 -0.58403E-0007  0.11903E-0006
  0.17043E+0005 -0.29226E+0004  0.45723E-0007 -0.56640E-0007  0.11696E-0006
  0.17125E+0005 -0.29232E+0004  0.48401E-0007 -0.50013E-0007  0.10594E-0006
  0.17207E+0005 -0.29238E+0004  0.47044E-0007 -0.40144E-0007  0.87963E-0007
  0.17250E+0005 -0.29241E+0004  0.45067E-0007 -0.34102E-0007  0.76832E-0007
  0.17000E+0005 -0.29006E+0004  0.37147E-0007 -0.56048E-0007  0.11180E-0006
  0.17043E+0005 -0.29010E+0004  0.41768E-0007 -0.54624E-0007  0.11206E-0006
  0.17125E+0005 -0.29017E+0004  0.47123E-0007 -0.48763E-0007  0.10550E-0006
  0.17207E+0005 -0.29025E+0004  0.48095E-0007 -0.39740E-0007  0.91505E-0007
  0.17250E+0005 -0.29029E+0004  0.47087E-0007 -0.34143E-0007  0.82087E-0007
  0.17000E+0005 -0.28789E+0004  0.31221E-0007 -0.53841E-0007  0.10397E-0006
  0.17043E+0005 -0.28794E+0004  0.37142E-0007 -0.52739E-0007  0.10641E-0006
  0.17125E+0005 -0.28803E+0004  0.45052E-0007 -0.47605E-0007  0.10413E-0006
  0.17207E+0005 -0.28812E+0004  0.48354E-0007 -0.39386E-0007  0.94065E-0007
  0.17250E+0005 -0.28817E+0004  0.48357E-0007 -0.34211E-0007  0.86389E-0007
  0.17000E+0005 -0.28674E+0004  0.27913E-0007 -0.52733E-0007  0.99654E-0007
  0.17043E+0005 -0.28680E+0004  0.34473E-0007 -0.51795E-0007  0.10318E-0006
  0.17125E+0005 -0.28690E+0004  0.43677E-0007 -0.47030E-0007  0.10307E-0006
  0.17207E+0005 -0.28700E+0004  0.48196E-0007 -0.39218E-0007  0.95050E-0007
  0.17250E+0005 -0.28706E+0004  0.48745E-0007 -0.34258E-0007  0.88297E-0007
  0.17250E+0005 -0.29353E+0004  0.43680E-0007 -0.34094E-0007  0.73654E-0007
  0.17293E+0005 -0.29355E+0004  0.40760E-0007 -0.27537E-0007  0.61431E-0007
  0.17375E+0005 -0.29359E+0004  0.34911E-0007 -0.15104E-0007  0.39677E-0007
  0.17457E+0005 -0.29363E+0004  0.30066E-0007 -0.37710E-0008  0.22516E-0007
  0.17500E+0005 -0.29366E+0004  0.28394E-0007  0.14147E-0008  0.16117E-0007
  0.17250E+0005 -0.29241E+0004  0.45067E-0007 -0.34102E-0007  0.76832E-0007
  0.17293E+0005 -0.29244E+0004  0.42507E-0007 -0.27779E-0007  0.65301E-0007
  0.17375E+0005 -0.29249E+0004  0.36959E-0007 -0.15736E-0007  0.44261E-0007
  0.17457E+0005 -0.29253E+0004  0.31942E-0007 -0.46892E-0008  0.27027E-0007
  0.17500E+0005 -0.29256E+0004  0.30021E-0007  0.39671E-0009  0.20308E-0007
  0.17250E+0005 -0.29029E+0004  0.47087E-0007 -0.34143E-0007  0.82087E-0007
  0.17293E+0005 -0.29033E+0004  0.45270E-0007 -0.28245E-0007  0.71927E-0007
  0.17375E+0005 -0.29039E+0004  0.40444E-0007 -0.16912E-0007  0.52402E-0007
  0.17457E+0005 -0.29045E+0004  0.35262E-0007 -0.63882E-0008  0.35226E-0007
  0.17500E+0005 -0.29048E+0004  0.32948E-0007 -0.14848E-0008  0.27999E-0007
  0.17250E+0005 -0.28817E+0004  0.48357E-0007 -0.34211E-0007  0.86389E-0007
  0.17293E+0005 -0.28821E+0004  0.47349E-0007 -0.28719E-0007  0.77660E-0007
  0.17375E+0005 -0.28829E+0004  0.43413E-0007 -0.18061E-0007  0.59828E-0007
  0.17457E+0005 -0.28837E+0004  0.38257E-0007 -0.80368E-0008  0.42938E-0007
  0.17500E+0005 -0.28841E+0004  0.35645E-0007 -0.33080E-0008  0.35329E-0007
  0.17250E+0005 -0.28706E+0004  0.48745E-0007 -0.34258E-0007  0.88297E-0007
  0.17293E+0005 -0.28710E+0004  0.48184E-0007 -0.28972E-0007  0.80339E-0007
  0.17375E+0005 -0.28718E+0004  0.44776E-0007 -0.18658E-0007  0.63462E-0007
  0.17457E+0005 -0.28727E+0004  0.39703E-0007 -0.88876E-0008  0.46804E-0007
  0.17500E+0005 -0.28731E+0004  0.36969E-0007 -0.42481E-0008  0.39038E-0007
  0.17500E+0005 -0.29366E+0004  0.28394E-0007  0.14147E-0008  0.16117E-0007
  0.17543E+0005 -0.29367E+0004  0.27520E-0007  0.59173E-0008  0.11802E-0007
  0.17625E+0005 -0.29370E+0004  0.28195E-0007  0.12402E-0007  0.92512E-0008
  0.17707E+0005 -0.29374E+0004  0.31645E-0007  0.16245E-0007  0.12956E-0007
  0.17750E+0005 -0.29375E+0004  0.34247E-0007  0.17326E-0007  0.16608E-0007
  0.17500E+0005 -0.29256E+0004  0.30021E-0007  0.39671E-0009  0.20308E-0007
  0.17543E+0005 -0.29258E+0004  0.28820E-0007  0.48370E-0008  0.15517E-0007
  0.17625E+0005 -0.29262E+0004  0.28766E-0007  0.11310E-0007  0.11775E-0007
  0.17707E+0005 -0.29266E+0004  0.31521E-0007  0.15269E-0007  0.14168E-0007
  0.17750E+0005 -0.29268E+0004  0.33842E-0007  0.16455E-0007  0.17189E-0007
  0.17500E+0005 -0.29048E+0004  0.32948E-0007 -0.14848E-0008  0.27999E-0007
  0.17543E+0005 -0.29051E+0004  0.31196E-0007  0.28407E-0008  0.22402E-0007
  0.17625E+0005 -0.29056E+0004  0.29844E-0007  0.92891E-0008  0.16542E-0007
  0.17707E+0005 -0.29061E+0004  0.31307E-0007  0.13457E-0007  0.16528E-0007
  0.17750E+0005 -0.29063E+0004  0.33081E-0007  0.14831E-0007  0.18363E-0007
  0.17500E+0005 -0.28841E+0004  0.35645E-0007 -0.33080E-0008  0.35329E-0007
  0.17543E+0005 -0.28844E+0004  0.33425E-0007  0.90683E-0009  0.29040E-0007
  0.17625E+0005 -0.28850E+0004  0.30887E-0007  0.73278E-0008  0.21243E-0007
  0.17707E+0005 -0.28856E+0004  0.31092E-0007  0.11688E-0007  0.18927E-0007
  0.17750E+0005 -0.28859E+0004  0.32306E-0007  0.13239E-0007  0.19598E-0007
  0.17500E+0005 -0.28731E+0004  0.36969E-0007 -0.42481E-0008  0.39038E-0007
  0.17543E+0005 -0.28734E+0004  0.34532E-0007 -0.90278E-0010  0.32429E-0007
  0.17625E+0005 -0.28741E+0004  0.31411E-0007  0.63149E-0008  0.23681E-0007
  0.17707E+0005 -0.28747E+0004  0.30967E-0007  0.10771E-0007  0.20194E-0007
  0.17750E+0005 -0.28751E+0004  0.31882E-0007  0.12410E-0007  0.20260E-0007
  0.17750E+0005 -0.29375E+0004  0.34247E-0007  0.17326E-0007  0.16608E-0007
  0.17793E+0005 -0.29377E+0004  0.37111E-0007  0.17886E-0007  0.20825E-0007
  0.17875E+0005 -0.29379E+0004  0.42255E-0007  0.17924E-0007  0.28432E-0007
  0.17957E+0005 -0.29382E+0004  0.45397E-0007  0.17382E-0007  0.32561E-0007
  0.18000E+0005 -0.29384E+0004  0.45626E-0007  0.17146E-0007  0.32297E-0007
  0.17750E+0005 -0.29268E+0004  0.33842E-0007  0.16455E-0007  0.17189E-0007
  0.17793E+0005 -0.29269E+0004  0.36514E-0007  0.17143E-0007  0.20867E-0007
  0.17875E+0005 -0.29272E+0004  0.41607E-0007  0.17464E-0007  0.27834E-0007
  0.17957E+0005 -0.29275E+0004  0.45142E-0007  0.17222E-0007  0.31925E-0007
  0.18000E+0005 -0.29277E+0004  0.45746E-0007  0.17135E-0007  0.31895E-0007
  0.17750E+0005 -0.29063E+0004  0.33081E-0007  0.14831E-0007  0.18363E-0007
  0.17793E+0005 -0.29065E+0004  0.35362E-0007  0.15750E-0007  0.21015E-0007
  0.17875E+0005 -0.29069E+0004  0.40272E-0007  0.16583E-0007  0.26711E-0007
  0.17957E+0005 -0.29073E+0004  0.44449E-0007  0.16883E-0007  0.30637E-0007
  0.18000E+0005 -0.29075E+0004  0.45713E-0007  0.17068E-0007  0.30994E-0007
  0.17750E+0005 -0.28859E+0004  0.32306E-0007  0.13239E-0007  0.19598E-0007
  0.17793E+0005 -0.28861E+0004  0.34163E-0007  0.14373E-0007  0.21222E-0007
  0.17875E+0005 -0.28866E+0004  0.38790E-0007  0.15688E-0007  0.25588E-0007
  0.17957E+0005 -0.28871E+0004  0.43480E-0007  0.16500E-0007  0.29239E-0007
  0.18000E+0005 -0.28874E+0004  0.45340E-0007  0.16941E-0007  0.29917E-0007
  0.17750E+0005 -0.28751E+0004  0.31882E-0007  0.12410E-0007  0.20260E-0007
  0.17793E+0005 -0.28754E+0004  0.33504E-0007  0.13652E-0007  0.21344E-0007
  0.17875E+0005 -0.28759E+0004  0.37943E-0007  0.15209E-0007  0.24988E-0007
  0.17957E+0005 -0.28764E+0004  0.42858E-0007  0.16279E-0007  0.28456E-0007
  0.18000E+0005 -0.28767E+0004  0.45007E-0007  0.16850E-0007  0.29280E-0007
  0.18000E+0005 -0.29384E+0004  0.45626E-0007  0.17146E-0007  0.32297E-0007
  0.18043E+0005 -0.29385E+0004  0.44597E-0007  0.17075E-0007  0.29953E-0007
  0.18125E+0005 -0.29388E+0004  0.38731E-0007  0.17651E-0007  0.19266E-0007
  0.18207E+0005 -0.29391E+0004  0.27638E-0007  0.19282E-0007  0.81858E-0009
  0.18250E+0005 -0.29392E+0004  0.19910E-0007  0.20527E-0007 -0.11417E-0007
  0.18000E+0005 -0.29277E+0004  0.45746E-0007  0.17135E-0007  0.31895E-0007
  0.18043E+0005 -0.29279E+0004  0.45188E-0007  0.17201E-0007  0.29942E-0007
  0.18125E+0005 -0.29282E+0004  0.40382E-0007  0.17982E-0007  0.20337E-0007
  0.18207E+0005 -0.29286E+0004  0.30392E-0007  0.19736E-0007  0.31976E-0008
  0.18250E+0005 -0.29287E+0004  0.23182E-0007  0.21009E-0007 -0.83596E-0008
  0.18000E+0005 -0.29075E+0004  0.45713E-0007  0.17068E-0007  0.30994E-0007
  0.18043E+0005 -0.29078E+0004  0.46002E-0007  0.17382E-0007  0.29729E-0007
  0.18125E+0005 -0.29082E+0004  0.43163E-0007  0.18541E-0007  0.22095E-0007
  0.18207E+0005 -0.29086E+0004  0.35278E-0007  0.20523E-0007  0.74059E-0008
  0.18250E+0005 -0.29088E+0004  0.29086E-0007  0.21854E-0007 -0.28577E-0008
  0.18000E+0005 -0.28874E+0004  0.45340E-0007  0.16941E-0007  0.29917E-0007
  0.18043E+0005 -0.28876E+0004  0.46423E-0007  0.17491E-0007  0.29276E-0007
  0.18125E+0005 -0.28882E+0004  0.45488E-0007  0.19012E-0007  0.23516E-0007
  0.18207E+0005 -0.28887E+0004  0.39724E-0007  0.21220E-0007  0.11235E-0007
  0.18250E+0005 -0.28889E+0004  0.34593E-0007  0.22613E-0007  0.22732E-0008
  0.18000E+0005 -0.28767E+0004  0.45007E-0007  0.16850E-0007  0.29280E-0007
  0.18043E+0005 -0.28770E+0004  0.46487E-0007  0.17521E-0007  0.28943E-0007
  0.18125E+0005 -0.28776E+0004  0.46533E-0007  0.19226E-0007  0.24135E-0007
  0.18207E+0005 -0.28782E+0004  0.41892E-0007  0.21553E-0007  0.13108E-0007
  0.18250E+0005 -0.28785E+0004  0.37335E-0007  0.22979E-0007  0.48347E-0008
  0.18250E+0005 -0.29392E+0004  0.19910E-0007  0.20527E-0007 -0.11417E-0007
  0.18293E+0005 -0.29394E+0004  0.11139E-0007  0.21924E-0007 -0.24794E-0007
  0.18375E+0005 -0.29397E+0004 -0.72255E-0008  0.24678E-0007 -0.51178E-0007
  0.18457E+0005 -0.29401E+0004 -0.25799E-0007  0.26775E-0007 -0.75116E-0007
  0.18500E+0005 -0.29402E+0004 -0.34778E-0007  0.27300E-0007 -0.85237E-0007
  0.18250E+0005 -0.29287E+0004  0.23182E-0007  0.21009E-0007 -0.83596E-0008
  0.18293E+0005 -0.29289E+0004  0.14842E-0007  0.22413E-0007 -0.21127E-0007
  0.18375E+0005 -0.29293E+0004 -0.30474E-0008  0.25128E-0007 -0.46696E-0007
  0.18457E+0005 -0.29297E+0004 -0.21697E-0007  0.27148E-0007 -0.70450E-0007
  0.18500E+0005 -0.29299E+0004 -0.30957E-0007  0.27629E-0007 -0.80772E-0007
  0.18250E+0005 -0.29088E+0004  0.29086E-0007  0.21854E-0007 -0.28577E-0008
  0.18293E+0005 -0.29091E+0004  0.21616E-0007  0.23275E-0007 -0.14443E-0007
  0.18375E+0005 -0.29096E+0004  0.47761E-0008  0.25935E-0007 -0.38375E-0007
  0.18457E+0005 -0.29101E+0004 -0.13835E-0007  0.27829E-0007 -0.61640E-0007
  0.18500E+0005 -0.29104E+0004 -0.23526E-0007  0.28238E-0007 -0.72261E-0007
  0.18250E+0005 -0.28889E+0004  0.34593E-0007  0.22613E-0007  0.22732E-0008
  0.18293E+0005 -0.28893E+0004  0.28061E-0007  0.24059E-0007 -0.81005E-0008
  0.18375E+0005 -0.28899E+0004  0.12452E-0007  0.26683E-0007 -0.30282E-0007
  0.18457E+0005 -0.28905E+0004 -0.58886E-0008  0.28478E-0007 -0.52888E-0007
  0.18500E+0005 -0.28908E+0004 -0.15881E-0007  0.28829E-0007 -0.63705E-0007
  0.18250E+0005 -0.28785E+0004  0.37335E-0007  0.22979E-0007  0.48347E-0008
  0.18293E+0005 -0.28788E+0004  0.31323E-0007  0.24441E-0007 -0.48894E-0008
  0.18375E+0005 -0.28795E+0004  0.16433E-0007  0.27055E-0007 -0.26105E-0007
  0.18457E+0005 -0.28801E+0004 -0.16748E-0008  0.28807E-0007 -0.48298E-0007
  0.18500E+0005 -0.28805E+0004 -0.11776E-0007  0.29134E-0007 -0.59179E-0007
  0.18500E+0005 -0.29402E+0004 -0.34778E-0007  0.27300E-0007 -0.85237E-0007
  0.18543E+0005 -0.29404E+0004 -0.42723E-0007  0.27233E-0007 -0.92879E-0007
  0.18625E+0005 -0.29408E+0004 -0.53778E-0007  0.25119E-0007 -0.98957E-0007
  0.18707E+0005 -0.29412E+0004 -0.58348E-0007  0.20003E-0007 -0.92694E-0007
  0.18750E+0005 -0.29414E+0004 -0.57917E-0007  0.16054E-0007 -0.84417E-0007
  0.18500E+0005 -0.29299E+0004 -0.30957E-0007  0.27629E-0007 -0.80772E-0007
  0.18543E+0005 -0.29301E+0004 -0.39343E-0007  0.27522E-0007 -0.88824E-0007
  0.18625E+0005 -0.29306E+0004 -0.51610E-0007  0.25367E-0007 -0.96204E-0007
  0.18707E+0005 -0.29310E+0004 -0.57723E-0007  0.20271E-0007 -0.91756E-0007
  0.18750E+0005 -0.29312E+0004 -0.58157E-0007  0.16364E-0007 -0.84545E-0007
  0.18500E+0005 -0.29104E+0004 -0.23526E-0007  0.28238E-0007 -0.72261E-0007
  0.18543E+0005 -0.29106E+0004 -0.32650E-0007  0.28068E-0007 -0.81007E-0007
  0.18625E+0005 -0.29112E+0004 -0.47055E-0007  0.25849E-0007 -0.90712E-0007
  0.18707E+0005 -0.29117E+0004 -0.55993E-0007  0.20801E-0007 -0.89603E-0007
  0.18750E+0005 -0.29120E+0004 -0.58048E-0007  0.16971E-0007 -0.84386E-0007
  0.18500E+0005 -0.28908E+0004 -0.15881E-0007  0.28829E-0007 -0.63705E-0007
  0.18543E+0005 -0.28911E+0004 -0.25616E-0007  0.28608E-0007 -0.73039E-0007
  0.18625E+0005 -0.28918E+0004 -0.41953E-0007  0.26346E-0007 -0.84885E-0007
  0.18707E+0005 -0.28925E+0004 -0.53582E-0007  0.21354E-0007 -0.86981E-0007
  0.18750E+0005 -0.28928E+0004 -0.57223E-0007  0.17603E-0007 -0.83718E-0007
  0.18500E+0005 -0.28805E+0004 -0.11776E-0007  0.29134E-0007 -0.59179E-0007
  0.18543E+0005 -0.28809E+0004 -0.21783E-0007  0.28891E-0007 -0.68782E-0007
  0.18625E+0005 -0.28816E+0004 -0.39055E-0007  0.26613E-0007 -0.81684E-0007
  0.18707E+0005 -0.28823E+0004 -0.52047E-0007  0.21655E-0007 -0.85417E-0007
  0.18750E+0005 -0.28827E+0004 -0.56510E-0007  0.17945E-0007 -0.83167E-0007
  0.18750E+0005 -0.29414E+0004 -0.57917E-0007  0.16054E-0007 -0.84417E-0007
  0.18793E+0005 -0.29415E+0004 -0.55560E-0007  0.11314E-0007 -0.73018E-0007
  0.18875E+0005 -0.29419E+0004 -0.46415E-0007  0.46711E-0009 -0.44499E-0007
  0.18957E+0005 -0.29422E+0004 -0.32708E-0007 -0.11909E-0007 -0.10576E-0007
  0.19000E+0005 -0.29424E+0004 -0.24481E-0007 -0.18628E-0007  0.77667E-0008
  0.18750E+0005 -0.29312E+0004 -0.58157E-0007  0.16364E-0007 -0.84545E-0007
  0.18793E+0005 -0.29314E+0004 -0.56651E-0007  0.11684E-0007 -0.74224E-0007
  0.18875E+0005 -0.29319E+0004 -0.48936E-0007  0.10004E-0008 -0.47589E-0007
  0.18957E+0005 -0.29323E+0004 -0.36232E-0007 -0.11176E-0007 -0.15069E-0007
  0.19000E+0005 -0.29325E+0004 -0.28302E-0007 -0.17789E-0007  0.28174E-0008
  0.18750E+0005 -0.29120E+0004 -0.58048E-0007  0.16971E-0007 -0.84386E-0007
  0.18793E+0005 -0.29123E+0004 -0.58156E-0007  0.12404E-0007 -0.76099E-0007
  0.18875E+0005 -0.29128E+0004 -0.53223E-0007  0.20175E-0008 -0.53077E-0007
  0.18957E+0005 -0.29134E+0004 -0.42562E-0007 -0.98001E-0008 -0.23328E-0007
  0.19000E+0005 -0.29136E+0004 -0.35296E-0007 -0.16223E-0007 -0.63874E-0008
  0.18750E+0005 -0.28928E+0004 -0.57223E-0007  0.17603E-0007 -0.83718E-0007
  0.18793E+0005 -0.28932E+0004 -0.58943E-0007  0.13145E-0007 -0.77449E-0007
  0.18875E+0005 -0.28938E+0004 -0.56867E-0007  0.30404E-0008 -0.58084E-0007
  0.18957E+0005 -0.28945E+0004 -0.48422E-0007 -0.84407E-0008 -0.31238E-0007
  0.19000E+0005 -0.28948E+0004 -0.41937E-0007 -0.14686E-0007 -0.15343E-0007
  0.18750E+0005 -0.28827E+0004 -0.56510E-0007  0.17945E-0007 -0.83167E-0007
  0.18793E+0005 -0.28831E+0004 -0.59075E-0007  0.13543E-0007 -0.77956E-0007
  0.18875E+0005 -0.28838E+0004 -0.58532E-0007  0.35814E-0008 -0.60533E-0007
  0.18957E+0005 -0.28845E+0004 -0.51317E-0007 -0.77306E-0008 -0.35267E-0007
  0.19000E+0005 -0.28849E+0004 -0.45290E-0007 -0.13887E-0007 -0.19959E-0007
  0.19000E+0005 -0.29424E+0004 -0.24481E-0007 -0.18628E-0007  0.77667E-0008
  0.19043E+0005 -0.29426E+0004 -0.16089E-0007 -0.25178E-0007  0.25399E-0007
  0.19125E+0005 -0.29428E+0004 -0.11869E-0008 -0.36449E-0007  0.54294E-0007
  0.19207E+0005 -0.29431E+0004  0.10376E-0007 -0.45121E-0007  0.73892E-0007
  0.19250E+0005 -0.29433E+0004  0.14483E-0007 -0.48313E-0007  0.79541E-0007
  0.19000E+0005 -0.29325E+0004 -0.28302E-0007 -0.17789E-0007  0.28174E-0008
  0.19043E+0005 -0.29327E+0004 -0.20037E-0007 -0.24240E-0007  0.20214E-0007
  0.19125E+0005 -0.29330E+0004 -0.48872E-0008 -0.35369E-0007  0.49316E-0007
  0.19207E+0005 -0.29333E+0004  0.74899E-0008 -0.43989E-0007  0.69920E-0007
  0.19250E+0005 -0.29335E+0004  0.12200E-0007 -0.47202E-0007  0.76364E-0007
  0.19000E+0005 -0.29136E+0004 -0.35296E-0007 -0.16223E-0007 -0.63874E-0008
  0.19043E+0005 -0.29139E+0004 -0.27375E-0007 -0.22495E-0007  0.10473E-0007
  0.19125E+0005 -0.29143E+0004 -0.11963E-0007 -0.33370E-0007  0.39785E-0007
  0.19207E+0005 -0.29147E+0004  0.17706E-0008 -0.41898E-0007  0.62128E-0007
  0.19250E+0005 -0.29149E+0004  0.75476E-0008 -0.45147E-0007  0.70007E-0007
  0.19000E+0005 -0.28948E+0004 -0.41937E-0007 -0.14686E-0007 -0.15343E-0007
  0.19043E+0005 -0.28951E+0004 -0.34492E-0007 -0.20793E-0007  0.86987E-0009
  0.19125E+0005 -0.28956E+0004 -0.19080E-0007 -0.31431E-0007  0.30162E-0007
  0.19207E+0005 -0.28960E+0004 -0.42299E-0008 -0.39874E-0007  0.54023E-0007
  0.19250E+0005 -0.28963E+0004  0.25101E-0008 -0.43156E-0007  0.63240E-0007
  0.19000E+0005 -0.28849E+0004 -0.45290E-0007 -0.13887E-0007 -0.19959E-0007
  0.19043E+0005 -0.28851E+0004 -0.38146E-0007 -0.19911E-0007 -0.41316E-0008
  0.19125E+0005 -0.28857E+0004 -0.22836E-0007 -0.30431E-0007  0.25060E-0007
  0.19207E+0005 -0.28862E+0004 -0.74922E-0008 -0.38833E-0007  0.49634E-0007
  0.19250E+0005 -0.28865E+0004 -0.28659E-0009 -0.42132E-0007  0.59515E-0007
  0.19250E+0005 -0.29433E+0004  0.14483E-0007 -0.48313E-0007  0.79541E-0007
  0.19293E+0005 -0.29434E+0004  0.17002E-0007 -0.50422E-0007  0.81740E-0007
  0.19375E+0005 -0.29435E+0004  0.17291E-0007 -0.51354E-0007  0.76682E-0007
  0.19457E+0005 -0.29437E+0004  0.12245E-0007 -0.48467E-0007  0.61318E-0007
  0.19500E+0005 -0.29438E+0004  0.78964E-0008 -0.45626E-0007  0.50182E-0007
  0.19250E+0005 -0.29335E+0004  0.12200E-0007 -0.47202E-0007  0.76364E-0007
  0.19293E+0005 -0.29336E+0004  0.15401E-0007 -0.49364E-0007  0.79487E-0007
  0.19375E+0005 -0.29338E+0004  0.17070E-0007 -0.50492E-0007  0.76380E-0007
  0.19457E+0005 -0.29340E+0004  0.13308E-0007 -0.47910E-0007  0.62942E-0007
  0.19500E+0005 -0.29341E+0004  0.95234E-0008 -0.45261E-0007  0.52706E-0007
  0.19250E+0005 -0.29149E+0004  0.75476E-0008 -0.45147E-0007  0.70007E-0007
  0.19293E+0005 -0.29150E+0004  0.11980E-0007 -0.47403E-0007  0.74825E-0007
  0.19375E+0005 -0.29153E+0004  0.16212E-0007 -0.48882E-0007  0.75361E-0007
  0.19457E+0005 -0.29156E+0004  0.14916E-0007 -0.46842E-0007  0.65594E-0007
  0.19500E+0005 -0.29157E+0004  0.12247E-0007 -0.44533E-0007  0.57106E-0007
  0.19250E+0005 -0.28963E+0004  0.25101E-0008 -0.43156E-0007  0.63240E-0007
  0.19293E+0005 -0.28965E+0004  0.80927E-0008 -0.45500E-0007  0.69672E-0007
  0.19375E+0005 -0.28968E+0004  0.14805E-0007 -0.47302E-0007  0.73764E-0007
  0.19457E+0005 -0.28972E+0004  0.15993E-0007 -0.45760E-0007  0.67675E-0007
  0.19500E+0005 -0.28973E+0004  0.14489E-0007 -0.43761E-0007  0.60970E-0007
  0.19250E+0005 -0.28865E+0004 -0.28659E-0009 -0.42132E-0007  0.59515E-0007
  0.19293E+0005 -0.28867E+0004  0.58681E-0008 -0.44519E-0007  0.66766E-0007
  0.19375E+0005 -0.28871E+0004  0.13851E-0007 -0.46481E-0007  0.72693E-0007
  0.19457E+0005 -0.28874E+0004  0.16350E-0007 -0.45184E-0007  0.68538E-0007
  0.19500E+0005 -0.28876E+0004  0.15475E-0007 -0.43339E-0007  0.62783E-0007
  0.19500E+0005 -0.29438E+0004  0.78964E-0008 -0.45626E-0007  0.50182E-0007
  0.19543E+0005 -0.29440E+0004  0.28228E-0008 -0.42025E-0007  0.37847E-0007
  0.19625E+0005 -0.29442E+0004 -0.76617E-0008 -0.33836E-0007  0.13479E-0007
  0.19707E+0005 -0.29445E+0004 -0.16921E-0007 -0.24911E-0007 -0.77905E-0008
  0.19750E+0005 -0.29447E+0004 -0.19871E-0007 -0.20098E-0007 -0.15294E-0007
  0.19500E+0005 -0.29341E+0004  0.95234E-0008 -0.45261E-0007  0.52706E-0007
  0.19543E+0005 -0.29343E+0004  0.48888E-0008 -0.41872E-0007  0.41126E-0007
  0.19625E+0005 -0.29346E+0004 -0.51335E-0008 -0.34089E-0007  0.17733E-0007
  0.19707E+0005 -0.29349E+0004 -0.14462E-0007 -0.25536E-0007 -0.32525E-0008
  0.19750E+0005 -0.29351E+0004 -0.17694E-0007 -0.20864E-0007 -0.10991E-0007
  0.19500E+0005 -0.29157E+0004  0.12247E-0007 -0.44533E-0007  0.57106E-0007
  0.19543E+0005 -0.29160E+0004  0.85104E-0008 -0.41518E-0007  0.47011E-0007
  0.19625E+0005 -0.29164E+0004 -0.47120E-0009 -0.34448E-0007  0.25611E-0007
  0.19707E+0005 -0.29168E+0004 -0.97624E-0008 -0.26534E-0007  0.52848E-0008
  0.19750E+0005 -0.29170E+0004 -0.13506E-0007 -0.22142E-0007 -0.29214E-0008
  0.19500E+0005 -0.28973E+0004  0.14489E-0007 -0.43761E-0007  0.60970E-0007
  0.19543E+0005 -0.28976E+0004  0.11727E-0007 -0.41089E-0007  0.52426E-0007
  0.19625E+0005 -0.28981E+0004  0.39717E-0008 -0.34662E-0007  0.33169E-0007
  0.19707E+0005 -0.28986E+0004 -0.50833E-0008 -0.27311E-0007  0.13635E-0007
  0.19750E+0005 -0.28989E+0004 -0.92541E-0008 -0.23192E-0007  0.50155E-0008
  0.19500E+0005 -0.28876E+0004  0.15475E-0007 -0.43339E-0007  0.62783E-0007
  0.19543E+0005 -0.28879E+0004  0.13253E-0007 -0.40834E-0007  0.55078E-0007
  0.19625E+0005 -0.28885E+0004  0.62095E-0008 -0.34721E-0007  0.37000E-0007
  0.19707E+0005 -0.28890E+0004 -0.26487E-0008 -0.27641E-0007  0.17928E-0007
  0.19750E+0005 -0.28893E+0004 -0.70013E-0008 -0.23657E-0007  0.91284E-0008
  0.19750E+0005 -0.29447E+0004 -0.19871E-0007 -0.20098E-0007 -0.15294E-0007
  0.19793E+0005 -0.29449E+0004 -0.23137E-0007 -0.16187E-0007 -0.22882E-0007
  0.19875E+0005 -0.29454E+0004 -0.22117E-0007 -0.94937E-0008 -0.23894E-0007
  0.19957E+0005 -0.29458E+0004 -0.16445E-0007 -0.40303E-0008 -0.17213E-0007
  0.20000E+0005 -0.29461E+0004 -0.11924E-0007  0.27276E-0008 -0.16164E-0007
  0.19750E+0005 -0.29351E+0004 -0.17694E-0007 -0.20864E-0007 -0.10991E-0007
  0.19793E+0005 -0.29354E+0004 -0.21288E-0007 -0.17103E-0007 -0.18801E-0007
  0.19875E+0005 -0.29359E+0004 -0.21237E-0007 -0.10387E-0007 -0.20996E-0007
  0.19957E+0005 -0.29365E+0004 -0.17339E-0007 -0.44365E-0008 -0.17525E-0007
  0.20000E+0005 -0.29367E+0004 -0.13929E-0007  0.24021E-0008 -0.18482E-0007
  0.19750E+0005 -0.29170E+0004 -0.13506E-0007 -0.22142E-0007 -0.29214E-0008
  0.19793E+0005 -0.29174E+0004 -0.17529E-0007 -0.18555E-0007 -0.10955E-0007
  0.19875E+0005 -0.29180E+0004 -0.19480E-0007 -0.11767E-0007 -0.15907E-0007
  0.19957E+0005 -0.29187E+0004 -0.18819E-0007 -0.50286E-0008 -0.18278E-0007
  0.20000E+0005 -0.29191E+0004 -0.17246E-0007  0.16794E-0008 -0.22208E-0007
  0.19750E+0005 -0.28989E+0004 -0.92541E-0008 -0.23192E-0007  0.50155E-0008
  0.19793E+0005 -0.28993E+0004 -0.13594E-0007 -0.19690E-0007 -0.32047E-0008
  0.19875E+0005 -0.29002E+0004 -0.17651E-0007 -0.12815E-0007 -0.11331E-0007
  0.19957E+0005 -0.29010E+0004 -0.19989E-0007 -0.54756E-0008 -0.19034E-0007
  0.20000E+0005 -0.29014E+0004 -0.19926E-0007  0.89913E-0009 -0.25074E-0007
  0.19750E+0005 -0.28893E+0004 -0.70013E-0008 -0.23657E-0007  0.91284E-0008
  0.19793E+0005 -0.28898E+0004 -0.11498E-0007 -0.20177E-0007  0.76932E-0009
  0.19875E+0005 -0.28907E+0004 -0.16661E-0007 -0.13262E-0007 -0.90948E-0008
  0.19957E+0005 -0.28916E+0004 -0.20467E-0007 -0.56800E-0008 -0.19360E-0007
  0.20000E+0005 -0.28921E+0004 -0.21101E-0007  0.50718E-0009 -0.26297E-0007
  0.00000E+0000 -0.28729E+0004 -0.41624E-0007 -0.25753E-0007 -0.42753E-0007
  0.43168E+0002 -0.28725E+0004 -0.48864E-0008 -0.25905E-0007  0.18709E-0007
  0.12500E+0003 -0.28718E+0004  0.33257E-0007 -0.33723E-0007  0.81504E-0007
  0.20683E+0003 -0.28712E+0004  0.55291E-0007 -0.39092E-0007  0.11663E-0006
  0.25000E+0003 -0.28708E+0004  0.64338E-0007 -0.38902E-0007  0.13102E-0006
  0.00000E+0000 -0.28619E+0004 -0.34864E-0007 -0.24827E-0007 -0.35072E-0007
  0.43168E+0002 -0.28615E+0004  0.11158E-0008 -0.24491E-0007  0.24265E-0007
  0.12500E+0003 -0.28608E+0004  0.39721E-0007 -0.30646E-0007  0.87053E-0007
  0.20683E+0003 -0.28600E+0004  0.60372E-0007 -0.35154E-0007  0.12014E-0006
  0.25000E+0003 -0.28596E+0004  0.67920E-0007 -0.34970E-0007  0.13257E-0006
  0.00000E+0000 -0.28411E+0004 -0.21949E-0007 -0.23190E-0007 -0.20185E-0007
  0.43168E+0002 -0.28406E+0004  0.12470E-0007 -0.22121E-0007  0.35271E-0007
  0.12500E+0003 -0.28398E+0004  0.50962E-0007 -0.25583E-0007  0.96775E-0007
  0.20683E+0003 -0.28389E+0004  0.68739E-0007 -0.28485E-0007  0.12567E-0006
  0.25000E+0003 -0.28385E+0004  0.73508E-0007 -0.28176E-0007  0.13440E-0006
  0.00000E+0000 -0.28203E+0004 -0.90287E-0008 -0.21690E-0007 -0.50625E-0008
  0.43168E+0002 -0.28198E+0004  0.23755E-0007 -0.20048E-0007  0.46767E-0007
  0.12500E+0003 -0.28188E+0004  0.61069E-0007 -0.21323E-0007  0.10568E-0006
  0.20683E+0003 -0.28179E+0004  0.75616E-0007 -0.22733E-0007  0.12993E-0006
  0.25000E+0003 -0.28174E+0004  0.77648E-0007 -0.22180E-0007  0.13495E-0006
  0.00000E+0000 -0.28093E+0004 -0.22517E-0008 -0.20950E-0007  0.29508E-0008
  0.43168E+0002 -0.28088E+0004  0.29653E-0007 -0.19047E-0007  0.52969E-0007
  0.12500E+0003 -0.28077E+0004  0.65994E-0007 -0.19342E-0007  0.11010E-0006
  0.20683E+0003 -0.28067E+0004  0.78695E-0007 -0.20023E-0007  0.13173E-0006
  0.25000E+0003 -0.28062E+0004  0.79296E-0007 -0.19312E-0007  0.13479E-0006
  0.25000E+0003 -0.28708E+0004  0.64338E-0007 -0.38902E-0007  0.13102E-0006
  0.29317E+0003 -0.28705E+0004  0.70527E-0007 -0.37279E-0007  0.14129E-0006
  0.37500E+0003 -0.28699E+0004  0.74043E-0007 -0.30017E-0007  0.14824E-0006
  0.45683E+0003 -0.28693E+0004  0.66206E-0007 -0.18346E-0007  0.13715E-0006
  0.50000E+0003 -0.28690E+0004  0.57822E-0007 -0.10863E-0007  0.12416E-0006
  0.25000E+0003 -0.28596E+0004  0.67920E-0007 -0.34970E-0007  0.13257E-0006
  0.29317E+0003 -0.28593E+0004  0.72494E-0007 -0.33381E-0007  0.14074E-0006
  0.37500E+0003 -0.28587E+0004  0.72843E-0007 -0.26393E-0007  0.14370E-0006
  0.45683E+0003 -0.28580E+0004  0.62173E-0007 -0.15171E-0007  0.12919E-0006
  0.50000E+0003 -0.28577E+0004  0.52569E-0007 -0.79634E-0008  0.11478E-0006
  0.25000E+0003 -0.28385E+0004  0.73508E-0007 -0.28176E-0007  0.13440E-0006
  0.29317E+0003 -0.28381E+0004  0.75062E-0007 -0.26578E-0007  0.13859E-0006
  0.37500E+0003 -0.28374E+0004  0.69563E-0007 -0.19989E-0007  0.13407E-0006
  0.45683E+0003 -0.28366E+0004  0.53768E-0007 -0.95144E-0008  0.11326E-0006
  0.50000E+0003 -0.28362E+0004  0.42016E-0007 -0.27821E-0008  0.96313E-0007
  0.25000E+0003 -0.28174E+0004  0.77648E-0007 -0.22180E-0007  0.13495E-0006
  0.29317E+0003 -0.28169E+0004  0.76234E-0007 -0.20500E-0007  0.13518E-0006
  0.37500E+0003 -0.28161E+0004  0.65086E-0007 -0.14174E-0007  0.12330E-0006
  0.45683E+0003 -0.28152E+0004  0.44489E-0007 -0.43226E-0008  0.96429E-0007
  0.50000E+0003 -0.28148E+0004  0.30798E-0007  0.19940E-0008  0.77110E-0007
  0.25000E+0003 -0.28062E+0004  0.79296E-0007 -0.19312E-0007  0.13479E-0006
  0.29317E+0003 -0.28057E+0004  0.76337E-0007 -0.17565E-0007  0.13294E-0006
  0.37500E+0003 -0.28048E+0004  0.62291E-0007 -0.11333E-0007  0.11722E-0006
  0.45683E+0003 -0.28040E+0004  0.39292E-0007 -0.17649E-0008  0.87251E-0007
  0.50000E+0003 -0.28035E+0004  0.24661E-0007  0.43548E-0008  0.66745E-0007
  0.50000E+0003 -0.28690E+0004  0.57822E-0007 -0.10863E-0007  0.12416E-0006
  0.54317E+0003 -0.28688E+0004  0.47041E-0007 -0.27166E-0008  0.10681E-0006
  0.62500E+0003 -0.28685E+0004  0.21599E-0007  0.13806E-0007  0.63994E-0007
  0.70683E+0003 -0.28682E+0004 -0.71073E-0008  0.30620E-0007  0.12622E-0007
  0.75000E+0003 -0.28680E+0004 -0.22157E-0007  0.39124E-0007 -0.15824E-0007
  0.50000E+0003 -0.28577E+0004  0.52569E-0007 -0.79634E-0008  0.11478E-0006
  0.54317E+0003 -0.28575E+0004  0.40823E-0007 -0.11694E-0009  0.96377E-0007
  0.62500E+0003 -0.28571E+0004  0.14332E-0007  0.15817E-0007  0.52585E-0007
  0.70683E+0003 -0.28568E+0004 -0.14333E-0007  0.32055E-0007  0.16407E-0008
  0.75000E+0003 -0.28566E+0004 -0.28931E-0007  0.40280E-0007 -0.26046E-0007
  0.50000E+0003 -0.28362E+0004  0.42016E-0007 -0.27821E-0008  0.96313E-0007
  0.54317E+0003 -0.28360E+0004  0.28620E-0007  0.45431E-0008  0.76058E-0007
  0.62500E+0003 -0.28356E+0004  0.50772E-0009  0.19447E-0007  0.30738E-0007
  0.70683E+0003 -0.28352E+0004 -0.27725E-0007  0.34671E-0007 -0.19093E-0007
  0.75000E+0003 -0.28350E+0004 -0.41297E-0007  0.42401E-0007 -0.45197E-0007
  0.50000E+0003 -0.28148E+0004  0.30798E-0007  0.19940E-0008  0.77110E-0007
  0.54317E+0003 -0.28146E+0004  0.15984E-0007  0.88570E-0008  0.55191E-0007
  0.62500E+0003 -0.28141E+0004 -0.13293E-0007  0.22836E-0007  0.87247E-0008
  0.70683E+0003 -0.28136E+0004 -0.40656E-0007  0.37142E-0007 -0.39628E-0007
  0.75000E+0003 -0.28134E+0004 -0.52999E-0007  0.44423E-0007 -0.63984E-0007
  0.50000E+0003 -0.28035E+0004  0.24661E-0007  0.43548E-0008  0.66745E-0007
  0.54317E+0003 -0.28032E+0004  0.91875E-0008  0.10996E-0007  0.44021E-0007
  0.62500E+0003 -0.28028E+0004 -0.20529E-0007  0.24528E-0007 -0.29067E-0008
  0.70683E+0003 -0.28023E+0004 -0.47268E-0007  0.38387E-0007 -0.50346E-0007
  0.75000E+0003 -0.28020E+0004 -0.58887E-0007  0.45449E-0007 -0.73720E-0007
  0.75000E+0003 -0.28680E+0004 -0.22157E-0007  0.39124E-0007 -0.15824E-0007
  0.79317E+0003 -0.28679E+0004 -0.36321E-0007  0.47160E-0007 -0.43940E-0007
  0.87500E+0003 -0.28677E+0004 -0.58981E-0007  0.60497E-0007 -0.93279E-0007
  0.95683E+0003 -0.28675E+0004 -0.73686E-0007  0.70673E-0007 -0.13291E-0006
  0.10000E+0004 -0.28674E+0004 -0.77556E-0007  0.74562E-0007 -0.14845E-0006
  0.75000E+0003 -0.28566E+0004 -0.28931E-0007  0.40280E-0007 -0.26046E-0007
  0.79317E+0003 -0.28565E+0004 -0.42370E-0007  0.48057E-0007 -0.53070E-0007
  0.87500E+0003 -0.28563E+0004 -0.63030E-0007  0.60991E-0007 -0.99614E-0007
  0.95683E+0003 -0.28561E+0004 -0.75168E-0007  0.70893E-0007 -0.13585E-0006
  0.10000E+0004 -0.28560E+0004 -0.77574E-0007  0.74694E-0007 -0.14951E-0006
  0.75000E+0003 -0.28350E+0004 -0.41297E-0007  0.42401E-0007 -0.45197E-0007
  0.79317E+0003 -0.28349E+0004 -0.53216E-0007  0.49721E-0007 -0.70032E-0007
  0.87500E+0003 -0.28347E+0004 -0.69881E-0007  0.61940E-0007 -0.11112E-0006
  0.95683E+0003 -0.28344E+0004 -0.77065E-0007  0.71354E-0007 -0.14086E-0006
  0.10000E+0004 -0.28343E+0004 -0.76698E-0007  0.74998E-0007 -0.15098E-0006
  0.75000E+0003 -0.28134E+0004 -0.52999E-0007  0.44423E-0007 -0.63984E-0007
  0.79317E+0003 -0.28133E+0004 -0.63223E-0007  0.51329E-0007 -0.86491E-0007
  0.87500E+0003 -0.28130E+0004 -0.75658E-0007  0.62894E-0007 -0.12195E-0006
  0.95683E+0003 -0.28127E+0004 -0.77803E-0007  0.71860E-0007 -0.14516E-0006
  0.10000E+0004 -0.28126E+0004 -0.74682E-0007  0.75358E-0007 -0.15177E-0006
  0.75000E+0003 -0.28020E+0004 -0.58887E-0007  0.45449E-0007 -0.73720E-0007
  0.79317E+0003 -0.28019E+0004 -0.68153E-0007  0.52150E-0007 -0.94949E-0007
  0.87500E+0003 -0.28016E+0004 -0.78277E-0007  0.63396E-0007 -0.12738E-0006
  0.95683E+0003 -0.28013E+0004 -0.77740E-0007  0.72140E-0007 -0.14714E-0006
  0.10000E+0004 -0.28012E+0004 -0.73180E-0007  0.75566E-0007 -0.15192E-0006
  0.10000E+0004 -0.28674E+0004 -0.77556E-0007  0.74562E-0007 -0.14845E-0006
  0.10432E+0004 -0.28673E+0004 -0.78560E-0007  0.77377E-0007 -0.15973E-0006
  0.11250E+0004 -0.28671E+0004 -0.72693E-0007  0.79746E-0007 -0.16877E-0006
  0.12068E+0004 -0.28668E+0004 -0.57769E-0007  0.78452E-0007 -0.16203E-0006
  0.12500E+0004 -0.28667E+0004 -0.47026E-0007  0.76475E-0007 -0.15283E-0006
  0.10000E+0004 -0.28560E+0004 -0.77574E-0007  0.74694E-0007 -0.14951E-0006
  0.10432E+0004 -0.28559E+0004 -0.77109E-0007  0.77459E-0007 -0.15894E-0006
  0.11250E+0004 -0.28556E+0004 -0.68639E-0007  0.79835E-0007 -0.16481E-0006
  0.12068E+0004 -0.28553E+0004 -0.51642E-0007  0.78660E-0007 -0.15570E-0006
  0.12500E+0004 -0.28552E+0004 -0.40115E-0007  0.76779E-0007 -0.14567E-0006
  0.10000E+0004 -0.28343E+0004 -0.76698E-0007  0.74998E-0007 -0.15098E-0006
  0.10432E+0004 -0.28341E+0004 -0.73486E-0007  0.77673E-0007 -0.15696E-0006
  0.11250E+0004 -0.28338E+0004 -0.60243E-0007  0.80056E-0007 -0.15700E-0006
  0.12068E+0004 -0.28335E+0004 -0.39573E-0007  0.79082E-0007 -0.14363E-0006
  0.12500E+0004 -0.28333E+0004 -0.26723E-0007  0.77368E-0007 -0.13220E-0006
  0.10000E+0004 -0.28126E+0004 -0.74682E-0007  0.75358E-0007 -0.15177E-0006
  0.10432E+0004 -0.28124E+0004 -0.68783E-0007  0.77948E-0007 -0.15437E-0006
  0.11250E+0004 -0.28121E+0004 -0.50995E-0007  0.80331E-0007 -0.14881E-0006
  0.12068E+0004 -0.28117E+0004 -0.26992E-0007  0.79533E-0007 -0.13152E-0006
  0.12500E+0004 -0.28115E+0004 -0.13030E-0007  0.77964E-0007 -0.11888E-0006
  0.10000E+0004 -0.28012E+0004 -0.73180E-0007  0.75566E-0007 -0.15192E-0006
  0.10432E+0004 -0.28010E+0004 -0.65893E-0007  0.78112E-0007 -0.15278E-0006
  0.11250E+0004 -0.28006E+0004 -0.45803E-0007  0.80493E-0007 -0.14437E-0006
  0.12068E+0004 -0.28002E+0004 -0.20182E-0007  0.79777E-0007 -0.12513E-0006
  0.12500E+0004 -0.28000E+0004 -0.57170E-0008  0.78278E-0007 -0.11194E-0006
  0.12500E+0004 -0.28667E+0004 -0.47026E-0007  0.76475E-0007 -0.15283E-0006
  0.12932E+0004 -0.28665E+0004 -0.34866E-0007  0.73726E-0007 -0.14036E-0006
  0.13750E+0004 -0.28662E+0004 -0.98334E-0008  0.66920E-0007 -0.11027E-0006
  0.14568E+0004 -0.28658E+0004  0.14718E-0007  0.58809E-0007 -0.76064E-0007
  0.15000E+0004 -0.28657E+0004  0.26334E-0007  0.54355E-0007 -0.58144E-0007
  0.12500E+0004 -0.28552E+0004 -0.40115E-0007  0.76779E-0007 -0.14567E-0006
  0.12932E+0004 -0.28550E+0004 -0.27420E-0007  0.74142E-0007 -0.13273E-0006
  0.13750E+0004 -0.28546E+0004 -0.21183E-0008  0.67564E-0007 -0.10270E-0006
  0.14568E+0004 -0.28543E+0004  0.21745E-0007  0.59664E-0007 -0.69773E-0007
  0.15000E+0004 -0.28541E+0004  0.32656E-0007  0.55298E-0007 -0.52946E-0007
  0.12500E+0004 -0.28333E+0004 -0.26723E-0007  0.77368E-0007 -0.13220E-0006
  0.12932E+0004 -0.28331E+0004 -0.13187E-0007  0.74922E-0007 -0.11849E-0006
  0.13750E+0004 -0.28327E+0004  0.12294E-0007  0.68740E-0007 -0.88874E-0007
  0.14568E+0004 -0.28323E+0004  0.34554E-0007  0.61202E-0007 -0.58613E-0007
  0.15000E+0004 -0.28321E+0004  0.44003E-0007  0.56986E-0007 -0.43951E-0007
  0.12500E+0004 -0.28115E+0004 -0.13030E-0007  0.77964E-0007 -0.11888E-0006
  0.12932E+0004 -0.28113E+0004  0.11254E-0008  0.75688E-0007 -0.10461E-0006
  0.13750E+0004 -0.28108E+0004  0.26367E-0007  0.69852E-0007 -0.75758E-0007
  0.14568E+0004 -0.28103E+0004  0.46661E-0007  0.62632E-0007 -0.48449E-0007
  0.15000E+0004 -0.28101E+0004  0.54495E-0007  0.58547E-0007 -0.36055E-0007
  0.12500E+0004 -0.28000E+0004 -0.57170E-0008  0.78278E-0007 -0.11194E-0006
  0.12932E+0004 -0.27998E+0004  0.86768E-0008  0.76083E-0007 -0.97449E-0007
  0.13750E+0004 -0.27993E+0004  0.33630E-0007  0.70413E-0007 -0.69134E-0007
  0.14568E+0004 -0.27988E+0004  0.52750E-0007  0.63343E-0007 -0.43486E-0007
  0.15000E+0004 -0.27985E+0004  0.59679E-0007  0.59319E-0007 -0.32321E-0007
  0.15000E+0004 -0.28657E+0004  0.26334E-0007  0.54355E-0007 -0.58144E-0007
  0.15432E+0004 -0.28655E+0004  0.36503E-0007  0.49929E-0007 -0.41203E-0007
  0.16250E+0004 -0.28651E+0004  0.50783E-0007  0.42087E-0007 -0.13892E-0007
  0.17068E+0004 -0.28647E+0004  0.57816E-0007  0.35371E-0007  0.50217E-0008
  0.17500E+0004 -0.28645E+0004  0.58706E-0007  0.32375E-0007  0.11276E-0007
  0.15000E+0004 -0.28541E+0004  0.32656E-0007  0.55298E-0007 -0.52946E-0007
  0.15432E+0004 -0.28538E+0004  0.41932E-0007  0.50938E-0007 -0.37319E-0007
  0.16250E+0004 -0.28534E+0004  0.54166E-0007  0.43138E-0007 -0.12864E-0007
  0.17068E+0004 -0.28530E+0004  0.59009E-0007  0.36344E-0007  0.31502E-0008
  0.17500E+0004 -0.28528E+0004  0.58819E-0007  0.33260E-0007  0.80380E-0008
  0.15000E+0004 -0.28321E+0004  0.44003E-0007  0.56986E-0007 -0.43951E-0007
  0.15432E+0004 -0.28318E+0004  0.51485E-0007  0.52736E-0007 -0.30876E-0007
  0.16250E+0004 -0.28314E+0004  0.59740E-0007  0.45002E-0007 -0.11858E-0007
  0.17068E+0004 -0.28309E+0004  0.60454E-0007  0.38065E-0007 -0.12349E-0008
  0.17500E+0004 -0.28306E+0004  0.58273E-0007  0.34821E-0007  0.11631E-0008
  0.15000E+0004 -0.28101E+0004  0.54495E-0007  0.58547E-0007 -0.36055E-0007
  0.15432E+0004 -0.28098E+0004  0.60068E-0007  0.54389E-0007 -0.25594E-0007
  0.16250E+0004 -0.28093E+0004  0.64241E-0007  0.46703E-0007 -0.12011E-0007
  0.17068E+0004 -0.28087E+0004  0.60877E-0007  0.39626E-0007 -0.66171E-0008
  0.17500E+0004 -0.28085E+0004  0.56794E-0007  0.36233E-0007 -0.65652E-0008
  0.15000E+0004 -0.27985E+0004  0.59679E-0007  0.59319E-0007 -0.32321E-0007
  0.15432E+0004 -0.27982E+0004  0.64204E-0007  0.55204E-0007 -0.23259E-0007
  0.16250E+0004 -0.27976E+0004  0.66193E-0007  0.47536E-0007 -0.12528E-0007
  0.17068E+0004 -0.27971E+0004  0.60711E-0007  0.40387E-0007 -0.98172E-0008
  0.17500E+0004 -0.27968E+0004  0.55662E-0007  0.36918E-0007 -0.10941E-0007
  0.17500E+0004 -0.28645E+0004  0.58706E-0007  0.32375E-0007  0.11276E-0007
  0.17932E+0004 -0.28643E+0004  0.57900E-0007  0.29743E-0007  0.15069E-0007
  0.18750E+0004 -0.28638E+0004  0.52880E-0007  0.25577E-0007  0.16641E-0007
  0.19568E+0004 -0.28634E+0004  0.45605E-0007  0.21989E-0007  0.13619E-0007
  0.20000E+0004 -0.28632E+0004  0.41866E-0007  0.20068E-0007  0.11546E-0007
  0.17500E+0004 -0.28528E+0004  0.58819E-0007  0.33260E-0007  0.80380E-0008
  0.17932E+0004 -0.28526E+0004  0.57052E-0007  0.30510E-0007  0.10664E-0007
  0.18750E+0004 -0.28521E+0004  0.50696E-0007  0.26055E-0007  0.10781E-0007
  0.19568E+0004 -0.28516E+0004  0.42888E-0007  0.22137E-0007  0.74876E-0008
  0.20000E+0004 -0.28513E+0004  0.39216E-0007  0.20046E-0007  0.57707E-0008
  0.17500E+0004 -0.28306E+0004  0.58273E-0007  0.34821E-0007  0.11631E-0008
  0.17932E+0004 -0.28303E+0004  0.54769E-0007  0.31860E-0007  0.17031E-0008
  0.18750E+0004 -0.28298E+0004  0.46103E-0007  0.26894E-0007 -0.64331E-0009
  0.19568E+0004 -0.28292E+0004  0.37539E-0007  0.22397E-0007 -0.41330E-0008
  0.20000E+0004 -0.28289E+0004  0.34126E-0007  0.20007E-0007 -0.50168E-0008
  0.17500E+0004 -0.28085E+0004  0.56794E-0007  0.36233E-0007 -0.65652E-0008
  0.17932E+0004 -0.28081E+0004  0.51672E-0007  0.33077E-0007 -0.79363E-0008
  0.18750E+0004 -0.28075E+0004  0.40991E-0007  0.27645E-0007 -0.12357E-0007
  0.19568E+0004 -0.28069E+0004  0.31998E-0007  0.22622E-0007 -0.15635E-0007
  0.20000E+0004 -0.28066E+0004  0.29008E-0007  0.19965E-0007 -0.15489E-0007
  0.17500E+0004 -0.27968E+0004  0.55662E-0007  0.36918E-0007 -0.10941E-0007
  0.17932E+0004 -0.27964E+0004  0.49739E-0007  0.33665E-0007 -0.13247E-0007
  0.18750E+0004 -0.27957E+0004  0.38114E-0007  0.28003E-0007 -0.18604E-0007
  0.19568E+0004 -0.27951E+0004  0.29025E-0007  0.22723E-0007 -0.21611E-0007
  0.20000E+0004 -0.27947E+0004  0.26320E-0007  0.19936E-0007 -0.20845E-0007
  0.20000E+0004 -0.28632E+0004  0.41866E-0007  0.20068E-0007  0.11546E-0007
  0.20432E+0004 -0.28629E+0004  0.38714E-0007  0.17977E-0007  0.99081E-0008
  0.21250E+0004 -0.28623E+0004  0.35597E-0007  0.13116E-0007  0.10182E-0007
  0.22068E+0004 -0.28618E+0004  0.37443E-0007  0.66050E-0008  0.17374E-0007
  0.22500E+0004 -0.28615E+0004  0.40581E-0007  0.24073E-0008  0.24543E-0007
  0.20000E+0004 -0.28513E+0004  0.39216E-0007  0.20046E-0007  0.57707E-0008
  0.20432E+0004 -0.28510E+0004  0.36358E-0007  0.17800E-0007  0.48026E-0008
  0.21250E+0004 -0.28504E+0004  0.34335E-0007  0.12720E-0007  0.70731E-0008
  0.22068E+0004 -0.28498E+0004  0.37733E-0007  0.61338E-0008  0.16835E-0007
  0.22500E+0004 -0.28495E+0004  0.41752E-0007  0.19670E-0008  0.25413E-0007
  0.20000E+0004 -0.28289E+0004  0.34126E-0007  0.20007E-0007 -0.50168E-0008
  0.20432E+0004 -0.28286E+0004  0.31945E-0007  0.17492E-0007 -0.45711E-0008
  0.21250E+0004 -0.28279E+0004  0.32163E-0007  0.12034E-0007  0.16859E-0008
  0.22068E+0004 -0.28272E+0004  0.38566E-0007  0.53246E-0008  0.16409E-0007
  0.22500E+0004 -0.28269E+0004  0.44241E-0007  0.12170E-0008  0.27651E-0007
  0.20000E+0004 -0.28066E+0004  0.29008E-0007  0.19965E-0007 -0.15489E-0007
  0.20432E+0004 -0.28061E+0004  0.27648E-0007  0.17207E-0007 -0.13454E-0007
  0.21250E+0004 -0.28054E+0004  0.30302E-0007  0.11415E-0007 -0.29760E-0008
  0.22068E+0004 -0.28046E+0004  0.39766E-0007  0.46047E-0008  0.16788E-0007
  0.22500E+0004 -0.28042E+0004  0.47066E-0007  0.55694E-0009  0.30671E-0007
  0.20000E+0004 -0.27947E+0004  0.26320E-0007  0.19936E-0007 -0.20845E-0007
  0.20432E+0004 -0.27943E+0004  0.25448E-0007  0.17061E-0007 -0.17908E-0007
  0.21250E+0004 -0.27935E+0004  0.29455E-0007  0.11109E-0007 -0.51202E-0008
  0.22068E+0004 -0.27927E+0004  0.40546E-0007  0.42530E-0008  0.17322E-0007
  0.22500E+0004 -0.27922E+0004  0.48687E-0007  0.23666E-0009  0.32580E-0007
  0.22500E+0004 -0.28615E+0004  0.40581E-0007  0.24073E-0008  0.24543E-0007
  0.22932E+0004 -0.28611E+0004  0.45111E-0007 -0.23090E-0008  0.34085E-0007
  0.23750E+0004 -0.28604E+0004  0.56727E-0007 -0.12390E-0007  0.57959E-0007
  0.24568E+0004 -0.28598E+0004  0.70381E-0007 -0.23237E-0007  0.86984E-0007
  0.25000E+0004 -0.28594E+0004  0.77475E-0007 -0.28846E-0007  0.10300E-0006
  0.22500E+0004 -0.28495E+0004  0.41752E-0007  0.19670E-0008  0.25413E-0007
  0.22932E+0004 -0.28491E+0004  0.47133E-0007 -0.26663E-0008  0.36294E-0007
  0.23750E+0004 -0.28484E+0004  0.60081E-0007 -0.12452E-0007  0.62235E-0007
  0.24568E+0004 -0.28476E+0004  0.74433E-0007 -0.22850E-0007  0.92346E-0007
  0.25000E+0004 -0.28473E+0004  0.81566E-0007 -0.28180E-0007  0.10844E-0006
  0.22500E+0004 -0.28269E+0004  0.44241E-0007  0.12170E-0008  0.27651E-0007
  0.22932E+0004 -0.28264E+0004  0.51190E-0007 -0.32651E-0008  0.41033E-0007
  0.23750E+0004 -0.28255E+0004  0.66496E-0007 -0.12523E-0007  0.70734E-0007
  0.24568E+0004 -0.28247E+0004  0.81933E-0007 -0.22126E-0007  0.10267E-0006
  0.25000E+0004 -0.28242E+0004  0.88998E-0007 -0.26963E-0007  0.11877E-0006
  0.22500E+0004 -0.28042E+0004  0.47066E-0007  0.55694E-0009  0.30671E-0007
  0.22932E+0004 -0.28037E+0004  0.55513E-0007 -0.37826E-0008  0.46485E-0007
  0.23750E+0004 -0.28027E+0004  0.72946E-0007 -0.12552E-0007  0.79713E-0007
  0.24568E+0004 -0.28017E+0004  0.89152E-0007 -0.21427E-0007  0.11314E-0006
  0.25000E+0004 -0.28012E+0004  0.95969E-0007 -0.25815E-0007  0.12907E-0006
  0.22500E+0004 -0.27922E+0004  0.48687E-0007  0.23666E-0009  0.32580E-0007
  0.22932E+0004 -0.27917E+0004  0.57889E-0007 -0.40310E-0008  0.49644E-0007
  0.23750E+0004 -0.27907E+0004  0.76346E-0007 -0.12558E-0007  0.84629E-0007
  0.24568E+0004 -0.27896E+0004  0.92829E-0007 -0.21073E-0007  0.11871E-0006
  0.25000E+0004 -0.27891E+0004  0.99444E-0007 -0.25241E-0007  0.13446E-0006
  0.25000E+0004 -0.28594E+0004  0.77475E-0007 -0.28846E-0007  0.10300E-0006
  0.25432E+0004 -0.28590E+0004  0.83971E-0007 -0.34114E-0007  0.11866E-0006
  0.26250E+0004 -0.28581E+0004  0.93166E-0007 -0.42337E-0007  0.14462E-0006
  0.27068E+0004 -0.28573E+0004  0.96505E-0007 -0.47093E-0007  0.16200E-0006
  0.27500E+0004 -0.28569E+0004  0.95449E-0007 -0.47815E-0007  0.16649E-0006
  0.25000E+0004 -0.28473E+0004  0.81566E-0007 -0.28180E-0007  0.10844E-0006
  0.25432E+0004 -0.28468E+0004  0.87856E-0007 -0.33152E-0007  0.12382E-0006
  0.26250E+0004 -0.28459E+0004  0.95997E-0007 -0.40817E-0007  0.14830E-0006
  0.27068E+0004 -0.28450E+0004  0.97548E-0007 -0.45087E-0007  0.16317E-0006
  0.27500E+0004 -0.28445E+0004  0.95341E-0007 -0.45610E-0007  0.16606E-0006
  0.25000E+0004 -0.28242E+0004  0.88998E-0007 -0.26963E-0007  0.11877E-0006
  0.25432E+0004 -0.28237E+0004  0.94759E-0007 -0.31414E-0007  0.13348E-0006
  0.26250E+0004 -0.28227E+0004  0.10067E-0006 -0.38098E-0007  0.15491E-0006
  0.27068E+0004 -0.28216E+0004  0.98669E-0007 -0.41518E-0007  0.16485E-0006
  0.27500E+0004 -0.28211E+0004  0.94240E-0007 -0.41693E-0007  0.16466E-0006
  0.25000E+0004 -0.28012E+0004  0.95969E-0007 -0.25815E-0007  0.12907E-0006
  0.25432E+0004 -0.28006E+0004  0.10102E-0006 -0.29792E-0007  0.14292E-0006
  0.26250E+0004 -0.27994E+0004  0.10441E-0006 -0.35589E-0007  0.16099E-0006
  0.27068E+0004 -0.27983E+0004  0.98676E-0007 -0.38244E-0007  0.16579E-0006
  0.27500E+0004 -0.27977E+0004  0.91983E-0007 -0.38109E-0007  0.16245E-0006
  0.25000E+0004 -0.27891E+0004  0.99444E-0007 -0.25241E-0007  0.13446E-0006
  0.25432E+0004 -0.27884E+0004  0.10406E-0006 -0.28987E-0007  0.14779E-0006
  0.26250E+0004 -0.27872E+0004  0.10600E-0006 -0.34350E-0007  0.16396E-0006
  0.27068E+0004 -0.27860E+0004  0.98233E-0007 -0.36633E-0007  0.16597E-0006
  0.27500E+0004 -0.27853E+0004  0.90334E-0007 -0.36348E-0007  0.16095E-0006
  0.27500E+0004 -0.28569E+0004  0.95449E-0007 -0.47815E-0007  0.16649E-0006
  0.27932E+0004 -0.28564E+0004  0.92374E-0007 -0.47147E-0007  0.16733E-0006
  0.28750E+0004 -0.28555E+0004  0.81220E-0007 -0.41988E-0007  0.15846E-0006
  0.29568E+0004 -0.28547E+0004  0.64205E-0007 -0.31979E-0007  0.13658E-0006
  0.30000E+0004 -0.28542E+0004  0.53506E-0007 -0.25066E-0007  0.12056E-0006
  0.27500E+0004 -0.28445E+0004  0.95341E-0007 -0.45610E-0007  0.16606E-0006
  0.27932E+0004 -0.28440E+0004  0.91036E-0007 -0.44791E-0007  0.16521E-0006
  0.28750E+0004 -0.28431E+0004  0.77528E-0007 -0.39508E-0007  0.15315E-0006
  0.29568E+0004 -0.28421E+0004  0.58430E-0007 -0.29592E-0007  0.12856E-0006
  0.30000E+0004 -0.28416E+0004  0.46847E-0007 -0.22812E-0007  0.11144E-0006
  0.27500E+0004 -0.28211E+0004  0.94240E-0007 -0.41693E-0007  0.16466E-0006
  0.27932E+0004 -0.28205E+0004  0.87595E-0007 -0.40614E-0007  0.16056E-0006
  0.28750E+0004 -0.28194E+0004  0.69698E-0007 -0.35120E-0007  0.14251E-0006
  0.29568E+0004 -0.28184E+0004  0.46831E-0007 -0.25379E-0007  0.11289E-0006
  0.30000E+0004 -0.28178E+0004  0.33699E-0007 -0.18836E-0007  0.93795E-0007
  0.27500E+0004 -0.27977E+0004  0.91983E-0007 -0.38109E-0007  0.16245E-0006
  0.27932E+0004 -0.27970E+0004  0.82999E-0007 -0.36798E-0007  0.15510E-0006
  0.28750E+0004 -0.27958E+0004  0.60829E-0007 -0.31126E-0007  0.13110E-0006
  0.29568E+0004 -0.27946E+0004  0.34442E-0007 -0.21554E-0007  0.96650E-0007
  0.30000E+0004 -0.27939E+0004  0.19934E-0007 -0.15233E-0007  0.75703E-0007
  0.27500E+0004 -0.27853E+0004  0.90334E-0007 -0.36348E-0007  0.16095E-0006
  0.27932E+0004 -0.27846E+0004  0.80120E-0007 -0.34927E-0007  0.15188E-0006
  0.28750E+0004 -0.27833E+0004  0.55753E-0007 -0.29170E-0007  0.12479E-0006
  0.29568E+0004 -0.27820E+0004  0.27616E-0007 -0.19687E-0007  0.87859E-0007
  0.30000E+0004 -0.27813E+0004  0.12453E-0007 -0.13477E-0007  0.65990E-0007
  0.30000E+0004 -0.28542E+0004  0.53506E-0007 -0.25066E-0007  0.12056E-0006
  0.30432E+0004 -0.28539E+0004  0.42119E-0007 -0.17260E-0007  0.10215E-0006
  0.31250E+0004 -0.28532E+0004  0.19695E-0007 -0.10047E-0008  0.62722E-0007
  0.32068E+0004 -0.28525E+0004 -0.20449E-0008  0.15585E-0007  0.20997E-0007
  0.32500E+0004 -0.28521E+0004 -0.12683E-0007  0.23769E-0007 -0.50948E-0009
  0.30000E+0004 -0.28416E+0004  0.46847E-0007 -0.22812E-0007  0.11144E-0006
  0.30432E+0004 -0.28412E+0004  0.34772E-0007 -0.15188E-0007  0.92233E-0007
  0.31250E+0004 -0.28405E+0004  0.11637E-0007  0.62188E-0009  0.52167E-0007
  0.32068E+0004 -0.28397E+0004 -0.10030E-0007  0.16700E-0007  0.10924E-0007
  0.32500E+0004 -0.28393E+0004 -0.20342E-0007  0.24617E-0007 -0.99337E-0008
  0.30000E+0004 -0.28178E+0004  0.33699E-0007 -0.18836E-0007  0.93795E-0007
  0.30432E+0004 -0.28173E+0004  0.20463E-0007 -0.11537E-0007  0.73177E-0007
  0.31250E+0004 -0.28165E+0004 -0.37303E-0008  0.34816E-0008  0.32113E-0007
  0.32068E+0004 -0.28156E+0004 -0.24983E-0007  0.18652E-0007 -0.80180E-0008
  0.32500E+0004 -0.28151E+0004 -0.34549E-0007  0.26095E-0007 -0.27561E-0007
  0.30000E+0004 -0.27939E+0004  0.19934E-0007 -0.15233E-0007  0.75703E-0007
  0.30432E+0004 -0.27934E+0004  0.57265E-0008 -0.82339E-0008  0.53819E-0007
  0.31250E+0004 -0.27924E+0004 -0.19151E-0007  0.60563E-0008  0.12038E-0007
  0.32068E+0004 -0.27915E+0004 -0.39635E-0007  0.20394E-0007 -0.26723E-0007
  0.32500E+0004 -0.27909E+0004 -0.48293E-0007  0.27403E-0007 -0.44836E-0007
  0.30000E+0004 -0.27813E+0004  0.12453E-0007 -0.13477E-0007  0.65990E-0007
  0.30432E+0004 -0.27808E+0004 -0.21915E-0008 -0.66268E-0008  0.43498E-0007
  0.31250E+0004 -0.27798E+0004 -0.27279E-0007  0.73032E-0008  0.14564E-0008
  0.32068E+0004 -0.27787E+0004 -0.47218E-0007  0.21230E-0007 -0.36477E-0007
  0.32500E+0004 -0.27782E+0004 -0.55334E-0007  0.28025E-0007 -0.53791E-0007
  0.32500E+0004 -0.28521E+0004 -0.12683E-0007  0.23769E-0007 -0.50948E-0009
  0.32932E+0004 -0.28519E+0004 -0.22445E-0007  0.31238E-0007 -0.20889E-0007
  0.33750E+0004 -0.28515E+0004 -0.38584E-0007  0.42570E-0007 -0.55261E-0007
  0.34568E+0004 -0.28510E+0004 -0.51689E-0007  0.49333E-0007 -0.82587E-0007
  0.35000E+0004 -0.28508E+0004 -0.57568E-0007  0.50871E-0007 -0.93924E-0007
  0.32500E+0004 -0.28393E+0004 -0.20342E-0007  0.24617E-0007 -0.99337E-0008
  0.32932E+0004 -0.28391E+0004 -0.29611E-0007  0.31834E-0007 -0.29446E-0007
  0.33750E+0004 -0.28386E+0004 -0.44489E-0007  0.42772E-0007 -0.61797E-0007
  0.34568E+0004 -0.28382E+0004 -0.56123E-0007  0.49292E-0007 -0.86953E-0007
  0.35000E+0004 -0.28379E+0004 -0.61224E-0007  0.50772E-0007 -0.97216E-0007
  0.32500E+0004 -0.28151E+0004 -0.34549E-0007  0.26095E-0007 -0.27561E-0007
  0.32932E+0004 -0.28149E+0004 -0.42772E-0007  0.32864E-0007 -0.45358E-0007
  0.33750E+0004 -0.28143E+0004 -0.55103E-0007  0.43105E-0007 -0.73785E-0007
  0.34568E+0004 -0.28138E+0004 -0.63864E-0007  0.49191E-0007 -0.94784E-0007
  0.35000E+0004 -0.28135E+0004 -0.67472E-0007  0.50566E-0007 -0.10301E-0006
  0.32500E+0004 -0.27909E+0004 -0.48293E-0007  0.27403E-0007 -0.44836E-0007
  0.32932E+0004 -0.27906E+0004 -0.55331E-0007  0.33763E-0007 -0.60825E-0007
  0.33750E+0004 -0.27900E+0004 -0.64924E-0007  0.43364E-0007 -0.85208E-0007
  0.34568E+0004 -0.27894E+0004 -0.70712E-0007  0.49049E-0007 -0.10200E-0006
  0.35000E+0004 -0.27891E+0004 -0.72806E-0007  0.50326E-0007 -0.10817E-0006
  0.32500E+0004 -0.27782E+0004 -0.55334E-0007  0.28025E-0007 -0.53791E-0007
  0.32932E+0004 -0.27778E+0004 -0.61694E-0007  0.34183E-0007 -0.68789E-0007
  0.33750E+0004 -0.27772E+0004 -0.69770E-0007  0.43468E-0007 -0.90992E-0007
  0.34568E+0004 -0.27765E+0004 -0.73954E-0007  0.48954E-0007 -0.10554E-0006
  0.35000E+0004 -0.27762E+0004 -0.75242E-0007  0.50182E-0007 -0.11063E-0006
  0.35000E+0004 -0.28508E+0004 -0.57568E-0007  0.50871E-0007 -0.93924E-0007
  0.35432E+0004 -0.28506E+0004 -0.62874E-0007  0.51010E-0007 -0.10316E-0006
  0.36250E+0004 -0.28502E+0004 -0.71877E-0007  0.47754E-0007 -0.11552E-0006
  0.37068E+0004 -0.28499E+0004 -0.80127E-0007  0.40746E-0007 -0.12238E-0006
  0.37500E+0004 -0.28497E+0004 -0.84338E-0007  0.36016E-0007 -0.12438E-0006
  0.35000E+0004 -0.28379E+0004 -0.61224E-0007  0.50772E-0007 -0.97216E-0007
  0.35432E+0004 -0.28377E+0004 -0.65792E-0007  0.50901E-0007 -0.10549E-0006
  0.36250E+0004 -0.28373E+0004 -0.73583E-0007  0.47748E-0007 -0.11644E-0006
  0.37068E+0004 -0.28369E+0004 -0.80936E-0007  0.40965E-0007 -0.12252E-0006
  0.37500E+0004 -0.28367E+0004 -0.84802E-0007  0.36384E-0007 -0.12435E-0006
  0.35000E+0004 -0.28135E+0004 -0.67472E-0007  0.50566E-0007 -0.10301E-0006
  0.35432E+0004 -0.28133E+0004 -0.70636E-0007  0.50674E-0007 -0.10945E-0006
  0.36250E+0004 -0.28128E+0004 -0.76146E-0007  0.47697E-0007 -0.11774E-0006
  0.37068E+0004 -0.28123E+0004 -0.81822E-0007  0.41304E-0007 -0.12233E-0006
  0.37500E+0004 -0.28121E+0004 -0.85047E-0007  0.36982E-0007 -0.12384E-0006
  0.35000E+0004 -0.27891E+0004 -0.72806E-0007  0.50326E-0007 -0.10817E-0006
  0.35432E+0004 -0.27888E+0004 -0.74561E-0007  0.50411E-0007 -0.11279E-0006
  0.36250E+0004 -0.27883E+0004 -0.77812E-0007  0.47587E-0007 -0.11842E-0006
  0.37068E+0004 -0.27878E+0004 -0.81848E-0007  0.41543E-0007 -0.12151E-0006
  0.37500E+0004 -0.27875E+0004 -0.84447E-0007  0.37453E-0007 -0.12268E-0006
  0.35000E+0004 -0.27762E+0004 -0.75242E-0007  0.50182E-0007 -0.11063E-0006
  0.35432E+0004 -0.27759E+0004 -0.76255E-0007  0.50254E-0007 -0.11429E-0006
  0.36250E+0004 -0.27754E+0004 -0.78325E-0007  0.47503E-0007 -0.11852E-0006
  0.37068E+0004 -0.27748E+0004 -0.81513E-0007  0.41628E-0007 -0.12083E-0006
  0.37500E+0004 -0.27745E+0004 -0.83788E-0007  0.37650E-0007 -0.12180E-0006
  0.37500E+0004 -0.28497E+0004 -0.84338E-0007  0.36016E-0007 -0.12438E-0006
  0.37932E+0004 -0.28494E+0004 -0.88468E-0007  0.30857E-0007 -0.12555E-0006
  0.38750E+0004 -0.28490E+0004 -0.95897E-0007  0.20783E-0007 -0.12631E-0006
  0.39568E+0004 -0.28485E+0004 -0.10219E-0006  0.11518E-0007 -0.12587E-0006
  0.40000E+0004 -0.28483E+0004 -0.10471E-0006  0.73573E-0008 -0.12528E-0006
  0.37500E+0004 -0.28367E+0004 -0.84802E-0007  0.36384E-0007 -0.12435E-0006
  0.37932E+0004 -0.28364E+0004 -0.88667E-0007  0.31380E-0007 -0.12551E-0006
  0.38750E+0004 -0.28359E+0004 -0.95752E-0007  0.21590E-0007 -0.12652E-0006
  0.39568E+0004 -0.28354E+0004 -0.10180E-0006  0.12541E-0007 -0.12650E-0006
  0.40000E+0004 -0.28352E+0004 -0.10419E-0006  0.84519E-0008 -0.12611E-0006
  0.37500E+0004 -0.28121E+0004 -0.85047E-0007  0.36982E-0007 -0.12384E-0006
  0.37932E+0004 -0.28118E+0004 -0.88411E-0007  0.32252E-0007 -0.12493E-0006
  0.38750E+0004 -0.28112E+0004 -0.94837E-0007  0.22956E-0007 -0.12635E-0006
  0.39568E+0004 -0.28106E+0004 -0.10040E-0006  0.14287E-0007 -0.12703E-0006
  0.40000E+0004 -0.28103E+0004 -0.10253E-0006  0.10324E-0007 -0.12698E-0006
  0.37500E+0004 -0.27875E+0004 -0.84447E-0007  0.37453E-0007 -0.12268E-0006
  0.37932E+0004 -0.27872E+0004 -0.87321E-0007  0.32968E-0007 -0.12368E-0006
  0.38750E+0004 -0.27865E+0004 -0.93085E-0007  0.24117E-0007 -0.12543E-0006
  0.39568E+0004 -0.27858E+0004 -0.98145E-0007  0.15790E-0007 -0.12671E-0006
  0.40000E+0004 -0.27855E+0004 -0.99984E-0007  0.11941E-0007 -0.12692E-0006
  0.37500E+0004 -0.27745E+0004 -0.83788E-0007  0.37650E-0007 -0.12180E-0006
  0.37932E+0004 -0.27742E+0004 -0.86408E-0007  0.33284E-0007 -0.12275E-0006
  0.38750E+0004 -0.27735E+0004 -0.91827E-0007  0.24650E-0007 -0.12464E-0006
  0.39568E+0004 -0.27728E+0004 -0.96614E-0007  0.16490E-0007 -0.12620E-0006
  0.40000E+0004 -0.27724E+0004 -0.98301E-0007  0.12696E-0007 -0.12654E-0006
  0.40000E+0004 -0.28483E+0004 -0.10471E-0006  0.73573E-0008 -0.12528E-0006
  0.40432E+0004 -0.28480E+0004 -0.10646E-0006  0.38499E-0008 -0.12442E-0006
  0.41250E+0004 -0.28475E+0004 -0.10706E-0006 -0.83546E-0009 -0.12167E-0006
  0.42068E+0004 -0.28470E+0004 -0.10340E-0006 -0.30238E-0008 -0.11674E-0006
  0.42500E+0004 -0.28468E+0004 -0.99607E-0007 -0.33543E-0008 -0.11294E-0006
  0.40000E+0004 -0.28352E+0004 -0.10419E-0006  0.84519E-0008 -0.12611E-0006
  0.40432E+0004 -0.28349E+0004 -0.10578E-0006  0.49831E-0008 -0.12539E-0006
  0.41250E+0004 -0.28344E+0004 -0.10599E-0006  0.27293E-0009 -0.12267E-0006
  0.42068E+0004 -0.28338E+0004 -0.10178E-0006 -0.20552E-0008 -0.11738E-0006
  0.42500E+0004 -0.28336E+0004 -0.97633E-0007 -0.24958E-0008 -0.11324E-0006
  0.40000E+0004 -0.28103E+0004 -0.10253E-0006  0.10324E-0007 -0.12698E-0006
  0.40432E+0004 -0.28100E+0004 -0.10381E-0006  0.69231E-0008 -0.12648E-0006
  0.41250E+0004 -0.28094E+0004 -0.10324E-0006  0.21700E-0008 -0.12374E-0006
  0.42068E+0004 -0.28088E+0004 -0.97984E-0007 -0.40259E-0009 -0.11775E-0006
  0.42500E+0004 -0.28085E+0004 -0.93213E-0007 -0.10362E-0008 -0.11298E-0006
  0.40000E+0004 -0.27855E+0004 -0.99984E-0007  0.11941E-0007 -0.12692E-0006
  0.40432E+0004 -0.27851E+0004 -0.10094E-0006  0.86024E-0008 -0.12660E-0006
  0.41250E+0004 -0.27844E+0004 -0.99585E-0007  0.38109E-0008 -0.12377E-0006
  0.42068E+0004 -0.27838E+0004 -0.93338E-0007  0.10177E-0008 -0.11710E-0006
  0.42500E+0004 -0.27834E+0004 -0.87990E-0007  0.21031E-0009 -0.11174E-0006
  0.40000E+0004 -0.27724E+0004 -0.98301E-0007  0.12696E-0007 -0.12654E-0006
  0.40432E+0004 -0.27720E+0004 -0.99083E-0007  0.93874E-0008 -0.12629E-0006
  0.41250E+0004 -0.27713E+0004 -0.97320E-0007  0.45769E-0008 -0.12340E-0006
  0.42068E+0004 -0.27706E+0004 -0.90574E-0007  0.16761E-0008 -0.11637E-0006
  0.42500E+0004 -0.27702E+0004 -0.84945E-0007  0.78409E-0009 -0.11072E-0006
  0.42500E+0004 -0.28468E+0004 -0.99607E-0007 -0.33543E-0008 -0.11294E-0006
  0.42932E+0004 -0.28466E+0004 -0.94540E-0007 -0.32564E-0008 -0.10817E-0006
  0.43750E+0004 -0.28462E+0004 -0.81799E-0007 -0.25004E-0008 -0.96198E-0007
  0.44568E+0004 -0.28458E+0004 -0.66005E-0007 -0.19064E-0008 -0.80467E-0007
  0.45000E+0004 -0.28455E+0004 -0.57038E-0007 -0.20321E-0008 -0.70856E-0007
  0.42500E+0004 -0.28336E+0004 -0.97633E-0007 -0.24958E-0008 -0.11324E-0006
  0.42932E+0004 -0.28333E+0004 -0.92199E-0007 -0.25235E-0008 -0.10805E-0006
  0.43750E+0004 -0.28329E+0004 -0.78772E-0007 -0.20220E-0008 -0.95147E-0007
  0.44568E+0004 -0.28324E+0004 -0.62423E-0007 -0.16568E-0008 -0.78520E-0007
  0.45000E+0004 -0.28322E+0004 -0.53264E-0007 -0.18755E-0008 -0.68532E-0007
  0.42500E+0004 -0.28085E+0004 -0.93213E-0007 -0.10362E-0008 -0.11298E-0006
  0.42932E+0004 -0.28082E+0004 -0.87135E-0007 -0.12833E-0008 -0.10704E-0006
  0.43750E+0004 -0.28077E+0004 -0.72549E-0007 -0.12275E-0008 -0.92527E-0007
  0.44568E+0004 -0.28072E+0004 -0.55349E-0007 -0.12624E-0008 -0.74412E-0007
  0.45000E+0004 -0.28069E+0004 -0.45952E-0007 -0.16443E-0008 -0.63843E-0007
  0.42500E+0004 -0.27834E+0004 -0.87990E-0007  0.21031E-0009 -0.11174E-0006
  0.42932E+0004 -0.27831E+0004 -0.81339E-0007 -0.23482E-0009 -0.10511E-0006
  0.43750E+0004 -0.27825E+0004 -0.65788E-0007 -0.58095E-0009 -0.89179E-0007
  0.44568E+0004 -0.27820E+0004 -0.47999E-0007 -0.97591E-0009 -0.69850E-0007
  0.45000E+0004 -0.27816E+0004 -0.38522E-0007 -0.15042E-0008 -0.58863E-0007
  0.42500E+0004 -0.27702E+0004 -0.84945E-0007  0.78409E-0009 -0.11072E-0006
  0.42932E+0004 -0.27699E+0004 -0.78022E-0007  0.24228E-0009 -0.10376E-0006
  0.43750E+0004 -0.27692E+0004 -0.62043E-0007 -0.29964E-0009 -0.87157E-0007
  0.44568E+0004 -0.27686E+0004 -0.44047E-0007 -0.87002E-0009 -0.67293E-0007
  0.45000E+0004 -0.27683E+0004 -0.34588E-0007 -0.14689E-0008 -0.56148E-0007
  0.45000E+0004 -0.28455E+0004 -0.57038E-0007 -0.20321E-0008 -0.70856E-0007
  0.45432E+0004 -0.28453E+0004 -0.48009E-0007 -0.26127E-0008 -0.60558E-0007
  0.46250E+0004 -0.28448E+0004 -0.31933E-0007 -0.53276E-0008 -0.40016E-0007
  0.47068E+0004 -0.28443E+0004 -0.18962E-0007 -0.10346E-0007 -0.19769E-0007
  0.47500E+0004 -0.28441E+0004 -0.13961E-0007 -0.13884E-0007 -0.98943E-0008
  0.45000E+0004 -0.28322E+0004 -0.53264E-0007 -0.18755E-0008 -0.68532E-0007
  0.45432E+0004 -0.28319E+0004 -0.44137E-0007 -0.25225E-0008 -0.57969E-0007
  0.46250E+0004 -0.28314E+0004 -0.28176E-0007 -0.52758E-0008 -0.37327E-0007
  0.47068E+0004 -0.28309E+0004 -0.15742E-0007 -0.10209E-0007 -0.17591E-0007
  0.47500E+0004 -0.28306E+0004 -0.11183E-0007 -0.13655E-0007 -0.82358E-0008
  0.45000E+0004 -0.28069E+0004 -0.45952E-0007 -0.16443E-0008 -0.63843E-0007
  0.45432E+0004 -0.28066E+0004 -0.36770E-0007 -0.24064E-0008 -0.52917E-0007
  0.46250E+0004 -0.28060E+0004 -0.21287E-0007 -0.52242E-0008 -0.32346E-0007
  0.47068E+0004 -0.28054E+0004 -0.10104E-0007 -0.10004E-0007 -0.13807E-0007
  0.47500E+0004 -0.28051E+0004 -0.64843E-0008 -0.13287E-0007 -0.55274E-0008
  0.45000E+0004 -0.27816E+0004 -0.38522E-0007 -0.15042E-0008 -0.58863E-0007
  0.45432E+0004 -0.27813E+0004 -0.29450E-0007 -0.23690E-0008 -0.47742E-0007
  0.46250E+0004 -0.27806E+0004 -0.14753E-0007 -0.52413E-0008 -0.27554E-0007
  0.47068E+0004 -0.27799E+0004 -0.50903E-0008 -0.98775E-0008 -0.10469E-0007
  0.47500E+0004 -0.27795E+0004 -0.25220E-0008 -0.13009E-0007 -0.33624E-0008
  0.45000E+0004 -0.27683E+0004 -0.34588E-0007 -0.14689E-0008 -0.56148E-0007
  0.45432E+0004 -0.27679E+0004 -0.25637E-0007 -0.23835E-0008 -0.44987E-0007
  0.46250E+0004 -0.27672E+0004 -0.11467E-0007 -0.52810E-0008 -0.25114E-0007
  0.47068E+0004 -0.27665E+0004 -0.27008E-0008 -0.98442E-0008 -0.88830E-0008
  0.47500E+0004 -0.27661E+0004 -0.72471E-0009 -0.12900E-0007 -0.24275E-0008
  0.47500E+0004 -0.28441E+0004 -0.13961E-0007 -0.13884E-0007 -0.98943E-0008
  0.47932E+0004 -0.28437E+0004 -0.10431E-0007 -0.17931E-0007 -0.92276E-0009
  0.48750E+0004 -0.28429E+0004 -0.81252E-0008 -0.26595E-0007  0.12731E-0007
  0.49568E+0004 -0.28422E+0004 -0.11274E-0007 -0.35670E-0007  0.21205E-0007
  0.50000E+0004 -0.28418E+0004 -0.14748E-0007 -0.40233E-0007  0.23514E-0007
  0.47500E+0004 -0.28306E+0004 -0.11183E-0007 -0.13655E-0007 -0.82358E-0008
  0.47932E+0004 -0.28302E+0004 -0.81857E-0008 -0.17583E-0007  0.62959E-0010
  0.48750E+0004 -0.28294E+0004 -0.70631E-0008 -0.25964E-0007  0.12113E-0007
  0.49568E+0004 -0.28286E+0004 -0.11457E-0007 -0.34721E-0007  0.18780E-0007
  0.50000E+0004 -0.28282E+0004 -0.15542E-0007 -0.39120E-0007  0.20158E-0007
  0.47500E+0004 -0.28051E+0004 -0.64843E-0008 -0.13287E-0007 -0.55274E-0008
  0.47932E+0004 -0.28046E+0004 -0.45787E-0008 -0.17001E-0007  0.14266E-0008
  0.48750E+0004 -0.28037E+0004 -0.57883E-0008 -0.24878E-0007  0.10386E-0007
  0.49568E+0004 -0.28028E+0004 -0.12542E-0007 -0.33066E-0007  0.13677E-0007
  0.50000E+0004 -0.28023E+0004 -0.17748E-0007 -0.37171E-0007  0.13356E-0007
  0.47500E+0004 -0.27795E+0004 -0.25220E-0008 -0.13009E-0007 -0.33624E-0008
  0.47932E+0004 -0.27790E+0004 -0.17956E-0008 -0.16525E-0007  0.21789E-0008
  0.48750E+0004 -0.27780E+0004 -0.54181E-0008 -0.23935E-0007  0.80171E-0008
  0.49568E+0004 -0.27769E+0004 -0.14497E-0007 -0.31596E-0007  0.80270E-0008
  0.50000E+0004 -0.27764E+0004 -0.20764E-0007 -0.35428E-0007  0.61038E-0008
  0.47500E+0004 -0.27661E+0004 -0.72471E-0009 -0.12900E-0007 -0.24275E-0008
  0.47932E+0004 -0.27655E+0004 -0.64690E-0009 -0.16317E-0007  0.23501E-0008
  0.48750E+0004 -0.27644E+0004 -0.55604E-0008 -0.23495E-0007  0.65437E-0008
  0.49568E+0004 -0.27633E+0004 -0.15842E-0007 -0.30893E-0007  0.48723E-0008
  0.50000E+0004 -0.27627E+0004 -0.22640E-0007 -0.34588E-0007  0.21450E-0008
  0.50000E+0004 -0.28418E+0004 -0.14748E-0007 -0.40233E-0007  0.23514E-0007
  0.50432E+0004 -0.28414E+0004 -0.19119E-0007 -0.44395E-0007  0.24412E-0007
  0.51250E+0004 -0.28406E+0004 -0.28613E-0007 -0.50673E-0007  0.22966E-0007
  0.52068E+0004 -0.28398E+0004 -0.37411E-0007 -0.54076E-0007  0.18959E-0007
  0.52500E+0004 -0.28394E+0004 -0.40853E-0007 -0.54533E-0007  0.16601E-0007
  0.50000E+0004 -0.28282E+0004 -0.15542E-0007 -0.39120E-0007  0.20158E-0007
  0.50432E+0004 -0.28277E+0004 -0.20454E-0007 -0.43128E-0007  0.20201E-0007
  0.51250E+0004 -0.28268E+0004 -0.30682E-0007 -0.49173E-0007  0.17503E-0007
  0.52068E+0004 -0.28260E+0004 -0.39735E-0007 -0.52443E-0007  0.12919E-0007
  0.52500E+0004 -0.28255E+0004 -0.43102E-0007 -0.52877E-0007  0.10576E-0007
  0.50000E+0004 -0.28023E+0004 -0.17748E-0007 -0.37171E-0007  0.13356E-0007
  0.50432E+0004 -0.28017E+0004 -0.23625E-0007 -0.40904E-0007  0.11863E-0007
  0.51250E+0004 -0.28007E+0004 -0.35097E-0007 -0.46526E-0007  0.69915E-0008
  0.52068E+0004 -0.27997E+0004 -0.44464E-0007 -0.49549E-0007  0.15195E-0008
  0.52500E+0004 -0.27992E+0004 -0.47604E-0007 -0.49939E-0007 -0.69836E-0009
  0.50000E+0004 -0.27764E+0004 -0.20764E-0007 -0.35428E-0007  0.61038E-0008
  0.50432E+0004 -0.27758E+0004 -0.27525E-0007 -0.38903E-0007  0.31934E-0008
  0.51250E+0004 -0.27747E+0004 -0.40041E-0007 -0.44126E-0007 -0.35929E-0008
  0.52068E+0004 -0.27735E+0004 -0.49512E-0007 -0.46909E-0007 -0.97004E-0008
  0.52500E+0004 -0.27729E+0004 -0.52330E-0007 -0.47248E-0007 -0.11688E-0007
  0.50000E+0004 -0.27627E+0004 -0.22640E-0007 -0.34588E-0007  0.21450E-0008
  0.50432E+0004 -0.27621E+0004 -0.29832E-0007 -0.37934E-0007 -0.14636E-0008
  0.51250E+0004 -0.27609E+0004 -0.42818E-0007 -0.42955E-0007 -0.91571E-0008
  0.52068E+0004 -0.27597E+0004 -0.52265E-0007 -0.45612E-0007 -0.15507E-0007
  0.52500E+0004 -0.27591E+0004 -0.54881E-0007 -0.45921E-0007 -0.17336E-0007
  0.52500E+0004 -0.28394E+0004 -0.40853E-0007 -0.54533E-0007  0.16601E-0007
  0.52932E+0004 -0.28390E+0004 -0.42984E-0007 -0.53989E-0007  0.14544E-0007
  0.53750E+0004 -0.28384E+0004 -0.42496E-0007 -0.50342E-0007  0.12624E-0007
  0.54568E+0004 -0.28378E+0004 -0.35163E-0007 -0.43566E-0007  0.14760E-0007
  0.55000E+0004 -0.28375E+0004 -0.28487E-0007 -0.38999E-0007  0.17928E-0007
  0.52500E+0004 -0.28255E+0004 -0.43102E-0007 -0.52877E-0007  0.10576E-0007
  0.52932E+0004 -0.28251E+0004 -0.45016E-0007 -0.52347E-0007  0.87635E-0008
  0.53750E+0004 -0.28245E+0004 -0.43797E-0007 -0.48812E-0007  0.78755E-0008
  0.54568E+0004 -0.28238E+0004 -0.35470E-0007 -0.42246E-0007  0.11617E-0007
  0.55000E+0004 -0.28234E+0004 -0.28245E-0007 -0.37818E-0007  0.15760E-0007
  0.52500E+0004 -0.27992E+0004 -0.47604E-0007 -0.49939E-0007 -0.69836E-0009
  0.52932E+0004 -0.27988E+0004 -0.49040E-0007 -0.49423E-0007 -0.19781E-0008
  0.53750E+0004 -0.27980E+0004 -0.46365E-0007 -0.46074E-0007 -0.85402E-0009
  0.54568E+0004 -0.27972E+0004 -0.36188E-0007 -0.39866E-0007  0.58451E-0008
  0.55000E+0004 -0.27968E+0004 -0.27989E-0007 -0.35675E-0007  0.11732E-0007
  0.52500E+0004 -0.27729E+0004 -0.52330E-0007 -0.47248E-0007 -0.11688E-0007
  0.52932E+0004 -0.27725E+0004 -0.53215E-0007 -0.46736E-0007 -0.12360E-0007
  0.53750E+0004 -0.27716E+0004 -0.49028E-0007 -0.43537E-0007 -0.91959E-0008
  0.54568E+0004 -0.27707E+0004 -0.37079E-0007 -0.37636E-0007  0.31345E-0009
  0.55000E+0004 -0.27702E+0004 -0.28003E-0007 -0.33652E-0007  0.77907E-0008
  0.52500E+0004 -0.27591E+0004 -0.54881E-0007 -0.45921E-0007 -0.17336E-0007
  0.52932E+0004 -0.27586E+0004 -0.55450E-0007 -0.45408E-0007 -0.17664E-0007
  0.53750E+0004 -0.27576E+0004 -0.50454E-0007 -0.42274E-0007 -0.13427E-0007
  0.54568E+0004 -0.27567E+0004 -0.37612E-0007 -0.36516E-0007 -0.25091E-0008
  0.55000E+0004 -0.27562E+0004 -0.28118E-0007 -0.32630E-0007  0.57390E-0008
  0.55000E+0004 -0.28375E+0004 -0.28487E-0007 -0.38999E-0007  0.17928E-0007
  0.55432E+0004 -0.28372E+0004 -0.20027E-0007 -0.33897E-0007  0.22554E-0007
  0.56250E+0004 -0.28367E+0004 -0.30127E-0010 -0.23402E-0007  0.35038E-0007
  0.57068E+0004 -0.28362E+0004  0.23033E-0007 -0.12729E-0007  0.51176E-0007
  0.57500E+0004 -0.28359E+0004  0.35383E-0007 -0.74063E-0008  0.60430E-0007
  0.55000E+0004 -0.28234E+0004 -0.28245E-0007 -0.37818E-0007  0.15760E-0007
  0.55432E+0004 -0.28231E+0004 -0.19271E-0007 -0.32868E-0007  0.21381E-0007
  0.56250E+0004 -0.28226E+0004  0.14610E-0008 -0.22666E-0007  0.35600E-0007
  0.57068E+0004 -0.28220E+0004  0.24744E-0007 -0.12266E-0007  0.52962E-0007
  0.57500E+0004 -0.28217E+0004  0.36940E-0007 -0.70655E-0008  0.62550E-0007
  0.55000E+0004 -0.27968E+0004 -0.27989E-0007 -0.35675E-0007  0.11732E-0007
  0.55432E+0004 -0.27965E+0004 -0.18137E-0007 -0.30986E-0007  0.19095E-0007
  0.56250E+0004 -0.27958E+0004  0.37270E-0008 -0.21294E-0007  0.36228E-0007
  0.57068E+0004 -0.27952E+0004  0.27094E-0007 -0.11366E-0007  0.55445E-0007
  0.57500E+0004 -0.27949E+0004  0.38811E-0007 -0.63756E-0008  0.65399E-0007
  0.55000E+0004 -0.27702E+0004 -0.28003E-0007 -0.33652E-0007  0.77907E-0008
  0.55432E+0004 -0.27698E+0004 -0.17411E-0007 -0.29191E-0007  0.16692E-0007
  0.56250E+0004 -0.27691E+0004  0.52390E-0008 -0.19947E-0007  0.36237E-0007
  0.57068E+0004 -0.27684E+0004  0.28274E-0007 -0.10436E-0007  0.56707E-0007
  0.57500E+0004 -0.27680E+0004  0.39285E-0007 -0.56322E-0008  0.66697E-0007
  0.55000E+0004 -0.27562E+0004 -0.28118E-0007 -0.32630E-0007  0.57390E-0008
  0.55432E+0004 -0.27558E+0004 -0.17194E-0007 -0.28277E-0007  0.15366E-0007
  0.56250E+0004 -0.27550E+0004  0.57313E-0008 -0.19247E-0007  0.35979E-0007
  0.57068E+0004 -0.27543E+0004  0.28432E-0007 -0.99356E-0008  0.56874E-0007
  0.57500E+0004 -0.27539E+0004  0.38989E-0007 -0.52198E-0008  0.66756E-0007
  0.57500E+0004 -0.28359E+0004  0.35383E-0007 -0.74063E-0008  0.60430E-0007
  0.57932E+0004 -0.28356E+0004  0.47234E-0007 -0.24711E-0008  0.69708E-0007
  0.58750E+0004 -0.28350E+0004  0.66542E-0007  0.54054E-0008  0.85739E-0007
  0.59568E+0004 -0.28344E+0004  0.79260E-0007  0.10896E-0007  0.97333E-0007
  0.60000E+0004 -0.28341E+0004  0.82539E-0007  0.12743E-0007  0.10079E-0006
  0.57500E+0004 -0.28217E+0004  0.36940E-0007 -0.70655E-0008  0.62550E-0007
  0.57932E+0004 -0.28214E+0004  0.48430E-0007 -0.22335E-0008  0.71905E-0007
  0.58750E+0004 -0.28208E+0004  0.66474E-0007  0.55118E-0008  0.87309E-0007
  0.59568E+0004 -0.28201E+0004  0.77251E-0007  0.10957E-0007  0.97295E-0007
  0.60000E+0004 -0.28198E+0004  0.79294E-0007  0.12812E-0007  0.99553E-0007
  0.57500E+0004 -0.27949E+0004  0.38811E-0007 -0.63756E-0008  0.65399E-0007
  0.57932E+0004 -0.27945E+0004  0.49430E-0007 -0.17223E-0008  0.74632E-0007
  0.58750E+0004 -0.27937E+0004  0.64775E-0007  0.57976E-0008  0.88386E-0007
  0.59568E+0004 -0.27930E+0004  0.71667E-0007  0.11167E-0007  0.94965E-0007
  0.60000E+0004 -0.27926E+0004  0.71318E-0007  0.13040E-0007  0.94836E-0007
  0.57500E+0004 -0.27680E+0004  0.39285E-0007 -0.56322E-0008  0.66697E-0007
  0.57932E+0004 -0.27676E+0004  0.48818E-0007 -0.11359E-0008  0.75483E-0007
  0.58750E+0004 -0.27667E+0004  0.61123E-0007  0.61884E-0008  0.87037E-0007
  0.59568E+0004 -0.27659E+0004  0.63948E-0007  0.11497E-0007  0.89822E-0007
  0.60000E+0004 -0.27654E+0004  0.61193E-0007  0.13393E-0007  0.87191E-0007
  0.57500E+0004 -0.27539E+0004  0.38989E-0007 -0.52198E-0008  0.66756E-0007
  0.57932E+0004 -0.27534E+0004  0.47873E-0007 -0.79828E-0009  0.75185E-0007
  0.58750E+0004 -0.27525E+0004  0.58465E-0007  0.64342E-0008  0.85385E-0007
  0.59568E+0004 -0.27516E+0004  0.59101E-0007  0.11717E-0007  0.86044E-0007
  0.60000E+0004 -0.27511E+0004  0.55089E-0007  0.13625E-0007  0.82063E-0007
  0.60000E+0004 -0.28341E+0004  0.82539E-0007  0.12743E-0007  0.10079E-0006
  0.60432E+0004 -0.28336E+0004  0.83159E-0007  0.13842E-0007  0.10207E-0006
  0.61250E+0004 -0.28328E+0004  0.76874E-0007  0.14029E-0007  0.97857E-0007
  0.62068E+0004 -0.28319E+0004  0.61507E-0007  0.12009E-0007  0.85071E-0007
  0.62500E+0004 -0.28315E+0004  0.50369E-0007  0.10231E-0007  0.75234E-0007
  0.60000E+0004 -0.28198E+0004  0.79294E-0007  0.12812E-0007  0.99553E-0007
  0.60432E+0004 -0.28193E+0004  0.78569E-0007  0.13938E-0007  0.99439E-0007
  0.61250E+0004 -0.28183E+0004  0.69633E-0007  0.14216E-0007  0.92262E-0007
  0.62068E+0004 -0.28174E+0004  0.51780E-0007  0.12315E-0007  0.76436E-0007
  0.62500E+0004 -0.28169E+0004  0.39514E-0007  0.10601E-0007  0.65117E-0007
  0.60000E+0004 -0.27926E+0004  0.71318E-0007  0.13040E-0007  0.94836E-0007
  0.60432E+0004 -0.27920E+0004  0.68046E-0007  0.14217E-0007  0.92011E-0007
  0.61250E+0004 -0.27910E+0004  0.54235E-0007  0.14665E-0007  0.79236E-0007
  0.62068E+0004 -0.27899E+0004  0.32005E-0007  0.12985E-0007  0.57891E-0007
  0.62500E+0004 -0.27893E+0004  0.17849E-0007  0.11391E-0007  0.43975E-0007
  0.60000E+0004 -0.27654E+0004  0.61193E-0007  0.13393E-0007  0.87191E-0007
  0.60432E+0004 -0.27648E+0004  0.55421E-0007  0.14621E-0007  0.81609E-0007
  0.61250E+0004 -0.27636E+0004  0.37012E-0007  0.15235E-0007  0.63358E-0007
  0.62068E+0004 -0.27624E+0004  0.10919E-0007  0.13768E-0007  0.36892E-0007
  0.62500E+0004 -0.27617E+0004 -0.47755E-0008  0.12291E-0007  0.20684E-0007
  0.60000E+0004 -0.27511E+0004  0.55089E-0007  0.13625E-0007  0.82063E-0007
  0.60432E+0004 -0.27504E+0004  0.48035E-0007  0.14882E-0007  0.75027E-0007
  0.61250E+0004 -0.27492E+0004  0.27346E-0007  0.15583E-0007  0.53971E-0007
  0.62068E+0004 -0.27479E+0004 -0.55355E-0009  0.14227E-0007  0.24989E-0007
  0.62500E+0004 -0.27472E+0004 -0.16909E-0007  0.12810E-0007  0.77072E-0008
  0.62500E+0004 -0.28315E+0004  0.50369E-0007  0.10231E-0007  0.75234E-0007
  0.62932E+0004 -0.28308E+0004  0.37518E-0007  0.80560E-0008  0.63558E-0007
  0.63750E+0004 -0.28296E+0004  0.10650E-0007  0.31663E-0008  0.38240E-0007
  0.64568E+0004 -0.28283E+0004 -0.16180E-0007 -0.23218E-0008  0.11952E-0007
  0.65000E+0004 -0.28277E+0004 -0.28965E-0007 -0.53118E-0008 -0.92777E-0009
  0.62500E+0004 -0.28169E+0004  0.39514E-0007  0.10601E-0007  0.65117E-0007
  0.62932E+0004 -0.28162E+0004  0.25702E-0007  0.84866E-0008  0.52099E-0007
  0.63750E+0004 -0.28148E+0004 -0.23391E-0008  0.36873E-0008  0.24880E-0007
  0.64568E+0004 -0.28135E+0004 -0.29360E-0007 -0.17552E-0008 -0.22498E-0008
  0.65000E+0004 -0.28128E+0004 -0.41829E-0007 -0.47413E-0008 -0.15098E-0007
  0.62500E+0004 -0.27893E+0004  0.17849E-0007  0.11391E-0007  0.43975E-0007
  0.62932E+0004 -0.27885E+0004  0.25033E-0008  0.93888E-0008  0.28670E-0007
  0.63750E+0004 -0.27870E+0004 -0.27136E-0007  0.47644E-0008 -0.15621E-0008
  0.64568E+0004 -0.27854E+0004 -0.53851E-0007 -0.57966E-0009 -0.29627E-0007
  0.65000E+0004 -0.27846E+0004 -0.65384E-0007 -0.35494E-0008 -0.42069E-0007
  0.62500E+0004 -0.27617E+0004 -0.47755E-0008  0.12291E-0007  0.20684E-0007
  0.62932E+0004 -0.27608E+0004 -0.21255E-0007  0.10402E-0007  0.34548E-0008
  0.63750E+0004 -0.27591E+0004 -0.51657E-0007  0.59571E-0008 -0.28992E-0007
  0.64568E+0004 -0.27573E+0004 -0.77216E-0007  0.72541E-0009 -0.57137E-0007
  0.65000E+0004 -0.27564E+0004 -0.87397E-0007 -0.22161E-0008 -0.68736E-0007
  0.62500E+0004 -0.27472E+0004 -0.16909E-0007  0.12810E-0007  0.77072E-0008
  0.62932E+0004 -0.27462E+0004 -0.33819E-0007  0.10981E-0007 -0.10383E-0007
  0.63750E+0004 -0.27443E+0004 -0.64285E-0007  0.66315E-0008 -0.43670E-0007
  0.64568E+0004 -0.27425E+0004 -0.88904E-0007  0.14641E-0008 -0.71519E-0007
  0.65000E+0004 -0.27415E+0004 -0.98212E-0007 -0.14585E-0008 -0.82505E-0007
  0.65000E+0004 -0.28277E+0004 -0.28965E-0007 -0.53118E-0008 -0.92777E-0009
  0.65432E+0004 -0.28268E+0004 -0.40258E-0007 -0.83029E-0008 -0.12535E-0007
  0.66250E+0004 -0.28252E+0004 -0.55404E-0007 -0.13893E-0007 -0.28547E-0007
  0.67068E+0004 -0.28236E+0004 -0.60398E-0007 -0.19302E-0007 -0.34190E-0007
  0.67500E+0004 -0.28227E+0004 -0.58512E-0007 -0.22088E-0007 -0.32295E-0007
  0.65000E+0004 -0.28128E+0004 -0.41829E-0007 -0.47413E-0008 -0.15098E-0007
  0.65432E+0004 -0.28119E+0004 -0.52542E-0007 -0.77412E-0008 -0.26364E-0007
  0.66250E+0004 -0.28101E+0004 -0.65911E-0007 -0.13379E-0007 -0.40889E-0007
  0.67068E+0004 -0.28084E+0004 -0.68473E-0007 -0.18864E-0007 -0.44174E-0007
  0.67500E+0004 -0.28074E+0004 -0.65156E-0007 -0.21691E-0007 -0.40813E-0007
  0.65000E+0004 -0.27846E+0004 -0.65384E-0007 -0.35494E-0008 -0.42069E-0007
  0.65432E+0004 -0.27835E+0004 -0.74682E-0007 -0.65530E-0008 -0.52356E-0007
  0.66250E+0004 -0.27815E+0004 -0.84190E-0007 -0.12253E-0007 -0.63525E-0007
  0.67068E+0004 -0.27795E+0004 -0.81852E-0007 -0.17847E-0007 -0.61996E-0007
  0.67500E+0004 -0.27784E+0004 -0.75773E-0007 -0.20736E-0007 -0.55768E-0007
  0.65000E+0004 -0.27564E+0004 -0.87397E-0007 -0.22161E-0008 -0.68736E-0007
  0.65432E+0004 -0.27552E+0004 -0.94893E-0007 -0.52095E-0008 -0.77635E-0007
  0.66250E+0004 -0.27529E+0004 -0.99979E-0007 -0.10939E-0007 -0.84819E-0007
  0.67068E+0004 -0.27506E+0004 -0.92465E-0007 -0.16604E-0007 -0.78109E-0007
  0.67500E+0004 -0.27494E+0004 -0.83611E-0007 -0.19535E-0007 -0.68950E-0007
  0.65000E+0004 -0.27415E+0004 -0.98212E-0007 -0.14585E-0008 -0.82505E-0007
  0.65432E+0004 -0.27402E+0004 -0.10462E-0006 -0.44413E-0008 -0.90521E-0007
  0.66250E+0004 -0.27378E+0004 -0.10718E-0006 -0.10175E-0007 -0.95377E-0007
  0.67068E+0004 -0.27354E+0004 -0.96866E-0007 -0.15863E-0007 -0.85823E-0007
  0.67500E+0004 -0.27341E+0004 -0.86567E-0007 -0.18808E-0007 -0.75112E-0007
  0.67500E+0004 -0.28227E+0004 -0.58512E-0007 -0.22088E-0007 -0.32295E-0007
  0.67932E+0004 -0.28218E+0004 -0.53537E-0007 -0.24831E-0007 -0.26957E-0007
  0.68750E+0004 -0.28199E+0004 -0.35948E-0007 -0.29978E-0007 -0.73171E-0008
  0.69568E+0004 -0.28180E+0004 -0.94544E-0008 -0.35112E-0007  0.23344E-0007
  0.70000E+0004 -0.28171E+0004  0.71125E-0008 -0.37823E-0007  0.43018E-0007
  0.67500E+0004 -0.28074E+0004 -0.65156E-0007 -0.21691E-0007 -0.40813E-0007
  0.67932E+0004 -0.28064E+0004 -0.58722E-0007 -0.24472E-0007 -0.33942E-0007
  0.68750E+0004 -0.28043E+0004 -0.38513E-0007 -0.29669E-0007 -0.11464E-0007
  0.69568E+0004 -0.28023E+0004 -0.99217E-0008 -0.34802E-0007  0.21540E-0007
  0.70000E+0004 -0.28013E+0004  0.74242E-0008 -0.37486E-0007  0.42102E-0007
  0.67500E+0004 -0.27784E+0004 -0.75773E-0007 -0.20736E-0007 -0.55768E-0007
  0.67932E+0004 -0.27772E+0004 -0.66597E-0007 -0.23572E-0007 -0.45979E-0007
  0.68750E+0004 -0.27749E+0004 -0.41675E-0007 -0.28834E-0007 -0.18302E-0007
  0.69568E+0004 -0.27725E+0004 -0.96212E-0008 -0.33947E-0007  0.18699E-0007
  0.70000E+0004 -0.27713E+0004  0.88409E-0008 -0.36574E-0007  0.40617E-0007
  0.67500E+0004 -0.27494E+0004 -0.83611E-0007 -0.19535E-0007 -0.68950E-0007
  0.67932E+0004 -0.27480E+0004 -0.71777E-0007 -0.22406E-0007 -0.56270E-0007
  0.68750E+0004 -0.27454E+0004 -0.42565E-0007 -0.27701E-0007 -0.23714E-0007
  0.69568E+0004 -0.27428E+0004 -0.77903E-0008 -0.32771E-0007  0.16639E-0007
  0.70000E+0004 -0.27414E+0004  0.11293E-0007 -0.35334E-0007  0.39463E-0007
  0.67500E+0004 -0.27341E+0004 -0.86567E-0007 -0.18808E-0007 -0.75112E-0007
  0.67932E+0004 -0.27326E+0004 -0.73384E-0007 -0.21691E-0007 -0.60938E-0007
  0.68750E+0004 -0.27298E+0004 -0.42115E-0007 -0.26992E-0007 -0.25969E-0007
  0.69568E+0004 -0.27271E+0004 -0.62263E-0008 -0.32031E-0007  0.15870E-0007
  0.70000E+0004 -0.27256E+0004  0.12980E-0007 -0.34559E-0007  0.38986E-0007
  0.70000E+0004 -0.28171E+0004  0.71125E-0008 -0.37823E-0007  0.43018E-0007
  0.70432E+0004 -0.28160E+0004  0.24781E-0007 -0.40530E-0007  0.64387E-0007
  0.71250E+0004 -0.28140E+0004  0.59284E-0007 -0.45572E-0007  0.10733E-0006
  0.72068E+0004 -0.28120E+0004  0.91817E-0007 -0.50320E-0007  0.14959E-0006
  0.72500E+0004 -0.28109E+0004  0.10697E-0006 -0.52597E-0007  0.17008E-0006
  0.70000E+0004 -0.28013E+0004  0.74242E-0008 -0.37486E-0007  0.42102E-0007
  0.70432E+0004 -0.28001E+0004  0.25599E-0007 -0.40144E-0007  0.64055E-0007
  0.71250E+0004 -0.27979E+0004  0.60216E-0007 -0.45033E-0007  0.10714E-0006
  0.72068E+0004 -0.27957E+0004  0.91718E-0007 -0.49551E-0007  0.14817E-0006
  0.72500E+0004 -0.27946E+0004  0.10590E-0006 -0.51679E-0007  0.16748E-0006
  0.70000E+0004 -0.27713E+0004  0.88409E-0008 -0.36574E-0007  0.40617E-0007
  0.70432E+0004 -0.27700E+0004  0.27562E-0007 -0.39138E-0007  0.63291E-0007
  0.71250E+0004 -0.27675E+0004  0.61518E-0007 -0.43742E-0007  0.10580E-0006
  0.72068E+0004 -0.27649E+0004  0.90148E-0007 -0.47844E-0007  0.14363E-0006
  0.72500E+0004 -0.27636E+0004  0.10200E-0006 -0.49706E-0007  0.16024E-0006
  0.70000E+0004 -0.27414E+0004  0.11293E-0007 -0.35334E-0007  0.39463E-0007
  0.70432E+0004 -0.27399E+0004  0.30014E-0007 -0.37801E-0007  0.62351E-0007
  0.71250E+0004 -0.27370E+0004  0.62180E-0007 -0.42131E-0007  0.10321E-0006
  0.72068E+0004 -0.27342E+0004  0.86796E-0007 -0.45842E-0007  0.13673E-0006
  0.72500E+0004 -0.27327E+0004  0.95756E-0007 -0.47457E-0007  0.15009E-0006
  0.70000E+0004 -0.27256E+0004  0.12980E-0007 -0.34559E-0007  0.38986E-0007
  0.70432E+0004 -0.27240E+0004  0.31477E-0007 -0.36975E-0007  0.61781E-0007
  0.71250E+0004 -0.27210E+0004  0.62259E-0007 -0.41163E-0007  0.10135E-0006
  0.72068E+0004 -0.27179E+0004  0.84328E-0007 -0.44679E-0007  0.13218E-0006
  0.72500E+0004 -0.27163E+0004  0.91561E-0007 -0.46174E-0007  0.14363E-0006
  0.72500E+0004 -0.28109E+0004  0.10697E-0006 -0.52597E-0007  0.17008E-0006
  0.72932E+0004 -0.28097E+0004  0.12015E-0006 -0.54650E-0007  0.18851E-0006
  0.73750E+0004 -0.28076E+0004  0.13856E-0006 -0.57690E-0007  0.21606E-0006
  0.74568E+0004 -0.28054E+0004  0.14726E-0006 -0.59263E-0007  0.23186E-0006
  0.75000E+0004 -0.28043E+0004  0.14785E-0006 -0.59358E-0007  0.23500E-0006
  0.72500E+0004 -0.27946E+0004  0.10590E-0006 -0.51679E-0007  0.16748E-0006
  0.72932E+0004 -0.27933E+0004  0.11783E-0006 -0.53567E-0007  0.18440E-0006
  0.73750E+0004 -0.27910E+0004  0.13330E-0006 -0.56262E-0007  0.20833E-0006
  0.74568E+0004 -0.27886E+0004  0.13861E-0006 -0.57474E-0007  0.21985E-0006
  0.75000E+0004 -0.27874E+0004  0.13737E-0006 -0.57382E-0007  0.22063E-0006
  0.72500E+0004 -0.27636E+0004  0.10200E-0006 -0.49706E-0007  0.16024E-0006
  0.72932E+0004 -0.27622E+0004  0.11112E-0006 -0.51299E-0007  0.17384E-0006
  0.73750E+0004 -0.27595E+0004  0.12029E-0006 -0.53385E-0007  0.19014E-0006
  0.74568E+0004 -0.27568E+0004  0.11866E-0006 -0.53962E-0007  0.19301E-0006
  0.75000E+0004 -0.27553E+0004  0.11378E-0006 -0.53543E-0007  0.18914E-0006
  0.72500E+0004 -0.27327E+0004  0.95756E-0007 -0.47457E-0007  0.15009E-0006
  0.72932E+0004 -0.27310E+0004  0.10155E-0006 -0.48781E-0007  0.15986E-0006
  0.73750E+0004 -0.27280E+0004  0.10361E-0006 -0.50313E-0007  0.16772E-0006
  0.74568E+0004 -0.27249E+0004  0.94532E-0007 -0.50321E-0007  0.16140E-0006
  0.75000E+0004 -0.27233E+0004  0.85892E-0007 -0.49611E-0007  0.15273E-0006
  0.72500E+0004 -0.27163E+0004  0.91561E-0007 -0.46174E-0007  0.14363E-0006
  0.72932E+0004 -0.27146E+0004  0.95422E-0007 -0.47362E-0007  0.15119E-0006
  0.73750E+0004 -0.27114E+0004  0.93469E-0007 -0.48625E-0007  0.15434E-0006
  0.74568E+0004 -0.27081E+0004  0.80336E-0007 -0.48357E-0007  0.14304E-0006
  0.75000E+0004 -0.27064E+0004  0.69699E-0007 -0.47509E-0007  0.13182E-0006
  0.75000E+0004 -0.28043E+0004  0.14785E-0006 -0.59358E-0007  0.23500E-0006
  0.75432E+0004 -0.28030E+0004  0.14576E-0006 -0.58869E-0007  0.23445E-0006
  0.76250E+0004 -0.28007E+0004  0.13540E-0006 -0.56210E-0007  0.22388E-0006
  0.77068E+0004 -0.27984E+0004  0.11869E-0006 -0.51135E-0007  0.20256E-0006
  0.77500E+0004 -0.27972E+0004  0.10833E-0006 -0.47472E-0007  0.18795E-0006
  0.75000E+0004 -0.27874E+0004  0.13737E-0006 -0.57382E-0007  0.22063E-0006
  0.75432E+0004 -0.27860E+0004  0.13349E-0006 -0.56710E-0007  0.21773E-0006
  0.76250E+0004 -0.27835E+0004  0.12012E-0006 -0.53742E-0007  0.20307E-0006
  0.77068E+0004 -0.27810E+0004  0.10121E-0006 -0.48423E-0007  0.17851E-0006
  0.77500E+0004 -0.27797E+0004  0.90130E-0007 -0.44663E-0007  0.16269E-0006
  0.75000E+0004 -0.27553E+0004  0.11378E-0006 -0.53543E-0007  0.18914E-0006
  0.75432E+0004 -0.27538E+0004  0.10642E-0006 -0.52557E-0007  0.18168E-0006
  0.76250E+0004 -0.27509E+0004  0.87360E-0007 -0.49059E-0007  0.15924E-0006
  0.77068E+0004 -0.27480E+0004  0.64556E-0007 -0.43332E-0007  0.12879E-0006
  0.77500E+0004 -0.27465E+0004  0.52331E-0007 -0.39417E-0007  0.11087E-0006
  0.75000E+0004 -0.27233E+0004  0.85892E-0007 -0.49611E-0007  0.15273E-0006
  0.75432E+0004 -0.27216E+0004  0.75018E-0007 -0.48347E-0007  0.14066E-0006
  0.76250E+0004 -0.27183E+0004  0.50471E-0007 -0.44390E-0007  0.11062E-0006
  0.77068E+0004 -0.27150E+0004  0.24270E-0007 -0.38322E-0007  0.74747E-0007
  0.77500E+0004 -0.27133E+0004  0.11261E-0007 -0.34285E-0007  0.55081E-0007
  0.75000E+0004 -0.27064E+0004  0.69699E-0007 -0.47509E-0007  0.13182E-0006
  0.75432E+0004 -0.27046E+0004  0.56999E-0007 -0.46112E-0007  0.11734E-0006
  0.76250E+0004 -0.27011E+0004  0.29706E-0007 -0.41940E-0007  0.83431E-0007
  0.77068E+0004 -0.26976E+0004  0.19688E-0008 -0.35720E-0007  0.44963E-0007
  0.77500E+0004 -0.26958E+0004 -0.11287E-0007 -0.31632E-0007  0.24550E-0007
  0.77500E+0004 -0.27972E+0004  0.10833E-0006 -0.47472E-0007  0.18795E-0006
  0.77932E+0004 -0.27958E+0004  0.97427E-0007 -0.43112E-0007  0.17153E-0006
  0.78750E+0004 -0.27933E+0004  0.77375E-0007 -0.33127E-0007  0.13793E-0006
  0.79568E+0004 -0.27908E+0004  0.60963E-0007 -0.21147E-0007  0.10450E-0006
  0.80000E+0004 -0.27894E+0004  0.54799E-0007 -0.14178E-0007  0.88294E-0007
  0.77500E+0004 -0.27797E+0004  0.90130E-0007 -0.44663E-0007  0.16269E-0006
  0.77932E+0004 -0.27782E+0004  0.78829E-0007 -0.40231E-0007  0.14541E-0006
  0.78750E+0004 -0.27755E+0004  0.59054E-0007 -0.30180E-0007  0.11139E-0006
  0.79568E+0004 -0.27727E+0004  0.44303E-0007 -0.18226E-0007  0.79203E-0007
  0.80000E+0004 -0.27713E+0004  0.39551E-0007 -0.11307E-0007  0.64297E-0007
  0.77500E+0004 -0.27465E+0004  0.52331E-0007 -0.39417E-0007  0.11087E-0006
  0.77932E+0004 -0.27448E+0004  0.40553E-0007 -0.34871E-0007  0.92244E-0007
  0.78750E+0004 -0.27416E+0004  0.21920E-0007 -0.24738E-0007  0.58056E-0007
  0.79568E+0004 -0.27385E+0004  0.10969E-0007 -0.12873E-0007  0.28880E-0007
  0.80000E+0004 -0.27368E+0004  0.92282E-0008 -0.60655E-0008  0.16800E-0007
  0.77500E+0004 -0.27133E+0004  0.11261E-0007 -0.34285E-0007  0.55081E-0007
  0.77932E+0004 -0.27114E+0004 -0.58492E-0009 -0.29660E-0007  0.35526E-0007
  0.78750E+0004 -0.27078E+0004 -0.17231E-0007 -0.19500E-0007  0.20449E-0008
  0.79568E+0004 -0.27042E+0004 -0.23541E-0007 -0.77750E-0008 -0.23215E-0007
  0.80000E+0004 -0.27023E+0004 -0.21875E-0007 -0.11034E-0008 -0.32025E-0007
  0.77500E+0004 -0.26958E+0004 -0.11287E-0007 -0.31632E-0007  0.24550E-0007
  0.77932E+0004 -0.26938E+0004 -0.22987E-0007 -0.26977E-0007  0.46923E-0008
  0.78750E+0004 -0.26900E+0004 -0.38231E-0007 -0.16827E-0007 -0.28037E-0007
  0.79568E+0004 -0.26862E+0004 -0.41768E-0007 -0.51956E-0008 -0.50867E-0007
  0.80000E+0004 -0.26842E+0004 -0.38163E-0007  0.13938E-0008 -0.57784E-0007
  0.80000E+0004 -0.27894E+0004  0.54799E-0007 -0.14178E-0007  0.88294E-0007
  0.80432E+0004 -0.27880E+0004  0.50776E-0007 -0.68278E-0008  0.73625E-0007
  0.81250E+0004 -0.27853E+0004  0.50255E-0007  0.77700E-0008  0.52026E-0007
  0.82068E+0004 -0.27826E+0004  0.60060E-0007  0.22769E-0007  0.40488E-0007
  0.82500E+0004 -0.27812E+0004  0.69549E-0007  0.30640E-0007  0.38975E-0007
  0.80000E+0004 -0.27713E+0004  0.39551E-0007 -0.11307E-0007  0.64297E-0007
  0.80432E+0004 -0.27697E+0004  0.37273E-0007 -0.40284E-0008  0.51341E-0007
  0.81250E+0004 -0.27668E+0004  0.40886E-0007  0.10379E-0007  0.34034E-0007
  0.82068E+0004 -0.27638E+0004  0.55659E-0007  0.25131E-0007  0.27888E-0007
  0.82500E+0004 -0.27623E+0004  0.67993E-0007  0.32855E-0007  0.29536E-0007
  0.80000E+0004 -0.27368E+0004  0.92282E-0008 -0.60655E-0008  0.16800E-0007
  0.80432E+0004 -0.27350E+0004  0.10563E-0007  0.10594E-0008  0.74277E-0008
  0.81250E+0004 -0.27316E+0004  0.22470E-0007  0.15077E-0007 -0.12052E-0008
  0.82068E+0004 -0.27282E+0004  0.46898E-0007  0.29330E-0007  0.32106E-0008
  0.82500E+0004 -0.27265E+0004  0.64642E-0007  0.36760E-0007  0.10929E-0007
  0.80000E+0004 -0.27023E+0004 -0.21875E-0007 -0.11034E-0008 -0.32025E-0007
  0.80432E+0004 -0.27003E+0004 -0.16579E-0007  0.58446E-0008 -0.37411E-0007
  0.81250E+0004 -0.26965E+0004  0.40770E-0008  0.19431E-0007 -0.36785E-0007
  0.82068E+0004 -0.26927E+0004  0.38273E-0007  0.33148E-0007 -0.21539E-0007
  0.82500E+0004 -0.26906E+0004  0.61325E-0007  0.40263E-0007 -0.77607E-0008
  0.80000E+0004 -0.26842E+0004 -0.38163E-0007  0.13938E-0008 -0.57784E-0007
  0.80432E+0004 -0.26820E+0004 -0.30662E-0007  0.82398E-0008 -0.60923E-0007
  0.81250E+0004 -0.26780E+0004 -0.52701E-0008  0.21582E-0007 -0.55228E-0007
  0.82068E+0004 -0.26739E+0004  0.34043E-0007  0.34999E-0007 -0.34236E-0007
  0.82500E+0004 -0.26718E+0004  0.59807E-0007  0.41940E-0007 -0.17312E-0007
  0.82500E+0004 -0.27812E+0004  0.69549E-0007  0.30640E-0007  0.38975E-0007
  0.82932E+0004 -0.27799E+0004  0.81960E-0007  0.38368E-0007  0.40797E-0007
  0.83750E+0004 -0.27775E+0004  0.11290E-0006  0.52403E-0007  0.53026E-0007
  0.84568E+0004 -0.27751E+0004  0.15228E-0006  0.65291E-0007  0.75985E-0007
  0.85000E+0004 -0.27738E+0004  0.17578E-0006  0.71509E-0007  0.91890E-0007
  0.82500E+0004 -0.27623E+0004  0.67993E-0007  0.32855E-0007  0.29536E-0007
  0.82932E+0004 -0.27609E+0004  0.83337E-0007  0.40426E-0007  0.34667E-0007
  0.83750E+0004 -0.27583E+0004  0.11989E-0006  0.54152E-0007  0.53335E-0007
  0.84568E+0004 -0.27557E+0004  0.16469E-0006  0.66726E-0007  0.82634E-0007
  0.85000E+0004 -0.27543E+0004  0.19088E-0006  0.72782E-0007  0.10173E-0006
  0.82500E+0004 -0.27265E+0004  0.64642E-0007  0.36760E-0007  0.10929E-0007
  0.82932E+0004 -0.27249E+0004  0.85478E-0007  0.44020E-0007  0.22332E-0007
  0.83750E+0004 -0.27219E+0004  0.13230E-0006  0.57132E-0007  0.52973E-0007
  0.84568E+0004 -0.27189E+0004  0.18669E-0006  0.69080E-0007  0.93753E-0007
  0.85000E+0004 -0.27173E+0004  0.21750E-0006  0.74812E-0007  0.11850E-0006
  0.82500E+0004 -0.26906E+0004  0.61325E-0007  0.40263E-0007 -0.77607E-0008
  0.82932E+0004 -0.26889E+0004  0.87434E-0007  0.47192E-0007  0.97846E-0008
  0.83750E+0004 -0.26855E+0004  0.14379E-0006  0.59652E-0007  0.51832E-0007
  0.84568E+0004 -0.26821E+0004  0.20662E-0006  0.70937E-0007  0.10311E-0006
  0.85000E+0004 -0.26803E+0004  0.24128E-0006  0.76323E-0007  0.13282E-0006
  0.82500E+0004 -0.26718E+0004  0.59807E-0007  0.41940E-0007 -0.17312E-0007
  0.82932E+0004 -0.26699E+0004  0.88553E-0007  0.48686E-0007  0.33694E-0008
  0.83750E+0004 -0.26662E+0004  0.14953E-0006  0.60787E-0007  0.51100E-0007
  0.84568E+0004 -0.26626E+0004  0.21624E-0006  0.71708E-0007  0.10741E-0006
  0.85000E+0004 -0.26607E+0004  0.25258E-0006  0.76903E-0007  0.13942E-0006
  0.85000E+0004 -0.27738E+0004  0.17578E-0006  0.71509E-0007  0.91890E-0007
  0.85432E+0004 -0.27729E+0004  0.20038E-0006  0.77260E-0007  0.10976E-0006
  0.86250E+0004 -0.27713E+0004  0.24941E-0006  0.86872E-0007  0.14815E-0006
  0.87068E+0004 -0.27696E+0004  0.29946E-0006  0.94728E-0007  0.19025E-0006
  0.87500E+0004 -0.27687E+0004  0.32541E-0006  0.98166E-0007  0.21301E-0006
  0.85000E+0004 -0.27543E+0004  0.19088E-0006  0.72782E-0007  0.10173E-0006
  0.85432E+0004 -0.27533E+0004  0.21799E-0006  0.78373E-0007  0.12264E-0006
  0.86250E+0004 -0.27515E+0004  0.27127E-0006  0.87698E-0007  0.16623E-0006
  0.87068E+0004 -0.27497E+0004  0.32481E-0006  0.95289E-0007  0.21272E-0006
  0.87500E+0004 -0.27488E+0004  0.35230E-0006  0.98597E-0007  0.23747E-0006
  0.85000E+0004 -0.27173E+0004  0.21750E-0006  0.74812E-0007  0.11850E-0006
  0.85432E+0004 -0.27162E+0004  0.24884E-0006  0.80087E-0007  0.14468E-0006
  0.86250E+0004 -0.27141E+0004  0.30899E-0006  0.88843E-0007  0.19707E-0006
  0.87068E+0004 -0.27120E+0004  0.36783E-0006  0.95905E-0007  0.25069E-0006
  0.87500E+0004 -0.27109E+0004  0.39749E-0006  0.98952E-0007  0.27850E-0006
  0.85000E+0004 -0.26803E+0004  0.24128E-0006  0.76323E-0007  0.13282E-0006
  0.85432E+0004 -0.26790E+0004  0.27601E-0006  0.81265E-0007  0.16352E-0006
  0.86250E+0004 -0.26767E+0004  0.34124E-0006  0.89415E-0007  0.22307E-0006
  0.87068E+0004 -0.26743E+0004  0.40342E-0006  0.95917E-0007  0.28195E-0006
  0.87500E+0004 -0.26731E+0004  0.43417E-0006  0.98688E-0007  0.31181E-0006
  0.85000E+0004 -0.26607E+0004  0.25258E-0006  0.76903E-0007  0.13942E-0006
  0.85432E+0004 -0.26594E+0004  0.28871E-0006  0.81660E-0007  0.17213E-0006
  0.86250E+0004 -0.26569E+0004  0.35582E-0006  0.89477E-0007  0.23470E-0006
  0.87068E+0004 -0.26544E+0004  0.41890E-0006  0.95671E-0007  0.29553E-0006
  0.87500E+0004 -0.26531E+0004  0.44977E-0006  0.98289E-0007  0.32602E-0006
  0.87500E+0004 -0.27687E+0004  0.32541E-0006  0.98166E-0007  0.21301E-0006
  0.87932E+0004 -0.27681E+0004  0.35026E-0006  0.10111E-0006  0.23535E-0006
  0.88750E+0004 -0.27668E+0004  0.39399E-0006  0.10546E-0006  0.27585E-0006
  0.89568E+0004 -0.27656E+0004  0.43161E-0006  0.10826E-0006  0.31195E-0006
  0.90000E+0004 -0.27649E+0004  0.44840E-0006  0.10917E-0006  0.32849E-0006
  0.87500E+0004 -0.27488E+0004  0.35230E-0006  0.98597E-0007  0.23747E-0006
  0.87932E+0004 -0.27481E+0004  0.37847E-0006  0.10142E-0006  0.26156E-0006
  0.88750E+0004 -0.27467E+0004  0.42420E-0006  0.10555E-0006  0.30479E-0006
  0.89568E+0004 -0.27454E+0004  0.46323E-0006  0.10815E-0006  0.34296E-0006
  0.90000E+0004 -0.27446E+0004  0.48057E-0006  0.10896E-0006  0.36036E-0006
  0.87500E+0004 -0.27109E+0004  0.39749E-0006  0.98952E-0007  0.27850E-0006
  0.87932E+0004 -0.27101E+0004  0.42544E-0006  0.10154E-0006  0.30521E-0006
  0.88750E+0004 -0.27085E+0004  0.47357E-0006  0.10523E-0006  0.35232E-0006
  0.89568E+0004 -0.27070E+0004  0.51398E-0006  0.10745E-0006  0.39315E-0006
  0.90000E+0004 -0.27062E+0004  0.53172E-0006  0.10807E-0006  0.41158E-0006
  0.87500E+0004 -0.26731E+0004  0.43417E-0006  0.98688E-0007  0.31181E-0006
  0.87932E+0004 -0.26721E+0004  0.46286E-0006  0.10102E-0006  0.34014E-0006
  0.88750E+0004 -0.26704E+0004  0.51145E-0006  0.10427E-0006  0.38925E-0006
  0.89568E+0004 -0.26686E+0004  0.55142E-0006  0.10609E-0006  0.43099E-0006
  0.90000E+0004 -0.26677E+0004  0.56870E-0006  0.10652E-0006  0.44960E-0006
  0.87500E+0004 -0.26531E+0004  0.44977E-0006  0.98289E-0007  0.32602E-0006
  0.87932E+0004 -0.26521E+0004  0.47839E-0006  0.10048E-0006  0.35477E-0006
  0.88750E+0004 -0.26503E+0004  0.52640E-0006  0.10349E-0006  0.40411E-0006
  0.89568E+0004 -0.26484E+0004  0.56538E-0006  0.10509E-0006  0.44558E-0006
  0.90000E+0004 -0.26474E+0004  0.58206E-0006  0.10542E-0006  0.46394E-0006
  0.90000E+0004 -0.27649E+0004  0.44840E-0006  0.10917E-0006  0.32849E-0006
  0.90432E+0004 -0.27643E+0004  0.46283E-0006  0.10969E-0006  0.34299E-0006
  0.91250E+0004 -0.27630E+0004  0.48298E-0006  0.10974E-0006  0.36399E-0006
  0.92068E+0004 -0.27617E+0004  0.49296E-0006  0.10860E-0006  0.37555E-0006
  0.92500E+0004 -0.27611E+0004  0.49393E-0006  0.10755E-0006  0.37758E-0006
  0.90000E+0004 -0.27446E+0004  0.48057E-0006  0.10896E-0006  0.36036E-0006
  0.90432E+0004 -0.27439E+0004  0.49543E-0006  0.10939E-0006  0.37559E-0006
  0.91250E+0004 -0.27425E+0004  0.51618E-0006  0.10927E-0006  0.39770E-0006
  0.92068E+0004 -0.27412E+0004  0.52657E-0006  0.10797E-0006  0.41012E-0006
  0.92500E+0004 -0.27404E+0004  0.52771E-0006  0.10685E-0006  0.41253E-0006
  0.90000E+0004 -0.27062E+0004  0.53172E-0006  0.10807E-0006  0.41158E-0006
  0.90432E+0004 -0.27053E+0004  0.54684E-0006  0.10832E-0006  0.42765E-0006
  0.91250E+0004 -0.27038E+0004  0.56780E-0006  0.10789E-0006  0.45098E-0006
  0.92068E+0004 -0.27022E+0004  0.57828E-0006  0.10632E-0006  0.46438E-0006
  0.92500E+0004 -0.27013E+0004  0.57949E-0006  0.10507E-0006  0.46731E-0006
  0.90000E+0004 -0.26677E+0004  0.56870E-0006  0.10652E-0006  0.44960E-0006
  0.90432E+0004 -0.26668E+0004  0.58327E-0006  0.10659E-0006  0.46572E-0006
  0.91250E+0004 -0.26650E+0004  0.60315E-0006  0.10586E-0006  0.48900E-0006
  0.92068E+0004 -0.26632E+0004  0.61278E-0006  0.10404E-0006  0.50247E-0006
  0.92500E+0004 -0.26622E+0004  0.61373E-0006  0.10267E-0006  0.50558E-0006
  0.90000E+0004 -0.26474E+0004  0.58206E-0006  0.10542E-0006  0.46394E-0006
  0.90432E+0004 -0.26464E+0004  0.59600E-0006  0.10541E-0006  0.47975E-0006
  0.91250E+0004 -0.26445E+0004  0.61479E-0006  0.10452E-0006  0.50248E-0006
  0.92068E+0004 -0.26426E+0004  0.62357E-0006  0.10257E-0006  0.51559E-0006
  0.92500E+0004 -0.26416E+0004  0.62422E-0006  0.10114E-0006  0.51863E-0006
  0.92500E+0004 -0.27611E+0004  0.49393E-0006  0.10755E-0006  0.37758E-0006
  0.92932E+0004 -0.27605E+0004  0.49171E-0006  0.10618E-0006  0.37657E-0006
  0.93750E+0004 -0.27594E+0004  0.47919E-0006  0.10275E-0006  0.36672E-0006
  0.94568E+0004 -0.27583E+0004  0.45603E-0006  0.98214E-0007  0.34680E-0006
  0.95000E+0004 -0.27577E+0004  0.43970E-0006  0.95375E-0007  0.33244E-0006
  0.92500E+0004 -0.27404E+0004  0.52771E-0006  0.10685E-0006  0.41253E-0006
  0.92932E+0004 -0.27398E+0004  0.52565E-0006  0.10541E-0006  0.41189E-0006
  0.93750E+0004 -0.27386E+0004  0.51342E-0006  0.10188E-0006  0.40268E-0006
  0.94568E+0004 -0.27374E+0004  0.49057E-0006  0.97257E-0007  0.38336E-0006
  0.95000E+0004 -0.27368E+0004  0.47441E-0006  0.94388E-0007  0.36931E-0006
  0.92500E+0004 -0.27013E+0004  0.57949E-0006  0.10507E-0006  0.46731E-0006
  0.92932E+0004 -0.27006E+0004  0.57759E-0006  0.10352E-0006  0.46722E-0006
  0.93750E+0004 -0.26992E+0004  0.56590E-0006  0.99809E-0007  0.45922E-0006
  0.94568E+0004 -0.26979E+0004  0.54390E-0006  0.95064E-0007  0.44134E-0006
  0.95000E+0004 -0.26972E+0004  0.52833E-0006  0.92155E-0007  0.42815E-0006
  0.92500E+0004 -0.26622E+0004  0.61373E-0006  0.10267E-0006  0.50558E-0006
  0.92932E+0004 -0.26614E+0004  0.61177E-0006  0.10102E-0006  0.50584E-0006
  0.93750E+0004 -0.26599E+0004  0.60048E-0006  0.97171E-0007  0.49895E-0006
  0.94568E+0004 -0.26583E+0004  0.57962E-0006  0.92348E-0007  0.48281E-0006
  0.95000E+0004 -0.26575E+0004  0.56495E-0006  0.89423E-0007  0.47078E-0006
  0.92500E+0004 -0.26416E+0004  0.62422E-0006  0.10114E-0006  0.51863E-0006
  0.92932E+0004 -0.26407E+0004  0.62214E-0006  0.99453E-0007  0.51899E-0006
  0.93750E+0004 -0.26391E+0004  0.61100E-0006  0.95544E-0007  0.51262E-0006
  0.94568E+0004 -0.26375E+0004  0.59083E-0006  0.90696E-0007  0.49748E-0006
  0.95000E+0004 -0.26366E+0004  0.57673E-0006  0.87774E-0007  0.48616E-0006
  0.95000E+0004 -0.27577E+0004  0.43970E-0006  0.95375E-0007  0.33244E-0006
  0.95432E+0004 -0.27576E+0004  0.41999E-0006  0.92223E-0007  0.31488E-0006
  0.96250E+0004 -0.27572E+0004  0.37576E-0006  0.85400E-0007  0.27543E-0006
  0.97068E+0004 -0.27569E+0004  0.32357E-0006  0.77453E-0007  0.22913E-0006
  0.97500E+0004 -0.27567E+0004  0.29328E-0006  0.72837E-0007  0.20248E-0006
  0.95000E+0004 -0.27368E+0004  0.47441E-0006  0.94388E-0007  0.36931E-0006
  0.95432E+0004 -0.27366E+0004  0.45490E-0006  0.91219E-0007  0.35207E-0006
  0.96250E+0004 -0.27363E+0004  0.41101E-0006  0.84390E-0007  0.31313E-0006
  0.97068E+0004 -0.27359E+0004  0.35906E-0006  0.76473E-0007  0.26723E-0006
  0.97500E+0004 -0.27357E+0004  0.32885E-0006  0.71887E-0007  0.24072E-0006
  0.95000E+0004 -0.26972E+0004  0.52833E-0006  0.92155E-0007  0.42815E-0006
  0.95432E+0004 -0.26969E+0004  0.50959E-0006  0.88974E-0007  0.41189E-0006
  0.96250E+0004 -0.26965E+0004  0.46731E-0006  0.82174E-0007  0.37490E-0006
  0.97068E+0004 -0.26961E+0004  0.41705E-0006  0.74352E-0007  0.33093E-0006
  0.97500E+0004 -0.26959E+0004  0.38769E-0006  0.69841E-0007  0.30537E-0006
  0.95000E+0004 -0.26575E+0004  0.56495E-0006  0.89423E-0007  0.47078E-0006
  0.95432E+0004 -0.26573E+0004  0.54746E-0006  0.86257E-0007  0.45600E-0006
  0.96250E+0004 -0.26568E+0004  0.50797E-0006  0.79537E-0007  0.42211E-0006
  0.97068E+0004 -0.26563E+0004  0.46086E-0006  0.71860E-0007  0.38149E-0006
  0.97500E+0004 -0.26560E+0004  0.43325E-0006  0.67451E-0007  0.35775E-0006
  0.95000E+0004 -0.26366E+0004  0.57673E-0006  0.87774E-0007  0.48616E-0006
  0.95432E+0004 -0.26363E+0004  0.56007E-0006  0.84626E-0007  0.47233E-0006
  0.96250E+0004 -0.26358E+0004  0.52248E-0006  0.77968E-0007  0.44049E-0006
  0.97068E+0004 -0.26353E+0004  0.47758E-0006  0.70388E-0007  0.40218E-0006
  0.97500E+0004 -0.26350E+0004  0.45122E-0006  0.66043E-0007  0.37971E-0006
  0.97500E+0004 -0.27567E+0004  0.29328E-0006  0.72837E-0007  0.20248E-0006
  0.97932E+0004 -0.27572E+0004  0.26024E-0006  0.67960E-0007  0.17341E-0006
  0.98750E+0004 -0.27581E+0004  0.19406E-0006  0.58021E-0007  0.11598E-0006
  0.99568E+0004 -0.27590E+0004  0.12472E-0006  0.47305E-0007  0.57122E-0007
  0.10000E+0005 -0.27594E+0004  0.87489E-0007  0.41412E-0007  0.26149E-0007
  0.97500E+0004 -0.27357E+0004  0.32885E-0006  0.71887E-0007  0.24072E-0006
  0.97932E+0004 -0.27362E+0004  0.29581E-0006  0.67053E-0007  0.21170E-0006
  0.98750E+0004 -0.27372E+0004  0.22939E-0006  0.57216E-0007  0.15412E-0006
  0.99568E+0004 -0.27382E+0004  0.15941E-0006  0.46618E-0007  0.94753E-0007
  0.10000E+0005 -0.27387E+0004  0.12165E-0006  0.40792E-0007  0.63341E-0007
  0.97500E+0004 -0.26959E+0004  0.38769E-0006  0.69841E-0007  0.30537E-0006
  0.97932E+0004 -0.26965E+0004  0.35551E-0006  0.65110E-0007  0.27727E-0006
  0.98750E+0004 -0.26976E+0004  0.29034E-0006  0.55502E-0007  0.22103E-0006
  0.99568E+0004 -0.26987E+0004  0.22093E-0006  0.45165E-0007  0.16235E-0006
  0.10000E+0005 -0.26993E+0004  0.18313E-0006  0.39483E-0007  0.13098E-0006
  0.97500E+0004 -0.26560E+0004  0.43325E-0006  0.67451E-0007  0.35775E-0006
  0.97932E+0004 -0.26567E+0004  0.40299E-0006  0.62850E-0007  0.33158E-0006
  0.98750E+0004 -0.26580E+0004  0.34122E-0006  0.53520E-0007  0.27871E-0006
  0.99568E+0004 -0.26593E+0004  0.27468E-0006  0.43490E-0007  0.22284E-0006
  0.10000E+0005 -0.26599E+0004  0.23809E-0006  0.37977E-0007  0.19266E-0006
  0.97500E+0004 -0.26350E+0004  0.45122E-0006  0.66043E-0007  0.37971E-0006
  0.97932E+0004 -0.26357E+0004  0.42238E-0006  0.61522E-0007  0.35494E-0006
  0.98750E+0004 -0.26371E+0004  0.36323E-0006  0.52359E-0007  0.30462E-0006
  0.99568E+0004 -0.26385E+0004  0.29908E-0006  0.42511E-0007  0.25105E-0006
  0.10000E+0005 -0.26392E+0004  0.26361E-0006  0.37097E-0007  0.22194E-0006
  0.10000E+0005 -0.27594E+0004  0.87489E-0007  0.41412E-0007  0.26149E-0007
  0.10043E+0005 -0.27606E+0004  0.49126E-0007  0.35417E-0007 -0.55290E-0008
  0.10125E+0005 -0.27627E+0004 -0.22707E-0007  0.23846E-0007 -0.63302E-0007
  0.10207E+0005 -0.27648E+0004 -0.91668E-0007  0.12233E-0007 -0.11647E-0006
  0.10250E+0005 -0.27659E+0004 -0.12621E-0006  0.61760E-0008 -0.14202E-0006
  0.10000E+0005 -0.27387E+0004  0.12165E-0006  0.40792E-0007  0.63341E-0007
  0.10043E+0005 -0.27399E+0004  0.82535E-0007  0.34868E-0007  0.31010E-0007
  0.10125E+0005 -0.27422E+0004  0.87868E-0008  0.23424E-0007 -0.28423E-0007
  0.10207E+0005 -0.27445E+0004 -0.62774E-0007  0.11925E-0007 -0.83822E-0007
  0.10250E+0005 -0.27457E+0004 -0.98972E-0007  0.59184E-0008 -0.11080E-0006
  0.10000E+0005 -0.26993E+0004  0.18313E-0006  0.39483E-0007  0.13098E-0006
  0.10043E+0005 -0.27007E+0004  0.14362E-0006  0.33710E-0007  0.98347E-0007
  0.10125E+0005 -0.27033E+0004  0.68143E-0007  0.22543E-0007  0.37476E-0007
  0.10207E+0005 -0.27060E+0004 -0.65289E-0008  0.11292E-0007 -0.20560E-0007
  0.10250E+0005 -0.27074E+0004 -0.44960E-0007  0.54010E-0008 -0.49433E-0007
  0.10000E+0005 -0.26599E+0004  0.23809E-0006  0.37977E-0007  0.19266E-0006
  0.10043E+0005 -0.26615E+0004  0.19952E-0006  0.32381E-0007  0.16093E-0006
  0.10125E+0005 -0.26645E+0004  0.12484E-0006  0.21537E-0007  0.10088E-0006
  0.10207E+0005 -0.26675E+0004  0.49508E-0007  0.10583E-0007  0.42351E-0007
  0.10250E+0005 -0.26690E+0004  0.10089E-0007  0.48316E-0008  0.12654E-0007
  0.10000E+0005 -0.26392E+0004  0.26361E-0006  0.37097E-0007  0.22194E-0006
  0.10043E+0005 -0.26408E+0004  0.22606E-0006  0.31604E-0007  0.19117E-0006
  0.10125E+0005 -0.26440E+0004  0.15281E-0006  0.20950E-0007  0.13244E-0006
  0.10207E+0005 -0.26472E+0004  0.78127E-0007  0.10171E-0007  0.74529E-0007
  0.10250E+0005 -0.26488E+0004  0.38697E-0007  0.45018E-0008  0.44839E-0007
  0.10250E+0005 -0.27659E+0004 -0.12621E-0006  0.61760E-0008 -0.14202E-0006
  0.10293E+0005 -0.27668E+0004 -0.15883E-0006  0.21731E-0009 -0.16521E-0006
  0.10375E+0005 -0.27685E+0004 -0.21523E-0006 -0.10708E-0007 -0.20273E-0006
  0.10457E+0005 -0.27702E+0004 -0.26299E-0006 -0.20993E-0007 -0.23056E-0006
  0.10500E+0005 -0.27711E+0004 -0.28412E-0006 -0.26120E-0007 -0.24088E-0006
  0.10250E+0005 -0.27457E+0004 -0.98972E-0007  0.59184E-0008 -0.11080E-0006
  0.10293E+0005 -0.27466E+0004 -0.13341E-0006  0.42104E-0011 -0.13552E-0006
  0.10375E+0005 -0.27485E+0004 -0.19378E-0006 -0.10857E-0007 -0.17640E-0006
  0.10457E+0005 -0.27503E+0004 -0.24616E-0006 -0.21103E-0007 -0.20811E-0006
  0.10500E+0005 -0.27513E+0004 -0.26996E-0006 -0.26219E-0007 -0.22068E-0006
  0.10250E+0005 -0.27074E+0004 -0.44960E-0007  0.54010E-0008 -0.49433E-0007
  0.10293E+0005 -0.27085E+0004 -0.81975E-0007 -0.40964E-0009 -0.76333E-0007
  0.10375E+0005 -0.27106E+0004 -0.14837E-0006 -0.11113E-0007 -0.12229E-0006
  0.10457E+0005 -0.27127E+0004 -0.20819E-0006 -0.21249E-0007 -0.16028E-0006
  0.10500E+0005 -0.27139E+0004 -0.23646E-0006 -0.26326E-0007 -0.17661E-0006
  0.10250E+0005 -0.26690E+0004  0.10089E-0007  0.48316E-0008  0.12654E-0007
  0.10293E+0005 -0.26703E+0004 -0.28321E-0007 -0.85208E-0009 -0.15411E-0007
  0.10375E+0005 -0.26727E+0004 -0.98623E-0007 -0.11351E-0007 -0.64669E-0007
  0.10457E+0005 -0.26751E+0004 -0.16401E-0006 -0.21329E-0007 -0.10738E-0006
  0.10500E+0005 -0.26764E+0004 -0.19586E-0006 -0.26342E-0007 -0.12675E-0006
  0.10250E+0005 -0.26488E+0004  0.38697E-0007  0.45018E-0008  0.44839E-0007
  0.10293E+0005 -0.26502E+0004  0.45159E-0010 -0.11026E-0008  0.16575E-0007
  0.10375E+0005 -0.26527E+0004 -0.71427E-0007 -0.11475E-0007 -0.33680E-0007
  0.10457E+0005 -0.26553E+0004 -0.13893E-0006 -0.21350E-0007 -0.78220E-0007
  0.10500E+0005 -0.26566E+0004 -0.17228E-0006 -0.26320E-0007 -0.98875E-0007
  0.10500E+0005 -0.27711E+0004 -0.28412E-0006 -0.26120E-0007 -0.24088E-0006
  0.10543E+0005 -0.27719E+0004 -0.30210E-0006 -0.31021E-0007 -0.24790E-0006
  0.10625E+0005 -0.27734E+0004 -0.32706E-0006 -0.39680E-0007 -0.25197E-0006
  0.10707E+0005 -0.27750E+0004 -0.33918E-0006 -0.47511E-0007 -0.24352E-0006
  0.10750E+0005 -0.27758E+0004 -0.34018E-0006 -0.51318E-0007 -0.23400E-0006
  0.10500E+0005 -0.27513E+0004 -0.26996E-0006 -0.26219E-0007 -0.22068E-0006
  0.10543E+0005 -0.27522E+0004 -0.29072E-0006 -0.31114E-0007 -0.23003E-0006
  0.10625E+0005 -0.27539E+0004 -0.32126E-0006 -0.39775E-0007 -0.23878E-0006
  0.10707E+0005 -0.27555E+0004 -0.33920E-0006 -0.47617E-0007 -0.23520E-0006
  0.10750E+0005 -0.27564E+0004 -0.34328E-0006 -0.51432E-0007 -0.22825E-0006
  0.10500E+0005 -0.27139E+0004 -0.23646E-0006 -0.26326E-0007 -0.17661E-0006
  0.10543E+0005 -0.27149E+0004 -0.26199E-0006 -0.31191E-0007 -0.18996E-0006
  0.10625E+0005 -0.27168E+0004 -0.30234E-0006 -0.39822E-0007 -0.20694E-0006
  0.10707E+0005 -0.27187E+0004 -0.33083E-0006 -0.47655E-0007 -0.21217E-0006
  0.10750E+0005 -0.27197E+0004 -0.34065E-0006 -0.51470E-0007 -0.21001E-0006
  0.10500E+0005 -0.26764E+0004 -0.19586E-0006 -0.26342E-0007 -0.12675E-0006
  0.10543E+0005 -0.26775E+0004 -0.22536E-0006 -0.31153E-0007 -0.14346E-0006
  0.10625E+0005 -0.26797E+0004 -0.27427E-0006 -0.39710E-0007 -0.16766E-0006
  0.10707E+0005 -0.26819E+0004 -0.31245E-0006 -0.47493E-0007 -0.18102E-0006
  0.10750E+0005 -0.26830E+0004 -0.32771E-0006 -0.51290E-0007 -0.18338E-0006
  0.10500E+0005 -0.26566E+0004 -0.17228E-0006 -0.26320E-0007 -0.98875E-0007
  0.10543E+0005 -0.26578E+0004 -0.20352E-0006 -0.31093E-0007 -0.11707E-0006
  0.10625E+0005 -0.26601E+0004 -0.25636E-0006 -0.39593E-0007 -0.14461E-0006
  0.10707E+0005 -0.26624E+0004 -0.29921E-0006 -0.47334E-0007 -0.16190E-0006
  0.10750E+0005 -0.26637E+0004 -0.31716E-0006 -0.51113E-0007 -0.16652E-0006
  0.10750E+0005 -0.27758E+0004 -0.34018E-0006 -0.51318E-0007 -0.23400E-0006
  0.10793E+0005 -0.27767E+0004 -0.33732E-0006 -0.54913E-0007 -0.22102E-0006
  0.10875E+0005 -0.27785E+0004 -0.32146E-0006 -0.61177E-0007 -0.18735E-0006
  0.10957E+0005 -0.27802E+0004 -0.29242E-0006 -0.66779E-0007 -0.14284E-0006
  0.11000E+0005 -0.27811E+0004 -0.27218E-0006 -0.69484E-0007 -0.11566E-0006
  0.10750E+0005 -0.27564E+0004 -0.34328E-0006 -0.51432E-0007 -0.22825E-0006
  0.10793E+0005 -0.27574E+0004 -0.34350E-0006 -0.55035E-0007 -0.21784E-0006
  0.10875E+0005 -0.27593E+0004 -0.33323E-0006 -0.61310E-0007 -0.18883E-0006
  0.10957E+0005 -0.27612E+0004 -0.30925E-0006 -0.66915E-0007 -0.14853E-0006
  0.11000E+0005 -0.27622E+0004 -0.29137E-0006 -0.69617E-0007 -0.12330E-0006
  0.10750E+0005 -0.27197E+0004 -0.34065E-0006 -0.51470E-0007 -0.21001E-0006
  0.10793E+0005 -0.27209E+0004 -0.34667E-0006 -0.55075E-0007 -0.20442E-0006
  0.10875E+0005 -0.27231E+0004 -0.34721E-0006 -0.61350E-0007 -0.18435E-0006
  0.10957E+0005 -0.27253E+0004 -0.33335E-0006 -0.66945E-0007 -0.15235E-0006
  0.11000E+0005 -0.27264E+0004 -0.32036E-0006 -0.69636E-0007 -0.13109E-0006
  0.10750E+0005 -0.26830E+0004 -0.32771E-0006 -0.51290E-0007 -0.18338E-0006
  0.10793E+0005 -0.26843E+0004 -0.33936E-0006 -0.54878E-0007 -0.18247E-0006
  0.10875E+0005 -0.26868E+0004 -0.35072E-0006 -0.61126E-0007 -0.17129E-0006
  0.10957E+0005 -0.26893E+0004 -0.34741E-0006 -0.66688E-0007 -0.14784E-0006
  0.11000E+0005 -0.26906E+0004 -0.33969E-0006 -0.69360E-0007 -0.13080E-0006
  0.10750E+0005 -0.26637E+0004 -0.31716E-0006 -0.51113E-0007 -0.16652E-0006
  0.10793E+0005 -0.26650E+0004 -0.33165E-0006 -0.54685E-0007 -0.16797E-0006
  0.10875E+0005 -0.26677E+0004 -0.34860E-0006 -0.60907E-0007 -0.16138E-0006
  0.10957E+0005 -0.26703E+0004 -0.35093E-0006 -0.66443E-0007 -0.14247E-0006
  0.11000E+0005 -0.26717E+0004 -0.34609E-0006 -0.69101E-0007 -0.12772E-0006
  0.11000E+0005 -0.27811E+0004 -0.27218E-0006 -0.69484E-0007 -0.11566E-0006
  0.11043E+0005 -0.27821E+0004 -0.24877E-0006 -0.72027E-0007 -0.86286E-0007
  0.11125E+0005 -0.27839E+0004 -0.19693E-0006 -0.76401E-0007 -0.26208E-0007
  0.11207E+0005 -0.27858E+0004 -0.13741E-0006 -0.80183E-0007  0.37066E-0007
  0.11250E+0005 -0.27867E+0004 -0.10390E-0006 -0.81923E-0007  0.70560E-0007
  0.11000E+0005 -0.27622E+0004 -0.29137E-0006 -0.69617E-0007 -0.12330E-0006
  0.11043E+0005 -0.27633E+0004 -0.27007E-0006 -0.72155E-0007 -0.95676E-0007
  0.11125E+0005 -0.27653E+0004 -0.22140E-0006 -0.76512E-0007 -0.38211E-0007
  0.11207E+0005 -0.27673E+0004 -0.16380E-0006 -0.80272E-0007  0.23489E-0007
  0.11250E+0005 -0.27683E+0004 -0.13075E-0006 -0.82000E-0007  0.56607E-0007
  0.11000E+0005 -0.27264E+0004 -0.32036E-0006 -0.69636E-0007 -0.13109E-0006
  0.11043E+0005 -0.27276E+0004 -0.30353E-0006 -0.72160E-0007 -0.10708E-0006
  0.11125E+0005 -0.27299E+0004 -0.26197E-0006 -0.76480E-0007 -0.55280E-0007
  0.11207E+0005 -0.27322E+0004 -0.20932E-0006 -0.80197E-0007  0.25906E-0008
  0.11250E+0005 -0.27334E+0004 -0.17789E-0006 -0.81903E-0007  0.34510E-0007
  0.11000E+0005 -0.26906E+0004 -0.33969E-0006 -0.69360E-0007 -0.13080E-0006
  0.11043E+0005 -0.26920E+0004 -0.32785E-0006 -0.71863E-0007 -0.11073E-0006
  0.11125E+0005 -0.26946E+0004 -0.29463E-0006 -0.76138E-0007 -0.65377E-0007
  0.11207E+0005 -0.26972E+0004 -0.24846E-0006 -0.79809E-0007 -0.12322E-0007
  0.11250E+0005 -0.26985E+0004 -0.21956E-0006 -0.81492E-0007  0.17817E-0007
  0.11000E+0005 -0.26717E+0004 -0.34609E-0006 -0.69101E-0007 -0.12772E-0006
  0.11043E+0005 -0.26732E+0004 -0.33703E-0006 -0.71589E-0007 -0.10982E-0006
  0.11125E+0005 -0.26759E+0004 -0.30861E-0006 -0.75836E-0007 -0.68131E-0007
  0.11207E+0005 -0.26787E+0004 -0.26640E-0006 -0.79480E-0007 -0.17961E-0007
  0.11250E+0005 -0.26801E+0004 -0.23917E-0006 -0.81150E-0007  0.11027E-0007
  0.11250E+0005 -0.27867E+0004 -0.10390E-0006 -0.81923E-0007  0.70560E-0007
  0.11293E+0005 -0.27877E+0004 -0.69601E-0007 -0.83475E-0007  0.10344E-0006
  0.11375E+0005 -0.27894E+0004 -0.39933E-0008 -0.85849E-0007  0.16227E-0006
  0.11457E+0005 -0.27911E+0004  0.59464E-0007 -0.87390E-0007  0.21358E-0006
  0.11500E+0005 -0.27921E+0004  0.90882E-0007 -0.87830E-0007  0.23649E-0006
  0.11250E+0005 -0.27683E+0004 -0.13075E-0006 -0.82000E-0007  0.56607E-0007
  0.11293E+0005 -0.27693E+0004 -0.96510E-0007 -0.83541E-0007  0.89448E-0007
  0.11375E+0005 -0.27712E+0004 -0.29881E-0007 -0.85901E-0007  0.14911E-0006
  0.11457E+0005 -0.27731E+0004  0.36085E-0007 -0.87445E-0007  0.20244E-0006
  0.11500E+0005 -0.27741E+0004  0.69405E-0007 -0.87896E-0007  0.22688E-0006
  0.11250E+0005 -0.27334E+0004 -0.17789E-0006 -0.81903E-0007  0.34510E-0007
  0.11293E+0005 -0.27346E+0004 -0.14453E-0006 -0.83425E-0007  0.66766E-0007
  0.11375E+0005 -0.27368E+0004 -0.77493E-0007 -0.85763E-0007  0.12701E-0006
  0.11457E+0005 -0.27389E+0004 -0.83009E-0008 -0.87317E-0007  0.18319E-0006
  0.11500E+0005 -0.27401E+0004  0.27842E-0007 -0.87790E-0007  0.21001E-0006
  0.11250E+0005 -0.26985E+0004 -0.21956E-0006 -0.81492E-0007  0.17817E-0007
  0.11293E+0005 -0.26998E+0004 -0.18805E-0006 -0.82996E-0007  0.48874E-0007
  0.11375E+0005 -0.27023E+0004 -0.12253E-0006 -0.85315E-0007  0.10848E-0006
  0.11457E+0005 -0.27048E+0004 -0.52093E-0007 -0.86884E-0007  0.16625E-0006
  0.11500E+0005 -0.27060E+0004 -0.14165E-0007 -0.87382E-0007  0.19478E-0006
  0.11250E+0005 -0.26801E+0004 -0.23917E-0006 -0.81150E-0007  0.11027E-0007
  0.11293E+0005 -0.26815E+0004 -0.20900E-0006 -0.82644E-0007  0.41226E-0007
  0.11375E+0005 -0.26841E+0004 -0.14501E-0006 -0.84953E-0007  0.10004E-0006
  0.11457E+0005 -0.26867E+0004 -0.74706E-0007 -0.86531E-0007  0.15815E-0006
  0.11500E+0005 -0.26881E+0004 -0.36252E-0007 -0.87042E-0007  0.18733E-0006
  0.11500E+0005 -0.27921E+0004  0.90882E-0007 -0.87830E-0007  0.23649E-0006
  0.11543E+0005 -0.27929E+0004  0.12009E-0006 -0.87991E-0007  0.25590E-0006
  0.11625E+0005 -0.27944E+0004  0.16820E-0006 -0.87490E-0007  0.28199E-0006
  0.11707E+0005 -0.27958E+0004  0.20438E-0006 -0.85879E-0007  0.29235E-0006
  0.11750E+0005 -0.27966E+0004  0.21782E-0006 -0.84575E-0007  0.29101E-0006
  0.11500E+0005 -0.27741E+0004  0.69405E-0007 -0.87896E-0007  0.22688E-0006
  0.11543E+0005 -0.27750E+0004  0.10088E-0006 -0.88074E-0007  0.24811E-0006
  0.11625E+0005 -0.27766E+0004  0.15423E-0006 -0.87631E-0007  0.27839E-0006
  0.11707E+0005 -0.27782E+0004  0.19671E-0006 -0.86111E-0007  0.29376E-0006
  0.11750E+0005 -0.27791E+0004  0.21380E-0006 -0.84870E-0007  0.29531E-0006
  0.11500E+0005 -0.27401E+0004  0.27842E-0007 -0.87790E-0007  0.21001E-0006
  0.11543E+0005 -0.27411E+0004  0.62862E-0007 -0.88006E-0007  0.23421E-0006
  0.11625E+0005 -0.27429E+0004  0.12485E-0006 -0.87675E-0007  0.27158E-0006
  0.11707E+0005 -0.27448E+0004  0.17817E-0006 -0.86334E-0007  0.29569E-0006
  0.11750E+0005 -0.27458E+0004  0.20172E-0006 -0.85213E-0007  0.30238E-0006
  0.11500E+0005 -0.27060E+0004 -0.14165E-0007 -0.87382E-0007  0.19478E-0006
  0.11543E+0005 -0.27072E+0004  0.23389E-0007 -0.87636E-0007  0.22130E-0006
  0.11625E+0005 -0.27093E+0004  0.92207E-0007 -0.87423E-0007  0.26460E-0006
  0.11707E+0005 -0.27114E+0004  0.15481E-0006 -0.86264E-0007  0.29644E-0006
  0.11750E+0005 -0.27125E+0004  0.18411E-0006 -0.85265E-0007  0.30780E-0006
  0.11500E+0005 -0.26881E+0004 -0.36252E-0007 -0.87042E-0007  0.18733E-0006
  0.11543E+0005 -0.26893E+0004  0.22263E-0008 -0.87318E-0007  0.21482E-0006
  0.11625E+0005 -0.26915E+0004  0.73896E-0007 -0.87167E-0007  0.26078E-0006
  0.11707E+0005 -0.26938E+0004  0.14072E-0006 -0.86105E-0007  0.29627E-0006
  0.11750E+0005 -0.26950E+0004  0.17274E-0006 -0.85170E-0007  0.30990E-0006
  0.11750E+0005 -0.27966E+0004  0.21782E-0006 -0.84575E-0007  0.29101E-0006
  0.11793E+0005 -0.27973E+0004  0.22697E-0006 -0.82959E-0007  0.28486E-0006
  0.11875E+0005 -0.27985E+0004  0.23204E-0006 -0.79086E-0007  0.26007E-0006
  0.11957E+0005 -0.27998E+0004  0.22041E-0006 -0.74240E-0007  0.21868E-0006
  0.12000E+0005 -0.28004E+0004  0.20759E-0006 -0.71348E-0007  0.19072E-0006
  0.11750E+0005 -0.27791E+0004  0.21380E-0006 -0.84870E-0007  0.29531E-0006
  0.11793E+0005 -0.27798E+0004  0.22676E-0006 -0.83326E-0007  0.29217E-0006
  0.11875E+0005 -0.27811E+0004  0.23930E-0006 -0.79616E-0007  0.27324E-0006
  0.11957E+0005 -0.27825E+0004  0.23516E-0006 -0.74962E-0007  0.23764E-0006
  0.12000E+0005 -0.27832E+0004  0.22614E-0006 -0.72181E-0007  0.21259E-0006
  0.11750E+0005 -0.27458E+0004  0.20172E-0006 -0.85213E-0007  0.30238E-0006
  0.11793E+0005 -0.27466E+0004  0.22150E-0006 -0.83810E-0007  0.30465E-0006
  0.11875E+0005 -0.27482E+0004  0.24774E-0006 -0.80411E-0007  0.29646E-0006
  0.11957E+0005 -0.27497E+0004  0.25769E-0006 -0.76123E-0007  0.27170E-0006
  0.12000E+0005 -0.27505E+0004  0.25599E-0006 -0.73551E-0007  0.25218E-0006
  0.11750E+0005 -0.27125E+0004  0.18411E-0006 -0.85265E-0007  0.30780E-0006
  0.11793E+0005 -0.27134E+0004  0.21011E-0006 -0.84002E-0007  0.31509E-0006
  0.11875E+0005 -0.27152E+0004  0.24921E-0006 -0.80915E-0007  0.31705E-0006
  0.11957E+0005 -0.27169E+0004  0.27286E-0006 -0.76996E-0007  0.30282E-0006
  0.12000E+0005 -0.27179E+0004  0.27847E-0006 -0.74634E-0007  0.28880E-0006
  0.11750E+0005 -0.26950E+0004  0.17274E-0006 -0.85170E-0007  0.30990E-0006
  0.11793E+0005 -0.26959E+0004  0.20173E-0006 -0.83982E-0007  0.31965E-0006
  0.11875E+0005 -0.26978E+0004  0.24720E-0006 -0.81059E-0007  0.32670E-0006
  0.11957E+0005 -0.26996E+0004  0.27782E-0006 -0.77334E-0007  0.31787E-0006
  0.12000E+0005 -0.27006E+0004  0.28723E-0006 -0.75083E-0007  0.30671E-0006
  0.12000E+0005 -0.28004E+0004  0.20759E-0006 -0.71348E-0007  0.19072E-0006
  0.12043E+0005 -0.28012E+0004  0.19010E-0006 -0.68247E-0007  0.15873E-0006
  0.12125E+0005 -0.28027E+0004  0.14545E-0006 -0.61947E-0007  0.89234E-0007
  0.12207E+0005 -0.28041E+0004  0.87836E-0007 -0.55274E-0007  0.11197E-0007
  0.12250E+0005 -0.28049E+0004  0.53366E-0007 -0.51688E-0007 -0.31886E-0007
  0.12000E+0005 -0.27832E+0004  0.22614E-0006 -0.72181E-0007  0.21259E-0006
  0.12043E+0005 -0.27840E+0004  0.21229E-0006 -0.69195E-0007  0.18332E-0006
  0.12125E+0005 -0.27856E+0004  0.17379E-0006 -0.63117E-0007  0.11830E-0006
  0.12207E+0005 -0.27872E+0004  0.12102E-0006 -0.56665E-0007  0.43578E-0007
  0.12250E+0005 -0.27881E+0004  0.88475E-0007 -0.53189E-0007  0.16767E-0008
  0.12000E+0005 -0.27505E+0004  0.25599E-0006 -0.73551E-0007  0.25218E-0006
  0.12043E+0005 -0.27515E+0004  0.24922E-0006 -0.70785E-0007  0.22817E-0006
  0.12125E+0005 -0.27533E+0004  0.22305E-0006 -0.65135E-0007  0.17200E-0006
  0.12207E+0005 -0.27552E+0004  0.18049E-0006 -0.59107E-0007  0.10416E-0006
  0.12250E+0005 -0.27562E+0004  0.15224E-0006 -0.55845E-0007  0.64891E-0007
  0.12000E+0005 -0.27179E+0004  0.27847E-0006 -0.74634E-0007  0.28880E-0006
  0.12043E+0005 -0.27190E+0004  0.27893E-0006 -0.72090E-0007  0.27010E-0006
  0.12125E+0005 -0.27210E+0004  0.26574E-0006 -0.66871E-0007  0.22317E-0006
  0.12207E+0005 -0.27231E+0004  0.23451E-0006 -0.61275E-0007  0.16288E-0006
  0.12250E+0005 -0.27242E+0004  0.21129E-0006 -0.58231E-0007  0.12671E-0006
  0.12000E+0005 -0.27006E+0004  0.28723E-0006 -0.75083E-0007  0.30671E-0006
  0.12043E+0005 -0.27018E+0004  0.29152E-0006 -0.72657E-0007  0.29082E-0006
  0.12125E+0005 -0.27040E+0004  0.28535E-0006 -0.67666E-0007  0.24886E-0006
  0.12207E+0005 -0.27062E+0004  0.26045E-0006 -0.62300E-0007  0.19278E-0006
  0.12250E+0005 -0.27074E+0004  0.24015E-0006 -0.59373E-0007  0.15842E-0006
  0.12250E+0005 -0.28049E+0004  0.53366E-0007 -0.51688E-0007 -0.31886E-0007
  0.12293E+0005 -0.28060E+0004  0.16080E-0007 -0.48046E-0007 -0.76142E-0007
  0.12375E+0005 -0.28081E+0004 -0.57921E-0007 -0.41206E-0007 -0.15859E-0006
  0.12457E+0005 -0.28103E+0004 -0.13200E-0006 -0.34522E-0007 -0.23490E-0006
  0.12500E+0005 -0.28114E+0004 -0.16931E-0006 -0.31094E-0007 -0.27098E-0006
  0.12250E+0005 -0.27881E+0004  0.88475E-0007 -0.53189E-0007  0.16767E-0008
  0.12293E+0005 -0.27893E+0004  0.52573E-0007 -0.49651E-0007 -0.41892E-0007
  0.12375E+0005 -0.27916E+0004 -0.20276E-0007 -0.42984E-0007 -0.12430E-0006
  0.12457E+0005 -0.27939E+0004 -0.95155E-0007 -0.36436E-0007 -0.20224E-0006
  0.12500E+0005 -0.27951E+0004 -0.13366E-0006 -0.33065E-0007 -0.23981E-0006
  0.12250E+0005 -0.27562E+0004  0.15224E-0006 -0.55845E-0007  0.64891E-0007
  0.12293E+0005 -0.27575E+0004  0.11968E-0006 -0.52509E-0007  0.23076E-0007
  0.12375E+0005 -0.27602E+0004  0.50490E-0007 -0.46183E-0007 -0.58335E-0007
  0.12457E+0005 -0.27628E+0004 -0.24405E-0007 -0.39913E-0007 -0.13838E-0006
  0.12500E+0005 -0.27642E+0004 -0.64375E-0007 -0.36657E-0007 -0.17827E-0006
  0.12250E+0005 -0.27242E+0004  0.21129E-0006 -0.58231E-0007  0.12671E-0006
  0.12293E+0005 -0.27258E+0004  0.18295E-0006 -0.55106E-0007  0.87203E-0007
  0.12375E+0005 -0.27288E+0004  0.11925E-0006 -0.49140E-0007  0.79660E-0008
  0.12457E+0005 -0.27318E+0004  0.46289E-0007 -0.43171E-0007 -0.72934E-0007
  0.12500E+0005 -0.27333E+0004  0.58732E-0008 -0.40046E-0007 -0.11447E-0006
  0.12250E+0005 -0.27074E+0004  0.24015E-0006 -0.59373E-0007  0.15842E-0006
  0.12293E+0005 -0.27091E+0004  0.21435E-0006 -0.56363E-0007  0.12033E-0006
  0.12375E+0005 -0.27122E+0004  0.15424E-0006 -0.50594E-0007  0.42693E-0007
  0.12457E+0005 -0.27154E+0004  0.83061E-0007 -0.44792E-0007 -0.38154E-0007
  0.12500E+0005 -0.27170E+0004  0.42820E-0007 -0.41742E-0007 -0.80297E-0007
  0.12500E+0005 -0.28114E+0004 -0.16931E-0006 -0.31094E-0007 -0.27098E-0006
  0.12543E+0005 -0.28125E+0004 -0.20452E-0006 -0.27707E-0007 -0.30344E-0006
  0.12625E+0005 -0.28147E+0004 -0.26287E-0006 -0.21450E-0007 -0.35290E-0006
  0.12707E+0005 -0.28168E+0004 -0.30703E-0006 -0.15285E-0007 -0.38448E-0006
  0.12750E+0005 -0.28180E+0004 -0.32366E-0006 -0.12046E-0007 -0.39350E-0006
  0.12500E+0005 -0.27951E+0004 -0.13366E-0006 -0.33065E-0007 -0.23981E-0006
  0.12543E+0005 -0.27963E+0004 -0.17054E-0006 -0.29721E-0007 -0.27415E-0006
  0.12625E+0005 -0.27987E+0004 -0.23320E-0006 -0.23515E-0007 -0.32808E-0006
  0.12707E+0005 -0.28010E+0004 -0.28281E-0006 -0.17365E-0007 -0.36493E-0006
  0.12750E+0005 -0.28023E+0004 -0.30260E-0006 -0.14123E-0007 -0.37688E-0006
  0.12500E+0005 -0.27642E+0004 -0.64375E-0007 -0.36657E-0007 -0.17827E-0006
  0.12543E+0005 -0.27656E+0004 -0.10369E-0006 -0.33408E-0007 -0.21572E-0006
  0.12625E+0005 -0.27683E+0004 -0.17331E-0006 -0.27327E-0007 -0.27730E-0006
[truncated: 9,632,013 more chars]
