# Supplementary material for: 2D Synthetic dataset of numerical simulations of long-period seismicity in a volcanic edifice and related sensitivity kernels
Source: Data Brief. 2021 Jan 25;34:106673. doi: 10.1016/j.dib.2020.106673 (PMC7841316; doi:10.1016/j.dib.2020.106673)
Supplement: Supplementary Data S1 — Supplementary Raw Research Data. This is open data under the CC BY license http://creativecommons.org/licenses/by/4.0/ [file mmc1.zip › Dataset/OUTPUT_KERNELS/9000_-500/kernel_hetero_7000_2202_SVF7e-1Hz_12-15.dat]

  0.00000E+0000 -0.30000E+0004 -0.46398E-0007 -0.41509E-0007 -0.16898E-0007
  0.43168E+0002 -0.30000E+0004 -0.60050E-0007 -0.45935E-0007 -0.34198E-0007
  0.12500E+0003 -0.30000E+0004 -0.70227E-0007 -0.44677E-0007 -0.53841E-0007
  0.20683E+0003 -0.30000E+0004 -0.64947E-0007 -0.40915E-0007 -0.54122E-0007
  0.25000E+0003 -0.30000E+0004 -0.58692E-0007 -0.39293E-0007 -0.50019E-0007
  0.00000E+0000 -0.29890E+0004 -0.41627E-0007 -0.31239E-0007 -0.16742E-0007
  0.43168E+0002 -0.29890E+0004 -0.56765E-0007 -0.42486E-0007 -0.30638E-0007
  0.12500E+0003 -0.29889E+0004 -0.67458E-0007 -0.43551E-0007 -0.50203E-0007
  0.20683E+0003 -0.29889E+0004 -0.61143E-0007 -0.40223E-0007 -0.49368E-0007
  0.25000E+0003 -0.29888E+0004 -0.53851E-0007 -0.38723E-0007 -0.43776E-0007
  0.00000E+0000 -0.29682E+0004 -0.43324E-0007 -0.24516E-0007 -0.25358E-0007
  0.43168E+0002 -0.29681E+0004 -0.53303E-0007 -0.37817E-0007 -0.27982E-0007
  0.12500E+0003 -0.29680E+0004 -0.60879E-0007 -0.41182E-0007 -0.41392E-0007
  0.20683E+0003 -0.29678E+0004 -0.53305E-0007 -0.38953E-0007 -0.39509E-0007
  0.25000E+0003 -0.29677E+0004 -0.43773E-0007 -0.37341E-0007 -0.30802E-0007
  0.00000E+0000 -0.29474E+0004 -0.47278E-0007 -0.22121E-0007 -0.34438E-0007
  0.43168E+0002 -0.29473E+0004 -0.51770E-0007 -0.34284E-0007 -0.28567E-0007
  0.12500E+0003 -0.29470E+0004 -0.54015E-0007 -0.39018E-0007 -0.32443E-0007
  0.20683E+0003 -0.29467E+0004 -0.44329E-0007 -0.37538E-0007 -0.28054E-0007
  0.25000E+0003 -0.29466E+0004 -0.33121E-0007 -0.35844E-0007 -0.17208E-0007
  0.00000E+0000 -0.29364E+0004 -0.49113E-0007 -0.21452E-0007 -0.38271E-0007
  0.43168E+0002 -0.29363E+0004 -0.51339E-0007 -0.32857E-0007 -0.29393E-0007
  0.12500E+0003 -0.29359E+0004 -0.50511E-0007 -0.37943E-0007 -0.28129E-0007
  0.20683E+0003 -0.29356E+0004 -0.39233E-0007 -0.36769E-0007 -0.21505E-0007
  0.25000E+0003 -0.29354E+0004 -0.27394E-0007 -0.35058E-0007 -0.99590E-0008
  0.25000E+0003 -0.30000E+0004 -0.58692E-0007 -0.39293E-0007 -0.50019E-0007
  0.29317E+0003 -0.30000E+0004 -0.48603E-0007 -0.37853E-0007 -0.39831E-0007
  0.37500E+0003 -0.30000E+0004 -0.22319E-0007 -0.34835E-0007 -0.10112E-0007
  0.45683E+0003 -0.30000E+0004  0.10722E-0007 -0.31505E-0007  0.30305E-0007
  0.50000E+0003 -0.30000E+0004  0.29553E-0007 -0.29392E-0007  0.54013E-0007
  0.25000E+0003 -0.29888E+0004 -0.53851E-0007 -0.38723E-0007 -0.43776E-0007
  0.29317E+0003 -0.29888E+0004 -0.42979E-0007 -0.37042E-0007 -0.32892E-0007
  0.37500E+0003 -0.29888E+0004 -0.15706E-0007 -0.33842E-0007 -0.22310E-0008
  0.45683E+0003 -0.29887E+0004  0.17522E-0007 -0.30338E-0007  0.38120E-0007
  0.50000E+0003 -0.29887E+0004  0.36090E-0007 -0.28152E-0007  0.61360E-0007
  0.25000E+0003 -0.29677E+0004 -0.43773E-0007 -0.37341E-0007 -0.30802E-0007
  0.29317E+0003 -0.29676E+0004 -0.31800E-0007 -0.35506E-0007 -0.18942E-0007
  0.37500E+0003 -0.29675E+0004 -0.30817E-0008 -0.32039E-0007  0.13003E-0007
  0.45683E+0003 -0.29673E+0004  0.30162E-0007 -0.28235E-0007  0.52896E-0007
  0.50000E+0003 -0.29672E+0004  0.48050E-0007 -0.25930E-0007  0.75068E-0007
  0.25000E+0003 -0.29466E+0004 -0.33121E-0007 -0.35844E-0007 -0.17208E-0007
  0.29317E+0003 -0.29464E+0004 -0.20160E-0007 -0.34002E-0007 -0.42964E-0008
  0.37500E+0003 -0.29462E+0004  0.95896E-0008 -0.30324E-0007  0.28530E-0007
  0.45683E+0003 -0.29459E+0004  0.42386E-0007 -0.26277E-0007  0.67503E-0007
  0.50000E+0003 -0.29458E+0004  0.59386E-0007 -0.23874E-0007  0.88417E-0007
  0.25000E+0003 -0.29354E+0004 -0.27394E-0007 -0.35058E-0007 -0.99590E-0008
  0.29317E+0003 -0.29352E+0004 -0.13903E-0007 -0.33223E-0007  0.36000E-0008
  0.37500E+0003 -0.29349E+0004  0.16255E-0007 -0.29455E-0007  0.36786E-0007
  0.45683E+0003 -0.29347E+0004  0.48640E-0007 -0.25300E-0007  0.75102E-0007
  0.50000E+0003 -0.29345E+0004  0.65094E-0007 -0.22854E-0007  0.95285E-0007
  0.50000E+0003 -0.30000E+0004  0.29553E-0007 -0.29392E-0007  0.54013E-0007
  0.54317E+0003 -0.30000E+0004  0.48486E-0007 -0.26933E-0007  0.78063E-0007
  0.62500E+0003 -0.30000E+0004  0.82411E-0007 -0.20912E-0007  0.12098E-0006
  0.70683E+0003 -0.30000E+0004  0.11033E-0006 -0.12824E-0007  0.15494E-0006
  0.75000E+0003 -0.30000E+0004  0.12148E-0006 -0.76916E-0008  0.16738E-0006
  0.50000E+0003 -0.29887E+0004  0.36090E-0007 -0.28152E-0007  0.61360E-0007
  0.54317E+0003 -0.29887E+0004  0.54519E-0007 -0.25643E-0007  0.84677E-0007
  0.62500E+0003 -0.29886E+0004  0.86895E-0007 -0.19619E-0007  0.12559E-0006
  0.70683E+0003 -0.29886E+0004  0.11268E-0006 -0.11664E-0007  0.15704E-0006
  0.75000E+0003 -0.29886E+0004  0.12258E-0006 -0.66548E-0008  0.16810E-0006
  0.50000E+0003 -0.29672E+0004  0.48050E-0007 -0.25930E-0007  0.75068E-0007
  0.54317E+0003 -0.29672E+0004  0.65365E-0007 -0.23345E-0007  0.96847E-0007
  0.62500E+0003 -0.29671E+0004  0.94572E-0007 -0.17329E-0007  0.13375E-0006
  0.70683E+0003 -0.29670E+0004  0.11621E-0006 -0.96220E-0008  0.16034E-0006
  0.75000E+0003 -0.29670E+0004  0.12373E-0006 -0.48396E-0008  0.16874E-0006
  0.50000E+0003 -0.29458E+0004  0.59386E-0007 -0.23874E-0007  0.88417E-0007
  0.54317E+0003 -0.29457E+0004  0.75393E-0007 -0.21229E-0007  0.10847E-0006
  0.62500E+0003 -0.29456E+0004  0.10116E-0006 -0.15239E-0007  0.14111E-0006
  0.70683E+0003 -0.29455E+0004  0.11853E-0006 -0.77716E-0008  0.16270E-0006
  0.75000E+0003 -0.29454E+0004  0.12366E-0006 -0.32050E-0008  0.16845E-0006
  0.50000E+0003 -0.29345E+0004  0.65094E-0007 -0.22854E-0007  0.95285E-0007
  0.54317E+0003 -0.29344E+0004  0.80337E-0007 -0.20182E-0007  0.11436E-0006
  0.62500E+0003 -0.29343E+0004  0.10419E-0006 -0.14211E-0007  0.14464E-0006
  0.70683E+0003 -0.29341E+0004  0.11927E-0006 -0.68682E-0008  0.16358E-0006
  0.75000E+0003 -0.29340E+0004  0.12315E-0006 -0.24108E-0008  0.16793E-0006
  0.75000E+0003 -0.30000E+0004  0.12148E-0006 -0.76916E-0008  0.16738E-0006
  0.79317E+0003 -0.30000E+0004  0.12972E-0006 -0.20086E-0008  0.17534E-0006
  0.87500E+0003 -0.30000E+0004  0.13653E-0006  0.99249E-0008  0.17693E-0006
  0.95683E+0003 -0.30000E+0004  0.13174E-0006  0.22570E-0007  0.16098E-0006
  0.10000E+0004 -0.30000E+0004  0.12485E-0006  0.29108E-0007  0.14618E-0006
  0.75000E+0003 -0.29886E+0004  0.12258E-0006 -0.66548E-0008  0.16810E-0006
  0.79317E+0003 -0.29886E+0004  0.12953E-0006 -0.11375E-0008  0.17469E-0006
  0.87500E+0003 -0.29886E+0004  0.13404E-0006  0.10409E-0007  0.17401E-0006
  0.95683E+0003 -0.29886E+0004  0.12735E-0006  0.22606E-0007  0.15647E-0006
  0.10000E+0004 -0.29886E+0004  0.11972E-0006  0.28909E-0007  0.14119E-0006
  0.75000E+0003 -0.29670E+0004  0.12373E-0006 -0.48396E-0008  0.16874E-0006
  0.79317E+0003 -0.29670E+0004  0.12828E-0006  0.38430E-0009  0.17277E-0006
  0.87500E+0003 -0.29669E+0004  0.12855E-0006  0.11237E-0007  0.16792E-0006
  0.95683E+0003 -0.29669E+0004  0.11850E-0006  0.22637E-0007  0.14756E-0006
  0.10000E+0004 -0.29669E+0004  0.10961E-0006  0.28514E-0007  0.13148E-0006
  0.75000E+0003 -0.29454E+0004  0.12366E-0006 -0.32050E-0008  0.16845E-0006
  0.79317E+0003 -0.29454E+0004  0.12586E-0006  0.17463E-0008  0.16997E-0006
  0.87500E+0003 -0.29453E+0004  0.12210E-0006  0.11956E-0007  0.16110E-0006
  0.95683E+0003 -0.29452E+0004  0.10900E-0006  0.22616E-0007  0.13819E-0006
  0.10000E+0004 -0.29452E+0004  0.99034E-0007  0.28098E-0007  0.12145E-0006
  0.75000E+0003 -0.29340E+0004  0.12315E-0006 -0.24108E-0008  0.16793E-0006
  0.79317E+0003 -0.29340E+0004  0.12413E-0006  0.24039E-0008  0.16814E-0006
  0.87500E+0003 -0.29339E+0004  0.11832E-0006  0.12292E-0007  0.15723E-0006
  0.95683E+0003 -0.29338E+0004  0.10374E-0006  0.22585E-0007  0.13306E-0006
  0.10000E+0004 -0.29337E+0004  0.93276E-0007  0.27870E-0007  0.11604E-0006
  0.10000E+0004 -0.30000E+0004  0.12485E-0006  0.29108E-0007  0.14618E-0006
  0.10432E+0004 -0.30000E+0004  0.11536E-0006  0.35327E-0007  0.12772E-0006
  0.11250E+0004 -0.30000E+0004  0.91644E-0007  0.45464E-0007  0.85344E-0007
  0.12068E+0004 -0.30000E+0004  0.63241E-0007  0.52501E-0007  0.38326E-0007
  0.12500E+0004 -0.30000E+0004  0.47553E-0007  0.54663E-0007  0.13735E-0007
  0.10000E+0004 -0.29886E+0004  0.11972E-0006  0.28909E-0007  0.14119E-0006
  0.10432E+0004 -0.29885E+0004  0.10970E-0006  0.34896E-0007  0.12251E-0006
  0.11250E+0004 -0.29885E+0004  0.85593E-0007  0.44662E-0007  0.80453E-0007
  0.12068E+0004 -0.29885E+0004  0.57586E-0007  0.51457E-0007  0.34585E-0007
  0.12500E+0004 -0.29885E+0004  0.42378E-0007  0.53557E-0007  0.10846E-0007
  0.10000E+0004 -0.29669E+0004  0.10961E-0006  0.28514E-0007  0.13148E-0006
  0.10432E+0004 -0.29668E+0004  0.98731E-0007  0.34091E-0007  0.11251E-0006
  0.11250E+0004 -0.29668E+0004  0.74142E-0007  0.43193E-0007  0.71245E-0007
  0.12068E+0004 -0.29667E+0004  0.47090E-0007  0.49553E-0007  0.27693E-0007
  0.12500E+0004 -0.29667E+0004  0.32873E-0007  0.51537E-0007  0.56201E-0008
  0.10000E+0004 -0.29452E+0004  0.99034E-0007  0.28098E-0007  0.12145E-0006
  0.10432E+0004 -0.29451E+0004  0.87473E-0007  0.33297E-0007  0.10234E-0006
  0.11250E+0004 -0.29450E+0004  0.62734E-0007  0.41784E-0007  0.62112E-0007
  0.12068E+0004 -0.29449E+0004  0.36892E-0007  0.47735E-0007  0.21046E-0007
  0.12500E+0004 -0.29448E+0004  0.23763E-0007  0.49609E-0007  0.69259E-0009
  0.10000E+0004 -0.29337E+0004  0.93276E-0007  0.27870E-0007  0.11604E-0006
  0.10432E+0004 -0.29337E+0004  0.81431E-0007  0.32881E-0007  0.96901E-0007
  0.11250E+0004 -0.29335E+0004  0.56740E-0007  0.41061E-0007  0.57322E-0007
  0.12068E+0004 -0.29334E+0004  0.31637E-0007  0.46807E-0007  0.17631E-0007
  0.12500E+0004 -0.29333E+0004  0.19116E-0007  0.48625E-0007 -0.17972E-0008
  0.12500E+0004 -0.30000E+0004  0.47553E-0007  0.54663E-0007  0.13735E-0007
  0.12932E+0004 -0.30000E+0004  0.32017E-0007  0.55674E-0007 -0.96340E-0008
  0.13750E+0004 -0.30000E+0004  0.45700E-0008  0.54388E-0007 -0.47973E-0007
  0.14568E+0004 -0.30000E+0004 -0.18303E-0007  0.49287E-0007 -0.75613E-0007
  0.15000E+0004 -0.30000E+0004 -0.27989E-0007  0.45353E-0007 -0.85220E-0007
  0.12500E+0004 -0.29885E+0004  0.42378E-0007  0.53557E-0007  0.10846E-0007
  0.12932E+0004 -0.29885E+0004  0.27485E-0007  0.54554E-0007 -0.11537E-0007
  0.13750E+0004 -0.29884E+0004  0.15323E-0008  0.53374E-0007 -0.47896E-0007
  0.14568E+0004 -0.29884E+0004 -0.19694E-0007  0.48534E-0007 -0.73667E-0007
  0.15000E+0004 -0.29884E+0004 -0.28547E-0007  0.44782E-0007 -0.82447E-0007
  0.12500E+0004 -0.29667E+0004  0.32873E-0007  0.51537E-0007  0.56201E-0008
  0.12932E+0004 -0.29666E+0004  0.19239E-0007  0.52506E-0007 -0.14891E-0007
  0.13750E+0004 -0.29665E+0004 -0.38606E-0008  0.51506E-0007 -0.47532E-0007
  0.14568E+0004 -0.29665E+0004 -0.22038E-0007  0.47119E-0007 -0.69880E-0007
  0.15000E+0004 -0.29664E+0004 -0.29372E-0007  0.43691E-0007 -0.77172E-0007
  0.12500E+0004 -0.29448E+0004  0.23763E-0007  0.49609E-0007  0.69259E-0009
  0.12932E+0004 -0.29448E+0004  0.11443E-0007  0.50545E-0007 -0.17937E-0007
  0.13750E+0004 -0.29446E+0004 -0.87826E-0008  0.49701E-0007 -0.46911E-0007
  0.14568E+0004 -0.29445E+0004 -0.24003E-0007  0.45720E-0007 -0.65985E-0007
  0.15000E+0004 -0.29444E+0004 -0.29900E-0007  0.42582E-0007 -0.71890E-0007
  0.12500E+0004 -0.29333E+0004  0.19116E-0007  0.48625E-0007 -0.17972E-0008
  0.12932E+0004 -0.29333E+0004  0.75128E-0008  0.49543E-0007 -0.19428E-0007
  0.13750E+0004 -0.29331E+0004 -0.11191E-0007  0.48771E-0007 -0.46490E-0007
  0.14568E+0004 -0.29329E+0004 -0.24888E-0007  0.44986E-0007 -0.63895E-0007
  0.15000E+0004 -0.29328E+0004 -0.30059E-0007  0.41990E-0007 -0.69108E-0007
  0.15000E+0004 -0.30000E+0004 -0.27989E-0007  0.45353E-0007 -0.85220E-0007
  0.15432E+0004 -0.30000E+0004 -0.35902E-0007  0.40777E-0007 -0.91346E-0007
  0.16250E+0004 -0.30000E+0004 -0.46033E-0007  0.31129E-0007 -0.94021E-0007
  0.17068E+0004 -0.30000E+0004 -0.50436E-0007  0.21454E-0007 -0.87106E-0007
  0.17500E+0004 -0.30000E+0004 -0.50878E-0007  0.16832E-0007 -0.80743E-0007
  0.15000E+0004 -0.29884E+0004 -0.28547E-0007  0.44782E-0007 -0.82447E-0007
  0.15432E+0004 -0.29884E+0004 -0.35687E-0007  0.40415E-0007 -0.87889E-0007
  0.16250E+0004 -0.29884E+0004 -0.44642E-0007  0.31182E-0007 -0.89776E-0007
  0.17068E+0004 -0.29883E+0004 -0.48333E-0007  0.21895E-0007 -0.82766E-0007
  0.17500E+0004 -0.29883E+0004 -0.48602E-0007  0.17447E-0007 -0.76617E-0007
  0.15000E+0004 -0.29664E+0004 -0.29372E-0007  0.43691E-0007 -0.77172E-0007
  0.15432E+0004 -0.29664E+0004 -0.35130E-0007  0.39687E-0007 -0.81413E-0007
  0.16250E+0004 -0.29663E+0004 -0.42022E-0007  0.31185E-0007 -0.81987E-0007
  0.17068E+0004 -0.29662E+0004 -0.44524E-0007  0.22584E-0007 -0.74958E-0007
  0.17500E+0004 -0.29661E+0004 -0.44533E-0007  0.18442E-0007 -0.69283E-0007
  0.15000E+0004 -0.29444E+0004 -0.29900E-0007  0.42582E-0007 -0.71890E-0007
  0.15432E+0004 -0.29443E+0004 -0.34377E-0007  0.38906E-0007 -0.75051E-0007
  0.16250E+0004 -0.29442E+0004 -0.39412E-0007  0.31066E-0007 -0.74533E-0007
  0.17068E+0004 -0.29440E+0004 -0.40916E-0007  0.23090E-0007 -0.67674E-0007
  0.17500E+0004 -0.29440E+0004 -0.40749E-0007  0.19228E-0007 -0.62548E-0007
  0.15000E+0004 -0.29328E+0004 -0.30059E-0007  0.41990E-0007 -0.69108E-0007
  0.15432E+0004 -0.29327E+0004 -0.33899E-0007  0.38473E-0007 -0.71743E-0007
  0.16250E+0004 -0.29325E+0004 -0.38033E-0007  0.30958E-0007 -0.70731E-0007
  0.17068E+0004 -0.29324E+0004 -0.39084E-0007  0.23289E-0007 -0.64032E-0007
  0.17500E+0004 -0.29323E+0004 -0.38853E-0007  0.19564E-0007 -0.59221E-0007
  0.17500E+0004 -0.30000E+0004 -0.50878E-0007  0.16832E-0007 -0.80743E-0007
  0.17932E+0004 -0.30000E+0004 -0.50320E-0007  0.12779E-0007 -0.73225E-0007
  0.18750E+0004 -0.30000E+0004 -0.47437E-0007  0.71654E-0008 -0.57902E-0007
  0.19568E+0004 -0.30000E+0004 -0.43515E-0007  0.47341E-0008 -0.44087E-0007
  0.20000E+0004 -0.30000E+0004 -0.41497E-0007  0.47794E-0008 -0.38356E-0007
  0.17500E+0004 -0.29883E+0004 -0.48602E-0007  0.17447E-0007 -0.76617E-0007
  0.17932E+0004 -0.29883E+0004 -0.48006E-0007  0.13535E-0007 -0.69475E-0007
  0.18750E+0004 -0.29882E+0004 -0.45368E-0007  0.80814E-0008 -0.55189E-0007
  0.19568E+0004 -0.29882E+0004 -0.41988E-0007  0.56546E-0008 -0.42637E-0007
  0.20000E+0004 -0.29882E+0004 -0.40316E-0007  0.56430E-0008 -0.37577E-0007
  0.17500E+0004 -0.29661E+0004 -0.44533E-0007  0.18442E-0007 -0.69283E-0007
  0.17932E+0004 -0.29661E+0004 -0.43917E-0007  0.14780E-0007 -0.62897E-0007
  0.18750E+0004 -0.29660E+0004 -0.41789E-0007  0.96116E-0008 -0.50608E-0007
  0.19568E+0004 -0.29658E+0004 -0.39411E-0007  0.71964E-0008 -0.40407E-0007
  0.20000E+0004 -0.29658E+0004 -0.38357E-0007  0.70822E-0008 -0.36567E-0007
  0.17500E+0004 -0.29440E+0004 -0.40749E-0007  0.19228E-0007 -0.62548E-0007
  0.17932E+0004 -0.29439E+0004 -0.40173E-0007  0.15795E-0007 -0.56968E-0007
  0.18750E+0004 -0.29437E+0004 -0.38608E-0007  0.10890E-0007 -0.46699E-0007
  0.19568E+0004 -0.29435E+0004 -0.37192E-0007  0.84888E-0008 -0.38779E-0007
  0.20000E+0004 -0.29434E+0004 -0.36704E-0007  0.82821E-0008 -0.36089E-0007
  0.17500E+0004 -0.29323E+0004 -0.38853E-0007  0.19564E-0007 -0.59221E-0007
  0.17932E+0004 -0.29321E+0004 -0.38321E-0007  0.16244E-0007 -0.54083E-0007
  0.18750E+0004 -0.29319E+0004 -0.37070E-0007  0.11468E-0007 -0.44884E-0007
  0.19568E+0004 -0.29317E+0004 -0.36145E-0007  0.90764E-0008 -0.38133E-0007
  0.20000E+0004 -0.29316E+0004 -0.35933E-0007  0.88254E-0008 -0.36021E-0007
  0.20000E+0004 -0.30000E+0004 -0.41497E-0007  0.47794E-0008 -0.38356E-0007
  0.20432E+0004 -0.30000E+0004 -0.39684E-0007  0.57109E-0008 -0.34028E-0007
  0.21250E+0004 -0.30000E+0004 -0.37174E-0007  0.95231E-0008 -0.30157E-0007
  0.22068E+0004 -0.30000E+0004 -0.35961E-0007  0.15274E-0007 -0.31726E-0007
  0.22500E+0004 -0.30000E+0004 -0.35765E-0007  0.18707E-0007 -0.34366E-0007
  0.20000E+0004 -0.29882E+0004 -0.40316E-0007  0.56430E-0008 -0.37577E-0007
  0.20432E+0004 -0.29882E+0004 -0.38865E-0007  0.64737E-0008 -0.33884E-0007
  0.21250E+0004 -0.29881E+0004 -0.36973E-0007  0.10012E-0007 -0.30989E-0007
  0.22068E+0004 -0.29881E+0004 -0.36182E-0007  0.15417E-0007 -0.33126E-0007
  0.22500E+0004 -0.29880E+0004 -0.36097E-0007  0.18657E-0007 -0.35873E-0007
  0.20000E+0004 -0.29658E+0004 -0.38357E-0007  0.70822E-0008 -0.36567E-0007
  0.20432E+0004 -0.29657E+0004 -0.37529E-0007  0.77402E-0008 -0.34006E-0007
  0.21250E+0004 -0.29656E+0004 -0.36666E-0007  0.10798E-0007 -0.32802E-0007
  0.22068E+0004 -0.29654E+0004 -0.36514E-0007  0.15593E-0007 -0.35835E-0007
  0.22500E+0004 -0.29654E+0004 -0.36557E-0007  0.18491E-0007 -0.38692E-0007
  0.20000E+0004 -0.29434E+0004 -0.36704E-0007  0.82821E-0008 -0.36089E-0007
  0.20432E+0004 -0.29433E+0004 -0.36424E-0007  0.87859E-0008 -0.34567E-0007
  0.21250E+0004 -0.29430E+0004 -0.36410E-0007  0.11410E-0007 -0.34842E-0007
  0.22068E+0004 -0.29428E+0004 -0.36698E-0007  0.15650E-0007 -0.38545E-0007
  0.22500E+0004 -0.29427E+0004 -0.36765E-0007  0.18237E-0007 -0.41397E-0007
  0.20000E+0004 -0.29316E+0004 -0.35933E-0007  0.88254E-0008 -0.36021E-0007
  0.20432E+0004 -0.29314E+0004 -0.35913E-0007  0.92540E-0008 -0.35008E-0007
  0.21250E+0004 -0.29312E+0004 -0.36278E-0007  0.11666E-0007 -0.35981E-0007
  0.22068E+0004 -0.29309E+0004 -0.36720E-0007  0.15635E-0007 -0.39948E-0007
  0.22500E+0004 -0.29307E+0004 -0.36763E-0007  0.18070E-0007 -0.42753E-0007
  0.22500E+0004 -0.30000E+0004 -0.35765E-0007  0.18707E-0007 -0.34366E-0007
  0.22932E+0004 -0.30000E+0004 -0.35756E-0007  0.22210E-0007 -0.37899E-0007
  0.23750E+0004 -0.30000E+0004 -0.35889E-0007  0.28386E-0007 -0.45873E-0007
  0.24568E+0004 -0.30000E+0004 -0.35508E-0007  0.33135E-0007 -0.53483E-0007
  0.25000E+0004 -0.30000E+0004 -0.34836E-0007  0.34794E-0007 -0.56580E-0007
  0.22500E+0004 -0.29880E+0004 -0.36097E-0007  0.18657E-0007 -0.35873E-0007
  0.22932E+0004 -0.29880E+0004 -0.36113E-0007  0.21968E-0007 -0.39379E-0007
  0.23750E+0004 -0.29880E+0004 -0.36057E-0007  0.27818E-0007 -0.46961E-0007
  0.24568E+0004 -0.29879E+0004 -0.35211E-0007  0.32326E-0007 -0.53823E-0007
  0.25000E+0004 -0.29879E+0004 -0.34212E-0007  0.33900E-0007 -0.56432E-0007
  0.22500E+0004 -0.29654E+0004 -0.36557E-0007  0.18491E-0007 -0.38692E-0007
  0.22932E+0004 -0.29653E+0004 -0.36545E-0007  0.21465E-0007 -0.42064E-0007
  0.23750E+0004 -0.29651E+0004 -0.36012E-0007  0.26740E-0007 -0.48772E-0007
  0.24568E+0004 -0.29649E+0004 -0.34222E-0007  0.30821E-0007 -0.54142E-0007
  0.25000E+0004 -0.29648E+0004 -0.32593E-0007  0.32248E-0007 -0.55810E-0007
  0.22500E+0004 -0.29427E+0004 -0.36765E-0007  0.18237E-0007 -0.41397E-0007
  0.22932E+0004 -0.29426E+0004 -0.36631E-0007  0.20905E-0007 -0.44530E-0007
  0.23750E+0004 -0.29423E+0004 -0.35484E-0007  0.25656E-0007 -0.50208E-0007
  0.24568E+0004 -0.29420E+0004 -0.32684E-0007  0.29348E-0007 -0.54001E-0007
  0.25000E+0004 -0.29418E+0004 -0.30420E-0007  0.30642E-0007 -0.54718E-0007
  0.22500E+0004 -0.29307E+0004 -0.36763E-0007  0.18070E-0007 -0.42753E-0007
  0.22932E+0004 -0.29306E+0004 -0.36530E-0007  0.20587E-0007 -0.45721E-0007
  0.23750E+0004 -0.29302E+0004 -0.35009E-0007  0.25081E-0007 -0.50799E-0007
  0.24568E+0004 -0.29299E+0004 -0.31653E-0007  0.28582E-0007 -0.53733E-0007
  0.25000E+0004 -0.29297E+0004 -0.29056E-0007  0.29812E-0007 -0.53945E-0007
  0.25000E+0004 -0.30000E+0004 -0.34836E-0007  0.34794E-0007 -0.56580E-0007
  0.25432E+0004 -0.30000E+0004 -0.33716E-0007  0.35767E-0007 -0.58673E-0007
  0.26250E+0004 -0.30000E+0004 -0.30133E-0007  0.35624E-0007 -0.59164E-0007
  0.27068E+0004 -0.30000E+0004 -0.24498E-0007  0.32941E-0007 -0.54480E-0007
  0.27500E+0004 -0.30000E+0004 -0.20732E-0007  0.30624E-0007 -0.49905E-0007
  0.25000E+0004 -0.29879E+0004 -0.34212E-0007  0.33900E-0007 -0.56432E-0007
  0.25432E+0004 -0.29878E+0004 -0.32724E-0007  0.34828E-0007 -0.58004E-0007
  0.26250E+0004 -0.29878E+0004 -0.28409E-0007  0.34690E-0007 -0.57510E-0007
  0.27068E+0004 -0.29877E+0004 -0.22096E-0007  0.32131E-0007 -0.51979E-0007
  0.27500E+0004 -0.29876E+0004 -0.18032E-0007  0.29916E-0007 -0.47058E-0007
  0.25000E+0004 -0.29648E+0004 -0.32593E-0007  0.32248E-0007 -0.55810E-0007
  0.25432E+0004 -0.29647E+0004 -0.30421E-0007  0.33092E-0007 -0.56399E-0007
  0.26250E+0004 -0.29645E+0004 -0.24782E-0007  0.32964E-0007 -0.54088E-0007
  0.27068E+0004 -0.29643E+0004 -0.17294E-0007  0.30624E-0007 -0.47051E-0007
  0.27500E+0004 -0.29642E+0004 -0.12737E-0007  0.28595E-0007 -0.41540E-0007
  0.25000E+0004 -0.29418E+0004 -0.30420E-0007  0.30642E-0007 -0.54718E-0007
  0.25432E+0004 -0.29417E+0004 -0.27581E-0007  0.31408E-0007 -0.54333E-0007
  0.26250E+0004 -0.29413E+0004 -0.20707E-0007  0.31289E-0007 -0.50283E-0007
  0.27068E+0004 -0.29410E+0004 -0.12192E-0007  0.29150E-0007 -0.41876E-0007
  0.27500E+0004 -0.29408E+0004 -0.72350E-0008  0.27293E-0007 -0.35865E-0007
  0.25000E+0004 -0.29297E+0004 -0.29056E-0007  0.29812E-0007 -0.53945E-0007
  0.25432E+0004 -0.29295E+0004 -0.25874E-0007  0.30539E-0007 -0.53053E-0007
  0.26250E+0004 -0.29291E+0004 -0.18388E-0007  0.30424E-0007 -0.48120E-0007
  0.27068E+0004 -0.29287E+0004 -0.93908E-0008  0.28384E-0007 -0.39048E-0007
  0.27500E+0004 -0.29284E+0004 -0.42609E-0008  0.26611E-0007 -0.32810E-0007
  0.27500E+0004 -0.30000E+0004 -0.20732E-0007  0.30624E-0007 -0.49905E-0007
  0.27932E+0004 -0.30000E+0004 -0.16486E-0007  0.27778E-0007 -0.43978E-0007
  0.28750E+0004 -0.30000E+0004 -0.74018E-0008  0.21362E-0007 -0.29649E-0007
  0.29568E+0004 -0.30000E+0004  0.24529E-0008  0.14274E-0007 -0.12534E-0007
  0.30000E+0004 -0.30000E+0004  0.77026E-0008  0.10550E-0007 -0.29855E-0008
  0.27500E+0004 -0.29876E+0004 -0.18032E-0007  0.29916E-0007 -0.47058E-0007
  0.27932E+0004 -0.29876E+0004 -0.13545E-0007  0.27200E-0007 -0.40875E-0007
  0.28750E+0004 -0.29875E+0004 -0.42016E-0008  0.21064E-0007 -0.26331E-0007
  0.29568E+0004 -0.29875E+0004  0.56265E-0008  0.14272E-0007 -0.93650E-0008
  0.30000E+0004 -0.29874E+0004  0.10746E-0007  0.10694E-0007 -0.30348E-0010
  0.27500E+0004 -0.29642E+0004 -0.12737E-0007  0.28595E-0007 -0.41540E-0007
  0.27932E+0004 -0.29641E+0004 -0.78720E-0008  0.26106E-0007 -0.34943E-0007
  0.28750E+0004 -0.29639E+0004  0.18128E-0008  0.20466E-0007 -0.20131E-0007
  0.29568E+0004 -0.29637E+0004  0.11454E-0007  0.14196E-0007 -0.35816E-0008
  0.30000E+0004 -0.29636E+0004  0.16265E-0007  0.10880E-0007  0.52842E-0008
  0.27500E+0004 -0.29408E+0004 -0.72350E-0008  0.27293E-0007 -0.35865E-0007
  0.27932E+0004 -0.29406E+0004 -0.20927E-0008  0.25010E-0007 -0.28947E-0007
  0.28750E+0004 -0.29402E+0004  0.77412E-0008  0.19823E-0007 -0.14055E-0007
  0.29568E+0004 -0.29399E+0004  0.17021E-0007  0.14033E-0007  0.19051E-0008
  0.30000E+0004 -0.29397E+0004  0.21447E-0007  0.10956E-0007  0.10222E-0007
  0.27500E+0004 -0.29284E+0004 -0.42609E-0008  0.26611E-0007 -0.32810E-0007
  0.27932E+0004 -0.29282E+0004  0.98795E-0009  0.24430E-0007 -0.25763E-0007
  0.28750E+0004 -0.29278E+0004  0.10825E-0007  0.19467E-0007 -0.10903E-0007
  0.29568E+0004 -0.29273E+0004  0.19846E-0007  0.13912E-0007  0.46763E-0008
  0.30000E+0004 -0.29271E+0004  0.24039E-0007  0.10955E-0007  0.12671E-0007
  0.30000E+0004 -0.30000E+0004  0.77026E-0008  0.10550E-0007 -0.29855E-0008
  0.30432E+0004 -0.30000E+0004  0.12843E-0007  0.69720E-0008  0.65867E-0008
  0.31250E+0004 -0.30000E+0004  0.21915E-0007  0.96691E-0009  0.23842E-0007
  0.32068E+0004 -0.30000E+0004  0.29623E-0007 -0.36169E-0008  0.38691E-0007
  0.32500E+0004 -0.30000E+0004  0.32993E-0007 -0.53564E-0008  0.45150E-0007
  0.30000E+0004 -0.29874E+0004  0.10746E-0007  0.10694E-0007 -0.30348E-0010
  0.30432E+0004 -0.29874E+0004  0.15679E-0007  0.72525E-0008  0.92409E-0008
  0.31250E+0004 -0.29873E+0004  0.24179E-0007  0.14523E-0008  0.25757E-0007
  0.32068E+0004 -0.29873E+0004  0.31142E-0007 -0.30127E-0008  0.39731E-0007
  0.32500E+0004 -0.29872E+0004  0.34077E-0007 -0.47283E-0008  0.45716E-0007
  0.30000E+0004 -0.29636E+0004  0.16265E-0007  0.10880E-0007  0.52842E-0008
  0.30432E+0004 -0.29635E+0004  0.20754E-0007  0.76792E-0008  0.13935E-0007
  0.31250E+0004 -0.29633E+0004  0.28109E-0007  0.22424E-0008  0.28977E-0007
  0.32068E+0004 -0.29631E+0004  0.33640E-0007 -0.20109E-0008  0.41259E-0007
  0.32500E+0004 -0.29630E+0004  0.35757E-0007 -0.36835E-0008  0.46339E-0007
  0.30000E+0004 -0.29397E+0004  0.21447E-0007  0.10956E-0007  0.10222E-0007
  0.30432E+0004 -0.29395E+0004  0.25429E-0007  0.79757E-0008  0.18186E-0007
  0.31250E+0004 -0.29393E+0004  0.31558E-0007  0.28722E-0008  0.31659E-0007
  0.32068E+0004 -0.29390E+0004  0.35633E-0007 -0.11865E-0008  0.42203E-0007
  0.32500E+0004 -0.29388E+0004  0.36940E-0007 -0.28195E-0008  0.46371E-0007
  0.30000E+0004 -0.29271E+0004  0.24039E-0007  0.10955E-0007  0.12671E-0007
  0.30432E+0004 -0.29269E+0004  0.27729E-0007  0.80823E-0008  0.20246E-0007
  0.31250E+0004 -0.29266E+0004  0.33181E-0007  0.31433E-0008  0.32855E-0007
  0.32068E+0004 -0.29262E+0004  0.36480E-0007 -0.81902E-0009  0.42464E-0007
  0.32500E+0004 -0.29261E+0004  0.37364E-0007 -0.24322E-0008  0.46148E-0007
  0.32500E+0004 -0.30000E+0004  0.32993E-0007 -0.53564E-0008  0.45150E-0007
  0.32932E+0004 -0.30000E+0004  0.35840E-0007 -0.66064E-0008  0.50526E-0007
  0.33750E+0004 -0.30000E+0004  0.39755E-0007 -0.76728E-0008  0.57538E-0007
  0.34568E+0004 -0.30000E+0004  0.41828E-0007 -0.72378E-0008  0.60476E-0007
  0.35000E+0004 -0.30000E+0004  0.42261E-0007 -0.65317E-0008  0.60534E-0007
  0.32500E+0004 -0.29872E+0004  0.34077E-0007 -0.47283E-0008  0.45716E-0007
  0.32932E+0004 -0.29872E+0004  0.36477E-0007 -0.59821E-0008  0.50629E-0007
  0.33750E+0004 -0.29872E+0004  0.39556E-0007 -0.71263E-0008  0.56851E-0007
  0.34568E+0004 -0.29871E+0004  0.40872E-0007 -0.68468E-0008  0.59180E-0007
  0.35000E+0004 -0.29871E+0004  0.40960E-0007 -0.62463E-0008  0.59008E-0007
  0.32500E+0004 -0.29630E+0004  0.35757E-0007 -0.36835E-0008  0.46339E-0007
  0.32932E+0004 -0.29630E+0004  0.37324E-0007 -0.49437E-0008  0.50378E-0007
  0.33750E+0004 -0.29629E+0004  0.38872E-0007 -0.62240E-0008  0.55127E-0007
  0.34568E+0004 -0.29628E+0004  0.38825E-0007 -0.62182E-0008  0.56338E-0007
  0.35000E+0004 -0.29627E+0004  0.38295E-0007 -0.58032E-0008  0.55751E-0007
  0.32500E+0004 -0.29388E+0004  0.36940E-0007 -0.28195E-0008  0.46371E-0007
  0.32932E+0004 -0.29387E+0004  0.37697E-0007 -0.40838E-0008  0.49540E-0007
  0.33750E+0004 -0.29386E+0004  0.37781E-0007 -0.54865E-0008  0.52845E-0007
  0.34568E+0004 -0.29384E+0004  0.36459E-0007 -0.57283E-0008  0.52984E-0007
  0.35000E+0004 -0.29383E+0004  0.35361E-0007 -0.54818E-0008  0.52008E-0007
  0.32500E+0004 -0.29261E+0004  0.37364E-0007 -0.24322E-0008  0.46148E-0007
  0.32932E+0004 -0.29259E+0004  0.37702E-0007 -0.36983E-0008  0.48860E-0007
  0.33750E+0004 -0.29257E+0004  0.37040E-0007 -0.51602E-0008  0.51415E-0007
  0.34568E+0004 -0.29255E+0004  0.35079E-0007 -0.55228E-0008  0.51006E-0007
  0.35000E+0004 -0.29254E+0004  0.33701E-0007 -0.53584E-0008  0.49836E-0007
  0.35000E+0004 -0.30000E+0004  0.42261E-0007 -0.65317E-0008  0.60534E-0007
  0.35432E+0004 -0.30000E+0004  0.42313E-0007 -0.55843E-0008  0.59713E-0007
  0.36250E+0004 -0.30000E+0004  0.41591E-0007 -0.33987E-0008  0.56249E-0007
  0.37068E+0004 -0.30000E+0004  0.40206E-0007 -0.11289E-0008  0.51227E-0007
  0.37500E+0004 -0.30000E+0004  0.39373E-0007 -0.53296E-0010  0.48332E-0007
  0.35000E+0004 -0.29871E+0004  0.40960E-0007 -0.62463E-0008  0.59008E-0007
  0.35432E+0004 -0.29871E+0004  0.40712E-0007 -0.54153E-0008  0.58029E-0007
  0.36250E+0004 -0.29871E+0004  0.39558E-0007 -0.34637E-0008  0.54452E-0007
  0.37068E+0004 -0.29870E+0004  0.37929E-0007 -0.14197E-0008  0.49548E-0007
  0.37500E+0004 -0.29870E+0004  0.37038E-0007 -0.45152E-0009  0.46793E-0007
  0.35000E+0004 -0.29627E+0004  0.38295E-0007 -0.58032E-0008  0.55751E-0007
  0.35432E+0004 -0.29627E+0004  0.37516E-0007 -0.51772E-0008  0.54488E-0007
  0.36250E+0004 -0.29626E+0004  0.35605E-0007 -0.36368E-0008  0.50723E-0007
  0.37068E+0004 -0.29625E+0004  0.33556E-0007 -0.19894E-0008  0.46053E-0007
  0.37500E+0004 -0.29624E+0004  0.32570E-0007 -0.12081E-0008  0.43562E-0007
  0.35000E+0004 -0.29383E+0004  0.35361E-0007 -0.54818E-0008  0.52008E-0007
  0.35432E+0004 -0.29382E+0004  0.34097E-0007 -0.50411E-0008  0.50483E-0007
  0.36250E+0004 -0.29381E+0004  0.31509E-0007 -0.38726E-0008  0.46565E-0007
  0.37068E+0004 -0.29379E+0004  0.29092E-0007 -0.25828E-0008  0.42142E-0007
  0.37500E+0004 -0.29378E+0004  0.28028E-0007 -0.19681E-0008  0.39913E-0007
  0.35000E+0004 -0.29254E+0004  0.33701E-0007 -0.53584E-0008  0.49836E-0007
  0.35432E+0004 -0.29253E+0004  0.32200E-0007 -0.50082E-0008  0.48183E-0007
  0.36250E+0004 -0.29251E+0004  0.29285E-0007 -0.40211E-0008  0.44199E-0007
  0.37068E+0004 -0.29249E+0004  0.26696E-0007 -0.29051E-0008  0.39913E-0007
  0.37500E+0004 -0.29248E+0004  0.25598E-0007 -0.23716E-0008  0.37822E-0007
  0.37500E+0004 -0.30000E+0004  0.39373E-0007 -0.53296E-0010  0.48332E-0007
  0.37932E+0004 -0.30000E+0004  0.38555E-0007  0.85756E-0009  0.45476E-0007
  0.38750E+0004 -0.30000E+0004  0.37254E-0007  0.20062E-0008  0.40662E-0007
  0.39568E+0004 -0.30000E+0004  0.36544E-0007  0.22533E-0008  0.37270E-0007
  0.40000E+0004 -0.30000E+0004  0.36480E-0007  0.20137E-0008  0.36226E-0007
  0.37500E+0004 -0.29870E+0004  0.37038E-0007 -0.45152E-0009  0.46793E-0007
  0.37932E+0004 -0.29870E+0004  0.36210E-0007  0.36700E-0009  0.44125E-0007
  0.38750E+0004 -0.29870E+0004  0.34995E-0007  0.13852E-0008  0.39746E-0007
  0.39568E+0004 -0.29869E+0004  0.34478E-0007  0.15713E-0008  0.36848E-0007
  0.40000E+0004 -0.29869E+0004  0.34543E-0007  0.13282E-0008  0.36062E-0007
  0.37500E+0004 -0.29624E+0004  0.32570E-0007 -0.12081E-0008  0.43562E-0007
  0.37932E+0004 -0.29624E+0004  0.31725E-0007 -0.55168E-0009  0.41235E-0007
  0.38750E+0004 -0.29622E+0004  0.30662E-0007  0.24018E-0009  0.37651E-0007
  0.39568E+0004 -0.29621E+0004  0.30476E-0007  0.32409E-0009  0.35637E-0007
  0.40000E+0004 -0.29621E+0004  0.30760E-0007  0.79695E-0010  0.35311E-0007
  0.37500E+0004 -0.29378E+0004  0.28028E-0007 -0.19681E-0008  0.39913E-0007
  0.37932E+0004 -0.29377E+0004  0.27174E-0007 -0.14579E-0008  0.37918E-0007
  0.38750E+0004 -0.29375E+0004  0.26253E-0007 -0.86621E-0009  0.35092E-0007
  0.39568E+0004 -0.29373E+0004  0.26358E-0007 -0.86843E-0009  0.33904E-0007
  0.40000E+0004 -0.29372E+0004  0.26832E-0007 -0.11093E-0008  0.34003E-0007
  0.37500E+0004 -0.29248E+0004  0.25598E-0007 -0.23716E-0008  0.37822E-0007
  0.37932E+0004 -0.29247E+0004  0.24742E-0007 -0.19317E-0008  0.35998E-0007
  0.38750E+0004 -0.29245E+0004  0.23894E-0007 -0.14357E-0008  0.33560E-0007
  0.39568E+0004 -0.29243E+0004  0.24140E-0007 -0.14773E-0008  0.32788E-0007
  0.40000E+0004 -0.29241E+0004  0.24703E-0007 -0.17155E-0008  0.33099E-0007
  0.40000E+0004 -0.30000E+0004  0.36480E-0007  0.20137E-0008  0.36226E-0007
  0.40432E+0004 -0.30000E+0004  0.36649E-0007  0.15206E-0008  0.35754E-0007
  0.41250E+0004 -0.30000E+0004  0.37619E-0007  0.26852E-0010  0.36418E-0007
  0.42068E+0004 -0.30000E+0004  0.39355E-0007 -0.19959E-0008  0.38939E-0007
  0.42500E+0004 -0.30000E+0004  0.40516E-0007 -0.31633E-0008  0.40865E-0007
  0.40000E+0004 -0.29869E+0004  0.34543E-0007  0.13282E-0008  0.36062E-0007
  0.40432E+0004 -0.29869E+0004  0.34853E-0007  0.85408E-0009  0.35840E-0007
  0.41250E+0004 -0.29868E+0004  0.36097E-0007 -0.55510E-0009  0.36914E-0007
  0.42068E+0004 -0.29868E+0004  0.38085E-0007 -0.24397E-0008  0.39740E-0007
  0.42500E+0004 -0.29868E+0004  0.39361E-0007 -0.35185E-0008  0.41774E-0007
  0.40000E+0004 -0.29621E+0004  0.30760E-0007  0.79695E-0010  0.35311E-0007
  0.40432E+0004 -0.29620E+0004  0.31307E-0007 -0.35967E-0009  0.35526E-0007
  0.41250E+0004 -0.29619E+0004  0.33004E-0007 -0.16136E-0008  0.37315E-0007
  0.42068E+0004 -0.29618E+0004  0.35405E-0007 -0.32477E-0008  0.40655E-0007
  0.42500E+0004 -0.29617E+0004  0.36865E-0007 -0.41659E-0008  0.42865E-0007
  0.40000E+0004 -0.29372E+0004  0.26832E-0007 -0.11093E-0008  0.34003E-0007
  0.40432E+0004 -0.29371E+0004  0.27579E-0007 -0.15133E-0008  0.34616E-0007
  0.41250E+0004 -0.29369E+0004  0.29655E-0007 -0.26182E-0008  0.37042E-0007
  0.42068E+0004 -0.29367E+0004  0.32390E-0007 -0.40164E-0008  0.40823E-0007
  0.42500E+0004 -0.29366E+0004  0.33996E-0007 -0.47854E-0008  0.43176E-0007
  0.40000E+0004 -0.29241E+0004  0.24703E-0007 -0.17155E-0008  0.33099E-0007
  0.40432E+0004 -0.29240E+0004  0.25544E-0007 -0.20997E-0008  0.33907E-0007
  0.41250E+0004 -0.29238E+0004  0.27794E-0007 -0.31283E-0008  0.36643E-0007
  0.42068E+0004 -0.29235E+0004  0.30677E-0007 -0.44076E-0008  0.40630E-0007
  0.42500E+0004 -0.29234E+0004  0.32345E-0007 -0.51019E-0008  0.43045E-0007
  0.42500E+0004 -0.30000E+0004  0.40516E-0007 -0.31633E-0008  0.40865E-0007
  0.42932E+0004 -0.30000E+0004  0.41794E-0007 -0.43459E-0008  0.43093E-0007
  0.43750E+0004 -0.30000E+0004  0.44374E-0007 -0.64263E-0008  0.47751E-0007
  0.44568E+0004 -0.30000E+0004  0.46860E-0007 -0.80619E-0008  0.52337E-0007
  0.45000E+0004 -0.30000E+0004  0.48007E-0007 -0.86622E-0008  0.54459E-0007
  0.42500E+0004 -0.29868E+0004  0.39361E-0007 -0.35185E-0008  0.41774E-0007
  0.42932E+0004 -0.29868E+0004  0.40739E-0007 -0.46048E-0008  0.44075E-0007
  0.43750E+0004 -0.29867E+0004  0.43457E-0007 -0.64957E-0008  0.48772E-0007
  0.44568E+0004 -0.29867E+0004  0.46013E-0007 -0.79502E-0008  0.53286E-0007
  0.45000E+0004 -0.29867E+0004  0.47171E-0007 -0.84627E-0008  0.55332E-0007
  0.42500E+0004 -0.29617E+0004  0.36865E-0007 -0.41659E-0008  0.42865E-0007
  0.42932E+0004 -0.29616E+0004  0.38400E-0007 -0.50807E-0008  0.45279E-0007
  0.43750E+0004 -0.29615E+0004  0.41330E-0007 -0.66327E-0008  0.50013E-0007
  0.44568E+0004 -0.29614E+0004  0.43987E-0007 -0.77634E-0008  0.54369E-0007
  0.45000E+0004 -0.29614E+0004  0.45160E-0007 -0.81216E-0008  0.56272E-0007
  0.42500E+0004 -0.29366E+0004  0.33996E-0007 -0.47854E-0008  0.43176E-0007
  0.42932E+0004 -0.29365E+0004  0.35652E-0007 -0.55396E-0008  0.45670E-0007
  0.43750E+0004 -0.29364E+0004  0.38737E-0007 -0.67776E-0008  0.50397E-0007
  0.44568E+0004 -0.29362E+0004  0.41458E-0007 -0.76093E-0008  0.54573E-0007
  0.45000E+0004 -0.29361E+0004  0.42636E-0007 -0.78272E-0008  0.56331E-0007
  0.42500E+0004 -0.29234E+0004  0.32345E-0007 -0.51019E-0008  0.43045E-0007
  0.42932E+0004 -0.29233E+0004  0.34052E-0007 -0.57761E-0008  0.45571E-0007
  0.43750E+0004 -0.29231E+0004  0.37198E-0007 -0.68578E-0008  0.50279E-0007
  0.44568E+0004 -0.29229E+0004  0.39941E-0007 -0.75413E-0008  0.54350E-0007
  0.45000E+0004 -0.29228E+0004  0.41118E-0007 -0.76896E-0008  0.56031E-0007
  0.45000E+0004 -0.30000E+0004  0.48007E-0007 -0.86622E-0008  0.54459E-0007
  0.45432E+0004 -0.30000E+0004  0.48974E-0007 -0.90495E-0008  0.56240E-0007
  0.46250E+0004 -0.30000E+0004  0.50135E-0007 -0.91582E-0008  0.58349E-0007
  0.47068E+0004 -0.30000E+0004  0.50193E-0007 -0.84524E-0008  0.58400E-0007
  0.47500E+0004 -0.30000E+0004  0.49710E-0007 -0.77820E-0008  0.57491E-0007
  0.45000E+0004 -0.29867E+0004  0.47171E-0007 -0.84627E-0008  0.55332E-0007
  0.45432E+0004 -0.29866E+0004  0.48136E-0007 -0.87749E-0008  0.57024E-0007
  0.46250E+0004 -0.29866E+0004  0.49263E-0007 -0.87712E-0008  0.58933E-0007
  0.47068E+0004 -0.29866E+0004  0.49270E-0007 -0.80025E-0008  0.58783E-0007
  0.47500E+0004 -0.29865E+0004  0.48761E-0007 -0.73174E-0008  0.57779E-0007
  0.45000E+0004 -0.29614E+0004  0.45160E-0007 -0.81216E-0008  0.56272E-0007
  0.45432E+0004 -0.29613E+0004  0.46117E-0007 -0.82989E-0008  0.57795E-0007
  0.46250E+0004 -0.29612E+0004  0.47191E-0007 -0.80966E-0008  0.59346E-0007
  0.47068E+0004 -0.29611E+0004  0.47131E-0007 -0.72178E-0008  0.58856E-0007
  0.47500E+0004 -0.29610E+0004  0.46597E-0007 -0.65119E-0008  0.57702E-0007
  0.45000E+0004 -0.29361E+0004  0.42636E-0007 -0.78272E-0008  0.56331E-0007
  0.45432E+0004 -0.29360E+0004  0.43582E-0007 -0.78794E-0008  0.57688E-0007
  0.46250E+0004 -0.29358E+0004  0.44615E-0007 -0.74966E-0008  0.58905E-0007
  0.47068E+0004 -0.29356E+0004  0.44525E-0007 -0.65196E-0008  0.58122E-0007
  0.47500E+0004 -0.29355E+0004  0.43993E-0007 -0.57966E-0008  0.56852E-0007
  0.45000E+0004 -0.29228E+0004  0.41118E-0007 -0.76896E-0008  0.56031E-0007
  0.45432E+0004 -0.29226E+0004  0.42056E-0007 -0.76804E-0008  0.57302E-0007
  0.46250E+0004 -0.29224E+0004  0.43073E-0007 -0.72093E-0008  0.58353E-0007
  0.47068E+0004 -0.29222E+0004  0.42979E-0007 -0.61850E-0008  0.57432E-0007
  0.47500E+0004 -0.29220E+0004  0.42458E-0007 -0.54549E-0008  0.56113E-0007
  0.47500E+0004 -0.30000E+0004  0.49710E-0007 -0.77820E-0008  0.57491E-0007
  0.47932E+0004 -0.30000E+0004  0.48853E-0007 -0.69277E-0008  0.55909E-0007
  0.48750E+0004 -0.30000E+0004  0.46183E-0007 -0.49370E-0008  0.51109E-0007
  0.49568E+0004 -0.30000E+0004  0.42204E-0007 -0.26576E-0008  0.44149E-0007
  0.50000E+0004 -0.30000E+0004  0.39632E-0007 -0.14293E-0008  0.39745E-0007
  0.47500E+0004 -0.29865E+0004  0.48761E-0007 -0.73174E-0008  0.57779E-0007
  0.47932E+0004 -0.29865E+0004  0.47884E-0007 -0.64669E-0008  0.56122E-0007
  0.48750E+0004 -0.29864E+0004  0.45203E-0007 -0.45152E-0008  0.51231E-0007
  0.49568E+0004 -0.29864E+0004  0.41267E-0007 -0.23156E-0008  0.44271E-0007
  0.50000E+0004 -0.29863E+0004  0.38742E-0007 -0.11406E-0008  0.39902E-0007
  0.47500E+0004 -0.29610E+0004  0.46597E-0007 -0.65119E-0008  0.57702E-0007
  0.47932E+0004 -0.29609E+0004  0.45708E-0007 -0.56660E-0008  0.55931E-0007
  0.48750E+0004 -0.29607E+0004  0.43066E-0007 -0.37878E-0008  0.50936E-0007
  0.49568E+0004 -0.29606E+0004  0.39279E-0007 -0.17342E-0008  0.44053E-0007
  0.50000E+0004 -0.29605E+0004  0.36883E-0007 -0.65932E-0009  0.39799E-0007
  0.47500E+0004 -0.29355E+0004  0.43993E-0007 -0.57966E-0008  0.56852E-0007
  0.47932E+0004 -0.29353E+0004  0.43123E-0007 -0.49575E-0008  0.55002E-0007
  0.48750E+0004 -0.29350E+0004  0.40591E-0007 -0.31518E-0008  0.49984E-0007
  0.49568E+0004 -0.29347E+0004  0.37033E-0007 -0.12379E-0008  0.43270E-0007
  0.50000E+0004 -0.29346E+0004  0.34810E-0007 -0.25839E-0009  0.39186E-0007
  0.47500E+0004 -0.29220E+0004  0.42458E-0007 -0.54549E-0008  0.56113E-0007
  0.47932E+0004 -0.29218E+0004  0.41610E-0007 -0.46195E-0008  0.54234E-0007
  0.48750E+0004 -0.29215E+0004  0.39161E-0007 -0.28519E-0008  0.49233E-0007
  0.49568E+0004 -0.29211E+0004  0.35752E-0007 -0.10094E-0008  0.42641E-0007
  0.50000E+0004 -0.29209E+0004  0.33636E-0007 -0.78877E-0010  0.38665E-0007
  0.50000E+0004 -0.30000E+0004  0.39632E-0007 -0.14293E-0008  0.39745E-0007
  0.50432E+0004 -0.30000E+0004  0.36778E-0007 -0.22376E-0009  0.34928E-0007
  0.51250E+0004 -0.30000E+0004  0.30757E-0007  0.18545E-0008  0.25010E-0007
  0.52068E+0004 -0.30000E+0004  0.24235E-0007  0.35105E-0008  0.14613E-0007
  0.52500E+0004 -0.30000E+0004  0.20724E-0007  0.41631E-0008  0.91702E-0008
  0.50000E+0004 -0.29863E+0004  0.38742E-0007 -0.11406E-0008  0.39902E-0007
  0.50432E+0004 -0.29863E+0004  0.35957E-0007  0.15475E-0011  0.35154E-0007
  0.51250E+0004 -0.29862E+0004  0.30119E-0007  0.19505E-0008  0.25429E-0007
  0.52068E+0004 -0.29862E+0004  0.23849E-0007  0.34708E-0008  0.15304E-0007
  0.52500E+0004 -0.29861E+0004  0.20496E-0007  0.40537E-0008  0.10025E-0007
  0.50000E+0004 -0.29605E+0004  0.36883E-0007 -0.65932E-0009  0.39799E-0007
  0.50432E+0004 -0.29603E+0004  0.34265E-0007  0.37037E-0009  0.35223E-0007
  0.51250E+0004 -0.29601E+0004  0.28845E-0007  0.20848E-0008  0.25952E-0007
  0.52068E+0004 -0.29599E+0004  0.23121E-0007  0.33594E-0008  0.16431E-0007
  0.52500E+0004 -0.29598E+0004  0.20100E-0007  0.38142E-0008  0.11515E-0007
  0.50000E+0004 -0.29346E+0004  0.34810E-0007 -0.25839E-0009  0.39186E-0007
  0.50432E+0004 -0.29344E+0004  0.32403E-0007  0.66510E-0009  0.34832E-0007
  0.51250E+0004 -0.29341E+0004  0.27483E-0007  0.21581E-0008  0.26120E-0007
  0.52068E+0004 -0.29337E+0004  0.22380E-0007  0.32010E-0008  0.17308E-0007
  0.52500E+0004 -0.29336E+0004  0.19728E-0007  0.35353E-0008  0.12811E-0007
  0.50000E+0004 -0.29209E+0004  0.33636E-0007 -0.78877E-0010  0.38665E-0007
  0.50432E+0004 -0.29207E+0004  0.31356E-0007  0.79129E-0009  0.34447E-0007
  0.51250E+0004 -0.29203E+0004  0.26728E-0007  0.21725E-0008  0.26067E-0007
  0.52068E+0004 -0.29199E+0004  0.21978E-0007  0.30987E-0008  0.17667E-0007
  0.52500E+0004 -0.29197E+0004  0.19533E-0007  0.33724E-0008  0.13410E-0007
  0.52500E+0004 -0.30000E+0004  0.20724E-0007  0.41631E-0008  0.91702E-0008
  0.52932E+0004 -0.30000E+0004  0.17243E-0007  0.46533E-0008  0.38754E-0008
  0.53750E+0004 -0.30000E+0004  0.10938E-0007  0.50998E-0008 -0.54093E-0008
  0.54568E+0004 -0.30000E+0004  0.53403E-0008  0.49373E-0008 -0.13260E-0007
  0.55000E+0004 -0.30000E+0004  0.27948E-0008  0.46241E-0008 -0.16663E-0007
  0.52500E+0004 -0.29861E+0004  0.20496E-0007  0.40537E-0008  0.10025E-0007
  0.52932E+0004 -0.29861E+0004  0.17189E-0007  0.44741E-0008  0.49110E-0008
  0.53750E+0004 -0.29860E+0004  0.11243E-0007  0.48000E-0008 -0.40205E-0008
  0.54568E+0004 -0.29860E+0004  0.60344E-0008  0.45327E-0008 -0.11515E-0007
  0.55000E+0004 -0.29860E+0004  0.36994E-0008  0.41725E-0008 -0.14738E-0007
  0.52500E+0004 -0.29598E+0004  0.20100E-0007  0.38142E-0008  0.11515E-0007
  0.52932E+0004 -0.29598E+0004  0.17151E-0007  0.41101E-0008  0.67866E-0008
  0.53750E+0004 -0.29596E+0004  0.11938E-0007  0.42179E-0008 -0.13835E-0008
  0.54568E+0004 -0.29594E+0004  0.75108E-0008  0.37621E-0008 -0.81116E-0008
  0.55000E+0004 -0.29594E+0004  0.55961E-0008  0.33161E-0008 -0.10946E-0007
  0.52500E+0004 -0.29336E+0004  0.19728E-0007  0.35353E-0008  0.12811E-0007
  0.52932E+0004 -0.29334E+0004  0.17171E-0007  0.37145E-0008  0.85237E-0008
  0.53750E+0004 -0.29332E+0004  0.12751E-0007  0.36180E-0008  0.12231E-0008
  0.54568E+0004 -0.29329E+0004  0.91531E-0008  0.29860E-0008 -0.46308E-0008
  0.55000E+0004 -0.29328E+0004  0.76809E-0008  0.24602E-0008 -0.70173E-0008
  0.52500E+0004 -0.29197E+0004  0.19533E-0007  0.33724E-0008  0.13410E-0007
  0.52932E+0004 -0.29195E+0004  0.17195E-0007  0.34930E-0008  0.93768E-0008
  0.53750E+0004 -0.29192E+0004  0.13212E-0007  0.32941E-0008  0.25736E-0008
  0.54568E+0004 -0.29189E+0004  0.10069E-0007  0.25743E-0008 -0.27801E-0008
  0.55000E+0004 -0.29187E+0004  0.88377E-0008  0.20087E-0008 -0.49095E-0008
  0.55000E+0004 -0.30000E+0004  0.27948E-0008  0.46241E-0008 -0.16663E-0007
  0.55432E+0004 -0.30000E+0004  0.58982E-0009  0.41776E-0008 -0.19491E-0007
  0.56250E+0004 -0.30000E+0004 -0.25128E-0008  0.30054E-0008 -0.23102E-0007
  0.57068E+0004 -0.30000E+0004 -0.40332E-0008  0.15145E-0008 -0.24274E-0007
  0.57500E+0004 -0.30000E+0004 -0.41478E-0008  0.63706E-0009 -0.23867E-0007
  0.55000E+0004 -0.29860E+0004  0.36994E-0008  0.41725E-0008 -0.14738E-0007
  0.55432E+0004 -0.29859E+0004  0.17069E-0008  0.36824E-0008 -0.17394E-0007
  0.56250E+0004 -0.29859E+0004 -0.99773E-0009  0.24438E-0008 -0.20714E-0007
  0.57068E+0004 -0.29859E+0004 -0.21345E-0008  0.90499E-0009 -0.21645E-0007
  0.57500E+0004 -0.29858E+0004 -0.20562E-0008  0.95609E-0011 -0.21137E-0007
  0.55000E+0004 -0.29594E+0004  0.55961E-0008  0.33161E-0008 -0.10946E-0007
  0.55432E+0004 -0.29593E+0004  0.40237E-0008  0.27493E-0008 -0.13227E-0007
  0.56250E+0004 -0.29592E+0004  0.21021E-0008  0.13931E-0008 -0.15904E-0007
  0.57068E+0004 -0.29590E+0004  0.17127E-0008 -0.22933E-0009 -0.16294E-0007
  0.57500E+0004 -0.29590E+0004  0.21620E-0008 -0.11560E-0008 -0.15551E-0007
  0.55000E+0004 -0.29328E+0004  0.76809E-0008  0.24602E-0008 -0.70173E-0008
  0.55432E+0004 -0.29326E+0004  0.65487E-0008  0.18230E-0008 -0.88686E-0008
  0.56250E+0004 -0.29324E+0004  0.54406E-0008  0.35968E-0009 -0.10795E-0007
  0.57068E+0004 -0.29322E+0004  0.58183E-0008 -0.13365E-0008 -0.10540E-0007
  0.57500E+0004 -0.29321E+0004  0.66449E-0008 -0.22891E-0008 -0.95083E-0008
  0.55000E+0004 -0.29187E+0004  0.88377E-0008  0.20087E-0008 -0.49095E-0008
  0.55432E+0004 -0.29186E+0004  0.79438E-0008  0.13368E-0008 -0.65133E-0008
  0.56250E+0004 -0.29183E+0004  0.72742E-0008 -0.17863E-0009 -0.80044E-0008
  0.57068E+0004 -0.29181E+0004  0.80614E-0008 -0.19103E-0008 -0.73721E-0008
  0.57500E+0004 -0.29180E+0004  0.90878E-0008 -0.28746E-0008 -0.61710E-0008
  0.57500E+0004 -0.30000E+0004 -0.41478E-0008  0.63706E-0009 -0.23867E-0007
  0.57932E+0004 -0.30000E+0004 -0.37753E-0008 -0.27796E-0009 -0.22758E-0007
  0.58750E+0004 -0.30000E+0004 -0.17277E-0008 -0.20837E-0008 -0.18733E-0007
  0.59568E+0004 -0.30000E+0004  0.20029E-0008 -0.39149E-0008 -0.12336E-0007
  0.60000E+0004 -0.30000E+0004  0.45947E-0008 -0.48762E-0008 -0.80816E-0008
  0.57500E+0004 -0.29858E+0004 -0.20562E-0008  0.95609E-0011 -0.21137E-0007
  0.57932E+0004 -0.29858E+0004 -0.14990E-0008 -0.91966E-0009 -0.19943E-0007
  0.58750E+0004 -0.29858E+0004  0.87026E-0009 -0.27395E-0008 -0.15813E-0007
  0.59568E+0004 -0.29857E+0004  0.48774E-0008 -0.45690E-0008 -0.93877E-0008
  0.60000E+0004 -0.29857E+0004  0.75933E-0008 -0.55225E-0008 -0.51511E-0008
  0.57500E+0004 -0.29590E+0004  0.21620E-0008 -0.11560E-0008 -0.15551E-0007
  0.57932E+0004 -0.29589E+0004  0.30738E-0008 -0.21076E-0008 -0.14155E-0007
  0.58750E+0004 -0.29587E+0004  0.60500E-0008 -0.39474E-0008 -0.97570E-0008
  0.59568E+0004 -0.29586E+0004  0.10563E-0007 -0.57676E-0008 -0.32236E-0008
  0.60000E+0004 -0.29585E+0004  0.13496E-0007 -0.67048E-0008  0.99816E-0009
  0.57500E+0004 -0.29321E+0004  0.66449E-0008 -0.22891E-0008 -0.95083E-0008
  0.57932E+0004 -0.29320E+0004  0.79120E-0008 -0.32591E-0008 -0.78633E-0008
  0.58750E+0004 -0.29317E+0004  0.11486E-0007 -0.51102E-0008 -0.31150E-0008
  0.59568E+0004 -0.29315E+0004  0.16475E-0007 -0.69134E-0008  0.35881E-0008
  0.60000E+0004 -0.29314E+0004  0.19602E-0007 -0.78311E-0008  0.78178E-0008
  0.57500E+0004 -0.29180E+0004  0.90878E-0008 -0.28746E-0008 -0.61710E-0008
  0.57932E+0004 -0.29178E+0004  0.10542E-0007 -0.38522E-0008 -0.43759E-0008
  0.58750E+0004 -0.29175E+0004  0.14425E-0007 -0.57059E-0008  0.58591E-0009
  0.59568E+0004 -0.29172E+0004  0.19652E-0007 -0.74974E-0008  0.74003E-0008
  0.60000E+0004 -0.29170E+0004  0.22871E-0007 -0.84028E-0008  0.11642E-0007
  0.60000E+0004 -0.30000E+0004  0.45947E-0008 -0.48762E-0008 -0.80816E-0008
  0.60432E+0004 -0.30000E+0004  0.75692E-0008 -0.58190E-0008 -0.32931E-0008
  0.61250E+0004 -0.30000E+0004  0.14086E-0007 -0.75625E-0008  0.70492E-0008
  0.62068E+0004 -0.30000E+0004  0.21405E-0007 -0.92166E-0008  0.18580E-0007
  0.62500E+0004 -0.30000E+0004  0.25427E-0007 -0.10046E-0007  0.24931E-0007
  0.60000E+0004 -0.29857E+0004  0.75933E-0008 -0.55225E-0008 -0.51511E-0008
  0.60432E+0004 -0.29856E+0004  0.10675E-0007 -0.64557E-0008 -0.40417E-0009
  0.61250E+0004 -0.29856E+0004  0.17343E-0007 -0.81688E-0008  0.97891E-0008
  0.62068E+0004 -0.29855E+0004  0.24732E-0007 -0.97793E-0008  0.21070E-0007
  0.62500E+0004 -0.29854E+0004  0.28755E-0007 -0.10583E-0007  0.27251E-0007
  0.60000E+0004 -0.29585E+0004  0.13496E-0007 -0.67048E-0008  0.99816E-0009
  0.60432E+0004 -0.29584E+0004  0.16762E-0007 -0.76157E-0008  0.56826E-0008
  0.61250E+0004 -0.29582E+0004  0.23663E-0007 -0.92658E-0008  0.15604E-0007
  0.62068E+0004 -0.29580E+0004  0.31113E-0007 -0.10790E-0007  0.26400E-0007
  0.62500E+0004 -0.29579E+0004  0.35094E-0007 -0.11540E-0007  0.32239E-0007
  0.60000E+0004 -0.29314E+0004  0.19602E-0007 -0.78311E-0008  0.78178E-0008
  0.60432E+0004 -0.29312E+0004  0.23024E-0007 -0.87153E-0008  0.12458E-0007
  0.61250E+0004 -0.29308E+0004  0.30084E-0007 -0.10297E-0007  0.22118E-0007
  0.62068E+0004 -0.29305E+0004  0.37501E-0007 -0.11730E-0007  0.32413E-0007
  0.62500E+0004 -0.29303E+0004  0.41384E-0007 -0.12423E-0007  0.37888E-0007
  0.60000E+0004 -0.29170E+0004  0.22871E-0007 -0.84028E-0008  0.11642E-0007
  0.60432E+0004 -0.29168E+0004  0.26361E-0007 -0.92719E-0008  0.16264E-0007
  0.61250E+0004 -0.29164E+0004  0.33475E-0007 -0.10815E-0007  0.25790E-0007
  0.62068E+0004 -0.29160E+0004  0.40838E-0007 -0.12197E-0007  0.35812E-0007
  0.62500E+0004 -0.29157E+0004  0.44646E-0007 -0.12860E-0007  0.41088E-0007
  0.62500E+0004 -0.30000E+0004  0.25427E-0007 -0.10046E-0007  0.24931E-0007
  0.62932E+0004 -0.30000E+0004  0.29455E-0007 -0.10837E-0007  0.31325E-0007
  0.63750E+0004 -0.30000E+0004  0.36810E-0007 -0.12216E-0007  0.43159E-0007
  0.64568E+0004 -0.30000E+0004  0.43286E-0007 -0.13390E-0007  0.53894E-0007
  0.65000E+0004 -0.30000E+0004  0.46146E-0007 -0.13907E-0007  0.58822E-0007
  0.62500E+0004 -0.29854E+0004  0.28755E-0007 -0.10583E-0007  0.27251E-0007
  0.62932E+0004 -0.29854E+0004  0.32761E-0007 -0.11343E-0007  0.33443E-0007
  0.63750E+0004 -0.29853E+0004  0.39998E-0007 -0.12663E-0007  0.44823E-0007
  0.64568E+0004 -0.29852E+0004  0.46254E-0007 -0.13775E-0007  0.55010E-0007
  0.65000E+0004 -0.29851E+0004  0.48962E-0007 -0.14261E-0007  0.59624E-0007
  0.62500E+0004 -0.29579E+0004  0.35094E-0007 -0.11540E-0007  0.32239E-0007
  0.62932E+0004 -0.29577E+0004  0.39009E-0007 -0.12244E-0007  0.38031E-0007
  0.63750E+0004 -0.29574E+0004  0.45927E-0007 -0.13447E-0007  0.48497E-0007
  0.64568E+0004 -0.29571E+0004  0.51673E-0007 -0.14439E-0007  0.57583E-0007
  0.65000E+0004 -0.29569E+0004  0.54040E-0007 -0.14864E-0007  0.61557E-0007
  0.62500E+0004 -0.29303E+0004  0.41384E-0007 -0.12423E-0007  0.37888E-0007
  0.62932E+0004 -0.29300E+0004  0.45149E-0007 -0.13069E-0007  0.43258E-0007
  0.63750E+0004 -0.29295E+0004  0.51626E-0007 -0.14152E-0007  0.52746E-0007
  0.64568E+0004 -0.29290E+0004  0.56738E-0007 -0.15020E-0007  0.60652E-0007
  0.65000E+0004 -0.29287E+0004  0.58704E-0007 -0.15381E-0007  0.63940E-0007
  0.62500E+0004 -0.29157E+0004  0.44646E-0007 -0.12860E-0007  0.41088E-0007
  0.62932E+0004 -0.29154E+0004  0.48309E-0007 -0.13474E-0007  0.46225E-0007
  0.63750E+0004 -0.29148E+0004  0.54506E-0007 -0.14492E-0007  0.55173E-0007
  0.64568E+0004 -0.29142E+0004  0.59237E-0007 -0.15294E-0007  0.62429E-0007
  0.65000E+0004 -0.29138E+0004  0.60965E-0007 -0.15622E-0007  0.65337E-0007
  0.65000E+0004 -0.30000E+0004  0.46146E-0007 -0.13907E-0007  0.58822E-0007
  0.65432E+0004 -0.30000E+0004  0.48511E-0007 -0.14339E-0007  0.63077E-0007
  0.66250E+0004 -0.30000E+0004  0.51370E-0007 -0.14888E-0007  0.68875E-0007
  0.67068E+0004 -0.30000E+0004  0.51739E-0007 -0.15024E-0007  0.71102E-0007
  0.67500E+0004 -0.30000E+0004  0.50822E-0007 -0.14907E-0007  0.70644E-0007
  0.65000E+0004 -0.29851E+0004  0.48962E-0007 -0.14261E-0007  0.59624E-0007
  0.65432E+0004 -0.29850E+0004  0.51151E-0007 -0.14663E-0007  0.63541E-0007
  0.66250E+0004 -0.29849E+0004  0.53621E-0007 -0.15167E-0007  0.68682E-0007
  0.67068E+0004 -0.29848E+0004  0.53542E-0007 -0.15273E-0007  0.70245E-0007
  0.67500E+0004 -0.29847E+0004  0.52379E-0007 -0.15151E-0007  0.69457E-0007
  0.65000E+0004 -0.29569E+0004  0.54040E-0007 -0.14864E-0007  0.61557E-0007
  0.65432E+0004 -0.29567E+0004  0.55849E-0007 -0.15209E-0007  0.64802E-0007
  0.66250E+0004 -0.29563E+0004  0.57502E-0007 -0.15620E-0007  0.68623E-0007
  0.67068E+0004 -0.29559E+0004  0.56523E-0007 -0.15665E-0007  0.68873E-0007
  0.67500E+0004 -0.29557E+0004  0.54874E-0007 -0.15526E-0007  0.67428E-0007
  0.65000E+0004 -0.29287E+0004  0.58704E-0007 -0.15381E-0007  0.63940E-0007
  0.65432E+0004 -0.29284E+0004  0.60075E-0007 -0.15667E-0007  0.66471E-0007
  0.66250E+0004 -0.29277E+0004  0.60817E-0007 -0.15979E-0007  0.68891E-0007
  0.67068E+0004 -0.29270E+0004  0.58874E-0007 -0.15952E-0007  0.67760E-0007
  0.67500E+0004 -0.29267E+0004  0.56720E-0007 -0.15790E-0007  0.65629E-0007
  0.65000E+0004 -0.29138E+0004  0.60965E-0007 -0.15622E-0007  0.65337E-0007
  0.65432E+0004 -0.29134E+0004  0.62086E-0007 -0.15874E-0007  0.67476E-0007
  0.66250E+0004 -0.29126E+0004  0.62314E-0007 -0.16131E-0007  0.69130E-0007
  0.67068E+0004 -0.29118E+0004  0.59840E-0007 -0.16065E-0007  0.67248E-0007
  0.67500E+0004 -0.29114E+0004  0.57415E-0007 -0.15886E-0007  0.64746E-0007
  0.67500E+0004 -0.30000E+0004  0.50822E-0007 -0.14907E-0007  0.70644E-0007
  0.67932E+0004 -0.30000E+0004  0.49101E-0007 -0.14655E-0007  0.68979E-0007
  0.68750E+0004 -0.30000E+0004  0.43612E-0007 -0.13781E-0007  0.62410E-0007
  0.69568E+0004 -0.30000E+0004  0.35313E-0007 -0.12390E-0007  0.51405E-0007
  0.70000E+0004 -0.30000E+0004  0.29903E-0007 -0.11457E-0007  0.43911E-0007
  0.67500E+0004 -0.29847E+0004  0.52379E-0007 -0.15151E-0007  0.69457E-0007
  0.67932E+0004 -0.29846E+0004  0.50407E-0007 -0.14899E-0007  0.67474E-0007
  0.68750E+0004 -0.29845E+0004  0.44460E-0007 -0.14047E-0007  0.60391E-0007
  0.69568E+0004 -0.29843E+0004  0.35753E-0007 -0.12708E-0007  0.49017E-0007
  0.70000E+0004 -0.29842E+0004  0.30164E-0007 -0.11813E-0007  0.41407E-0007
  0.67500E+0004 -0.29557E+0004  0.54874E-0007 -0.15526E-0007  0.67428E-0007
  0.67932E+0004 -0.29554E+0004  0.52420E-0007 -0.15269E-0007  0.64827E-0007
  0.68750E+0004 -0.29550E+0004  0.45618E-0007 -0.14445E-0007  0.56749E-0007
  0.69568E+0004 -0.29545E+0004  0.36191E-0007 -0.13184E-0007  0.44685E-0007
  0.70000E+0004 -0.29543E+0004  0.30304E-0007 -0.12352E-0007  0.36868E-0007
  0.67500E+0004 -0.29267E+0004  0.56720E-0007 -0.15790E-0007  0.65629E-0007
  0.67932E+0004 -0.29263E+0004  0.53780E-0007 -0.15521E-0007  0.62391E-0007
  0.68750E+0004 -0.29255E+0004  0.46143E-0007 -0.14708E-0007  0.53299E-0007
  0.69568E+0004 -0.29247E+0004  0.36066E-0007 -0.13505E-0007  0.40559E-0007
  0.70000E+0004 -0.29243E+0004  0.29936E-0007 -0.12721E-0007  0.32553E-0007
  0.67500E+0004 -0.29114E+0004  0.57415E-0007 -0.15886E-0007  0.64746E-0007
  0.67932E+0004 -0.29109E+0004  0.54216E-0007 -0.15608E-0007  0.61165E-0007
  0.68750E+0004 -0.29099E+0004  0.46150E-0007 -0.14794E-0007  0.51535E-0007
  0.69568E+0004 -0.29090E+0004  0.35759E-0007 -0.13614E-0007  0.38446E-0007
  0.70000E+0004 -0.29085E+0004  0.29524E-0007 -0.12851E-0007  0.30348E-0007
  0.70000E+0004 -0.30000E+0004  0.29903E-0007 -0.11457E-0007  0.43911E-0007
  0.70432E+0004 -0.30000E+0004  0.23866E-0007 -0.10400E-0007  0.35355E-0007
  0.71250E+0004 -0.30000E+0004  0.11030E-0007 -0.80929E-0008  0.16640E-0007
  0.72068E+0004 -0.30000E+0004 -0.29923E-0008 -0.54857E-0008 -0.44758E-0008
  0.72500E+0004 -0.30000E+0004 -0.10569E-0007 -0.40338E-0008 -0.16163E-0007
  0.70000E+0004 -0.29842E+0004  0.30164E-0007 -0.11813E-0007  0.41407E-0007
  0.70432E+0004 -0.29841E+0004  0.23977E-0007 -0.10801E-0007  0.32789E-0007
  0.71250E+0004 -0.29839E+0004  0.10965E-0007 -0.85981E-0008  0.14143E-0007
  0.72068E+0004 -0.29838E+0004 -0.30712E-0008 -0.61128E-0008 -0.66512E-0008
  0.72500E+0004 -0.29837E+0004 -0.10582E-0007 -0.47287E-0008 -0.18064E-0007
  0.70000E+0004 -0.29543E+0004  0.30304E-0007 -0.12352E-0007  0.36868E-0007
  0.70432E+0004 -0.29540E+0004  0.23888E-0007 -0.11415E-0007  0.28159E-0007
  0.71250E+0004 -0.29535E+0004  0.10666E-0007 -0.93858E-0008  0.97064E-0008
  0.72068E+0004 -0.29530E+0004 -0.32487E-0008 -0.71066E-0008 -0.10394E-0007
  0.72500E+0004 -0.29527E+0004 -0.10549E-0007 -0.58393E-0008 -0.21235E-0007
  0.70000E+0004 -0.29243E+0004  0.29936E-0007 -0.12721E-0007  0.32553E-0007
  0.70432E+0004 -0.29239E+0004  0.23359E-0007 -0.11846E-0007  0.23784E-0007
  0.71250E+0004 -0.29230E+0004  0.10081E-0007 -0.99620E-0008  0.55989E-0008
  0.72068E+0004 -0.29222E+0004 -0.35282E-0008 -0.78588E-0008 -0.13710E-0007
  0.72500E+0004 -0.29218E+0004 -0.10517E-0007 -0.66924E-0008 -0.23923E-0007
  0.70000E+0004 -0.29085E+0004  0.29524E-0007 -0.12851E-0007  0.30348E-0007
  0.70432E+0004 -0.29080E+0004  0.22887E-0007 -0.12003E-0007  0.21558E-0007
  0.71250E+0004 -0.29070E+0004  0.96406E-0008 -0.10185E-0007  0.35436E-0008
  0.72068E+0004 -0.29060E+0004 -0.37386E-0008 -0.81635E-0008 -0.15313E-0007
  0.72500E+0004 -0.29054E+0004 -0.10524E-0007 -0.70448E-0008 -0.25174E-0007
  0.72500E+0004 -0.30000E+0004 -0.10569E-0007 -0.40338E-0008 -0.16163E-0007
  0.72932E+0004 -0.30000E+0004 -0.18090E-0007 -0.25589E-0008 -0.27970E-0007
  0.73750E+0004 -0.30000E+0004 -0.31662E-0007  0.22822E-0009 -0.49893E-0007
  0.74568E+0004 -0.30000E+0004 -0.43490E-0007  0.28784E-0008 -0.69948E-0007
  0.75000E+0004 -0.30000E+0004 -0.48697E-0007  0.41785E-0008 -0.79269E-0007
  0.72500E+0004 -0.29837E+0004 -0.10582E-0007 -0.47287E-0008 -0.18064E-0007
  0.72932E+0004 -0.29836E+0004 -0.17984E-0007 -0.33240E-0008 -0.29526E-0007
  0.73750E+0004 -0.29834E+0004 -0.31178E-0007 -0.66631E-0009 -0.50608E-0007
  0.74568E+0004 -0.29832E+0004 -0.42437E-0007  0.18663E-0008 -0.69607E-0007
  0.75000E+0004 -0.29831E+0004 -0.47272E-0007  0.31125E-0008 -0.78303E-0007
  0.72500E+0004 -0.29527E+0004 -0.10549E-0007 -0.58393E-0008 -0.21235E-0007
  0.72932E+0004 -0.29524E+0004 -0.17639E-0007 -0.45534E-0008 -0.31989E-0007
  0.73750E+0004 -0.29519E+0004 -0.29959E-0007 -0.21189E-0008 -0.51376E-0007
  0.74568E+0004 -0.29514E+0004 -0.39999E-0007  0.20971E-0009 -0.68284E-0007
  0.75000E+0004 -0.29511E+0004 -0.44068E-0007  0.13614E-0008 -0.75753E-0007
  0.72500E+0004 -0.29218E+0004 -0.10517E-0007 -0.66924E-0008 -0.23923E-0007
  0.72932E+0004 -0.29213E+0004 -0.17190E-0007 -0.55098E-0008 -0.33910E-0007
  0.73750E+0004 -0.29204E+0004 -0.28449E-0007 -0.32704E-0008 -0.51495E-0007
  0.74568E+0004 -0.29195E+0004 -0.37112E-0007 -0.11230E-0008 -0.66222E-0007
  0.75000E+0004 -0.29190E+0004 -0.40349E-0007 -0.56006E-0010 -0.72426E-0007
  0.72500E+0004 -0.29054E+0004 -0.10524E-0007 -0.70448E-0008 -0.25174E-0007
  0.72932E+0004 -0.29049E+0004 -0.16940E-0007 -0.59100E-0008 -0.34738E-0007
  0.73750E+0004 -0.29038E+0004 -0.27572E-0007 -0.37633E-0008 -0.51340E-0007
  0.74568E+0004 -0.29027E+0004 -0.35454E-0007 -0.17046E-0008 -0.64890E-0007
  0.75000E+0004 -0.29021E+0004 -0.38230E-0007 -0.67791E-0009 -0.70419E-0007
  0.75000E+0004 -0.30000E+0004 -0.48697E-0007  0.41785E-0008 -0.79269E-0007
  0.75432E+0004 -0.30000E+0004 -0.53028E-0007  0.53863E-0008 -0.87467E-0007
  0.76250E+0004 -0.30000E+0004 -0.58420E-0007  0.73927E-0008 -0.99272E-0007
  0.77068E+0004 -0.30000E+0004 -0.59634E-0007  0.89854E-0008 -0.10538E-0006
  0.77500E+0004 -0.30000E+0004 -0.58453E-0007  0.96581E-0008 -0.10607E-0006
  0.75000E+0004 -0.29831E+0004 -0.47272E-0007  0.31125E-0008 -0.78303E-0007
  0.75432E+0004 -0.29830E+0004 -0.51183E-0007  0.42737E-0008 -0.85834E-0007
  0.76250E+0004 -0.29828E+0004 -0.55674E-0007  0.62154E-0008 -0.96309E-0007
  0.77068E+0004 -0.29826E+0004 -0.55879E-0007  0.77788E-0008 -0.10106E-0006
  0.77500E+0004 -0.29825E+0004 -0.54140E-0007  0.84518E-0008 -0.10104E-0006
  0.75000E+0004 -0.29511E+0004 -0.44068E-0007  0.13614E-0008 -0.75753E-0007
  0.75432E+0004 -0.29508E+0004 -0.47136E-0007  0.24406E-0008 -0.81989E-0007
  0.76250E+0004 -0.29502E+0004 -0.49869E-0007  0.42657E-0008 -0.89910E-0007
  0.77068E+0004 -0.29496E+0004 -0.48179E-0007  0.57718E-0008 -0.92089E-0007
  0.77500E+0004 -0.29493E+0004 -0.45419E-0007  0.64402E-0008 -0.90766E-0007
  0.75000E+0004 -0.29190E+0004 -0.40349E-0007 -0.56006E-0010 -0.72426E-0007
  0.75432E+0004 -0.29185E+0004 -0.42526E-0007  0.94797E-0009 -0.77345E-0007
  0.76250E+0004 -0.29176E+0004 -0.43464E-0007  0.26636E-0008 -0.82700E-0007
  0.77068E+0004 -0.29166E+0004 -0.39928E-0007  0.41095E-0008 -0.82360E-0007
  0.77500E+0004 -0.29161E+0004 -0.36210E-0007  0.47676E-0008 -0.79781E-0007
  0.75000E+0004 -0.29021E+0004 -0.38230E-0007 -0.67791E-0009 -0.70419E-0007
  0.75432E+0004 -0.29015E+0004 -0.39923E-0007  0.29006E-0009 -0.74639E-0007
  0.76250E+0004 -0.29004E+0004 -0.39910E-0007  0.19507E-0008 -0.78652E-0007
  0.77068E+0004 -0.28992E+0004 -0.35431E-0007  0.33639E-0008 -0.77016E-0007
  0.77500E+0004 -0.28986E+0004 -0.31239E-0007  0.40138E-0008 -0.73802E-0007
  0.77500E+0004 -0.30000E+0004 -0.58453E-0007  0.96581E-0008 -0.10607E-0006
  0.77932E+0004 -0.30000E+0004 -0.55986E-0007  0.10217E-0007 -0.10494E-0006
  0.78750E+0004 -0.30000E+0004 -0.47791E-0007  0.11009E-0007 -0.97789E-0007
  0.79568E+0004 -0.30000E+0004 -0.35238E-0007  0.11520E-0007 -0.84348E-0007
  0.80000E+0004 -0.30000E+0004 -0.27032E-0007  0.11717E-0007 -0.74938E-0007
  0.77500E+0004 -0.29825E+0004 -0.54140E-0007  0.84518E-0008 -0.10104E-0006
  0.77932E+0004 -0.29824E+0004 -0.51100E-0007  0.90209E-0008 -0.99227E-0007
  0.78750E+0004 -0.29822E+0004 -0.41821E-0007  0.98599E-0008 -0.90876E-0007
  0.79568E+0004 -0.29819E+0004 -0.28222E-0007  0.10451E-0007 -0.76405E-0007
  0.80000E+0004 -0.29818E+0004 -0.19495E-0007  0.10701E-0007 -0.66541E-0007
  0.77500E+0004 -0.29493E+0004 -0.45419E-0007  0.64402E-0008 -0.90766E-0007
  0.77932E+0004 -0.29490E+0004 -0.41355E-0007  0.70212E-0008 -0.87693E-0007
  0.78750E+0004 -0.29483E+0004 -0.30193E-0007  0.79299E-0008 -0.77183E-0007
  0.79568E+0004 -0.29477E+0004 -0.14862E-0007  0.86458E-0008 -0.60937E-0007
  0.80000E+0004 -0.29474E+0004 -0.53085E-0008  0.89803E-0008 -0.50322E-0007
  0.77500E+0004 -0.29161E+0004 -0.36210E-0007  0.47676E-0008 -0.79781E-0007
  0.77932E+0004 -0.29155E+0004 -0.31214E-0007  0.53524E-0008 -0.75521E-0007
  0.78750E+0004 -0.29145E+0004 -0.18420E-0007  0.63074E-0008 -0.63038E-0007
  0.79568E+0004 -0.29135E+0004 -0.17056E-0008  0.71152E-0008 -0.45274E-0007
  0.80000E+0004 -0.29129E+0004  0.84543E-0008  0.75144E-0008 -0.34067E-0007
  0.77500E+0004 -0.28986E+0004 -0.31239E-0007  0.40138E-0008 -0.73802E-0007
  0.77932E+0004 -0.28979E+0004 -0.25793E-0007  0.45979E-0008 -0.68951E-0007
  0.78750E+0004 -0.28967E+0004 -0.12249E-0007  0.55682E-0008 -0.55516E-0007
  0.79568E+0004 -0.28954E+0004  0.50474E-0008  0.64122E-0008 -0.37064E-0007
  0.80000E+0004 -0.28947E+0004  0.15435E-0007  0.68371E-0008 -0.25614E-0007
  0.80000E+0004 -0.30000E+0004 -0.27032E-0007  0.11717E-0007 -0.74938E-0007
  0.80432E+0004 -0.30000E+0004 -0.17871E-0007  0.11882E-0007 -0.64110E-0007
  0.81250E+0004 -0.30000E+0004  0.16533E-0008  0.12186E-0007 -0.40320E-0007
  0.82068E+0004 -0.30000E+0004  0.23123E-0007  0.12569E-0007 -0.13450E-0007
  0.82500E+0004 -0.30000E+0004  0.34846E-0007  0.12834E-0007  0.14368E-0008
  0.80000E+0004 -0.29818E+0004 -0.19495E-0007  0.10701E-0007 -0.66541E-0007
  0.80432E+0004 -0.29817E+0004 -0.98378E-0008  0.10926E-0007 -0.55319E-0007
  0.81250E+0004 -0.29815E+0004  0.10531E-0007  0.11357E-0007 -0.30977E-0007
  0.82068E+0004 -0.29812E+0004  0.32699E-0007  0.11876E-0007 -0.38144E-0008
  0.82500E+0004 -0.29811E+0004  0.44727E-0007  0.12216E-0007  0.11126E-0007
  0.80000E+0004 -0.29474E+0004 -0.53085E-0008  0.89803E-0008 -0.50322E-0007
  0.80432E+0004 -0.29470E+0004  0.51093E-0008  0.93001E-0008 -0.38480E-0007
  0.81250E+0004 -0.29463E+0004  0.26697E-0007  0.99322E-0008 -0.13360E-0007
  0.82068E+0004 -0.29456E+0004  0.49769E-0007  0.10670E-0007  0.14064E-0007
  0.82500E+0004 -0.29453E+0004  0.62142E-0007  0.11129E-0007  0.28942E-0007
  0.80000E+0004 -0.29129E+0004  0.84543E-0008  0.75144E-0008 -0.34067E-0007
  0.80432E+0004 -0.29123E+0004  0.19389E-0007  0.79061E-0008 -0.21780E-0007
  0.81250E+0004 -0.29112E+0004  0.41684E-0007  0.86930E-0008  0.37547E-0008
  0.82068E+0004 -0.29101E+0004  0.65102E-0007  0.95991E-0008  0.31046E-0007
  0.82500E+0004 -0.29095E+0004  0.77515E-0007  0.10148E-0007  0.45649E-0007
  0.80000E+0004 -0.28947E+0004  0.15435E-0007  0.68371E-0008 -0.25614E-0007
  0.80432E+0004 -0.28940E+0004  0.26542E-0007  0.72587E-0008 -0.13167E-0007
  0.81250E+0004 -0.28927E+0004  0.49000E-0007  0.81098E-0008  0.12433E-0007
  0.82068E+0004 -0.28913E+0004  0.72373E-0007  0.90859E-0008  0.39493E-0007
  0.82500E+0004 -0.28906E+0004  0.84686E-0007  0.96735E-0008  0.53865E-0007
  0.82500E+0004 -0.30000E+0004  0.34846E-0007  0.12834E-0007  0.14368E-0008
  0.82932E+0004 -0.30000E+0004  0.46617E-0007  0.13159E-0007  0.16509E-0007
  0.83750E+0004 -0.30000E+0004  0.68426E-0007  0.13951E-0007  0.44725E-0007
  0.84568E+0004 -0.30000E+0004  0.88594E-0007  0.14976E-0007  0.71169E-0007
  0.85000E+0004 -0.30000E+0004  0.98205E-0007  0.15597E-0007  0.83922E-0007
  0.82500E+0004 -0.29811E+0004  0.44727E-0007  0.12216E-0007  0.11126E-0007
  0.82932E+0004 -0.29810E+0004  0.56746E-0007  0.12614E-0007  0.26174E-0007
  0.83750E+0004 -0.29808E+0004  0.78894E-0007  0.13543E-0007  0.54176E-0007
  0.84568E+0004 -0.29806E+0004  0.99228E-0007  0.14695E-0007  0.80207E-0007
  0.85000E+0004 -0.29805E+0004  0.10886E-0006  0.15378E-0007  0.92676E-0007
  0.82500E+0004 -0.29453E+0004  0.62142E-0007  0.11129E-0007  0.28942E-0007
  0.82932E+0004 -0.29450E+0004  0.74403E-0007  0.11645E-0007  0.43786E-0007
  0.83750E+0004 -0.29444E+0004  0.96771E-0007  0.12790E-0007  0.71085E-0007
  0.84568E+0004 -0.29438E+0004  0.11703E-0006  0.14145E-0007  0.96066E-0007
  0.85000E+0004 -0.29435E+0004  0.12651E-0006  0.14928E-0007  0.10787E-0006
  0.82500E+0004 -0.29095E+0004  0.77515E-0007  0.10148E-0007  0.45649E-0007
  0.82932E+0004 -0.29090E+0004  0.89719E-0007  0.10754E-0007  0.60081E-0007
  0.83750E+0004 -0.29080E+0004  0.11175E-0006  0.12066E-0007  0.86300E-0007
  0.84568E+0004 -0.29070E+0004  0.13143E-0006  0.13573E-0007  0.10989E-0006
  0.85000E+0004 -0.29064E+0004  0.14052E-0006  0.14431E-0007  0.12087E-0006
  0.82500E+0004 -0.28906E+0004  0.84686E-0007  0.96735E-0008  0.53865E-0007
  0.82932E+0004 -0.28900E+0004  0.96739E-0007  0.10316E-0007  0.67997E-0007
  0.83750E+0004 -0.28887E+0004  0.11838E-0006  0.11694E-0007  0.93497E-0007
  0.84568E+0004 -0.28875E+0004  0.13755E-0006  0.13263E-0007  0.11623E-0006
  0.85000E+0004 -0.28869E+0004  0.14634E-0006  0.14151E-0007  0.12672E-0006
  0.85000E+0004 -0.30000E+0004  0.98205E-0007  0.15597E-0007  0.83922E-0007
  0.85432E+0004 -0.30000E+0004  0.10693E-0006  0.16261E-0007  0.95614E-0007
  0.86250E+0004 -0.30000E+0004  0.12058E-0006  0.17574E-0007  0.11434E-0006
  0.87068E+0004 -0.30000E+0004  0.12996E-0006  0.18848E-0007  0.12794E-0006
  0.87500E+0004 -0.30000E+0004  0.13303E-0006  0.19450E-0007  0.13290E-0006
  0.85000E+0004 -0.29805E+0004  0.10886E-0006  0.15378E-0007  0.92676E-0007
  0.85432E+0004 -0.29804E+0004  0.11753E-0006  0.16102E-0007  0.10402E-0006
  0.86250E+0004 -0.29803E+0004  0.13097E-0006  0.17519E-0007  0.12201E-0006
  0.87068E+0004 -0.29801E+0004  0.13996E-0006  0.18886E-0007  0.13477E-0006
  0.87500E+0004 -0.29800E+0004  0.14277E-0006  0.19532E-0007  0.13925E-0006
  0.85000E+0004 -0.29435E+0004  0.12651E-0006  0.14928E-0007  0.10787E-0006
  0.85432E+0004 -0.29432E+0004  0.13493E-0006  0.15746E-0007  0.11846E-0006
  0.86250E+0004 -0.29428E+0004  0.14773E-0006  0.17328E-0007  0.13490E-0006
  0.87068E+0004 -0.29424E+0004  0.15585E-0006  0.18845E-0007  0.14600E-0006
  0.87500E+0004 -0.29422E+0004  0.15812E-0006  0.19566E-0007  0.14957E-0006
  0.85000E+0004 -0.29064E+0004  0.14052E-0006  0.14431E-0007  0.12087E-0006
  0.85432E+0004 -0.29061E+0004  0.14850E-0006  0.15321E-0007  0.13060E-0006
  0.86250E+0004 -0.29054E+0004  0.16037E-0006  0.17029E-0007  0.14532E-0006
  0.87068E+0004 -0.29047E+0004  0.16748E-0006  0.18661E-0007  0.15468E-0006
  0.87500E+0004 -0.29043E+0004  0.16918E-0006  0.19439E-0007  0.15734E-0006
  0.85000E+0004 -0.28869E+0004  0.14634E-0006  0.14151E-0007  0.12672E-0006
  0.85432E+0004 -0.28865E+0004  0.15402E-0006  0.15071E-0007  0.13594E-0006
  0.86250E+0004 -0.28856E+0004  0.16529E-0006  0.16829E-0007  0.14970E-0006
  0.87068E+0004 -0.28848E+0004  0.17181E-0006  0.18506E-0007  0.15813E-0006
  0.87500E+0004 -0.28844E+0004  0.17320E-0006  0.19310E-0007  0.16032E-0006
  0.87500E+0004 -0.30000E+0004  0.13303E-0006  0.19450E-0007  0.13290E-0006
  0.87932E+0004 -0.30000E+0004  0.13478E-0006  0.19975E-0007  0.13629E-0006
  0.88750E+0004 -0.30000E+0004  0.13443E-0006  0.20658E-0007  0.13852E-0006
  0.89568E+0004 -0.30000E+0004  0.12946E-0006  0.20800E-0007  0.13555E-0006
  0.90000E+0004 -0.30000E+0004  0.12510E-0006  0.20606E-0007  0.13209E-0006
  0.87500E+0004 -0.29800E+0004  0.14277E-0006  0.19532E-0007  0.13925E-0006
  0.87932E+0004 -0.29800E+0004  0.14418E-0006  0.20101E-0007  0.14215E-0006
  0.88750E+0004 -0.29799E+0004  0.14309E-0006  0.20863E-0007  0.14336E-0006
  0.89568E+0004 -0.29798E+0004  0.13719E-0006  0.21082E-0007  0.13928E-0006
  0.90000E+0004 -0.29797E+0004  0.13226E-0006  0.20928E-0007  0.13521E-0006
  0.87500E+0004 -0.29422E+0004  0.15812E-0006  0.19566E-0007  0.14957E-0006
  0.87932E+0004 -0.29420E+0004  0.15893E-0006  0.20206E-0007  0.15152E-0006
  0.88750E+0004 -0.29417E+0004  0.15651E-0006  0.21101E-0007  0.15090E-0006
  0.89568E+0004 -0.29414E+0004  0.14905E-0006  0.21453E-0007  0.14491E-0006
  0.90000E+0004 -0.29412E+0004  0.14321E-0006  0.21370E-0007  0.13979E-0006
  0.87500E+0004 -0.29043E+0004  0.16918E-0006  0.19439E-0007  0.15734E-0006
  0.87932E+0004 -0.29041E+0004  0.16940E-0006  0.20137E-0007  0.15839E-0006
  0.88750E+0004 -0.29035E+0004  0.16581E-0006  0.21142E-0007  0.15610E-0006
  0.89568E+0004 -0.29030E+0004  0.15710E-0006  0.21609E-0007  0.14846E-0006
  0.90000E+0004 -0.29028E+0004  0.15055E-0006  0.21592E-0007  0.14246E-0006
  0.87500E+0004 -0.28844E+0004  0.17320E-0006  0.19310E-0007  0.16032E-0006
  0.87932E+0004 -0.28840E+0004  0.17313E-0006  0.20032E-0007  0.16093E-0006
  0.88750E+0004 -0.28834E+0004  0.16900E-0006  0.21085E-0007  0.15783E-0006
  0.89568E+0004 -0.28828E+0004  0.15976E-0006  0.21607E-0007  0.14944E-0006
  0.90000E+0004 -0.28825E+0004  0.15293E-0006  0.21618E-0007  0.14305E-0006
  0.90000E+0004 -0.30000E+0004  0.12510E-0006  0.20606E-0007  0.13209E-0006
  0.90432E+0004 -0.30000E+0004  0.11964E-0006  0.20203E-0007  0.12748E-0006
  0.91250E+0004 -0.30000E+0004  0.10662E-0006  0.18814E-0007  0.11606E-0006
  0.92068E+0004 -0.30000E+0004  0.90723E-0007  0.16559E-0007  0.10199E-0006
  0.92500E+0004 -0.30000E+0004  0.81456E-0007  0.15011E-0007  0.93847E-0007
  0.90000E+0004 -0.29797E+0004  0.13226E-0006  0.20928E-0007  0.13521E-0006
  0.90432E+0004 -0.29796E+0004  0.12619E-0006  0.20567E-0007  0.12996E-0006
  0.91250E+0004 -0.29795E+0004  0.11186E-0006  0.19256E-0007  0.11723E-0006
  0.92068E+0004 -0.29794E+0004  0.94483E-0007  0.17081E-0007  0.10174E-0006
  0.92500E+0004 -0.29794E+0004  0.84368E-0007  0.15577E-0007  0.92801E-0007
  0.90000E+0004 -0.29412E+0004  0.14321E-0006  0.21370E-0007  0.13979E-0006
  0.90432E+0004 -0.29411E+0004  0.13615E-0006  0.21082E-0007  0.13344E-0006
  0.91250E+0004 -0.29408E+0004  0.11973E-0006  0.19916E-0007  0.11855E-0006
  0.92068E+0004 -0.29404E+0004  0.10000E-0006  0.17892E-0007  0.10071E-0006
  0.92500E+0004 -0.29403E+0004  0.88540E-0007  0.16469E-0007  0.90458E-0007
  0.90000E+0004 -0.29028E+0004  0.15055E-0006  0.21592E-0007  0.14246E-0006
  0.90432E+0004 -0.29025E+0004  0.14274E-0006  0.21370E-0007  0.13523E-0006
  0.91250E+0004 -0.29020E+0004  0.12480E-0006  0.20341E-0007  0.11860E-0006
  0.92068E+0004 -0.29014E+0004  0.10335E-0006  0.18466E-0007  0.98893E-0007
  0.92500E+0004 -0.29012E+0004  0.90904E-0007  0.17125E-0007  0.87599E-0007
  0.90000E+0004 -0.28825E+0004  0.15293E-0006  0.21618E-0007  0.14305E-0006
  0.90432E+0004 -0.28821E+0004  0.14483E-0006  0.21432E-0007  0.13544E-0006
  0.91250E+0004 -0.28815E+0004  0.12631E-0006  0.20471E-0007  0.11807E-0006
  0.92068E+0004 -0.28809E+0004  0.10422E-0006  0.18673E-0007  0.97592E-0007
  0.92500E+0004 -0.28805E+0004  0.91409E-0007  0.17374E-0007  0.85864E-0007
  0.92500E+0004 -0.30000E+0004  0.81456E-0007  0.15011E-0007  0.93847E-0007
  0.92932E+0004 -0.30000E+0004  0.71737E-0007  0.13224E-0007  0.85399E-0007
  0.93750E+0004 -0.30000E+0004  0.52501E-0007  0.92030E-0008  0.69050E-0007
  0.94568E+0004 -0.30000E+0004  0.32850E-0007  0.44445E-0008  0.52961E-0007
  0.95000E+0004 -0.30000E+0004  0.22555E-0007  0.16828E-0008  0.44816E-0007
  0.92500E+0004 -0.29794E+0004  0.84368E-0007  0.15577E-0007  0.92801E-0007
  0.92932E+0004 -0.29793E+0004  0.73760E-0007  0.13832E-0007  0.83530E-0007
  0.93750E+0004 -0.29792E+0004  0.52747E-0007  0.98894E-0008  0.65556E-0007
  0.94568E+0004 -0.29791E+0004  0.31241E-0007  0.52036E-0008  0.47782E-0007
  0.95000E+0004 -0.29791E+0004  0.19954E-0007  0.24754E-0008  0.38741E-0007
  0.92500E+0004 -0.29403E+0004  0.88540E-0007  0.16469E-0007  0.90458E-0007
  0.92932E+0004 -0.29401E+0004  0.76517E-0007  0.14807E-0007  0.79824E-0007
  0.93750E+0004 -0.29398E+0004  0.52665E-0007  0.11019E-0007  0.59140E-0007
  0.94568E+0004 -0.29396E+0004  0.28166E-0007  0.64794E-0008  0.38532E-0007
  0.95000E+0004 -0.29394E+0004  0.15267E-0007  0.38229E-0008  0.27967E-0007
  0.92500E+0004 -0.29012E+0004  0.90904E-0007  0.17125E-0007  0.87599E-0007
  0.92932E+0004 -0.29009E+0004  0.77841E-0007  0.15547E-0007  0.75877E-0007
  0.93750E+0004 -0.29005E+0004  0.51879E-0007  0.11920E-0007  0.53003E-0007
  0.94568E+0004 -0.29000E+0004  0.25116E-0007  0.75381E-0008  0.30057E-0007
  0.95000E+0004 -0.28998E+0004  0.10977E-0007  0.49600E-0008  0.18215E-0007
  0.92500E+0004 -0.28805E+0004  0.91409E-0007  0.17374E-0007  0.85864E-0007
  0.92932E+0004 -0.28802E+0004  0.77958E-0007  0.15842E-0007  0.73683E-0007
  0.93750E+0004 -0.28797E+0004  0.51189E-0007  0.12303E-0007  0.49874E-0007
  0.94568E+0004 -0.28792E+0004  0.23536E-0007  0.80091E-0008  0.25905E-0007
  0.95000E+0004 -0.28789E+0004  0.88992E-0008  0.54750E-0008  0.13494E-0007
  0.95000E+0004 -0.30000E+0004  0.22555E-0007  0.16828E-0008  0.44816E-0007
  0.95432E+0004 -0.30000E+0004  0.12428E-0007 -0.12163E-0008  0.37009E-0007
  0.96250E+0004 -0.30000E+0004 -0.60471E-0008 -0.69927E-0008  0.23332E-0007
  0.97068E+0004 -0.30000E+0004 -0.23232E-0007 -0.12950E-0007  0.11305E-0007
  0.97500E+0004 -0.30000E+0004 -0.31678E-0007 -0.16089E-0007  0.56477E-0008
  0.95000E+0004 -0.29791E+0004  0.19954E-0007  0.24754E-0008  0.38741E-0007
  0.95432E+0004 -0.29791E+0004  0.88426E-0008 -0.39290E-0009  0.30052E-0007
  0.96250E+0004 -0.29790E+0004 -0.11451E-0007 -0.61270E-0008  0.14755E-0007
  0.97068E+0004 -0.29790E+0004 -0.30340E-0007 -0.12063E-0007  0.12262E-0008
  0.97500E+0004 -0.29790E+0004 -0.39621E-0007 -0.15204E-0007 -0.51564E-0008
  0.95000E+0004 -0.29394E+0004  0.15267E-0007  0.38229E-0008  0.27967E-0007
  0.95432E+0004 -0.29394E+0004  0.25478E-0008  0.10175E-0008  0.17770E-0007
  0.96250E+0004 -0.29393E+0004 -0.20741E-0007 -0.46195E-0008 -0.32515E-0009
  0.97068E+0004 -0.29392E+0004 -0.42467E-0007 -0.10497E-0007 -0.16484E-0007
  0.97500E+0004 -0.29392E+0004 -0.53147E-0007 -0.13626E-0007 -0.24151E-0007
  0.95000E+0004 -0.28998E+0004  0.10977E-0007  0.49600E-0008  0.18215E-0007
  0.95432E+0004 -0.28997E+0004 -0.29921E-0008  0.22279E-0008  0.67396E-0008
  0.96250E+0004 -0.28996E+0004 -0.28649E-0007 -0.32908E-0008 -0.13774E-0007
  0.97068E+0004 -0.28994E+0004 -0.52667E-0007 -0.90847E-0008 -0.32258E-0007
  0.97500E+0004 -0.28994E+0004 -0.64492E-0007 -0.12188E-0007 -0.41077E-0007
  0.95000E+0004 -0.28789E+0004  0.88992E-0008  0.54750E-0008  0.13494E-0007
  0.95432E+0004 -0.28788E+0004 -0.55778E-0008  0.27855E-0008  0.14413E-0008
  0.96250E+0004 -0.28786E+0004 -0.32222E-0007 -0.26630E-0008 -0.20185E-0007
  0.97068E+0004 -0.28784E+0004 -0.57218E-0007 -0.84021E-0008 -0.39764E-0007
  0.97500E+0004 -0.28783E+0004 -0.69542E-0007 -0.11484E-0007 -0.49136E-0007
  0.97500E+0004 -0.30000E+0004 -0.31678E-0007 -0.16089E-0007  0.56477E-0008
  0.97932E+0004 -0.30000E+0004 -0.39655E-0007 -0.19182E-0007  0.46047E-0009
  0.98750E+0004 -0.30000E+0004 -0.53443E-0007 -0.24809E-0007 -0.81715E-0008
  0.99568E+0004 -0.30000E+0004 -0.65445E-0007 -0.29960E-0007 -0.15381E-0007
  0.10000E+0005 -0.30000E+0004 -0.71066E-0007 -0.32432E-0007 -0.18686E-0007
  0.97500E+0004 -0.29790E+0004 -0.39621E-0007 -0.15204E-0007 -0.51564E-0008
  0.97932E+0004 -0.29790E+0004 -0.48355E-0007 -0.18306E-0007 -0.10984E-0007
  0.98750E+0004 -0.29791E+0004 -0.63401E-0007 -0.23978E-0007 -0.20648E-0007
  0.99568E+0004 -0.29792E+0004 -0.76409E-0007 -0.29210E-0007 -0.28633E-0007
  0.10000E+0005 -0.29792E+0004 -0.82458E-0007 -0.31741E-0007 -0.32243E-0007
  0.97500E+0004 -0.29392E+0004 -0.53147E-0007 -0.13626E-0007 -0.24151E-0007
  0.97932E+0004 -0.29393E+0004 -0.63161E-0007 -0.16736E-0007 -0.31123E-0007
  0.98750E+0004 -0.29395E+0004 -0.80347E-0007 -0.22468E-0007 -0.42653E-0007
  0.99568E+0004 -0.29397E+0004 -0.95084E-0007 -0.27825E-0007 -0.52064E-0007
  0.10000E+0005 -0.29399E+0004 -0.10187E-0006 -0.30449E-0007 -0.56241E-0007
  0.97500E+0004 -0.28994E+0004 -0.64492E-0007 -0.12188E-0007 -0.41077E-0007
  0.97932E+0004 -0.28995E+0004 -0.75573E-0007 -0.15287E-0007 -0.49098E-0007
  0.98750E+0004 -0.28999E+0004 -0.94570E-0007 -0.21045E-0007 -0.62366E-0007
  0.99568E+0004 -0.29003E+0004 -0.11079E-0006 -0.26487E-0007 -0.73140E-0007
  0.10000E+0005 -0.29005E+0004 -0.11822E-0006 -0.29181E-0007 -0.77871E-0007
  0.97500E+0004 -0.28783E+0004 -0.69542E-0007 -0.11484E-0007 -0.49136E-0007
  0.97932E+0004 -0.28786E+0004 -0.81097E-0007 -0.14573E-0007 -0.57668E-0007
  0.98750E+0004 -0.28790E+0004 -0.10091E-0006 -0.20329E-0007 -0.71798E-0007
  0.99568E+0004 -0.28795E+0004 -0.11782E-0006 -0.25800E-0007 -0.83265E-0007
  0.10000E+0005 -0.28797E+0004 -0.12555E-0006 -0.28523E-0007 -0.88281E-0007
  0.10000E+0005 -0.30000E+0004 -0.71066E-0007 -0.32432E-0007 -0.18686E-0007
  0.10043E+0005 -0.30000E+0004 -0.76201E-0007 -0.34710E-0007 -0.21674E-0007
  0.10125E+0005 -0.30000E+0004 -0.84660E-0007 -0.38461E-0007 -0.26579E-0007
  0.10207E+0005 -0.30000E+0004 -0.91519E-0007 -0.41446E-0007 -0.30561E-0007
  0.10250E+0005 -0.30000E+0004 -0.94529E-0007 -0.42721E-0007 -0.32310E-0007
  0.10000E+0005 -0.29792E+0004 -0.82458E-0007 -0.31741E-0007 -0.32243E-0007
  0.10043E+0005 -0.29793E+0004 -0.87920E-0007 -0.34088E-0007 -0.35430E-0007
  0.10125E+0005 -0.29795E+0004 -0.96813E-0007 -0.37997E-0007 -0.40534E-0007
  0.10207E+0005 -0.29797E+0004 -0.10389E-0006 -0.41166E-0007 -0.44516E-0007
  0.10250E+0005 -0.29798E+0004 -0.10694E-0006 -0.42548E-0007 -0.46203E-0007
  0.10000E+0005 -0.29399E+0004 -0.10187E-0006 -0.30449E-0007 -0.56241E-0007
  0.10043E+0005 -0.29401E+0004 -0.10790E-0006 -0.32910E-0007 -0.59813E-0007
  0.10125E+0005 -0.29407E+0004 -0.11756E-0006 -0.37082E-0007 -0.65318E-0007
  0.10207E+0005 -0.29412E+0004 -0.12502E-0006 -0.40566E-0007 -0.69331E-0007
  0.10250E+0005 -0.29415E+0004 -0.12814E-0006 -0.42130E-0007 -0.70914E-0007
  0.10000E+0005 -0.29005E+0004 -0.11822E-0006 -0.29181E-0007 -0.77871E-0007
  0.10043E+0005 -0.29010E+0004 -0.12477E-0006 -0.31734E-0007 -0.81840E-0007
  0.10125E+0005 -0.29018E+0004 -0.13513E-0006 -0.36122E-0007 -0.87782E-0007
  0.10207E+0005 -0.29027E+0004 -0.14296E-0006 -0.39874E-0007 -0.91877E-0007
  0.10250E+0005 -0.29032E+0004 -0.14616E-0006 -0.41594E-0007 -0.93382E-0007
  0.10000E+0005 -0.28797E+0004 -0.12555E-0006 -0.28523E-0007 -0.88281E-0007
  0.10043E+0005 -0.28803E+0004 -0.13235E-0006 -0.31114E-0007 -0.92464E-0007
  0.10125E+0005 -0.28813E+0004 -0.14306E-0006 -0.35598E-0007 -0.98657E-0007
  0.10207E+0005 -0.28824E+0004 -0.15109E-0006 -0.39472E-0007 -0.10282E-0006
  0.10250E+0005 -0.28829E+0004 -0.15434E-0006 -0.41266E-0007 -0.10430E-0006
  0.10250E+0005 -0.30000E+0004 -0.94529E-0007 -0.42721E-0007 -0.32310E-0007
  0.10293E+0005 -0.30000E+0004 -0.97135E-0007 -0.43803E-0007 -0.33806E-0007
  0.10375E+0005 -0.30000E+0004 -0.10104E-0006 -0.45388E-0007 -0.35947E-0007
  0.10457E+0005 -0.30000E+0004 -0.10368E-0006 -0.46488E-0007 -0.37119E-0007
  0.10500E+0005 -0.30000E+0004 -0.10461E-0006 -0.46932E-0007 -0.37335E-0007
  0.10250E+0005 -0.29798E+0004 -0.10694E-0006 -0.42548E-0007 -0.46203E-0007
  0.10293E+0005 -0.29799E+0004 -0.10955E-0006 -0.43741E-0007 -0.47616E-0007
  0.10375E+0005 -0.29800E+0004 -0.11336E-0006 -0.45540E-0007 -0.49537E-0007
  0.10457E+0005 -0.29802E+0004 -0.11580E-0006 -0.46851E-0007 -0.50443E-0007
  0.10500E+0005 -0.29802E+0004 -0.11659E-0006 -0.47400E-0007 -0.50514E-0007
  0.10250E+0005 -0.29415E+0004 -0.12814E-0006 -0.42130E-0007 -0.70914E-0007
  0.10293E+0005 -0.29417E+0004 -0.13076E-0006 -0.43512E-0007 -0.72180E-0007
  0.10375E+0005 -0.29421E+0004 -0.13441E-0006 -0.45682E-0007 -0.73695E-0007
  0.10457E+0005 -0.29425E+0004 -0.13649E-0006 -0.47359E-0007 -0.74098E-0007
  0.10500E+0005 -0.29428E+0004 -0.13704E-0006 -0.48090E-0007 -0.73888E-0007
  0.10250E+0005 -0.29032E+0004 -0.14616E-0006 -0.41594E-0007 -0.93382E-0007
  0.10293E+0005 -0.29035E+0004 -0.14880E-0006 -0.43141E-0007 -0.94522E-0007
  0.10375E+0005 -0.29042E+0004 -0.15232E-0006 -0.45634E-0007 -0.95659E-0007
  0.10457E+0005 -0.29049E+0004 -0.15410E-0006 -0.47632E-0007 -0.95573E-0007
  0.10500E+0005 -0.29053E+0004 -0.15443E-0006 -0.48525E-0007 -0.95081E-0007
  0.10250E+0005 -0.28829E+0004 -0.15434E-0006 -0.41266E-0007 -0.10430E-0006
  0.10293E+0005 -0.28834E+0004 -0.15700E-0006 -0.42888E-0007 -0.10538E-0006
  0.10375E+0005 -0.28842E+0004 -0.16047E-0006 -0.45533E-0007 -0.10633E-0006
  0.10457E+0005 -0.28851E+0004 -0.16213E-0006 -0.47684E-0007 -0.10600E-0006
  0.10500E+0005 -0.28855E+0004 -0.16236E-0006 -0.48654E-0007 -0.10536E-0006
  0.10500E+0005 -0.30000E+0004 -0.10461E-0006 -0.46932E-0007 -0.37335E-0007
  0.10543E+0005 -0.30000E+0004 -0.10526E-0006 -0.47314E-0007 -0.37270E-0007
  0.10625E+0005 -0.30000E+0004 -0.10584E-0006 -0.47964E-0007 -0.36423E-0007
  0.10707E+0005 -0.30000E+0004 -0.10577E-0006 -0.48646E-0007 -0.34764E-0007
  0.10750E+0005 -0.30000E+0004 -0.10558E-0006 -0.49060E-0007 -0.33656E-0007
  0.10500E+0005 -0.29802E+0004 -0.11659E-0006 -0.47400E-0007 -0.50514E-0007
  0.10543E+0005 -0.29803E+0004 -0.11708E-0006 -0.47881E-0007 -0.50306E-0007
  0.10625E+0005 -0.29804E+0004 -0.11729E-0006 -0.48695E-0007 -0.49190E-0007
  0.10707E+0005 -0.29806E+0004 -0.11676E-0006 -0.49501E-0007 -0.47256E-0007
  0.10750E+0005 -0.29806E+0004 -0.11628E-0006 -0.49962E-0007 -0.45993E-0007
  0.10500E+0005 -0.29428E+0004 -0.13704E-0006 -0.48090E-0007 -0.73888E-0007
  0.10543E+0005 -0.29430E+0004 -0.13724E-0006 -0.48744E-0007 -0.73402E-0007
  0.10625E+0005 -0.29434E+0004 -0.13680E-0006 -0.49844E-0007 -0.71758E-0007
  0.10707E+0005 -0.29437E+0004 -0.13547E-0006 -0.50868E-0007 -0.69278E-0007
  0.10750E+0005 -0.29439E+0004 -0.13450E-0006 -0.51413E-0007 -0.67708E-0007
  0.10500E+0005 -0.29053E+0004 -0.15443E-0006 -0.48525E-0007 -0.95081E-0007
  0.10543E+0005 -0.29056E+0004 -0.15439E-0006 -0.49332E-0007 -0.94314E-0007
  0.10625E+0005 -0.29063E+0004 -0.15340E-0006 -0.50687E-0007 -0.92124E-0007
  0.10707E+0005 -0.29069E+0004 -0.15138E-0006 -0.51908E-0007 -0.89077E-0007
  0.10750E+0005 -0.29072E+0004 -0.14997E-0006 -0.52530E-0007 -0.87184E-0007
  0.10500E+0005 -0.28855E+0004 -0.16236E-0006 -0.48654E-0007 -0.10536E-0006
  0.10543E+0005 -0.28859E+0004 -0.16221E-0006 -0.49534E-0007 -0.10445E-0006
  0.10625E+0005 -0.28867E+0004 -0.16096E-0006 -0.51011E-0007 -0.10197E-0006
  0.10707E+0005 -0.28875E+0004 -0.15863E-0006 -0.52328E-0007 -0.98615E-0007
  0.10750E+0005 -0.28879E+0004 -0.15702E-0006 -0.52987E-0007 -0.96551E-0007
  0.10750E+0005 -0.30000E+0004 -0.10558E-0006 -0.49060E-0007 -0.33656E-0007
  0.10793E+0005 -0.30000E+0004 -0.10533E-0006 -0.49524E-0007 -0.32455E-0007
  0.10875E+0005 -0.30000E+0004 -0.10495E-0006 -0.50569E-0007 -0.30184E-0007
  0.10957E+0005 -0.30000E+0004 -0.10499E-0006 -0.51814E-0007 -0.28373E-0007
  0.11000E+0005 -0.30000E+0004 -0.10532E-0006 -0.52534E-0007 -0.27808E-0007
  0.10750E+0005 -0.29806E+0004 -0.11628E-0006 -0.49962E-0007 -0.45993E-0007
  0.10793E+0005 -0.29807E+0004 -0.11571E-0006 -0.50461E-0007 -0.44617E-0007
  0.10875E+0005 -0.29809E+0004 -0.11462E-0006 -0.51535E-0007 -0.41960E-0007
  0.10957E+0005 -0.29810E+0004 -0.11381E-0006 -0.52766E-0007 -0.39658E-0007
  0.11000E+0005 -0.29811E+0004 -0.11363E-0006 -0.53463E-0007 -0.38779E-0007
  0.10750E+0005 -0.29439E+0004 -0.13450E-0006 -0.51413E-0007 -0.67708E-0007
  0.10793E+0005 -0.29442E+0004 -0.13338E-0006 -0.51974E-0007 -0.65990E-0007
  0.10875E+0005 -0.29446E+0004 -0.13104E-0006 -0.53103E-0007 -0.62578E-0007
  0.10957E+0005 -0.29451E+0004 -0.12872E-0006 -0.54313E-0007 -0.59322E-0007
  0.11000E+0005 -0.29453E+0004 -0.12762E-0006 -0.54972E-0007 -0.57835E-0007
  0.10750E+0005 -0.29072E+0004 -0.14997E-0006 -0.52530E-0007 -0.87184E-0007
  0.10793E+0005 -0.29076E+0004 -0.14836E-0006 -0.53148E-0007 -0.85115E-0007
  0.10875E+0005 -0.29084E+0004 -0.14494E-0006 -0.54330E-0007 -0.80927E-0007
  0.10957E+0005 -0.29091E+0004 -0.14126E-0006 -0.55526E-0007 -0.76696E-0007
  0.11000E+0005 -0.29095E+0004 -0.13932E-0006 -0.56154E-0007 -0.74590E-0007
  0.10750E+0005 -0.28879E+0004 -0.15702E-0006 -0.52987E-0007 -0.96551E-0007
  0.10793E+0005 -0.28883E+0004 -0.15519E-0006 -0.53633E-0007 -0.94291E-0007
  0.10875E+0005 -0.28892E+0004 -0.15125E-0006 -0.54842E-0007 -0.89689E-0007
  0.10957E+0005 -0.28901E+0004 -0.14692E-0006 -0.56033E-0007 -0.84942E-0007
  0.11000E+0005 -0.28906E+0004 -0.14457E-0006 -0.56647E-0007 -0.82507E-0007
  0.11000E+0005 -0.30000E+0004 -0.10532E-0006 -0.52534E-0007 -0.27808E-0007
  0.11043E+0005 -0.30000E+0004 -0.10594E-0006 -0.53273E-0007 -0.27622E-0007
  0.11125E+0005 -0.30000E+0004 -0.10806E-0006 -0.54673E-0007 -0.28627E-0007
  0.11207E+0005 -0.30000E+0004 -0.11168E-0006 -0.55939E-0007 -0.31827E-0007
  0.11250E+0005 -0.30000E+0004 -0.11427E-0006 -0.56502E-0007 -0.34538E-0007
  0.11000E+0005 -0.29811E+0004 -0.11363E-0006 -0.53463E-0007 -0.38779E-0007
  0.11043E+0005 -0.29812E+0004 -0.11368E-0006 -0.54170E-0007 -0.38238E-0007
  0.11125E+0005 -0.29813E+0004 -0.11463E-0006 -0.55493E-0007 -0.38445E-0007
  0.11207E+0005 -0.29815E+0004 -0.11693E-0006 -0.56668E-0007 -0.40690E-0007
  0.11250E+0005 -0.29816E+0004 -0.11879E-0006 -0.57181E-0007 -0.42837E-0007
  0.11000E+0005 -0.29453E+0004 -0.12762E-0006 -0.54972E-0007 -0.57835E-0007
  0.11043E+0005 -0.29455E+0004 -0.12667E-0006 -0.55627E-0007 -0.56603E-0007
  0.11125E+0005 -0.29460E+0004 -0.12547E-0006 -0.56817E-0007 -0.55260E-0007
  0.11207E+0005 -0.29464E+0004 -0.12535E-0006 -0.57834E-0007 -0.55641E-0007
  0.11250E+0005 -0.29467E+0004 -0.12583E-0006 -0.58261E-0007 -0.56688E-0007
  0.11000E+0005 -0.29095E+0004 -0.13932E-0006 -0.56154E-0007 -0.74590E-0007
  0.11043E+0005 -0.29099E+0004 -0.13744E-0006 -0.56764E-0007 -0.72656E-0007
  0.11125E+0005 -0.29106E+0004 -0.13424E-0006 -0.57840E-0007 -0.69732E-0007
  0.11207E+0005 -0.29114E+0004 -0.13182E-0006 -0.58718E-0007 -0.68204E-0007
  0.11250E+0005 -0.29118E+0004 -0.13097E-0006 -0.59069E-0007 -0.68116E-0007
  0.11000E+0005 -0.28906E+0004 -0.14457E-0006 -0.56647E-0007 -0.82507E-0007
  0.11043E+0005 -0.28911E+0004 -0.14224E-0006 -0.57236E-0007 -0.80201E-0007
  0.11125E+0005 -0.28920E+0004 -0.13806E-0006 -0.58258E-0007 -0.76440E-0007
  0.11207E+0005 -0.28929E+0004 -0.13447E-0006 -0.59071E-0007 -0.73895E-0007
  0.11250E+0005 -0.28934E+0004 -0.13295E-0006 -0.59386E-0007 -0.73202E-0007
  0.11250E+0005 -0.30000E+0004 -0.11427E-0006 -0.56502E-0007 -0.34538E-0007
  0.11293E+0005 -0.30000E+0004 -0.11736E-0006 -0.56960E-0007 -0.38000E-0007
  0.11375E+0005 -0.30000E+0004 -0.12458E-0006 -0.57477E-0007 -0.46698E-0007
  0.11457E+0005 -0.30000E+0004 -0.13354E-0006 -0.57441E-0007 -0.58129E-0007
  0.11500E+0005 -0.30000E+0004 -0.13891E-0006 -0.57176E-0007 -0.65179E-0007
  0.11250E+0005 -0.29816E+0004 -0.11879E-0006 -0.57181E-0007 -0.42837E-0007
  0.11293E+0005 -0.29817E+0004 -0.12111E-0006 -0.57589E-0007 -0.45710E-0007
  0.11375E+0005 -0.29818E+0004 -0.12686E-0006 -0.58021E-0007 -0.53220E-0007
  0.11457E+0005 -0.29820E+0004 -0.13437E-0006 -0.57914E-0007 -0.63435E-0007
  0.11500E+0005 -0.29820E+0004 -0.13901E-0006 -0.57620E-0007 -0.69856E-0007
  0.11250E+0005 -0.29467E+0004 -0.12583E-0006 -0.58261E-0007 -0.56688E-0007
  0.11293E+0005 -0.29469E+0004 -0.12673E-0006 -0.58584E-0007 -0.58395E-0007
  0.11375E+0005 -0.29474E+0004 -0.12970E-0006 -0.58867E-0007 -0.63552E-0007
  0.11457E+0005 -0.29478E+0004 -0.13441E-0006 -0.58635E-0007 -0.71329E-0007
  0.11500E+0005 -0.29480E+0004 -0.13760E-0006 -0.58289E-0007 -0.76476E-0007
  0.11250E+0005 -0.29118E+0004 -0.13097E-0006 -0.59069E-0007 -0.68116E-0007
  0.11293E+0005 -0.29122E+0004 -0.13048E-0006 -0.59317E-0007 -0.68616E-0007
  0.11375E+0005 -0.29129E+0004 -0.13068E-0006 -0.59466E-0007 -0.71316E-0007
  0.11457E+0005 -0.29136E+0004 -0.13254E-0006 -0.59124E-0007 -0.76516E-0007
  0.11500E+0005 -0.29140E+0004 -0.13426E-0006 -0.58731E-0007 -0.80299E-0007
  0.11250E+0005 -0.28934E+0004 -0.13295E-0006 -0.59386E-0007 -0.73202E-0007
  0.11293E+0005 -0.28938E+0004 -0.13174E-0006 -0.59598E-0007 -0.73055E-0007
  0.11375E+0005 -0.28947E+0004 -0.13050E-0006 -0.59684E-0007 -0.74430E-0007
  0.11457E+0005 -0.28956E+0004 -0.13087E-0006 -0.59288E-0007 -0.78228E-0007
  0.11500E+0005 -0.28960E+0004 -0.13179E-0006 -0.58871E-0007 -0.81265E-0007
  0.11500E+0005 -0.30000E+0004 -0.13891E-0006 -0.57176E-0007 -0.65179E-0007
  0.11543E+0005 -0.30000E+0004 -0.14467E-0006 -0.56733E-0007 -0.72856E-0007
  0.11625E+0005 -0.30000E+0004 -0.15650E-0006 -0.55416E-0007 -0.88830E-0007
  0.11707E+0005 -0.30000E+0004 -0.16913E-0006 -0.53516E-0007 -0.10608E-0006
  0.11750E+0005 -0.30000E+0004 -0.17594E-0006 -0.52312E-0007 -0.11542E-0006
  0.11500E+0005 -0.29820E+0004 -0.13901E-0006 -0.57620E-0007 -0.69856E-0007
  0.11543E+0005 -0.29821E+0004 -0.14408E-0006 -0.57153E-0007 -0.76933E-0007
  0.11625E+0005 -0.29822E+0004 -0.15472E-0006 -0.55805E-0007 -0.91878E-0007
  0.11707E+0005 -0.29824E+0004 -0.16640E-0006 -0.53889E-0007 -0.10831E-0006
  0.11750E+0005 -0.29824E+0004 -0.17284E-0006 -0.52681E-0007 -0.11734E-0006
  0.11500E+0005 -0.29480E+0004 -0.13760E-0006 -0.58289E-0007 -0.76476E-0007
  0.11543E+0005 -0.29482E+0004 -0.14129E-0006 -0.57778E-0007 -0.82322E-0007
  0.11625E+0005 -0.29486E+0004 -0.14951E-0006 -0.56374E-0007 -0.95118E-0007
  0.11707E+0005 -0.29490E+0004 -0.15920E-0006 -0.54429E-0007 -0.10979E-0006
  0.11750E+0005 -0.29492E+0004 -0.16479E-0006 -0.53214E-0007 -0.11809E-0006
  0.11500E+0005 -0.29140E+0004 -0.13426E-0006 -0.58731E-0007 -0.80299E-0007
  0.11543E+0005 -0.29143E+0004 -0.13649E-0006 -0.58181E-0007 -0.84809E-0007
  0.11625E+0005 -0.29149E+0004 -0.14213E-0006 -0.56724E-0007 -0.95228E-0007
  0.11707E+0005 -0.29155E+0004 -0.14958E-0006 -0.54753E-0007 -0.10787E-0006
  0.11750E+0005 -0.29159E+0004 -0.15417E-0006 -0.53531E-0007 -0.11528E-0006
  0.11500E+0005 -0.28960E+0004 -0.13179E-0006 -0.58871E-0007 -0.81265E-0007
  0.11543E+0005 -0.28964E+0004 -0.13324E-0006 -0.58303E-0007 -0.85035E-0007
  0.11625E+0005 -0.28972E+0004 -0.13746E-0006 -0.56821E-0007 -0.94122E-0007
  0.11707E+0005 -0.28979E+0004 -0.14365E-0006 -0.54837E-0007 -0.10559E-0006
  0.11750E+0005 -0.28983E+0004 -0.14766E-0006 -0.53612E-0007 -0.11249E-0006
  0.11750E+0005 -0.30000E+0004 -0.17594E-0006 -0.52312E-0007 -0.11542E-0006
  0.11793E+0005 -0.30000E+0004 -0.18276E-0006 -0.50990E-0007 -0.12476E-0006
  0.11875E+0005 -0.30000E+0004 -0.19536E-0006 -0.48245E-0007 -0.14199E-0006
  0.11957E+0005 -0.30000E+0004 -0.20706E-0006 -0.45326E-0007 -0.15783E-0006
  0.12000E+0005 -0.30000E+0004 -0.21267E-0006 -0.43776E-0007 -0.16535E-0006
  0.11750E+0005 -0.29824E+0004 -0.17284E-0006 -0.52681E-0007 -0.11734E-0006
  0.11793E+0005 -0.29825E+0004 -0.17936E-0006 -0.51357E-0007 -0.12646E-0006
  0.11875E+0005 -0.29826E+0004 -0.19170E-0006 -0.48610E-0007 -0.14354E-0006
  0.11957E+0005 -0.29827E+0004 -0.20351E-0006 -0.45681E-0007 -0.15964E-0006
  0.12000E+0005 -0.29828E+0004 -0.20934E-0006 -0.44119E-0007 -0.16745E-0006
  0.11750E+0005 -0.29492E+0004 -0.16479E-0006 -0.53214E-0007 -0.11809E-0006
  0.11793E+0005 -0.29493E+0004 -0.17062E-0006 -0.51886E-0007 -0.12665E-0006
  0.11875E+0005 -0.29496E+0004 -0.18216E-0006 -0.49132E-0007 -0.14319E-0006
  0.11957E+0005 -0.29499E+0004 -0.19390E-0006 -0.46184E-0007 -0.15949E-0006
  0.12000E+0005 -0.29501E+0004 -0.19998E-0006 -0.44603E-0007 -0.16772E-0006
  0.11750E+0005 -0.29159E+0004 -0.15417E-0006 -0.53531E-0007 -0.11528E-0006
  0.11793E+0005 -0.29161E+0004 -0.15916E-0006 -0.52199E-0007 -0.12312E-0006
  0.11875E+0005 -0.29167E+0004 -0.16954E-0006 -0.49439E-0007 -0.13877E-0006
  0.11957E+0005 -0.29172E+0004 -0.18082E-0006 -0.46476E-0007 -0.15493E-0006
  0.12000E+0005 -0.29174E+0004 -0.18695E-0006 -0.44879E-0007 -0.16339E-0006
  0.11750E+0005 -0.28983E+0004 -0.14766E-0006 -0.53612E-0007 -0.11249E-0006
  0.11793E+0005 -0.28986E+0004 -0.15214E-0006 -0.52278E-0007 -0.11987E-0006
  0.11875E+0005 -0.28993E+0004 -0.16179E-0006 -0.49516E-0007 -0.13493E-0006
  0.11957E+0005 -0.28999E+0004 -0.17267E-0006 -0.46548E-0007 -0.15087E-0006
  0.12000E+0005 -0.29002E+0004 -0.17874E-0006 -0.44945E-0007 -0.15938E-0006
  0.12000E+0005 -0.30000E+0004 -0.21267E-0006 -0.43776E-0007 -0.16535E-0006
  0.12043E+0005 -0.30000E+0004 -0.21779E-0006 -0.42247E-0007 -0.17213E-0006
  0.12125E+0005 -0.30000E+0004 -0.22589E-0006 -0.39496E-0007 -0.18263E-0006
  0.12207E+0005 -0.30000E+0004 -0.23150E-0006 -0.37038E-0007 -0.18962E-0006
  0.12250E+0005 -0.30000E+0004 -0.23335E-0006 -0.35893E-0007 -0.19175E-0006
  0.12000E+0005 -0.29828E+0004 -0.20934E-0006 -0.44119E-0007 -0.16745E-0006
  0.12043E+0005 -0.29828E+0004 -0.21479E-0006 -0.42574E-0007 -0.17464E-0006
  0.12125E+0005 -0.29830E+0004 -0.22379E-0006 -0.39773E-0007 -0.18621E-0006
  0.12207E+0005 -0.29831E+0004 -0.23065E-0006 -0.37239E-0007 -0.19459E-0006
  0.12250E+0005 -0.29832E+0004 -0.23325E-0006 -0.36042E-0007 -0.19758E-0006
  0.12000E+0005 -0.29501E+0004 -0.19998E-0006 -0.44603E-0007 -0.16772E-0006
  0.12043E+0005 -0.29503E+0004 -0.20591E-0006 -0.43029E-0007 -0.17555E-0006
  0.12125E+0005 -0.29507E+0004 -0.21635E-0006 -0.40144E-0007 -0.18891E-0006
  0.12207E+0005 -0.29510E+0004 -0.22531E-0006 -0.37479E-0007 -0.19977E-0006
  0.12250E+0005 -0.29512E+0004 -0.22925E-0006 -0.36194E-0007 -0.20430E-0006
  0.12000E+0005 -0.29174E+0004 -0.18695E-0006 -0.44879E-0007 -0.16339E-0006
  0.12043E+0005 -0.29178E+0004 -0.19314E-0006 -0.43282E-0007 -0.17169E-0006
  0.12125E+0005 -0.29184E+0004 -0.20465E-0006 -0.40325E-0007 -0.18652E-0006
  0.12207E+0005 -0.29190E+0004 -0.21537E-0006 -0.37549E-0007 -0.19958E-0006
  0.12250E+0005 -0.29193E+0004 -0.22050E-0006 -0.36188E-0007 -0.20553E-0006
  0.12000E+0005 -0.29002E+0004 -0.17874E-0006 -0.44945E-0007 -0.15938E-0006
  0.12043E+0005 -0.29006E+0004 -0.18499E-0006 -0.43337E-0007 -0.16785E-0006
  0.12125E+0005 -0.29013E+0004 -0.19691E-0006 -0.40348E-0007 -0.18333E-0006
  0.12207E+0005 -0.29021E+0004 -0.20840E-0006 -0.37521E-0007 -0.19743E-0006
  0.12250E+0005 -0.29025E+0004 -0.21408E-0006 -0.36125E-0007 -0.20406E-0006
  0.12250E+0005 -0.30000E+0004 -0.23335E-0006 -0.35893E-0007 -0.19175E-0006
  0.12293E+0005 -0.30000E+0004 -0.23438E-0006 -0.34860E-0007 -0.19279E-0006
  0.12375E+0005 -0.30000E+0004 -0.23399E-0006 -0.33226E-0007 -0.19170E-0006
  0.12457E+0005 -0.30000E+0004 -0.23046E-0006 -0.31990E-0007 -0.18669E-0006
  0.12500E+0005 -0.30000E+0004 -0.22734E-0006 -0.31481E-0007 -0.18253E-0006
  0.12250E+0005 -0.29832E+0004 -0.23325E-0006 -0.36042E-0007 -0.19758E-0006
  0.12293E+0005 -0.29833E+0004 -0.23511E-0006 -0.34949E-0007 -0.19952E-0006
  0.12375E+0005 -0.29834E+0004 -0.23640E-0006 -0.33184E-0007 -0.20024E-0006
  0.12457E+0005 -0.29836E+0004 -0.23463E-0006 -0.31798E-0007 -0.19710E-0006
  0.12500E+0005 -0.29837E+0004 -0.23243E-0006 -0.31206E-0007 -0.19391E-0006
  0.12250E+0005 -0.29512E+0004 -0.22925E-0006 -0.36194E-0007 -0.20430E-0006
  0.12293E+0005 -0.29515E+0004 -0.23260E-0006 -0.35000E-0007 -0.20791E-0006
  0.12375E+0005 -0.29520E+0004 -0.23698E-0006 -0.33010E-0007 -0.21204E-0006
  0.12457E+0005 -0.29526E+0004 -0.23853E-0006 -0.31368E-0007 -0.21248E-0006
  0.12500E+0005 -0.29528E+0004 -0.23812E-0006 -0.30632E-0007 -0.21119E-0006
  0.12250E+0005 -0.29193E+0004 -0.22050E-0006 -0.36188E-0007 -0.20553E-0006
  0.12293E+0005 -0.29198E+0004 -0.22520E-0006 -0.34907E-0007 -0.21072E-0006
  0.12375E+0005 -0.29206E+0004 -0.23250E-0006 -0.32724E-0007 -0.21817E-0006
  0.12457E+0005 -0.29215E+0004 -0.23729E-0006 -0.30859E-0007 -0.22219E-0006
  0.12500E+0005 -0.29220E+0004 -0.23866E-0006 -0.29998E-0007 -0.22283E-0006
  0.12250E+0005 -0.29025E+0004 -0.21408E-0006 -0.36125E-0007 -0.20406E-0006
  0.12293E+0005 -0.29030E+0004 -0.21944E-0006 -0.34804E-0007 -0.21004E-0006
  0.12375E+0005 -0.29041E+0004 -0.22819E-0006 -0.32531E-0007 -0.21918E-0006
  0.12457E+0005 -0.29051E+0004 -0.23463E-0006 -0.30562E-0007 -0.22506E-0006
  0.12500E+0005 -0.29057E+0004 -0.23692E-0006 -0.29642E-0007 -0.22672E-0006
  0.12500E+0005 -0.30000E+0004 -0.22734E-0006 -0.31481E-0007 -0.18253E-0006
  0.12543E+0005 -0.30000E+0004 -0.22336E-0006 -0.31050E-0007 -0.17740E-0006
  0.12625E+0005 -0.30000E+0004 -0.21353E-0006 -0.30405E-0007 -0.16516E-0006
  0.12707E+0005 -0.30000E+0004 -0.20085E-0006 -0.29892E-0007 -0.14992E-0006
  0.12750E+0005 -0.30000E+0004 -0.19308E-0006 -0.29646E-0007 -0.14079E-0006
  0.12500E+0005 -0.29837E+0004 -0.23243E-0006 -0.31206E-0007 -0.19391E-0006
  0.12543E+0005 -0.29838E+0004 -0.22936E-0006 -0.30689E-0007 -0.18972E-0006
  0.12625E+0005 -0.29840E+0004 -0.22117E-0006 -0.29886E-0007 -0.17913E-0006
  0.12707E+0005 -0.29842E+0004 -0.20996E-0006 -0.29224E-0007 -0.16533E-0006
  0.12750E+0005 -0.29843E+0004 -0.20289E-0006 -0.28908E-0007 -0.15685E-0006
  0.12500E+0005 -0.29528E+0004 -0.23812E-0006 -0.30632E-0007 -0.21119E-0006
  0.12543E+0005 -0.29531E+0004 -0.23682E-0006 -0.29969E-0007 -0.20886E-0006
  0.12625E+0005 -0.29537E+0004 -0.23190E-0006 -0.28891E-0007 -0.20160E-0006
  0.12707E+0005 -0.29542E+0004 -0.22371E-0006 -0.27975E-0007 -0.19078E-0006
  0.12750E+0005 -0.29545E+0004 -0.21808E-0006 -0.27536E-0007 -0.18369E-0006
  0.12500E+0005 -0.29220E+0004 -0.23866E-0006 -0.29998E-0007 -0.22283E-0006
  0.12543E+0005 -0.29224E+0004 -0.23917E-0006 -0.29208E-0007 -0.22242E-0006
  0.12625E+0005 -0.29233E+0004 -0.23763E-0006 -0.27892E-0007 -0.21869E-0006
  0.12707E+0005 -0.29242E+0004 -0.23268E-0006 -0.26751E-0007 -0.21114E-0006
  0.12750E+0005 -0.29247E+0004 -0.22867E-0006 -0.26205E-0007 -0.20563E-0006
  0.12500E+0005 -0.29057E+0004 -0.23692E-0006 -0.29642E-0007 -0.22672E-0006
  0.12543E+0005 -0.29063E+0004 -0.23837E-0006 -0.28792E-0007 -0.22733E-0006
  0.12625E+0005 -0.29073E+0004 -0.23864E-0006 -0.27363E-0007 -0.22552E-0006
  0.12707E+0005 -0.29084E+0004 -0.23547E-0006 -0.26117E-0007 -0.21978E-0006
  0.12750E+0005 -0.29090E+0004 -0.23235E-0006 -0.25520E-0007 -0.21516E-0006
  0.12750E+0005 -0.30000E+0004 -0.19308E-0006 -0.29646E-0007 -0.14079E-0006
  0.12793E+0005 -0.30000E+0004 -0.18460E-0006 -0.29396E-0007 -0.13096E-0006
  0.12875E+0005 -0.30000E+0004 -0.16671E-0006 -0.28915E-0007 -0.11053E-0006
  0.12957E+0005 -0.30000E+0004 -0.14665E-0006 -0.28420E-0007 -0.87886E-0007
  0.13000E+0005 -0.30000E+0004 -0.13529E-0006 -0.28175E-0007 -0.75100E-0007
  0.12750E+0005 -0.29843E+0004 -0.20289E-0006 -0.28908E-0007 -0.15685E-0006
  0.12793E+0005 -0.29844E+0004 -0.19505E-0006 -0.28593E-0007 -0.14762E-0006
  0.12875E+0005 -0.29845E+0004 -0.17820E-0006 -0.28007E-0007 -0.12811E-0006
  0.12957E+0005 -0.29846E+0004 -0.15891E-0006 -0.27431E-0007 -0.10610E-0006
  0.13000E+0005 -0.29847E+0004 -0.14785E-0006 -0.27153E-0007 -0.93538E-0007
  0.12750E+0005 -0.29545E+0004 -0.21808E-0006 -0.27536E-0007 -0.18369E-0006
  0.12793E+0005 -0.29547E+0004 -0.21162E-0006 -0.27107E-0007 -0.17577E-0006
  0.12875E+0005 -0.29551E+0004 -0.19704E-0006 -0.26338E-0007 -0.15835E-0006
  0.12957E+0005 -0.29554E+0004 -0.17957E-0006 -0.25621E-0007 -0.13792E-0006
  0.13000E+0005 -0.29556E+0004 -0.16927E-0006 -0.25282E-0007 -0.12598E-0006
  0.12750E+0005 -0.29247E+0004 -0.22867E-0006 -0.26205E-0007 -0.20563E-0006
  0.12793E+0005 -0.29250E+0004 -0.22373E-0006 -0.25675E-0007 -0.19919E-0006
  0.12875E+0005 -0.29257E+0004 -0.21179E-0006 -0.24742E-0007 -0.18426E-0006
  0.12957E+0005 -0.29263E+0004 -0.19656E-0006 -0.23895E-0007 -0.16586E-0006
  0.13000E+0005 -0.29266E+0004 -0.18726E-0006 -0.23501E-0007 -0.15481E-0006
  0.12750E+0005 -0.29090E+0004 -0.23235E-0006 -0.25520E-0007 -0.21516E-0006
  0.12793E+0005 -0.29094E+0004 -0.22827E-0006 -0.24941E-0007 -0.20957E-0006
  0.12875E+0005 -0.29101E+0004 -0.21784E-0006 -0.23929E-0007 -0.19608E-0006
  0.12957E+0005 -0.29109E+0004 -0.20394E-0006 -0.23019E-0007 -0.17893E-0006
  0.13000E+0005 -0.29113E+0004 -0.19526E-0006 -0.22597E-0007 -0.16844E-0006
  0.13000E+0005 -0.30000E+0004 -0.13529E-0006 -0.28175E-0007 -0.75100E-0007
  0.13043E+0005 -0.30000E+0004 -0.12344E-0006 -0.27949E-0007 -0.61769E-0007
  0.13125E+0005 -0.30000E+0004 -0.99858E-0007 -0.27667E-0007 -0.35102E-0007
  0.13207E+0005 -0.30000E+0004 -0.75216E-0007 -0.27675E-0007 -0.69251E-0008
  0.13250E+0005 -0.30000E+0004 -0.61996E-0007 -0.27846E-0007  0.83572E-0008
  0.13000E+0005 -0.29847E+0004 -0.14785E-0006 -0.27153E-0007 -0.93538E-0007
  0.13043E+0005 -0.29847E+0004 -0.13623E-0006 -0.26898E-0007 -0.80379E-0007
  0.13125E+0005 -0.29848E+0004 -0.11288E-0006 -0.26565E-0007 -0.53836E-0007
  0.13207E+0005 -0.29849E+0004 -0.88157E-0007 -0.26521E-0007 -0.25511E-0007
  0.13250E+0005 -0.29849E+0004 -0.74759E-0007 -0.26660E-0007 -0.10036E-0007
  0.13000E+0005 -0.29556E+0004 -0.16927E-0006 -0.25282E-0007 -0.12598E-0006
  0.13043E+0005 -0.29558E+0004 -0.15830E-0006 -0.24971E-0007 -0.11336E-0006
  0.13125E+0005 -0.29560E+0004 -0.13578E-0006 -0.24545E-0007 -0.87459E-0007
  0.13207E+0005 -0.29563E+0004 -0.11132E-0006 -0.24403E-0007 -0.59279E-0007
  0.13250E+0005 -0.29564E+0004 -0.97822E-0007 -0.24481E-0007 -0.43669E-0007
  0.13000E+0005 -0.29266E+0004 -0.18726E-0006 -0.23501E-0007 -0.15481E-0006
  0.13043E+0005 -0.29268E+0004 -0.17719E-0006 -0.23137E-0007 -0.14298E-0006
  0.13125E+0005 -0.29272E+0004 -0.15600E-0006 -0.22619E-0007 -0.11824E-0006
  0.13207E+0005 -0.29276E+0004 -0.13236E-0006 -0.22379E-0007 -0.90753E-0007
  0.13250E+0005 -0.29279E+0004 -0.11906E-0006 -0.22396E-0007 -0.75310E-0007
  0.13000E+0005 -0.29113E+0004 -0.19526E-0006 -0.22597E-0007 -0.16844E-0006
  0.13043E+0005 -0.29116E+0004 -0.18576E-0006 -0.22207E-0007 -0.15712E-0006
  0.13125E+0005 -0.29121E+0004 -0.16547E-0006 -0.21641E-0007 -0.13319E-0006
  0.13207E+0005 -0.29125E+0004 -0.14248E-0006 -0.21350E-0007 -0.10629E-0006
  0.13250E+0005 -0.29128E+0004 -0.12940E-0006 -0.21336E-0007 -0.91055E-0007
  0.13250E+0005 -0.30000E+0004 -0.61996E-0007 -0.27846E-0007  0.83572E-0008
  0.13293E+0005 -0.30000E+0004 -0.48765E-0007 -0.28139E-0007  0.23761E-0007
  0.13375E+0005 -0.30000E+0004 -0.24140E-0007 -0.29088E-0007  0.52725E-0007
  0.13457E+0005 -0.30000E+0004 -0.10108E-0008 -0.30509E-0007  0.80145E-0007
  0.13500E+0005 -0.30000E+0004  0.10172E-0007 -0.31415E-0007  0.93394E-0007
  0.13250E+0005 -0.29849E+0004 -0.74759E-0007 -0.26660E-0007 -0.10036E-0007
  0.13293E+0005 -0.29850E+0004 -0.61257E-0007 -0.26915E-0007  0.56418E-0008
  0.13375E+0005 -0.29851E+0004 -0.35824E-0007 -0.27770E-0007  0.35385E-0007
  0.13457E+0005 -0.29851E+0004 -0.11470E-0007 -0.29064E-0007  0.63978E-0007
  0.13500E+0005 -0.29852E+0004  0.53821E-0009 -0.29892E-0007  0.78028E-0007
  0.13250E+0005 -0.29564E+0004 -0.97822E-0007 -0.24481E-0007 -0.43669E-0007
  0.13293E+0005 -0.29565E+0004 -0.84041E-0007 -0.24663E-0007 -0.27710E-0007
  0.13375E+0005 -0.29567E+0004 -0.57539E-0007 -0.25344E-0007  0.30502E-0008
  0.13457E+0005 -0.29569E+0004 -0.31337E-0007 -0.26407E-0007  0.33395E-0007
  0.13500E+0005 -0.29570E+0004 -0.18015E-0007 -0.27092E-0007  0.48710E-0007
  0.13250E+0005 -0.29279E+0004 -0.11906E-0006 -0.22396E-0007 -0.75310E-0007
  0.13293E+0005 -0.29280E+0004 -0.10532E-0006 -0.22506E-0007 -0.59382E-0007
  0.13375E+0005 -0.29284E+0004 -0.78365E-0007 -0.23018E-0007 -0.28216E-0007
  0.13457E+0005 -0.29287E+0004 -0.50958E-0007 -0.23862E-0007  0.32419E-0008
  0.13500E+0005 -0.29289E+0004 -0.36665E-0007 -0.24413E-0007  0.19478E-0007
  0.13250E+0005 -0.29128E+0004 -0.12940E-0006 -0.21336E-0007 -0.91055E-0007
  0.13293E+0005 -0.29130E+0004 -0.11580E-0006 -0.21409E-0007 -0.75268E-0007
  0.13375E+0005 -0.29135E+0004 -0.88867E-0007 -0.21835E-0007 -0.44137E-0007
  0.13457E+0005 -0.29139E+0004 -0.61088E-0007 -0.22567E-0007 -0.12353E-0007
  0.13500E+0005 -0.29141E+0004 -0.46426E-0007 -0.23050E-0007  0.42267E-0008
  0.13500E+0005 -0.30000E+0004  0.10172E-0007 -0.31415E-0007  0.93394E-0007
  0.13543E+0005 -0.30000E+0004  0.20405E-0007 -0.32375E-0007  0.10542E-0006
  0.13625E+0005 -0.30000E+0004  0.36472E-0007 -0.34227E-0007  0.12378E-0006
  0.13707E+0005 -0.30000E+0004  0.47079E-0007 -0.35788E-0007  0.13455E-0006
  0.13750E+0005 -0.30000E+0004  0.50068E-0007 -0.36363E-0007  0.13653E-0006
  0.13500E+0005 -0.29852E+0004  0.53821E-0009 -0.29892E-0007  0.78028E-0007
  0.13543E+0005 -0.29852E+0004  0.11722E-0007 -0.30764E-0007  0.90988E-0007
  0.13625E+0005 -0.29853E+0004  0.29939E-0007 -0.32438E-0007  0.11151E-0006
  0.13707E+0005 -0.29853E+0004  0.43125E-0007 -0.33819E-0007  0.12497E-0006
  0.13750E+0005 -0.29854E+0004  0.47623E-0007 -0.34310E-0007  0.12857E-0006
  0.13500E+0005 -0.29570E+0004 -0.18015E-0007 -0.27092E-0007  0.48710E-0007
  0.13543E+0005 -0.29571E+0004 -0.52802E-0008 -0.27806E-0007  0.63179E-0007
  0.13625E+0005 -0.29573E+0004  0.16558E-0007 -0.29161E-0007  0.87323E-0007
  0.13707E+0005 -0.29575E+0004  0.34224E-0007 -0.30224E-0007  0.10544E-0006
  0.13750E+0005 -0.29576E+0004  0.41396E-0007 -0.30564E-0007  0.11191E-0006
  0.13500E+0005 -0.29289E+0004 -0.36665E-0007 -0.24413E-0007  0.19478E-0007
  0.13543E+0005 -0.29291E+0004 -0.22722E-0007 -0.24980E-0007  0.35112E-0007
  0.13625E+0005 -0.29294E+0004  0.21036E-0008 -0.26039E-0007  0.62235E-0007
  0.13707E+0005 -0.29297E+0004  0.23666E-0007 -0.26808E-0007  0.84403E-0007
  0.13750E+0005 -0.29298E+0004  0.33239E-0007 -0.27007E-0007  0.93445E-0007
  0.13500E+0005 -0.29141E+0004 -0.46426E-0007 -0.23050E-0007  0.42267E-0008
  0.13543E+0005 -0.29143E+0004 -0.31990E-0007 -0.23544E-0007  0.20332E-0007
  0.13625E+0005 -0.29146E+0004 -0.58563E-0008 -0.24455E-0007  0.48754E-0007
  0.13707E+0005 -0.29150E+0004  0.17510E-0007 -0.25078E-0007  0.72797E-0007
  0.13750E+0005 -0.29152E+0004  0.28229E-0007 -0.25209E-0007  0.83067E-0007
  0.13750E+0005 -0.30000E+0004  0.50068E-0007 -0.36363E-0007  0.13653E-0006
  0.13793E+0005 -0.30000E+0004  0.51082E-0007 -0.36682E-0007  0.13566E-0006
  0.13875E+0005 -0.30000E+0004  0.47236E-0007 -0.36409E-0007  0.12565E-0006
  0.13957E+0005 -0.30000E+0004  0.35676E-0007 -0.34750E-0007  0.10447E-0006
  0.14000E+0005 -0.30000E+0004  0.26559E-0007 -0.33272E-0007  0.88974E-0007
  0.13750E+0005 -0.29854E+0004  0.47623E-0007 -0.34310E-0007  0.12857E-0006
  0.13793E+0005 -0.29854E+0004  0.50226E-0007 -0.34549E-0007  0.12943E-0006
  0.13875E+0005 -0.29854E+0004  0.49541E-0007 -0.34173E-0007  0.12300E-0006
  0.13957E+0005 -0.29854E+0004  0.41173E-0007 -0.32488E-0007  0.10560E-0006
  0.14000E+0005 -0.29855E+0004  0.33677E-0007 -0.31038E-0007  0.92100E-0007
  0.13750E+0005 -0.29576E+0004  0.41396E-0007 -0.30564E-0007  0.11191E-0006
  0.13793E+0005 -0.29576E+0004  0.46847E-0007 -0.30663E-0007  0.11589E-0006
  0.13875E+0005 -0.29578E+0004  0.51933E-0007 -0.30106E-0007  0.11597E-0006
  0.13957E+0005 -0.29579E+0004  0.49539E-0007 -0.28377E-0007  0.10559E-0006
  0.14000E+0005 -0.29579E+0004  0.45141E-0007 -0.26972E-0007  0.95868E-0007
  0.13750E+0005 -0.29298E+0004  0.33239E-0007 -0.27007E-0007  0.93445E-0007
  0.13793E+0005 -0.29299E+0004  0.41293E-0007 -0.26982E-0007  0.10026E-0006
  0.13875E+0005 -0.29301E+0004  0.51795E-0007 -0.26259E-0007  0.10642E-0006
  0.13957E+0005 -0.29303E+0004  0.55201E-0007 -0.24491E-0007  0.10283E-0006
  0.14000E+0005 -0.29304E+0004  0.53896E-0007 -0.23127E-0007  0.96830E-0007
  0.13750E+0005 -0.29152E+0004  0.28229E-0007 -0.25209E-0007  0.83067E-0007
  0.13793E+0005 -0.29153E+0004  0.37545E-0007 -0.25121E-0007  0.91256E-0007
  0.13875E+0005 -0.29155E+0004  0.50736E-0007 -0.24318E-0007  0.10044E-0006
  0.13957E+0005 -0.29157E+0004  0.57104E-0007 -0.22530E-0007  0.10030E-0006
  0.14000E+0005 -0.29158E+0004  0.57412E-0007 -0.21185E-0007  0.96225E-0007
  0.14000E+0005 -0.30000E+0004  0.26559E-0007 -0.33272E-0007  0.88974E-0007
  0.14043E+0005 -0.30000E+0004  0.15508E-0007 -0.31387E-0007  0.70760E-0007
  0.14125E+0005 -0.30000E+0004 -0.10062E-0007 -0.26797E-0007  0.29973E-0007
  0.14207E+0005 -0.30000E+0004 -0.40190E-0007 -0.21223E-0007 -0.16426E-0007
  0.14250E+0005 -0.30000E+0004 -0.57180E-0007 -0.18080E-0007 -0.41909E-0007
  0.14000E+0005 -0.29855E+0004  0.33677E-0007 -0.31038E-0007  0.92100E-0007
  0.14043E+0005 -0.29855E+0004  0.24162E-0007 -0.29202E-0007  0.75832E-0007
  0.14125E+0005 -0.29855E+0004  0.11290E-0008 -0.24789E-0007  0.38436E-0007
  0.14207E+0005 -0.29855E+0004 -0.27147E-0007 -0.19488E-0007 -0.52187E-0008
  0.14250E+0005 -0.29855E+0004 -0.43507E-0007 -0.16521E-0007 -0.29611E-0007
  0.14000E+0005 -0.29579E+0004  0.45141E-0007 -0.26972E-0007  0.95868E-0007
  0.14043E+0005 -0.29579E+0004  0.38611E-0007 -0.25226E-0007  0.83325E-0007
  0.14125E+0005 -0.29580E+0004  0.20666E-0007 -0.21127E-0007  0.52570E-0007
  0.14207E+0005 -0.29581E+0004 -0.36491E-0008 -0.16304E-0007  0.14512E-0007
  0.14250E+0005 -0.29581E+0004 -0.18511E-0007 -0.13647E-0007 -0.75365E-0008
  0.14000E+0005 -0.29304E+0004  0.53896E-0007 -0.23127E-0007  0.96830E-0007
  0.14043E+0005 -0.29304E+0004  0.50404E-0007 -0.21464E-0007  0.88021E-0007
  0.14125E+0005 -0.29305E+0004  0.37830E-0007 -0.17647E-0007  0.64102E-0007
  0.14207E+0005 -0.29306E+0004  0.17994E-0007 -0.13258E-0007  0.32074E-0007
  0.14250E+0005 -0.29306E+0004  0.49876E-0008 -0.10880E-0007  0.12691E-0007
  0.14000E+0005 -0.29158E+0004  0.57412E-0007 -0.21185E-0007  0.96225E-0007
  0.14043E+0005 -0.29159E+0004  0.55527E-0007 -0.19563E-0007  0.89373E-0007
  0.14125E+0005 -0.29160E+0004  0.45869E-0007 -0.15884E-0007  0.69105E-0007
  0.14207E+0005 -0.29161E+0004  0.28572E-0007 -0.11706E-0007  0.40400E-0007
  0.14250E+0005 -0.29162E+0004  0.16672E-0007 -0.94633E-0008  0.22535E-0007
  0.14250E+0005 -0.30000E+0004 -0.57180E-0007 -0.18080E-0007 -0.41909E-0007
  0.14293E+0005 -0.30000E+0004 -0.74468E-0007 -0.14938E-0007 -0.67312E-0007
  0.14375E+0005 -0.30000E+0004 -0.10667E-0006 -0.93872E-0008 -0.11299E-0006
  0.14457E+0005 -0.30000E+0004 -0.13599E-0006 -0.50590E-0008 -0.15200E-0006
  0.14500E+0005 -0.30000E+0004 -0.14948E-0006 -0.35250E-0008 -0.16865E-0006
  0.14250E+0005 -0.29855E+0004 -0.43507E-0007 -0.16521E-0007 -0.29611E-0007
  0.14293E+0005 -0.29855E+0004 -0.60440E-0007 -0.13572E-0007 -0.54221E-0007
  0.14375E+0005 -0.29856E+0004 -0.92754E-0007 -0.84151E-0008 -0.99287E-0007
  0.14457E+0005 -0.29856E+0004 -0.12321E-0006 -0.44805E-0008 -0.13891E-0006
  0.14500E+0005 -0.29856E+0004 -0.13769E-0006 -0.31393E-0008 -0.15638E-0006
  0.14250E+0005 -0.29581E+0004 -0.18511E-0007 -0.13647E-0007 -0.75365E-0008
  0.14293E+0005 -0.29581E+0004 -0.34435E-0007 -0.11038E-0007 -0.30327E-0007
  0.14375E+0005 -0.29583E+0004 -0.66253E-0007 -0.65698E-0008 -0.73554E-0007
  0.14457E+0005 -0.29584E+0004 -0.98126E-0007 -0.33239E-0008 -0.11361E-0006
  0.14500E+0005 -0.29584E+0004 -0.11411E-0006 -0.23213E-0008 -0.13223E-0006
  0.14250E+0005 -0.29306E+0004  0.49876E-0008 -0.10880E-0007  0.12691E-0007
  0.14293E+0005 -0.29307E+0004 -0.95179E-0008 -0.85766E-0008 -0.79046E-0008
  0.14375E+0005 -0.29309E+0004 -0.39960E-0007 -0.47284E-0008 -0.48456E-0007
  0.14457E+0005 -0.29311E+0004 -0.72308E-0007 -0.21009E-0008 -0.88014E-0007
  0.14500E+0005 -0.29312E+0004 -0.89294E-0007 -0.14023E-0008 -0.10729E-0006
  0.14250E+0005 -0.29162E+0004  0.16672E-0007 -0.94633E-0008  0.22535E-0007
  0.14293E+0005 -0.29163E+0004  0.30662E-0008 -0.73088E-0008  0.32335E-0008
  0.14375E+0005 -0.29165E+0004 -0.26318E-0007 -0.37616E-0008 -0.35594E-0007
  0.14457E+0005 -0.29168E+0004 -0.58547E-0007 -0.14337E-0008 -0.74531E-0007
  0.14500E+0005 -0.29169E+0004 -0.75864E-0007 -0.88235E-0009 -0.93958E-0007
  0.14500E+0005 -0.30000E+0004 -0.14948E-0006 -0.35250E-0008 -0.16865E-0006
  0.14543E+0005 -0.30000E+0004 -0.16121E-0006 -0.26295E-0008 -0.18203E-0006
  0.14625E+0005 -0.30000E+0004 -0.17781E-0006 -0.29226E-0008 -0.19736E-0006
  0.14707E+0005 -0.30000E+0004 -0.18613E-0006 -0.59972E-0008 -0.19874E-0006
  0.14750E+0005 -0.30000E+0004 -0.18704E-0006 -0.87219E-0008 -0.19390E-0006
  0.14500E+0005 -0.29856E+0004 -0.13769E-0006 -0.31393E-0008 -0.15638E-0006
  0.14543E+0005 -0.29857E+0004 -0.15068E-0006 -0.24227E-0008 -0.17090E-0006
  0.14625E+0005 -0.29858E+0004 -0.17018E-0006 -0.29895E-0008 -0.18914E-0006
  0.14707E+0005 -0.29858E+0004 -0.18189E-0006 -0.62381E-0008 -0.19415E-0006
  0.14750E+0005 -0.29859E+0004 -0.18469E-0006 -0.90107E-0008 -0.19140E-0006
  0.14500E+0005 -0.29584E+0004 -0.11411E-0006 -0.23213E-0008 -0.13223E-0006
  0.14543E+0005 -0.29586E+0004 -0.12911E-0006 -0.19163E-0008 -0.14856E-0006
  0.14625E+0005 -0.29588E+0004 -0.15354E-0006 -0.29619E-0008 -0.17169E-0006
  0.14707E+0005 -0.29590E+0004 -0.17127E-0006 -0.65152E-0008 -0.18312E-0006
  0.14750E+0005 -0.29591E+0004 -0.17748E-0006 -0.93725E-0008 -0.18416E-0006
  0.14500E+0005 -0.29312E+0004 -0.89294E-0007 -0.14023E-0008 -0.10729E-0006
  0.14543E+0005 -0.29314E+0004 -0.10583E-0006 -0.12765E-0008 -0.12492E-0006
  0.14625E+0005 -0.29318E+0004 -0.13440E-0006 -0.27516E-0008 -0.15211E-0006
  0.14707E+0005 -0.29322E+0004 -0.15753E-0006 -0.65781E-0008 -0.16929E-0006
  0.14750E+0005 -0.29324E+0004 -0.16695E-0006 -0.95110E-0008 -0.17386E-0006
  0.14500E+0005 -0.29169E+0004 -0.75864E-0007 -0.88235E-0009 -0.93958E-0007
  0.14543E+0005 -0.29171E+0004 -0.93014E-0007 -0.89163E-0009 -0.11209E-0006
  0.14625E+0005 -0.29176E+0004 -0.12344E-0006 -0.25743E-0008 -0.14107E-0006
  0.14707E+0005 -0.29180E+0004 -0.14915E-0006 -0.65326E-0008 -0.16100E-0006
  0.14750E+0005 -0.29183E+0004 -0.16016E-0006 -0.95020E-0008 -0.16731E-0006
  0.14750E+0005 -0.30000E+0004 -0.18704E-0006 -0.87219E-0008 -0.19390E-0006
  0.14793E+0005 -0.30000E+0004 -0.18559E-0006 -0.12142E-0007 -0.18546E-0006
  0.14875E+0005 -0.30000E+0004 -0.17673E-0006 -0.20233E-0007 -0.16072E-0006
  0.14957E+0005 -0.30000E+0004 -0.16092E-0006 -0.29749E-0007 -0.12706E-0006
  0.15000E+0005 -0.30000E+0004 -0.15034E-0006 -0.35016E-0007 -0.10691E-0006
  0.14750E+0005 -0.29859E+0004 -0.18469E-0006 -0.90107E-0008 -0.19140E-0006
  0.14793E+0005 -0.29859E+0004 -0.18511E-0006 -0.12449E-0007 -0.18509E-0006
  0.14875E+0005 -0.29860E+0004 -0.17966E-0006 -0.20502E-0007 -0.16431E-0006
  0.14957E+0005 -0.29862E+0004 -0.16682E-0006 -0.29903E-0007 -0.13418E-0006
  0.15000E+0005 -0.29862E+0004 -0.15755E-0006 -0.35091E-0007 -0.11562E-0006
  0.14750E+0005 -0.29591E+0004 -0.17748E-0006 -0.93725E-0008 -0.18416E-0006
  0.14793E+0005 -0.29593E+0004 -0.18141E-0006 -0.12845E-0007 -0.18178E-0006
  0.14875E+0005 -0.29596E+0004 -0.18243E-0006 -0.20832E-0007 -0.16846E-0006
  0.14957E+0005 -0.29599E+0004 -0.17544E-0006 -0.30036E-0007 -0.14522E-0006
  0.15000E+0005 -0.29601E+0004 -0.16885E-0006 -0.35087E-0007 -0.12984E-0006
  0.14750E+0005 -0.29324E+0004 -0.16695E-0006 -0.95110E-0008 -0.17386E-0006
  0.14793E+0005 -0.29326E+0004 -0.17422E-0006 -0.13014E-0007 -0.17525E-0006
  0.14875E+0005 -0.29332E+0004 -0.18167E-0006 -0.20945E-0007 -0.16926E-0006
  0.14957E+0005 -0.29337E+0004 -0.18073E-0006 -0.29976E-0007 -0.15304E-0006
  0.15000E+0005 -0.29339E+0004 -0.17701E-0006 -0.34905E-0007 -0.14103E-0006
  0.14750E+0005 -0.29183E+0004 -0.16016E-0006 -0.95020E-0008 -0.16731E-0006
  0.14793E+0005 -0.29186E+0004 -0.16913E-0006 -0.13020E-0007 -0.17059E-0006
  0.14875E+0005 -0.29192E+0004 -0.17990E-0006 -0.20924E-0007 -0.16839E-0006
  0.14957E+0005 -0.29198E+0004 -0.18219E-0006 -0.29872E-0007 -0.15589E-0006
  0.15000E+0005 -0.29201E+0004 -0.18005E-0006 -0.34742E-0007 -0.14570E-0006
  0.15000E+0005 -0.30000E+0004 -0.15034E-0006 -0.35016E-0007 -0.10691E-0006
  0.15043E+0005 -0.30000E+0004 -0.13856E-0006 -0.40257E-0007 -0.85806E-0007
  0.15125E+0005 -0.30000E+0004 -0.11399E-0006 -0.49560E-0007 -0.45191E-0007
  0.15207E+0005 -0.30000E+0004 -0.88112E-0007 -0.57220E-0007 -0.66585E-0008
  0.15250E+0005 -0.30000E+0004 -0.74552E-0007 -0.60320E-0007  0.11822E-0007
  0.15000E+0005 -0.29862E+0004 -0.15755E-0006 -0.35091E-0007 -0.11562E-0006
  0.15043E+0005 -0.29863E+0004 -0.14687E-0006 -0.40243E-0007 -0.95873E-0007
  0.15125E+0005 -0.29864E+0004 -0.12379E-0006 -0.49379E-0007 -0.57111E-0007
  0.15207E+0005 -0.29865E+0004 -0.98594E-0007 -0.56898E-0007 -0.19441E-0007
  0.15250E+0005 -0.29866E+0004 -0.85084E-0007 -0.59944E-0007 -0.10259E-0008
  0.15000E+0005 -0.29601E+0004 -0.16885E-0006 -0.35087E-0007 -0.12984E-0006
  0.15043E+0005 -0.29603E+0004 -0.16049E-0006 -0.40088E-0007 -0.11288E-0006
  0.15125E+0005 -0.29606E+0004 -0.14075E-0006 -0.48939E-0007 -0.78132E-0007
  0.15207E+0005 -0.29609E+0004 -0.11741E-0006 -0.56221E-0007 -0.42675E-0007
  0.15250E+0005 -0.29611E+0004 -0.10430E-0006 -0.59174E-0007 -0.24697E-0007
  0.15000E+0005 -0.29339E+0004 -0.17701E-0006 -0.34905E-0007 -0.14103E-0006
  0.15043E+0005 -0.29342E+0004 -0.17124E-0006 -0.39775E-0007 -0.12709E-0006
  0.15125E+0005 -0.29348E+0004 -0.15543E-0006 -0.48379E-0007 -0.96937E-0007
  0.15207E+0005 -0.29354E+0004 -0.13465E-0006 -0.55458E-0007 -0.64389E-0007
  0.15250E+0005 -0.29357E+0004 -0.12231E-0006 -0.58336E-0007 -0.47237E-0007
  0.15000E+0005 -0.29201E+0004 -0.18005E-0006 -0.34742E-0007 -0.14570E-0006
  0.15043E+0005 -0.29205E+0004 -0.17573E-0006 -0.39549E-0007 -0.13344E-0006
  0.15125E+0005 -0.29212E+0004 -0.16221E-0006 -0.48037E-0007 -0.10591E-0006
  0.15207E+0005 -0.29219E+0004 -0.14303E-0006 -0.55021E-0007 -0.75153E-0007
  0.15250E+0005 -0.29222E+0004 -0.13124E-0006 -0.57866E-0007 -0.58583E-0007
  0.15250E+0005 -0.30000E+0004 -0.74552E-0007 -0.60320E-0007  0.11822E-0007
  0.15293E+0005 -0.30000E+0004 -0.61351E-0007 -0.62657E-0007  0.28598E-0007
  0.15375E+0005 -0.30000E+0004 -0.37980E-0007 -0.64782E-0007  0.54880E-0007
  0.15457E+0005 -0.30000E+0004 -0.17570E-0007 -0.63800E-0007  0.73251E-0007
  0.15500E+0005 -0.30000E+0004 -0.82086E-0008 -0.62076E-0007  0.79709E-0007
  0.15250E+0005 -0.29866E+0004 -0.85084E-0007 -0.59944E-0007 -0.10259E-0008
  0.15293E+0005 -0.29866E+0004 -0.71746E-0007 -0.62240E-0007  0.15922E-0007
  0.15375E+0005 -0.29867E+0004 -0.47655E-0007 -0.64338E-0007  0.43133E-0007
  0.15457E+0005 -0.29868E+0004 -0.26064E-0007 -0.63392E-0007  0.63047E-0007
  0.15500E+0005 -0.29869E+0004 -0.15949E-0007 -0.61708E-0007  0.70496E-0007
  0.15250E+0005 -0.29611E+0004 -0.10430E-0006 -0.59174E-0007 -0.24697E-0007
  0.15293E+0005 -0.29613E+0004 -0.90994E-0007 -0.61407E-0007 -0.77284E-0008
  0.15375E+0005 -0.29616E+0004 -0.66052E-0007 -0.63472E-0007  0.20696E-0007
  0.15457E+0005 -0.29618E+0004 -0.42643E-0007 -0.62604E-0007  0.43072E-0007
  0.15500E+0005 -0.29620E+0004 -0.31283E-0007 -0.61000E-0007  0.52192E-0007
  0.15250E+0005 -0.29357E+0004 -0.12231E-0006 -0.58336E-0007 -0.47237E-0007
  0.15293E+0005 -0.29359E+0004 -0.10941E-0006 -0.60520E-0007 -0.30633E-0007
  0.15375E+0005 -0.29364E+0004 -0.84278E-0007 -0.62573E-0007 -0.16997E-0008
  0.15457E+0005 -0.29369E+0004 -0.59618E-0007 -0.61795E-0007  0.22519E-0007
  0.15500E+0005 -0.29371E+0004 -0.47264E-0007 -0.60272E-0007  0.33032E-0007
  0.15250E+0005 -0.29222E+0004 -0.13124E-0006 -0.57866E-0007 -0.58583E-0007
  0.15293E+0005 -0.29225E+0004 -0.11870E-0006 -0.60029E-0007 -0.42320E-0007
  0.15375E+0005 -0.29231E+0004 -0.93728E-0007 -0.62083E-0007 -0.13395E-0007
  0.15457E+0005 -0.29237E+0004 -0.68641E-0007 -0.61357E-0007  0.11546E-0007
  0.15500E+0005 -0.29240E+0004 -0.55867E-0007 -0.59880E-0007  0.22677E-0007
  0.15500E+0005 -0.30000E+0004 -0.82086E-0008 -0.62076E-0007  0.79709E-0007
  0.15543E+0005 -0.30000E+0004  0.11325E-0009 -0.59591E-0007  0.84014E-0007
  0.15625E+0005 -0.30000E+0004  0.13011E-0007 -0.53068E-0007  0.86770E-0007
  0.15707E+0005 -0.30000E+0004  0.22216E-0007 -0.44735E-0007  0.83445E-0007
  0.15750E+0005 -0.30000E+0004  0.25670E-0007 -0.39859E-0007  0.79711E-0007
  0.15500E+0005 -0.29869E+0004 -0.15949E-0007 -0.61708E-0007  0.70496E-0007
  0.15543E+0005 -0.29869E+0004 -0.68278E-0008 -0.59274E-0007  0.75856E-0007
  0.15625E+0005 -0.29870E+0004  0.76686E-0008 -0.52870E-0007  0.80732E-0007
  0.15707E+0005 -0.29870E+0004  0.18471E-0007 -0.44666E-0007  0.79530E-0007
  0.15750E+0005 -0.29871E+0004  0.22733E-0007 -0.39853E-0007  0.76870E-0007
  0.15500E+0005 -0.29620E+0004 -0.31283E-0007 -0.61000E-0007  0.52192E-0007
  0.15543E+0005 -0.29621E+0004 -0.20797E-0007 -0.58665E-0007  0.59381E-0007
  0.15625E+0005 -0.29623E+0004 -0.34751E-0008 -0.52486E-0007  0.68032E-0007
  0.15707E+0005 -0.29625E+0004  0.10256E-0007 -0.44524E-0007  0.70725E-0007
  0.15750E+0005 -0.29626E+0004  0.16033E-0007 -0.39832E-0007  0.70073E-0007
  0.15500E+0005 -0.29371E+0004 -0.47264E-0007 -0.60272E-0007  0.33032E-0007
  0.15543E+0005 -0.29373E+0004 -0.35629E-0007 -0.58040E-0007  0.41807E-0007
  0.15625E+0005 -0.29376E+0004 -0.15787E-0007 -0.52088E-0007  0.53877E-0007
  0.15707E+0005 -0.29379E+0004  0.69972E-0009 -0.44368E-0007  0.60253E-0007
  0.15750E+0005 -0.29381E+0004  0.79486E-0008 -0.39798E-0007  0.61548E-0007
  0.15500E+0005 -0.29240E+0004 -0.55867E-0007 -0.59880E-0007  0.22677E-0007
  0.15543E+0005 -0.29242E+0004 -0.43718E-0007 -0.57701E-0007  0.32185E-0007
  0.15625E+0005 -0.29246E+0004 -0.22683E-0007 -0.51870E-0007  0.45902E-0007
  0.15707E+0005 -0.29250E+0004 -0.48293E-0008 -0.44278E-0007  0.54118E-0007
  0.15750E+0005 -0.29252E+0004  0.31704E-0008 -0.39773E-0007  0.56409E-0007
  0.15750E+0005 -0.30000E+0004  0.25670E-0007 -0.39859E-0007  0.79711E-0007
  0.15793E+0005 -0.30000E+0004  0.28212E-0007 -0.34794E-0007  0.74865E-0007
  0.15875E+0005 -0.30000E+0004  0.30750E-0007 -0.25047E-0007  0.63378E-0007
  0.15957E+0005 -0.30000E+0004  0.30644E-0007 -0.15653E-0007  0.49935E-0007
  0.16000E+0005 -0.30000E+0004  0.29675E-0007 -0.11029E-0007  0.42456E-0007
  0.15750E+0005 -0.29871E+0004  0.22733E-0007 -0.39853E-0007  0.76870E-0007
  0.15793E+0005 -0.29871E+0004  0.26042E-0007 -0.34846E-0007  0.73043E-0007
  0.15875E+0005 -0.29872E+0004  0.29899E-0007 -0.25186E-0007  0.63307E-0007
  0.15957E+0005 -0.29872E+0004  0.30900E-0007 -0.15845E-0007  0.51329E-0007
  0.16000E+0005 -0.29873E+0004  0.30422E-0007 -0.11235E-0007  0.44499E-0007
  0.15750E+0005 -0.29626E+0004  0.16033E-0007 -0.39832E-0007  0.70073E-0007
  0.15793E+0005 -0.29627E+0004  0.20805E-0007 -0.34936E-0007  0.68180E-0007
  0.15875E+0005 -0.29629E+0004  0.27228E-0007 -0.25446E-0007  0.61820E-0007
  0.15957E+0005 -0.29630E+0004  0.30451E-0007 -0.16210E-0007  0.52748E-0007
  0.16000E+0005 -0.29631E+0004  0.30984E-0007 -0.11629E-0007  0.47234E-0007
  0.15750E+0005 -0.29381E+0004  0.79486E-0008 -0.39798E-0007  0.61548E-0007
  0.15793E+0005 -0.29383E+0004  0.14172E-0007 -0.35014E-0007  0.61565E-0007
  0.15875E+0005 -0.29386E+0004  0.23210E-0007 -0.25698E-0007  0.58618E-0007
  0.15957E+0005 -0.29389E+0004  0.28781E-0007 -0.16574E-0007  0.52579E-0007
  0.16000E+0005 -0.29390E+0004  0.30417E-0007 -0.12026E-0007  0.48478E-0007
  0.15750E+0005 -0.29252E+0004  0.31704E-0008 -0.39773E-0007  0.56409E-0007
  0.15793E+0005 -0.29254E+0004  0.10144E-0007 -0.35049E-0007  0.57413E-0007
  0.15875E+0005 -0.29257E+0004  0.20566E-0007 -0.25826E-0007  0.56264E-0007
  0.15957E+0005 -0.29261E+0004  0.27414E-0007 -0.16765E-0007  0.51861E-0007
  0.16000E+0005 -0.29263E+0004  0.29661E-0007 -0.12236E-0007  0.48538E-0007
  0.16000E+0005 -0.30000E+0004  0.29675E-0007 -0.11029E-0007  0.42456E-0007
  0.16043E+0005 -0.30000E+0004  0.28161E-0007 -0.67295E-0008  0.34910E-0007
  0.16125E+0005 -0.30000E+0004  0.24058E-0007  0.34494E-0009  0.20951E-0007
  0.16207E+0005 -0.30000E+0004  0.18779E-0007  0.57359E-0008  0.82384E-0008
  0.16250E+0005 -0.30000E+0004  0.15705E-0007  0.78185E-0008  0.23381E-0008
  0.16000E+0005 -0.29873E+0004  0.30422E-0007 -0.11235E-0007  0.44499E-0007
  0.16043E+0005 -0.29873E+0004  0.29329E-0007 -0.69377E-0008  0.37510E-0007
  0.16125E+0005 -0.29874E+0004  0.25833E-0007  0.15350E-0009  0.24353E-0007
  0.16207E+0005 -0.29875E+0004  0.20904E-0007  0.55859E-0008  0.12108E-0007
  0.16250E+0005 -0.29876E+0004  0.17912E-0007  0.76982E-0008  0.63190E-0008
  0.16000E+0005 -0.29631E+0004  0.30984E-0007 -0.11629E-0007  0.47234E-0007
  0.16043E+0005 -0.29633E+0004  0.30784E-0007 -0.73410E-0008  0.41401E-0007
  0.16125E+0005 -0.29636E+0004  0.28628E-0007 -0.22447E-0009  0.29974E-0007
  0.16207E+0005 -0.29638E+0004  0.24567E-0007  0.52820E-0008  0.18843E-0007
  0.16250E+0005 -0.29640E+0004  0.21838E-0007  0.74497E-0008  0.13386E-0007
  0.16000E+0005 -0.29390E+0004  0.30417E-0007 -0.12026E-0007  0.48478E-0007
  0.16043E+0005 -0.29393E+0004  0.31216E-0007 -0.77524E-0008  0.43917E-0007
  0.16125E+0005 -0.29397E+0004  0.30633E-0007 -0.61884E-0009  0.34476E-0007
  0.16207E+0005 -0.29401E+0004  0.27691E-0007  0.49558E-0008  0.24736E-0007
  0.16250E+0005 -0.29404E+0004  0.25364E-0007  0.71771E-0008  0.19764E-0007
  0.16000E+0005 -0.29263E+0004  0.29661E-0007 -0.12236E-0007  0.48538E-0007
  0.16043E+0005 -0.29266E+0004  0.31026E-0007 -0.79716E-0008  0.44689E-0007
  0.16125E+0005 -0.29271E+0004  0.31356E-0007 -0.83235E-0009  0.36386E-0007
  0.16207E+0005 -0.29276E+0004  0.29102E-0007  0.47759E-0008  0.27487E-0007
  0.16250E+0005 -0.29279E+0004  0.27039E-0007  0.70244E-0008  0.22829E-0007
  0.16250E+0005 -0.30000E+0004  0.15705E-0007  0.78185E-0008  0.23381E-0008
  0.16293E+0005 -0.30000E+0004  0.12532E-0007  0.93267E-0008 -0.28450E-0008
  0.16375E+0005 -0.30000E+0004  0.65314E-0008  0.10556E-0007 -0.10344E-0007
  0.16457E+0005 -0.30000E+0004  0.92128E-0009  0.95595E-0008 -0.14366E-0007
  0.16500E+0005 -0.30000E+0004 -0.17665E-0008  0.81355E-0008 -0.15015E-0007
  0.16250E+0005 -0.29876E+0004  0.17912E-0007  0.76982E-0008  0.63190E-0008
  0.16293E+0005 -0.29876E+0004  0.14753E-0007  0.92417E-0008  0.11554E-0008
  0.16375E+0005 -0.29877E+0004  0.86013E-0008  0.10551E-0007 -0.65466E-0008
  0.16457E+0005 -0.29878E+0004  0.26513E-0008  0.96536E-0008 -0.11042E-0007
  0.16500E+0005 -0.29879E+0004 -0.27144E-0009  0.82922E-0008 -0.12028E-0007
  0.16250E+0005 -0.29640E+0004  0.21838E-0007  0.74497E-0008  0.13386E-0007
  0.16293E+0005 -0.29641E+0004  0.18810E-0007  0.90593E-0008  0.83767E-0008
  0.16375E+0005 -0.29644E+0004  0.12562E-0007  0.10521E-0007  0.50128E-0009
  0.16457E+0005 -0.29648E+0004  0.61256E-0008  0.98131E-0008 -0.47131E-0008
  0.16500E+0005 -0.29649E+0004  0.28236E-0008  0.85691E-0008 -0.62610E-0008
  0.16250E+0005 -0.29404E+0004  0.25364E-0007  0.71771E-0008  0.19764E-0007
  0.16293E+0005 -0.29406E+0004  0.22603E-0007  0.88517E-0008  0.15061E-0007
  0.16375E+0005 -0.29412E+0004  0.16504E-0007  0.10466E-0007  0.72876E-0008
  0.16457E+0005 -0.29417E+0004  0.97935E-0008  0.99485E-0008  0.15932E-0008
  0.16500E+0005 -0.29420E+0004  0.62043E-0008  0.88214E-0008 -0.41095E-0009
  0.16250E+0005 -0.29279E+0004  0.27039E-0007  0.70244E-0008  0.22829E-0007
  0.16293E+0005 -0.29283E+0004  0.24472E-0007  0.87330E-0008  0.18346E-0007
  0.16375E+0005 -0.29289E+0004  0.18551E-0007  0.10427E-0007  0.10737E-0007
  0.16457E+0005 -0.29295E+0004  0.11782E-0007  0.10010E-0007  0.48868E-0008
  0.16500E+0005 -0.29299E+0004  0.80797E-0008  0.89448E-0008  0.26861E-0008
  0.16500E+0005 -0.30000E+0004 -0.17665E-0008  0.81355E-0008 -0.15015E-0007
  0.16543E+0005 -0.30000E+0004 -0.42332E-0008  0.61061E-0008 -0.14670E-0007
  0.16625E+0005 -0.30000E+0004 -0.83116E-0008  0.72107E-0009 -0.11598E-0007
  0.16707E+0005 -0.30000E+0004 -0.11793E-0007 -0.63608E-0008 -0.62068E-0008
  0.16750E+0005 -0.30000E+0004 -0.13531E-0007 -0.10596E-0007 -0.29103E-0008
  0.16500E+0005 -0.29879E+0004 -0.27144E-0009  0.82922E-0008 -0.12028E-0007
  0.16543E+0005 -0.29880E+0004 -0.29951E-0008  0.63293E-0008 -0.12058E-0007
  0.16625E+0005 -0.29881E+0004 -0.75724E-0008  0.10912E-0008 -0.97477E-0008
  0.16707E+0005 -0.29882E+0004 -0.11480E-0007 -0.58248E-0008 -0.50632E-0008
  0.16750E+0005 -0.29882E+0004 -0.13380E-0007 -0.99684E-0008 -0.20720E-0008
  0.16500E+0005 -0.29649E+0004  0.28236E-0008  0.85691E-0008 -0.62610E-0008
  0.16543E+0005 -0.29651E+0004 -0.33547E-0009  0.67339E-0008 -0.69421E-0008
  0.16625E+0005 -0.29654E+0004 -0.58066E-0008  0.17714E-0008 -0.60099E-0008
  0.16707E+0005 -0.29658E+0004 -0.10537E-0007 -0.48372E-0008 -0.26719E-0008
  0.16750E+0005 -0.29659E+0004 -0.12779E-0007 -0.88127E-0008 -0.28894E-0009
  0.16500E+0005 -0.29420E+0004  0.62043E-0008  0.88214E-0008 -0.41095E-0009
  0.16543E+0005 -0.29423E+0004  0.26832E-0008  0.71139E-0008 -0.16588E-0008
  0.16625E+0005 -0.29428E+0004 -0.35987E-0008  0.24229E-0008 -0.20023E-0008
  0.16707E+0005 -0.29434E+0004 -0.91517E-0008 -0.38874E-0008  0.25403E-0011
  0.16750E+0005 -0.29436E+0004 -0.11768E-0007 -0.77014E-0008  0.17484E-0008
  0.16500E+0005 -0.29299E+0004  0.80797E-0008  0.89448E-0008  0.26861E-0008
  0.16543E+0005 -0.29302E+0004  0.43994E-0008  0.73044E-0008  0.11762E-0008
  0.16625E+0005 -0.29309E+0004 -0.22707E-0008  0.27549E-0008  0.20712E-0009
  0.16707E+0005 -0.29315E+0004 -0.82501E-0008 -0.34016E-0008  0.15221E-0008
  0.16750E+0005 -0.29319E+0004 -0.11074E-0007 -0.71330E-0008  0.29249E-0008
  0.16750E+0005 -0.30000E+0004 -0.13531E-0007 -0.10596E-0007 -0.29103E-0008
  0.16793E+0005 -0.30000E+0004 -0.15300E-0007 -0.15042E-0007  0.38158E-0009
  0.16875E+0005 -0.30000E+0004 -0.19081E-0007 -0.23630E-0007  0.56288E-0008
  0.16957E+0005 -0.30000E+0004 -0.23897E-0007 -0.31692E-0007  0.81611E-0008
  0.17000E+0005 -0.30000E+0004 -0.27001E-0007 -0.35444E-0007  0.79421E-0008
  0.16750E+0005 -0.29882E+0004 -0.13380E-0007 -0.99684E-0008 -0.20720E-0008
  0.16793E+0005 -0.29883E+0004 -0.15252E-0007 -0.14324E-0007  0.98894E-0009
  0.16875E+0005 -0.29884E+0004 -0.19037E-0007 -0.22755E-0007  0.60489E-0008
  0.16957E+0005 -0.29885E+0004 -0.23592E-0007 -0.30704E-0007  0.87682E-0008
  0.17000E+0005 -0.29886E+0004 -0.26464E-0007 -0.34424E-0007  0.87962E-0008
  0.16750E+0005 -0.29659E+0004 -0.12779E-0007 -0.88127E-0008 -0.28894E-0009
  0.16793E+0005 -0.29661E+0004 -0.14896E-0007 -0.13003E-0007  0.22836E-0008
  0.16875E+0005 -0.29664E+0004 -0.18823E-0007 -0.21150E-0007  0.68527E-0008
  0.16957E+0005 -0.29667E+0004 -0.23049E-0007 -0.28896E-0007  0.97538E-0008
  0.17000E+0005 -0.29669E+0004 -0.25567E-0007 -0.32561E-0007  0.10156E-0007
  0.16750E+0005 -0.29436E+0004 -0.11768E-0007 -0.77014E-0008  0.17484E-0008
  0.16793E+0005 -0.29439E+0004 -0.14188E-0007 -0.11734E-0007  0.37794E-0008
  0.16875E+0005 -0.29444E+0004 -0.18410E-0007 -0.19613E-0007  0.77013E-0008
  0.16957E+0005 -0.29449E+0004 -0.22507E-0007 -0.27171E-0007  0.10577E-0007
  0.17000E+0005 -0.29452E+0004 -0.24781E-0007 -0.30785E-0007  0.11236E-0007
  0.16750E+0005 -0.29319E+0004 -0.11074E-0007 -0.71330E-0008  0.29249E-0008
  0.16793E+0005 -0.29322E+0004 -0.13670E-0007 -0.11085E-0007  0.46538E-0008
  0.16875E+0005 -0.29328E+0004 -0.18104E-0007 -0.18829E-0007  0.81796E-0008
  0.16957E+0005 -0.29334E+0004 -0.22204E-0007 -0.26293E-0007  0.10967E-0007
  0.17000E+0005 -0.29337E+0004 -0.24391E-0007 -0.29881E-0007  0.11717E-0007
  0.17000E+0005 -0.30000E+0004 -0.27001E-0007 -0.35444E-0007  0.79421E-0008
  0.17043E+0005 -0.30000E+0004 -0.30523E-0007 -0.38708E-0007  0.65187E-0008
  0.17125E+0005 -0.30000E+0004 -0.38251E-0007 -0.43258E-0007  0.51564E-0009
  0.17207E+0005 -0.30000E+0004 -0.46847E-0007 -0.45431E-0007 -0.89715E-0008
  0.17250E+0005 -0.30000E+0004 -0.51384E-0007 -0.45632E-0007 -0.14734E-0007
  0.17000E+0005 -0.29886E+0004 -0.26464E-0007 -0.34424E-0007  0.87962E-0008
  0.17043E+0005 -0.29886E+0004 -0.29699E-0007 -0.37678E-0007  0.77082E-0008
  0.17125E+0005 -0.29887E+0004 -0.36811E-0007 -0.42287E-0007  0.25116E-0008
  0.17207E+0005 -0.29888E+0004 -0.44819E-0007 -0.44621E-0007 -0.61150E-0008
  0.17250E+0005 -0.29888E+0004 -0.49116E-0007 -0.44947E-0007 -0.11481E-0007
  0.17000E+0005 -0.29669E+0004 -0.25567E-0007 -0.32561E-0007  0.10156E-0007
  0.17043E+0005 -0.29670E+0004 -0.28347E-0007 -0.35800E-0007  0.96122E-0008
  0.17125E+0005 -0.29672E+0004 -0.34420E-0007 -0.40516E-0007  0.57959E-0008
  0.17207E+0005 -0.29675E+0004 -0.41384E-0007 -0.43142E-0007 -0.12847E-0008
  0.17250E+0005 -0.29676E+0004 -0.45232E-0007 -0.43691E-0007 -0.59112E-0008
  0.17000E+0005 -0.29452E+0004 -0.24781E-0007 -0.30785E-0007  0.11236E-0007
  0.17043E+0005 -0.29454E+0004 -0.27212E-0007 -0.34011E-0007  0.11121E-0007
  0.17125E+0005 -0.29458E+0004 -0.32416E-0007 -0.38830E-0007  0.84946E-0008
  0.17207E+0005 -0.29462E+0004 -0.38435E-0007 -0.41730E-0007  0.28398E-0008
  0.17250E+0005 -0.29465E+0004 -0.41849E-0007 -0.42487E-0007 -0.10728E-0008
  0.17000E+0005 -0.29337E+0004 -0.24391E-0007 -0.29881E-0007  0.11717E-0007
  0.17043E+0005 -0.29340E+0004 -0.26678E-0007 -0.33101E-0007  0.11783E-0007
  0.17125E+0005 -0.29345E+0004 -0.31491E-0007 -0.37973E-0007  0.97090E-0008
  0.17207E+0005 -0.29350E+0004 -0.37054E-0007 -0.41009E-0007  0.47557E-0008
  0.17250E+0005 -0.29353E+0004 -0.40248E-0007 -0.41870E-0007  0.12067E-0008
  0.17250E+0005 -0.30000E+0004 -0.51384E-0007 -0.45632E-0007 -0.14734E-0007
  0.17293E+0005 -0.30000E+0004 -0.55668E-0007 -0.45264E-0007 -0.20509E-0007
  0.17375E+0005 -0.30000E+0004 -0.62219E-0007 -0.43355E-0007 -0.29759E-0007
  0.17457E+0005 -0.30000E+0004 -0.65322E-0007 -0.40688E-0007 -0.33942E-0007
  0.17500E+0005 -0.30000E+0004 -0.65044E-0007 -0.39352E-0007 -0.33036E-0007
  0.17250E+0005 -0.29888E+0004 -0.49116E-0007 -0.44947E-0007 -0.11481E-0007
  0.17293E+0005 -0.29889E+0004 -0.53237E-0007 -0.44724E-0007 -0.16942E-0007
  0.17375E+0005 -0.29889E+0004 -0.59772E-0007 -0.43131E-0007 -0.25954E-0007
  0.17457E+0005 -0.29890E+0004 -0.63315E-0007 -0.40786E-0007 -0.30509E-0007
  0.17500E+0005 -0.29890E+0004 -0.63457E-0007 -0.39598E-0007 -0.30078E-0007
  0.17250E+0005 -0.29676E+0004 -0.45232E-0007 -0.43691E-0007 -0.59112E-0008
  0.17293E+0005 -0.29678E+0004 -0.49028E-0007 -0.43728E-0007 -0.10767E-0007
  0.17375E+0005 -0.29680E+0004 -0.55440E-0007 -0.42698E-0007 -0.19241E-0007
  0.17457E+0005 -0.29682E+0004 -0.59655E-0007 -0.40923E-0007 -0.24339E-0007
  0.17500E+0005 -0.29683E+0004 -0.60496E-0007 -0.40001E-0007 -0.24700E-0007
  0.17250E+0005 -0.29465E+0004 -0.41849E-0007 -0.42487E-0007 -0.10728E-0008
  0.17293E+0005 -0.29466E+0004 -0.45307E-0007 -0.42765E-0007 -0.53187E-0008
  0.17375E+0005 -0.29470E+0004 -0.51496E-0007 -0.42253E-0007 -0.13164E-0007
  0.17457E+0005 -0.29473E+0004 -0.56198E-0007 -0.41001E-0007 -0.18616E-0007
  0.17500E+0005 -0.29475E+0004 -0.57619E-0007 -0.40321E-0007 -0.19639E-0007
  0.17250E+0005 -0.29353E+0004 -0.40248E-0007 -0.41870E-0007  0.12067E-0008
  0.17293E+0005 -0.29355E+0004 -0.43526E-0007 -0.42268E-0007 -0.27200E-0008
  0.17375E+0005 -0.29359E+0004 -0.49565E-0007 -0.42013E-0007 -0.10205E-0007
  0.17457E+0005 -0.29363E+0004 -0.54460E-0007 -0.41018E-0007 -0.15778E-0007
  0.17500E+0005 -0.29366E+0004 -0.56143E-0007 -0.40458E-0007 -0.17105E-0007
  0.17500E+0005 -0.30000E+0004 -0.65044E-0007 -0.39352E-0007 -0.33036E-0007
  0.17543E+0005 -0.30000E+0004 -0.63227E-0007 -0.38270E-0007 -0.29551E-0007
  0.17625E+0005 -0.30000E+0004 -0.55227E-0007 -0.37435E-0007 -0.15188E-0007
  0.17707E+0005 -0.30000E+0004 -0.41408E-0007 -0.38700E-0007  0.89508E-0008
  0.17750E+0005 -0.30000E+0004 -0.32113E-0007 -0.40274E-0007  0.24903E-0007
  0.17500E+0005 -0.29890E+0004 -0.63457E-0007 -0.39598E-0007 -0.30078E-0007
  0.17543E+0005 -0.29891E+0004 -0.62181E-0007 -0.38646E-0007 -0.27252E-0007
  0.17625E+0005 -0.29891E+0004 -0.55459E-0007 -0.37949E-0007 -0.14589E-0007
  0.17707E+0005 -0.29892E+0004 -0.43071E-0007 -0.39187E-0007  0.74691E-0008
  0.17750E+0005 -0.29892E+0004 -0.34500E-0007 -0.40671E-0007  0.22288E-0007
  0.17500E+0005 -0.29683E+0004 -0.60496E-0007 -0.40001E-0007 -0.24700E-0007
  0.17543E+0005 -0.29684E+0004 -0.60138E-0007 -0.39271E-0007 -0.23006E-0007
  0.17625E+0005 -0.29685E+0004 -0.55652E-0007 -0.38816E-0007 -0.13350E-0007
  0.17707E+0005 -0.29687E+0004 -0.45843E-0007 -0.39997E-0007  0.49406E-0008
  0.17750E+0005 -0.29688E+0004 -0.38610E-0007 -0.41319E-0007  0.17668E-0007
  0.17500E+0005 -0.29475E+0004 -0.57619E-0007 -0.40321E-0007 -0.19639E-0007
  0.17543E+0005 -0.29477E+0004 -0.58052E-0007 -0.39791E-0007 -0.18940E-0007
  0.17625E+0005 -0.29479E+0004 -0.55576E-0007 -0.39551E-0007 -0.12023E-0007
  0.17707E+0005 -0.29482E+0004 -0.48177E-0007 -0.40673E-0007  0.27209E-0008
  0.17750E+0005 -0.29483E+0004 -0.42236E-0007 -0.41843E-0007  0.13438E-0007
  0.17500E+0005 -0.29366E+0004 -0.56143E-0007 -0.40458E-0007 -0.17105E-0007
  0.17543E+0005 -0.29367E+0004 -0.56949E-0007 -0.40026E-0007 -0.16878E-0007
  0.17625E+0005 -0.29370E+0004 -0.55447E-0007 -0.39889E-0007 -0.11306E-0007
  0.17707E+0005 -0.29374E+0004 -0.49255E-0007 -0.40980E-0007  0.16524E-0008
  0.17750E+0005 -0.29375E+0004 -0.43975E-0007 -0.42072E-0007  0.11342E-0007
  0.17750E+0005 -0.30000E+0004 -0.32113E-0007 -0.40274E-0007  0.24903E-0007
  0.17793E+0005 -0.30000E+0004 -0.21773E-0007 -0.42390E-0007  0.42345E-0007
  0.17875E+0005 -0.30000E+0004 -0.70577E-0009 -0.47438E-0007  0.76648E-0007
  0.17957E+0005 -0.30000E+0004  0.19678E-0007 -0.52614E-0007  0.10723E-0006
  0.18000E+0005 -0.30000E+0004  0.29000E-0007 -0.54779E-0007  0.11956E-0006
  0.17750E+0005 -0.29892E+0004 -0.34500E-0007 -0.40671E-0007  0.22288E-0007
  0.17793E+0005 -0.29892E+0004 -0.24812E-0007 -0.42647E-0007  0.38641E-0007
  0.17875E+0005 -0.29893E+0004 -0.46160E-0008 -0.47308E-0007  0.71255E-0007
  0.17957E+0005 -0.29893E+0004  0.15575E-0007 -0.51988E-0007  0.10097E-0006
  0.18000E+0005 -0.29894E+0004  0.25123E-0007 -0.53884E-0007  0.11327E-0006
  0.17750E+0005 -0.29688E+0004 -0.38610E-0007 -0.41319E-0007  0.17668E-0007
  0.17793E+0005 -0.29688E+0004 -0.30149E-0007 -0.43044E-0007  0.31997E-0007
  0.17875E+0005 -0.29690E+0004 -0.11676E-0007 -0.47014E-0007  0.61384E-0007
  0.17957E+0005 -0.29691E+0004  0.79665E-0008 -0.50816E-0007  0.89303E-0007
  0.18000E+0005 -0.29692E+0004  0.17815E-0007 -0.52227E-0007  0.10145E-0006
  0.17750E+0005 -0.29483E+0004 -0.42236E-0007 -0.41843E-0007  0.13438E-0007
  0.17793E+0005 -0.29484E+0004 -0.34986E-0007 -0.43333E-0007  0.25790E-0007
  0.17875E+0005 -0.29487E+0004 -0.18315E-0007 -0.46664E-0007  0.51936E-0007
  0.17957E+0005 -0.29489E+0004  0.56535E-0009 -0.49661E-0007  0.77902E-0007
  0.18000E+0005 -0.29490E+0004  0.10556E-0007 -0.50629E-0007  0.89762E-0007
  0.17750E+0005 -0.29375E+0004 -0.43975E-0007 -0.42072E-0007  0.11342E-0007
  0.17793E+0005 -0.29377E+0004 -0.37358E-0007 -0.43446E-0007  0.22671E-0007
  0.17875E+0005 -0.29379E+0004 -0.21664E-0007 -0.46461E-0007  0.47107E-0007
  0.17957E+0005 -0.29382E+0004 -0.32617E-0008 -0.49060E-0007  0.71987E-0007
  0.18000E+0005 -0.29384E+0004  0.67463E-0008 -0.49810E-0007  0.83645E-0007
  0.18000E+0005 -0.30000E+0004  0.29000E-0007 -0.54779E-0007  0.11956E-0006
  0.18043E+0005 -0.30000E+0004  0.36728E-0007 -0.56187E-0007  0.12808E-0006
  0.18125E+0005 -0.30000E+0004  0.45452E-0007 -0.55711E-0007  0.13089E-0006
  0.18207E+0005 -0.30000E+0004  0.44781E-0007 -0.49796E-0007  0.11354E-0006
  0.18250E+0005 -0.30000E+0004  0.40326E-0007 -0.44130E-0007  0.95958E-0007
  0.18000E+0005 -0.29894E+0004  0.25123E-0007 -0.53884E-0007  0.11327E-0006
  0.18043E+0005 -0.29894E+0004  0.33317E-0007 -0.55021E-0007  0.12211E-0006
  0.18125E+0005 -0.29894E+0004  0.43542E-0007 -0.54126E-0007  0.12646E-0006
  0.18207E+0005 -0.29895E+0004  0.45018E-0007 -0.47986E-0007  0.11176E-0006
  0.18250E+0005 -0.29895E+0004  0.41854E-0007 -0.42306E-0007  0.95918E-0007
  0.18000E+0005 -0.29692E+0004  0.17815E-0007 -0.52227E-0007  0.10145E-0006
  0.18043E+0005 -0.29693E+0004  0.26740E-0007 -0.52894E-0007  0.11075E-0006
  0.18125E+0005 -0.29694E+0004  0.39513E-0007 -0.51266E-0007  0.11774E-0006
  0.18207E+0005 -0.29695E+0004  0.44791E-0007 -0.44737E-0007  0.10777E-0006
  0.18250E+0005 -0.29696E+0004  0.43965E-0007 -0.39041E-0007  0.95091E-0007
  0.18000E+0005 -0.29490E+0004  0.10556E-0007 -0.50629E-0007  0.89762E-0007
  0.18043E+0005 -0.29491E+0004  0.20034E-0007 -0.50871E-0007  0.99350E-0007
  0.18125E+0005 -0.29494E+0004  0.34991E-0007 -0.48581E-0007  0.10862E-0006
  0.18207E+0005 -0.29496E+0004  0.43736E-0007 -0.41715E-0007  0.10303E-0006
  0.18250E+0005 -0.29497E+0004  0.45106E-0007 -0.36013E-0007  0.93343E-0007
  0.18000E+0005 -0.29384E+0004  0.67463E-0008 -0.49810E-0007  0.83645E-0007
  0.18043E+0005 -0.29385E+0004  0.16450E-0007 -0.49844E-0007  0.93328E-0007
  0.18125E+0005 -0.29388E+0004  0.32421E-0007 -0.47232E-0007  0.10366E-0006
  0.18207E+0005 -0.29391E+0004  0.42867E-0007 -0.40205E-0007  0.10025E-0006
  0.18250E+0005 -0.29392E+0004  0.45341E-0007 -0.34506E-0007  0.92075E-0007
  0.18250E+0005 -0.30000E+0004  0.40326E-0007 -0.44130E-0007  0.95958E-0007
  0.18293E+0005 -0.30000E+0004  0.33122E-0007 -0.36694E-0007  0.72996E-0007
  0.18375E+0005 -0.30000E+0004  0.12805E-0007 -0.18024E-0007  0.17149E-0007
  0.18457E+0005 -0.30000E+0004 -0.13752E-0007  0.51578E-0008 -0.48463E-0007
  0.18500E+0005 -0.30000E+0004 -0.28937E-0007  0.18330E-0007 -0.83795E-0007
  0.18250E+0005 -0.29895E+0004  0.41854E-0007 -0.42306E-0007  0.95918E-0007
  0.18293E+0005 -0.29895E+0004  0.35973E-0007 -0.34937E-0007  0.74828E-0007
  0.18375E+0005 -0.29896E+0004  0.18018E-0007 -0.16623E-0007  0.22592E-0007
  0.18457E+0005 -0.29897E+0004 -0.67418E-0008  0.59299E-0008 -0.39870E-0007
  0.18500E+0005 -0.29897E+0004 -0.21337E-0007  0.18700E-0007 -0.73943E-0007
  0.18250E+0005 -0.29696E+0004  0.43965E-0007 -0.39041E-0007  0.95091E-0007
  0.18293E+0005 -0.29697E+0004  0.40512E-0007 -0.31802E-0007  0.77443E-0007
  0.18375E+0005 -0.29699E+0004  0.26993E-0007 -0.14140E-0007  0.31945E-0007
  0.18457E+0005 -0.29700E+0004  0.57585E-0008  0.72833E-0008 -0.24505E-0007
  0.18500E+0005 -0.29701E+0004 -0.75952E-0008  0.19319E-0007 -0.56099E-0007
  0.18250E+0005 -0.29497E+0004  0.45106E-0007 -0.36013E-0007  0.93343E-0007
  0.18293E+0005 -0.29499E+0004  0.43980E-0007 -0.28904E-0007  0.79002E-0007
  0.18375E+0005 -0.29501E+0004  0.34838E-0007 -0.11862E-0007  0.40101E-0007
  0.18457E+0005 -0.29504E+0004  0.17266E-0007  0.85048E-0008 -0.10298E-0007
  0.18500E+0005 -0.29506E+0004  0.52995E-0008  0.19854E-0007 -0.39316E-0007
  0.18250E+0005 -0.29392E+0004  0.45341E-0007 -0.34506E-0007  0.92075E-0007
  0.18293E+0005 -0.29394E+0004  0.45404E-0007 -0.27465E-0007  0.79425E-0007
  0.18375E+0005 -0.29397E+0004  0.38544E-0007 -0.10737E-0007  0.43945E-0007
  0.18457E+0005 -0.29401E+0004  0.22949E-0007  0.91007E-0008 -0.32508E-0008
  0.18500E+0005 -0.29402E+0004  0.11770E-0007  0.20107E-0007 -0.30875E-0007
  0.18500E+0005 -0.30000E+0004 -0.28937E-0007  0.18330E-0007 -0.83795E-0007
  0.18543E+0005 -0.30000E+0004 -0.44079E-0007  0.31532E-0007 -0.11764E-0006
  0.18625E+0005 -0.30000E+0004 -0.70116E-0007  0.54642E-0007 -0.17199E-0006
  0.18707E+0005 -0.30000E+0004 -0.88987E-0007  0.72064E-0007 -0.20554E-0006
  0.18750E+0005 -0.30000E+0004 -0.94814E-0007  0.77775E-0007 -0.21230E-0006
  0.18500E+0005 -0.29897E+0004 -0.21337E-0007  0.18700E-0007 -0.73943E-0007
  0.18543E+0005 -0.29897E+0004 -0.36198E-0007  0.31444E-0007 -0.10689E-0006
  0.18625E+0005 -0.29898E+0004 -0.62619E-0007  0.53686E-0007 -0.16077E-0006
  0.18707E+0005 -0.29898E+0004 -0.83076E-0007  0.70344E-0007 -0.19560E-0006
  0.18750E+0005 -0.29899E+0004 -0.90166E-0007  0.75757E-0007 -0.20372E-0006
  0.18500E+0005 -0.29701E+0004 -0.75952E-0008  0.19319E-0007 -0.56099E-0007
  0.18543E+0005 -0.29702E+0004 -0.21758E-0007  0.31255E-0007 -0.87231E-0007
  0.18625E+0005 -0.29704E+0004 -0.48527E-0007  0.51951E-0007 -0.13992E-0006
  0.18707E+0005 -0.29706E+0004 -0.71564E-0007  0.67249E-0007 -0.17677E-0006
  0.18750E+0005 -0.29707E+0004 -0.80834E-0007  0.72120E-0007 -0.18726E-0006
  0.18500E+0005 -0.29506E+0004  0.52995E-0008  0.19854E-0007 -0.39316E-0007
  0.18543E+0005 -0.29507E+0004 -0.79692E-0008  0.31046E-0007 -0.68488E-0007
  0.18625E+0005 -0.29510E+0004 -0.34617E-0007  0.50312E-0007 -0.11960E-0006
  0.18707E+0005 -0.29513E+0004 -0.59706E-0007  0.64362E-0007 -0.15801E-0006
  0.18750E+0005 -0.29515E+0004 -0.70883E-0007  0.68732E-0007 -0.17060E-0006
  0.18500E+0005 -0.29402E+0004  0.11770E-0007  0.20107E-0007 -0.30875E-0007
  0.18543E+0005 -0.29404E+0004 -0.95508E-0009  0.30928E-0007 -0.58961E-0007
  0.18625E+0005 -0.29408E+0004 -0.27364E-0007  0.49485E-0007 -0.10910E-0006
  0.18707E+0005 -0.29412E+0004 -0.53333E-0007  0.62918E-0007 -0.14815E-0006
  0.18750E+0005 -0.29414E+0004 -0.65411E-0007  0.67042E-0007 -0.16174E-0006
  0.18750E+0005 -0.30000E+0004 -0.94814E-0007  0.77775E-0007 -0.21230E-0006
  0.18793E+0005 -0.30000E+0004 -0.97337E-0007  0.80629E-0007 -0.21078E-0006
  0.18875E+0005 -0.30000E+0004 -0.92522E-0007  0.77115E-0007 -0.18447E-0006
  0.18957E+0005 -0.30000E+0004 -0.75724E-0007  0.61718E-0007 -0.13026E-0006
  0.19000E+0005 -0.30000E+0004 -0.62801E-0007  0.49143E-0007 -0.92707E-0007
  0.18750E+0005 -0.29899E+0004 -0.90166E-0007  0.75757E-0007 -0.20372E-0006
  0.18793E+0005 -0.29899E+0004 -0.94188E-0007  0.78377E-0007 -0.20395E-0006
  0.18875E+0005 -0.29900E+0004 -0.92620E-0007  0.74733E-0007 -0.18183E-0006
  0.18957E+0005 -0.29900E+0004 -0.79155E-0007  0.59631E-0007 -0.13236E-0006
  0.19000E+0005 -0.29901E+0004 -0.67840E-0007  0.47375E-0007 -0.97264E-0007
  0.18750E+0005 -0.29707E+0004 -0.80834E-0007  0.72120E-0007 -0.18726E-0006
  0.18793E+0005 -0.29708E+0004 -0.87495E-0007  0.74344E-0007 -0.19062E-0006
  0.18875E+0005 -0.29709E+0004 -0.91793E-0007  0.70484E-0007 -0.17614E-0006
  0.18957E+0005 -0.29711E+0004 -0.84521E-0007  0.55921E-0007 -0.13548E-0006
  0.19000E+0005 -0.29712E+0004 -0.76262E-0007  0.44246E-0007 -0.10503E-0006
  0.18750E+0005 -0.29515E+0004 -0.70883E-0007  0.68732E-0007 -0.17060E-0006
  0.18793E+0005 -0.29516E+0004 -0.79934E-0007  0.70600E-0007 -0.17684E-0006
  0.18875E+0005 -0.29519E+0004 -0.89728E-0007  0.66559E-0007 -0.16961E-0006
  0.18957E+0005 -0.29522E+0004 -0.88475E-0007  0.52513E-0007 -0.13755E-0006
  0.19000E+0005 -0.29524E+0004 -0.83272E-0007  0.41387E-0007 -0.11172E-0006
  0.18750E+0005 -0.29414E+0004 -0.65411E-0007  0.67042E-0007 -0.16174E-0006
  0.18793E+0005 -0.29415E+0004 -0.75625E-0007  0.68736E-0007 -0.16942E-0006
  0.18875E+0005 -0.29419E+0004 -0.88172E-0007  0.64610E-0007 -0.16586E-0006
  0.18957E+0005 -0.29422E+0004 -0.90023E-0007  0.50828E-0007 -0.13825E-0006
  0.19000E+0005 -0.29424E+0004 -0.86428E-0007  0.39980E-0007 -0.11483E-0006
  0.19000E+0005 -0.30000E+0004 -0.62801E-0007  0.49143E-0007 -0.92707E-0007
  0.19043E+0005 -0.30000E+0004 -0.47747E-0007  0.34022E-0007 -0.50889E-0007
  0.19125E+0005 -0.30000E+0004 -0.15896E-0007  0.13524E-0009  0.33730E-0007
  0.19207E+0005 -0.30000E+0004  0.15948E-0007 -0.36658E-0007  0.11431E-0006
  0.19250E+0005 -0.30000E+0004  0.30935E-0007 -0.55551E-0007  0.15080E-0006
  0.19000E+0005 -0.29901E+0004 -0.67840E-0007  0.47375E-0007 -0.97264E-0007
  0.19043E+0005 -0.29901E+0004 -0.54195E-0007  0.32682E-0007 -0.57740E-0007
  0.19125E+0005 -0.29901E+0004 -0.24224E-0007 -0.17249E-0009  0.23399E-0007
  0.19207E+0005 -0.29902E+0004  0.70332E-0008 -0.35753E-0007  0.10211E-0006
  0.19250E+0005 -0.29902E+0004  0.22281E-0007 -0.54006E-0007  0.13842E-0006
  0.19000E+0005 -0.29712E+0004 -0.76262E-0007  0.44246E-0007 -0.10503E-0006
  0.19043E+0005 -0.29713E+0004 -0.65345E-0007  0.30324E-0007 -0.69884E-0007
  0.19125E+0005 -0.29714E+0004 -0.39187E-0007 -0.66784E-0009  0.44717E-0008
  0.19207E+0005 -0.29716E+0004 -0.94364E-0008 -0.34069E-0007  0.79314E-0007
  0.19250E+0005 -0.29716E+0004  0.60617E-0008 -0.51157E-0007  0.11503E-0006
  0.19000E+0005 -0.29524E+0004 -0.83272E-0007  0.41387E-0007 -0.11172E-0006
  0.19043E+0005 -0.29525E+0004 -0.75150E-0007  0.28187E-0007 -0.80968E-0007
  0.19125E+0005 -0.29527E+0004 -0.53102E-0007 -0.10612E-0008 -0.13618E-0007
  0.19207E+0005 -0.29529E+0004 -0.25343E-0007 -0.32427E-0007  0.56932E-0007
  0.19250E+0005 -0.29531E+0004 -0.99005E-0008 -0.48423E-0007  0.91771E-0007
  0.19000E+0005 -0.29424E+0004 -0.86428E-0007  0.39980E-0007 -0.11483E-0006
  0.19043E+0005 -0.29426E+0004 -0.79802E-0007  0.27143E-0007 -0.86405E-0007
  0.19125E+0005 -0.29428E+0004 -0.60031E-0007 -0.12319E-0008 -0.22832E-0007
  0.19207E+0005 -0.29431E+0004 -0.33506E-0007 -0.31580E-0007  0.45296E-0007
  0.19250E+0005 -0.29433E+0004 -0.18209E-0007 -0.47030E-0007  0.79564E-0007
  0.19250E+0005 -0.30000E+0004  0.30935E-0007 -0.55551E-0007  0.15080E-0006
  0.19293E+0005 -0.30000E+0004  0.43788E-0007 -0.73127E-0007  0.18105E-0006
  0.19375E+0005 -0.30000E+0004  0.60191E-0007 -0.10048E-0006  0.21657E-0006
  0.19457E+0005 -0.30000E+0004  0.64129E-0007 -0.11712E-0006  0.21949E-0006
  0.19500E+0005 -0.30000E+0004  0.60835E-0007 -0.12090E-0006  0.20759E-0006
  0.19250E+0005 -0.29902E+0004  0.22281E-0007 -0.54006E-0007  0.13842E-0006
  0.19293E+0005 -0.29902E+0004  0.35781E-0007 -0.70942E-0007  0.16902E-0006
  0.19375E+0005 -0.29903E+0004  0.54370E-0007 -0.97248E-0007  0.20674E-0006
  0.19457E+0005 -0.29903E+0004  0.61459E-0007 -0.11314E-0006  0.21355E-0006
  0.19500E+0005 -0.29903E+0004  0.60067E-0007 -0.11665E-0006  0.20419E-0006
  0.19250E+0005 -0.29716E+0004  0.60617E-0008 -0.51157E-0007  0.11503E-0006
  0.19293E+0005 -0.29717E+0004  0.20523E-0007 -0.66952E-0007  0.14607E-0006
  0.19375E+0005 -0.29718E+0004  0.42769E-0007 -0.91377E-0007  0.18748E-0006
  0.19457E+0005 -0.29719E+0004  0.55415E-0007 -0.10591E-0006  0.20122E-0006
  0.19500E+0005 -0.29719E+0004  0.57420E-0007 -0.10904E-0006  0.19651E-0006
  0.19250E+0005 -0.29531E+0004 -0.99005E-0008 -0.48423E-0007  0.91771E-0007
  0.19293E+0005 -0.29531E+0004  0.51971E-0008 -0.63158E-0007  0.12294E-0006
  0.19375E+0005 -0.29533E+0004  0.30484E-0007 -0.85826E-0007  0.16742E-0006
  0.19457E+0005 -0.29534E+0004  0.48148E-0007 -0.99090E-0007  0.18751E-0006
  0.19500E+0005 -0.29535E+0004  0.53350E-0007 -0.10181E-0006  0.18719E-0006
  0.19250E+0005 -0.29433E+0004 -0.18209E-0007 -0.47030E-0007  0.79564E-0007
  0.19293E+0005 -0.29434E+0004 -0.29005E-0008 -0.61234E-0007  0.11068E-0006
  0.19375E+0005 -0.29435E+0004  0.23750E-0007 -0.83024E-0007  0.15655E-0006
  0.19457E+0005 -0.29437E+0004  0.43850E-0007 -0.95653E-0007  0.17975E-0006
  0.19500E+0005 -0.29438E+0004  0.50654E-0007 -0.98142E-0007  0.18163E-0006
  0.19500E+0005 -0.30000E+0004  0.60835E-0007 -0.12090E-0006  0.20759E-0006
  0.19543E+0005 -0.30000E+0004  0.53999E-0007 -0.12115E-0006  0.18711E-0006
  0.19625E+0005 -0.30000E+0004  0.32431E-0007 -0.11256E-0006  0.12852E-0006
  0.19707E+0005 -0.30000E+0004  0.24316E-0008 -0.94728E-0007  0.52809E-0007
  0.19750E+0005 -0.30000E+0004 -0.20712E-0007 -0.91006E-0007  0.73688E-0008
  0.19500E+0005 -0.29903E+0004  0.60067E-0007 -0.11665E-0006  0.20419E-0006
  0.19543E+0005 -0.29903E+0004  0.55189E-0007 -0.11676E-0006  0.18650E-0006
  0.19625E+0005 -0.29904E+0004  0.37216E-0007 -0.10811E-0006  0.13329E-0006
  0.19707E+0005 -0.29904E+0004  0.10303E-0007 -0.90435E-0007  0.62666E-0007
  0.19750E+0005 -0.29904E+0004 -0.82016E-0008 -0.82291E-0007  0.21711E-0007
  0.19500E+0005 -0.29719E+0004  0.57420E-0007 -0.10904E-0006  0.19651E-0006
  0.19543E+0005 -0.29720E+0004  0.56172E-0007 -0.10877E-0006  0.18388E-0006
  0.19625E+0005 -0.29721E+0004  0.44888E-0007 -0.10006E-0006  0.14072E-0006
  0.19707E+0005 -0.29723E+0004  0.24033E-0007 -0.82489E-0007  0.79813E-0007
  0.19750E+0005 -0.29723E+0004  0.12374E-0007 -0.68468E-0007  0.45855E-0007
  0.19500E+0005 -0.29535E+0004  0.53350E-0007 -0.10181E-0006  0.18719E-0006
  0.19543E+0005 -0.29536E+0004  0.55522E-0007 -0.10125E-0006  0.17939E-0006
  0.19625E+0005 -0.29539E+0004  0.50797E-0007 -0.92444E-0007  0.14605E-0006
  0.19707E+0005 -0.29541E+0004  0.36012E-0007 -0.75005E-0007  0.94750E-0007
  0.19750E+0005 -0.29542E+0004  0.28166E-0007 -0.59262E-0007  0.65725E-0007
  0.19500E+0005 -0.29438E+0004  0.50654E-0007 -0.98142E-0007  0.18163E-0006
  0.19543E+0005 -0.29440E+0004  0.54551E-0007 -0.97462E-0007  0.17631E-0006
  0.19625E+0005 -0.29442E+0004  0.53217E-0007 -0.88613E-0007  0.14803E-0006
  0.19707E+0005 -0.29445E+0004  0.41611E-0007 -0.71253E-0007  0.10171E-0006
  0.19750E+0005 -0.29447E+0004  0.35126E-0007 -0.55479E-0007  0.74801E-0007
  0.19750E+0005 -0.30000E+0004 -0.20712E-0007 -0.91006E-0007  0.73688E-0008
  0.19793E+0005 -0.30000E+0004 -0.31126E-0007 -0.68404E-0007 -0.29207E-0007
  0.19875E+0005 -0.30000E+0004 -0.69068E-0007 -0.52216E-0007 -0.10414E-0006
  0.19957E+0005 -0.30000E+0004 -0.83161E-0007 -0.28635E-0007 -0.13477E-0006
  0.20000E+0005 -0.30000E+0004 -0.62732E-0007 -0.72052E-0008 -0.10324E-0006
  0.19750E+0005 -0.29904E+0004 -0.82016E-0008 -0.82291E-0007  0.21711E-0007
  0.19793E+0005 -0.29905E+0004 -0.21389E-0007 -0.64476E-0007 -0.15725E-0007
  0.19875E+0005 -0.29906E+0004 -0.54787E-0007 -0.45525E-0007 -0.83786E-0007
  0.19957E+0005 -0.29906E+0004 -0.58724E-0007 -0.13795E-0007 -0.10024E-0006
  0.20000E+0005 -0.29907E+0004 -0.42310E-0007  0.15635E-0007 -0.83089E-0007
  0.19750E+0005 -0.29723E+0004  0.12374E-0007 -0.68468E-0007  0.45855E-0007
  0.19793E+0005 -0.29725E+0004 -0.43574E-0008 -0.58049E-0007  0.83108E-0008
  0.19875E+0005 -0.29727E+0004 -0.28289E-0007 -0.33042E-0007 -0.46207E-0007
  0.19957E+0005 -0.29729E+0004 -0.32068E-0007  0.76234E-0009 -0.61634E-0007
  0.20000E+0005 -0.29730E+0004 -0.52558E-0007  0.10059E-0007 -0.96568E-0007
  0.19750E+0005 -0.29542E+0004  0.28166E-0007 -0.59262E-0007  0.65725E-0007
  0.19793E+0005 -0.29544E+0004  0.12024E-0007 -0.51341E-0007  0.31191E-0007
  0.19875E+0005 -0.29548E+0004 -0.58021E-0008 -0.23565E-0007 -0.13733E-0007
  0.19957E+0005 -0.29552E+0004 -0.17902E-0007  0.70250E-0008 -0.41017E-0007
  0.20000E+0005 -0.29554E+0004 -0.61768E-0007  0.26851E-0008 -0.10836E-0006
  0.19750E+0005 -0.29447E+0004  0.35126E-0007 -0.55479E-0007  0.74801E-0007
  0.19793E+0005 -0.29449E+0004  0.20261E-0007 -0.47886E-0007  0.42716E-0007
  0.19875E+0005 -0.29454E+0004  0.43489E-0008 -0.19525E-0007  0.89724E-0009
  0.19957E+0005 -0.29458E+0004 -0.12875E-0007  0.82548E-0008 -0.33389E-0007
  0.20000E+0005 -0.29461E+0004 -0.63226E-0007  0.38946E-0009 -0.10998E-0006
  0.00000E+0000 -0.29364E+0004 -0.49113E-0007 -0.21452E-0007 -0.38271E-0007
  0.43168E+0002 -0.29363E+0004 -0.51339E-0007 -0.32857E-0007 -0.29393E-0007
  0.12500E+0003 -0.29359E+0004 -0.50511E-0007 -0.37943E-0007 -0.28129E-0007
  0.20683E+0003 -0.29356E+0004 -0.39233E-0007 -0.36769E-0007 -0.21505E-0007
  0.25000E+0003 -0.29354E+0004 -0.27394E-0007 -0.35058E-0007 -0.99590E-0008
  0.00000E+0000 -0.29255E+0004 -0.50696E-0007 -0.21048E-0007 -0.41446E-0007
  0.43168E+0002 -0.29252E+0004 -0.51028E-0007 -0.31594E-0007 -0.30428E-0007
  0.12500E+0003 -0.29248E+0004 -0.47084E-0007 -0.36937E-0007 -0.24053E-0007
  0.20683E+0003 -0.29245E+0004 -0.33988E-0007 -0.35991E-0007 -0.14788E-0007
  0.25000E+0003 -0.29242E+0004 -0.21587E-0007 -0.34289E-0007 -0.26171E-0008
  0.00000E+0000 -0.29046E+0004 -0.52995E-0007 -0.20610E-0007 -0.46054E-0007
  0.43168E+0002 -0.29044E+0004 -0.50455E-0007 -0.29663E-0007 -0.32321E-0007
  0.12500E+0003 -0.29039E+0004 -0.40787E-0007 -0.35199E-0007 -0.16954E-0007
  0.20683E+0003 -0.29034E+0004 -0.23820E-0007 -0.34524E-0007 -0.18871E-0008
  0.25000E+0003 -0.29031E+0004 -0.10427E-0007 -0.32884E-0007  0.11465E-0007
  0.00000E+0000 -0.28838E+0004 -0.54418E-0007 -0.20425E-0007 -0.49100E-0007
  0.43168E+0002 -0.28835E+0004 -0.49612E-0007 -0.28182E-0007 -0.33695E-0007
  0.12500E+0003 -0.28829E+0004 -0.34620E-0007 -0.33647E-0007 -0.10405E-0007
  0.20683E+0003 -0.28823E+0004 -0.13552E-0007 -0.33110E-0007  0.10944E-0007
  0.25000E+0003 -0.28820E+0004  0.83776E-0009 -0.31542E-0007  0.25635E-0007
  0.00000E+0000 -0.28729E+0004 -0.54852E-0007 -0.20359E-0007 -0.50226E-0007
  0.43168E+0002 -0.28725E+0004 -0.48979E-0007 -0.27543E-0007 -0.34089E-0007
  0.12500E+0003 -0.28718E+0004 -0.31365E-0007 -0.32899E-0007 -0.70520E-0008
  0.20683E+0003 -0.28712E+0004 -0.81480E-0008 -0.32393E-0007  0.17610E-0007
  0.25000E+0003 -0.28708E+0004  0.67830E-0008 -0.30858E-0007  0.33092E-0007
  0.25000E+0003 -0.29354E+0004 -0.27394E-0007 -0.35058E-0007 -0.99590E-0008
  0.29317E+0003 -0.29352E+0004 -0.13903E-0007 -0.33223E-0007  0.36000E-0008
  0.37500E+0003 -0.29349E+0004  0.16255E-0007 -0.29455E-0007  0.36786E-0007
  0.45683E+0003 -0.29347E+0004  0.48640E-0007 -0.25300E-0007  0.75102E-0007
  0.50000E+0003 -0.29345E+0004  0.65094E-0007 -0.22854E-0007  0.95285E-0007
  0.25000E+0003 -0.29242E+0004 -0.21587E-0007 -0.34289E-0007 -0.26171E-0008
  0.29317E+0003 -0.29241E+0004 -0.75938E-0008 -0.32459E-0007  0.11576E-0007
  0.37500E+0003 -0.29237E+0004  0.22881E-0007 -0.28610E-0007  0.45052E-0007
  0.45683E+0003 -0.29234E+0004  0.54746E-0007 -0.24358E-0007  0.82610E-0007
  0.50000E+0003 -0.29232E+0004  0.70600E-0007 -0.21873E-0007  0.10201E-0006
  0.25000E+0003 -0.29031E+0004 -0.10427E-0007 -0.32884E-0007  0.11465E-0007
  0.29317E+0003 -0.29029E+0004  0.44334E-0008 -0.31051E-0007  0.26804E-0007
  0.37500E+0003 -0.29024E+0004  0.35274E-0007 -0.27074E-0007  0.60660E-0007
  0.45683E+0003 -0.29020E+0004  0.65869E-0007 -0.22669E-0007  0.96529E-0007
  0.50000E+0003 -0.29017E+0004  0.80447E-0007 -0.20123E-0007  0.11432E-0006
  0.25000E+0003 -0.28820E+0004  0.83776E-0009 -0.31542E-0007  0.25635E-0007
  0.29317E+0003 -0.28817E+0004  0.16442E-0007 -0.29699E-0007  0.42032E-0007
  0.37500E+0003 -0.28811E+0004  0.47352E-0007 -0.25623E-0007  0.76058E-0007
  0.45683E+0003 -0.28806E+0004  0.76334E-0007 -0.21097E-0007  0.10995E-0006
  0.50000E+0003 -0.28803E+0004  0.89466E-0007 -0.18506E-0007  0.12598E-0006
  0.25000E+0003 -0.28708E+0004  0.67830E-0008 -0.30858E-0007  0.33092E-0007
  0.29317E+0003 -0.28705E+0004  0.22729E-0007 -0.29010E-0007  0.50013E-0007
  0.37500E+0003 -0.28699E+0004  0.53558E-0007 -0.24890E-0007  0.84047E-0007
  0.45683E+0003 -0.28693E+0004  0.81561E-0007 -0.20313E-0007  0.11679E-0006
  0.50000E+0003 -0.28690E+0004  0.93867E-0007 -0.17703E-0007  0.13183E-0006
  0.50000E+0003 -0.29345E+0004  0.65094E-0007 -0.22854E-0007  0.95285E-0007
  0.54317E+0003 -0.29344E+0004  0.80337E-0007 -0.20182E-0007  0.11436E-0006
  0.62500E+0003 -0.29343E+0004  0.10419E-0006 -0.14211E-0007  0.14464E-0006
  0.70683E+0003 -0.29341E+0004  0.11927E-0006 -0.68682E-0008  0.16358E-0006
  0.75000E+0003 -0.29340E+0004  0.12315E-0006 -0.24108E-0008  0.16793E-0006
  0.50000E+0003 -0.29232E+0004  0.70600E-0007 -0.21873E-0007  0.10201E-0006
  0.54317E+0003 -0.29231E+0004  0.85032E-0007 -0.19180E-0007  0.12006E-0006
  0.62500E+0003 -0.29229E+0004  0.10691E-0006 -0.13233E-0007  0.14794E-0006
  0.70683E+0003 -0.29227E+0004  0.11967E-0006 -0.60123E-0008  0.16418E-0006
  0.75000E+0003 -0.29226E+0004  0.12230E-0006 -0.16611E-0008  0.16714E-0006
  0.50000E+0003 -0.29017E+0004  0.80447E-0007 -0.20123E-0007  0.11432E-0006
  0.54317E+0003 -0.29016E+0004  0.93224E-0007 -0.17399E-0007  0.13032E-0006
  0.62500E+0003 -0.29014E+0004  0.11119E-0006 -0.11508E-0007  0.15349E-0006
  0.70683E+0003 -0.29011E+0004  0.11952E-0006 -0.45143E-0008  0.16459E-0006
  0.75000E+0003 -0.29010E+0004  0.11981E-0006 -0.35631E-0009  0.16493E-0006
  0.50000E+0003 -0.28803E+0004  0.89466E-0007 -0.18506E-0007  0.12598E-0006
  0.54317E+0003 -0.28801E+0004  0.10044E-0006 -0.15764E-0007  0.13980E-0006
  0.62500E+0003 -0.28799E+0004  0.11433E-0006 -0.99398E-0008  0.15810E-0006
  0.70683E+0003 -0.28796E+0004  0.11819E-0006 -0.31686E-0008  0.16402E-0006
  0.75000E+0003 -0.28794E+0004  0.11618E-0006  0.80594E-0009  0.16177E-0006
  0.50000E+0003 -0.28690E+0004  0.93867E-0007 -0.17703E-0007  0.13183E-0006
  0.54317E+0003 -0.28688E+0004  0.10385E-0006 -0.14956E-0007  0.14445E-0006
  0.62500E+0003 -0.28685E+0004  0.11551E-0006 -0.91720E-0008  0.16013E-0006
  0.70683E+0003 -0.28682E+0004  0.11701E-0006 -0.25161E-0008  0.16331E-0006
  0.75000E+0003 -0.28680E+0004  0.11381E-0006  0.13653E-0008  0.15972E-0006
  0.75000E+0003 -0.29340E+0004  0.12315E-0006 -0.24108E-0008  0.16793E-0006
  0.79317E+0003 -0.29340E+0004  0.12413E-0006  0.24039E-0008  0.16814E-0006
  0.87500E+0003 -0.29339E+0004  0.11832E-0006  0.12292E-0007  0.15723E-0006
  0.95683E+0003 -0.29338E+0004  0.10374E-0006  0.22585E-0007  0.13306E-0006
  0.10000E+0004 -0.29337E+0004  0.93276E-0007  0.27870E-0007  0.11604E-0006
  0.75000E+0003 -0.29226E+0004  0.12230E-0006 -0.16611E-0008  0.16714E-0006
  0.79317E+0003 -0.29226E+0004  0.12209E-0006  0.30217E-0008  0.16606E-0006
  0.87500E+0003 -0.29224E+0004  0.11429E-0006  0.12601E-0007  0.15315E-0006
  0.95683E+0003 -0.29223E+0004  0.98317E-0007  0.22540E-0007  0.12780E-0006
  0.10000E+0004 -0.29223E+0004  0.87402E-0007  0.27637E-0007  0.11054E-0006
  0.75000E+0003 -0.29010E+0004  0.11981E-0006 -0.35631E-0009  0.16493E-0006
  0.79317E+0003 -0.29009E+0004  0.11738E-0006  0.40884E-0008  0.16145E-0006
  0.87500E+0003 -0.29008E+0004  0.10600E-0006  0.13112E-0007  0.14490E-0006
  0.95683E+0003 -0.29007E+0004  0.87604E-0007  0.22418E-0007  0.11750E-0006
  0.10000E+0004 -0.29006E+0004  0.75978E-0007  0.27176E-0007  0.99882E-0007
  0.75000E+0003 -0.28794E+0004  0.11618E-0006  0.80594E-0009  0.16177E-0006
  0.79317E+0003 -0.28793E+0004  0.11161E-0006  0.50269E-0008  0.15595E-0006
  0.87500E+0003 -0.28791E+0004  0.96879E-0007  0.13532E-0007  0.13596E-0006
  0.95683E+0003 -0.28790E+0004  0.76375E-0007  0.22250E-0007  0.10677E-0006
  0.10000E+0004 -0.28789E+0004  0.64213E-0007  0.26694E-0007  0.88940E-0007
  0.75000E+0003 -0.28680E+0004  0.11381E-0006  0.13653E-0008  0.15972E-0006
  0.79317E+0003 -0.28679E+0004  0.10815E-0006  0.54735E-0008  0.15269E-0006
  0.87500E+0003 -0.28677E+0004  0.91749E-0007  0.13718E-0007  0.13097E-0006
  0.95683E+0003 -0.28675E+0004  0.70261E-0007  0.22143E-0007  0.10094E-0006
  0.10000E+0004 -0.28674E+0004  0.57886E-0007  0.26430E-0007  0.83056E-0007
  0.10000E+0004 -0.29337E+0004  0.93276E-0007  0.27870E-0007  0.11604E-0006
  0.10432E+0004 -0.29337E+0004  0.81431E-0007  0.32881E-0007  0.96901E-0007
  0.11250E+0004 -0.29335E+0004  0.56740E-0007  0.41061E-0007  0.57322E-0007
  0.12068E+0004 -0.29334E+0004  0.31637E-0007  0.46807E-0007  0.17631E-0007
  0.12500E+0004 -0.29333E+0004  0.19116E-0007  0.48625E-0007 -0.17972E-0008
  0.10000E+0004 -0.29223E+0004  0.87402E-0007  0.27637E-0007  0.11054E-0006
  0.10432E+0004 -0.29222E+0004  0.75323E-0007  0.32467E-0007  0.91418E-0007
  0.11250E+0004 -0.29221E+0004  0.50769E-0007  0.40351E-0007  0.52550E-0007
  0.12068E+0004 -0.29219E+0004  0.26470E-0007  0.45899E-0007  0.14278E-0007
  0.12500E+0004 -0.29218E+0004  0.14581E-0007  0.47661E-0007 -0.42146E-0008
  0.10000E+0004 -0.29006E+0004  0.75978E-0007  0.27176E-0007  0.99882E-0007
  0.10432E+0004 -0.29005E+0004  0.63590E-0007  0.31683E-0007  0.80903E-0007
  0.11250E+0004 -0.29003E+0004  0.39527E-0007  0.39037E-0007  0.43553E-0007
  0.12068E+0004 -0.29001E+0004  0.16927E-0007  0.44227E-0007  0.80809E-0008
  0.12500E+0004 -0.29000E+0004  0.62971E-0008  0.45887E-0007 -0.86088E-0008
  0.10000E+0004 -0.28789E+0004  0.64213E-0007  0.26694E-0007  0.88940E-0007
  0.10432E+0004 -0.28788E+0004  0.51689E-0007  0.30900E-0007  0.70235E-0007
  0.11250E+0004 -0.28785E+0004  0.28415E-0007  0.37760E-0007  0.34620E-0007
  0.12068E+0004 -0.28783E+0004  0.77308E-0008  0.42612E-0007  0.20853E-0008
  0.12500E+0004 -0.28782E+0004 -0.15665E-0008  0.44174E-0007 -0.12768E-0007
  0.10000E+0004 -0.28674E+0004  0.57886E-0007  0.26430E-0007  0.83056E-0007
  0.10432E+0004 -0.28673E+0004  0.45360E-0007  0.30485E-0007  0.64550E-0007
  0.11250E+0004 -0.28671E+0004  0.22618E-0007  0.37099E-0007  0.29935E-0007
  0.12068E+0004 -0.28668E+0004  0.30273E-0008  0.41780E-0007 -0.99876E-0009
  0.12500E+0004 -0.28667E+0004 -0.55397E-0008  0.43293E-0007 -0.14872E-0007
  0.12500E+0004 -0.29333E+0004  0.19116E-0007  0.48625E-0007 -0.17972E-0008
  0.12932E+0004 -0.29333E+0004  0.75128E-0008  0.49543E-0007 -0.19428E-0007
  0.13750E+0004 -0.29331E+0004 -0.11191E-0007  0.48771E-0007 -0.46490E-0007
  0.14568E+0004 -0.29329E+0004 -0.24888E-0007  0.44986E-0007 -0.63895E-0007
  0.15000E+0004 -0.29328E+0004 -0.30059E-0007  0.41990E-0007 -0.69108E-0007
  0.12500E+0004 -0.29218E+0004  0.14581E-0007  0.47661E-0007 -0.42146E-0008
  0.12932E+0004 -0.29217E+0004  0.37083E-0008  0.48561E-0007 -0.20845E-0007
  0.13750E+0004 -0.29215E+0004 -0.13471E-0007  0.47856E-0007 -0.46009E-0007
  0.14568E+0004 -0.29213E+0004 -0.25669E-0007  0.44254E-0007 -0.61784E-0007
  0.15000E+0004 -0.29212E+0004 -0.30137E-0007  0.41393E-0007 -0.66333E-0007
  0.12500E+0004 -0.29000E+0004  0.62971E-0008  0.45887E-0007 -0.86088E-0008
  0.12932E+0004 -0.28999E+0004 -0.31545E-0008  0.46750E-0007 -0.23335E-0007
  0.13750E+0004 -0.28996E+0004 -0.17438E-0007  0.46154E-0007 -0.44948E-0007
  0.14568E+0004 -0.28994E+0004 -0.26866E-0007  0.42873E-0007 -0.57736E-0007
  0.15000E+0004 -0.28992E+0004 -0.30058E-0007  0.40246E-0007 -0.61096E-0007
  0.12500E+0004 -0.28782E+0004 -0.15665E-0008  0.44174E-0007 -0.12768E-0007
  0.12932E+0004 -0.28780E+0004 -0.95535E-0008  0.44999E-0007 -0.25585E-0007
  0.13750E+0004 -0.28777E+0004 -0.20942E-0007  0.44494E-0007 -0.43706E-0007
  0.14568E+0004 -0.28774E+0004 -0.27691E-0007  0.41496E-0007 -0.53641E-0007
  0.15000E+0004 -0.28773E+0004 -0.29682E-0007  0.39079E-0007 -0.55901E-0007
  0.12500E+0004 -0.28667E+0004 -0.55397E-0008  0.43293E-0007 -0.14872E-0007
  0.12932E+0004 -0.28665E+0004 -0.12739E-0007  0.44096E-0007 -0.26680E-0007
  0.13750E+0004 -0.28662E+0004 -0.22603E-0007  0.43632E-0007 -0.42985E-0007
  0.14568E+0004 -0.28658E+0004 -0.27977E-0007  0.40771E-0007 -0.51468E-0007
  0.15000E+0004 -0.28657E+0004 -0.29364E-0007  0.38456E-0007 -0.53181E-0007
  0.15000E+0004 -0.29328E+0004 -0.30059E-0007  0.41990E-0007 -0.69108E-0007
  0.15432E+0004 -0.29327E+0004 -0.33899E-0007  0.38473E-0007 -0.71743E-0007
  0.16250E+0004 -0.29325E+0004 -0.38033E-0007  0.30958E-0007 -0.70731E-0007
  0.17068E+0004 -0.29324E+0004 -0.39084E-0007  0.23289E-0007 -0.64032E-0007
  0.17500E+0004 -0.29323E+0004 -0.38853E-0007  0.19564E-0007 -0.59221E-0007
  0.15000E+0004 -0.29212E+0004 -0.30137E-0007  0.41393E-0007 -0.66333E-0007
  0.15432E+0004 -0.29211E+0004 -0.33364E-0007  0.38028E-0007 -0.68470E-0007
  0.16250E+0004 -0.29209E+0004 -0.36650E-0007  0.30819E-0007 -0.67018E-0007
  0.17068E+0004 -0.29207E+0004 -0.37294E-0007  0.23442E-0007 -0.60523E-0007
  0.17500E+0004 -0.29206E+0004 -0.37020E-0007  0.19848E-0007 -0.56043E-0007
  0.15000E+0004 -0.28992E+0004 -0.30058E-0007  0.40246E-0007 -0.61096E-0007
  0.15432E+0004 -0.28991E+0004 -0.32192E-0007  0.37145E-0007 -0.62364E-0007
  0.16250E+0004 -0.28988E+0004 -0.34007E-0007  0.30477E-0007 -0.60218E-0007
  0.17068E+0004 -0.28985E+0004 -0.34005E-0007  0.23615E-0007 -0.54219E-0007
  0.17500E+0004 -0.28984E+0004 -0.33698E-0007  0.20252E-0007 -0.50405E-0007
  0.15000E+0004 -0.28773E+0004 -0.29682E-0007  0.39079E-0007 -0.55901E-0007
  0.15432E+0004 -0.28771E+0004 -0.30810E-0007  0.36218E-0007 -0.56394E-0007
  0.16250E+0004 -0.28767E+0004 -0.31327E-0007  0.30039E-0007 -0.53723E-0007
  0.17068E+0004 -0.28764E+0004 -0.30828E-0007  0.23644E-0007 -0.48346E-0007
  0.17500E+0004 -0.28762E+0004 -0.30547E-0007  0.20492E-0007 -0.45239E-0007
  0.15000E+0004 -0.28657E+0004 -0.29364E-0007  0.38456E-0007 -0.53181E-0007
  0.15432E+0004 -0.28655E+0004 -0.29995E-0007  0.35711E-0007 -0.53300E-0007
  0.16250E+0004 -0.28651E+0004 -0.29892E-0007  0.29771E-0007 -0.50415E-0007
  0.17068E+0004 -0.28647E+0004 -0.29189E-0007  0.23605E-0007 -0.45413E-0007
  0.17500E+0004 -0.28645E+0004 -0.28944E-0007  0.20557E-0007 -0.42692E-0007
  0.17500E+0004 -0.29323E+0004 -0.38853E-0007  0.19564E-0007 -0.59221E-0007
  0.17932E+0004 -0.29321E+0004 -0.38321E-0007  0.16244E-0007 -0.54083E-0007
  0.18750E+0004 -0.29319E+0004 -0.37070E-0007  0.11468E-0007 -0.44884E-0007
  0.19568E+0004 -0.29317E+0004 -0.36145E-0007  0.90764E-0008 -0.38133E-0007
  0.20000E+0004 -0.29316E+0004 -0.35933E-0007  0.88254E-0008 -0.36021E-0007
  0.17500E+0004 -0.29206E+0004 -0.37020E-0007  0.19848E-0007 -0.56043E-0007
  0.17932E+0004 -0.29204E+0004 -0.36546E-0007  0.16636E-0007 -0.51356E-0007
  0.18750E+0004 -0.29202E+0004 -0.35618E-0007  0.11985E-0007 -0.43226E-0007
  0.19568E+0004 -0.29199E+0004 -0.35171E-0007  0.96024E-0008 -0.37620E-0007
  0.20000E+0004 -0.29198E+0004 -0.35220E-0007  0.93094E-0008 -0.36062E-0007
  0.17500E+0004 -0.28984E+0004 -0.33698E-0007  0.20252E-0007 -0.50405E-0007
  0.17932E+0004 -0.28982E+0004 -0.33368E-0007  0.17231E-0007 -0.46594E-0007
  0.18750E+0004 -0.28979E+0004 -0.33076E-0007  0.12803E-0007 -0.40478E-0007
  0.19568E+0004 -0.28975E+0004 -0.33497E-0007  0.10439E-0007 -0.36969E-0007
  0.20000E+0004 -0.28974E+0004 -0.33999E-0007  0.10074E-0007 -0.36403E-0007
  0.17500E+0004 -0.28762E+0004 -0.30547E-0007  0.20492E-0007 -0.45239E-0007
  0.17932E+0004 -0.28760E+0004 -0.30403E-0007  0.17646E-0007 -0.42323E-0007
  0.18750E+0004 -0.28756E+0004 -0.30768E-0007  0.13423E-0007 -0.38197E-0007
  0.19568E+0004 -0.28752E+0004 -0.32004E-0007  0.11080E-0007 -0.36680E-0007
  0.20000E+0004 -0.28750E+0004 -0.32905E-0007  0.10651E-0007 -0.37024E-0007
  0.17500E+0004 -0.28645E+0004 -0.28944E-0007  0.20557E-0007 -0.42692E-0007
  0.17932E+0004 -0.28643E+0004 -0.28912E-0007  0.17797E-0007 -0.40253E-0007
  0.18750E+0004 -0.28638E+0004 -0.29629E-0007  0.13676E-0007 -0.37161E-0007
  0.19568E+0004 -0.28634E+0004 -0.31272E-0007  0.11344E-0007 -0.36650E-0007
  0.20000E+0004 -0.28632E+0004 -0.32362E-0007  0.10885E-0007 -0.37442E-0007
  0.20000E+0004 -0.29316E+0004 -0.35933E-0007  0.88254E-0008 -0.36021E-0007
  0.20432E+0004 -0.29314E+0004 -0.35913E-0007  0.92540E-0008 -0.35008E-0007
  0.21250E+0004 -0.29312E+0004 -0.36278E-0007  0.11666E-0007 -0.35981E-0007
  0.22068E+0004 -0.29309E+0004 -0.36720E-0007  0.15635E-0007 -0.39948E-0007
  0.22500E+0004 -0.29307E+0004 -0.36763E-0007  0.18070E-0007 -0.42753E-0007
  0.20000E+0004 -0.29198E+0004 -0.35220E-0007  0.93094E-0008 -0.36062E-0007
  0.20432E+0004 -0.29196E+0004 -0.35439E-0007  0.96674E-0008 -0.35534E-0007
  0.21250E+0004 -0.29193E+0004 -0.36137E-0007  0.11878E-0007 -0.37147E-0007
  0.22068E+0004 -0.29190E+0004 -0.36685E-0007  0.15590E-0007 -0.41319E-0007
  0.22500E+0004 -0.29188E+0004 -0.36678E-0007  0.17881E-0007 -0.44050E-0007
  0.20000E+0004 -0.28974E+0004 -0.33999E-0007  0.10074E-0007 -0.36403E-0007
  0.20432E+0004 -0.28972E+0004 -0.34619E-0007  0.10308E-0007 -0.36722E-0007
  0.21250E+0004 -0.28967E+0004 -0.35825E-0007  0.12167E-0007 -0.39394E-0007
  0.22068E+0004 -0.28963E+0004 -0.36441E-0007  0.15426E-0007 -0.43797E-0007
  0.22500E+0004 -0.28961E+0004 -0.36276E-0007  0.17462E-0007 -0.46310E-0007
  0.20000E+0004 -0.28750E+0004 -0.32905E-0007  0.10651E-0007 -0.37024E-0007
  0.20432E+0004 -0.28747E+0004 -0.33858E-0007  0.10774E-0007 -0.38095E-0007
  0.21250E+0004 -0.28742E+0004 -0.35417E-0007  0.12316E-0007 -0.41629E-0007
  0.22068E+0004 -0.28737E+0004 -0.35944E-0007  0.15165E-0007 -0.46068E-0007
  0.22500E+0004 -0.28734E+0004 -0.35545E-0007  0.16970E-0007 -0.48272E-0007
  0.20000E+0004 -0.28632E+0004 -0.32362E-0007  0.10885E-0007 -0.37442E-0007
  0.20432E+0004 -0.28629E+0004 -0.33464E-0007  0.10954E-0007 -0.38871E-0007
  0.21250E+0004 -0.28623E+0004 -0.35152E-0007  0.12341E-0007 -0.42782E-0007
  0.22068E+0004 -0.28618E+0004 -0.35571E-0007  0.14990E-0007 -0.47165E-0007
  0.22500E+0004 -0.28615E+0004 -0.35021E-0007  0.16682E-0007 -0.49171E-0007
  0.22500E+0004 -0.29307E+0004 -0.36763E-0007  0.18070E-0007 -0.42753E-0007
  0.22932E+0004 -0.29306E+0004 -0.36530E-0007  0.20587E-0007 -0.45721E-0007
  0.23750E+0004 -0.29302E+0004 -0.35009E-0007  0.25081E-0007 -0.50799E-0007
  0.24568E+0004 -0.29299E+0004 -0.31653E-0007  0.28582E-0007 -0.53733E-0007
  0.25000E+0004 -0.29297E+0004 -0.29056E-0007  0.29812E-0007 -0.53945E-0007
  0.22500E+0004 -0.29188E+0004 -0.36678E-0007  0.17881E-0007 -0.44050E-0007
  0.22932E+0004 -0.29186E+0004 -0.36323E-0007  0.20255E-0007 -0.46826E-0007
  0.23750E+0004 -0.29182E+0004 -0.34398E-0007  0.24504E-0007 -0.51267E-0007
  0.24568E+0004 -0.29178E+0004 -0.30475E-0007  0.27823E-0007 -0.53325E-0007
  0.25000E+0004 -0.29176E+0004 -0.27545E-0007  0.28990E-0007 -0.53033E-0007
  0.22500E+0004 -0.28961E+0004 -0.36276E-0007  0.17462E-0007 -0.46310E-0007
  0.22932E+0004 -0.28958E+0004 -0.35636E-0007  0.19584E-0007 -0.48657E-0007
  0.23750E+0004 -0.28953E+0004 -0.32869E-0007  0.23403E-0007 -0.51801E-0007
  0.24568E+0004 -0.28948E+0004 -0.27845E-0007  0.26401E-0007 -0.52164E-0007
  0.25000E+0004 -0.28945E+0004 -0.24294E-0007  0.27459E-0007 -0.50923E-0007
  0.22500E+0004 -0.28734E+0004 -0.35545E-0007  0.16970E-0007 -0.48272E-0007
  0.22932E+0004 -0.28731E+0004 -0.34553E-0007  0.18863E-0007 -0.50109E-0007
  0.23750E+0004 -0.28725E+0004 -0.30860E-0007  0.22290E-0007 -0.51855E-0007
  0.24568E+0004 -0.28719E+0004 -0.24717E-0007  0.24997E-0007 -0.50491E-0007
  0.25000E+0004 -0.28715E+0004 -0.20562E-0007  0.25955E-0007 -0.48316E-0007
  0.22500E+0004 -0.28615E+0004 -0.35021E-0007  0.16682E-0007 -0.49171E-0007
  0.22932E+0004 -0.28611E+0004 -0.33820E-0007  0.18463E-0007 -0.50712E-0007
  0.23750E+0004 -0.28604E+0004 -0.29611E-0007  0.21698E-0007 -0.51684E-0007
  0.24568E+0004 -0.28598E+0004 -0.22875E-0007  0.24262E-0007 -0.49404E-0007
  0.25000E+0004 -0.28594E+0004 -0.18411E-0007  0.25172E-0007 -0.46744E-0007
  0.25000E+0004 -0.29297E+0004 -0.29056E-0007  0.29812E-0007 -0.53945E-0007
  0.25432E+0004 -0.29295E+0004 -0.25874E-0007  0.30539E-0007 -0.53053E-0007
  0.26250E+0004 -0.29291E+0004 -0.18388E-0007  0.30424E-0007 -0.48120E-0007
  0.27068E+0004 -0.29287E+0004 -0.93908E-0008  0.28384E-0007 -0.39048E-0007
  0.27500E+0004 -0.29284E+0004 -0.42609E-0008  0.26611E-0007 -0.32810E-0007
  0.25000E+0004 -0.29176E+0004 -0.27545E-0007  0.28990E-0007 -0.53033E-0007
  0.25432E+0004 -0.29173E+0004 -0.24029E-0007  0.29681E-0007 -0.51641E-0007
  0.26250E+0004 -0.29168E+0004 -0.15956E-0007  0.29571E-0007 -0.45850E-0007
  0.27068E+0004 -0.29163E+0004 -0.65209E-0008  0.27626E-0007 -0.36155E-0007
  0.27500E+0004 -0.29161E+0004 -0.12442E-0008  0.25933E-0007 -0.29716E-0007
  0.25000E+0004 -0.28945E+0004 -0.24294E-0007  0.27459E-0007 -0.50923E-0007
  0.25432E+0004 -0.28942E+0004 -0.20166E-0007  0.28085E-0007 -0.48602E-0007
  0.26250E+0004 -0.28936E+0004 -0.11065E-0007  0.27984E-0007 -0.41265E-0007
  0.27068E+0004 -0.28930E+0004 -0.91534E-0009  0.26205E-0007 -0.30506E-0007
  0.27500E+0004 -0.28927E+0004  0.45682E-0008  0.24655E-0007 -0.23759E-0007
  0.25000E+0004 -0.28715E+0004 -0.20562E-0007  0.25955E-0007 -0.48316E-0007
  0.25432E+0004 -0.28711E+0004 -0.15857E-0007  0.26523E-0007 -0.45100E-0007
  0.26250E+0004 -0.28704E+0004 -0.58402E-0008  0.26430E-0007 -0.36329E-0007
  0.27068E+0004 -0.28696E+0004  0.48667E-0008  0.24804E-0007 -0.24667E-0007
  0.27500E+0004 -0.28692E+0004  0.10464E-0007  0.23385E-0007 -0.17707E-0007
  0.25000E+0004 -0.28594E+0004 -0.18411E-0007  0.25172E-0007 -0.46744E-0007
  0.25432E+0004 -0.28590E+0004 -0.13419E-0007  0.25711E-0007 -0.43072E-0007
  0.26250E+0004 -0.28581E+0004 -0.29664E-0008  0.25622E-0007 -0.33594E-0007
  0.27068E+0004 -0.28573E+0004  0.79706E-0008  0.24072E-0007 -0.21523E-0007
  0.27500E+0004 -0.28569E+0004  0.13591E-0007  0.22716E-0007 -0.14490E-0007
  0.27500E+0004 -0.29284E+0004 -0.42609E-0008  0.26611E-0007 -0.32810E-0007
  0.27932E+0004 -0.29282E+0004  0.98795E-0009  0.24430E-0007 -0.25763E-0007
  0.28750E+0004 -0.29278E+0004  0.10825E-0007  0.19467E-0007 -0.10903E-0007
  0.29568E+0004 -0.29273E+0004  0.19846E-0007  0.13912E-0007  0.46763E-0008
  0.30000E+0004 -0.29271E+0004  0.24039E-0007  0.10955E-0007  0.12671E-0007
  0.27500E+0004 -0.29161E+0004 -0.12442E-0008  0.25933E-0007 -0.29716E-0007
  0.27932E+0004 -0.29158E+0004  0.40838E-0008  0.23849E-0007 -0.22567E-0007
  0.28750E+0004 -0.29153E+0004  0.13872E-0007  0.19099E-0007 -0.77924E-0008
  0.29568E+0004 -0.29148E+0004  0.22589E-0007  0.13770E-0007  0.73582E-0008
  0.30000E+0004 -0.29145E+0004  0.26529E-0007  0.10925E-0007  0.15010E-0007
  0.27500E+0004 -0.28927E+0004  0.45682E-0008  0.24655E-0007 -0.23759E-0007
  0.27932E+0004 -0.28923E+0004  0.99724E-0008  0.22743E-0007 -0.16491E-0007
  0.28750E+0004 -0.28917E+0004  0.19530E-0007  0.18370E-0007 -0.20216E-0008
  0.29568E+0004 -0.28910E+0004  0.27549E-0007  0.13440E-0007  0.12188E-0007
  0.30000E+0004 -0.28907E+0004  0.30957E-0007  0.10794E-0007  0.19132E-0007
  0.27500E+0004 -0.28692E+0004  0.10464E-0007  0.23385E-0007 -0.17707E-0007
  0.27932E+0004 -0.28688E+0004  0.15849E-0007  0.21629E-0007 -0.10421E-0007
  0.28750E+0004 -0.28680E+0004  0.25000E-0007  0.17601E-0007  0.35579E-0008
  0.29568E+0004 -0.28672E+0004  0.32168E-0007  0.13035E-0007  0.16661E-0007
  0.30000E+0004 -0.28668E+0004  0.34977E-0007  0.10572E-0007  0.22824E-0007
  0.27500E+0004 -0.28569E+0004  0.13591E-0007  0.22716E-0007 -0.14490E-0007
  0.27932E+0004 -0.28564E+0004  0.18928E-0007  0.21038E-0007 -0.72334E-0008
  0.28750E+0004 -0.28555E+0004  0.27794E-0007  0.17179E-0007  0.64118E-0008
  0.29568E+0004 -0.28547E+0004  0.34455E-0007  0.12793E-0007  0.18867E-0007
  0.30000E+0004 -0.28542E+0004  0.36925E-0007  0.10420E-0007  0.24589E-0007
  0.30000E+0004 -0.29271E+0004  0.24039E-0007  0.10955E-0007  0.12671E-0007
  0.30432E+0004 -0.29269E+0004  0.27729E-0007  0.80823E-0008  0.20246E-0007
  0.31250E+0004 -0.29266E+0004  0.33181E-0007  0.31433E-0008  0.32855E-0007
  0.32068E+0004 -0.29262E+0004  0.36480E-0007 -0.81902E-0009  0.42464E-0007
  0.32500E+0004 -0.29261E+0004  0.37364E-0007 -0.24322E-0008  0.46148E-0007
  0.30000E+0004 -0.29145E+0004  0.26529E-0007  0.10925E-0007  0.15010E-0007
  0.30432E+0004 -0.29143E+0004  0.29911E-0007  0.81560E-0008  0.22178E-0007
  0.31250E+0004 -0.29139E+0004  0.34666E-0007  0.33741E-0008  0.33897E-0007
  0.32068E+0004 -0.29135E+0004  0.37183E-0007 -0.49595E-0009  0.42559E-0007
  0.32500E+0004 -0.29133E+0004  0.37646E-0007 -0.20898E-0008  0.45758E-0007
  0.30000E+0004 -0.28907E+0004  0.30957E-0007  0.10794E-0007  0.19132E-0007
  0.30432E+0004 -0.28904E+0004  0.33712E-0007  0.82093E-0008  0.25478E-0007
  0.31250E+0004 -0.28899E+0004  0.37096E-0007  0.37062E-0008  0.35447E-0007
  0.32068E+0004 -0.28894E+0004  0.38120E-0007  0.18348E-0012  0.42283E-0007
  0.32500E+0004 -0.28891E+0004  0.37793E-0007 -0.15595E-0008  0.44559E-0007
  0.30000E+0004 -0.28668E+0004  0.34977E-0007  0.10572E-0007  0.22824E-0007
  0.30432E+0004 -0.28665E+0004  0.37055E-0007  0.81554E-0008  0.28288E-0007
  0.31250E+0004 -0.28658E+0004  0.39008E-0007  0.39078E-0008  0.36425E-0007
  0.32068E+0004 -0.28652E+0004  0.38527E-0007  0.35282E-0009  0.41401E-0007
  0.32500E+0004 -0.28649E+0004  0.37423E-0007 -0.11746E-0008  0.42753E-0007
  0.30000E+0004 -0.28542E+0004  0.36925E-0007  0.10420E-0007  0.24589E-0007
  0.30432E+0004 -0.28539E+0004  0.38625E-0007  0.80860E-0008  0.29565E-0007
  0.31250E+0004 -0.28532E+0004  0.39801E-0007  0.39644E-0008  0.36708E-0007
  0.32068E+0004 -0.28525E+0004  0.38525E-0007  0.48423E-0009  0.40691E-0007
  0.32500E+0004 -0.28521E+0004  0.37016E-0007 -0.10270E-0008  0.41555E-0007
  0.32500E+0004 -0.29261E+0004  0.37364E-0007 -0.24322E-0008  0.46148E-0007
  0.32932E+0004 -0.29259E+0004  0.37702E-0007 -0.36983E-0008  0.48860E-0007
  0.33750E+0004 -0.29257E+0004  0.37040E-0007 -0.51602E-0008  0.51415E-0007
  0.34568E+0004 -0.29255E+0004  0.35079E-0007 -0.55228E-0008  0.51006E-0007
  0.35000E+0004 -0.29254E+0004  0.33701E-0007 -0.53584E-0008  0.49836E-0007
  0.32500E+0004 -0.29133E+0004  0.37646E-0007 -0.20898E-0008  0.45758E-0007
  0.32932E+0004 -0.29132E+0004  0.37572E-0007 -0.33575E-0008  0.48014E-0007
  0.33750E+0004 -0.29129E+0004  0.36183E-0007 -0.48752E-0008  0.49829E-0007
  0.34568E+0004 -0.29127E+0004  0.33606E-0007 -0.53522E-0008  0.48885E-0007
  0.35000E+0004 -0.29125E+0004  0.31961E-0007 -0.52654E-0008  0.47527E-0007
  0.32500E+0004 -0.28891E+0004  0.37793E-0007 -0.15595E-0008  0.44559E-0007
  0.32932E+0004 -0.28889E+0004  0.36953E-0007 -0.28284E-0008  0.45956E-0007
  0.33750E+0004 -0.28886E+0004  0.34236E-0007 -0.44431E-0008  0.46391E-0007
  0.34568E+0004 -0.28883E+0004  0.30558E-0007 -0.51200E-0008  0.44471E-0007
  0.35000E+0004 -0.28881E+0004  0.28440E-0007 -0.51696E-0008  0.42778E-0007
  0.32500E+0004 -0.28649E+0004  0.37423E-0007 -0.11746E-0008  0.42753E-0007
  0.32932E+0004 -0.28647E+0004  0.35842E-0007 -0.24439E-0008  0.43301E-0007
  0.33750E+0004 -0.28643E+0004  0.31864E-0007 -0.41443E-0008  0.42394E-0007
  0.34568E+0004 -0.28639E+0004  0.27168E-0007 -0.50007E-0008  0.39550E-0007
  0.35000E+0004 -0.28637E+0004  0.24626E-0007 -0.51725E-0008  0.37551E-0007
  0.32500E+0004 -0.28521E+0004  0.37016E-0007 -0.10270E-0008  0.41555E-0007
  0.32932E+0004 -0.28519E+0004  0.35055E-0007 -0.22958E-0008  0.41660E-0007
  0.33750E+0004 -0.28515E+0004  0.30441E-0007 -0.40374E-0008  0.40062E-0007
  0.34568E+0004 -0.28510E+0004  0.25243E-0007 -0.49805E-0008  0.36754E-0007
  0.35000E+0004 -0.28508E+0004  0.22496E-0007 -0.52115E-0008  0.34606E-0007
  0.35000E+0004 -0.29254E+0004  0.33701E-0007 -0.53584E-0008  0.49836E-0007
  0.35432E+0004 -0.29253E+0004  0.32200E-0007 -0.50082E-0008  0.48183E-0007
  0.36250E+0004 -0.29251E+0004  0.29285E-0007 -0.40211E-0008  0.44199E-0007
  0.37068E+0004 -0.29249E+0004  0.26696E-0007 -0.29051E-0008  0.39913E-0007
  0.37500E+0004 -0.29248E+0004  0.25598E-0007 -0.23716E-0008  0.37822E-0007
  0.35000E+0004 -0.29125E+0004  0.31961E-0007 -0.52654E-0008  0.47527E-0007
  0.35432E+0004 -0.29124E+0004  0.30235E-0007 -0.50010E-0008  0.45753E-0007
  0.36250E+0004 -0.29122E+0004  0.27015E-0007 -0.41855E-0008  0.41714E-0007
  0.37068E+0004 -0.29120E+0004  0.24270E-0007 -0.32338E-0008  0.37570E-0007
  0.37500E+0004 -0.29119E+0004  0.23143E-0007 -0.27767E-0008  0.35619E-0007
  0.35000E+0004 -0.28881E+0004  0.28440E-0007 -0.51696E-0008  0.42778E-0007
  0.35432E+0004 -0.28880E+0004  0.26324E-0007 -0.50549E-0008  0.40795E-0007
  0.36250E+0004 -0.28877E+0004  0.22584E-0007 -0.45393E-0008  0.36682E-0007
  0.37068E+0004 -0.28874E+0004  0.19584E-0007 -0.38740E-0008  0.32828E-0007
  0.37500E+0004 -0.28873E+0004  0.18417E-0007 -0.35495E-0008  0.31143E-0007
  0.35000E+0004 -0.28637E+0004  0.24626E-0007 -0.51725E-0008  0.37551E-0007
  0.35432E+0004 -0.28635E+0004  0.22165E-0007 -0.51924E-0008  0.35386E-0007
  0.36250E+0004 -0.28632E+0004  0.17981E-0007 -0.49456E-0008  0.31245E-0007
  0.37068E+0004 -0.28628E+0004  0.14786E-0007 -0.45358E-0008  0.27709E-0007
  0.37500E+0004 -0.28627E+0004  0.13599E-0007 -0.43287E-0008  0.26298E-0007
  0.35000E+0004 -0.28508E+0004  0.22496E-0007 -0.52115E-0008  0.34606E-0007
  0.35432E+0004 -0.28506E+0004  0.19871E-0007 -0.52967E-0008  0.32358E-0007
  0.36250E+0004 -0.28502E+0004  0.15484E-0007 -0.51801E-0008  0.28223E-0007
  0.37068E+0004 -0.28499E+0004  0.12210E-0007 -0.48934E-0008  0.24868E-0007
  0.37500E+0004 -0.28497E+0004  0.11023E-0007 -0.47430E-0008  0.23605E-0007
  0.37500E+0004 -0.29248E+0004  0.25598E-0007 -0.23716E-0008  0.37822E-0007
  0.37932E+0004 -0.29247E+0004  0.24742E-0007 -0.19317E-0008  0.35998E-0007
  0.38750E+0004 -0.29245E+0004  0.23894E-0007 -0.14357E-0008  0.33560E-0007
  0.39568E+0004 -0.29243E+0004  0.24140E-0007 -0.14773E-0008  0.32788E-0007
  0.40000E+0004 -0.29241E+0004  0.24703E-0007 -0.17155E-0008  0.33099E-0007
  0.37500E+0004 -0.29119E+0004  0.23143E-0007 -0.27767E-0008  0.35619E-0007
  0.37932E+0004 -0.29117E+0004  0.22288E-0007 -0.24027E-0008  0.33965E-0007
  0.38750E+0004 -0.29114E+0004  0.21512E-0007 -0.19962E-0008  0.31908E-0007
  0.39568E+0004 -0.29112E+0004  0.21891E-0007 -0.20732E-0008  0.31540E-0007
  0.40000E+0004 -0.29110E+0004  0.22538E-0007 -0.23074E-0008  0.32054E-0007
  0.37500E+0004 -0.28873E+0004  0.18417E-0007 -0.35495E-0008  0.31143E-0007
  0.37932E+0004 -0.28871E+0004  0.17574E-0007 -0.32897E-0008  0.29811E-0007
  0.38750E+0004 -0.28867E+0004  0.16936E-0007 -0.30357E-0008  0.28461E-0007
  0.39568E+0004 -0.28864E+0004  0.17553E-0007 -0.31696E-0008  0.28830E-0007
  0.40000E+0004 -0.28862E+0004  0.18343E-0007 -0.33929E-0008  0.29711E-0007
  0.37500E+0004 -0.28627E+0004  0.13599E-0007 -0.43287E-0008  0.26298E-0007
  0.37932E+0004 -0.28624E+0004  0.12782E-0007 -0.41699E-0008  0.25289E-0007
  0.38750E+0004 -0.28620E+0004  0.12291E-0007 -0.40481E-0008  0.24633E-0007
  0.39568E+0004 -0.28616E+0004  0.13129E-0007 -0.42262E-0008  0.25711E-0007
  0.40000E+0004 -0.28614E+0004  0.14048E-0007 -0.44367E-0008  0.26937E-0007
  0.37500E+0004 -0.28497E+0004  0.11023E-0007 -0.47430E-0008  0.23605E-0007
  0.37932E+0004 -0.28494E+0004  0.10226E-0007 -0.46320E-0008  0.22769E-0007
  0.38750E+0004 -0.28490E+0004  0.98174E-0008 -0.45722E-0008  0.22476E-0007
  0.39568E+0004 -0.28485E+0004  0.10770E-0007 -0.47689E-0008  0.23918E-0007
  0.40000E+0004 -0.28483E+0004  0.11752E-0007 -0.49709E-0008  0.25320E-0007
  0.40000E+0004 -0.29241E+0004  0.24703E-0007 -0.17155E-0008  0.33099E-0007
  0.40432E+0004 -0.29240E+0004  0.25544E-0007 -0.20997E-0008  0.33907E-0007
  0.41250E+0004 -0.29238E+0004  0.27794E-0007 -0.31283E-0008  0.36643E-0007
  0.42068E+0004 -0.29235E+0004  0.30677E-0007 -0.44076E-0008  0.40630E-0007
  0.42500E+0004 -0.29234E+0004  0.32345E-0007 -0.51019E-0008  0.43045E-0007
  0.40000E+0004 -0.29110E+0004  0.22538E-0007 -0.23074E-0008  0.32054E-0007
  0.40432E+0004 -0.29109E+0004  0.23465E-0007 -0.26721E-0008  0.33050E-0007
  0.41250E+0004 -0.29106E+0004  0.25872E-0007 -0.36258E-0008  0.36078E-0007
  0.42068E+0004 -0.29103E+0004  0.28886E-0007 -0.47898E-0008  0.40254E-0007
  0.42500E+0004 -0.29102E+0004  0.30608E-0007 -0.54121E-0008  0.42724E-0007
  0.40000E+0004 -0.28862E+0004  0.18343E-0007 -0.33929E-0008  0.29711E-0007
  0.40432E+0004 -0.28860E+0004  0.19416E-0007 -0.37206E-0008  0.31041E-0007
  0.41250E+0004 -0.28856E+0004  0.22081E-0007 -0.45365E-0008  0.34581E-0007
  0.42068E+0004 -0.28853E+0004  0.25301E-0007 -0.54916E-0008  0.39074E-0007
  0.42500E+0004 -0.28851E+0004  0.27103E-0007 -0.59843E-0008  0.41628E-0007
  0.40000E+0004 -0.28614E+0004  0.14048E-0007 -0.44367E-0008  0.26937E-0007
  0.40432E+0004 -0.28611E+0004  0.15248E-0007 -0.47256E-0008  0.28579E-0007
  0.41250E+0004 -0.28607E+0004  0.18127E-0007 -0.54087E-0008  0.32582E-0007
  0.42068E+0004 -0.28602E+0004  0.21505E-0007 -0.61672E-0008  0.37345E-0007
  0.42500E+0004 -0.28600E+0004  0.23363E-0007 -0.65391E-0008  0.39961E-0007
  0.40000E+0004 -0.28483E+0004  0.11752E-0007 -0.49709E-0008  0.25320E-0007
  0.40432E+0004 -0.28480E+0004  0.13012E-0007 -0.52398E-0008  0.27118E-0007
  0.41250E+0004 -0.28475E+0004  0.15989E-0007 -0.58549E-0008  0.31349E-0007
  0.42068E+0004 -0.28470E+0004  0.19434E-0007 -0.65141E-0008  0.36238E-0007
  0.42500E+0004 -0.28468E+0004  0.21313E-0007 -0.68253E-0008  0.38877E-0007
  0.42500E+0004 -0.29234E+0004  0.32345E-0007 -0.51019E-0008  0.43045E-0007
  0.42932E+0004 -0.29233E+0004  0.34052E-0007 -0.57761E-0008  0.45571E-0007
  0.43750E+0004 -0.29231E+0004  0.37198E-0007 -0.68578E-0008  0.50279E-0007
  0.44568E+0004 -0.29229E+0004  0.39941E-0007 -0.75413E-0008  0.54350E-0007
  0.45000E+0004 -0.29228E+0004  0.41118E-0007 -0.76896E-0008  0.56031E-0007
  0.42500E+0004 -0.29102E+0004  0.30608E-0007 -0.54121E-0008  0.42724E-0007
  0.42932E+0004 -0.29100E+0004  0.32358E-0007 -0.60090E-0008  0.45274E-0007
  0.43750E+0004 -0.29098E+0004  0.35553E-0007 -0.69407E-0008  0.49952E-0007
  0.44568E+0004 -0.29096E+0004  0.38308E-0007 -0.74824E-0008  0.53915E-0007
  0.45000E+0004 -0.29094E+0004  0.39481E-0007 -0.75644E-0008  0.55518E-0007
  0.42500E+0004 -0.28851E+0004  0.27103E-0007 -0.59843E-0008  0.41628E-0007
  0.42932E+0004 -0.28849E+0004  0.28914E-0007 -0.64428E-0008  0.44208E-0007
  0.43750E+0004 -0.28846E+0004  0.32169E-0007 -0.71065E-0008  0.48804E-0007
  0.44568E+0004 -0.28843E+0004  0.34928E-0007 -0.73957E-0008  0.52548E-0007
  0.45000E+0004 -0.28842E+0004  0.36089E-0007 -0.73601E-0008  0.54002E-0007
  0.42500E+0004 -0.28600E+0004  0.23363E-0007 -0.65391E-0008  0.39961E-0007
  0.42932E+0004 -0.28598E+0004  0.25211E-0007 -0.68686E-0008  0.42549E-0007
  0.43750E+0004 -0.28594E+0004  0.28490E-0007 -0.72845E-0008  0.47033E-0007
  0.44568E+0004 -0.28591E+0004  0.31228E-0007 -0.73416E-0008  0.50543E-0007
  0.45000E+0004 -0.28589E+0004  0.32369E-0007 -0.71991E-0008  0.51845E-0007
  0.42500E+0004 -0.28468E+0004  0.21313E-0007 -0.68253E-0008  0.38877E-0007
  0.42932E+0004 -0.28466E+0004  0.23173E-0007 -0.70908E-0008  0.41463E-0007
  0.43750E+0004 -0.28462E+0004  0.26450E-0007 -0.73836E-0008  0.45877E-0007
  0.44568E+0004 -0.28458E+0004  0.29168E-0007 -0.73261E-0008  0.49257E-0007
  0.45000E+0004 -0.28455E+0004  0.30297E-0007 -0.71309E-0008  0.50478E-0007
  0.45000E+0004 -0.29228E+0004  0.41118E-0007 -0.76896E-0008  0.56031E-0007
  0.45432E+0004 -0.29226E+0004  0.42056E-0007 -0.76804E-0008  0.57302E-0007
  0.46250E+0004 -0.29224E+0004  0.43073E-0007 -0.72093E-0008  0.58353E-0007
  0.47068E+0004 -0.29222E+0004  0.42979E-0007 -0.61850E-0008  0.57432E-0007
  0.47500E+0004 -0.29220E+0004  0.42458E-0007 -0.54549E-0008  0.56113E-0007
  0.45000E+0004 -0.29094E+0004  0.39481E-0007 -0.75644E-0008  0.55518E-0007
  0.45432E+0004 -0.29093E+0004  0.40413E-0007 -0.74966E-0008  0.56704E-0007
  0.46250E+0004 -0.29090E+0004  0.41415E-0007 -0.69416E-0008  0.57593E-0007
  0.47068E+0004 -0.29087E+0004  0.41326E-0007 -0.58732E-0008  0.56545E-0007
  0.47500E+0004 -0.29086E+0004  0.40821E-0007 -0.51366E-0008  0.55184E-0007
  0.45000E+0004 -0.28842E+0004  0.36089E-0007 -0.73601E-0008  0.54002E-0007
  0.45432E+0004 -0.28840E+0004  0.37004E-0007 -0.71889E-0008  0.55027E-0007
  0.46250E+0004 -0.28836E+0004  0.37987E-0007 -0.64869E-0008  0.55626E-0007
  0.47068E+0004 -0.28832E+0004  0.37925E-0007 -0.53428E-0008  0.54363E-0007
  0.47500E+0004 -0.28830E+0004  0.37467E-0007 -0.45971E-0008  0.52942E-0007
  0.45000E+0004 -0.28589E+0004  0.32369E-0007 -0.71991E-0008  0.51845E-0007
  0.45432E+0004 -0.28586E+0004  0.33265E-0007 -0.69333E-0008  0.52712E-0007
  0.46250E+0004 -0.28582E+0004  0.34234E-0007 -0.60993E-0008  0.53036E-0007
  0.47068E+0004 -0.28578E+0004  0.34222E-0007 -0.48895E-0008  0.51590E-0007
  0.47500E+0004 -0.28575E+0004  0.33825E-0007 -0.41378E-0008  0.50130E-0007
  0.45000E+0004 -0.28455E+0004  0.30297E-0007 -0.71309E-0008  0.50478E-0007
  0.45432E+0004 -0.28453E+0004  0.31181E-0007 -0.68192E-0008  0.51263E-0007
  0.46250E+0004 -0.28448E+0004  0.32145E-0007 -0.59210E-0008  0.51447E-0007
  0.47068E+0004 -0.28443E+0004  0.32165E-0007 -0.46806E-0008  0.49915E-0007
  0.47500E+0004 -0.28441E+0004  0.31806E-0007 -0.39268E-0008  0.48442E-0007
  0.47500E+0004 -0.29220E+0004  0.42458E-0007 -0.54549E-0008  0.56113E-0007
  0.47932E+0004 -0.29218E+0004  0.41610E-0007 -0.46195E-0008  0.54234E-0007
  0.48750E+0004 -0.29215E+0004  0.39161E-0007 -0.28519E-0008  0.49233E-0007
  0.49568E+0004 -0.29211E+0004  0.35752E-0007 -0.10094E-0008  0.42641E-0007
  0.50000E+0004 -0.29209E+0004  0.33636E-0007 -0.78877E-0010  0.38665E-0007
  0.47500E+0004 -0.29086E+0004  0.40821E-0007 -0.51366E-0008  0.55184E-0007
  0.47932E+0004 -0.29083E+0004  0.40002E-0007 -0.43061E-0008  0.53286E-0007
  0.48750E+0004 -0.29079E+0004  0.37652E-0007 -0.25761E-0008  0.48320E-0007
  0.49568E+0004 -0.29075E+0004  0.34409E-0007 -0.80359E-0009  0.41870E-0007
  0.50000E+0004 -0.29073E+0004  0.32409E-0007  0.80427E-0010  0.38013E-0007
  0.47500E+0004 -0.28830E+0004  0.37467E-0007 -0.45971E-0008  0.52942E-0007
  0.47932E+0004 -0.28827E+0004  0.36719E-0007 -0.37763E-0008  0.51026E-0007
  0.48750E+0004 -0.28822E+0004  0.34593E-0007 -0.21177E-0008  0.46173E-0007
  0.49568E+0004 -0.28817E+0004  0.31706E-0007 -0.47372E-0009  0.40044E-0007
  0.50000E+0004 -0.28814E+0004  0.29949E-0007  0.32449E-0009  0.36442E-0007
  0.47500E+0004 -0.28575E+0004  0.33825E-0007 -0.41378E-0008  0.50130E-0007
  0.47932E+0004 -0.28572E+0004  0.33166E-0007 -0.33288E-0008  0.48219E-0007
  0.48750E+0004 -0.28565E+0004  0.31306E-0007 -0.17411E-0008  0.43531E-0007
  0.49568E+0004 -0.28558E+0004  0.28819E-0007 -0.22070E-0009  0.37781E-0007
  0.50000E+0004 -0.28555E+0004  0.27329E-0007  0.49519E-0009  0.34465E-0007
  0.47500E+0004 -0.28441E+0004  0.31806E-0007 -0.39268E-0008  0.48442E-0007
  0.47932E+0004 -0.28437E+0004  0.31200E-0007 -0.31247E-0008  0.46542E-0007
  0.48750E+0004 -0.28429E+0004  0.29493E-0007 -0.15744E-0008  0.41958E-0007
  0.49568E+0004 -0.28422E+0004  0.27232E-0007 -0.11723E-0009  0.36428E-0007
  0.50000E+0004 -0.28418E+0004  0.25890E-0007  0.55721E-0009  0.33274E-0007
  0.50000E+0004 -0.29209E+0004  0.33636E-0007 -0.78877E-0010  0.38665E-0007
  0.50432E+0004 -0.29207E+0004  0.31356E-0007  0.79129E-0009  0.34447E-0007
  0.51250E+0004 -0.29203E+0004  0.26728E-0007  0.21725E-0008  0.26067E-0007
  0.52068E+0004 -0.29199E+0004  0.21978E-0007  0.30987E-0008  0.17667E-0007
  0.52500E+0004 -0.29197E+0004  0.19533E-0007  0.33724E-0008  0.13410E-0007
  0.50000E+0004 -0.29073E+0004  0.32409E-0007  0.80427E-0010  0.38013E-0007
  0.50432E+0004 -0.29070E+0004  0.30265E-0007  0.89790E-0009  0.33945E-0007
  0.51250E+0004 -0.29065E+0004  0.25946E-0007  0.21706E-0008  0.25919E-0007
  0.52068E+0004 -0.29061E+0004  0.21565E-0007  0.29836E-0008  0.17953E-0007
  0.52500E+0004 -0.29058E+0004  0.19335E-0007  0.31989E-0008  0.13951E-0007
  0.50000E+0004 -0.28814E+0004  0.29949E-0007  0.32449E-0009  0.36442E-0007
  0.50432E+0004 -0.28810E+0004  0.28084E-0007  0.10466E-0008  0.32684E-0007
  0.51250E+0004 -0.28804E+0004  0.24391E-0007  0.21224E-0008  0.25386E-0007
  0.52068E+0004 -0.28798E+0004  0.20746E-0007  0.27312E-0008  0.18302E-0007
  0.52500E+0004 -0.28795E+0004  0.18939E-0007  0.28402E-0008  0.14811E-0007
  0.50000E+0004 -0.28555E+0004  0.27329E-0007  0.49519E-0009  0.34465E-0007
  0.50432E+0004 -0.28551E+0004  0.25767E-0007  0.11274E-0008  0.31049E-0007
  0.51250E+0004 -0.28544E+0004  0.22742E-0007  0.20176E-0008  0.24542E-0007
  0.52068E+0004 -0.28536E+0004  0.19870E-0007  0.24344E-0008  0.18402E-0007
  0.52500E+0004 -0.28532E+0004  0.18503E-0007  0.24444E-0008  0.15455E-0007
  0.50000E+0004 -0.28418E+0004  0.25890E-0007  0.55721E-0009  0.33274E-0007
  0.50432E+0004 -0.28414E+0004  0.24495E-0007  0.11436E-0008  0.30049E-0007
  0.51250E+0004 -0.28406E+0004  0.21834E-0007  0.19399E-0008  0.23981E-0007
  0.52068E+0004 -0.28398E+0004  0.19380E-0007  0.22602E-0008  0.18359E-0007
  0.52500E+0004 -0.28394E+0004  0.18251E-0007  0.22206E-0008  0.15710E-0007
  0.52500E+0004 -0.29197E+0004  0.19533E-0007  0.33724E-0008  0.13410E-0007
  0.52932E+0004 -0.29195E+0004  0.17195E-0007  0.34930E-0008  0.93768E-0008
  0.53750E+0004 -0.29192E+0004  0.13212E-0007  0.32941E-0008  0.25736E-0008
  0.54568E+0004 -0.29189E+0004  0.10069E-0007  0.25743E-0008 -0.27801E-0008
  0.55000E+0004 -0.29187E+0004  0.88377E-0008  0.20087E-0008 -0.49095E-0008
  0.52500E+0004 -0.29058E+0004  0.19335E-0007  0.31989E-0008  0.13951E-0007
  0.52932E+0004 -0.29056E+0004  0.17223E-0007  0.32629E-0008  0.10183E-0007
  0.53750E+0004 -0.29053E+0004  0.13689E-0007  0.29653E-0008  0.39011E-0008
  0.54568E+0004 -0.29049E+0004  0.11009E-0007  0.21610E-0008 -0.92799E-0009
  0.55000E+0004 -0.29047E+0004  0.10022E-0007  0.15576E-0008 -0.27878E-0008
  0.52500E+0004 -0.28795E+0004  0.18939E-0007  0.28402E-0008  0.14811E-0007
  0.52932E+0004 -0.28793E+0004  0.17272E-0007  0.28028E-0008  0.11577E-0007
  0.53750E+0004 -0.28788E+0004  0.14614E-0007  0.23278E-0008  0.63415E-0008
  0.54568E+0004 -0.28783E+0004  0.12833E-0007  0.13726E-0008  0.25653E-0008
  0.55000E+0004 -0.28781E+0004  0.12319E-0007  0.70149E-0009  0.12483E-0008
  0.52500E+0004 -0.28532E+0004  0.18503E-0007  0.24444E-0008  0.15455E-0007
  0.52932E+0004 -0.28529E+0004  0.17294E-0007  0.23119E-0008  0.12789E-0007
  0.53750E+0004 -0.28524E+0004  0.15537E-0007  0.16723E-0008  0.86639E-0008
  0.54568E+0004 -0.28518E+0004  0.14671E-0007  0.57800E-0009  0.60053E-0008
  0.55000E+0004 -0.28515E+0004  0.14636E-0007 -0.15435E-0009  0.52648E-0008
  0.52500E+0004 -0.28394E+0004  0.18251E-0007  0.22206E-0008  0.15710E-0007
  0.52932E+0004 -0.28390E+0004  0.17288E-0007  0.20406E-0008  0.13354E-0007
  0.53750E+0004 -0.28384E+0004  0.16011E-0007  0.13190E-0008  0.98356E-0008
  0.54568E+0004 -0.28378E+0004  0.15631E-0007  0.15620E-0009  0.77876E-0008
  0.55000E+0004 -0.28375E+0004  0.15849E-0007 -0.60667E-0009  0.73628E-0008
  0.55000E+0004 -0.29187E+0004  0.88377E-0008  0.20087E-0008 -0.49095E-0008
  0.55432E+0004 -0.29186E+0004  0.79438E-0008  0.13368E-0008 -0.65133E-0008
  0.56250E+0004 -0.29183E+0004  0.72742E-0008 -0.17863E-0009 -0.80044E-0008
  0.57068E+0004 -0.29181E+0004  0.80614E-0008 -0.19103E-0008 -0.73721E-0008
  0.57500E+0004 -0.29180E+0004  0.90878E-0008 -0.28746E-0008 -0.61710E-0008
  0.55000E+0004 -0.29047E+0004  0.10022E-0007  0.15576E-0008 -0.27878E-0008
  0.55432E+0004 -0.29045E+0004  0.93705E-0008  0.85240E-0009 -0.41310E-0008
  0.56250E+0004 -0.29042E+0004  0.91443E-0008 -0.71268E-0009 -0.51626E-0008
  0.57068E+0004 -0.29039E+0004  0.10343E-0007 -0.24767E-0008 -0.41298E-0008
  0.57500E+0004 -0.29038E+0004  0.11570E-0007 -0.34514E-0008 -0.27467E-0008
  0.55000E+0004 -0.28781E+0004  0.12319E-0007  0.70149E-0009  0.12483E-0008
  0.55432E+0004 -0.28779E+0004  0.12132E-0007 -0.61731E-0010  0.43043E-0009
  0.56250E+0004 -0.28775E+0004  0.12754E-0007 -0.17130E-0008  0.32815E-0009
  0.57068E+0004 -0.28771E+0004  0.14735E-0007 -0.35315E-0008  0.21762E-0008
  0.57500E+0004 -0.28769E+0004  0.16336E-0007 -0.45225E-0008  0.39311E-0008
  0.55000E+0004 -0.28515E+0004  0.14636E-0007 -0.15435E-0009  0.52648E-0008
  0.55432E+0004 -0.28512E+0004  0.14919E-0007 -0.97067E-0009  0.50069E-0008
  0.56250E+0004 -0.28508E+0004  0.16392E-0007 -0.26979E-0008  0.58980E-0008
  0.57068E+0004 -0.28503E+0004  0.19147E-0007 -0.45619E-0008  0.86215E-0008
  0.57500E+0004 -0.28501E+0004  0.21116E-0007 -0.55650E-0008  0.10778E-0007
  0.55000E+0004 -0.28375E+0004  0.15849E-0007 -0.60667E-0009  0.73628E-0008
  0.55432E+0004 -0.28372E+0004  0.16380E-0007 -0.14483E-0008  0.74107E-0008
  0.56250E+0004 -0.28367E+0004  0.18299E-0007 -0.32116E-0008  0.88465E-0008
  0.57068E+0004 -0.28362E+0004  0.21457E-0007 -0.50960E-0008  0.12050E-0007
  0.57500E+0004 -0.28359E+0004  0.23615E-0007 -0.61035E-0008  0.14427E-0007
  0.57500E+0004 -0.29180E+0004  0.90878E-0008 -0.28746E-0008 -0.61710E-0008
  0.57932E+0004 -0.29178E+0004  0.10542E-0007 -0.38522E-0008 -0.43759E-0008
  0.58750E+0004 -0.29175E+0004  0.14425E-0007 -0.57059E-0008  0.58591E-0009
  0.59568E+0004 -0.29172E+0004  0.19652E-0007 -0.74974E-0008  0.74003E-0008
  0.60000E+0004 -0.29170E+0004  0.22871E-0007 -0.84028E-0008  0.11642E-0007
  0.57500E+0004 -0.29038E+0004  0.11570E-0007 -0.34514E-0008 -0.27467E-0008
  0.57932E+0004 -0.29036E+0004  0.13209E-0007 -0.44357E-0008 -0.79179E-0009
  0.58750E+0004 -0.29033E+0004  0.17395E-0007 -0.62900E-0008  0.44012E-0008
  0.59568E+0004 -0.29029E+0004  0.22850E-0007 -0.80673E-0008  0.11340E-0007
  0.60000E+0004 -0.29027E+0004  0.26153E-0007 -0.89597E-0008  0.15598E-0007
  0.57500E+0004 -0.28769E+0004  0.16336E-0007 -0.45225E-0008  0.39311E-0008
  0.57932E+0004 -0.28767E+0004  0.18322E-0007 -0.55158E-0008  0.62150E-0008
  0.58750E+0004 -0.28762E+0004  0.23063E-0007 -0.73648E-0008  0.11887E-0007
  0.59568E+0004 -0.28758E+0004  0.28917E-0007 -0.91103E-0008  0.19089E-0007
  0.60000E+0004 -0.28756E+0004  0.32357E-0007 -0.99756E-0008  0.23389E-0007
  0.57500E+0004 -0.28501E+0004  0.21116E-0007 -0.55650E-0008  0.10778E-0007
  0.57932E+0004 -0.28498E+0004  0.23436E-0007 -0.65626E-0008  0.13417E-0007
  0.58750E+0004 -0.28492E+0004  0.28701E-0007 -0.83990E-0008  0.19610E-0007
  0.59568E+0004 -0.28487E+0004  0.34905E-0007 -0.10106E-0007  0.27105E-0007
  0.60000E+0004 -0.28484E+0004  0.38451E-0007 -0.10940E-0007  0.31453E-0007
  0.57500E+0004 -0.28359E+0004  0.23615E-0007 -0.61035E-0008  0.14427E-0007
  0.57932E+0004 -0.28356E+0004  0.26106E-0007 -0.71018E-0008  0.17262E-0007
  0.58750E+0004 -0.28350E+0004  0.31631E-0007 -0.89284E-0008  0.23742E-0007
  0.59568E+0004 -0.28344E+0004  0.37999E-0007 -0.10612E-0007  0.31397E-0007
  0.60000E+0004 -0.28341E+0004  0.41588E-0007 -0.11429E-0007  0.35773E-0007
  0.60000E+0004 -0.29170E+0004  0.22871E-0007 -0.84028E-0008  0.11642E-0007
  0.60432E+0004 -0.29168E+0004  0.26361E-0007 -0.92719E-0008  0.16264E-0007
  0.61250E+0004 -0.29164E+0004  0.33475E-0007 -0.10815E-0007  0.25790E-0007
  0.62068E+0004 -0.29160E+0004  0.40838E-0007 -0.12197E-0007  0.35812E-0007
  0.62500E+0004 -0.29157E+0004  0.44646E-0007 -0.12860E-0007  0.41088E-0007
  0.60000E+0004 -0.29027E+0004  0.26153E-0007 -0.89597E-0008  0.15598E-0007
  0.60432E+0004 -0.29025E+0004  0.29703E-0007 -0.98130E-0008  0.20205E-0007
  0.61250E+0004 -0.29019E+0004  0.36849E-0007 -0.11315E-0007  0.29596E-0007
  0.62068E+0004 -0.29014E+0004  0.44131E-0007 -0.12647E-0007  0.39342E-0007
  0.62500E+0004 -0.29012E+0004  0.47849E-0007 -0.13279E-0007  0.44412E-0007
  0.60000E+0004 -0.28756E+0004  0.32357E-0007 -0.99756E-0008  0.23389E-0007
  0.60432E+0004 -0.28752E+0004  0.35994E-0007 -0.10796E-0007  0.27973E-0007
  0.61250E+0004 -0.28746E+0004  0.43141E-0007 -0.12217E-0007  0.37109E-0007
  0.62068E+0004 -0.28739E+0004  0.50198E-0007 -0.13448E-0007  0.46313E-0007
  0.62500E+0004 -0.28736E+0004  0.53705E-0007 -0.14021E-0007  0.50980E-0007
  0.60000E+0004 -0.28484E+0004  0.38451E-0007 -0.10940E-0007  0.31453E-0007
  0.60432E+0004 -0.28480E+0004  0.42139E-0007 -0.11725E-0007  0.36018E-0007
  0.61250E+0004 -0.28472E+0004  0.49206E-0007 -0.13061E-0007  0.44890E-0007
  0.62068E+0004 -0.28464E+0004  0.55947E-0007 -0.14187E-0007  0.53529E-0007
  0.62500E+0004 -0.28460E+0004  0.59190E-0007 -0.14697E-0007  0.57775E-0007
  0.60000E+0004 -0.28341E+0004  0.41588E-0007 -0.11429E-0007  0.35773E-0007
  0.60432E+0004 -0.28336E+0004  0.45286E-0007 -0.12194E-0007  0.40327E-0007
  0.61250E+0004 -0.28328E+0004  0.52279E-0007 -0.13482E-0007  0.49056E-0007
  0.62068E+0004 -0.28319E+0004  0.58815E-0007 -0.14552E-0007  0.57385E-0007
  0.62500E+0004 -0.28315E+0004  0.61900E-0007 -0.15028E-0007  0.61402E-0007
  0.62500E+0004 -0.29157E+0004  0.44646E-0007 -0.12860E-0007  0.41088E-0007
  0.62932E+0004 -0.29154E+0004  0.48309E-0007 -0.13474E-0007  0.46225E-0007
  0.63750E+0004 -0.29148E+0004  0.54506E-0007 -0.14492E-0007  0.55173E-0007
  0.64568E+0004 -0.29142E+0004  0.59237E-0007 -0.15294E-0007  0.62429E-0007
  0.65000E+0004 -0.29138E+0004  0.60965E-0007 -0.15622E-0007  0.65337E-0007
  0.62500E+0004 -0.29012E+0004  0.47849E-0007 -0.13279E-0007  0.44412E-0007
  0.62932E+0004 -0.29008E+0004  0.51393E-0007 -0.13860E-0007  0.49311E-0007
  0.63750E+0004 -0.29001E+0004  0.57279E-0007 -0.14813E-0007  0.57704E-0007
  0.64568E+0004 -0.28993E+0004  0.61599E-0007 -0.15547E-0007  0.64291E-0007
  0.65000E+0004 -0.28990E+0004  0.63079E-0007 -0.15838E-0007  0.66812E-0007
  0.62500E+0004 -0.28736E+0004  0.53705E-0007 -0.14021E-0007  0.50980E-0007
  0.62932E+0004 -0.28731E+0004  0.56981E-0007 -0.14539E-0007  0.55409E-0007
  0.63750E+0004 -0.28722E+0004  0.62193E-0007 -0.15363E-0007  0.62710E-0007
  0.64568E+0004 -0.28712E+0004  0.65654E-0007 -0.15967E-0007  0.67985E-0007
  0.65000E+0004 -0.28708E+0004  0.66623E-0007 -0.16190E-0007  0.69748E-0007
  0.62500E+0004 -0.28460E+0004  0.59190E-0007 -0.14697E-0007  0.57775E-0007
  0.62932E+0004 -0.28454E+0004  0.62143E-0007 -0.15150E-0007  0.61713E-0007
  0.63750E+0004 -0.28443E+0004  0.66581E-0007 -0.15844E-0007  0.67875E-0007
  0.64568E+0004 -0.28431E+0004  0.69088E-0007 -0.16314E-0007  0.71789E-0007
  0.65000E+0004 -0.28426E+0004  0.69501E-0007 -0.16468E-0007  0.72768E-0007
  0.62500E+0004 -0.28315E+0004  0.61900E-0007 -0.15028E-0007  0.61402E-0007
  0.62932E+0004 -0.28308E+0004  0.64662E-0007 -0.15447E-0007  0.65072E-0007
  0.63750E+0004 -0.28296E+0004  0.68651E-0007 -0.16071E-0007  0.70616E-0007
  0.64568E+0004 -0.28283E+0004  0.70622E-0007 -0.16469E-0007  0.73797E-0007
  0.65000E+0004 -0.28277E+0004  0.70727E-0007 -0.16584E-0007  0.74356E-0007
  0.65000E+0004 -0.29138E+0004  0.60965E-0007 -0.15622E-0007  0.65337E-0007
  0.65432E+0004 -0.29134E+0004  0.62086E-0007 -0.15874E-0007  0.67476E-0007
  0.66250E+0004 -0.29126E+0004  0.62314E-0007 -0.16131E-0007  0.69130E-0007
  0.67068E+0004 -0.29118E+0004  0.59840E-0007 -0.16065E-0007  0.67248E-0007
  0.67500E+0004 -0.29114E+0004  0.57415E-0007 -0.15886E-0007  0.64746E-0007
  0.65000E+0004 -0.28990E+0004  0.63079E-0007 -0.15838E-0007  0.66812E-0007
  0.65432E+0004 -0.28985E+0004  0.63931E-0007 -0.16059E-0007  0.68549E-0007
  0.66250E+0004 -0.28975E+0004  0.63623E-0007 -0.16259E-0007  0.69419E-0007
  0.67068E+0004 -0.28966E+0004  0.60607E-0007 -0.16148E-0007  0.66772E-0007
  0.67500E+0004 -0.28961E+0004  0.57906E-0007 -0.15954E-0007  0.63895E-0007
  0.65000E+0004 -0.28708E+0004  0.66623E-0007 -0.16190E-0007  0.69748E-0007
  0.65432E+0004 -0.28701E+0004  0.66936E-0007 -0.16346E-0007  0.70701E-0007
  0.66250E+0004 -0.28689E+0004  0.65559E-0007 -0.16435E-0007  0.70049E-0007
  0.67068E+0004 -0.28677E+0004  0.61485E-0007 -0.16235E-0007  0.65926E-0007
  0.67500E+0004 -0.28671E+0004  0.58260E-0007 -0.16006E-0007  0.62329E-0007
  0.65000E+0004 -0.28426E+0004  0.69501E-0007 -0.16468E-0007  0.72768E-0007
  0.65432E+0004 -0.28418E+0004  0.69234E-0007 -0.16557E-0007  0.72914E-0007
  0.66250E+0004 -0.28403E+0004  0.66734E-0007 -0.16528E-0007  0.70704E-0007
  0.67068E+0004 -0.28388E+0004  0.61577E-0007 -0.16232E-0007  0.65087E-0007
  0.67500E+0004 -0.28380E+0004  0.57829E-0007 -0.15963E-0007  0.60767E-0007
  0.65000E+0004 -0.28277E+0004  0.70727E-0007 -0.16584E-0007  0.74356E-0007
  0.65432E+0004 -0.28268E+0004  0.70141E-0007 -0.16637E-0007  0.74067E-0007
  0.66250E+0004 -0.28252E+0004  0.67028E-0007 -0.16547E-0007  0.71028E-0007
  0.67068E+0004 -0.28236E+0004  0.61298E-0007 -0.16195E-0007  0.64619E-0007
  0.67500E+0004 -0.28227E+0004  0.57280E-0007 -0.15901E-0007  0.59921E-0007
  0.67500E+0004 -0.29114E+0004  0.57415E-0007 -0.15886E-0007  0.64746E-0007
  0.67932E+0004 -0.29109E+0004  0.54216E-0007 -0.15608E-0007  0.61165E-0007
  0.68750E+0004 -0.29099E+0004  0.46150E-0007 -0.14794E-0007  0.51535E-0007
  0.69568E+0004 -0.29090E+0004  0.35759E-0007 -0.13614E-0007  0.38446E-0007
  0.70000E+0004 -0.29085E+0004  0.29524E-0007 -0.12851E-0007  0.30348E-0007
  0.67500E+0004 -0.28961E+0004  0.57906E-0007 -0.15954E-0007  0.63895E-0007
  0.67932E+0004 -0.28955E+0004  0.54449E-0007 -0.15665E-0007  0.59971E-0007
  0.68750E+0004 -0.28944E+0004  0.45964E-0007 -0.14846E-0007  0.49800E-0007
  0.69568E+0004 -0.28933E+0004  0.35280E-0007 -0.13683E-0007  0.36369E-0007
  0.70000E+0004 -0.28927E+0004  0.28954E-0007 -0.12937E-0007  0.28187E-0007
  0.67500E+0004 -0.28671E+0004  0.58260E-0007 -0.16006E-0007  0.62329E-0007
  0.67932E+0004 -0.28663E+0004  0.54318E-0007 -0.15692E-0007  0.57747E-0007
  0.68750E+0004 -0.28649E+0004  0.45066E-0007 -0.14852E-0007  0.46560E-0007
  0.69568E+0004 -0.28635E+0004  0.33889E-0007 -0.13707E-0007  0.32504E-0007
  0.70000E+0004 -0.28628E+0004  0.27435E-0007 -0.12988E-0007  0.24179E-0007
  0.67500E+0004 -0.28380E+0004  0.57829E-0007 -0.15963E-0007  0.60767E-0007
  0.67932E+0004 -0.28371E+0004  0.53412E-0007 -0.15617E-0007  0.55529E-0007
  0.68750E+0004 -0.28354E+0004  0.43444E-0007 -0.14743E-0007  0.43345E-0007
  0.69568E+0004 -0.28337E+0004  0.31859E-0007 -0.13601E-0007  0.28704E-0007
  0.70000E+0004 -0.28329E+0004  0.25337E-0007 -0.12898E-0007  0.20264E-0007
  0.67500E+0004 -0.28227E+0004  0.57280E-0007 -0.15901E-0007  0.59921E-0007
  0.67932E+0004 -0.28218E+0004  0.52616E-0007 -0.15538E-0007  0.54341E-0007
  0.68750E+0004 -0.28199E+0004  0.42295E-0007 -0.14642E-0007  0.41644E-0007
  0.69568E+0004 -0.28180E+0004  0.30533E-0007 -0.13495E-0007  0.26716E-0007
  0.70000E+0004 -0.28171E+0004  0.24001E-0007 -0.12793E-0007  0.18228E-0007
  0.70000E+0004 -0.29085E+0004  0.29524E-0007 -0.12851E-0007  0.30348E-0007
  0.70432E+0004 -0.29080E+0004  0.22887E-0007 -0.12003E-0007  0.21558E-0007
  0.71250E+0004 -0.29070E+0004  0.96406E-0008 -0.10185E-0007  0.35436E-0008
  0.72068E+0004 -0.29060E+0004 -0.37386E-0008 -0.81635E-0008 -0.15313E-0007
  0.72500E+0004 -0.29054E+0004 -0.10524E-0007 -0.70448E-0008 -0.25174E-0007
  0.70000E+0004 -0.28927E+0004  0.28954E-0007 -0.12937E-0007  0.28187E-0007
  0.70432E+0004 -0.28921E+0004  0.22277E-0007 -0.12113E-0007  0.19384E-0007
  0.71250E+0004 -0.28909E+0004  0.91022E-0008 -0.10354E-0007  0.15571E-0008
  0.72068E+0004 -0.28897E+0004 -0.40003E-0008 -0.84069E-0008 -0.16825E-0007
  0.72500E+0004 -0.28891E+0004 -0.10558E-0007 -0.73309E-0008 -0.26325E-0007
  0.70000E+0004 -0.28628E+0004  0.27435E-0007 -0.12988E-0007  0.24179E-0007
  0.70432E+0004 -0.28620E+0004  0.20730E-0007 -0.12200E-0007  0.15374E-0007
  0.71250E+0004 -0.28605E+0004  0.78007E-0008 -0.10535E-0007 -0.20455E-0008
  0.72068E+0004 -0.28590E+0004 -0.46572E-0008 -0.87094E-0008 -0.19473E-0007
  0.72500E+0004 -0.28582E+0004 -0.10719E-0007 -0.77053E-0008 -0.28257E-0007
  0.70000E+0004 -0.28329E+0004  0.25337E-0007 -0.12898E-0007  0.20264E-0007
  0.70432E+0004 -0.28319E+0004  0.18670E-0007 -0.12134E-0007  0.11488E-0007
  0.71250E+0004 -0.28300E+0004  0.61266E-0008 -0.10542E-0007 -0.54576E-0008
  0.72068E+0004 -0.28282E+0004 -0.55359E-0008 -0.88158E-0008 -0.21864E-0007
  0.72500E+0004 -0.28272E+0004 -0.11023E-0007 -0.78718E-0008 -0.29901E-0007
  0.70000E+0004 -0.28171E+0004  0.24001E-0007 -0.12793E-0007  0.18228E-0007
  0.70432E+0004 -0.28160E+0004  0.17379E-0007 -0.12042E-0007  0.94800E-0008
  0.71250E+0004 -0.28140E+0004  0.50964E-0008 -0.10480E-0007 -0.71867E-0008
  0.72068E+0004 -0.28120E+0004 -0.60884E-0008 -0.87970E-0008 -0.23033E-0007
  0.72500E+0004 -0.28109E+0004 -0.11242E-0007 -0.78814E-0008 -0.30663E-0007
  0.72500E+0004 -0.29054E+0004 -0.10524E-0007 -0.70448E-0008 -0.25174E-0007
  0.72932E+0004 -0.29049E+0004 -0.16940E-0007 -0.59100E-0008 -0.34738E-0007
  0.73750E+0004 -0.29038E+0004 -0.27572E-0007 -0.37633E-0008 -0.51340E-0007
  0.74568E+0004 -0.29027E+0004 -0.35454E-0007 -0.17046E-0008 -0.64890E-0007
  0.75000E+0004 -0.29021E+0004 -0.38230E-0007 -0.67791E-0009 -0.70419E-0007
  0.72500E+0004 -0.28891E+0004 -0.10558E-0007 -0.73309E-0008 -0.26325E-0007
  0.72932E+0004 -0.28884E+0004 -0.16692E-0007 -0.62419E-0008 -0.35454E-0007
  0.73750E+0004 -0.28872E+0004 -0.26655E-0007 -0.41815E-0008 -0.51051E-0007
  0.74568E+0004 -0.28859E+0004 -0.33722E-0007 -0.22030E-0008 -0.63414E-0007
  0.75000E+0004 -0.28852E+0004 -0.36028E-0007 -0.12158E-0008 -0.68268E-0007
  0.72500E+0004 -0.28582E+0004 -0.10719E-0007 -0.77053E-0008 -0.28257E-0007
  0.72932E+0004 -0.28573E+0004 -0.16256E-0007 -0.66921E-0008 -0.36535E-0007
  0.73750E+0004 -0.28557E+0004 -0.24845E-0007 -0.47779E-0008 -0.50192E-0007
  0.74568E+0004 -0.28541E+0004 -0.30291E-0007 -0.29400E-0008 -0.60289E-0007
  0.75000E+0004 -0.28532E+0004 -0.31679E-0007 -0.20210E-0008 -0.63863E-0007
  0.72500E+0004 -0.28272E+0004 -0.11023E-0007 -0.78718E-0008 -0.29901E-0007
  0.72932E+0004 -0.28262E+0004 -0.15889E-0007 -0.69227E-0008 -0.37300E-0007
  0.73750E+0004 -0.28242E+0004 -0.22981E-0007 -0.51343E-0008 -0.48985E-0007
  0.74568E+0004 -0.28222E+0004 -0.26727E-0007 -0.34205E-0008 -0.56817E-0007
  0.75000E+0004 -0.28212E+0004 -0.27178E-0007 -0.25633E-0008 -0.59132E-0007
  0.72500E+0004 -0.28109E+0004 -0.11242E-0007 -0.78814E-0008 -0.30663E-0007
  0.72932E+0004 -0.28097E+0004 -0.15727E-0007 -0.69608E-0008 -0.37591E-0007
  0.73750E+0004 -0.28076E+0004 -0.21988E-0007 -0.52331E-0008 -0.48227E-0007
  0.74568E+0004 -0.28054E+0004 -0.24812E-0007 -0.35773E-0008 -0.54875E-0007
  0.75000E+0004 -0.28043E+0004 -0.24764E-0007 -0.27502E-0008 -0.56538E-0007
  0.75000E+0004 -0.29021E+0004 -0.38230E-0007 -0.67791E-0009 -0.70419E-0007
  0.75432E+0004 -0.29015E+0004 -0.39923E-0007  0.29006E-0009 -0.74639E-0007
  0.76250E+0004 -0.29004E+0004 -0.39910E-0007  0.19507E-0008 -0.78652E-0007
  0.77068E+0004 -0.28992E+0004 -0.35431E-0007  0.33639E-0008 -0.77016E-0007
  0.77500E+0004 -0.28986E+0004 -0.31239E-0007  0.40138E-0008 -0.73802E-0007
  0.75000E+0004 -0.28852E+0004 -0.36028E-0007 -0.12158E-0008 -0.68268E-0007
  0.75432E+0004 -0.28845E+0004 -0.37230E-0007 -0.28406E-0009 -0.71790E-0007
  0.76250E+0004 -0.28832E+0004 -0.36269E-0007  0.13232E-0008 -0.74473E-0007
  0.77068E+0004 -0.28818E+0004 -0.30873E-0007  0.27030E-0008 -0.71574E-0007
  0.77500E+0004 -0.28811E+0004 -0.26231E-0007  0.33442E-0008 -0.67747E-0007
  0.75000E+0004 -0.28532E+0004 -0.31679E-0007 -0.20210E-0008 -0.63863E-0007
  0.75432E+0004 -0.28523E+0004 -0.31941E-0007 -0.11514E-0008 -0.66079E-0007
  0.76250E+0004 -0.28505E+0004 -0.29207E-0007  0.35886E-0009 -0.66300E-0007
  0.77068E+0004 -0.28488E+0004 -0.22161E-0007  0.16735E-0008 -0.61108E-0007
  0.77500E+0004 -0.28479E+0004 -0.16742E-0007  0.22943E-0008 -0.56197E-0007
  0.75000E+0004 -0.28212E+0004 -0.27178E-0007 -0.25633E-0008 -0.59132E-0007
  0.75432E+0004 -0.28200E+0004 -0.26497E-0007 -0.17498E-0008 -0.60073E-0007
  0.76250E+0004 -0.28179E+0004 -0.22044E-0007 -0.33151E-0009 -0.57940E-0007
  0.77068E+0004 -0.28158E+0004 -0.13488E-0007  0.91550E-0009 -0.50622E-0007
  0.77500E+0004 -0.28147E+0004 -0.74001E-0008  0.15111E-0008 -0.44739E-0007
  0.75000E+0004 -0.28043E+0004 -0.24764E-0007 -0.27502E-0008 -0.56538E-0007
  0.75432E+0004 -0.28030E+0004 -0.23592E-0007 -0.19655E-0008 -0.56826E-0007
  0.76250E+0004 -0.28007E+0004 -0.18263E-0007 -0.59368E-0009 -0.53505E-0007
  0.77068E+0004 -0.27984E+0004 -0.89731E-0008  0.61722E-0009 -0.45144E-0007
  0.77500E+0004 -0.27972E+0004 -0.25807E-0008  0.11977E-0008 -0.38802E-0007
  0.77500E+0004 -0.28986E+0004 -0.31239E-0007  0.40138E-0008 -0.73802E-0007
  0.77932E+0004 -0.28979E+0004 -0.25793E-0007  0.45979E-0008 -0.68951E-0007
  0.78750E+0004 -0.28967E+0004 -0.12249E-0007  0.55682E-0008 -0.55516E-0007
  0.79568E+0004 -0.28954E+0004  0.50474E-0008  0.64122E-0008 -0.37064E-0007
  0.80000E+0004 -0.28947E+0004  0.15435E-0007  0.68371E-0008 -0.25614E-0007
  0.77500E+0004 -0.28811E+0004 -0.26231E-0007  0.33442E-0008 -0.67747E-0007
  0.77932E+0004 -0.28803E+0004 -0.20367E-0007  0.39252E-0008 -0.62335E-0007
  0.78750E+0004 -0.28788E+0004 -0.61534E-0008  0.49055E-0008 -0.48015E-0007
  0.79568E+0004 -0.28773E+0004  0.11618E-0007  0.57778E-0008 -0.28959E-0007
  0.80000E+0004 -0.28765E+0004  0.22168E-0007  0.62238E-0008 -0.17317E-0007
  0.77500E+0004 -0.28479E+0004 -0.16742E-0007  0.22943E-0008 -0.56197E-0007
  0.77932E+0004 -0.28469E+0004 -0.10181E-0007  0.28640E-0008 -0.49807E-0007
  0.78750E+0004 -0.28450E+0004  0.50694E-0008  0.38483E-0008 -0.34014E-0007
  0.79568E+0004 -0.28431E+0004  0.23443E-0007  0.47532E-0008 -0.14061E-0007
  0.80000E+0004 -0.28421E+0004  0.34120E-0007  0.52258E-0008 -0.21963E-0008
  0.77500E+0004 -0.28147E+0004 -0.74001E-0008  0.15111E-0008 -0.44739E-0007
  0.77932E+0004 -0.28135E+0004 -0.27608E-0009  0.20633E-0008 -0.37503E-0007
  0.78750E+0004 -0.28112E+0004  0.15689E-0007  0.30331E-0008 -0.20530E-0007
  0.79568E+0004 -0.28088E+0004  0.34261E-0007  0.39454E-0008 -0.23038E-0010
  0.80000E+0004 -0.28076E+0004  0.44825E-0007  0.44286E-0008  0.11865E-0007
  0.77500E+0004 -0.27972E+0004 -0.25807E-0008  0.11977E-0008 -0.38802E-0007
  0.77932E+0004 -0.27958E+0004  0.47825E-0008  0.17383E-0008 -0.31178E-0007
  0.78750E+0004 -0.27933E+0004  0.20989E-0007  0.26936E-0008 -0.13710E-0007
  0.79568E+0004 -0.27908E+0004  0.39502E-0007  0.35999E-0008  0.69433E-0008
  0.80000E+0004 -0.27894E+0004  0.49910E-0007  0.40830E-0008  0.18762E-0007
  0.80000E+0004 -0.28947E+0004  0.15435E-0007  0.68371E-0008 -0.25614E-0007
  0.80432E+0004 -0.28940E+0004  0.26542E-0007  0.72587E-0008 -0.13167E-0007
  0.81250E+0004 -0.28927E+0004  0.49000E-0007  0.81098E-0008  0.12433E-0007
  0.82068E+0004 -0.28913E+0004  0.72373E-0007  0.90859E-0008  0.39493E-0007
  0.82500E+0004 -0.28906E+0004  0.84686E-0007  0.96735E-0008  0.53865E-0007
  0.80000E+0004 -0.28765E+0004  0.22168E-0007  0.62238E-0008 -0.17317E-0007
  0.80432E+0004 -0.28757E+0004  0.33377E-0007  0.66695E-0008 -0.47625E-0008
  0.81250E+0004 -0.28741E+0004  0.55852E-0007  0.75733E-0008  0.20795E-0007
  0.82068E+0004 -0.28725E+0004  0.79024E-0007  0.86062E-0008  0.47511E-0007
  0.82500E+0004 -0.28717E+0004  0.91152E-0007  0.92238E-0008  0.61593E-0007
  0.80000E+0004 -0.28421E+0004  0.34120E-0007  0.52258E-0008 -0.21963E-0008
  0.80432E+0004 -0.28410E+0004  0.45325E-0007  0.57033E-0008  0.10407E-0007
  0.81250E+0004 -0.28390E+0004  0.67430E-0007  0.66767E-0008  0.35580E-0007
  0.82068E+0004 -0.28369E+0004  0.89795E-0007  0.77850E-0008  0.61333E-0007
  0.82500E+0004 -0.28359E+0004  0.10135E-0006  0.84423E-0008  0.74704E-0007
  0.80000E+0004 -0.28076E+0004  0.44825E-0007  0.44286E-0008  0.11865E-0007
  0.80432E+0004 -0.28063E+0004  0.55768E-0007  0.49203E-0008  0.24311E-0007
  0.81250E+0004 -0.28038E+0004  0.76980E-0007  0.59266E-0008  0.48691E-0007
  0.82068E+0004 -0.28014E+0004  0.97992E-0007  0.70701E-0008  0.73073E-0007
  0.82500E+0004 -0.28001E+0004  0.10868E-0006  0.77449E-0008  0.85524E-0007
  0.80000E+0004 -0.27894E+0004  0.49910E-0007  0.40830E-0008  0.18762E-0007
  0.80432E+0004 -0.27880E+0004  0.60610E-0007  0.45753E-0008  0.31038E-0007
  0.81250E+0004 -0.27853E+0004  0.81144E-0007  0.55856E-0008  0.54834E-0007
  0.82068E+0004 -0.27826E+0004  0.10123E-0006  0.67313E-0008  0.78330E-0007
  0.82500E+0004 -0.27812E+0004  0.11135E-0006  0.74096E-0008  0.90214E-0007
  0.82500E+0004 -0.28906E+0004  0.84686E-0007  0.96735E-0008  0.53865E-0007
  0.82932E+0004 -0.28900E+0004  0.96739E-0007  0.10316E-0007  0.67997E-0007
  0.83750E+0004 -0.28887E+0004  0.11838E-0006  0.11694E-0007  0.93497E-0007
  0.84568E+0004 -0.28875E+0004  0.13755E-0006  0.13263E-0007  0.11623E-0006
  0.85000E+0004 -0.28869E+0004  0.14634E-0006  0.14151E-0007  0.12672E-0006
  0.82500E+0004 -0.28717E+0004  0.91152E-0007  0.92238E-0008  0.61593E-0007
  0.82932E+0004 -0.28709E+0004  0.10297E-0006  0.98967E-0008  0.75368E-0007
  0.83750E+0004 -0.28695E+0004  0.12407E-0006  0.11330E-0007  0.10005E-0006
  0.84568E+0004 -0.28681E+0004  0.14260E-0006  0.12948E-0007  0.12184E-0006
  0.85000E+0004 -0.28674E+0004  0.15104E-0006  0.13859E-0007  0.13180E-0006
  0.82500E+0004 -0.28359E+0004  0.10135E-0006  0.84423E-0008  0.74704E-0007
  0.82932E+0004 -0.28349E+0004  0.11250E-0006  0.91541E-0008  0.87648E-0007
  0.83750E+0004 -0.28331E+0004  0.13217E-0006  0.10656E-0007  0.11051E-0006
  0.84568E+0004 -0.28313E+0004  0.14914E-0006  0.12333E-0007  0.13028E-0006
  0.85000E+0004 -0.28304E+0004  0.15674E-0006  0.13273E-0007  0.13916E-0006
  0.82500E+0004 -0.28001E+0004  0.10868E-0006  0.77449E-0008  0.85524E-0007
  0.82932E+0004 -0.27989E+0004  0.11889E-0006  0.84729E-0008  0.97445E-0007
  0.83750E+0004 -0.27967E+0004  0.13663E-0006  0.99998E-0008  0.11816E-0006
  0.84568E+0004 -0.27945E+0004  0.15161E-0006  0.11695E-0007  0.13565E-0006
  0.85000E+0004 -0.27934E+0004  0.15818E-0006  0.12640E-0007  0.14331E-0006
  0.82500E+0004 -0.27812E+0004  0.11135E-0006  0.74096E-0008  0.90214E-0007
  0.82932E+0004 -0.27799E+0004  0.12096E-0006  0.81355E-0008  0.10152E-0006
  0.83750E+0004 -0.27775E+0004  0.13749E-0006  0.96591E-0008  0.12097E-0006
  0.84568E+0004 -0.27751E+0004  0.15125E-0006  0.11347E-0007  0.13715E-0006
  0.85000E+0004 -0.27738E+0004  0.15720E-0006  0.12286E-0007  0.14415E-0006
  0.85000E+0004 -0.28869E+0004  0.14634E-0006  0.14151E-0007  0.12672E-0006
  0.85432E+0004 -0.28865E+0004  0.15402E-0006  0.15071E-0007  0.13594E-0006
  0.86250E+0004 -0.28856E+0004  0.16529E-0006  0.16829E-0007  0.14970E-0006
  0.87068E+0004 -0.28848E+0004  0.17181E-0006  0.18506E-0007  0.15813E-0006
  0.87500E+0004 -0.28844E+0004  0.17320E-0006  0.19310E-0007  0.16032E-0006
  0.85000E+0004 -0.28674E+0004  0.15104E-0006  0.13859E-0007  0.13180E-0006
  0.85432E+0004 -0.28669E+0004  0.15835E-0006  0.14801E-0007  0.14049E-0006
  0.86250E+0004 -0.28659E+0004  0.16896E-0006  0.16599E-0007  0.15325E-0006
  0.87068E+0004 -0.28649E+0004  0.17486E-0006  0.18314E-0007  0.16075E-0006
  0.87500E+0004 -0.28644E+0004  0.17595E-0006  0.19138E-0007  0.16249E-0006
  0.85000E+0004 -0.28304E+0004  0.15674E-0006  0.13273E-0007  0.13916E-0006
  0.85432E+0004 -0.28297E+0004  0.16325E-0006  0.14240E-0007  0.14677E-0006
  0.86250E+0004 -0.28285E+0004  0.17243E-0006  0.16085E-0007  0.15758E-0006
  0.87068E+0004 -0.28272E+0004  0.17707E-0006  0.17846E-0007  0.16331E-0006
  0.87500E+0004 -0.28265E+0004  0.17759E-0006  0.18694E-0007  0.16421E-0006
  0.85000E+0004 -0.27934E+0004  0.15818E-0006  0.12640E-0007  0.14331E-0006
  0.85432E+0004 -0.27925E+0004  0.16373E-0006  0.13614E-0007  0.14977E-0006
  0.86250E+0004 -0.27910E+0004  0.17128E-0006  0.15470E-0007  0.15857E-0006
  0.87068E+0004 -0.27895E+0004  0.17460E-0006  0.17243E-0007  0.16258E-0006
  0.87500E+0004 -0.27887E+0004  0.17457E-0006  0.18101E-0007  0.16271E-0006
  0.85000E+0004 -0.27738E+0004  0.15720E-0006  0.12286E-0007  0.14415E-0006
  0.85432E+0004 -0.27729E+0004  0.16221E-0006  0.13257E-0007  0.14998E-0006
  0.86250E+0004 -0.27713E+0004  0.16883E-0006  0.15105E-0007  0.15769E-0006
  0.87068E+0004 -0.27696E+0004  0.17143E-0006  0.16871E-0007  0.16081E-0006
  0.87500E+0004 -0.27687E+0004  0.17112E-0006  0.17729E-0007  0.16057E-0006
  0.87500E+0004 -0.28844E+0004  0.17320E-0006  0.19310E-0007  0.16032E-0006
  0.87932E+0004 -0.28840E+0004  0.17313E-0006  0.20032E-0007  0.16093E-0006
  0.88750E+0004 -0.28834E+0004  0.16900E-0006  0.21085E-0007  0.15783E-0006
  0.89568E+0004 -0.28828E+0004  0.15976E-0006  0.21607E-0007  0.14944E-0006
  0.90000E+0004 -0.28825E+0004  0.15293E-0006  0.21618E-0007  0.14305E-0006
  0.87500E+0004 -0.28644E+0004  0.17595E-0006  0.19138E-0007  0.16249E-0006
  0.87932E+0004 -0.28640E+0004  0.17559E-0006  0.19880E-0007  0.16266E-0006
  0.88750E+0004 -0.28633E+0004  0.17098E-0006  0.20976E-0007  0.15881E-0006
  0.89568E+0004 -0.28626E+0004  0.16130E-0006  0.21545E-0007  0.14976E-0006
  0.90000E+0004 -0.28622E+0004  0.15426E-0006  0.21586E-0007  0.14305E-0006
  0.87500E+0004 -0.28265E+0004  0.17759E-0006  0.18694E-0007  0.16421E-0006
  0.87932E+0004 -0.28261E+0004  0.17674E-0006  0.19465E-0007  0.16364E-0006
  0.88750E+0004 -0.28251E+0004  0.17137E-0006  0.20622E-0007  0.15857E-0006
  0.89568E+0004 -0.28242E+0004  0.16115E-0006  0.21269E-0007  0.14851E-0006
  0.90000E+0004 -0.28237E+0004  0.15387E-0006  0.21358E-0007  0.14134E-0006
  0.87500E+0004 -0.27887E+0004  0.17457E-0006  0.18101E-0007  0.16271E-0006
  0.87932E+0004 -0.27881E+0004  0.17330E-0006  0.18886E-0007  0.16147E-0006
  0.88750E+0004 -0.27870E+0004  0.16740E-0006  0.20082E-0007  0.15544E-0006
  0.89568E+0004 -0.27858E+0004  0.15699E-0006  0.20787E-0007  0.14474E-0006
  0.90000E+0004 -0.27852E+0004  0.14973E-0006  0.20918E-0007  0.13733E-0006
  0.87500E+0004 -0.27687E+0004  0.17112E-0006  0.17729E-0007  0.16057E-0006
  0.87932E+0004 -0.27681E+0004  0.16965E-0006  0.18515E-0007  0.15903E-0006
  0.88750E+0004 -0.27668E+0004  0.16358E-0006  0.19723E-0007  0.15260E-0006
  0.89568E+0004 -0.27656E+0004  0.15322E-0006  0.20451E-0007  0.14171E-0006
  0.90000E+0004 -0.27649E+0004  0.14607E-0006  0.20601E-0007  0.13427E-0006
  0.90000E+0004 -0.28825E+0004  0.15293E-0006  0.21618E-0007  0.14305E-0006
  0.90432E+0004 -0.28821E+0004  0.14483E-0006  0.21432E-0007  0.13544E-0006
  0.91250E+0004 -0.28815E+0004  0.12631E-0006  0.20471E-0007  0.11807E-0006
  0.92068E+0004 -0.28809E+0004  0.10422E-0006  0.18673E-0007  0.97592E-0007
  0.92500E+0004 -0.28805E+0004  0.91409E-0007  0.17374E-0007  0.85864E-0007
  0.90000E+0004 -0.28622E+0004  0.15426E-0006  0.21586E-0007  0.14305E-0006
  0.90432E+0004 -0.28618E+0004  0.14594E-0006  0.21430E-0007  0.13512E-0006
  0.91250E+0004 -0.28610E+0004  0.12701E-0006  0.20536E-0007  0.11715E-0006
  0.92068E+0004 -0.28603E+0004  0.10447E-0006  0.18814E-0007  0.96042E-0007
  0.92500E+0004 -0.28599E+0004  0.91402E-0007  0.17559E-0007  0.83959E-0007
  0.90000E+0004 -0.28237E+0004  0.15387E-0006  0.21358E-0007  0.14134E-0006
  0.90432E+0004 -0.28232E+0004  0.14536E-0006  0.21257E-0007  0.13299E-0006
  0.91250E+0004 -0.28223E+0004  0.12611E-0006  0.20482E-0007  0.11426E-0006
  0.92068E+0004 -0.28213E+0004  0.10325E-0006  0.18900E-0007  0.92378E-0007
  0.92500E+0004 -0.28208E+0004  0.89989E-0007  0.17728E-0007  0.79851E-0007
  0.90000E+0004 -0.27852E+0004  0.14973E-0006  0.20918E-0007  0.13733E-0006
  0.90432E+0004 -0.27846E+0004  0.14131E-0006  0.20863E-0007  0.12880E-0006
  0.91250E+0004 -0.27835E+0004  0.12233E-0006  0.20199E-0007  0.10982E-0006
  0.92068E+0004 -0.27823E+0004  0.99854E-0007  0.18752E-0007  0.87720E-0007
  0.92500E+0004 -0.27817E+0004  0.86788E-0007  0.17661E-0007  0.75056E-0007
  0.90000E+0004 -0.27649E+0004  0.14607E-0006  0.20601E-0007  0.13427E-0006
  0.90432E+0004 -0.27643E+0004  0.13780E-0006  0.20568E-0007  0.12574E-0006
  0.91250E+0004 -0.27630E+0004  0.11922E-0006  0.19958E-0007  0.10684E-0006
  0.92068E+0004 -0.27617E+0004  0.97211E-0007  0.18581E-0007  0.84849E-0007
  0.92500E+0004 -0.27611E+0004  0.84406E-0007  0.17533E-0007  0.72238E-0007
  0.92500E+0004 -0.28805E+0004  0.91409E-0007  0.17374E-0007  0.85864E-0007
  0.92932E+0004 -0.28802E+0004  0.77958E-0007  0.15842E-0007  0.73683E-0007
  0.93750E+0004 -0.28797E+0004  0.51189E-0007  0.12303E-0007  0.49874E-0007
  0.94568E+0004 -0.28792E+0004  0.23536E-0007  0.80091E-0008  0.25905E-0007
  0.95000E+0004 -0.28789E+0004  0.88992E-0008  0.54750E-0008  0.13494E-0007
  0.92500E+0004 -0.28599E+0004  0.91402E-0007  0.17559E-0007  0.83959E-0007
  0.92932E+0004 -0.28596E+0004  0.77673E-0007  0.16071E-0007  0.71404E-0007
  0.93750E+0004 -0.28589E+0004  0.50314E-0007  0.12621E-0007  0.46815E-0007
  0.94568E+0004 -0.28583E+0004  0.21987E-0007  0.84176E-0008  0.21975E-0007
  0.95000E+0004 -0.28579E+0004  0.69652E-0008  0.59309E-0008  0.90711E-0008
  0.92500E+0004 -0.28208E+0004  0.89989E-0007  0.17728E-0007  0.79851E-0007
  0.92932E+0004 -0.28204E+0004  0.76042E-0007  0.16326E-0007  0.66819E-0007
  0.93750E+0004 -0.28195E+0004  0.48166E-0007  0.13050E-0007  0.41195E-0007
  0.94568E+0004 -0.28187E+0004  0.19160E-0007  0.90257E-0008  0.15126E-0007
  0.95000E+0004 -0.28183E+0004  0.37118E-0008  0.66339E-0008  0.14968E-0008
  0.92500E+0004 -0.27817E+0004  0.86788E-0007  0.17661E-0007  0.75056E-0007
  0.92932E+0004 -0.27812E+0004  0.73029E-0007  0.16347E-0007  0.61858E-0007
  0.93750E+0004 -0.27802E+0004  0.45419E-0007  0.13250E-0007  0.35784E-0007
  0.94568E+0004 -0.27792E+0004  0.16515E-0007  0.94154E-0008  0.90512E-0008
  0.95000E+0004 -0.27786E+0004  0.10427E-0008  0.71253E-0008 -0.50216E-0008
  0.92500E+0004 -0.27611E+0004  0.84406E-0007  0.17533E-0007  0.72238E-0007
  0.92932E+0004 -0.27605E+0004  0.70906E-0007  0.16265E-0007  0.59078E-0007
  0.93750E+0004 -0.27594E+0004  0.43749E-0007  0.13264E-0007  0.33005E-0007
  0.94568E+0004 -0.27583E+0004  0.15210E-0007  0.95338E-0008  0.61509E-0008
  0.95000E+0004 -0.27577E+0004 -0.11538E-0009  0.73004E-0008 -0.80409E-0008
  0.95000E+0004 -0.28789E+0004  0.88992E-0008  0.54750E-0008  0.13494E-0007
  0.95432E+0004 -0.28788E+0004 -0.55778E-0008  0.27855E-0008  0.14413E-0008
  0.96250E+0004 -0.28786E+0004 -0.32222E-0007 -0.26630E-0008 -0.20185E-0007
  0.97068E+0004 -0.28784E+0004 -0.57218E-0007 -0.84021E-0008 -0.39764E-0007
  0.97500E+0004 -0.28783E+0004 -0.69542E-0007 -0.11484E-0007 -0.49136E-0007
  0.95000E+0004 -0.28579E+0004  0.69652E-0008  0.59309E-0008  0.90711E-0008
  0.95432E+0004 -0.28578E+0004 -0.79169E-0008  0.32858E-0008 -0.34913E-0008
  0.96250E+0004 -0.28576E+0004 -0.35361E-0007 -0.20850E-0008 -0.26115E-0007
  0.97068E+0004 -0.28574E+0004 -0.61175E-0007 -0.77628E-0008 -0.46694E-0007
  0.97500E+0004 -0.28573E+0004 -0.73924E-0007 -0.10821E-0007 -0.56577E-0007
  0.95000E+0004 -0.28183E+0004  0.37118E-0008  0.66339E-0008  0.14968E-0008
  0.95432E+0004 -0.28182E+0004 -0.11640E-0007  0.40802E-0008 -0.11834E-0007
  0.96250E+0004 -0.28179E+0004 -0.40087E-0007 -0.11288E-0008 -0.36017E-0007
  0.97068E+0004 -0.28177E+0004 -0.67004E-0007 -0.66704E-0008 -0.58226E-0007
  0.97500E+0004 -0.28175E+0004 -0.80351E-0007 -0.96704E-0008 -0.68964E-0007
  0.95000E+0004 -0.27786E+0004  0.10427E-0008  0.71253E-0008 -0.50216E-0008
  0.95432E+0004 -0.27785E+0004 -0.14395E-0007  0.46726E-0008 -0.18859E-0007
  0.96250E+0004 -0.27782E+0004 -0.43170E-0007 -0.35372E-0009 -0.44160E-0007
  0.97068E+0004 -0.27779E+0004 -0.70603E-0007 -0.57341E-0008 -0.67638E-0007
  0.97500E+0004 -0.27777E+0004 -0.84279E-0007 -0.86606E-0008 -0.79075E-0007
  0.95000E+0004 -0.27577E+0004 -0.11538E-0009  0.73004E-0008 -0.80409E-0008
  0.95432E+0004 -0.27576E+0004 -0.15446E-0007  0.49045E-0008 -0.22039E-0007
  0.96250E+0004 -0.27572E+0004 -0.44126E-0007 -0.17174E-0010 -0.47748E-0007
  0.97068E+0004 -0.27569E+0004 -0.71598E-0007 -0.53023E-0008 -0.71747E-0007
  0.97500E+0004 -0.27567E+0004 -0.85343E-0007 -0.81845E-0008 -0.83490E-0007
  0.97500E+0004 -0.28783E+0004 -0.69542E-0007 -0.11484E-0007 -0.49136E-0007
  0.97932E+0004 -0.28786E+0004 -0.81097E-0007 -0.14573E-0007 -0.57668E-0007
  0.98750E+0004 -0.28790E+0004 -0.10091E-0006 -0.20329E-0007 -0.71798E-0007
  0.99568E+0004 -0.28795E+0004 -0.11782E-0006 -0.25800E-0007 -0.83265E-0007
  0.10000E+0005 -0.28797E+0004 -0.12555E-0006 -0.28523E-0007 -0.88281E-0007
  0.97500E+0004 -0.28573E+0004 -0.73924E-0007 -0.10821E-0007 -0.56577E-0007
  0.97932E+0004 -0.28576E+0004 -0.85891E-0007 -0.13892E-0007 -0.65591E-0007
  0.98750E+0004 -0.28581E+0004 -0.10643E-0006 -0.19637E-0007 -0.80544E-0007
  0.99568E+0004 -0.28587E+0004 -0.12396E-0006 -0.25127E-0007 -0.92682E-0007
  0.10000E+0005 -0.28590E+0004 -0.13197E-0006 -0.27872E-0007 -0.97983E-0007
  0.97500E+0004 -0.28175E+0004 -0.80351E-0007 -0.96704E-0008 -0.68964E-0007
  0.97932E+0004 -0.28179E+0004 -0.92925E-0007 -0.12697E-0007 -0.78803E-0007
  0.98750E+0004 -0.28185E+0004 -0.11458E-0006 -0.18394E-0007 -0.95202E-0007
  0.99568E+0004 -0.28192E+0004 -0.13310E-0006 -0.23889E-0007 -0.10856E-0006
  0.10000E+0005 -0.28196E+0004 -0.14157E-0006 -0.26658E-0007 -0.11439E-0006
  0.97500E+0004 -0.27777E+0004 -0.84279E-0007 -0.86606E-0008 -0.79075E-0007
  0.97932E+0004 -0.27781E+0004 -0.97238E-0007 -0.11625E-0007 -0.89622E-0007
  0.98750E+0004 -0.27790E+0004 -0.11966E-0006 -0.17239E-0007 -0.10731E-0006
  0.99568E+0004 -0.27798E+0004 -0.13895E-0006 -0.22700E-0007 -0.12182E-0006
  0.10000E+0005 -0.27802E+0004 -0.14780E-0006 -0.25473E-0007 -0.12816E-0006
  0.97500E+0004 -0.27567E+0004 -0.85343E-0007 -0.81845E-0008 -0.83490E-0007
  0.97932E+0004 -0.27572E+0004 -0.98415E-0007 -0.11110E-0007 -0.94361E-0007
  0.98750E+0004 -0.27581E+0004 -0.12111E-0006 -0.16666E-0007 -0.11267E-0006
  0.99568E+0004 -0.27590E+0004 -0.14072E-0006 -0.22094E-0007 -0.12775E-0006
  0.10000E+0005 -0.27594E+0004 -0.14973E-0006 -0.24860E-0007 -0.13436E-0006
  0.10000E+0005 -0.28797E+0004 -0.12555E-0006 -0.28523E-0007 -0.88281E-0007
  0.10043E+0005 -0.28803E+0004 -0.13235E-0006 -0.31114E-0007 -0.92464E-0007
  0.10125E+0005 -0.28813E+0004 -0.14306E-0006 -0.35598E-0007 -0.98657E-0007
  0.10207E+0005 -0.28824E+0004 -0.15109E-0006 -0.39472E-0007 -0.10282E-0006
  0.10250E+0005 -0.28829E+0004 -0.15434E-0006 -0.41266E-0007 -0.10430E-0006
  0.10000E+0005 -0.28590E+0004 -0.13197E-0006 -0.27872E-0007 -0.97983E-0007
  0.10043E+0005 -0.28596E+0004 -0.13901E-0006 -0.30495E-0007 -0.10238E-0006
  0.10125E+0005 -0.28608E+0004 -0.15006E-0006 -0.35062E-0007 -0.10884E-0006
  0.10207E+0005 -0.28621E+0004 -0.15828E-0006 -0.39045E-0007 -0.11309E-0006
  0.10250E+0005 -0.28627E+0004 -0.16159E-0006 -0.40905E-0007 -0.11455E-0006
  0.10000E+0005 -0.28196E+0004 -0.14157E-0006 -0.26658E-0007 -0.11439E-0006
  0.10043E+0005 -0.28204E+0004 -0.14902E-0006 -0.29324E-0007 -0.11921E-0006
  0.10125E+0005 -0.28220E+0004 -0.16069E-0006 -0.34016E-0007 -0.12622E-0006
  0.10207E+0005 -0.28236E+0004 -0.16933E-0006 -0.38170E-0007 -0.13069E-0006
  0.10250E+0005 -0.28244E+0004 -0.17276E-0006 -0.40136E-0007 -0.13216E-0006
  0.10000E+0005 -0.27802E+0004 -0.14780E-0006 -0.25473E-0007 -0.12816E-0006
  0.10043E+0005 -0.27812E+0004 -0.15563E-0006 -0.28160E-0007 -0.13343E-0006
  0.10125E+0005 -0.27832E+0004 -0.16791E-0006 -0.32931E-0007 -0.14105E-0006
  0.10207E+0005 -0.27851E+0004 -0.17699E-0006 -0.37211E-0007 -0.14584E-0006
  0.10250E+0005 -0.27861E+0004 -0.18060E-0006 -0.39260E-0007 -0.14736E-0006
  0.10000E+0005 -0.27594E+0004 -0.14973E-0006 -0.24860E-0007 -0.13436E-0006
  0.10043E+0005 -0.27606E+0004 -0.15775E-0006 -0.27548E-0007 -0.13987E-0006
  0.10125E+0005 -0.27627E+0004 -0.17035E-0006 -0.32344E-0007 -0.14785E-0006
  0.10207E+0005 -0.27648E+0004 -0.17969E-0006 -0.36674E-0007 -0.15285E-0006
  0.10250E+0005 -0.27659E+0004 -0.18340E-0006 -0.38757E-0007 -0.15441E-0006
  0.10250E+0005 -0.28829E+0004 -0.15434E-0006 -0.41266E-0007 -0.10430E-0006
  0.10293E+0005 -0.28834E+0004 -0.15700E-0006 -0.42888E-0007 -0.10538E-0006
  0.10375E+0005 -0.28842E+0004 -0.16047E-0006 -0.45533E-0007 -0.10633E-0006
  0.10457E+0005 -0.28851E+0004 -0.16213E-0006 -0.47684E-0007 -0.10600E-0006
  0.10500E+0005 -0.28855E+0004 -0.16236E-0006 -0.48654E-0007 -0.10536E-0006
  0.10250E+0005 -0.28627E+0004 -0.16159E-0006 -0.40905E-0007 -0.11455E-0006
  0.10293E+0005 -0.28633E+0004 -0.16427E-0006 -0.42597E-0007 -0.11559E-0006
  0.10375E+0005 -0.28643E+0004 -0.16772E-0006 -0.45381E-0007 -0.11637E-0006
  0.10457E+0005 -0.28653E+0004 -0.16927E-0006 -0.47673E-0007 -0.11580E-0006
  0.10500E+0005 -0.28658E+0004 -0.16942E-0006 -0.48715E-0007 -0.11502E-0006
  0.10250E+0005 -0.28244E+0004 -0.17276E-0006 -0.40136E-0007 -0.13216E-0006
  0.10293E+0005 -0.28251E+0004 -0.17552E-0006 -0.41942E-0007 -0.13313E-0006
  0.10375E+0005 -0.28264E+0004 -0.17899E-0006 -0.44956E-0007 -0.13365E-0006
  0.10457E+0005 -0.28276E+0004 -0.18042E-0006 -0.47484E-0007 -0.13267E-0006
  0.10500E+0005 -0.28283E+0004 -0.18047E-0006 -0.48647E-0007 -0.13164E-0006
  0.10250E+0005 -0.27861E+0004 -0.18060E-0006 -0.39260E-0007 -0.14736E-0006
  0.10293E+0005 -0.27869E+0004 -0.18348E-0006 -0.41156E-0007 -0.14832E-0006
  0.10375E+0005 -0.27885E+0004 -0.18706E-0006 -0.44358E-0007 -0.14865E-0006
  0.10457E+0005 -0.27900E+0004 -0.18849E-0006 -0.47082E-0007 -0.14732E-0006
  0.10500E+0005 -0.27908E+0004 -0.18849E-0006 -0.48347E-0007 -0.14606E-0006
  0.10250E+0005 -0.27659E+0004 -0.18340E-0006 -0.38757E-0007 -0.15441E-0006
  0.10293E+0005 -0.27668E+0004 -0.18636E-0006 -0.40691E-0007 -0.15539E-0006
  0.10375E+0005 -0.27685E+0004 -0.19005E-0006 -0.43976E-0007 -0.15566E-0006
  0.10457E+0005 -0.27702E+0004 -0.19153E-0006 -0.46788E-0007 -0.15418E-0006
  0.10500E+0005 -0.27711E+0004 -0.19154E-0006 -0.48099E-0007 -0.15281E-0006
  0.10500E+0005 -0.28855E+0004 -0.16236E-0006 -0.48654E-0007 -0.10536E-0006
  0.10543E+0005 -0.28859E+0004 -0.16221E-0006 -0.49534E-0007 -0.10445E-0006
  0.10625E+0005 -0.28867E+0004 -0.16096E-0006 -0.51011E-0007 -0.10197E-0006
  0.10707E+0005 -0.28875E+0004 -0.15863E-0006 -0.52328E-0007 -0.98615E-0007
  0.10750E+0005 -0.28879E+0004 -0.15702E-0006 -0.52987E-0007 -0.96551E-0007
  0.10500E+0005 -0.28658E+0004 -0.16942E-0006 -0.48715E-0007 -0.11502E-0006
  0.10543E+0005 -0.28663E+0004 -0.16918E-0006 -0.49663E-0007 -0.11396E-0006
  0.10625E+0005 -0.28672E+0004 -0.16771E-0006 -0.51254E-0007 -0.11119E-0006
  0.10707E+0005 -0.28680E+0004 -0.16509E-0006 -0.52660E-0007 -0.10753E-0006
  0.10750E+0005 -0.28685E+0004 -0.16331E-0006 -0.53354E-0007 -0.10529E-0006
  0.10500E+0005 -0.28283E+0004 -0.18047E-0006 -0.48647E-0007 -0.13164E-0006
  0.10543E+0005 -0.28289E+0004 -0.18009E-0006 -0.49710E-0007 -0.13031E-0006
  0.10625E+0005 -0.28301E+0004 -0.17829E-0006 -0.51495E-0007 -0.12699E-0006
  0.10707E+0005 -0.28312E+0004 -0.17524E-0006 -0.53054E-0007 -0.12275E-0006
  0.10750E+0005 -0.28318E+0004 -0.17318E-0006 -0.53810E-0007 -0.12018E-0006
  0.10500E+0005 -0.27908E+0004 -0.18849E-0006 -0.48347E-0007 -0.14606E-0006
  0.10543E+0005 -0.27916E+0004 -0.18804E-0006 -0.49507E-0007 -0.14448E-0006
  0.10625E+0005 -0.27930E+0004 -0.18604E-0006 -0.51459E-0007 -0.14065E-0006
  0.10707E+0005 -0.27944E+0004 -0.18270E-0006 -0.53150E-0007 -0.13584E-0006
  0.10750E+0005 -0.27951E+0004 -0.18043E-0006 -0.53958E-0007 -0.13294E-0006
  0.10500E+0005 -0.27711E+0004 -0.19154E-0006 -0.48099E-0007 -0.15281E-0006
  0.10543E+0005 -0.27719E+0004 -0.19108E-0006 -0.49304E-0007 -0.15111E-0006
  0.10625E+0005 -0.27734E+0004 -0.18903E-0006 -0.51332E-0007 -0.14702E-0006
  0.10707E+0005 -0.27750E+0004 -0.18558E-0006 -0.53085E-0007 -0.14191E-0006
  0.10750E+0005 -0.27758E+0004 -0.18324E-0006 -0.53918E-0007 -0.13884E-0006
  0.10750E+0005 -0.28879E+0004 -0.15702E-0006 -0.52987E-0007 -0.96551E-0007
  0.10793E+0005 -0.28883E+0004 -0.15519E-0006 -0.53633E-0007 -0.94291E-0007
  0.10875E+0005 -0.28892E+0004 -0.15125E-0006 -0.54842E-0007 -0.89689E-0007
  0.10957E+0005 -0.28901E+0004 -0.14692E-0006 -0.56033E-0007 -0.84942E-0007
  0.11000E+0005 -0.28906E+0004 -0.14457E-0006 -0.56647E-0007 -0.82507E-0007
  0.10750E+0005 -0.28685E+0004 -0.16331E-0006 -0.53354E-0007 -0.10529E-0006
  0.10793E+0005 -0.28691E+0004 -0.16128E-0006 -0.54027E-0007 -0.10284E-0006
  0.10875E+0005 -0.28701E+0004 -0.15687E-0006 -0.55262E-0007 -0.97828E-0007
  0.10957E+0005 -0.28711E+0004 -0.15194E-0006 -0.56450E-0007 -0.92562E-0007
  0.11000E+0005 -0.28717E+0004 -0.14921E-0006 -0.57051E-0007 -0.89801E-0007
  0.10750E+0005 -0.28318E+0004 -0.17318E-0006 -0.53810E-0007 -0.12018E-0006
  0.10793E+0005 -0.28325E+0004 -0.17082E-0006 -0.54529E-0007 -0.11737E-0006
  0.10875E+0005 -0.28338E+0004 -0.16565E-0006 -0.55812E-0007 -0.11157E-0006
  0.10957E+0005 -0.28352E+0004 -0.15972E-0006 -0.56995E-0007 -0.10534E-0006
  0.11000E+0005 -0.28359E+0004 -0.15635E-0006 -0.57575E-0007 -0.10196E-0006
  0.10750E+0005 -0.27951E+0004 -0.18043E-0006 -0.53958E-0007 -0.13294E-0006
  0.10793E+0005 -0.27960E+0004 -0.17783E-0006 -0.54720E-0007 -0.12978E-0006
  0.10875E+0005 -0.27976E+0004 -0.17207E-0006 -0.56045E-0007 -0.12321E-0006
  0.10957E+0005 -0.27992E+0004 -0.16532E-0006 -0.57228E-0007 -0.11602E-0006
  0.11000E+0005 -0.28000E+0004 -0.16141E-0006 -0.57791E-0007 -0.11205E-0006
  0.10750E+0005 -0.27758E+0004 -0.18324E-0006 -0.53918E-0007 -0.13884E-0006
  0.10793E+0005 -0.27767E+0004 -0.18055E-0006 -0.54699E-0007 -0.13550E-0006
  0.10875E+0005 -0.27785E+0004 -0.17454E-0006 -0.56046E-0007 -0.12854E-0006
  0.10957E+0005 -0.27802E+0004 -0.16743E-0006 -0.57229E-0007 -0.12086E-0006
  0.11000E+0005 -0.27811E+0004 -0.16328E-0006 -0.57784E-0007 -0.11658E-0006
  0.11000E+0005 -0.28906E+0004 -0.14457E-0006 -0.56647E-0007 -0.82507E-0007
  0.11043E+0005 -0.28911E+0004 -0.14224E-0006 -0.57236E-0007 -0.80201E-0007
  0.11125E+0005 -0.28920E+0004 -0.13806E-0006 -0.58258E-0007 -0.76440E-0007
  0.11207E+0005 -0.28929E+0004 -0.13447E-0006 -0.59071E-0007 -0.73895E-0007
  0.11250E+0005 -0.28934E+0004 -0.13295E-0006 -0.59386E-0007 -0.73202E-0007
  0.11000E+0005 -0.28717E+0004 -0.14921E-0006 -0.57051E-0007 -0.89801E-0007
  0.11043E+0005 -0.28722E+0004 -0.14646E-0006 -0.57622E-0007 -0.87123E-0007
  0.11125E+0005 -0.28733E+0004 -0.14133E-0006 -0.58594E-0007 -0.82525E-0007
  0.11207E+0005 -0.28744E+0004 -0.13663E-0006 -0.59347E-0007 -0.78964E-0007
  0.11250E+0005 -0.28750E+0004 -0.13444E-0006 -0.59627E-0007 -0.77664E-0007
  0.11000E+0005 -0.28359E+0004 -0.15635E-0006 -0.57575E-0007 -0.10196E-0006
  0.11043E+0005 -0.28366E+0004 -0.15286E-0006 -0.58115E-0007 -0.98587E-0007
  0.11125E+0005 -0.28380E+0004 -0.14609E-0006 -0.59004E-0007 -0.92420E-0007
  0.11207E+0005 -0.28393E+0004 -0.13940E-0006 -0.59656E-0007 -0.86946E-0007
  0.11250E+0005 -0.28401E+0004 -0.13604E-0006 -0.59879E-0007 -0.84500E-0007
  0.11000E+0005 -0.28000E+0004 -0.16141E-0006 -0.57791E-0007 -0.11205E-0006
  0.11043E+0005 -0.28009E+0004 -0.15729E-0006 -0.58305E-0007 -0.10799E-0006
  0.11125E+0005 -0.28026E+0004 -0.14907E-0006 -0.59125E-0007 -0.10030E-0006
  0.11207E+0005 -0.28043E+0004 -0.14059E-0006 -0.59690E-0007 -0.92959E-0007
  0.11250E+0005 -0.28052E+0004 -0.13615E-0006 -0.59864E-0007 -0.89390E-0007
  0.11000E+0005 -0.27811E+0004 -0.16328E-0006 -0.57784E-0007 -0.11658E-0006
  0.11043E+0005 -0.27821E+0004 -0.15887E-0006 -0.58286E-0007 -0.11219E-0006
  0.11125E+0005 -0.27839E+0004 -0.14998E-0006 -0.59074E-0007 -0.10371E-0006
  0.11207E+0005 -0.27858E+0004 -0.14064E-0006 -0.59599E-0007 -0.95411E-0007
  0.11250E+0005 -0.27867E+0004 -0.13567E-0006 -0.59751E-0007 -0.91263E-0007
  0.11250E+0005 -0.28934E+0004 -0.13295E-0006 -0.59386E-0007 -0.73202E-0007
  0.11293E+0005 -0.28938E+0004 -0.13174E-0006 -0.59598E-0007 -0.73055E-0007
  0.11375E+0005 -0.28947E+0004 -0.13050E-0006 -0.59684E-0007 -0.74430E-0007
  0.11457E+0005 -0.28956E+0004 -0.13087E-0006 -0.59288E-0007 -0.78228E-0007
  0.11500E+0005 -0.28960E+0004 -0.13179E-0006 -0.58871E-0007 -0.81265E-0007
  0.11250E+0005 -0.28750E+0004 -0.13444E-0006 -0.59627E-0007 -0.77664E-0007
  0.11293E+0005 -0.28755E+0004 -0.13254E-0006 -0.59806E-0007 -0.76865E-0007
  0.11375E+0005 -0.28765E+0004 -0.12989E-0006 -0.59832E-0007 -0.76905E-0007
  0.11457E+0005 -0.28775E+0004 -0.12877E-0006 -0.59387E-0007 -0.79280E-0007
  0.11500E+0005 -0.28781E+0004 -0.12889E-0006 -0.58949E-0007 -0.81554E-0007
  0.11250E+0005 -0.28401E+0004 -0.13604E-0006 -0.59879E-0007 -0.84500E-0007
  0.11293E+0005 -0.28407E+0004 -0.13287E-0006 -0.60001E-0007 -0.82468E-0007
  0.11375E+0005 -0.28421E+0004 -0.12762E-0006 -0.59926E-0007 -0.79965E-0007
  0.11457E+0005 -0.28434E+0004 -0.12373E-0006 -0.59397E-0007 -0.79610E-0007
  0.11500E+0005 -0.28440E+0004 -0.12235E-0006 -0.58923E-0007 -0.80411E-0007
  0.11250E+0005 -0.28052E+0004 -0.13615E-0006 -0.59864E-0007 -0.89390E-0007
  0.11293E+0005 -0.28060E+0004 -0.13180E-0006 -0.59938E-0007 -0.86142E-0007
  0.11375E+0005 -0.28076E+0004 -0.12410E-0006 -0.59777E-0007 -0.81115E-0007
  0.11457E+0005 -0.28092E+0004 -0.11754E-0006 -0.59177E-0007 -0.78025E-0007
  0.11500E+0005 -0.28100E+0004 -0.11470E-0006 -0.58673E-0007 -0.77335E-0007
  0.11250E+0005 -0.27867E+0004 -0.13567E-0006 -0.59751E-0007 -0.91263E-0007
  0.11293E+0005 -0.27877E+0004 -0.13074E-0006 -0.59802E-0007 -0.87388E-0007
  0.11375E+0005 -0.27894E+0004 -0.12182E-0006 -0.59601E-0007 -0.81053E-0007
  0.11457E+0005 -0.27911E+0004 -0.11390E-0006 -0.58969E-0007 -0.76532E-0007
  0.11500E+0005 -0.27921E+0004 -0.11031E-0006 -0.58452E-0007 -0.75058E-0007
  0.11500E+0005 -0.28960E+0004 -0.13179E-0006 -0.58871E-0007 -0.81265E-0007
  0.11543E+0005 -0.28964E+0004 -0.13324E-0006 -0.58303E-0007 -0.85035E-0007
  0.11625E+0005 -0.28972E+0004 -0.13746E-0006 -0.56821E-0007 -0.94122E-0007
  0.11707E+0005 -0.28979E+0004 -0.14365E-0006 -0.54837E-0007 -0.10559E-0006
  0.11750E+0005 -0.28983E+0004 -0.14766E-0006 -0.53612E-0007 -0.11249E-0006
  0.11500E+0005 -0.28781E+0004 -0.12889E-0006 -0.58949E-0007 -0.81554E-0007
  0.11543E+0005 -0.28785E+0004 -0.12954E-0006 -0.58363E-0007 -0.84567E-0007
  0.11625E+0005 -0.28794E+0004 -0.13233E-0006 -0.56858E-0007 -0.92276E-0007
  0.11707E+0005 -0.28803E+0004 -0.13720E-0006 -0.54863E-0007 -0.10252E-0006
  0.11750E+0005 -0.28808E+0004 -0.14061E-0006 -0.53636E-0007 -0.10886E-0006
  0.11500E+0005 -0.28440E+0004 -0.12235E-0006 -0.58923E-0007 -0.80411E-0007
  0.11543E+0005 -0.28446E+0004 -0.12150E-0006 -0.58307E-0007 -0.81946E-0007
  0.11625E+0005 -0.28458E+0004 -0.12149E-0006 -0.56765E-0007 -0.86942E-0007
  0.11707E+0005 -0.28469E+0004 -0.12378E-0006 -0.54753E-0007 -0.94724E-0007
  0.11750E+0005 -0.28475E+0004 -0.12595E-0006 -0.53523E-0007 -0.99915E-0007
  0.11500E+0005 -0.28100E+0004 -0.11470E-0006 -0.58673E-0007 -0.77335E-0007
  0.11543E+0005 -0.28107E+0004 -0.11235E-0006 -0.58033E-0007 -0.77364E-0007
  0.11625E+0005 -0.28121E+0004 -0.10953E-0006 -0.56461E-0007 -0.79557E-0007
  0.11707E+0005 -0.28135E+0004 -0.10915E-0006 -0.54439E-0007 -0.84734E-0007
  0.11750E+0005 -0.28142E+0004 -0.11001E-0006 -0.53209E-0007 -0.88685E-0007
  0.11500E+0005 -0.27921E+0004 -0.11031E-0006 -0.58452E-0007 -0.75058E-0007
  0.11543E+0005 -0.27929E+0004 -0.10720E-0006 -0.57801E-0007 -0.74289E-0007
  0.11625E+0005 -0.27944E+0004 -0.10291E-0006 -0.56217E-0007 -0.74983E-0007
  0.11707E+0005 -0.27958E+0004 -0.10110E-0006 -0.54193E-0007 -0.78745E-0007
  0.11750E+0005 -0.27966E+0004 -0.10125E-0006 -0.52965E-0007 -0.82010E-0007
  0.11750E+0005 -0.28983E+0004 -0.14766E-0006 -0.53612E-0007 -0.11249E-0006
  0.11793E+0005 -0.28986E+0004 -0.15214E-0006 -0.52278E-0007 -0.11987E-0006
  0.11875E+0005 -0.28993E+0004 -0.16179E-0006 -0.49516E-0007 -0.13493E-0006
  0.11957E+0005 -0.28999E+0004 -0.17267E-0006 -0.46548E-0007 -0.15087E-0006
  0.12000E+0005 -0.29002E+0004 -0.17874E-0006 -0.44945E-0007 -0.15938E-0006
  0.11750E+0005 -0.28808E+0004 -0.14061E-0006 -0.53636E-0007 -0.10886E-0006
  0.11793E+0005 -0.28811E+0004 -0.14453E-0006 -0.52301E-0007 -0.11575E-0006
  0.11875E+0005 -0.28819E+0004 -0.15336E-0006 -0.49538E-0007 -0.13014E-0006
  0.11957E+0005 -0.28826E+0004 -0.16375E-0006 -0.46566E-0007 -0.14576E-0006
  0.12000E+0005 -0.28830E+0004 -0.16971E-0006 -0.44957E-0007 -0.15427E-0006
  0.11750E+0005 -0.28475E+0004 -0.12595E-0006 -0.53523E-0007 -0.99915E-0007
  0.11793E+0005 -0.28480E+0004 -0.12875E-0006 -0.52188E-0007 -0.10579E-0006
  0.11875E+0005 -0.28489E+0004 -0.13581E-0006 -0.49427E-0007 -0.11867E-0006
  0.11957E+0005 -0.28498E+0004 -0.14501E-0006 -0.46453E-0007 -0.13346E-0006
  0.12000E+0005 -0.28503E+0004 -0.15061E-0006 -0.44837E-0007 -0.14182E-0006
  0.11750E+0005 -0.28142E+0004 -0.11001E-0006 -0.53209E-0007 -0.88685E-0007
  0.11793E+0005 -0.28148E+0004 -0.11158E-0006 -0.51877E-0007 -0.93425E-0007
  0.11875E+0005 -0.28159E+0004 -0.11663E-0006 -0.49125E-0007 -0.10455E-0006
  0.11957E+0005 -0.28171E+0004 -0.12434E-0006 -0.46157E-0007 -0.11819E-0006
  0.12000E+0005 -0.28176E+0004 -0.12939E-0006 -0.44539E-0007 -0.12623E-0006
  0.11750E+0005 -0.27966E+0004 -0.10125E-0006 -0.52965E-0007 -0.82010E-0007
  0.11793E+0005 -0.27973E+0004 -0.10214E-0006 -0.51636E-0007 -0.86112E-0007
  0.11875E+0005 -0.27985E+0004 -0.10605E-0006 -0.48892E-0007 -0.96218E-0007
  0.11957E+0005 -0.27998E+0004 -0.11286E-0006 -0.45930E-0007 -0.10914E-0006
  0.12000E+0005 -0.28004E+0004 -0.11755E-0006 -0.44314E-0007 -0.11695E-0006
  0.12000E+0005 -0.29002E+0004 -0.17874E-0006 -0.44945E-0007 -0.15938E-0006
  0.12043E+0005 -0.29006E+0004 -0.18499E-0006 -0.43337E-0007 -0.16785E-0006
  0.12125E+0005 -0.29013E+0004 -0.19691E-0006 -0.40348E-0007 -0.18333E-0006
  0.12207E+0005 -0.29021E+0004 -0.20840E-0006 -0.37521E-0007 -0.19743E-0006
  0.12250E+0005 -0.29025E+0004 -0.21408E-0006 -0.36125E-0007 -0.20406E-0006
  0.12000E+0005 -0.28830E+0004 -0.16971E-0006 -0.44957E-0007 -0.15427E-0006
  0.12043E+0005 -0.28834E+0004 -0.17596E-0006 -0.43340E-0007 -0.16286E-0006
  0.12125E+0005 -0.28843E+0004 -0.18817E-0006 -0.40323E-0007 -0.17888E-0006
  0.12207E+0005 -0.28852E+0004 -0.20033E-0006 -0.37450E-0007 -0.19392E-0006
  0.12250E+0005 -0.28856E+0004 -0.20651E-0006 -0.36023E-0007 -0.20120E-0006
  0.12000E+0005 -0.28503E+0004 -0.15061E-0006 -0.44837E-0007 -0.14182E-0006
  0.12043E+0005 -0.28509E+0004 -0.15670E-0006 -0.43208E-0007 -0.15050E-0006
  0.12125E+0005 -0.28520E+0004 -0.16916E-0006 -0.40150E-0007 -0.16728E-0006
  0.12207E+0005 -0.28531E+0004 -0.18228E-0006 -0.37206E-0007 -0.18384E-0006
  0.12250E+0005 -0.28537E+0004 -0.18923E-0006 -0.35727E-0007 -0.19220E-0006
  0.12000E+0005 -0.28176E+0004 -0.12939E-0006 -0.44539E-0007 -0.12623E-0006
  0.12043E+0005 -0.28184E+0004 -0.13513E-0006 -0.42906E-0007 -0.13481E-0006
  0.12125E+0005 -0.28197E+0004 -0.14744E-0006 -0.39821E-0007 -0.15198E-0006
  0.12207E+0005 -0.28211E+0004 -0.16111E-0006 -0.36824E-0007 -0.16969E-0006
  0.12250E+0005 -0.28218E+0004 -0.16862E-0006 -0.35306E-0007 -0.17895E-0006
  0.12000E+0005 -0.28004E+0004 -0.11755E-0006 -0.44314E-0007 -0.11695E-0006
  0.12043E+0005 -0.28012E+0004 -0.12304E-0006 -0.42680E-0007 -0.12540E-0006
  0.12125E+0005 -0.28027E+0004 -0.13511E-0006 -0.39587E-0007 -0.14263E-0006
  0.12207E+0005 -0.28041E+0004 -0.14889E-0006 -0.36571E-0007 -0.16079E-0006
  0.12250E+0005 -0.28049E+0004 -0.15660E-0006 -0.35037E-0007 -0.17043E-0006
  0.12250E+0005 -0.29025E+0004 -0.21408E-0006 -0.36125E-0007 -0.20406E-0006
  0.12293E+0005 -0.29030E+0004 -0.21944E-0006 -0.34804E-0007 -0.21004E-0006
  0.12375E+0005 -0.29041E+0004 -0.22819E-0006 -0.32531E-0007 -0.21918E-0006
  0.12457E+0005 -0.29051E+0004 -0.23463E-0006 -0.30562E-0007 -0.22506E-0006
  0.12500E+0005 -0.29057E+0004 -0.23692E-0006 -0.29642E-0007 -0.22672E-0006
  0.12250E+0005 -0.28856E+0004 -0.20651E-0006 -0.36023E-0007 -0.20120E-0006
  0.12293E+0005 -0.28863E+0004 -0.21248E-0006 -0.34665E-0007 -0.20794E-0006
  0.12375E+0005 -0.28875E+0004 -0.22260E-0006 -0.32311E-0007 -0.21871E-0006
  0.12457E+0005 -0.28887E+0004 -0.23063E-0006 -0.30247E-0007 -0.22642E-0006
  0.12500E+0005 -0.28894E+0004 -0.23382E-0006 -0.29273E-0007 -0.22908E-0006
  0.12250E+0005 -0.28537E+0004 -0.18923E-0006 -0.35727E-0007 -0.19220E-0006
  0.12293E+0005 -0.28545E+0004 -0.19622E-0006 -0.34311E-0007 -0.20025E-0006
  0.12375E+0005 -0.28561E+0004 -0.20869E-0006 -0.31824E-0007 -0.21393E-0006
  0.12457E+0005 -0.28577E+0004 -0.21954E-0006 -0.29603E-0007 -0.22496E-0006
  0.12500E+0005 -0.28585E+0004 -0.22437E-0006 -0.28540E-0007 -0.22949E-0006
  0.12250E+0005 -0.28218E+0004 -0.16862E-0006 -0.35306E-0007 -0.17895E-0006
  0.12293E+0005 -0.28228E+0004 -0.17640E-0006 -0.33846E-0007 -0.18813E-0006
  0.12375E+0005 -0.28247E+0004 -0.19086E-0006 -0.31253E-0007 -0.20442E-0006
  0.12457E+0005 -0.28266E+0004 -0.20423E-0006 -0.28905E-0007 -0.21853E-0006
  0.12500E+0005 -0.28277E+0004 -0.21056E-0006 -0.27770E-0007 -0.22483E-0006
  0.12250E+0005 -0.28049E+0004 -0.15660E-0006 -0.35037E-0007 -0.17043E-0006
  0.12293E+0005 -0.28060E+0004 -0.16472E-0006 -0.33558E-0007 -0.18014E-0006
  0.12375E+0005 -0.28081E+0004 -0.18006E-0006 -0.30921E-0007 -0.19766E-0006
  0.12457E+0005 -0.28103E+0004 -0.19461E-0006 -0.28518E-0007 -0.21328E-0006
  0.12500E+0005 -0.28114E+0004 -0.20167E-0006 -0.27350E-0007 -0.22046E-0006
  0.12500E+0005 -0.29057E+0004 -0.23692E-0006 -0.29642E-0007 -0.22672E-0006
  0.12543E+0005 -0.29063E+0004 -0.23837E-0006 -0.28792E-0007 -0.22733E-0006
  0.12625E+0005 -0.29073E+0004 -0.23864E-0006 -0.27363E-0007 -0.22552E-0006
  0.12707E+0005 -0.29084E+0004 -0.23547E-0006 -0.26117E-0007 -0.21978E-0006
  0.12750E+0005 -0.29090E+0004 -0.23235E-0006 -0.25520E-0007 -0.21516E-0006
  0.12500E+0005 -0.28894E+0004 -0.23382E-0006 -0.29273E-0007 -0.22908E-0006
  0.12543E+0005 -0.28901E+0004 -0.23621E-0006 -0.28369E-0007 -0.23071E-0006
  0.12625E+0005 -0.28913E+0004 -0.23829E-0006 -0.26836E-0007 -0.23084E-0006
  0.12707E+0005 -0.28926E+0004 -0.23691E-0006 -0.25491E-0007 -0.22695E-0006
  0.12750E+0005 -0.28933E+0004 -0.23471E-0006 -0.24846E-0007 -0.22326E-0006
  0.12500E+0005 -0.28585E+0004 -0.22437E-0006 -0.28540E-0007 -0.22949E-0006
  0.12543E+0005 -0.28594E+0004 -0.22847E-0006 -0.27545E-0007 -0.23304E-0006
  0.12625E+0005 -0.28610E+0004 -0.23393E-0006 -0.25838E-0007 -0.23683E-0006
  0.12707E+0005 -0.28626E+0004 -0.23599E-0006 -0.24329E-0007 -0.23654E-0006
  0.12750E+0005 -0.28635E+0004 -0.23559E-0006 -0.23604E-0007 -0.23468E-0006
  0.12500E+0005 -0.28277E+0004 -0.21056E-0006 -0.27770E-0007 -0.22483E-0006
  0.12543E+0005 -0.28287E+0004 -0.21627E-0006 -0.26699E-0007 -0.23023E-0006
  0.12625E+0005 -0.28307E+0004 -0.22497E-0006 -0.24848E-0007 -0.23762E-0006
  0.12707E+0005 -0.28326E+0004 -0.23042E-0006 -0.23200E-0007 -0.24096E-0006
  0.12750E+0005 -0.28337E+0004 -0.23183E-0006 -0.22408E-0007 -0.24097E-0006
  0.12500E+0005 -0.28114E+0004 -0.20167E-0006 -0.27350E-0007 -0.22046E-0006
  0.12543E+0005 -0.28125E+0004 -0.20817E-0006 -0.26245E-0007 -0.22679E-0006
  0.12625E+0005 -0.28147E+0004 -0.21849E-0006 -0.24329E-0007 -0.23603E-0006
  0.12707E+0005 -0.28168E+0004 -0.22569E-0006 -0.22619E-0007 -0.24126E-0006
  0.12750E+0005 -0.28180E+0004 -0.22804E-0006 -0.21796E-0007 -0.24227E-0006
  0.12750E+0005 -0.29090E+0004 -0.23235E-0006 -0.25520E-0007 -0.21516E-0006
  0.12793E+0005 -0.29094E+0004 -0.22827E-0006 -0.24941E-0007 -0.20957E-0006
  0.12875E+0005 -0.29101E+0004 -0.21784E-0006 -0.23929E-0007 -0.19608E-0006
  0.12957E+0005 -0.29109E+0004 -0.20394E-0006 -0.23019E-0007 -0.17893E-0006
  0.13000E+0005 -0.29113E+0004 -0.19526E-0006 -0.22597E-0007 -0.16844E-0006
  0.12750E+0005 -0.28933E+0004 -0.23471E-0006 -0.24846E-0007 -0.22326E-0006
  0.12793E+0005 -0.28937E+0004 -0.23152E-0006 -0.24223E-0007 -0.21855E-0006
  0.12875E+0005 -0.28946E+0004 -0.22267E-0006 -0.23137E-0007 -0.20660E-0006
  0.12957E+0005 -0.28955E+0004 -0.21020E-0006 -0.22168E-0007 -0.19078E-0006
  0.13000E+0005 -0.28960E+0004 -0.20220E-0006 -0.21719E-0007 -0.18092E-0006
  0.12750E+0005 -0.28635E+0004 -0.23559E-0006 -0.23604E-0007 -0.23468E-0006
  0.12793E+0005 -0.28641E+0004 -0.23412E-0006 -0.22905E-0007 -0.23171E-0006
  0.12875E+0005 -0.28652E+0004 -0.22842E-0006 -0.21692E-0007 -0.22286E-0006
  0.12957E+0005 -0.28663E+0004 -0.21887E-0006 -0.20620E-0007 -0.20983E-0006
  0.13000E+0005 -0.28669E+0004 -0.21229E-0006 -0.20124E-0007 -0.20131E-0006
  0.12750E+0005 -0.28337E+0004 -0.23183E-0006 -0.22408E-0007 -0.24097E-0006
  0.12793E+0005 -0.28344E+0004 -0.23212E-0006 -0.21644E-0007 -0.23981E-0006
  0.12875E+0005 -0.28358E+0004 -0.22970E-0006 -0.20323E-0007 -0.23424E-0006
  0.12957E+0005 -0.28372E+0004 -0.22330E-0006 -0.19161E-0007 -0.22427E-0006
  0.13000E+0005 -0.28379E+0004 -0.21830E-0006 -0.18623E-0007 -0.21726E-0006
  0.12750E+0005 -0.28180E+0004 -0.22804E-0006 -0.21796E-0007 -0.24227E-0006
  0.12793E+0005 -0.28188E+0004 -0.22926E-0006 -0.21003E-0007 -0.24207E-0006
  0.12875E+0005 -0.28203E+0004 -0.22859E-0006 -0.19632E-0007 -0.23828E-0006
  0.12957E+0005 -0.28218E+0004 -0.22391E-0006 -0.18427E-0007 -0.23001E-0006
  0.13000E+0005 -0.28226E+0004 -0.21980E-0006 -0.17868E-0007 -0.22385E-0006
  0.13000E+0005 -0.29113E+0004 -0.19526E-0006 -0.22597E-0007 -0.16844E-0006
  0.13043E+0005 -0.29116E+0004 -0.18576E-0006 -0.22207E-0007 -0.15712E-0006
  0.13125E+0005 -0.29121E+0004 -0.16547E-0006 -0.21641E-0007 -0.13319E-0006
  0.13207E+0005 -0.29125E+0004 -0.14248E-0006 -0.21350E-0007 -0.10629E-0006
  0.13250E+0005 -0.29128E+0004 -0.12940E-0006 -0.21336E-0007 -0.91055E-0007
  0.13000E+0005 -0.28960E+0004 -0.20220E-0006 -0.21719E-0007 -0.18092E-0006
  0.13043E+0005 -0.28963E+0004 -0.19332E-0006 -0.21303E-0007 -0.17018E-0006
  0.13125E+0005 -0.28969E+0004 -0.17405E-0006 -0.20691E-0007 -0.14719E-0006
  0.13207E+0005 -0.28974E+0004 -0.15185E-0006 -0.20350E-0007 -0.12102E-0006
  0.13250E+0005 -0.28978E+0004 -0.13908E-0006 -0.20305E-0007 -0.10607E-0006
  0.13000E+0005 -0.28669E+0004 -0.21229E-0006 -0.20124E-0007 -0.20131E-0006
  0.13043E+0005 -0.28673E+0004 -0.20475E-0006 -0.19663E-0007 -0.19182E-0006
  0.13125E+0005 -0.28681E+0004 -0.18775E-0006 -0.18967E-0007 -0.17094E-0006
  0.13207E+0005 -0.28688E+0004 -0.16741E-0006 -0.18533E-0007 -0.14653E-0006
  0.13250E+0005 -0.28692E+0004 -0.15546E-0006 -0.18430E-0007 -0.13236E-0006
  0.13000E+0005 -0.28379E+0004 -0.21830E-0006 -0.18623E-0007 -0.21726E-0006
  0.13043E+0005 -0.28384E+0004 -0.21225E-0006 -0.18120E-0007 -0.20920E-0006
  0.13125E+0005 -0.28393E+0004 -0.19789E-0006 -0.17347E-0007 -0.19083E-0006
  0.13207E+0005 -0.28402E+0004 -0.17988E-0006 -0.16824E-0007 -0.16864E-0006
  0.13250E+0005 -0.28407E+0004 -0.16900E-0006 -0.16665E-0007 -0.15551E-0006
  0.13000E+0005 -0.28226E+0004 -0.21980E-0006 -0.17868E-0007 -0.22385E-0006
  0.13043E+0005 -0.28231E+0004 -0.21460E-0006 -0.17346E-0007 -0.21660E-0006
  0.13125E+0005 -0.28241E+0004 -0.20176E-0006 -0.16534E-0007 -0.19970E-0006
  0.13207E+0005 -0.28251E+0004 -0.18514E-0006 -0.15966E-0007 -0.17885E-0006
  0.13250E+0005 -0.28256E+0004 -0.17492E-0006 -0.15778E-0007 -0.16637E-0006
  0.13250E+0005 -0.29128E+0004 -0.12940E-0006 -0.21336E-0007 -0.91055E-0007
  0.13293E+0005 -0.29130E+0004 -0.11580E-0006 -0.21409E-0007 -0.75268E-0007
  0.13375E+0005 -0.29135E+0004 -0.88867E-0007 -0.21835E-0007 -0.44137E-0007
  0.13457E+0005 -0.29139E+0004 -0.61088E-0007 -0.22567E-0007 -0.12353E-0007
  0.13500E+0005 -0.29141E+0004 -0.46426E-0007 -0.23050E-0007  0.42267E-0008
  0.13250E+0005 -0.28978E+0004 -0.13908E-0006 -0.20305E-0007 -0.10607E-0006
  0.13293E+0005 -0.28980E+0004 -0.12572E-0006 -0.20342E-0007 -0.90511E-0007
  0.13375E+0005 -0.28985E+0004 -0.98965E-0007 -0.20682E-0007 -0.59585E-0007
  0.13457E+0005 -0.28990E+0004 -0.71000E-0007 -0.21307E-0007 -0.27657E-0007
  0.13500E+0005 -0.28993E+0004 -0.56069E-0007 -0.21724E-0007 -0.10833E-0007
  0.13250E+0005 -0.28692E+0004 -0.15546E-0006 -0.18430E-0007 -0.13236E-0006
  0.13293E+0005 -0.28695E+0004 -0.14275E-0006 -0.18400E-0007 -0.11745E-0006
  0.13375E+0005 -0.28702E+0004 -0.11682E-0006 -0.18585E-0007 -0.87372E-0007
  0.13457E+0005 -0.28708E+0004 -0.89010E-0007 -0.19013E-0007 -0.55668E-0007
  0.13500E+0005 -0.28711E+0004 -0.73847E-0007 -0.19311E-0007 -0.38654E-0007
  0.13250E+0005 -0.28407E+0004 -0.16900E-0006 -0.16665E-0007 -0.15551E-0006
  0.13293E+0005 -0.28411E+0004 -0.15725E-0006 -0.16571E-0007 -0.14154E-0006
  0.13375E+0005 -0.28418E+0004 -0.13274E-0006 -0.16607E-0007 -0.11290E-0006
  0.13457E+0005 -0.28426E+0004 -0.10572E-0006 -0.16850E-0007 -0.82058E-0007
  0.13500E+0005 -0.28430E+0004 -0.90689E-0007 -0.17036E-0007 -0.65212E-0007
  0.13250E+0005 -0.28256E+0004 -0.17492E-0006 -0.15778E-0007 -0.16637E-0006
  0.13293E+0005 -0.28261E+0004 -0.16378E-0006 -0.15652E-0007 -0.15300E-0006
  0.13375E+0005 -0.28269E+0004 -0.14025E-0006 -0.15612E-0007 -0.12534E-0006
  0.13457E+0005 -0.28277E+0004 -0.11391E-0006 -0.15762E-0007 -0.95208E-0007
  0.13500E+0005 -0.28282E+0004 -0.99088E-0007 -0.15892E-0007 -0.78592E-0007
  0.13500E+0005 -0.29141E+0004 -0.46426E-0007 -0.23050E-0007  0.42267E-0008
  0.13543E+0005 -0.29143E+0004 -0.31990E-0007 -0.23544E-0007  0.20332E-0007
  0.13625E+0005 -0.29146E+0004 -0.58563E-0008 -0.24455E-0007  0.48754E-0007
  0.13707E+0005 -0.29150E+0004  0.17510E-0007 -0.25078E-0007  0.72797E-0007
  0.13750E+0005 -0.29152E+0004  0.28229E-0007 -0.25209E-0007  0.83067E-0007
  0.13500E+0005 -0.28993E+0004 -0.56069E-0007 -0.21724E-0007 -0.10833E-0007
  0.13543E+0005 -0.28995E+0004 -0.41240E-0007 -0.22147E-0007  0.56424E-0008
  0.13625E+0005 -0.28999E+0004 -0.13990E-0007 -0.22915E-0007  0.35171E-0007
  0.13707E+0005 -0.29003E+0004  0.10998E-0007 -0.23399E-0007  0.60902E-0007
  0.13750E+0005 -0.29005E+0004  0.22774E-0007 -0.23463E-0007  0.72307E-0007
  0.13500E+0005 -0.28711E+0004 -0.73847E-0007 -0.19311E-0007 -0.38654E-0007
  0.13543E+0005 -0.28714E+0004 -0.58555E-0007 -0.19607E-0007 -0.21755E-0007
  0.13625E+0005 -0.28720E+0004 -0.29724E-0007 -0.20120E-0007  0.93341E-0008
  0.13707E+0005 -0.28725E+0004 -0.21809E-0008 -0.20355E-0007  0.37733E-0007
  0.13750E+0005 -0.28728E+0004  0.11343E-0007 -0.20300E-0007  0.51022E-0007
  0.13500E+0005 -0.28430E+0004 -0.90689E-0007 -0.17036E-0007 -0.65212E-0007
  0.13543E+0005 -0.28434E+0004 -0.75304E-0007 -0.17212E-0007 -0.48255E-0007
  0.13625E+0005 -0.28440E+0004 -0.45606E-0007 -0.17488E-0007 -0.16316E-0007
  0.13707E+0005 -0.28447E+0004 -0.16209E-0007 -0.17492E-0007  0.14038E-0007
  0.13750E+0005 -0.28450E+0004 -0.12901E-0008 -0.17328E-0007  0.28847E-0007
  0.13500E+0005 -0.28282E+0004 -0.99088E-0007 -0.15892E-0007 -0.78592E-0007
  0.13543E+0005 -0.28286E+0004 -0.83802E-0007 -0.16009E-0007 -0.61750E-0007
  0.13625E+0005 -0.28293E+0004 -0.53935E-0007 -0.16166E-0007 -0.29650E-0007
  0.13707E+0005 -0.28300E+0004 -0.23850E-0007 -0.16055E-0007  0.14430E-0008
  0.13750E+0005 -0.28304E+0004 -0.83437E-0008 -0.15837E-0007  0.16901E-0007
  0.13750E+0005 -0.29152E+0004  0.28229E-0007 -0.25209E-0007  0.83067E-0007
  0.13793E+0005 -0.29153E+0004  0.37545E-0007 -0.25121E-0007  0.91256E-0007
  0.13875E+0005 -0.29155E+0004  0.50736E-0007 -0.24318E-0007  0.10044E-0006
  0.13957E+0005 -0.29157E+0004  0.57104E-0007 -0.22530E-0007  0.10030E-0006
  0.14000E+0005 -0.29158E+0004  0.57412E-0007 -0.21185E-0007  0.96225E-0007
  0.13750E+0005 -0.29005E+0004  0.22774E-0007 -0.23463E-0007  0.72307E-0007
  0.13793E+0005 -0.29007E+0004  0.33271E-0007 -0.23317E-0007  0.81786E-0007
  0.13875E+0005 -0.29009E+0004  0.49023E-0007 -0.22436E-0007  0.93850E-0007
  0.13957E+0005 -0.29012E+0004  0.58268E-0007 -0.20629E-0007  0.97047E-0007
  0.14000E+0005 -0.29013E+0004  0.60167E-0007 -0.19303E-0007  0.94870E-0007
  0.13750E+0005 -0.28728E+0004  0.11343E-0007 -0.20300E-0007  0.51022E-0007
  0.13793E+0005 -0.28729E+0004  0.23839E-0007 -0.20049E-0007  0.62691E-0007
  0.13875E+0005 -0.28733E+0004  0.44056E-0007 -0.19029E-0007  0.79782E-0007
  0.13957E+0005 -0.28736E+0004  0.58485E-0007 -0.17189E-0007  0.88995E-0007
  0.14000E+0005 -0.28737E+0004  0.63313E-0007 -0.15894E-0007  0.90291E-0007
  0.13750E+0005 -0.28450E+0004 -0.12901E-0008 -0.17328E-0007  0.28847E-0007
  0.13793E+0005 -0.28452E+0004  0.12870E-0007 -0.16980E-0007  0.42356E-0007
  0.13875E+0005 -0.28456E+0004  0.36994E-0007 -0.15832E-0007  0.63870E-0007
  0.13957E+0005 -0.28460E+0004  0.56189E-0007 -0.13958E-0007  0.78616E-0007
  0.14000E+0005 -0.28462E+0004  0.63797E-0007 -0.12691E-0007  0.83196E-0007
  0.13750E+0005 -0.28304E+0004 -0.83437E-0008 -0.15837E-0007  0.16901E-0007
  0.13793E+0005 -0.28306E+0004  0.65521E-0008 -0.15440E-0007  0.31233E-0007
  0.13875E+0005 -0.28310E+0004  0.32495E-0007 -0.14228E-0007  0.54823E-0007
  0.13957E+0005 -0.28314E+0004  0.54011E-0007 -0.12336E-0007  0.72273E-0007
  0.14000E+0005 -0.28316E+0004  0.63011E-0007 -0.11082E-0007  0.78495E-0007
  0.14000E+0005 -0.29158E+0004  0.57412E-0007 -0.21185E-0007  0.96225E-0007
  0.14043E+0005 -0.29159E+0004  0.55527E-0007 -0.19563E-0007  0.89373E-0007
  0.14125E+0005 -0.29160E+0004  0.45869E-0007 -0.15884E-0007  0.69105E-0007
  0.14207E+0005 -0.29161E+0004  0.28572E-0007 -0.11706E-0007  0.40400E-0007
  0.14250E+0005 -0.29162E+0004  0.16672E-0007 -0.94633E-0008  0.22535E-0007
  0.14000E+0005 -0.29013E+0004  0.60167E-0007 -0.19303E-0007  0.94870E-0007
  0.14043E+0005 -0.29014E+0004  0.59883E-0007 -0.17719E-0007  0.89954E-0007
  0.14125E+0005 -0.29015E+0004  0.53178E-0007 -0.14170E-0007  0.73350E-0007
  0.14207E+0005 -0.29016E+0004  0.38523E-0007 -0.10191E-0007  0.48047E-0007
  0.14250E+0005 -0.29017E+0004  0.27810E-0007 -0.80769E-0008  0.31766E-0007
  0.14000E+0005 -0.28737E+0004  0.63313E-0007 -0.15894E-0007  0.90291E-0007
  0.14043E+0005 -0.28738E+0004  0.66024E-0007 -0.14376E-0007  0.88970E-0007
  0.14125E+0005 -0.28740E+0004  0.64968E-0007 -0.11056E-0007  0.79295E-0007
  0.14207E+0005 -0.28742E+0004  0.55552E-0007 -0.74237E-0008  0.60602E-0007
  0.14250E+0005 -0.28743E+0004  0.47281E-0007 -0.55322E-0008  0.47485E-0007
  0.14000E+0005 -0.28462E+0004  0.63797E-0007 -0.12691E-0007  0.83196E-0007
  0.14043E+0005 -0.28463E+0004  0.69404E-0007 -0.11232E-0007  0.85333E-0007
  0.14125E+0005 -0.28465E+0004  0.73984E-0007 -0.81131E-0008  0.82483E-0007
  0.14207E+0005 -0.28467E+0004  0.70024E-0007 -0.47908E-0008  0.70529E-0007
  0.14250E+0005 -0.28468E+0004  0.64403E-0007 -0.30980E-0008  0.60736E-0007
  0.14000E+0005 -0.28316E+0004  0.63011E-0007 -0.11082E-0007  0.78495E-0007
  0.14043E+0005 -0.28318E+0004  0.70091E-0007 -0.96511E-0008  0.82384E-0007
  0.14125E+0005 -0.28320E+0004  0.77606E-0007 -0.66296E-0008  0.83063E-0007
  0.14207E+0005 -0.28322E+0004  0.76577E-0007 -0.34563E-0008  0.74680E-0007
  0.14250E+0005 -0.28323E+0004  0.72419E-0007 -0.18592E-0008  0.66688E-0007
  0.14250E+0005 -0.29162E+0004  0.16672E-0007 -0.94633E-0008  0.22535E-0007
  0.14293E+0005 -0.29163E+0004  0.30662E-0008 -0.73088E-0008  0.32335E-0008
  0.14375E+0005 -0.29165E+0004 -0.26318E-0007 -0.37616E-0008 -0.35594E-0007
  0.14457E+0005 -0.29168E+0004 -0.58547E-0007 -0.14337E-0008 -0.74531E-0007
  0.14500E+0005 -0.29169E+0004 -0.75864E-0007 -0.88235E-0009 -0.93958E-0007
  0.14250E+0005 -0.29017E+0004  0.27810E-0007 -0.80769E-0008  0.31766E-0007
  0.14293E+0005 -0.29018E+0004  0.15199E-0007 -0.60626E-0008  0.13844E-0007
  0.14375E+0005 -0.29021E+0004 -0.12909E-0007 -0.27991E-0008 -0.23059E-0007
  0.14457E+0005 -0.29024E+0004 -0.44773E-0007 -0.75364E-0009 -0.61137E-0007
  0.14500E+0005 -0.29025E+0004 -0.62287E-0007 -0.34082E-0009 -0.80579E-0007
  0.14250E+0005 -0.28743E+0004  0.47281E-0007 -0.55322E-0008  0.47485E-0007
  0.14293E+0005 -0.28744E+0004  0.36796E-0007 -0.37620E-0008  0.32386E-0007
  0.14375E+0005 -0.28748E+0004  0.11661E-0007 -0.99199E-0009 -0.36103E-0009
  0.14457E+0005 -0.28751E+0004 -0.18859E-0007  0.56348E-0009 -0.36192E-0007
  0.14500E+0005 -0.28753E+0004 -0.36384E-0007  0.73632E-0009 -0.55308E-0007
  0.14250E+0005 -0.28468E+0004  0.64403E-0007 -0.30980E-0008  0.60736E-0007
  0.14293E+0005 -0.28470E+0004  0.56316E-0007 -0.15451E-0008  0.48690E-0007
  0.14375E+0005 -0.28475E+0004  0.34815E-0007  0.78625E-0009  0.20691E-0007
  0.14457E+0005 -0.28479E+0004  0.64405E-0008  0.19072E-0008 -0.12136E-0007
  0.14500E+0005 -0.28481E+0004 -0.10637E-0007  0.18678E-0008 -0.30485E-0007
  0.14250E+0005 -0.28323E+0004  0.72419E-0007 -0.18592E-0008  0.66688E-0007
  0.14293E+0005 -0.28326E+0004  0.65689E-0007 -0.41070E-0009  0.56328E-0007
  0.14375E+0005 -0.28331E+0004  0.46342E-0007  0.17099E-0008  0.31040E-0007
  0.14457E+0005 -0.28335E+0004  0.19401E-0007  0.26226E-0008  0.77155E-0010
  0.14500E+0005 -0.28338E+0004  0.27365E-0008  0.24818E-0008 -0.17698E-0007
  0.14500E+0005 -0.29169E+0004 -0.75864E-0007 -0.88235E-0009 -0.93958E-0007
  0.14543E+0005 -0.29171E+0004 -0.93014E-0007 -0.89163E-0009 -0.11209E-0006
  0.14625E+0005 -0.29176E+0004 -0.12344E-0006 -0.25743E-0008 -0.14107E-0006
  0.14707E+0005 -0.29180E+0004 -0.14915E-0006 -0.65326E-0008 -0.16100E-0006
  0.14750E+0005 -0.29183E+0004 -0.16016E-0006 -0.95020E-0008 -0.16731E-0006
  0.14500E+0005 -0.29025E+0004 -0.62287E-0007 -0.34082E-0009 -0.80579E-0007
  0.14543E+0005 -0.29028E+0004 -0.79922E-0007 -0.47733E-0009 -0.99069E-0007
  0.14625E+0005 -0.29033E+0004 -0.11196E-0006 -0.23553E-0008 -0.12961E-0006
  0.14707E+0005 -0.29039E+0004 -0.14007E-0006 -0.64372E-0008 -0.15207E-0006
  0.14750E+0005 -0.29042E+0004 -0.15257E-0006 -0.94405E-0008 -0.16004E-0006
  0.14500E+0005 -0.28753E+0004 -0.36384E-0007  0.73632E-0009 -0.55308E-0007
  0.14543E+0005 -0.28757E+0004 -0.54572E-0007  0.37962E-0009 -0.74123E-0007
  0.14625E+0005 -0.28764E+0004 -0.89009E-0007 -0.18357E-0008 -0.10693E-0006
  0.14707E+0005 -0.28770E+0004 -0.12109E-0006 -0.61299E-0008 -0.13363E-0006
  0.14750E+0005 -0.28774E+0004 -0.13621E-0006 -0.91909E-0008 -0.14448E-0006
  0.14500E+0005 -0.28481E+0004 -0.10637E-0007  0.18678E-0008 -0.30485E-0007
  0.14543E+0005 -0.28486E+0004 -0.28911E-0007  0.13167E-0008 -0.49163E-0007
  0.14625E+0005 -0.28494E+0004 -0.64885E-0007 -0.11953E-0008 -0.83377E-0007
  0.14707E+0005 -0.28502E+0004 -0.10018E-0006 -0.56741E-0008 -0.11351E-0006
  0.14750E+0005 -0.28506E+0004 -0.11756E-0006 -0.87842E-0008 -0.12687E-0006
  0.14500E+0005 -0.28338E+0004  0.27365E-0008  0.24818E-0008 -0.17698E-0007
  0.14543E+0005 -0.28343E+0004 -0.15398E-0007  0.18379E-0008 -0.36123E-0007
  0.14625E+0005 -0.28352E+0004 -0.51835E-0007 -0.81493E-0009 -0.70731E-0007
  0.14707E+0005 -0.28361E+0004 -0.88500E-0007 -0.53804E-0008 -0.10235E-0006
  0.14750E+0005 -0.28365E+0004 -0.10693E-0006 -0.85127E-0008 -0.11688E-0006
  0.14750E+0005 -0.29183E+0004 -0.16016E-0006 -0.95020E-0008 -0.16731E-0006
  0.14793E+0005 -0.29186E+0004 -0.16913E-0006 -0.13020E-0007 -0.17059E-0006
  0.14875E+0005 -0.29192E+0004 -0.17990E-0006 -0.20924E-0007 -0.16839E-0006
  0.14957E+0005 -0.29198E+0004 -0.18219E-0006 -0.29872E-0007 -0.15589E-0006
  0.15000E+0005 -0.29201E+0004 -0.18005E-0006 -0.34742E-0007 -0.14570E-0006
  0.14750E+0005 -0.29042E+0004 -0.15257E-0006 -0.94405E-0008 -0.16004E-0006
  0.14793E+0005 -0.29045E+0004 -0.16317E-0006 -0.12972E-0007 -0.16515E-0006
  0.14875E+0005 -0.29053E+0004 -0.17721E-0006 -0.20851E-0007 -0.16665E-0006
  0.14957E+0005 -0.29060E+0004 -0.18275E-0006 -0.29720E-0007 -0.15786E-0006
  0.15000E+0005 -0.29064E+0004 -0.18222E-0006 -0.34536E-0007 -0.14953E-0006
  0.14750E+0005 -0.28774E+0004 -0.13621E-0006 -0.91909E-0008 -0.14448E-0006
  0.14793E+0005 -0.28779E+0004 -0.14972E-0006 -0.12746E-0007 -0.15283E-0006
  0.14875E+0005 -0.28788E+0004 -0.16973E-0006 -0.20578E-0007 -0.16108E-0006
  0.14957E+0005 -0.28797E+0004 -0.18138E-0006 -0.29311E-0007 -0.15927E-0006
  0.15000E+0005 -0.28802E+0004 -0.18396E-0006 -0.34033E-0007 -0.15447E-0006
  0.14750E+0005 -0.28506E+0004 -0.11756E-0006 -0.87842E-0008 -0.12687E-0006
  0.14793E+0005 -0.28512E+0004 -0.13369E-0006 -0.12357E-0007 -0.13816E-0006
  0.14875E+0005 -0.28524E+0004 -0.15930E-0006 -0.20145E-0007 -0.15273E-0006
  0.14957E+0005 -0.28535E+0004 -0.17694E-0006 -0.28756E-0007 -0.15771E-0006
  0.15000E+0005 -0.28541E+0004 -0.18265E-0006 -0.33393E-0007 -0.15646E-0006
  0.14750E+0005 -0.28365E+0004 -0.10693E-0006 -0.85127E-0008 -0.11688E-0006
  0.14793E+0005 -0.28372E+0004 -0.12432E-0006 -0.12094E-0007 -0.12958E-0006
  0.14875E+0005 -0.28384E+0004 -0.15270E-0006 -0.19858E-0007 -0.14730E-0006
  0.14957E+0005 -0.28396E+0004 -0.17341E-0006 -0.28408E-0007 -0.15575E-0006
  0.15000E+0005 -0.28403E+0004 -0.18077E-0006 -0.33005E-0007 -0.15635E-0006
  0.15000E+0005 -0.29201E+0004 -0.18005E-0006 -0.34742E-0007 -0.14570E-0006
  0.15043E+0005 -0.29205E+0004 -0.17573E-0006 -0.39549E-0007 -0.13344E-0006
  0.15125E+0005 -0.29212E+0004 -0.16221E-0006 -0.48037E-0007 -0.10591E-0006
  0.15207E+0005 -0.29219E+0004 -0.14303E-0006 -0.55021E-0007 -0.75153E-0007
  0.15250E+0005 -0.29222E+0004 -0.13124E-0006 -0.57866E-0007 -0.58583E-0007
  0.15000E+0005 -0.29064E+0004 -0.18222E-0006 -0.34536E-0007 -0.14953E-0006
  0.15043E+0005 -0.29068E+0004 -0.17939E-0006 -0.39285E-0007 -0.13898E-0006
  0.15125E+0005 -0.29076E+0004 -0.16829E-0006 -0.47664E-0007 -0.11420E-0006
  0.15207E+0005 -0.29084E+0004 -0.15088E-0006 -0.54563E-0007 -0.85397E-0007
  0.15250E+0005 -0.29088E+0004 -0.13974E-0006 -0.57377E-0007 -0.69506E-0007
  0.15000E+0005 -0.28802E+0004 -0.18396E-0006 -0.34033E-0007 -0.15447E-0006
  0.15043E+0005 -0.28808E+0004 -0.18407E-0006 -0.38682E-0007 -0.14727E-0006
  0.15125E+0005 -0.28818E+0004 -0.17786E-0006 -0.46876E-0007 -0.12799E-0006
  0.15207E+0005 -0.28828E+0004 -0.16421E-0006 -0.53632E-0007 -0.10329E-0006
  0.15250E+0005 -0.28833E+0004 -0.15453E-0006 -0.56400E-0007 -0.88935E-0007
  0.15000E+0005 -0.28541E+0004 -0.18265E-0006 -0.33393E-0007 -0.15646E-0006
  0.15043E+0005 -0.28547E+0004 -0.18580E-0006 -0.37954E-0007 -0.15267E-0006
  0.15125E+0005 -0.28560E+0004 -0.18481E-0006 -0.45988E-0007 -0.13918E-0006
  0.15207E+0005 -0.28572E+0004 -0.17538E-0006 -0.52625E-0007 -0.11906E-0006
  0.15250E+0005 -0.28579E+0004 -0.16746E-0006 -0.55357E-0007 -0.10652E-0006
  0.15000E+0005 -0.28403E+0004 -0.18077E-0006 -0.33005E-0007 -0.15635E-0006
  0.15043E+0005 -0.28410E+0004 -0.18554E-0006 -0.37523E-0007 -0.15437E-0006
  0.15125E+0005 -0.28424E+0004 -0.18739E-0006 -0.45481E-0007 -0.14402E-0006
  0.15207E+0005 -0.28437E+0004 -0.18035E-0006 -0.52065E-0007 -0.12646E-0006
  0.15250E+0005 -0.28444E+0004 -0.17346E-0006 -0.54781E-0007 -0.11499E-0006
  0.15250E+0005 -0.29222E+0004 -0.13124E-0006 -0.57866E-0007 -0.58583E-0007
  0.15293E+0005 -0.29225E+0004 -0.11870E-0006 -0.60029E-0007 -0.42320E-0007
  0.15375E+0005 -0.29231E+0004 -0.93728E-0007 -0.62083E-0007 -0.13395E-0007
  0.15457E+0005 -0.29237E+0004 -0.68641E-0007 -0.61357E-0007  0.11546E-0007
  0.15500E+0005 -0.29240E+0004 -0.55867E-0007 -0.59880E-0007  0.22677E-0007
  0.15250E+0005 -0.29088E+0004 -0.13974E-0006 -0.57377E-0007 -0.69506E-0007
  0.15293E+0005 -0.29092E+0004 -0.12765E-0006 -0.59523E-0007 -0.53683E-0007
  0.15375E+0005 -0.29098E+0004 -0.10301E-0006 -0.61583E-0007 -0.24952E-0007
  0.15457E+0005 -0.29105E+0004 -0.77659E-0007 -0.60912E-0007  0.53768E-0009
  0.15500E+0005 -0.29109E+0004 -0.64540E-0007 -0.59481E-0007  0.12204E-0007
  0.15250E+0005 -0.28833E+0004 -0.15453E-0006 -0.56400E-0007 -0.88935E-0007
  0.15293E+0005 -0.28838E+0004 -0.14355E-0006 -0.58521E-0007 -0.74201E-0007
  0.15375E+0005 -0.28847E+0004 -0.12003E-0006 -0.60604E-0007 -0.46333E-0007
  0.15457E+0005 -0.28855E+0004 -0.94604E-0007 -0.60046E-0007 -0.20276E-0007
  0.15500E+0005 -0.28860E+0004 -0.81040E-0007 -0.58704E-0007 -0.78202E-0008
  0.15250E+0005 -0.28579E+0004 -0.16746E-0006 -0.55357E-0007 -0.10652E-0006
  0.15293E+0005 -0.28584E+0004 -0.15788E-0006 -0.57464E-0007 -0.93186E-0007
  0.15375E+0005 -0.28595E+0004 -0.13606E-0006 -0.59585E-0007 -0.66800E-0007
  0.15457E+0005 -0.28606E+0004 -0.11114E-0006 -0.59147E-0007 -0.40783E-0007
  0.15500E+0005 -0.28611E+0004 -0.97404E-0007 -0.57898E-0007 -0.27837E-0007
  0.15250E+0005 -0.28444E+0004 -0.17346E-0006 -0.54781E-0007 -0.11499E-0006
  0.15293E+0005 -0.28451E+0004 -0.16473E-0006 -0.56884E-0007 -0.10251E-0006
  0.15375E+0005 -0.28462E+0004 -0.14404E-0006 -0.59030E-0007 -0.77142E-0007
  0.15457E+0005 -0.28474E+0004 -0.11961E-0006 -0.58660E-0007 -0.51385E-0007
  0.15500E+0005 -0.28480E+0004 -0.10590E-0006 -0.57460E-0007 -0.38301E-0007
  0.15500E+0005 -0.29240E+0004 -0.55867E-0007 -0.59880E-0007  0.22677E-0007
  0.15543E+0005 -0.29242E+0004 -0.43718E-0007 -0.57701E-0007  0.32185E-0007
  0.15625E+0005 -0.29246E+0004 -0.22683E-0007 -0.51870E-0007  0.45902E-0007
  0.15707E+0005 -0.29250E+0004 -0.48293E-0008 -0.44278E-0007  0.54118E-0007
  0.15750E+0005 -0.29252E+0004  0.31704E-0008 -0.39773E-0007  0.56409E-0007
  0.15500E+0005 -0.29109E+0004 -0.64540E-0007 -0.59481E-0007  0.12204E-0007
  0.15543E+0005 -0.29111E+0004 -0.51944E-0007 -0.57357E-0007  0.22372E-0007
  0.15625E+0005 -0.29116E+0004 -0.29816E-0007 -0.51646E-0007  0.37622E-0007
  0.15707E+0005 -0.29120E+0004 -0.10664E-0007 -0.44183E-0007  0.47599E-0007
  0.15750E+0005 -0.29123E+0004 -0.19360E-0008 -0.39743E-0007  0.50857E-0007
  0.15500E+0005 -0.28860E+0004 -0.81040E-0007 -0.58704E-0007 -0.78202E-0008
  0.15543E+0005 -0.28863E+0004 -0.67782E-0007 -0.56686E-0007  0.33902E-0008
  0.15625E+0005 -0.28869E+0004 -0.43879E-0007 -0.51205E-0007  0.21215E-0007
  0.15707E+0005 -0.28875E+0004 -0.22470E-0007 -0.43986E-0007  0.34290E-0007
  0.15750E+0005 -0.28878E+0004 -0.12438E-0007 -0.39669E-0007  0.39294E-0007
  0.15500E+0005 -0.28611E+0004 -0.97404E-0007 -0.57898E-0007 -0.27837E-0007
  0.15543E+0005 -0.28615E+0004 -0.83736E-0007 -0.55987E-0007 -0.15861E-0007
  0.15625E+0005 -0.28622E+0004 -0.58463E-0007 -0.50739E-0007  0.40860E-0008
  0.15707E+0005 -0.28629E+0004 -0.35102E-0007 -0.43765E-0007  0.19913E-0007
  0.15750E+0005 -0.28633E+0004 -0.23882E-0007 -0.39573E-0007  0.26527E-0007
  0.15500E+0005 -0.28480E+0004 -0.10590E-0006 -0.57460E-0007 -0.38301E-0007
  0.15543E+0005 -0.28484E+0004 -0.92116E-0007 -0.55607E-0007 -0.26034E-0007
  0.15625E+0005 -0.28492E+0004 -0.66292E-0007 -0.50481E-0007 -0.51573E-0008
  0.15707E+0005 -0.28499E+0004 -0.42035E-0007 -0.43638E-0007  0.11971E-0007
  0.15750E+0005 -0.28504E+0004 -0.30241E-0007 -0.39512E-0007  0.19372E-0007
  0.15750E+0005 -0.29252E+0004  0.31704E-0008 -0.39773E-0007  0.56409E-0007
  0.15793E+0005 -0.29254E+0004  0.10144E-0007 -0.35049E-0007  0.57413E-0007
  0.15875E+0005 -0.29257E+0004  0.20566E-0007 -0.25826E-0007  0.56264E-0007
  0.15957E+0005 -0.29261E+0004  0.27414E-0007 -0.16765E-0007  0.51861E-0007
  0.16000E+0005 -0.29263E+0004  0.29661E-0007 -0.12236E-0007  0.48538E-0007
  0.15750E+0005 -0.29123E+0004 -0.19360E-0008 -0.39743E-0007  0.50857E-0007
  0.15793E+0005 -0.29125E+0004  0.57748E-0008 -0.35079E-0007  0.52830E-0007
  0.15875E+0005 -0.29129E+0004  0.17574E-0007 -0.25951E-0007  0.53468E-0007
  0.15957E+0005 -0.29133E+0004  0.25715E-0007 -0.16953E-0007  0.50718E-0007
  0.16000E+0005 -0.29136E+0004  0.28593E-0007 -0.12445E-0007  0.48190E-0007
  0.15750E+0005 -0.28878E+0004 -0.12438E-0007 -0.39669E-0007  0.39294E-0007
  0.15793E+0005 -0.28881E+0004 -0.33823E-0008 -0.35120E-0007  0.43041E-0007
  0.15875E+0005 -0.28886E+0004  0.10988E-0007 -0.26176E-0007  0.47011E-0007
  0.15957E+0005 -0.28891E+0004  0.21608E-0007 -0.17305E-0007  0.47413E-0007
  0.16000E+0005 -0.28894E+0004  0.25716E-0007 -0.12838E-0007  0.46430E-0007
  0.15750E+0005 -0.28633E+0004 -0.23882E-0007 -0.39573E-0007  0.26527E-0007
  0.15793E+0005 -0.28636E+0004 -0.13569E-0007 -0.35141E-0007  0.31943E-0007
  0.15875E+0005 -0.28643E+0004  0.32814E-0008 -0.26384E-0007  0.39133E-0007
  0.15957E+0005 -0.28650E+0004  0.16380E-0007 -0.17647E-0007  0.42676E-0007
  0.16000E+0005 -0.28653E+0004  0.21750E-0007 -0.13226E-0007  0.43268E-0007
  0.15750E+0005 -0.28504E+0004 -0.30241E-0007 -0.39512E-0007  0.19372E-0007
  0.15793E+0005 -0.28507E+0004 -0.19309E-0007 -0.35142E-0007  0.25620E-0007
  0.15875E+0005 -0.28515E+0004 -0.12004E-0008 -0.26486E-0007  0.34447E-0007
  0.15957E+0005 -0.28522E+0004  0.13191E-0007 -0.17822E-0007  0.39627E-0007
  0.16000E+0005 -0.28526E+0004  0.19232E-0007 -0.13426E-0007  0.41054E-0007
  0.16000E+0005 -0.29263E+0004  0.29661E-0007 -0.12236E-0007  0.48538E-0007
  0.16043E+0005 -0.29266E+0004  0.31026E-0007 -0.79716E-0008  0.44689E-0007
  0.16125E+0005 -0.29271E+0004  0.31356E-0007 -0.83235E-0009  0.36386E-0007
  0.16207E+0005 -0.29276E+0004  0.29102E-0007  0.47759E-0008  0.27487E-0007
  0.16250E+0005 -0.29279E+0004  0.27039E-0007  0.70244E-0008  0.22829E-0007
  0.16000E+0005 -0.29136E+0004  0.28593E-0007 -0.12445E-0007  0.48190E-0007
  0.16043E+0005 -0.29139E+0004  0.30545E-0007 -0.81916E-0008  0.45077E-0007
  0.16125E+0005 -0.29145E+0004  0.31842E-0007 -0.10487E-0008  0.37971E-0007
  0.16207E+0005 -0.29151E+0004  0.30337E-0007  0.45914E-0008  0.29979E-0007
  0.16250E+0005 -0.29155E+0004  0.28574E-0007  0.68666E-0008  0.25675E-0007
  0.16000E+0005 -0.28894E+0004  0.25716E-0007 -0.12838E-0007  0.46430E-0007
  0.16043E+0005 -0.28899E+0004  0.28834E-0007 -0.86088E-0008  0.44766E-0007
  0.16125E+0005 -0.28907E+0004  0.32094E-0007 -0.14653E-0008  0.40069E-0007
  0.16207E+0005 -0.28915E+0004  0.32168E-0007  0.42302E-0008  0.33974E-0007
  0.16250E+0005 -0.28919E+0004  0.31066E-0007  0.65539E-0008  0.30441E-0007
  0.16000E+0005 -0.28653E+0004  0.21750E-0007 -0.13226E-0007  0.43268E-0007
  0.16043E+0005 -0.28658E+0004  0.26087E-0007 -0.90238E-0008  0.43108E-0007
  0.16125E+0005 -0.28668E+0004  0.31453E-0007 -0.18873E-0008  0.40974E-0007
  0.16207E+0005 -0.28678E+0004  0.33296E-0007  0.38572E-0008  0.36982E-0007
  0.16250E+0005 -0.28683E+0004  0.32965E-0007  0.62270E-0008  0.34343E-0007
  0.16000E+0005 -0.28526E+0004  0.19232E-0007 -0.13426E-0007  0.41054E-0007
  0.16043E+0005 -0.28531E+0004  0.24226E-0007 -0.92408E-0008  0.41701E-0007
  0.16125E+0005 -0.28542E+0004  0.30751E-0007 -0.21111E-0008  0.40969E-0007
  0.16207E+0005 -0.28553E+0004  0.33593E-0007  0.36565E-0008  0.38160E-0007
  0.16250E+0005 -0.28558E+0004  0.33711E-0007  0.60495E-0008  0.36039E-0007
  0.16250E+0005 -0.29279E+0004  0.27039E-0007  0.70244E-0008  0.22829E-0007
  0.16293E+0005 -0.29283E+0004  0.24472E-0007  0.87330E-0008  0.18346E-0007
  0.16375E+0005 -0.29289E+0004  0.18551E-0007  0.10427E-0007  0.10737E-0007
  0.16457E+0005 -0.29295E+0004  0.11782E-0007  0.10010E-0007  0.48868E-0008
  0.16500E+0005 -0.29299E+0004  0.80797E-0008  0.89448E-0008  0.26861E-0008
  0.16250E+0005 -0.29155E+0004  0.28574E-0007  0.68666E-0008  0.25675E-0007
  0.16293E+0005 -0.29159E+0004  0.26237E-0007  0.86086E-0008  0.21454E-0007
  0.16375E+0005 -0.29166E+0004  0.20559E-0007  0.10382E-0007  0.14082E-0007
  0.16457E+0005 -0.29174E+0004  0.13793E-0007  0.10066E-0007  0.81442E-0008
  0.16500E+0005 -0.29178E+0004  0.10005E-0007  0.90617E-0008  0.57779E-0008
  0.16250E+0005 -0.28919E+0004  0.31066E-0007  0.65539E-0008  0.30441E-0007
  0.16293E+0005 -0.28924E+0004  0.29261E-0007  0.83581E-0008  0.26820E-0007
  0.16375E+0005 -0.28933E+0004  0.24225E-0007  0.10281E-0007  0.20100E-0007
  0.16457E+0005 -0.28943E+0004  0.17630E-0007  0.10154E-0007  0.14184E-0007
  0.16500E+0005 -0.28948E+0004  0.13757E-0007  0.92656E-0008  0.11591E-0007
  0.16250E+0005 -0.28683E+0004  0.32965E-0007  0.62270E-0008  0.34343E-0007
  0.16293E+0005 -0.28689E+0004  0.31810E-0007  0.80910E-0008  0.31453E-0007
  0.16375E+0005 -0.28701E+0004  0.27645E-0007  0.10160E-0007  0.25639E-0007
  0.16457E+0005 -0.28713E+0004  0.21438E-0007  0.10221E-0007  0.19987E-0007
  0.16500E+0005 -0.28719E+0004  0.17583E-0007  0.94466E-0008  0.17285E-0007
  0.16250E+0005 -0.28558E+0004  0.33711E-0007  0.60495E-0008  0.36039E-0007
  0.16293E+0005 -0.28565E+0004  0.32944E-0007  0.79441E-0008  0.33584E-0007
  0.16375E+0005 -0.28578E+0004  0.29327E-0007  0.10089E-0007  0.28346E-0007
  0.16457E+0005 -0.28591E+0004  0.23411E-0007  0.10248E-0007  0.22930E-0007
  0.16500E+0005 -0.28598E+0004  0.19608E-0007  0.95334E-0008  0.20219E-0007
  0.16500E+0005 -0.29299E+0004  0.80797E-0008  0.89448E-0008  0.26861E-0008
  0.16543E+0005 -0.29302E+0004  0.43994E-0008  0.73044E-0008  0.11762E-0008
  0.16625E+0005 -0.29309E+0004 -0.22707E-0008  0.27549E-0008  0.20712E-0009
  0.16707E+0005 -0.29315E+0004 -0.82501E-0008 -0.34016E-0008  0.15221E-0008
  0.16750E+0005 -0.29319E+0004 -0.11074E-0007 -0.71330E-0008  0.29249E-0008
  0.16500E+0005 -0.29178E+0004  0.10005E-0007  0.90617E-0008  0.57779E-0008
  0.16543E+0005 -0.29182E+0004  0.61893E-0008  0.74881E-0008  0.40329E-0008
  0.16625E+0005 -0.29189E+0004 -0.83898E-0009  0.30786E-0008  0.24746E-0008
  0.16707E+0005 -0.29197E+0004 -0.72350E-0008 -0.29262E-0008  0.31137E-0008
  0.16750E+0005 -0.29201E+0004 -0.10270E-0007 -0.65768E-0008  0.41709E-0008
  0.16500E+0005 -0.28948E+0004  0.13757E-0007  0.92656E-0008  0.11591E-0007
  0.16543E+0005 -0.28953E+0004  0.97504E-0008  0.78173E-0008  0.94766E-0008
  0.16625E+0005 -0.28963E+0004  0.21346E-0008  0.36699E-0008  0.69088E-0008
  0.16707E+0005 -0.28973E+0004 -0.50150E-0008 -0.20541E-0008  0.63160E-0008
  0.16750E+0005 -0.28978E+0004 -0.84544E-0008 -0.55557E-0008  0.67186E-0008
  0.16500E+0005 -0.28719E+0004  0.17583E-0007  0.94466E-0008  0.17285E-0007
  0.16543E+0005 -0.28725E+0004  0.13478E-0007  0.81225E-0008  0.14906E-0007
  0.16625E+0005 -0.28737E+0004  0.54051E-0008  0.42316E-0008  0.11482E-0007
  0.16707E+0005 -0.28749E+0004 -0.24335E-0008 -0.12194E-0008  0.97400E-0008
  0.16750E+0005 -0.28755E+0004 -0.62723E-0008 -0.45772E-0008  0.94997E-0008
  0.16500E+0005 -0.28598E+0004  0.19608E-0007  0.95334E-0008  0.20219E-0007
  0.16543E+0005 -0.28605E+0004  0.15488E-0007  0.82736E-0008  0.17743E-0007
  0.16625E+0005 -0.28618E+0004  0.72323E-0008  0.45163E-0008  0.13935E-0007
  0.16707E+0005 -0.28631E+0004 -0.93704E-0009 -0.79388E-0009  0.11626E-0007
  0.16750E+0005 -0.28637E+0004 -0.49811E-0008 -0.40779E-0008  0.11056E-0007
  0.16750E+0005 -0.29319E+0004 -0.11074E-0007 -0.71330E-0008  0.29249E-0008
  0.16793E+0005 -0.29322E+0004 -0.13670E-0007 -0.11085E-0007  0.46538E-0008
  0.16875E+0005 -0.29328E+0004 -0.18104E-0007 -0.18829E-0007  0.81796E-0008
  0.16957E+0005 -0.29334E+0004 -0.22204E-0007 -0.26293E-0007  0.10967E-0007
  0.17000E+0005 -0.29337E+0004 -0.24391E-0007 -0.29881E-0007  0.11717E-0007
  0.16750E+0005 -0.29201E+0004 -0.10270E-0007 -0.65768E-0008  0.41709E-0008
  0.16793E+0005 -0.29205E+0004 -0.13053E-0007 -0.10451E-0007  0.55890E-0008
  0.16875E+0005 -0.29212E+0004 -0.17730E-0007 -0.18062E-0007  0.86864E-0008
  0.16957E+0005 -0.29219E+0004 -0.21880E-0007 -0.25435E-0007  0.11336E-0007
  0.17000E+0005 -0.29223E+0004 -0.24008E-0007 -0.28999E-0007  0.12148E-0007
  0.16750E+0005 -0.28978E+0004 -0.84544E-0008 -0.55557E-0008  0.67186E-0008
  0.16793E+0005 -0.28983E+0004 -0.11611E-0007 -0.92859E-0008  0.75310E-0008
  0.16875E+0005 -0.28992E+0004 -0.16827E-0007 -0.16657E-0007  0.97403E-0008
  0.16957E+0005 -0.29001E+0004 -0.21188E-0007 -0.23865E-0007  0.12008E-0007
  0.17000E+0005 -0.29006E+0004 -0.23271E-0007 -0.27385E-0007  0.12863E-0007
  0.16750E+0005 -0.28755E+0004 -0.62723E-0008 -0.45772E-0008  0.94997E-0008
  0.16793E+0005 -0.28761E+0004 -0.98178E-0008 -0.81696E-0008  0.96956E-0008
  0.16875E+0005 -0.28772E+0004 -0.15653E-0007 -0.15312E-0007  0.10939E-0007
  0.16957E+0005 -0.28783E+0004 -0.20359E-0007 -0.22365E-0007  0.12686E-0007
  0.17000E+0005 -0.28789E+0004 -0.22481E-0007 -0.25843E-0007  0.13494E-0007
  0.16750E+0005 -0.28637E+0004 -0.49811E-0008 -0.40779E-0008  0.11056E-0007
  0.16793E+0005 -0.28644E+0004 -0.87337E-0008 -0.75998E-0008  0.10927E-0007
  0.16875E+0005 -0.28656E+0004 -0.14920E-0007 -0.14626E-0007  0.11637E-0007
  0.16957E+0005 -0.28668E+0004 -0.19854E-0007 -0.21599E-0007  0.13062E-0007
  0.17000E+0005 -0.28674E+0004 -0.22027E-0007 -0.25057E-0007  0.13812E-0007
  0.17000E+0005 -0.29337E+0004 -0.24391E-0007 -0.29881E-0007  0.11717E-0007
  0.17043E+0005 -0.29340E+0004 -0.26678E-0007 -0.33101E-0007  0.11783E-0007
  0.17125E+0005 -0.29345E+0004 -0.31491E-0007 -0.37973E-0007  0.97090E-0008
  0.17207E+0005 -0.29350E+0004 -0.37054E-0007 -0.41009E-0007  0.47557E-0008
  0.17250E+0005 -0.29353E+0004 -0.40248E-0007 -0.41870E-0007  0.12067E-0008
  0.17000E+0005 -0.29223E+0004 -0.24008E-0007 -0.28999E-0007  0.12148E-0007
  0.17043E+0005 -0.29226E+0004 -0.26178E-0007 -0.32214E-0007  0.12367E-0007
  0.17125E+0005 -0.29232E+0004 -0.30645E-0007 -0.37136E-0007  0.10794E-0007
  0.17207E+0005 -0.29238E+0004 -0.35782E-0007 -0.40305E-0007  0.65048E-0008
  0.17250E+0005 -0.29241E+0004 -0.38763E-0007 -0.41265E-0007  0.33091E-0008
  0.17000E+0005 -0.29006E+0004 -0.23271E-0007 -0.27385E-0007  0.12863E-0007
  0.17043E+0005 -0.29010E+0004 -0.25291E-0007 -0.30592E-0007  0.13294E-0007
  0.17125E+0005 -0.29017E+0004 -0.29224E-0007 -0.35606E-0007  0.12533E-0007
  0.17207E+0005 -0.29025E+0004 -0.33640E-0007 -0.39012E-0007  0.94016E-0008
  0.17250E+0005 -0.29029E+0004 -0.36241E-0007 -0.40150E-0007  0.68438E-0008
  0.17000E+0005 -0.28789E+0004 -0.22481E-0007 -0.25843E-0007  0.13494E-0007
  0.17043E+0005 -0.28794E+0004 -0.24435E-0007 -0.29041E-0007  0.14042E-0007
  0.17125E+0005 -0.28803E+0004 -0.27989E-0007 -0.34142E-0007  0.13920E-0007
  0.17207E+0005 -0.28812E+0004 -0.31798E-0007 -0.37769E-0007  0.11807E-0007
  0.17250E+0005 -0.28817E+0004 -0.34055E-0007 -0.39072E-0007  0.98408E-0008
  0.17000E+0005 -0.28674E+0004 -0.22027E-0007 -0.25057E-0007  0.13812E-0007
  0.17043E+0005 -0.28680E+0004 -0.23979E-0007 -0.28251E-0007  0.14387E-0007
  0.17125E+0005 -0.28690E+0004 -0.27391E-0007 -0.33395E-0007  0.14533E-0007
  0.17207E+0005 -0.28700E+0004 -0.30928E-0007 -0.37132E-0007  0.12903E-0007
  0.17250E+0005 -0.28706E+0004 -0.33019E-0007 -0.38517E-0007  0.11227E-0007
  0.17250E+0005 -0.29353E+0004 -0.40248E-0007 -0.41870E-0007  0.12067E-0008
  0.17293E+0005 -0.29355E+0004 -0.43526E-0007 -0.42268E-0007 -0.27200E-0008
  0.17375E+0005 -0.29359E+0004 -0.49565E-0007 -0.42013E-0007 -0.10205E-0007
  0.17457E+0005 -0.29363E+0004 -0.54460E-0007 -0.41018E-0007 -0.15778E-0007
  0.17500E+0005 -0.29366E+0004 -0.56143E-0007 -0.40458E-0007 -0.17105E-0007
  0.17250E+0005 -0.29241E+0004 -0.38763E-0007 -0.41265E-0007  0.33091E-0008
  0.17293E+0005 -0.29244E+0004 -0.41863E-0007 -0.41778E-0007 -0.30149E-0009
  0.17375E+0005 -0.29249E+0004 -0.47734E-0007 -0.41770E-0007 -0.74128E-0008
  0.17457E+0005 -0.29253E+0004 -0.52783E-0007 -0.41021E-0007 -0.13065E-0007
  0.17500E+0005 -0.29256E+0004 -0.54702E-0007 -0.40574E-0007 -0.14666E-0007
  0.17250E+0005 -0.29029E+0004 -0.36241E-0007 -0.40150E-0007  0.68438E-0008
  0.17293E+0005 -0.29033E+0004 -0.39008E-0007 -0.40868E-0007  0.38172E-0008
  0.17375E+0005 -0.29039E+0004 -0.44526E-0007 -0.41298E-0007 -0.25564E-0008
  0.17457E+0005 -0.29045E+0004 -0.49772E-0007 -0.40986E-0007 -0.82664E-0008
  0.17500E+0005 -0.29048E+0004 -0.52069E-0007 -0.40741E-0007 -0.10313E-0007
  0.17250E+0005 -0.28817E+0004 -0.34055E-0007 -0.39072E-0007  0.98408E-0008
  0.17293E+0005 -0.28821E+0004 -0.36506E-0007 -0.39980E-0007  0.73724E-0008
  0.17375E+0005 -0.28829E+0004 -0.41641E-0007 -0.40814E-0007  0.17543E-0008
  0.17457E+0005 -0.28837E+0004 -0.46980E-0007 -0.40903E-0007 -0.39096E-0008
  0.17500E+0005 -0.28841E+0004 -0.49581E-0007 -0.40841E-0007 -0.63188E-0008
  0.17250E+0005 -0.28706E+0004 -0.33019E-0007 -0.38517E-0007  0.11227E-0007
  0.17293E+0005 -0.28710E+0004 -0.35312E-0007 -0.39519E-0007  0.90401E-0008
  0.17375E+0005 -0.28718E+0004 -0.40239E-0007 -0.40554E-0007  0.38202E-0008
  0.17457E+0005 -0.28727E+0004 -0.45595E-0007 -0.40840E-0007 -0.17861E-0008
  0.17500E+0005 -0.28731E+0004 -0.48328E-0007 -0.40869E-0007 -0.43575E-0008
  0.17500E+0005 -0.29366E+0004 -0.56143E-0007 -0.40458E-0007 -0.17105E-0007
  0.17543E+0005 -0.29367E+0004 -0.56949E-0007 -0.40026E-0007 -0.16878E-0007
  0.17625E+0005 -0.29370E+0004 -0.55447E-0007 -0.39889E-0007 -0.11306E-0007
  0.17707E+0005 -0.29374E+0004 -0.49255E-0007 -0.40980E-0007  0.16524E-0008
  0.17750E+0005 -0.29375E+0004 -0.43975E-0007 -0.42072E-0007  0.11342E-0007
  0.17500E+0005 -0.29256E+0004 -0.54702E-0007 -0.40574E-0007 -0.14666E-0007
  0.17543E+0005 -0.29258E+0004 -0.55849E-0007 -0.40235E-0007 -0.14880E-0007
  0.17625E+0005 -0.29262E+0004 -0.55267E-0007 -0.40196E-0007 -0.10588E-0007
  0.17707E+0005 -0.29266E+0004 -0.50240E-0007 -0.41254E-0007  0.64295E-0009
  0.17750E+0005 -0.29268E+0004 -0.45607E-0007 -0.42273E-0007  0.93271E-0008
  0.17500E+0005 -0.29048E+0004 -0.52069E-0007 -0.40741E-0007 -0.10313E-0007
  0.17543E+0005 -0.29051E+0004 -0.53793E-0007 -0.40565E-0007 -0.11280E-0007
  0.17625E+0005 -0.29056E+0004 -0.54813E-0007 -0.40695E-0007 -0.92439E-0008
  0.17707E+0005 -0.29061E+0004 -0.51879E-0007 -0.41692E-0007 -0.11375E-0008
  0.17750E+0005 -0.29063E+0004 -0.48438E-0007 -0.42577E-0007  0.57013E-0008
  0.17500E+0005 -0.28841E+0004 -0.49581E-0007 -0.40841E-0007 -0.63188E-0008
  0.17543E+0005 -0.28844E+0004 -0.51794E-0007 -0.40813E-0007 -0.79410E-0008
  0.17625E+0005 -0.28850E+0004 -0.54247E-0007 -0.41095E-0007 -0.79595E-0008
  0.17707E+0005 -0.28856E+0004 -0.53266E-0007 -0.42031E-0007 -0.27881E-0008
  0.17750E+0005 -0.28859E+0004 -0.50968E-0007 -0.42790E-0007  0.22833E-0008
  0.17500E+0005 -0.28731E+0004 -0.48328E-0007 -0.40869E-0007 -0.43575E-0008
  0.17543E+0005 -0.28734E+0004 -0.50769E-0007 -0.40914E-0007 -0.62906E-0008
  0.17625E+0005 -0.28741E+0004 -0.53917E-0007 -0.41269E-0007 -0.73179E-0008
  0.17707E+0005 -0.28747E+0004 -0.53913E-0007 -0.42173E-0007 -0.36229E-0008
  0.17750E+0005 -0.28751E+0004 -0.52198E-0007 -0.42870E-0007  0.54704E-0009
  0.17750E+0005 -0.29375E+0004 -0.43975E-0007 -0.42072E-0007  0.11342E-0007
  0.17793E+0005 -0.29377E+0004 -0.37358E-0007 -0.43446E-0007  0.22671E-0007
  0.17875E+0005 -0.29379E+0004 -0.21664E-0007 -0.46461E-0007  0.47107E-0007
  0.17957E+0005 -0.29382E+0004 -0.32617E-0008 -0.49060E-0007  0.71987E-0007
  0.18000E+0005 -0.29384E+0004  0.67463E-0008 -0.49810E-0007  0.83645E-0007
  0.17750E+0005 -0.29268E+0004 -0.45607E-0007 -0.42273E-0007  0.93271E-0008
  0.17793E+0005 -0.29269E+0004 -0.39617E-0007 -0.43534E-0007  0.19649E-0007
  0.17875E+0005 -0.29272E+0004 -0.24914E-0007 -0.46245E-0007  0.42377E-0007
  0.17957E+0005 -0.29275E+0004 -0.70387E-0008 -0.48465E-0007  0.66138E-0007
  0.18000E+0005 -0.29277E+0004  0.29497E-0008 -0.49008E-0007  0.77562E-0007
  0.17750E+0005 -0.29063E+0004 -0.48438E-0007 -0.42577E-0007  0.57013E-0008
  0.17793E+0005 -0.29065E+0004 -0.43618E-0007 -0.43637E-0007  0.14155E-0007
  0.17875E+0005 -0.29069E+0004 -0.30828E-0007 -0.45807E-0007  0.33660E-0007
  0.17957E+0005 -0.29073E+0004 -0.14071E-0007 -0.47355E-0007  0.55220E-0007
  0.18000E+0005 -0.29075E+0004 -0.42140E-0008 -0.47530E-0007  0.66122E-0007
  0.17750E+0005 -0.28859E+0004 -0.50968E-0007 -0.42790E-0007  0.22833E-0008
  0.17793E+0005 -0.28861E+0004 -0.47295E-0007 -0.43664E-0007  0.89253E-0008
  0.17875E+0005 -0.28866E+0004 -0.36449E-0007 -0.45336E-0007  0.25233E-0007
  0.17957E+0005 -0.28871E+0004 -0.20949E-0007 -0.46268E-0007  0.44507E-0007
  0.18000E+0005 -0.28874E+0004 -0.11336E-0007 -0.46110E-0007  0.54796E-0007
  0.17750E+0005 -0.28751E+0004 -0.52198E-0007 -0.42870E-0007  0.54704E-0009
  0.17793E+0005 -0.28754E+0004 -0.49120E-0007 -0.43650E-0007  0.62559E-0008
  0.17875E+0005 -0.28759E+0004 -0.39309E-0007 -0.45077E-0007  0.20892E-0007
  0.17957E+0005 -0.28764E+0004 -0.24522E-0007 -0.45705E-0007  0.38931E-0007
  0.18000E+0005 -0.28767E+0004 -0.15077E-0007 -0.45382E-0007  0.48865E-0007
  0.18000E+0005 -0.29384E+0004  0.67463E-0008 -0.49810E-0007  0.83645E-0007
  0.18043E+0005 -0.29385E+0004  0.16450E-0007 -0.49844E-0007  0.93328E-0007
  0.18125E+0005 -0.29388E+0004  0.32421E-0007 -0.47232E-0007  0.10366E-0006
  0.18207E+0005 -0.29391E+0004  0.42867E-0007 -0.40205E-0007  0.10025E-0006
  0.18250E+0005 -0.29392E+0004  0.45341E-0007 -0.34506E-0007  0.92075E-0007
  0.18000E+0005 -0.29277E+0004  0.29497E-0008 -0.49008E-0007  0.77562E-0007
  0.18043E+0005 -0.29279E+0004  0.12835E-0007 -0.48843E-0007  0.87302E-0007
  0.18125E+0005 -0.29282E+0004  0.29732E-0007 -0.45927E-0007  0.98620E-0007
  0.18207E+0005 -0.29286E+0004  0.41794E-0007 -0.38752E-0007  0.97288E-0007
  0.18250E+0005 -0.29287E+0004  0.45336E-0007 -0.33056E-0007  0.90581E-0007
  0.18000E+0005 -0.29075E+0004 -0.42140E-0008 -0.47530E-0007  0.66122E-0007
  0.18043E+0005 -0.29078E+0004  0.59081E-0008 -0.47017E-0007  0.75872E-0007
  0.18125E+0005 -0.29082E+0004  0.24327E-0007 -0.43570E-0007  0.88824E-0007
  0.18207E+0005 -0.29086E+0004  0.39229E-0007 -0.36141E-0007  0.91197E-0007
  0.18250E+0005 -0.29088E+0004  0.44699E-0007 -0.30460E-0007  0.87164E-0007
  0.18000E+0005 -0.28874E+0004 -0.11336E-0007 -0.46110E-0007  0.54796E-0007
  0.18043E+0005 -0.28876E+0004 -0.11097E-0008 -0.45281E-0007  0.64439E-0007
  0.18125E+0005 -0.28882E+0004  0.18548E-0007 -0.41355E-0007  0.78752E-0007
  0.18207E+0005 -0.28887E+0004  0.36014E-0007 -0.33707E-0007  0.84535E-0007
  0.18250E+0005 -0.28889E+0004  0.43288E-0007 -0.28048E-0007  0.83031E-0007
  0.18000E+0005 -0.28767E+0004 -0.15077E-0007 -0.45382E-0007  0.48865E-0007
  0.18043E+0005 -0.28770E+0004 -0.48449E-0008 -0.44399E-0007  0.58409E-0007
  0.18125E+0005 -0.28776E+0004  0.15360E-0007 -0.40241E-0007  0.73336E-0007
  0.18207E+0005 -0.28782E+0004  0.34073E-0007 -0.32490E-0007  0.80807E-0007
  0.18250E+0005 -0.28785E+0004  0.42250E-0007 -0.26844E-0007  0.80580E-0007
  0.18250E+0005 -0.29392E+0004  0.45341E-0007 -0.34506E-0007  0.92075E-0007
  0.18293E+0005 -0.29394E+0004  0.45404E-0007 -0.27465E-0007  0.79425E-0007
  0.18375E+0005 -0.29397E+0004  0.38544E-0007 -0.10737E-0007  0.43945E-0007
  0.18457E+0005 -0.29401E+0004  0.22949E-0007  0.91007E-0008 -0.32508E-0008
  0.18500E+0005 -0.29402E+0004  0.11770E-0007  0.20107E-0007 -0.30875E-0007
  0.18250E+0005 -0.29287E+0004  0.45336E-0007 -0.33056E-0007  0.90581E-0007
  0.18293E+0005 -0.29289E+0004  0.46559E-0007 -0.26083E-0007  0.79587E-0007
  0.18375E+0005 -0.29293E+0004  0.41962E-0007 -0.96610E-0008  0.47488E-0007
  0.18457E+0005 -0.29297E+0004  0.28374E-0007  0.96660E-0008  0.34969E-0008
  0.18500E+0005 -0.29299E+0004  0.18015E-0007  0.20342E-0007 -0.22713E-0007
  0.18250E+0005 -0.29088E+0004  0.44699E-0007 -0.30460E-0007  0.87164E-0007
  0.18293E+0005 -0.29091E+0004  0.48048E-0007 -0.23615E-0007  0.79212E-0007
  0.18375E+0005 -0.29096E+0004  0.47682E-0007 -0.77489E-0008  0.53407E-0007
  0.18457E+0005 -0.29101E+0004  0.37965E-0007  0.10659E-0007  0.15494E-0007
  0.18500E+0005 -0.29104E+0004  0.29249E-0007  0.20742E-0007 -0.79822E-0008
  0.18250E+0005 -0.28889E+0004  0.43288E-0007 -0.28048E-0007  0.83031E-0007
  0.18293E+0005 -0.28893E+0004  0.48669E-0007 -0.21328E-0007  0.77996E-0007
  0.18375E+0005 -0.28899E+0004  0.52452E-0007 -0.59901E-0008  0.58334E-0007
  0.18457E+0005 -0.28905E+0004  0.46677E-0007  0.11558E-0007  0.26489E-0007
  0.18500E+0005 -0.28908E+0004  0.39706E-0007  0.21091E-0007  0.58057E-0008
  0.18250E+0005 -0.28785E+0004  0.42250E-0007 -0.26844E-0007  0.80580E-0007
  0.18293E+0005 -0.28788E+0004  0.48664E-0007 -0.20191E-0007  0.77036E-0007
  0.18375E+0005 -0.28795E+0004  0.54601E-0007 -0.51193E-0008  0.60554E-0007
  0.18457E+0005 -0.28801E+0004  0.50929E-0007  0.11999E-0007  0.31901E-0007
  0.18500E+0005 -0.28805E+0004  0.44915E-0007  0.21257E-0007  0.12711E-0007
  0.18500E+0005 -0.29402E+0004  0.11770E-0007  0.20107E-0007 -0.30875E-0007
  0.18543E+0005 -0.29404E+0004 -0.95508E-0009  0.30928E-0007 -0.58961E-0007
  0.18625E+0005 -0.29408E+0004 -0.27364E-0007  0.49485E-0007 -0.10910E-0006
  0.18707E+0005 -0.29412E+0004 -0.53333E-0007  0.62918E-0007 -0.14815E-0006
  0.18750E+0005 -0.29414E+0004 -0.65411E-0007  0.67042E-0007 -0.16174E-0006
  0.18500E+0005 -0.29299E+0004  0.18015E-0007  0.20342E-0007 -0.22713E-0007
  0.18543E+0005 -0.29301E+0004  0.58812E-0008  0.30808E-0007 -0.49679E-0007
  0.18625E+0005 -0.29306E+0004 -0.20173E-0007  0.48684E-0007 -0.98741E-0007
  0.18707E+0005 -0.29310E+0004 -0.46890E-0007  0.61525E-0007 -0.13832E-0006
  0.18750E+0005 -0.29312E+0004 -0.59799E-0007  0.65415E-0007 -0.15285E-0006
  0.18500E+0005 -0.29104E+0004  0.29249E-0007  0.20742E-0007 -0.79822E-0008
  0.18543E+0005 -0.29106E+0004  0.18354E-0007  0.30573E-0007 -0.32740E-0007
  0.18625E+0005 -0.29112E+0004 -0.67298E-0008  0.47234E-0007 -0.79528E-0007
  0.18707E+0005 -0.29117E+0004 -0.34513E-0007  0.59025E-0007 -0.11978E-0006
  0.18750E+0005 -0.29120E+0004 -0.48811E-0007  0.62498E-0007 -0.13593E-0006
  0.18500E+0005 -0.28908E+0004  0.39706E-0007  0.21091E-0007  0.58057E-0008
  0.18543E+0005 -0.28911E+0004  0.30194E-0007  0.30332E-0007 -0.16643E-0007
  0.18625E+0005 -0.28918E+0004  0.64455E-0008  0.45870E-0007 -0.60861E-0007
  0.18707E+0005 -0.28925E+0004 -0.21969E-0007  0.56695E-0007 -0.10141E-0006
  0.18750E+0005 -0.28928E+0004 -0.37424E-0007  0.59789E-0007 -0.11895E-0006
  0.18500E+0005 -0.28805E+0004  0.44915E-0007  0.21257E-0007  0.12711E-0007
  0.18543E+0005 -0.28809E+0004  0.36186E-0007  0.30205E-0007 -0.84833E-0008
  0.18625E+0005 -0.28816E+0004  0.13279E-0007  0.45185E-0007 -0.51235E-0007
  0.18707E+0005 -0.28823E+0004 -0.15303E-0007  0.55532E-0007 -0.91784E-0007
  0.18750E+0005 -0.28827E+0004 -0.31278E-0007  0.58438E-0007 -0.10997E-0006
  0.18750E+0005 -0.29414E+0004 -0.65411E-0007  0.67042E-0007 -0.16174E-0006
  0.18793E+0005 -0.29415E+0004 -0.75625E-0007  0.68736E-0007 -0.16942E-0006
  0.18875E+0005 -0.29419E+0004 -0.88172E-0007  0.64610E-0007 -0.16586E-0006
  0.18957E+0005 -0.29422E+0004 -0.90023E-0007  0.50828E-0007 -0.13825E-0006
  0.19000E+0005 -0.29424E+0004 -0.86428E-0007  0.39980E-0007 -0.11483E-0006
  0.18750E+0005 -0.29312E+0004 -0.59799E-0007  0.65415E-0007 -0.15285E-0006
  0.18793E+0005 -0.29314E+0004 -0.71110E-0007  0.66944E-0007 -0.16190E-0006
  0.18875E+0005 -0.29319E+0004 -0.86311E-0007  0.62741E-0007 -0.16191E-0006
  0.18957E+0005 -0.29323E+0004 -0.91214E-0007  0.49217E-0007 -0.13867E-0006
  0.19000E+0005 -0.29325E+0004 -0.89224E-0007  0.38638E-0007 -0.11766E-0006
  0.18750E+0005 -0.29120E+0004 -0.48811E-0007  0.62498E-0007 -0.13593E-0006
  0.18793E+0005 -0.29123E+0004 -0.62030E-0007  0.63737E-0007 -0.14739E-0006
  0.18875E+0005 -0.29128E+0004 -0.81994E-0007  0.59408E-0007 -0.15390E-0006
  0.18957E+0005 -0.29134E+0004 -0.92536E-0007  0.46355E-0007 -0.13879E-0006
  0.19000E+0005 -0.29136E+0004 -0.93573E-0007  0.36264E-0007 -0.12229E-0006
  0.18750E+0005 -0.28928E+0004 -0.37424E-0007  0.59789E-0007 -0.11895E-0006
  0.18793E+0005 -0.28932E+0004 -0.52328E-0007  0.60764E-0007 -0.13261E-0006
  0.18875E+0005 -0.28938E+0004 -0.76710E-0007  0.56329E-0007 -0.14525E-0006
  0.18957E+0005 -0.28945E+0004 -0.92696E-0007  0.43728E-0007 -0.13802E-0006
  0.19000E+0005 -0.28948E+0004 -0.96730E-0007  0.34095E-0007 -0.12599E-0006
  0.18750E+0005 -0.28827E+0004 -0.31278E-0007  0.58438E-0007 -0.10997E-0006
  0.18793E+0005 -0.28831E+0004 -0.46985E-0007  0.59285E-0007 -0.12472E-0006
  0.18875E+0005 -0.28838E+0004 -0.73560E-0007  0.54803E-0007 -0.14044E-0006
  0.18957E+0005 -0.28845E+0004 -0.92335E-0007  0.42429E-0007 -0.13729E-0006
  0.19000E+0005 -0.28849E+0004 -0.97936E-0007  0.33027E-0007 -0.12758E-0006
  0.19000E+0005 -0.29424E+0004 -0.86428E-0007  0.39980E-0007 -0.11483E-0006
  0.19043E+0005 -0.29426E+0004 -0.79802E-0007  0.27143E-0007 -0.86405E-0007
  0.19125E+0005 -0.29428E+0004 -0.60031E-0007 -0.12319E-0008 -0.22832E-0007
  0.19207E+0005 -0.29431E+0004 -0.33506E-0007 -0.31580E-0007  0.45296E-0007
  0.19250E+0005 -0.29433E+0004 -0.18209E-0007 -0.47030E-0007  0.79564E-0007
  0.19000E+0005 -0.29325E+0004 -0.89224E-0007  0.38638E-0007 -0.11766E-0006
  0.19043E+0005 -0.29327E+0004 -0.84107E-0007  0.26151E-0007 -0.91567E-0007
  0.19125E+0005 -0.29330E+0004 -0.66681E-0007 -0.13799E-0008 -0.31821E-0007
  0.19207E+0005 -0.29333E+0004 -0.41509E-0007 -0.30746E-0007  0.33781E-0007
  0.19250E+0005 -0.29335E+0004 -0.26435E-0007 -0.45669E-0007  0.67408E-0007
  0.19000E+0005 -0.29136E+0004 -0.93573E-0007  0.36264E-0007 -0.12229E-0006
  0.19043E+0005 -0.29139E+0004 -0.91343E-0007  0.24408E-0007 -0.10062E-0006
  0.19125E+0005 -0.29143E+0004 -0.78536E-0007 -0.16030E-0008 -0.48251E-0007
  0.19207E+0005 -0.29147E+0004 -0.56235E-0007 -0.29205E-0007  0.12297E-0007
  0.19250E+0005 -0.29149E+0004 -0.41784E-0007 -0.43182E-0007  0.44521E-0007
  0.19000E+0005 -0.28948E+0004 -0.96730E-0007  0.34095E-0007 -0.12599E-0006
  0.19043E+0005 -0.28951E+0004 -0.97414E-0007  0.22830E-0007 -0.10873E-0006
  0.19125E+0005 -0.28956E+0004 -0.89425E-0007 -0.17605E-0008 -0.63886E-0007
  0.19207E+0005 -0.28960E+0004 -0.70365E-0007 -0.27718E-0007 -0.87136E-0008
  0.19250E+0005 -0.28963E+0004 -0.56787E-0007 -0.40813E-0007  0.21877E-0007
  0.19000E+0005 -0.28849E+0004 -0.97936E-0007  0.33027E-0007 -0.12758E-0006
  0.19043E+0005 -0.28851E+0004 -0.10016E-0006  0.22059E-0007 -0.11264E-0006
  0.19125E+0005 -0.28857E+0004 -0.94785E-0007 -0.18203E-0008 -0.71813E-0007
  0.19207E+0005 -0.28862E+0004 -0.77574E-0007 -0.26956E-0007 -0.19596E-0007
  0.19250E+0005 -0.28865E+0004 -0.64549E-0007 -0.39611E-0007  0.10047E-0007
  0.19250E+0005 -0.29433E+0004 -0.18209E-0007 -0.47030E-0007  0.79564E-0007
  0.19293E+0005 -0.29434E+0004 -0.29005E-0008 -0.61234E-0007  0.11068E-0006
  0.19375E+0005 -0.29435E+0004  0.23750E-0007 -0.83024E-0007  0.15655E-0006
  0.19457E+0005 -0.29437E+0004  0.43850E-0007 -0.95653E-0007  0.17975E-0006
  0.19500E+0005 -0.29438E+0004  0.50654E-0007 -0.98142E-0007  0.18163E-0006
  0.19250E+0005 -0.29335E+0004 -0.26435E-0007 -0.45669E-0007  0.67408E-0007
  0.19293E+0005 -0.29336E+0004 -0.10998E-0007 -0.59364E-0007  0.98391E-0007
  0.19375E+0005 -0.29338E+0004  0.16857E-0007 -0.80307E-0007  0.14548E-0006
  0.19457E+0005 -0.29340E+0004  0.39247E-0007 -0.92325E-0007  0.17165E-0006
  0.19500E+0005 -0.29341E+0004  0.47594E-0007 -0.94591E-0007  0.17566E-0006
  0.19250E+0005 -0.29149E+0004 -0.41784E-0007 -0.43182E-0007  0.44521E-0007
  0.19293E+0005 -0.29150E+0004 -0.26322E-0007 -0.55960E-0007  0.75047E-0007
  0.19375E+0005 -0.29153E+0004  0.33917E-0008 -0.75385E-0007  0.12403E-0006
  0.19457E+0005 -0.29156E+0004  0.29737E-0007 -0.86307E-0007  0.15540E-0006
  0.19500E+0005 -0.29157E+0004  0.40833E-0007 -0.88172E-0007  0.16324E-0006
  0.19250E+0005 -0.28963E+0004 -0.56787E-0007 -0.40813E-0007  0.21877E-0007
  0.19293E+0005 -0.28965E+0004 -0.41569E-0007 -0.52739E-0007  0.51690E-0007
  0.19375E+0005 -0.28968E+0004 -0.10529E-0007 -0.70752E-0007  0.10202E-0006
  0.19457E+0005 -0.28972E+0004  0.19276E-0007 -0.80662E-0007  0.13807E-0006
  0.19500E+0005 -0.28973E+0004  0.32899E-0007 -0.82166E-0007  0.14949E-0006
  0.19250E+0005 -0.28865E+0004 -0.64549E-0007 -0.39611E-0007  0.10047E-0007
  0.19293E+0005 -0.28867E+0004 -0.49563E-0007 -0.51112E-0007  0.39384E-0007
  0.19375E+0005 -0.28871E+0004 -0.18029E-0007 -0.68422E-0007  0.90224E-0007
  0.19457E+0005 -0.28874E+0004  0.13409E-0007 -0.77830E-0007  0.12853E-0006
  0.19500E+0005 -0.28876E+0004  0.28275E-0007 -0.79159E-0007  0.14175E-0006
  0.19500E+0005 -0.29438E+0004  0.50654E-0007 -0.98142E-0007  0.18163E-0006
  0.19543E+0005 -0.29440E+0004  0.54551E-0007 -0.97462E-0007  0.17631E-0006
  0.19625E+0005 -0.29442E+0004  0.53217E-0007 -0.88613E-0007  0.14803E-0006
  0.19707E+0005 -0.29445E+0004  0.41611E-0007 -0.71253E-0007  0.10171E-0006
  0.19750E+0005 -0.29447E+0004  0.35126E-0007 -0.55479E-0007  0.74801E-0007
  0.19500E+0005 -0.29341E+0004  0.47594E-0007 -0.94591E-0007  0.17566E-0006
  0.19543E+0005 -0.29343E+0004  0.53164E-0007 -0.93806E-0007  0.17275E-0006
  0.19625E+0005 -0.29346E+0004  0.55164E-0007 -0.84911E-0007  0.14944E-0006
  0.19707E+0005 -0.29349E+0004  0.46713E-0007 -0.67657E-0007  0.10805E-0006
  0.19750E+0005 -0.29351E+0004  0.41375E-0007 -0.52231E-0007  0.83170E-0007
  0.19500E+0005 -0.29157E+0004  0.40833E-0007 -0.88172E-0007  0.16324E-0006
  0.19543E+0005 -0.29160E+0004  0.49437E-0007 -0.87210E-0007  0.16475E-0006
  0.19625E+0005 -0.29164E+0004  0.57597E-0007 -0.78246E-0007  0.15063E-0006
  0.19707E+0005 -0.29168E+0004  0.55041E-0007 -0.61263E-0007  0.11839E-0006
  0.19750E+0005 -0.29170E+0004  0.51685E-0007 -0.46981E-0007  0.97350E-0007
  0.19500E+0005 -0.28973E+0004  0.32899E-0007 -0.82166E-0007  0.14949E-0006
  0.19543E+0005 -0.28976E+0004  0.44362E-0007 -0.81043E-0007  0.15520E-0006
  0.19625E+0005 -0.28981E+0004  0.58452E-0007 -0.72051E-0007  0.14995E-0006
  0.19707E+0005 -0.28986E+0004  0.61675E-0007 -0.55428E-0007  0.12666E-0006
  0.19750E+0005 -0.28989E+0004  0.60332E-0007 -0.42434E-0007  0.10953E-0006
  0.19500E+0005 -0.28876E+0004  0.28275E-0007 -0.79159E-0007  0.14175E-0006
  0.19543E+0005 -0.28879E+0004  0.41174E-0007 -0.77957E-0007  0.14958E-0006
  0.19625E+0005 -0.28885E+0004  0.58298E-0007 -0.68970E-0007  0.14889E-0006
  0.19707E+0005 -0.28890E+0004  0.64521E-0007 -0.52572E-0007  0.13022E-0006
  0.19750E+0005 -0.28893E+0004  0.64293E-0007 -0.40226E-0007  0.11521E-0006
  0.19750E+0005 -0.29447E+0004  0.35126E-0007 -0.55479E-0007  0.74801E-0007
  0.19793E+0005 -0.29449E+0004  0.20261E-0007 -0.47886E-0007  0.42716E-0007
  0.19875E+0005 -0.29454E+0004  0.43489E-0008 -0.19525E-0007  0.89724E-0009
  0.19957E+0005 -0.29458E+0004 -0.12875E-0007  0.82548E-0008 -0.33389E-0007
  0.20000E+0005 -0.29461E+0004 -0.63226E-0007  0.38946E-0009 -0.10998E-0006
  0.19750E+0005 -0.29351E+0004  0.41375E-0007 -0.52231E-0007  0.83170E-0007
  0.19793E+0005 -0.29354E+0004  0.28105E-0007 -0.44501E-0007  0.53654E-0007
  0.19875E+0005 -0.29359E+0004  0.13462E-0007 -0.16181E-0007  0.14126E-0007
  0.19957E+0005 -0.29365E+0004 -0.87843E-0008  0.87617E-0008 -0.27154E-0007
  0.20000E+0005 -0.29367E+0004 -0.62562E-0007 -0.10714E-0008 -0.10853E-0006
  0.19750E+0005 -0.29170E+0004  0.51685E-0007 -0.46981E-0007  0.97350E-0007
  0.19793E+0005 -0.29174E+0004  0.41709E-0007 -0.38443E-0007  0.72573E-0007
  0.19875E+0005 -0.29180E+0004  0.28261E-0007 -0.11340E-0007  0.35712E-0007
  0.19957E+0005 -0.29187E+0004 -0.22372E-0008  0.83719E-0008 -0.16950E-0007
  0.20000E+0005 -0.29191E+0004 -0.57840E-0007 -0.27541E-0008 -0.10064E-0006
  0.19750E+0005 -0.28989E+0004  0.60332E-0007 -0.42434E-0007  0.10953E-0006
  0.19793E+0005 -0.28993E+0004  0.53502E-0007 -0.33090E-0007  0.89056E-0007
  0.19875E+0005 -0.29002E+0004  0.40521E-0007 -0.79897E-0008  0.53709E-0007
  0.19957E+0005 -0.29010E+0004  0.38088E-0008  0.71180E-0008 -0.74380E-0008
  0.20000E+0005 -0.29014E+0004 -0.50253E-0007 -0.36919E-0008 -0.88486E-0007
  0.19750E+0005 -0.28893E+0004  0.64293E-0007 -0.40226E-0007  0.11521E-0006
  0.19793E+0005 -0.28898E+0004  0.58996E-0007 -0.30564E-0007  0.96791E-0007
  0.19875E+0005 -0.28907E+0004  0.46187E-0007 -0.66894E-0008  0.62087E-0007
  0.19957E+0005 -0.28916E+0004  0.70469E-0008  0.63120E-0008 -0.23447E-0008
  0.20000E+0005 -0.28921E+0004 -0.45679E-0007 -0.41086E-0008 -0.81233E-0007
  0.00000E+0000 -0.28729E+0004 -0.54852E-0007 -0.20359E-0007 -0.50226E-0007
  0.43168E+0002 -0.28725E+0004 -0.48979E-0007 -0.27543E-0007 -0.34089E-0007
  0.12500E+0003 -0.28718E+0004 -0.31365E-0007 -0.32899E-0007 -0.70520E-0008
  0.20683E+0003 -0.28712E+0004 -0.81480E-0008 -0.32393E-0007  0.17610E-0007
  0.25000E+0003 -0.28708E+0004  0.67830E-0008 -0.30858E-0007  0.33092E-0007
  0.00000E+0000 -0.28619E+0004 -0.55074E-0007 -0.20313E-0007 -0.51036E-0007
  0.43168E+0002 -0.28615E+0004 -0.48190E-0007 -0.26982E-0007 -0.34226E-0007
  0.12500E+0003 -0.28608E+0004 -0.28083E-0007 -0.32191E-0007 -0.37190E-0008
  0.20683E+0003 -0.28600E+0004 -0.27657E-0008 -0.31697E-0007  0.24195E-0007
  0.25000E+0003 -0.28596E+0004  0.12710E-0007 -0.30192E-0007  0.40511E-0007
  0.00000E+0000 -0.28411E+0004 -0.54944E-0007 -0.20246E-0007 -0.51812E-0007
  0.43168E+0002 -0.28406E+0004 -0.46226E-0007 -0.26093E-0007 -0.33727E-0007
  0.12500E+0003 -0.28398E+0004 -0.21727E-0007 -0.30961E-0007  0.26918E-0008
  0.20683E+0003 -0.28389E+0004  0.73544E-0008 -0.30444E-0007  0.36452E-0007
  0.25000E+0003 -0.28385E+0004  0.23842E-0007 -0.28975E-0007  0.54405E-0007
  0.00000E+0000 -0.28203E+0004 -0.54115E-0007 -0.20202E-0007 -0.51641E-0007
  0.43168E+0002 -0.28198E+0004 -0.43614E-0007 -0.25384E-0007 -0.32209E-0007
  0.12500E+0003 -0.28188E+0004 -0.15128E-0007 -0.29855E-0007  0.93711E-0008
  0.20683E+0003 -0.28179E+0004  0.17354E-0007 -0.29273E-0007  0.48440E-0007
  0.25000E+0003 -0.28174E+0004  0.34778E-0007 -0.27821E-0007  0.68017E-0007
  0.00000E+0000 -0.28093E+0004 -0.53403E-0007 -0.20189E-0007 -0.51184E-0007
  0.43168E+0002 -0.28088E+0004 -0.41970E-0007 -0.25068E-0007 -0.30998E-0007
  0.12500E+0003 -0.28077E+0004 -0.11531E-0007 -0.29319E-0007  0.13052E-0007
  0.20683E+0003 -0.28067E+0004  0.22578E-0007 -0.28688E-0007  0.54674E-0007
  0.25000E+0003 -0.28062E+0004  0.40447E-0007 -0.27237E-0007  0.75066E-0007
  0.25000E+0003 -0.28708E+0004  0.67830E-0008 -0.30858E-0007  0.33092E-0007
  0.29317E+0003 -0.28705E+0004  0.22729E-0007 -0.29010E-0007  0.50013E-0007
  0.37500E+0003 -0.28699E+0004  0.53558E-0007 -0.24890E-0007  0.84047E-0007
  0.45683E+0003 -0.28693E+0004  0.81561E-0007 -0.20313E-0007  0.11679E-0006
  0.50000E+0003 -0.28690E+0004  0.93867E-0007 -0.17703E-0007  0.13183E-0006
  0.25000E+0003 -0.28596E+0004  0.12710E-0007 -0.30192E-0007  0.40511E-0007
  0.29317E+0003 -0.28593E+0004  0.28963E-0007 -0.28338E-0007  0.57934E-0007
  0.37500E+0003 -0.28587E+0004  0.59633E-0007 -0.24180E-0007  0.91920E-0007
  0.45683E+0003 -0.28580E+0004  0.86571E-0007 -0.19558E-0007  0.12344E-0006
  0.50000E+0003 -0.28577E+0004  0.98010E-0007 -0.16934E-0007  0.13746E-0006
  0.25000E+0003 -0.28385E+0004  0.23842E-0007 -0.28975E-0007  0.54405E-0007
  0.29317E+0003 -0.28381E+0004  0.40583E-0007 -0.27112E-0007  0.72722E-0007
  0.37500E+0003 -0.28374E+0004  0.70734E-0007 -0.22894E-0007  0.10646E-0006
  0.45683E+0003 -0.28366E+0004  0.95432E-0007 -0.18205E-0007  0.13548E-0006
  0.50000E+0003 -0.28362E+0004  0.10513E-0006 -0.15562E-0007  0.14748E-0006
  0.25000E+0003 -0.28174E+0004  0.34778E-0007 -0.27821E-0007  0.68017E-0007
  0.29317E+0003 -0.28169E+0004  0.51874E-0007 -0.25947E-0007  0.87136E-0007
  0.37500E+0003 -0.28161E+0004  0.81221E-0007 -0.21683E-0007  0.12041E-0006
  0.45683E+0003 -0.28152E+0004  0.10340E-0006 -0.16947E-0007  0.14671E-0006
  0.50000E+0003 -0.28148E+0004  0.11123E-0006 -0.14296E-0007  0.15658E-0006
  0.25000E+0003 -0.28062E+0004  0.40447E-0007 -0.27237E-0007  0.75066E-0007
  0.29317E+0003 -0.28057E+0004  0.57672E-0007 -0.25357E-0007  0.94563E-0007
  0.37500E+0003 -0.28048E+0004  0.86478E-0007 -0.21073E-0007  0.12750E-0006
  0.45683E+0003 -0.28040E+0004  0.10722E-0006 -0.16321E-0007  0.15228E-0006
  0.50000E+0003 -0.28035E+0004  0.11402E-0006 -0.13669E-0007  0.16098E-0006
  0.50000E+0003 -0.28690E+0004  0.93867E-0007 -0.17703E-0007  0.13183E-0006
  0.54317E+0003 -0.28688E+0004  0.10385E-0006 -0.14956E-0007  0.14445E-0006
  0.62500E+0003 -0.28685E+0004  0.11551E-0006 -0.91720E-0008  0.16013E-0006
  0.70683E+0003 -0.28682E+0004  0.11701E-0006 -0.25161E-0008  0.16331E-0006
  0.75000E+0003 -0.28680E+0004  0.11381E-0006  0.13653E-0008  0.15972E-0006
  0.50000E+0003 -0.28577E+0004  0.98010E-0007 -0.16934E-0007  0.13746E-0006
  0.54317E+0003 -0.28575E+0004  0.10696E-0006 -0.14185E-0007  0.14886E-0006
  0.62500E+0003 -0.28571E+0004  0.11637E-0006 -0.84429E-0008  0.16188E-0006
  0.70683E+0003 -0.28568E+0004  0.11551E-0006 -0.19012E-0008  0.16232E-0006
  0.75000E+0003 -0.28566E+0004  0.11113E-0006  0.18895E-0008  0.15740E-0006
  0.50000E+0003 -0.28362E+0004  0.10513E-0006 -0.15562E-0007  0.14748E-0006
  0.54317E+0003 -0.28360E+0004  0.11203E-0006 -0.12816E-0007  0.15649E-0006
  0.62500E+0003 -0.28356E+0004  0.11709E-0006 -0.71615E-0008  0.16440E-0006
  0.70683E+0003 -0.28352E+0004  0.11178E-0006 -0.83284E-0009  0.15967E-0006
  0.75000E+0003 -0.28350E+0004  0.10522E-0006  0.27917E-0008  0.15226E-0006
  0.50000E+0003 -0.28148E+0004  0.11123E-0006 -0.14296E-0007  0.15658E-0006
  0.54317E+0003 -0.28146E+0004  0.11600E-0006 -0.11562E-0007  0.16311E-0006
  0.62500E+0003 -0.28141E+0004  0.11663E-0006 -0.60029E-0008  0.16584E-0006
  0.70683E+0003 -0.28136E+0004  0.10691E-0006  0.11658E-0009  0.15598E-0006
  0.75000E+0003 -0.28134E+0004  0.98259E-0007  0.35823E-0008  0.14616E-0006
  0.50000E+0003 -0.28035E+0004  0.11402E-0006 -0.13669E-0007  0.16098E-0006
  0.54317E+0003 -0.28032E+0004  0.11764E-0006 -0.10943E-0007  0.16618E-0006
  0.62500E+0003 -0.28028E+0004  0.11590E-0006 -0.54378E-0008  0.16615E-0006
  0.70683E+0003 -0.28023E+0004  0.10389E-0006  0.57274E-0009  0.15361E-0006
  0.75000E+0003 -0.28020E+0004  0.94169E-0007  0.39574E-0008  0.14255E-0006
  0.75000E+0003 -0.28680E+0004  0.11381E-0006  0.13653E-0008  0.15972E-0006
  0.79317E+0003 -0.28679E+0004  0.10815E-0006  0.54735E-0008  0.15269E-0006
  0.87500E+0003 -0.28677E+0004  0.91749E-0007  0.13718E-0007  0.13097E-0006
  0.95683E+0003 -0.28675E+0004  0.70261E-0007  0.22143E-0007  0.10094E-0006
  0.10000E+0004 -0.28674E+0004  0.57886E-0007  0.26430E-0007  0.83056E-0007
  0.75000E+0003 -0.28566E+0004  0.11113E-0006  0.18895E-0008  0.15740E-0006
  0.79317E+0003 -0.28565E+0004  0.10440E-0006  0.58884E-0008  0.14919E-0006
  0.87500E+0003 -0.28563E+0004  0.86409E-0007  0.13882E-0007  0.12580E-0006
  0.95683E+0003 -0.28561E+0004  0.64025E-0007  0.22023E-0007  0.95005E-0007
  0.10000E+0004 -0.28560E+0004  0.51487E-0007  0.26160E-0007  0.77100E-0007
  0.75000E+0003 -0.28350E+0004  0.10522E-0006  0.27917E-0008  0.15226E-0006
  0.79317E+0003 -0.28349E+0004  0.96554E-0007  0.65920E-0008  0.14188E-0006
  0.87500E+0003 -0.28347E+0004  0.75741E-0007  0.14133E-0007  0.11550E-0006
  0.95683E+0003 -0.28344E+0004  0.51902E-0007  0.21765E-0007  0.83453E-0007
  0.10000E+0004 -0.28343E+0004  0.39186E-0007  0.25630E-0007  0.65618E-0007
  0.75000E+0003 -0.28134E+0004  0.98259E-0007  0.35823E-0008  0.14616E-0006
  0.79317E+0003 -0.28133E+0004  0.87758E-0007  0.71948E-0008  0.13370E-0006
  0.87500E+0003 -0.28130E+0004  0.64403E-0007  0.14310E-0007  0.10457E-0006
  0.95683E+0003 -0.28127E+0004  0.39433E-0007  0.21467E-0007  0.71532E-0007
  0.10000E+0004 -0.28126E+0004  0.26709E-0007  0.25078E-0007  0.53905E-0007
  0.75000E+0003 -0.28020E+0004  0.94169E-0007  0.39574E-0008  0.14255E-0006
  0.79317E+0003 -0.28019E+0004  0.82752E-0007  0.74746E-0008  0.12904E-0006
  0.87500E+0003 -0.28016E+0004  0.58172E-0007  0.14376E-0007  0.98552E-0007
  0.95683E+0003 -0.28013E+0004  0.32737E-0007  0.21294E-0007  0.65104E-0007
  0.10000E+0004 -0.28012E+0004  0.20078E-0007  0.24779E-0007  0.47642E-0007
  0.10000E+0004 -0.28674E+0004  0.57886E-0007  0.26430E-0007  0.83056E-0007
  0.10432E+0004 -0.28673E+0004  0.45360E-0007  0.30485E-0007  0.64550E-0007
  0.11250E+0004 -0.28671E+0004  0.22618E-0007  0.37099E-0007  0.29935E-0007
  0.12068E+0004 -0.28668E+0004  0.30273E-0008  0.41780E-0007 -0.99876E-0009
  0.12500E+0004 -0.28667E+0004 -0.55397E-0008  0.43293E-0007 -0.14872E-0007
  0.10000E+0004 -0.28560E+0004  0.51487E-0007  0.26160E-0007  0.77100E-0007
  0.10432E+0004 -0.28559E+0004  0.39006E-0007  0.30071E-0007  0.58828E-0007
  0.11250E+0004 -0.28556E+0004  0.16872E-0007  0.36445E-0007  0.25269E-0007
  0.12068E+0004 -0.28553E+0004 -0.15695E-0008  0.40962E-0007 -0.40295E-0008
  0.12500E+0004 -0.28552E+0004 -0.93888E-0008  0.42425E-0007 -0.16915E-0007
  0.10000E+0004 -0.28343E+0004  0.39186E-0007  0.25630E-0007  0.65618E-0007
  0.10432E+0004 -0.28341E+0004  0.26915E-0007  0.29281E-0007  0.47889E-0007
  0.11250E+0004 -0.28338E+0004  0.61432E-0008  0.35226E-0007  0.16482E-0007
  0.12068E+0004 -0.28335E+0004 -0.99762E-0008  0.39444E-0007 -0.96289E-0008
  0.12500E+0004 -0.28333E+0004 -0.16334E-0007  0.40816E-0007 -0.20626E-0007
  0.10000E+0004 -0.28126E+0004  0.26709E-0007  0.25078E-0007  0.53905E-0007
  0.10432E+0004 -0.28124E+0004  0.14813E-0007  0.28486E-0007  0.36844E-0007
  0.11250E+0004 -0.28121E+0004 -0.43349E-0008  0.34029E-0007  0.77806E-0008
  0.12068E+0004 -0.28117E+0004 -0.17957E-0007  0.37964E-0007 -0.15038E-0007
  0.12500E+0004 -0.28115E+0004 -0.22801E-0007  0.39247E-0007 -0.24127E-0007
  0.10000E+0004 -0.28012E+0004  0.20078E-0007  0.24779E-0007  0.47642E-0007
  0.10432E+0004 -0.28010E+0004  0.84421E-0008  0.28064E-0007  0.30983E-0007
  0.11250E+0004 -0.28006E+0004 -0.97465E-0008  0.33405E-0007  0.32289E-0008
  0.12068E+0004 -0.28002E+0004 -0.21985E-0007  0.37197E-0007 -0.17813E-0007
  0.12500E+0004 -0.28000E+0004 -0.26012E-0007  0.38434E-0007 -0.25891E-0007
  0.12500E+0004 -0.28667E+0004 -0.55397E-0008  0.43293E-0007 -0.14872E-0007
  0.12932E+0004 -0.28665E+0004 -0.12739E-0007  0.44096E-0007 -0.26680E-0007
  0.13750E+0004 -0.28662E+0004 -0.22603E-0007  0.43632E-0007 -0.42985E-0007
  0.14568E+0004 -0.28658E+0004 -0.27977E-0007  0.40771E-0007 -0.51468E-0007
  0.15000E+0004 -0.28657E+0004 -0.29364E-0007  0.38456E-0007 -0.53181E-0007
  0.12500E+0004 -0.28552E+0004 -0.93888E-0008  0.42425E-0007 -0.16915E-0007
  0.12932E+0004 -0.28550E+0004 -0.15790E-0007  0.43206E-0007 -0.27715E-0007
  0.13750E+0004 -0.28546E+0004 -0.24134E-0007  0.42780E-0007 -0.42222E-0007
  0.14568E+0004 -0.28543E+0004 -0.28159E-0007  0.40046E-0007 -0.49288E-0007
  0.15000E+0004 -0.28541E+0004 -0.28964E-0007  0.37827E-0007 -0.50477E-0007
  0.12500E+0004 -0.28333E+0004 -0.16334E-0007  0.40816E-0007 -0.20626E-0007
  0.12932E+0004 -0.28331E+0004 -0.21201E-0007  0.41555E-0007 -0.29516E-0007
  0.13750E+0004 -0.28327E+0004 -0.26677E-0007  0.41186E-0007 -0.40667E-0007
  0.14568E+0004 -0.28323E+0004 -0.28221E-0007  0.38672E-0007 -0.45144E-0007
  0.15000E+0004 -0.28321E+0004 -0.27975E-0007  0.36621E-0007 -0.45401E-0007
  0.12500E+0004 -0.28115E+0004 -0.22801E-0007  0.39247E-0007 -0.24127E-0007
  0.12932E+0004 -0.28113E+0004 -0.26110E-0007  0.39943E-0007 -0.31114E-0007
  0.13750E+0004 -0.28108E+0004 -0.28744E-0007  0.39619E-0007 -0.38979E-0007
  0.14568E+0004 -0.28103E+0004 -0.27909E-0007  0.37299E-0007 -0.40994E-0007
  0.15000E+0004 -0.28101E+0004 -0.26687E-0007  0.35397E-0007 -0.40395E-0007
  0.12500E+0004 -0.28000E+0004 -0.26012E-0007  0.38434E-0007 -0.25891E-0007
  0.12932E+0004 -0.27998E+0004 -0.28493E-0007  0.39107E-0007 -0.31877E-0007
  0.13750E+0004 -0.27993E+0004 -0.29642E-0007  0.38801E-0007 -0.38039E-0007
  0.14568E+0004 -0.27988E+0004 -0.27595E-0007  0.36573E-0007 -0.38806E-0007
  0.15000E+0004 -0.27985E+0004 -0.25887E-0007  0.34744E-0007 -0.37785E-0007
  0.15000E+0004 -0.28657E+0004 -0.29364E-0007  0.38456E-0007 -0.53181E-0007
  0.15432E+0004 -0.28655E+0004 -0.29995E-0007  0.35711E-0007 -0.53300E-0007
  0.16250E+0004 -0.28651E+0004 -0.29892E-0007  0.29771E-0007 -0.50415E-0007
  0.17068E+0004 -0.28647E+0004 -0.29189E-0007  0.23605E-0007 -0.45413E-0007
  0.17500E+0004 -0.28645E+0004 -0.28944E-0007  0.20557E-0007 -0.42692E-0007
  0.15000E+0004 -0.28541E+0004 -0.28964E-0007  0.37827E-0007 -0.50477E-0007
  0.15432E+0004 -0.28538E+0004 -0.29120E-0007  0.35192E-0007 -0.50247E-0007
  0.16250E+0004 -0.28534E+0004 -0.28442E-0007  0.29479E-0007 -0.47188E-0007
  0.17068E+0004 -0.28530E+0004 -0.27571E-0007  0.23531E-0007 -0.42589E-0007
  0.17500E+0004 -0.28528E+0004 -0.27375E-0007  0.20581E-0007 -0.40261E-0007
  0.15000E+0004 -0.28321E+0004 -0.27975E-0007  0.36621E-0007 -0.45401E-0007
  0.15432E+0004 -0.28318E+0004 -0.27294E-0007  0.34178E-0007 -0.44569E-0007
  0.16250E+0004 -0.28314E+0004 -0.25644E-0007  0.28862E-0007 -0.41286E-0007
  0.17068E+0004 -0.28309E+0004 -0.24551E-0007  0.23298E-0007 -0.37520E-0007
  0.17500E+0004 -0.28306E+0004 -0.24485E-0007  0.20523E-0007 -0.35954E-0007
  0.15000E+0004 -0.28101E+0004 -0.26687E-0007  0.35397E-0007 -0.40395E-0007
  0.15432E+0004 -0.28098E+0004 -0.25247E-0007  0.33126E-0007 -0.39038E-0007
  0.16250E+0004 -0.28093E+0004 -0.22775E-0007  0.28169E-0007 -0.35659E-0007
  0.17068E+0004 -0.28087E+0004 -0.21578E-0007  0.22953E-0007 -0.32804E-0007
  0.17500E+0004 -0.28085E+0004 -0.21683E-0007  0.20337E-0007 -0.32016E-0007
  0.15000E+0004 -0.27985E+0004 -0.25887E-0007  0.34744E-0007 -0.37785E-0007
  0.15432E+0004 -0.27982E+0004 -0.24079E-0007  0.32557E-0007 -0.36180E-0007
  0.16250E+0004 -0.27976E+0004 -0.21229E-0007  0.27775E-0007 -0.32798E-0007
  0.17068E+0004 -0.27971E+0004 -0.20023E-0007  0.22729E-0007 -0.30451E-0007
  0.17500E+0004 -0.27968E+0004 -0.20234E-0007  0.20192E-0007 -0.30077E-0007
  0.17500E+0004 -0.28645E+0004 -0.28944E-0007  0.20557E-0007 -0.42692E-0007
  0.17932E+0004 -0.28643E+0004 -0.28912E-0007  0.17797E-0007 -0.40253E-0007
  0.18750E+0004 -0.28638E+0004 -0.29629E-0007  0.13676E-0007 -0.37161E-0007
  0.19568E+0004 -0.28634E+0004 -0.31272E-0007  0.11344E-0007 -0.36650E-0007
  0.20000E+0004 -0.28632E+0004 -0.32362E-0007  0.10885E-0007 -0.37442E-0007
  0.17500E+0004 -0.28528E+0004 -0.27375E-0007  0.20581E-0007 -0.40261E-0007
  0.17932E+0004 -0.28526E+0004 -0.27466E-0007  0.17904E-0007 -0.38301E-0007
  0.18750E+0004 -0.28521E+0004 -0.28537E-0007  0.13880E-0007 -0.36229E-0007
  0.19568E+0004 -0.28516E+0004 -0.30570E-0007  0.11560E-0007 -0.36692E-0007
  0.20000E+0004 -0.28513E+0004 -0.31835E-0007  0.11072E-0007 -0.37908E-0007
  0.17500E+0004 -0.28306E+0004 -0.24485E-0007  0.20523E-0007 -0.35954E-0007
  0.17932E+0004 -0.28303E+0004 -0.24828E-0007  0.17991E-0007 -0.34903E-0007
  0.18750E+0004 -0.28298E+0004 -0.26574E-0007  0.14140E-0007 -0.34725E-0007
  0.19568E+0004 -0.28292E+0004 -0.29303E-0007  0.11844E-0007 -0.36941E-0007
  0.20000E+0004 -0.28289E+0004 -0.30858E-0007  0.11307E-0007 -0.38898E-0007
  0.17500E+0004 -0.28085E+0004 -0.21683E-0007  0.20337E-0007 -0.32016E-0007
  0.17932E+0004 -0.28081E+0004 -0.22304E-0007  0.17938E-0007 -0.31870E-0007
  0.18750E+0004 -0.28075E+0004 -0.24724E-0007  0.14247E-0007 -0.33521E-0007
  0.19568E+0004 -0.28069E+0004 -0.28087E-0007  0.11975E-0007 -0.37367E-0007
  0.20000E+0004 -0.28066E+0004 -0.29880E-0007  0.11395E-0007 -0.39980E-0007
  0.17500E+0004 -0.27968E+0004 -0.20234E-0007  0.20192E-0007 -0.30077E-0007
  0.17932E+0004 -0.27964E+0004 -0.21011E-0007  0.17858E-0007 -0.30404E-0007
  0.18750E+0004 -0.27957E+0004 -0.23783E-0007  0.14246E-0007 -0.32991E-0007
  0.19568E+0004 -0.27951E+0004 -0.27455E-0007  0.11987E-0007 -0.37646E-0007
  0.20000E+0004 -0.27947E+0004 -0.29354E-0007  0.11386E-0007 -0.40572E-0007
  0.20000E+0004 -0.28632E+0004 -0.32362E-0007  0.10885E-0007 -0.37442E-0007
  0.20432E+0004 -0.28629E+0004 -0.33464E-0007  0.10954E-0007 -0.38871E-0007
  0.21250E+0004 -0.28623E+0004 -0.35152E-0007  0.12341E-0007 -0.42782E-0007
  0.22068E+0004 -0.28618E+0004 -0.35571E-0007  0.14990E-0007 -0.47165E-0007
  0.22500E+0004 -0.28615E+0004 -0.35021E-0007  0.16682E-0007 -0.49171E-0007
  0.20000E+0004 -0.28513E+0004 -0.31835E-0007  0.11072E-0007 -0.37908E-0007
  0.20432E+0004 -0.28510E+0004 -0.33068E-0007  0.11091E-0007 -0.39671E-0007
  0.21250E+0004 -0.28504E+0004 -0.34845E-0007  0.12331E-0007 -0.43906E-0007
  0.22068E+0004 -0.28498E+0004 -0.35119E-0007  0.14790E-0007 -0.48184E-0007
  0.22500E+0004 -0.28495E+0004 -0.34400E-0007  0.16376E-0007 -0.49971E-0007
  0.20000E+0004 -0.28289E+0004 -0.30858E-0007  0.11307E-0007 -0.38898E-0007
  0.20432E+0004 -0.28286E+0004 -0.32291E-0007  0.11237E-0007 -0.41222E-0007
  0.21250E+0004 -0.28279E+0004 -0.34136E-0007  0.12222E-0007 -0.45932E-0007
  0.22068E+0004 -0.28272E+0004 -0.34035E-0007  0.14348E-0007 -0.49882E-0007
  0.22500E+0004 -0.28269E+0004 -0.32953E-0007  0.15745E-0007 -0.51197E-0007
  0.20000E+0004 -0.28066E+0004 -0.29880E-0007  0.11395E-0007 -0.39980E-0007
  0.20432E+0004 -0.28061E+0004 -0.31454E-0007  0.11247E-0007 -0.42775E-0007
  0.21250E+0004 -0.28054E+0004 -0.33240E-0007  0.12001E-0007 -0.47785E-0007
  0.22068E+0004 -0.28046E+0004 -0.32648E-0007  0.13827E-0007 -0.51250E-0007
  0.22500E+0004 -0.28042E+0004 -0.31154E-0007  0.15055E-0007 -0.52030E-0007
  0.20000E+0004 -0.27947E+0004 -0.29354E-0007  0.11386E-0007 -0.40572E-0007
  0.20432E+0004 -0.27943E+0004 -0.30978E-0007  0.11200E-0007 -0.43580E-0007
  0.21250E+0004 -0.27935E+0004 -0.32686E-0007  0.11843E-0007 -0.48680E-0007
  0.22068E+0004 -0.27927E+0004 -0.31793E-0007  0.13522E-0007 -0.51832E-0007
  0.22500E+0004 -0.27922E+0004 -0.30063E-0007  0.14667E-0007 -0.52304E-0007
  0.22500E+0004 -0.28615E+0004 -0.35021E-0007  0.16682E-0007 -0.49171E-0007
  0.22932E+0004 -0.28611E+0004 -0.33820E-0007  0.18463E-0007 -0.50712E-0007
  0.23750E+0004 -0.28604E+0004 -0.29611E-0007  0.21698E-0007 -0.51684E-0007
  0.24568E+0004 -0.28598E+0004 -0.22875E-0007  0.24262E-0007 -0.49404E-0007
  0.25000E+0004 -0.28594E+0004 -0.18411E-0007  0.25172E-0007 -0.46744E-0007
  0.22500E+0004 -0.28495E+0004 -0.34400E-0007  0.16376E-0007 -0.49971E-0007
  0.22932E+0004 -0.28491E+0004 -0.32976E-0007  0.18050E-0007 -0.51196E-0007
  0.23750E+0004 -0.28484E+0004 -0.28235E-0007  0.21103E-0007 -0.51374E-0007
  0.24568E+0004 -0.28476E+0004 -0.20906E-0007  0.23531E-0007 -0.48177E-0007
  0.25000E+0004 -0.28473E+0004 -0.16142E-0007  0.24395E-0007 -0.45040E-0007
  0.22500E+0004 -0.28269E+0004 -0.32953E-0007  0.15745E-0007 -0.51197E-0007
  0.22932E+0004 -0.28264E+0004 -0.31071E-0007  0.17233E-0007 -0.51781E-0007
  0.23750E+0004 -0.28255E+0004 -0.25287E-0007  0.19965E-0007 -0.50407E-0007
  0.24568E+0004 -0.28247E+0004 -0.16849E-0007  0.22154E-0007 -0.45477E-0007
  0.25000E+0004 -0.28242E+0004 -0.11539E-0007  0.22937E-0007 -0.41462E-0007
  0.22500E+0004 -0.28042E+0004 -0.31154E-0007  0.15055E-0007 -0.52030E-0007
  0.22932E+0004 -0.28037E+0004 -0.28775E-0007  0.16372E-0007 -0.51920E-0007
  0.23750E+0004 -0.28027E+0004 -0.21917E-0007  0.18814E-0007 -0.48948E-0007
  0.24568E+0004 -0.28017E+0004 -0.12397E-0007  0.20786E-0007 -0.42311E-0007
  0.25000E+0004 -0.28012E+0004 -0.65813E-0008  0.21495E-0007 -0.37456E-0007
  0.22500E+0004 -0.27922E+0004 -0.30063E-0007  0.14667E-0007 -0.52304E-0007
  0.22932E+0004 -0.27917E+0004 -0.27411E-0007  0.15902E-0007 -0.51813E-0007
  0.23750E+0004 -0.27907E+0004 -0.19980E-0007  0.18201E-0007 -0.47985E-0007
  0.24568E+0004 -0.27896E+0004 -0.99051E-0008  0.20067E-0007 -0.40463E-0007
  0.25000E+0004 -0.27891E+0004 -0.38401E-0008  0.20741E-0007 -0.35185E-0007
  0.25000E+0004 -0.28594E+0004 -0.18411E-0007  0.25172E-0007 -0.46744E-0007
  0.25432E+0004 -0.28590E+0004 -0.13419E-0007  0.25711E-0007 -0.43072E-0007
  0.26250E+0004 -0.28581E+0004 -0.29664E-0008  0.25622E-0007 -0.33594E-0007
  0.27068E+0004 -0.28573E+0004  0.79706E-0008  0.24072E-0007 -0.21523E-0007
  0.27500E+0004 -0.28569E+0004  0.13591E-0007  0.22716E-0007 -0.14490E-0007
  0.25000E+0004 -0.28473E+0004 -0.16142E-0007  0.24395E-0007 -0.45040E-0007
  0.25432E+0004 -0.28468E+0004 -0.10874E-0007  0.24906E-0007 -0.40925E-0007
  0.26250E+0004 -0.28459E+0004 -0.21167E-0010  0.24821E-0007 -0.30776E-0007
  0.27068E+0004 -0.28450E+0004  0.11101E-0007  0.23343E-0007 -0.18342E-0007
  0.27500E+0004 -0.28445E+0004  0.16719E-0007  0.22049E-0007 -0.11264E-0007
  0.25000E+0004 -0.28242E+0004 -0.11539E-0007  0.22937E-0007 -0.41462E-0007
  0.25432E+0004 -0.28237E+0004 -0.57865E-0008  0.23400E-0007 -0.36545E-0007
  0.26250E+0004 -0.28227E+0004  0.57282E-0008  0.23322E-0007 -0.25228E-0007
  0.27068E+0004 -0.28216E+0004  0.17079E-0007  0.21972E-0007 -0.12239E-0007
  0.27500E+0004 -0.28211E+0004  0.22622E-0007  0.20785E-0007 -0.51503E-0008
  0.25000E+0004 -0.28012E+0004 -0.65813E-0008  0.21495E-0007 -0.37456E-0007
  0.25432E+0004 -0.28006E+0004 -0.39665E-0009  0.21915E-0007 -0.31794E-0007
  0.26250E+0004 -0.27994E+0004  0.11645E-0007  0.21845E-0007 -0.19453E-0007
  0.27068E+0004 -0.27983E+0004  0.23062E-0007  0.20610E-0007 -0.60865E-0008
  0.27500E+0004 -0.27977E+0004  0.28439E-0007  0.19523E-0007  0.91512E-0009
  0.25000E+0004 -0.27891E+0004 -0.38401E-0008  0.20741E-0007 -0.35185E-0007
  0.25432E+0004 -0.27884E+0004  0.25491E-0008  0.21139E-0007 -0.29154E-0007
  0.26250E+0004 -0.27872E+0004  0.14813E-0007  0.21073E-0007 -0.16335E-0007
  0.27068E+0004 -0.27860E+0004  0.26198E-0007  0.19895E-0007 -0.28403E-0008
  0.27500E+0004 -0.27853E+0004  0.31453E-0007  0.18856E-0007  0.40762E-0008
  0.27500E+0004 -0.28569E+0004  0.13591E-0007  0.22716E-0007 -0.14490E-0007
  0.27932E+0004 -0.28564E+0004  0.18928E-0007  0.21038E-0007 -0.72334E-0008
  0.28750E+0004 -0.28555E+0004  0.27794E-0007  0.17179E-0007  0.64118E-0008
  0.29568E+0004 -0.28547E+0004  0.34455E-0007  0.12793E-0007  0.18867E-0007
  0.30000E+0004 -0.28542E+0004  0.36925E-0007  0.10420E-0007  0.24589E-0007
  0.27500E+0004 -0.28445E+0004  0.16719E-0007  0.22049E-0007 -0.11264E-0007
  0.27932E+0004 -0.28440E+0004  0.21981E-0007  0.20444E-0007 -0.40653E-0008
  0.28750E+0004 -0.28431E+0004  0.30518E-0007  0.16747E-0007  0.91962E-0008
  0.29568E+0004 -0.28421E+0004  0.36632E-0007  0.12532E-0007  0.20959E-0007
  0.30000E+0004 -0.28416E+0004  0.38746E-0007  0.10245E-0007  0.26223E-0007
  0.27500E+0004 -0.28211E+0004  0.22622E-0007  0.20785E-0007 -0.51503E-0008
  0.27932E+0004 -0.28205E+0004  0.27674E-0007  0.19310E-0007  0.18626E-0008
  0.28750E+0004 -0.28194E+0004  0.35460E-0007  0.15900E-0007  0.14261E-0007
  0.29568E+0004 -0.28184E+0004  0.40436E-0007  0.11987E-0007  0.24599E-0007
  0.30000E+0004 -0.28178E+0004  0.41834E-0007  0.98513E-0008  0.28944E-0007
  0.27500E+0004 -0.27977E+0004  0.28439E-0007  0.19523E-0007  0.91512E-0009
  0.27932E+0004 -0.27970E+0004  0.33192E-0007  0.18166E-0007  0.76448E-0008
  0.28750E+0004 -0.27958E+0004  0.40072E-0007  0.15017E-0007  0.19008E-0007
  0.29568E+0004 -0.27946E+0004  0.43786E-0007  0.11380E-0007  0.27778E-0007
  0.30000E+0004 -0.27939E+0004  0.44418E-0007  0.93824E-0008  0.31148E-0007
  0.27500E+0004 -0.27853E+0004  0.31453E-0007  0.18856E-0007  0.40762E-0008
  0.27932E+0004 -0.27846E+0004  0.36013E-0007  0.17558E-0007  0.10618E-0007
  0.28750E+0004 -0.27833E+0004  0.42356E-0007  0.14537E-0007  0.21367E-0007
  0.29568E+0004 -0.27820E+0004  0.45357E-0007  0.11035E-0007  0.29258E-0007
  0.30000E+0004 -0.27813E+0004  0.45568E-0007  0.91063E-0008  0.32092E-0007
  0.30000E+0004 -0.28542E+0004  0.36925E-0007  0.10420E-0007  0.24589E-0007
  0.30432E+0004 -0.28539E+0004  0.38625E-0007  0.80860E-0008  0.29565E-0007
  0.31250E+0004 -0.28532E+0004  0.39801E-0007  0.39644E-0008  0.36708E-0007
  0.32068E+0004 -0.28525E+0004  0.38525E-0007  0.48423E-0009  0.40691E-0007
  0.32500E+0004 -0.28521E+0004  0.37016E-0007 -0.10270E-0008  0.41555E-0007
  0.30000E+0004 -0.28416E+0004  0.38746E-0007  0.10245E-0007  0.26223E-0007
  0.30432E+0004 -0.28412E+0004  0.40056E-0007  0.79898E-0008  0.30695E-0007
  0.31250E+0004 -0.28405E+0004  0.40443E-0007  0.39885E-0008  0.36825E-0007
  0.32068E+0004 -0.28397E+0004  0.38372E-0007  0.57987E-0009  0.39809E-0007
  0.32500E+0004 -0.28393E+0004  0.36464E-0007 -0.91581E-0009  0.40188E-0007
  0.30000E+0004 -0.28178E+0004  0.41834E-0007  0.98513E-0008  0.28944E-0007
  0.30432E+0004 -0.28173E+0004  0.42375E-0007  0.77363E-0008  0.32424E-0007
  0.31250E+0004 -0.28165E+0004  0.41235E-0007  0.39485E-0008  0.36587E-0007
  0.32068E+0004 -0.28156E+0004  0.37660E-0007  0.66740E-0009  0.37670E-0007
  0.32500E+0004 -0.28151E+0004  0.35010E-0007 -0.79983E-0009  0.37135E-0007
  0.30000E+0004 -0.27939E+0004  0.44418E-0007  0.93824E-0008  0.31148E-0007
  0.30432E+0004 -0.27934E+0004  0.44155E-0007  0.73953E-0008  0.33591E-0007
  0.31250E+0004 -0.27924E+0004  0.41457E-0007  0.38029E-0008  0.35741E-0007
  0.32068E+0004 -0.27915E+0004  0.36393E-0007  0.63951E-0009  0.34918E-0007
  0.32500E+0004 -0.27909E+0004  0.33024E-0007 -0.80097E-0009  0.33483E-0007
  0.30000E+0004 -0.27813E+0004  0.45568E-0007  0.91063E-0008  0.32092E-0007
  0.30432E+0004 -0.27808E+0004  0.44867E-0007  0.71820E-0008  0.33973E-0007
  0.31250E+0004 -0.27798E+0004  0.41339E-0007  0.36862E-0008  0.35046E-0007
  0.32068E+0004 -0.27787E+0004  0.35499E-0007  0.58102E-0009  0.33221E-0007
  0.32500E+0004 -0.27782E+0004  0.31761E-0007 -0.84580E-0009  0.31319E-0007
  0.32500E+0004 -0.28521E+0004  0.37016E-0007 -0.10270E-0008  0.41555E-0007
  0.32932E+0004 -0.28519E+0004  0.35055E-0007 -0.22958E-0008  0.41660E-0007
  0.33750E+0004 -0.28515E+0004  0.30441E-0007 -0.40374E-0008  0.40062E-0007
  0.34568E+0004 -0.28510E+0004  0.25243E-0007 -0.49805E-0008  0.36754E-0007
  0.35000E+0004 -0.28508E+0004  0.22496E-0007 -0.52115E-0008  0.34606E-0007
  0.32500E+0004 -0.28393E+0004  0.36464E-0007 -0.91581E-0009  0.40188E-0007
  0.32932E+0004 -0.28391E+0004  0.34130E-0007 -0.21838E-0008  0.39854E-0007
  0.33750E+0004 -0.28386E+0004  0.28898E-0007 -0.39637E-0008  0.37579E-0007
  0.34568E+0004 -0.28382E+0004  0.23223E-0007 -0.49886E-0008  0.33823E-0007
  0.35000E+0004 -0.28379E+0004  0.20284E-0007 -0.52754E-0008  0.31536E-0007
  0.32500E+0004 -0.28151E+0004  0.35010E-0007 -0.79983E-0009  0.37135E-0007
  0.32932E+0004 -0.28149E+0004  0.31993E-0007 -0.20657E-0008  0.35983E-0007
  0.33750E+0004 -0.28143E+0004  0.25650E-0007 -0.39110E-0008  0.32464E-0007
  0.34568E+0004 -0.28138E+0004  0.19138E-0007 -0.50775E-0008  0.27911E-0007
  0.35000E+0004 -0.28135E+0004  0.15873E-0007 -0.54610E-0008  0.25388E-0007
  0.32500E+0004 -0.27909E+0004  0.33024E-0007 -0.80097E-0009  0.33483E-0007
  0.32932E+0004 -0.27906E+0004  0.29355E-0007 -0.20634E-0008  0.31537E-0007
  0.33750E+0004 -0.27900E+0004  0.21983E-0007 -0.39652E-0008  0.26835E-0007
  0.34568E+0004 -0.27894E+0004  0.14727E-0007 -0.52568E-0008  0.21557E-0007
  0.35000E+0004 -0.27891E+0004  0.11185E-0007 -0.57265E-0008  0.18837E-0007
  0.32500E+0004 -0.27782E+0004  0.31761E-0007 -0.84580E-0009  0.31319E-0007
  0.32932E+0004 -0.27778E+0004  0.27764E-0007 -0.21060E-0008  0.28965E-0007
  0.33750E+0004 -0.27772E+0004  0.19882E-0007 -0.40343E-0008  0.23668E-0007
  0.34568E+0004 -0.27765E+0004  0.12273E-0007 -0.53858E-0008  0.18040E-0007
  0.35000E+0004 -0.27762E+0004  0.86058E-0008 -0.58965E-0008  0.15233E-0007
  0.35000E+0004 -0.28508E+0004  0.22496E-0007 -0.52115E-0008  0.34606E-0007
  0.35432E+0004 -0.28506E+0004  0.19871E-0007 -0.52967E-0008  0.32358E-0007
  0.36250E+0004 -0.28502E+0004  0.15484E-0007 -0.51801E-0008  0.28223E-0007
  0.37068E+0004 -0.28499E+0004  0.12210E-0007 -0.48934E-0008  0.24868E-0007
  0.37500E+0004 -0.28497E+0004  0.11023E-0007 -0.47430E-0008  0.23605E-0007
  0.35000E+0004 -0.28379E+0004  0.20284E-0007 -0.52754E-0008  0.31536E-0007
  0.35432E+0004 -0.28377E+0004  0.17508E-0007 -0.54220E-0008  0.29214E-0007
  0.36250E+0004 -0.28373E+0004  0.12941E-0007 -0.54278E-0008  0.25099E-0007
  0.37068E+0004 -0.28369E+0004  0.96060E-0008 -0.52568E-0008  0.21936E-0007
  0.37500E+0004 -0.28367E+0004  0.84245E-0008 -0.51591E-0008  0.20825E-0007
  0.35000E+0004 -0.28135E+0004  0.15873E-0007 -0.54610E-0008  0.25388E-0007
  0.35432E+0004 -0.28133E+0004  0.12848E-0007 -0.57143E-0008  0.22951E-0007
  0.36250E+0004 -0.28128E+0004  0.80019E-0008 -0.59321E-0008  0.18919E-0007
  0.37068E+0004 -0.28123E+0004  0.45993E-0008 -0.59606E-0008  0.16152E-0007
  0.37500E+0004 -0.28121E+0004  0.34490E-0008 -0.59529E-0008  0.15341E-0007
  0.35000E+0004 -0.27891E+0004  0.11185E-0007 -0.57265E-0008  0.18837E-0007
  0.35432E+0004 -0.27888E+0004  0.79596E-0008 -0.60741E-0008  0.16324E-0007
  0.36250E+0004 -0.27883E+0004  0.29187E-0008 -0.64794E-0008  0.12438E-0007
  0.37068E+0004 -0.27878E+0004 -0.48348E-0009 -0.66832E-0008  0.10114E-0007
  0.37500E+0004 -0.27875E+0004 -0.15754E-0008 -0.67550E-0008  0.96198E-0008
  0.35000E+0004 -0.27762E+0004  0.86058E-0008 -0.58965E-0008  0.15233E-0007
  0.35432E+0004 -0.27759E+0004  0.52953E-0008 -0.62894E-0008  0.12696E-0007
  0.36250E+0004 -0.27754E+0004  0.18651E-0009 -0.67845E-0008  0.89140E-0008
  0.37068E+0004 -0.27748E+0004 -0.31872E-0008 -0.70716E-0008  0.68444E-0008
  0.37500E+0004 -0.27745E+0004 -0.42363E-0008 -0.71803E-0008  0.65254E-0008
  0.37500E+0004 -0.28497E+0004  0.11023E-0007 -0.47430E-0008  0.23605E-0007
  0.37932E+0004 -0.28494E+0004  0.10226E-0007 -0.46320E-0008  0.22769E-0007
  0.38750E+0004 -0.28490E+0004  0.98174E-0008 -0.45722E-0008  0.22476E-0007
  0.39568E+0004 -0.28485E+0004  0.10770E-0007 -0.47689E-0008  0.23918E-0007
  0.40000E+0004 -0.28483E+0004  0.11752E-0007 -0.49709E-0008  0.25320E-0007
  0.37500E+0004 -0.28367E+0004  0.84245E-0008 -0.51591E-0008  0.20825E-0007
  0.37932E+0004 -0.28364E+0004  0.76527E-0008 -0.50928E-0008  0.20163E-0007
  0.38750E+0004 -0.28359E+0004  0.73320E-0008 -0.50899E-0008  0.20234E-0007
  0.39568E+0004 -0.28354E+0004  0.83973E-0008 -0.53022E-0008  0.22035E-0007
  0.40000E+0004 -0.28352E+0004  0.94400E-0008 -0.54951E-0008  0.23609E-0007
  0.37500E+0004 -0.28121E+0004  0.34490E-0008 -0.59529E-0008  0.15341E-0007
  0.37932E+0004 -0.28118E+0004  0.27400E-0008 -0.59630E-0008  0.15016E-0007
  0.38750E+0004 -0.28112E+0004  0.26009E-0008 -0.60551E-0008  0.15778E-0007
  0.39568E+0004 -0.28106E+0004  0.38813E-0008 -0.62892E-0008  0.18251E-0007
  0.40000E+0004 -0.28103E+0004  0.50339E-0008 -0.64639E-0008  0.20140E-0007
  0.37500E+0004 -0.27875E+0004 -0.15754E-0008 -0.67550E-0008  0.96198E-0008
  0.37932E+0004 -0.27872E+0004 -0.21994E-0008 -0.68299E-0008  0.96429E-0008
  0.38750E+0004 -0.27865E+0004 -0.21315E-0008 -0.70010E-0008  0.11105E-0007
  0.39568E+0004 -0.27858E+0004 -0.62987E-0009 -0.72474E-0008  0.14241E-0007
  0.40000E+0004 -0.27855E+0004  0.63029E-0009 -0.74007E-0008  0.16436E-0007
  0.37500E+0004 -0.27745E+0004 -0.42363E-0008 -0.71803E-0008  0.65254E-0008
  0.37932E+0004 -0.27742E+0004 -0.48060E-0008 -0.72861E-0008  0.67384E-0008
  0.38750E+0004 -0.27735E+0004 -0.46173E-0008 -0.74930E-0008  0.85746E-0008
  0.39568E+0004 -0.27728E+0004 -0.29942E-0008 -0.77422E-0008  0.12059E-0007
  0.40000E+0004 -0.27724E+0004 -0.16781E-0008 -0.78836E-0008  0.14413E-0007
  0.40000E+0004 -0.28483E+0004  0.11752E-0007 -0.49709E-0008  0.25320E-0007
  0.40432E+0004 -0.28480E+0004  0.13012E-0007 -0.52398E-0008  0.27118E-0007
  0.41250E+0004 -0.28475E+0004  0.15989E-0007 -0.58549E-0008  0.31349E-0007
  0.42068E+0004 -0.28470E+0004  0.19434E-0007 -0.65141E-0008  0.36238E-0007
  0.42500E+0004 -0.28468E+0004  0.21313E-0007 -0.68253E-0008  0.38877E-0007
  0.40000E+0004 -0.28352E+0004  0.94400E-0008 -0.54951E-0008  0.23609E-0007
  0.40432E+0004 -0.28349E+0004  0.10757E-0007 -0.57436E-0008  0.25557E-0007
  0.41250E+0004 -0.28344E+0004  0.13824E-0007 -0.62919E-0008  0.30007E-0007
  0.42068E+0004 -0.28338E+0004  0.17326E-0007 -0.68552E-0008  0.35010E-0007
  0.42500E+0004 -0.28336E+0004  0.19219E-0007 -0.71083E-0008  0.37668E-0007
  0.40000E+0004 -0.28103E+0004  0.50339E-0008 -0.64639E-0008  0.20140E-0007
  0.40432E+0004 -0.28100E+0004  0.64519E-0008 -0.66727E-0008  0.22364E-0007
  0.41250E+0004 -0.28094E+0004  0.96688E-0008 -0.70980E-0008  0.27201E-0007
  0.42068E+0004 -0.28088E+0004  0.13254E-0007 -0.74871E-0008  0.32397E-0007
  0.42500E+0004 -0.28085E+0004  0.15164E-0007 -0.76354E-0008  0.35078E-0007
  0.40000E+0004 -0.27855E+0004  0.63029E-0009 -0.74007E-0008  0.16436E-0007
  0.40432E+0004 -0.27851E+0004  0.21418E-0008 -0.75704E-0008  0.18924E-0007
  0.41250E+0004 -0.27844E+0004  0.54876E-0008 -0.78772E-0008  0.24121E-0007
  0.42068E+0004 -0.27838E+0004  0.91295E-0008 -0.81024E-0008  0.29478E-0007
  0.42500E+0004 -0.27834E+0004  0.11040E-0007 -0.81531E-0008  0.32167E-0007
  0.40000E+0004 -0.27724E+0004 -0.16781E-0008 -0.78836E-0008  0.14413E-0007
  0.40432E+0004 -0.27720E+0004 -0.11894E-0009 -0.80326E-0008  0.17035E-0007
  0.41250E+0004 -0.27713E+0004  0.32882E-0008 -0.82786E-0008  0.22412E-0007
  0.42068E+0004 -0.27706E+0004  0.69507E-0008 -0.84212E-0008  0.27844E-0007
  0.42500E+0004 -0.27702E+0004  0.88561E-0008 -0.84234E-0008  0.30531E-0007
  0.42500E+0004 -0.28468E+0004  0.21313E-0007 -0.68253E-0008  0.38877E-0007
  0.42932E+0004 -0.28466E+0004  0.23173E-0007 -0.70908E-0008  0.41463E-0007
  0.43750E+0004 -0.28462E+0004  0.26450E-0007 -0.73836E-0008  0.45877E-0007
  0.44568E+0004 -0.28458E+0004  0.29168E-0007 -0.73261E-0008  0.49257E-0007
  0.45000E+0004 -0.28455E+0004  0.30297E-0007 -0.71309E-0008  0.50478E-0007
  0.42500E+0004 -0.28336E+0004  0.19219E-0007 -0.71083E-0008  0.37668E-0007
  0.42932E+0004 -0.28333E+0004  0.21086E-0007 -0.73116E-0008  0.40247E-0007
  0.43750E+0004 -0.28329E+0004  0.24355E-0007 -0.74866E-0008  0.44585E-0007
  0.44568E+0004 -0.28324E+0004  0.27047E-0007 -0.73196E-0008  0.47830E-0007
  0.45000E+0004 -0.28322E+0004  0.28160E-0007 -0.70741E-0008  0.48970E-0007
  0.42500E+0004 -0.28085E+0004  0.15164E-0007 -0.76354E-0008  0.35078E-0007
  0.42932E+0004 -0.28082E+0004  0.17030E-0007 -0.77280E-0008  0.37630E-0007
  0.43750E+0004 -0.28077E+0004  0.20260E-0007 -0.76928E-0008  0.41805E-0007
  0.44568E+0004 -0.28072E+0004  0.22888E-0007 -0.73320E-0008  0.44788E-0007
  0.45000E+0004 -0.28069E+0004  0.23969E-0007 -0.69983E-0008  0.45772E-0007
  0.42500E+0004 -0.27834E+0004  0.11040E-0007 -0.81531E-0008  0.32167E-0007
  0.42932E+0004 -0.27831E+0004  0.12892E-0007 -0.81430E-0008  0.34680E-0007
  0.43750E+0004 -0.27825E+0004  0.16059E-0007 -0.79140E-0008  0.38670E-0007
  0.44568E+0004 -0.27820E+0004  0.18603E-0007 -0.73762E-0008  0.41377E-0007
  0.45000E+0004 -0.27816E+0004  0.19644E-0007 -0.69626E-0008  0.42202E-0007
  0.42500E+0004 -0.27702E+0004  0.88561E-0008 -0.84234E-0008  0.30531E-0007
  0.42932E+0004 -0.27699E+0004  0.10695E-0007 -0.83618E-0008  0.33018E-0007
  0.43750E+0004 -0.27692E+0004  0.13820E-0007 -0.80370E-0008  0.36903E-0007
  0.44568E+0004 -0.27686E+0004  0.16313E-0007 -0.74123E-0008  0.39459E-0007
  0.45000E+0004 -0.27683E+0004  0.17329E-0007 -0.69597E-0008  0.40199E-0007
  0.45000E+0004 -0.28455E+0004  0.30297E-0007 -0.71309E-0008  0.50478E-0007
  0.45432E+0004 -0.28453E+0004  0.31181E-0007 -0.68192E-0008  0.51263E-0007
  0.46250E+0004 -0.28448E+0004  0.32145E-0007 -0.59210E-0008  0.51447E-0007
  0.47068E+0004 -0.28443E+0004  0.32165E-0007 -0.46806E-0008  0.49915E-0007
  0.47500E+0004 -0.28441E+0004  0.31806E-0007 -0.39268E-0008  0.48442E-0007
  0.45000E+0004 -0.28322E+0004  0.28160E-0007 -0.70741E-0008  0.48970E-0007
  0.45432E+0004 -0.28319E+0004  0.29033E-0007 -0.67188E-0008  0.49673E-0007
  0.46250E+0004 -0.28314E+0004  0.29992E-0007 -0.57604E-0008  0.49721E-0007
  0.47068E+0004 -0.28309E+0004  0.30047E-0007 -0.44919E-0008  0.48109E-0007
  0.47500E+0004 -0.28306E+0004  0.29730E-0007 -0.37361E-0008  0.46627E-0007
  0.45000E+0004 -0.28069E+0004  0.23969E-0007 -0.69983E-0008  0.45772E-0007
  0.45432E+0004 -0.28066E+0004  0.24815E-0007 -0.65663E-0008  0.46318E-0007
  0.46250E+0004 -0.28060E+0004  0.25765E-0007 -0.55037E-0008  0.46116E-0007
  0.47068E+0004 -0.28054E+0004  0.25895E-0007 -0.41885E-0008  0.44368E-0007
  0.47500E+0004 -0.28051E+0004  0.25660E-0007 -0.34325E-0008  0.42879E-0007
  0.45000E+0004 -0.27816E+0004  0.19644E-0007 -0.69626E-0008  0.42202E-0007
  0.45432E+0004 -0.27813E+0004  0.20459E-0007 -0.64619E-0008  0.42593E-0007
  0.46250E+0004 -0.27806E+0004  0.21397E-0007 -0.53072E-0008  0.42146E-0007
  0.47068E+0004 -0.27799E+0004  0.21606E-0007 -0.39538E-0008  0.40278E-0007
  0.47500E+0004 -0.27795E+0004  0.21460E-0007 -0.32005E-0008  0.38795E-0007
  0.45000E+0004 -0.27683E+0004  0.17329E-0007 -0.69597E-0008  0.40199E-0007
  0.45432E+0004 -0.27679E+0004  0.18125E-0007 -0.64256E-0008  0.40507E-0007
  0.46250E+0004 -0.27672E+0004  0.19055E-0007 -0.52272E-0008  0.39935E-0007
  0.47068E+0004 -0.27665E+0004  0.19307E-0007 -0.38569E-0008  0.38008E-0007
  0.47500E+0004 -0.27661E+0004  0.19207E-0007 -0.31055E-0008  0.36530E-0007
  0.47500E+0004 -0.28441E+0004  0.31806E-0007 -0.39268E-0008  0.48442E-0007
  0.47932E+0004 -0.28437E+0004  0.31200E-0007 -0.31247E-0008  0.46542E-0007
  0.48750E+0004 -0.28429E+0004  0.29493E-0007 -0.15744E-0008  0.41958E-0007
  0.49568E+0004 -0.28422E+0004  0.27232E-0007 -0.11723E-0009  0.36428E-0007
  0.50000E+0004 -0.28418E+0004  0.25890E-0007  0.55721E-0009  0.33274E-0007
  0.47500E+0004 -0.28306E+0004  0.29730E-0007 -0.37361E-0008  0.46627E-0007
  0.47932E+0004 -0.28302E+0004  0.29180E-0007 -0.29423E-0008  0.44744E-0007
  0.48750E+0004 -0.28294E+0004  0.27633E-0007 -0.14291E-0008  0.40274E-0007
  0.49568E+0004 -0.28286E+0004  0.25605E-0007 -0.34194E-0010  0.34975E-0007
  0.50000E+0004 -0.28282E+0004  0.24416E-0007  0.59978E-0009  0.31989E-0007
  0.47500E+0004 -0.28051E+0004  0.25660E-0007 -0.34325E-0008  0.42879E-0007
  0.47932E+0004 -0.28046E+0004  0.25225E-0007 -0.26542E-0008  0.41038E-0007
  0.48750E+0004 -0.28037E+0004  0.23997E-0007 -0.12113E-0008  0.36812E-0007
  0.49568E+0004 -0.28028E+0004  0.22427E-0007  0.69248E-0010  0.31978E-0007
  0.50000E+0004 -0.28023E+0004  0.21534E-0007  0.62922E-0009  0.29325E-0007
  0.47500E+0004 -0.27795E+0004  0.21460E-0007 -0.32005E-0008  0.38795E-0007
  0.47932E+0004 -0.27790E+0004  0.21144E-0007 -0.24391E-0008  0.37009E-0007
  0.48750E+0004 -0.27780E+0004  0.20248E-0007 -0.10663E-0008  0.33051E-0007
  0.49568E+0004 -0.27769E+0004  0.19149E-0007  0.10373E-0009  0.28709E-0007
  0.50000E+0004 -0.27764E+0004  0.18558E-0007  0.59288E-0009  0.26404E-0007
  0.47500E+0004 -0.27661E+0004  0.19207E-0007 -0.31055E-0008  0.36530E-0007
  0.47932E+0004 -0.27655E+0004  0.18956E-0007 -0.23542E-0008  0.34777E-0007
  0.48750E+0004 -0.27644E+0004  0.18237E-0007 -0.10182E-0008  0.30969E-0007
  0.49568E+0004 -0.27633E+0004  0.17389E-0007  0.95390E-0010  0.26896E-0007
  0.50000E+0004 -0.27627E+0004  0.16958E-0007  0.54879E-0009  0.24778E-0007
  0.50000E+0004 -0.28418E+0004  0.25890E-0007  0.55721E-0009  0.33274E-0007
  0.50432E+0004 -0.28414E+0004  0.24495E-0007  0.11436E-0008  0.30049E-0007
  0.51250E+0004 -0.28406E+0004  0.21834E-0007  0.19399E-0008  0.23981E-0007
  0.52068E+0004 -0.28398E+0004  0.19380E-0007  0.22602E-0008  0.18359E-0007
  0.52500E+0004 -0.28394E+0004  0.18251E-0007  0.22206E-0008  0.15710E-0007
  0.50000E+0004 -0.28282E+0004  0.24416E-0007  0.59978E-0009  0.31989E-0007
  0.50432E+0004 -0.28277E+0004  0.23191E-0007  0.11417E-0008  0.28963E-0007
  0.51250E+0004 -0.28268E+0004  0.20902E-0007  0.18472E-0008  0.23344E-0007
  0.52068E+0004 -0.28260E+0004  0.18871E-0007  0.20742E-0008  0.18253E-0007
  0.52500E+0004 -0.28255E+0004  0.17981E-0007  0.19871E-0008  0.15908E-0007
  0.50000E+0004 -0.28023E+0004  0.21534E-0007  0.62922E-0009  0.29325E-0007
  0.50432E+0004 -0.28017E+0004  0.20641E-0007  0.10901E-0008  0.26688E-0007
  0.51250E+0004 -0.28007E+0004  0.19067E-0007  0.16307E-0008  0.21949E-0007
  0.52068E+0004 -0.27997E+0004  0.17846E-0007  0.16898E-0008  0.17889E-0007
  0.52500E+0004 -0.27992E+0004  0.17411E-0007  0.15161E-0008  0.16133E-0007
  0.50000E+0004 -0.27764E+0004  0.18558E-0007  0.59288E-0009  0.26404E-0007
  0.50432E+0004 -0.27758E+0004  0.18001E-0007  0.97730E-0009  0.24171E-0007
  0.51250E+0004 -0.27747E+0004  0.17149E-0007  0.13628E-0008  0.20336E-0007
  0.52068E+0004 -0.27735E+0004  0.16738E-0007  0.12647E-0008  0.17329E-0007
  0.52500E+0004 -0.27729E+0004  0.16757E-0007  0.10112E-0008  0.16174E-0007
  0.50000E+0004 -0.27627E+0004  0.16958E-0007  0.54879E-0009  0.24778E-0007
  0.50432E+0004 -0.27621E+0004  0.16578E-0007  0.89406E-0009  0.22762E-0007
  0.51250E+0004 -0.27609E+0004  0.16105E-0007  0.12015E-0008  0.19410E-0007
  0.52068E+0004 -0.27597E+0004  0.16118E-0007  0.10241E-0008  0.16964E-0007
  0.52500E+0004 -0.27591E+0004  0.16374E-0007  0.73136E-0009  0.16127E-0007
  0.52500E+0004 -0.28394E+0004  0.18251E-0007  0.22206E-0008  0.15710E-0007
  0.52932E+0004 -0.28390E+0004  0.17288E-0007  0.20406E-0008  0.13354E-0007
  0.53750E+0004 -0.28384E+0004  0.16011E-0007  0.13190E-0008  0.98356E-0008
  0.54568E+0004 -0.28378E+0004  0.15631E-0007  0.15620E-0009  0.77876E-0008
  0.55000E+0004 -0.28375E+0004  0.15849E-0007 -0.60667E-0009  0.73628E-0008
  0.52500E+0004 -0.28255E+0004  0.17981E-0007  0.19871E-0008  0.15908E-0007
  0.52932E+0004 -0.28251E+0004  0.17265E-0007  0.17611E-0008  0.13868E-0007
  0.53750E+0004 -0.28245E+0004  0.16471E-0007  0.96100E-0009  0.10968E-0007
  0.54568E+0004 -0.28238E+0004  0.16577E-0007 -0.26742E-0009  0.95420E-0008
  0.55000E+0004 -0.28234E+0004  0.17048E-0007 -0.10588E-0008  0.94386E-0008
  0.52500E+0004 -0.27992E+0004  0.17411E-0007  0.15161E-0008  0.16133E-0007
  0.52932E+0004 -0.27988E+0004  0.17166E-0007  0.12089E-0008  0.14706E-0007
  0.53750E+0004 -0.27980E+0004  0.17285E-0007  0.26879E-0009  0.13002E-0007
  0.54568E+0004 -0.27972E+0004  0.18307E-0007 -0.10751E-0008  0.12778E-0007
  0.55000E+0004 -0.27968E+0004  0.19253E-0007 -0.19163E-0008  0.13297E-0007
  0.52500E+0004 -0.27729E+0004  0.16757E-0007  0.10112E-0008  0.16174E-0007
  0.52932E+0004 -0.27725E+0004  0.16979E-0007  0.62815E-0009  0.15371E-0007
  0.53750E+0004 -0.27716E+0004  0.18000E-0007 -0.44056E-0009  0.14882E-0007
  0.54568E+0004 -0.27707E+0004  0.19924E-0007 -0.18890E-0008  0.15879E-0007
  0.55000E+0004 -0.27702E+0004  0.21333E-0007 -0.27745E-0008  0.17029E-0007
  0.52500E+0004 -0.27591E+0004  0.16374E-0007  0.73136E-0009  0.16127E-0007
  0.52932E+0004 -0.27586E+0004  0.16839E-0007  0.31052E-0009  0.15655E-0007
  0.53750E+0004 -0.27576E+0004  0.18329E-0007 -0.82150E-0009  0.15810E-0007
  0.54568E+0004 -0.27567E+0004  0.20718E-0007 -0.23207E-0008  0.17454E-0007
  0.55000E+0004 -0.27562E+0004  0.22366E-0007 -0.32275E-0008  0.18937E-0007
  0.55000E+0004 -0.28375E+0004  0.15849E-0007 -0.60667E-0009  0.73628E-0008
  0.55432E+0004 -0.28372E+0004  0.16380E-0007 -0.14483E-0008  0.74107E-0008
  0.56250E+0004 -0.28367E+0004  0.18299E-0007 -0.32116E-0008  0.88465E-0008
  0.57068E+0004 -0.28362E+0004  0.21457E-0007 -0.50960E-0008  0.12050E-0007
  0.57500E+0004 -0.28359E+0004  0.23615E-0007 -0.61035E-0008  0.14427E-0007
  0.55000E+0004 -0.28234E+0004  0.17048E-0007 -0.10588E-0008  0.94386E-0008
  0.55432E+0004 -0.28231E+0004  0.17825E-0007 -0.19244E-0008  0.97988E-0008
  0.56250E+0004 -0.28226E+0004  0.20187E-0007 -0.37213E-0008  0.11790E-0007
  0.57068E+0004 -0.28220E+0004  0.23742E-0007 -0.56234E-0008  0.15485E-0007
  0.57500E+0004 -0.28217E+0004  0.26085E-0007 -0.66341E-0008  0.18087E-0007
  0.55000E+0004 -0.27968E+0004  0.19253E-0007 -0.19163E-0008  0.13297E-0007
  0.55432E+0004 -0.27965E+0004  0.20492E-0007 -0.28235E-0008  0.14261E-0007
  0.56250E+0004 -0.27958E+0004  0.23679E-0007 -0.46765E-0008  0.17327E-0007
  0.57068E+0004 -0.27952E+0004  0.27966E-0007 -0.66059E-0008  0.21971E-0007
  0.57500E+0004 -0.27949E+0004  0.30644E-0007 -0.76199E-0008  0.25008E-0007
  0.55000E+0004 -0.27702E+0004  0.21333E-0007 -0.27745E-0008  0.17029E-0007
  0.55432E+0004 -0.27698E+0004  0.23022E-0007 -0.37178E-0008  0.18606E-0007
  0.56250E+0004 -0.27691E+0004  0.27007E-0007 -0.56176E-0008  0.22762E-0007
  0.57068E+0004 -0.27684E+0004  0.31990E-0007 -0.75656E-0008  0.28366E-0007
  0.57500E+0004 -0.27680E+0004  0.34983E-0007 -0.85786E-0008  0.31841E-0007
  0.55000E+0004 -0.27562E+0004  0.22366E-0007 -0.32275E-0008  0.18937E-0007
  0.55432E+0004 -0.27558E+0004  0.24286E-0007 -0.41878E-0008  0.20839E-0007
  0.56250E+0004 -0.27550E+0004  0.28677E-0007 -0.61085E-0008  0.25570E-0007
  0.57068E+0004 -0.27543E+0004  0.34010E-0007 -0.80630E-0008  0.31679E-0007
  0.57500E+0004 -0.27539E+0004  0.37158E-0007 -0.90735E-0008  0.35384E-0007
  0.57500E+0004 -0.28359E+0004  0.23615E-0007 -0.61035E-0008  0.14427E-0007
  0.57932E+0004 -0.28356E+0004  0.26106E-0007 -0.71018E-0008  0.17262E-0007
  0.58750E+0004 -0.28350E+0004  0.31631E-0007 -0.89284E-0008  0.23742E-0007
  0.59568E+0004 -0.28344E+0004  0.37999E-0007 -0.10612E-0007  0.31397E-0007
  0.60000E+0004 -0.28341E+0004  0.41588E-0007 -0.11429E-0007  0.35773E-0007
  0.57500E+0004 -0.28217E+0004  0.26085E-0007 -0.66341E-0008  0.18087E-0007
  0.57932E+0004 -0.28214E+0004  0.28741E-0007 -0.76321E-0008  0.21122E-0007
  0.58750E+0004 -0.28208E+0004  0.34514E-0007 -0.94470E-0008  0.27894E-0007
  0.59568E+0004 -0.28201E+0004  0.41030E-0007 -0.11106E-0007  0.35712E-0007
  0.60000E+0004 -0.28198E+0004  0.44650E-0007 -0.11905E-0007  0.40115E-0007
  0.57500E+0004 -0.27949E+0004  0.30644E-0007 -0.76199E-0008  0.25008E-0007
  0.57932E+0004 -0.27945E+0004  0.33598E-0007 -0.86135E-0008  0.28428E-0007
  0.58750E+0004 -0.27937E+0004  0.39802E-0007 -0.10401E-0007  0.35761E-0007
  0.59568E+0004 -0.27930E+0004  0.46553E-0007 -0.12008E-0007  0.43887E-0007
  0.60000E+0004 -0.27926E+0004  0.50207E-0007 -0.12770E-0007  0.48337E-0007
  0.57500E+0004 -0.27680E+0004  0.34983E-0007 -0.85786E-0008  0.31841E-0007
  0.57932E+0004 -0.27676E+0004  0.38207E-0007 -0.95643E-0008  0.35647E-0007
  0.58750E+0004 -0.27667E+0004  0.44789E-0007 -0.11317E-0007  0.43537E-0007
  0.59568E+0004 -0.27659E+0004  0.51707E-0007 -0.12867E-0007  0.51960E-0007
  0.60000E+0004 -0.27654E+0004  0.55355E-0007 -0.13589E-0007  0.56448E-0007
  0.57500E+0004 -0.27539E+0004  0.37158E-0007 -0.90735E-0008  0.35384E-0007
  0.57932E+0004 -0.27534E+0004  0.40515E-0007 -0.10054E-0007  0.39391E-0007
  0.58750E+0004 -0.27525E+0004  0.47270E-0007 -0.11786E-0007  0.47570E-0007
  0.59568E+0004 -0.27516E+0004  0.54248E-0007 -0.13302E-0007  0.56140E-0007
  0.60000E+0004 -0.27511E+0004  0.57877E-0007 -0.14003E-0007  0.60642E-0007
  0.60000E+0004 -0.28341E+0004  0.41588E-0007 -0.11429E-0007  0.35773E-0007
  0.60432E+0004 -0.28336E+0004  0.45286E-0007 -0.12194E-0007  0.40327E-0007
  0.61250E+0004 -0.28328E+0004  0.52279E-0007 -0.13482E-0007  0.49056E-0007
  0.62068E+0004 -0.28319E+0004  0.58815E-0007 -0.14552E-0007  0.57385E-0007
  0.62500E+0004 -0.28315E+0004  0.61900E-0007 -0.15028E-0007  0.61402E-0007
  0.60000E+0004 -0.28198E+0004  0.44650E-0007 -0.11905E-0007  0.40115E-0007
  0.60432E+0004 -0.28193E+0004  0.48350E-0007 -0.12648E-0007  0.44656E-0007
  0.61250E+0004 -0.28183E+0004  0.55245E-0007 -0.13889E-0007  0.53236E-0007
  0.62068E+0004 -0.28174E+0004  0.61552E-0007 -0.14900E-0007  0.61248E-0007
  0.62500E+0004 -0.28169E+0004  0.64464E-0007 -0.15343E-0007  0.65032E-0007
  0.60000E+0004 -0.27926E+0004  0.50207E-0007 -0.12770E-0007  0.48337E-0007
  0.60432E+0004 -0.27920E+0004  0.53875E-0007 -0.13472E-0007  0.52850E-0007
  0.61250E+0004 -0.27910E+0004  0.60520E-0007 -0.14617E-0007  0.61129E-0007
  0.62068E+0004 -0.27899E+0004  0.66326E-0007 -0.15516E-0007  0.68518E-0007
  0.62500E+0004 -0.27893E+0004  0.68876E-0007 -0.15893E-0007  0.71845E-0007
  0.60000E+0004 -0.27654E+0004  0.55355E-0007 -0.13589E-0007  0.56448E-0007
  0.60432E+0004 -0.27648E+0004  0.58951E-0007 -0.14246E-0007  0.60919E-0007
  0.61250E+0004 -0.27636E+0004  0.65263E-0007 -0.15292E-0007  0.68869E-0007
  0.62068E+0004 -0.27624E+0004  0.70483E-0007 -0.16075E-0007  0.75604E-0007
  0.62500E+0004 -0.27617E+0004  0.72628E-0007 -0.16385E-0007  0.78458E-0007
  0.60000E+0004 -0.27511E+0004  0.57877E-0007 -0.14003E-0007  0.60642E-0007
  0.60432E+0004 -0.27504E+0004  0.61418E-0007 -0.14636E-0007  0.65084E-0007
  0.61250E+0004 -0.27492E+0004  0.67521E-0007 -0.15628E-0007  0.72847E-0007
  0.62068E+0004 -0.27479E+0004  0.72399E-0007 -0.16349E-0007  0.79224E-0007
  0.62500E+0004 -0.27472E+0004  0.74314E-0007 -0.16623E-0007  0.81822E-0007
  0.62500E+0004 -0.28315E+0004  0.61900E-0007 -0.15028E-0007  0.61402E-0007
  0.62932E+0004 -0.28308E+0004  0.64662E-0007 -0.15447E-0007  0.65072E-0007
  0.63750E+0004 -0.28296E+0004  0.68651E-0007 -0.16071E-0007  0.70616E-0007
  0.64568E+0004 -0.28283E+0004  0.70622E-0007 -0.16469E-0007  0.73797E-0007
  0.65000E+0004 -0.28277E+0004  0.70727E-0007 -0.16584E-0007  0.74356E-0007
  0.62500E+0004 -0.28169E+0004  0.64464E-0007 -0.15343E-0007  0.65032E-0007
  0.62932E+0004 -0.28162E+0004  0.67021E-0007 -0.15726E-0007  0.68429E-0007
  0.63750E+0004 -0.28148E+0004  0.70538E-0007 -0.16279E-0007  0.73345E-0007
  0.64568E+0004 -0.28135E+0004  0.71951E-0007 -0.16604E-0007  0.75783E-0007
  0.65000E+0004 -0.28128E+0004  0.71738E-0007 -0.16682E-0007  0.75917E-0007
  0.62500E+0004 -0.27893E+0004  0.68876E-0007 -0.15893E-0007  0.71845E-0007
  0.62932E+0004 -0.27885E+0004  0.71009E-0007 -0.16208E-0007  0.74711E-0007
  0.63750E+0004 -0.27870E+0004  0.73568E-0007 -0.16624E-0007  0.78413E-0007
  0.64568E+0004 -0.27854E+0004  0.73872E-0007 -0.16810E-0007  0.79423E-0007
  0.65000E+0004 -0.27846E+0004  0.73037E-0007 -0.16815E-0007  0.78744E-0007
  0.62500E+0004 -0.27617E+0004  0.72628E-0007 -0.16385E-0007  0.78458E-0007
  0.62932E+0004 -0.27608E+0004  0.74293E-0007 -0.16631E-0007  0.80776E-0007
  0.63750E+0004 -0.27591E+0004  0.75821E-0007 -0.16908E-0007  0.83236E-0007
  0.64568E+0004 -0.27573E+0004  0.74960E-0007 -0.16952E-0007  0.82803E-0007
  0.65000E+0004 -0.27564E+0004  0.73484E-0007 -0.16883E-0007  0.81311E-0007
  0.62500E+0004 -0.27472E+0004  0.74314E-0007 -0.16623E-0007  0.81822E-0007
  0.62932E+0004 -0.27462E+0004  0.75716E-0007 -0.16831E-0007  0.83845E-0007
  0.63750E+0004 -0.27443E+0004  0.76674E-0007 -0.17034E-0007  0.85642E-0007
  0.64568E+0004 -0.27425E+0004  0.75183E-0007 -0.17002E-0007  0.84445E-0007
  0.65000E+0004 -0.27415E+0004  0.73364E-0007 -0.16893E-0007  0.82527E-0007
  0.65000E+0004 -0.28277E+0004  0.70727E-0007 -0.16584E-0007  0.74356E-0007
  0.65432E+0004 -0.28268E+0004  0.70141E-0007 -0.16637E-0007  0.74067E-0007
  0.66250E+0004 -0.28252E+0004  0.67028E-0007 -0.16547E-0007  0.71028E-0007
  0.67068E+0004 -0.28236E+0004  0.61298E-0007 -0.16195E-0007  0.64619E-0007
  0.67500E+0004 -0.28227E+0004  0.57280E-0007 -0.15901E-0007  0.59921E-0007
  0.65000E+0004 -0.28128E+0004  0.71738E-0007 -0.16682E-0007  0.75917E-0007
  0.65432E+0004 -0.28119E+0004  0.70825E-0007 -0.16698E-0007  0.75194E-0007
  0.66250E+0004 -0.28101E+0004  0.67095E-0007 -0.16540E-0007  0.71320E-0007
  0.67068E+0004 -0.28084E+0004  0.60787E-0007 -0.16136E-0007  0.64123E-0007
  0.67500E+0004 -0.28074E+0004  0.56499E-0007 -0.15819E-0007  0.59046E-0007
  0.65000E+0004 -0.27846E+0004  0.73037E-0007 -0.16815E-0007  0.78744E-0007
  0.65432E+0004 -0.27835E+0004  0.71487E-0007 -0.16760E-0007  0.77192E-0007
  0.66250E+0004 -0.27815E+0004  0.66567E-0007 -0.16475E-0007  0.71738E-0007
  0.67068E+0004 -0.27795E+0004  0.59180E-0007 -0.15961E-0007  0.63063E-0007
  0.67500E+0004 -0.27784E+0004  0.54398E-0007 -0.15595E-0007  0.57287E-0007
  0.65000E+0004 -0.27564E+0004  0.73484E-0007 -0.16883E-0007  0.81311E-0007
  0.65432E+0004 -0.27552E+0004  0.71284E-0007 -0.16754E-0007  0.78929E-0007
  0.66250E+0004 -0.27529E+0004  0.65171E-0007 -0.16339E-0007  0.71914E-0007
  0.67068E+0004 -0.27506E+0004  0.56731E-0007 -0.15710E-0007  0.61797E-0007
  0.67500E+0004 -0.27494E+0004  0.51485E-0007 -0.15291E-0007  0.55349E-0007
  0.65000E+0004 -0.27415E+0004  0.73364E-0007 -0.16893E-0007  0.82527E-0007
  0.65432E+0004 -0.27402E+0004  0.70816E-0007 -0.16726E-0007  0.79711E-0007
  0.66250E+0004 -0.27378E+0004  0.64080E-0007 -0.16240E-0007  0.71886E-0007
  0.67068E+0004 -0.27354E+0004  0.55101E-0007 -0.15549E-0007  0.61028E-0007
  0.67500E+0004 -0.27341E+0004  0.49624E-0007 -0.15102E-0007  0.54239E-0007
  0.67500E+0004 -0.28227E+0004  0.57280E-0007 -0.15901E-0007  0.59921E-0007
  0.67932E+0004 -0.28218E+0004  0.52616E-0007 -0.15538E-0007  0.54341E-0007
  0.68750E+0004 -0.28199E+0004  0.42295E-0007 -0.14642E-0007  0.41644E-0007
  0.69568E+0004 -0.28180E+0004  0.30533E-0007 -0.13495E-0007  0.26716E-0007
  0.70000E+0004 -0.28171E+0004  0.24001E-0007 -0.12793E-0007  0.18228E-0007
  0.67500E+0004 -0.28074E+0004  0.56499E-0007 -0.15819E-0007  0.59046E-0007
  0.67932E+0004 -0.28064E+0004  0.51600E-0007 -0.15434E-0007  0.53131E-0007
  0.68750E+0004 -0.28043E+0004  0.40945E-0007 -0.14511E-0007  0.39935E-0007
  0.69568E+0004 -0.28023E+0004  0.29034E-0007 -0.13355E-0007  0.24733E-0007
  0.70000E+0004 -0.28013E+0004  0.22505E-0007 -0.12659E-0007  0.16207E-0007
  0.67500E+0004 -0.27784E+0004  0.54398E-0007 -0.15595E-0007  0.57287E-0007
  0.67932E+0004 -0.27772E+0004  0.49071E-0007 -0.15168E-0007  0.50750E-0007
  0.68750E+0004 -0.27749E+0004  0.37843E-0007 -0.14188E-0007  0.36651E-0007
  0.69568E+0004 -0.27725E+0004  0.25732E-0007 -0.13005E-0007  0.20986E-0007
  0.70000E+0004 -0.27713E+0004  0.19265E-0007 -0.12307E-0007  0.12419E-0007
  0.67500E+0004 -0.27494E+0004  0.51485E-0007 -0.15291E-0007  0.55349E-0007
  0.67932E+0004 -0.27480E+0004  0.45765E-0007 -0.14819E-0007  0.48223E-0007
  0.68750E+0004 -0.27454E+0004  0.34056E-0007 -0.13771E-0007  0.33292E-0007
  0.69568E+0004 -0.27428E+0004  0.21863E-0007 -0.12550E-0007  0.17248E-0007
  0.70000E+0004 -0.27414E+0004  0.15527E-0007 -0.11843E-0007  0.86825E-0008
  0.67500E+0004 -0.27341E+0004  0.49624E-0007 -0.15102E-0007  0.54239E-0007
  0.67932E+0004 -0.27326E+0004  0.43717E-0007 -0.14602E-0007  0.46820E-0007
  0.68750E+0004 -0.27298E+0004  0.31797E-0007 -0.13516E-0007  0.31486E-0007
  0.69568E+0004 -0.27271E+0004  0.19611E-0007 -0.12270E-0007  0.15278E-0007
  0.70000E+0004 -0.27256E+0004  0.13375E-0007 -0.11557E-0007  0.67371E-0008
  0.70000E+0004 -0.28171E+0004  0.24001E-0007 -0.12793E-0007  0.18228E-0007
  0.70432E+0004 -0.28160E+0004  0.17379E-0007 -0.12042E-0007  0.94800E-0008
  0.71250E+0004 -0.28140E+0004  0.50964E-0008 -0.10480E-0007 -0.71867E-0008
  0.72068E+0004 -0.28120E+0004 -0.60884E-0008 -0.87970E-0008 -0.23033E-0007
  0.72500E+0004 -0.28109E+0004 -0.11242E-0007 -0.78814E-0008 -0.30663E-0007
  0.70000E+0004 -0.28013E+0004  0.22505E-0007 -0.12659E-0007  0.16207E-0007
  0.70432E+0004 -0.28001E+0004  0.15952E-0007 -0.11912E-0007  0.75002E-0008
  0.71250E+0004 -0.27979E+0004  0.39679E-0008 -0.10375E-0007 -0.88721E-0008
  0.72068E+0004 -0.27957E+0004 -0.66990E-0008 -0.87316E-0008 -0.24135E-0007
  0.72500E+0004 -0.27946E+0004 -0.11501E-0007 -0.78400E-0008 -0.31355E-0007
  0.70000E+0004 -0.27713E+0004  0.19265E-0007 -0.12307E-0007  0.12419E-0007
  0.70432E+0004 -0.27700E+0004  0.12891E-0007 -0.11567E-0007  0.38174E-0008
  0.71250E+0004 -0.27675E+0004  0.15804E-0008 -0.10065E-0007 -0.11939E-0007
  0.72068E+0004 -0.27649E+0004 -0.80019E-0008 -0.84813E-0008 -0.26058E-0007
  0.72500E+0004 -0.27636E+0004 -0.12086E-0007 -0.76299E-0008 -0.32481E-0007
  0.70000E+0004 -0.27414E+0004  0.15527E-0007 -0.11843E-0007  0.86825E-0008
  0.70432E+0004 -0.27399E+0004  0.94053E-0008 -0.11102E-0007  0.23124E-0009
  0.71250E+0004 -0.27370E+0004 -0.10915E-0008 -0.96195E-0008 -0.14833E-0007
  0.72068E+0004 -0.27342E+0004 -0.94564E-0008 -0.80796E-0008 -0.27752E-0007
  0.72500E+0004 -0.27327E+0004 -0.12762E-0007 -0.72595E-0008 -0.33362E-0007
  0.70000E+0004 -0.27256E+0004  0.13375E-0007 -0.11557E-0007  0.67371E-0008
  0.70432E+0004 -0.27240E+0004  0.74149E-0008 -0.10814E-0007 -0.16185E-0008
  0.71250E+0004 -0.27210E+0004 -0.25949E-0008 -0.93341E-0008 -0.16286E-0007
  0.72068E+0004 -0.27179E+0004 -0.10267E-0007 -0.78130E-0008 -0.28550E-0007
  0.72500E+0004 -0.27163E+0004 -0.13139E-0007 -0.70073E-0008 -0.33723E-0007
  0.72500E+0004 -0.28109E+0004 -0.11242E-0007 -0.78814E-0008 -0.30663E-0007
  0.72932E+0004 -0.28097E+0004 -0.15727E-0007 -0.69608E-0008 -0.37591E-0007
  0.73750E+0004 -0.28076E+0004 -0.21988E-0007 -0.52331E-0008 -0.48227E-0007
  0.74568E+0004 -0.28054E+0004 -0.24812E-0007 -0.35773E-0008 -0.54875E-0007
  0.75000E+0004 -0.28043E+0004 -0.24764E-0007 -0.27502E-0008 -0.56538E-0007
  0.72500E+0004 -0.27946E+0004 -0.11501E-0007 -0.78400E-0008 -0.31355E-0007
  0.72932E+0004 -0.27933E+0004 -0.15587E-0007 -0.69467E-0008 -0.37807E-0007
  0.73750E+0004 -0.27910E+0004 -0.20990E-0007 -0.52716E-0008 -0.47395E-0007
  0.74568E+0004 -0.27886E+0004 -0.22880E-0007 -0.36724E-0008 -0.52868E-0007
  0.75000E+0004 -0.27874E+0004 -0.22333E-0007 -0.28735E-0008 -0.53892E-0007
  0.72500E+0004 -0.27636E+0004 -0.12086E-0007 -0.76299E-0008 -0.32481E-0007
  0.72932E+0004 -0.27622E+0004 -0.15371E-0007 -0.67795E-0008 -0.38021E-0007
  0.73750E+0004 -0.27595E+0004 -0.19085E-0007 -0.51950E-0008 -0.45627E-0007
  0.74568E+0004 -0.27568E+0004 -0.19179E-0007 -0.36910E-0008 -0.48916E-0007
  0.75000E+0004 -0.27553E+0004 -0.17694E-0007 -0.29424E-0008 -0.48766E-0007
  0.72500E+0004 -0.27327E+0004 -0.12762E-0007 -0.72595E-0008 -0.33362E-0007
  0.72932E+0004 -0.27310E+0004 -0.15193E-0007 -0.64445E-0008 -0.37981E-0007
  0.73750E+0004 -0.27280E+0004 -0.17150E-0007 -0.49367E-0008 -0.43624E-0007
  0.74568E+0004 -0.27249E+0004 -0.15433E-0007 -0.35167E-0008 -0.44801E-0007
  0.75000E+0004 -0.27233E+0004 -0.13027E-0007 -0.28132E-0008 -0.43538E-0007
  0.72500E+0004 -0.27163E+0004 -0.13139E-0007 -0.70073E-0008 -0.33723E-0007
  0.72932E+0004 -0.27146E+0004 -0.15100E-0007 -0.62056E-0008 -0.37856E-0007
  0.73750E+0004 -0.27114E+0004 -0.16108E-0007 -0.47343E-0008 -0.42475E-0007
  0.74568E+0004 -0.27081E+0004 -0.13435E-0007 -0.33541E-0008 -0.42573E-0007
  0.75000E+0004 -0.27064E+0004 -0.10557E-0007 -0.26763E-0008 -0.40754E-0007
  0.75000E+0004 -0.28043E+0004 -0.24764E-0007 -0.27502E-0008 -0.56538E-0007
  0.75432E+0004 -0.28030E+0004 -0.23592E-0007 -0.19655E-0008 -0.56826E-0007
  0.76250E+0004 -0.28007E+0004 -0.18263E-0007 -0.59368E-0009 -0.53505E-0007
  0.77068E+0004 -0.27984E+0004 -0.89731E-0008  0.61722E-0009 -0.45144E-0007
  0.77500E+0004 -0.27972E+0004 -0.25807E-0008  0.11977E-0008 -0.38802E-0007
  0.75000E+0004 -0.27874E+0004 -0.22333E-0007 -0.28735E-0008 -0.53892E-0007
  0.75432E+0004 -0.27860E+0004 -0.20673E-0007 -0.21145E-0008 -0.53543E-0007
  0.76250E+0004 -0.27835E+0004 -0.14495E-0007 -0.78900E-0009 -0.49076E-0007
  0.77068E+0004 -0.27810E+0004 -0.45217E-0008  0.38381E-0009 -0.39735E-0007
  0.77500E+0004 -0.27797E+0004  0.21412E-0008  0.94860E-0009 -0.32969E-0007
  0.75000E+0004 -0.27553E+0004 -0.17694E-0007 -0.29424E-0008 -0.48766E-0007
  0.75432E+0004 -0.27538E+0004 -0.15131E-0007 -0.22309E-0008 -0.47262E-0007
  0.76250E+0004 -0.27509E+0004 -0.74268E-0008 -0.98954E-0009 -0.40759E-0007
  0.77068E+0004 -0.27480E+0004  0.36992E-0008  0.11023E-0009 -0.29738E-0007
  0.77500E+0004 -0.27465E+0004  0.10773E-0007  0.64045E-0009 -0.22285E-0007
  0.75000E+0004 -0.27233E+0004 -0.13027E-0007 -0.28132E-0008 -0.43538E-0007
  0.75432E+0004 -0.27216E+0004 -0.95974E-0008 -0.21462E-0008 -0.40957E-0007
  0.76250E+0004 -0.27183E+0004 -0.49483E-0009 -0.98660E-0009 -0.32615E-0007
  0.77068E+0004 -0.27150E+0004  0.11580E-0007  0.37204E-0010 -0.20173E-0007
  0.77500E+0004 -0.27133E+0004  0.18927E-0007  0.53001E-0009 -0.12192E-0007
  0.75000E+0004 -0.27064E+0004 -0.10557E-0007 -0.26763E-0008 -0.40754E-0007
  0.75432E+0004 -0.27046E+0004 -0.66862E-0008 -0.20281E-0008 -0.37638E-0007
  0.76250E+0004 -0.27011E+0004  0.30970E-0008 -0.91073E-0009 -0.28414E-0007
  0.77068E+0004 -0.26976E+0004  0.15585E-0007  0.71021E-0010 -0.15332E-0007
  0.77500E+0004 -0.26958E+0004  0.23019E-0007  0.54168E-0009 -0.71409E-0008
  0.77500E+0004 -0.27972E+0004 -0.25807E-0008  0.11977E-0008 -0.38802E-0007
  0.77932E+0004 -0.27958E+0004  0.47825E-0008  0.17383E-0008 -0.31178E-0007
  0.78750E+0004 -0.27933E+0004  0.20989E-0007  0.26936E-0008 -0.13710E-0007
  0.79568E+0004 -0.27908E+0004  0.39502E-0007  0.35999E-0008  0.69433E-0008
  0.80000E+0004 -0.27894E+0004  0.49910E-0007  0.40830E-0008  0.18762E-0007
  0.77500E+0004 -0.27797E+0004  0.21412E-0008  0.94860E-0009 -0.32969E-0007
  0.77932E+0004 -0.27782E+0004  0.97018E-0008  0.14756E-0008 -0.25001E-0007
  0.78750E+0004 -0.27755E+0004  0.26056E-0007  0.24122E-0008 -0.71321E-0008
  0.79568E+0004 -0.27727E+0004  0.44394E-0007  0.33065E-0008  0.13562E-0007
  0.80000E+0004 -0.27713E+0004  0.54578E-0007  0.37845E-0008  0.25253E-0007
  0.77500E+0004 -0.27465E+0004  0.10773E-0007  0.64045E-0009 -0.22285E-0007
  0.77932E+0004 -0.27448E+0004  0.18591E-0007  0.11388E-0008 -0.13791E-0007
  0.78750E+0004 -0.27416E+0004  0.34957E-0007  0.20275E-0008  0.45734E-0008
  0.79568E+0004 -0.27385E+0004  0.52652E-0007  0.28828E-0008  0.25052E-0007
  0.80000E+0004 -0.27368E+0004  0.62232E-0007  0.33426E-0008  0.36337E-0007
  0.77500E+0004 -0.27133E+0004  0.18927E-0007  0.53001E-0009 -0.12192E-0007
  0.77932E+0004 -0.27114E+0004  0.26843E-0007  0.99337E-0009 -0.33451E-0008
  0.78750E+0004 -0.27078E+0004  0.42872E-0007  0.18197E-0008  0.15151E-0007
  0.79568E+0004 -0.27042E+0004  0.59521E-0007  0.26157E-0008  0.35021E-0007
  0.80000E+0004 -0.27023E+0004  0.68269E-0007  0.30441E-0008  0.45689E-0007
  0.77500E+0004 -0.26958E+0004  0.23019E-0007  0.54168E-0009 -0.71409E-0008
  0.77932E+0004 -0.26938E+0004  0.30923E-0007  0.98640E-0009  0.18194E-0008
  0.78750E+0004 -0.26900E+0004  0.46633E-0007  0.17735E-0008  0.20235E-0007
  0.79568E+0004 -0.26862E+0004  0.62571E-0007  0.25306E-0008  0.39625E-0007
  0.80000E+0004 -0.26842E+0004  0.70791E-0007  0.29368E-0008  0.49882E-0007
  0.80000E+0004 -0.27894E+0004  0.49910E-0007  0.40830E-0008  0.18762E-0007
  0.80432E+0004 -0.27880E+0004  0.60610E-0007  0.45753E-0008  0.31038E-0007
  0.81250E+0004 -0.27853E+0004  0.81144E-0007  0.55856E-0008  0.54834E-0007
  0.82068E+0004 -0.27826E+0004  0.10123E-0006  0.67313E-0008  0.78330E-0007
  0.82500E+0004 -0.27812E+0004  0.11135E-0006  0.74096E-0008  0.90214E-0007
  0.80000E+0004 -0.27713E+0004  0.54578E-0007  0.37845E-0008  0.25253E-0007
  0.80432E+0004 -0.27697E+0004  0.64967E-0007  0.42741E-0008  0.37300E-0007
  0.81250E+0004 -0.27668E+0004  0.84683E-0007  0.52781E-0008  0.60398E-0007
  0.82068E+0004 -0.27638E+0004  0.10370E-0006  0.64182E-0008  0.82896E-0007
  0.82500E+0004 -0.27623E+0004  0.11317E-0006  0.70902E-0008  0.94159E-0007
  0.80000E+0004 -0.27368E+0004  0.62232E-0007  0.33426E-0008  0.36337E-0007
  0.80432E+0004 -0.27350E+0004  0.71841E-0007  0.38140E-0008  0.47784E-0007
  0.81250E+0004 -0.27316E+0004  0.89636E-0007  0.47836E-0008  0.69247E-0007
  0.82068E+0004 -0.27282E+0004  0.10625E-0006  0.58846E-0008  0.89557E-0007
  0.82500E+0004 -0.27265E+0004  0.11432E-0006  0.65331E-0008  0.99496E-0007
  0.80000E+0004 -0.27023E+0004  0.68269E-0007  0.30441E-0008  0.45689E-0007
  0.80432E+0004 -0.27003E+0004  0.76860E-0007  0.34840E-0008  0.56321E-0007
  0.81250E+0004 -0.26965E+0004  0.92275E-0007  0.43902E-0008  0.75748E-0007
  0.82068E+0004 -0.26927E+0004  0.10604E-0006  0.54207E-0008  0.93501E-0007
  0.82500E+0004 -0.26906E+0004  0.11248E-0006  0.60273E-0008  0.10194E-0006
  0.80000E+0004 -0.26842E+0004  0.70791E-0007  0.29368E-0008  0.49882E-0007
  0.80432E+0004 -0.26820E+0004  0.78756E-0007  0.33566E-0008  0.59999E-0007
  0.81250E+0004 -0.26780E+0004  0.92744E-0007  0.42183E-0008  0.78198E-0007
  0.82068E+0004 -0.26739E+0004  0.10484E-0006  0.51985E-0008  0.94461E-0007
  0.82500E+0004 -0.26718E+0004  0.11033E-0006  0.57772E-0008  0.10204E-0006
  0.82500E+0004 -0.27812E+0004  0.11135E-0006  0.74096E-0008  0.90214E-0007
  0.82932E+0004 -0.27799E+0004  0.12096E-0006  0.81355E-0008  0.10152E-0006
  0.83750E+0004 -0.27775E+0004  0.13749E-0006  0.96591E-0008  0.12097E-0006
  0.84568E+0004 -0.27751E+0004  0.15125E-0006  0.11347E-0007  0.13715E-0006
  0.85000E+0004 -0.27738E+0004  0.15720E-0006  0.12286E-0007  0.14415E-0006
  0.82500E+0004 -0.27623E+0004  0.11317E-0006  0.70902E-0008  0.94159E-0007
  0.82932E+0004 -0.27609E+0004  0.12212E-0006  0.78115E-0008  0.10480E-0006
  0.83750E+0004 -0.27583E+0004  0.13732E-0006  0.93218E-0008  0.12290E-0006
  0.84568E+0004 -0.27557E+0004  0.14976E-0006  0.10992E-0007  0.13772E-0006
  0.85000E+0004 -0.27543E+0004  0.15506E-0006  0.11922E-0007  0.14401E-0006
  0.82500E+0004 -0.27265E+0004  0.11432E-0006  0.65331E-0008  0.99496E-0007
  0.82932E+0004 -0.27249E+0004  0.12181E-0006  0.72292E-0008  0.10874E-0006
  0.83750E+0004 -0.27219E+0004  0.13419E-0006  0.86856E-0008  0.12409E-0006
  0.84568E+0004 -0.27189E+0004  0.14388E-0006  0.10294E-0007  0.13616E-0006
  0.85000E+0004 -0.27173E+0004  0.14781E-0006  0.11191E-0007  0.14107E-0006
  0.82500E+0004 -0.26906E+0004  0.11248E-0006  0.60273E-0008  0.10194E-0006
  0.82932E+0004 -0.26889E+0004  0.11830E-0006  0.66806E-0008  0.10963E-0006
  0.83750E+0004 -0.26855E+0004  0.12749E-0006  0.80481E-0008  0.12197E-0006
  0.84568E+0004 -0.26821E+0004  0.13414E-0006  0.95619E-0008  0.13113E-0006
  0.85000E+0004 -0.26803E+0004  0.13659E-0006  0.10406E-0007  0.13461E-0006
  0.82500E+0004 -0.26718E+0004  0.11033E-0006  0.57772E-0008  0.10204E-0006
  0.82932E+0004 -0.26699E+0004  0.11520E-0006  0.64012E-0008  0.10886E-0006
  0.83750E+0004 -0.26662E+0004  0.12259E-0006  0.77088E-0008  0.11953E-0006
  0.84568E+0004 -0.26626E+0004  0.12754E-0006  0.91595E-0008  0.12709E-0006
  0.85000E+0004 -0.26607E+0004  0.12917E-0006  0.99699E-0008  0.12980E-0006
  0.85000E+0004 -0.27738E+0004  0.15720E-0006  0.12286E-0007  0.14415E-0006
  0.85432E+0004 -0.27729E+0004  0.16221E-0006  0.13257E-0007  0.14998E-0006
  0.86250E+0004 -0.27713E+0004  0.16883E-0006  0.15105E-0007  0.15769E-0006
  0.87068E+0004 -0.27696E+0004  0.17143E-0006  0.16871E-0007  0.16081E-0006
  0.87500E+0004 -0.27687E+0004  0.17112E-0006  0.17729E-0007  0.16057E-0006
  0.85000E+0004 -0.27543E+0004  0.15506E-0006  0.11922E-0007  0.14401E-0006
  0.85432E+0004 -0.27533E+0004  0.15947E-0006  0.12882E-0007  0.14920E-0006
  0.86250E+0004 -0.27515E+0004  0.16512E-0006  0.14711E-0007  0.15583E-0006
  0.87068E+0004 -0.27497E+0004  0.16700E-0006  0.16463E-0007  0.15809E-0006
  0.87500E+0004 -0.27488E+0004  0.16642E-0006  0.17316E-0007  0.15749E-0006
  0.85000E+0004 -0.27173E+0004  0.14781E-0006  0.11191E-0007  0.14107E-0006
  0.85432E+0004 -0.27162E+0004  0.15102E-0006  0.12118E-0007  0.14502E-0006
  0.86250E+0004 -0.27141E+0004  0.15475E-0006  0.13889E-0007  0.14960E-0006
  0.87068E+0004 -0.27120E+0004  0.15526E-0006  0.15591E-0007  0.15030E-0006
  0.87500E+0004 -0.27109E+0004  0.15420E-0006  0.16423E-0007  0.14909E-0006
  0.85000E+0004 -0.26803E+0004  0.13659E-0006  0.10406E-0007  0.13461E-0006
  0.85432E+0004 -0.26790E+0004  0.13852E-0006  0.11284E-0007  0.13729E-0006
  0.86250E+0004 -0.26767E+0004  0.14025E-0006  0.12966E-0007  0.13985E-0006
  0.87068E+0004 -0.26743E+0004  0.13942E-0006  0.14590E-0007  0.13912E-0006
  0.87500E+0004 -0.26731E+0004  0.13794E-0006  0.15389E-0007  0.13741E-0006
  0.85000E+0004 -0.26607E+0004  0.12917E-0006  0.99699E-0008  0.12980E-0006
  0.85432E+0004 -0.26594E+0004  0.13040E-0006  0.10815E-0007  0.13181E-0006
  0.86250E+0004 -0.26569E+0004  0.13106E-0006  0.12438E-0007  0.13334E-0006
  0.87068E+0004 -0.26544E+0004  0.12954E-0006  0.14012E-0007  0.13190E-0006
  0.87500E+0004 -0.26531E+0004  0.12786E-0006  0.14787E-0007  0.12998E-0006
  0.87500E+0004 -0.27687E+0004  0.17112E-0006  0.17729E-0007  0.16057E-0006
  0.87932E+0004 -0.27681E+0004  0.16965E-0006  0.18515E-0007  0.15903E-0006
  0.88750E+0004 -0.27668E+0004  0.16358E-0006  0.19723E-0007  0.15260E-0006
  0.89568E+0004 -0.27656E+0004  0.15322E-0006  0.20451E-0007  0.14171E-0006
  0.90000E+0004 -0.27649E+0004  0.14607E-0006  0.20601E-0007  0.13427E-0006
  0.87500E+0004 -0.27488E+0004  0.16642E-0006  0.17316E-0007  0.15749E-0006
  0.87932E+0004 -0.27481E+0004  0.16478E-0006  0.18100E-0007  0.15569E-0006
  0.88750E+0004 -0.27467E+0004  0.15860E-0006  0.19313E-0007  0.14894E-0006
  0.89568E+0004 -0.27454E+0004  0.14840E-0006  0.20061E-0007  0.13796E-0006
  0.90000E+0004 -0.27446E+0004  0.14143E-0006  0.20226E-0007  0.13056E-0006
  0.87500E+0004 -0.27109E+0004  0.15420E-0006  0.16423E-0007  0.14909E-0006
  0.87932E+0004 -0.27101E+0004  0.15231E-0006  0.17194E-0007  0.14688E-0006
  0.88750E+0004 -0.27085E+0004  0.14612E-0006  0.18401E-0007  0.13976E-0006
  0.89568E+0004 -0.27070E+0004  0.13650E-0006  0.19170E-0007  0.12891E-0006
  0.90000E+0004 -0.27062E+0004  0.13004E-0006  0.19359E-0007  0.12174E-0006
  0.87500E+0004 -0.26731E+0004  0.13794E-0006  0.15389E-0007  0.13741E-0006
  0.87932E+0004 -0.26721E+0004  0.13588E-0006  0.16135E-0007  0.13492E-0006
  0.88750E+0004 -0.26704E+0004  0.12994E-0006  0.17314E-0007  0.12774E-0006
  0.89568E+0004 -0.26686E+0004  0.12125E-0006  0.18088E-0007  0.11739E-0006
  0.90000E+0004 -0.26677E+0004  0.11553E-0006  0.18294E-0007  0.11068E-0006
  0.87500E+0004 -0.26531E+0004  0.12786E-0006  0.14787E-0007  0.12998E-0006
  0.87932E+0004 -0.26521E+0004  0.12575E-0006  0.15514E-0007  0.12739E-0006
  0.88750E+0004 -0.26503E+0004  0.12004E-0006  0.16671E-0007  0.12030E-0006
  0.89568E+0004 -0.26484E+0004  0.11198E-0006  0.17441E-0007  0.11037E-0006
  0.90000E+0004 -0.26474E+0004  0.10674E-0006  0.17654E-0007  0.10399E-0006
  0.90000E+0004 -0.27649E+0004  0.14607E-0006  0.20601E-0007  0.13427E-0006
  0.90432E+0004 -0.27643E+0004  0.13780E-0006  0.20568E-0007  0.12574E-0006
  0.91250E+0004 -0.27630E+0004  0.11922E-0006  0.19958E-0007  0.10684E-0006
  0.92068E+0004 -0.27617E+0004  0.97211E-0007  0.18581E-0007  0.84849E-0007
  0.92500E+0004 -0.27611E+0004  0.84406E-0007  0.17533E-0007  0.72238E-0007
  0.90000E+0004 -0.27446E+0004  0.14143E-0006  0.20226E-0007  0.13056E-0006
  0.90432E+0004 -0.27439E+0004  0.13338E-0006  0.20213E-0007  0.12210E-0006
  0.91250E+0004 -0.27425E+0004  0.11536E-0006  0.19655E-0007  0.10341E-0006
  0.92068E+0004 -0.27412E+0004  0.94009E-0007  0.18346E-0007  0.81695E-0007
  0.92500E+0004 -0.27404E+0004  0.81569E-0007  0.17341E-0007  0.69222E-0007
  0.90000E+0004 -0.27062E+0004  0.13004E-0006  0.19359E-0007  0.12174E-0006
  0.90432E+0004 -0.27053E+0004  0.12263E-0006  0.19381E-0007  0.11361E-0006
  0.91250E+0004 -0.27038E+0004  0.10610E-0006  0.18914E-0007  0.95728E-0007
  0.92068E+0004 -0.27022E+0004  0.86488E-0007  0.17731E-0007  0.74937E-0007
  0.92500E+0004 -0.27013E+0004  0.75017E-0007  0.16805E-0007  0.62954E-0007
  0.90000E+0004 -0.26677E+0004  0.11553E-0006  0.18294E-0007  0.11068E-0006
  0.90432E+0004 -0.26668E+0004  0.10901E-0006  0.18343E-0007  0.10311E-0006
  0.91250E+0004 -0.26650E+0004  0.94509E-0007  0.17958E-0007  0.86535E-0007
  0.92068E+0004 -0.26632E+0004  0.77246E-0007  0.16897E-0007  0.67207E-0007
  0.92500E+0004 -0.26622E+0004  0.67085E-0007  0.16050E-0007  0.56005E-0007
  0.90000E+0004 -0.26474E+0004  0.10674E-0006  0.17654E-0007  0.10399E-0006
  0.90432E+0004 -0.26464E+0004  0.10079E-0006  0.17716E-0007  0.96816E-0007
  0.91250E+0004 -0.26445E+0004  0.87558E-0007  0.17371E-0007  0.81115E-0007
  0.92068E+0004 -0.26426E+0004  0.71758E-0007  0.16371E-0007  0.62762E-0007
  0.92500E+0004 -0.26416E+0004  0.62415E-0007  0.15567E-0007  0.52083E-0007
  0.92500E+0004 -0.27611E+0004  0.84406E-0007  0.17533E-0007  0.72238E-0007
  0.92932E+0004 -0.27605E+0004  0.70906E-0007  0.16265E-0007  0.59078E-0007
  0.93750E+0004 -0.27594E+0004  0.43749E-0007  0.13264E-0007  0.33005E-0007
  0.94568E+0004 -0.27583E+0004  0.15210E-0007  0.95338E-0008  0.61509E-0008
  0.95000E+0004 -0.27577E+0004 -0.11538E-0009  0.73004E-0008 -0.80409E-0008
  0.92500E+0004 -0.27404E+0004  0.81569E-0007  0.17341E-0007  0.69222E-0007
  0.92932E+0004 -0.27398E+0004  0.68436E-0007  0.16120E-0007  0.56184E-0007
  0.93750E+0004 -0.27386E+0004  0.41942E-0007  0.13217E-0007  0.30275E-0007
  0.94568E+0004 -0.27374E+0004  0.13977E-0007  0.95928E-0008  0.34577E-0008
  0.95000E+0004 -0.27368E+0004 -0.10952E-0008  0.74174E-0008 -0.10775E-0007
  0.92500E+0004 -0.27013E+0004  0.75017E-0007  0.16805E-0007  0.62954E-0007
  0.92932E+0004 -0.27006E+0004  0.62868E-0007  0.15673E-0007  0.50386E-0007
  0.93750E+0004 -0.26992E+0004  0.38184E-0007  0.12959E-0007  0.25229E-0007
  0.94568E+0004 -0.26979E+0004  0.11862E-0007  0.95439E-0008 -0.10917E-0008
  0.95000E+0004 -0.26972E+0004 -0.24432E-0008  0.74841E-0008 -0.15188E-0007
  0.92500E+0004 -0.26622E+0004  0.67085E-0007  0.16050E-0007  0.56005E-0007
  0.92932E+0004 -0.26614E+0004  0.56271E-0007  0.15008E-0007  0.44200E-0007
  0.93750E+0004 -0.26599E+0004  0.34081E-0007  0.12487E-0007  0.20355E-0007
  0.94568E+0004 -0.26583E+0004  0.10084E-0007  0.92890E-0008 -0.49280E-0008
  0.95000E+0004 -0.26575E+0004 -0.31035E-0008  0.73508E-0008 -0.18615E-0007
  0.92500E+0004 -0.26416E+0004  0.62415E-0007  0.15567E-0007  0.52083E-0007
  0.92932E+0004 -0.26407E+0004  0.52437E-0007  0.14571E-0007  0.40797E-0007
  0.93750E+0004 -0.26391E+0004  0.31816E-0007  0.12153E-0007  0.17858E-0007
  0.94568E+0004 -0.26375E+0004  0.92987E-0008  0.90734E-0008 -0.66696E-0008
  0.95000E+0004 -0.26366E+0004 -0.31685E-0008  0.72025E-0008 -0.20036E-0007
  0.95000E+0004 -0.27577E+0004 -0.11538E-0009  0.73004E-0008 -0.80409E-0008
  0.95432E+0004 -0.27576E+0004 -0.15446E-0007  0.49045E-0008 -0.22039E-0007
  0.96250E+0004 -0.27572E+0004 -0.44126E-0007 -0.17174E-0010 -0.47748E-0007
  0.97068E+0004 -0.27569E+0004 -0.71598E-0007 -0.53023E-0008 -0.71747E-0007
  0.97500E+0004 -0.27567E+0004 -0.85343E-0007 -0.81845E-0008 -0.83490E-0007
  0.95000E+0004 -0.27368E+0004 -0.10952E-0008  0.74174E-0008 -0.10775E-0007
  0.95432E+0004 -0.27366E+0004 -0.16214E-0007  0.50811E-0008 -0.24860E-0007
  0.96250E+0004 -0.27363E+0004 -0.44619E-0007  0.26918E-0009 -0.50852E-0007
  0.97068E+0004 -0.27359E+0004 -0.71974E-0007 -0.49142E-0008 -0.75269E-0007
  0.97500E+0004 -0.27357E+0004 -0.85713E-0007 -0.77478E-0008 -0.87273E-0007
  0.95000E+0004 -0.26972E+0004 -0.24432E-0008  0.74841E-0008 -0.15188E-0007
  0.95432E+0004 -0.26969E+0004 -0.16889E-0007  0.52663E-0008 -0.29235E-0007
  0.96250E+0004 -0.26965E+0004 -0.44291E-0007  0.67783E-0009 -0.55425E-0007
  0.97068E+0004 -0.26961E+0004 -0.71006E-0007 -0.42944E-0008 -0.80352E-0007
  0.97500E+0004 -0.26959E+0004 -0.84546E-0007 -0.70249E-0008 -0.92728E-0007
  0.95000E+0004 -0.26575E+0004 -0.31035E-0008  0.73508E-0008 -0.18615E-0007
  0.95432E+0004 -0.26573E+0004 -0.16540E-0007  0.52602E-0008 -0.32370E-0007
  0.96250E+0004 -0.26568E+0004 -0.42345E-0007  0.91354E-0009 -0.58318E-0007
  0.97068E+0004 -0.26563E+0004 -0.67903E-0007 -0.38248E-0008 -0.83393E-0007
  0.97500E+0004 -0.26560E+0004 -0.81008E-0007 -0.64386E-0008 -0.95984E-0007
  0.95000E+0004 -0.26366E+0004 -0.31685E-0008  0.72025E-0008 -0.20036E-0007
  0.95432E+0004 -0.26363E+0004 -0.15946E-0007  0.51815E-0008 -0.33537E-0007
  0.96250E+0004 -0.26358E+0004 -0.40687E-0007  0.96957E-0009 -0.59187E-0007
  0.97068E+0004 -0.26353E+0004 -0.65442E-0007 -0.36369E-0008 -0.84199E-0007
  0.97500E+0004 -0.26350E+0004 -0.78228E-0007 -0.61838E-0008 -0.96841E-0007
  0.97500E+0004 -0.27567E+0004 -0.85343E-0007 -0.81845E-0008 -0.83490E-0007
  0.97932E+0004 -0.27572E+0004 -0.98415E-0007 -0.11110E-0007 -0.94361E-0007
  0.98750E+0004 -0.27581E+0004 -0.12111E-0006 -0.16666E-0007 -0.11267E-0006
  0.99568E+0004 -0.27590E+0004 -0.14072E-0006 -0.22094E-0007 -0.12775E-0006
  0.10000E+0005 -0.27594E+0004 -0.14973E-0006 -0.24860E-0007 -0.13436E-0006
  0.97500E+0004 -0.27357E+0004 -0.85713E-0007 -0.77478E-0008 -0.87273E-0007
  0.97932E+0004 -0.27362E+0004 -0.98839E-0007 -0.10629E-0007 -0.98435E-0007
  0.98750E+0004 -0.27372E+0004 -0.12172E-0006 -0.16118E-0007 -0.11732E-0006
  0.99568E+0004 -0.27382E+0004 -0.14159E-0006 -0.21502E-0007 -0.13295E-0006
  0.10000E+0005 -0.27387E+0004 -0.15074E-0006 -0.24256E-0007 -0.13983E-0006
  0.97500E+0004 -0.26959E+0004 -0.84546E-0007 -0.70249E-0008 -0.92728E-0007
  0.97932E+0004 -0.26965E+0004 -0.97614E-0007 -0.98104E-0008 -0.10435E-0006
  0.98750E+0004 -0.26976E+0004 -0.12061E-0006 -0.15146E-0007 -0.12419E-0006
  0.99568E+0004 -0.26987E+0004 -0.14081E-0006 -0.20420E-0007 -0.14082E-0006
  0.10000E+0005 -0.26993E+0004 -0.15020E-0006 -0.23134E-0007 -0.14820E-0006
  0.97500E+0004 -0.26560E+0004 -0.81008E-0007 -0.64386E-0008 -0.95984E-0007
  0.97932E+0004 -0.26567E+0004 -0.93821E-0007 -0.91132E-0008 -0.10794E-0006
  0.98750E+0004 -0.26580E+0004 -0.11664E-0006 -0.14264E-0007 -0.12859E-0006
  0.99568E+0004 -0.26593E+0004 -0.13697E-0006 -0.19393E-0007 -0.14614E-0006
  0.10000E+0005 -0.26599E+0004 -0.14653E-0006 -0.22048E-0007 -0.15400E-0006
  0.97500E+0004 -0.26350E+0004 -0.78228E-0007 -0.61838E-0008 -0.96841E-0007
  0.97932E+0004 -0.26357E+0004 -0.90832E-0007 -0.87937E-0008 -0.10893E-0006
  0.98750E+0004 -0.26371E+0004 -0.11344E-0006 -0.13835E-0007 -0.12993E-0006
  0.99568E+0004 -0.26385E+0004 -0.13378E-0006 -0.18873E-0007 -0.14794E-0006
  0.10000E+0005 -0.26392E+0004 -0.14341E-0006 -0.21489E-0007 -0.15606E-0006
  0.10000E+0005 -0.27594E+0004 -0.14973E-0006 -0.24860E-0007 -0.13436E-0006
  0.10043E+0005 -0.27606E+0004 -0.15775E-0006 -0.27548E-0007 -0.13987E-0006
  0.10125E+0005 -0.27627E+0004 -0.17035E-0006 -0.32344E-0007 -0.14785E-0006
  0.10207E+0005 -0.27648E+0004 -0.17969E-0006 -0.36674E-0007 -0.15285E-0006
  0.10250E+0005 -0.27659E+0004 -0.18340E-0006 -0.38757E-0007 -0.15441E-0006
  0.10000E+0005 -0.27387E+0004 -0.15074E-0006 -0.24256E-0007 -0.13983E-0006
  0.10043E+0005 -0.27399E+0004 -0.15894E-0006 -0.26940E-0007 -0.14559E-0006
  0.10125E+0005 -0.27422E+0004 -0.17186E-0006 -0.31748E-0007 -0.15394E-0006
  0.10207E+0005 -0.27445E+0004 -0.18148E-0006 -0.36115E-0007 -0.15918E-0006
  0.10250E+0005 -0.27457E+0004 -0.18532E-0006 -0.38227E-0007 -0.16081E-0006
  0.10000E+0005 -0.26993E+0004 -0.15020E-0006 -0.23134E-0007 -0.14820E-0006
  0.10043E+0005 -0.27007E+0004 -0.15870E-0006 -0.25795E-0007 -0.15444E-0006
  0.10125E+0005 -0.27033E+0004 -0.17224E-0006 -0.30596E-0007 -0.16357E-0006
  0.10207E+0005 -0.27060E+0004 -0.18244E-0006 -0.35002E-0007 -0.16935E-0006
  0.10250E+0005 -0.27074E+0004 -0.18655E-0006 -0.37151E-0007 -0.17117E-0006
  0.10000E+0005 -0.26599E+0004 -0.14653E-0006 -0.22048E-0007 -0.15400E-0006
  0.10043E+0005 -0.26615E+0004 -0.15533E-0006 -0.24664E-0007 -0.16076E-0006
  0.10125E+0005 -0.26645E+0004 -0.16950E-0006 -0.29419E-0007 -0.17075E-0006
  0.10207E+0005 -0.26675E+0004 -0.18035E-0006 -0.33824E-0007 -0.17719E-0006
  0.10250E+0005 -0.26690E+0004 -0.18479E-0006 -0.35988E-0007 -0.17926E-0006
  0.10000E+0005 -0.26392E+0004 -0.14341E-0006 -0.21489E-0007 -0.15606E-0006
  0.10043E+0005 -0.26408E+0004 -0.15236E-0006 -0.24075E-0007 -0.16310E-0006
  0.10125E+0005 -0.26440E+0004 -0.16686E-0006 -0.28789E-0007 -0.17358E-0006
  0.10207E+0005 -0.26472E+0004 -0.17809E-0006 -0.33178E-0007 -0.18042E-0006
  0.10250E+0005 -0.26488E+0004 -0.18272E-0006 -0.35343E-0007 -0.18265E-0006
  0.10250E+0005 -0.27659E+0004 -0.18340E-0006 -0.38757E-0007 -0.15441E-0006
  0.10293E+0005 -0.27668E+0004 -0.18636E-0006 -0.40691E-0007 -0.15539E-0006
  0.10375E+0005 -0.27685E+0004 -0.19005E-0006 -0.43976E-0007 -0.15566E-0006
  0.10457E+0005 -0.27702E+0004 -0.19153E-0006 -0.46788E-0007 -0.15418E-0006
  0.10500E+0005 -0.27711E+0004 -0.19154E-0006 -0.48099E-0007 -0.15281E-0006
  0.10250E+0005 -0.27457E+0004 -0.18532E-0006 -0.38227E-0007 -0.16081E-0006
  0.10293E+0005 -0.27466E+0004 -0.18838E-0006 -0.40193E-0007 -0.16182E-0006
  0.10375E+0005 -0.27485E+0004 -0.19220E-0006 -0.43548E-0007 -0.16206E-0006
  0.10457E+0005 -0.27503E+0004 -0.19376E-0006 -0.46439E-0007 -0.16045E-0006
  0.10500E+0005 -0.27513E+0004 -0.19379E-0006 -0.47791E-0007 -0.15898E-0006
  0.10250E+0005 -0.27074E+0004 -0.18655E-0006 -0.37151E-0007 -0.17117E-0006
  0.10293E+0005 -0.27085E+0004 -0.18984E-0006 -0.39161E-0007 -0.17229E-0006
  0.10375E+0005 -0.27106E+0004 -0.19402E-0006 -0.42621E-0007 -0.17255E-0006
  0.10457E+0005 -0.27127E+0004 -0.19584E-0006 -0.45631E-0007 -0.17077E-0006
  0.10500E+0005 -0.27139E+0004 -0.19597E-0006 -0.47049E-0007 -0.16915E-0006
  0.10250E+0005 -0.26690E+0004 -0.18479E-0006 -0.35988E-0007 -0.17926E-0006
  0.10293E+0005 -0.26703E+0004 -0.18837E-0006 -0.38022E-0007 -0.18056E-0006
  0.10375E+0005 -0.26727E+0004 -0.19304E-0006 -0.41549E-0007 -0.18098E-0006
  0.10457E+0005 -0.26751E+0004 -0.19526E-0006 -0.44643E-0007 -0.17915E-0006
  0.10500E+0005 -0.26764E+0004 -0.19556E-0006 -0.46110E-0007 -0.17743E-0006
  0.10250E+0005 -0.26488E+0004 -0.18272E-0006 -0.35343E-0007 -0.18265E-0006
  0.10293E+0005 -0.26502E+0004 -0.18648E-0006 -0.37381E-0007 -0.18408E-0006
  0.10375E+0005 -0.26527E+0004 -0.19146E-0006 -0.40928E-0007 -0.18463E-0006
  0.10457E+0005 -0.26553E+0004 -0.19394E-0006 -0.44053E-0007 -0.18283E-0006
  0.10500E+0005 -0.26566E+0004 -0.19436E-0006 -0.45540E-0007 -0.18108E-0006
  0.10500E+0005 -0.27711E+0004 -0.19154E-0006 -0.48099E-0007 -0.15281E-0006
  0.10543E+0005 -0.27719E+0004 -0.19108E-0006 -0.49304E-0007 -0.15111E-0006
  0.10625E+0005 -0.27734E+0004 -0.18903E-0006 -0.51332E-0007 -0.14702E-0006
  0.10707E+0005 -0.27750E+0004 -0.18558E-0006 -0.53085E-0007 -0.14191E-0006
  0.10750E+0005 -0.27758E+0004 -0.18324E-0006 -0.53918E-0007 -0.13884E-0006
  0.10500E+0005 -0.27513E+0004 -0.19379E-0006 -0.47791E-0007 -0.15898E-0006
  0.10543E+0005 -0.27522E+0004 -0.19334E-0006 -0.49036E-0007 -0.15717E-0006
  0.10625E+0005 -0.27539E+0004 -0.19128E-0006 -0.51133E-0007 -0.15283E-0006
  0.10707E+0005 -0.27555E+0004 -0.18777E-0006 -0.52942E-0007 -0.14744E-0006
  0.10750E+0005 -0.27564E+0004 -0.18537E-0006 -0.53798E-0007 -0.14421E-0006
  0.10500E+0005 -0.27139E+0004 -0.19597E-0006 -0.47049E-0007 -0.16915E-0006
  0.10543E+0005 -0.27149E+0004 -0.19559E-0006 -0.48357E-0007 -0.16716E-0006
  0.10625E+0005 -0.27168E+0004 -0.19360E-0006 -0.50565E-0007 -0.16239E-0006
  0.10707E+0005 -0.27187E+0004 -0.19008E-0006 -0.52464E-0007 -0.15650E-0006
  0.10750E+0005 -0.27197E+0004 -0.18764E-0006 -0.53357E-0007 -0.15297E-0006
  0.10500E+0005 -0.26764E+0004 -0.19556E-0006 -0.46110E-0007 -0.17743E-0006
  0.10543E+0005 -0.26775E+0004 -0.19532E-0006 -0.47465E-0007 -0.17530E-0006
  0.10625E+0005 -0.26797E+0004 -0.19353E-0006 -0.49759E-0007 -0.17017E-0006
  0.10707E+0005 -0.26819E+0004 -0.19013E-0006 -0.51730E-0007 -0.16382E-0006
  0.10750E+0005 -0.26830E+0004 -0.18772E-0006 -0.52652E-0007 -0.16002E-0006
  0.10500E+0005 -0.26566E+0004 -0.19436E-0006 -0.45540E-0007 -0.18108E-0006
  0.10543E+0005 -0.26578E+0004 -0.19423E-0006 -0.46914E-0007 -0.17889E-0006
  0.10625E+0005 -0.26601E+0004 -0.19259E-0006 -0.49243E-0007 -0.17361E-0006
  0.10707E+0005 -0.26624E+0004 -0.18931E-0006 -0.51244E-0007 -0.16705E-0006
  0.10750E+0005 -0.26637E+0004 -0.18693E-0006 -0.52179E-0007 -0.16310E-0006
  0.10750E+0005 -0.27758E+0004 -0.18324E-0006 -0.53918E-0007 -0.13884E-0006
  0.10793E+0005 -0.27767E+0004 -0.18055E-0006 -0.54699E-0007 -0.13550E-0006
  0.10875E+0005 -0.27785E+0004 -0.17454E-0006 -0.56046E-0007 -0.12854E-0006
  0.10957E+0005 -0.27802E+0004 -0.16743E-0006 -0.57229E-0007 -0.12086E-0006
  0.11000E+0005 -0.27811E+0004 -0.16328E-0006 -0.57784E-0007 -0.11658E-0006
  0.10750E+0005 -0.27564E+0004 -0.18537E-0006 -0.53798E-0007 -0.14421E-0006
  0.10793E+0005 -0.27574E+0004 -0.18261E-0006 -0.54597E-0007 -0.14069E-0006
  0.10875E+0005 -0.27593E+0004 -0.17640E-0006 -0.55962E-0007 -0.13334E-0006
  0.10957E+0005 -0.27612E+0004 -0.16899E-0006 -0.57146E-0007 -0.12519E-0006
  0.11000E+0005 -0.27622E+0004 -0.16462E-0006 -0.57695E-0007 -0.12061E-0006
  0.10750E+0005 -0.27197E+0004 -0.18764E-0006 -0.53357E-0007 -0.15297E-0006
  0.10793E+0005 -0.27209E+0004 -0.18480E-0006 -0.54187E-0007 -0.14912E-0006
  0.10875E+0005 -0.27231E+0004 -0.17835E-0006 -0.55585E-0007 -0.14108E-0006
  0.10957E+0005 -0.27253E+0004 -0.17050E-0006 -0.56770E-0007 -0.13206E-0006
  0.11000E+0005 -0.27264E+0004 -0.16580E-0006 -0.57308E-0007 -0.12695E-0006
  0.10750E+0005 -0.26830E+0004 -0.18772E-0006 -0.52652E-0007 -0.16002E-0006
  0.10793E+0005 -0.26843E+0004 -0.18489E-0006 -0.53506E-0007 -0.15587E-0006
  0.10875E+0005 -0.26868E+0004 -0.17835E-0006 -0.54931E-0007 -0.14718E-0006
  0.10957E+0005 -0.26893E+0004 -0.17024E-0006 -0.56118E-0007 -0.13737E-0006
  0.11000E+0005 -0.26906E+0004 -0.16532E-0006 -0.56647E-0007 -0.13176E-0006
  0.10750E+0005 -0.26637E+0004 -0.18693E-0006 -0.52179E-0007 -0.16310E-0006
  0.10793E+0005 -0.26650E+0004 -0.18414E-0006 -0.53043E-0007 -0.15882E-0006
  0.10875E+0005 -0.26677E+0004 -0.17761E-0006 -0.54480E-0007 -0.14980E-0006
  0.10957E+0005 -0.26703E+0004 -0.16944E-0006 -0.55667E-0007 -0.13961E-0006
  0.11000E+0005 -0.26717E+0004 -0.16445E-0006 -0.56192E-0007 -0.13375E-0006
  0.11000E+0005 -0.27811E+0004 -0.16328E-0006 -0.57784E-0007 -0.11658E-0006
  0.11043E+0005 -0.27821E+0004 -0.15887E-0006 -0.58286E-0007 -0.11219E-0006
  0.11125E+0005 -0.27839E+0004 -0.14998E-0006 -0.59074E-0007 -0.10371E-0006
  0.11207E+0005 -0.27858E+0004 -0.14064E-0006 -0.59599E-0007 -0.95411E-0007
  0.11250E+0005 -0.27867E+0004 -0.13567E-0006 -0.59751E-0007 -0.91263E-0007
  0.11000E+0005 -0.27622E+0004 -0.16462E-0006 -0.57695E-0007 -0.12061E-0006
  0.11043E+0005 -0.27633E+0004 -0.15996E-0006 -0.58187E-0007 -0.11588E-0006
  0.11125E+0005 -0.27653E+0004 -0.15045E-0006 -0.58946E-0007 -0.10664E-0006
  0.11207E+0005 -0.27673E+0004 -0.14032E-0006 -0.59435E-0007 -0.97408E-0007
  0.11250E+0005 -0.27683E+0004 -0.13485E-0006 -0.59565E-0007 -0.92695E-0007
  0.11000E+0005 -0.27264E+0004 -0.16580E-0006 -0.57308E-0007 -0.12695E-0006
  0.11043E+0005 -0.27276E+0004 -0.16074E-0006 -0.57784E-0007 -0.12161E-0006
  0.11125E+0005 -0.27299E+0004 -0.15024E-0006 -0.58495E-0007 -0.11100E-0006
  0.11207E+0005 -0.27322E+0004 -0.13878E-0006 -0.58925E-0007 -0.10008E-0006
  0.11250E+0005 -0.27334E+0004 -0.13247E-0006 -0.59022E-0007 -0.94344E-0007
  0.11000E+0005 -0.26906E+0004 -0.16532E-0006 -0.56647E-0007 -0.13176E-0006
  0.11043E+0005 -0.26920E+0004 -0.15997E-0006 -0.57109E-0007 -0.12586E-0006
  0.11125E+0005 -0.26946E+0004 -0.14871E-0006 -0.57782E-0007 -0.11399E-0006
  0.11207E+0005 -0.26972E+0004 -0.13617E-0006 -0.58164E-0007 -0.10151E-0006
  0.11250E+0005 -0.26985E+0004 -0.12915E-0006 -0.58235E-0007 -0.94821E-0007
  0.11000E+0005 -0.26717E+0004 -0.16445E-0006 -0.56192E-0007 -0.13375E-0006
  0.11043E+0005 -0.26732E+0004 -0.15899E-0006 -0.56648E-0007 -0.12758E-0006
  0.11125E+0005 -0.26759E+0004 -0.14742E-0006 -0.57304E-0007 -0.11510E-0006
  0.11207E+0005 -0.26787E+0004 -0.13442E-0006 -0.57665E-0007 -0.10185E-0006
  0.11250E+0005 -0.26801E+0004 -0.12708E-0006 -0.57724E-0007 -0.94694E-0007
  0.11250E+0005 -0.27867E+0004 -0.13567E-0006 -0.59751E-0007 -0.91263E-0007
  0.11293E+0005 -0.27877E+0004 -0.13074E-0006 -0.59802E-0007 -0.87388E-0007
  0.11375E+0005 -0.27894E+0004 -0.12182E-0006 -0.59601E-0007 -0.81053E-0007
  0.11457E+0005 -0.27911E+0004 -0.11390E-0006 -0.58969E-0007 -0.76532E-0007
  0.11500E+0005 -0.27921E+0004 -0.11031E-0006 -0.58452E-0007 -0.75058E-0007
  0.11250E+0005 -0.27683E+0004 -0.13485E-0006 -0.59565E-0007 -0.92695E-0007
  0.11293E+0005 -0.27693E+0004 -0.12938E-0006 -0.59597E-0007 -0.88207E-0007
  0.11375E+0005 -0.27712E+0004 -0.11930E-0006 -0.59360E-0007 -0.80586E-0007
  0.11457E+0005 -0.27731E+0004 -0.11007E-0006 -0.58699E-0007 -0.74653E-0007
  0.11500E+0005 -0.27741E+0004 -0.10575E-0006 -0.58171E-0007 -0.72400E-0007
  0.11250E+0005 -0.27334E+0004 -0.13247E-0006 -0.59022E-0007 -0.94344E-0007
  0.11293E+0005 -0.27346E+0004 -0.12606E-0006 -0.59021E-0007 -0.88737E-0007
  0.11375E+0005 -0.27368E+0004 -0.11394E-0006 -0.58727E-0007 -0.78762E-0007
  0.11457E+0005 -0.27389E+0004 -0.10239E-0006 -0.58020E-0007 -0.70222E-0007
  0.11500E+0005 -0.27401E+0004 -0.96753E-0007 -0.57474E-0007 -0.66521E-0007
  0.11250E+0005 -0.26985E+0004 -0.12915E-0006 -0.58235E-0007 -0.94821E-0007
  0.11293E+0005 -0.26998E+0004 -0.12194E-0006 -0.58207E-0007 -0.88169E-0007
  0.11375E+0005 -0.27023E+0004 -0.10804E-0006 -0.57868E-0007 -0.75982E-0007
  0.11457E+0005 -0.27048E+0004 -0.94402E-0007 -0.57129E-0007 -0.64963E-0007
  0.11500E+0005 -0.27060E+0004 -0.87555E-0007 -0.56572E-0007 -0.59871E-0007
  0.11250E+0005 -0.26801E+0004 -0.12708E-0006 -0.57724E-0007 -0.94694E-0007
  0.11293E+0005 -0.26815E+0004 -0.11951E-0006 -0.57685E-0007 -0.87528E-0007
  0.11375E+0005 -0.26841E+0004 -0.10478E-0006 -0.57327E-0007 -0.74241E-0007
  0.11457E+0005 -0.26867E+0004 -0.90147E-0007 -0.56575E-0007 -0.61978E-0007
  0.11500E+0005 -0.26881E+0004 -0.82714E-0007 -0.56014E-0007 -0.56184E-0007
  0.11500E+0005 -0.27921E+0004 -0.11031E-0006 -0.58452E-0007 -0.75058E-0007
  0.11543E+0005 -0.27929E+0004 -0.10720E-0006 -0.57801E-0007 -0.74289E-0007
  0.11625E+0005 -0.27944E+0004 -0.10291E-0006 -0.56217E-0007 -0.74983E-0007
  0.11707E+0005 -0.27958E+0004 -0.10110E-0006 -0.54193E-0007 -0.78745E-0007
  0.11750E+0005 -0.27966E+0004 -0.10125E-0006 -0.52965E-0007 -0.82010E-0007
  0.11500E+0005 -0.27741E+0004 -0.10575E-0006 -0.58171E-0007 -0.72400E-0007
  0.11543E+0005 -0.27750E+0004 -0.10188E-0006 -0.57511E-0007 -0.70835E-0007
  0.11625E+0005 -0.27766E+0004 -0.96133E-0007 -0.55917E-0007 -0.70027E-0007
  0.11707E+0005 -0.27782E+0004 -0.92893E-0007 -0.53893E-0007 -0.72354E-0007
  0.11750E+0005 -0.27791E+0004 -0.92325E-0007 -0.52668E-0007 -0.74917E-0007
  0.11500E+0005 -0.27401E+0004 -0.96753E-0007 -0.57474E-0007 -0.66521E-0007
  0.11543E+0005 -0.27411E+0004 -0.91509E-0007 -0.56802E-0007 -0.63471E-0007
  0.11625E+0005 -0.27429E+0004 -0.83088E-0007 -0.55197E-0007 -0.59827E-0007
  0.11707E+0005 -0.27448E+0004 -0.77166E-0007 -0.53179E-0007 -0.59407E-0007
  0.11750E+0005 -0.27458E+0004 -0.75222E-0007 -0.51963E-0007 -0.60605E-0007
  0.11500E+0005 -0.27060E+0004 -0.87555E-0007 -0.56572E-0007 -0.59871E-0007
  0.11543E+0005 -0.27072E+0004 -0.81037E-0007 -0.55891E-0007 -0.55383E-0007
  0.11625E+0005 -0.27093E+0004 -0.70085E-0007 -0.54285E-0007 -0.48963E-0007
  0.11707E+0005 -0.27114E+0004 -0.61563E-0007 -0.52282E-0007 -0.45801E-0007
  0.11750E+0005 -0.27125E+0004 -0.58257E-0007 -0.51080E-0007 -0.45612E-0007
  0.11500E+0005 -0.26881E+0004 -0.82714E-0007 -0.56014E-0007 -0.56184E-0007
  0.11543E+0005 -0.26893E+0004 -0.75573E-0007 -0.55333E-0007 -0.50965E-0007
  0.11625E+0005 -0.26915E+0004 -0.63362E-0007 -0.53728E-0007 -0.43120E-0007
  0.11707E+0005 -0.26938E+0004 -0.53520E-0007 -0.51738E-0007 -0.38530E-0007
  0.11750E+0005 -0.26950E+0004 -0.49512E-0007 -0.50544E-0007 -0.37608E-0007
  0.11750E+0005 -0.27966E+0004 -0.10125E-0006 -0.52965E-0007 -0.82010E-0007
  0.11793E+0005 -0.27973E+0004 -0.10214E-0006 -0.51636E-0007 -0.86112E-0007
  0.11875E+0005 -0.27985E+0004 -0.10605E-0006 -0.48892E-0007 -0.96218E-0007
  0.11957E+0005 -0.27998E+0004 -0.11286E-0006 -0.45930E-0007 -0.10914E-0006
  0.12000E+0005 -0.28004E+0004 -0.11755E-0006 -0.44314E-0007 -0.11695E-0006
  0.11750E+0005 -0.27791E+0004 -0.92325E-0007 -0.52668E-0007 -0.74917E-0007
  0.11793E+0005 -0.27798E+0004 -0.92520E-0007 -0.51343E-0007 -0.78360E-0007
  0.11875E+0005 -0.27811E+0004 -0.95252E-0007 -0.48608E-0007 -0.87393E-0007
  0.11957E+0005 -0.27825E+0004 -0.10110E-0006 -0.45655E-0007 -0.99531E-0007
  0.12000E+0005 -0.27832E+0004 -0.10539E-0006 -0.44043E-0007 -0.10705E-0006
  0.11750E+0005 -0.27458E+0004 -0.75222E-0007 -0.51963E-0007 -0.60605E-0007
  0.11793E+0005 -0.27466E+0004 -0.74080E-0007 -0.50649E-0007 -0.62752E-0007
  0.11875E+0005 -0.27482E+0004 -0.74472E-0007 -0.47939E-0007 -0.69623E-0007
  0.11957E+0005 -0.27497E+0004 -0.78331E-0007 -0.45011E-0007 -0.80086E-0007
  0.12000E+0005 -0.27505E+0004 -0.81750E-0007 -0.43410E-0007 -0.86951E-0007
  0.11750E+0005 -0.27125E+0004 -0.58257E-0007 -0.51080E-0007 -0.45612E-0007
  0.11793E+0005 -0.27134E+0004 -0.55771E-0007 -0.49780E-0007 -0.46423E-0007
  0.11875E+0005 -0.27152E+0004 -0.53748E-0007 -0.47104E-0007 -0.51001E-0007
  0.11957E+0005 -0.27169E+0004 -0.55457E-0007 -0.44212E-0007 -0.59583E-0007
  0.12000E+0005 -0.27179E+0004 -0.57885E-0007 -0.42627E-0007 -0.65657E-0007
  0.11750E+0005 -0.26950E+0004 -0.49512E-0007 -0.50544E-0007 -0.37608E-0007
  0.11793E+0005 -0.26959E+0004 -0.46324E-0007 -0.49255E-0007 -0.37706E-0007
  0.11875E+0005 -0.26978E+0004 -0.43016E-0007 -0.46600E-0007 -0.41039E-0007
  0.11957E+0005 -0.26996E+0004 -0.43543E-0007 -0.43730E-0007 -0.48558E-0007
  0.12000E+0005 -0.27006E+0004 -0.45409E-0007 -0.42157E-0007 -0.54166E-0007
  0.12000E+0005 -0.28004E+0004 -0.11755E-0006 -0.44314E-0007 -0.11695E-0006
  0.12043E+0005 -0.28012E+0004 -0.12304E-0006 -0.42680E-0007 -0.12540E-0006
  0.12125E+0005 -0.28027E+0004 -0.13511E-0006 -0.39587E-0007 -0.14263E-0006
  0.12207E+0005 -0.28041E+0004 -0.14889E-0006 -0.36571E-0007 -0.16079E-0006
  0.12250E+0005 -0.28049E+0004 -0.15660E-0006 -0.35037E-0007 -0.17043E-0006
  0.12000E+0005 -0.27832E+0004 -0.10539E-0006 -0.44043E-0007 -0.10705E-0006
  0.12043E+0005 -0.27840E+0004 -0.11056E-0006 -0.42411E-0007 -0.11533E-0006
  0.12125E+0005 -0.27856E+0004 -0.12229E-0006 -0.39315E-0007 -0.13252E-0006
  0.12207E+0005 -0.27872E+0004 -0.13607E-0006 -0.36284E-0007 -0.15101E-0006
  0.12250E+0005 -0.27881E+0004 -0.14392E-0006 -0.34738E-0007 -0.16098E-0006
  0.12000E+0005 -0.27505E+0004 -0.81750E-0007 -0.43410E-0007 -0.86951E-0007
  0.12043E+0005 -0.27515E+0004 -0.86211E-0007 -0.41787E-0007 -0.94772E-0007
  0.12125E+0005 -0.27533E+0004 -0.97020E-0007 -0.38696E-0007 -0.11160E-0006
  0.12207E+0005 -0.27552E+0004 -0.11047E-0006 -0.35652E-0007 -0.13043E-0006
  0.12250E+0005 -0.27562E+0004 -0.11841E-0006 -0.34090E-0007 -0.14085E-0006
  0.12000E+0005 -0.27179E+0004 -0.57885E-0007 -0.42627E-0007 -0.65657E-0007
  0.12043E+0005 -0.27190E+0004 -0.61487E-0007 -0.41020E-0007 -0.72859E-0007
  0.12125E+0005 -0.27210E+0004 -0.71036E-0007 -0.37950E-0007 -0.88983E-0007
  0.12207E+0005 -0.27231E+0004 -0.83768E-0007 -0.34910E-0007 -0.10774E-0006
  0.12250E+0005 -0.27242E+0004 -0.91552E-0007 -0.33344E-0007 -0.11840E-0006
  0.12000E+0005 -0.27006E+0004 -0.45409E-0007 -0.42157E-0007 -0.54166E-0007
  0.12043E+0005 -0.27018E+0004 -0.48506E-0007 -0.40561E-0007 -0.60983E-0007
  0.12125E+0005 -0.27040E+0004 -0.57268E-0007 -0.37508E-0007 -0.76601E-0007
  0.12207E+0005 -0.27062E+0004 -0.69466E-0007 -0.34478E-0007 -0.95167E-0007
  0.12250E+0005 -0.27074E+0004 -0.77081E-0007 -0.32914E-0007 -0.10585E-0006
  0.12250E+0005 -0.28049E+0004 -0.15660E-0006 -0.35037E-0007 -0.17043E-0006
  0.12293E+0005 -0.28060E+0004 -0.16472E-0006 -0.33558E-0007 -0.18014E-0006
  0.12375E+0005 -0.28081E+0004 -0.18006E-0006 -0.30921E-0007 -0.19766E-0006
  0.12457E+0005 -0.28103E+0004 -0.19461E-0006 -0.28518E-0007 -0.21328E-0006
  0.12500E+0005 -0.28114E+0004 -0.20167E-0006 -0.27350E-0007 -0.22046E-0006
  0.12250E+0005 -0.27881E+0004 -0.14392E-0006 -0.34738E-0007 -0.16098E-0006
  0.12293E+0005 -0.27893E+0004 -0.15230E-0006 -0.33244E-0007 -0.17115E-0006
  0.12375E+0005 -0.27916E+0004 -0.16841E-0006 -0.30568E-0007 -0.18980E-0006
  0.12457E+0005 -0.27939E+0004 -0.18403E-0006 -0.28118E-0007 -0.20684E-0006
  0.12500E+0005 -0.27951E+0004 -0.19176E-0006 -0.26922E-0007 -0.21486E-0006
  0.12250E+0005 -0.27562E+0004 -0.11841E-0006 -0.34090E-0007 -0.14085E-0006
  0.12293E+0005 -0.27575E+0004 -0.12712E-0006 -0.32577E-0007 -0.15173E-0006
  0.12375E+0005 -0.27602E+0004 -0.14433E-0006 -0.29849E-0007 -0.17221E-0006
  0.12457E+0005 -0.27628E+0004 -0.16164E-0006 -0.27329E-0007 -0.19164E-0006
  0.12500E+0005 -0.27642E+0004 -0.17049E-0006 -0.26090E-0007 -0.20111E-0006
  0.12250E+0005 -0.27242E+0004 -0.91552E-0007 -0.33344E-0007 -0.11840E-0006
  0.12293E+0005 -0.27258E+0004 -0.10034E-0006 -0.31824E-0007 -0.12975E-0006
  0.12375E+0005 -0.27288E+0004 -0.11818E-0006 -0.29068E-0007 -0.15162E-0006
  0.12457E+0005 -0.27318E+0004 -0.13673E-0006 -0.26503E-0007 -0.17301E-0006
  0.12500E+0005 -0.27333E+0004 -0.14645E-0006 -0.25236E-0007 -0.18373E-0006
  0.12250E+0005 -0.27074E+0004 -0.77081E-0007 -0.32914E-0007 -0.10585E-0006
  0.12293E+0005 -0.27091E+0004 -0.85815E-0007 -0.31394E-0007 -0.11736E-0006
  0.12375E+0005 -0.27122E+0004 -0.10379E-0006 -0.28634E-0007 -0.13977E-0006
  0.12457E+0005 -0.27154E+0004 -0.12279E-0006 -0.26055E-0007 -0.16202E-0006
  0.12500E+0005 -0.27170E+0004 -0.13288E-0006 -0.24777E-0007 -0.17330E-0006
  0.12500E+0005 -0.28114E+0004 -0.20167E-0006 -0.27350E-0007 -0.22046E-0006
  0.12543E+0005 -0.28125E+0004 -0.20817E-0006 -0.26245E-0007 -0.22679E-0006
  0.12625E+0005 -0.28147E+0004 -0.21849E-0006 -0.24329E-0007 -0.23603E-0006
  0.12707E+0005 -0.28168E+0004 -0.22569E-0006 -0.22619E-0007 -0.24126E-0006
  0.12750E+0005 -0.28180E+0004 -0.22804E-0006 -0.21796E-0007 -0.24227E-0006
  0.12500E+0005 -0.27951E+0004 -0.19176E-0006 -0.26922E-0007 -0.21486E-0006
  0.12543E+0005 -0.27963E+0004 -0.19900E-0006 -0.25788E-0007 -0.22207E-0006
  0.12625E+0005 -0.27987E+0004 -0.21088E-0006 -0.23815E-0007 -0.23311E-0006
  0.12707E+0005 -0.28010E+0004 -0.21977E-0006 -0.22049E-0007 -0.24021E-0006
  0.12750E+0005 -0.28023E+0004 -0.22306E-0006 -0.21198E-0007 -0.24221E-0006
  0.12500E+0005 -0.27642E+0004 -0.17049E-0006 -0.26090E-0007 -0.20111E-0006
  0.12543E+0005 -0.27656E+0004 -0.17898E-0006 -0.24911E-0007 -0.20989E-0006
  0.12625E+0005 -0.27683E+0004 -0.19357E-0006 -0.22850E-0007 -0.22413E-0006
[truncated: 9,632,013 more chars]
