# Supplementary material for: 2D Synthetic dataset of numerical simulations of long-period seismicity in a volcanic edifice and related sensitivity kernels
Source: Data Brief. 2021 Jan 25;34:106673. doi: 10.1016/j.dib.2020.106673 (PMC7841316; doi:10.1016/j.dib.2020.106673)
Supplement: Supplementary Data S1 — Supplementary Raw Research Data. This is open data under the CC BY license http://creativecommons.org/licenses/by/4.0/ [file mmc1.zip › Dataset/OUTPUT_KERNELS/9000_-500/kernel_hetero_7000_2202_SVF7e-1Hz_15-18.dat]

  0.00000E+0000 -0.30000E+0004  0.33653E-0007  0.22170E-0007  0.21172E-0007
  0.43168E+0002 -0.30000E+0004  0.38313E-0007  0.21485E-0007  0.33763E-0007
  0.12500E+0003 -0.30000E+0004  0.33630E-0007  0.19997E-0007  0.34297E-0007
  0.20683E+0003 -0.30000E+0004  0.19652E-0007  0.18566E-0007  0.18935E-0007
  0.25000E+0003 -0.30000E+0004  0.11945E-0007  0.18347E-0007  0.10213E-0007
  0.00000E+0000 -0.29890E+0004  0.33921E-0007  0.22509E-0007  0.20074E-0007
  0.43168E+0002 -0.29890E+0004  0.34290E-0007  0.20769E-0007  0.25841E-0007
  0.12500E+0003 -0.29889E+0004  0.30178E-0007  0.19942E-0007  0.27893E-0007
  0.20683E+0003 -0.29889E+0004  0.16674E-0007  0.18636E-0007  0.13901E-0007
  0.25000E+0003 -0.29888E+0004  0.87138E-0008  0.18532E-0007  0.47001E-0008
  0.00000E+0000 -0.29682E+0004  0.40546E-0007  0.27129E-0007  0.27305E-0007
  0.43168E+0002 -0.29681E+0004  0.30773E-0007  0.21121E-0007  0.17930E-0007
  0.12500E+0003 -0.29680E+0004  0.23605E-0007  0.19777E-0007  0.15955E-0007
  0.20683E+0003 -0.29678E+0004  0.11049E-0007  0.18838E-0007  0.43637E-0008
  0.25000E+0003 -0.29677E+0004  0.25764E-0008  0.18538E-0007 -0.55095E-0008
  0.00000E+0000 -0.29474E+0004  0.43721E-0007  0.29002E-0007  0.31282E-0007
  0.43168E+0002 -0.29473E+0004  0.29392E-0007  0.22170E-0007  0.14278E-0007
  0.12500E+0003 -0.29470E+0004  0.17875E-0007  0.19896E-0007  0.56780E-0008
  0.20683E+0003 -0.29467E+0004  0.52783E-0008  0.18906E-0007 -0.53164E-0008
  0.25000E+0003 -0.29466E+0004 -0.32288E-0008  0.18417E-0007 -0.15048E-0007
  0.00000E+0000 -0.29364E+0004  0.44285E-0007  0.29417E-0007  0.31999E-0007
  0.43168E+0002 -0.29363E+0004  0.28840E-0007  0.22787E-0007  0.12869E-0007
  0.12500E+0003 -0.29359E+0004  0.15232E-0007  0.20024E-0007  0.10470E-0008
  0.20683E+0003 -0.29356E+0004  0.22685E-0008  0.18925E-0007 -0.10346E-0007
  0.25000E+0003 -0.29354E+0004 -0.61050E-0008  0.18355E-0007 -0.19766E-0007
  0.25000E+0003 -0.30000E+0004  0.11945E-0007  0.18347E-0007  0.10213E-0007
  0.29317E+0003 -0.30000E+0004  0.30970E-0008  0.18387E-0007 -0.10554E-0008
  0.37500E+0003 -0.30000E+0004 -0.13816E-0007  0.18294E-0007 -0.23240E-0007
  0.45683E+0003 -0.30000E+0004 -0.29082E-0007  0.18427E-0007 -0.44508E-0007
  0.50000E+0003 -0.30000E+0004 -0.35789E-0007  0.18577E-0007 -0.54405E-0007
  0.25000E+0003 -0.29888E+0004  0.87138E-0008  0.18532E-0007  0.47001E-0008
  0.29317E+0003 -0.29888E+0004 -0.67459E-0010  0.18322E-0007 -0.61559E-0008
  0.37500E+0003 -0.29888E+0004 -0.16577E-0007  0.18156E-0007 -0.27681E-0007
  0.45683E+0003 -0.29887E+0004 -0.31098E-0007  0.18252E-0007 -0.47980E-0007
  0.50000E+0003 -0.29887E+0004 -0.37291E-0007  0.18386E-0007 -0.57239E-0007
  0.25000E+0003 -0.29677E+0004  0.25764E-0008  0.18538E-0007 -0.55095E-0008
  0.29317E+0003 -0.29676E+0004 -0.58826E-0008  0.18176E-0007 -0.15597E-0007
  0.37500E+0003 -0.29675E+0004 -0.21417E-0007  0.17911E-0007 -0.35647E-0007
  0.45683E+0003 -0.29673E+0004 -0.34401E-0007  0.17923E-0007 -0.53961E-0007
  0.50000E+0003 -0.29672E+0004 -0.39566E-0007  0.18027E-0007 -0.61954E-0007
  0.25000E+0003 -0.29466E+0004 -0.32288E-0008  0.18417E-0007 -0.15048E-0007
  0.29317E+0003 -0.29464E+0004 -0.11326E-0007  0.18036E-0007 -0.24535E-0007
  0.37500E+0003 -0.29462E+0004 -0.25713E-0007  0.17671E-0007 -0.42957E-0007
  0.45683E+0003 -0.29459E+0004 -0.36990E-0007  0.17606E-0007 -0.59103E-0007
  0.50000E+0003 -0.29458E+0004 -0.41077E-0007  0.17679E-0007 -0.65775E-0007
  0.25000E+0003 -0.29354E+0004 -0.61050E-0008  0.18355E-0007 -0.19766E-0007
  0.29317E+0003 -0.29352E+0004 -0.14016E-0007  0.17964E-0007 -0.28991E-0007
  0.37500E+0003 -0.29349E+0004 -0.27743E-0007  0.17547E-0007 -0.46522E-0007
  0.45683E+0003 -0.29347E+0004 -0.38063E-0007  0.17442E-0007 -0.61463E-0007
  0.50000E+0003 -0.29345E+0004 -0.41563E-0007  0.17499E-0007 -0.67418E-0007
  0.50000E+0003 -0.30000E+0004 -0.35789E-0007  0.18577E-0007 -0.54405E-0007
  0.54317E+0003 -0.30000E+0004 -0.41238E-0007  0.18774E-0007 -0.62906E-0007
  0.62500E+0003 -0.30000E+0004 -0.47453E-0007  0.19224E-0007 -0.74167E-0007
  0.70683E+0003 -0.30000E+0004 -0.47656E-0007  0.19672E-0007 -0.77951E-0007
  0.75000E+0003 -0.30000E+0004 -0.45260E-0007  0.19862E-0007 -0.76695E-0007
  0.50000E+0003 -0.29887E+0004 -0.37291E-0007  0.18386E-0007 -0.57239E-0007
  0.54317E+0003 -0.29887E+0004 -0.42167E-0007  0.18568E-0007 -0.65051E-0007
  0.62500E+0003 -0.29886E+0004 -0.47187E-0007  0.18997E-0007 -0.74904E-0007
  0.70683E+0003 -0.29886E+0004 -0.46159E-0007  0.19431E-0007 -0.77266E-0007
  0.75000E+0003 -0.29886E+0004 -0.43146E-0007  0.19616E-0007 -0.75305E-0007
  0.50000E+0003 -0.29672E+0004 -0.39566E-0007  0.18027E-0007 -0.61954E-0007
  0.54317E+0003 -0.29672E+0004 -0.43319E-0007  0.18185E-0007 -0.68412E-0007
  0.62500E+0003 -0.29671E+0004 -0.46049E-0007  0.18572E-0007 -0.75550E-0007
  0.70683E+0003 -0.29670E+0004 -0.42730E-0007  0.18979E-0007 -0.75239E-0007
  0.75000E+0003 -0.29670E+0004 -0.38593E-0007  0.19158E-0007 -0.71974E-0007
  0.50000E+0003 -0.29458E+0004 -0.41077E-0007  0.17679E-0007 -0.65775E-0007
  0.54317E+0003 -0.29457E+0004 -0.43669E-0007  0.17808E-0007 -0.70827E-0007
  0.62500E+0003 -0.29456E+0004 -0.44098E-0007  0.18154E-0007 -0.75215E-0007
  0.70683E+0003 -0.29455E+0004 -0.38558E-0007  0.18533E-0007 -0.72268E-0007
  0.75000E+0003 -0.29454E+0004 -0.33363E-0007  0.18705E-0007 -0.67751E-0007
  0.50000E+0003 -0.29345E+0004 -0.41563E-0007  0.17499E-0007 -0.67418E-0007
  0.54317E+0003 -0.29344E+0004 -0.43531E-0007  0.17612E-0007 -0.71713E-0007
  0.62500E+0003 -0.29343E+0004 -0.42749E-0007  0.17935E-0007 -0.74642E-0007
  0.70683E+0003 -0.29341E+0004 -0.36070E-0007  0.18300E-0007 -0.70327E-0007
  0.75000E+0003 -0.29340E+0004 -0.30348E-0007  0.18468E-0007 -0.65172E-0007
  0.75000E+0003 -0.30000E+0004 -0.45260E-0007  0.19862E-0007 -0.76695E-0007
  0.79317E+0003 -0.30000E+0004 -0.41213E-0007  0.19988E-0007 -0.73221E-0007
  0.87500E+0003 -0.30000E+0004 -0.29422E-0007  0.20004E-0007 -0.60892E-0007
  0.95683E+0003 -0.30000E+0004 -0.13359E-0007  0.19652E-0007 -0.42257E-0007
  0.10000E+0004 -0.30000E+0004 -0.37260E-0008  0.19311E-0007 -0.30549E-0007
  0.75000E+0003 -0.29886E+0004 -0.43146E-0007  0.19616E-0007 -0.75305E-0007
  0.79317E+0003 -0.29886E+0004 -0.38530E-0007  0.19743E-0007 -0.71185E-0007
  0.87500E+0003 -0.29886E+0004 -0.25848E-0007  0.19769E-0007 -0.57854E-0007
  0.95683E+0003 -0.29886E+0004 -0.92194E-0008  0.19442E-0007 -0.38594E-0007
  0.10000E+0004 -0.29886E+0004  0.56078E-0009  0.19117E-0007 -0.26721E-0007
  0.75000E+0003 -0.29670E+0004 -0.38593E-0007  0.19158E-0007 -0.71974E-0007
  0.79317E+0003 -0.29670E+0004 -0.32959E-0007  0.19284E-0007 -0.66678E-0007
  0.87500E+0003 -0.29669E+0004 -0.18740E-0007  0.19329E-0007 -0.51575E-0007
  0.95683E+0003 -0.29669E+0004 -0.12194E-0008  0.19045E-0007 -0.31280E-0007
  0.10000E+0004 -0.29669E+0004  0.87391E-0008  0.18752E-0007 -0.19190E-0007
  0.75000E+0003 -0.29454E+0004 -0.33363E-0007  0.18705E-0007 -0.67751E-0007
  0.79317E+0003 -0.29454E+0004 -0.26797E-0007  0.18830E-0007 -0.61348E-0007
  0.87500E+0003 -0.29453E+0004 -0.11245E-0007  0.18892E-0007 -0.44644E-0007
  0.95683E+0003 -0.29452E+0004  0.69306E-0008  0.18649E-0007 -0.23518E-0007
  0.10000E+0004 -0.29452E+0004  0.16937E-0007  0.18387E-0007 -0.11327E-0007
  0.75000E+0003 -0.29340E+0004 -0.30348E-0007  0.18468E-0007 -0.65172E-0007
  0.79317E+0003 -0.29340E+0004 -0.23327E-0007  0.18592E-0007 -0.58214E-0007
  0.87500E+0003 -0.29339E+0004 -0.71560E-0008  0.18663E-0007 -0.40738E-0007
  0.95683E+0003 -0.29338E+0004  0.11270E-0007  0.18440E-0007 -0.19258E-0007
  0.10000E+0004 -0.29337E+0004  0.21250E-0007  0.18193E-0007 -0.70585E-0008
  0.10000E+0004 -0.30000E+0004 -0.37260E-0008  0.19311E-0007 -0.30549E-0007
  0.10432E+0004 -0.30000E+0004  0.63325E-0008  0.18851E-0007 -0.18000E-0007
  0.11250E+0004 -0.30000E+0004  0.25522E-0007  0.17724E-0007  0.67135E-0008
  0.12068E+0004 -0.30000E+0004  0.43176E-0007  0.16322E-0007  0.30382E-0007
  0.12500E+0004 -0.30000E+0004  0.51249E-0007  0.15512E-0007  0.41582E-0007
  0.10000E+0004 -0.29886E+0004  0.56078E-0009  0.19117E-0007 -0.26721E-0007
  0.10432E+0004 -0.29885E+0004  0.10655E-0007  0.18679E-0007 -0.14138E-0007
  0.11250E+0004 -0.29885E+0004  0.29615E-0007  0.17596E-0007  0.10324E-0007
  0.12068E+0004 -0.29885E+0004  0.46680E-0007  0.16235E-0007  0.33361E-0007
  0.12500E+0004 -0.29885E+0004  0.54322E-0007  0.15442E-0007  0.44112E-0007
  0.10000E+0004 -0.29669E+0004  0.87391E-0008  0.18752E-0007 -0.19190E-0007
  0.10432E+0004 -0.29668E+0004  0.18804E-0007  0.18353E-0007 -0.66220E-0008
  0.11250E+0004 -0.29668E+0004  0.37154E-0007  0.17347E-0007  0.17208E-0007
  0.12068E+0004 -0.29667E+0004  0.52963E-0007  0.16059E-0007  0.38925E-0007
  0.12500E+0004 -0.29667E+0004  0.59734E-0007  0.15299E-0007  0.48767E-0007
  0.10000E+0004 -0.29452E+0004  0.16937E-0007  0.18387E-0007 -0.11327E-0007
  0.10432E+0004 -0.29451E+0004  0.26847E-0007  0.18022E-0007  0.11166E-0008
  0.11250E+0004 -0.29450E+0004  0.44368E-0007  0.17089E-0007  0.24117E-0007
  0.12068E+0004 -0.29449E+0004  0.58748E-0007  0.15870E-0007  0.44357E-0007
  0.12500E+0004 -0.29448E+0004  0.64581E-0007  0.15139E-0007  0.53226E-0007
  0.10000E+0004 -0.29337E+0004  0.21250E-0007  0.18193E-0007 -0.70585E-0008
  0.10432E+0004 -0.29337E+0004  0.31029E-0007  0.17845E-0007  0.52744E-0008
  0.11250E+0004 -0.29335E+0004  0.48027E-0007  0.16948E-0007  0.27760E-0007
  0.12068E+0004 -0.29334E+0004  0.61589E-0007  0.15763E-0007  0.47160E-0007
  0.12500E+0004 -0.29333E+0004  0.66903E-0007  0.15049E-0007  0.55493E-0007
  0.12500E+0004 -0.30000E+0004  0.51249E-0007  0.15512E-0007  0.41582E-0007
  0.12932E+0004 -0.30000E+0004  0.58165E-0007  0.14659E-0007  0.51482E-0007
  0.13750E+0004 -0.30000E+0004  0.67483E-0007  0.13000E-0007  0.65732E-0007
  0.14568E+0004 -0.30000E+0004  0.71212E-0007  0.11294E-0007  0.73134E-0007
  0.15000E+0004 -0.30000E+0004  0.70835E-0007  0.10371E-0007  0.74112E-0007
  0.12500E+0004 -0.29885E+0004  0.54322E-0007  0.15442E-0007  0.44112E-0007
  0.12932E+0004 -0.29885E+0004  0.60743E-0007  0.14604E-0007  0.53495E-0007
  0.13750E+0004 -0.29884E+0004  0.69002E-0007  0.12957E-0007  0.66673E-0007
  0.14568E+0004 -0.29884E+0004  0.71616E-0007  0.11242E-0007  0.72984E-0007
  0.15000E+0004 -0.29884E+0004  0.70665E-0007  0.10308E-0007  0.73421E-0007
  0.12500E+0004 -0.29667E+0004  0.59734E-0007  0.15299E-0007  0.48767E-0007
  0.12932E+0004 -0.29666E+0004  0.65175E-0007  0.14486E-0007  0.57137E-0007
  0.13750E+0004 -0.29665E+0004  0.71396E-0007  0.12863E-0007  0.68247E-0007
  0.14568E+0004 -0.29665E+0004  0.71914E-0007  0.11135E-0007  0.72499E-0007
  0.15000E+0004 -0.29664E+0004  0.69906E-0007  0.10181E-0007  0.71932E-0007
  0.12500E+0004 -0.29448E+0004  0.64581E-0007  0.15139E-0007  0.53226E-0007
  0.12932E+0004 -0.29448E+0004  0.68997E-0007  0.14351E-0007  0.60540E-0007
  0.13750E+0004 -0.29446E+0004  0.73145E-0007  0.12751E-0007  0.69540E-0007
  0.14568E+0004 -0.29445E+0004  0.71604E-0007  0.11015E-0007  0.71753E-0007
  0.15000E+0004 -0.29444E+0004  0.68582E-0007  0.10044E-0007  0.70211E-0007
  0.12500E+0004 -0.29333E+0004  0.66903E-0007  0.15049E-0007  0.55493E-0007
  0.12932E+0004 -0.29333E+0004  0.70762E-0007  0.14273E-0007  0.62232E-0007
  0.13750E+0004 -0.29331E+0004  0.73807E-0007  0.12686E-0007  0.70107E-0007
  0.14568E+0004 -0.29329E+0004  0.71197E-0007  0.10946E-0007  0.71252E-0007
  0.15000E+0004 -0.29328E+0004  0.67659E-0007  0.99680E-0008  0.69209E-0007
  0.15000E+0004 -0.30000E+0004  0.70835E-0007  0.10371E-0007  0.74112E-0007
  0.15432E+0004 -0.30000E+0004  0.68878E-0007  0.94162E-0008  0.73113E-0007
  0.16250E+0004 -0.30000E+0004  0.61147E-0007  0.74730E-0008  0.66194E-0007
  0.17068E+0004 -0.30000E+0004  0.48960E-0007  0.52490E-0008  0.53808E-0007
  0.17500E+0004 -0.30000E+0004  0.41145E-0007  0.39245E-0008  0.45637E-0007
  0.15000E+0004 -0.29884E+0004  0.70665E-0007  0.10308E-0007  0.73421E-0007
  0.15432E+0004 -0.29884E+0004  0.68164E-0007  0.93364E-0008  0.71925E-0007
  0.16250E+0004 -0.29884E+0004  0.59524E-0007  0.73554E-0008  0.64219E-0007
  0.17068E+0004 -0.29883E+0004  0.46634E-0007  0.50935E-0008  0.51285E-0007
  0.17500E+0004 -0.29883E+0004  0.38538E-0007  0.37538E-0008  0.42920E-0007
  0.15000E+0004 -0.29664E+0004  0.69906E-0007  0.10181E-0007  0.71932E-0007
  0.15432E+0004 -0.29664E+0004  0.66415E-0007  0.91819E-0008  0.69523E-0007
  0.16250E+0004 -0.29663E+0004  0.56153E-0007  0.71369E-0008  0.60401E-0007
  0.17068E+0004 -0.29662E+0004  0.42047E-0007  0.48118E-0008  0.46514E-0007
  0.17500E+0004 -0.29661E+0004  0.33483E-0007  0.34466E-0008  0.37831E-0007
  0.15000E+0004 -0.29444E+0004  0.68582E-0007  0.10044E-0007  0.70211E-0007
  0.15432E+0004 -0.29443E+0004  0.64158E-0007  0.90221E-0008  0.66929E-0007
  0.16250E+0004 -0.29442E+0004  0.52409E-0007  0.69229E-0008  0.56490E-0007
  0.17068E+0004 -0.29440E+0004  0.37241E-0007  0.45452E-0008  0.41765E-0007
  0.17500E+0004 -0.29440E+0004  0.28292E-0007  0.31593E-0008  0.32825E-0007
  0.15000E+0004 -0.29328E+0004  0.67659E-0007  0.99680E-0008  0.69209E-0007
  0.15432E+0004 -0.29327E+0004  0.62766E-0007  0.89354E-0008  0.65484E-0007
  0.16250E+0004 -0.29325E+0004  0.50289E-0007  0.68112E-0008  0.54392E-0007
  0.17068E+0004 -0.29324E+0004  0.34623E-0007  0.44097E-0008  0.39270E-0007
  0.17500E+0004 -0.29323E+0004  0.25505E-0007  0.30149E-0008  0.30219E-0007
  0.17500E+0004 -0.30000E+0004  0.41145E-0007  0.39245E-0008  0.45637E-0007
  0.17932E+0004 -0.30000E+0004  0.32630E-0007  0.24799E-0008  0.36689E-0007
  0.18750E+0004 -0.30000E+0004  0.15303E-0007 -0.60391E-0009  0.18595E-0007
  0.19568E+0004 -0.30000E+0004 -0.24662E-0008 -0.41020E-0008  0.47381E-0009
  0.20000E+0004 -0.30000E+0004 -0.11615E-0007 -0.60713E-0008 -0.85957E-0008
  0.17500E+0004 -0.29883E+0004  0.38538E-0007  0.37538E-0008  0.42920E-0007
  0.17932E+0004 -0.29883E+0004  0.29807E-0007  0.22981E-0008  0.33845E-0007
  0.18750E+0004 -0.29882E+0004  0.12226E-0007 -0.78726E-0009  0.15650E-0007
  0.19568E+0004 -0.29882E+0004 -0.56202E-0008 -0.42578E-0008 -0.24323E-0008
  0.20000E+0004 -0.29882E+0004 -0.14757E-0007 -0.62004E-0008 -0.11450E-0007
  0.17500E+0004 -0.29661E+0004  0.33483E-0007  0.34466E-0008  0.37831E-0007
  0.17932E+0004 -0.29661E+0004  0.24402E-0007  0.19742E-0008  0.28557E-0007
  0.18750E+0004 -0.29660E+0004  0.64467E-0008 -0.11097E-0008  0.10245E-0007
  0.19568E+0004 -0.29658E+0004 -0.11460E-0007 -0.45270E-0008 -0.77044E-0008
  0.20000E+0004 -0.29658E+0004 -0.20534E-0007 -0.64198E-0008 -0.16597E-0007
  0.17500E+0004 -0.29440E+0004  0.28292E-0007  0.31593E-0008  0.32825E-0007
  0.17932E+0004 -0.29439E+0004  0.18940E-0007  0.16746E-0008  0.23407E-0007
  0.18750E+0004 -0.29437E+0004  0.74888E-0009 -0.14021E-0008  0.50803E-0008
  0.19568E+0004 -0.29435E+0004 -0.17104E-0007 -0.47645E-0008 -0.12656E-0007
  0.20000E+0004 -0.29434E+0004 -0.26067E-0007 -0.66087E-0008 -0.21388E-0007
  0.17500E+0004 -0.29323E+0004  0.25505E-0007  0.30149E-0008  0.30219E-0007
  0.17932E+0004 -0.29321E+0004  0.16041E-0007  0.15254E-0008  0.20750E-0007
  0.18750E+0004 -0.29319E+0004 -0.22189E-0008 -0.15453E-0008  0.24551E-0008
  0.19568E+0004 -0.29317E+0004 -0.19998E-0007 -0.48781E-0008 -0.15136E-0007
  0.20000E+0004 -0.29316E+0004 -0.28882E-0007 -0.66970E-0008 -0.23769E-0007
  0.20000E+0004 -0.30000E+0004 -0.11615E-0007 -0.60713E-0008 -0.85957E-0008
  0.20432E+0004 -0.30000E+0004 -0.20424E-0007 -0.80894E-0008 -0.17118E-0007
  0.21250E+0004 -0.30000E+0004 -0.35790E-0007 -0.11909E-0007 -0.31388E-0007
  0.22068E+0004 -0.30000E+0004 -0.48977E-0007 -0.15473E-0007 -0.42908E-0007
  0.22500E+0004 -0.30000E+0004 -0.54951E-0007 -0.17146E-0007 -0.47874E-0007
  0.20000E+0004 -0.29882E+0004 -0.14757E-0007 -0.62004E-0008 -0.11450E-0007
  0.20432E+0004 -0.29882E+0004 -0.23524E-0007 -0.81841E-0008 -0.19907E-0007
  0.21250E+0004 -0.29881E+0004 -0.38759E-0007 -0.11921E-0007 -0.34047E-0007
  0.22068E+0004 -0.29881E+0004 -0.51769E-0007 -0.15385E-0007 -0.45447E-0007
  0.22500E+0004 -0.29880E+0004 -0.57636E-0007 -0.17002E-0007 -0.50355E-0007
  0.20000E+0004 -0.29658E+0004 -0.20534E-0007 -0.64198E-0008 -0.16597E-0007
  0.20432E+0004 -0.29657E+0004 -0.29194E-0007 -0.83398E-0008 -0.24909E-0007
  0.21250E+0004 -0.29656E+0004 -0.44134E-0007 -0.11923E-0007 -0.38773E-0007
  0.22068E+0004 -0.29654E+0004 -0.56776E-0007 -0.15205E-0007 -0.49925E-0007
  0.22500E+0004 -0.29654E+0004 -0.62430E-0007 -0.16719E-0007 -0.54717E-0007
  0.20000E+0004 -0.29434E+0004 -0.26067E-0007 -0.66087E-0008 -0.21388E-0007
  0.20432E+0004 -0.29433E+0004 -0.34577E-0007 -0.84666E-0008 -0.29529E-0007
  0.21250E+0004 -0.29430E+0004 -0.49161E-0007 -0.11903E-0007 -0.43073E-0007
  0.22068E+0004 -0.29428E+0004 -0.61391E-0007 -0.15009E-0007 -0.53947E-0007
  0.22500E+0004 -0.29427E+0004 -0.66816E-0007 -0.16426E-0007 -0.58611E-0007
  0.20000E+0004 -0.29316E+0004 -0.28882E-0007 -0.66970E-0008 -0.23769E-0007
  0.20432E+0004 -0.29314E+0004 -0.37295E-0007 -0.85229E-0008 -0.31807E-0007
  0.21250E+0004 -0.29312E+0004 -0.51666E-0007 -0.11883E-0007 -0.45165E-0007
  0.22068E+0004 -0.29309E+0004 -0.63663E-0007 -0.14901E-0007 -0.55879E-0007
  0.22500E+0004 -0.29307E+0004 -0.68959E-0007 -0.16267E-0007 -0.60472E-0007
  0.22500E+0004 -0.30000E+0004 -0.54951E-0007 -0.17146E-0007 -0.47874E-0007
  0.22932E+0004 -0.30000E+0004 -0.60218E-0007 -0.18619E-0007 -0.52111E-0007
  0.23750E+0004 -0.30000E+0004 -0.68274E-0007 -0.20733E-0007 -0.58363E-0007
  0.24568E+0004 -0.30000E+0004 -0.73862E-0007 -0.21799E-0007 -0.62636E-0007
  0.25000E+0004 -0.30000E+0004 -0.75855E-0007 -0.21898E-0007 -0.64230E-0007
  0.22500E+0004 -0.29880E+0004 -0.57636E-0007 -0.17002E-0007 -0.50355E-0007
  0.22932E+0004 -0.29880E+0004 -0.62791E-0007 -0.18418E-0007 -0.54539E-0007
  0.23750E+0004 -0.29880E+0004 -0.70607E-0007 -0.20429E-0007 -0.60682E-0007
  0.24568E+0004 -0.29879E+0004 -0.75909E-0007 -0.21403E-0007 -0.64811E-0007
  0.25000E+0004 -0.29879E+0004 -0.77730E-0007 -0.21458E-0007 -0.66306E-0007
  0.22500E+0004 -0.29654E+0004 -0.62430E-0007 -0.16719E-0007 -0.54717E-0007
  0.22932E+0004 -0.29653E+0004 -0.67361E-0007 -0.18032E-0007 -0.58793E-0007
  0.23750E+0004 -0.29651E+0004 -0.74708E-0007 -0.19855E-0007 -0.64719E-0007
  0.24568E+0004 -0.29649E+0004 -0.79463E-0007 -0.20656E-0007 -0.68571E-0007
  0.25000E+0004 -0.29648E+0004 -0.80956E-0007 -0.20631E-0007 -0.69880E-0007
  0.22500E+0004 -0.29427E+0004 -0.66816E-0007 -0.16426E-0007 -0.58611E-0007
  0.22932E+0004 -0.29426E+0004 -0.71509E-0007 -0.17640E-0007 -0.62568E-0007
  0.23750E+0004 -0.29423E+0004 -0.78370E-0007 -0.19281E-0007 -0.68266E-0007
  0.24568E+0004 -0.29420E+0004 -0.82573E-0007 -0.19917E-0007 -0.71840E-0007
  0.25000E+0004 -0.29418E+0004 -0.83742E-0007 -0.19813E-0007 -0.72968E-0007
  0.22500E+0004 -0.29307E+0004 -0.68959E-0007 -0.16267E-0007 -0.60472E-0007
  0.22932E+0004 -0.29306E+0004 -0.73521E-0007 -0.17431E-0007 -0.64362E-0007
  0.23750E+0004 -0.29302E+0004 -0.80119E-0007 -0.18979E-0007 -0.69935E-0007
  0.24568E+0004 -0.29299E+0004 -0.84031E-0007 -0.19530E-0007 -0.73363E-0007
  0.25000E+0004 -0.29297E+0004 -0.85030E-0007 -0.19386E-0007 -0.74398E-0007
  0.25000E+0004 -0.30000E+0004 -0.75855E-0007 -0.21898E-0007 -0.64230E-0007
  0.25432E+0004 -0.30000E+0004 -0.77208E-0007 -0.21664E-0007 -0.65422E-0007
  0.26250E+0004 -0.30000E+0004 -0.78088E-0007 -0.20318E-0007 -0.66706E-0007
  0.27068E+0004 -0.30000E+0004 -0.76839E-0007 -0.17825E-0007 -0.66795E-0007
  0.27500E+0004 -0.30000E+0004 -0.75359E-0007 -0.16076E-0007 -0.66374E-0007
  0.25000E+0004 -0.29879E+0004 -0.77730E-0007 -0.21458E-0007 -0.66306E-0007
  0.25432E+0004 -0.29878E+0004 -0.78893E-0007 -0.21185E-0007 -0.67380E-0007
  0.26250E+0004 -0.29878E+0004 -0.79368E-0007 -0.19773E-0007 -0.68389E-0007
  0.27068E+0004 -0.29877E+0004 -0.77665E-0007 -0.17228E-0007 -0.68140E-0007
  0.27500E+0004 -0.29876E+0004 -0.75933E-0007 -0.15456E-0007 -0.67526E-0007
  0.25000E+0004 -0.29648E+0004 -0.80956E-0007 -0.20631E-0007 -0.69880E-0007
  0.25432E+0004 -0.29647E+0004 -0.81765E-0007 -0.20283E-0007 -0.70738E-0007
  0.26250E+0004 -0.29645E+0004 -0.81488E-0007 -0.18750E-0007 -0.71239E-0007
  0.27068E+0004 -0.29643E+0004 -0.78951E-0007 -0.16109E-0007 -0.70382E-0007
  0.27500E+0004 -0.29642E+0004 -0.76763E-0007 -0.14297E-0007 -0.69424E-0007
  0.25000E+0004 -0.29418E+0004 -0.83742E-0007 -0.19813E-0007 -0.72968E-0007
  0.25432E+0004 -0.29417E+0004 -0.84203E-0007 -0.19393E-0007 -0.73616E-0007
  0.26250E+0004 -0.29413E+0004 -0.83198E-0007 -0.17742E-0007 -0.73640E-0007
  0.27068E+0004 -0.29410E+0004 -0.79870E-0007 -0.15009E-0007 -0.72219E-0007
  0.27500E+0004 -0.29408E+0004 -0.77253E-0007 -0.13159E-0007 -0.70947E-0007
  0.25000E+0004 -0.29297E+0004 -0.85030E-0007 -0.19386E-0007 -0.74398E-0007
  0.25432E+0004 -0.29295E+0004 -0.85310E-0007 -0.18928E-0007 -0.74940E-0007
  0.26250E+0004 -0.29291E+0004 -0.83934E-0007 -0.17217E-0007 -0.74724E-0007
  0.27068E+0004 -0.29287E+0004 -0.80207E-0007 -0.14437E-0007 -0.73027E-0007
  0.27500E+0004 -0.29284E+0004 -0.77376E-0007 -0.12568E-0007 -0.71601E-0007
  0.27500E+0004 -0.30000E+0004 -0.75359E-0007 -0.16076E-0007 -0.66374E-0007
  0.27932E+0004 -0.30000E+0004 -0.73328E-0007 -0.14044E-0007 -0.65625E-0007
  0.28750E+0004 -0.30000E+0004 -0.68050E-0007 -0.94730E-0008 -0.63324E-0007
  0.29568E+0004 -0.30000E+0004 -0.61054E-0007 -0.40519E-0008 -0.59917E-0007
  0.30000E+0004 -0.30000E+0004 -0.56755E-0007 -0.89008E-0009 -0.57723E-0007
  0.27500E+0004 -0.29876E+0004 -0.75933E-0007 -0.15456E-0007 -0.67526E-0007
  0.27932E+0004 -0.29876E+0004 -0.73649E-0007 -0.13406E-0007 -0.66582E-0007
  0.28750E+0004 -0.29875E+0004 -0.67906E-0007 -0.88116E-0008 -0.63924E-0007
  0.29568E+0004 -0.29875E+0004 -0.60501E-0007 -0.33866E-0008 -0.60215E-0007
  0.30000E+0004 -0.29874E+0004 -0.56021E-0007 -0.23232E-0009 -0.57894E-0007
  0.27500E+0004 -0.29642E+0004 -0.76763E-0007 -0.14297E-0007 -0.69424E-0007
  0.27932E+0004 -0.29641E+0004 -0.74021E-0007 -0.12213E-0007 -0.68132E-0007
  0.28750E+0004 -0.29639E+0004 -0.67450E-0007 -0.75788E-0008 -0.64848E-0007
  0.29568E+0004 -0.29637E+0004 -0.59324E-0007 -0.21507E-0008 -0.60617E-0007
  0.30000E+0004 -0.29636E+0004 -0.54525E-0007  0.98672E-0009 -0.58079E-0007
  0.27500E+0004 -0.29408E+0004 -0.77253E-0007 -0.13159E-0007 -0.70947E-0007
  0.27932E+0004 -0.29406E+0004 -0.74088E-0007 -0.11044E-0007 -0.69341E-0007
  0.28750E+0004 -0.29402E+0004 -0.66757E-0007 -0.63753E-0008 -0.65500E-0007
  0.29568E+0004 -0.29399E+0004 -0.57978E-0007 -0.94995E-0009 -0.60809E-0007
  0.30000E+0004 -0.29397E+0004 -0.52894E-0007  0.21679E-0008 -0.58083E-0007
  0.27500E+0004 -0.29284E+0004 -0.77376E-0007 -0.12568E-0007 -0.71601E-0007
  0.27932E+0004 -0.29282E+0004 -0.74001E-0007 -0.10438E-0007 -0.69843E-0007
  0.28750E+0004 -0.29278E+0004 -0.66297E-0007 -0.57532E-0008 -0.65735E-0007
  0.29568E+0004 -0.29273E+0004 -0.57201E-0007 -0.33140E-0009 -0.60828E-0007
  0.30000E+0004 -0.29271E+0004 -0.51980E-0007  0.27754E-0008 -0.58014E-0007
  0.30000E+0004 -0.30000E+0004 -0.56755E-0007 -0.89008E-0009 -0.57723E-0007
  0.30432E+0004 -0.30000E+0004 -0.52093E-0007  0.24538E-0008 -0.55293E-0007
  0.31250E+0004 -0.30000E+0004 -0.42442E-0007  0.92013E-0008 -0.50185E-0007
  0.32068E+0004 -0.30000E+0004 -0.32050E-0007  0.16298E-0007 -0.44667E-0007
  0.32500E+0004 -0.30000E+0004 -0.26406E-0007  0.20087E-0007 -0.41685E-0007
  0.30000E+0004 -0.29874E+0004 -0.56021E-0007 -0.23232E-0009 -0.57894E-0007
  0.30432E+0004 -0.29874E+0004 -0.51206E-0007  0.30950E-0008 -0.55364E-0007
  0.31250E+0004 -0.29873E+0004 -0.41348E-0007  0.97872E-0008 -0.50139E-0007
  0.32068E+0004 -0.29873E+0004 -0.30855E-0007  0.16794E-0007 -0.44585E-0007
  0.32500E+0004 -0.29872E+0004 -0.25193E-0007  0.20523E-0007 -0.41606E-0007
  0.30000E+0004 -0.29636E+0004 -0.54525E-0007  0.98672E-0009 -0.58079E-0007
  0.30432E+0004 -0.29635E+0004 -0.49444E-0007  0.42816E-0008 -0.55379E-0007
  0.31250E+0004 -0.29633E+0004 -0.39228E-0007  0.10868E-0007 -0.49955E-0007
  0.32068E+0004 -0.29631E+0004 -0.28560E-0007  0.17708E-0007 -0.44339E-0007
  0.32500E+0004 -0.29630E+0004 -0.22866E-0007  0.21326E-0007 -0.41362E-0007
  0.30000E+0004 -0.29397E+0004 -0.52894E-0007  0.21679E-0008 -0.58083E-0007
  0.30432E+0004 -0.29395E+0004 -0.47577E-0007  0.54287E-0008 -0.55238E-0007
  0.31250E+0004 -0.29393E+0004 -0.37045E-0007  0.11908E-0007 -0.49644E-0007
  0.32068E+0004 -0.29390E+0004 -0.26221E-0007  0.18585E-0007 -0.43968E-0007
  0.32500E+0004 -0.29388E+0004 -0.20498E-0007  0.22095E-0007 -0.40986E-0007
  0.30000E+0004 -0.29271E+0004 -0.51980E-0007  0.27754E-0008 -0.58014E-0007
  0.30432E+0004 -0.29269E+0004 -0.46549E-0007  0.60174E-0008 -0.55101E-0007
  0.31250E+0004 -0.29266E+0004 -0.35867E-0007  0.12440E-0007 -0.49427E-0007
  0.32068E+0004 -0.29262E+0004 -0.24968E-0007  0.19032E-0007 -0.43721E-0007
  0.32500E+0004 -0.29261E+0004 -0.19230E-0007  0.22487E-0007 -0.40733E-0007
  0.32500E+0004 -0.30000E+0004 -0.26406E-0007  0.20087E-0007 -0.41685E-0007
  0.32932E+0004 -0.30000E+0004 -0.20722E-0007  0.23850E-0007 -0.38697E-0007
  0.33750E+0004 -0.30000E+0004 -0.10037E-0007  0.30698E-0007 -0.33094E-0007
  0.34568E+0004 -0.30000E+0004  0.25338E-0009  0.36839E-0007 -0.27611E-0007
  0.35000E+0004 -0.30000E+0004  0.54251E-0008  0.39654E-0007 -0.24755E-0007
  0.32500E+0004 -0.29872E+0004 -0.25193E-0007  0.20523E-0007 -0.41606E-0007
  0.32932E+0004 -0.29872E+0004 -0.19514E-0007  0.24216E-0007 -0.38633E-0007
  0.33750E+0004 -0.29872E+0004 -0.88710E-0008  0.30917E-0007 -0.33054E-0007
  0.34568E+0004 -0.29871E+0004  0.13628E-0008  0.36900E-0007 -0.27570E-0007
  0.35000E+0004 -0.29871E+0004  0.65096E-0008  0.39635E-0007 -0.24693E-0007
  0.32500E+0004 -0.29630E+0004 -0.22866E-0007  0.21326E-0007 -0.41362E-0007
  0.32932E+0004 -0.29630E+0004 -0.17192E-0007  0.24892E-0007 -0.38404E-0007
  0.33750E+0004 -0.29629E+0004 -0.66142E-0008  0.31323E-0007 -0.32847E-0007
  0.34568E+0004 -0.29628E+0004  0.35280E-0008  0.37023E-0007 -0.27331E-0007
  0.35000E+0004 -0.29627E+0004  0.86332E-0008  0.39613E-0007 -0.24402E-0007
  0.32500E+0004 -0.29388E+0004 -0.20498E-0007  0.22095E-0007 -0.40986E-0007
  0.32932E+0004 -0.29387E+0004 -0.14824E-0007  0.25540E-0007 -0.38030E-0007
  0.33750E+0004 -0.29386E+0004 -0.42954E-0008  0.31717E-0007 -0.32462E-0007
  0.34568E+0004 -0.29384E+0004  0.57739E-0008  0.37150E-0007 -0.26880E-0007
  0.35000E+0004 -0.29383E+0004  0.10844E-0007  0.39603E-0007 -0.23885E-0007
  0.32500E+0004 -0.29261E+0004 -0.19230E-0007  0.22487E-0007 -0.40733E-0007
  0.32932E+0004 -0.29259E+0004 -0.13555E-0007  0.25871E-0007 -0.37772E-0007
  0.33750E+0004 -0.29257E+0004 -0.30465E-0008  0.31919E-0007 -0.32186E-0007
  0.34568E+0004 -0.29255E+0004  0.69902E-0008  0.37217E-0007 -0.26556E-0007
  0.35000E+0004 -0.29254E+0004  0.12044E-0007  0.39601E-0007 -0.23522E-0007
  0.35000E+0004 -0.30000E+0004  0.54251E-0008  0.39654E-0007 -0.24755E-0007
  0.35432E+0004 -0.30000E+0004  0.10374E-0007  0.42110E-0007 -0.21908E-0007
  0.36250E+0004 -0.30000E+0004  0.19028E-0007  0.45605E-0007 -0.16475E-0007
  0.37068E+0004 -0.30000E+0004  0.26570E-0007  0.47413E-0007 -0.10934E-0007
  0.37500E+0004 -0.30000E+0004  0.30040E-0007  0.47660E-0007 -0.79697E-0008
  0.35000E+0004 -0.29871E+0004  0.65096E-0008  0.39635E-0007 -0.24693E-0007
  0.35432E+0004 -0.29871E+0004  0.11439E-0007  0.42014E-0007 -0.21811E-0007
  0.36250E+0004 -0.29871E+0004  0.20085E-0007  0.45387E-0007 -0.16270E-0007
  0.37068E+0004 -0.29870E+0004  0.27652E-0007  0.47114E-0007 -0.10587E-0007
  0.37500E+0004 -0.29870E+0004  0.31144E-0007  0.47335E-0007 -0.75428E-0008
  0.35000E+0004 -0.29627E+0004  0.86332E-0008  0.39613E-0007 -0.24402E-0007
  0.35432E+0004 -0.29627E+0004  0.13531E-0007  0.41854E-0007 -0.21444E-0007
  0.36250E+0004 -0.29626E+0004  0.22154E-0007  0.45007E-0007 -0.15697E-0007
  0.37068E+0004 -0.29625E+0004  0.29741E-0007  0.46585E-0007 -0.97620E-0008
  0.37500E+0004 -0.29624E+0004  0.33255E-0007  0.46761E-0007 -0.65847E-0008
  0.35000E+0004 -0.29383E+0004  0.10844E-0007  0.39603E-0007 -0.23885E-0007
  0.35432E+0004 -0.29382E+0004  0.15712E-0007  0.41716E-0007 -0.20842E-0007
  0.36250E+0004 -0.29381E+0004  0.24298E-0007  0.44663E-0007 -0.14890E-0007
  0.37068E+0004 -0.29379E+0004  0.31868E-0007  0.46099E-0007 -0.87323E-0008
  0.37500E+0004 -0.29378E+0004  0.35374E-0007  0.46234E-0007 -0.54483E-0008
  0.35000E+0004 -0.29254E+0004  0.12044E-0007  0.39601E-0007 -0.23522E-0007
  0.35432E+0004 -0.29253E+0004  0.16896E-0007  0.41649E-0007 -0.20432E-0007
  0.36250E+0004 -0.29251E+0004  0.25456E-0007  0.44492E-0007 -0.14375E-0007
  0.37068E+0004 -0.29249E+0004  0.33000E-0007  0.45858E-0007 -0.81134E-0008
  0.37500E+0004 -0.29248E+0004  0.36488E-0007  0.45971E-0007 -0.47843E-0008
  0.37500E+0004 -0.30000E+0004  0.30040E-0007  0.47660E-0007 -0.79697E-0008
  0.37932E+0004 -0.30000E+0004  0.33123E-0007  0.47422E-0007 -0.49987E-0008
  0.38750E+0004 -0.30000E+0004  0.37822E-0007  0.45749E-0007  0.52299E-0009
  0.39568E+0004 -0.30000E+0004  0.40886E-0007  0.42711E-0007  0.56042E-0008
  0.40000E+0004 -0.30000E+0004  0.41800E-0007  0.40689E-0007  0.79575E-0008
  0.37500E+0004 -0.29870E+0004  0.31144E-0007  0.47335E-0007 -0.75428E-0008
  0.37932E+0004 -0.29870E+0004  0.34254E-0007  0.47088E-0007 -0.44958E-0008
  0.38750E+0004 -0.29870E+0004  0.39001E-0007  0.45430E-0007  0.11453E-0008
  0.39568E+0004 -0.29869E+0004  0.42096E-0007  0.42448E-0007  0.62921E-0008
  0.40000E+0004 -0.29869E+0004  0.43013E-0007  0.40466E-0007  0.86541E-0008
  0.37500E+0004 -0.29624E+0004  0.33255E-0007  0.46761E-0007 -0.65847E-0008
  0.37932E+0004 -0.29624E+0004  0.36388E-0007  0.46494E-0007 -0.34164E-0008
  0.38750E+0004 -0.29622E+0004  0.41169E-0007  0.44861E-0007  0.23973E-0008
  0.39568E+0004 -0.29621E+0004  0.44256E-0007  0.41974E-0007  0.76096E-0008
  0.40000E+0004 -0.29621E+0004  0.45147E-0007  0.40063E-0007  0.99593E-0008
  0.37500E+0004 -0.29378E+0004  0.35374E-0007  0.46234E-0007 -0.54483E-0008
  0.37932E+0004 -0.29377E+0004  0.38495E-0007  0.45945E-0007 -0.21901E-0008
  0.38750E+0004 -0.29375E+0004  0.43230E-0007  0.44332E-0007  0.37236E-0008
  0.39568E+0004 -0.29373E+0004  0.46228E-0007  0.41529E-0007  0.89234E-0008
  0.40000E+0004 -0.29372E+0004  0.47053E-0007  0.39682E-0007  0.11221E-0007
  0.37500E+0004 -0.29248E+0004  0.36488E-0007  0.45971E-0007 -0.47843E-0008
  0.37932E+0004 -0.29247E+0004  0.39589E-0007  0.45671E-0007 -0.14923E-0008
  0.38750E+0004 -0.29245E+0004  0.44268E-0007  0.44066E-0007  0.44438E-0008
  0.39568E+0004 -0.29243E+0004  0.47186E-0007  0.41304E-0007  0.96054E-0008
  0.40000E+0004 -0.29241E+0004  0.47960E-0007  0.39487E-0007  0.11860E-0007
  0.40000E+0004 -0.30000E+0004  0.41800E-0007  0.40689E-0007  0.79575E-0008
  0.40432E+0004 -0.30000E+0004  0.42210E-0007  0.38449E-0007  0.10001E-0007
  0.41250E+0004 -0.30000E+0004  0.41595E-0007  0.33855E-0007  0.12786E-0007
  0.42068E+0004 -0.30000E+0004  0.39204E-0007  0.29126E-0007  0.13884E-0007
  0.42500E+0004 -0.30000E+0004  0.37275E-0007  0.26689E-0007  0.13724E-0007
  0.40000E+0004 -0.29869E+0004  0.43013E-0007  0.40466E-0007  0.86541E-0008
  0.40432E+0004 -0.29869E+0004  0.43416E-0007  0.38273E-0007  0.10688E-0007
  0.41250E+0004 -0.29868E+0004  0.42759E-0007  0.33771E-0007  0.13415E-0007
  0.42068E+0004 -0.29868E+0004  0.40296E-0007  0.29130E-0007  0.14415E-0007
  0.42500E+0004 -0.29868E+0004  0.38321E-0007  0.26735E-0007  0.14197E-0007
  0.40000E+0004 -0.29621E+0004  0.45147E-0007  0.40063E-0007  0.99593E-0008
  0.40432E+0004 -0.29620E+0004  0.45509E-0007  0.37951E-0007  0.11949E-0007
  0.41250E+0004 -0.29619E+0004  0.44734E-0007  0.33613E-0007  0.14524E-0007
  0.42068E+0004 -0.29618E+0004  0.42115E-0007  0.29129E-0007  0.15318E-0007
  0.42500E+0004 -0.29617E+0004  0.40053E-0007  0.26809E-0007  0.14986E-0007
  0.40000E+0004 -0.29372E+0004  0.47053E-0007  0.39682E-0007  0.11221E-0007
  0.40432E+0004 -0.29371E+0004  0.47337E-0007  0.37643E-0007  0.13131E-0007
  0.41250E+0004 -0.29369E+0004  0.46393E-0007  0.33454E-0007  0.15501E-0007
  0.42068E+0004 -0.29367E+0004  0.43596E-0007  0.29114E-0007  0.16060E-0007
  0.42500E+0004 -0.29366E+0004  0.41444E-0007  0.26862E-0007  0.15607E-0007
  0.40000E+0004 -0.29241E+0004  0.47960E-0007  0.39487E-0007  0.11860E-0007
  0.40432E+0004 -0.29240E+0004  0.48189E-0007  0.37484E-0007  0.13714E-0007
  0.41250E+0004 -0.29238E+0004  0.47137E-0007  0.33368E-0007  0.15955E-0007
  0.42068E+0004 -0.29235E+0004  0.44236E-0007  0.29100E-0007  0.16377E-0007
  0.42500E+0004 -0.29234E+0004  0.42037E-0007  0.26882E-0007  0.15858E-0007
  0.42500E+0004 -0.30000E+0004  0.37275E-0007  0.26689E-0007  0.13724E-0007
  0.42932E+0004 -0.30000E+0004  0.34933E-0007  0.24343E-0007  0.13055E-0007
  0.43750E+0004 -0.30000E+0004  0.29516E-0007  0.20207E-0007  0.10504E-0007
  0.44568E+0004 -0.30000E+0004  0.23133E-0007  0.16526E-0007  0.65899E-0008
  0.45000E+0004 -0.30000E+0004  0.19510E-0007  0.14753E-0007  0.41500E-0008
  0.42500E+0004 -0.29868E+0004  0.38321E-0007  0.26735E-0007  0.14197E-0007
  0.42932E+0004 -0.29868E+0004  0.35928E-0007  0.24424E-0007  0.13471E-0007
  0.43750E+0004 -0.29867E+0004  0.30413E-0007  0.20341E-0007  0.10819E-0007
  0.44568E+0004 -0.29867E+0004  0.23934E-0007  0.16696E-0007  0.68222E-0008
  0.45000E+0004 -0.29867E+0004  0.20261E-0007  0.14938E-0007  0.43427E-0008
  0.42500E+0004 -0.29617E+0004  0.40053E-0007  0.26809E-0007  0.14986E-0007
  0.42932E+0004 -0.29616E+0004  0.37570E-0007  0.24561E-0007  0.14150E-0007
  0.43750E+0004 -0.29615E+0004  0.31894E-0007  0.20576E-0007  0.11318E-0007
  0.44568E+0004 -0.29614E+0004  0.25268E-0007  0.16998E-0007  0.71825E-0008
  0.45000E+0004 -0.29614E+0004  0.21522E-0007  0.15267E-0007  0.46414E-0008
  0.42500E+0004 -0.29366E+0004  0.41444E-0007  0.26862E-0007  0.15607E-0007
  0.42932E+0004 -0.29365E+0004  0.38879E-0007  0.24676E-0007  0.14662E-0007
  0.43750E+0004 -0.29364E+0004  0.33072E-0007  0.20783E-0007  0.11661E-0007
  0.44568E+0004 -0.29362E+0004  0.26345E-0007  0.17272E-0007  0.74078E-0008
  0.45000E+0004 -0.29361E+0004  0.22553E-0007  0.15568E-0007  0.48189E-0008
  0.42500E+0004 -0.29234E+0004  0.42037E-0007  0.26882E-0007  0.15858E-0007
  0.42932E+0004 -0.29233E+0004  0.39431E-0007  0.24727E-0007  0.14854E-0007
  0.43750E+0004 -0.29231E+0004  0.33566E-0007  0.20881E-0007  0.11768E-0007
  0.44568E+0004 -0.29229E+0004  0.26804E-0007  0.17405E-0007  0.74612E-0008
  0.45000E+0004 -0.29228E+0004  0.22998E-0007  0.15716E-0007  0.48521E-0008
  0.45000E+0004 -0.30000E+0004  0.19510E-0007  0.14753E-0007  0.41500E-0008
  0.45432E+0004 -0.30000E+0004  0.15784E-0007  0.13093E-0007  0.15476E-0008
  0.46250E+0004 -0.30000E+0004  0.86153E-0008  0.10146E-0007 -0.34991E-0008
  0.47068E+0004 -0.30000E+0004  0.15303E-0008  0.73633E-0008 -0.83038E-0008
  0.47500E+0004 -0.30000E+0004 -0.21156E-0008  0.59160E-0008 -0.10615E-0007
  0.45000E+0004 -0.29867E+0004  0.20261E-0007  0.14938E-0007  0.43427E-0008
  0.45432E+0004 -0.29866E+0004  0.16485E-0007  0.13288E-0007  0.17063E-0008
  0.46250E+0004 -0.29866E+0004  0.92134E-0008  0.10360E-0007 -0.34174E-0008
  0.47068E+0004 -0.29866E+0004  0.20042E-0008  0.76031E-0008 -0.83331E-0008
  0.47500E+0004 -0.29865E+0004 -0.17209E-0008  0.61739E-0008 -0.10727E-0007
  0.45000E+0004 -0.29614E+0004  0.21522E-0007  0.15267E-0007  0.46414E-0008
  0.45432E+0004 -0.29613E+0004  0.17673E-0007  0.13638E-0007  0.19473E-0008
  0.46250E+0004 -0.29612E+0004  0.10246E-0007  0.10751E-0007 -0.33073E-0008
  0.47068E+0004 -0.29611E+0004  0.28366E-0008  0.80442E-0008 -0.84225E-0008
  0.47500E+0004 -0.29610E+0004 -0.10213E-0008  0.66480E-0008 -0.10965E-0007
  0.45000E+0004 -0.29361E+0004  0.22553E-0007  0.15568E-0007  0.48189E-0008
  0.45432E+0004 -0.29360E+0004  0.18658E-0007  0.13963E-0007  0.20786E-0008
  0.46250E+0004 -0.29358E+0004  0.11128E-0007  0.11121E-0007 -0.32854E-0008
  0.47068E+0004 -0.29356E+0004  0.35689E-0008  0.84662E-0008 -0.85813E-0008
  0.47500E+0004 -0.29355E+0004 -0.39520E-0009  0.71041E-0008 -0.11262E-0007
  0.45000E+0004 -0.29228E+0004  0.22998E-0007  0.15716E-0007  0.48521E-0008
  0.45432E+0004 -0.29226E+0004  0.19090E-0007  0.14124E-0007  0.20926E-0008
  0.46250E+0004 -0.29224E+0004  0.11528E-0007  0.11306E-0007 -0.33192E-0008
  0.47068E+0004 -0.29222E+0004  0.39109E-0008  0.86801E-0008 -0.87009E-0008
  0.47500E+0004 -0.29220E+0004 -0.97975E-0010  0.73366E-0008 -0.11450E-0007
  0.47500E+0004 -0.30000E+0004 -0.21156E-0008  0.59160E-0008 -0.10615E-0007
  0.47932E+0004 -0.30000E+0004 -0.56856E-0008  0.44770E-0008 -0.12748E-0007
  0.48750E+0004 -0.30000E+0004 -0.12259E-0007  0.17137E-0008 -0.16258E-0007
  0.49568E+0004 -0.30000E+0004 -0.18669E-0007 -0.10835E-0008 -0.19214E-0007
  0.50000E+0004 -0.30000E+0004 -0.22039E-0007 -0.25647E-0008 -0.20640E-0007
  0.47500E+0004 -0.29865E+0004 -0.17209E-0008  0.61739E-0008 -0.10727E-0007
  0.47932E+0004 -0.29865E+0004 -0.53807E-0008  0.47548E-0008 -0.12958E-0007
  0.48750E+0004 -0.29864E+0004 -0.12159E-0007  0.20407E-0008 -0.16718E-0007
  0.49568E+0004 -0.29864E+0004 -0.18816E-0007 -0.69549E-0009 -0.19999E-0007
  0.50000E+0004 -0.29863E+0004 -0.22329E-0007 -0.21407E-0008 -0.21621E-0007
  0.47500E+0004 -0.29610E+0004 -0.10213E-0008  0.66480E-0008 -0.10965E-0007
  0.47932E+0004 -0.29609E+0004 -0.48342E-0008  0.52690E-0008 -0.13381E-0007
  0.48750E+0004 -0.29607E+0004 -0.11966E-0007  0.26478E-0008 -0.17599E-0007
  0.49568E+0004 -0.29606E+0004 -0.19046E-0007  0.25607E-0010 -0.21468E-0007
  0.50000E+0004 -0.29605E+0004 -0.22801E-0007 -0.13539E-0008 -0.23441E-0007
  0.47500E+0004 -0.29355E+0004 -0.39520E-0009  0.71041E-0008 -0.11262E-0007
  0.47932E+0004 -0.29353E+0004 -0.43354E-0008  0.57653E-0008 -0.13852E-0007
  0.48750E+0004 -0.29350E+0004 -0.11766E-0007  0.32366E-0008 -0.18500E-0007
  0.49568E+0004 -0.29347E+0004 -0.19203E-0007  0.72626E-0009 -0.22912E-0007
  0.50000E+0004 -0.29346E+0004 -0.23156E-0007 -0.58985E-0009 -0.25203E-0007
  0.47500E+0004 -0.29220E+0004 -0.97975E-0010  0.73366E-0008 -0.11450E-0007
  0.47932E+0004 -0.29218E+0004 -0.40933E-0008  0.60190E-0008 -0.14125E-0007
  0.48750E+0004 -0.29215E+0004 -0.11657E-0007  0.35390E-0008 -0.18985E-0007
  0.49568E+0004 -0.29211E+0004 -0.19250E-0007  0.10873E-0008 -0.23662E-0007
  0.50000E+0004 -0.29209E+0004 -0.23290E-0007 -0.19545E-0009 -0.26106E-0007
  0.50000E+0004 -0.30000E+0004 -0.22039E-0007 -0.25647E-0008 -0.20640E-0007
  0.50432E+0004 -0.30000E+0004 -0.25434E-0007 -0.40271E-0008 -0.22049E-0007
  0.51250E+0004 -0.30000E+0004 -0.32033E-0007 -0.67258E-0008 -0.24859E-0007
  0.52068E+0004 -0.30000E+0004 -0.38945E-0007 -0.92320E-0008 -0.28162E-0007
  0.52500E+0004 -0.30000E+0004 -0.42738E-0007 -0.10448E-0007 -0.30197E-0007
  0.50000E+0004 -0.29863E+0004 -0.22329E-0007 -0.21407E-0008 -0.21621E-0007
  0.50432E+0004 -0.29863E+0004 -0.25872E-0007 -0.35672E-0008 -0.23238E-0007
  0.51250E+0004 -0.29862E+0004 -0.32747E-0007 -0.61963E-0008 -0.26457E-0007
  0.52068E+0004 -0.29862E+0004 -0.39903E-0007 -0.86372E-0008 -0.30148E-0007
  0.52500E+0004 -0.29861E+0004 -0.43798E-0007 -0.98226E-0008 -0.32364E-0007
  0.50000E+0004 -0.29605E+0004 -0.22801E-0007 -0.13539E-0008 -0.23441E-0007
  0.50432E+0004 -0.29603E+0004 -0.26588E-0007 -0.27118E-0008 -0.25426E-0007
  0.51250E+0004 -0.29601E+0004 -0.33907E-0007 -0.52110E-0008 -0.29349E-0007
  0.52068E+0004 -0.29599E+0004 -0.41423E-0007 -0.75288E-0008 -0.33681E-0007
  0.52500E+0004 -0.29598E+0004 -0.45454E-0007 -0.86565E-0008 -0.36182E-0007
  0.50000E+0004 -0.29346E+0004 -0.23156E-0007 -0.58985E-0009 -0.25203E-0007
  0.50432E+0004 -0.29344E+0004 -0.27139E-0007 -0.18794E-0008 -0.27515E-0007
  0.51250E+0004 -0.29341E+0004 -0.34791E-0007 -0.42502E-0008 -0.32044E-0007
  0.52068E+0004 -0.29337E+0004 -0.42537E-0007 -0.64461E-0008 -0.36894E-0007
  0.52500E+0004 -0.29336E+0004 -0.46624E-0007 -0.75145E-0008 -0.39603E-0007
  0.50000E+0004 -0.29209E+0004 -0.23290E-0007 -0.19545E-0009 -0.26106E-0007
  0.50432E+0004 -0.29207E+0004 -0.27356E-0007 -0.14499E-0008 -0.28573E-0007
  0.51250E+0004 -0.29203E+0004 -0.35139E-0007 -0.37536E-0008 -0.33381E-0007
  0.52068E+0004 -0.29199E+0004 -0.42952E-0007 -0.58851E-0008 -0.38454E-0007
  0.52500E+0004 -0.29197E+0004 -0.47040E-0007 -0.69232E-0008 -0.41244E-0007
  0.52500E+0004 -0.30000E+0004 -0.42738E-0007 -0.10448E-0007 -0.30197E-0007
  0.52932E+0004 -0.30000E+0004 -0.46624E-0007 -0.11566E-0007 -0.32470E-0007
  0.53750E+0004 -0.30000E+0004 -0.54195E-0007 -0.13407E-0007 -0.37459E-0007
  0.54568E+0004 -0.30000E+0004 -0.61866E-0007 -0.14832E-0007 -0.43272E-0007
  0.55000E+0004 -0.30000E+0004 -0.65863E-0007 -0.15414E-0007 -0.46603E-0007
  0.52500E+0004 -0.29861E+0004 -0.43798E-0007 -0.98226E-0008 -0.32364E-0007
  0.52932E+0004 -0.29861E+0004 -0.47761E-0007 -0.10914E-0007 -0.34791E-0007
  0.53750E+0004 -0.29860E+0004 -0.55393E-0007 -0.12714E-0007 -0.39977E-0007
  0.54568E+0004 -0.29860E+0004 -0.62988E-0007 -0.14114E-0007 -0.45835E-0007
  0.55000E+0004 -0.29860E+0004 -0.66883E-0007 -0.14689E-0007 -0.49119E-0007
  0.52500E+0004 -0.29598E+0004 -0.45454E-0007 -0.86565E-0008 -0.36182E-0007
  0.52932E+0004 -0.29598E+0004 -0.49500E-0007 -0.96958E-0008 -0.38837E-0007
  0.53750E+0004 -0.29596E+0004 -0.57121E-0007 -0.11417E-0007 -0.44272E-0007
  0.54568E+0004 -0.29594E+0004 -0.64446E-0007 -0.12764E-0007 -0.50086E-0007
  0.55000E+0004 -0.29594E+0004 -0.68087E-0007 -0.13323E-0007 -0.53216E-0007
  0.52500E+0004 -0.29336E+0004 -0.46624E-0007 -0.75145E-0008 -0.39603E-0007
  0.52932E+0004 -0.29334E+0004 -0.50673E-0007 -0.85015E-0008 -0.42408E-0007
  0.53750E+0004 -0.29332E+0004 -0.58128E-0007 -0.10140E-0007 -0.47934E-0007
  0.54568E+0004 -0.29329E+0004 -0.65035E-0007 -0.11429E-0007 -0.53550E-0007
  0.55000E+0004 -0.29328E+0004 -0.68347E-0007 -0.11968E-0007 -0.56452E-0007
  0.52500E+0004 -0.29197E+0004 -0.47040E-0007 -0.69232E-0008 -0.41244E-0007
  0.52932E+0004 -0.29195E+0004 -0.51060E-0007 -0.78815E-0008 -0.44097E-0007
  0.53750E+0004 -0.29192E+0004 -0.58368E-0007 -0.94747E-0008 -0.49611E-0007
  0.54568E+0004 -0.29189E+0004 -0.64999E-0007 -0.10731E-0007 -0.55068E-0007
  0.55000E+0004 -0.29187E+0004 -0.68113E-0007 -0.11258E-0007 -0.57820E-0007
  0.55000E+0004 -0.30000E+0004 -0.65863E-0007 -0.15414E-0007 -0.46603E-0007
  0.55432E+0004 -0.30000E+0004 -0.69761E-0007 -0.15871E-0007 -0.50059E-0007
  0.56250E+0004 -0.30000E+0004 -0.76701E-0007 -0.16430E-0007 -0.56750E-0007
  0.57068E+0004 -0.30000E+0004 -0.82744E-0007 -0.16613E-0007 -0.63254E-0007
  0.57500E+0004 -0.30000E+0004 -0.85452E-0007 -0.16583E-0007 -0.66450E-0007
  0.55000E+0004 -0.29860E+0004 -0.66883E-0007 -0.14689E-0007 -0.49119E-0007
  0.55432E+0004 -0.29859E+0004 -0.70633E-0007 -0.15144E-0007 -0.52474E-0007
  0.56250E+0004 -0.29859E+0004 -0.77170E-0007 -0.15710E-0007 -0.58828E-0007
  0.57068E+0004 -0.29859E+0004 -0.82651E-0007 -0.15913E-0007 -0.64807E-0007
  0.57500E+0004 -0.29858E+0004 -0.85006E-0007 -0.15898E-0007 -0.67657E-0007
  0.55000E+0004 -0.29594E+0004 -0.68087E-0007 -0.13323E-0007 -0.53216E-0007
  0.55432E+0004 -0.29593E+0004 -0.71501E-0007 -0.13770E-0007 -0.56322E-0007
  0.56250E+0004 -0.29592E+0004 -0.77184E-0007 -0.14342E-0007 -0.61944E-0007
  0.57068E+0004 -0.29590E+0004 -0.81545E-0007 -0.14573E-0007 -0.66869E-0007
  0.57500E+0004 -0.29590E+0004 -0.83216E-0007 -0.14581E-0007 -0.69046E-0007
  0.55000E+0004 -0.29328E+0004 -0.68347E-0007 -0.11968E-0007 -0.56452E-0007
  0.55432E+0004 -0.29326E+0004 -0.71361E-0007 -0.12403E-0007 -0.59240E-0007
  0.56250E+0004 -0.29324E+0004 -0.76094E-0007 -0.12970E-0007 -0.64027E-0007
  0.57068E+0004 -0.29322E+0004 -0.79280E-0007 -0.13217E-0007 -0.67839E-0007
  0.57500E+0004 -0.29321E+0004 -0.80258E-0007 -0.13241E-0007 -0.69333E-0007
  0.55000E+0004 -0.29187E+0004 -0.68113E-0007 -0.11258E-0007 -0.57820E-0007
  0.55432E+0004 -0.29186E+0004 -0.70894E-0007 -0.11685E-0007 -0.60418E-0007
  0.56250E+0004 -0.29183E+0004 -0.75094E-0007 -0.12246E-0007 -0.64731E-0007
  0.57068E+0004 -0.29181E+0004 -0.77647E-0007 -0.12497E-0007 -0.67939E-0007
  0.57500E+0004 -0.29180E+0004 -0.78259E-0007 -0.12526E-0007 -0.69073E-0007
  0.57500E+0004 -0.30000E+0004 -0.85452E-0007 -0.16583E-0007 -0.66450E-0007
  0.57932E+0004 -0.30000E+0004 -0.87766E-0007 -0.16472E-0007 -0.69395E-0007
  0.58750E+0004 -0.30000E+0004 -0.90935E-0007 -0.16108E-0007 -0.74046E-0007
  0.59568E+0004 -0.30000E+0004 -0.92338E-0007 -0.15606E-0007 -0.77145E-0007
  0.60000E+0004 -0.30000E+0004 -0.92324E-0007 -0.15320E-0007 -0.78036E-0007
  0.57500E+0004 -0.29858E+0004 -0.85006E-0007 -0.15898E-0007 -0.67657E-0007
  0.57932E+0004 -0.29858E+0004 -0.86931E-0007 -0.15805E-0007 -0.70212E-0007
  0.58750E+0004 -0.29858E+0004 -0.89289E-0007 -0.15478E-0007 -0.74031E-0007
  0.59568E+0004 -0.29857E+0004 -0.89818E-0007 -0.15016E-0007 -0.76213E-0007
  0.60000E+0004 -0.29857E+0004 -0.89337E-0007 -0.14750E-0007 -0.76608E-0007
  0.57500E+0004 -0.29590E+0004 -0.83216E-0007 -0.14581E-0007 -0.69046E-0007
  0.57932E+0004 -0.29589E+0004 -0.84401E-0007 -0.14514E-0007 -0.70861E-0007
  0.58750E+0004 -0.29587E+0004 -0.85246E-0007 -0.14246E-0007 -0.73129E-0007
  0.59568E+0004 -0.29586E+0004 -0.84186E-0007 -0.13846E-0007 -0.73643E-0007
  0.60000E+0004 -0.29585E+0004 -0.82869E-0007 -0.13614E-0007 -0.73149E-0007
  0.57500E+0004 -0.29321E+0004 -0.80258E-0007 -0.13241E-0007 -0.69333E-0007
  0.57932E+0004 -0.29320E+0004 -0.80709E-0007 -0.13194E-0007 -0.70412E-0007
  0.58750E+0004 -0.29317E+0004 -0.80091E-0007 -0.12969E-0007 -0.71175E-0007
  0.59568E+0004 -0.29315E+0004 -0.77543E-0007 -0.12617E-0007 -0.70126E-0007
  0.60000E+0004 -0.29314E+0004 -0.75459E-0007 -0.12409E-0007 -0.68815E-0007
  0.57500E+0004 -0.29180E+0004 -0.78259E-0007 -0.12526E-0007 -0.69073E-0007
  0.57932E+0004 -0.29178E+0004 -0.78330E-0007 -0.12486E-0007 -0.69766E-0007
  0.58750E+0004 -0.29175E+0004 -0.76965E-0007 -0.12279E-0007 -0.69762E-0007
  0.59568E+0004 -0.29172E+0004 -0.73676E-0007 -0.11946E-0007 -0.67931E-0007
  0.60000E+0004 -0.29170E+0004 -0.71218E-0007 -0.11748E-0007 -0.66220E-0007
  0.60000E+0004 -0.30000E+0004 -0.92324E-0007 -0.15320E-0007 -0.78036E-0007
  0.60432E+0004 -0.30000E+0004 -0.91782E-0007 -0.15030E-0007 -0.78369E-0007
  0.61250E+0004 -0.30000E+0004 -0.89328E-0007 -0.14522E-0007 -0.77383E-0007
  0.62068E+0004 -0.30000E+0004 -0.85121E-0007 -0.14108E-0007 -0.74257E-0007
  0.62500E+0004 -0.30000E+0004 -0.82269E-0007 -0.13938E-0007 -0.71780E-0007
  0.60000E+0004 -0.29857E+0004 -0.89337E-0007 -0.14750E-0007 -0.76608E-0007
  0.60432E+0004 -0.29856E+0004 -0.88329E-0007 -0.14480E-0007 -0.76444E-0007
  0.61250E+0004 -0.29856E+0004 -0.85035E-0007 -0.14004E-0007 -0.74558E-0007
  0.62068E+0004 -0.29855E+0004 -0.80089E-0007 -0.13613E-0007 -0.70640E-0007
  0.62500E+0004 -0.29854E+0004 -0.76906E-0007 -0.13453E-0007 -0.67805E-0007
  0.60000E+0004 -0.29585E+0004 -0.82869E-0007 -0.13614E-0007 -0.73149E-0007
  0.60432E+0004 -0.29584E+0004 -0.81036E-0007 -0.13373E-0007 -0.72108E-0007
  0.61250E+0004 -0.29582E+0004 -0.76282E-0007 -0.12946E-0007 -0.68657E-0007
  0.62068E+0004 -0.29580E+0004 -0.70088E-0007 -0.12587E-0007 -0.63395E-0007
  0.62500E+0004 -0.29579E+0004 -0.66358E-0007 -0.12438E-0007 -0.59972E-0007
  0.60000E+0004 -0.29314E+0004 -0.75459E-0007 -0.12409E-0007 -0.68815E-0007
  0.60432E+0004 -0.29312E+0004 -0.72883E-0007 -0.12190E-0007 -0.66980E-0007
  0.61250E+0004 -0.29308E+0004 -0.66843E-0007 -0.11795E-0007 -0.62145E-0007
  0.62068E+0004 -0.29305E+0004 -0.59593E-0007 -0.11456E-0007 -0.55741E-0007
  0.62500E+0004 -0.29303E+0004 -0.55420E-0007 -0.11308E-0007 -0.51838E-0007
  0.60000E+0004 -0.29170E+0004 -0.71218E-0007 -0.11748E-0007 -0.66220E-0007
  0.60432E+0004 -0.29168E+0004 -0.68282E-0007 -0.11537E-0007 -0.63999E-0007
  0.61250E+0004 -0.29164E+0004 -0.61635E-0007 -0.11154E-0007 -0.58507E-0007
  0.62068E+0004 -0.29160E+0004 -0.53904E-0007 -0.10819E-0007 -0.51577E-0007
  0.62500E+0004 -0.29157E+0004 -0.49537E-0007 -0.10671E-0007 -0.47461E-0007
  0.62500E+0004 -0.30000E+0004 -0.82269E-0007 -0.13938E-0007 -0.71780E-0007
  0.62932E+0004 -0.30000E+0004 -0.79040E-0007 -0.13808E-0007 -0.68771E-0007
  0.63750E+0004 -0.30000E+0004 -0.72065E-0007 -0.13646E-0007 -0.61800E-0007
  0.64568E+0004 -0.30000E+0004 -0.64319E-0007 -0.13564E-0007 -0.53561E-0007
  0.65000E+0004 -0.30000E+0004 -0.60072E-0007 -0.13528E-0007 -0.48894E-0007
  0.62500E+0004 -0.29854E+0004 -0.76906E-0007 -0.13453E-0007 -0.67805E-0007
  0.62932E+0004 -0.29854E+0004 -0.73386E-0007 -0.13325E-0007 -0.64489E-0007
  0.63750E+0004 -0.29853E+0004 -0.66005E-0007 -0.13163E-0007 -0.57091E-0007
  0.64568E+0004 -0.29852E+0004 -0.58059E-0007 -0.13072E-0007 -0.48649E-0007
  0.65000E+0004 -0.29851E+0004 -0.53789E-0007 -0.13032E-0007 -0.43959E-0007
  0.62500E+0004 -0.29579E+0004 -0.66358E-0007 -0.12438E-0007 -0.59972E-0007
  0.62932E+0004 -0.29577E+0004 -0.62369E-0007 -0.12313E-0007 -0.56158E-0007
  0.63750E+0004 -0.29574E+0004 -0.54365E-0007 -0.12143E-0007 -0.48106E-0007
  0.64568E+0004 -0.29571E+0004 -0.46164E-0007 -0.12031E-0007 -0.39410E-0007
  0.65000E+0004 -0.29569E+0004 -0.41904E-0007 -0.11976E-0007 -0.34739E-0007
  0.62500E+0004 -0.29303E+0004 -0.55420E-0007 -0.11308E-0007 -0.51838E-0007
  0.62932E+0004 -0.29300E+0004 -0.51063E-0007 -0.11182E-0007 -0.47630E-0007
  0.63750E+0004 -0.29295E+0004 -0.42614E-0007 -0.10995E-0007 -0.39110E-0007
  0.64568E+0004 -0.29290E+0004 -0.34305E-0007 -0.10855E-0007 -0.30311E-0007
  0.65000E+0004 -0.29287E+0004 -0.30116E-0007 -0.10782E-0007 -0.25726E-0007
  0.62500E+0004 -0.29157E+0004 -0.49537E-0007 -0.10671E-0007 -0.47461E-0007
  0.62932E+0004 -0.29154E+0004 -0.45023E-0007 -0.10541E-0007 -0.43085E-0007
  0.63750E+0004 -0.29148E+0004 -0.36405E-0007 -0.10341E-0007 -0.34385E-0007
  0.64568E+0004 -0.29142E+0004 -0.28090E-0007 -0.10184E-0007 -0.25586E-0007
  0.65000E+0004 -0.29138E+0004 -0.23962E-0007 -0.10103E-0007 -0.21070E-0007
  0.65000E+0004 -0.30000E+0004 -0.60072E-0007 -0.13528E-0007 -0.48894E-0007
  0.65432E+0004 -0.30000E+0004 -0.55802E-0007 -0.13491E-0007 -0.44118E-0007
  0.66250E+0004 -0.30000E+0004 -0.47873E-0007 -0.13349E-0007 -0.35123E-0007
  0.67068E+0004 -0.30000E+0004 -0.40506E-0007 -0.13059E-0007 -0.26733E-0007
  0.67500E+0004 -0.30000E+0004 -0.36968E-0007 -0.12823E-0007 -0.22749E-0007
  0.65000E+0004 -0.29851E+0004 -0.53789E-0007 -0.13032E-0007 -0.43959E-0007
  0.65432E+0004 -0.29850E+0004 -0.49545E-0007 -0.12984E-0007 -0.39221E-0007
  0.66250E+0004 -0.29849E+0004 -0.41801E-0007 -0.12829E-0007 -0.30426E-0007
  0.67068E+0004 -0.29848E+0004 -0.34771E-0007 -0.12533E-0007 -0.22380E-0007
  0.67500E+0004 -0.29847E+0004 -0.31453E-0007 -0.12299E-0007 -0.18610E-0007
  0.65000E+0004 -0.29569E+0004 -0.41904E-0007 -0.11976E-0007 -0.34739E-0007
  0.65432E+0004 -0.29567E+0004 -0.37753E-0007 -0.11912E-0007 -0.30111E-0007
  0.66250E+0004 -0.29563E+0004 -0.30413E-0007 -0.11729E-0007 -0.21755E-0007
  0.67068E+0004 -0.29559E+0004 -0.24026E-0007 -0.11421E-0007 -0.14366E-0007
  0.67500E+0004 -0.29557E+0004 -0.21111E-0007 -0.11190E-0007 -0.10991E-0007
  0.65000E+0004 -0.29287E+0004 -0.30116E-0007 -0.10782E-0007 -0.25726E-0007
  0.65432E+0004 -0.29284E+0004 -0.26103E-0007 -0.10700E-0007 -0.21256E-0007
  0.66250E+0004 -0.29277E+0004 -0.19215E-0007 -0.10487E-0007 -0.13390E-0007
  0.67068E+0004 -0.29270E+0004 -0.13461E-0007 -0.10165E-0007 -0.66529E-0008
  0.67500E+0004 -0.29267E+0004 -0.10923E-0007 -0.99353E-0008 -0.36507E-0008
  0.65000E+0004 -0.29138E+0004 -0.23962E-0007 -0.10103E-0007 -0.21070E-0007
  0.65432E+0004 -0.29134E+0004 -0.20034E-0007 -0.10008E-0007 -0.16697E-0007
  0.66250E+0004 -0.29126E+0004 -0.13396E-0007 -0.97771E-0008 -0.91026E-0008
  0.67068E+0004 -0.29118E+0004 -0.79668E-0008 -0.94496E-0008 -0.27009E-0008
  0.67500E+0004 -0.29114E+0004 -0.56126E-0008 -0.92185E-0008  0.11693E-0009
  0.67500E+0004 -0.30000E+0004 -0.36968E-0007 -0.12823E-0007 -0.22749E-0007
  0.67932E+0004 -0.30000E+0004 -0.33727E-0007 -0.12528E-0007 -0.19164E-0007
  0.68750E+0004 -0.30000E+0004 -0.28501E-0007 -0.11787E-0007 -0.13663E-0007
  0.69568E+0004 -0.30000E+0004 -0.24572E-0007 -0.10838E-0007 -0.10042E-0007
  0.70000E+0004 -0.30000E+0004 -0.23027E-0007 -0.10275E-0007 -0.89097E-0008
  0.67500E+0004 -0.29847E+0004 -0.31453E-0007 -0.12299E-0007 -0.18610E-0007
  0.67932E+0004 -0.29846E+0004 -0.28450E-0007 -0.12010E-0007 -0.15252E-0007
  0.68750E+0004 -0.29845E+0004 -0.23702E-0007 -0.11294E-0007 -0.10175E-0007
  0.69568E+0004 -0.29843E+0004 -0.20239E-0007 -0.10390E-0007 -0.69213E-0008
  0.70000E+0004 -0.29842E+0004 -0.18916E-0007 -0.98562E-0008 -0.59394E-0008
  0.67500E+0004 -0.29557E+0004 -0.21111E-0007 -0.11190E-0007 -0.10991E-0007
  0.67932E+0004 -0.29554E+0004 -0.18532E-0007 -0.10910E-0007 -0.80347E-0008
  0.68750E+0004 -0.29550E+0004 -0.14604E-0007 -0.10239E-0007 -0.36819E-0008
  0.69568E+0004 -0.29545E+0004 -0.11907E-0007 -0.94170E-0008 -0.10123E-0008
  0.70000E+0004 -0.29543E+0004 -0.10936E-0007 -0.89410E-0008 -0.24959E-0009
  0.67500E+0004 -0.29267E+0004 -0.10923E-0007 -0.99353E-0008 -0.36507E-0008
  0.67932E+0004 -0.29263E+0004 -0.87245E-0008 -0.96665E-0008 -0.10565E-0008
  0.68750E+0004 -0.29255E+0004 -0.55045E-0008 -0.90383E-0008  0.26760E-0008
  0.69568E+0004 -0.29247E+0004 -0.34247E-0008 -0.82936E-0008  0.48976E-0008
  0.70000E+0004 -0.29243E+0004 -0.27188E-0008 -0.78719E-0008  0.55198E-0008
  0.67500E+0004 -0.29114E+0004 -0.56126E-0008 -0.92185E-0008  0.11693E-0009
  0.67932E+0004 -0.29109E+0004 -0.35988E-0008 -0.89558E-0008  0.25332E-0008
  0.68750E+0004 -0.29099E+0004 -0.70633E-0009 -0.83492E-0008  0.59804E-0008
  0.69568E+0004 -0.29090E+0004  0.11041E-0008 -0.76442E-0008  0.80157E-0008
  0.70000E+0004 -0.29085E+0004  0.17010E-0008 -0.72518E-0008  0.85913E-0008
  0.70000E+0004 -0.30000E+0004 -0.23027E-0007 -0.10275E-0007 -0.89097E-0008
  0.70432E+0004 -0.30000E+0004 -0.21827E-0007 -0.96876E-0008 -0.82923E-0008
  0.71250E+0004 -0.30000E+0004 -0.20409E-0007 -0.85693E-0008 -0.83920E-0008
  0.72068E+0004 -0.30000E+0004 -0.19883E-0007 -0.75596E-0008 -0.97934E-0008
  0.72500E+0004 -0.30000E+0004 -0.19852E-0007 -0.71171E-0008 -0.10875E-0007
  0.70000E+0004 -0.29842E+0004 -0.18916E-0007 -0.98562E-0008 -0.59394E-0008
  0.70432E+0004 -0.29841E+0004 -0.17915E-0007 -0.93060E-0008 -0.54340E-0008
  0.71250E+0004 -0.29839E+0004 -0.16787E-0007 -0.82656E-0008 -0.56260E-0008
  0.72068E+0004 -0.29838E+0004 -0.16424E-0007 -0.73413E-0008 -0.69540E-0008
  0.72500E+0004 -0.29837E+0004 -0.16424E-0007 -0.69434E-0008 -0.79324E-0008
  0.70000E+0004 -0.29543E+0004 -0.10936E-0007 -0.89410E-0008 -0.24959E-0009
  0.70432E+0004 -0.29540E+0004 -0.10233E-0007 -0.84553E-0008  0.11510E-0009
  0.71250E+0004 -0.29535E+0004 -0.95107E-0008 -0.75561E-0008 -0.11778E-0009
  0.72068E+0004 -0.29530E+0004 -0.93197E-0008 -0.67878E-0008 -0.11810E-0008
  0.72500E+0004 -0.29527E+0004 -0.93158E-0008 -0.64734E-0008 -0.19052E-0008
  0.70000E+0004 -0.29243E+0004 -0.27188E-0008 -0.78719E-0008  0.55198E-0008
  0.70432E+0004 -0.29239E+0004 -0.22252E-0008 -0.74479E-0008  0.58236E-0008
  0.71250E+0004 -0.29230E+0004 -0.17413E-0008 -0.66838E-0008  0.56982E-0008
  0.72068E+0004 -0.29222E+0004 -0.15744E-0008 -0.60650E-0008  0.50276E-0008
  0.72500E+0004 -0.29218E+0004 -0.15010E-0008 -0.58299E-0008  0.46125E-0008
  0.70000E+0004 -0.29085E+0004  0.17010E-0008 -0.72518E-0008  0.85913E-0008
  0.70432E+0004 -0.29080E+0004  0.21170E-0008 -0.68574E-0008  0.88894E-0008
  0.71250E+0004 -0.29070E+0004  0.25325E-0008 -0.61634E-0008  0.88697E-0008
  0.72068E+0004 -0.29060E+0004  0.27339E-0008 -0.56207E-0008  0.84433E-0008
  0.72500E+0004 -0.29054E+0004  0.28612E-0008 -0.54261E-0008  0.82025E-0008
  0.72500E+0004 -0.30000E+0004 -0.19852E-0007 -0.71171E-0008 -0.10875E-0007
  0.72932E+0004 -0.30000E+0004 -0.19915E-0007 -0.67627E-0008 -0.12070E-0007
  0.73750E+0004 -0.30000E+0004 -0.20081E-0007 -0.63827E-0008 -0.14308E-0007
  0.74568E+0004 -0.30000E+0004 -0.19955E-0007 -0.64465E-0008 -0.15949E-0007
  0.75000E+0004 -0.30000E+0004 -0.19637E-0007 -0.66673E-0008 -0.16369E-0007
  0.72500E+0004 -0.29837E+0004 -0.16424E-0007 -0.69434E-0008 -0.79324E-0008
  0.72932E+0004 -0.29836E+0004 -0.16480E-0007 -0.66332E-0008 -0.89810E-0008
  0.73750E+0004 -0.29834E+0004 -0.16540E-0007 -0.63285E-0008 -0.10850E-0007
  0.74568E+0004 -0.29832E+0004 -0.16210E-0007 -0.64524E-0008 -0.12041E-0007
  0.75000E+0004 -0.29831E+0004 -0.15761E-0007 -0.66975E-0008 -0.12213E-0007
  0.72500E+0004 -0.29527E+0004 -0.93158E-0008 -0.64734E-0008 -0.19052E-0008
  0.72932E+0004 -0.29524E+0004 -0.93025E-0008 -0.62437E-0008 -0.26259E-0008
  0.73750E+0004 -0.29519E+0004 -0.90869E-0008 -0.60791E-0008 -0.37264E-0008
  0.74568E+0004 -0.29514E+0004 -0.83446E-0008 -0.63171E-0008 -0.40382E-0008
  0.75000E+0004 -0.29511E+0004 -0.76489E-0008 -0.66095E-0008 -0.37418E-0008
  0.72500E+0004 -0.29218E+0004 -0.15010E-0008 -0.58299E-0008  0.46125E-0008
  0.72932E+0004 -0.29213E+0004 -0.13662E-0008 -0.56787E-0008  0.42618E-0008
  0.73750E+0004 -0.29204E+0004 -0.81478E-0009 -0.56509E-0008  0.39749E-0008
  0.74568E+0004 -0.29195E+0004  0.34058E-0009 -0.60036E-0008  0.45350E-0008
  0.75000E+0004 -0.29190E+0004  0.12579E-0008 -0.63452E-0008  0.52771E-0008
  0.72500E+0004 -0.29054E+0004  0.28612E-0008 -0.54261E-0008  0.82025E-0008
  0.72932E+0004 -0.29049E+0004  0.30753E-0008 -0.53152E-0008  0.80570E-0008
  0.73750E+0004 -0.29038E+0004  0.38141E-0008 -0.53574E-0008  0.82003E-0008
  0.74568E+0004 -0.29027E+0004  0.51726E-0008 -0.57729E-0008  0.92033E-0008
  0.75000E+0004 -0.29021E+0004  0.61918E-0008 -0.61394E-0008  0.10163E-0007
  0.75000E+0004 -0.30000E+0004 -0.19637E-0007 -0.66673E-0008 -0.16369E-0007
  0.75432E+0004 -0.30000E+0004 -0.19080E-0007 -0.70193E-0008 -0.16378E-0007
  0.76250E+0004 -0.30000E+0004 -0.17216E-0007 -0.80004E-0008 -0.15064E-0007
  0.77068E+0004 -0.30000E+0004 -0.14128E-0007 -0.93159E-0008 -0.11791E-0007
  0.77500E+0004 -0.30000E+0004 -0.11970E-0007 -0.10097E-0007 -0.92453E-0008
  0.75000E+0004 -0.29831E+0004 -0.15761E-0007 -0.66975E-0008 -0.12213E-0007
  0.75432E+0004 -0.29830E+0004 -0.15058E-0007 -0.70669E-0008 -0.11972E-0007
  0.76250E+0004 -0.29828E+0004 -0.12920E-0007 -0.80665E-0008 -0.10233E-0007
  0.77068E+0004 -0.29826E+0004 -0.95940E-0008 -0.93823E-0008 -0.66362E-0008
  0.77500E+0004 -0.29825E+0004 -0.73412E-0008 -0.10159E-0007 -0.39786E-0008
  0.75000E+0004 -0.29511E+0004 -0.76489E-0008 -0.66095E-0008 -0.37418E-0008
  0.75432E+0004 -0.29508E+0004 -0.66913E-0008 -0.70149E-0008 -0.30457E-0008
  0.76250E+0004 -0.29502E+0004 -0.41081E-0008 -0.80573E-0008 -0.55620E-0009
  0.77068E+0004 -0.29496E+0004 -0.45375E-0009 -0.93846E-0008  0.35625E-0008
  0.77500E+0004 -0.29493E+0004  0.18995E-0008 -0.10159E-0007  0.63745E-0008
  0.75000E+0004 -0.29190E+0004  0.12579E-0008 -0.63452E-0008  0.52771E-0008
  0.75432E+0004 -0.29185E+0004  0.24274E-0008 -0.67901E-0008  0.63889E-0008
  0.76250E+0004 -0.29176E+0004  0.53319E-0008 -0.78845E-0008  0.95251E-0008
  0.77068E+0004 -0.29166E+0004  0.91385E-0008 -0.92366E-0008  0.14027E-0007
  0.77500E+0004 -0.29161E+0004  0.11485E-0007 -0.10013E-0007  0.16911E-0007
  0.75000E+0004 -0.29021E+0004  0.61918E-0008 -0.61394E-0008  0.10163E-0007
  0.75432E+0004 -0.29015E+0004  0.74490E-0008 -0.66072E-0008  0.11472E-0007
  0.76250E+0004 -0.29004E+0004  0.10464E-0007 -0.77323E-0008  0.14896E-0007
  0.77068E+0004 -0.28992E+0004  0.14275E-0007 -0.91025E-0008  0.19539E-0007
  0.77500E+0004 -0.28986E+0004  0.16572E-0007 -0.98857E-0008  0.22429E-0007
  0.77500E+0004 -0.30000E+0004 -0.11970E-0007 -0.10097E-0007 -0.92453E-0008
  0.77932E+0004 -0.30000E+0004 -0.94465E-0008 -0.10918E-0007 -0.61396E-0008
  0.78750E+0004 -0.30000E+0004 -0.37064E-0008 -0.12476E-0007  0.11543E-0008
  0.79568E+0004 -0.30000E+0004  0.31244E-0008 -0.13917E-0007  0.99993E-0008
  0.80000E+0004 -0.30000E+0004  0.70745E-0008 -0.14581E-0007  0.15131E-0007
  0.77500E+0004 -0.29825E+0004 -0.73412E-0008 -0.10159E-0007 -0.39786E-0008
  0.77932E+0004 -0.29824E+0004 -0.47456E-0008 -0.10970E-0007 -0.80340E-0009
  0.78750E+0004 -0.29822E+0004  0.10398E-0008 -0.12508E-0007  0.64790E-0008
  0.79568E+0004 -0.29819E+0004  0.77878E-0008 -0.13929E-0007  0.15127E-0007
  0.80000E+0004 -0.29818E+0004  0.11640E-0007 -0.14585E-0007  0.20082E-0007
  0.77500E+0004 -0.29493E+0004  0.18995E-0008 -0.10159E-0007  0.63745E-0008
  0.77932E+0004 -0.29490E+0004  0.45418E-0008 -0.10959E-0007  0.96158E-0008
  0.78750E+0004 -0.29483E+0004  0.10228E-0007 -0.12473E-0007  0.16751E-0007
  0.79568E+0004 -0.29477E+0004  0.16618E-0007 -0.13870E-0007  0.24894E-0007
  0.80000E+0004 -0.29474E+0004  0.20181E-0007 -0.14516E-0007  0.29451E-0007
  0.77500E+0004 -0.29161E+0004  0.11485E-0007 -0.10013E-0007  0.16911E-0007
  0.77932E+0004 -0.29155E+0004  0.14055E-0007 -0.10815E-0007  0.20134E-0007
  0.78750E+0004 -0.29145E+0004  0.19404E-0007 -0.12320E-0007  0.26961E-0007
  0.79568E+0004 -0.29135E+0004  0.25194E-0007 -0.13709E-0007  0.34452E-0007
  0.80000E+0004 -0.29129E+0004  0.28340E-0007 -0.14353E-0007  0.38539E-0007
  0.77500E+0004 -0.28986E+0004  0.16572E-0007 -0.98857E-0008  0.22429E-0007
  0.77932E+0004 -0.28979E+0004  0.19058E-0007 -0.10689E-0007  0.25608E-0007
  0.78750E+0004 -0.28967E+0004  0.24138E-0007 -0.12196E-0007  0.32210E-0007
  0.79568E+0004 -0.28954E+0004  0.29521E-0007 -0.13586E-0007  0.39305E-0007
  0.80000E+0004 -0.28947E+0004  0.32403E-0007 -0.14233E-0007  0.43124E-0007
  0.80000E+0004 -0.30000E+0004  0.70745E-0008 -0.14581E-0007  0.15131E-0007
  0.80432E+0004 -0.30000E+0004  0.11199E-0007 -0.15161E-0007  0.20485E-0007
  0.81250E+0004 -0.30000E+0004  0.19287E-0007 -0.15972E-0007  0.30917E-0007
  0.82068E+0004 -0.30000E+0004  0.27367E-0007 -0.16369E-0007  0.41200E-0007
  0.82500E+0004 -0.30000E+0004  0.31474E-0007 -0.16406E-0007  0.46357E-0007
  0.80000E+0004 -0.29818E+0004  0.11640E-0007 -0.14585E-0007  0.20082E-0007
  0.80432E+0004 -0.29817E+0004  0.15634E-0007 -0.15158E-0007  0.25214E-0007
  0.81250E+0004 -0.29815E+0004  0.23383E-0007 -0.15966E-0007  0.35120E-0007
  0.82068E+0004 -0.29812E+0004  0.31024E-0007 -0.16372E-0007  0.44772E-0007
  0.82500E+0004 -0.29811E+0004  0.34870E-0007 -0.16417E-0007  0.49569E-0007
  0.80000E+0004 -0.29474E+0004  0.20181E-0007 -0.14516E-0007  0.29451E-0007
  0.80432E+0004 -0.29470E+0004  0.23819E-0007 -0.15083E-0007  0.34104E-0007
  0.81250E+0004 -0.29463E+0004  0.30736E-0007 -0.15894E-0007  0.42914E-0007
  0.82068E+0004 -0.29456E+0004  0.37374E-0007 -0.16323E-0007  0.51292E-0007
  0.82500E+0004 -0.29453E+0004  0.40643E-0007 -0.16389E-0007  0.55378E-0007
  0.80000E+0004 -0.29129E+0004  0.28340E-0007 -0.14353E-0007  0.38539E-0007
  0.80432E+0004 -0.29123E+0004  0.31502E-0007 -0.14922E-0007  0.42652E-0007
  0.81250E+0004 -0.29112E+0004  0.37373E-0007 -0.15748E-0007  0.50276E-0007
  0.82068E+0004 -0.29101E+0004  0.42828E-0007 -0.16208E-0007  0.57329E-0007
  0.82500E+0004 -0.29095E+0004  0.45439E-0007 -0.16297E-0007  0.60691E-0007
  0.80000E+0004 -0.28947E+0004  0.32403E-0007 -0.14233E-0007  0.43124E-0007
  0.80432E+0004 -0.28940E+0004  0.35273E-0007 -0.14804E-0007  0.46933E-0007
  0.81250E+0004 -0.28927E+0004  0.40521E-0007 -0.15642E-0007  0.53911E-0007
  0.82068E+0004 -0.28913E+0004  0.45297E-0007 -0.16121E-0007  0.60260E-0007
  0.82500E+0004 -0.28906E+0004  0.47541E-0007 -0.16220E-0007  0.63244E-0007
  0.82500E+0004 -0.30000E+0004  0.31474E-0007 -0.16406E-0007  0.46357E-0007
  0.82932E+0004 -0.30000E+0004  0.35394E-0007 -0.16324E-0007  0.51220E-0007
  0.83750E+0004 -0.30000E+0004  0.42084E-0007 -0.15872E-0007  0.59354E-0007
  0.84568E+0004 -0.30000E+0004  0.47489E-0007 -0.15081E-0007  0.65697E-0007
  0.85000E+0004 -0.30000E+0004  0.49714E-0007 -0.14554E-0007  0.68200E-0007
  0.82500E+0004 -0.29811E+0004  0.34870E-0007 -0.16417E-0007  0.49569E-0007
  0.82932E+0004 -0.29810E+0004  0.38507E-0007 -0.16349E-0007  0.54057E-0007
  0.83750E+0004 -0.29808E+0004  0.44633E-0007 -0.15927E-0007  0.61478E-0007
  0.84568E+0004 -0.29806E+0004  0.49451E-0007 -0.15172E-0007  0.67126E-0007
  0.85000E+0004 -0.29805E+0004  0.51364E-0007 -0.14665E-0007  0.69281E-0007
  0.82500E+0004 -0.29453E+0004  0.40643E-0007 -0.16389E-0007  0.55378E-0007
  0.82932E+0004 -0.29450E+0004  0.43675E-0007 -0.16347E-0007  0.59136E-0007
  0.83750E+0004 -0.29444E+0004  0.48624E-0007 -0.15984E-0007  0.65188E-0007
  0.84568E+0004 -0.29438E+0004  0.52260E-0007 -0.15297E-0007  0.69531E-0007
  0.85000E+0004 -0.29435E+0004  0.53560E-0007 -0.14826E-0007  0.71041E-0007
  0.82500E+0004 -0.29095E+0004  0.45439E-0007 -0.16297E-0007  0.60691E-0007
  0.82932E+0004 -0.29090E+0004  0.47800E-0007 -0.16282E-0007  0.63719E-0007
  0.83750E+0004 -0.29080E+0004  0.51480E-0007 -0.15980E-0007  0.68426E-0007
  0.84568E+0004 -0.29070E+0004  0.53888E-0007 -0.15360E-0007  0.71522E-0007
  0.85000E+0004 -0.29064E+0004  0.54568E-0007 -0.14924E-0007  0.72428E-0007
  0.82500E+0004 -0.28906E+0004  0.47541E-0007 -0.16220E-0007  0.63244E-0007
  0.82932E+0004 -0.28900E+0004  0.49529E-0007 -0.16224E-0007  0.65896E-0007
  0.83750E+0004 -0.28887E+0004  0.52520E-0007 -0.15953E-0007  0.69921E-0007
  0.84568E+0004 -0.28875E+0004  0.54279E-0007 -0.15368E-0007  0.72397E-0007
  0.85000E+0004 -0.28869E+0004  0.54638E-0007 -0.14952E-0007  0.73010E-0007
  0.85000E+0004 -0.30000E+0004  0.49714E-0007 -0.14554E-0007  0.68200E-0007
  0.85432E+0004 -0.30000E+0004  0.51455E-0007 -0.13969E-0007  0.70071E-0007
  0.86250E+0004 -0.30000E+0004  0.53333E-0007 -0.12748E-0007  0.71809E-0007
  0.87068E+0004 -0.30000E+0004  0.53253E-0007 -0.11463E-0007  0.71137E-0007
  0.87500E+0004 -0.30000E+0004  0.52412E-0007 -0.10793E-0007  0.69835E-0007
  0.85000E+0004 -0.29805E+0004  0.51364E-0007 -0.14665E-0007  0.69281E-0007
  0.85432E+0004 -0.29804E+0004  0.52789E-0007 -0.14099E-0007  0.70812E-0007
  0.86250E+0004 -0.29803E+0004  0.54072E-0007 -0.12910E-0007  0.71952E-0007
  0.87068E+0004 -0.29801E+0004  0.53399E-0007 -0.11650E-0007  0.70729E-0007
  0.87500E+0004 -0.29800E+0004  0.52243E-0007 -0.10987E-0007  0.69150E-0007
  0.85000E+0004 -0.29435E+0004  0.53560E-0007 -0.14826E-0007  0.71041E-0007
  0.85432E+0004 -0.29432E+0004  0.54379E-0007 -0.14295E-0007  0.71956E-0007
  0.86250E+0004 -0.29428E+0004  0.54554E-0007 -0.13166E-0007  0.72030E-0007
  0.87068E+0004 -0.29424E+0004  0.52817E-0007 -0.11951E-0007  0.69857E-0007
  0.87500E+0004 -0.29422E+0004  0.51115E-0007 -0.11303E-0007  0.67816E-0007
  0.85000E+0004 -0.29064E+0004  0.54568E-0007 -0.14924E-0007  0.72428E-0007
  0.85432E+0004 -0.29061E+0004  0.54795E-0007 -0.14427E-0007  0.72780E-0007
  0.86250E+0004 -0.29054E+0004  0.53924E-0007 -0.13354E-0007  0.71906E-0007
  0.87068E+0004 -0.29047E+0004  0.51236E-0007 -0.12179E-0007  0.68928E-0007
  0.87500E+0004 -0.29043E+0004  0.49068E-0007 -0.11544E-0007  0.66512E-0007
  0.85000E+0004 -0.28869E+0004  0.54638E-0007 -0.14952E-0007  0.73010E-0007
  0.85432E+0004 -0.28865E+0004  0.54567E-0007 -0.14469E-0007  0.73091E-0007
  0.86250E+0004 -0.28856E+0004  0.53181E-0007 -0.13425E-0007  0.71773E-0007
  0.87068E+0004 -0.28848E+0004  0.50047E-0007 -0.12271E-0007  0.68436E-0007
  0.87500E+0004 -0.28844E+0004  0.47669E-0007 -0.11642E-0007  0.65859E-0007
  0.87500E+0004 -0.30000E+0004  0.52412E-0007 -0.10793E-0007  0.69835E-0007
  0.87932E+0004 -0.30000E+0004  0.51025E-0007 -0.10142E-0007  0.67898E-0007
  0.88750E+0004 -0.30000E+0004  0.46962E-0007 -0.90154E-0008  0.62636E-0007
  0.89568E+0004 -0.30000E+0004  0.41168E-0007 -0.80936E-0008  0.55538E-0007
  0.90000E+0004 -0.30000E+0004  0.37494E-0007 -0.77141E-0008  0.51179E-0007
  0.87500E+0004 -0.29800E+0004  0.52243E-0007 -0.10987E-0007  0.69150E-0007
  0.87932E+0004 -0.29800E+0004  0.50537E-0007 -0.10343E-0007  0.66943E-0007
  0.88750E+0004 -0.29799E+0004  0.45861E-0007 -0.92133E-0008  0.61175E-0007
  0.89568E+0004 -0.29798E+0004  0.39431E-0007 -0.82721E-0008  0.53559E-0007
  0.90000E+0004 -0.29797E+0004  0.35413E-0007 -0.78744E-0008  0.48917E-0007
  0.87500E+0004 -0.29422E+0004  0.51115E-0007 -0.11303E-0007  0.67816E-0007
  0.87932E+0004 -0.29420E+0004  0.48872E-0007 -0.10666E-0007  0.65167E-0007
  0.88750E+0004 -0.29417E+0004  0.43187E-0007 -0.95303E-0008  0.58595E-0007
  0.89568E+0004 -0.29414E+0004  0.35752E-0007 -0.85525E-0008  0.50183E-0007
  0.90000E+0004 -0.29412E+0004  0.31200E-0007 -0.81225E-0008  0.45114E-0007
  0.87500E+0004 -0.29043E+0004  0.49068E-0007 -0.11544E-0007  0.66512E-0007
  0.87932E+0004 -0.29041E+0004  0.46383E-0007 -0.10914E-0007  0.63518E-0007
  0.88750E+0004 -0.29035E+0004  0.39913E-0007 -0.97704E-0008  0.56348E-0007
  0.89568E+0004 -0.29030E+0004  0.31743E-0007 -0.87548E-0008  0.47381E-0007
  0.90000E+0004 -0.29028E+0004  0.26823E-0007 -0.82916E-0008  0.42025E-0007
  0.87500E+0004 -0.28844E+0004  0.47669E-0007 -0.11642E-0007  0.65859E-0007
  0.87932E+0004 -0.28840E+0004  0.44794E-0007 -0.11015E-0007  0.62723E-0007
  0.88750E+0004 -0.28834E+0004  0.38004E-0007 -0.98657E-0008  0.55319E-0007
  0.89568E+0004 -0.28828E+0004  0.29560E-0007 -0.88307E-0008  0.46154E-0007
  0.90000E+0004 -0.28825E+0004  0.24510E-0007 -0.83527E-0008  0.40701E-0007
  0.90000E+0004 -0.30000E+0004  0.37494E-0007 -0.77141E-0008  0.51179E-0007
  0.90432E+0004 -0.30000E+0004  0.33439E-0007 -0.74190E-0008  0.46459E-0007
  0.91250E+0004 -0.30000E+0004  0.24882E-0007 -0.71243E-0008  0.36767E-0007
  0.92068E+0004 -0.30000E+0004  0.15445E-0007 -0.72053E-0008  0.26415E-0007
  0.92500E+0004 -0.30000E+0004  0.10227E-0007 -0.74086E-0008  0.20822E-0007
  0.90000E+0004 -0.29797E+0004  0.35413E-0007 -0.78744E-0008  0.48917E-0007
  0.90432E+0004 -0.29796E+0004  0.31008E-0007 -0.75582E-0008  0.43906E-0007
  0.91250E+0004 -0.29795E+0004  0.21777E-0007 -0.72063E-0008  0.33635E-0007
  0.92068E+0004 -0.29794E+0004  0.11667E-0007 -0.72120E-0008  0.22676E-0007
  0.92500E+0004 -0.29794E+0004  0.61007E-0008 -0.73671E-0008  0.16755E-0007
  0.90000E+0004 -0.29412E+0004  0.31200E-0007 -0.81225E-0008  0.45114E-0007
  0.90432E+0004 -0.29411E+0004  0.26263E-0007 -0.77637E-0008  0.39668E-0007
  0.91250E+0004 -0.29408E+0004  0.16025E-0007 -0.73057E-0008  0.28541E-0007
  0.92068E+0004 -0.29404E+0004  0.49339E-0008 -0.71716E-0008  0.16696E-0007
  0.92500E+0004 -0.29403E+0004 -0.11277E-0008 -0.72404E-0008  0.10302E-0007
  0.90000E+0004 -0.29028E+0004  0.26823E-0007 -0.82916E-0008  0.42025E-0007
  0.90432E+0004 -0.29025E+0004  0.21527E-0007 -0.78926E-0008  0.36295E-0007
  0.91250E+0004 -0.29020E+0004  0.10644E-0007 -0.73315E-0008  0.24622E-0007
  0.92068E+0004 -0.29014E+0004 -0.10309E-0008 -0.70627E-0008  0.12231E-0007
  0.92500E+0004 -0.29012E+0004 -0.73682E-0008 -0.70478E-0008  0.55544E-0008
  0.90000E+0004 -0.28825E+0004  0.24510E-0007 -0.83527E-0008  0.40701E-0007
  0.90432E+0004 -0.28821E+0004  0.19098E-0007 -0.79296E-0008  0.34879E-0007
  0.91250E+0004 -0.28815E+0004  0.80233E-0008 -0.73158E-0008  0.23040E-0007
  0.92068E+0004 -0.28809E+0004 -0.38002E-0008 -0.69780E-0008  0.10494E-0007
  0.92500E+0004 -0.28805E+0004 -0.10194E-0007 -0.69223E-0008  0.37420E-0008
  0.92500E+0004 -0.30000E+0004  0.10227E-0007 -0.74086E-0008  0.20822E-0007
  0.92932E+0004 -0.30000E+0004  0.49014E-0008 -0.77176E-0008  0.15188E-0007
  0.93750E+0004 -0.30000E+0004 -0.53034E-0008 -0.85955E-0008  0.45864E-0008
  0.94568E+0004 -0.30000E+0004 -0.15382E-0007 -0.98040E-0008 -0.57187E-0008
  0.95000E+0004 -0.30000E+0004 -0.20536E-0007 -0.10549E-0007 -0.10960E-0007
  0.92500E+0004 -0.29794E+0004  0.61007E-0008 -0.73671E-0008  0.16755E-0007
  0.92932E+0004 -0.29793E+0004  0.44110E-0009 -0.76258E-0008  0.10799E-0007
  0.93750E+0004 -0.29792E+0004 -0.10352E-0007 -0.83960E-0008 -0.39527E-0009
  0.94568E+0004 -0.29791E+0004 -0.20933E-0007 -0.94873E-0008 -0.11235E-0007
  0.95000E+0004 -0.29791E+0004 -0.26308E-0007 -0.10169E-0007 -0.16722E-0007
  0.92500E+0004 -0.29403E+0004 -0.11277E-0008 -0.72404E-0008  0.10302E-0007
  0.92932E+0004 -0.29401E+0004 -0.72547E-0008 -0.74043E-0008  0.38841E-0008
  0.93750E+0004 -0.29398E+0004 -0.18844E-0007 -0.79769E-0008 -0.81463E-0008
  0.94568E+0004 -0.29396E+0004 -0.30060E-0007 -0.88543E-0008 -0.19711E-0007
  0.95000E+0004 -0.29394E+0004 -0.35690E-0007 -0.94200E-0008 -0.25515E-0007
  0.92500E+0004 -0.29012E+0004 -0.73682E-0008 -0.70478E-0008  0.55544E-0008
  0.92932E+0004 -0.29009E+0004 -0.13741E-0007 -0.71225E-0008 -0.11332E-0008
  0.93750E+0004 -0.29005E+0004 -0.25698E-0007 -0.75072E-0008 -0.13624E-0007
  0.94568E+0004 -0.29000E+0004 -0.37122E-0007 -0.81825E-0008 -0.25535E-0007
  0.95000E+0004 -0.28998E+0004 -0.42788E-0007 -0.86404E-0008 -0.31457E-0007
  0.92500E+0004 -0.28805E+0004 -0.10194E-0007 -0.69223E-0008  0.37420E-0008
  0.92932E+0004 -0.28802E+0004 -0.16605E-0007 -0.69494E-0008 -0.30113E-0008
  0.93750E+0004 -0.28797E+0004 -0.28584E-0007 -0.72393E-0008 -0.15597E-0007
  0.94568E+0004 -0.28792E+0004 -0.39945E-0007 -0.78125E-0008 -0.27539E-0007
  0.95000E+0004 -0.28789E+0004 -0.45542E-0007 -0.82164E-0008 -0.33445E-0007
  0.95000E+0004 -0.30000E+0004 -0.20536E-0007 -0.10549E-0007 -0.10960E-0007
  0.95432E+0004 -0.30000E+0004 -0.25516E-0007 -0.11338E-0007 -0.16041E-0007
  0.96250E+0004 -0.30000E+0004 -0.34300E-0007 -0.12897E-0007 -0.25122E-0007
  0.97068E+0004 -0.30000E+0004 -0.41932E-0007 -0.14379E-0007 -0.33348E-0007
  0.97500E+0004 -0.30000E+0004 -0.45371E-0007 -0.15066E-0007 -0.37275E-0007
  0.95000E+0004 -0.29791E+0004 -0.26308E-0007 -0.10169E-0007 -0.16722E-0007
  0.95432E+0004 -0.29791E+0004 -0.31464E-0007 -0.10896E-0007 -0.22005E-0007
  0.96250E+0004 -0.29790E+0004 -0.40477E-0007 -0.12345E-0007 -0.31363E-0007
  0.97068E+0004 -0.29790E+0004 -0.48194E-0007 -0.13737E-0007 -0.39705E-0007
  0.97500E+0004 -0.29790E+0004 -0.51622E-0007 -0.14389E-0007 -0.43624E-0007
  0.95000E+0004 -0.29394E+0004 -0.35690E-0007 -0.94200E-0008 -0.25515E-0007
  0.95432E+0004 -0.29394E+0004 -0.41026E-0007 -0.10035E-0007 -0.31044E-0007
  0.96250E+0004 -0.29393E+0004 -0.50201E-0007 -0.11286E-0007 -0.40681E-0007
  0.97068E+0004 -0.29392E+0004 -0.57840E-0007 -0.12515E-0007 -0.49020E-0007
  0.97500E+0004 -0.29392E+0004 -0.61135E-0007 -0.13104E-0007 -0.52820E-0007
  0.95000E+0004 -0.28998E+0004 -0.42788E-0007 -0.86404E-0008 -0.31457E-0007
  0.95432E+0004 -0.28997E+0004 -0.48099E-0007 -0.91492E-0008 -0.37049E-0007
  0.96250E+0004 -0.28996E+0004 -0.57072E-0007 -0.10213E-0007 -0.46635E-0007
  0.97068E+0004 -0.28994E+0004 -0.64307E-0007 -0.11290E-0007 -0.54674E-0007
  0.97500E+0004 -0.28994E+0004 -0.67317E-0007 -0.11818E-0007 -0.58211E-0007
  0.95000E+0004 -0.28789E+0004 -0.45542E-0007 -0.82164E-0008 -0.33445E-0007
  0.95432E+0004 -0.28788E+0004 -0.50757E-0007 -0.86720E-0008 -0.38995E-0007
  0.96250E+0004 -0.28786E+0004 -0.59476E-0007 -0.96439E-0008 -0.48421E-0007
  0.97068E+0004 -0.28784E+0004 -0.66367E-0007 -0.10644E-0007 -0.56181E-0007
  0.97500E+0004 -0.28783E+0004 -0.69165E-0007 -0.11141E-0007 -0.59524E-0007
  0.97500E+0004 -0.30000E+0004 -0.45371E-0007 -0.15066E-0007 -0.37275E-0007
  0.97932E+0004 -0.30000E+0004 -0.48334E-0007 -0.15643E-0007 -0.40880E-0007
  0.98750E+0004 -0.30000E+0004 -0.52448E-0007 -0.16336E-0007 -0.46673E-0007
  0.99568E+0004 -0.30000E+0004 -0.54294E-0007 -0.16337E-0007 -0.50858E-0007
  0.10000E+0005 -0.30000E+0004 -0.54243E-0007 -0.16004E-0007 -0.52302E-0007
  0.97500E+0004 -0.29790E+0004 -0.51622E-0007 -0.14389E-0007 -0.43624E-0007
  0.97932E+0004 -0.29790E+0004 -0.54521E-0007 -0.14943E-0007 -0.47155E-0007
  0.98750E+0004 -0.29791E+0004 -0.58429E-0007 -0.15629E-0007 -0.52687E-0007
  0.99568E+0004 -0.29792E+0004 -0.59979E-0007 -0.15676E-0007 -0.56466E-0007
  0.10000E+0005 -0.29792E+0004 -0.59749E-0007 -0.15394E-0007 -0.57651E-0007
  0.97500E+0004 -0.29392E+0004 -0.61135E-0007 -0.13104E-0007 -0.52820E-0007
  0.97932E+0004 -0.29393E+0004 -0.63826E-0007 -0.13615E-0007 -0.56134E-0007
  0.98750E+0004 -0.29395E+0004 -0.67214E-0007 -0.14287E-0007 -0.61052E-0007
  0.99568E+0004 -0.29397E+0004 -0.68125E-0007 -0.14416E-0007 -0.63990E-0007
  0.10000E+0005 -0.29399E+0004 -0.67533E-0007 -0.14221E-0007 -0.64661E-0007
  0.97500E+0004 -0.28994E+0004 -0.67317E-0007 -0.11818E-0007 -0.58211E-0007
  0.97932E+0004 -0.28995E+0004 -0.69683E-0007 -0.12290E-0007 -0.61202E-0007
  0.98750E+0004 -0.28999E+0004 -0.72373E-0007 -0.12946E-0007 -0.65341E-0007
  0.99568E+0004 -0.29003E+0004 -0.72536E-0007 -0.13149E-0007 -0.67329E-0007
  0.10000E+0005 -0.29005E+0004 -0.71550E-0007 -0.13031E-0007 -0.67455E-0007
  0.97500E+0004 -0.28783E+0004 -0.69165E-0007 -0.11141E-0007 -0.59524E-0007
  0.97932E+0004 -0.28786E+0004 -0.71311E-0007 -0.11594E-0007 -0.62298E-0007
  0.98750E+0004 -0.28790E+0004 -0.73563E-0007 -0.12242E-0007 -0.65958E-0007
  0.99568E+0004 -0.28795E+0004 -0.73285E-0007 -0.12479E-0007 -0.67400E-0007
  0.10000E+0005 -0.28797E+0004 -0.72081E-0007 -0.12400E-0007 -0.67221E-0007
  0.10000E+0005 -0.30000E+0004 -0.54243E-0007 -0.16004E-0007 -0.52302E-0007
  0.10043E+0005 -0.30000E+0004 -0.53439E-0007 -0.15421E-0007 -0.53160E-0007
  0.10125E+0005 -0.30000E+0004 -0.49749E-0007 -0.13587E-0007 -0.53007E-0007
  0.10207E+0005 -0.30000E+0004 -0.43196E-0007 -0.10806E-0007 -0.50337E-0007
  0.10250E+0005 -0.30000E+0004 -0.38623E-0007 -0.89815E-0008 -0.47871E-0007
  0.10000E+0005 -0.29792E+0004 -0.59749E-0007 -0.15394E-0007 -0.57651E-0007
  0.10043E+0005 -0.29793E+0004 -0.58737E-0007 -0.14876E-0007 -0.58210E-0007
  0.10125E+0005 -0.29795E+0004 -0.54639E-0007 -0.13215E-0007 -0.57448E-0007
  0.10207E+0005 -0.29797E+0004 -0.47670E-0007 -0.10659E-0007 -0.54137E-0007
  0.10250E+0005 -0.29798E+0004 -0.42877E-0007 -0.89714E-0008 -0.51331E-0007
  0.10000E+0005 -0.29399E+0004 -0.67533E-0007 -0.14221E-0007 -0.64661E-0007
  0.10043E+0005 -0.29401E+0004 -0.66141E-0007 -0.13821E-0007 -0.64666E-0007
  0.10125E+0005 -0.29407E+0004 -0.61337E-0007 -0.12466E-0007 -0.62807E-0007
  0.10207E+0005 -0.29412E+0004 -0.53705E-0007 -0.10310E-0007 -0.58389E-0007
  0.10250E+0005 -0.29415E+0004 -0.48585E-0007 -0.88658E-0008 -0.55015E-0007
  0.10000E+0005 -0.29005E+0004 -0.71550E-0007 -0.13031E-0007 -0.67455E-0007
  0.10043E+0005 -0.29010E+0004 -0.69791E-0007 -0.12740E-0007 -0.66912E-0007
  0.10125E+0005 -0.29018E+0004 -0.64364E-0007 -0.11665E-0007 -0.64019E-0007
  0.10207E+0005 -0.29027E+0004 -0.56230E-0007 -0.98780E-0008 -0.58626E-0007
  0.10250E+0005 -0.29032E+0004 -0.50899E-0007 -0.86575E-0008 -0.54778E-0007
  0.10000E+0005 -0.28797E+0004 -0.72081E-0007 -0.12400E-0007 -0.67221E-0007
  0.10043E+0005 -0.28803E+0004 -0.70131E-0007 -0.12162E-0007 -0.66392E-0007
  0.10125E+0005 -0.28813E+0004 -0.64406E-0007 -0.11225E-0007 -0.62976E-0007
  0.10207E+0005 -0.28824E+0004 -0.56070E-0007 -0.96198E-0008 -0.57116E-0007
  0.10250E+0005 -0.28829E+0004 -0.50673E-0007 -0.85107E-0008 -0.53052E-0007
  0.10250E+0005 -0.30000E+0004 -0.38623E-0007 -0.89815E-0008 -0.47871E-0007
  0.10293E+0005 -0.30000E+0004 -0.33340E-0007 -0.69444E-0008 -0.44680E-0007
  0.10375E+0005 -0.30000E+0004 -0.21612E-0007 -0.25917E-0008 -0.36748E-0007
  0.10457E+0005 -0.30000E+0004 -0.82113E-0008  0.21654E-0008 -0.26687E-0007
  0.10500E+0005 -0.30000E+0004 -0.75084E-0009  0.47341E-0008 -0.20721E-0007
  0.10250E+0005 -0.29798E+0004 -0.42877E-0007 -0.89714E-0008 -0.51331E-0007
  0.10293E+0005 -0.29799E+0004 -0.37374E-0007 -0.70788E-0008 -0.47803E-0007
  0.10375E+0005 -0.29800E+0004 -0.25220E-0007 -0.30174E-0008 -0.39239E-0007
  0.10457E+0005 -0.29802E+0004 -0.11363E-0007  0.14437E-0008 -0.28556E-0007
  0.10500E+0005 -0.29802E+0004 -0.36419E-0008  0.38622E-0008 -0.22265E-0007
  0.10250E+0005 -0.29415E+0004 -0.48585E-0007 -0.88658E-0008 -0.55015E-0007
  0.10293E+0005 -0.29417E+0004 -0.42769E-0007 -0.72323E-0008 -0.50932E-0007
  0.10375E+0005 -0.29421E+0004 -0.30042E-0007 -0.36928E-0008 -0.41368E-0007
  0.10457E+0005 -0.29425E+0004 -0.15596E-0007  0.23588E-0009 -0.29739E-0007
  0.10500E+0005 -0.29428E+0004 -0.75413E-0008  0.23826E-0008 -0.22966E-0007
  0.10250E+0005 -0.29032E+0004 -0.50899E-0007 -0.86575E-0008 -0.54778E-0007
  0.10293E+0005 -0.29035E+0004 -0.44900E-0007 -0.72632E-0008 -0.50246E-0007
  0.10375E+0005 -0.29042E+0004 -0.31901E-0007 -0.42080E-0008 -0.39924E-0007
  0.10457E+0005 -0.29049E+0004 -0.17232E-0007 -0.77616E-0009 -0.27646E-0007
  0.10500E+0005 -0.29053E+0004 -0.90530E-0008  0.11146E-0008 -0.20563E-0007
  0.10250E+0005 -0.28829E+0004 -0.50673E-0007 -0.85107E-0008 -0.53052E-0007
  0.10293E+0005 -0.28834E+0004 -0.44629E-0007 -0.72350E-0008 -0.48324E-0007
  0.10375E+0005 -0.28842E+0004 -0.31605E-0007 -0.44207E-0008 -0.37696E-0007
  0.10457E+0005 -0.28851E+0004 -0.16961E-0007 -0.12374E-0008 -0.25189E-0007
  0.10500E+0005 -0.28855E+0004 -0.88008E-0008  0.52515E-0009 -0.18010E-0007
  0.10500E+0005 -0.30000E+0004 -0.75084E-0009  0.47341E-0008 -0.20721E-0007
  0.10543E+0005 -0.30000E+0004  0.67898E-0008  0.72712E-0008 -0.14445E-0007
  0.10625E+0005 -0.30000E+0004  0.20750E-0007  0.11826E-0007 -0.21783E-0008
  0.10707E+0005 -0.30000E+0004  0.33333E-0007  0.15743E-0007  0.97468E-0008
  0.10750E+0005 -0.30000E+0004  0.39051E-0007  0.17447E-0007  0.15557E-0007
  0.10500E+0005 -0.29802E+0004 -0.36419E-0008  0.38622E-0008 -0.22265E-0007
  0.10543E+0005 -0.29803E+0004  0.41753E-0008  0.62549E-0008 -0.15665E-0007
  0.10625E+0005 -0.29804E+0004  0.18714E-0007  0.10567E-0007 -0.27826E-0008
  0.10707E+0005 -0.29806E+0004  0.31949E-0007  0.14294E-0007  0.97588E-0008
  0.10750E+0005 -0.29806E+0004  0.38036E-0007  0.15923E-0007  0.15891E-0007
  0.10500E+0005 -0.29428E+0004 -0.75413E-0008  0.23826E-0008 -0.22966E-0007
  0.10543E+0005 -0.29430E+0004  0.63656E-0009  0.45136E-0008 -0.15888E-0007
  0.10625E+0005 -0.29434E+0004  0.15960E-0007  0.83835E-0008 -0.21004E-0008
  0.10707E+0005 -0.29437E+0004  0.30133E-0007  0.11758E-0007  0.11360E-0007
  0.10750E+0005 -0.29439E+0004  0.36778E-0007  0.13247E-0007  0.17981E-0007
  0.10500E+0005 -0.29053E+0004 -0.90530E-0008  0.11146E-0008 -0.20563E-0007
  0.10543E+0005 -0.29056E+0004 -0.73097E-0009  0.29997E-0008 -0.13183E-0007
  0.10625E+0005 -0.29063E+0004  0.14954E-0007  0.64491E-0008  0.11655E-0008
  0.10707E+0005 -0.29069E+0004  0.29657E-0007  0.94848E-0008  0.15210E-0007
  0.10750E+0005 -0.29072E+0004  0.36660E-0007  0.10837E-0007  0.22156E-0007
  0.10500E+0005 -0.28855E+0004 -0.88008E-0008  0.52515E-0009 -0.18010E-0007
  0.10543E+0005 -0.28859E+0004 -0.49063E-0009  0.22859E-0008 -0.10541E-0007
  0.10625E+0005 -0.28867E+0004  0.15214E-0007  0.55223E-0008  0.39664E-0008
  0.10707E+0005 -0.28875E+0004  0.30025E-0007  0.83849E-0008  0.18183E-0007
  0.10750E+0005 -0.28879E+0004  0.37133E-0007  0.96655E-0008  0.25232E-0007
  0.10750E+0005 -0.30000E+0004  0.39051E-0007  0.17447E-0007  0.15557E-0007
  0.10793E+0005 -0.30000E+0004  0.43943E-0007  0.18842E-0007  0.20856E-0007
  0.10875E+0005 -0.30000E+0004  0.50513E-0007  0.20529E-0007  0.29044E-0007
  0.10957E+0005 -0.30000E+0004  0.53011E-0007  0.20825E-0007  0.34230E-0007
  0.11000E+0005 -0.30000E+0004  0.52555E-0007  0.20393E-0007  0.35596E-0007
  0.10750E+0005 -0.29806E+0004  0.38036E-0007  0.15923E-0007  0.15891E-0007
  0.10793E+0005 -0.29807E+0004  0.43308E-0007  0.17261E-0007  0.21502E-0007
  0.10875E+0005 -0.29809E+0004  0.50609E-0007  0.18898E-0007  0.30243E-0007
  0.10957E+0005 -0.29810E+0004  0.53802E-0007  0.19214E-0007  0.35891E-0007
  0.11000E+0005 -0.29811E+0004  0.53681E-0007  0.18822E-0007  0.37450E-0007
  0.10750E+0005 -0.29439E+0004  0.36778E-0007  0.13247E-0007  0.17981E-0007
  0.10793E+0005 -0.29442E+0004  0.42645E-0007  0.14479E-0007  0.24077E-0007
  0.10875E+0005 -0.29446E+0004  0.51147E-0007  0.16014E-0007  0.33705E-0007
  0.10957E+0005 -0.29451E+0004  0.55562E-0007  0.16358E-0007  0.40139E-0007
  0.11000E+0005 -0.29453E+0004  0.56058E-0007  0.16033E-0007  0.42040E-0007
  0.10750E+0005 -0.29072E+0004  0.36660E-0007  0.10837E-0007  0.22156E-0007
  0.10793E+0005 -0.29076E+0004  0.42940E-0007  0.11962E-0007  0.28586E-0007
  0.10875E+0005 -0.29084E+0004  0.52360E-0007  0.13390E-0007  0.38864E-0007
  0.10957E+0005 -0.29091E+0004  0.57821E-0007  0.13749E-0007  0.45928E-0007
  0.11000E+0005 -0.29095E+0004  0.58887E-0007  0.13481E-0007  0.48125E-0007
  0.10750E+0005 -0.28879E+0004  0.37133E-0007  0.96655E-0008  0.25232E-0007
  0.10793E+0005 -0.28883E+0004  0.43550E-0007  0.10735E-0007  0.31774E-0007
  0.10875E+0005 -0.28892E+0004  0.53329E-0007  0.12105E-0007  0.42290E-0007
  0.10957E+0005 -0.28901E+0004  0.59251E-0007  0.12467E-0007  0.49612E-0007
  0.11000E+0005 -0.28906E+0004  0.60589E-0007  0.12227E-0007  0.51940E-0007
  0.11000E+0005 -0.30000E+0004  0.52555E-0007  0.20393E-0007  0.35596E-0007
  0.11043E+0005 -0.30000E+0004  0.50853E-0007  0.19555E-0007  0.35967E-0007
  0.11125E+0005 -0.30000E+0004  0.44270E-0007  0.16893E-0007  0.33927E-0007
  0.11207E+0005 -0.30000E+0004  0.33615E-0007  0.12972E-0007  0.28439E-0007
  0.11250E+0005 -0.30000E+0004  0.26556E-0007  0.10481E-0007  0.24270E-0007
  0.11000E+0005 -0.29811E+0004  0.53681E-0007  0.18822E-0007  0.37450E-0007
  0.11043E+0005 -0.29812E+0004  0.52273E-0007  0.18040E-0007  0.37963E-0007
  0.11125E+0005 -0.29813E+0004  0.46120E-0007  0.15531E-0007  0.36048E-0007
  0.11207E+0005 -0.29815E+0004  0.35681E-0007  0.11810E-0007  0.30460E-0007
  0.11250E+0005 -0.29816E+0004  0.28639E-0007  0.94392E-0008  0.26149E-0007
  0.11000E+0005 -0.29453E+0004  0.56058E-0007  0.16033E-0007  0.42040E-0007
  0.11043E+0005 -0.29455E+0004  0.55223E-0007  0.15350E-0007  0.42827E-0007
  0.11125E+0005 -0.29460E+0004  0.49980E-0007  0.13113E-0007  0.41200E-0007
  0.11207E+0005 -0.29464E+0004  0.40128E-0007  0.97547E-0008  0.35539E-0007
  0.11250E+0005 -0.29467E+0004  0.33240E-0007  0.76025E-0008  0.31031E-0007
  0.11000E+0005 -0.29095E+0004  0.58887E-0007  0.13481E-0007  0.48125E-0007
  0.11043E+0005 -0.29099E+0004  0.58614E-0007  0.12888E-0007  0.49168E-0007
  0.11125E+0005 -0.29106E+0004  0.54351E-0007  0.10902E-0007  0.47860E-0007
  0.11207E+0005 -0.29114E+0004  0.45271E-0007  0.78834E-0008  0.42238E-0007
  0.11250E+0005 -0.29118E+0004  0.38671E-0007  0.59385E-0008  0.37615E-0007
  0.11000E+0005 -0.28906E+0004  0.60589E-0007  0.12227E-0007  0.51940E-0007
  0.11043E+0005 -0.28911E+0004  0.60598E-0007  0.11677E-0007  0.53102E-0007
  0.11125E+0005 -0.28920E+0004  0.56861E-0007  0.98161E-0008  0.51961E-0007
  0.11207E+0005 -0.28929E+0004  0.48242E-0007  0.69673E-0008  0.46392E-0007
  0.11250E+0005 -0.28934E+0004  0.41840E-0007  0.51272E-0008  0.41738E-0007
  0.11250E+0005 -0.30000E+0004  0.26556E-0007  0.10481E-0007  0.24270E-0007
  0.11293E+0005 -0.30000E+0004  0.18649E-0007  0.77598E-0008  0.19308E-0007
  0.11375E+0005 -0.30000E+0004  0.17996E-0008  0.21750E-0008  0.80168E-0008
  0.11457E+0005 -0.30000E+0004 -0.16686E-0007 -0.36048E-0008 -0.52557E-0008
  0.11500E+0005 -0.30000E+0004 -0.26765E-0007 -0.65780E-0008 -0.12850E-0007
  0.11250E+0005 -0.29816E+0004  0.28639E-0007  0.94392E-0008  0.26149E-0007
  0.11293E+0005 -0.29817E+0004  0.20678E-0007  0.68467E-0008  0.20977E-0007
  0.11375E+0005 -0.29818E+0004  0.35364E-0008  0.15135E-0008  0.91337E-0008
  0.11457E+0005 -0.29820E+0004 -0.15476E-0007 -0.40167E-0008 -0.48632E-0008
  0.11500E+0005 -0.29820E+0004 -0.25914E-0007 -0.68671E-0008 -0.12886E-0007
  0.11250E+0005 -0.29467E+0004  0.33240E-0007  0.76025E-0008  0.31031E-0007
  0.11293E+0005 -0.29469E+0004  0.25314E-0007  0.52427E-0008  0.25550E-0007
  0.11375E+0005 -0.29474E+0004  0.79039E-0008  0.37060E-0009  0.12835E-0007
  0.11457E+0005 -0.29478E+0004 -0.11802E-0007 -0.47007E-0008 -0.23574E-0008
  0.11500E+0005 -0.29480E+0004 -0.22760E-0007 -0.73224E-0008 -0.11108E-0007
  0.11250E+0005 -0.29118E+0004  0.38671E-0007  0.59385E-0008  0.37615E-0007
  0.11293E+0005 -0.29122E+0004  0.30938E-0007  0.37995E-0008  0.31925E-0007
  0.11375E+0005 -0.29129E+0004  0.13606E-0007 -0.63228E-0009  0.18548E-0007
  0.11457E+0005 -0.29136E+0004 -0.64110E-0008 -0.52624E-0008  0.23804E-0008
  0.11500E+0005 -0.29140E+0004 -0.17685E-0007 -0.76629E-0008 -0.69868E-0008
  0.11250E+0005 -0.28934E+0004  0.41840E-0007  0.51272E-0008  0.41738E-0007
  0.11293E+0005 -0.28938E+0004  0.34265E-0007  0.31002E-0008  0.35973E-0007
  0.11375E+0005 -0.28947E+0004  0.17101E-0007 -0.11074E-0008  0.22323E-0007
  0.11457E+0005 -0.28956E+0004 -0.29335E-0008 -0.55115E-0008  0.57273E-0008
  0.11500E+0005 -0.28960E+0004 -0.14292E-0007 -0.77984E-0008 -0.39196E-0008
  0.11500E+0005 -0.30000E+0004 -0.26765E-0007 -0.65780E-0008 -0.12850E-0007
  0.11543E+0005 -0.30000E+0004 -0.36892E-0007 -0.94162E-0008 -0.20742E-0007
  0.11625E+0005 -0.30000E+0004 -0.55739E-0007 -0.14193E-0007 -0.36208E-0007
  0.11707E+0005 -0.30000E+0004 -0.73442E-0007 -0.17883E-0007 -0.51837E-0007
  0.11750E+0005 -0.30000E+0004 -0.82072E-0007 -0.19297E-0007 -0.59942E-0007
  0.11500E+0005 -0.29820E+0004 -0.25914E-0007 -0.68671E-0008 -0.12886E-0007
  0.11543E+0005 -0.29821E+0004 -0.36447E-0007 -0.95879E-0008 -0.21231E-0007
  0.11625E+0005 -0.29822E+0004 -0.56167E-0007 -0.14179E-0007 -0.37578E-0007
  0.11707E+0005 -0.29824E+0004 -0.74834E-0007 -0.17736E-0007 -0.54075E-0007
  0.11750E+0005 -0.29824E+0004 -0.83990E-0007 -0.19106E-0007 -0.62615E-0007
  0.11500E+0005 -0.29480E+0004 -0.22760E-0007 -0.73224E-0008 -0.11108E-0007
  0.11543E+0005 -0.29482E+0004 -0.33904E-0007 -0.98282E-0008 -0.20228E-0007
  0.11625E+0005 -0.29486E+0004 -0.54995E-0007 -0.14071E-0007 -0.38111E-0007
  0.11707E+0005 -0.29490E+0004 -0.75232E-0007 -0.17378E-0007 -0.56145E-0007
  0.11750E+0005 -0.29492E+0004 -0.85266E-0007 -0.18660E-0007 -0.65467E-0007
  0.11500E+0005 -0.29140E+0004 -0.17685E-0007 -0.76629E-0008 -0.69868E-0008
  0.11543E+0005 -0.29143E+0004 -0.29232E-0007 -0.99605E-0008 -0.16770E-0007
  0.11625E+0005 -0.29149E+0004 -0.51316E-0007 -0.13863E-0007 -0.36002E-0007
  0.11707E+0005 -0.29155E+0004 -0.72776E-0007 -0.16919E-0007 -0.55421E-0007
  0.11750E+0005 -0.29159E+0004 -0.83521E-0007 -0.18112E-0007 -0.65458E-0007
  0.11500E+0005 -0.28960E+0004 -0.14292E-0007 -0.77984E-0008 -0.39196E-0008
  0.11543E+0005 -0.28964E+0004 -0.25970E-0007 -0.99886E-0008 -0.14008E-0007
  0.11625E+0005 -0.28972E+0004 -0.48423E-0007 -0.13715E-0007 -0.33872E-0007
  0.11707E+0005 -0.28979E+0004 -0.70384E-0007 -0.16638E-0007 -0.53953E-0007
  0.11750E+0005 -0.28983E+0004 -0.81434E-0007 -0.17783E-0007 -0.64337E-0007
  0.11750E+0005 -0.30000E+0004 -0.82072E-0007 -0.19297E-0007 -0.59942E-0007
  0.11793E+0005 -0.30000E+0004 -0.90098E-0007 -0.20316E-0007 -0.67832E-0007
  0.11875E+0005 -0.30000E+0004 -0.10339E-0006 -0.21125E-0007 -0.81872E-0007
  0.11957E+0005 -0.30000E+0004 -0.11384E-0006 -0.20542E-0007 -0.94175E-0007
  0.12000E+0005 -0.30000E+0004 -0.11814E-0006 -0.19740E-0007 -0.99762E-0007
  0.11750E+0005 -0.29824E+0004 -0.83990E-0007 -0.19106E-0007 -0.62615E-0007
  0.11793E+0005 -0.29825E+0004 -0.92546E-0007 -0.20097E-0007 -0.70921E-0007
  0.11875E+0005 -0.29826E+0004 -0.10683E-0006 -0.20904E-0007 -0.85679E-0007
  0.11957E+0005 -0.29827E+0004 -0.11822E-0006 -0.20378E-0007 -0.98602E-0007
  0.12000E+0005 -0.29828E+0004 -0.12297E-0006 -0.19624E-0007 -0.10448E-0006
  0.11750E+0005 -0.29492E+0004 -0.85266E-0007 -0.18660E-0007 -0.65467E-0007
  0.11793E+0005 -0.29493E+0004 -0.94715E-0007 -0.19597E-0007 -0.74521E-0007
  0.11875E+0005 -0.29496E+0004 -0.11069E-0006 -0.20390E-0007 -0.90590E-0007
  0.11957E+0005 -0.29499E+0004 -0.12372E-0006 -0.19955E-0007 -0.10466E-0006
  0.12000E+0005 -0.29501E+0004 -0.12929E-0006 -0.19284E-0007 -0.11108E-0006
  0.11750E+0005 -0.29159E+0004 -0.83521E-0007 -0.18112E-0007 -0.65458E-0007
  0.11793E+0005 -0.29161E+0004 -0.93705E-0007 -0.18989E-0007 -0.75201E-0007
  0.11875E+0005 -0.29167E+0004 -0.11112E-0006 -0.19754E-0007 -0.92493E-0007
  0.11957E+0005 -0.29172E+0004 -0.12559E-0006 -0.19392E-0007 -0.10766E-0006
  0.12000E+0005 -0.29174E+0004 -0.13189E-0006 -0.18792E-0007 -0.11461E-0006
  0.11750E+0005 -0.28983E+0004 -0.81434E-0007 -0.17783E-0007 -0.64337E-0007
  0.11793E+0005 -0.28986E+0004 -0.91939E-0007 -0.18627E-0007 -0.74416E-0007
  0.11875E+0005 -0.28993E+0004 -0.11000E-0006 -0.19371E-0007 -0.92309E-0007
  0.11957E+0005 -0.28999E+0004 -0.12514E-0006 -0.19039E-0007 -0.10803E-0006
  0.12000E+0005 -0.29002E+0004 -0.13179E-0006 -0.18473E-0007 -0.11524E-0006
  0.12000E+0005 -0.30000E+0004 -0.11814E-0006 -0.19740E-0007 -0.99762E-0007
  0.12043E+0005 -0.30000E+0004 -0.12157E-0006 -0.18657E-0007 -0.10463E-0006
  0.12125E+0005 -0.30000E+0004 -0.12577E-0006 -0.16031E-0007 -0.11167E-0006
  0.12207E+0005 -0.30000E+0004 -0.12714E-0006 -0.13016E-0007 -0.11570E-0006
  0.12250E+0005 -0.30000E+0004 -0.12687E-0006 -0.11419E-0007 -0.11663E-0006
  0.12000E+0005 -0.29828E+0004 -0.12297E-0006 -0.19624E-0007 -0.10448E-0006
  0.12043E+0005 -0.29828E+0004 -0.12683E-0006 -0.18600E-0007 -0.10960E-0006
  0.12125E+0005 -0.29830E+0004 -0.13170E-0006 -0.16100E-0007 -0.11704E-0006
  0.12207E+0005 -0.29831E+0004 -0.13357E-0006 -0.13211E-0007 -0.12136E-0006
  0.12250E+0005 -0.29832E+0004 -0.13346E-0006 -0.11668E-0007 -0.12238E-0006
  0.12000E+0005 -0.29501E+0004 -0.12929E-0006 -0.19284E-0007 -0.11108E-0006
  0.12043E+0005 -0.29503E+0004 -0.13391E-0006 -0.18363E-0007 -0.11669E-0006
  0.12125E+0005 -0.29507E+0004 -0.14006E-0006 -0.16083E-0007 -0.12493E-0006
  0.12207E+0005 -0.29510E+0004 -0.14289E-0006 -0.13418E-0007 -0.12985E-0006
  0.12250E+0005 -0.29512E+0004 -0.14315E-0006 -0.11981E-0007 -0.13110E-0006
  0.12000E+0005 -0.29174E+0004 -0.13189E-0006 -0.18792E-0007 -0.11461E-0006
  0.12043E+0005 -0.29178E+0004 -0.13722E-0006 -0.17961E-0007 -0.12070E-0006
  0.12125E+0005 -0.29184E+0004 -0.14460E-0006 -0.15881E-0007 -0.12978E-0006
  0.12207E+0005 -0.29190E+0004 -0.14845E-0006 -0.13425E-0007 -0.13537E-0006
  0.12250E+0005 -0.29193E+0004 -0.14914E-0006 -0.12088E-0007 -0.13691E-0006
  0.12000E+0005 -0.29002E+0004 -0.13179E-0006 -0.18473E-0007 -0.11524E-0006
  0.12043E+0005 -0.29006E+0004 -0.13747E-0006 -0.17685E-0007 -0.12159E-0006
  0.12125E+0005 -0.29013E+0004 -0.14548E-0006 -0.15702E-0007 -0.13111E-0006
  0.12207E+0005 -0.29021E+0004 -0.14988E-0006 -0.13350E-0007 -0.13708E-0006
  0.12250E+0005 -0.29025E+0004 -0.15080E-0006 -0.12065E-0007 -0.13879E-0006
  0.12250E+0005 -0.30000E+0004 -0.12687E-0006 -0.11419E-0007 -0.11663E-0006
  0.12293E+0005 -0.30000E+0004 -0.12602E-0006 -0.98834E-0008 -0.11680E-0006
  0.12375E+0005 -0.30000E+0004 -0.12322E-0006 -0.73502E-0008 -0.11536E-0006
  0.12457E+0005 -0.30000E+0004 -0.11956E-0006 -0.55064E-0008 -0.11232E-0006
  0.12500E+0005 -0.30000E+0004 -0.11758E-0006 -0.48651E-0008 -0.11044E-0006
  0.12250E+0005 -0.29832E+0004 -0.13346E-0006 -0.11668E-0007 -0.12238E-0006
  0.12293E+0005 -0.29833E+0004 -0.13270E-0006 -0.10184E-0007 -0.12259E-0006
  0.12375E+0005 -0.29834E+0004 -0.12984E-0006 -0.77108E-0008 -0.12108E-0006
  0.12457E+0005 -0.29836E+0004 -0.12583E-0006 -0.58778E-0008 -0.11776E-0006
  0.12500E+0005 -0.29837E+0004 -0.12356E-0006 -0.52215E-0008 -0.11564E-0006
  0.12250E+0005 -0.29512E+0004 -0.14315E-0006 -0.11981E-0007 -0.13110E-0006
  0.12293E+0005 -0.29515E+0004 -0.14262E-0006 -0.10589E-0007 -0.13145E-0006
  0.12375E+0005 -0.29520E+0004 -0.13985E-0006 -0.82335E-0008 -0.12996E-0006
  0.12457E+0005 -0.29526E+0004 -0.13541E-0006 -0.64355E-0008 -0.12628E-0006
  0.12500E+0005 -0.29528E+0004 -0.13271E-0006 -0.57626E-0008 -0.12380E-0006
  0.12250E+0005 -0.29193E+0004 -0.14914E-0006 -0.12088E-0007 -0.13691E-0006
  0.12293E+0005 -0.29198E+0004 -0.14894E-0006 -0.10787E-0007 -0.13748E-0006
  0.12375E+0005 -0.29206E+0004 -0.14649E-0006 -0.85542E-0008 -0.13621E-0006
  0.12457E+0005 -0.29215E+0004 -0.14192E-0006 -0.68077E-0008 -0.13241E-0006
  0.12500E+0005 -0.29220E+0004 -0.13895E-0006 -0.61313E-0008 -0.12971E-0006
  0.12250E+0005 -0.29025E+0004 -0.15080E-0006 -0.12065E-0007 -0.13879E-0006
  0.12293E+0005 -0.29030E+0004 -0.15081E-0006 -0.10811E-0007 -0.13951E-0006
  0.12375E+0005 -0.29041E+0004 -0.14862E-0006 -0.86449E-0008 -0.13843E-0006
  0.12457E+0005 -0.29051E+0004 -0.14410E-0006 -0.69316E-0008 -0.13466E-0006
  0.12500E+0005 -0.29057E+0004 -0.14107E-0006 -0.62581E-0008 -0.13189E-0006
  0.12500E+0005 -0.30000E+0004 -0.11758E-0006 -0.48651E-0008 -0.11044E-0006
  0.12543E+0005 -0.30000E+0004 -0.11574E-0006 -0.44472E-0008 -0.10858E-0006
  0.12625E+0005 -0.30000E+0004 -0.11305E-0006 -0.42732E-0008 -0.10570E-0006
  0.12707E+0005 -0.30000E+0004 -0.11194E-0006 -0.47772E-0008 -0.10448E-0006
  0.12750E+0005 -0.30000E+0004 -0.11213E-0006 -0.52587E-0008 -0.10473E-0006
  0.12500E+0005 -0.29837E+0004 -0.12356E-0006 -0.52215E-0008 -0.11564E-0006
  0.12543E+0005 -0.29838E+0004 -0.12134E-0006 -0.47779E-0008 -0.11347E-0006
  0.12625E+0005 -0.29840E+0004 -0.11778E-0006 -0.45259E-0008 -0.10985E-0006
  0.12707E+0005 -0.29842E+0004 -0.11566E-0006 -0.49275E-0008 -0.10774E-0006
  0.12750E+0005 -0.29843E+0004 -0.11530E-0006 -0.53524E-0008 -0.10750E-0006
  0.12500E+0005 -0.29528E+0004 -0.13271E-0006 -0.57626E-0008 -0.12380E-0006
  0.12543E+0005 -0.29531E+0004 -0.12992E-0006 -0.52817E-0008 -0.12116E-0006
  0.12625E+0005 -0.29537E+0004 -0.12496E-0006 -0.49083E-0008 -0.11633E-0006
  0.12707E+0005 -0.29542E+0004 -0.12114E-0006 -0.51456E-0008 -0.11270E-0006
  0.12750E+0005 -0.29545E+0004 -0.11984E-0006 -0.54769E-0008 -0.11157E-0006
  0.12500E+0005 -0.29220E+0004 -0.13895E-0006 -0.61313E-0008 -0.12971E-0006
  0.12543E+0005 -0.29224E+0004 -0.13578E-0006 -0.56281E-0008 -0.12673E-0006
  0.12625E+0005 -0.29233E+0004 -0.12975E-0006 -0.51666E-0008 -0.12095E-0006
  0.12707E+0005 -0.29242E+0004 -0.12453E-0006 -0.52750E-0008 -0.11599E-0006
  0.12750E+0005 -0.29247E+0004 -0.12241E-0006 -0.55302E-0008 -0.11408E-0006
  0.12500E+0005 -0.29057E+0004 -0.14107E-0006 -0.62581E-0008 -0.13189E-0006
  0.12543E+0005 -0.29063E+0004 -0.13776E-0006 -0.57490E-0008 -0.12879E-0006
  0.12625E+0005 -0.29073E+0004 -0.13130E-0006 -0.52532E-0008 -0.12260E-0006
  0.12707E+0005 -0.29084E+0004 -0.12547E-0006 -0.53069E-0008 -0.11705E-0006
  0.12750E+0005 -0.29090E+0004 -0.12297E-0006 -0.55288E-0008 -0.11474E-0006
  0.12750E+0005 -0.30000E+0004 -0.11213E-0006 -0.52587E-0008 -0.10473E-0006
  0.12793E+0005 -0.30000E+0004 -0.11287E-0006 -0.58434E-0008 -0.10566E-0006
  0.12875E+0005 -0.30000E+0004 -0.11571E-0006 -0.71574E-0008 -0.10920E-0006
  0.12957E+0005 -0.30000E+0004 -0.11995E-0006 -0.86091E-0008 -0.11450E-0006
  0.13000E+0005 -0.30000E+0004 -0.12248E-0006 -0.94049E-0008 -0.11764E-0006
  0.12750E+0005 -0.29843E+0004 -0.11530E-0006 -0.53524E-0008 -0.10750E-0006
  0.12793E+0005 -0.29844E+0004 -0.11552E-0006 -0.58795E-0008 -0.10794E-0006
  0.12875E+0005 -0.29845E+0004 -0.11750E-0006 -0.70951E-0008 -0.11064E-0006
  0.12957E+0005 -0.29846E+0004 -0.12118E-0006 -0.84675E-0008 -0.11537E-0006
  0.13000E+0005 -0.29847E+0004 -0.12357E-0006 -0.92322E-0008 -0.11836E-0006
  0.12750E+0005 -0.29545E+0004 -0.11984E-0006 -0.54769E-0008 -0.11157E-0006
  0.12793E+0005 -0.29547E+0004 -0.11914E-0006 -0.59093E-0008 -0.11114E-0006
  0.12875E+0005 -0.29551E+0004 -0.11954E-0006 -0.69597E-0008 -0.11227E-0006
  0.12957E+0005 -0.29554E+0004 -0.12213E-0006 -0.81971E-0008 -0.11583E-0006
  0.13000E+0005 -0.29556E+0004 -0.12422E-0006 -0.89060E-0008 -0.11846E-0006
  0.12750E+0005 -0.29247E+0004 -0.12241E-0006 -0.55302E-0008 -0.11408E-0006
  0.12793E+0005 -0.29250E+0004 -0.12088E-0006 -0.58852E-0008 -0.11281E-0006
  0.12875E+0005 -0.29257E+0004 -0.11980E-0006 -0.67973E-0008 -0.11241E-0006
  0.12957E+0005 -0.29263E+0004 -0.12126E-0006 -0.79189E-0008 -0.11472E-0006
  0.13000E+0005 -0.29266E+0004 -0.12300E-0006 -0.85787E-0008 -0.11690E-0006
  0.12750E+0005 -0.29090E+0004 -0.12297E-0006 -0.55288E-0008 -0.11474E-0006
  0.12793E+0005 -0.29094E+0004 -0.12104E-0006 -0.58495E-0008 -0.11307E-0006
  0.12875E+0005 -0.29101E+0004 -0.11922E-0006 -0.66988E-0008 -0.11188E-0006
  0.12957E+0005 -0.29109E+0004 -0.12008E-0006 -0.77671E-0008 -0.11350E-0006
  0.13000E+0005 -0.29113E+0004 -0.12160E-0006 -0.84033E-0008 -0.11541E-0006
  0.13000E+0005 -0.30000E+0004 -0.12248E-0006 -0.94049E-0008 -0.11764E-0006
  0.13043E+0005 -0.30000E+0004 -0.12499E-0006 -0.10215E-0007 -0.12074E-0006
  0.13125E+0005 -0.30000E+0004 -0.12904E-0006 -0.11824E-0007 -0.12555E-0006
  0.13207E+0005 -0.30000E+0004 -0.13106E-0006 -0.13607E-0007 -0.12746E-0006
  0.13250E+0005 -0.30000E+0004 -0.13086E-0006 -0.14663E-0007 -0.12670E-0006
  0.13000E+0005 -0.29847E+0004 -0.12357E-0006 -0.92322E-0008 -0.11836E-0006
  0.13043E+0005 -0.29847E+0004 -0.12610E-0006 -0.10015E-0007 -0.12144E-0006
  0.13125E+0005 -0.29848E+0004 -0.13059E-0006 -0.11589E-0007 -0.12663E-0006
  0.13207E+0005 -0.29849E+0004 -0.13360E-0006 -0.13345E-0007 -0.12950E-0006
  0.13250E+0005 -0.29849E+0004 -0.13415E-0006 -0.14386E-0007 -0.12948E-0006
  0.13000E+0005 -0.29556E+0004 -0.12422E-0006 -0.89060E-0008 -0.11846E-0006
  0.13043E+0005 -0.29558E+0004 -0.12669E-0006 -0.96420E-0008 -0.12141E-0006
  0.13125E+0005 -0.29560E+0004 -0.13181E-0006 -0.11148E-0007 -0.12709E-0006
  0.13207E+0005 -0.29563E+0004 -0.13649E-0006 -0.12850E-0007 -0.13153E-0006
  0.13250E+0005 -0.29564E+0004 -0.13833E-0006 -0.13860E-0007 -0.13277E-0006
  0.13000E+0005 -0.29266E+0004 -0.12300E-0006 -0.85787E-0008 -0.11690E-0006
  0.13043E+0005 -0.29268E+0004 -0.12530E-0006 -0.92717E-0008 -0.11960E-0006
  0.13125E+0005 -0.29272E+0004 -0.13080E-0006 -0.10714E-0007 -0.12548E-0006
  0.13207E+0005 -0.29276E+0004 -0.13684E-0006 -0.12358E-0007 -0.13114E-0006
  0.13250E+0005 -0.29279E+0004 -0.13981E-0006 -0.13334E-0007 -0.13347E-0006
  0.13000E+0005 -0.29113E+0004 -0.12160E-0006 -0.84033E-0008 -0.11541E-0006
  0.13043E+0005 -0.29116E+0004 -0.12379E-0006 -0.90760E-0008 -0.11793E-0006
  0.13125E+0005 -0.29121E+0004 -0.12938E-0006 -0.10485E-0007 -0.12380E-0006
  0.13207E+0005 -0.29125E+0004 -0.13601E-0006 -0.12099E-0007 -0.12997E-0006
  0.13250E+0005 -0.29128E+0004 -0.13950E-0006 -0.13057E-0007 -0.13280E-0006
  0.13250E+0005 -0.30000E+0004 -0.13086E-0006 -0.14663E-0007 -0.12670E-0006
  0.13293E+0005 -0.30000E+0004 -0.12959E-0006 -0.15817E-0007 -0.12446E-0006
  0.13375E+0005 -0.30000E+0004 -0.12375E-0006 -0.18341E-0007 -0.11556E-0006
  0.13457E+0005 -0.30000E+0004 -0.11304E-0006 -0.21330E-0007 -0.10020E-0006
  0.13500E+0005 -0.30000E+0004 -0.10540E-0006 -0.23085E-0007 -0.89553E-0007
  0.13250E+0005 -0.29849E+0004 -0.13415E-0006 -0.14386E-0007 -0.12948E-0006
  0.13293E+0005 -0.29850E+0004 -0.13375E-0006 -0.15522E-0007 -0.12812E-0006
  0.13375E+0005 -0.29851E+0004 -0.12987E-0006 -0.17997E-0007 -0.12123E-0006
  0.13457E+0005 -0.29851E+0004 -0.12134E-0006 -0.20911E-0007 -0.10817E-0006
  0.13500E+0005 -0.29852E+0004 -0.11487E-0006 -0.22615E-0007 -0.98766E-0007
  0.13250E+0005 -0.29564E+0004 -0.13833E-0006 -0.13860E-0007 -0.13277E-0006
  0.13293E+0005 -0.29565E+0004 -0.13948E-0006 -0.14959E-0007 -0.13297E-0006
  0.13375E+0005 -0.29567E+0004 -0.13915E-0006 -0.17337E-0007 -0.12970E-0006
  0.13457E+0005 -0.29569E+0004 -0.13470E-0006 -0.20107E-0007 -0.12088E-0006
  0.13500E+0005 -0.29570E+0004 -0.13047E-0006 -0.21715E-0007 -0.11384E-0006
  0.13250E+0005 -0.29279E+0004 -0.13981E-0006 -0.13334E-0007 -0.13347E-0006
  0.13293E+0005 -0.29280E+0004 -0.14236E-0006 -0.14394E-0007 -0.13505E-0006
  0.13375E+0005 -0.29284E+0004 -0.14532E-0006 -0.16671E-0007 -0.13512E-0006
  0.13457E+0005 -0.29287E+0004 -0.14481E-0006 -0.19297E-0007 -0.13038E-0006
  0.13500E+0005 -0.29289E+0004 -0.14282E-0006 -0.20810E-0007 -0.12566E-0006
  0.13250E+0005 -0.29128E+0004 -0.13950E-0006 -0.13057E-0007 -0.13280E-0006
  0.13293E+0005 -0.29130E+0004 -0.14271E-0006 -0.14095E-0007 -0.13503E-0006
  0.13375E+0005 -0.29135E+0004 -0.14730E-0006 -0.16319E-0007 -0.13674E-0006
  0.13457E+0005 -0.29139E+0004 -0.14881E-0006 -0.18869E-0007 -0.13406E-0006
  0.13500E+0005 -0.29141E+0004 -0.14797E-0006 -0.20333E-0007 -0.13055E-0006
  0.13500E+0005 -0.30000E+0004 -0.10540E-0006 -0.23085E-0007 -0.89553E-0007
  0.13543E+0005 -0.30000E+0004 -0.96471E-0007 -0.24935E-0007 -0.77330E-0007
  0.13625E+0005 -0.30000E+0004 -0.76415E-0007 -0.28608E-0007 -0.50571E-0007
  0.13707E+0005 -0.30000E+0004 -0.53293E-0007 -0.32258E-0007 -0.20821E-0007
  0.13750E+0005 -0.30000E+0004 -0.40379E-0007 -0.34063E-0007 -0.47332E-0008
  0.13500E+0005 -0.29852E+0004 -0.11487E-0006 -0.22615E-0007 -0.98766E-0007
  0.13543E+0005 -0.29852E+0004 -0.10709E-0006 -0.24405E-0007 -0.87771E-0007
  0.13625E+0005 -0.29853E+0004 -0.89025E-0007 -0.27949E-0007 -0.63145E-0007
  0.13707E+0005 -0.29853E+0004 -0.67475E-0007 -0.31456E-0007 -0.35084E-0007
  0.13750E+0005 -0.29854E+0004 -0.55168E-0007 -0.33190E-0007 -0.19641E-0007
  0.13500E+0005 -0.29570E+0004 -0.13047E-0006 -0.21715E-0007 -0.11384E-0006
  0.13543E+0005 -0.29571E+0004 -0.12492E-0006 -0.23394E-0007 -0.10520E-0006
  0.13625E+0005 -0.29573E+0004 -0.11082E-0006 -0.26700E-0007 -0.84780E-0007
  0.13707E+0005 -0.29575E+0004 -0.92584E-0007 -0.29948E-0007 -0.60211E-0007
  0.13750E+0005 -0.29576E+0004 -0.81645E-0007 -0.31547E-0007 -0.46187E-0007
  0.13500E+0005 -0.29289E+0004 -0.14282E-0006 -0.20810E-0007 -0.12566E-0006
  0.13543E+0005 -0.29291E+0004 -0.13953E-0006 -0.22382E-0007 -0.11939E-0006
  0.13625E+0005 -0.29294E+0004 -0.12960E-0006 -0.25458E-0007 -0.10333E-0006
  0.13707E+0005 -0.29297E+0004 -0.11504E-0006 -0.28459E-0007 -0.82575E-0007
  0.13750E+0005 -0.29298E+0004 -0.10572E-0006 -0.29930E-0007 -0.70204E-0007
  0.13500E+0005 -0.29141E+0004 -0.14797E-0006 -0.20333E-0007 -0.13055E-0006
  0.13543E+0005 -0.29143E+0004 -0.14588E-0006 -0.21850E-0007 -0.12552E-0006
  0.13625E+0005 -0.29146E+0004 -0.13820E-0006 -0.24807E-0007 -0.11180E-0006
  0.13707E+0005 -0.29150E+0004 -0.12570E-0006 -0.27683E-0007 -0.93166E-0007
  0.13750E+0005 -0.29152E+0004 -0.11733E-0006 -0.29088E-0007 -0.81749E-0007
  0.13750E+0005 -0.30000E+0004 -0.40379E-0007 -0.34063E-0007 -0.47332E-0008
  0.13793E+0005 -0.30000E+0004 -0.27302E-0007 -0.35718E-0007  0.11126E-0007
  0.13875E+0005 -0.30000E+0004 -0.30284E-0008 -0.38259E-0007  0.39180E-0007
  0.13957E+0005 -0.30000E+0004  0.19065E-0007 -0.39753E-0007  0.62533E-0007
  0.14000E+0005 -0.30000E+0004  0.29284E-0007 -0.40034E-0007  0.72232E-0007
  0.13750E+0005 -0.29854E+0004 -0.55168E-0007 -0.33190E-0007 -0.19641E-0007
  0.13793E+0005 -0.29854E+0004 -0.42535E-0007 -0.34772E-0007 -0.42427E-0008
  0.13875E+0005 -0.29854E+0004 -0.18584E-0007 -0.37199E-0007  0.23526E-0007
  0.13957E+0005 -0.29854E+0004  0.38731E-0008 -0.38618E-0007  0.47382E-0007
  0.14000E+0005 -0.29855E+0004  0.14544E-0007 -0.38882E-0007  0.57652E-0007
  0.13750E+0005 -0.29576E+0004 -0.81645E-0007 -0.31547E-0007 -0.46187E-0007
  0.13793E+0005 -0.29576E+0004 -0.70092E-0007 -0.32999E-0007 -0.31884E-0007
  0.13875E+0005 -0.29578E+0004 -0.47258E-0007 -0.35216E-0007 -0.51251E-0008
  0.13957E+0005 -0.29579E+0004 -0.24641E-0007 -0.36497E-0007  0.19186E-0007
  0.14000E+0005 -0.29579E+0004 -0.13383E-0007 -0.36726E-0007  0.30279E-0007
  0.13750E+0005 -0.29298E+0004 -0.10572E-0006 -0.29930E-0007 -0.70204E-0007
  0.13793E+0005 -0.29299E+0004 -0.95538E-0007 -0.31258E-0007 -0.57261E-0007
  0.13875E+0005 -0.29301E+0004 -0.74438E-0007 -0.33276E-0007 -0.32092E-0007
  0.13957E+0005 -0.29303E+0004 -0.52331E-0007 -0.34424E-0007 -0.79613E-0008
  0.14000E+0005 -0.29304E+0004 -0.40840E-0007 -0.34616E-0007  0.36150E-0008
  0.13750E+0005 -0.29152E+0004 -0.11733E-0006 -0.29088E-0007 -0.81749E-0007
  0.13793E+0005 -0.29153E+0004 -0.10796E-0006 -0.30355E-0007 -0.69620E-0007
  0.13875E+0005 -0.29155E+0004 -0.88009E-0007 -0.32270E-0007 -0.45508E-0007
  0.13957E+0005 -0.29157E+0004 -0.66428E-0007 -0.33350E-0007 -0.21718E-0007
  0.14000E+0005 -0.29158E+0004 -0.54954E-0007 -0.33523E-0007 -0.10020E-0007
  0.14000E+0005 -0.30000E+0004  0.29284E-0007 -0.40034E-0007  0.72232E-0007
  0.14043E+0005 -0.30000E+0004  0.38245E-0007 -0.39935E-0007  0.79811E-0007
  0.14125E+0005 -0.30000E+0004  0.51245E-0007 -0.38649E-0007  0.87790E-0007
  0.14207E+0005 -0.30000E+0004  0.58509E-0007 -0.35929E-0007  0.87072E-0007
  0.14250E+0005 -0.30000E+0004  0.59980E-0007 -0.33946E-0007  0.83286E-0007
  0.14000E+0005 -0.29855E+0004  0.14544E-0007 -0.38882E-0007  0.57652E-0007
  0.14043E+0005 -0.29855E+0004  0.24116E-0007 -0.38777E-0007  0.65985E-0007
  0.14125E+0005 -0.29855E+0004  0.38650E-0007 -0.37529E-0007  0.75840E-0007
  0.14207E+0005 -0.29855E+0004  0.47804E-0007 -0.34907E-0007  0.77424E-0007
  0.14250E+0005 -0.29855E+0004  0.50350E-0007 -0.33000E-0007  0.74949E-0007
  0.14000E+0005 -0.29579E+0004 -0.13383E-0007 -0.36726E-0007  0.30279E-0007
  0.14043E+0005 -0.29579E+0004 -0.29175E-0008 -0.36612E-0007  0.39791E-0007
  0.14125E+0005 -0.29580E+0004  0.14083E-0007 -0.35429E-0007  0.52784E-0007
  0.14207E+0005 -0.29581E+0004  0.26477E-0007 -0.32980E-0007  0.58407E-0007
  0.14250E+0005 -0.29581E+0004  0.30930E-0007 -0.31206E-0007  0.58296E-0007
  0.14000E+0005 -0.29304E+0004 -0.40840E-0007 -0.34616E-0007  0.36150E-0008
  0.14043E+0005 -0.29304E+0004 -0.29825E-0007 -0.34491E-0007  0.13979E-0007
  0.14125E+0005 -0.29305E+0004 -0.10956E-0007 -0.33364E-0007  0.29539E-0007
  0.14207E+0005 -0.29306E+0004  0.41905E-0008 -0.31074E-0007  0.38741E-0007
  0.14250E+0005 -0.29306E+0004  0.10352E-0007 -0.29422E-0007  0.40808E-0007
  0.14000E+0005 -0.29158E+0004 -0.54954E-0007 -0.33523E-0007 -0.10020E-0007
  0.14043E+0005 -0.29159E+0004 -0.43787E-0007 -0.33392E-0007  0.66087E-0009
  0.14125E+0005 -0.29160E+0004 -0.24178E-0007 -0.32292E-0007  0.17340E-0007
  0.14207E+0005 -0.29161E+0004 -0.77882E-0008 -0.30079E-0007  0.28233E-0007
  0.14250E+0005 -0.29162E+0004 -0.81494E-0009 -0.28489E-0007  0.31364E-0007
  0.14250E+0005 -0.30000E+0004  0.59980E-0007 -0.33946E-0007  0.83286E-0007
  0.14293E+0005 -0.30000E+0004  0.59881E-0007 -0.31623E-0007  0.77333E-0007
  0.14375E+0005 -0.30000E+0004  0.55823E-0007 -0.26390E-0007  0.60968E-0007
  0.14457E+0005 -0.30000E+0004  0.47758E-0007 -0.20326E-0007  0.39836E-0007
  0.14500E+0005 -0.30000E+0004  0.42457E-0007 -0.16905E-0007  0.27707E-0007
  0.14250E+0005 -0.29855E+0004  0.50350E-0007 -0.33000E-0007  0.74949E-0007
  0.14293E+0005 -0.29855E+0004  0.51348E-0007 -0.30765E-0007  0.70333E-0007
  0.14375E+0005 -0.29856E+0004  0.49298E-0007 -0.25735E-0007  0.56428E-0007
  0.14457E+0005 -0.29856E+0004  0.42976E-0007 -0.19909E-0007  0.37452E-0007
  0.14500E+0005 -0.29856E+0004  0.38425E-0007 -0.16624E-0007  0.26263E-0007
  0.14250E+0005 -0.29581E+0004  0.30930E-0007 -0.31206E-0007  0.58296E-0007
  0.14293E+0005 -0.29581E+0004  0.33917E-0007 -0.29131E-0007  0.56134E-0007
  0.14375E+0005 -0.29583E+0004  0.35608E-0007 -0.24466E-0007  0.46844E-0007
  0.14457E+0005 -0.29584E+0004  0.32671E-0007 -0.19070E-0007  0.32056E-0007
  0.14500E+0005 -0.29584E+0004  0.29641E-0007 -0.16030E-0007  0.22756E-0007
  0.14250E+0005 -0.29306E+0004  0.10352E-0007 -0.29422E-0007  0.40808E-0007
  0.14293E+0005 -0.29307E+0004  0.15176E-0007 -0.27495E-0007  0.40960E-0007
  0.14375E+0005 -0.29309E+0004  0.20458E-0007 -0.23172E-0007  0.36158E-0007
  0.14457E+0005 -0.29311E+0004  0.20936E-0007 -0.18178E-0007  0.25614E-0007
  0.14500E+0005 -0.29312E+0004  0.19512E-0007 -0.15368E-0007  0.18303E-0007
  0.14250E+0005 -0.29162E+0004 -0.81494E-0009 -0.28489E-0007  0.31364E-0007
  0.14293E+0005 -0.29163E+0004  0.49051E-0008 -0.26635E-0007  0.32669E-0007
  0.14375E+0005 -0.29165E+0004  0.11993E-0007 -0.22482E-0007  0.30158E-0007
  0.14457E+0005 -0.29168E+0004  0.14256E-0007 -0.17690E-0007  0.21846E-0007
  0.14500E+0005 -0.29169E+0004  0.13699E-0007 -0.14995E-0007  0.15610E-0007
  0.14500E+0005 -0.30000E+0004  0.42457E-0007 -0.16905E-0007  0.27707E-0007
  0.14543E+0005 -0.30000E+0004  0.36804E-0007 -0.13413E-0007  0.15491E-0007
  0.14625E+0005 -0.30000E+0004  0.26314E-0007 -0.67959E-0008 -0.60702E-0008
  0.14707E+0005 -0.30000E+0004  0.18058E-0007 -0.57310E-0009 -0.22621E-0007
  0.14750E+0005 -0.30000E+0004  0.15386E-0007  0.23958E-0008 -0.28178E-0007
  0.14500E+0005 -0.29856E+0004  0.38425E-0007 -0.16624E-0007  0.26263E-0007
  0.14543E+0005 -0.29857E+0004  0.33380E-0007 -0.13271E-0007  0.14814E-0007
  0.14625E+0005 -0.29858E+0004  0.23570E-0007 -0.69189E-0008 -0.58655E-0008
  0.14707E+0005 -0.29858E+0004  0.15313E-0007 -0.94806E-0009 -0.22377E-0007
  0.14750E+0005 -0.29859E+0004  0.12358E-0007  0.19018E-0008 -0.28273E-0007
  0.14500E+0005 -0.29584E+0004  0.29641E-0007 -0.16030E-0007  0.22756E-0007
  0.14543E+0005 -0.29586E+0004  0.25884E-0007 -0.12929E-0007  0.12905E-0007
  0.14625E+0005 -0.29588E+0004  0.17698E-0007 -0.70577E-0008 -0.57521E-0008
  0.14707E+0005 -0.29590E+0004  0.98430E-0008 -0.15418E-0008 -0.21764E-0007
  0.14750E+0005 -0.29591E+0004  0.65802E-0008  0.10919E-0008 -0.28062E-0007
  0.14500E+0005 -0.29312E+0004  0.19512E-0007 -0.15368E-0007  0.18303E-0007
  0.14543E+0005 -0.29314E+0004  0.17180E-0007 -0.12504E-0007  0.10200E-0007
  0.14625E+0005 -0.29318E+0004  0.10982E-0007 -0.70838E-0008 -0.60426E-0008
  0.14707E+0005 -0.29322E+0004  0.39997E-0008 -0.19944E-0008 -0.21057E-0007
  0.14750E+0005 -0.29324E+0004  0.70029E-0009  0.43647E-0009 -0.27470E-0007
  0.14500E+0005 -0.29169E+0004  0.13699E-0007 -0.14995E-0007  0.15610E-0007
  0.14543E+0005 -0.29171E+0004  0.12156E-0007 -0.12250E-0007  0.84732E-0008
  0.14625E+0005 -0.29176E+0004  0.71241E-0008 -0.70567E-0008 -0.63665E-0008
  0.14707E+0005 -0.29180E+0004  0.76621E-0009 -0.21813E-0008 -0.20678E-0007
  0.14750E+0005 -0.29183E+0004 -0.24544E-0008  0.14791E-0009 -0.27046E-0007
  0.14750E+0005 -0.30000E+0004  0.15386E-0007  0.23958E-0008 -0.28178E-0007
  0.14793E+0005 -0.30000E+0004  0.14261E-0007  0.50551E-0008 -0.30992E-0007
  0.14875E+0005 -0.30000E+0004  0.17334E-0007  0.90363E-0008 -0.27461E-0007
  0.14957E+0005 -0.30000E+0004  0.28218E-0007  0.11327E-0007 -0.11070E-0007
  0.15000E+0005 -0.30000E+0004  0.37302E-0007  0.11775E-0007  0.29264E-0008
  0.14750E+0005 -0.29859E+0004  0.12358E-0007  0.19018E-0008 -0.28273E-0007
  0.14793E+0005 -0.29859E+0004  0.10770E-0007  0.44530E-0008 -0.31664E-0007
  0.14875E+0005 -0.29860E+0004  0.12512E-0007  0.82805E-0008 -0.29845E-0007
  0.14957E+0005 -0.29862E+0004  0.21631E-0007  0.10498E-0007 -0.15814E-0007
  0.15000E+0005 -0.29862E+0004  0.29690E-0007  0.10948E-0007 -0.32335E-0008
  0.14750E+0005 -0.29591E+0004  0.65802E-0008  0.10919E-0008 -0.28062E-0007
  0.14793E+0005 -0.29593E+0004  0.43387E-0008  0.34500E-0008 -0.32313E-0007
  0.14875E+0005 -0.29596E+0004  0.39556E-0008  0.70005E-0008 -0.33326E-0007
  0.14957E+0005 -0.29599E+0004  0.10032E-0007  0.90861E-0008 -0.23444E-0007
  0.15000E+0005 -0.29601E+0004  0.16254E-0007  0.95369E-0008 -0.13436E-0007
  0.14750E+0005 -0.29324E+0004  0.70029E-0009  0.43647E-0009 -0.27470E-0007
  0.14793E+0005 -0.29326E+0004 -0.19188E-0008  0.26144E-0008 -0.32290E-0007
  0.14875E+0005 -0.29332E+0004 -0.39339E-0008  0.59063E-0008 -0.35613E-0007
  0.14957E+0005 -0.29337E+0004 -0.50361E-0009  0.78694E-0008 -0.29459E-0007
  0.15000E+0005 -0.29339E+0004  0.40277E-0008  0.83203E-0008 -0.21865E-0007
  0.14750E+0005 -0.29183E+0004 -0.24544E-0008  0.14791E-0009 -0.27046E-0007
  0.14793E+0005 -0.29186E+0004 -0.51716E-0008  0.22357E-0008 -0.32059E-0007
  0.14875E+0005 -0.29192E+0004 -0.78607E-0008  0.53981E-0008 -0.36401E-0007
  0.14957E+0005 -0.29198E+0004 -0.56701E-0008  0.73000E-0008 -0.32045E-0007
  0.15000E+0005 -0.29201E+0004 -0.19702E-0008  0.77506E-0008 -0.25656E-0007
  0.15000E+0005 -0.30000E+0004  0.37302E-0007  0.11775E-0007  0.29264E-0008
  0.15043E+0005 -0.30000E+0004  0.48639E-0007  0.11688E-0007  0.20439E-0007
  0.15125E+0005 -0.30000E+0004  0.75781E-0007  0.10100E-0007  0.62225E-0007
  0.15207E+0005 -0.30000E+0004  0.10867E-0006  0.69521E-0008  0.11226E-0006
  0.15250E+0005 -0.30000E+0004  0.12742E-0006  0.48549E-0008  0.14039E-0006
  0.15000E+0005 -0.29862E+0004  0.29690E-0007  0.10948E-0007 -0.32335E-0008
  0.15043E+0005 -0.29863E+0004  0.39998E-0007  0.10887E-0007  0.12815E-0007
  0.15125E+0005 -0.29864E+0004  0.65341E-0007  0.94352E-0008  0.51889E-0007
  0.15207E+0005 -0.29865E+0004  0.96920E-0007  0.65190E-0008  0.99662E-0007
  0.15250E+0005 -0.29866E+0004  0.11528E-0006  0.45749E-0008  0.12692E-0006
  0.15000E+0005 -0.29601E+0004  0.16254E-0007  0.95369E-0008 -0.13436E-0007
  0.15043E+0005 -0.29603E+0004  0.24672E-0007  0.95268E-0008 -0.98606E-0010
  0.15125E+0005 -0.29606E+0004  0.46575E-0007  0.83160E-0008  0.33807E-0007
  0.15207E+0005 -0.29609E+0004  0.75433E-0007  0.58115E-0008  0.77044E-0007
  0.15250E+0005 -0.29611E+0004  0.92849E-0007  0.41402E-0008  0.10243E-0006
  0.15000E+0005 -0.29339E+0004  0.40277E-0008  0.83203E-0008 -0.21865E-0007
  0.15043E+0005 -0.29342E+0004  0.10644E-0007  0.83571E-0008 -0.11138E-0007
  0.15125E+0005 -0.29348E+0004  0.29105E-0007  0.73671E-0008  0.17608E-0007
  0.15207E+0005 -0.29354E+0004  0.54991E-0007  0.52392E-0008  0.56057E-0007
  0.15250E+0005 -0.29357E+0004  0.71238E-0007  0.38174E-0008  0.79339E-0007
  0.15000E+0005 -0.29201E+0004 -0.19702E-0008  0.77506E-0008 -0.25656E-0007
  0.15043E+0005 -0.29205E+0004  0.37366E-0008  0.78104E-0008 -0.16261E-0007
  0.15125E+0005 -0.29212E+0004  0.20394E-0007  0.69294E-0008  0.97828E-0008
  0.15207E+0005 -0.29219E+0004  0.44631E-0007  0.49869E-0008  0.45627E-0007
  0.15250E+0005 -0.29222E+0004  0.60180E-0007  0.36875E-0008  0.67716E-0007
  0.15250E+0005 -0.30000E+0004  0.12742E-0006  0.48549E-0008  0.14039E-0006
  0.15293E+0005 -0.30000E+0004  0.14648E-0006  0.26089E-0008  0.16862E-0006
  0.15375E+0005 -0.30000E+0004  0.18146E-0006 -0.15752E-0008  0.21911E-0006
  0.15457E+0005 -0.30000E+0004  0.21152E-0006 -0.47967E-0008  0.26024E-0006
  0.15500E+0005 -0.30000E+0004  0.22404E-0006 -0.57655E-0008  0.27610E-0006
  0.15250E+0005 -0.29866E+0004  0.11528E-0006  0.45749E-0008  0.12692E-0006
  0.15293E+0005 -0.29866E+0004  0.13420E-0006  0.24998E-0008  0.15455E-0006
  0.15375E+0005 -0.29867E+0004  0.16973E-0006 -0.13428E-0008  0.20489E-0006
  0.15457E+0005 -0.29868E+0004  0.20149E-0006 -0.42389E-0008  0.24730E-0006
  0.15500E+0005 -0.29869E+0004  0.21538E-0006 -0.50643E-0008  0.26444E-0006
  0.15250E+0005 -0.29611E+0004  0.92849E-0007  0.41402E-0008  0.10243E-0006
  0.15293E+0005 -0.29613E+0004  0.11126E-0006  0.23654E-0008  0.12869E-0006
  0.15375E+0005 -0.29616E+0004  0.14727E-0006 -0.87531E-0009  0.17814E-0006
  0.15457E+0005 -0.29618E+0004  0.18163E-0006 -0.32007E-0008  0.22227E-0006
  0.15500E+0005 -0.29620E+0004  0.19775E-0006 -0.37711E-0008  0.24144E-0006
  0.15250E+0005 -0.29357E+0004  0.71238E-0007  0.38174E-0008  0.79339E-0007
  0.15293E+0005 -0.29359E+0004  0.88851E-0007  0.23153E-0008  0.10392E-0006
  0.15375E+0005 -0.29364E+0004  0.12465E-0006 -0.37886E-0009  0.15173E-0006
  0.15457E+0005 -0.29369E+0004  0.16077E-0006 -0.21899E-0008  0.19670E-0006
  0.15500E+0005 -0.29371E+0004  0.17869E-0006 -0.25308E-0008  0.21742E-0006
  0.15250E+0005 -0.29222E+0004  0.60180E-0007  0.36875E-0008  0.67716E-0007
  0.15293E+0005 -0.29225E+0004  0.77265E-0007  0.23193E-0008  0.91296E-0007
  0.15375E+0005 -0.29231E+0004  0.11269E-0006 -0.10765E-0009  0.13798E-0006
  0.15457E+0005 -0.29237E+0004  0.14944E-0006 -0.16682E-0008  0.18306E-0006
  0.15500E+0005 -0.29240E+0004  0.16812E-0006 -0.18981E-0008  0.20440E-0006
  0.15500E+0005 -0.30000E+0004  0.22404E-0006 -0.57655E-0008  0.27610E-0006
  0.15543E+0005 -0.30000E+0004  0.23360E-0006 -0.60693E-0008  0.28696E-0006
  0.15625E+0005 -0.30000E+0004  0.24204E-0006 -0.44377E-0008  0.29177E-0006
  0.15707E+0005 -0.30000E+0004  0.23619E-0006  0.36148E-0009  0.27420E-0006
  0.15750E+0005 -0.30000E+0004  0.22707E-0006  0.41640E-0008  0.25586E-0006
  0.15500E+0005 -0.29869E+0004  0.21538E-0006 -0.50643E-0008  0.26444E-0006
  0.15543E+0005 -0.29869E+0004  0.22658E-0006 -0.52429E-0008  0.27696E-0006
  0.15625E+0005 -0.29870E+0004  0.23882E-0006 -0.34747E-0008  0.28588E-0006
  0.15707E+0005 -0.29870E+0004  0.23736E-0006  0.13140E-0008  0.27336E-0006
  0.15750E+0005 -0.29871E+0004  0.23065E-0006  0.50475E-0008  0.25792E-0006
  0.15500E+0005 -0.29620E+0004  0.19775E-0006 -0.37711E-0008  0.24144E-0006
  0.15543E+0005 -0.29621E+0004  0.21172E-0006 -0.37370E-0008  0.25671E-0006
  0.15625E+0005 -0.29623E+0004  0.23058E-0006 -0.17370E-0008  0.27276E-0006
  0.15707E+0005 -0.29625E+0004  0.23706E-0006  0.30224E-0008  0.26935E-0006
  0.15750E+0005 -0.29626E+0004  0.23481E-0006  0.66282E-0008  0.25922E-0006
  0.15500E+0005 -0.29371E+0004  0.17869E-0006 -0.25308E-0008  0.21742E-0006
  0.15543E+0005 -0.29373E+0004  0.19500E-0006 -0.23089E-0008  0.23496E-0006
  0.15625E+0005 -0.29376E+0004  0.21974E-0006 -0.10932E-0009  0.25729E-0006
  0.15707E+0005 -0.29379E+0004  0.23361E-0006  0.46093E-0008  0.26231E-0006
  0.15750E+0005 -0.29381E+0004  0.23566E-0006  0.80906E-0008  0.25724E-0006
  0.15500E+0005 -0.29240E+0004  0.16812E-0006 -0.18981E-0008  0.20440E-0006
  0.15543E+0005 -0.29242E+0004  0.18549E-0006 -0.15861E-0008  0.22294E-0006
  0.15625E+0005 -0.29246E+0004  0.21305E-0006  0.70683E-0009  0.24825E-0006
  0.15707E+0005 -0.29250E+0004  0.23059E-0006  0.54000E-0008  0.25745E-0006
  0.15750E+0005 -0.29252E+0004  0.23481E-0006  0.88169E-0008  0.25493E-0006
  0.15750E+0005 -0.30000E+0004  0.22707E-0006  0.41640E-0008  0.25586E-0006
  0.15793E+0005 -0.30000E+0004  0.21384E-0006  0.87416E-0008  0.23166E-0006
  0.15875E+0005 -0.30000E+0004  0.17834E-0006  0.19153E-0007  0.17162E-0006
  0.15957E+0005 -0.30000E+0004  0.13138E-0006  0.30807E-0007  0.97672E-0007
  0.16000E+0005 -0.30000E+0004  0.10320E-0006  0.36973E-0007  0.55334E-0007
  0.15750E+0005 -0.29871E+0004  0.23065E-0006  0.50475E-0008  0.25792E-0006
  0.15793E+0005 -0.29871E+0004  0.21982E-0006  0.95148E-0008  0.23664E-0006
  0.15875E+0005 -0.29872E+0004  0.18855E-0006  0.19616E-0007  0.18196E-0006
  0.15957E+0005 -0.29872E+0004  0.14508E-0006  0.30863E-0007  0.11263E-0006
  0.16000E+0005 -0.29873E+0004  0.11830E-0006  0.36800E-0007  0.72267E-0007
  0.15750E+0005 -0.29626E+0004  0.23481E-0006  0.66282E-0008  0.25922E-0006
  0.15793E+0005 -0.29627E+0004  0.22847E-0006  0.10894E-0007  0.24339E-0006
  0.15875E+0005 -0.29629E+0004  0.20536E-0006  0.20434E-0007  0.19888E-0006
  0.15957E+0005 -0.29630E+0004  0.16886E-0006  0.30948E-0007  0.13859E-0006
  0.16000E+0005 -0.29631E+0004  0.14505E-0006  0.36467E-0007  0.10220E-0006
  0.15750E+0005 -0.29381E+0004  0.23566E-0006  0.80906E-0008  0.25724E-0006
  0.15793E+0005 -0.29383E+0004  0.23372E-0006  0.12164E-0007  0.24670E-0006
  0.15875E+0005 -0.29386E+0004  0.21884E-0006  0.21176E-0007  0.21231E-0006
  0.15957E+0005 -0.29389E+0004  0.18972E-0006  0.31007E-0007  0.16135E-0006
  0.16000E+0005 -0.29390E+0004  0.16920E-0006  0.36136E-0007  0.12922E-0006
  0.15750E+0005 -0.29252E+0004  0.23481E-0006  0.88169E-0008  0.25493E-0006
  0.15793E+0005 -0.29254E+0004  0.23515E-0006  0.12793E-0007  0.24710E-0006
  0.15875E+0005 -0.29257E+0004  0.22462E-0006  0.21538E-0007  0.21801E-0006
  0.15957E+0005 -0.29261E+0004  0.19952E-0006  0.31028E-0007  0.17206E-0006
  0.16000E+0005 -0.29263E+0004  0.18085E-0006  0.35961E-0007  0.14227E-0006
  0.16000E+0005 -0.30000E+0004  0.10320E-0006  0.36973E-0007  0.55334E-0007
  0.16043E+0005 -0.30000E+0004  0.73437E-0007  0.42849E-0007  0.12091E-0007
  0.16125E+0005 -0.30000E+0004  0.15088E-0007  0.52386E-0007 -0.68371E-0007
  0.16207E+0005 -0.30000E+0004 -0.42015E-0007  0.58645E-0007 -0.14094E-0006
  0.16250E+0005 -0.30000E+0004 -0.70188E-0007  0.60248E-0007 -0.17394E-0006
  0.16000E+0005 -0.29873E+0004  0.11830E-0006  0.36800E-0007  0.72267E-0007
  0.16043E+0005 -0.29873E+0004  0.89592E-0007  0.42436E-0007  0.30581E-0007
  0.16125E+0005 -0.29874E+0004  0.32214E-0007  0.51558E-0007 -0.48156E-0007
  0.16207E+0005 -0.29875E+0004 -0.25258E-0007  0.57488E-0007 -0.12066E-0006
  0.16250E+0005 -0.29876E+0004 -0.54126E-0007  0.58974E-0007 -0.15426E-0006
  0.16000E+0005 -0.29631E+0004  0.14505E-0006  0.36467E-0007  0.10220E-0006
  0.16043E+0005 -0.29633E+0004  0.11866E-0006  0.41679E-0007  0.63766E-0007
  0.16125E+0005 -0.29636E+0004  0.63843E-0007  0.50057E-0007 -0.11028E-0007
  0.16207E+0005 -0.29638E+0004  0.64328E-0008  0.55398E-0007 -0.82667E-0007
  0.16250E+0005 -0.29640E+0004 -0.23370E-0007  0.56664E-0007 -0.11704E-0006
  0.16000E+0005 -0.29390E+0004  0.16920E-0006  0.36136E-0007  0.12922E-0006
  0.16043E+0005 -0.29393E+0004  0.14554E-0006  0.40953E-0007  0.94389E-0007
  0.16125E+0005 -0.29397E+0004  0.94174E-0007  0.48639E-0007  0.24361E-0007
  0.16207E+0005 -0.29401E+0004  0.37784E-0007  0.53430E-0007 -0.45498E-0007
  0.16250E+0005 -0.29404E+0004  0.75443E-0008  0.54492E-0007 -0.80159E-0007
  0.16000E+0005 -0.29263E+0004  0.18085E-0006  0.35961E-0007  0.14227E-0006
  0.16043E+0005 -0.29266E+0004  0.15878E-0006  0.40583E-0007  0.10947E-0006
  0.16125E+0005 -0.29271E+0004  0.10957E-0006  0.47922E-0007  0.42261E-0007
  0.16207E+0005 -0.29276E+0004  0.54092E-0007  0.52439E-0007 -0.26304E-0007
  0.16250E+0005 -0.29279E+0004  0.23819E-0007  0.53397E-0007 -0.60922E-0007
  0.16250E+0005 -0.30000E+0004 -0.70188E-0007  0.60248E-0007 -0.17394E-0006
  0.16293E+0005 -0.30000E+0004 -0.96311E-0007  0.60548E-0007 -0.20239E-0006
  0.16375E+0005 -0.30000E+0004 -0.13861E-0006  0.57349E-0007 -0.24205E-0006
  0.16457E+0005 -0.30000E+0004 -0.16962E-0006  0.49356E-0007 -0.26166E-0006
  0.16500E+0005 -0.30000E+0004 -0.18098E-0006  0.43400E-0007 -0.26388E-0006
  0.16250E+0005 -0.29876E+0004 -0.54126E-0007  0.58974E-0007 -0.15426E-0006
  0.16293E+0005 -0.29876E+0004 -0.81264E-0007  0.59188E-0007 -0.18373E-0006
  0.16375E+0005 -0.29877E+0004 -0.12616E-0006  0.55950E-0007 -0.22623E-0006
  0.16457E+0005 -0.29878E+0004 -0.16037E-0006  0.48065E-0007 -0.24952E-0006
  0.16500E+0005 -0.29879E+0004 -0.17355E-0006  0.42217E-0007 -0.25387E-0006
  0.16250E+0005 -0.29640E+0004 -0.23370E-0007  0.56664E-0007 -0.11704E-0006
  0.16293E+0005 -0.29641E+0004 -0.52071E-0007  0.56729E-0007 -0.14809E-0006
  0.16375E+0005 -0.29644E+0004 -0.10132E-0006  0.53420E-0007 -0.19540E-0006
  0.16457E+0005 -0.29648E+0004 -0.14121E-0006  0.45726E-0007 -0.22525E-0006
  0.16500E+0005 -0.29649E+0004 -0.15768E-0006  0.40070E-0007 -0.23351E-0006
  0.16250E+0005 -0.29404E+0004  0.75443E-0008  0.54492E-0007 -0.80159E-0007
  0.16293E+0005 -0.29406E+0004 -0.22249E-0007  0.54417E-0007 -0.11231E-0006
  0.16375E+0005 -0.29412E+0004 -0.75087E-0007  0.51040E-0007 -0.16365E-0006
  0.16457E+0005 -0.29417E+0004 -0.12008E-0006  0.43518E-0007 -0.19951E-0006
  0.16500E+0005 -0.29420E+0004 -0.13966E-0006  0.38042E-0007 -0.21147E-0006
  0.16250E+0005 -0.29279E+0004  0.23819E-0007  0.53397E-0007 -0.60922E-0007
  0.16293E+0005 -0.29283E+0004 -0.63617E-0008  0.53252E-0007 -0.93468E-0007
  0.16375E+0005 -0.29289E+0004 -0.60776E-0007  0.49840E-0007 -0.14663E-0006
  0.16457E+0005 -0.29295E+0004 -0.10823E-0006  0.42405E-0007 -0.18541E-0006
  0.16500E+0005 -0.29299E+0004 -0.12936E-0006  0.37017E-0007 -0.19922E-0006
  0.16500E+0005 -0.30000E+0004 -0.18098E-0006  0.43400E-0007 -0.26388E-0006
  0.16543E+0005 -0.30000E+0004 -0.18882E-0006  0.36432E-0007 -0.26077E-0006
  0.16625E+0005 -0.30000E+0004 -0.19414E-0006  0.21048E-0007 -0.24151E-0006
  0.16707E+0005 -0.30000E+0004 -0.18779E-0006  0.39774E-0008 -0.20754E-0006
  0.16750E+0005 -0.30000E+0004 -0.18024E-0006 -0.52317E-0008 -0.18499E-0006
  0.16500E+0005 -0.29879E+0004 -0.17355E-0006  0.42217E-0007 -0.25387E-0006
  0.16543E+0005 -0.29880E+0004 -0.18321E-0006  0.35385E-0007 -0.25293E-0006
  0.16625E+0005 -0.29881E+0004 -0.19189E-0006  0.20316E-0007 -0.23770E-0006
  0.16707E+0005 -0.29882E+0004 -0.18855E-0006  0.35980E-0008 -0.20738E-0006
  0.16750E+0005 -0.29882E+0004 -0.18238E-0006 -0.54263E-0008 -0.18650E-0006
  0.16500E+0005 -0.29649E+0004 -0.15768E-0006  0.40070E-0007 -0.23351E-0006
  0.16543E+0005 -0.29651E+0004 -0.17073E-0006  0.33482E-0007 -0.23661E-0006
  0.16625E+0005 -0.29654E+0004 -0.18578E-0006  0.18979E-0007 -0.22902E-0006
  0.16707E+0005 -0.29658E+0004 -0.18829E-0006  0.28986E-0008 -0.20575E-0006
  0.16750E+0005 -0.29659E+0004 -0.18488E-0006 -0.57873E-0008 -0.18818E-0006
  0.16500E+0005 -0.29420E+0004 -0.13966E-0006  0.38042E-0007 -0.21147E-0006
  0.16543E+0005 -0.29423E+0004 -0.15598E-0006  0.31681E-0007 -0.21848E-0006
  0.16625E+0005 -0.29428E+0004 -0.17732E-0006  0.17707E-0007 -0.21846E-0006
  0.16707E+0005 -0.29434E+0004 -0.18584E-0006  0.22249E-0008 -0.20239E-0006
  0.16750E+0005 -0.29436E+0004 -0.18532E-0006 -0.61407E-0008 -0.18828E-0006
  0.16500E+0005 -0.29299E+0004 -0.12936E-0006  0.37017E-0007 -0.19922E-0006
  0.16543E+0005 -0.29302E+0004 -0.14733E-0006  0.30770E-0007 -0.20823E-0006
  0.16625E+0005 -0.29309E+0004 -0.17195E-0006  0.17061E-0007 -0.21216E-0006
  0.16707E+0005 -0.29315E+0004 -0.18367E-0006  0.18798E-0008 -0.19992E-0006
  0.16750E+0005 -0.29319E+0004 -0.18472E-0006 -0.63239E-0008 -0.18769E-0006
  0.16750E+0005 -0.30000E+0004 -0.18024E-0006 -0.52317E-0008 -0.18499E-0006
  0.16793E+0005 -0.30000E+0004 -0.17012E-0006 -0.14323E-0007 -0.15999E-0006
  0.16875E+0005 -0.30000E+0004 -0.14497E-0006 -0.30594E-0007 -0.10796E-0006
  0.16957E+0005 -0.30000E+0004 -0.11375E-0006 -0.44752E-0007 -0.52934E-0007
  0.17000E+0005 -0.30000E+0004 -0.95546E-0007 -0.51105E-0007 -0.23816E-0007
  0.16750E+0005 -0.29882E+0004 -0.18238E-0006 -0.54263E-0008 -0.18650E-0006
  0.16793E+0005 -0.29883E+0004 -0.17349E-0006 -0.14333E-0007 -0.16299E-0006
  0.16875E+0005 -0.29884E+0004 -0.15018E-0006 -0.30289E-0007 -0.11318E-0006
  0.16957E+0005 -0.29885E+0004 -0.12019E-0006 -0.44183E-0007 -0.59606E-0007
  0.17000E+0005 -0.29886E+0004 -0.10240E-0006 -0.50421E-0007 -0.30960E-0007
  0.16750E+0005 -0.29659E+0004 -0.18488E-0006 -0.57873E-0008 -0.18818E-0006
  0.16793E+0005 -0.29661E+0004 -0.17845E-0006 -0.14362E-0007 -0.16763E-0006
  0.16875E+0005 -0.29664E+0004 -0.15899E-0006 -0.29743E-0007 -0.12239E-0006
  0.16957E+0005 -0.29667E+0004 -0.13168E-0006 -0.43151E-0007 -0.71943E-0007
  0.17000E+0005 -0.29669E+0004 -0.11486E-0006 -0.49174E-0007 -0.44387E-0007
  0.16750E+0005 -0.29436E+0004 -0.18532E-0006 -0.61407E-0008 -0.18828E-0006
  0.16793E+0005 -0.29439E+0004 -0.18154E-0006 -0.14403E-0007 -0.17088E-0006
  0.16875E+0005 -0.29444E+0004 -0.16632E-0006 -0.29236E-0007 -0.13062E-0006
  0.16957E+0005 -0.29449E+0004 -0.14215E-0006 -0.42178E-0007 -0.83769E-0007
  0.17000E+0005 -0.29452E+0004 -0.12653E-0006 -0.47994E-0007 -0.57548E-0007
  0.16750E+0005 -0.29319E+0004 -0.18472E-0006 -0.63239E-0008 -0.18769E-0006
  0.16793E+0005 -0.29322E+0004 -0.18241E-0006 -0.14428E-0007 -0.17201E-0006
  0.16875E+0005 -0.29328E+0004 -0.16957E-0006 -0.28983E-0007 -0.13454E-0006
  0.16957E+0005 -0.29334E+0004 -0.14723E-0006 -0.41688E-0007 -0.89760E-0007
  0.17000E+0005 -0.29337E+0004 -0.13233E-0006 -0.47397E-0007 -0.64342E-0007
  0.17000E+0005 -0.30000E+0004 -0.95546E-0007 -0.51105E-0007 -0.23816E-0007
  0.17043E+0005 -0.30000E+0004 -0.76545E-0007 -0.56585E-0007  0.48056E-0008
  0.17125E+0005 -0.30000E+0004 -0.39366E-0007 -0.64394E-0007  0.56350E-0007
  0.17207E+0005 -0.30000E+0004 -0.23068E-0008 -0.68695E-0007  0.10239E-0006
  0.17250E+0005 -0.30000E+0004  0.16553E-0007 -0.69541E-0007  0.12374E-0006
  0.17000E+0005 -0.29886E+0004 -0.10240E-0006 -0.50421E-0007 -0.30960E-0007
  0.17043E+0005 -0.29886E+0004 -0.83656E-0007 -0.55796E-0007 -0.26266E-0008
  0.17125E+0005 -0.29887E+0004 -0.46577E-0007 -0.63450E-0007  0.48844E-0007
  0.17207E+0005 -0.29888E+0004 -0.91517E-0008 -0.67635E-0007  0.95361E-0007
  0.17250E+0005 -0.29888E+0004  0.10071E-0007 -0.68434E-0007  0.11716E-0006
  0.17000E+0005 -0.29669E+0004 -0.11486E-0006 -0.49174E-0007 -0.44387E-0007
  0.17043E+0005 -0.29670E+0004 -0.96787E-0007 -0.54360E-0007 -0.16785E-0007
  0.17125E+0005 -0.29672E+0004 -0.60216E-0007 -0.61724E-0007  0.34219E-0007
  0.17207E+0005 -0.29675E+0004 -0.22380E-0007 -0.65696E-0007  0.81358E-0007
  0.17250E+0005 -0.29676E+0004 -0.26034E-0008 -0.66409E-0007  0.10388E-0006
  0.17000E+0005 -0.29452E+0004 -0.12653E-0006 -0.47994E-0007 -0.57548E-0007
  0.17043E+0005 -0.29454E+0004 -0.10936E-0006 -0.52997E-0007 -0.30921E-0007
  0.17125E+0005 -0.29458E+0004 -0.73716E-0007 -0.60081E-0007  0.19191E-0007
  0.17207E+0005 -0.29462E+0004 -0.35845E-0007 -0.63848E-0007  0.66575E-0007
  0.17250E+0005 -0.29465E+0004 -0.15693E-0007 -0.64477E-0007  0.89641E-0007
  0.17000E+0005 -0.29337E+0004 -0.13233E-0006 -0.47397E-0007 -0.64342E-0007
  0.17043E+0005 -0.29340E+0004 -0.11573E-0006 -0.52306E-0007 -0.38323E-0007
  0.17125E+0005 -0.29345E+0004 -0.80741E-0007 -0.59247E-0007  0.11146E-0007
  0.17207E+0005 -0.29350E+0004 -0.43005E-0007 -0.62908E-0007  0.58506E-0007
  0.17250E+0005 -0.29353E+0004 -0.22729E-0007 -0.63495E-0007  0.81787E-0007
  0.17250E+0005 -0.30000E+0004  0.16553E-0007 -0.69541E-0007  0.12374E-0006
  0.17293E+0005 -0.30000E+0004  0.34584E-0007 -0.69417E-0007  0.14268E-0006
  0.17375E+0005 -0.30000E+0004  0.65534E-0007 -0.66571E-0007  0.17098E-0006
  0.17457E+0005 -0.30000E+0004  0.90785E-0007 -0.60419E-0007  0.18780E-0006
  0.17500E+0005 -0.30000E+0004  0.10125E-0006 -0.55894E-0007  0.19151E-0006
  0.17250E+0005 -0.29888E+0004  0.10071E-0007 -0.68434E-0007  0.11716E-0006
  0.17293E+0005 -0.29889E+0004  0.28569E-0007 -0.68268E-0007  0.13667E-0006
  0.17375E+0005 -0.29889E+0004  0.60690E-0007 -0.65363E-0007  0.16638E-0006
  0.17457E+0005 -0.29890E+0004  0.87453E-0007 -0.59182E-0007  0.18501E-0006
  0.17500E+0005 -0.29890E+0004  0.98839E-0007 -0.54659E-0007  0.18983E-0006
  0.17250E+0005 -0.29676E+0004 -0.26034E-0008 -0.66409E-0007  0.10388E-0006
  0.17293E+0005 -0.29678E+0004  0.16659E-0007 -0.66167E-0007  0.12435E-0006
  0.17375E+0005 -0.29680E+0004  0.50791E-0007 -0.63161E-0007  0.15654E-0006
  0.17457E+0005 -0.29682E+0004  0.80248E-0007 -0.56933E-0007  0.17847E-0006
  0.17500E+0005 -0.29683E+0004  0.93300E-0007 -0.52416E-0007  0.18532E-0006
  0.17250E+0005 -0.29465E+0004 -0.15693E-0007 -0.64477E-0007  0.89641E-0007
  0.17293E+0005 -0.29466E+0004  0.41655E-0008 -0.64165E-0007  0.11092E-0006
  0.17375E+0005 -0.29470E+0004  0.40027E-0007 -0.61067E-0007  0.14532E-0006
  0.17457E+0005 -0.29473E+0004  0.71941E-0007 -0.54805E-0007  0.17034E-0006
  0.17500E+0005 -0.29475E+0004  0.86555E-0007 -0.50298E-0007  0.17915E-0006
  0.17250E+0005 -0.29353E+0004 -0.22729E-0007 -0.63495E-0007  0.81787E-0007
  0.17293E+0005 -0.29355E+0004 -0.26254E-0008 -0.63148E-0007  0.10342E-0006
  0.17375E+0005 -0.29359E+0004  0.34031E-0007 -0.60005E-0007  0.13889E-0006
  0.17457E+0005 -0.29363E+0004  0.67141E-0007 -0.53729E-0007  0.16544E-0006
  0.17500E+0005 -0.29366E+0004  0.82533E-0007 -0.49230E-0007  0.17524E-0006
  0.17500E+0005 -0.30000E+0004  0.10125E-0006 -0.55894E-0007  0.19151E-0006
  0.17543E+0005 -0.30000E+0004  0.10948E-0006 -0.50534E-0007  0.19143E-0006
  0.17625E+0005 -0.30000E+0004  0.11832E-0006 -0.38194E-0007  0.18046E-0006
  0.17707E+0005 -0.30000E+0004  0.11772E-0006 -0.23356E-0007  0.15539E-0006
  0.17750E+0005 -0.30000E+0004  0.11351E-0006 -0.14713E-0007  0.13680E-0006
  0.17500E+0005 -0.29890E+0004  0.98839E-0007 -0.54659E-0007  0.18983E-0006
  0.17543E+0005 -0.29891E+0004  0.10806E-0006 -0.49307E-0007  0.19095E-0006
  0.17625E+0005 -0.29891E+0004  0.11892E-0006 -0.37033E-0007  0.18247E-0006
  0.17707E+0005 -0.29892E+0004  0.12043E-0006 -0.22332E-0007  0.16007E-0006
  0.17750E+0005 -0.29892E+0004  0.11732E-0006 -0.13796E-0007  0.14289E-0006
  0.17500E+0005 -0.29683E+0004  0.93300E-0007 -0.52416E-0007  0.18532E-0006
  0.17543E+0005 -0.29684E+0004  0.10433E-0006 -0.47088E-0007  0.18867E-0006
  0.17625E+0005 -0.29685E+0004  0.11894E-0006 -0.34945E-0007  0.18486E-0006
  0.17707E+0005 -0.29687E+0004  0.12443E-0006 -0.20504E-0007  0.16750E-0006
  0.17750E+0005 -0.29688E+0004  0.12343E-0006 -0.12167E-0007  0.15304E-0006
  0.17500E+0005 -0.29475E+0004  0.86555E-0007 -0.50298E-0007  0.17915E-0006
  0.17543E+0005 -0.29477E+0004  0.99299E-0007 -0.45002E-0007  0.18464E-0006
  0.17625E+0005 -0.29479E+0004  0.11754E-0006 -0.32998E-0007  0.18541E-0006
  0.17707E+0005 -0.29482E+0004  0.12697E-0006 -0.18819E-0007  0.17309E-0006
  0.17750E+0005 -0.29483E+0004  0.12808E-0006 -0.10675E-0007  0.16136E-0006
  0.17500E+0005 -0.29366E+0004  0.82533E-0007 -0.49230E-0007  0.17524E-0006
  0.17543E+0005 -0.29367E+0004  0.96145E-0007 -0.43952E-0007  0.18184E-0006
  0.17625E+0005 -0.29370E+0004  0.11625E-0006 -0.32025E-0007  0.18497E-0006
  0.17707E+0005 -0.29374E+0004  0.12773E-0006 -0.17983E-0007  0.17530E-0006
  0.17750E+0005 -0.29375E+0004  0.12995E-0006 -0.99398E-0008  0.16503E-0006
  0.17750E+0005 -0.30000E+0004  0.11351E-0006 -0.14713E-0007  0.13680E-0006
  0.17793E+0005 -0.30000E+0004  0.10671E-0006 -0.56806E-0008  0.11492E-0006
  0.17875E+0005 -0.30000E+0004  0.87197E-0007  0.12019E-0007  0.65982E-0007
  0.17957E+0005 -0.30000E+0004  0.60478E-0007  0.29332E-0007  0.10880E-0007
  0.18000E+0005 -0.30000E+0004  0.44258E-0007  0.37793E-0007 -0.18940E-0007
  0.17750E+0005 -0.29892E+0004  0.11732E-0006 -0.13796E-0007  0.14289E-0006
  0.17793E+0005 -0.29892E+0004  0.11157E-0006 -0.48899E-0008  0.12240E-0006
  0.17875E+0005 -0.29893E+0004  0.93832E-0007  0.12503E-0007  0.75852E-0007
  0.17957E+0005 -0.29893E+0004  0.68410E-0007  0.29442E-0007  0.22620E-0007
  0.18000E+0005 -0.29894E+0004  0.52621E-0007  0.37691E-0007 -0.65153E-0008
  0.17750E+0005 -0.29688E+0004  0.12343E-0006 -0.12167E-0007  0.15304E-0006
  0.17793E+0005 -0.29688E+0004  0.11971E-0006 -0.34978E-0008  0.13521E-0006
  0.17875E+0005 -0.29690E+0004  0.10546E-0006  0.13332E-0007  0.93353E-0007
  0.17957E+0005 -0.29691E+0004  0.82708E-0007  0.29592E-0007  0.43893E-0007
  0.18000E+0005 -0.29692E+0004  0.67884E-0007  0.37455E-0007  0.16206E-0007
  0.17750E+0005 -0.29483E+0004  0.12808E-0006 -0.10675E-0007  0.16136E-0006
  0.17793E+0005 -0.29484E+0004  0.12643E-0006 -0.22363E-0008  0.14625E-0006
  0.17875E+0005 -0.29487E+0004  0.11582E-0006  0.14054E-0007  0.10927E-0006
  0.17957E+0005 -0.29489E+0004  0.96016E-0007  0.29669E-0007  0.63858E-0007
  0.18000E+0005 -0.29490E+0004  0.82337E-0007  0.37169E-0007  0.37807E-0007
  0.17750E+0005 -0.29375E+0004  0.12995E-0006 -0.99398E-0008  0.16503E-0006
  0.17793E+0005 -0.29377E+0004  0.12941E-0006 -0.16203E-0008  0.15137E-0006
  0.17875E+0005 -0.29379E+0004  0.12078E-0006  0.14394E-0007  0.11702E-0006
  0.17957E+0005 -0.29382E+0004  0.10263E-0006  0.29684E-0007  0.73855E-0007
  0.18000E+0005 -0.29384E+0004  0.89623E-0007  0.37001E-0007  0.48738E-0007
  0.18000E+0005 -0.30000E+0004  0.44258E-0007  0.37793E-0007 -0.18940E-0007
  0.18043E+0005 -0.30000E+0004  0.27096E-0007  0.45446E-0007 -0.48171E-0007
  0.18125E+0005 -0.30000E+0004 -0.63894E-0008  0.56847E-0007 -0.98845E-0007
  0.18207E+0005 -0.30000E+0004 -0.38465E-0007  0.62717E-0007 -0.13850E-0006
  0.18250E+0005 -0.30000E+0004 -0.53785E-0007  0.63083E-0007 -0.15327E-0006
  0.18000E+0005 -0.29894E+0004  0.52621E-0007  0.37691E-0007 -0.65153E-0008
  0.18043E+0005 -0.29894E+0004  0.35689E-0007  0.45125E-0007 -0.35309E-0007
  0.18125E+0005 -0.29894E+0004  0.20400E-0008  0.56134E-0007 -0.85937E-0007
  0.18207E+0005 -0.29895E+0004 -0.30996E-0007  0.61685E-0007 -0.12662E-0006
  0.18250E+0005 -0.29895E+0004 -0.47123E-0007  0.61936E-0007 -0.14238E-0006
  0.18000E+0005 -0.29692E+0004  0.67884E-0007  0.37455E-0007  0.16206E-0007
  0.18043E+0005 -0.29693E+0004  0.51550E-0007  0.44497E-0007 -0.11599E-0007
  0.18125E+0005 -0.29694E+0004  0.17933E-0007  0.54803E-0007 -0.61796E-0007
  0.18207E+0005 -0.29695E+0004 -0.16569E-0007  0.59786E-0007 -0.10409E-0006
  0.18250E+0005 -0.29696E+0004 -0.34046E-0007  0.59830E-0007 -0.12151E-0006
  0.18000E+0005 -0.29490E+0004  0.82337E-0007  0.37169E-0007  0.37807E-0007
  0.18043E+0005 -0.29491E+0004  0.66808E-0007  0.43845E-0007  0.11199E-0007
  0.18125E+0005 -0.29494E+0004  0.33657E-0007  0.53498E-0007 -0.38129E-0007
  0.18207E+0005 -0.29496E+0004 -0.18532E-0008  0.57961E-0007 -0.81566E-0007
  0.18250E+0005 -0.29497E+0004 -0.20448E-0007  0.57817E-0007 -0.10042E-0006
  0.18000E+0005 -0.29384E+0004  0.89623E-0007  0.37001E-0007  0.48738E-0007
  0.18043E+0005 -0.29385E+0004  0.74596E-0007  0.43493E-0007  0.22843E-0007
  0.18125E+0005 -0.29388E+0004  0.41861E-0007  0.52821E-0007 -0.25853E-0007
  0.18207E+0005 -0.29391E+0004  0.59994E-0008  0.57027E-0007 -0.69711E-0007
  0.18250E+0005 -0.29392E+0004 -0.13092E-0007  0.56791E-0007 -0.89229E-0007
  0.18250E+0005 -0.30000E+0004 -0.53785E-0007  0.63083E-0007 -0.15327E-0006
  0.18293E+0005 -0.30000E+0004 -0.67499E-0007  0.61358E-0007 -0.16309E-0006
  0.18375E+0005 -0.30000E+0004 -0.87973E-0007  0.52003E-0007 -0.16688E-0006
  0.18457E+0005 -0.30000E+0004 -0.10008E-0006  0.34721E-0007 -0.15089E-0006
  0.18500E+0005 -0.30000E+0004 -0.10291E-0006  0.22648E-0007 -0.13497E-0006
  0.18250E+0005 -0.29895E+0004 -0.47123E-0007  0.61936E-0007 -0.14238E-0006
  0.18293E+0005 -0.29895E+0004 -0.61827E-0007  0.60130E-0007 -0.15344E-0006
  0.18375E+0005 -0.29896E+0004 -0.84558E-0007  0.50770E-0007 -0.16021E-0006
  0.18457E+0005 -0.29897E+0004 -0.99204E-0007  0.33680E-0007 -0.14774E-0006
  0.18500E+0005 -0.29897E+0004 -0.10338E-0006  0.21788E-0007 -0.13377E-0006
  0.18250E+0005 -0.29696E+0004 -0.34046E-0007  0.59830E-0007 -0.12151E-0006
  0.18293E+0005 -0.29697E+0004 -0.50460E-0007  0.57890E-0007 -0.13478E-0006
  0.18375E+0005 -0.29699E+0004 -0.77216E-0007  0.48536E-0007 -0.14694E-0006
  0.18457E+0005 -0.29700E+0004 -0.96513E-0007  0.31807E-0007 -0.14098E-0006
  0.18500E+0005 -0.29701E+0004 -0.10322E-0006  0.20248E-0007 -0.13064E-0006
  0.18250E+0005 -0.29497E+0004 -0.20448E-0007  0.57817E-0007 -0.10042E-0006
  0.18293E+0005 -0.29499E+0004 -0.38356E-0007  0.55763E-0007 -0.11567E-0006
  0.18375E+0005 -0.29501E+0004 -0.68797E-0007  0.46430E-0007 -0.13288E-0006
  0.18457E+0005 -0.29504E+0004 -0.92531E-0007  0.30057E-0007 -0.13319E-0006
  0.18500E+0005 -0.29506E+0004 -0.10171E-0006  0.18818E-0007 -0.12642E-0006
  0.18250E+0005 -0.29392E+0004 -0.13092E-0007  0.56791E-0007 -0.89229E-0007
  0.18293E+0005 -0.29394E+0004 -0.31701E-0007  0.54684E-0007 -0.10543E-0006
  0.18375E+0005 -0.29397E+0004 -0.63946E-0007  0.45369E-0007 -0.12516E-0006
  0.18457E+0005 -0.29401E+0004 -0.89930E-0007  0.29181E-0007 -0.12867E-0006
  0.18500E+0005 -0.29402E+0004 -0.10039E-0006  0.18107E-0007 -0.12376E-0006
  0.18500E+0005 -0.30000E+0004 -0.10291E-0006  0.22648E-0007 -0.13497E-0006
  0.18543E+0005 -0.30000E+0004 -0.10333E-0006  0.88210E-0008 -0.11451E-0006
  0.18625E+0005 -0.30000E+0004 -0.98044E-0007 -0.21196E-0007 -0.65724E-0007
  0.18707E+0005 -0.30000E+0004 -0.86136E-0007 -0.54036E-0007 -0.87524E-0008
  0.18750E+0005 -0.30000E+0004 -0.77879E-0007 -0.71536E-0007  0.22414E-0007
  0.18500E+0005 -0.29897E+0004 -0.10338E-0006  0.21788E-0007 -0.13377E-0006
  0.18543E+0005 -0.29897E+0004 -0.10510E-0006  0.81903E-0008 -0.11522E-0006
  0.18625E+0005 -0.29898E+0004 -0.10201E-0006 -0.21280E-0007 -0.69807E-0007
  0.18707E+0005 -0.29898E+0004 -0.91748E-0007 -0.53481E-0007 -0.15559E-0007
  0.18750E+0005 -0.29899E+0004 -0.84091E-0007 -0.70637E-0007  0.14528E-0007
  0.18500E+0005 -0.29701E+0004 -0.10322E-0006  0.20248E-0007 -0.13064E-0006
  0.18543E+0005 -0.29702E+0004 -0.10741E-0006  0.70705E-0008 -0.11573E-0006
  0.18625E+0005 -0.29704E+0004 -0.10856E-0006 -0.21401E-0007 -0.76771E-0007
  0.18707E+0005 -0.29706E+0004 -0.10162E-0006 -0.52439E-0007 -0.27858E-0007
  0.18750E+0005 -0.29707E+0004 -0.95236E-0007 -0.68964E-0007  0.56826E-0010
  0.18500E+0005 -0.29506E+0004 -0.10171E-0006  0.18818E-0007 -0.12642E-0006
  0.18543E+0005 -0.29507E+0004 -0.10836E-0006  0.60448E-0008 -0.11512E-0006
  0.18625E+0005 -0.29510E+0004 -0.11387E-0006 -0.21476E-0007 -0.82697E-0007
  0.18707E+0005 -0.29513E+0004 -0.11048E-0006 -0.51410E-0007 -0.39324E-0007
  0.18750E+0005 -0.29515E+0004 -0.10552E-0006 -0.67333E-0007 -0.13731E-0007
  0.18500E+0005 -0.29402E+0004 -0.10039E-0006  0.18107E-0007 -0.12376E-0006
  0.18543E+0005 -0.29404E+0004 -0.10833E-0006  0.55393E-0008 -0.11435E-0006
  0.18625E+0005 -0.29408E+0004 -0.11616E-0006 -0.21498E-0007 -0.85397E-0007
  0.18707E+0005 -0.29412E+0004 -0.11473E-0006 -0.50872E-0007 -0.45020E-0007
  0.18750E+0005 -0.29414E+0004 -0.11058E-0006 -0.66491E-0007 -0.20709E-0007
  0.18750E+0005 -0.30000E+0004 -0.77879E-0007 -0.71536E-0007  0.22414E-0007
  0.18793E+0005 -0.30000E+0004 -0.68673E-0007 -0.88594E-0007  0.53142E-0007
  0.18875E+0005 -0.30000E+0004 -0.49838E-0007 -0.11821E-0006  0.10696E-0006
  0.18957E+0005 -0.30000E+0004 -0.30923E-0007 -0.14216E-0006  0.15078E-0006
  0.19000E+0005 -0.30000E+0004 -0.21528E-0007 -0.15182E-0006  0.16853E-0006
  0.18750E+0005 -0.29899E+0004 -0.84091E-0007 -0.70637E-0007  0.14528E-0007
  0.18793E+0005 -0.29899E+0004 -0.75285E-0007 -0.87349E-0007  0.44444E-0007
  0.18875E+0005 -0.29900E+0004 -0.56659E-0007 -0.11638E-0006  0.97528E-0007
  0.18957E+0005 -0.29900E+0004 -0.37296E-0007 -0.13986E-0006  0.14161E-0006
  0.19000E+0005 -0.29901E+0004 -0.27443E-0007 -0.14935E-0006  0.15987E-0006
  0.18750E+0005 -0.29707E+0004 -0.95236E-0007 -0.68964E-0007  0.56826E-0010
  0.18793E+0005 -0.29708E+0004 -0.87332E-0007 -0.85049E-0007  0.28303E-0007
  0.18875E+0005 -0.29709E+0004 -0.69392E-0007 -0.11300E-0006  0.79716E-0007
  0.18957E+0005 -0.29711E+0004 -0.49458E-0007 -0.13564E-0006  0.12404E-0006
  0.19000E+0005 -0.29712E+0004 -0.38868E-0007 -0.14480E-0006  0.14313E-0006
  0.18750E+0005 -0.29515E+0004 -0.10552E-0006 -0.67333E-0007 -0.13731E-0007
  0.18793E+0005 -0.29516E+0004 -0.98699E-0007 -0.82827E-0007  0.12678E-0007
  0.18875E+0005 -0.29519E+0004 -0.81810E-0007 -0.10976E-0006  0.62069E-0007
  0.18957E+0005 -0.29522E+0004 -0.61665E-0007 -0.13159E-0006  0.10628E-0006
  0.19000E+0005 -0.29524E+0004 -0.50511E-0007 -0.14044E-0006  0.12603E-0006
  0.18750E+0005 -0.29414E+0004 -0.11058E-0006 -0.66491E-0007 -0.20709E-0007
  0.18793E+0005 -0.29415E+0004 -0.10440E-0006 -0.81685E-0007  0.46661E-0008
  0.18875E+0005 -0.29419E+0004 -0.88212E-0007 -0.10810E-0006  0.52853E-0007
  0.18957E+0005 -0.29422E+0004 -0.68098E-0007 -0.12952E-0006  0.96865E-0007
  0.19000E+0005 -0.29424E+0004 -0.56715E-0007 -0.13822E-0006  0.11689E-0006
  0.19000E+0005 -0.30000E+0004 -0.21528E-0007 -0.15182E-0006  0.16853E-0006
  0.19043E+0005 -0.30000E+0004 -0.12797E-0007 -0.15917E-0006  0.18216E-0006
  0.19125E+0005 -0.30000E+0004  0.13638E-0008 -0.16635E-0006  0.19595E-0006
  0.19207E+0005 -0.30000E+0004  0.11819E-0007 -0.16465E-0006  0.19413E-0006
  0.19250E+0005 -0.30000E+0004  0.15695E-0007 -0.16036E-0006  0.18723E-0006
  0.19000E+0005 -0.29901E+0004 -0.27443E-0007 -0.14935E-0006  0.15987E-0006
  0.19043E+0005 -0.29901E+0004 -0.18135E-0007 -0.15657E-0006  0.17421E-0006
  0.19125E+0005 -0.29901E+0004 -0.26342E-0008 -0.16365E-0006  0.18982E-0006
  0.19207E+0005 -0.29902E+0004  0.93489E-0008 -0.16203E-0006  0.19024E-0006
  0.19250E+0005 -0.29902E+0004  0.14060E-0007 -0.15784E-0006  0.18462E-0006
  0.19000E+0005 -0.29712E+0004 -0.38868E-0007 -0.14480E-0006  0.14313E-0006
  0.19043E+0005 -0.29713E+0004 -0.28586E-0007 -0.15179E-0006  0.15869E-0006
  0.19125E+0005 -0.29714E+0004 -0.10722E-0007 -0.15868E-0006  0.17758E-0006
  0.19207E+0005 -0.29716E+0004  0.40433E-0008 -0.15719E-0006  0.18212E-0006
  0.19250E+0005 -0.29716E+0004  0.10299E-0007 -0.15319E-0006  0.17888E-0006
  0.19000E+0005 -0.29524E+0004 -0.50511E-0007 -0.14044E-0006  0.12603E-0006
  0.19043E+0005 -0.29525E+0004 -0.39410E-0007 -0.14720E-0006  0.14267E-0006
  0.19125E+0005 -0.29527E+0004 -0.19421E-0007 -0.15391E-0006  0.16457E-0006
  0.19207E+0005 -0.29529E+0004 -0.20352E-0008 -0.15254E-0006  0.17306E-0006
  0.19250E+0005 -0.29531E+0004  0.57087E-0008 -0.14870E-0006  0.17214E-0006
  0.19000E+0005 -0.29424E+0004 -0.56715E-0007 -0.13822E-0006  0.11689E-0006
  0.19043E+0005 -0.29426E+0004 -0.45245E-0007 -0.14485E-0006  0.13403E-0006
  0.19125E+0005 -0.29428E+0004 -0.24235E-0007 -0.15146E-0006  0.15743E-0006
  0.19207E+0005 -0.29431E+0004 -0.55359E-0008 -0.15015E-0006  0.16793E-0006
  0.19250E+0005 -0.29433E+0004  0.29683E-0008 -0.14640E-0006  0.16820E-0006
  0.19250E+0005 -0.30000E+0004  0.15695E-0007 -0.16036E-0006  0.18723E-0006
  0.19293E+0005 -0.30000E+0004  0.18416E-0007 -0.15392E-0006  0.17659E-0006
  0.19375E+0005 -0.30000E+0004  0.20340E-0007 -0.13657E-0006  0.14735E-0006
  0.19457E+0005 -0.30000E+0004  0.18126E-0007 -0.11387E-0006  0.10850E-0006
  0.19500E+0005 -0.30000E+0004  0.15344E-0007 -0.10040E-0006  0.85103E-0007
  0.19250E+0005 -0.29902E+0004  0.14060E-0007 -0.15784E-0006  0.18462E-0006
  0.19293E+0005 -0.29902E+0004  0.17611E-0007 -0.15154E-0006  0.17529E-0006
  0.19375E+0005 -0.29903E+0004  0.21067E-0007 -0.13453E-0006  0.14857E-0006
  0.19457E+0005 -0.29903E+0004  0.20275E-0007 -0.11226E-0006  0.11217E-0006
  0.19500E+0005 -0.29903E+0004  0.18195E-0007 -0.98999E-0007  0.90010E-0007
  0.19250E+0005 -0.29716E+0004  0.10299E-0007 -0.15319E-0006  0.17888E-0006
  0.19293E+0005 -0.29717E+0004  0.15401E-0007 -0.14714E-0006  0.17201E-0006
  0.19375E+0005 -0.29718E+0004  0.21747E-0007 -0.13075E-0006  0.15002E-0006
  0.19457E+0005 -0.29719E+0004  0.23678E-0007 -0.10924E-0006  0.11827E-0006
  0.19500E+0005 -0.29719E+0004  0.22899E-0007 -0.96469E-0007  0.98467E-0007
  0.19250E+0005 -0.29531E+0004  0.57087E-0008 -0.14870E-0006  0.17214E-0006
  0.19293E+0005 -0.29531E+0004  0.12324E-0007 -0.14288E-0006  0.16768E-0006
  0.19375E+0005 -0.29533E+0004  0.21532E-0007 -0.12708E-0006  0.15036E-0006
  0.19457E+0005 -0.29534E+0004  0.26201E-0007 -0.10628E-0006  0.12326E-0006
  0.19500E+0005 -0.29535E+0004  0.26774E-0007 -0.93941E-0007  0.10583E-0006
  0.19250E+0005 -0.29433E+0004  0.29683E-0008 -0.14640E-0006  0.16820E-0006
  0.19293E+0005 -0.29434E+0004  0.10365E-0007 -0.14070E-0006  0.16498E-0006
  0.19375E+0005 -0.29435E+0004  0.21063E-0007 -0.12518E-0006  0.15010E-0006
  0.19457E+0005 -0.29437E+0004  0.27178E-0007 -0.10475E-0006  0.12543E-0006
  0.19500E+0005 -0.29438E+0004  0.28482E-0007 -0.92610E-0007  0.10926E-0006
  0.19500E+0005 -0.30000E+0004  0.15344E-0007 -0.10040E-0006  0.85103E-0007
  0.19543E+0005 -0.30000E+0004  0.11595E-0007 -0.86192E-0007  0.60389E-0007
  0.19625E+0005 -0.30000E+0004  0.20941E-0008 -0.58461E-0007  0.11733E-0007
  0.19707E+0005 -0.30000E+0004 -0.95340E-0008 -0.31477E-0007 -0.35640E-0007
  0.19750E+0005 -0.30000E+0004 -0.20124E-0007 -0.22963E-0007 -0.62109E-0007
  0.19500E+0005 -0.29903E+0004  0.18195E-0007 -0.98999E-0007  0.90010E-0007
  0.19543E+0005 -0.29903E+0004  0.15077E-0007 -0.85067E-0007  0.66492E-0007
  0.19625E+0005 -0.29904E+0004  0.66052E-0008 -0.57805E-0007  0.19879E-0007
  0.19707E+0005 -0.29904E+0004 -0.42957E-0008 -0.31308E-0007 -0.25751E-0007
  0.19750E+0005 -0.29904E+0004 -0.12184E-0007 -0.20522E-0007 -0.49043E-0007
  0.19500E+0005 -0.29719E+0004  0.22899E-0007 -0.96469E-0007  0.98467E-0007
  0.19543E+0005 -0.29720E+0004  0.21081E-0007 -0.82916E-0007  0.77262E-0007
  0.19625E+0005 -0.29721E+0004  0.14627E-0007 -0.56547E-0007  0.34587E-0007
  0.19707E+0005 -0.29723E+0004  0.54029E-0008 -0.30795E-0007 -0.74361E-0008
  0.19750E+0005 -0.29723E+0004  0.13918E-0008 -0.16977E-0007 -0.25984E-0007
  0.19500E+0005 -0.29535E+0004  0.26774E-0007 -0.93941E-0007  0.10583E-0006
  0.19543E+0005 -0.29536E+0004  0.26252E-0007 -0.80791E-0007  0.86923E-0007
  0.19625E+0005 -0.29539E+0004  0.21954E-0007 -0.55234E-0007  0.48288E-0007
  0.19707E+0005 -0.29541E+0004  0.14559E-0007 -0.30168E-0007  0.99696E-0008
  0.19750E+0005 -0.29542E+0004  0.12203E-0007 -0.15557E-0007 -0.61415E-0008
  0.19500E+0005 -0.29438E+0004  0.28482E-0007 -0.92610E-0007  0.10926E-0006
  0.19543E+0005 -0.29440E+0004  0.28639E-0007 -0.79681E-0007  0.91557E-0007
  0.19625E+0005 -0.29442E+0004  0.25523E-0007 -0.54529E-0007  0.55086E-0007
  0.19707E+0005 -0.29445E+0004  0.19119E-0007 -0.29803E-0007  0.18691E-0007
  0.19750E+0005 -0.29447E+0004  0.17121E-0007 -0.15246E-0007  0.32621E-0008
  0.19750E+0005 -0.30000E+0004 -0.20124E-0007 -0.22963E-0007 -0.62109E-0007
  0.19793E+0005 -0.30000E+0004 -0.20372E-0007 -0.52822E-0008 -0.75962E-0007
  0.19875E+0005 -0.30000E+0004 -0.33435E-0007  0.92538E-0008 -0.10696E-0006
  0.19957E+0005 -0.30000E+0004 -0.28870E-0007  0.19952E-0007 -0.98121E-0007
  0.20000E+0005 -0.30000E+0004 -0.98620E-0008  0.25079E-0007 -0.59524E-0007
  0.19750E+0005 -0.29904E+0004 -0.12184E-0007 -0.20522E-0007 -0.49043E-0007
  0.19793E+0005 -0.29905E+0004 -0.15174E-0007 -0.56151E-0008 -0.65392E-0007
  0.19875E+0005 -0.29906E+0004 -0.26287E-0007  0.98922E-0008 -0.92648E-0007
  0.19957E+0005 -0.29906E+0004 -0.17081E-0007  0.24628E-0007 -0.76493E-0007
  0.20000E+0005 -0.29907E+0004 -0.32927E-0008  0.33738E-0007 -0.50719E-0007
  0.19750E+0005 -0.29723E+0004  0.13918E-0008 -0.16977E-0007 -0.25984E-0007
  0.19793E+0005 -0.29725E+0004 -0.57467E-0008 -0.64758E-0008 -0.45980E-0007
  0.19875E+0005 -0.29727E+0004 -0.12145E-0007  0.11660E-0007 -0.65090E-0007
  0.19957E+0005 -0.29729E+0004 -0.58539E-0008  0.27565E-0007 -0.52948E-0007
  0.20000E+0005 -0.29730E+0004 -0.17183E-0007  0.26496E-0007 -0.65782E-0007
  0.19750E+0005 -0.29542E+0004  0.12203E-0007 -0.15557E-0007 -0.61415E-0008
  0.19793E+0005 -0.29544E+0004  0.40417E-0008 -0.67343E-0008 -0.26441E-0007
  0.19875E+0005 -0.29548E+0004  0.21567E-0009  0.12623E-0007 -0.40606E-0007
  0.19957E+0005 -0.29552E+0004 -0.15574E-0008  0.27358E-0007 -0.41541E-0007
  0.20000E+0005 -0.29554E+0004 -0.28299E-0007  0.20736E-0007 -0.79039E-0007
  0.19750E+0005 -0.29447E+0004  0.17121E-0007 -0.15246E-0007  0.32621E-0008
  0.19793E+0005 -0.29449E+0004  0.92487E-0008 -0.67399E-0008 -0.16166E-0007
  0.19875E+0005 -0.29454E+0004  0.57928E-0008  0.12900E-0007 -0.29488E-0007
  0.19957E+0005 -0.29458E+0004 -0.50719E-0009  0.26535E-0007 -0.37737E-0007
  0.20000E+0005 -0.29461E+0004 -0.31673E-0007  0.18959E-0007 -0.82955E-0007
  0.00000E+0000 -0.29364E+0004  0.44285E-0007  0.29417E-0007  0.31999E-0007
  0.43168E+0002 -0.29363E+0004  0.28840E-0007  0.22787E-0007  0.12869E-0007
  0.12500E+0003 -0.29359E+0004  0.15232E-0007  0.20024E-0007  0.10470E-0008
  0.20683E+0003 -0.29356E+0004  0.22685E-0008  0.18925E-0007 -0.10346E-0007
  0.25000E+0003 -0.29354E+0004 -0.61050E-0008  0.18355E-0007 -0.19766E-0007
  0.00000E+0000 -0.29255E+0004  0.44204E-0007  0.29606E-0007  0.31806E-0007
  0.43168E+0002 -0.29252E+0004  0.28313E-0007  0.23388E-0007  0.11657E-0007
  0.12500E+0003 -0.29248E+0004  0.12790E-0007  0.20194E-0007 -0.31656E-0008
  0.20683E+0003 -0.29245E+0004 -0.65617E-0009  0.18934E-0007 -0.15209E-0007
  0.25000E+0003 -0.29242E+0004 -0.88614E-0008  0.18307E-0007 -0.24303E-0007
  0.00000E+0000 -0.29046E+0004  0.43080E-0007  0.29790E-0007  0.30036E-0007
  0.43168E+0002 -0.29044E+0004  0.27079E-0007  0.24404E-0007  0.93264E-0008
  0.12500E+0003 -0.29039E+0004  0.85980E-0008  0.20576E-0007 -0.10203E-0007
  0.20683E+0003 -0.29034E+0004 -0.58789E-0008  0.18951E-0007 -0.23842E-0007
  0.25000E+0003 -0.29031E+0004 -0.13739E-0007  0.18248E-0007 -0.32379E-0007
  0.00000E+0000 -0.28838E+0004  0.41094E-0007  0.29885E-0007  0.27032E-0007
  0.43168E+0002 -0.28835E+0004  0.25412E-0007  0.25234E-0007  0.66530E-0008
  0.12500E+0003 -0.28829E+0004  0.47931E-0008  0.20981E-0007 -0.16354E-0007
  0.20683E+0003 -0.28823E+0004 -0.10622E-0007  0.18988E-0007 -0.31641E-0007
  0.25000E+0003 -0.28820E+0004 -0.18139E-0007  0.18213E-0007 -0.39738E-0007
  0.00000E+0000 -0.28729E+0004  0.39835E-0007  0.29941E-0007  0.25155E-0007
  0.43168E+0002 -0.28725E+0004  0.24339E-0007  0.25597E-0007  0.50417E-0008
  0.12500E+0003 -0.28718E+0004  0.28840E-0008  0.21190E-0007 -0.19362E-0007
  0.20683E+0003 -0.28712E+0004 -0.12924E-0007  0.19015E-0007 -0.35418E-0007
  0.25000E+0003 -0.28708E+0004 -0.20261E-0007  0.18199E-0007 -0.43321E-0007
  0.25000E+0003 -0.29354E+0004 -0.61050E-0008  0.18355E-0007 -0.19766E-0007
  0.29317E+0003 -0.29352E+0004 -0.14016E-0007  0.17964E-0007 -0.28991E-0007
  0.37500E+0003 -0.29349E+0004 -0.27743E-0007  0.17547E-0007 -0.46522E-0007
  0.45683E+0003 -0.29347E+0004 -0.38063E-0007  0.17442E-0007 -0.61463E-0007
  0.50000E+0003 -0.29345E+0004 -0.41563E-0007  0.17499E-0007 -0.67418E-0007
  0.25000E+0003 -0.29242E+0004 -0.88614E-0008  0.18307E-0007 -0.24303E-0007
  0.29317E+0003 -0.29241E+0004 -0.16570E-0007  0.17896E-0007 -0.33256E-0007
  0.37500E+0003 -0.29237E+0004 -0.29601E-0007  0.17425E-0007 -0.49870E-0007
  0.45683E+0003 -0.29234E+0004 -0.38931E-0007  0.17279E-0007 -0.63573E-0007
  0.50000E+0003 -0.29232E+0004 -0.41832E-0007  0.17320E-0007 -0.68797E-0007
  0.25000E+0003 -0.29031E+0004 -0.13739E-0007  0.18248E-0007 -0.32379E-0007
  0.29317E+0003 -0.29029E+0004 -0.21014E-0007  0.17774E-0007 -0.40777E-0007
  0.37500E+0003 -0.29024E+0004 -0.32630E-0007  0.17196E-0007 -0.55587E-0007
  0.45683E+0003 -0.29020E+0004 -0.40006E-0007  0.16975E-0007 -0.66870E-0007
  0.50000E+0003 -0.29017E+0004 -0.41748E-0007  0.16980E-0007 -0.70675E-0007
  0.25000E+0003 -0.28820E+0004 -0.18139E-0007  0.18213E-0007 -0.39738E-0007
  0.29317E+0003 -0.28817E+0004 -0.24911E-0007  0.17660E-0007 -0.47527E-0007
  0.37500E+0003 -0.28811E+0004 -0.34996E-0007  0.16971E-0007 -0.60448E-0007
  0.45683E+0003 -0.28806E+0004 -0.40331E-0007  0.16671E-0007 -0.69226E-0007
  0.50000E+0003 -0.28803E+0004 -0.40888E-0007  0.16642E-0007 -0.71580E-0007
  0.25000E+0003 -0.28708E+0004 -0.20261E-0007  0.18199E-0007 -0.43321E-0007
  0.29317E+0003 -0.28705E+0004 -0.26737E-0007  0.17603E-0007 -0.50766E-0007
  0.37500E+0003 -0.28699E+0004 -0.35969E-0007  0.16853E-0007 -0.62656E-0007
  0.45683E+0003 -0.28693E+0004 -0.40200E-0007  0.16511E-0007 -0.70083E-0007
  0.50000E+0003 -0.28690E+0004 -0.40126E-0007  0.16463E-0007 -0.71663E-0007
  0.50000E+0003 -0.29345E+0004 -0.41563E-0007  0.17499E-0007 -0.67418E-0007
  0.54317E+0003 -0.29344E+0004 -0.43531E-0007  0.17612E-0007 -0.71713E-0007
  0.62500E+0003 -0.29343E+0004 -0.42749E-0007  0.17935E-0007 -0.74642E-0007
  0.70683E+0003 -0.29341E+0004 -0.36070E-0007  0.18300E-0007 -0.70327E-0007
  0.75000E+0003 -0.29340E+0004 -0.30348E-0007  0.18468E-0007 -0.65172E-0007
  0.50000E+0003 -0.29232E+0004 -0.41832E-0007  0.17320E-0007 -0.68797E-0007
  0.54317E+0003 -0.29231E+0004 -0.43172E-0007  0.17417E-0007 -0.72327E-0007
  0.62500E+0003 -0.29229E+0004 -0.41183E-0007  0.17717E-0007 -0.73796E-0007
  0.70683E+0003 -0.29227E+0004 -0.33393E-0007  0.18067E-0007 -0.68131E-0007
  0.75000E+0003 -0.29226E+0004 -0.27164E-0007  0.18231E-0007 -0.62356E-0007
  0.50000E+0003 -0.29017E+0004 -0.41748E-0007  0.16980E-0007 -0.70675E-0007
  0.54317E+0003 -0.29016E+0004 -0.41886E-0007  0.17048E-0007 -0.72739E-0007
  0.62500E+0003 -0.29014E+0004 -0.37637E-0007  0.17306E-0007 -0.71449E-0007
  0.70683E+0003 -0.29011E+0004 -0.27820E-0007  0.17627E-0007 -0.63283E-0007
  0.75000E+0003 -0.29010E+0004 -0.20694E-0007  0.17784E-0007 -0.56382E-0007
  0.50000E+0003 -0.28803E+0004 -0.40888E-0007  0.16642E-0007 -0.71580E-0007
  0.54317E+0003 -0.28801E+0004 -0.39822E-0007  0.16681E-0007 -0.72164E-0007
  0.62500E+0003 -0.28799E+0004 -0.33362E-0007  0.16894E-0007 -0.68137E-0007
  0.70683E+0003 -0.28796E+0004 -0.21637E-0007  0.17187E-0007 -0.57561E-0007
  0.75000E+0003 -0.28794E+0004 -0.13702E-0007  0.17336E-0007 -0.49606E-0007
  0.50000E+0003 -0.28690E+0004 -0.40126E-0007  0.16463E-0007 -0.71663E-0007
  0.54317E+0003 -0.28688E+0004 -0.38425E-0007  0.16486E-0007 -0.71463E-0007
  0.62500E+0003 -0.28685E+0004 -0.30825E-0007  0.16676E-0007 -0.66009E-0007
  0.70683E+0003 -0.28682E+0004 -0.18146E-0007  0.16954E-0007 -0.54202E-0007
  0.75000E+0003 -0.28680E+0004 -0.98213E-0008  0.17099E-0007 -0.45722E-0007
  0.75000E+0003 -0.29340E+0004 -0.30348E-0007  0.18468E-0007 -0.65172E-0007
  0.79317E+0003 -0.29340E+0004 -0.23327E-0007  0.18592E-0007 -0.58214E-0007
  0.87500E+0003 -0.29339E+0004 -0.71560E-0008  0.18663E-0007 -0.40738E-0007
  0.95683E+0003 -0.29338E+0004  0.11270E-0007  0.18440E-0007 -0.19258E-0007
  0.10000E+0004 -0.29337E+0004  0.21250E-0007  0.18193E-0007 -0.70585E-0008
  0.75000E+0003 -0.29226E+0004 -0.27164E-0007  0.18231E-0007 -0.62356E-0007
  0.79317E+0003 -0.29226E+0004 -0.19714E-0007  0.18355E-0007 -0.54865E-0007
  0.87500E+0003 -0.29224E+0004 -0.29848E-0008  0.18433E-0007 -0.36667E-0007
  0.95683E+0003 -0.29223E+0004  0.15625E-0007  0.18230E-0007 -0.14891E-0007
  0.10000E+0004 -0.29223E+0004  0.25545E-0007  0.17998E-0007 -0.27151E-0008
  0.75000E+0003 -0.29010E+0004 -0.20694E-0007  0.17784E-0007 -0.56382E-0007
  0.79317E+0003 -0.29009E+0004 -0.12508E-0007  0.17906E-0007 -0.47945E-0007
  0.87500E+0003 -0.29008E+0004  0.51154E-0008  0.17997E-0007 -0.28522E-0007
  0.95683E+0003 -0.29007E+0004  0.23893E-0007  0.17829E-0007 -0.63456E-0008
  0.10000E+0004 -0.29006E+0004  0.33603E-0007  0.17623E-0007  0.57005E-0008
  0.75000E+0003 -0.28794E+0004 -0.13702E-0007  0.17336E-0007 -0.49606E-0007
  0.79317E+0003 -0.28793E+0004 -0.48808E-0008  0.17455E-0007 -0.40309E-0007
  0.87500E+0003 -0.28791E+0004  0.13416E-0007  0.17559E-0007 -0.19855E-0007
  0.95683E+0003 -0.28790E+0004  0.32126E-0007  0.17423E-0007  0.25107E-0008
  0.10000E+0004 -0.28789E+0004  0.41505E-0007  0.17241E-0007  0.14316E-0007
  0.75000E+0003 -0.28680E+0004 -0.98213E-0008  0.17099E-0007 -0.45722E-0007
  0.79317E+0003 -0.28679E+0004 -0.70813E-0009  0.17216E-0007 -0.36007E-0007
  0.87500E+0003 -0.28677E+0004  0.17853E-0007  0.17326E-0007 -0.15089E-0007
  0.95683E+0003 -0.28675E+0004  0.36435E-0007  0.17205E-0007  0.72908E-0008
  0.10000E+0004 -0.28674E+0004  0.45592E-0007  0.17036E-0007  0.18925E-0007
  0.10000E+0004 -0.29337E+0004  0.21250E-0007  0.18193E-0007 -0.70585E-0008
  0.10432E+0004 -0.29337E+0004  0.31029E-0007  0.17845E-0007  0.52744E-0008
  0.11250E+0004 -0.29335E+0004  0.48027E-0007  0.16948E-0007  0.27760E-0007
  0.12068E+0004 -0.29334E+0004  0.61589E-0007  0.15763E-0007  0.47160E-0007
  0.12500E+0004 -0.29333E+0004  0.66903E-0007  0.15049E-0007  0.55493E-0007
  0.10000E+0004 -0.29223E+0004  0.25545E-0007  0.17998E-0007 -0.27151E-0008
  0.10432E+0004 -0.29222E+0004  0.35157E-0007  0.17666E-0007  0.94768E-0008
  0.11250E+0004 -0.29221E+0004  0.51577E-0007  0.16804E-0007  0.31396E-0007
  0.12068E+0004 -0.29219E+0004  0.64278E-0007  0.15653E-0007  0.49915E-0007
  0.12500E+0004 -0.29218E+0004  0.69057E-0007  0.14954E-0007  0.57696E-0007
  0.10000E+0004 -0.29006E+0004  0.33603E-0007  0.17623E-0007  0.57005E-0008
  0.10432E+0004 -0.29005E+0004  0.42812E-0007  0.17321E-0007  0.17543E-0007
  0.11250E+0004 -0.29003E+0004  0.57984E-0007  0.16522E-0007  0.38247E-0007
  0.12068E+0004 -0.29001E+0004  0.68943E-0007  0.15431E-0007  0.54992E-0007
  0.12500E+0004 -0.29000E+0004  0.72672E-0007  0.14759E-0007  0.61688E-0007
  0.10000E+0004 -0.28789E+0004  0.41505E-0007  0.17241E-0007  0.14316E-0007
  0.10432E+0004 -0.28788E+0004  0.50196E-0007  0.16967E-0007  0.25703E-0007
  0.11250E+0004 -0.28785E+0004  0.63935E-0007  0.16226E-0007  0.45015E-0007
  0.12068E+0004 -0.28783E+0004  0.73022E-0007  0.15192E-0007  0.59854E-0007
  0.12500E+0004 -0.28782E+0004  0.75657E-0007  0.14546E-0007  0.65418E-0007
  0.10000E+0004 -0.28674E+0004  0.45592E-0007  0.17036E-0007  0.18925E-0007
  0.10432E+0004 -0.28673E+0004  0.53966E-0007  0.16776E-0007  0.30030E-0007
  0.11250E+0004 -0.28671E+0004  0.66877E-0007  0.16064E-0007  0.48539E-0007
  0.12068E+0004 -0.28668E+0004  0.74929E-0007  0.15059E-0007  0.62323E-0007
  0.12500E+0004 -0.28667E+0004  0.76973E-0007  0.14426E-0007  0.67273E-0007
  0.12500E+0004 -0.29333E+0004  0.66903E-0007  0.15049E-0007  0.55493E-0007
  0.12932E+0004 -0.29333E+0004  0.70762E-0007  0.14273E-0007  0.62232E-0007
  0.13750E+0004 -0.29331E+0004  0.73807E-0007  0.12686E-0007  0.70107E-0007
  0.14568E+0004 -0.29329E+0004  0.71197E-0007  0.10946E-0007  0.71252E-0007
  0.15000E+0004 -0.29328E+0004  0.67659E-0007  0.99680E-0008  0.69209E-0007
  0.12500E+0004 -0.29218E+0004  0.69057E-0007  0.14954E-0007  0.57696E-0007
  0.12932E+0004 -0.29217E+0004  0.72349E-0007  0.14190E-0007  0.63851E-0007
  0.13750E+0004 -0.29215E+0004  0.74287E-0007  0.12615E-0007  0.70591E-0007
  0.14568E+0004 -0.29213E+0004  0.70623E-0007  0.10873E-0007  0.70679E-0007
  0.15000E+0004 -0.29212E+0004  0.66583E-0007  0.98886E-0008  0.68142E-0007
  0.12500E+0004 -0.29000E+0004  0.72672E-0007  0.14759E-0007  0.61688E-0007
  0.12932E+0004 -0.28999E+0004  0.74866E-0007  0.14018E-0007  0.66707E-0007
  0.13750E+0004 -0.28996E+0004  0.74701E-0007  0.12467E-0007  0.71281E-0007
  0.14568E+0004 -0.28994E+0004  0.69082E-0007  0.10725E-0007  0.69386E-0007
  0.15000E+0004 -0.28992E+0004  0.64128E-0007  0.97297E-0008  0.65944E-0007
  0.12500E+0004 -0.28782E+0004  0.75657E-0007  0.14546E-0007  0.65418E-0007
  0.12932E+0004 -0.28780E+0004  0.76728E-0007  0.13826E-0007  0.69271E-0007
  0.13750E+0004 -0.28777E+0004  0.74465E-0007  0.12301E-0007  0.71664E-0007
  0.14568E+0004 -0.28774E+0004  0.66956E-0007  0.10561E-0007  0.67824E-0007
  0.15000E+0004 -0.28773E+0004  0.61144E-0007  0.95586E-0008  0.63516E-0007
  0.12500E+0004 -0.28667E+0004  0.76973E-0007  0.14426E-0007  0.67273E-0007
  0.12932E+0004 -0.28665E+0004  0.77444E-0007  0.13717E-0007  0.70499E-0007
  0.13750E+0004 -0.28662E+0004  0.74080E-0007  0.12205E-0007  0.71739E-0007
  0.14568E+0004 -0.28658E+0004  0.65604E-0007  0.10468E-0007  0.66893E-0007
  0.15000E+0004 -0.28657E+0004  0.59362E-0007  0.94629E-0008  0.62142E-0007
  0.15000E+0004 -0.29328E+0004  0.67659E-0007  0.99680E-0008  0.69209E-0007
  0.15432E+0004 -0.29327E+0004  0.62766E-0007  0.89354E-0008  0.65484E-0007
  0.16250E+0004 -0.29325E+0004  0.50289E-0007  0.68112E-0008  0.54392E-0007
  0.17068E+0004 -0.29324E+0004  0.34623E-0007  0.44097E-0008  0.39270E-0007
  0.17500E+0004 -0.29323E+0004  0.25505E-0007  0.30149E-0008  0.30219E-0007
  0.15000E+0004 -0.29212E+0004  0.66583E-0007  0.98886E-0008  0.68142E-0007
  0.15432E+0004 -0.29211E+0004  0.61238E-0007  0.88469E-0008  0.63987E-0007
  0.16250E+0004 -0.29209E+0004  0.48072E-0007  0.67003E-0008  0.52270E-0007
  0.17068E+0004 -0.29207E+0004  0.31951E-0007  0.42775E-0008  0.36784E-0007
  0.17500E+0004 -0.29206E+0004  0.22686E-0007  0.28747E-0008  0.27640E-0007
  0.15000E+0004 -0.28992E+0004  0.64128E-0007  0.97297E-0008  0.65944E-0007
  0.15432E+0004 -0.28991E+0004  0.57977E-0007  0.86731E-0008  0.61007E-0007
  0.16250E+0004 -0.28988E+0004  0.43611E-0007  0.64904E-0008  0.48185E-0007
  0.17068E+0004 -0.28985E+0004  0.26748E-0007  0.40342E-0008  0.32098E-0007
  0.17500E+0004 -0.28984E+0004  0.17266E-0007  0.26200E-0008  0.22822E-0007
  0.15000E+0004 -0.28773E+0004  0.61144E-0007  0.95586E-0008  0.63516E-0007
  0.15432E+0004 -0.28771E+0004  0.54250E-0007  0.84908E-0008  0.57843E-0007
  0.16250E+0004 -0.28767E+0004  0.38830E-0007  0.62800E-0008  0.44022E-0007
  0.17068E+0004 -0.28764E+0004  0.21379E-0007  0.37987E-0008  0.27450E-0007
  0.17500E+0004 -0.28762E+0004  0.11761E-0007  0.23771E-0008  0.18103E-0007
  0.15000E+0004 -0.28657E+0004  0.59362E-0007  0.94629E-0008  0.62142E-0007
  0.15432E+0004 -0.28655E+0004  0.52104E-0007  0.83906E-0008  0.56101E-0007
  0.16250E+0004 -0.28651E+0004  0.36185E-0007  0.61679E-0008  0.41797E-0007
  0.17068E+0004 -0.28647E+0004  0.18486E-0007  0.36767E-0008  0.25016E-0007
  0.17500E+0004 -0.28645E+0004  0.88286E-0008  0.22528E-0008  0.15655E-0007
  0.17500E+0004 -0.29323E+0004  0.25505E-0007  0.30149E-0008  0.30219E-0007
  0.17932E+0004 -0.29321E+0004  0.16041E-0007  0.15254E-0008  0.20750E-0007
  0.18750E+0004 -0.29319E+0004 -0.22189E-0008 -0.15453E-0008  0.24551E-0008
  0.19568E+0004 -0.29317E+0004 -0.19998E-0007 -0.48781E-0008 -0.15136E-0007
  0.20000E+0004 -0.29316E+0004 -0.28882E-0007 -0.66970E-0008 -0.23769E-0007
  0.17500E+0004 -0.29206E+0004  0.22686E-0007  0.28747E-0008  0.27640E-0007
  0.17932E+0004 -0.29204E+0004  0.13134E-0007  0.13817E-0008  0.18135E-0007
  0.18750E+0004 -0.29202E+0004 -0.51578E-0008 -0.16814E-0008 -0.10025E-0009
  0.19568E+0004 -0.29199E+0004 -0.22831E-0007 -0.49842E-0008 -0.17523E-0007
  0.20000E+0004 -0.29198E+0004 -0.31623E-0007 -0.67778E-0008 -0.26048E-0007
  0.17500E+0004 -0.28984E+0004  0.17266E-0007  0.26200E-0008  0.22822E-0007
  0.17932E+0004 -0.28982E+0004  0.76050E-0008  0.11229E-0008  0.13294E-0007
  0.18750E+0004 -0.28979E+0004 -0.10642E-0007 -0.19222E-0008 -0.47503E-0008
  0.19568E+0004 -0.28975E+0004 -0.28030E-0007 -0.51666E-0008 -0.21793E-0007
  0.20000E+0004 -0.28974E+0004 -0.36610E-0007 -0.69129E-0008 -0.30083E-0007
  0.17500E+0004 -0.28762E+0004  0.11761E-0007  0.23771E-0008  0.18103E-0007
  0.17932E+0004 -0.28760E+0004  0.20683E-0008  0.87955E-0009  0.86105E-0008
  0.18750E+0004 -0.28756E+0004 -0.16002E-0007 -0.21428E-0008 -0.91441E-0008
  0.19568E+0004 -0.28752E+0004 -0.32994E-0007 -0.53273E-0008 -0.25723E-0007
  0.20000E+0004 -0.28750E+0004 -0.41313E-0007 -0.70268E-0008 -0.33745E-0007
  0.17500E+0004 -0.28645E+0004  0.88286E-0008  0.22528E-0008  0.15655E-0007
  0.17932E+0004 -0.28643E+0004 -0.85026E-0009  0.75641E-0009  0.62043E-0008
  0.18750E+0004 -0.28638E+0004 -0.18775E-0007 -0.22522E-0008 -0.11358E-0007
  0.19568E+0004 -0.28634E+0004 -0.35515E-0007 -0.54044E-0008 -0.27660E-0007
  0.20000E+0004 -0.28632E+0004 -0.43677E-0007 -0.70796E-0008 -0.35526E-0007
  0.20000E+0004 -0.29316E+0004 -0.28882E-0007 -0.66970E-0008 -0.23769E-0007
  0.20432E+0004 -0.29314E+0004 -0.37295E-0007 -0.85229E-0008 -0.31807E-0007
  0.21250E+0004 -0.29312E+0004 -0.51666E-0007 -0.11883E-0007 -0.45165E-0007
  0.22068E+0004 -0.29309E+0004 -0.63663E-0007 -0.14901E-0007 -0.55879E-0007
  0.22500E+0004 -0.29307E+0004 -0.68959E-0007 -0.16267E-0007 -0.60472E-0007
  0.20000E+0004 -0.29198E+0004 -0.31623E-0007 -0.67778E-0008 -0.26048E-0007
  0.20432E+0004 -0.29196E+0004 -0.39928E-0007 -0.85722E-0008 -0.33974E-0007
  0.21250E+0004 -0.29193E+0004 -0.54068E-0007 -0.11859E-0007 -0.47133E-0007
  0.22068E+0004 -0.29190E+0004 -0.65818E-0007 -0.14789E-0007 -0.57679E-0007
  0.22500E+0004 -0.29188E+0004 -0.70981E-0007 -0.16107E-0007 -0.62196E-0007
  0.20000E+0004 -0.28974E+0004 -0.36610E-0007 -0.69129E-0008 -0.30083E-0007
  0.20432E+0004 -0.28972E+0004 -0.44677E-0007 -0.86486E-0008 -0.37774E-0007
  0.21250E+0004 -0.28967E+0004 -0.58329E-0007 -0.11799E-0007 -0.50519E-0007
  0.22068E+0004 -0.28963E+0004 -0.69578E-0007 -0.14568E-0007 -0.60721E-0007
  0.22500E+0004 -0.28961E+0004 -0.74478E-0007 -0.15798E-0007 -0.65086E-0007
  0.20000E+0004 -0.28750E+0004 -0.41313E-0007 -0.70268E-0008 -0.33745E-0007
  0.20432E+0004 -0.28747E+0004 -0.49101E-0007 -0.87052E-0008 -0.41170E-0007
  0.21250E+0004 -0.28742E+0004 -0.62203E-0007 -0.11724E-0007 -0.53453E-0007
  0.22068E+0004 -0.28737E+0004 -0.72907E-0007 -0.14339E-0007 -0.63280E-0007
  0.22500E+0004 -0.28734E+0004 -0.77525E-0007 -0.15483E-0007 -0.67479E-0007
  0.20000E+0004 -0.28632E+0004 -0.43677E-0007 -0.70796E-0008 -0.35526E-0007
  0.20432E+0004 -0.28629E+0004 -0.51300E-0007 -0.87280E-0008 -0.42798E-0007
  0.21250E+0004 -0.28623E+0004 -0.64088E-0007 -0.11679E-0007 -0.54819E-0007
  0.22068E+0004 -0.28618E+0004 -0.74487E-0007 -0.14215E-0007 -0.64434E-0007
  0.22500E+0004 -0.28615E+0004 -0.78950E-0007 -0.15315E-0007 -0.68542E-0007
  0.22500E+0004 -0.29307E+0004 -0.68959E-0007 -0.16267E-0007 -0.60472E-0007
  0.22932E+0004 -0.29306E+0004 -0.73521E-0007 -0.17431E-0007 -0.64362E-0007
  0.23750E+0004 -0.29302E+0004 -0.80119E-0007 -0.18979E-0007 -0.69935E-0007
  0.24568E+0004 -0.29299E+0004 -0.84031E-0007 -0.19530E-0007 -0.73363E-0007
  0.25000E+0004 -0.29297E+0004 -0.85030E-0007 -0.19386E-0007 -0.74398E-0007
  0.22500E+0004 -0.29188E+0004 -0.70981E-0007 -0.16107E-0007 -0.62196E-0007
  0.22932E+0004 -0.29186E+0004 -0.75409E-0007 -0.17222E-0007 -0.66017E-0007
  0.23750E+0004 -0.29182E+0004 -0.81740E-0007 -0.18678E-0007 -0.71462E-0007
  0.24568E+0004 -0.29178E+0004 -0.85359E-0007 -0.19145E-0007 -0.74745E-0007
  0.25000E+0004 -0.29176E+0004 -0.86191E-0007 -0.18961E-0007 -0.75689E-0007
  0.22500E+0004 -0.28961E+0004 -0.74478E-0007 -0.15798E-0007 -0.65086E-0007
  0.22932E+0004 -0.28958E+0004 -0.78640E-0007 -0.16821E-0007 -0.68769E-0007
  0.23750E+0004 -0.28953E+0004 -0.84455E-0007 -0.18111E-0007 -0.73965E-0007
  0.24568E+0004 -0.28948E+0004 -0.87520E-0007 -0.18424E-0007 -0.76978E-0007
  0.25000E+0004 -0.28945E+0004 -0.88039E-0007 -0.18167E-0007 -0.77756E-0007
  0.22500E+0004 -0.28734E+0004 -0.77525E-0007 -0.15483E-0007 -0.67479E-0007
  0.22932E+0004 -0.28731E+0004 -0.81410E-0007 -0.16420E-0007 -0.71014E-0007
  0.23750E+0004 -0.28725E+0004 -0.86696E-0007 -0.17548E-0007 -0.75956E-0007
  0.24568E+0004 -0.28719E+0004 -0.89210E-0007 -0.17714E-0007 -0.78706E-0007
  0.25000E+0004 -0.28715E+0004 -0.89424E-0007 -0.17387E-0007 -0.79330E-0007
  0.22500E+0004 -0.28615E+0004 -0.78950E-0007 -0.15315E-0007 -0.68542E-0007
  0.22932E+0004 -0.28611E+0004 -0.82683E-0007 -0.16207E-0007 -0.71996E-0007
  0.23750E+0004 -0.28604E+0004 -0.87685E-0007 -0.17254E-0007 -0.76801E-0007
  0.24568E+0004 -0.28598E+0004 -0.89911E-0007 -0.17344E-0007 -0.79417E-0007
  0.25000E+0004 -0.28594E+0004 -0.89967E-0007 -0.16982E-0007 -0.79964E-0007
  0.25000E+0004 -0.29297E+0004 -0.85030E-0007 -0.19386E-0007 -0.74398E-0007
  0.25432E+0004 -0.29295E+0004 -0.85310E-0007 -0.18928E-0007 -0.74940E-0007
  0.26250E+0004 -0.29291E+0004 -0.83934E-0007 -0.17217E-0007 -0.74724E-0007
  0.27068E+0004 -0.29287E+0004 -0.80207E-0007 -0.14437E-0007 -0.73027E-0007
  0.27500E+0004 -0.29284E+0004 -0.77376E-0007 -0.12568E-0007 -0.71601E-0007
  0.25000E+0004 -0.29176E+0004 -0.86191E-0007 -0.18961E-0007 -0.75689E-0007
  0.25432E+0004 -0.29173E+0004 -0.86293E-0007 -0.18468E-0007 -0.76128E-0007
  0.26250E+0004 -0.29168E+0004 -0.84553E-0007 -0.16698E-0007 -0.75684E-0007
  0.27068E+0004 -0.29163E+0004 -0.80441E-0007 -0.13871E-0007 -0.73724E-0007
  0.27500E+0004 -0.29161E+0004 -0.77406E-0007 -0.11984E-0007 -0.72154E-0007
  0.25000E+0004 -0.28945E+0004 -0.88039E-0007 -0.18167E-0007 -0.77756E-0007
  0.25432E+0004 -0.28942E+0004 -0.87812E-0007 -0.17606E-0007 -0.78012E-0007
  0.26250E+0004 -0.28936E+0004 -0.85411E-0007 -0.15727E-0007 -0.77162E-0007
  0.27068E+0004 -0.28930E+0004 -0.80608E-0007 -0.12818E-0007 -0.74747E-0007
  0.27500E+0004 -0.28927E+0004 -0.77209E-0007 -0.10897E-0007 -0.72928E-0007
  0.25000E+0004 -0.28715E+0004 -0.89424E-0007 -0.17387E-0007 -0.79330E-0007
  0.25432E+0004 -0.28711E+0004 -0.88881E-0007 -0.16761E-0007 -0.79417E-0007
  0.26250E+0004 -0.28704E+0004 -0.85855E-0007 -0.14779E-0007 -0.78205E-0007
  0.27068E+0004 -0.28696E+0004 -0.80414E-0007 -0.11790E-0007 -0.75390E-0007
  0.27500E+0004 -0.28692E+0004 -0.76685E-0007 -0.98393E-0008 -0.73358E-0007
  0.25000E+0004 -0.28594E+0004 -0.89967E-0007 -0.16982E-0007 -0.79964E-0007
  0.25432E+0004 -0.28590E+0004 -0.89264E-0007 -0.16323E-0007 -0.79968E-0007
  0.26250E+0004 -0.28581E+0004 -0.85924E-0007 -0.14288E-0007 -0.78583E-0007
  0.27068E+0004 -0.28573E+0004 -0.80168E-0007 -0.11260E-0007 -0.75581E-0007
  0.27500E+0004 -0.28569E+0004 -0.76279E-0007 -0.92938E-0008 -0.73451E-0007
  0.27500E+0004 -0.29284E+0004 -0.77376E-0007 -0.12568E-0007 -0.71601E-0007
  0.27932E+0004 -0.29282E+0004 -0.74001E-0007 -0.10438E-0007 -0.69843E-0007
  0.28750E+0004 -0.29278E+0004 -0.66297E-0007 -0.57532E-0008 -0.65735E-0007
  0.29568E+0004 -0.29273E+0004 -0.57201E-0007 -0.33140E-0009 -0.60828E-0007
  0.30000E+0004 -0.29271E+0004 -0.51980E-0007  0.27754E-0008 -0.58014E-0007
  0.27500E+0004 -0.29161E+0004 -0.77406E-0007 -0.11984E-0007 -0.72154E-0007
  0.27932E+0004 -0.29158E+0004 -0.73830E-0007 -0.98395E-0008 -0.70254E-0007
  0.28750E+0004 -0.29153E+0004 -0.65773E-0007 -0.51402E-0008 -0.65897E-0007
  0.29568E+0004 -0.29148E+0004 -0.56379E-0007  0.27653E-0009 -0.60791E-0007
  0.30000E+0004 -0.29145E+0004 -0.51030E-0007  0.33713E-0008 -0.57897E-0007
  0.27500E+0004 -0.28927E+0004 -0.77209E-0007 -0.10897E-0007 -0.72928E-0007
  0.27932E+0004 -0.28923E+0004 -0.73281E-0007 -0.87276E-0008 -0.70787E-0007
  0.28750E+0004 -0.28917E+0004 -0.64605E-0007 -0.40051E-0008 -0.66011E-0007
  0.29568E+0004 -0.28910E+0004 -0.54698E-0007  0.13985E-0008 -0.60572E-0007
  0.30000E+0004 -0.28907E+0004 -0.49130E-0007  0.44691E-0008 -0.57545E-0007
  0.27500E+0004 -0.28692E+0004 -0.76685E-0007 -0.98393E-0008 -0.73358E-0007
  0.27932E+0004 -0.28688E+0004 -0.72439E-0007 -0.76475E-0008 -0.71010E-0007
  0.28750E+0004 -0.28680E+0004 -0.63215E-0007 -0.29069E-0008 -0.65881E-0007
  0.29568E+0004 -0.28672E+0004 -0.52860E-0007  0.24787E-0008 -0.60168E-0007
  0.30000E+0004 -0.28668E+0004 -0.47101E-0007  0.55233E-0008 -0.57032E-0007
  0.27500E+0004 -0.28569E+0004 -0.76279E-0007 -0.92938E-0008 -0.73451E-0007
  0.27932E+0004 -0.28564E+0004 -0.71879E-0007 -0.70914E-0008 -0.71008E-0007
  0.28750E+0004 -0.28555E+0004 -0.62394E-0007 -0.23433E-0008 -0.65718E-0007
  0.29568E+0004 -0.28547E+0004 -0.51827E-0007  0.30309E-0008 -0.59883E-0007
  0.30000E+0004 -0.28542E+0004 -0.45979E-0007  0.60613E-0008 -0.56698E-0007
  0.30000E+0004 -0.29271E+0004 -0.51980E-0007  0.27754E-0008 -0.58014E-0007
  0.30432E+0004 -0.29269E+0004 -0.46549E-0007  0.60174E-0008 -0.55101E-0007
  0.31250E+0004 -0.29266E+0004 -0.35867E-0007  0.12440E-0007 -0.49427E-0007
  0.32068E+0004 -0.29262E+0004 -0.24968E-0007  0.19032E-0007 -0.43721E-0007
  0.32500E+0004 -0.29261E+0004 -0.19230E-0007  0.22487E-0007 -0.40733E-0007
  0.30000E+0004 -0.29145E+0004 -0.51030E-0007  0.33713E-0008 -0.57897E-0007
  0.30432E+0004 -0.29143E+0004 -0.45494E-0007  0.65945E-0008 -0.54921E-0007
  0.31250E+0004 -0.29139E+0004 -0.34671E-0007  0.12960E-0007 -0.49175E-0007
  0.32068E+0004 -0.29135E+0004 -0.23701E-0007  0.19469E-0007 -0.43438E-0007
  0.32500E+0004 -0.29133E+0004 -0.17948E-0007  0.22870E-0007 -0.40441E-0007
  0.30000E+0004 -0.28907E+0004 -0.49130E-0007  0.44691E-0008 -0.57545E-0007
  0.30432E+0004 -0.28904E+0004 -0.43413E-0007  0.76551E-0008 -0.54468E-0007
  0.31250E+0004 -0.28899E+0004 -0.32351E-0007  0.13913E-0007 -0.48600E-0007
  0.32068E+0004 -0.28894E+0004 -0.21260E-0007  0.20266E-0007 -0.42802E-0007
  0.32500E+0004 -0.28891E+0004 -0.15479E-0007  0.23567E-0007 -0.39781E-0007
  0.30000E+0004 -0.28668E+0004 -0.47101E-0007  0.55233E-0008 -0.57032E-0007
  0.30432E+0004 -0.28665E+0004 -0.41230E-0007  0.86708E-0008 -0.53872E-0007
  0.31250E+0004 -0.28658E+0004 -0.29962E-0007  0.14821E-0007 -0.47898E-0007
  0.32068E+0004 -0.28652E+0004 -0.18763E-0007  0.21022E-0007 -0.42036E-0007
  0.32500E+0004 -0.28649E+0004 -0.12956E-0007  0.24226E-0007 -0.38983E-0007
  0.30000E+0004 -0.28542E+0004 -0.45979E-0007  0.60613E-0008 -0.56698E-0007
  0.30432E+0004 -0.28539E+0004 -0.40037E-0007  0.91878E-0008 -0.53501E-0007
  0.31250E+0004 -0.28532E+0004 -0.28673E-0007  0.15282E-0007 -0.47478E-0007
  0.32068E+0004 -0.28525E+0004 -0.17423E-0007  0.21403E-0007 -0.41580E-0007
  0.32500E+0004 -0.28521E+0004 -0.11602E-0007  0.24557E-0007 -0.38506E-0007
  0.32500E+0004 -0.29261E+0004 -0.19230E-0007  0.22487E-0007 -0.40733E-0007
  0.32932E+0004 -0.29259E+0004 -0.13555E-0007  0.25871E-0007 -0.37772E-0007
  0.33750E+0004 -0.29257E+0004 -0.30465E-0008  0.31919E-0007 -0.32186E-0007
  0.34568E+0004 -0.29255E+0004  0.69902E-0008  0.37217E-0007 -0.26556E-0007
  0.35000E+0004 -0.29254E+0004  0.12044E-0007  0.39601E-0007 -0.23522E-0007
  0.32500E+0004 -0.29133E+0004 -0.17948E-0007  0.22870E-0007 -0.40441E-0007
  0.32932E+0004 -0.29132E+0004 -0.12271E-0007  0.26193E-0007 -0.37473E-0007
  0.33750E+0004 -0.29129E+0004 -0.17795E-0008  0.32115E-0007 -0.31859E-0007
  0.34568E+0004 -0.29127E+0004  0.82281E-0008  0.37283E-0007 -0.26175E-0007
  0.35000E+0004 -0.29125E+0004  0.13265E-0007  0.39600E-0007 -0.23100E-0007
  0.32500E+0004 -0.28891E+0004 -0.15479E-0007  0.23567E-0007 -0.39781E-0007
  0.32932E+0004 -0.28889E+0004 -0.97960E-0008  0.26779E-0007 -0.36789E-0007
  0.33750E+0004 -0.28886E+0004  0.67190E-0009  0.32473E-0007 -0.31104E-0007
  0.34568E+0004 -0.28883E+0004  0.10631E-0007  0.37403E-0007 -0.25297E-0007
  0.35000E+0004 -0.28881E+0004  0.15638E-0007  0.39600E-0007 -0.22136E-0007
  0.32500E+0004 -0.28649E+0004 -0.12956E-0007  0.24226E-0007 -0.38983E-0007
  0.32932E+0004 -0.28647E+0004 -0.72650E-0008  0.27332E-0007 -0.35955E-0007
  0.33750E+0004 -0.28643E+0004  0.31882E-0008  0.32808E-0007 -0.30171E-0007
  0.34568E+0004 -0.28639E+0004  0.13104E-0007  0.37513E-0007 -0.24221E-0007
  0.35000E+0004 -0.28637E+0004  0.18078E-0007  0.39596E-0007 -0.20972E-0007
  0.32500E+0004 -0.28521E+0004 -0.11602E-0007  0.24557E-0007 -0.38506E-0007
  0.32932E+0004 -0.28519E+0004 -0.59063E-0008  0.27609E-0007 -0.35454E-0007
  0.33750E+0004 -0.28515E+0004  0.45413E-0008  0.32974E-0007 -0.29609E-0007
  0.34568E+0004 -0.28510E+0004  0.14435E-0007  0.37566E-0007 -0.23578E-0007
  0.35000E+0004 -0.28508E+0004  0.19391E-0007  0.39591E-0007 -0.20280E-0007
  0.35000E+0004 -0.29254E+0004  0.12044E-0007  0.39601E-0007 -0.23522E-0007
  0.35432E+0004 -0.29253E+0004  0.16896E-0007  0.41649E-0007 -0.20432E-0007
  0.36250E+0004 -0.29251E+0004  0.25456E-0007  0.44492E-0007 -0.14375E-0007
  0.37068E+0004 -0.29249E+0004  0.33000E-0007  0.45858E-0007 -0.81134E-0008
  0.37500E+0004 -0.29248E+0004  0.36488E-0007  0.45971E-0007 -0.47843E-0008
  0.35000E+0004 -0.29125E+0004  0.13265E-0007  0.39600E-0007 -0.23100E-0007
  0.35432E+0004 -0.29124E+0004  0.18101E-0007  0.41586E-0007 -0.19961E-0007
  0.36250E+0004 -0.29122E+0004  0.26630E-0007  0.44329E-0007 -0.13801E-0007
  0.37068E+0004 -0.29120E+0004  0.34134E-0007  0.45626E-0007 -0.74465E-0008
  0.37500E+0004 -0.29119E+0004  0.37597E-0007  0.45716E-0007 -0.40805E-0008
  0.35000E+0004 -0.28881E+0004  0.15638E-0007  0.39600E-0007 -0.22136E-0007
  0.35432E+0004 -0.28880E+0004  0.20439E-0007  0.41473E-0007 -0.18904E-0007
  0.36250E+0004 -0.28877E+0004  0.28889E-0007  0.44033E-0007 -0.12564E-0007
  0.37068E+0004 -0.28874E+0004  0.36286E-0007  0.45204E-0007 -0.60629E-0008
  0.37500E+0004 -0.28873E+0004  0.39674E-0007  0.45255E-0007 -0.26504E-0008
  0.35000E+0004 -0.28637E+0004  0.18078E-0007  0.39596E-0007 -0.20972E-0007
  0.35432E+0004 -0.28635E+0004  0.22838E-0007  0.41362E-0007 -0.17647E-0007
  0.36250E+0004 -0.28632E+0004  0.31182E-0007  0.43751E-0007 -0.11146E-0007
  0.37068E+0004 -0.28628E+0004  0.38421E-0007  0.44803E-0007 -0.45439E-0008
  0.37500E+0004 -0.28627E+0004  0.41702E-0007  0.44816E-0007 -0.11175E-0008
  0.35000E+0004 -0.28508E+0004  0.19391E-0007  0.39591E-0007 -0.20280E-0007
  0.35432E+0004 -0.28506E+0004  0.24125E-0007  0.41303E-0007 -0.16909E-0007
  0.36250E+0004 -0.28502E+0004  0.32400E-0007  0.43605E-0007 -0.10333E-0007
  0.37068E+0004 -0.28499E+0004  0.39535E-0007  0.44596E-0007 -0.36969E-0008
  0.37500E+0004 -0.28497E+0004  0.42745E-0007  0.44589E-0007 -0.27659E-0009
  0.37500E+0004 -0.29248E+0004  0.36488E-0007  0.45971E-0007 -0.47843E-0008
  0.37932E+0004 -0.29247E+0004  0.39589E-0007  0.45671E-0007 -0.14923E-0008
  0.38750E+0004 -0.29245E+0004  0.44268E-0007  0.44066E-0007  0.44438E-0008
  0.39568E+0004 -0.29243E+0004  0.47186E-0007  0.41304E-0007  0.96054E-0008
  0.40000E+0004 -0.29241E+0004  0.47960E-0007  0.39487E-0007  0.11860E-0007
  0.37500E+0004 -0.29119E+0004  0.37597E-0007  0.45716E-0007 -0.40805E-0008
  0.37932E+0004 -0.29117E+0004  0.40667E-0007  0.45405E-0007 -0.76425E-0009
  0.38750E+0004 -0.29114E+0004  0.45268E-0007  0.43808E-0007  0.51734E-0008
  0.39568E+0004 -0.29112E+0004  0.48084E-0007  0.41083E-0007  0.10275E-0007
  0.40000E+0004 -0.29110E+0004  0.48797E-0007  0.39296E-0007  0.12475E-0007
  0.37500E+0004 -0.28873E+0004  0.39674E-0007  0.45255E-0007 -0.26504E-0008
  0.37932E+0004 -0.28871E+0004  0.42656E-0007  0.44923E-0007  0.68420E-0009
  0.38750E+0004 -0.28867E+0004  0.47051E-0007  0.43335E-0007  0.65660E-0008
  0.39568E+0004 -0.28864E+0004  0.49614E-0007  0.40676E-0007  0.11493E-0007
  0.40000E+0004 -0.28862E+0004  0.50183E-0007  0.38940E-0007  0.13562E-0007
  0.37500E+0004 -0.28627E+0004  0.41702E-0007  0.44816E-0007 -0.11175E-0008
  0.37932E+0004 -0.28624E+0004  0.44558E-0007  0.44462E-0007  0.21988E-0008
  0.38750E+0004 -0.28620E+0004  0.48669E-0007  0.42880E-0007  0.79475E-0008
  0.39568E+0004 -0.28616E+0004  0.50905E-0007  0.40277E-0007  0.12623E-0007
  0.40000E+0004 -0.28614E+0004  0.51294E-0007  0.38587E-0007  0.14523E-0007
  0.37500E+0004 -0.28497E+0004  0.42745E-0007  0.44589E-0007 -0.27659E-0009
  0.37932E+0004 -0.28494E+0004  0.45521E-0007  0.44225E-0007  0.30150E-0008
  0.38750E+0004 -0.28490E+0004  0.49452E-0007  0.42644E-0007  0.86620E-0008
  0.39568E+0004 -0.28485E+0004  0.51485E-0007  0.40069E-0007  0.13174E-0007
  0.40000E+0004 -0.28483E+0004  0.51765E-0007  0.38401E-0007  0.14970E-0007
  0.40000E+0004 -0.29241E+0004  0.47960E-0007  0.39487E-0007  0.11860E-0007
  0.40432E+0004 -0.29240E+0004  0.48189E-0007  0.37484E-0007  0.13714E-0007
  0.41250E+0004 -0.29238E+0004  0.47137E-0007  0.33368E-0007  0.15955E-0007
  0.42068E+0004 -0.29235E+0004  0.44236E-0007  0.29100E-0007  0.16377E-0007
  0.42500E+0004 -0.29234E+0004  0.42037E-0007  0.26882E-0007  0.15858E-0007
  0.40000E+0004 -0.29110E+0004  0.48797E-0007  0.39296E-0007  0.12475E-0007
  0.40432E+0004 -0.29109E+0004  0.48962E-0007  0.37326E-0007  0.14264E-0007
  0.41250E+0004 -0.29106E+0004  0.47787E-0007  0.33280E-0007  0.16360E-0007
  0.42068E+0004 -0.29103E+0004  0.44778E-0007  0.29080E-0007  0.16637E-0007
  0.42500E+0004 -0.29102E+0004  0.42531E-0007  0.26895E-0007  0.16050E-0007
  0.40000E+0004 -0.28862E+0004  0.50183E-0007  0.38940E-0007  0.13562E-0007
  0.40432E+0004 -0.28860E+0004  0.50201E-0007  0.37029E-0007  0.15199E-0007
  0.41250E+0004 -0.28856E+0004  0.48760E-0007  0.33106E-0007  0.16985E-0007
  0.42068E+0004 -0.28853E+0004  0.45529E-0007  0.29028E-0007  0.16964E-0007
  0.42500E+0004 -0.28851E+0004  0.43191E-0007  0.26901E-0007  0.16243E-0007
  0.40000E+0004 -0.28614E+0004  0.51294E-0007  0.38587E-0007  0.14523E-0007
  0.40432E+0004 -0.28611E+0004  0.51134E-0007  0.36730E-0007  0.15975E-0007
  0.41250E+0004 -0.28607E+0004  0.49385E-0007  0.32918E-0007  0.17400E-0007
  0.42068E+0004 -0.28602E+0004  0.45914E-0007  0.28953E-0007  0.17055E-0007
  0.42500E+0004 -0.28600E+0004  0.43486E-0007  0.26882E-0007  0.16194E-0007
  0.40000E+0004 -0.28483E+0004  0.51765E-0007  0.38401E-0007  0.14970E-0007
  0.40432E+0004 -0.28480E+0004  0.51500E-0007  0.36569E-0007  0.16312E-0007
  0.41250E+0004 -0.28475E+0004  0.49573E-0007  0.32813E-0007  0.17529E-0007
  0.42068E+0004 -0.28470E+0004  0.45969E-0007  0.28903E-0007  0.17003E-0007
  0.42500E+0004 -0.28468E+0004  0.43494E-0007  0.26860E-0007  0.16065E-0007
  0.42500E+0004 -0.29234E+0004  0.42037E-0007  0.26882E-0007  0.15858E-0007
  0.42932E+0004 -0.29233E+0004  0.39431E-0007  0.24727E-0007  0.14854E-0007
  0.43750E+0004 -0.29231E+0004  0.33566E-0007  0.20881E-0007  0.11768E-0007
  0.44568E+0004 -0.29229E+0004  0.26804E-0007  0.17405E-0007  0.74612E-0008
  0.45000E+0004 -0.29228E+0004  0.22998E-0007  0.15716E-0007  0.48521E-0008
  0.42500E+0004 -0.29102E+0004  0.42531E-0007  0.26895E-0007  0.16050E-0007
  0.42932E+0004 -0.29100E+0004  0.39886E-0007  0.24770E-0007  0.14987E-0007
  0.43750E+0004 -0.29098E+0004  0.33971E-0007  0.20971E-0007  0.11819E-0007
  0.44568E+0004 -0.29096E+0004  0.27186E-0007  0.17529E-0007  0.74644E-0008
  0.45000E+0004 -0.29094E+0004  0.23374E-0007  0.15855E-0007  0.48387E-0008
  0.42500E+0004 -0.28851E+0004  0.43191E-0007  0.26901E-0007  0.16243E-0007
  0.42932E+0004 -0.28849E+0004  0.40477E-0007  0.24830E-0007  0.15067E-0007
  0.43750E+0004 -0.28846E+0004  0.34489E-0007  0.21117E-0007  0.11750E-0007
  0.44568E+0004 -0.28843E+0004  0.27691E-0007  0.17741E-0007  0.73204E-0008
  0.45000E+0004 -0.28842E+0004  0.23887E-0007  0.16096E-0007  0.46730E-0008
  0.42500E+0004 -0.28600E+0004  0.43486E-0007  0.26882E-0007  0.16194E-0007
  0.42932E+0004 -0.28598E+0004  0.40710E-0007  0.24861E-0007  0.14904E-0007
  0.43750E+0004 -0.28594E+0004  0.34675E-0007  0.21230E-0007  0.11449E-0007
  0.44568E+0004 -0.28591E+0004  0.27906E-0007  0.17919E-0007  0.69651E-0008
  0.45000E+0004 -0.28589E+0004  0.24135E-0007  0.16303E-0007  0.43105E-0008
  0.42500E+0004 -0.28468E+0004  0.43494E-0007  0.26860E-0007  0.16065E-0007
  0.42932E+0004 -0.28466E+0004  0.40688E-0007  0.24865E-0007  0.14715E-0007
  0.43750E+0004 -0.28462E+0004  0.34639E-0007  0.21275E-0007  0.11192E-0007
  0.44568E+0004 -0.28458E+0004  0.27902E-0007  0.17999E-0007  0.66883E-0008
  0.45000E+0004 -0.28455E+0004  0.24160E-0007  0.16399E-0007  0.40355E-0008
  0.45000E+0004 -0.29228E+0004  0.22998E-0007  0.15716E-0007  0.48521E-0008
  0.45432E+0004 -0.29226E+0004  0.19090E-0007  0.14124E-0007  0.20926E-0008
  0.46250E+0004 -0.29224E+0004  0.11528E-0007  0.11306E-0007 -0.33192E-0008
  0.47068E+0004 -0.29222E+0004  0.39109E-0008  0.86801E-0008 -0.87009E-0008
  0.47500E+0004 -0.29220E+0004 -0.97975E-0010  0.73366E-0008 -0.11450E-0007
  0.45000E+0004 -0.29094E+0004  0.23374E-0007  0.15855E-0007  0.48387E-0008
  0.45432E+0004 -0.29093E+0004  0.19460E-0007  0.14277E-0007  0.20638E-0008
  0.46250E+0004 -0.29090E+0004  0.11880E-0007  0.11484E-0007 -0.33889E-0008
  0.47068E+0004 -0.29087E+0004  0.42206E-0008  0.88875E-0008 -0.88486E-0008
  0.47500E+0004 -0.29086E+0004  0.17553E-0009  0.75629E-0008 -0.11661E-0007
  0.45000E+0004 -0.28842E+0004  0.23887E-0007  0.16096E-0007  0.46730E-0008
  0.45432E+0004 -0.28840E+0004  0.19984E-0007  0.14544E-0007  0.18796E-0008
  0.46250E+0004 -0.28836E+0004  0.12412E-0007  0.11801E-0007 -0.36288E-0008
  0.47068E+0004 -0.28832E+0004  0.47168E-0008  0.92621E-0008 -0.92128E-0008
  0.47500E+0004 -0.28830E+0004  0.62774E-0009  0.79732E-0008 -0.12131E-0007
  0.45000E+0004 -0.28589E+0004  0.24135E-0007  0.16303E-0007  0.43105E-0008
  0.45432E+0004 -0.28586E+0004  0.20271E-0007  0.14779E-0007  0.15130E-0008
  0.46250E+0004 -0.28582E+0004  0.12763E-0007  0.12088E-0007 -0.40200E-0008
  0.47068E+0004 -0.28578E+0004  0.50929E-0008  0.96098E-0008 -0.96933E-0008
  0.47500E+0004 -0.28575E+0004  0.99334E-0009  0.83580E-0008 -0.12697E-0007
  0.45000E+0004 -0.28455E+0004  0.24160E-0007  0.16399E-0007  0.40355E-0008
  0.45432E+0004 -0.28453E+0004  0.20327E-0007  0.14890E-0007  0.12429E-0008
  0.46250E+0004 -0.28448E+0004  0.12875E-0007  0.12228E-0007 -0.42898E-0008
  0.47068E+0004 -0.28443E+0004  0.52431E-0008  0.97816E-0008 -0.99947E-0008
  0.47500E+0004 -0.28441E+0004  0.11526E-0008  0.85494E-0008 -0.13033E-0007
  0.47500E+0004 -0.29220E+0004 -0.97975E-0010  0.73366E-0008 -0.11450E-0007
  0.47932E+0004 -0.29218E+0004 -0.40933E-0008  0.60190E-0008 -0.14125E-0007
  0.48750E+0004 -0.29215E+0004 -0.11657E-0007  0.35390E-0008 -0.18985E-0007
  0.49568E+0004 -0.29211E+0004 -0.19250E-0007  0.10873E-0008 -0.23662E-0007
  0.50000E+0004 -0.29209E+0004 -0.23290E-0007 -0.19545E-0009 -0.26106E-0007
  0.47500E+0004 -0.29086E+0004  0.17553E-0009  0.75629E-0008 -0.11661E-0007
  0.47932E+0004 -0.29083E+0004 -0.38663E-0008  0.62667E-0008 -0.14417E-0007
  0.48750E+0004 -0.29079E+0004 -0.11544E-0007  0.38354E-0008 -0.19477E-0007
  0.49568E+0004 -0.29075E+0004 -0.19273E-0007  0.14417E-0008 -0.24403E-0007
  0.50000E+0004 -0.29073E+0004 -0.23385E-0007  0.19307E-0009 -0.26988E-0007
  0.47500E+0004 -0.28830E+0004  0.62774E-0009  0.79732E-0008 -0.12131E-0007
  0.47932E+0004 -0.28827E+0004 -0.34761E-0008  0.67185E-0008 -0.15025E-0007
  0.48750E+0004 -0.28822E+0004 -0.11315E-0007  0.43795E-0008 -0.20428E-0007
  0.49568E+0004 -0.28817E+0004 -0.19239E-0007  0.20950E-0008 -0.25776E-0007
  0.50000E+0004 -0.28814E+0004 -0.23450E-0007  0.90972E-0009 -0.28599E-0007
  0.47500E+0004 -0.28575E+0004  0.99334E-0009  0.83580E-0008 -0.12697E-0007
  0.47932E+0004 -0.28572E+0004 -0.31370E-0008  0.71449E-0008 -0.15705E-0007
  0.48750E+0004 -0.28565E+0004 -0.11063E-0007  0.48983E-0008 -0.21396E-0007
  0.49568E+0004 -0.28558E+0004 -0.19094E-0007  0.27221E-0008 -0.27099E-0007
  0.50000E+0004 -0.28555E+0004 -0.23355E-0007  0.15979E-0008 -0.30117E-0007
  0.47500E+0004 -0.28441E+0004  0.11526E-0008  0.85494E-0008 -0.13033E-0007
  0.47932E+0004 -0.28437E+0004 -0.29768E-0008  0.73587E-0008 -0.16091E-0007
  0.48750E+0004 -0.28429E+0004 -0.10917E-0007  0.51612E-0008 -0.21912E-0007
  0.49568E+0004 -0.28422E+0004 -0.18969E-0007  0.30419E-0008 -0.27772E-0007
  0.50000E+0004 -0.28418E+0004 -0.23235E-0007  0.19501E-0008 -0.30875E-0007
  0.50000E+0004 -0.29209E+0004 -0.23290E-0007 -0.19545E-0009 -0.26106E-0007
  0.50432E+0004 -0.29207E+0004 -0.27356E-0007 -0.14499E-0008 -0.28573E-0007
  0.51250E+0004 -0.29203E+0004 -0.35139E-0007 -0.37536E-0008 -0.33381E-0007
  0.52068E+0004 -0.29199E+0004 -0.42952E-0007 -0.58851E-0008 -0.38454E-0007
  0.52500E+0004 -0.29197E+0004 -0.47040E-0007 -0.69232E-0008 -0.41244E-0007
  0.50000E+0004 -0.29073E+0004 -0.23385E-0007  0.19307E-0009 -0.26988E-0007
  0.50432E+0004 -0.29070E+0004 -0.27519E-0007 -0.10273E-0008 -0.29598E-0007
  0.51250E+0004 -0.29065E+0004 -0.35400E-0007 -0.32646E-0008 -0.34657E-0007
  0.52068E+0004 -0.29061E+0004 -0.43246E-0007 -0.53326E-0008 -0.39918E-0007
  0.52500E+0004 -0.29058E+0004 -0.47314E-0007 -0.63388E-0008 -0.42769E-0007
  0.50000E+0004 -0.28814E+0004 -0.23450E-0007  0.90972E-0009 -0.28599E-0007
  0.50432E+0004 -0.28810E+0004 -0.27671E-0007 -0.24629E-0009 -0.31443E-0007
  0.51250E+0004 -0.28804E+0004 -0.35653E-0007 -0.23583E-0008 -0.36896E-0007
  0.52068E+0004 -0.28798E+0004 -0.43463E-0007 -0.43051E-0008 -0.42423E-0007
  0.52500E+0004 -0.28795E+0004 -0.47442E-0007 -0.52526E-0008 -0.45339E-0007
  0.50000E+0004 -0.28555E+0004 -0.23355E-0007  0.15979E-0008 -0.30117E-0007
  0.50432E+0004 -0.28551E+0004 -0.27608E-0007  0.50694E-0009 -0.33147E-0007
  0.51250E+0004 -0.28544E+0004 -0.35577E-0007 -0.14809E-0008 -0.38893E-0007
  0.52068E+0004 -0.28536E+0004 -0.43233E-0007 -0.33073E-0008 -0.44571E-0007
  0.52500E+0004 -0.28532E+0004 -0.47057E-0007 -0.41938E-0008 -0.47488E-0007
  0.50000E+0004 -0.28418E+0004 -0.23235E-0007  0.19501E-0008 -0.30875E-0007
  0.50432E+0004 -0.28414E+0004 -0.27484E-0007  0.89286E-0009 -0.33984E-0007
  0.51250E+0004 -0.28406E+0004 -0.35403E-0007 -0.10296E-0008 -0.39844E-0007
  0.52068E+0004 -0.28398E+0004 -0.42931E-0007 -0.27928E-0008 -0.45557E-0007
  0.52500E+0004 -0.28394E+0004 -0.46650E-0007 -0.36479E-0008 -0.48452E-0007
  0.52500E+0004 -0.29197E+0004 -0.47040E-0007 -0.69232E-0008 -0.41244E-0007
  0.52932E+0004 -0.29195E+0004 -0.51060E-0007 -0.78815E-0008 -0.44097E-0007
  0.53750E+0004 -0.29192E+0004 -0.58368E-0007 -0.94747E-0008 -0.49611E-0007
  0.54568E+0004 -0.29189E+0004 -0.64999E-0007 -0.10731E-0007 -0.55068E-0007
  0.55000E+0004 -0.29187E+0004 -0.68113E-0007 -0.11258E-0007 -0.57820E-0007
  0.52500E+0004 -0.29058E+0004 -0.47314E-0007 -0.63388E-0008 -0.42769E-0007
  0.52932E+0004 -0.29056E+0004 -0.51285E-0007 -0.72688E-0008 -0.45650E-0007
  0.53750E+0004 -0.29053E+0004 -0.58409E-0007 -0.88159E-0008 -0.51115E-0007
  0.54568E+0004 -0.29049E+0004 -0.64730E-0007 -0.10038E-0007 -0.56375E-0007
  0.55000E+0004 -0.29047E+0004 -0.67631E-0007 -0.10552E-0007 -0.58964E-0007
  0.52500E+0004 -0.28795E+0004 -0.47442E-0007 -0.52526E-0008 -0.45339E-0007
  0.52932E+0004 -0.28793E+0004 -0.51266E-0007 -0.61277E-0008 -0.48221E-0007
  0.53750E+0004 -0.28788E+0004 -0.57946E-0007 -0.75853E-0008 -0.53495E-0007
  0.54568E+0004 -0.28783E+0004 -0.63597E-0007 -0.87391E-0008 -0.58296E-0007
  0.55000E+0004 -0.28781E+0004 -0.66055E-0007 -0.92258E-0008 -0.60533E-0007
  0.52500E+0004 -0.28532E+0004 -0.47057E-0007 -0.41938E-0008 -0.47488E-0007
  0.52932E+0004 -0.28529E+0004 -0.50674E-0007 -0.50144E-0008 -0.50308E-0007
  0.53750E+0004 -0.28524E+0004 -0.56798E-0007 -0.63792E-0008 -0.55278E-0007
  0.54568E+0004 -0.28518E+0004 -0.61684E-0007 -0.74599E-0008 -0.59519E-0007
  0.55000E+0004 -0.28515E+0004 -0.63660E-0007 -0.79150E-0008 -0.61362E-0007
  0.52500E+0004 -0.28394E+0004 -0.46650E-0007 -0.36479E-0008 -0.48452E-0007
  0.52932E+0004 -0.28390E+0004 -0.50135E-0007 -0.44390E-0008 -0.51218E-0007
  0.53750E+0004 -0.28384E+0004 -0.55927E-0007 -0.57540E-0008 -0.55986E-0007
  0.54568E+0004 -0.28378E+0004 -0.60379E-0007 -0.67940E-0008 -0.59898E-0007
  0.55000E+0004 -0.28375E+0004 -0.62088E-0007 -0.72317E-0008 -0.61519E-0007
  0.55000E+0004 -0.29187E+0004 -0.68113E-0007 -0.11258E-0007 -0.57820E-0007
  0.55432E+0004 -0.29186E+0004 -0.70894E-0007 -0.11685E-0007 -0.60418E-0007
  0.56250E+0004 -0.29183E+0004 -0.75094E-0007 -0.12246E-0007 -0.64731E-0007
  0.57068E+0004 -0.29181E+0004 -0.77647E-0007 -0.12497E-0007 -0.67939E-0007
  0.57500E+0004 -0.29180E+0004 -0.78259E-0007 -0.12526E-0007 -0.69073E-0007
  0.55000E+0004 -0.29047E+0004 -0.67631E-0007 -0.10552E-0007 -0.58964E-0007
  0.55432E+0004 -0.29045E+0004 -0.70165E-0007 -0.10970E-0007 -0.61356E-0007
  0.56250E+0004 -0.29042E+0004 -0.73815E-0007 -0.11521E-0007 -0.65175E-0007
  0.57068E+0004 -0.29039E+0004 -0.75729E-0007 -0.11774E-0007 -0.67771E-0007
  0.57500E+0004 -0.29038E+0004 -0.75978E-0007 -0.11807E-0007 -0.68545E-0007
  0.55000E+0004 -0.28781E+0004 -0.66055E-0007 -0.92258E-0008 -0.60533E-0007
  0.55432E+0004 -0.28779E+0004 -0.68092E-0007 -0.96222E-0008 -0.62503E-0007
  0.56250E+0004 -0.28775E+0004 -0.70663E-0007 -0.10150E-0007 -0.65343E-0007
  0.57068E+0004 -0.28771E+0004 -0.71362E-0007 -0.10396E-0007 -0.66769E-0007
  0.57500E+0004 -0.28769E+0004 -0.70933E-0007 -0.10432E-0007 -0.66868E-0007
  0.55000E+0004 -0.28515E+0004 -0.63660E-0007 -0.79150E-0008 -0.61362E-0007
  0.55432E+0004 -0.28512E+0004 -0.65170E-0007 -0.82878E-0008 -0.62875E-0007
  0.56250E+0004 -0.28508E+0004 -0.66633E-0007 -0.87832E-0008 -0.64699E-0007
  0.57068E+0004 -0.28503E+0004 -0.66126E-0007 -0.90135E-0008 -0.64954E-0007
  0.57500E+0004 -0.28501E+0004 -0.65042E-0007 -0.90457E-0008 -0.64396E-0007
  0.55000E+0004 -0.28375E+0004 -0.62088E-0007 -0.72317E-0008 -0.61519E-0007
  0.55432E+0004 -0.28372E+0004 -0.63311E-0007 -0.75899E-0008 -0.62781E-0007
  0.56250E+0004 -0.28367E+0004 -0.64185E-0007 -0.80648E-0008 -0.64059E-0007
  0.57068E+0004 -0.28362E+0004 -0.63052E-0007 -0.82834E-0008 -0.63704E-0007
  0.57500E+0004 -0.28359E+0004 -0.61633E-0007 -0.83109E-0008 -0.62808E-0007
  0.57500E+0004 -0.29180E+0004 -0.78259E-0007 -0.12526E-0007 -0.69073E-0007
  0.57932E+0004 -0.29178E+0004 -0.78330E-0007 -0.12486E-0007 -0.69766E-0007
  0.58750E+0004 -0.29175E+0004 -0.76965E-0007 -0.12279E-0007 -0.69762E-0007
  0.59568E+0004 -0.29172E+0004 -0.73676E-0007 -0.11946E-0007 -0.67931E-0007
  0.60000E+0004 -0.29170E+0004 -0.71218E-0007 -0.11748E-0007 -0.66220E-0007
  0.57500E+0004 -0.29038E+0004 -0.75978E-0007 -0.11807E-0007 -0.68545E-0007
  0.57932E+0004 -0.29036E+0004 -0.75672E-0007 -0.11773E-0007 -0.68859E-0007
  0.58750E+0004 -0.29033E+0004 -0.73582E-0007 -0.11579E-0007 -0.68105E-0007
  0.59568E+0004 -0.29029E+0004 -0.69585E-0007 -0.11261E-0007 -0.65525E-0007
  0.60000E+0004 -0.29027E+0004 -0.66773E-0007 -0.11070E-0007 -0.63435E-0007
  0.57500E+0004 -0.28769E+0004 -0.70933E-0007 -0.10432E-0007 -0.66868E-0007
  0.57932E+0004 -0.28767E+0004 -0.69935E-0007 -0.10403E-0007 -0.66481E-0007
  0.58750E+0004 -0.28762E+0004 -0.66533E-0007 -0.10225E-0007 -0.64366E-0007
  0.59568E+0004 -0.28758E+0004 -0.61286E-0007 -0.99258E-0008 -0.60455E-0007
  0.60000E+0004 -0.28756E+0004 -0.57863E-0007 -0.97426E-0008 -0.57704E-0007
  0.57500E+0004 -0.28501E+0004 -0.65042E-0007 -0.90457E-0008 -0.64396E-0007
  0.57932E+0004 -0.28498E+0004 -0.63384E-0007 -0.90163E-0008 -0.63335E-0007
  0.58750E+0004 -0.28492E+0004 -0.58763E-0007 -0.88413E-0008 -0.59944E-0007
  0.59568E+0004 -0.28487E+0004 -0.52394E-0007 -0.85479E-0008 -0.54823E-0007
  0.60000E+0004 -0.28484E+0004 -0.48438E-0007 -0.83670E-0008 -0.51485E-0007
  0.57500E+0004 -0.28359E+0004 -0.61633E-0007 -0.83109E-0008 -0.62808E-0007
  0.57932E+0004 -0.28356E+0004 -0.59644E-0007 -0.82795E-0008 -0.61406E-0007
  0.58750E+0004 -0.28350E+0004 -0.54420E-0007 -0.81011E-0008 -0.57379E-0007
  0.59568E+0004 -0.28344E+0004 -0.47511E-0007 -0.78062E-0008 -0.51668E-0007
  0.60000E+0004 -0.28341E+0004 -0.43304E-0007 -0.76232E-0008 -0.48050E-0007
  0.60000E+0004 -0.29170E+0004 -0.71218E-0007 -0.11748E-0007 -0.66220E-0007
  0.60432E+0004 -0.29168E+0004 -0.68282E-0007 -0.11537E-0007 -0.63999E-0007
  0.61250E+0004 -0.29164E+0004 -0.61635E-0007 -0.11154E-0007 -0.58507E-0007
  0.62068E+0004 -0.29160E+0004 -0.53904E-0007 -0.10819E-0007 -0.51577E-0007
  0.62500E+0004 -0.29157E+0004 -0.49537E-0007 -0.10671E-0007 -0.47461E-0007
  0.60000E+0004 -0.29027E+0004 -0.66773E-0007 -0.11070E-0007 -0.63435E-0007
  0.60432E+0004 -0.29025E+0004 -0.63502E-0007 -0.10866E-0007 -0.60852E-0007
  0.61250E+0004 -0.29019E+0004 -0.56295E-0007 -0.10489E-0007 -0.54750E-0007
  0.62068E+0004 -0.29014E+0004 -0.48133E-0007 -0.10156E-0007 -0.47346E-0007
  0.62500E+0004 -0.29012E+0004 -0.43598E-0007 -0.10007E-0007 -0.43044E-0007
  0.60000E+0004 -0.28756E+0004 -0.57863E-0007 -0.97426E-0008 -0.57704E-0007
  0.60432E+0004 -0.28752E+0004 -0.54019E-0007 -0.95449E-0008 -0.54496E-0007
  0.61250E+0004 -0.28746E+0004 -0.45882E-0007 -0.91734E-0008 -0.47369E-0007
  0.62068E+0004 -0.28739E+0004 -0.37035E-0007 -0.88342E-0008 -0.39197E-0007
  0.62500E+0004 -0.28736E+0004 -0.32249E-0007 -0.86752E-0008 -0.34610E-0007
  0.60000E+0004 -0.28484E+0004 -0.48438E-0007 -0.83670E-0008 -0.51485E-0007
  0.60432E+0004 -0.28480E+0004 -0.44103E-0007 -0.81687E-0008 -0.47734E-0007
  0.61250E+0004 -0.28472E+0004 -0.35200E-0007 -0.77892E-0008 -0.39742E-0007
  0.62068E+0004 -0.28464E+0004 -0.25832E-0007 -0.74327E-0008 -0.30964E-0007
  0.62500E+0004 -0.28460E+0004 -0.20875E-0007 -0.72586E-0008 -0.26173E-0007
  0.60000E+0004 -0.28341E+0004 -0.43304E-0007 -0.76232E-0008 -0.48050E-0007
  0.60432E+0004 -0.28336E+0004 -0.38743E-0007 -0.74223E-0008 -0.44043E-0007
  0.61250E+0004 -0.28328E+0004 -0.29499E-0007 -0.70336E-0008 -0.35656E-0007
  0.62068E+0004 -0.28319E+0004 -0.19918E-0007 -0.66644E-0008 -0.26618E-0007
  0.62500E+0004 -0.28315E+0004 -0.14902E-0007 -0.64818E-0008 -0.21748E-0007
  0.62500E+0004 -0.29157E+0004 -0.49537E-0007 -0.10671E-0007 -0.47461E-0007
  0.62932E+0004 -0.29154E+0004 -0.45023E-0007 -0.10541E-0007 -0.43085E-0007
  0.63750E+0004 -0.29148E+0004 -0.36405E-0007 -0.10341E-0007 -0.34385E-0007
  0.64568E+0004 -0.29142E+0004 -0.28090E-0007 -0.10184E-0007 -0.25586E-0007
  0.65000E+0004 -0.29138E+0004 -0.23962E-0007 -0.10103E-0007 -0.21070E-0007
  0.62500E+0004 -0.29012E+0004 -0.43598E-0007 -0.10007E-0007 -0.43044E-0007
  0.62932E+0004 -0.29008E+0004 -0.38953E-0007 -0.98711E-0008 -0.38525E-0007
  0.63750E+0004 -0.29001E+0004 -0.30207E-0007 -0.96567E-0008 -0.29688E-0007
  0.64568E+0004 -0.28993E+0004 -0.21918E-0007 -0.94797E-0008 -0.20920E-0007
  0.65000E+0004 -0.28990E+0004 -0.17856E-0007 -0.93854E-0008 -0.16478E-0007
  0.62500E+0004 -0.28736E+0004 -0.32249E-0007 -0.86752E-0008 -0.34610E-0007
  0.62932E+0004 -0.28731E+0004 -0.27417E-0007 -0.85265E-0008 -0.29882E-0007
  0.63750E+0004 -0.28722E+0004 -0.18535E-0007 -0.82778E-0008 -0.20890E-0007
  0.64568E+0004 -0.28712E+0004 -0.10372E-0007 -0.80607E-0008 -0.12260E-0007
  0.65000E+0004 -0.28708E+0004 -0.64682E-0008 -0.79443E-0008 -0.79924E-0008
  0.62500E+0004 -0.28460E+0004 -0.20875E-0007 -0.72586E-0008 -0.26173E-0007
  0.62932E+0004 -0.28454E+0004 -0.15934E-0007 -0.70932E-0008 -0.21310E-0007
  0.63750E+0004 -0.28443E+0004 -0.70348E-0008 -0.68027E-0008 -0.12283E-0007
  0.64568E+0004 -0.28431E+0004  0.91861E-0009 -0.65403E-0008 -0.38739E-0008
  0.65000E+0004 -0.28426E+0004  0.46374E-0008 -0.63997E-0008  0.19207E-0009
  0.62500E+0004 -0.28315E+0004 -0.14902E-0007 -0.64818E-0008 -0.21748E-0007
  0.62932E+0004 -0.28308E+0004 -0.99299E-0008 -0.63040E-0008 -0.16842E-0007
  0.63750E+0004 -0.28296E+0004 -0.10659E-0008 -0.59906E-0008 -0.78380E-0008
  0.64568E+0004 -0.28283E+0004  0.67498E-0008 -0.57025E-0008  0.42611E-0009
  0.65000E+0004 -0.28277E+0004  0.10362E-0007 -0.55463E-0008  0.43758E-0008
  0.65000E+0004 -0.29138E+0004 -0.23962E-0007 -0.10103E-0007 -0.21070E-0007
  0.65432E+0004 -0.29134E+0004 -0.20034E-0007 -0.10008E-0007 -0.16697E-0007
  0.66250E+0004 -0.29126E+0004 -0.13396E-0007 -0.97771E-0008 -0.91026E-0008
  0.67068E+0004 -0.29118E+0004 -0.79668E-0008 -0.94496E-0008 -0.27009E-0008
  0.67500E+0004 -0.29114E+0004 -0.56126E-0008 -0.92185E-0008  0.11693E-0009
  0.65000E+0004 -0.28990E+0004 -0.17856E-0007 -0.93854E-0008 -0.16478E-0007
  0.65432E+0004 -0.28985E+0004 -0.14028E-0007 -0.92825E-0008 -0.12215E-0007
  0.66250E+0004 -0.28975E+0004 -0.76453E-0008 -0.90355E-0008 -0.48989E-0008
  0.67068E+0004 -0.28966E+0004 -0.25305E-0008 -0.86976E-0008  0.11706E-0008
  0.67500E+0004 -0.28961E+0004 -0.35420E-0009 -0.84691E-0008  0.38126E-0008
  0.65000E+0004 -0.28708E+0004 -0.64682E-0008 -0.79443E-0008 -0.79924E-0008
  0.65432E+0004 -0.28701E+0004 -0.28396E-0008 -0.78193E-0008 -0.39523E-0008
  0.66250E+0004 -0.28689E+0004  0.30554E-0008 -0.75374E-0008  0.28283E-0008
  0.67068E+0004 -0.28677E+0004  0.76020E-0008 -0.71832E-0008  0.82972E-0008
  0.67500E+0004 -0.28671E+0004  0.94735E-0008 -0.69556E-0008  0.10630E-0007
  0.65000E+0004 -0.28426E+0004  0.46374E-0008 -0.63997E-0008  0.19207E-0009
  0.65432E+0004 -0.28418E+0004  0.80513E-0008 -0.62516E-0008  0.39937E-0008
  0.66250E+0004 -0.28403E+0004  0.13464E-0007 -0.59326E-0008  0.10240E-0007
  0.67068E+0004 -0.28388E+0004  0.17488E-0007 -0.55610E-0008  0.15147E-0007
  0.67500E+0004 -0.28380E+0004  0.19092E-0007 -0.53343E-0008  0.17204E-0007
  0.65000E+0004 -0.28277E+0004  0.10362E-0007 -0.55463E-0008  0.43758E-0008
  0.65432E+0004 -0.28268E+0004  0.13661E-0007 -0.53858E-0008  0.80449E-0008
  0.66250E+0004 -0.28252E+0004  0.18821E-0007 -0.50519E-0008  0.14020E-0007
  0.67068E+0004 -0.28236E+0004  0.22597E-0007 -0.46646E-0008  0.18649E-0007
  0.67500E+0004 -0.28227E+0004  0.24079E-0007 -0.44362E-0008  0.20575E-0007
  0.67500E+0004 -0.29114E+0004 -0.56126E-0008 -0.92185E-0008  0.11693E-0009
  0.67932E+0004 -0.29109E+0004 -0.35988E-0008 -0.89558E-0008  0.25332E-0008
  0.68750E+0004 -0.29099E+0004 -0.70633E-0009 -0.83492E-0008  0.59804E-0008
  0.69568E+0004 -0.29090E+0004  0.11041E-0008 -0.76442E-0008  0.80157E-0008
  0.70000E+0004 -0.29085E+0004  0.17010E-0008 -0.72518E-0008  0.85913E-0008
  0.67500E+0004 -0.28961E+0004 -0.35420E-0009 -0.84691E-0008  0.38126E-0008
  0.67932E+0004 -0.28955E+0004  0.14905E-0008 -0.82097E-0008  0.60670E-0008
  0.68750E+0004 -0.28944E+0004  0.40869E-0008 -0.76242E-0008  0.92537E-0008
  0.69568E+0004 -0.28933E+0004  0.56648E-0008 -0.69578E-0008  0.11133E-0007
  0.70000E+0004 -0.28927E+0004  0.61758E-0008 -0.65893E-0008  0.11679E-0007
  0.67500E+0004 -0.28671E+0004  0.94735E-0008 -0.69556E-0008  0.10630E-0007
  0.67932E+0004 -0.28663E+0004  0.11031E-0007 -0.67041E-0008  0.12604E-0007
  0.68750E+0004 -0.28649E+0004  0.13148E-0007 -0.61567E-0008  0.15369E-0007
  0.69568E+0004 -0.28635E+0004  0.14377E-0007 -0.55616E-0008  0.17029E-0007
  0.70000E+0004 -0.28628E+0004  0.14769E-0007 -0.52431E-0008  0.17558E-0007
  0.67500E+0004 -0.28380E+0004  0.19092E-0007 -0.53343E-0008  0.17204E-0007
  0.67932E+0004 -0.28371E+0004  0.20408E-0007 -0.50892E-0008  0.18934E-0007
  0.68750E+0004 -0.28354E+0004  0.22145E-0007 -0.45785E-0008  0.21358E-0007
  0.69568E+0004 -0.28337E+0004  0.23130E-0007 -0.40520E-0008  0.22881E-0007
  0.70000E+0004 -0.28329E+0004  0.23456E-0007 -0.37821E-0008  0.23431E-0007
  0.67500E+0004 -0.28227E+0004  0.24079E-0007 -0.44362E-0008  0.20575E-0007
  0.67932E+0004 -0.28218E+0004  0.25279E-0007 -0.41976E-0008  0.22186E-0007
  0.68750E+0004 -0.28199E+0004  0.26850E-0007 -0.37059E-0008  0.24461E-0007
  0.69568E+0004 -0.28180E+0004  0.27743E-0007 -0.32145E-0008  0.25939E-0007
  0.70000E+0004 -0.28171E+0004  0.28055E-0007 -0.29623E-0008  0.26505E-0007
  0.70000E+0004 -0.29085E+0004  0.17010E-0008 -0.72518E-0008  0.85913E-0008
  0.70432E+0004 -0.29080E+0004  0.21170E-0008 -0.68574E-0008  0.88894E-0008
  0.71250E+0004 -0.29070E+0004  0.25325E-0008 -0.61634E-0008  0.88697E-0008
  0.72068E+0004 -0.29060E+0004  0.27339E-0008 -0.56207E-0008  0.84433E-0008
  0.72500E+0004 -0.29054E+0004  0.28612E-0008 -0.54261E-0008  0.82025E-0008
  0.70000E+0004 -0.28927E+0004  0.61758E-0008 -0.65893E-0008  0.11679E-0007
  0.70432E+0004 -0.28921E+0004  0.65315E-0008 -0.62289E-0008  0.11990E-0007
  0.71250E+0004 -0.28909E+0004  0.69126E-0008 -0.56008E-0008  0.12099E-0007
  0.72068E+0004 -0.28897E+0004  0.71742E-0008 -0.51336E-0008  0.11933E-0007
  0.72500E+0004 -0.28891E+0004  0.73662E-0008 -0.49804E-0008  0.11875E-0007
  0.70000E+0004 -0.28628E+0004  0.14769E-0007 -0.52431E-0008  0.17558E-0007
  0.70432E+0004 -0.28620E+0004  0.15060E-0007 -0.49391E-0008  0.17924E-0007
  0.71250E+0004 -0.28605E+0004  0.15450E-0007 -0.44352E-0008  0.18332E-0007
  0.72068E+0004 -0.28590E+0004  0.15875E-0007 -0.41064E-0008  0.18686E-0007
  0.72500E+0004 -0.28582E+0004  0.16201E-0007 -0.40271E-0008  0.18971E-0007
  0.70000E+0004 -0.28329E+0004  0.23456E-0007 -0.37821E-0008  0.23431E-0007
  0.70432E+0004 -0.28319E+0004  0.23730E-0007 -0.35321E-0008  0.23884E-0007
  0.71250E+0004 -0.28300E+0004  0.24199E-0007 -0.31482E-0008  0.24626E-0007
  0.72068E+0004 -0.28282E+0004  0.24821E-0007 -0.29540E-0008  0.25499E-0007
  0.72500E+0004 -0.28272E+0004  0.25281E-0007 -0.29487E-0008  0.26110E-0007
  0.70000E+0004 -0.28171E+0004  0.28055E-0007 -0.29623E-0008  0.26505E-0007
  0.70432E+0004 -0.28160E+0004  0.28329E-0007 -0.27473E-0008  0.27012E-0007
  0.71250E+0004 -0.28140E+0004  0.28857E-0007 -0.24242E-0008  0.27937E-0007
  0.72068E+0004 -0.28120E+0004  0.29583E-0007 -0.22990E-0008  0.29066E-0007
  0.72500E+0004 -0.28109E+0004  0.30109E-0007 -0.23334E-0008  0.29839E-0007
  0.72500E+0004 -0.29054E+0004  0.28612E-0008 -0.54261E-0008  0.82025E-0008
  0.72932E+0004 -0.29049E+0004  0.30753E-0008 -0.53152E-0008  0.80570E-0008
  0.73750E+0004 -0.29038E+0004  0.38141E-0008 -0.53574E-0008  0.82003E-0008
  0.74568E+0004 -0.29027E+0004  0.51726E-0008 -0.57729E-0008  0.92033E-0008
  0.75000E+0004 -0.29021E+0004  0.61918E-0008 -0.61394E-0008  0.10163E-0007
  0.72500E+0004 -0.28891E+0004  0.73662E-0008 -0.49804E-0008  0.11875E-0007
  0.72932E+0004 -0.28884E+0004  0.76615E-0008 -0.49086E-0008  0.11933E-0007
  0.73750E+0004 -0.28872E+0004  0.85845E-0008 -0.50229E-0008  0.12499E-0007
  0.74568E+0004 -0.28859E+0004  0.10131E-0007 -0.54973E-0008  0.13921E-0007
  0.75000E+0004 -0.28852E+0004  0.11234E-0007 -0.58920E-0008  0.15081E-0007
  0.72500E+0004 -0.28582E+0004  0.16201E-0007 -0.40271E-0008  0.18971E-0007
  0.72932E+0004 -0.28573E+0004  0.16657E-0007 -0.40302E-0008  0.19407E-0007
  0.73750E+0004 -0.28557E+0004  0.17906E-0007 -0.42773E-0008  0.20729E-0007
  0.74568E+0004 -0.28541E+0004  0.19743E-0007 -0.48686E-0008  0.22871E-0007
  0.75000E+0004 -0.28532E+0004  0.20959E-0007 -0.53166E-0008  0.24362E-0007
  0.72500E+0004 -0.28272E+0004  0.25281E-0007 -0.29487E-0008  0.26110E-0007
  0.72932E+0004 -0.28262E+0004  0.25883E-0007 -0.30236E-0008  0.26894E-0007
  0.73750E+0004 -0.28242E+0004  0.27396E-0007 -0.34021E-0008  0.28881E-0007
  0.74568E+0004 -0.28222E+0004  0.29415E-0007 -0.41118E-0008  0.31614E-0007
  0.75000E+0004 -0.28212E+0004  0.30670E-0007 -0.46138E-0008  0.33356E-0007
  0.72500E+0004 -0.28109E+0004  0.30109E-0007 -0.23334E-0008  0.29839E-0007
  0.72932E+0004 -0.28097E+0004  0.30775E-0007 -0.24459E-0008  0.30785E-0007
  0.73750E+0004 -0.28076E+0004  0.32390E-0007 -0.28955E-0008  0.33075E-0007
  0.74568E+0004 -0.28054E+0004  0.34454E-0007 -0.36648E-0008  0.36057E-0007
  0.75000E+0004 -0.28043E+0004  0.35696E-0007 -0.41985E-0008  0.37898E-0007
  0.75000E+0004 -0.29021E+0004  0.61918E-0008 -0.61394E-0008  0.10163E-0007
  0.75432E+0004 -0.29015E+0004  0.74490E-0008 -0.66072E-0008  0.11472E-0007
  0.76250E+0004 -0.29004E+0004  0.10464E-0007 -0.77323E-0008  0.14896E-0007
  0.77068E+0004 -0.28992E+0004  0.14275E-0007 -0.91025E-0008  0.19539E-0007
  0.77500E+0004 -0.28986E+0004  0.16572E-0007 -0.98857E-0008  0.22429E-0007
  0.75000E+0004 -0.28852E+0004  0.11234E-0007 -0.58920E-0008  0.15081E-0007
  0.75432E+0004 -0.28845E+0004  0.12563E-0007 -0.63828E-0008  0.16571E-0007
  0.76250E+0004 -0.28832E+0004  0.15643E-0007 -0.75418E-0008  0.20244E-0007
  0.77068E+0004 -0.28818E+0004  0.19405E-0007 -0.89325E-0008  0.24982E-0007
  0.77500E+0004 -0.28811E+0004  0.21623E-0007 -0.97230E-0008  0.27853E-0007
  0.75000E+0004 -0.28532E+0004  0.20959E-0007 -0.53166E-0008  0.24362E-0007
  0.75432E+0004 -0.28523E+0004  0.22363E-0007 -0.58529E-0008  0.26133E-0007
  0.76250E+0004 -0.28505E+0004  0.25436E-0007 -0.70809E-0008  0.30154E-0007
  0.77068E+0004 -0.28488E+0004  0.28955E-0007 -0.85194E-0008  0.34948E-0007
  0.77500E+0004 -0.28479E+0004  0.30940E-0007 -0.93270E-0008  0.37719E-0007
  0.75000E+0004 -0.28212E+0004  0.30670E-0007 -0.46138E-0008  0.33356E-0007
  0.75432E+0004 -0.28200E+0004  0.32064E-0007 -0.51994E-0008  0.35322E-0007
  0.76250E+0004 -0.28179E+0004  0.34950E-0007 -0.65035E-0008  0.39522E-0007
  0.77068E+0004 -0.28158E+0004  0.38030E-0007 -0.79991E-0008  0.44204E-0007
  0.77500E+0004 -0.28147E+0004  0.39678E-0007 -0.88311E-0008  0.46797E-0007
  0.75000E+0004 -0.28043E+0004  0.35696E-0007 -0.41985E-0008  0.37898E-0007
  0.75432E+0004 -0.28030E+0004  0.37048E-0007 -0.48103E-0008  0.39930E-0007
  0.76250E+0004 -0.28007E+0004  0.39759E-0007 -0.61589E-0008  0.44152E-0007
  0.77068E+0004 -0.27984E+0004  0.42534E-0007 -0.76872E-0008  0.48710E-0007
  0.77500E+0004 -0.27972E+0004  0.43966E-0007 -0.85324E-0008  0.51175E-0007
  0.77500E+0004 -0.28986E+0004  0.16572E-0007 -0.98857E-0008  0.22429E-0007
  0.77932E+0004 -0.28979E+0004  0.19058E-0007 -0.10689E-0007  0.25608E-0007
  0.78750E+0004 -0.28967E+0004  0.24138E-0007 -0.12196E-0007  0.32210E-0007
  0.79568E+0004 -0.28954E+0004  0.29521E-0007 -0.13586E-0007  0.39305E-0007
  0.80000E+0004 -0.28947E+0004  0.32403E-0007 -0.14233E-0007  0.43124E-0007
  0.77500E+0004 -0.28811E+0004  0.21623E-0007 -0.97230E-0008  0.27853E-0007
  0.77932E+0004 -0.28803E+0004  0.23992E-0007 -0.10530E-0007  0.30964E-0007
  0.78750E+0004 -0.28788E+0004  0.28744E-0007 -0.12044E-0007  0.37305E-0007
  0.79568E+0004 -0.28773E+0004  0.33664E-0007 -0.13439E-0007  0.43974E-0007
  0.80000E+0004 -0.28765E+0004  0.36253E-0007 -0.14090E-0007  0.47511E-0007
  0.77500E+0004 -0.28479E+0004  0.30940E-0007 -0.93270E-0008  0.37719E-0007
  0.77932E+0004 -0.28469E+0004  0.33005E-0007 -0.10149E-0007  0.40642E-0007
  0.78750E+0004 -0.28450E+0004  0.36978E-0007 -0.11684E-0007  0.46387E-0007
  0.79568E+0004 -0.28431E+0004  0.40883E-0007 -0.13097E-0007  0.52179E-0007
  0.80000E+0004 -0.28421E+0004  0.42858E-0007 -0.13760E-0007  0.55163E-0007
  0.77500E+0004 -0.28147E+0004  0.39678E-0007 -0.88311E-0008  0.46797E-0007
  0.77932E+0004 -0.28135E+0004  0.41337E-0007 -0.96729E-0008  0.49458E-0007
  0.78750E+0004 -0.28112E+0004  0.44355E-0007 -0.11239E-0007  0.54496E-0007
  0.79568E+0004 -0.28088E+0004  0.47094E-0007 -0.12682E-0007  0.59345E-0007
  0.80000E+0004 -0.28076E+0004  0.48388E-0007 -0.13361E-0007  0.61761E-0007
  0.77500E+0004 -0.27972E+0004  0.43966E-0007 -0.85324E-0008  0.51175E-0007
  0.77932E+0004 -0.27958E+0004  0.45373E-0007 -0.93876E-0008  0.53674E-0007
  0.78750E+0004 -0.27933E+0004  0.47823E-0007 -0.10975E-0007  0.58302E-0007
  0.79568E+0004 -0.27908E+0004  0.49900E-0007 -0.12436E-0007  0.62639E-0007
  0.80000E+0004 -0.27894E+0004  0.50818E-0007 -0.13125E-0007  0.64755E-0007
  0.80000E+0004 -0.28947E+0004  0.32403E-0007 -0.14233E-0007  0.43124E-0007
  0.80432E+0004 -0.28940E+0004  0.35273E-0007 -0.14804E-0007  0.46933E-0007
  0.81250E+0004 -0.28927E+0004  0.40521E-0007 -0.15642E-0007  0.53911E-0007
  0.82068E+0004 -0.28913E+0004  0.45297E-0007 -0.16121E-0007  0.60260E-0007
  0.82500E+0004 -0.28906E+0004  0.47541E-0007 -0.16220E-0007  0.63244E-0007
  0.80000E+0004 -0.28765E+0004  0.36253E-0007 -0.14090E-0007  0.47511E-0007
  0.80432E+0004 -0.28757E+0004  0.38805E-0007 -0.14666E-0007  0.51010E-0007
  0.81250E+0004 -0.28741E+0004  0.43393E-0007 -0.15517E-0007  0.57334E-0007
  0.82068E+0004 -0.28725E+0004  0.47461E-0007 -0.16018E-0007  0.62985E-0007
  0.82500E+0004 -0.28717E+0004  0.49323E-0007 -0.16133E-0007  0.65598E-0007
  0.80000E+0004 -0.28421E+0004  0.42858E-0007 -0.13760E-0007  0.55163E-0007
  0.80432E+0004 -0.28410E+0004  0.44750E-0007 -0.14349E-0007  0.58058E-0007
  0.81250E+0004 -0.28390E+0004  0.48001E-0007 -0.15233E-0007  0.63148E-0007
  0.82068E+0004 -0.28369E+0004  0.50676E-0007 -0.15776E-0007  0.67515E-0007
  0.82500E+0004 -0.28359E+0004  0.51805E-0007 -0.15918E-0007  0.69457E-0007
  0.80000E+0004 -0.28076E+0004  0.48388E-0007 -0.13361E-0007  0.61761E-0007
  0.80432E+0004 -0.28063E+0004  0.49568E-0007 -0.13968E-0007  0.64053E-0007
  0.81250E+0004 -0.28038E+0004  0.51412E-0007 -0.14889E-0007  0.67945E-0007
  0.82068E+0004 -0.28014E+0004  0.52668E-0007 -0.15479E-0007  0.71109E-0007
  0.82500E+0004 -0.28001E+0004  0.53065E-0007 -0.15648E-0007  0.72441E-0007
  0.80000E+0004 -0.27894E+0004  0.50818E-0007 -0.13125E-0007  0.64755E-0007
  0.80432E+0004 -0.27880E+0004  0.51607E-0007 -0.13743E-0007  0.66734E-0007
  0.81250E+0004 -0.27853E+0004  0.52696E-0007 -0.14686E-0007  0.70021E-0007
  0.82068E+0004 -0.27826E+0004  0.53209E-0007 -0.15301E-0007  0.72595E-0007
  0.82500E+0004 -0.27812E+0004  0.53231E-0007 -0.15479E-0007  0.73629E-0007
  0.82500E+0004 -0.28906E+0004  0.47541E-0007 -0.16220E-0007  0.63244E-0007
  0.82932E+0004 -0.28900E+0004  0.49529E-0007 -0.16224E-0007  0.65896E-0007
  0.83750E+0004 -0.28887E+0004  0.52520E-0007 -0.15953E-0007  0.69921E-0007
  0.84568E+0004 -0.28875E+0004  0.54279E-0007 -0.15368E-0007  0.72397E-0007
  0.85000E+0004 -0.28869E+0004  0.54638E-0007 -0.14952E-0007  0.73010E-0007
  0.82500E+0004 -0.28717E+0004  0.49323E-0007 -0.16133E-0007  0.65598E-0007
  0.82932E+0004 -0.28709E+0004  0.50936E-0007 -0.16149E-0007  0.67885E-0007
  0.83750E+0004 -0.28695E+0004  0.53235E-0007 -0.15911E-0007  0.71255E-0007
  0.84568E+0004 -0.28681E+0004  0.54353E-0007 -0.15358E-0007  0.73146E-0007
  0.85000E+0004 -0.28674E+0004  0.54402E-0007 -0.14958E-0007  0.73483E-0007
  0.82500E+0004 -0.28359E+0004  0.51805E-0007 -0.15918E-0007  0.69457E-0007
  0.82932E+0004 -0.28349E+0004  0.52699E-0007 -0.15963E-0007  0.71094E-0007
  0.83750E+0004 -0.28331E+0004  0.53703E-0007 -0.15785E-0007  0.73314E-0007
  0.84568E+0004 -0.28313E+0004  0.53650E-0007 -0.15294E-0007  0.74201E-0007
  0.85000E+0004 -0.28304E+0004  0.53143E-0007 -0.14924E-0007  0.74078E-0007
  0.82500E+0004 -0.28001E+0004  0.53065E-0007 -0.15648E-0007  0.72441E-0007
  0.82932E+0004 -0.27989E+0004  0.53257E-0007 -0.15722E-0007  0.73494E-0007
  0.83750E+0004 -0.27967E+0004  0.53021E-0007 -0.15602E-0007  0.74708E-0007
  0.84568E+0004 -0.27945E+0004  0.51885E-0007 -0.15168E-0007  0.74750E-0007
  0.85000E+0004 -0.27934E+0004  0.50878E-0007 -0.14828E-0007  0.74251E-0007
  0.82500E+0004 -0.27812E+0004  0.53231E-0007 -0.15479E-0007  0.73629E-0007
  0.82932E+0004 -0.27799E+0004  0.53063E-0007 -0.15573E-0007  0.74410E-0007
  0.83750E+0004 -0.27775E+0004  0.52209E-0007 -0.15483E-0007  0.75158E-0007
  0.84568E+0004 -0.27751E+0004  0.50547E-0007 -0.15077E-0007  0.74822E-0007
  0.85000E+0004 -0.27738E+0004  0.49299E-0007 -0.14755E-0007  0.74159E-0007
  0.85000E+0004 -0.28869E+0004  0.54638E-0007 -0.14952E-0007  0.73010E-0007
  0.85432E+0004 -0.28865E+0004  0.54567E-0007 -0.14469E-0007  0.73091E-0007
  0.86250E+0004 -0.28856E+0004  0.53181E-0007 -0.13425E-0007  0.71773E-0007
  0.87068E+0004 -0.28848E+0004  0.50047E-0007 -0.12271E-0007  0.68436E-0007
  0.87500E+0004 -0.28844E+0004  0.47669E-0007 -0.11642E-0007  0.65859E-0007
  0.85000E+0004 -0.28674E+0004  0.54402E-0007 -0.14958E-0007  0.73483E-0007
  0.85432E+0004 -0.28669E+0004  0.54043E-0007 -0.14494E-0007  0.73316E-0007
  0.86250E+0004 -0.28659E+0004  0.52175E-0007 -0.13477E-0007  0.71598E-0007
  0.87068E+0004 -0.28649E+0004  0.48639E-0007 -0.12341E-0007  0.67946E-0007
  0.87500E+0004 -0.28644E+0004  0.46079E-0007 -0.11717E-0007  0.65235E-0007
  0.85000E+0004 -0.28304E+0004  0.53143E-0007 -0.14924E-0007  0.74078E-0007
  0.85432E+0004 -0.28297E+0004  0.52284E-0007 -0.14490E-0007  0.73503E-0007
  0.86250E+0004 -0.28285E+0004  0.49602E-0007 -0.13521E-0007  0.71148E-0007
  0.87068E+0004 -0.28272E+0004  0.45428E-0007 -0.12417E-0007  0.67030E-0007
  0.87500E+0004 -0.28265E+0004  0.42600E-0007 -0.11803E-0007  0.64134E-0007
  0.85000E+0004 -0.27934E+0004  0.50878E-0007 -0.14828E-0007  0.74251E-0007
  0.85432E+0004 -0.27925E+0004  0.49588E-0007 -0.14420E-0007  0.73356E-0007
  0.86250E+0004 -0.27910E+0004  0.46239E-0007 -0.13493E-0007  0.70528E-0007
  0.87068E+0004 -0.27895E+0004  0.41599E-0007 -0.12416E-0007  0.66107E-0007
  0.87500E+0004 -0.27887E+0004  0.38605E-0007 -0.11810E-0007  0.63114E-0007
  0.85000E+0004 -0.27738E+0004  0.49299E-0007 -0.14755E-0007  0.74159E-0007
  0.85432E+0004 -0.27729E+0004  0.47814E-0007 -0.14356E-0007  0.73130E-0007
  0.86250E+0004 -0.27713E+0004  0.44176E-0007 -0.13449E-0007  0.70118E-0007
  0.87068E+0004 -0.27696E+0004  0.39361E-0007 -0.12385E-0007  0.65599E-0007
  0.87500E+0004 -0.27687E+0004  0.36318E-0007 -0.11782E-0007  0.62584E-0007
  0.87500E+0004 -0.28844E+0004  0.47669E-0007 -0.11642E-0007  0.65859E-0007
  0.87932E+0004 -0.28840E+0004  0.44794E-0007 -0.11015E-0007  0.62723E-0007
  0.88750E+0004 -0.28834E+0004  0.38004E-0007 -0.98657E-0008  0.55319E-0007
  0.89568E+0004 -0.28828E+0004  0.29560E-0007 -0.88307E-0008  0.46154E-0007
  0.90000E+0004 -0.28825E+0004  0.24510E-0007 -0.83527E-0008  0.40701E-0007
  0.87500E+0004 -0.28644E+0004  0.46079E-0007 -0.11717E-0007  0.65235E-0007
  0.87932E+0004 -0.28640E+0004  0.43044E-0007 -0.11093E-0007  0.61984E-0007
  0.88750E+0004 -0.28633E+0004  0.36000E-0007 -0.99384E-0008  0.54403E-0007
  0.89568E+0004 -0.28626E+0004  0.27361E-0007 -0.88831E-0008  0.45102E-0007
  0.90000E+0004 -0.28622E+0004  0.22229E-0007 -0.83863E-0008  0.39589E-0007
  0.87500E+0004 -0.28265E+0004  0.42600E-0007 -0.11803E-0007  0.64134E-0007
  0.87932E+0004 -0.28261E+0004  0.39348E-0007 -0.11182E-0007  0.60737E-0007
  0.88750E+0004 -0.28251E+0004  0.32007E-0007 -0.10015E-0007  0.52968E-0007
  0.89568E+0004 -0.28242E+0004  0.23208E-0007 -0.89224E-0008  0.43572E-0007
  0.90000E+0004 -0.28237E+0004  0.18044E-0007 -0.83958E-0008  0.38040E-0007
  0.87500E+0004 -0.27887E+0004  0.38605E-0007 -0.11810E-0007  0.63114E-0007
  0.87932E+0004 -0.27881E+0004  0.35248E-0007 -0.11190E-0007  0.59660E-0007
  0.88750E+0004 -0.27870E+0004  0.27842E-0007 -0.10011E-0007  0.51879E-0007
  0.89568E+0004 -0.27858E+0004  0.19153E-0007 -0.88798E-0008  0.42584E-0007
  0.90000E+0004 -0.27852E+0004  0.14110E-0007 -0.83236E-0008  0.37143E-0007
  0.87500E+0004 -0.27687E+0004  0.36318E-0007 -0.11782E-0007  0.62584E-0007
  0.87932E+0004 -0.27681E+0004  0.32948E-0007 -0.11162E-0007  0.59135E-0007
  0.88750E+0004 -0.27668E+0004  0.25600E-0007 -0.99746E-0008  0.51412E-0007
  0.89568E+0004 -0.27656E+0004  0.17068E-0007 -0.88248E-0008  0.42238E-0007
  0.90000E+0004 -0.27649E+0004  0.12148E-0007 -0.82551E-0008  0.36885E-0007
  0.90000E+0004 -0.28825E+0004  0.24510E-0007 -0.83527E-0008  0.40701E-0007
  0.90432E+0004 -0.28821E+0004  0.19098E-0007 -0.79296E-0008  0.34879E-0007
  0.91250E+0004 -0.28815E+0004  0.80233E-0008 -0.73158E-0008  0.23040E-0007
  0.92068E+0004 -0.28809E+0004 -0.38002E-0008 -0.69780E-0008  0.10494E-0007
  0.92500E+0004 -0.28805E+0004 -0.10194E-0007 -0.69223E-0008  0.37420E-0008
  0.90000E+0004 -0.28622E+0004  0.22229E-0007 -0.83863E-0008  0.39589E-0007
  0.90432E+0004 -0.28618E+0004  0.16747E-0007 -0.79449E-0008  0.33714E-0007
  0.91250E+0004 -0.28610E+0004  0.55801E-0008 -0.72792E-0008  0.21787E-0007
  0.92068E+0004 -0.28603E+0004 -0.62814E-0008 -0.68749E-0008  0.91736E-0008
  0.92500E+0004 -0.28599E+0004 -0.12672E-0007 -0.67770E-0008  0.23971E-0008
  0.90000E+0004 -0.28237E+0004  0.18044E-0007 -0.83958E-0008  0.38040E-0007
  0.90432E+0004 -0.28232E+0004  0.12565E-0007 -0.79146E-0008  0.32164E-0007
  0.91250E+0004 -0.28223E+0004  0.14932E-0008 -0.71544E-0008  0.20278E-0007
  0.92068E+0004 -0.28213E+0004 -0.10149E-0007 -0.66287E-0008  0.77667E-0008
  0.92500E+0004 -0.28208E+0004 -0.16373E-0007 -0.64572E-0008  0.10713E-0008
  0.90000E+0004 -0.27852E+0004  0.14110E-0007 -0.83236E-0008  0.37143E-0007
  0.90432E+0004 -0.27846E+0004  0.87977E-0008 -0.78056E-0008  0.31384E-0007
  0.91250E+0004 -0.27835E+0004 -0.18424E-0008 -0.69560E-0008  0.19787E-0007
  0.92068E+0004 -0.27823E+0004 -0.12903E-0007 -0.63169E-0008  0.76514E-0008
  0.92500E+0004 -0.27817E+0004 -0.18760E-0007 -0.60761E-0008  0.11913E-0008
  0.90000E+0004 -0.27649E+0004  0.12148E-0007 -0.82551E-0008  0.36885E-0007
  0.90432E+0004 -0.27643E+0004  0.69864E-0008 -0.77159E-0008  0.31231E-0007
  0.91250E+0004 -0.27630E+0004 -0.33010E-0008 -0.68220E-0008  0.19875E-0007
  0.92068E+0004 -0.27617E+0004 -0.13920E-0007 -0.61266E-0008  0.80350E-0008
  0.92500E+0004 -0.27611E+0004 -0.19511E-0007 -0.58525E-0008  0.17547E-0008
  0.92500E+0004 -0.28805E+0004 -0.10194E-0007 -0.69223E-0008  0.37420E-0008
  0.92932E+0004 -0.28802E+0004 -0.16605E-0007 -0.69494E-0008 -0.30113E-0008
  0.93750E+0004 -0.28797E+0004 -0.28584E-0007 -0.72393E-0008 -0.15597E-0007
  0.94568E+0004 -0.28792E+0004 -0.39945E-0007 -0.78125E-0008 -0.27539E-0007
  0.95000E+0004 -0.28789E+0004 -0.45542E-0007 -0.82164E-0008 -0.33445E-0007
  0.92500E+0004 -0.28599E+0004 -0.12672E-0007 -0.67770E-0008  0.23971E-0008
  0.92932E+0004 -0.28596E+0004 -0.19062E-0007 -0.67617E-0008 -0.43725E-0008
  0.93750E+0004 -0.28589E+0004 -0.30943E-0007 -0.69598E-0008 -0.16953E-0007
  0.94568E+0004 -0.28583E+0004 -0.42126E-0007 -0.74351E-0008 -0.28826E-0007
  0.95000E+0004 -0.28579E+0004 -0.47591E-0007 -0.77857E-0008 -0.34662E-0007
  0.92500E+0004 -0.28208E+0004 -0.16373E-0007 -0.64572E-0008  0.10713E-0008
  0.92932E+0004 -0.28204E+0004 -0.22557E-0007 -0.63616E-0008 -0.55953E-0008
  0.93750E+0004 -0.28195E+0004 -0.33941E-0007 -0.63947E-0008 -0.17906E-0007
  0.94568E+0004 -0.28187E+0004 -0.44473E-0007 -0.66936E-0008 -0.29383E-0007
  0.95000E+0004 -0.28183E+0004 -0.49531E-0007 -0.69494E-0008 -0.34948E-0007
  0.92500E+0004 -0.27817E+0004 -0.18760E-0007 -0.60761E-0008  0.11913E-0008
  0.92932E+0004 -0.27812E+0004 -0.24538E-0007 -0.59072E-0008 -0.52128E-0008
  0.93750E+0004 -0.27802E+0004 -0.35040E-0007 -0.57876E-0008 -0.16941E-0007
  0.94568E+0004 -0.27792E+0004 -0.44542E-0007 -0.59243E-0008 -0.27701E-0007
  0.95000E+0004 -0.27786E+0004 -0.49000E-0007 -0.60929E-0008 -0.32829E-0007
  0.92500E+0004 -0.27611E+0004 -0.19511E-0007 -0.58525E-0008  0.17547E-0008
  0.92932E+0004 -0.27605E+0004 -0.24998E-0007 -0.56460E-0008 -0.44518E-0008
  0.93750E+0004 -0.27594E+0004 -0.34892E-0007 -0.54512E-0008 -0.15760E-0007
  0.94568E+0004 -0.27583E+0004 -0.43714E-0007 -0.55083E-0008 -0.26029E-0007
  0.95000E+0004 -0.27577E+0004 -0.47784E-0007 -0.56343E-0008 -0.30865E-0007
  0.95000E+0004 -0.28789E+0004 -0.45542E-0007 -0.82164E-0008 -0.33445E-0007
  0.95432E+0004 -0.28788E+0004 -0.50757E-0007 -0.86720E-0008 -0.38995E-0007
  0.96250E+0004 -0.28786E+0004 -0.59476E-0007 -0.96439E-0008 -0.48421E-0007
  0.97068E+0004 -0.28784E+0004 -0.66367E-0007 -0.10644E-0007 -0.56181E-0007
  0.97500E+0004 -0.28783E+0004 -0.69165E-0007 -0.11141E-0007 -0.59524E-0007
  0.95000E+0004 -0.28579E+0004 -0.47591E-0007 -0.77857E-0008 -0.34662E-0007
  0.95432E+0004 -0.28578E+0004 -0.52655E-0007 -0.81906E-0008 -0.40122E-0007
  0.96250E+0004 -0.28576E+0004 -0.61020E-0007 -0.90717E-0008 -0.49298E-0007
  0.97068E+0004 -0.28574E+0004 -0.67479E-0007 -0.99978E-0008 -0.56698E-0007
  0.97500E+0004 -0.28573E+0004 -0.70022E-0007 -0.10466E-0007 -0.59805E-0007
  0.95000E+0004 -0.28183E+0004 -0.49531E-0007 -0.69494E-0008 -0.34948E-0007
  0.95432E+0004 -0.28182E+0004 -0.54159E-0007 -0.72642E-0008 -0.40105E-0007
  0.96250E+0004 -0.28179E+0004 -0.61593E-0007 -0.79845E-0008 -0.48573E-0007
  0.97068E+0004 -0.28177E+0004 -0.67003E-0007 -0.87788E-0008 -0.55076E-0007
  0.97500E+0004 -0.28175E+0004 -0.68959E-0007 -0.91945E-0008 -0.57639E-0007
  0.95000E+0004 -0.27786E+0004 -0.49000E-0007 -0.60929E-0008 -0.32829E-0007
  0.95432E+0004 -0.27785E+0004 -0.53013E-0007 -0.63248E-0008 -0.37526E-0007
  0.96250E+0004 -0.27782E+0004 -0.59203E-0007 -0.68979E-0008 -0.45002E-0007
  0.97068E+0004 -0.27779E+0004 -0.63291E-0007 -0.75713E-0008 -0.50357E-0007
  0.97500E+0004 -0.27777E+0004 -0.64535E-0007 -0.79382E-0008 -0.52256E-0007
  0.95000E+0004 -0.27577E+0004 -0.47784E-0007 -0.56343E-0008 -0.30865E-0007
  0.95432E+0004 -0.27576E+0004 -0.51409E-0007 -0.58253E-0008 -0.35264E-0007
  0.96250E+0004 -0.27572E+0004 -0.56830E-0007 -0.63259E-0008 -0.42116E-0007
  0.97068E+0004 -0.27569E+0004 -0.60129E-0007 -0.69410E-0008 -0.46776E-0007
  0.97500E+0004 -0.27567E+0004 -0.60955E-0007 -0.72837E-0008 -0.48285E-0007
  0.97500E+0004 -0.28783E+0004 -0.69165E-0007 -0.11141E-0007 -0.59524E-0007
  0.97932E+0004 -0.28786E+0004 -0.71311E-0007 -0.11594E-0007 -0.62298E-0007
  0.98750E+0004 -0.28790E+0004 -0.73563E-0007 -0.12242E-0007 -0.65958E-0007
  0.99568E+0004 -0.28795E+0004 -0.73285E-0007 -0.12479E-0007 -0.67400E-0007
  0.10000E+0005 -0.28797E+0004 -0.72081E-0007 -0.12400E-0007 -0.67221E-0007
  0.97500E+0004 -0.28573E+0004 -0.70022E-0007 -0.10466E-0007 -0.59805E-0007
  0.97932E+0004 -0.28576E+0004 -0.71918E-0007 -0.10899E-0007 -0.62335E-0007
  0.98750E+0004 -0.28581E+0004 -0.73683E-0007 -0.11538E-0007 -0.65470E-0007
  0.99568E+0004 -0.28587E+0004 -0.72936E-0007 -0.11809E-0007 -0.66333E-0007
  0.10000E+0005 -0.28590E+0004 -0.71503E-0007 -0.11766E-0007 -0.65843E-0007
  0.97500E+0004 -0.28175E+0004 -0.68959E-0007 -0.91945E-0008 -0.57639E-0007
  0.97932E+0004 -0.28179E+0004 -0.70297E-0007 -0.95933E-0008 -0.59623E-0007
  0.98750E+0004 -0.28185E+0004 -0.71019E-0007 -0.10216E-0007 -0.61640E-0007
  0.99568E+0004 -0.28192E+0004 -0.69305E-0007 -0.10545E-0007 -0.61325E-0007
  0.10000E+0005 -0.28196E+0004 -0.67421E-0007 -0.10565E-0007 -0.60215E-0007
  0.97500E+0004 -0.27777E+0004 -0.64535E-0007 -0.79382E-0008 -0.52256E-0007
  0.97932E+0004 -0.27781E+0004 -0.65222E-0007 -0.83060E-0008 -0.53601E-0007
  0.98750E+0004 -0.27790E+0004 -0.64762E-0007 -0.89129E-0008 -0.54357E-0007
  0.99568E+0004 -0.27798E+0004 -0.62003E-0007 -0.92933E-0008 -0.52770E-0007
  0.10000E+0005 -0.27802E+0004 -0.59648E-0007 -0.93708E-0008 -0.51011E-0007
  0.97500E+0004 -0.27567E+0004 -0.60955E-0007 -0.72837E-0008 -0.48285E-0007
  0.97932E+0004 -0.27572E+0004 -0.61266E-0007 -0.76364E-0008 -0.49260E-0007
  0.98750E+0004 -0.27581E+0004 -0.60139E-0007 -0.82352E-0008 -0.49301E-0007
  0.99568E+0004 -0.27590E+0004 -0.56804E-0007 -0.86410E-0008 -0.47012E-0007
  0.10000E+0005 -0.27594E+0004 -0.54198E-0007 -0.87458E-0008 -0.44904E-0007
  0.10000E+0005 -0.28797E+0004 -0.72081E-0007 -0.12400E-0007 -0.67221E-0007
  0.10043E+0005 -0.28803E+0004 -0.70131E-0007 -0.12162E-0007 -0.66392E-0007
  0.10125E+0005 -0.28813E+0004 -0.64406E-0007 -0.11225E-0007 -0.62976E-0007
  0.10207E+0005 -0.28824E+0004 -0.56070E-0007 -0.96198E-0008 -0.57116E-0007
  0.10250E+0005 -0.28829E+0004 -0.50673E-0007 -0.85107E-0008 -0.53052E-0007
  0.10000E+0005 -0.28590E+0004 -0.71503E-0007 -0.11766E-0007 -0.65843E-0007
  0.10043E+0005 -0.28596E+0004 -0.69368E-0007 -0.11580E-0007 -0.64726E-0007
  0.10125E+0005 -0.28608E+0004 -0.63367E-0007 -0.10774E-0007 -0.60799E-0007
  0.10207E+0005 -0.28621E+0004 -0.54869E-0007 -0.93426E-0008 -0.54502E-0007
  0.10250E+0005 -0.28627E+0004 -0.49436E-0007 -0.83398E-0008 -0.50247E-0007
  0.10000E+0005 -0.28196E+0004 -0.67421E-0007 -0.10565E-0007 -0.60215E-0007
  0.10043E+0005 -0.28204E+0004 -0.64941E-0007 -0.10468E-0007 -0.58553E-0007
  0.10125E+0005 -0.28220E+0004 -0.58471E-0007 -0.98957E-0008 -0.53691E-0007
  0.10207E+0005 -0.28236E+0004 -0.49776E-0007 -0.87724E-0008 -0.46643E-0007
  0.10250E+0005 -0.28244E+0004 -0.44352E-0007 -0.79586E-0008 -0.42083E-0007
  0.10000E+0005 -0.27802E+0004 -0.59648E-0007 -0.93708E-0008 -0.51011E-0007
  0.10043E+0005 -0.27812E+0004 -0.56836E-0007 -0.93545E-0008 -0.48802E-0007
  0.10125E+0005 -0.27832E+0004 -0.49967E-0007 -0.89944E-0008 -0.43041E-0007
  0.10207E+0005 -0.27851E+0004 -0.41207E-0007 -0.81534E-0008 -0.35331E-0007
  0.10250E+0005 -0.27861E+0004 -0.35886E-0007 -0.75136E-0008 -0.30534E-0007
  0.10000E+0005 -0.27594E+0004 -0.54198E-0007 -0.87458E-0008 -0.44904E-0007
  0.10043E+0005 -0.27606E+0004 -0.51216E-0007 -0.87694E-0008 -0.42406E-0007
  0.10125E+0005 -0.27627E+0004 -0.44164E-0007 -0.85136E-0008 -0.36182E-0007
  0.10207E+0005 -0.27648E+0004 -0.35418E-0007 -0.78117E-0008 -0.28156E-0007
  0.10250E+0005 -0.27659E+0004 -0.30186E-0007 -0.72573E-0008 -0.23258E-0007
  0.10250E+0005 -0.28829E+0004 -0.50673E-0007 -0.85107E-0008 -0.53052E-0007
  0.10293E+0005 -0.28834E+0004 -0.44629E-0007 -0.72350E-0008 -0.48324E-0007
  0.10375E+0005 -0.28842E+0004 -0.31605E-0007 -0.44207E-0008 -0.37696E-0007
  0.10457E+0005 -0.28851E+0004 -0.16961E-0007 -0.12374E-0008 -0.25189E-0007
  0.10500E+0005 -0.28855E+0004 -0.88008E-0008  0.52515E-0009 -0.18010E-0007
  0.10250E+0005 -0.28627E+0004 -0.49436E-0007 -0.83398E-0008 -0.50247E-0007
  0.10293E+0005 -0.28633E+0004 -0.43380E-0007 -0.71780E-0008 -0.45347E-0007
  0.10375E+0005 -0.28643E+0004 -0.30411E-0007 -0.45952E-0008 -0.34474E-0007
  0.10457E+0005 -0.28653E+0004 -0.15888E-0007 -0.16514E-0008 -0.21814E-0007
  0.10500E+0005 -0.28658E+0004 -0.78044E-0008 -0.13037E-0010 -0.14584E-0007
  0.10250E+0005 -0.28244E+0004 -0.44352E-0007 -0.79586E-0008 -0.42083E-0007
  0.10293E+0005 -0.28251E+0004 -0.38363E-0007 -0.69997E-0008 -0.36923E-0007
  0.10375E+0005 -0.28264E+0004 -0.25703E-0007 -0.48311E-0008 -0.25743E-0007
  0.10457E+0005 -0.28276E+0004 -0.11666E-0007 -0.23172E-0008 -0.12991E-0007
  0.10500E+0005 -0.28283E+0004 -0.38761E-0008 -0.90314E-0009 -0.57785E-0008
  0.10250E+0005 -0.27861E+0004 -0.35886E-0007 -0.75136E-0008 -0.30534E-0007
  0.10293E+0005 -0.27869E+0004 -0.30070E-0007 -0.67412E-0008 -0.25194E-0007
  0.10375E+0005 -0.27885E+0004 -0.17969E-0007 -0.49554E-0008 -0.13895E-0007
  0.10457E+0005 -0.27900E+0004 -0.47277E-0008 -0.28415E-0008 -0.12848E-0008
  0.10500E+0005 -0.27908E+0004  0.25840E-0008 -0.16370E-0008  0.57675E-0008
  0.10250E+0005 -0.27659E+0004 -0.30186E-0007 -0.72573E-0008 -0.23258E-0007
  0.10293E+0005 -0.27668E+0004 -0.24500E-0007 -0.65778E-0008 -0.17850E-0007
  0.10375E+0005 -0.27685E+0004 -0.12786E-0007 -0.49818E-0008 -0.65562E-0008
  0.10457E+0005 -0.27702E+0004 -0.77220E-0010 -0.30673E-0008  0.58931E-0008
  0.10500E+0005 -0.27711E+0004  0.69142E-0008 -0.19683E-0008  0.12810E-0007
  0.10500E+0005 -0.28855E+0004 -0.88008E-0008  0.52515E-0009 -0.18010E-0007
  0.10543E+0005 -0.28859E+0004 -0.49063E-0009  0.22859E-0008 -0.10541E-0007
  0.10625E+0005 -0.28867E+0004  0.15214E-0007  0.55223E-0008  0.39664E-0008
  0.10707E+0005 -0.28875E+0004  0.30025E-0007  0.83849E-0008  0.18183E-0007
  0.10750E+0005 -0.28879E+0004  0.37133E-0007  0.96655E-0008  0.25232E-0007
  0.10500E+0005 -0.28658E+0004 -0.78044E-0008 -0.13037E-0010 -0.14584E-0007
  0.10543E+0005 -0.28663E+0004  0.43546E-0009  0.16278E-0008 -0.70714E-0008
  0.10625E+0005 -0.28672E+0004  0.16041E-0007  0.46569E-0008  0.75019E-0008
  0.10707E+0005 -0.28680E+0004  0.30843E-0007  0.73498E-0008  0.21797E-0007
  0.10750E+0005 -0.28685E+0004  0.37995E-0007  0.85609E-0008  0.28901E-0007
  0.10500E+0005 -0.28283E+0004 -0.38761E-0008 -0.90314E-0009 -0.57785E-0008
  0.10543E+0005 -0.28289E+0004  0.40716E-0008  0.52133E-0009  0.16928E-0008
  0.10625E+0005 -0.28301E+0004  0.19173E-0007  0.31738E-0008  0.16144E-0007
  0.10707E+0005 -0.28312E+0004  0.33634E-0007  0.55562E-0008  0.30335E-0007
  0.10750E+0005 -0.28318E+0004  0.40703E-0007  0.66376E-0008  0.37414E-0007
  0.10500E+0005 -0.27908E+0004  0.25840E-0008 -0.16370E-0008  0.57675E-0008
  0.10543E+0005 -0.27916E+0004  0.10044E-0007 -0.41581E-0009  0.13048E-0007
  0.10625E+0005 -0.27930E+0004  0.24247E-0007  0.18811E-0008  0.27073E-0007
  0.10707E+0005 -0.27944E+0004  0.37956E-0007  0.39671E-0008  0.40843E-0007
  0.10750E+0005 -0.27951E+0004  0.44729E-0007  0.49236E-0008  0.47734E-0007
  0.10500E+0005 -0.27711E+0004  0.69142E-0008 -0.19683E-0008  0.12810E-0007
  0.10543E+0005 -0.27719E+0004  0.14045E-0007 -0.84844E-0009  0.19933E-0007
  0.10625E+0005 -0.27734E+0004  0.27625E-0007  0.12694E-0008  0.33621E-0007
  0.10707E+0005 -0.27750E+0004  0.40781E-0007  0.32048E-0008  0.47050E-0007
  0.10750E+0005 -0.27758E+0004  0.47315E-0007  0.40970E-0008  0.53779E-0007
  0.10750E+0005 -0.28879E+0004  0.37133E-0007  0.96655E-0008  0.25232E-0007
  0.10793E+0005 -0.28883E+0004  0.43550E-0007  0.10735E-0007  0.31774E-0007
  0.10875E+0005 -0.28892E+0004  0.53329E-0007  0.12105E-0007  0.42290E-0007
  0.10957E+0005 -0.28901E+0004  0.59251E-0007  0.12467E-0007  0.49612E-0007
  0.11000E+0005 -0.28906E+0004  0.60589E-0007  0.12227E-0007  0.51940E-0007
  0.10750E+0005 -0.28685E+0004  0.37995E-0007  0.85609E-0008  0.28901E-0007
  0.10793E+0005 -0.28691E+0004  0.44494E-0007  0.95751E-0008  0.35509E-0007
  0.10875E+0005 -0.28701E+0004  0.54535E-0007  0.10885E-0007  0.46189E-0007
  0.10957E+0005 -0.28711E+0004  0.60850E-0007  0.11249E-0007  0.53714E-0007
  0.11000E+0005 -0.28717E+0004  0.62437E-0007  0.11034E-0007  0.56152E-0007
  0.10750E+0005 -0.28318E+0004  0.40703E-0007  0.66376E-0008  0.37414E-0007
  0.10793E+0005 -0.28325E+0004  0.47197E-0007  0.75490E-0008  0.44024E-0007
  0.10875E+0005 -0.28338E+0004  0.57469E-0007  0.87449E-0008  0.54803E-0007
  0.10957E+0005 -0.28352E+0004  0.64323E-0007  0.91039E-0008  0.62549E-0007
  0.11000E+0005 -0.28359E+0004  0.66301E-0007  0.89312E-0008  0.65135E-0007
  0.10750E+0005 -0.27951E+0004  0.44729E-0007  0.49236E-0008  0.47734E-0007
  0.10793E+0005 -0.27960E+0004  0.51010E-0007  0.57345E-0008  0.54185E-0007
  0.10875E+0005 -0.27976E+0004  0.61155E-0007  0.68155E-0008  0.64789E-0007
  0.10957E+0005 -0.27992E+0004  0.68260E-0007  0.71625E-0008  0.72535E-0007
  0.11000E+0005 -0.28000E+0004  0.70514E-0007  0.70260E-0008  0.75182E-0007
  0.10750E+0005 -0.27758E+0004  0.47315E-0007  0.40970E-0008  0.53779E-0007
  0.10793E+0005 -0.27767E+0004  0.53403E-0007  0.48564E-0008  0.60083E-0007
  0.10875E+0005 -0.27785E+0004  0.63338E-0007  0.58768E-0008  0.70488E-0007
  0.10957E+0005 -0.27802E+0004  0.70456E-0007  0.62151E-0008  0.78147E-0007
  0.11000E+0005 -0.27811E+0004  0.72805E-0007  0.60960E-0008  0.80788E-0007
  0.11000E+0005 -0.28906E+0004  0.60589E-0007  0.12227E-0007  0.51940E-0007
  0.11043E+0005 -0.28911E+0004  0.60598E-0007  0.11677E-0007  0.53102E-0007
  0.11125E+0005 -0.28920E+0004  0.56861E-0007  0.98161E-0008  0.51961E-0007
  0.11207E+0005 -0.28929E+0004  0.48242E-0007  0.69673E-0008  0.46392E-0007
  0.11250E+0005 -0.28934E+0004  0.41840E-0007  0.51272E-0008  0.41738E-0007
  0.11000E+0005 -0.28717E+0004  0.62437E-0007  0.11034E-0007  0.56152E-0007
  0.11043E+0005 -0.28722E+0004  0.62711E-0007  0.10524E-0007  0.57421E-0007
  0.11125E+0005 -0.28733E+0004  0.59495E-0007  0.87827E-0008  0.56440E-0007
  0.11207E+0005 -0.28744E+0004  0.51368E-0007  0.60993E-0008  0.50940E-0007
  0.11250E+0005 -0.28750E+0004  0.45189E-0007  0.43609E-0008  0.46269E-0007
  0.11000E+0005 -0.28359E+0004  0.66301E-0007  0.89312E-0008  0.65135E-0007
  0.11043E+0005 -0.28366E+0004  0.67024E-0007  0.84934E-0008  0.66559E-0007
  0.11125E+0005 -0.28380E+0004  0.64761E-0007  0.69643E-0008  0.65849E-0007
  0.11207E+0005 -0.28393E+0004  0.57615E-0007  0.45785E-0008  0.60510E-0007
  0.11250E+0005 -0.28401E+0004  0.51923E-0007  0.30247E-0008  0.55849E-0007
  0.11000E+0005 -0.28000E+0004  0.70514E-0007  0.70260E-0008  0.75182E-0007
  0.11043E+0005 -0.28009E+0004  0.71599E-0007  0.66527E-0008  0.76697E-0007
  0.11125E+0005 -0.28026E+0004  0.70209E-0007  0.53198E-0008  0.76196E-0007
  0.11207E+0005 -0.28043E+0004  0.64080E-0007  0.32129E-0008  0.71042E-0007
  0.11250E+0005 -0.28052E+0004  0.58937E-0007  0.18339E-0008  0.66435E-0007
  0.11000E+0005 -0.27811E+0004  0.72805E-0007  0.60960E-0008  0.80788E-0007
  0.11043E+0005 -0.27821E+0004  0.74042E-0007  0.57542E-0008  0.82323E-0007
  0.11125E+0005 -0.27839E+0004  0.73069E-0007  0.45182E-0008  0.81904E-0007
  0.11207E+0005 -0.27858E+0004  0.67478E-0007  0.25514E-0008  0.76853E-0007
  0.11250E+0005 -0.27867E+0004  0.62643E-0007  0.12604E-0008  0.72290E-0007
  0.11250E+0005 -0.28934E+0004  0.41840E-0007  0.51272E-0008  0.41738E-0007
  0.11293E+0005 -0.28938E+0004  0.34265E-0007  0.31002E-0008  0.35973E-0007
  0.11375E+0005 -0.28947E+0004  0.17101E-0007 -0.11074E-0008  0.22323E-0007
  0.11457E+0005 -0.28956E+0004 -0.29335E-0008 -0.55115E-0008  0.57273E-0008
  0.11500E+0005 -0.28960E+0004 -0.14292E-0007 -0.77984E-0008 -0.39196E-0008
  0.11250E+0005 -0.28750E+0004  0.45189E-0007  0.43609E-0008  0.46269E-0007
  0.11293E+0005 -0.28755E+0004  0.37806E-0007  0.24427E-0008  0.40451E-0007
  0.11375E+0005 -0.28765E+0004  0.20891E-0007 -0.15461E-0008  0.26580E-0007
  0.11457E+0005 -0.28775E+0004  0.93563E-0009 -0.57293E-0008  0.96139E-0008
  0.11500E+0005 -0.28781E+0004 -0.10454E-0007 -0.79043E-0008 -0.28133E-0009
  0.11250E+0005 -0.28401E+0004  0.51923E-0007  0.30247E-0008  0.55849E-0007
  0.11293E+0005 -0.28407E+0004  0.44987E-0007  0.13049E-0008  0.49983E-0007
  0.11375E+0005 -0.28421E+0004  0.28749E-0007 -0.22833E-0008  0.35824E-0007
  0.11457E+0005 -0.28434E+0004  0.91960E-0008 -0.60598E-0008  0.18314E-0007
  0.11500E+0005 -0.28440E+0004 -0.21051E-0008 -0.80282E-0008  0.80362E-0008
  0.11250E+0005 -0.28052E+0004  0.58937E-0007  0.18339E-0008  0.66435E-0007
  0.11293E+0005 -0.28060E+0004  0.52537E-0007  0.30230E-0009  0.60584E-0007
  0.11375E+0005 -0.28076E+0004  0.37217E-0007 -0.29033E-0008  0.46303E-0007
  0.11457E+0005 -0.28092E+0004  0.18377E-0007 -0.62886E-0008  0.28454E-0007
  0.11500E+0005 -0.28100E+0004  0.73487E-0008 -0.80574E-0008  0.17912E-0007
  0.11250E+0005 -0.27867E+0004  0.62643E-0007  0.12604E-0008  0.72290E-0007
  0.11293E+0005 -0.27877E+0004  0.56557E-0007 -0.17552E-0009  0.66472E-0007
  0.11375E+0005 -0.27894E+0004  0.41808E-0007 -0.31863E-0008  0.52189E-0007
  0.11457E+0005 -0.27911E+0004  0.23461E-0007 -0.63712E-0008  0.34244E-0007
  0.11500E+0005 -0.27921E+0004  0.12647E-0007 -0.80371E-0008  0.23611E-0007
  0.11500E+0005 -0.28960E+0004 -0.14292E-0007 -0.77984E-0008 -0.39196E-0008
  0.11543E+0005 -0.28964E+0004 -0.25970E-0007 -0.99886E-0008 -0.14008E-0007
  0.11625E+0005 -0.28972E+0004 -0.48423E-0007 -0.13715E-0007 -0.33872E-0007
  0.11707E+0005 -0.28979E+0004 -0.70384E-0007 -0.16638E-0007 -0.53953E-0007
  0.11750E+0005 -0.28983E+0004 -0.81434E-0007 -0.17783E-0007 -0.64337E-0007
  0.11500E+0005 -0.28781E+0004 -0.10454E-0007 -0.79043E-0008 -0.28133E-0009
  0.11543E+0005 -0.28785E+0004 -0.22206E-0007 -0.99888E-0008 -0.10642E-0007
  0.11625E+0005 -0.28794E+0004 -0.44921E-0007 -0.13540E-0007 -0.31081E-0007
  0.11707E+0005 -0.28803E+0004 -0.67281E-0007 -0.16332E-0007 -0.51774E-0007
  0.11750E+0005 -0.28808E+0004 -0.78585E-0007 -0.17428E-0007 -0.62481E-0007
  0.11500E+0005 -0.28440E+0004 -0.21051E-0008 -0.80282E-0008  0.80362E-0008
  0.11543E+0005 -0.28446E+0004 -0.13846E-0007 -0.99166E-0008 -0.27525E-0008
  0.11625E+0005 -0.28458E+0004 -0.36767E-0007 -0.13141E-0007 -0.24115E-0007
  0.11707E+0005 -0.28469E+0004 -0.59597E-0007 -0.15683E-0007 -0.45816E-0007
  0.11750E+0005 -0.28475E+0004 -0.71239E-0007 -0.16685E-0007 -0.57064E-0007
  0.11500E+0005 -0.28100E+0004  0.73487E-0008 -0.80574E-0008  0.17912E-0007
  0.11543E+0005 -0.28107E+0004 -0.41877E-0008 -0.97550E-0008  0.68165E-0008
  0.11625E+0005 -0.28121E+0004 -0.26933E-0007 -0.12659E-0007 -0.15241E-0007
  0.11707E+0005 -0.28135E+0004 -0.49854E-0007 -0.14951E-0007 -0.37735E-0007
  0.11750E+0005 -0.28142E+0004 -0.61642E-0007 -0.15857E-0007 -0.49418E-0007
  0.11500E+0005 -0.27921E+0004  0.12647E-0007 -0.80371E-0008  0.23611E-0007
  0.11543E+0005 -0.27929E+0004  0.12940E-0008 -0.96362E-0008  0.12404E-0007
  0.11625E+0005 -0.27944E+0004 -0.21207E-0007 -0.12374E-0007 -0.99220E-0008
  0.11707E+0005 -0.27958E+0004 -0.44021E-0007 -0.14534E-0007 -0.32740E-0007
  0.11750E+0005 -0.27966E+0004 -0.55807E-0007 -0.15388E-0007 -0.44605E-0007
  0.11750E+0005 -0.28983E+0004 -0.81434E-0007 -0.17783E-0007 -0.64337E-0007
  0.11793E+0005 -0.28986E+0004 -0.91939E-0007 -0.18627E-0007 -0.74416E-0007
  0.11875E+0005 -0.28993E+0004 -0.11000E-0006 -0.19371E-0007 -0.92309E-0007
  0.11957E+0005 -0.28999E+0004 -0.12514E-0006 -0.19039E-0007 -0.10803E-0006
  0.12000E+0005 -0.29002E+0004 -0.13179E-0006 -0.18473E-0007 -0.11524E-0006
  0.11750E+0005 -0.28808E+0004 -0.78585E-0007 -0.17428E-0007 -0.62481E-0007
  0.11793E+0005 -0.28811E+0004 -0.89363E-0007 -0.18237E-0007 -0.72873E-0007
  0.11875E+0005 -0.28819E+0004 -0.10799E-0006 -0.18957E-0007 -0.91333E-0007
  0.11957E+0005 -0.28826E+0004 -0.12373E-0006 -0.18651E-0007 -0.10758E-0006
  0.12000E+0005 -0.28830E+0004 -0.13071E-0006 -0.18115E-0007 -0.11504E-0006
  0.11750E+0005 -0.28475E+0004 -0.71239E-0007 -0.16685E-0007 -0.57064E-0007
  0.11793E+0005 -0.28480E+0004 -0.82397E-0007 -0.17425E-0007 -0.67984E-0007
  0.11875E+0005 -0.28489E+0004 -0.10186E-0006 -0.18090E-0007 -0.87410E-0007
  0.11957E+0005 -0.28498E+0004 -0.11856E-0006 -0.17818E-0007 -0.10456E-0006
  0.12000E+0005 -0.28503E+0004 -0.12607E-0006 -0.17332E-0007 -0.11249E-0006
  0.11750E+0005 -0.28142E+0004 -0.61642E-0007 -0.15857E-0007 -0.49418E-0007
  0.11793E+0005 -0.28148E+0004 -0.72994E-0007 -0.16523E-0007 -0.60766E-0007
  0.11875E+0005 -0.28159E+0004 -0.92972E-0007 -0.17120E-0007 -0.80991E-0007
  0.11957E+0005 -0.28171E+0004 -0.11034E-0006 -0.16867E-0007 -0.98920E-0007
  0.12000E+0005 -0.28176E+0004 -0.11827E-0006 -0.16421E-0007 -0.10725E-0006
  0.11750E+0005 -0.27966E+0004 -0.55807E-0007 -0.15388E-0007 -0.44605E-0007
  0.11793E+0005 -0.27973E+0004 -0.67183E-0007 -0.16013E-0007 -0.56134E-0007
  0.11875E+0005 -0.27985E+0004 -0.87295E-0007 -0.16570E-0007 -0.76706E-0007
  0.11957E+0005 -0.27998E+0004 -0.10490E-0006 -0.16320E-0007 -0.94981E-0007
  0.12000E+0005 -0.28004E+0004 -0.11299E-0006 -0.15892E-0007 -0.10349E-0006
  0.12000E+0005 -0.29002E+0004 -0.13179E-0006 -0.18473E-0007 -0.11524E-0006
  0.12043E+0005 -0.29006E+0004 -0.13747E-0006 -0.17685E-0007 -0.12159E-0006
  0.12125E+0005 -0.29013E+0004 -0.14548E-0006 -0.15702E-0007 -0.13111E-0006
  0.12207E+0005 -0.29021E+0004 -0.14988E-0006 -0.13350E-0007 -0.13708E-0006
  0.12250E+0005 -0.29025E+0004 -0.15080E-0006 -0.12065E-0007 -0.13879E-0006
  0.12000E+0005 -0.28830E+0004 -0.13071E-0006 -0.18115E-0007 -0.11504E-0006
  0.12043E+0005 -0.28834E+0004 -0.13672E-0006 -0.17367E-0007 -0.12165E-0006
  0.12125E+0005 -0.28843E+0004 -0.14533E-0006 -0.15477E-0007 -0.13160E-0006
  0.12207E+0005 -0.28852E+0004 -0.15027E-0006 -0.13224E-0007 -0.13797E-0006
  0.12250E+0005 -0.28856E+0004 -0.15145E-0006 -0.11989E-0007 -0.13987E-0006
  0.12000E+0005 -0.28503E+0004 -0.12607E-0006 -0.17332E-0007 -0.11249E-0006
  0.12043E+0005 -0.28509E+0004 -0.13263E-0006 -0.16652E-0007 -0.11954E-0006
  0.12125E+0005 -0.28520E+0004 -0.14231E-0006 -0.14923E-0007 -0.13032E-0006
  0.12207E+0005 -0.28531E+0004 -0.14828E-0006 -0.12850E-0007 -0.13746E-0006
  0.12250E+0005 -0.28537E+0004 -0.14996E-0006 -0.11705E-0007 -0.13973E-0006
  0.12000E+0005 -0.28176E+0004 -0.11827E-0006 -0.16421E-0007 -0.10725E-0006
  0.12043E+0005 -0.28184E+0004 -0.12529E-0006 -0.15798E-0007 -0.11471E-0006
  0.12125E+0005 -0.28197E+0004 -0.13590E-0006 -0.14214E-0007 -0.12627E-0006
  0.12207E+0005 -0.28211E+0004 -0.14286E-0006 -0.12306E-0007 -0.13418E-0006
  0.12250E+0005 -0.28218E+0004 -0.14505E-0006 -0.11248E-0007 -0.13686E-0006
  0.12000E+0005 -0.28004E+0004 -0.11299E-0006 -0.15892E-0007 -0.10349E-0006
  0.12043E+0005 -0.28012E+0004 -0.12021E-0006 -0.15296E-0007 -0.11115E-0006
  0.12125E+0005 -0.28027E+0004 -0.13125E-0006 -0.13780E-0007 -0.12308E-0006
  0.12207E+0005 -0.28041E+0004 -0.13870E-0006 -0.11954E-0007 -0.13140E-0006
  0.12250E+0005 -0.28049E+0004 -0.14117E-0006 -0.10940E-0007 -0.13430E-0006
  0.12250E+0005 -0.29025E+0004 -0.15080E-0006 -0.12065E-0007 -0.13879E-0006
  0.12293E+0005 -0.29030E+0004 -0.15081E-0006 -0.10811E-0007 -0.13951E-0006
  0.12375E+0005 -0.29041E+0004 -0.14862E-0006 -0.86449E-0008 -0.13843E-0006
  0.12457E+0005 -0.29051E+0004 -0.14410E-0006 -0.69316E-0008 -0.13466E-0006
  0.12500E+0005 -0.29057E+0004 -0.14107E-0006 -0.62581E-0008 -0.13189E-0006
  0.12250E+0005 -0.28856E+0004 -0.15145E-0006 -0.11989E-0007 -0.13987E-0006
  0.12293E+0005 -0.28863E+0004 -0.15169E-0006 -0.10781E-0007 -0.14076E-0006
  0.12375E+0005 -0.28875E+0004 -0.14982E-0006 -0.86834E-0008 -0.13991E-0006
  0.12457E+0005 -0.28887E+0004 -0.14543E-0006 -0.70075E-0008 -0.13623E-0006
  0.12500E+0005 -0.28894E+0004 -0.14237E-0006 -0.63398E-0008 -0.13344E-0006
  0.12250E+0005 -0.28537E+0004 -0.14996E-0006 -0.11705E-0007 -0.13973E-0006
  0.12293E+0005 -0.28545E+0004 -0.15068E-0006 -0.10584E-0007 -0.14099E-0006
  0.12375E+0005 -0.28561E+0004 -0.14956E-0006 -0.86176E-0008 -0.14071E-0006
  0.12457E+0005 -0.28577E+0004 -0.14561E-0006 -0.70220E-0008 -0.13735E-0006
  0.12500E+0005 -0.28585E+0004 -0.14264E-0006 -0.63731E-0008 -0.13460E-0006
  0.12250E+0005 -0.28218E+0004 -0.14505E-0006 -0.11248E-0007 -0.13686E-0006
  0.12293E+0005 -0.28228E+0004 -0.14631E-0006 -0.10211E-0007 -0.13853E-0006
  0.12375E+0005 -0.28247E+0004 -0.14609E-0006 -0.83787E-0008 -0.13895E-0006
  0.12457E+0005 -0.28266E+0004 -0.14282E-0006 -0.68745E-0008 -0.13611E-0006
  0.12500E+0005 -0.28277E+0004 -0.14008E-0006 -0.62533E-0008 -0.13351E-0006
  0.12250E+0005 -0.28049E+0004 -0.14117E-0006 -0.10940E-0007 -0.13430E-0006
  0.12293E+0005 -0.28060E+0004 -0.14272E-0006 -0.99463E-0008 -0.13620E-0006
  0.12375E+0005 -0.28081E+0004 -0.14303E-0006 -0.81860E-0008 -0.13704E-0006
  0.12457E+0005 -0.28103E+0004 -0.14021E-0006 -0.67339E-0008 -0.13453E-0006
  0.12500E+0005 -0.28114E+0004 -0.13765E-0006 -0.61307E-0008 -0.13206E-0006
  0.12500E+0005 -0.29057E+0004 -0.14107E-0006 -0.62581E-0008 -0.13189E-0006
  0.12543E+0005 -0.29063E+0004 -0.13776E-0006 -0.57490E-0008 -0.12879E-0006
  0.12625E+0005 -0.29073E+0004 -0.13130E-0006 -0.52532E-0008 -0.12260E-0006
  0.12707E+0005 -0.29084E+0004 -0.12547E-0006 -0.53069E-0008 -0.11705E-0006
  0.12750E+0005 -0.29090E+0004 -0.12297E-0006 -0.55288E-0008 -0.11474E-0006
  0.12500E+0005 -0.28894E+0004 -0.14237E-0006 -0.63398E-0008 -0.13344E-0006
  0.12543E+0005 -0.28901E+0004 -0.13898E-0006 -0.58283E-0008 -0.13024E-0006
  0.12625E+0005 -0.28913E+0004 -0.13219E-0006 -0.53062E-0008 -0.12372E-0006
  0.12707E+0005 -0.28926E+0004 -0.12582E-0006 -0.53140E-0008 -0.11762E-0006
  0.12750E+0005 -0.28933E+0004 -0.12298E-0006 -0.55068E-0008 -0.11496E-0006
  0.12500E+0005 -0.28585E+0004 -0.14264E-0006 -0.63731E-0008 -0.13460E-0006
  0.12543E+0005 -0.28594E+0004 -0.13922E-0006 -0.58664E-0008 -0.13134E-0006
  0.12625E+0005 -0.28610E+0004 -0.13204E-0006 -0.53150E-0008 -0.12438E-0006
  0.12707E+0005 -0.28626E+0004 -0.12488E-0006 -0.52580E-0008 -0.11741E-0006
  0.12750E+0005 -0.28635E+0004 -0.12151E-0006 -0.54074E-0008 -0.11415E-0006
  0.12500E+0005 -0.28277E+0004 -0.14008E-0006 -0.62533E-0008 -0.13351E-0006
  0.12543E+0005 -0.28287E+0004 -0.13679E-0006 -0.57625E-0008 -0.13031E-0006
  0.12625E+0005 -0.28307E+0004 -0.12955E-0006 -0.52064E-0008 -0.12314E-0006
  0.12707E+0005 -0.28326E+0004 -0.12192E-0006 -0.51117E-0008 -0.11554E-0006
  0.12750E+0005 -0.28337E+0004 -0.11814E-0006 -0.52318E-0008 -0.11178E-0006
  0.12500E+0005 -0.28114E+0004 -0.13765E-0006 -0.61307E-0008 -0.13206E-0006
  0.12543E+0005 -0.28125E+0004 -0.13449E-0006 -0.56522E-0008 -0.12894E-0006
  0.12625E+0005 -0.28147E+0004 -0.12734E-0006 -0.51028E-0008 -0.12176E-0006
  0.12707E+0005 -0.28168E+0004 -0.11957E-0006 -0.49982E-0008 -0.11391E-0006
  0.12750E+0005 -0.28180E+0004 -0.11563E-0006 -0.51084E-0008 -0.10992E-0006
  0.12750E+0005 -0.29090E+0004 -0.12297E-0006 -0.55288E-0008 -0.11474E-0006
  0.12793E+0005 -0.29094E+0004 -0.12104E-0006 -0.58495E-0008 -0.11307E-0006
  0.12875E+0005 -0.29101E+0004 -0.11922E-0006 -0.66988E-0008 -0.11188E-0006
  0.12957E+0005 -0.29109E+0004 -0.12008E-0006 -0.77671E-0008 -0.11350E-0006
  0.13000E+0005 -0.29113E+0004 -0.12160E-0006 -0.84033E-0008 -0.11541E-0006
  0.12750E+0005 -0.28933E+0004 -0.12298E-0006 -0.55068E-0008 -0.11496E-0006
  0.12793E+0005 -0.28937E+0004 -0.12068E-0006 -0.57973E-0008 -0.11289E-0006
  0.12875E+0005 -0.28946E+0004 -0.11814E-0006 -0.65910E-0008 -0.11092E-0006
  0.12957E+0005 -0.28955E+0004 -0.11840E-0006 -0.76109E-0008 -0.11184E-0006
  0.13000E+0005 -0.28960E+0004 -0.11970E-0006 -0.82259E-0008 -0.11347E-0006
  0.12750E+0005 -0.28635E+0004 -0.12151E-0006 -0.54074E-0008 -0.11415E-0006
  0.12793E+0005 -0.28641E+0004 -0.11858E-0006 -0.56517E-0008 -0.11139E-0006
  0.12875E+0005 -0.28652E+0004 -0.11480E-0006 -0.63578E-0008 -0.10799E-0006
  0.12957E+0005 -0.28663E+0004 -0.11392E-0006 -0.73002E-0008 -0.10755E-0006
  0.13000E+0005 -0.28669E+0004 -0.11475E-0006 -0.78796E-0008 -0.10858E-0006
  0.12750E+0005 -0.28337E+0004 -0.11814E-0006 -0.52318E-0008 -0.11178E-0006
  0.12793E+0005 -0.28344E+0004 -0.11470E-0006 -0.54433E-0008 -0.10840E-0006
  0.12875E+0005 -0.28358E+0004 -0.10980E-0006 -0.60845E-0008 -0.10366E-0006
  0.12957E+0005 -0.28372E+0004 -0.10781E-0006 -0.69670E-0008 -0.10183E-0006
  0.13000E+0005 -0.28379E+0004 -0.10813E-0006 -0.75184E-0008 -0.10221E-0006
  0.12750E+0005 -0.28180E+0004 -0.11563E-0006 -0.51084E-0008 -0.10992E-0006
  0.12793E+0005 -0.28188E+0004 -0.11196E-0006 -0.53075E-0008 -0.10625E-0006
  0.12875E+0005 -0.28203E+0004 -0.10654E-0006 -0.59231E-0008 -0.10084E-0006
  0.12957E+0005 -0.28218E+0004 -0.10397E-0006 -0.67810E-0008 -0.98280E-0007
  0.13000E+0005 -0.28226E+0004 -0.10402E-0006 -0.73202E-0008 -0.98293E-0007
  0.13000E+0005 -0.29113E+0004 -0.12160E-0006 -0.84033E-0008 -0.11541E-0006
  0.13043E+0005 -0.29116E+0004 -0.12379E-0006 -0.90760E-0008 -0.11793E-0006
  0.13125E+0005 -0.29121E+0004 -0.12938E-0006 -0.10485E-0007 -0.12380E-0006
  0.13207E+0005 -0.29125E+0004 -0.13601E-0006 -0.12099E-0007 -0.12997E-0006
  0.13250E+0005 -0.29128E+0004 -0.13950E-0006 -0.13057E-0007 -0.13280E-0006
  0.13000E+0005 -0.28960E+0004 -0.11970E-0006 -0.82259E-0008 -0.11347E-0006
  0.13043E+0005 -0.28963E+0004 -0.12174E-0006 -0.88791E-0008 -0.11578E-0006
  0.13125E+0005 -0.28969E+0004 -0.12736E-0006 -0.10257E-0007 -0.12156E-0006
  0.13207E+0005 -0.28974E+0004 -0.13449E-0006 -0.11841E-0007 -0.12815E-0006
  0.13250E+0005 -0.28978E+0004 -0.13845E-0006 -0.12781E-0007 -0.13142E-0006
  0.13000E+0005 -0.28669E+0004 -0.11475E-0006 -0.78796E-0008 -0.10858E-0006
  0.13043E+0005 -0.28673E+0004 -0.11645E-0006 -0.85008E-0008 -0.11042E-0006
  0.13125E+0005 -0.28681E+0004 -0.12192E-0006 -0.98238E-0008 -0.11584E-0006
  0.13207E+0005 -0.28688E+0004 -0.12976E-0006 -0.11351E-0007 -0.12295E-0006
  0.13250E+0005 -0.28692E+0004 -0.13447E-0006 -0.12256E-0007 -0.12692E-0006
  0.13000E+0005 -0.28379E+0004 -0.10813E-0006 -0.75184E-0008 -0.10221E-0006
  0.13043E+0005 -0.28384E+0004 -0.10941E-0006 -0.81124E-0008 -0.10348E-0006
  0.13125E+0005 -0.28393E+0004 -0.11451E-0006 -0.93872E-0008 -0.10828E-0006
  0.13207E+0005 -0.28402E+0004 -0.12272E-0006 -0.10861E-0007 -0.11559E-0006
  0.13250E+0005 -0.28407E+0004 -0.12799E-0006 -0.11732E-0007 -0.12005E-0006
  0.13000E+0005 -0.28226E+0004 -0.10402E-0006 -0.73202E-0008 -0.98293E-0007
  0.13043E+0005 -0.28231E+0004 -0.10504E-0006 -0.79024E-0008 -0.99235E-0007
  0.13125E+0005 -0.28241E+0004 -0.10985E-0006 -0.91547E-0008 -0.10361E-0006
  0.13207E+0005 -0.28251E+0004 -0.11813E-0006 -0.10603E-0007 -0.11089E-0006
  0.13250E+0005 -0.28256E+0004 -0.12361E-0006 -0.11456E-0007 -0.11553E-0006
  0.13250E+0005 -0.29128E+0004 -0.13950E-0006 -0.13057E-0007 -0.13280E-0006
  0.13293E+0005 -0.29130E+0004 -0.14271E-0006 -0.14095E-0007 -0.13503E-0006
  0.13375E+0005 -0.29135E+0004 -0.14730E-0006 -0.16319E-0007 -0.13674E-0006
  0.13457E+0005 -0.29139E+0004 -0.14881E-0006 -0.18869E-0007 -0.13406E-0006
  0.13500E+0005 -0.29141E+0004 -0.14797E-0006 -0.20333E-0007 -0.13055E-0006
  0.13250E+0005 -0.28978E+0004 -0.13845E-0006 -0.12781E-0007 -0.13142E-0006
  0.13293E+0005 -0.28980E+0004 -0.14228E-0006 -0.13797E-0007 -0.13425E-0006
  0.13375E+0005 -0.28985E+0004 -0.14841E-0006 -0.15966E-0007 -0.13751E-0006
  0.13457E+0005 -0.28990E+0004 -0.15185E-0006 -0.18441E-0007 -0.13683E-0006
  0.13500E+0005 -0.28993E+0004 -0.15216E-0006 -0.19857E-0007 -0.13449E-0006
  0.13250E+0005 -0.28692E+0004 -0.13447E-0006 -0.12256E-0007 -0.12692E-0006
  0.13293E+0005 -0.28695E+0004 -0.13932E-0006 -0.13231E-0007 -0.13073E-0006
  0.13375E+0005 -0.28702E+0004 -0.14810E-0006 -0.15298E-0007 -0.13665E-0006
  0.13457E+0005 -0.28708E+0004 -0.15503E-0006 -0.17634E-0007 -0.13954E-0006
  0.13500E+0005 -0.28711E+0004 -0.15742E-0006 -0.18959E-0007 -0.13937E-0006
  0.13250E+0005 -0.28407E+0004 -0.12799E-0006 -0.11732E-0007 -0.12005E-0006
  0.13293E+0005 -0.28411E+0004 -0.13365E-0006 -0.12667E-0007 -0.12464E-0006
  0.13375E+0005 -0.28418E+0004 -0.14471E-0006 -0.14634E-0007 -0.13284E-0006
  0.13457E+0005 -0.28426E+0004 -0.15481E-0006 -0.16833E-0007 -0.13899E-0006
  0.13500E+0005 -0.28430E+0004 -0.15917E-0006 -0.18072E-0007 -0.14086E-0006
  0.13250E+0005 -0.28256E+0004 -0.12361E-0006 -0.11456E-0007 -0.11553E-0006
  0.13293E+0005 -0.28261E+0004 -0.12962E-0006 -0.12370E-0007 -0.12045E-0006
  0.13375E+0005 -0.28269E+0004 -0.14173E-0006 -0.14285E-0007 -0.12970E-0006
  0.13457E+0005 -0.28277E+0004 -0.15335E-0006 -0.16415E-0007 -0.13743E-0006
  0.13500E+0005 -0.28282E+0004 -0.15869E-0006 -0.17609E-0007 -0.14032E-0006
  0.13500E+0005 -0.29141E+0004 -0.14797E-0006 -0.20333E-0007 -0.13055E-0006
  0.13543E+0005 -0.29143E+0004 -0.14588E-0006 -0.21850E-0007 -0.12552E-0006
  0.13625E+0005 -0.29146E+0004 -0.13820E-0006 -0.24807E-0007 -0.11180E-0006
  0.13707E+0005 -0.29150E+0004 -0.12570E-0006 -0.27683E-0007 -0.93166E-0007
  0.13750E+0005 -0.29152E+0004 -0.11733E-0006 -0.29088E-0007 -0.81749E-0007
  0.13500E+0005 -0.28993E+0004 -0.15216E-0006 -0.19857E-0007 -0.13449E-0006
  0.13543E+0005 -0.28995E+0004 -0.15125E-0006 -0.21320E-0007 -0.13069E-0006
  0.13625E+0005 -0.28999E+0004 -0.14584E-0006 -0.24162E-0007 -0.11933E-0006
  0.13707E+0005 -0.29003E+0004 -0.13547E-0006 -0.26915E-0007 -0.10288E-0006
  0.13750E+0005 -0.29005E+0004 -0.12810E-0006 -0.28257E-0007 -0.92467E-0007
  0.13500E+0005 -0.28711E+0004 -0.15742E-0006 -0.18959E-0007 -0.13937E-0006
  0.13543E+0005 -0.28714E+0004 -0.15872E-0006 -0.20322E-0007 -0.13785E-0006
  0.13625E+0005 -0.28720E+0004 -0.15763E-0006 -0.22954E-0007 -0.13095E-0006
  0.13707E+0005 -0.28725E+0004 -0.15144E-0006 -0.25483E-0007 -0.11877E-0006
  0.13750E+0005 -0.28728E+0004 -0.14609E-0006 -0.26708E-0007 -0.11039E-0006
  0.13500E+0005 -0.28430E+0004 -0.15917E-0006 -0.18072E-0007 -0.14086E-0006
  0.13543E+0005 -0.28434E+0004 -0.16258E-0006 -0.19340E-0007 -0.14154E-0006
  0.13625E+0005 -0.28440E+0004 -0.16576E-0006 -0.21770E-0007 -0.13905E-0006
  0.13707E+0005 -0.28447E+0004 -0.16387E-0006 -0.24086E-0007 -0.13125E-0006
  0.13750E+0005 -0.28450E+0004 -0.16067E-0006 -0.25201E-0007 -0.12501E-0006
  0.13500E+0005 -0.28282E+0004 -0.15869E-0006 -0.17609E-0007 -0.14032E-0006
  0.13543E+0005 -0.28286E+0004 -0.16317E-0006 -0.18828E-0007 -0.14210E-0006
  0.13625E+0005 -0.28293E+0004 -0.16855E-0006 -0.21156E-0007 -0.14189E-0006
  0.13707E+0005 -0.28300E+0004 -0.16894E-0006 -0.23365E-0007 -0.13641E-0006
  0.13750E+0005 -0.28304E+0004 -0.16691E-0006 -0.24423E-0007 -0.13134E-0006
  0.13750E+0005 -0.29152E+0004 -0.11733E-0006 -0.29088E-0007 -0.81749E-0007
  0.13793E+0005 -0.29153E+0004 -0.10796E-0006 -0.30355E-0007 -0.69620E-0007
  0.13875E+0005 -0.29155E+0004 -0.88009E-0007 -0.32270E-0007 -0.45508E-0007
  0.13957E+0005 -0.29157E+0004 -0.66428E-0007 -0.33350E-0007 -0.21718E-0007
  0.14000E+0005 -0.29158E+0004 -0.54954E-0007 -0.33523E-0007 -0.10020E-0007
  0.13750E+0005 -0.29005E+0004 -0.12810E-0006 -0.28257E-0007 -0.92467E-0007
  0.13793E+0005 -0.29007E+0004 -0.11963E-0006 -0.29462E-0007 -0.81211E-0007
  0.13875E+0005 -0.29009E+0004 -0.10096E-0006 -0.31278E-0007 -0.58295E-0007
  0.13957E+0005 -0.29012E+0004 -0.80079E-0007 -0.32291E-0007 -0.35009E-0007
  0.14000E+0005 -0.29013E+0004 -0.68716E-0007 -0.32445E-0007 -0.23280E-0007
  0.13750E+0005 -0.28728E+0004 -0.14609E-0006 -0.26708E-0007 -0.11039E-0006
  0.13793E+0005 -0.28729E+0004 -0.13945E-0006 -0.27803E-0007 -0.10093E-0006
  0.13875E+0005 -0.28733E+0004 -0.12360E-0006 -0.29438E-0007 -0.80634E-0007
  0.13957E+0005 -0.28736E+0004 -0.10448E-0006 -0.30327E-0007 -0.58728E-0007
  0.14000E+0005 -0.28737E+0004 -0.93577E-0007 -0.30446E-0007 -0.47180E-0007
  0.13750E+0005 -0.28450E+0004 -0.16067E-0006 -0.25201E-0007 -0.12501E-0006
  0.13793E+0005 -0.28452E+0004 -0.15603E-0006 -0.26190E-0007 -0.11751E-0006
  0.13875E+0005 -0.28456E+0004 -0.14342E-0006 -0.27653E-0007 -0.10024E-0006
  0.13957E+0005 -0.28460E+0004 -0.12658E-0006 -0.28423E-0007 -0.80225E-0007
  0.14000E+0005 -0.28462E+0004 -0.11644E-0006 -0.28506E-0007 -0.69156E-0007
  0.13750E+0005 -0.28304E+0004 -0.16691E-0006 -0.24423E-0007 -0.13134E-0006
  0.13793E+0005 -0.28306E+0004 -0.16338E-0006 -0.25359E-0007 -0.12493E-0006
  0.13875E+0005 -0.28310E+0004 -0.15262E-0006 -0.26734E-0007 -0.10939E-0006
  0.13957E+0005 -0.28314E+0004 -0.13718E-0006 -0.27443E-0007 -0.90564E-0007
  0.14000E+0005 -0.28316E+0004 -0.12756E-0006 -0.27508E-0007 -0.79859E-0007
  0.14000E+0005 -0.29158E+0004 -0.54954E-0007 -0.33523E-0007 -0.10020E-0007
  0.14043E+0005 -0.29159E+0004 -0.43787E-0007 -0.33392E-0007  0.66087E-0009
  0.14125E+0005 -0.29160E+0004 -0.24178E-0007 -0.32292E-0007  0.17340E-0007
  0.14207E+0005 -0.29161E+0004 -0.77882E-0008 -0.30079E-0007  0.28233E-0007
  0.14250E+0005 -0.29162E+0004 -0.81494E-0009 -0.28489E-0007  0.31364E-0007
  0.14000E+0005 -0.29013E+0004 -0.68716E-0007 -0.32445E-0007 -0.23280E-0007
  0.14043E+0005 -0.29014E+0004 -0.57490E-0007 -0.32308E-0007 -0.12371E-0007
  0.14125E+0005 -0.29015E+0004 -0.37311E-0007 -0.31232E-0007  0.52641E-0008
  0.14207E+0005 -0.29016E+0004 -0.19827E-0007 -0.29094E-0007  0.17704E-0007
  0.14250E+0005 -0.29017E+0004 -0.12109E-0007 -0.27561E-0007  0.21837E-0007
  0.14000E+0005 -0.28737E+0004 -0.93577E-0007 -0.30446E-0007 -0.47180E-0007
  0.14043E+0005 -0.28738E+0004 -0.82490E-0007 -0.30294E-0007 -0.36081E-0007
  0.14125E+0005 -0.28740E+0004 -0.61695E-0007 -0.29260E-0007 -0.17082E-0007
  0.14207E+0005 -0.28742E+0004 -0.42559E-0007 -0.27252E-0007 -0.21112E-0008
  0.14250E+0005 -0.28743E+0004 -0.33622E-0007 -0.25823E-0007  0.37386E-0008
  0.14000E+0005 -0.28462E+0004 -0.11644E-0006 -0.28506E-0007 -0.69156E-0007
  0.14043E+0005 -0.28463E+0004 -0.10581E-0006 -0.28340E-0007 -0.58171E-0007
  0.14125E+0005 -0.28465E+0004 -0.84999E-0007 -0.27340E-0007 -0.38384E-0007
  0.14207E+0005 -0.28467E+0004 -0.64771E-0007 -0.25451E-0007 -0.21420E-0007
  0.14250E+0005 -0.28468E+0004 -0.54879E-0007 -0.24117E-0007 -0.14104E-0007
  0.14000E+0005 -0.28316E+0004 -0.12756E-0006 -0.27508E-0007 -0.79859E-0007
  0.14043E+0005 -0.28318E+0004 -0.11728E-0006 -0.27334E-0007 -0.69052E-0007
  0.14125E+0005 -0.28320E+0004 -0.96698E-0007 -0.26350E-0007 -0.49076E-0007
  0.14207E+0005 -0.28322E+0004 -0.76120E-0007 -0.24518E-0007 -0.31277E-0007
  0.14250E+0005 -0.28323E+0004 -0.65835E-0007 -0.23232E-0007 -0.23293E-0007
  0.14250E+0005 -0.29162E+0004 -0.81494E-0009 -0.28489E-0007  0.31364E-0007
  0.14293E+0005 -0.29163E+0004  0.49051E-0008 -0.26635E-0007  0.32669E-0007
  0.14375E+0005 -0.29165E+0004  0.11993E-0007 -0.22482E-0007  0.30158E-0007
  0.14457E+0005 -0.29168E+0004  0.14256E-0007 -0.17690E-0007  0.21846E-0007
  0.14500E+0005 -0.29169E+0004  0.13699E-0007 -0.14995E-0007  0.15610E-0007
  0.14250E+0005 -0.29017E+0004 -0.12109E-0007 -0.27561E-0007  0.21837E-0007
  0.14293E+0005 -0.29018E+0004 -0.55491E-0008 -0.25779E-0007  0.24243E-0007
  0.14375E+0005 -0.29021E+0004  0.32715E-0008 -0.21790E-0007  0.23957E-0007
  0.14457E+0005 -0.29024E+0004  0.72915E-0008 -0.17192E-0007  0.17858E-0007
  0.14500E+0005 -0.29025E+0004  0.76055E-0008 -0.14608E-0007  0.12706E-0007
  0.14250E+0005 -0.28743E+0004 -0.33622E-0007 -0.25823E-0007  0.37386E-0008
  0.14293E+0005 -0.28744E+0004 -0.25638E-0007 -0.24167E-0007  0.80757E-0008
  0.14375E+0005 -0.28748E+0004 -0.13768E-0007 -0.20473E-0007  0.11793E-0007
  0.14457E+0005 -0.28751E+0004 -0.65321E-0008 -0.16225E-0007  0.97974E-0008
  0.14500E+0005 -0.28753E+0004 -0.45777E-0008 -0.13841E-0007  0.67013E-0008
  0.14250E+0005 -0.28468E+0004 -0.54879E-0007 -0.24117E-0007 -0.14104E-0007
  0.14293E+0005 -0.28470E+0004 -0.45709E-0007 -0.22578E-0007 -0.80604E-0008
  0.14375E+0005 -0.28475E+0004 -0.31144E-0007 -0.19157E-0007 -0.66423E-0009
  0.14457E+0005 -0.28479E+0004 -0.20902E-0007 -0.15235E-0007  0.12653E-0008
  0.14500E+0005 -0.28481E+0004 -0.17356E-0007 -0.13038E-0007  0.19504E-0009
  0.14250E+0005 -0.28323E+0004 -0.65835E-0007 -0.23232E-0007 -0.23293E-0007
  0.14293E+0005 -0.28326E+0004 -0.56140E-0007 -0.21752E-0007 -0.16445E-0007
  0.14375E+0005 -0.28331E+0004 -0.40313E-0007 -0.18466E-0007 -0.72548E-0008
  0.14457E+0005 -0.28335E+0004 -0.28592E-0007 -0.14707E-0007 -0.33473E-0008
  0.14500E+0005 -0.28338E+0004 -0.24238E-0007 -0.12603E-0007 -0.33741E-0008
  0.14500E+0005 -0.29169E+0004  0.13699E-0007 -0.14995E-0007  0.15610E-0007
  0.14543E+0005 -0.29171E+0004  0.12156E-0007 -0.12250E-0007  0.84732E-0008
  0.14625E+0005 -0.29176E+0004  0.71241E-0008 -0.70567E-0008 -0.63665E-0008
  0.14707E+0005 -0.29180E+0004  0.76621E-0009 -0.21813E-0008 -0.20678E-0007
  0.14750E+0005 -0.29183E+0004 -0.24544E-0008  0.14791E-0009 -0.27046E-0007
  0.14500E+0005 -0.29025E+0004  0.76055E-0008 -0.14608E-0007  0.12706E-0007
  0.14543E+0005 -0.29028E+0004  0.68702E-0008 -0.11978E-0007  0.65563E-0008
  0.14625E+0005 -0.29033E+0004  0.30694E-0008 -0.70037E-0008 -0.68063E-0008
  0.14707E+0005 -0.29039E+0004 -0.25663E-0008 -0.23347E-0008 -0.20308E-0007
  0.14750E+0005 -0.29042E+0004 -0.56473E-0008 -0.10379E-0009 -0.26565E-0007
  0.14500E+0005 -0.28753E+0004 -0.45777E-0008 -0.13841E-0007  0.67013E-0008
  0.14543E+0005 -0.28757E+0004 -0.37587E-0008 -0.11418E-0007  0.24616E-0008
  0.14625E+0005 -0.28764E+0004 -0.50923E-0008 -0.68385E-0008 -0.79422E-0008
  0.14707E+0005 -0.28770E+0004 -0.91310E-0008 -0.25416E-0008 -0.19652E-0007
  0.14750E+0005 -0.28774E+0004 -0.11799E-0007 -0.48729E-0009 -0.25536E-0007
  0.14500E+0005 -0.28481E+0004 -0.17356E-0007 -0.13038E-0007  0.19504E-0009
  0.14543E+0005 -0.28486E+0004 -0.14988E-0007 -0.10809E-0007 -0.21218E-0008
  0.14625E+0005 -0.28494E+0004 -0.13750E-0007 -0.65980E-0008 -0.94256E-0008
  0.14707E+0005 -0.28502E+0004 -0.15958E-0007 -0.26484E-0008 -0.19072E-0007
  0.14750E+0005 -0.28506E+0004 -0.18050E-0007 -0.75893E-0009 -0.24397E-0007
  0.14500E+0005 -0.28338E+0004 -0.24238E-0007 -0.12603E-0007 -0.33741E-0008
  0.14543E+0005 -0.28343E+0004 -0.21069E-0007 -0.10471E-0007 -0.46844E-0008
  0.14625E+0005 -0.28352E+0004 -0.18460E-0007 -0.64445E-0008 -0.10322E-0007
  0.14707E+0005 -0.28361E+0004 -0.19635E-0007 -0.26687E-0008 -0.18795E-0007
  0.14750E+0005 -0.28365E+0004 -0.21369E-0007 -0.86168E-0009 -0.23763E-0007
  0.14750E+0005 -0.29183E+0004 -0.24544E-0008  0.14791E-0009 -0.27046E-0007
  0.14793E+0005 -0.29186E+0004 -0.51716E-0008  0.22357E-0008 -0.32059E-0007
  0.14875E+0005 -0.29192E+0004 -0.78607E-0008  0.53981E-0008 -0.36401E-0007
  0.14957E+0005 -0.29198E+0004 -0.56701E-0008  0.73000E-0008 -0.32045E-0007
  0.15000E+0005 -0.29201E+0004 -0.19702E-0008  0.77506E-0008 -0.25656E-0007
  0.14750E+0005 -0.29042E+0004 -0.56473E-0008 -0.10379E-0009 -0.26565E-0007
  0.14793E+0005 -0.29045E+0004 -0.83981E-0008  0.18971E-0008 -0.31701E-0007
  0.14875E+0005 -0.29053E+0004 -0.11640E-0007  0.49345E-0008 -0.36931E-0007
  0.14957E+0005 -0.29060E+0004 -0.10584E-0007  0.67772E-0008 -0.34257E-0007
  0.15000E+0005 -0.29064E+0004 -0.76732E-0008  0.72275E-0008 -0.29027E-0007
  0.14750E+0005 -0.28774E+0004 -0.11799E-0007 -0.48729E-0009 -0.25536E-0007
  0.14793E+0005 -0.28779E+0004 -0.14453E-0007  0.13572E-0008 -0.30730E-0007
  0.14875E+0005 -0.28788E+0004 -0.18431E-0007  0.41700E-0008 -0.37300E-0007
  0.14957E+0005 -0.28797E+0004 -0.19250E-0007  0.59061E-0008 -0.37508E-0007
  0.15000E+0005 -0.28802E+0004 -0.17718E-0007  0.63552E-0008 -0.34342E-0007
  0.14750E+0005 -0.28506E+0004 -0.18050E-0007 -0.75893E-0009 -0.24397E-0007
  0.14793E+0005 -0.28512E+0004 -0.20425E-0007  0.93957E-0009 -0.29444E-0007
  0.14875E+0005 -0.28524E+0004 -0.24773E-0007  0.35428E-0008 -0.36944E-0007
  0.14957E+0005 -0.28535E+0004 -0.27122E-0007  0.51786E-0008 -0.39646E-0007
  0.15000E+0005 -0.28541E+0004 -0.26820E-0007  0.56257E-0008 -0.38370E-0007
  0.14750E+0005 -0.28365E+0004 -0.21369E-0007 -0.86168E-0009 -0.23763E-0007
  0.14793E+0005 -0.28372E+0004 -0.23535E-0007  0.76391E-0009 -0.28661E-0007
  0.14875E+0005 -0.28384E+0004 -0.27947E-0007  0.32621E-0008 -0.36500E-0007
  0.14957E+0005 -0.28396E+0004 -0.30974E-0007  0.48478E-0008 -0.40368E-0007
  0.15000E+0005 -0.28403E+0004 -0.31262E-0007  0.52936E-0008 -0.40021E-0007
  0.15000E+0005 -0.29201E+0004 -0.19702E-0008  0.77506E-0008 -0.25656E-0007
  0.15043E+0005 -0.29205E+0004  0.37366E-0008  0.78104E-0008 -0.16261E-0007
  0.15125E+0005 -0.29212E+0004  0.20394E-0007  0.69294E-0008  0.97828E-0008
  0.15207E+0005 -0.29219E+0004  0.44631E-0007  0.49869E-0008  0.45627E-0007
  0.15250E+0005 -0.29222E+0004  0.60180E-0007  0.36875E-0008  0.67716E-0007
  0.15000E+0005 -0.29064E+0004 -0.76732E-0008  0.72275E-0008 -0.29027E-0007
  0.15043E+0005 -0.29068E+0004 -0.28460E-0008  0.73093E-0008 -0.20929E-0007
  0.15125E+0005 -0.29076E+0004  0.12022E-0007  0.65319E-0008  0.24356E-0008
  0.15207E+0005 -0.29084E+0004  0.34564E-0007  0.47657E-0008  0.35633E-0007
  0.15250E+0005 -0.29088E+0004  0.49365E-0007  0.35831E-0008  0.56479E-0007
  0.15000E+0005 -0.28802E+0004 -0.17718E-0007  0.63552E-0008 -0.34342E-0007
  0.15043E+0005 -0.28808E+0004 -0.14473E-0007  0.64754E-0008 -0.28603E-0007
  0.15125E+0005 -0.28818E+0004 -0.29375E-0008  0.58811E-0008 -0.10236E-0007
  0.15207E+0005 -0.28828E+0004  0.16289E-0007  0.44264E-0008  0.17859E-0007
  0.15250E+0005 -0.28833E+0004  0.29549E-0007  0.34491E-0008  0.36230E-0007
  0.15000E+0005 -0.28541E+0004 -0.26820E-0007  0.56257E-0008 -0.38370E-0007
  0.15043E+0005 -0.28547E+0004 -0.25042E-0007  0.57805E-0008 -0.34852E-0007
  0.15125E+0005 -0.28560E+0004 -0.16741E-0007  0.53523E-0008 -0.21345E-0007
  0.15207E+0005 -0.28572E+0004 -0.92281E-0009  0.41806E-0008  0.15815E-0008
  0.15250E+0005 -0.28579E+0004  0.10662E-0007  0.33898E-0008  0.17353E-0007
  0.15000E+0005 -0.28403E+0004 -0.31262E-0007  0.52936E-0008 -0.40021E-0007
  0.15043E+0005 -0.28410E+0004 -0.30210E-0007  0.54650E-0008 -0.37616E-0007
  0.15125E+0005 -0.28424E+0004 -0.23568E-0007  0.51180E-0008 -0.26608E-0007
  0.15207E+0005 -0.28437E+0004 -0.95724E-0008  0.40848E-0008 -0.64169E-0008
  0.15250E+0005 -0.28444E+0004  0.10840E-0008  0.33850E-0008  0.79437E-0008
  0.15250E+0005 -0.29222E+0004  0.60180E-0007  0.36875E-0008  0.67716E-0007
  0.15293E+0005 -0.29225E+0004  0.77265E-0007  0.23193E-0008  0.91296E-0007
  0.15375E+0005 -0.29231E+0004  0.11269E-0006 -0.10765E-0009  0.13798E-0006
  0.15457E+0005 -0.29237E+0004  0.14944E-0006 -0.16682E-0008  0.18306E-0006
  0.15500E+0005 -0.29240E+0004  0.16812E-0006 -0.18981E-0008  0.20440E-0006
  0.15250E+0005 -0.29088E+0004  0.49365E-0007  0.35831E-0008  0.56479E-0007
  0.15293E+0005 -0.29092E+0004  0.65855E-0007  0.23419E-0008  0.78995E-0007
  0.15375E+0005 -0.29098E+0004  0.10074E-0006  0.16865E-0009  0.12437E-0006
  0.15457E+0005 -0.29105E+0004  0.13791E-0006 -0.11550E-0008  0.16934E-0006
  0.15500E+0005 -0.29109E+0004  0.15725E-0006 -0.12804E-0008  0.19118E-0006
  0.15250E+0005 -0.28833E+0004  0.29549E-0007  0.34491E-0008  0.36230E-0007
  0.15293E+0005 -0.28838E+0004  0.44746E-0007  0.24317E-0008  0.56562E-0007
  0.15375E+0005 -0.28847E+0004  0.78182E-0007  0.70390E-0009  0.99020E-0007
  0.15457E+0005 -0.28855E+0004  0.11561E-0006 -0.20621E-0009  0.14321E-0006
  0.15500E+0005 -0.28860E+0004  0.13588E-0006 -0.15007E-0009  0.16566E-0006
  0.15250E+0005 -0.28579E+0004  0.10662E-0007  0.33898E-0008  0.17353E-0007
  0.15293E+0005 -0.28584E+0004  0.24374E-0007  0.25751E-0008  0.35316E-0007
  0.15375E+0005 -0.28595E+0004  0.55848E-0007  0.12492E-0008  0.74336E-0007
  0.15457E+0005 -0.28606E+0004  0.92866E-0007  0.70995E-0009  0.11706E-0006
  0.15500E+0005 -0.28611E+0004  0.11369E-0006  0.92740E-0009  0.13970E-0006
  0.15250E+0005 -0.28444E+0004  0.10840E-0008  0.33850E-0008  0.79437E-0008
  0.15293E+0005 -0.28451E+0004  0.13946E-0007  0.26695E-0008  0.24593E-0007
  0.15375E+0005 -0.28462E+0004  0.44200E-0007  0.15394E-0008  0.61615E-0007
  0.15457E+0005 -0.28474E+0004  0.80753E-0007  0.11798E-0008  0.10330E-0006
  0.15500E+0005 -0.28480E+0004  0.10171E-0006  0.14747E-0008  0.12590E-0006
  0.15500E+0005 -0.29240E+0004  0.16812E-0006 -0.18981E-0008  0.20440E-0006
  0.15543E+0005 -0.29242E+0004  0.18549E-0006 -0.15861E-0008  0.22294E-0006
  0.15625E+0005 -0.29246E+0004  0.21305E-0006  0.70683E-0009  0.24825E-0006
  0.15707E+0005 -0.29250E+0004  0.23059E-0006  0.54000E-0008  0.25745E-0006
  0.15750E+0005 -0.29252E+0004  0.23481E-0006  0.88169E-0008  0.25493E-0006
  0.15500E+0005 -0.29109E+0004  0.15725E-0006 -0.12804E-0008  0.19118E-0006
  0.15543E+0005 -0.29111E+0004  0.17556E-0006 -0.88404E-0009  0.21060E-0006
  0.15625E+0005 -0.29116E+0004  0.20572E-0006  0.14946E-0008  0.23865E-0006
  0.15707E+0005 -0.29120E+0004  0.22676E-0006  0.61599E-0008  0.25182E-0006
  0.15750E+0005 -0.29123E+0004  0.23310E-0006  0.95131E-0008  0.25178E-0006
  0.15500E+0005 -0.28860E+0004  0.13588E-0006 -0.15007E-0009  0.16566E-0006
  0.15543E+0005 -0.28863E+0004  0.15567E-0006  0.39166E-0009  0.18640E-0006
  0.15625E+0005 -0.28869E+0004  0.19019E-0006  0.29131E-0008  0.21901E-0006
  0.15707E+0005 -0.28875E+0004  0.21741E-0006  0.75191E-0008  0.23917E-0006
  0.15750E+0005 -0.28878E+0004  0.22759E-0006  0.10754E-0007  0.24360E-0006
  0.15500E+0005 -0.28611E+0004  0.11369E-0006  0.92740E-0009  0.13970E-0006
  0.15543E+0005 -0.28615E+0004  0.13456E-0006  0.15966E-0008  0.16134E-0006
  0.15625E+0005 -0.28622E+0004  0.17270E-0006  0.42375E-0008  0.19769E-0006
  0.15707E+0005 -0.28629E+0004  0.20548E-0006  0.87767E-0008  0.22411E-0006
  0.15750E+0005 -0.28633E+0004  0.21924E-0006  0.11897E-0007  0.23270E-0006
  0.15500E+0005 -0.28480E+0004  0.10171E-0006  0.14747E-0008  0.12590E-0006
  0.15543E+0005 -0.28484E+0004  0.12300E-0006  0.22046E-0008  0.14783E-0006
  0.15625E+0005 -0.28492E+0004  0.16276E-0006  0.48998E-0008  0.18584E-0006
  0.15707E+0005 -0.28499E+0004  0.19822E-0006  0.94012E-0008  0.21527E-0006
  0.15750E+0005 -0.28504E+0004  0.21375E-0006  0.12463E-0007  0.22592E-0006
  0.15750E+0005 -0.29252E+0004  0.23481E-0006  0.88169E-0008  0.25493E-0006
  0.15793E+0005 -0.29254E+0004  0.23515E-0006  0.12793E-0007  0.24710E-0006
  0.15875E+0005 -0.29257E+0004  0.22462E-0006  0.21538E-0007  0.21801E-0006
  0.15957E+0005 -0.29261E+0004  0.19952E-0006  0.31028E-0007  0.17206E-0006
  0.16000E+0005 -0.29263E+0004  0.18085E-0006  0.35961E-0007  0.14227E-0006
  0.15750E+0005 -0.29123E+0004  0.23310E-0006  0.95131E-0008  0.25178E-0006
  0.15793E+0005 -0.29125E+0004  0.23568E-0006  0.13394E-0007  0.24661E-0006
  0.15875E+0005 -0.29129E+0004  0.22949E-0006  0.21882E-0007  0.22277E-0006
  0.15957E+0005 -0.29133E+0004  0.20849E-0006  0.31042E-0007  0.18187E-0006
  0.16000E+0005 -0.29136E+0004  0.19174E-0006  0.35787E-0007  0.15447E-0006
  0.15750E+0005 -0.28878E+0004  0.22759E-0006  0.10754E-0007  0.24360E-0006
  0.15793E+0005 -0.28881E+0004  0.23428E-0006  0.14461E-0007  0.24330E-0006
  0.15875E+0005 -0.28886E+0004  0.23623E-0006  0.22483E-0007  0.22924E-0006
  0.15957E+0005 -0.28891E+0004  0.22317E-0006  0.31049E-0007  0.19799E-0006
  0.16000E+0005 -0.28894E+0004  0.21024E-0006  0.35455E-0007  0.17527E-0006
  0.15750E+0005 -0.28633E+0004  0.21924E-0006  0.11897E-0007  0.23270E-0006
  0.15793E+0005 -0.28636E+0004  0.22984E-0006  0.15439E-0007  0.23701E-0006
  0.15875E+0005 -0.28643E+0004  0.23979E-0006  0.23021E-0007  0.23247E-0006
  0.15957E+0005 -0.28650E+0004  0.23478E-0006  0.31033E-0007  0.21090E-0006
  0.16000E+0005 -0.28653E+0004  0.22586E-0006  0.35123E-0007  0.19299E-0006
  0.15750E+0005 -0.28504E+0004  0.21375E-0006  0.12463E-0007  0.22592E-0006
  0.15793E+0005 -0.28507E+0004  0.22633E-0006  0.15920E-0007  0.23256E-0006
  0.15875E+0005 -0.28515E+0004  0.24041E-0006  0.23281E-0007  0.23291E-0006
  0.15957E+0005 -0.28522E+0004  0.23968E-0006  0.31015E-0007  0.21642E-0006
  0.16000E+0005 -0.28526E+0004  0.23293E-0006  0.34947E-0007  0.20109E-0006
  0.16000E+0005 -0.29263E+0004  0.18085E-0006  0.35961E-0007  0.14227E-0006
  0.16043E+0005 -0.29266E+0004  0.15878E-0006  0.40583E-0007  0.10947E-0006
  0.16125E+0005 -0.29271E+0004  0.10957E-0006  0.47922E-0007  0.42261E-0007
  0.16207E+0005 -0.29276E+0004  0.54092E-0007  0.52439E-0007 -0.26304E-0007
  0.16250E+0005 -0.29279E+0004  0.23819E-0007  0.53397E-0007 -0.60922E-0007
  0.16000E+0005 -0.29136E+0004  0.19174E-0006  0.35787E-0007  0.15447E-0006
  0.16043E+0005 -0.29139E+0004  0.17135E-0006  0.40219E-0007  0.12378E-0006
  0.16125E+0005 -0.29145E+0004  0.12451E-0006  0.47226E-0007  0.59596E-0007
  0.16207E+0005 -0.29151E+0004  0.70191E-0007  0.51478E-0007 -0.74389E-0008
  0.16250E+0005 -0.29155E+0004  0.40017E-0007  0.52337E-0007 -0.41886E-0007
  0.16000E+0005 -0.28894E+0004  0.21024E-0006  0.35455E-0007  0.17527E-0006
  0.16043E+0005 -0.28899E+0004  0.19326E-0006  0.39549E-0007  0.14878E-0006
  0.16125E+0005 -0.28907E+0004  0.15147E-0006  0.45958E-0007  0.90822E-0007
  0.16207E+0005 -0.28915E+0004  0.99999E-0007  0.49735E-0007  0.27304E-0007
  0.16250E+0005 -0.28919E+0004  0.70369E-0007  0.50416E-0007 -0.64726E-0008
  0.16000E+0005 -0.28653E+0004  0.22586E-0006  0.35123E-0007  0.19299E-0006
  0.16043E+0005 -0.28658E+0004  0.21256E-0006  0.38901E-0007  0.17091E-0006
  0.16125E+0005 -0.28668E+0004  0.17649E-0006  0.44754E-0007  0.11978E-0006
  0.16207E+0005 -0.28678E+0004  0.12867E-0006  0.48090E-0007  0.60538E-0007
  0.16250E+0005 -0.28683E+0004  0.10004E-0006  0.48604E-0007  0.27868E-0007
  0.16000E+0005 -0.28526E+0004  0.23293E-0006  0.34947E-0007  0.20109E-0006
  0.16043E+0005 -0.28531E+0004  0.22166E-0006  0.38568E-0007  0.18141E-0006
  0.16125E+0005 -0.28542E+0004  0.18885E-0006  0.44143E-0007  0.13409E-0006
  0.16207E+0005 -0.28553E+0004  0.14326E-0006  0.47258E-0007  0.77396E-0007
  0.16250E+0005 -0.28558E+0004  0.11533E-0006  0.47689E-0007  0.45478E-0007
  0.16250E+0005 -0.29279E+0004  0.23819E-0007  0.53397E-0007 -0.60922E-0007
  0.16293E+0005 -0.29283E+0004 -0.63617E-0008  0.53252E-0007 -0.93468E-0007
  0.16375E+0005 -0.29289E+0004 -0.60776E-0007  0.49840E-0007 -0.14663E-0006
  0.16457E+0005 -0.29295E+0004 -0.10823E-0006  0.42405E-0007 -0.18541E-0006
  0.16500E+0005 -0.29299E+0004 -0.12936E-0006  0.37017E-0007 -0.19922E-0006
  0.16250E+0005 -0.29155E+0004  0.40017E-0007  0.52337E-0007 -0.41886E-0007
  0.16293E+0005 -0.29159E+0004  0.95782E-0008  0.52124E-0007 -0.74702E-0007
  0.16375E+0005 -0.29166E+0004 -0.46191E-0007  0.48677E-0007 -0.12945E-0006
  0.16457E+0005 -0.29174E+0004 -0.95931E-0007  0.41325E-0007 -0.17099E-0006
  0.16500E+0005 -0.29178E+0004 -0.11854E-0006  0.36023E-0007 -0.18659E-0006
  0.16250E+0005 -0.28919E+0004  0.70369E-0007  0.50416E-0007 -0.64726E-0008
  0.16293E+0005 -0.28924E+0004  0.39793E-0007  0.50081E-0007 -0.39457E-0007
  0.16375E+0005 -0.28933E+0004 -0.17933E-0007  0.46571E-0007 -0.96621E-0007
  0.16457E+0005 -0.28943E+0004 -0.71516E-0007  0.39365E-0007 -0.14288E-0006
  0.16500E+0005 -0.28948E+0004 -0.96735E-0007  0.34217E-0007 -0.16167E-0006
  0.16250E+0005 -0.28683E+0004  0.10004E-0006  0.48604E-0007  0.27868E-0007
  0.16293E+0005 -0.28689E+0004  0.69776E-0007  0.48155E-0007 -0.48421E-0008
  0.16375E+0005 -0.28701E+0004  0.10895E-0007  0.44584E-0007 -0.63625E-0007
  0.16457E+0005 -0.28713E+0004 -0.45865E-0007  0.37514E-0007 -0.11393E-0006
  0.16500E+0005 -0.28719E+0004 -0.73416E-0007  0.32509E-0007 -0.13564E-0006
  0.16250E+0005 -0.28558E+0004  0.11533E-0006  0.47689E-0007  0.45478E-0007
  0.16293E+0005 -0.28565E+0004  0.85409E-0007  0.47183E-0007  0.13086E-0007
  0.16375E+0005 -0.28578E+0004  0.26241E-0007  0.43582E-0007 -0.46231E-0007
  0.16457E+0005 -0.28591E+0004 -0.31917E-0007  0.36579E-0007 -0.98400E-0007
  0.16500E+0005 -0.28598E+0004 -0.60579E-0007  0.31646E-0007 -0.12153E-0006
  0.16500E+0005 -0.29299E+0004 -0.12936E-0006  0.37017E-0007 -0.19922E-0006
  0.16543E+0005 -0.29302E+0004 -0.14733E-0006  0.30770E-0007 -0.20823E-0006
  0.16625E+0005 -0.29309E+0004 -0.17195E-0006  0.17061E-0007 -0.21216E-0006
  0.16707E+0005 -0.29315E+0004 -0.18367E-0006  0.18798E-0008 -0.19992E-0006
  0.16750E+0005 -0.29319E+0004 -0.18472E-0006 -0.63239E-0008 -0.18769E-0006
  0.16500E+0005 -0.29178E+0004 -0.11854E-0006  0.36023E-0007 -0.18659E-0006
  0.16543E+0005 -0.29182E+0004 -0.13812E-0006  0.29884E-0007 -0.19755E-0006
  0.16625E+0005 -0.29189E+0004 -0.16597E-0006  0.16432E-0007 -0.20537E-0006
  0.16707E+0005 -0.29197E+0004 -0.18090E-0006  0.15417E-0008 -0.19699E-0006
  0.16750E+0005 -0.29201E+0004 -0.18356E-0006 -0.65051E-0008 -0.18666E-0006
  0.16500E+0005 -0.28948E+0004 -0.96735E-0007  0.34217E-0007 -0.16167E-0006
  0.16543E+0005 -0.28953E+0004 -0.11922E-0006  0.28274E-0007 -0.17617E-0006
  0.16625E+0005 -0.28963E+0004 -0.15304E-0006  0.15283E-0007 -0.19122E-0006
  0.16707E+0005 -0.28973E+0004 -0.17406E-0006  0.91964E-0009 -0.19014E-0006
  0.16750E+0005 -0.28978E+0004 -0.17981E-0006 -0.68424E-0008 -0.18347E-0006
  0.16500E+0005 -0.28719E+0004 -0.73416E-0007  0.32509E-0007 -0.13564E-0006
  0.16543E+0005 -0.28725E+0004 -0.98580E-0007  0.26748E-0007 -0.15345E-0006
  0.16625E+0005 -0.28737E+0004 -0.13811E-0006  0.14190E-0007 -0.17547E-0006
  0.16707E+0005 -0.28749E+0004 -0.16518E-0006  0.32218E-0009 -0.18165E-0006
  0.16750E+0005 -0.28755E+0004 -0.17407E-0006 -0.71708E-0008 -0.17870E-0006
  0.16500E+0005 -0.28598E+0004 -0.60579E-0007  0.31646E-0007 -0.12153E-0006
  0.16543E+0005 -0.28605E+0004 -0.87059E-0007  0.25976E-0007 -0.14098E-0006
  0.16625E+0005 -0.28618E+0004 -0.12948E-0006  0.13635E-0007 -0.16656E-0006
  0.16707E+0005 -0.28631E+0004 -0.15970E-0006  0.16795E-0010 -0.17652E-0006
  0.16750E+0005 -0.28637E+0004 -0.17026E-0006 -0.73404E-0008 -0.17555E-0006
  0.16750E+0005 -0.29319E+0004 -0.18472E-0006 -0.63239E-0008 -0.18769E-0006
  0.16793E+0005 -0.29322E+0004 -0.18241E-0006 -0.14428E-0007 -0.17201E-0006
  0.16875E+0005 -0.29328E+0004 -0.16957E-0006 -0.28983E-0007 -0.13454E-0006
  0.16957E+0005 -0.29334E+0004 -0.14723E-0006 -0.41688E-0007 -0.89760E-0007
  0.17000E+0005 -0.29337E+0004 -0.13233E-0006 -0.47397E-0007 -0.64342E-0007
  0.16750E+0005 -0.29201E+0004 -0.18356E-0006 -0.65051E-0008 -0.18666E-0006
  0.16793E+0005 -0.29205E+0004 -0.18274E-0006 -0.14456E-0007 -0.17274E-0006
  0.16875E+0005 -0.29212E+0004 -0.17238E-0006 -0.28740E-0007 -0.13815E-0006
  0.16957E+0005 -0.29219E+0004 -0.15197E-0006 -0.41212E-0007 -0.95561E-0007
  0.17000E+0005 -0.29223E+0004 -0.13787E-0006 -0.46818E-0007 -0.71009E-0007
  0.16750E+0005 -0.28978E+0004 -0.17981E-0006 -0.68424E-0008 -0.18347E-0006
  0.16793E+0005 -0.28983E+0004 -0.18192E-0006 -0.14513E-0007 -0.17299E-0006
  0.16875E+0005 -0.28992E+0004 -0.17649E-0006 -0.28303E-0007 -0.14410E-0006
  0.16957E+0005 -0.29001E+0004 -0.16004E-0006 -0.40351E-0007 -0.10598E-0006
  0.17000E+0005 -0.29006E+0004 -0.14759E-0006 -0.45764E-0007 -0.83238E-0007
  0.16750E+0005 -0.28755E+0004 -0.17407E-0006 -0.71708E-0008 -0.17870E-0006
  0.16793E+0005 -0.28761E+0004 -0.17919E-0006 -0.14578E-0007 -0.17175E-0006
  0.16875E+0005 -0.28772E+0004 -0.17896E-0006 -0.27898E-0007 -0.14885E-0006
  0.16957E+0005 -0.28783E+0004 -0.16682E-0006 -0.39539E-0007 -0.11555E-0006
  0.17000E+0005 -0.28789E+0004 -0.15623E-0006 -0.44769E-0007 -0.94841E-0007
  0.16750E+0005 -0.28637E+0004 -0.17026E-0006 -0.73404E-0008 -0.17555E-0006
  0.16793E+0005 -0.28644E+0004 -0.17699E-0006 -0.14614E-0007 -0.17049E-0006
  0.16875E+0005 -0.28656E+0004 -0.17959E-0006 -0.27695E-0007 -0.15085E-0006
  0.16957E+0005 -0.28668E+0004 -0.16985E-0006 -0.39130E-0007 -0.12024E-0006
  0.17000E+0005 -0.28674E+0004 -0.16032E-0006 -0.44266E-0007 -0.10067E-0006
  0.17000E+0005 -0.29337E+0004 -0.13233E-0006 -0.47397E-0007 -0.64342E-0007
  0.17043E+0005 -0.29340E+0004 -0.11573E-0006 -0.52306E-0007 -0.38323E-0007
  0.17125E+0005 -0.29345E+0004 -0.80741E-0007 -0.59247E-0007  0.11146E-0007
  0.17207E+0005 -0.29350E+0004 -0.43005E-0007 -0.62908E-0007  0.58506E-0007
  0.17250E+0005 -0.29353E+0004 -0.22729E-0007 -0.63495E-0007  0.81787E-0007
  0.17000E+0005 -0.29223E+0004 -0.13787E-0006 -0.46818E-0007 -0.71009E-0007
  0.17043E+0005 -0.29226E+0004 -0.12190E-0006 -0.51635E-0007 -0.45662E-0007
  0.17125E+0005 -0.29232E+0004 -0.87679E-0007 -0.58434E-0007  0.30457E-0008
  0.17207E+0005 -0.29238E+0004 -0.50183E-0007 -0.61992E-0007  0.50274E-0007
  0.17250E+0005 -0.29241E+0004 -0.29835E-0007 -0.62538E-0007  0.73719E-0007
  0.17000E+0005 -0.29006E+0004 -0.14759E-0006 -0.45764E-0007 -0.83238E-0007
  0.17043E+0005 -0.29010E+0004 -0.13298E-0006 -0.50413E-0007 -0.59340E-0007
  0.17125E+0005 -0.29017E+0004 -0.10053E-0006 -0.56952E-0007 -0.12394E-0007
  0.17207E+0005 -0.29025E+0004 -0.63783E-0007 -0.60320E-0007  0.34289E-0007
  0.17250E+0005 -0.29029E+0004 -0.43441E-0007 -0.60791E-0007  0.57903E-0007
  0.17000E+0005 -0.28789E+0004 -0.15623E-0006 -0.44769E-0007 -0.94841E-0007
  0.17043E+0005 -0.28794E+0004 -0.14319E-0006 -0.49254E-0007 -0.72610E-0007
  0.17125E+0005 -0.28803E+0004 -0.11290E-0006 -0.55543E-0007 -0.27835E-0007
  0.17207E+0005 -0.28812E+0004 -0.77281E-0007 -0.58730E-0007  0.17916E-0007
  0.17250E+0005 -0.28817E+0004 -0.57134E-0007 -0.59130E-0007  0.41510E-0007
  0.17000E+0005 -0.28674E+0004 -0.16032E-0006 -0.44266E-0007 -0.10067E-0006
  0.17043E+0005 -0.28680E+0004 -0.14819E-0006 -0.48668E-0007 -0.79407E-0007
  0.17125E+0005 -0.28690E+0004 -0.11920E-0006 -0.54829E-0007 -0.35939E-0007
  0.17207E+0005 -0.28700E+0004 -0.84323E-0007 -0.57923E-0007  0.91649E-0008
  0.17250E+0005 -0.28706E+0004 -0.64356E-0007 -0.58287E-0007  0.32671E-0007
  0.17250E+0005 -0.29353E+0004 -0.22729E-0007 -0.63495E-0007  0.81787E-0007
  0.17293E+0005 -0.29355E+0004 -0.26254E-0008 -0.63148E-0007  0.10342E-0006
  0.17375E+0005 -0.29359E+0004  0.34031E-0007 -0.60005E-0007  0.13889E-0006
  0.17457E+0005 -0.29363E+0004  0.67141E-0007 -0.53729E-0007  0.16544E-0006
  0.17500E+0005 -0.29366E+0004  0.82533E-0007 -0.49230E-0007  0.17524E-0006
  0.17250E+0005 -0.29241E+0004 -0.29835E-0007 -0.62538E-0007  0.73719E-0007
  0.17293E+0005 -0.29244E+0004 -0.95346E-0008 -0.62157E-0007  0.95661E-0007
  0.17375E+0005 -0.29249E+0004  0.27833E-0007 -0.58973E-0007  0.13211E-0006
  0.17457E+0005 -0.29253E+0004  0.62069E-0007 -0.52685E-0007  0.16013E-0006
  0.17500E+0005 -0.29256E+0004  0.78208E-0007 -0.48195E-0007  0.17090E-0006
  0.17250E+0005 -0.29029E+0004 -0.43441E-0007 -0.60791E-0007  0.57903E-0007
  0.17293E+0005 -0.29033E+0004 -0.22903E-0007 -0.60349E-0007  0.80298E-0007
  0.17375E+0005 -0.29039E+0004  0.15579E-0007 -0.57092E-0007  0.11838E-0006
  0.17457E+0005 -0.29045E+0004  0.51747E-0007 -0.50791E-0007  0.14902E-0006
  0.17500E+0005 -0.29048E+0004  0.69211E-0007 -0.46321E-0007  0.16153E-0006
  0.17250E+0005 -0.28817E+0004 -0.57134E-0007 -0.59130E-0007  0.41510E-0007
  0.17293E+0005 -0.28821E+0004 -0.36538E-0007 -0.58632E-0007  0.64180E-0007
  0.17375E+0005 -0.28829E+0004  0.27462E-0008 -0.55310E-0007  0.10360E-0006
  0.17457E+0005 -0.28837E+0004  0.40575E-0007 -0.49002E-0007  0.13659E-0006
  0.17500E+0005 -0.28841E+0004  0.59238E-0007 -0.44557E-0007  0.15074E-0006
  0.17250E+0005 -0.28706E+0004 -0.64356E-0007 -0.58287E-0007  0.32671E-0007
  0.17293E+0005 -0.28710E+0004 -0.43802E-0007 -0.57760E-0007  0.55413E-0007
  0.17375E+0005 -0.28718E+0004 -0.42229E-0008 -0.54407E-0007  0.95415E-0007
  0.17457E+0005 -0.28727E+0004  0.34368E-0007 -0.48100E-0007  0.12954E-0006
  0.17500E+0005 -0.28731E+0004  0.53612E-0007 -0.43669E-0007  0.14450E-0006
  0.17500E+0005 -0.29366E+0004  0.82533E-0007 -0.49230E-0007  0.17524E-0006
  0.17543E+0005 -0.29367E+0004  0.96145E-0007 -0.43952E-0007  0.18184E-0006
  0.17625E+0005 -0.29370E+0004  0.11625E-0006 -0.32025E-0007  0.18497E-0006
  0.17707E+0005 -0.29374E+0004  0.12773E-0006 -0.17983E-0007  0.17530E-0006
  0.17750E+0005 -0.29375E+0004  0.12995E-0006 -0.99398E-0008  0.16503E-0006
  0.17500E+0005 -0.29256E+0004  0.78208E-0007 -0.48195E-0007  0.17090E-0006
  0.17543E+0005 -0.29258E+0004  0.92659E-0007 -0.42937E-0007  0.17858E-0006
  0.17625E+0005 -0.29262E+0004  0.11458E-0006 -0.31087E-0007  0.18405E-0006
  0.17707E+0005 -0.29266E+0004  0.12809E-0006 -0.17183E-0007  0.17702E-0006
  0.17750E+0005 -0.29268E+0004  0.13143E-0006 -0.92387E-0008  0.16820E-0006
  0.17500E+0005 -0.29048E+0004  0.69211E-0007 -0.46321E-0007  0.16153E-0006
  0.17543E+0005 -0.29051E+0004  0.85169E-0007 -0.41105E-0007  0.17118E-0006
  0.17625E+0005 -0.29056E+0004  0.11042E-0006 -0.29405E-0007  0.18100E-0006
  0.17707E+0005 -0.29061E+0004  0.12772E-0006 -0.15759E-0007  0.17891E-0006
  0.17750E+0005 -0.29063E+0004  0.13316E-0006 -0.79992E-0008  0.17286E-0006
  0.17500E+0005 -0.28841E+0004  0.59238E-0007 -0.44557E-0007  0.15074E-0006
  0.17543E+0005 -0.28844E+0004  0.76591E-0007 -0.39385E-0007  0.16226E-0006
  0.17625E+0005 -0.28850E+0004  0.10500E-0006 -0.27840E-0007  0.17628E-0006
  0.17707E+0005 -0.28856E+0004  0.12600E-0006 -0.14450E-0007  0.17908E-0006
  0.17750E+0005 -0.28859E+0004  0.13353E-0006 -0.68690E-0008  0.17579E-0006
  0.17500E+0005 -0.28731E+0004  0.53612E-0007 -0.43669E-0007  0.14450E-0006
  0.17543E+0005 -0.28734E+0004  0.71654E-0007 -0.38522E-0007  0.15697E-0006
  0.17625E+0005 -0.28741E+0004  0.10165E-0006 -0.27059E-0007  0.17314E-0006
  0.17707E+0005 -0.28747E+0004  0.12456E-0006 -0.13802E-0007  0.17848E-0006
  0.17750E+0005 -0.28751E+0004  0.13318E-0006 -0.63142E-0008  0.17664E-0006
  0.17750E+0005 -0.29375E+0004  0.12995E-0006 -0.99398E-0008  0.16503E-0006
  0.17793E+0005 -0.29377E+0004  0.12941E-0006 -0.16203E-0008  0.15137E-0006
  0.17875E+0005 -0.29379E+0004  0.12078E-0006  0.14394E-0007  0.11702E-0006
  0.17957E+0005 -0.29382E+0004  0.10263E-0006  0.29684E-0007  0.73855E-0007
  0.18000E+0005 -0.29384E+0004  0.89623E-0007  0.37001E-0007  0.48738E-0007
  0.17750E+0005 -0.29268E+0004  0.13143E-0006 -0.92387E-0008  0.16820E-0006
  0.17793E+0005 -0.29269E+0004  0.13201E-0006 -0.10360E-0008  0.15601E-0006
  0.17875E+0005 -0.29272E+0004  0.12539E-0006  0.14709E-0007  0.12433E-0006
  0.17957E+0005 -0.29275E+0004  0.10895E-0006  0.29682E-0007  0.83478E-0007
  0.18000E+0005 -0.29277E+0004  0.96667E-0007  0.36822E-0007  0.59343E-0007
  0.17750E+0005 -0.29063E+0004  0.13316E-0006 -0.79992E-0008  0.17286E-0006
  0.17793E+0005 -0.29065E+0004  0.13587E-0006 -0.12377E-0010  0.16347E-0006
  0.17875E+0005 -0.29069E+0004  0.13315E-0006  0.15239E-0007  0.13696E-0006
  0.17957E+0005 -0.29073E+0004  0.12014E-0006  0.29637E-0007  0.10068E-0006
  0.18000E+0005 -0.29075E+0004  0.10934E-0006  0.36456E-0007  0.78531E-0007
  0.17750E+0005 -0.28859E+0004  0.13353E-0006 -0.68690E-0008  0.17579E-0006
  0.17793E+0005 -0.28861E+0004  0.13837E-0006  0.90941E-0009  0.16921E-0006
  0.17875E+0005 -0.28866E+0004  0.13964E-0006  0.15689E-0007  0.14799E-0006
  0.17957E+0005 -0.28871E+0004  0.13025E-0006  0.29543E-0007  0.11650E-0006
  0.18000E+0005 -0.28874E+0004  0.12108E-0006  0.36061E-0007  0.96494E-0007
  0.17750E+0005 -0.28751E+0004  0.13318E-0006 -0.63142E-0008  0.17664E-0006
  0.17793E+0005 -0.28754E+0004  0.13914E-0006  0.13573E-0008  0.17156E-0006
  0.17875E+0005 -0.28759E+0004  0.14256E-0006  0.15897E-0007  0.15316E-0006
  0.17957E+0005 -0.28764E+0004  0.13515E-0006  0.29475E-0007  0.12428E-0006
  0.18000E+0005 -0.28767E+0004  0.12689E-0006  0.35842E-0007  0.10546E-0006
  0.18000E+0005 -0.29384E+0004  0.89623E-0007  0.37001E-0007  0.48738E-0007
  0.18043E+0005 -0.29385E+0004  0.74596E-0007  0.43493E-0007  0.22843E-0007
  0.18125E+0005 -0.29388E+0004  0.41861E-0007  0.52821E-0007 -0.25853E-0007
  0.18207E+0005 -0.29391E+0004  0.59994E-0008  0.57027E-0007 -0.69711E-0007
  0.18250E+0005 -0.29392E+0004 -0.13092E-0007  0.56791E-0007 -0.89229E-0007
  0.18000E+0005 -0.29277E+0004  0.96667E-0007  0.36822E-0007  0.59343E-0007
  0.18043E+0005 -0.29279E+0004  0.82196E-0007  0.43137E-0007  0.34215E-0007
  0.18125E+0005 -0.29282E+0004  0.49989E-0007  0.52152E-0007 -0.13733E-0007
  0.18207E+0005 -0.29286E+0004  0.13899E-0007  0.56113E-0007 -0.57885E-0007
  0.18250E+0005 -0.29287E+0004 -0.56255E-0008  0.55791E-0007 -0.77998E-0007
  0.18000E+0005 -0.29075E+0004  0.10934E-0006  0.36456E-0007  0.78531E-0007
  0.18043E+0005 -0.29078E+0004  0.96057E-0007  0.42453E-0007  0.55000E-0007
  0.18125E+0005 -0.29082E+0004  0.65156E-0007  0.50907E-0007  0.87856E-0008
  0.18207E+0005 -0.29086E+0004  0.28962E-0007  0.54434E-0007 -0.35585E-0007
  0.18250E+0005 -0.29088E+0004  0.87891E-0008  0.53961E-0007 -0.56646E-0007
  0.18000E+0005 -0.28874E+0004  0.12108E-0006  0.36061E-0007  0.96494E-0007
  0.18043E+0005 -0.28876E+0004  0.10916E-0006  0.41760E-0007  0.74741E-0007
  0.18125E+0005 -0.28882E+0004  0.79949E-0007  0.49694E-0007  0.30656E-0007
  0.18207E+0005 -0.28887E+0004  0.44071E-0007  0.52823E-0007 -0.13494E-0007
  0.18250E+0005 -0.28889E+0004  0.23473E-0007  0.52215E-0007 -0.35271E-0007
  0.18000E+0005 -0.28767E+0004  0.12689E-0006  0.35842E-0007  0.10546E-0006
  0.18043E+0005 -0.28770E+0004  0.11576E-0006  0.41392E-0007  0.84719E-0007
  0.18125E+0005 -0.28776E+0004  0.87579E-0007  0.49067E-0007  0.41911E-0007
  0.18207E+0005 -0.28782E+0004  0.52033E-0007  0.52001E-0007 -0.19478E-0008
  0.18250E+0005 -0.28785E+0004  0.31300E-0007  0.51327E-0007 -0.24008E-0007
  0.18250E+0005 -0.29392E+0004 -0.13092E-0007  0.56791E-0007 -0.89229E-0007
  0.18293E+0005 -0.29394E+0004 -0.31701E-0007  0.54684E-0007 -0.10543E-0006
  0.18375E+0005 -0.29397E+0004 -0.63946E-0007  0.45369E-0007 -0.12516E-0006
  0.18457E+0005 -0.29401E+0004 -0.89930E-0007  0.29181E-0007 -0.12867E-0006
  0.18500E+0005 -0.29402E+0004 -0.10039E-0006  0.18107E-0007 -0.12376E-0006
  0.18250E+0005 -0.29287E+0004 -0.56255E-0008  0.55791E-0007 -0.77998E-0007
  0.18293E+0005 -0.29289E+0004 -0.24875E-0007  0.53633E-0007 -0.95091E-0007
  0.18375E+0005 -0.29293E+0004 -0.58827E-0007  0.44340E-0007 -0.11723E-0006
  0.18457E+0005 -0.29297E+0004 -0.86995E-0007  0.28336E-0007 -0.12388E-0006
  0.18500E+0005 -0.29299E+0004 -0.98711E-0007  0.17424E-0007 -0.12080E-0006
  0.18250E+0005 -0.29088E+0004  0.87891E-0008  0.53961E-0007 -0.56646E-0007
  0.18293E+0005 -0.29091E+0004 -0.11510E-0007  0.51719E-0007 -0.75259E-0007
  0.18375E+0005 -0.29096E+0004 -0.48427E-0007  0.42477E-0007 -0.10169E-0006
  0.18457E+0005 -0.29101E+0004 -0.80544E-0007  0.26817E-0007 -0.11408E-0006
  0.18500E+0005 -0.29104E+0004 -0.94588E-0007  0.16202E-0007 -0.11440E-0006
  0.18250E+0005 -0.28889E+0004  0.23473E-0007  0.52215E-0007 -0.35271E-0007
  0.18293E+0005 -0.28893E+0004  0.23398E-0008  0.49901E-0007 -0.55176E-0007
  0.18375E+0005 -0.28899E+0004 -0.37181E-0007  0.40722E-0007 -0.85511E-0007
  0.18457E+0005 -0.28905E+0004 -0.72987E-0007  0.25399E-0007 -0.10336E-0006
  0.18500E+0005 -0.28908E+0004 -0.89271E-0007  0.15071E-0007 -0.10698E-0006
  0.18250E+0005 -0.28785E+0004  0.31300E-0007  0.51327E-0007 -0.24008E-0007
  0.18293E+0005 -0.28788E+0004  0.98128E-0008  0.48980E-0007 -0.44504E-0007
  0.18375E+0005 -0.28795E+0004 -0.30936E-0007  0.39838E-0007 -0.76743E-0007
  0.18457E+0005 -0.28801E+0004 -0.68576E-0007  0.24690E-0007 -0.97346E-0007
  0.18500E+0005 -0.28805E+0004 -0.86004E-0007  0.14510E-0007 -0.10267E-0006
  0.18500E+0005 -0.29402E+0004 -0.10039E-0006  0.18107E-0007 -0.12376E-0006
  0.18543E+0005 -0.29404E+0004 -0.10833E-0006  0.55393E-0008 -0.11435E-0006
  0.18625E+0005 -0.29408E+0004 -0.11616E-0006 -0.21498E-0007 -0.85397E-0007
  0.18707E+0005 -0.29412E+0004 -0.11473E-0006 -0.50872E-0007 -0.45020E-0007
  0.18750E+0005 -0.29414E+0004 -0.11058E-0006 -0.66491E-0007 -0.20709E-0007
  0.18500E+0005 -0.29299E+0004 -0.98711E-0007  0.17424E-0007 -0.12080E-0006
  0.18543E+0005 -0.29301E+0004 -0.10794E-0006  0.50569E-0008 -0.11328E-0006
  0.18625E+0005 -0.29306E+0004 -0.11811E-0006 -0.21509E-0007 -0.87800E-0007
  0.18707E+0005 -0.29310E+0004 -0.11868E-0006 -0.50338E-0007 -0.50466E-0007
  0.18750E+0005 -0.29312E+0004 -0.11539E-0006 -0.65660E-0007 -0.27472E-0007
  0.18500E+0005 -0.29104E+0004 -0.94588E-0007  0.16202E-0007 -0.11440E-0006
  0.18543E+0005 -0.29106E+0004 -0.10621E-0006  0.42041E-0008 -0.11040E-0006
  0.18625E+0005 -0.29112E+0004 -0.12085E-0006 -0.21500E-0007 -0.91528E-0007
  0.18707E+0005 -0.29117E+0004 -0.12537E-0006 -0.49336E-0007 -0.60076E-0007
  0.18750E+0005 -0.29120E+0004 -0.12380E-0006 -0.64117E-0007 -0.39676E-0007
  0.18500E+0005 -0.28908E+0004 -0.89271E-0007  0.15071E-0007 -0.10698E-0006
  0.18543E+0005 -0.28911E+0004 -0.10325E-0006  0.34267E-0008 -0.10645E-0006
  0.18625E+0005 -0.28918E+0004 -0.12237E-0006 -0.21457E-0007 -0.94169E-0007
  0.18707E+0005 -0.28925E+0004 -0.13097E-0006 -0.48348E-0007 -0.68726E-0007
  0.18750E+0005 -0.28928E+0004 -0.13124E-0006 -0.62617E-0007 -0.51031E-0007
  0.18500E+0005 -0.28805E+0004 -0.86004E-0007  0.14510E-0007 -0.10267E-0006
  0.18543E+0005 -0.28809E+0004 -0.10120E-0006  0.30451E-0008 -0.10393E-0006
  0.18625E+0005 -0.28816E+0004 -0.12268E-0006 -0.21421E-0007 -0.95120E-0007
  0.18707E+0005 -0.28823E+0004 -0.13348E-0006 -0.47833E-0007 -0.72889E-0007
  0.18750E+0005 -0.28827E+0004 -0.13477E-0006 -0.61841E-0007 -0.56665E-0007
  0.18750E+0005 -0.29414E+0004 -0.11058E-0006 -0.66491E-0007 -0.20709E-0007
  0.18793E+0005 -0.29415E+0004 -0.10440E-0006 -0.81685E-0007  0.46661E-0008
  0.18875E+0005 -0.29419E+0004 -0.88212E-0007 -0.10810E-0006  0.52853E-0007
  0.18957E+0005 -0.29422E+0004 -0.68098E-0007 -0.12952E-0006  0.96865E-0007
  0.19000E+0005 -0.29424E+0004 -0.56715E-0007 -0.13822E-0006  0.11689E-0006
  0.18750E+0005 -0.29312E+0004 -0.11539E-0006 -0.65660E-0007 -0.27472E-0007
  0.18793E+0005 -0.29314E+0004 -0.10990E-0006 -0.80563E-0007 -0.31741E-0008
  0.18875E+0005 -0.29319E+0004 -0.94499E-0007 -0.10647E-0006  0.43718E-0007
  0.18957E+0005 -0.29323E+0004 -0.74511E-0007 -0.12750E-0006  0.87434E-0007
  0.19000E+0005 -0.29325E+0004 -0.62949E-0007 -0.13604E-0006  0.10769E-0006
  0.18750E+0005 -0.29120E+0004 -0.12380E-0006 -0.64117E-0007 -0.39676E-0007
  0.18793E+0005 -0.29123E+0004 -0.11972E-0006 -0.78490E-0007 -0.17532E-0007
  0.18875E+0005 -0.29128E+0004 -0.10607E-0006 -0.10348E-0006  0.26657E-0007
  0.18957E+0005 -0.29134E+0004 -0.86582E-0007 -0.12377E-0006  0.69554E-0007
  0.19000E+0005 -0.29136E+0004 -0.74807E-0007 -0.13203E-0006  0.90110E-0007
  0.18750E+0005 -0.28928E+0004 -0.13124E-0006 -0.62617E-0007 -0.51031E-0007
  0.18793E+0005 -0.28932E+0004 -0.12872E-0006 -0.76486E-0007 -0.31179E-0007
  0.18875E+0005 -0.28938E+0004 -0.11714E-0006 -0.10060E-0006  0.99954E-0008
  0.18957E+0005 -0.28945E+0004 -0.98480E-0007 -0.12020E-0006  0.51737E-0007
  0.19000E+0005 -0.28948E+0004 -0.86661E-0007 -0.12818E-0006  0.72418E-0007
  0.18750E+0005 -0.28827E+0004 -0.13477E-0006 -0.61841E-0007 -0.56665E-0007
  0.18793E+0005 -0.28831E+0004 -0.13312E-0006 -0.75455E-0007 -0.38074E-0007
  0.18875E+0005 -0.28838E+0004 -0.12275E-0006 -0.99129E-0007  0.13912E-0008
  0.18957E+0005 -0.28845E+0004 -0.10466E-0006 -0.11837E-0006  0.42390E-0007
  0.19000E+0005 -0.28849E+0004 -0.92890E-0007 -0.12621E-0006  0.63067E-0007
  0.19000E+0005 -0.29424E+0004 -0.56715E-0007 -0.13822E-0006  0.11689E-0006
  0.19043E+0005 -0.29426E+0004 -0.45245E-0007 -0.14485E-0006  0.13403E-0006
  0.19125E+0005 -0.29428E+0004 -0.24235E-0007 -0.15146E-0006  0.15743E-0006
  0.19207E+0005 -0.29431E+0004 -0.55359E-0008 -0.15015E-0006  0.16793E-0006
  0.19250E+0005 -0.29433E+0004  0.29683E-0008 -0.14640E-0006  0.16820E-0006
  0.19000E+0005 -0.29325E+0004 -0.62949E-0007 -0.13604E-0006  0.10769E-0006
  0.19043E+0005 -0.29327E+0004 -0.51153E-0007 -0.14256E-0006  0.12529E-0006
  0.19125E+0005 -0.29330E+0004 -0.29191E-0007 -0.14907E-0006  0.15010E-0006
  0.19207E+0005 -0.29333E+0004 -0.92295E-0008 -0.14781E-0006  0.16255E-0006
  0.19250E+0005 -0.29335E+0004  0.16207E-0010 -0.14414E-0006  0.16399E-0006
  0.19000E+0005 -0.29136E+0004 -0.74807E-0007 -0.13203E-0006  0.90110E-0007
  0.19043E+0005 -0.29139E+0004 -0.62516E-0007 -0.13834E-0006  0.10845E-0006
  0.19125E+0005 -0.29143E+0004 -0.38944E-0007 -0.14467E-0006  0.13574E-0006
  0.19207E+0005 -0.29147E+0004 -0.16731E-0007 -0.14350E-0006  0.15173E-0006
  0.19250E+0005 -0.29149E+0004 -0.61355E-0008 -0.13998E-0006  0.15533E-0006
  0.19000E+0005 -0.28948E+0004 -0.86661E-0007 -0.12818E-0006  0.72418E-0007
  0.19043E+0005 -0.28951E+0004 -0.74032E-0007 -0.13429E-0006  0.91329E-0007
  0.19125E+0005 -0.28956E+0004 -0.49110E-0007 -0.14044E-0006  0.12082E-0006
  0.19207E+0005 -0.28960E+0004 -0.24843E-0007 -0.13935E-0006  0.14013E-0006
  0.19250E+0005 -0.28963E+0004 -0.12973E-0007 -0.13596E-0006  0.14579E-0006
  0.19000E+0005 -0.28849E+0004 -0.92890E-0007 -0.12621E-0006  0.63067E-0007
  0.19043E+0005 -0.28851E+0004 -0.80146E-0007 -0.13222E-0006  0.82215E-0007
  0.19125E+0005 -0.28857E+0004 -0.54617E-0007 -0.13827E-0006  0.11275E-0006
  0.19207E+0005 -0.28862E+0004 -0.29347E-0007 -0.13722E-0006  0.13372E-0006
  0.19250E+0005 -0.28865E+0004 -0.16839E-0007 -0.13390E-0006  0.14043E-0006
  0.19250E+0005 -0.29433E+0004  0.29683E-0008 -0.14640E-0006  0.16820E-0006
  0.19293E+0005 -0.29434E+0004  0.10365E-0007 -0.14070E-0006  0.16498E-0006
  0.19375E+0005 -0.29435E+0004  0.21063E-0007 -0.12518E-0006  0.15010E-0006
  0.19457E+0005 -0.29437E+0004  0.27178E-0007 -0.10475E-0006  0.12543E-0006
  0.19500E+0005 -0.29438E+0004  0.28482E-0007 -0.92610E-0007  0.10926E-0006
  0.19250E+0005 -0.29335E+0004  0.16207E-0010 -0.14414E-0006  0.16399E-0006
  0.19293E+0005 -0.29336E+0004  0.81791E-0008 -0.13855E-0006  0.16201E-0006
  0.19375E+0005 -0.29338E+0004  0.20354E-0007 -0.12332E-0006  0.14954E-0006
  0.19457E+0005 -0.29340E+0004  0.27912E-0007 -0.10324E-0006  0.12729E-0006
  0.19500E+0005 -0.29341E+0004  0.29952E-0007 -0.91290E-0007  0.11237E-0006
  0.19250E+0005 -0.29149E+0004 -0.61355E-0008 -0.13998E-0006  0.15533E-0006
  0.19293E+0005 -0.29150E+0004  0.34381E-0008 -0.13459E-0006  0.15561E-0006
  0.19375E+0005 -0.29153E+0004  0.18364E-0007 -0.11987E-0006  0.14765E-0006
  0.19457E+0005 -0.29156E+0004  0.28642E-0007 -0.10043E-0006  0.12995E-0006
  0.19500E+0005 -0.29157E+0004  0.32082E-0007 -0.88825E-0007  0.11740E-0006
  0.19250E+0005 -0.28963E+0004 -0.12973E-0007 -0.13596E-0006  0.14579E-0006
  0.19293E+0005 -0.28965E+0004 -0.20497E-0008 -0.13076E-0006  0.14828E-0006
  0.19375E+0005 -0.28968E+0004  0.15553E-0007 -0.11653E-0006  0.14471E-0006
  0.19457E+0005 -0.28972E+0004  0.28522E-0007 -0.97697E-0007  0.13149E-0006
  0.19500E+0005 -0.28973E+0004  0.33353E-0007 -0.86427E-0007  0.12127E-0006
  0.19250E+0005 -0.28865E+0004 -0.16839E-0007 -0.13390E-0006  0.14043E-0006
  0.19293E+0005 -0.28867E+0004 -0.52309E-0008 -0.12879E-0006  0.14404E-0006
  0.19375E+0005 -0.28871E+0004  0.13749E-0007 -0.11482E-0006  0.14275E-0006
  0.19457E+0005 -0.28874E+0004  0.28122E-0007 -0.96289E-0007  0.13186E-0006
  0.19500E+0005 -0.28876E+0004  0.33684E-0007 -0.85190E-0007  0.12286E-0006
  0.19500E+0005 -0.29438E+0004  0.28482E-0007 -0.92610E-0007  0.10926E-0006
  0.19543E+0005 -0.29440E+0004  0.28639E-0007 -0.79681E-0007  0.91557E-0007
  0.19625E+0005 -0.29442E+0004  0.25523E-0007 -0.54529E-0007  0.55086E-0007
  0.19707E+0005 -0.29445E+0004  0.19119E-0007 -0.29803E-0007  0.18691E-0007
  0.19750E+0005 -0.29447E+0004  0.17121E-0007 -0.15246E-0007  0.32621E-0008
  0.19500E+0005 -0.29341E+0004  0.29952E-0007 -0.91290E-0007  0.11237E-0006
  0.19543E+0005 -0.29343E+0004  0.30791E-0007 -0.78581E-0007  0.95872E-0007
  0.19625E+0005 -0.29346E+0004  0.28878E-0007 -0.53819E-0007  0.61568E-0007
  0.19707E+0005 -0.29349E+0004  0.23474E-0007 -0.29431E-0007  0.27074E-0007
  0.19750E+0005 -0.29351E+0004  0.21668E-0007 -0.15137E-0007  0.12169E-0007
  0.19500E+0005 -0.29157E+0004  0.32082E-0007 -0.88825E-0007  0.11740E-0006
  0.19543E+0005 -0.29160E+0004  0.34222E-0007 -0.76527E-0007  0.10317E-0006
  0.19625E+0005 -0.29164E+0004  0.34632E-0007 -0.52469E-0007  0.72958E-0007
  0.19707E+0005 -0.29168E+0004  0.31136E-0007 -0.28718E-0007  0.41981E-0007
  0.19750E+0005 -0.29170E+0004  0.29538E-0007 -0.15185E-0007  0.27936E-0007
  0.19500E+0005 -0.28973E+0004  0.33353E-0007 -0.86427E-0007  0.12127E-0006
  0.19543E+0005 -0.28976E+0004  0.36812E-0007 -0.74516E-0007  0.10930E-0006
  0.19625E+0005 -0.28981E+0004  0.39572E-0007 -0.51135E-0007  0.83146E-0007
  0.19707E+0005 -0.28986E+0004  0.37995E-0007 -0.28018E-0007  0.55570E-0007
  0.19750E+0005 -0.28989E+0004  0.36628E-0007 -0.15317E-0007  0.42400E-0007
  0.19500E+0005 -0.28876E+0004  0.33684E-0007 -0.85190E-0007  0.12286E-0006
  0.19543E+0005 -0.28879E+0004  0.37840E-0007 -0.73475E-0007  0.11207E-0006
  0.19625E+0005 -0.28885E+0004  0.41847E-0007 -0.50443E-0007  0.88030E-0007
  0.19707E+0005 -0.28890E+0004  0.41284E-0007 -0.27660E-0007  0.62203E-0007
  0.19750E+0005 -0.28893E+0004  0.40086E-0007 -0.15379E-0007  0.49527E-0007
  0.19750E+0005 -0.29447E+0004  0.17121E-0007 -0.15246E-0007  0.32621E-0008
  0.19793E+0005 -0.29449E+0004  0.92487E-0008 -0.67399E-0008 -0.16166E-0007
  0.19875E+0005 -0.29454E+0004  0.57928E-0008  0.12900E-0007 -0.29488E-0007
  0.19957E+0005 -0.29458E+0004 -0.50719E-0009  0.26535E-0007 -0.37737E-0007
  0.20000E+0005 -0.29461E+0004 -0.31673E-0007  0.18959E-0007 -0.82955E-0007
  0.19750E+0005 -0.29351E+0004  0.21668E-0007 -0.15137E-0007  0.12169E-0007
  0.19793E+0005 -0.29354E+0004  0.14364E-0007 -0.66622E-0008 -0.61461E-0008
  0.19875E+0005 -0.29359E+0004  0.10789E-0007  0.12974E-0007 -0.19431E-0007
  0.19957E+0005 -0.29365E+0004  0.10004E-0009  0.25531E-0007 -0.34932E-0007
  0.20000E+0005 -0.29367E+0004 -0.33482E-0007  0.17760E-0007 -0.84670E-0007
  0.19750E+0005 -0.29170E+0004  0.29538E-0007 -0.15185E-0007  0.27936E-0007
  0.19793E+0005 -0.29174E+0004  0.23587E-0007 -0.63977E-0008  0.11819E-0007
  0.19875E+0005 -0.29180E+0004  0.18842E-0007  0.12719E-0007 -0.30735E-0008
  0.19957E+0005 -0.29187E+0004  0.88898E-0009  0.23356E-0007 -0.30759E-0007
  0.20000E+0005 -0.29191E+0004 -0.34257E-0007  0.16214E-0007 -0.84143E-0007
  0.19750E+0005 -0.28989E+0004  0.36628E-0007 -0.15317E-0007  0.42400E-0007
  0.19793E+0005 -0.28993E+0004  0.31963E-0007 -0.61436E-0008  0.28158E-0007
  0.19875E+0005 -0.29002E+0004  0.25449E-0007  0.12111E-0007  0.10427E-0007
  0.19957E+0005 -0.29010E+0004  0.18102E-0008  0.21144E-0007 -0.27035E-0007
  0.20000E+0005 -0.29014E+0004 -0.32676E-0007  0.15139E-0007 -0.80217E-0007
  0.19750E+0005 -0.28893E+0004  0.40086E-0007 -0.15379E-0007  0.49527E-0007
  0.19793E+0005 -0.28898E+0004  0.35998E-0007 -0.60361E-0008  0.36064E-0007
  0.19875E+0005 -0.28907E+0004  0.28492E-0007  0.11689E-0007  0.16657E-0007
  0.19957E+0005 -0.28916E+0004  0.24929E-0008  0.20023E-0007 -0.24970E-0007
  0.20000E+0005 -0.28921E+0004 -0.31296E-0007  0.14622E-0007 -0.77381E-0007
  0.00000E+0000 -0.28729E+0004  0.39835E-0007  0.29941E-0007  0.25155E-0007
  0.43168E+0002 -0.28725E+0004  0.24339E-0007  0.25597E-0007  0.50417E-0008
  0.12500E+0003 -0.28718E+0004  0.28840E-0008  0.21190E-0007 -0.19362E-0007
  0.20683E+0003 -0.28712E+0004 -0.12924E-0007  0.19015E-0007 -0.35418E-0007
  0.25000E+0003 -0.28708E+0004 -0.20261E-0007  0.18199E-0007 -0.43321E-0007
  0.00000E+0000 -0.28619E+0004  0.38447E-0007  0.29996E-0007  0.23108E-0007
  0.43168E+0002 -0.28615E+0004  0.23138E-0007  0.25916E-0007  0.32844E-0008
  0.12500E+0003 -0.28608E+0004  0.10229E-0008  0.21390E-0007 -0.22250E-0007
  0.20683E+0003 -0.28600E+0004 -0.15093E-0007  0.19045E-0007 -0.38977E-0007
  0.25000E+0003 -0.28596E+0004 -0.22241E-0007  0.18187E-0007 -0.46696E-0007
  0.00000E+0000 -0.28411E+0004  0.35540E-0007  0.30105E-0007  0.18877E-0007
  0.43168E+0002 -0.28406E+0004  0.20537E-0007  0.26410E-0007 -0.43346E-0009
  0.12500E+0003 -0.28398E+0004 -0.24172E-0008  0.21737E-0007 -0.27499E-0007
  0.20683E+0003 -0.28389E+0004 -0.18852E-0007  0.19109E-0007 -0.45161E-0007
  0.25000E+0003 -0.28385E+0004 -0.25604E-0007  0.18164E-0007 -0.52523E-0007
  0.00000E+0000 -0.28203E+0004  0.32315E-0007  0.30206E-0007  0.14254E-0007
  0.43168E+0002 -0.28198E+0004  0.17563E-0007  0.26785E-0007 -0.46179E-0008
  0.12500E+0003 -0.28188E+0004 -0.57727E-0008  0.22032E-0007 -0.32545E-0007
  0.20683E+0003 -0.28179E+0004 -0.22175E-0007  0.19169E-0007 -0.50677E-0007
  0.25000E+0003 -0.28174E+0004 -0.28456E-0007  0.18134E-0007 -0.57619E-0007
  0.00000E+0000 -0.28093E+0004  0.30501E-0007  0.30253E-0007  0.11679E-0007
  0.43168E+0002 -0.28088E+0004  0.15868E-0007  0.26941E-0007 -0.69885E-0008
  0.12500E+0003 -0.28077E+0004 -0.75145E-0008  0.22166E-0007 -0.35148E-0007
  0.20683E+0003 -0.28067E+0004 -0.23760E-0007  0.19196E-0007 -0.53342E-0007
  0.25000E+0003 -0.28062E+0004 -0.29756E-0007  0.18114E-0007 -0.60022E-0007
  0.25000E+0003 -0.28708E+0004 -0.20261E-0007  0.18199E-0007 -0.43321E-0007
  0.29317E+0003 -0.28705E+0004 -0.26737E-0007  0.17603E-0007 -0.50766E-0007
  0.37500E+0003 -0.28699E+0004 -0.35969E-0007  0.16853E-0007 -0.62656E-0007
  0.45683E+0003 -0.28693E+0004 -0.40200E-0007  0.16511E-0007 -0.70083E-0007
  0.50000E+0003 -0.28690E+0004 -0.40126E-0007  0.16463E-0007 -0.71663E-0007
  0.25000E+0003 -0.28596E+0004 -0.22241E-0007  0.18187E-0007 -0.46696E-0007
  0.29317E+0003 -0.28593E+0004 -0.28404E-0007  0.17546E-0007 -0.53783E-0007
  0.37500E+0003 -0.28587E+0004 -0.36753E-0007  0.16736E-0007 -0.64616E-0007
  0.45683E+0003 -0.28580E+0004 -0.39861E-0007  0.16351E-0007 -0.70674E-0007
  0.50000E+0003 -0.28577E+0004 -0.39153E-0007  0.16284E-0007 -0.71474E-0007
  0.25000E+0003 -0.28385E+0004 -0.25604E-0007  0.18164E-0007 -0.52523E-0007
  0.29317E+0003 -0.28381E+0004 -0.31117E-0007  0.17439E-0007 -0.58887E-0007
  0.37500E+0003 -0.28374E+0004 -0.37712E-0007  0.16512E-0007 -0.67644E-0007
  0.45683E+0003 -0.28366E+0004 -0.38652E-0007  0.16044E-0007 -0.71059E-0007
  0.50000E+0003 -0.28362E+0004 -0.36740E-0007  0.15942E-0007 -0.70370E-0007
  0.25000E+0003 -0.28174E+0004 -0.28456E-0007  0.18134E-0007 -0.57619E-0007
  0.29317E+0003 -0.28169E+0004 -0.33246E-0007  0.17329E-0007 -0.63194E-0007
  0.37500E+0003 -0.28161E+0004 -0.37987E-0007  0.16285E-0007 -0.69775E-0007
  0.45683E+0003 -0.28152E+0004 -0.36715E-0007  0.15734E-0007 -0.70491E-0007
  0.50000E+0003 -0.28148E+0004 -0.33602E-0007  0.15595E-0007 -0.68304E-0007
  0.25000E+0003 -0.28062E+0004 -0.29756E-0007  0.18114E-0007 -0.60022E-0007
  0.29317E+0003 -0.28057E+0004 -0.34134E-0007  0.17267E-0007 -0.65150E-0007
  0.37500E+0003 -0.28048E+0004 -0.37858E-0007  0.16163E-0007 -0.70540E-0007
  0.45683E+0003 -0.28040E+0004 -0.35408E-0007  0.15567E-0007 -0.69812E-0007
  0.50000E+0003 -0.28035E+0004 -0.31666E-0007  0.15410E-0007 -0.66834E-0007
  0.50000E+0003 -0.28690E+0004 -0.40126E-0007  0.16463E-0007 -0.71663E-0007
  0.54317E+0003 -0.28688E+0004 -0.38425E-0007  0.16486E-0007 -0.71463E-0007
  0.62500E+0003 -0.28685E+0004 -0.30825E-0007  0.16676E-0007 -0.66009E-0007
  0.70683E+0003 -0.28682E+0004 -0.18146E-0007  0.16954E-0007 -0.54202E-0007
  0.75000E+0003 -0.28680E+0004 -0.98213E-0008  0.17099E-0007 -0.45722E-0007
  0.50000E+0003 -0.28577E+0004 -0.39153E-0007  0.16284E-0007 -0.71474E-0007
  0.54317E+0003 -0.28575E+0004 -0.36822E-0007  0.16291E-0007 -0.70490E-0007
  0.62500E+0003 -0.28571E+0004 -0.28101E-0007  0.16458E-0007 -0.63621E-0007
  0.70683E+0003 -0.28568E+0004 -0.14508E-0007  0.16720E-0007 -0.50615E-0007
  0.75000E+0003 -0.28566E+0004 -0.58198E-0008  0.16861E-0007 -0.41632E-0007
  0.50000E+0003 -0.28362E+0004 -0.36740E-0007  0.15942E-0007 -0.70370E-0007
  0.54317E+0003 -0.28360E+0004 -0.33226E-0007  0.15919E-0007 -0.67906E-0007
  0.62500E+0003 -0.28356E+0004 -0.22447E-0007  0.16040E-0007 -0.58399E-0007
  0.70683E+0003 -0.28352E+0004 -0.72334E-0008  0.16272E-0007 -0.43210E-0007
  0.75000E+0003 -0.28350E+0004  0.20663E-0008  0.16405E-0007 -0.33339E-0007
  0.50000E+0003 -0.28148E+0004 -0.33602E-0007  0.15595E-0007 -0.68304E-0007
  0.54317E+0003 -0.28146E+0004 -0.28931E-0007  0.15542E-0007 -0.64370E-0007
  0.62500E+0003 -0.28141E+0004 -0.16191E-0007  0.15617E-0007 -0.52296E-0007
  0.70683E+0003 -0.28136E+0004  0.48454E-0009  0.15819E-0007 -0.35052E-0007
  0.75000E+0003 -0.28134E+0004  0.10294E-0007  0.15943E-0007 -0.24381E-0007
  0.50000E+0003 -0.28035E+0004 -0.31666E-0007  0.15410E-0007 -0.66834E-0007
  0.54317E+0003 -0.28032E+0004 -0.26396E-0007  0.15340E-0007 -0.62131E-0007
  0.62500E+0003 -0.28028E+0004 -0.12666E-0007  0.15391E-0007 -0.48734E-0007
  0.70683E+0003 -0.28023E+0004  0.47144E-0008  0.15577E-0007 -0.30462E-0007
  0.75000E+0003 -0.28020E+0004  0.14751E-0007  0.15696E-0007 -0.19406E-0007
  0.75000E+0003 -0.28680E+0004 -0.98213E-0008  0.17099E-0007 -0.45722E-0007
  0.79317E+0003 -0.28679E+0004 -0.70813E-0009  0.17216E-0007 -0.36007E-0007
  0.87500E+0003 -0.28677E+0004  0.17853E-0007  0.17326E-0007 -0.15089E-0007
  0.95683E+0003 -0.28675E+0004  0.36435E-0007  0.17205E-0007  0.72908E-0008
  0.10000E+0004 -0.28674E+0004  0.45592E-0007  0.17036E-0007  0.18925E-0007
  0.75000E+0003 -0.28566E+0004 -0.58198E-0008  0.16861E-0007 -0.41632E-0007
  0.79317E+0003 -0.28565E+0004  0.35556E-0008  0.16976E-0007 -0.31527E-0007
  0.87500E+0003 -0.28563E+0004  0.22320E-0007  0.17091E-0007 -0.10199E-0007
  0.95683E+0003 -0.28561E+0004  0.40709E-0007  0.16986E-0007  0.12136E-0007
  0.10000E+0004 -0.28560E+0004  0.49612E-0007  0.16828E-0007  0.23569E-0007
  0.75000E+0003 -0.28350E+0004  0.20663E-0008  0.16405E-0007 -0.33339E-0007
  0.79317E+0003 -0.28349E+0004  0.11855E-0007  0.16517E-0007 -0.22565E-0007
  0.87500E+0003 -0.28347E+0004  0.30832E-0007  0.16640E-0007 -0.61728E-0009
  0.95683E+0003 -0.28344E+0004  0.48684E-0007  0.16562E-0007  0.21473E-0007
  0.10000E+0004 -0.28343E+0004  0.57021E-0007  0.16425E-0007  0.32443E-0007
  0.75000E+0003 -0.28134E+0004  0.10294E-0007  0.15943E-0007 -0.24381E-0007
  0.79317E+0003 -0.28133E+0004  0.20385E-0007  0.16051E-0007 -0.13037E-0007
  0.87500E+0003 -0.28130E+0004  0.39351E-0007  0.16181E-0007  0.93261E-0008
  0.95683E+0003 -0.28127E+0004  0.56444E-0007  0.16128E-0007  0.30963E-0007
  0.10000E+0004 -0.28126E+0004  0.64109E-0007  0.16010E-0007  0.41367E-0007
  0.75000E+0003 -0.28020E+0004  0.14751E-0007  0.15696E-0007 -0.19406E-0007
  0.79317E+0003 -0.28019E+0004  0.24956E-0007  0.15802E-0007 -0.78019E-0008
  0.87500E+0003 -0.28016E+0004  0.43826E-0007  0.15935E-0007  0.14697E-0007
  0.95683E+0003 -0.28013E+0004  0.60433E-0007  0.15893E-0007  0.36012E-0007
  0.10000E+0004 -0.28012E+0004  0.67702E-0007  0.15786E-0007  0.46077E-0007
  0.10000E+0004 -0.28674E+0004  0.45592E-0007  0.17036E-0007  0.18925E-0007
  0.10432E+0004 -0.28673E+0004  0.53966E-0007  0.16776E-0007  0.30030E-0007
  0.11250E+0004 -0.28671E+0004  0.66877E-0007  0.16064E-0007  0.48539E-0007
  0.12068E+0004 -0.28668E+0004  0.74929E-0007  0.15059E-0007  0.62323E-0007
  0.12500E+0004 -0.28667E+0004  0.76973E-0007  0.14426E-0007  0.67273E-0007
  0.10000E+0004 -0.28560E+0004  0.49612E-0007  0.16828E-0007  0.23569E-0007
  0.10432E+0004 -0.28559E+0004  0.57640E-0007  0.16581E-0007  0.34364E-0007
  0.11250E+0004 -0.28556E+0004  0.69678E-0007  0.15898E-0007  0.52025E-0007
  0.12068E+0004 -0.28553E+0004  0.76663E-0007  0.14921E-0007  0.64721E-0007
  0.12500E+0004 -0.28552E+0004  0.78107E-0007  0.14301E-0007  0.69046E-0007
  0.10000E+0004 -0.28343E+0004  0.57021E-0007  0.16425E-0007  0.32443E-0007
  0.10432E+0004 -0.28341E+0004  0.64313E-0007  0.16202E-0007  0.42574E-0007
  0.11250E+0004 -0.28338E+0004  0.74576E-0007  0.15570E-0007  0.58505E-0007
  0.12068E+0004 -0.28335E+0004  0.79466E-0007  0.14644E-0007  0.69056E-0007
  0.12500E+0004 -0.28333E+0004  0.79751E-0007  0.14047E-0007  0.72170E-0007
  0.10000E+0004 -0.28126E+0004  0.64109E-0007  0.16010E-0007  0.41367E-0007
  0.10432E+0004 -0.28124E+0004  0.70570E-0007  0.15809E-0007  0.50738E-0007
  0.11250E+0004 -0.28121E+0004  0.78912E-0007  0.15225E-0007  0.64788E-0007
  0.12068E+0004 -0.28117E+0004  0.81620E-0007  0.14346E-0007  0.73094E-0007
  0.12500E+0004 -0.28115E+0004  0.80728E-0007  0.13773E-0007  0.74966E-0007
  0.10000E+0004 -0.28012E+0004  0.67702E-0007  0.15786E-0007  0.46077E-0007
  0.10432E+0004 -0.28010E+0004  0.73687E-0007  0.15596E-0007  0.55009E-0007
  0.11250E+0004 -0.28006E+0004  0.80963E-0007  0.15035E-0007  0.68010E-0007
  0.12068E+0004 -0.28002E+0004  0.82491E-0007  0.14181E-0007  0.75094E-0007
  0.12500E+0004 -0.28000E+0004  0.80972E-0007  0.13620E-0007  0.76301E-0007
  0.12500E+0004 -0.28667E+0004  0.76973E-0007  0.14426E-0007  0.67273E-0007
  0.12932E+0004 -0.28665E+0004  0.77444E-0007  0.13717E-0007  0.70499E-0007
  0.13750E+0004 -0.28662E+0004  0.74080E-0007  0.12205E-0007  0.71739E-0007
  0.14568E+0004 -0.28658E+0004  0.65604E-0007  0.10468E-0007  0.66893E-0007
  0.15000E+0004 -0.28657E+0004  0.59362E-0007  0.94629E-0008  0.62142E-0007
  0.12500E+0004 -0.28552E+0004  0.78107E-0007  0.14301E-0007  0.69046E-0007
  0.12932E+0004 -0.28550E+0004  0.77974E-0007  0.13603E-0007  0.71640E-0007
  0.13750E+0004 -0.28546E+0004  0.73516E-0007  0.12104E-0007  0.71726E-0007
  0.14568E+0004 -0.28543E+0004  0.64094E-0007  0.10370E-0007  0.65885E-0007
  0.15000E+0004 -0.28541E+0004  0.57439E-0007  0.93637E-0008  0.60705E-0007
  0.12500E+0004 -0.28333E+0004  0.79751E-0007  0.14047E-0007  0.72170E-0007
  0.12932E+0004 -0.28331E+0004  0.78468E-0007  0.13370E-0007  0.73549E-0007
  0.13750E+0004 -0.28327E+0004  0.71959E-0007  0.11898E-0007  0.71454E-0007
  0.14568E+0004 -0.28323E+0004  0.60811E-0007  0.10173E-0007  0.63769E-0007
  0.15000E+0004 -0.28321E+0004  0.53420E-0007  0.91644E-0008  0.57805E-0007
  0.12500E+0004 -0.28115E+0004  0.80728E-0007  0.13773E-0007  0.74966E-0007
  0.12932E+0004 -0.28113E+0004  0.78292E-0007  0.13116E-0007  0.75116E-0007
  0.13750E+0004 -0.28108E+0004  0.69775E-0007  0.11670E-0007  0.70851E-0007
  0.14568E+0004 -0.28103E+0004  0.56991E-0007  0.99573E-0008  0.61381E-0007
  0.15000E+0004 -0.28101E+0004  0.48927E-0007  0.89497E-0008  0.54680E-0007
  0.12500E+0004 -0.28000E+0004  0.80972E-0007  0.13620E-0007  0.76301E-0007
  0.12932E+0004 -0.27998E+0004  0.77929E-0007  0.12972E-0007  0.75799E-0007
  0.13750E+0004 -0.27993E+0004  0.68373E-0007  0.11541E-0007  0.70398E-0007
  0.14568E+0004 -0.27988E+0004  0.54766E-0007  0.98361E-0008  0.60011E-0007
  0.15000E+0004 -0.27985E+0004  0.46375E-0007  0.88298E-0008  0.52940E-0007
  0.15000E+0004 -0.28657E+0004  0.59362E-0007  0.94629E-0008  0.62142E-0007
  0.15432E+0004 -0.28655E+0004  0.52104E-0007  0.83906E-0008  0.56101E-0007
  0.16250E+0004 -0.28651E+0004  0.36185E-0007  0.61679E-0008  0.41797E-0007
  0.17068E+0004 -0.28647E+0004  0.18486E-0007  0.36767E-0008  0.25016E-0007
  0.17500E+0004 -0.28645E+0004  0.88286E-0008  0.22528E-0008  0.15655E-0007
  0.15000E+0004 -0.28541E+0004  0.57439E-0007  0.93637E-0008  0.60705E-0007
  0.15432E+0004 -0.28538E+0004  0.49836E-0007  0.82877E-0008  0.54309E-0007
  0.16250E+0004 -0.28534E+0004  0.33460E-0007  0.60552E-0008  0.39552E-0007
  0.17068E+0004 -0.28530E+0004  0.15555E-0007  0.35559E-0008  0.22594E-0007
  0.17500E+0004 -0.28528E+0004  0.58798E-0008  0.21304E-0008  0.13236E-0007
  0.15000E+0004 -0.28321E+0004  0.53420E-0007  0.91644E-0008  0.57805E-0007
  0.15432E+0004 -0.28318E+0004  0.45215E-0007  0.80837E-0008  0.50776E-0007
  0.16250E+0004 -0.28314E+0004  0.28084E-0007  0.58378E-0008  0.35243E-0007
  0.17068E+0004 -0.28309E+0004  0.99049E-0008  0.33289E-0008  0.18037E-0007
  0.17500E+0004 -0.28306E+0004  0.25498E-0009  0.19037E-0008  0.87313E-0008
  0.15000E+0004 -0.28101E+0004  0.48927E-0007  0.89497E-0008  0.54680E-0007
  0.15432E+0004 -0.28098E+0004  0.40192E-0007  0.78673E-0008  0.47069E-0007
  0.16250E+0004 -0.28093E+0004  0.22453E-0007  0.56143E-0008  0.30871E-0007
  0.17068E+0004 -0.28087E+0004  0.41493E-0008  0.31025E-0008  0.13531E-0007
  0.17500E+0004 -0.28085E+0004 -0.54001E-0008  0.16805E-0008  0.43338E-0008
  0.15000E+0004 -0.27985E+0004  0.46375E-0007  0.88298E-0008  0.52940E-0007
  0.15432E+0004 -0.27982E+0004  0.37389E-0007  0.77476E-0008  0.45044E-0007
  0.16250E+0004 -0.27976E+0004  0.19388E-0007  0.54933E-0008  0.28540E-0007
  0.17068E+0004 -0.27971E+0004  0.10777E-0008  0.29826E-0008  0.11174E-0007
  0.17500E+0004 -0.27968E+0004 -0.83891E-0008  0.15635E-0008  0.20575E-0008
  0.17500E+0004 -0.28645E+0004  0.88286E-0008  0.22528E-0008  0.15655E-0007
  0.17932E+0004 -0.28643E+0004 -0.85026E-0009  0.75641E-0009  0.62043E-0008
  0.18750E+0004 -0.28638E+0004 -0.18775E-0007 -0.22522E-0008 -0.11358E-0007
  0.19568E+0004 -0.28634E+0004 -0.35515E-0007 -0.54044E-0008 -0.27660E-0007
  0.20000E+0004 -0.28632E+0004 -0.43677E-0007 -0.70796E-0008 -0.35526E-0007
  0.17500E+0004 -0.28528E+0004  0.58798E-0008  0.21304E-0008  0.13236E-0007
  0.17932E+0004 -0.28526E+0004 -0.37642E-0008  0.63622E-0009  0.38429E-0008
  0.18750E+0004 -0.28521E+0004 -0.21507E-0007 -0.23572E-0008 -0.13500E-0007
  0.19568E+0004 -0.28516E+0004 -0.37966E-0007 -0.54767E-0008 -0.29504E-0007
  0.20000E+0004 -0.28513E+0004 -0.45959E-0007 -0.71274E-0008 -0.37203E-0007
  0.17500E+0004 -0.28306E+0004  0.25498E-0009  0.19037E-0008  0.87313E-0008
  0.17932E+0004 -0.28303E+0004 -0.92669E-0008  0.41552E-0009 -0.50993E-0009
  0.18750E+0004 -0.28298E+0004 -0.26571E-0007 -0.25461E-0008 -0.17365E-0007
  0.19568E+0004 -0.28292E+0004 -0.42418E-0007 -0.56025E-0008 -0.32742E-0007
  0.20000E+0004 -0.28289E+0004 -0.50055E-0007 -0.72072E-0008 -0.40101E-0007
  0.17500E+0004 -0.28085E+0004 -0.54001E-0008  0.16805E-0008  0.43338E-0008
  0.17932E+0004 -0.28081E+0004 -0.14729E-0007  0.20159E-0009 -0.47009E-0008
  0.18750E+0004 -0.28075E+0004 -0.31473E-0007 -0.27243E-0008 -0.20975E-0007
  0.19568E+0004 -0.28069E+0004 -0.46610E-0007 -0.57162E-0008 -0.35650E-0007
  0.20000E+0004 -0.28066E+0004 -0.53848E-0007 -0.72752E-0008 -0.42635E-0007
  0.17500E+0004 -0.27968E+0004 -0.83891E-0008  0.15635E-0008  0.20575E-0008
  0.17932E+0004 -0.27964E+0004 -0.17588E-0007  0.90577E-0010 -0.68468E-0008
  0.18750E+0004 -0.27957E+0004 -0.33991E-0007 -0.28151E-0008 -0.22778E-0007
  0.19568E+0004 -0.27951E+0004 -0.48715E-0007 -0.57723E-0008 -0.37054E-0007
  0.20000E+0004 -0.27947E+0004 -0.55725E-0007 -0.73072E-0008 -0.43828E-0007
  0.20000E+0004 -0.28632E+0004 -0.43677E-0007 -0.70796E-0008 -0.35526E-0007
  0.20432E+0004 -0.28629E+0004 -0.51300E-0007 -0.87280E-0008 -0.42798E-0007
  0.21250E+0004 -0.28623E+0004 -0.64088E-0007 -0.11679E-0007 -0.54819E-0007
  0.22068E+0004 -0.28618E+0004 -0.74487E-0007 -0.14215E-0007 -0.64434E-0007
  0.22500E+0004 -0.28615E+0004 -0.78950E-0007 -0.15315E-0007 -0.68542E-0007
  0.20000E+0004 -0.28513E+0004 -0.45959E-0007 -0.71274E-0008 -0.37203E-0007
  0.20432E+0004 -0.28510E+0004 -0.53407E-0007 -0.87466E-0008 -0.44314E-0007
  0.21250E+0004 -0.28504E+0004 -0.65862E-0007 -0.11631E-0007 -0.56060E-0007
  0.22068E+0004 -0.28498E+0004 -0.75944E-0007 -0.14090E-0007 -0.65455E-0007
  0.22500E+0004 -0.28495E+0004 -0.80249E-0007 -0.15147E-0007 -0.69468E-0007
  0.20000E+0004 -0.28289E+0004 -0.50055E-0007 -0.72072E-0008 -0.40101E-0007
  0.20432E+0004 -0.28286E+0004 -0.57141E-0007 -0.87715E-0008 -0.46882E-0007
  0.21250E+0004 -0.28279E+0004 -0.68922E-0007 -0.11532E-0007 -0.58074E-0007
  0.22068E+0004 -0.28272E+0004 -0.78371E-0007 -0.13849E-0007 -0.67028E-0007
  0.22500E+0004 -0.28269E+0004 -0.82362E-0007 -0.14828E-0007 -0.70852E-0007
  0.20000E+0004 -0.28066E+0004 -0.53848E-0007 -0.72752E-0008 -0.42635E-0007
  0.20432E+0004 -0.28061E+0004 -0.60534E-0007 -0.87855E-0008 -0.49059E-0007
  0.21250E+0004 -0.28054E+0004 -0.71583E-0007 -0.11426E-0007 -0.59653E-0007
  0.22068E+0004 -0.28046E+0004 -0.80360E-0007 -0.13607E-0007 -0.68136E-0007
  0.22500E+0004 -0.28042E+0004 -0.84023E-0007 -0.14510E-0007 -0.71763E-0007
  0.20000E+0004 -0.27947E+0004 -0.55725E-0007 -0.73072E-0008 -0.43828E-0007
  0.20432E+0004 -0.27943E+0004 -0.62185E-0007 -0.87896E-0008 -0.50052E-0007
  0.21250E+0004 -0.27935E+0004 -0.72826E-0007 -0.11369E-0007 -0.60314E-0007
  0.22068E+0004 -0.27927E+0004 -0.81234E-0007 -0.13479E-0007 -0.68539E-0007
  0.22500E+0004 -0.27922E+0004 -0.84719E-0007 -0.14343E-0007 -0.72058E-0007
  0.22500E+0004 -0.28615E+0004 -0.78950E-0007 -0.15315E-0007 -0.68542E-0007
  0.22932E+0004 -0.28611E+0004 -0.82683E-0007 -0.16207E-0007 -0.71996E-0007
  0.23750E+0004 -0.28604E+0004 -0.87685E-0007 -0.17254E-0007 -0.76801E-0007
  0.24568E+0004 -0.28598E+0004 -0.89911E-0007 -0.17344E-0007 -0.79417E-0007
  0.25000E+0004 -0.28594E+0004 -0.89967E-0007 -0.16982E-0007 -0.79964E-0007
  0.22500E+0004 -0.28495E+0004 -0.80249E-0007 -0.15147E-0007 -0.69468E-0007
  0.22932E+0004 -0.28491E+0004 -0.83827E-0007 -0.15996E-0007 -0.72839E-0007
  0.23750E+0004 -0.28484E+0004 -0.88542E-0007 -0.16963E-0007 -0.77506E-0007
  0.24568E+0004 -0.28476E+0004 -0.90481E-0007 -0.16979E-0007 -0.79991E-0007
  0.25000E+0004 -0.28473E+0004 -0.90383E-0007 -0.16581E-0007 -0.80466E-0007
  0.22500E+0004 -0.28269E+0004 -0.82362E-0007 -0.14828E-0007 -0.70852E-0007
  0.22932E+0004 -0.28264E+0004 -0.85638E-0007 -0.15597E-0007 -0.74060E-0007
  0.23750E+0004 -0.28255E+0004 -0.89803E-0007 -0.16417E-0007 -0.78465E-0007
  0.24568E+0004 -0.28247E+0004 -0.91204E-0007 -0.16298E-0007 -0.80713E-0007
  0.25000E+0004 -0.28242E+0004 -0.90822E-0007 -0.15836E-0007 -0.81061E-0007
  0.22500E+0004 -0.28042E+0004 -0.84023E-0007 -0.14510E-0007 -0.71763E-0007
  0.22932E+0004 -0.28037E+0004 -0.86986E-0007 -0.15203E-0007 -0.74801E-0007
  0.23750E+0004 -0.28027E+0004 -0.90592E-0007 -0.15882E-0007 -0.78942E-0007
  0.24568E+0004 -0.28017E+0004 -0.91463E-0007 -0.15634E-0007 -0.80970E-0007
  0.25000E+0004 -0.28012E+0004 -0.90809E-0007 -0.15111E-0007 -0.81205E-0007
  0.22500E+0004 -0.27922E+0004 -0.84719E-0007 -0.14343E-0007 -0.72058E-0007
  0.22932E+0004 -0.27917E+0004 -0.87513E-0007 -0.14997E-0007 -0.75005E-0007
  0.23750E+0004 -0.27907E+0004 -0.90821E-0007 -0.15604E-0007 -0.79008E-0007
  0.24568E+0004 -0.27896E+0004 -0.91417E-0007 -0.15291E-0007 -0.80925E-0007
  0.25000E+0004 -0.27891E+0004 -0.90623E-0007 -0.14737E-0007 -0.81107E-0007
  0.25000E+0004 -0.28594E+0004 -0.89967E-0007 -0.16982E-0007 -0.79964E-0007
  0.25432E+0004 -0.28590E+0004 -0.89264E-0007 -0.16323E-0007 -0.79968E-0007
  0.26250E+0004 -0.28581E+0004 -0.85924E-0007 -0.14288E-0007 -0.78583E-0007
  0.27068E+0004 -0.28573E+0004 -0.80168E-0007 -0.11260E-0007 -0.75581E-0007
  0.27500E+0004 -0.28569E+0004 -0.76279E-0007 -0.92938E-0008 -0.73451E-0007
  0.25000E+0004 -0.28473E+0004 -0.90383E-0007 -0.16581E-0007 -0.80466E-0007
  0.25432E+0004 -0.28468E+0004 -0.89522E-0007 -0.15891E-0007 -0.80392E-0007
  0.26250E+0004 -0.28459E+0004 -0.85880E-0007 -0.13803E-0007 -0.78846E-0007
  0.27068E+0004 -0.28450E+0004 -0.79825E-0007 -0.10738E-0007 -0.75674E-0007
  0.27500E+0004 -0.28445E+0004 -0.75784E-0007 -0.87577E-0008 -0.73454E-0007
  0.25000E+0004 -0.28242E+0004 -0.90822E-0007 -0.15836E-0007 -0.81061E-0007
  0.25432E+0004 -0.28237E+0004 -0.89675E-0007 -0.15087E-0007 -0.80854E-0007
  0.26250E+0004 -0.28227E+0004 -0.85491E-0007 -0.12906E-0007 -0.79039E-0007
  0.27068E+0004 -0.28216E+0004 -0.78912E-0007 -0.97726E-0008 -0.75588E-0007
  0.27500E+0004 -0.28211E+0004 -0.74609E-0007 -0.77676E-0008 -0.73225E-0007
  0.25000E+0004 -0.28012E+0004 -0.90809E-0007 -0.15111E-0007 -0.81205E-0007
  0.25432E+0004 -0.28006E+0004 -0.89391E-0007 -0.14306E-0007 -0.80884E-0007
  0.26250E+0004 -0.27994E+0004 -0.84707E-0007 -0.12037E-0007 -0.78848E-0007
  0.27068E+0004 -0.27983E+0004 -0.77660E-0007 -0.88411E-0008 -0.75178E-0007
  0.27500E+0004 -0.27977E+0004 -0.73129E-0007 -0.68141E-0008 -0.72703E-0007
  0.25000E+0004 -0.27891E+0004 -0.90623E-0007 -0.14737E-0007 -0.81107E-0007
  0.25432E+0004 -0.27884E+0004 -0.89069E-0007 -0.13904E-0007 -0.80734E-0007
  0.26250E+0004 -0.27872E+0004 -0.84139E-0007 -0.11591E-0007 -0.78600E-0007
  0.27068E+0004 -0.27860E+0004 -0.76866E-0007 -0.83640E-0008 -0.74837E-0007
  0.27500E+0004 -0.27853E+0004 -0.72228E-0007 -0.63266E-0008 -0.72318E-0007
  0.27500E+0004 -0.28569E+0004 -0.76279E-0007 -0.92938E-0008 -0.73451E-0007
  0.27932E+0004 -0.28564E+0004 -0.71879E-0007 -0.70914E-0008 -0.71008E-0007
  0.28750E+0004 -0.28555E+0004 -0.62394E-0007 -0.23433E-0008 -0.65718E-0007
  0.29568E+0004 -0.28547E+0004 -0.51827E-0007  0.30309E-0008 -0.59883E-0007
  0.30000E+0004 -0.28542E+0004 -0.45979E-0007  0.60613E-0008 -0.56698E-0007
  0.27500E+0004 -0.28445E+0004 -0.75784E-0007 -0.87577E-0008 -0.73454E-0007
  0.27932E+0004 -0.28440E+0004 -0.71241E-0007 -0.65452E-0008 -0.70926E-0007
  0.28750E+0004 -0.28431E+0004 -0.61513E-0007 -0.17911E-0008 -0.65494E-0007
  0.29568E+0004 -0.28421E+0004 -0.50751E-0007  0.35706E-0008 -0.59550E-0007
  0.30000E+0004 -0.28416E+0004 -0.44823E-0007  0.65860E-0008 -0.56324E-0007
  0.27500E+0004 -0.28211E+0004 -0.74609E-0007 -0.77676E-0008 -0.73225E-0007
  0.27932E+0004 -0.28205E+0004 -0.69820E-0007 -0.55382E-0008 -0.70561E-0007
  0.28750E+0004 -0.28194E+0004 -0.59682E-0007 -0.77646E-0009 -0.64907E-0007
  0.29568E+0004 -0.28184E+0004 -0.48597E-0007  0.45584E-0008 -0.58797E-0007
  0.30000E+0004 -0.28178E+0004 -0.42535E-0007  0.75442E-0008 -0.55504E-0007
  0.27500E+0004 -0.27977E+0004 -0.73129E-0007 -0.68141E-0008 -0.72703E-0007
  0.27932E+0004 -0.27970E+0004 -0.68128E-0007 -0.45706E-0008 -0.69938E-0007
  0.28750E+0004 -0.27958E+0004 -0.57644E-0007  0.19400E-0009 -0.64120E-0007
  0.29568E+0004 -0.27946E+0004 -0.46293E-0007  0.54979E-0008 -0.57890E-0007
  0.30000E+0004 -0.27939E+0004 -0.40123E-0007  0.84524E-0008 -0.54550E-0007
  0.27500E+0004 -0.27853E+0004 -0.72228E-0007 -0.63266E-0008 -0.72318E-0007
  0.27932E+0004 -0.27846E+0004 -0.67129E-0007 -0.40767E-0008 -0.69513E-0007
  0.28750E+0004 -0.27833E+0004 -0.56487E-0007  0.68742E-0009 -0.63630E-0007
  0.29568E+0004 -0.27820E+0004 -0.45019E-0007  0.59734E-0008 -0.57355E-0007
  0.30000E+0004 -0.27813E+0004 -0.38801E-0007  0.89111E-0008 -0.53996E-0007
  0.30000E+0004 -0.28542E+0004 -0.45979E-0007  0.60613E-0008 -0.56698E-0007
  0.30432E+0004 -0.28539E+0004 -0.40037E-0007  0.91878E-0008 -0.53501E-0007
  0.31250E+0004 -0.28532E+0004 -0.28673E-0007  0.15282E-0007 -0.47478E-0007
  0.32068E+0004 -0.28525E+0004 -0.17423E-0007  0.21403E-0007 -0.41580E-0007
  0.32500E+0004 -0.28521E+0004 -0.11602E-0007  0.24557E-0007 -0.38506E-0007
  0.30000E+0004 -0.28416E+0004 -0.44823E-0007  0.65860E-0008 -0.56324E-0007
  0.30432E+0004 -0.28412E+0004 -0.38815E-0007  0.96916E-0008 -0.53093E-0007
  0.31250E+0004 -0.28405E+0004 -0.27364E-0007  0.15728E-0007 -0.47025E-0007
  0.32068E+0004 -0.28397E+0004 -0.16066E-0007  0.21771E-0007 -0.41089E-0007
  0.32500E+0004 -0.28393E+0004 -0.10232E-0007  0.24877E-0007 -0.37992E-0007
  0.30000E+0004 -0.28178E+0004 -0.42535E-0007  0.75442E-0008 -0.55504E-0007
  0.30432E+0004 -0.28173E+0004 -0.36420E-0007  0.10609E-0007 -0.52222E-0007
  0.31250E+0004 -0.28165E+0004 -0.24826E-0007  0.16538E-0007 -0.46076E-0007
  0.32068E+0004 -0.28156E+0004 -0.13448E-0007  0.22435E-0007 -0.40062E-0007
  0.32500E+0004 -0.28151E+0004 -0.75902E-0008  0.25451E-0007 -0.36915E-0007
  0.30000E+0004 -0.27939E+0004 -0.40123E-0007  0.84524E-0008 -0.54550E-0007
  0.30432E+0004 -0.27934E+0004 -0.33922E-0007  0.11476E-0007 -0.51229E-0007
  0.31250E+0004 -0.27924E+0004 -0.22213E-0007  0.17297E-0007 -0.45013E-0007
  0.32068E+0004 -0.27915E+0004 -0.10766E-0007  0.23051E-0007 -0.38915E-0007
  0.32500E+0004 -0.27909E+0004 -0.48882E-0008  0.25980E-0007 -0.35709E-0007
  0.30000E+0004 -0.27813E+0004 -0.38801E-0007  0.89111E-0008 -0.53996E-0007
  0.30432E+0004 -0.27808E+0004 -0.32562E-0007  0.11912E-0007 -0.50658E-0007
  0.31250E+0004 -0.27798E+0004 -0.20803E-0007  0.17676E-0007 -0.44409E-0007
  0.32068E+0004 -0.27787E+0004 -0.93263E-0008  0.23357E-0007 -0.38263E-0007
  0.32500E+0004 -0.27782E+0004 -0.34385E-0008  0.26240E-0007 -0.35023E-0007
  0.32500E+0004 -0.28521E+0004 -0.11602E-0007  0.24557E-0007 -0.38506E-0007
  0.32932E+0004 -0.28519E+0004 -0.59063E-0008  0.27609E-0007 -0.35454E-0007
  0.33750E+0004 -0.28515E+0004  0.45413E-0008  0.32974E-0007 -0.29609E-0007
  0.34568E+0004 -0.28510E+0004  0.14435E-0007  0.37566E-0007 -0.23578E-0007
  0.35000E+0004 -0.28508E+0004  0.19391E-0007  0.39591E-0007 -0.20280E-0007
  0.32500E+0004 -0.28393E+0004 -0.10232E-0007  0.24877E-0007 -0.37992E-0007
  0.32932E+0004 -0.28391E+0004 -0.45313E-0008  0.27876E-0007 -0.34913E-0007
  0.33750E+0004 -0.28386E+0004  0.59114E-0008  0.33132E-0007 -0.29001E-0007
  0.34568E+0004 -0.28382E+0004  0.15783E-0007  0.37613E-0007 -0.22884E-0007
  0.35000E+0004 -0.28379E+0004  0.20718E-0007  0.39583E-0007 -0.19539E-0007
  0.32500E+0004 -0.28151E+0004 -0.75902E-0008  0.25451E-0007 -0.36915E-0007
  0.32932E+0004 -0.28149E+0004 -0.18798E-0008  0.28352E-0007 -0.33778E-0007
  0.33750E+0004 -0.28143E+0004  0.85551E-0008  0.33410E-0007 -0.27724E-0007
  0.34568E+0004 -0.28138E+0004  0.18379E-0007  0.37689E-0007 -0.21438E-0007
  0.35000E+0004 -0.28135E+0004  0.23270E-0007  0.39557E-0007 -0.18004E-0007
  0.32500E+0004 -0.27909E+0004 -0.48882E-0008  0.25980E-0007 -0.35709E-0007
  0.32932E+0004 -0.27906E+0004  0.83077E-0009  0.28786E-0007 -0.32504E-0007
  0.33750E+0004 -0.27900E+0004  0.11256E-0007  0.33654E-0007 -0.26293E-0007
  0.34568E+0004 -0.27894E+0004  0.21024E-0007  0.37742E-0007 -0.19834E-0007
  0.35000E+0004 -0.27891E+0004  0.25859E-0007  0.39513E-0007 -0.16315E-0007
  0.32500E+0004 -0.27782E+0004 -0.34385E-0008  0.26240E-0007 -0.35023E-0007
  0.32932E+0004 -0.27778E+0004  0.22842E-0008  0.28998E-0007 -0.31778E-0007
  0.33750E+0004 -0.27772E+0004  0.12701E-0007  0.33769E-0007 -0.25479E-0007
  0.34568E+0004 -0.27765E+0004  0.22435E-0007  0.37759E-0007 -0.18929E-0007
  0.35000E+0004 -0.27762E+0004  0.27237E-0007  0.39482E-0007 -0.15367E-0007
  0.35000E+0004 -0.28508E+0004  0.19391E-0007  0.39591E-0007 -0.20280E-0007
  0.35432E+0004 -0.28506E+0004  0.24125E-0007  0.41303E-0007 -0.16909E-0007
  0.36250E+0004 -0.28502E+0004  0.32400E-0007  0.43605E-0007 -0.10333E-0007
  0.37068E+0004 -0.28499E+0004  0.39535E-0007  0.44596E-0007 -0.36969E-0008
  0.37500E+0004 -0.28497E+0004  0.42745E-0007  0.44589E-0007 -0.27659E-0009
  0.35000E+0004 -0.28379E+0004  0.20718E-0007  0.39583E-0007 -0.19539E-0007
  0.35432E+0004 -0.28377E+0004  0.25424E-0007  0.41243E-0007 -0.16122E-0007
  0.36250E+0004 -0.28373E+0004  0.33619E-0007  0.43461E-0007 -0.94793E-0008
  0.37068E+0004 -0.28369E+0004  0.40636E-0007  0.44392E-0007 -0.28241E-0008
  0.37500E+0004 -0.28367E+0004  0.43766E-0007  0.44366E-0007  0.58096E-0009
  0.35000E+0004 -0.28135E+0004  0.23270E-0007  0.39557E-0007 -0.18004E-0007
  0.35432E+0004 -0.28133E+0004  0.27912E-0007  0.41122E-0007 -0.14507E-0007
  0.36250E+0004 -0.28128E+0004  0.35930E-0007  0.43186E-0007 -0.77627E-0008
  0.37068E+0004 -0.28123E+0004  0.42679E-0007  0.44010E-0007 -0.11112E-0008
  0.37500E+0004 -0.28121E+0004  0.45631E-0007  0.43948E-0007  0.22368E-0008
  0.35000E+0004 -0.27891E+0004  0.25859E-0007  0.39513E-0007 -0.16315E-0007
  0.35432E+0004 -0.27888E+0004  0.30425E-0007  0.40988E-0007 -0.12748E-0007
  0.36250E+0004 -0.27883E+0004  0.38224E-0007  0.42906E-0007 -0.59383E-0008
  0.37068E+0004 -0.27878E+0004  0.44650E-0007  0.43627E-0007  0.65381E-0009
  0.37500E+0004 -0.27875E+0004  0.47390E-0007  0.43529E-0007  0.39103E-0008
  0.35000E+0004 -0.27762E+0004  0.27237E-0007  0.39482E-0007 -0.15367E-0007
  0.35432E+0004 -0.27759E+0004  0.31754E-0007  0.40910E-0007 -0.11769E-0007
  0.36250E+0004 -0.27754E+0004  0.39421E-0007  0.42755E-0007 -0.49407E-0008
  0.37068E+0004 -0.27748E+0004  0.45653E-0007  0.43422E-0007  0.15967E-0008
  0.37500E+0004 -0.27745E+0004  0.48268E-0007  0.43307E-0007  0.47903E-0008
  0.37500E+0004 -0.28497E+0004  0.42745E-0007  0.44589E-0007 -0.27659E-0009
  0.37932E+0004 -0.28494E+0004  0.45521E-0007  0.44225E-0007  0.30150E-0008
  0.38750E+0004 -0.28490E+0004  0.49452E-0007  0.42644E-0007  0.86620E-0008
  0.39568E+0004 -0.28485E+0004  0.51485E-0007  0.40069E-0007  0.13174E-0007
  0.40000E+0004 -0.28483E+0004  0.51765E-0007  0.38401E-0007  0.14970E-0007
  0.37500E+0004 -0.28367E+0004  0.43766E-0007  0.44366E-0007  0.58096E-0009
  0.37932E+0004 -0.28364E+0004  0.46450E-0007  0.43990E-0007  0.38368E-0008
  0.38750E+0004 -0.28359E+0004  0.50181E-0007  0.42410E-0007  0.93614E-0008
  0.39568E+0004 -0.28354E+0004  0.51993E-0007  0.39860E-0007  0.13690E-0007
  0.40000E+0004 -0.28352E+0004  0.52155E-0007  0.38213E-0007  0.15372E-0007
  0.37500E+0004 -0.28121E+0004  0.45631E-0007  0.43948E-0007  0.22368E-0008
  0.37932E+0004 -0.28118E+0004  0.48114E-0007  0.43550E-0007  0.53967E-0008
  0.38750E+0004 -0.28112E+0004  0.51410E-0007  0.41969E-0007  0.10631E-0007
  0.39568E+0004 -0.28106E+0004  0.52750E-0007  0.39461E-0007  0.14556E-0007
  0.40000E+0004 -0.28103E+0004  0.52667E-0007  0.37850E-0007  0.15998E-0007
  0.37500E+0004 -0.27875E+0004  0.47390E-0007  0.43529E-0007  0.39103E-0008
  0.37932E+0004 -0.27872E+0004  0.49634E-0007  0.43111E-0007  0.69360E-0008
  0.38750E+0004 -0.27865E+0004  0.52425E-0007  0.41525E-0007  0.11806E-0007
  0.39568E+0004 -0.27858E+0004  0.53232E-0007  0.39055E-0007  0.15258E-0007
  0.40000E+0004 -0.27855E+0004  0.52874E-0007  0.37476E-0007  0.16429E-0007
  0.37500E+0004 -0.27745E+0004  0.48268E-0007  0.43307E-0007  0.47903E-0008
  0.37932E+0004 -0.27742E+0004  0.50373E-0007  0.42877E-0007  0.77308E-0008
  0.38750E+0004 -0.27735E+0004  0.52870E-0007  0.41288E-0007  0.12380E-0007
  0.39568E+0004 -0.27728E+0004  0.53372E-0007  0.38835E-0007  0.15557E-0007
  0.40000E+0004 -0.27724E+0004  0.52860E-0007  0.37273E-0007  0.16572E-0007
  0.40000E+0004 -0.28483E+0004  0.51765E-0007  0.38401E-0007  0.14970E-0007
  0.40432E+0004 -0.28480E+0004  0.51500E-0007  0.36569E-0007  0.16312E-0007
  0.41250E+0004 -0.28475E+0004  0.49573E-0007  0.32813E-0007  0.17529E-0007
  0.42068E+0004 -0.28470E+0004  0.45969E-0007  0.28903E-0007  0.17003E-0007
  0.42500E+0004 -0.28468E+0004  0.43494E-0007  0.26860E-0007  0.16065E-0007
  0.40000E+0004 -0.28352E+0004  0.52155E-0007  0.38213E-0007  0.15372E-0007
  0.40432E+0004 -0.28349E+0004  0.51777E-0007  0.36406E-0007  0.16595E-0007
  0.41250E+0004 -0.28344E+0004  0.49661E-0007  0.32702E-0007  0.17591E-0007
  0.42068E+0004 -0.28338E+0004  0.45921E-0007  0.28846E-0007  0.16877E-0007
  0.42500E+0004 -0.28336E+0004  0.43399E-0007  0.26829E-0007  0.15862E-0007
  0.40000E+0004 -0.28103E+0004  0.52667E-0007  0.37850E-0007  0.15998E-0007
  0.40432E+0004 -0.28100E+0004  0.52055E-0007  0.36088E-0007  0.16974E-0007
  0.41250E+0004 -0.28094E+0004  0.49558E-0007  0.32476E-0007  0.17521E-0007
  0.42068E+0004 -0.28088E+0004  0.45549E-0007  0.28716E-0007  0.16435E-0007
  0.42500E+0004 -0.28085E+0004  0.42942E-0007  0.26747E-0007  0.15272E-0007
  0.40000E+0004 -0.27855E+0004  0.52874E-0007  0.37476E-0007  0.16429E-0007
  0.40432E+0004 -0.27851E+0004  0.52006E-0007  0.35753E-0007  0.17131E-0007
  0.41250E+0004 -0.27844E+0004  0.49098E-0007  0.32225E-0007  0.17194E-0007
  0.42068E+0004 -0.27838E+0004  0.44816E-0007  0.28555E-0007  0.15722E-0007
  0.42500E+0004 -0.27834E+0004  0.42126E-0007  0.26630E-0007  0.14409E-0007
  0.40000E+0004 -0.27724E+0004  0.52860E-0007  0.37273E-0007  0.16572E-0007
  0.40432E+0004 -0.27720E+0004  0.51848E-0007  0.35568E-0007  0.17121E-0007
  0.41250E+0004 -0.27713E+0004  0.48714E-0007  0.32082E-0007  0.16915E-0007
  0.42068E+0004 -0.27706E+0004  0.44285E-0007  0.28456E-0007  0.15234E-0007
  0.42500E+0004 -0.27702E+0004  0.41555E-0007  0.26554E-0007  0.13844E-0007
  0.42500E+0004 -0.28468E+0004  0.43494E-0007  0.26860E-0007  0.16065E-0007
  0.42932E+0004 -0.28466E+0004  0.40688E-0007  0.24865E-0007  0.14715E-0007
  0.43750E+0004 -0.28462E+0004  0.34639E-0007  0.21275E-0007  0.11192E-0007
  0.44568E+0004 -0.28458E+0004  0.27902E-0007  0.17999E-0007  0.66883E-0008
  0.45000E+0004 -0.28455E+0004  0.24160E-0007  0.16399E-0007  0.40355E-0008
  0.42500E+0004 -0.28336E+0004  0.43399E-0007  0.26829E-0007  0.15862E-0007
  0.42932E+0004 -0.28333E+0004  0.40565E-0007  0.24859E-0007  0.14453E-0007
  0.43750E+0004 -0.28329E+0004  0.34511E-0007  0.21311E-0007  0.10865E-0007
  0.44568E+0004 -0.28324E+0004  0.27817E-0007  0.18069E-0007  0.63487E-0008
  0.45000E+0004 -0.28322E+0004  0.24111E-0007  0.16484E-0007  0.37019E-0008
  0.42500E+0004 -0.28085E+0004  0.42942E-0007  0.26747E-0007  0.15272E-0007
  0.42932E+0004 -0.28082E+0004  0.40061E-0007  0.24822E-0007  0.13751E-0007
  0.43750E+0004 -0.28077E+0004  0.34018E-0007  0.21350E-0007  0.10052E-0007
  0.44568E+0004 -0.28072E+0004  0.27439E-0007  0.18173E-0007  0.55304E-0008
  0.45000E+0004 -0.28069E+0004  0.23819E-0007  0.16619E-0007  0.29075E-0008
  0.42500E+0004 -0.27834E+0004  0.42126E-0007  0.26630E-0007  0.14409E-0007
  0.42932E+0004 -0.27831E+0004  0.39208E-0007  0.24749E-0007  0.12780E-0007
  0.43750E+0004 -0.27825E+0004  0.33206E-0007  0.21351E-0007  0.89869E-0008
  0.44568E+0004 -0.27820E+0004  0.26782E-0007  0.18237E-0007  0.44864E-0008
  0.45000E+0004 -0.27816E+0004  0.23274E-0007  0.16715E-0007  0.19048E-0008
  0.42500E+0004 -0.27702E+0004  0.41555E-0007  0.26554E-0007  0.13844E-0007
  0.42932E+0004 -0.27699E+0004  0.38622E-0007  0.24696E-0007  0.12161E-0007
  0.43750E+0004 -0.27692E+0004  0.32653E-0007  0.21335E-0007  0.83248E-0008
  0.44568E+0004 -0.27686E+0004  0.26328E-0007  0.18255E-0007  0.38475E-0008
  0.45000E+0004 -0.27683E+0004  0.22889E-0007  0.16750E-0007  0.12947E-0008
  0.45000E+0004 -0.28455E+0004  0.24160E-0007  0.16399E-0007  0.40355E-0008
  0.45432E+0004 -0.28453E+0004  0.20327E-0007  0.14890E-0007  0.12429E-0008
  0.46250E+0004 -0.28448E+0004  0.12875E-0007  0.12228E-0007 -0.42898E-0008
  0.47068E+0004 -0.28443E+0004  0.52431E-0008  0.97816E-0008 -0.99947E-0008
  0.47500E+0004 -0.28441E+0004  0.11526E-0008  0.85494E-0008 -0.13033E-0007
  0.45000E+0004 -0.28322E+0004  0.24111E-0007  0.16484E-0007  0.37019E-0008
  0.45432E+0004 -0.28319E+0004  0.20317E-0007  0.14991E-0007  0.91829E-0009
  0.46250E+0004 -0.28314E+0004  0.12938E-0007  0.12358E-0007 -0.46036E-0008
  0.47068E+0004 -0.28309E+0004  0.53614E-0008  0.99452E-0008 -0.10328E-0007
  0.47500E+0004 -0.28306E+0004  0.12901E-0008  0.87339E-0008 -0.13396E-0007
  0.45000E+0004 -0.28069E+0004  0.23819E-0007  0.16619E-0007  0.29075E-0008
  0.45432E+0004 -0.28066E+0004  0.20120E-0007  0.15155E-0007  0.15493E-0009
  0.46250E+0004 -0.28060E+0004  0.12923E-0007  0.12579E-0007 -0.53181E-0008
  0.47068E+0004 -0.28054E+0004  0.55004E-0008  0.10231E-0007 -0.11047E-0007
  0.47500E+0004 -0.28051E+0004  0.14923E-0008  0.90583E-0008 -0.14149E-0007
  0.45000E+0004 -0.27816E+0004  0.23274E-0007  0.16715E-0007  0.19048E-0008
  0.45432E+0004 -0.27813E+0004  0.19698E-0007  0.15281E-0007 -0.79805E-0009
  0.46250E+0004 -0.27806E+0004  0.12740E-0007  0.12765E-0007 -0.61825E-0008
  0.47068E+0004 -0.27799E+0004  0.55359E-0008  0.10483E-0007 -0.11869E-0007
  0.47500E+0004 -0.27795E+0004  0.16280E-0008  0.93495E-0008 -0.14977E-0007
  0.45000E+0004 -0.27683E+0004  0.22889E-0007  0.16750E-0007  0.12947E-0008
  0.45432E+0004 -0.27679E+0004  0.19389E-0007  0.15332E-0007 -0.13741E-0008
  0.46250E+0004 -0.27672E+0004  0.12580E-0007  0.12848E-0007 -0.66948E-0008
  0.47068E+0004 -0.27665E+0004  0.55166E-0008  0.10601E-0007 -0.12339E-0007
  0.47500E+0004 -0.27661E+0004  0.16765E-0008  0.94899E-0008 -0.15439E-0007
  0.47500E+0004 -0.28441E+0004  0.11526E-0008  0.85494E-0008 -0.13033E-0007
  0.47932E+0004 -0.28437E+0004 -0.29768E-0008  0.73587E-0008 -0.16091E-0007
  0.48750E+0004 -0.28429E+0004 -0.10917E-0007  0.51612E-0008 -0.21912E-0007
  0.49568E+0004 -0.28422E+0004 -0.18969E-0007  0.30419E-0008 -0.27772E-0007
  0.50000E+0004 -0.28418E+0004 -0.23235E-0007  0.19501E-0008 -0.30875E-0007
  0.47500E+0004 -0.28306E+0004  0.12901E-0008  0.87339E-0008 -0.13396E-0007
  0.47932E+0004 -0.28302E+0004 -0.28280E-0008  0.75648E-0008 -0.16495E-0007
  0.48750E+0004 -0.28294E+0004 -0.10761E-0007  0.54162E-0008 -0.22429E-0007
  0.49568E+0004 -0.28286E+0004 -0.18809E-0007  0.33533E-0008 -0.28426E-0007
  0.50000E+0004 -0.28282E+0004 -0.23066E-0007  0.22947E-0008 -0.31602E-0007
  0.47500E+0004 -0.28051E+0004  0.14923E-0008  0.90583E-0008 -0.14149E-0007
  0.47932E+0004 -0.28046E+0004 -0.25739E-0008  0.79321E-0008 -0.17305E-0007
  0.48750E+0004 -0.28037E+0004 -0.10432E-0007  0.58765E-0008 -0.23403E-0007
  0.49568E+0004 -0.28028E+0004 -0.18405E-0007  0.39208E-0008 -0.29604E-0007
  0.50000E+0004 -0.28023E+0004 -0.22607E-0007  0.29231E-0008 -0.32884E-0007
  0.47500E+0004 -0.27795E+0004  0.16280E-0008  0.93495E-0008 -0.14977E-0007
  0.47932E+0004 -0.27790E+0004 -0.23478E-0008  0.82671E-0008 -0.18161E-0007
  0.48750E+0004 -0.27780E+0004 -0.10052E-0007  0.63050E-0008 -0.24360E-0007
  0.49568E+0004 -0.27769E+0004 -0.17862E-0007  0.44559E-0008 -0.30689E-0007
  0.50000E+0004 -0.27764E+0004 -0.21962E-0007  0.35189E-0008 -0.34030E-0007
  0.47500E+0004 -0.27661E+0004  0.16765E-0008  0.94899E-0008 -0.15439E-0007
  0.47932E+0004 -0.27655E+0004 -0.22367E-0008  0.84300E-0008 -0.18626E-0007
  0.48750E+0004 -0.27644E+0004 -0.98270E-0008  0.65177E-0008 -0.24850E-0007
  0.49568E+0004 -0.27633E+0004 -0.17519E-0007  0.47251E-0008 -0.31218E-0007
  0.50000E+0004 -0.27627E+0004 -0.21545E-0007  0.38197E-0008 -0.34575E-0007
  0.50000E+0004 -0.28418E+0004 -0.23235E-0007  0.19501E-0008 -0.30875E-0007
  0.50432E+0004 -0.28414E+0004 -0.27484E-0007  0.89286E-0009 -0.33984E-0007
  0.51250E+0004 -0.28406E+0004 -0.35403E-0007 -0.10296E-0008 -0.39844E-0007
  0.52068E+0004 -0.28398E+0004 -0.42931E-0007 -0.27928E-0008 -0.45557E-0007
  0.52500E+0004 -0.28394E+0004 -0.46650E-0007 -0.36479E-0008 -0.48452E-0007
  0.50000E+0004 -0.28282E+0004 -0.23066E-0007  0.22947E-0008 -0.31602E-0007
  0.50432E+0004 -0.28277E+0004 -0.27296E-0007  0.12702E-0008 -0.34776E-0007
  0.51250E+0004 -0.28268E+0004 -0.35135E-0007 -0.58787E-0009 -0.40723E-0007
  0.52068E+0004 -0.28260E+0004 -0.42507E-0007 -0.22875E-0008 -0.46444E-0007
  0.52500E+0004 -0.28255E+0004 -0.46106E-0007 -0.31105E-0008 -0.49301E-0007
  0.50000E+0004 -0.28023E+0004 -0.22607E-0007  0.29231E-0008 -0.32884E-0007
  0.50432E+0004 -0.28017E+0004 -0.26761E-0007  0.19617E-0008 -0.36148E-0007
  0.51250E+0004 -0.28007E+0004 -0.34373E-0007  0.22587E-0009 -0.42187E-0007
  0.52068E+0004 -0.27997E+0004 -0.41372E-0007 -0.13538E-0008 -0.47849E-0007
  0.52500E+0004 -0.27992E+0004 -0.44706E-0007 -0.21165E-0008 -0.50596E-0007
  0.50000E+0004 -0.27764E+0004 -0.21962E-0007  0.35189E-0008 -0.34030E-0007
  0.50432E+0004 -0.27758E+0004 -0.25990E-0007  0.26200E-0008 -0.37338E-0007
  0.51250E+0004 -0.27747E+0004 -0.33282E-0007  0.10057E-0008 -0.43382E-0007
  0.52068E+0004 -0.27735E+0004 -0.39819E-0007 -0.45391E-0009 -0.48897E-0007
  0.52500E+0004 -0.27729E+0004 -0.42844E-0007 -0.11555E-0008 -0.51493E-0007
  0.50000E+0004 -0.27627E+0004 -0.21545E-0007  0.38197E-0008 -0.34575E-0007
  0.50432E+0004 -0.27621E+0004 -0.25489E-0007  0.29535E-0008 -0.37889E-0007
  0.51250E+0004 -0.27609E+0004 -0.32577E-0007  0.14036E-0008 -0.43903E-0007
  0.52068E+0004 -0.27597E+0004 -0.38840E-0007  0.63253E-0011 -0.49309E-0007
  0.52500E+0004 -0.27591E+0004 -0.41686E-0007 -0.66247E-0009 -0.51810E-0007
  0.52500E+0004 -0.28394E+0004 -0.46650E-0007 -0.36479E-0008 -0.48452E-0007
  0.52932E+0004 -0.28390E+0004 -0.50135E-0007 -0.44390E-0008 -0.51218E-0007
  0.53750E+0004 -0.28384E+0004 -0.55927E-0007 -0.57540E-0008 -0.55986E-0007
  0.54568E+0004 -0.28378E+0004 -0.60379E-0007 -0.67940E-0008 -0.59898E-0007
  0.55000E+0004 -0.28375E+0004 -0.62088E-0007 -0.72317E-0008 -0.61519E-0007
  0.52500E+0004 -0.28255E+0004 -0.46106E-0007 -0.31105E-0008 -0.49301E-0007
  0.52932E+0004 -0.28251E+0004 -0.49443E-0007 -0.38717E-0008 -0.51996E-0007
  0.53750E+0004 -0.28245E+0004 -0.54880E-0007 -0.51362E-0008 -0.56538E-0007
  0.54568E+0004 -0.28238E+0004 -0.58879E-0007 -0.61345E-0008 -0.60103E-0007
  0.55000E+0004 -0.28234E+0004 -0.60316E-0007 -0.65541E-0008 -0.61494E-0007
  0.52500E+0004 -0.27992E+0004 -0.44706E-0007 -0.21165E-0008 -0.50596E-0007
  0.52932E+0004 -0.27988E+0004 -0.47730E-0007 -0.28206E-0008 -0.53124E-0007
  0.53750E+0004 -0.27980E+0004 -0.52435E-0007 -0.39873E-0008 -0.57179E-0007
  0.54568E+0004 -0.27972E+0004 -0.55539E-0007 -0.49033E-0008 -0.60040E-0007
  0.55000E+0004 -0.27968E+0004 -0.56447E-0007 -0.52864E-0008 -0.60982E-0007
  0.52500E+0004 -0.27729E+0004 -0.42844E-0007 -0.11555E-0008 -0.51493E-0007
  0.52932E+0004 -0.27725E+0004 -0.45516E-0007 -0.18023E-0008 -0.53813E-0007
  0.53750E+0004 -0.27716E+0004 -0.49433E-0007 -0.28687E-0008 -0.57317E-0007
  0.54568E+0004 -0.27707E+0004 -0.51606E-0007 -0.36990E-0008 -0.59434E-0007
  0.55000E+0004 -0.27702E+0004 -0.51977E-0007 -0.40422E-0008 -0.59914E-0007
  0.52500E+0004 -0.27591E+0004 -0.41686E-0007 -0.66247E-0009 -0.51810E-0007
  0.52932E+0004 -0.27586E+0004 -0.44161E-0007 -0.12792E-0008 -0.54008E-0007
  0.53750E+0004 -0.27576E+0004 -0.47643E-0007 -0.22918E-0008 -0.57202E-0007
  0.54568E+0004 -0.27567E+0004 -0.49317E-0007 -0.30753E-0008 -0.58914E-0007
  0.55000E+0004 -0.27562E+0004 -0.49406E-0007 -0.33966E-0008 -0.59149E-0007
  0.55000E+0004 -0.28375E+0004 -0.62088E-0007 -0.72317E-0008 -0.61519E-0007
  0.55432E+0004 -0.28372E+0004 -0.63311E-0007 -0.75899E-0008 -0.62781E-0007
  0.56250E+0004 -0.28367E+0004 -0.64185E-0007 -0.80648E-0008 -0.64059E-0007
  0.57068E+0004 -0.28362E+0004 -0.63052E-0007 -0.82834E-0008 -0.63704E-0007
  0.57500E+0004 -0.28359E+0004 -0.61633E-0007 -0.83109E-0008 -0.62808E-0007
  0.55000E+0004 -0.28234E+0004 -0.60316E-0007 -0.65541E-0008 -0.61494E-0007
  0.55432E+0004 -0.28231E+0004 -0.61249E-0007 -0.68972E-0008 -0.62501E-0007
  0.56250E+0004 -0.28226E+0004 -0.61533E-0007 -0.73494E-0008 -0.63230E-0007
  0.57068E+0004 -0.28220E+0004 -0.59784E-0007 -0.75529E-0008 -0.62271E-0007
  0.57500E+0004 -0.28217E+0004 -0.58040E-0007 -0.75746E-0008 -0.61046E-0007
  0.55000E+0004 -0.27968E+0004 -0.56447E-0007 -0.52864E-0008 -0.60982E-0007
  0.55432E+0004 -0.27965E+0004 -0.56824E-0007 -0.55977E-0008 -0.61493E-0007
  0.56250E+0004 -0.27958E+0004 -0.56000E-0007 -0.60017E-0008 -0.61185E-0007
  0.57068E+0004 -0.27952E+0004 -0.53119E-0007 -0.61706E-0008 -0.59108E-0007
  0.57500E+0004 -0.27949E+0004 -0.50788E-0007 -0.61789E-0008 -0.57282E-0007
  0.55000E+0004 -0.27702E+0004 -0.51977E-0007 -0.40422E-0008 -0.59914E-0007
  0.55432E+0004 -0.27698E+0004 -0.51801E-0007 -0.43195E-0008 -0.59927E-0007
  0.56250E+0004 -0.27691E+0004 -0.49895E-0007 -0.46683E-0008 -0.58598E-0007
  0.57068E+0004 -0.27684E+0004 -0.45938E-0007 -0.47943E-0008 -0.55449E-0007
  0.57500E+0004 -0.27680E+0004 -0.43063E-0007 -0.47839E-0008 -0.53060E-0007
  0.55000E+0004 -0.27562E+0004 -0.49406E-0007 -0.33966E-0008 -0.59149E-0007
  0.55432E+0004 -0.27558E+0004 -0.48942E-0007 -0.36543E-0008 -0.58903E-0007
  0.56250E+0004 -0.27550E+0004 -0.46480E-0007 -0.39716E-0008 -0.57046E-0007
  0.57068E+0004 -0.27543E+0004 -0.41984E-0007 -0.40724E-0008 -0.53354E-0007
  0.57500E+0004 -0.27539E+0004 -0.38840E-0007 -0.40489E-0008 -0.50684E-0007
  0.57500E+0004 -0.28359E+0004 -0.61633E-0007 -0.83109E-0008 -0.62808E-0007
  0.57932E+0004 -0.28356E+0004 -0.59644E-0007 -0.82795E-0008 -0.61406E-0007
  0.58750E+0004 -0.28350E+0004 -0.54420E-0007 -0.81011E-0008 -0.57379E-0007
  0.59568E+0004 -0.28344E+0004 -0.47511E-0007 -0.78062E-0008 -0.51668E-0007
  0.60000E+0004 -0.28341E+0004 -0.43304E-0007 -0.76232E-0008 -0.48050E-0007
  0.57500E+0004 -0.28217E+0004 -0.58040E-0007 -0.75746E-0008 -0.61046E-0007
  0.57932E+0004 -0.28214E+0004 -0.55731E-0007 -0.75393E-0008 -0.59313E-0007
  0.58750E+0004 -0.28208E+0004 -0.49934E-0007 -0.73551E-0008 -0.54676E-0007
  0.59568E+0004 -0.28201E+0004 -0.42521E-0007 -0.70549E-0008 -0.48410E-0007
  0.60000E+0004 -0.28198E+0004 -0.38086E-0007 -0.68688E-0008 -0.44532E-0007
  0.57500E+0004 -0.27949E+0004 -0.50788E-0007 -0.61789E-0008 -0.57282E-0007
  0.57932E+0004 -0.27945E+0004 -0.47907E-0007 -0.61307E-0008 -0.54954E-0007
  0.58750E+0004 -0.27937E+0004 -0.41107E-0007 -0.59269E-0008 -0.49236E-0007
  0.59568E+0004 -0.27930E+0004 -0.32838E-0007 -0.56087E-0008 -0.42009E-0007
  0.60000E+0004 -0.27926E+0004 -0.28025E-0007 -0.54112E-0008 -0.37692E-0007
  0.57500E+0004 -0.27680E+0004 -0.43063E-0007 -0.47839E-0008 -0.53060E-0007
  0.57932E+0004 -0.27676E+0004 -0.39661E-0007 -0.47189E-0008 -0.50178E-0007
  0.58750E+0004 -0.27667E+0004 -0.31969E-0007 -0.44853E-0008 -0.43481E-0007
  0.59568E+0004 -0.27659E+0004 -0.22975E-0007 -0.41394E-0008 -0.35411E-0007
  0.60000E+0004 -0.27654E+0004 -0.17857E-0007 -0.39267E-0008 -0.30721E-0007
  0.57500E+0004 -0.27539E+0004 -0.38840E-0007 -0.40489E-0008 -0.50684E-0007
  0.57932E+0004 -0.27534E+0004 -0.35183E-0007 -0.39741E-0008 -0.47529E-0007
  0.58750E+0004 -0.27525E+0004 -0.27068E-0007 -0.37213E-0008 -0.40357E-0007
  0.59568E+0004 -0.27516E+0004 -0.17741E-0007 -0.33567E-0008 -0.31888E-0007
  0.60000E+0004 -0.27511E+0004 -0.12489E-0007 -0.31330E-0008 -0.27026E-0007
  0.60000E+0004 -0.28341E+0004 -0.43304E-0007 -0.76232E-0008 -0.48050E-0007
  0.60432E+0004 -0.28336E+0004 -0.38743E-0007 -0.74223E-0008 -0.44043E-0007
  0.61250E+0004 -0.28328E+0004 -0.29499E-0007 -0.70336E-0008 -0.35656E-0007
  0.62068E+0004 -0.28319E+0004 -0.19918E-0007 -0.66644E-0008 -0.26618E-0007
  0.62500E+0004 -0.28315E+0004 -0.14902E-0007 -0.64818E-0008 -0.21748E-0007
  0.60000E+0004 -0.28198E+0004 -0.38086E-0007 -0.68688E-0008 -0.44532E-0007
  0.60432E+0004 -0.28193E+0004 -0.33319E-0007 -0.66632E-0008 -0.40290E-0007
  0.61250E+0004 -0.28183E+0004 -0.23778E-0007 -0.62637E-0008 -0.31548E-0007
  0.62068E+0004 -0.28174E+0004 -0.14024E-0007 -0.58781E-0008 -0.22289E-0007
  0.62500E+0004 -0.28169E+0004 -0.89669E-0008 -0.56855E-0008 -0.17357E-0007
  0.60000E+0004 -0.27926E+0004 -0.28025E-0007 -0.54112E-0008 -0.37692E-0007
  0.60432E+0004 -0.27920E+0004 -0.22931E-0007 -0.51941E-0008 -0.33059E-0007
  0.61250E+0004 -0.27910E+0004 -0.12935E-0007 -0.47643E-0008 -0.23749E-0007
  0.62068E+0004 -0.27899E+0004 -0.29545E-0008 -0.43420E-0008 -0.14166E-0007
  0.62500E+0004 -0.27893E+0004  0.21326E-0008 -0.41260E-0008 -0.91640E-0008
  0.60000E+0004 -0.27654E+0004 -0.17857E-0007 -0.39267E-0008 -0.30721E-0007
  0.60432E+0004 -0.27648E+0004 -0.12506E-0007 -0.36904E-0008 -0.25765E-0007
  0.61250E+0004 -0.27636E+0004 -0.21907E-0008 -0.32219E-0008 -0.16013E-0007
  0.62068E+0004 -0.27624E+0004  0.78951E-0008 -0.27544E-0008 -0.62189E-0008
  0.62500E+0004 -0.27617E+0004  0.12958E-0007 -0.25111E-0008 -0.11971E-0008
  0.60000E+0004 -0.27511E+0004 -0.12489E-0007 -0.31330E-0008 -0.27026E-0007
  0.60432E+0004 -0.27504E+0004 -0.70313E-0008 -0.28856E-0008 -0.21926E-0007
  0.61250E+0004 -0.27492E+0004  0.34019E-0008 -0.23931E-0008 -0.11987E-0007
  0.62068E+0004 -0.27479E+0004  0.13499E-0007 -0.18992E-0008 -0.21212E-0008
  0.62500E+0004 -0.27472E+0004  0.18529E-0007 -0.16415E-0008  0.28935E-0008
  0.62500E+0004 -0.28315E+0004 -0.14902E-0007 -0.64818E-0008 -0.21748E-0007
  0.62932E+0004 -0.28308E+0004 -0.99299E-0008 -0.63040E-0008 -0.16842E-0007
  0.63750E+0004 -0.28296E+0004 -0.10659E-0008 -0.59906E-0008 -0.78380E-0008
  0.64568E+0004 -0.28283E+0004  0.67498E-0008 -0.57025E-0008  0.42611E-0009
  0.65000E+0004 -0.28277E+0004  0.10362E-0007 -0.55463E-0008  0.43758E-0008
  0.62500E+0004 -0.28169E+0004 -0.89669E-0008 -0.56855E-0008 -0.17357E-0007
  0.62932E+0004 -0.28162E+0004 -0.39813E-0008 -0.54951E-0008 -0.12424E-0007
  0.63750E+0004 -0.28148E+0004  0.48244E-0008 -0.51538E-0008 -0.34665E-0008
  0.64568E+0004 -0.28135E+0004  0.12486E-0007 -0.48386E-0008  0.46407E-0008
  0.65000E+0004 -0.28128E+0004  0.15991E-0007 -0.46714E-0008  0.84750E-0008
  0.62500E+0004 -0.27893E+0004  0.21326E-0008 -0.41260E-0008 -0.91640E-0008
  0.62932E+0004 -0.27885E+0004  0.71010E-0008 -0.39098E-0008 -0.42187E-0008
  0.63750E+0004 -0.27870E+0004  0.15731E-0007 -0.35142E-0008  0.45903E-0008
  0.64568E+0004 -0.27854E+0004  0.23067E-0007 -0.31452E-0008  0.12365E-0007
  0.65000E+0004 -0.27846E+0004  0.26358E-0007 -0.29507E-0008  0.15969E-0007
  0.62500E+0004 -0.27617E+0004  0.12958E-0007 -0.25111E-0008 -0.11971E-0008
  0.62932E+0004 -0.27608E+0004  0.17860E-0007 -0.22658E-0008  0.37149E-0008
  0.63750E+0004 -0.27591E+0004  0.26245E-0007 -0.18110E-0008  0.12313E-0007
  0.64568E+0004 -0.27573E+0004  0.33222E-0007 -0.13845E-0008  0.19725E-0007
  0.65000E+0004 -0.27564E+0004  0.36294E-0007 -0.11620E-0008  0.23096E-0007
  0.62500E+0004 -0.27472E+0004  0.18529E-0007 -0.16415E-0008  0.28935E-0008
  0.62932E+0004 -0.27462E+0004  0.23380E-0007 -0.13785E-0008  0.77724E-0008
  0.63750E+0004 -0.27443E+0004  0.31614E-0007 -0.89010E-0009  0.16241E-0007
  0.64568E+0004 -0.27425E+0004  0.38391E-0007 -0.43209E-0009  0.23452E-0007
  0.65000E+0004 -0.27415E+0004  0.41348E-0007 -0.19641E-0009  0.26702E-0007
  0.65000E+0004 -0.28277E+0004  0.10362E-0007 -0.55463E-0008  0.43758E-0008
  0.65432E+0004 -0.28268E+0004  0.13661E-0007 -0.53858E-0008  0.80449E-0008
  0.66250E+0004 -0.28252E+0004  0.18821E-0007 -0.50519E-0008  0.14020E-0007
  0.67068E+0004 -0.28236E+0004  0.22597E-0007 -0.46646E-0008  0.18649E-0007
  0.67500E+0004 -0.28227E+0004  0.24079E-0007 -0.44362E-0008  0.20575E-0007
  0.65000E+0004 -0.28128E+0004  0.15991E-0007 -0.46714E-0008  0.84750E-0008
  0.65432E+0004 -0.28119E+0004  0.19171E-0007 -0.44963E-0008  0.12016E-0007
  0.66250E+0004 -0.28101E+0004  0.24091E-0007 -0.41369E-0008  0.17713E-0007
  0.67068E+0004 -0.28084E+0004  0.27620E-0007 -0.37456E-0008  0.22073E-0007
  0.67500E+0004 -0.28074E+0004  0.28983E-0007 -0.35185E-0008  0.23870E-0007
  0.65000E+0004 -0.27846E+0004  0.26358E-0007 -0.29507E-0008  0.15969E-0007
  0.65432E+0004 -0.27835E+0004  0.29314E-0007 -0.27494E-0008  0.19261E-0007
  0.66250E+0004 -0.27815E+0004  0.33792E-0007 -0.23504E-0008  0.24458E-0007
  0.67068E+0004 -0.27795E+0004  0.36903E-0007 -0.19399E-0008  0.28343E-0007
  0.67500E+0004 -0.27784E+0004  0.38075E-0007 -0.17115E-0008  0.29924E-0007
  0.65000E+0004 -0.27564E+0004  0.36294E-0007 -0.11620E-0008  0.23096E-0007
  0.65432E+0004 -0.27552E+0004  0.39030E-0007 -0.93304E-0009  0.26143E-0007
  0.66250E+0004 -0.27529E+0004  0.43095E-0007 -0.49370E-0009  0.30864E-0007
  0.67068E+0004 -0.27506E+0004  0.45836E-0007 -0.63270E-0010  0.34315E-0007
  0.67500E+0004 -0.27494E+0004  0.46845E-0007  0.16550E-0009  0.35701E-0007
  0.65000E+0004 -0.27415E+0004  0.41348E-0007 -0.19641E-0009  0.26702E-0007
  0.65432E+0004 -0.27402E+0004  0.43970E-0007  0.48815E-0010  0.29621E-0007
  0.66250E+0004 -0.27378E+0004  0.47829E-0007  0.51086E-0009  0.34106E-0007
  0.67068E+0004 -0.27354E+0004  0.50391E-0007  0.95090E-0009  0.37334E-0007
  0.67500E+0004 -0.27341E+0004  0.51324E-0007  0.11812E-0008  0.38625E-0007
  0.67500E+0004 -0.28227E+0004  0.24079E-0007 -0.44362E-0008  0.20575E-0007
  0.67932E+0004 -0.28218E+0004  0.25279E-0007 -0.41976E-0008  0.22186E-0007
  0.68750E+0004 -0.28199E+0004  0.26850E-0007 -0.37059E-0008  0.24461E-0007
  0.69568E+0004 -0.28180E+0004  0.27743E-0007 -0.32145E-0008  0.25939E-0007
  0.70000E+0004 -0.28171E+0004  0.28055E-0007 -0.29623E-0008  0.26505E-0007
  0.67500E+0004 -0.28074E+0004  0.28983E-0007 -0.35185E-0008  0.23870E-0007
  0.67932E+0004 -0.28064E+0004  0.30089E-0007 -0.32808E-0008  0.25381E-0007
  0.68750E+0004 -0.28043E+0004  0.31518E-0007 -0.28071E-0008  0.27519E-0007
  0.69568E+0004 -0.28023E+0004  0.32337E-0007 -0.23504E-0008  0.28960E-0007
  0.70000E+0004 -0.28013E+0004  0.32635E-0007 -0.21291E-0008  0.29554E-0007
  0.67500E+0004 -0.27784E+0004  0.38075E-0007 -0.17115E-0008  0.29924E-0007
  0.67932E+0004 -0.27772E+0004  0.39018E-0007 -0.14806E-0008  0.31257E-0007
  0.68750E+0004 -0.27749E+0004  0.40227E-0007 -0.10412E-0008  0.33174E-0007
  0.69568E+0004 -0.27725E+0004  0.40950E-0007 -0.64928E-0009  0.34571E-0007
  0.70000E+0004 -0.27713E+0004  0.41245E-0007 -0.47326E-0009  0.35215E-0007
  0.67500E+0004 -0.27494E+0004  0.46845E-0007  0.16550E-0009  0.35701E-0007
  0.67932E+0004 -0.27480E+0004  0.47655E-0007  0.39006E-0009  0.36877E-0007
  0.68750E+0004 -0.27454E+0004  0.48695E-0007  0.79578E-0009  0.38605E-0007
  0.69568E+0004 -0.27428E+0004  0.49357E-0007  0.11242E-0008  0.39967E-0007
  0.70000E+0004 -0.27414E+0004  0.49659E-0007  0.12564E-0008  0.40654E-0007
  0.67500E+0004 -0.27341E+0004  0.51324E-0007  0.11812E-0008  0.38625E-0007
  0.67932E+0004 -0.27326E+0004  0.52074E-0007  0.14017E-0008  0.39727E-0007
  0.68750E+0004 -0.27298E+0004  0.53039E-0007  0.17895E-0008  0.41362E-0007
  0.69568E+0004 -0.27271E+0004  0.53674E-0007  0.20846E-0008  0.42701E-0007
  0.70000E+0004 -0.27256E+0004  0.53979E-0007  0.21914E-0008  0.43406E-0007
  0.70000E+0004 -0.28171E+0004  0.28055E-0007 -0.29623E-0008  0.26505E-0007
  0.70432E+0004 -0.28160E+0004  0.28329E-0007 -0.27473E-0008  0.27012E-0007
  0.71250E+0004 -0.28140E+0004  0.28857E-0007 -0.24242E-0008  0.27937E-0007
  0.72068E+0004 -0.28120E+0004  0.29583E-0007 -0.22990E-0008  0.29066E-0007
  0.72500E+0004 -0.28109E+0004  0.30109E-0007 -0.23334E-0008  0.29839E-0007
  0.70000E+0004 -0.28013E+0004  0.32635E-0007 -0.21291E-0008  0.29554E-0007
  0.70432E+0004 -0.28001E+0004  0.32923E-0007 -0.19357E-0008  0.30116E-0007
  0.71250E+0004 -0.27979E+0004  0.33515E-0007 -0.16746E-0008  0.31212E-0007
  0.72068E+0004 -0.27957E+0004  0.34341E-0007 -0.16191E-0008  0.32588E-0007
  0.72500E+0004 -0.27946E+0004  0.34922E-0007 -0.16887E-0008  0.33501E-0007
  0.70000E+0004 -0.27713E+0004  0.41245E-0007 -0.47326E-0009  0.35215E-0007
  0.70432E+0004 -0.27700E+0004  0.41564E-0007 -0.33150E-0009  0.35877E-0007
  0.71250E+0004 -0.27675E+0004  0.42273E-0007 -0.18428E-0009  0.37274E-0007
  0.72068E+0004 -0.27649E+0004  0.43255E-0007 -0.25746E-0009  0.39051E-0007
  0.72500E+0004 -0.27636E+0004  0.43913E-0007 -0.39850E-0009  0.40194E-0007
  0.70000E+0004 -0.27414E+0004  0.49659E-0007  0.12564E-0008  0.40654E-0007
  0.70432E+0004 -0.27399E+0004  0.50006E-0007  0.13468E-0008  0.41397E-0007
  0.71250E+0004 -0.27370E+0004  0.50804E-0007  0.13821E-0008  0.43030E-0007
  0.72068E+0004 -0.27342E+0004  0.51874E-0007  0.11821E-0008  0.45104E-0007
  0.72500E+0004 -0.27327E+0004  0.52559E-0007  0.97082E-0009  0.46406E-0007
  0.70000E+0004 -0.27256E+0004  0.53979E-0007  0.21914E-0008  0.43406E-0007
  0.70432E+0004 -0.27240E+0004  0.54333E-0007  0.22546E-0008  0.44175E-0007
  0.71250E+0004 -0.27210E+0004  0.55158E-0007  0.22339E-0008  0.45898E-0007
  0.72068E+0004 -0.27179E+0004  0.56237E-0007  0.19654E-0008  0.48076E-0007
  0.72500E+0004 -0.27163E+0004  0.56914E-0007  0.17154E-0008  0.49435E-0007
  0.72500E+0004 -0.28109E+0004  0.30109E-0007 -0.23334E-0008  0.29839E-0007
  0.72932E+0004 -0.28097E+0004  0.30775E-0007 -0.24459E-0008  0.30785E-0007
  0.73750E+0004 -0.28076E+0004  0.32390E-0007 -0.28955E-0008  0.33075E-0007
  0.74568E+0004 -0.28054E+0004  0.34454E-0007 -0.36648E-0008  0.36057E-0007
  0.75000E+0004 -0.28043E+0004  0.35696E-0007 -0.41985E-0008  0.37898E-0007
  0.72500E+0004 -0.27946E+0004  0.34922E-0007 -0.16887E-0008  0.33501E-0007
  0.72932E+0004 -0.27933E+0004  0.35643E-0007 -0.18396E-0008  0.34597E-0007
  0.73750E+0004 -0.27910E+0004  0.37332E-0007 -0.23567E-0008  0.37152E-0007
  0.74568E+0004 -0.27886E+0004  0.39398E-0007 -0.31927E-0008  0.40340E-0007
  0.75000E+0004 -0.27874E+0004  0.40603E-0007 -0.37556E-0008  0.42249E-0007
  0.72500E+0004 -0.27636E+0004  0.43913E-0007 -0.39850E-0009  0.40194E-0007
  0.72932E+0004 -0.27622E+0004  0.44698E-0007 -0.61931E-0009  0.41517E-0007
  0.73750E+0004 -0.27595E+0004  0.46430E-0007 -0.12672E-0008  0.44453E-0007
  0.74568E+0004 -0.27568E+0004  0.48384E-0007 -0.22246E-0008  0.47895E-0007
  0.75000E+0004 -0.27553E+0004  0.49451E-0007 -0.28458E-0008  0.49865E-0007
  0.72500E+0004 -0.27327E+0004  0.52559E-0007  0.97082E-0009  0.46406E-0007
  0.72932E+0004 -0.27310E+0004  0.53346E-0007  0.68001E-0009  0.47877E-0007
  0.73750E+0004 -0.27280E+0004  0.54981E-0007 -0.98922E-0010  0.51025E-0007
  0.74568E+0004 -0.27249E+0004  0.56661E-0007 -0.11799E-0008  0.54536E-0007
  0.75000E+0004 -0.27233E+0004  0.57500E-0007 -0.18606E-0008  0.56468E-0007
  0.72500E+0004 -0.27163E+0004  0.56914E-0007  0.17154E-0008  0.49435E-0007
  0.72932E+0004 -0.27146E+0004  0.57674E-0007  0.13912E-0008  0.50946E-0007
  0.73750E+0004 -0.27114E+0004  0.59195E-0007  0.54079E-0009  0.54135E-0007
  0.74568E+0004 -0.27081E+0004  0.60665E-0007 -0.60351E-0009  0.57606E-0007
  0.75000E+0004 -0.27064E+0004  0.61342E-0007 -0.13281E-0008  0.59481E-0007
  0.75000E+0004 -0.28043E+0004  0.35696E-0007 -0.41985E-0008  0.37898E-0007
  0.75432E+0004 -0.28030E+0004  0.37048E-0007 -0.48103E-0008  0.39930E-0007
  0.76250E+0004 -0.28007E+0004  0.39759E-0007 -0.61589E-0008  0.44152E-0007
  0.77068E+0004 -0.27984E+0004  0.42534E-0007 -0.76872E-0008  0.48710E-0007
  0.77500E+0004 -0.27972E+0004  0.43966E-0007 -0.85324E-0008  0.51175E-0007
  0.75000E+0004 -0.27874E+0004  0.40603E-0007 -0.37556E-0008  0.42249E-0007
  0.75432E+0004 -0.27860E+0004  0.41888E-0007 -0.43939E-0008  0.44320E-0007
  0.76250E+0004 -0.27835E+0004  0.44376E-0007 -0.57858E-0008  0.48516E-0007
  0.77068E+0004 -0.27810E+0004  0.46792E-0007 -0.73510E-0008  0.52908E-0007
  0.77500E+0004 -0.27797E+0004  0.47983E-0007 -0.82134E-0008  0.55230E-0007
  0.75000E+0004 -0.27553E+0004  0.49451E-0007 -0.28458E-0008  0.49865E-0007
  0.75432E+0004 -0.27538E+0004  0.50535E-0007 -0.35382E-0008  0.51934E-0007
  0.76250E+0004 -0.27509E+0004  0.52461E-0007 -0.50190E-0008  0.55947E-0007
  0.77068E+0004 -0.27480E+0004  0.54072E-0007 -0.66577E-0008  0.59908E-0007
  0.77500E+0004 -0.27465E+0004  0.54746E-0007 -0.75533E-0008  0.61911E-0007
  0.75000E+0004 -0.27233E+0004  0.57500E-0007 -0.18606E-0008  0.56468E-0007
  0.75432E+0004 -0.27216E+0004  0.58291E-0007 -0.26090E-0008  0.58441E-0007
  0.76250E+0004 -0.27183E+0004  0.59485E-0007 -0.41843E-0008  0.62104E-0007
  0.77068E+0004 -0.27150E+0004  0.60141E-0007 -0.59027E-0008  0.65504E-0007
  0.77500E+0004 -0.27133E+0004  0.60231E-0007 -0.68359E-0008  0.67134E-0007
  0.75000E+0004 -0.27064E+0004  0.61342E-0007 -0.13281E-0008  0.59481E-0007
  0.75432E+0004 -0.27046E+0004  0.61950E-0007 -0.20939E-0008  0.61365E-0007
  0.76250E+0004 -0.27011E+0004  0.62696E-0007 -0.37220E-0008  0.64782E-0007
  0.77068E+0004 -0.26976E+0004  0.62794E-0007 -0.54882E-0008  0.67839E-0007
  0.77500E+0004 -0.26958E+0004  0.62557E-0007 -0.64372E-0008  0.69255E-0007
  0.77500E+0004 -0.27972E+0004  0.43966E-0007 -0.85324E-0008  0.51175E-0007
  0.77932E+0004 -0.27958E+0004  0.45373E-0007 -0.93876E-0008  0.53674E-0007
  0.78750E+0004 -0.27933E+0004  0.47823E-0007 -0.10975E-0007  0.58302E-0007
  0.79568E+0004 -0.27908E+0004  0.49900E-0007 -0.12436E-0007  0.62639E-0007
  0.80000E+0004 -0.27894E+0004  0.50818E-0007 -0.13125E-0007  0.64755E-0007
  0.77500E+0004 -0.27797E+0004  0.47983E-0007 -0.82134E-0008  0.55230E-0007
  0.77932E+0004 -0.27782E+0004  0.49116E-0007 -0.90816E-0008  0.57547E-0007
  0.78750E+0004 -0.27755E+0004  0.50963E-0007 -0.10692E-0007  0.61745E-0007
  0.79568E+0004 -0.27727E+0004  0.52351E-0007 -0.12175E-0007  0.65562E-0007
  0.80000E+0004 -0.27713E+0004  0.52883E-0007 -0.12876E-0007  0.67383E-0007
  0.77500E+0004 -0.27465E+0004  0.54746E-0007 -0.75533E-0008  0.61911E-0007
  0.77932E+0004 -0.27448E+0004  0.55302E-0007 -0.84509E-0008  0.63845E-0007
  0.78750E+0004 -0.27416E+0004  0.55922E-0007 -0.10111E-0007  0.67186E-0007
  0.79568E+0004 -0.27385E+0004  0.55957E-0007 -0.11640E-0007  0.70022E-0007
  0.80000E+0004 -0.27368E+0004  0.55748E-0007 -0.12363E-0007  0.71300E-0007
  0.77500E+0004 -0.27133E+0004  0.60231E-0007 -0.68359E-0008  0.67134E-0007
  0.77932E+0004 -0.27114E+0004  0.60152E-0007 -0.77659E-0008  0.68647E-0007
  0.78750E+0004 -0.27078E+0004  0.59470E-0007 -0.94827E-0008  0.71099E-0007
  0.79568E+0004 -0.27042E+0004  0.58123E-0007 -0.11061E-0007  0.72980E-0007
  0.80000E+0004 -0.27023E+0004  0.57176E-0007 -0.11811E-0007  0.73751E-0007
  0.77500E+0004 -0.26958E+0004  0.62557E-0007 -0.64372E-0008  0.69255E-0007
  0.77932E+0004 -0.26938E+0004  0.62126E-0007 -0.73874E-0008  0.70536E-0007
  0.78750E+0004 -0.26900E+0004  0.60739E-0007 -0.91360E-0008  0.72518E-0007
  0.79568E+0004 -0.26862E+0004  0.58664E-0007 -0.10743E-0007  0.73914E-0007
  0.80000E+0004 -0.26842E+0004  0.57336E-0007 -0.11508E-0007  0.74436E-0007
  0.80000E+0004 -0.27894E+0004  0.50818E-0007 -0.13125E-0007  0.64755E-0007
  0.80432E+0004 -0.27880E+0004  0.51607E-0007 -0.13743E-0007  0.66734E-0007
  0.81250E+0004 -0.27853E+0004  0.52696E-0007 -0.14686E-0007  0.70021E-0007
  0.82068E+0004 -0.27826E+0004  0.53209E-0007 -0.15301E-0007  0.72595E-0007
  0.82500E+0004 -0.27812E+0004  0.53231E-0007 -0.15479E-0007  0.73629E-0007
  0.80000E+0004 -0.27713E+0004  0.52883E-0007 -0.12876E-0007  0.67383E-0007
  0.80432E+0004 -0.27697E+0004  0.53277E-0007 -0.13504E-0007  0.69058E-0007
  0.81250E+0004 -0.27668E+0004  0.53613E-0007 -0.14470E-0007  0.71763E-0007
  0.82068E+0004 -0.27638E+0004  0.53392E-0007 -0.15110E-0007  0.73781E-0007
  0.82500E+0004 -0.27623E+0004  0.53046E-0007 -0.15308E-0007  0.74546E-0007
  0.80000E+0004 -0.27368E+0004  0.55748E-0007 -0.12363E-0007  0.71300E-0007
  0.80432E+0004 -0.27350E+0004  0.55390E-0007 -0.13015E-0007  0.72423E-0007
  0.81250E+0004 -0.27316E+0004  0.54316E-0007 -0.14027E-0007  0.74107E-0007
  0.82068E+0004 -0.27282E+0004  0.52759E-0007 -0.14714E-0007  0.75180E-0007
  0.82500E+0004 -0.27265E+0004  0.51755E-0007 -0.14937E-0007  0.75492E-0007
  0.80000E+0004 -0.27023E+0004  0.57176E-0007 -0.11811E-0007  0.73751E-0007
  0.80432E+0004 -0.27003E+0004  0.56081E-0007 -0.12486E-0007  0.74371E-0007
  0.81250E+0004 -0.26965E+0004  0.53658E-0007 -0.13544E-0007  0.75155E-0007
  0.82068E+0004 -0.26927E+0004  0.50858E-0007 -0.14277E-0007  0.75433E-0007
  0.82500E+0004 -0.26906E+0004  0.49256E-0007 -0.14526E-0007  0.75380E-0007
  0.80000E+0004 -0.26842E+0004  0.57336E-0007 -0.11508E-0007  0.74436E-0007
  0.80432E+0004 -0.26820E+0004  0.55866E-0007 -0.12195E-0007  0.74813E-0007
  0.81250E+0004 -0.26780E+0004  0.52768E-0007 -0.13277E-0007  0.75177E-0007
  0.82068E+0004 -0.26739E+0004  0.49360E-0007 -0.14034E-0007  0.75101E-0007
  0.82500E+0004 -0.26718E+0004  0.47469E-0007 -0.14295E-0007  0.74888E-0007
  0.82500E+0004 -0.27812E+0004  0.53231E-0007 -0.15479E-0007  0.73629E-0007
  0.82932E+0004 -0.27799E+0004  0.53063E-0007 -0.15573E-0007  0.74410E-0007
  0.83750E+0004 -0.27775E+0004  0.52209E-0007 -0.15483E-0007  0.75158E-0007
  0.84568E+0004 -0.27751E+0004  0.50547E-0007 -0.15077E-0007  0.74822E-0007
  0.85000E+0004 -0.27738E+0004  0.49299E-0007 -0.14755E-0007  0.74159E-0007
  0.82500E+0004 -0.27623E+0004  0.53046E-0007 -0.15308E-0007  0.74546E-0007
  0.82932E+0004 -0.27609E+0004  0.52536E-0007 -0.15411E-0007  0.75072E-0007
  0.83750E+0004 -0.27583E+0004  0.51092E-0007 -0.15348E-0007  0.75403E-0007
  0.84568E+0004 -0.27557E+0004  0.48937E-0007 -0.14969E-0007  0.74734E-0007
  0.85000E+0004 -0.27543E+0004  0.47478E-0007 -0.14656E-0007  0.73934E-0007
  0.82500E+0004 -0.27265E+0004  0.51755E-0007 -0.14937E-0007  0.75492E-0007
  0.82932E+0004 -0.27249E+0004  0.50634E-0007 -0.15067E-0007  0.75608E-0007
  0.83750E+0004 -0.27219E+0004  0.48166E-0007 -0.15053E-0007  0.75278E-0007
  0.84568E+0004 -0.27189E+0004  0.45182E-0007 -0.14720E-0007  0.74106E-0007
  0.85000E+0004 -0.27173E+0004  0.43369E-0007 -0.14427E-0007  0.73104E-0007
  0.82500E+0004 -0.26906E+0004  0.49256E-0007 -0.14526E-0007  0.75380E-0007
  0.82932E+0004 -0.26889E+0004  0.47594E-0007 -0.14679E-0007  0.75177E-0007
  0.83750E+0004 -0.26855E+0004  0.44236E-0007 -0.14708E-0007  0.74351E-0007
  0.84568E+0004 -0.26821E+0004  0.40561E-0007 -0.14412E-0007  0.72831E-0007
  0.85000E+0004 -0.26803E+0004  0.38468E-0007 -0.14138E-0007  0.71702E-0007
  0.82500E+0004 -0.26718E+0004  0.47469E-0007 -0.14295E-0007  0.74888E-0007
  0.82932E+0004 -0.26699E+0004  0.45552E-0007 -0.14457E-0007  0.74553E-0007
  0.83750E+0004 -0.26662E+0004  0.41782E-0007 -0.14507E-0007  0.73530E-0007
  0.84568E+0004 -0.26626E+0004  0.37800E-0007 -0.14227E-0007  0.71880E-0007
  0.85000E+0004 -0.26607E+0004  0.35587E-0007 -0.13961E-0007  0.70708E-0007
  0.85000E+0004 -0.27738E+0004  0.49299E-0007 -0.14755E-0007  0.74159E-0007
  0.85432E+0004 -0.27729E+0004  0.47814E-0007 -0.14356E-0007  0.73130E-0007
  0.86250E+0004 -0.27713E+0004  0.44176E-0007 -0.13449E-0007  0.70118E-0007
  0.87068E+0004 -0.27696E+0004  0.39361E-0007 -0.12385E-0007  0.65599E-0007
  0.87500E+0004 -0.27687E+0004  0.36318E-0007 -0.11782E-0007  0.62584E-0007
  0.85000E+0004 -0.27543E+0004  0.47478E-0007 -0.14656E-0007  0.73934E-0007
  0.85432E+0004 -0.27533E+0004  0.45813E-0007 -0.14273E-0007  0.72794E-0007
  0.86250E+0004 -0.27515E+0004  0.41928E-0007 -0.13384E-0007  0.69639E-0007
  0.87068E+0004 -0.27497E+0004  0.36984E-0007 -0.12331E-0007  0.65060E-0007
  0.87500E+0004 -0.27488E+0004  0.33922E-0007 -0.11729E-0007  0.62047E-0007
  0.85000E+0004 -0.27173E+0004  0.43369E-0007 -0.14427E-0007  0.73104E-0007
  0.85432E+0004 -0.27162E+0004  0.41430E-0007 -0.14065E-0007  0.71818E-0007
  0.86250E+0004 -0.27141E+0004  0.37194E-0007 -0.13206E-0007  0.68496E-0007
  0.87068E+0004 -0.27120E+0004  0.32128E-0007 -0.12169E-0007  0.63900E-0007
  0.87500E+0004 -0.27109E+0004  0.29093E-0007 -0.11571E-0007  0.60934E-0007
  0.85000E+0004 -0.26803E+0004  0.38468E-0007 -0.14138E-0007  0.71702E-0007
  0.85432E+0004 -0.26790E+0004  0.36331E-0007 -0.13791E-0007  0.70338E-0007
  0.86250E+0004 -0.26767E+0004  0.31887E-0007 -0.12954E-0007  0.66967E-0007
  0.87068E+0004 -0.26743E+0004  0.26841E-0007 -0.11928E-0007  0.62450E-0007
  0.87500E+0004 -0.26731E+0004  0.23913E-0007 -0.11328E-0007  0.59578E-0007
  0.85000E+0004 -0.26607E+0004  0.35587E-0007 -0.13961E-0007  0.70708E-0007
  0.85432E+0004 -0.26594E+0004  0.33374E-0007 -0.13619E-0007  0.69327E-0007
  0.86250E+0004 -0.26569E+0004  0.28869E-0007 -0.12793E-0007  0.65965E-0007
  0.87068E+0004 -0.26544E+0004  0.23885E-0007 -0.11768E-0007  0.61519E-0007
  0.87500E+0004 -0.26531E+0004  0.21039E-0007 -0.11168E-0007  0.58710E-0007
  0.87500E+0004 -0.27687E+0004  0.36318E-0007 -0.11782E-0007  0.62584E-0007
  0.87932E+0004 -0.27681E+0004  0.32948E-0007 -0.11162E-0007  0.59135E-0007
  0.88750E+0004 -0.27668E+0004  0.25600E-0007 -0.99746E-0008  0.51412E-0007
  0.89568E+0004 -0.27656E+0004  0.17068E-0007 -0.88248E-0008  0.42238E-0007
  0.90000E+0004 -0.27649E+0004  0.12148E-0007 -0.82551E-0008  0.36885E-0007
  0.87500E+0004 -0.27488E+0004  0.33922E-0007 -0.11729E-0007  0.62047E-0007
  0.87932E+0004 -0.27481E+0004  0.30566E-0007 -0.11110E-0007  0.58619E-0007
  0.88750E+0004 -0.27467E+0004  0.23332E-0007 -0.99147E-0008  0.50992E-0007
  0.89568E+0004 -0.27454E+0004  0.15024E-0007 -0.87453E-0008  0.41983E-0007
  0.90000E+0004 -0.27446E+0004  0.10265E-0007 -0.81590E-0008  0.36742E-0007
  0.87500E+0004 -0.27109E+0004  0.29093E-0007 -0.11571E-0007  0.60934E-0007
  0.87932E+0004 -0.27101E+0004  0.25839E-0007 -0.10949E-0007  0.57596E-0007
  0.88750E+0004 -0.27085E+0004  0.18967E-0007 -0.97368E-0008  0.50242E-0007
  0.89568E+0004 -0.27070E+0004  0.11245E-0007 -0.85315E-0008  0.41640E-0007
  0.90000E+0004 -0.27062E+0004  0.68819E-0008 -0.79189E-0008  0.36667E-0007
  0.87500E+0004 -0.26731E+0004  0.23913E-0007 -0.11328E-0007  0.59578E-0007
  0.87932E+0004 -0.26721E+0004  0.20840E-0007 -0.10703E-0007  0.56377E-0007
  0.88750E+0004 -0.26704E+0004  0.14495E-0007 -0.94730E-0008  0.49384E-0007
  0.89568E+0004 -0.26686E+0004  0.75408E-0008 -0.82328E-0008  0.41287E-0007
  0.90000E+0004 -0.26677E+0004  0.36780E-0008 -0.75948E-0008  0.36639E-0007
  0.87500E+0004 -0.26531E+0004  0.21039E-0007 -0.11168E-0007  0.58710E-0007
  0.87932E+0004 -0.26521E+0004  0.18089E-0007 -0.10540E-0007  0.55594E-0007
  0.88750E+0004 -0.26503E+0004  0.12076E-0007 -0.92993E-0008  0.48814E-0007
  0.89568E+0004 -0.26484E+0004  0.55869E-0008 -0.80409E-0008  0.41010E-0007
  0.90000E+0004 -0.26474E+0004  0.20200E-0008 -0.73927E-0008  0.36548E-0007
  0.90000E+0004 -0.27649E+0004  0.12148E-0007 -0.82551E-0008  0.36885E-0007
  0.90432E+0004 -0.27643E+0004  0.69864E-0008 -0.77159E-0008  0.31231E-0007
  0.91250E+0004 -0.27630E+0004 -0.33010E-0008 -0.68220E-0008  0.19875E-0007
  0.92068E+0004 -0.27617E+0004 -0.13920E-0007 -0.61266E-0008  0.80350E-0008
  0.92500E+0004 -0.27611E+0004 -0.19511E-0007 -0.58525E-0008  0.17547E-0008
  0.90000E+0004 -0.27446E+0004  0.10265E-0007 -0.81590E-0008  0.36742E-0007
  0.90432E+0004 -0.27439E+0004  0.52907E-0008 -0.76045E-0008  0.31218E-0007
  0.91250E+0004 -0.27425E+0004 -0.45632E-0008 -0.66673E-0008  0.20154E-0007
  0.92068E+0004 -0.27412E+0004 -0.14655E-0007 -0.59181E-0008  0.86730E-0008
  0.92500E+0004 -0.27404E+0004 -0.19930E-0007 -0.56107E-0008  0.26065E-0008
  0.90000E+0004 -0.27062E+0004  0.68819E-0008 -0.79189E-0008  0.36667E-0007
  0.90432E+0004 -0.27053E+0004  0.23636E-0008 -0.73315E-0008  0.31451E-0007
  0.91250E+0004 -0.27038E+0004 -0.64717E-0008 -0.63186E-0008  0.21071E-0007
  0.92068E+0004 -0.27022E+0004 -0.15352E-0007 -0.54745E-0008  0.10409E-0007
  0.92500E+0004 -0.27013E+0004 -0.19918E-0007 -0.51109E-0008  0.48297E-0008
  0.90000E+0004 -0.26677E+0004  0.36780E-0008 -0.75948E-0008  0.36639E-0007
  0.90432E+0004 -0.26668E+0004 -0.27536E-0009 -0.69782E-0008  0.31792E-0007
  0.91250E+0004 -0.26650E+0004 -0.78714E-0008 -0.58966E-0008  0.22226E-0007
  0.92068E+0004 -0.26632E+0004 -0.15307E-0007 -0.49685E-0008  0.12532E-0007
  0.92500E+0004 -0.26622E+0004 -0.19037E-0007 -0.45546E-0008  0.75240E-0008
  0.90000E+0004 -0.26474E+0004  0.20200E-0008 -0.73927E-0008  0.36548E-0007
  0.90432E+0004 -0.26464E+0004 -0.15973E-0008 -0.67597E-0008  0.31915E-0007
  0.91250E+0004 -0.26445E+0004 -0.84674E-0008 -0.56452E-0008  0.22816E-0007
  0.92068E+0004 -0.26426E+0004 -0.15064E-0007 -0.46765E-0008  0.13678E-0007
  0.92500E+0004 -0.26416E+0004 -0.18313E-0007 -0.42386E-0008  0.89961E-0008
  0.92500E+0004 -0.27611E+0004 -0.19511E-0007 -0.58525E-0008  0.17547E-0008
  0.92932E+0004 -0.27605E+0004 -0.24998E-0007 -0.56460E-0008 -0.44518E-0008
  0.93750E+0004 -0.27594E+0004 -0.34892E-0007 -0.54512E-0008 -0.15760E-0007
  0.94568E+0004 -0.27583E+0004 -0.43714E-0007 -0.55083E-0008 -0.26029E-0007
  0.95000E+0004 -0.27577E+0004 -0.47784E-0007 -0.56343E-0008 -0.30865E-0007
  0.92500E+0004 -0.27404E+0004 -0.19930E-0007 -0.56107E-0008  0.26065E-0008
  0.92932E+0004 -0.27398E+0004 -0.25083E-0007 -0.53705E-0008 -0.33703E-0008
  0.93750E+0004 -0.27386E+0004 -0.34280E-0007 -0.51046E-0008 -0.14188E-0007
  0.94568E+0004 -0.27374E+0004 -0.42334E-0007 -0.50862E-0008 -0.23895E-0007
  0.95000E+0004 -0.27368E+0004 -0.45977E-0007 -0.51724E-0008 -0.28406E-0007
  0.92500E+0004 -0.27013E+0004 -0.19918E-0007 -0.51109E-0008  0.48297E-0008
  0.92932E+0004 -0.27006E+0004 -0.24317E-0007 -0.48096E-0008 -0.62477E-0009
  0.93750E+0004 -0.26992E+0004 -0.31979E-0007 -0.44200E-0008 -0.10350E-0007
  0.94568E+0004 -0.26979E+0004 -0.38374E-0007 -0.42707E-0008 -0.18828E-0007
  0.95000E+0004 -0.26972E+0004 -0.41102E-0007 -0.42864E-0008 -0.22638E-0007
  0.92500E+0004 -0.26622E+0004 -0.19037E-0007 -0.45546E-0008  0.75240E-0008
  0.92932E+0004 -0.26614E+0004 -0.22558E-0007 -0.42006E-0008  0.26800E-0008
  0.93750E+0004 -0.26599E+0004 -0.28451E-0007 -0.37024E-0008 -0.57830E-0008
  0.94568E+0004 -0.26583E+0004 -0.32976E-0007 -0.34387E-0008 -0.12866E-0007
  0.95000E+0004 -0.26575E+0004 -0.34690E-0007 -0.33930E-0008 -0.15892E-0007
  0.92500E+0004 -0.26416E+0004 -0.18313E-0007 -0.42386E-0008  0.89961E-0008
  0.92932E+0004 -0.26407E+0004 -0.21331E-0007 -0.38604E-0008  0.44998E-0008
  0.93750E+0004 -0.26391E+0004 -0.26220E-0007 -0.33113E-0008 -0.32463E-0008
  0.94568E+0004 -0.26375E+0004 -0.29696E-0007 -0.29948E-0008 -0.95478E-0008
  0.95000E+0004 -0.26366E+0004 -0.30847E-0007 -0.29211E-0008 -0.12138E-0007
  0.95000E+0004 -0.27577E+0004 -0.47784E-0007 -0.56343E-0008 -0.30865E-0007
  0.95432E+0004 -0.27576E+0004 -0.51409E-0007 -0.58253E-0008 -0.35264E-0007
  0.96250E+0004 -0.27572E+0004 -0.56830E-0007 -0.63259E-0008 -0.42116E-0007
  0.97068E+0004 -0.27569E+0004 -0.60129E-0007 -0.69410E-0008 -0.46776E-0007
  0.97500E+0004 -0.27567E+0004 -0.60955E-0007 -0.72837E-0008 -0.48285E-0007
  0.95000E+0004 -0.27368E+0004 -0.45977E-0007 -0.51724E-0008 -0.28406E-0007
  0.95432E+0004 -0.27366E+0004 -0.49172E-0007 -0.53248E-0008 -0.32470E-0007
  0.96250E+0004 -0.27363E+0004 -0.53760E-0007 -0.57575E-0008 -0.38638E-0007
  0.97068E+0004 -0.27359E+0004 -0.56213E-0007 -0.63158E-0008 -0.42553E-0007
  0.97500E+0004 -0.27357E+0004 -0.56599E-0007 -0.66367E-0008 -0.43648E-0007
  0.95000E+0004 -0.26972E+0004 -0.41102E-0007 -0.42864E-0008 -0.22638E-0007
  0.95432E+0004 -0.26969E+0004 -0.43395E-0007 -0.43730E-0008 -0.25988E-0007
  0.96250E+0004 -0.26965E+0004 -0.46251E-0007 -0.46880E-0008 -0.30722E-0007
  0.97068E+0004 -0.26961E+0004 -0.46985E-0007 -0.51499E-0008 -0.33110E-0007
  0.97500E+0004 -0.26959E+0004 -0.46488E-0007 -0.54316E-0008 -0.33372E-0007
  0.95000E+0004 -0.26575E+0004 -0.34690E-0007 -0.33930E-0008 -0.15892E-0007
  0.95432E+0004 -0.26573E+0004 -0.35989E-0007 -0.34224E-0008 -0.18449E-0007
  0.96250E+0004 -0.26568E+0004 -0.36972E-0007 -0.36353E-0008 -0.21619E-0007
  0.97068E+0004 -0.26563E+0004 -0.35891E-0007 -0.40134E-0008 -0.22381E-0007
  0.97500E+0004 -0.26560E+0004 -0.34480E-0007 -0.42616E-0008 -0.21774E-0007
  0.95000E+0004 -0.26366E+0004 -0.30847E-0007 -0.29211E-0008 -0.12138E-0007
  0.95432E+0004 -0.26363E+0004 -0.31598E-0007 -0.29228E-0008 -0.14256E-0007
  0.96250E+0004 -0.26358E+0004 -0.31559E-0007 -0.30885E-0008 -0.16567E-0007
  0.97068E+0004 -0.26353E+0004 -0.29508E-0007 -0.34279E-0008 -0.16454E-0007
  0.97500E+0004 -0.26350E+0004 -0.27615E-0007 -0.36603E-0008 -0.15385E-0007
  0.97500E+0004 -0.27567E+0004 -0.60955E-0007 -0.72837E-0008 -0.48285E-0007
  0.97932E+0004 -0.27572E+0004 -0.61266E-0007 -0.76364E-0008 -0.49260E-0007
  0.98750E+0004 -0.27581E+0004 -0.60139E-0007 -0.82352E-0008 -0.49301E-0007
  0.99568E+0004 -0.27590E+0004 -0.56804E-0007 -0.86410E-0008 -0.47012E-0007
  0.10000E+0005 -0.27594E+0004 -0.54198E-0007 -0.87458E-0008 -0.44904E-0007
  0.97500E+0004 -0.27357E+0004 -0.56599E-0007 -0.66367E-0008 -0.43648E-0007
  0.97932E+0004 -0.27362E+0004 -0.56516E-0007 -0.69741E-0008 -0.44233E-0007
  0.98750E+0004 -0.27372E+0004 -0.54698E-0007 -0.75657E-0008 -0.43532E-0007
  0.99568E+0004 -0.27382E+0004 -0.50778E-0007 -0.79949E-0008 -0.40525E-0007
  0.10000E+0005 -0.27387E+0004 -0.47919E-0007 -0.81267E-0008 -0.38061E-0007
  0.97500E+0004 -0.26959E+0004 -0.46488E-0007 -0.54316E-0008 -0.33372E-0007
  0.97932E+0004 -0.26965E+0004 -0.45625E-0007 -0.57441E-0008 -0.33177E-0007
  0.98750E+0004 -0.26976E+0004 -0.42457E-0007 -0.63232E-0008 -0.31013E-0007
  0.99568E+0004 -0.26987E+0004 -0.37420E-0007 -0.67943E-0008 -0.26619E-0007
  0.10000E+0005 -0.26993E+0004 -0.34090E-0007 -0.69723E-0008 -0.23480E-0007
  0.97500E+0004 -0.26560E+0004 -0.34480E-0007 -0.42616E-0008 -0.21774E-0007
  0.97932E+0004 -0.26567E+0004 -0.32813E-0007 -0.45527E-0008 -0.20764E-0007
  0.98750E+0004 -0.26580E+0004 -0.28285E-0007 -0.51218E-0008 -0.17098E-0007
  0.99568E+0004 -0.26593E+0004 -0.22154E-0007 -0.56317E-0008 -0.11314E-0007
  0.10000E+0005 -0.26599E+0004 -0.18378E-0007 -0.58525E-0008 -0.75097E-0008
  0.97500E+0004 -0.26350E+0004 -0.27615E-0007 -0.36603E-0008 -0.15385E-0007
  0.97932E+0004 -0.26357E+0004 -0.25525E-0007 -0.39421E-0008 -0.13939E-0007
  0.98750E+0004 -0.26371E+0004 -0.20291E-0007 -0.45070E-0008 -0.94819E-0008
  0.99568E+0004 -0.26385E+0004 -0.13608E-0007 -0.50368E-0008 -0.29754E-0008
  0.10000E+0005 -0.26392E+0004 -0.96130E-0008 -0.52769E-0008  0.11683E-0008
  0.10000E+0005 -0.27594E+0004 -0.54198E-0007 -0.87458E-0008 -0.44904E-0007
  0.10043E+0005 -0.27606E+0004 -0.51216E-0007 -0.87694E-0008 -0.42406E-0007
  0.10125E+0005 -0.27627E+0004 -0.44164E-0007 -0.85136E-0008 -0.36182E-0007
  0.10207E+0005 -0.27648E+0004 -0.35418E-0007 -0.78117E-0008 -0.28156E-0007
  0.10250E+0005 -0.27659E+0004 -0.30186E-0007 -0.72573E-0008 -0.23258E-0007
  0.10000E+0005 -0.27387E+0004 -0.47919E-0007 -0.81267E-0008 -0.38061E-0007
  0.10043E+0005 -0.27399E+0004 -0.44774E-0007 -0.81879E-0008 -0.35275E-0007
  0.10125E+0005 -0.27422E+0004 -0.37558E-0007 -0.80308E-0008 -0.28601E-0007
  0.10207E+0005 -0.27445E+0004 -0.28856E-0007 -0.74614E-0008 -0.20276E-0007
  0.10250E+0005 -0.27457E+0004 -0.23735E-0007 -0.69895E-0008 -0.15292E-0007
  0.10000E+0005 -0.26993E+0004 -0.34090E-0007 -0.69723E-0008 -0.23480E-0007
  0.10043E+0005 -0.27007E+0004 -0.30651E-0007 -0.71000E-0008 -0.20149E-0007
  0.10125E+0005 -0.27033E+0004 -0.23174E-0007 -0.71172E-0008 -0.12642E-0007
  0.10207E+0005 -0.27060E+0004 -0.14634E-0007 -0.67820E-0008 -0.38003E-0008
  0.10250E+0005 -0.27074E+0004 -0.97738E-0008 -0.64554E-0008  0.13121E-0008
  0.10000E+0005 -0.26599E+0004 -0.18378E-0007 -0.58525E-0008 -0.75097E-0008
  0.10043E+0005 -0.26615E+0004 -0.14671E-0007 -0.60394E-0008 -0.36415E-0008
  0.10125E+0005 -0.26645E+0004 -0.70008E-0008 -0.62147E-0008  0.46672E-0008
  0.10207E+0005 -0.26675E+0004  0.12888E-0008 -0.60924E-0008  0.13969E-0007
  0.10250E+0005 -0.26690E+0004  0.58316E-0008 -0.58980E-0008  0.19171E-0007
  0.10000E+0005 -0.26392E+0004 -0.96130E-0008 -0.52769E-0008  0.11683E-0008
  0.10043E+0005 -0.26408E+0004 -0.57772E-0008 -0.54945E-0008  0.53151E-0008
  0.10125E+0005 -0.26440E+0004  0.19674E-0008 -0.57468E-0008  0.14033E-0007
  0.10207E+0005 -0.26472E+0004  0.10093E-0007 -0.57286E-0008  0.23557E-0007
  0.10250E+0005 -0.26488E+0004  0.14449E-0007 -0.56011E-0008  0.28795E-0007
  0.10250E+0005 -0.27659E+0004 -0.30186E-0007 -0.72573E-0008 -0.23258E-0007
  0.10293E+0005 -0.27668E+0004 -0.24500E-0007 -0.65778E-0008 -0.17850E-0007
  0.10375E+0005 -0.27685E+0004 -0.12786E-0007 -0.49818E-0008 -0.65562E-0008
  0.10457E+0005 -0.27702E+0004 -0.77220E-0010 -0.30673E-0008  0.58931E-0008
  0.10500E+0005 -0.27711E+0004  0.69142E-0008 -0.19683E-0008  0.12810E-0007
  0.10250E+0005 -0.27457E+0004 -0.23735E-0007 -0.69895E-0008 -0.15292E-0007
  0.10293E+0005 -0.27466E+0004 -0.18204E-0007 -0.63978E-0008 -0.98352E-0008
  0.10375E+0005 -0.27485E+0004 -0.69335E-0008 -0.49842E-0008  0.14122E-0008
  0.10457E+0005 -0.27503E+0004  0.51731E-0008 -0.32610E-0008  0.13648E-0007
  0.10500E+0005 -0.27513E+0004  0.11802E-0007 -0.22625E-0008  0.20397E-0007
  0.10250E+0005 -0.27074E+0004 -0.97738E-0008 -0.64554E-0008  0.13121E-0008
  0.10293E+0005 -0.27085E+0004 -0.45967E-0008 -0.60204E-0008  0.68184E-0008
  0.10375E+0005 -0.27106E+0004  0.56962E-0008 -0.49309E-0008  0.17876E-0007
  0.10457E+0005 -0.27127E+0004  0.16490E-0007 -0.35501E-0008  0.29578E-0007
  0.10500E+0005 -0.27139E+0004  0.22329E-0007 -0.27334E-0008  0.35932E-0007
  0.10250E+0005 -0.26690E+0004  0.58316E-0008 -0.58980E-0008  0.19171E-0007
  0.10293E+0005 -0.26703E+0004  0.10588E-0007 -0.56067E-0008  0.24679E-0007
  0.10375E+0005 -0.26727E+0004  0.19755E-0007 -0.48151E-0008  0.35436E-0007
  0.10457E+0005 -0.26751E+0004  0.29054E-0007 -0.37507E-0008  0.46469E-0007
  0.10500E+0005 -0.26764E+0004  0.33992E-0007 -0.31028E-0008  0.52344E-0007
  0.10250E+0005 -0.26488E+0004  0.14449E-0007 -0.56011E-0008  0.28795E-0007
  0.10293E+0005 -0.26502E+0004  0.18963E-0007 -0.53788E-0008  0.34288E-0007
  0.10375E+0005 -0.26527E+0004  0.27490E-0007 -0.47339E-0008  0.44849E-0007
  0.10457E+0005 -0.26553E+0004  0.35944E-0007 -0.38265E-0008  0.55486E-0007
  0.10500E+0005 -0.26566E+0004  0.40373E-0007 -0.32633E-0008  0.61083E-0007
  0.10500E+0005 -0.27711E+0004  0.69142E-0008 -0.19683E-0008  0.12810E-0007
  0.10543E+0005 -0.27719E+0004  0.14045E-0007 -0.84844E-0009  0.19933E-0007
  0.10625E+0005 -0.27734E+0004  0.27625E-0007  0.12694E-0008  0.33621E-0007
  0.10707E+0005 -0.27750E+0004  0.40781E-0007  0.32048E-0008  0.47050E-0007
  0.10750E+0005 -0.27758E+0004  0.47315E-0007  0.40970E-0008  0.53779E-0007
  0.10500E+0005 -0.27513E+0004  0.11802E-0007 -0.22625E-0008  0.20397E-0007
  0.10543E+0005 -0.27522E+0004  0.18558E-0007 -0.12417E-0008  0.27330E-0007
  0.10625E+0005 -0.27539E+0004  0.31421E-0007  0.70242E-0009  0.40608E-0007
  0.10707E+0005 -0.27555E+0004  0.43923E-0007  0.24917E-0008  0.53620E-0007
  0.10750E+0005 -0.27564E+0004  0.50163E-0007  0.33215E-0008  0.60145E-0007
  0.10500E+0005 -0.27139E+0004  0.22329E-0007 -0.27334E-0008  0.35932E-0007
  0.10543E+0005 -0.27149E+0004  0.28262E-0007 -0.18894E-0008  0.42419E-0007
  0.10625E+0005 -0.27168E+0004  0.39532E-0007 -0.25882E-0009  0.54744E-0007
  0.10707E+0005 -0.27187E+0004  0.50539E-0007  0.12645E-0008  0.66774E-0007
  0.10750E+0005 -0.27197E+0004  0.56084E-0007  0.19796E-0008  0.72811E-0007
  0.10500E+0005 -0.26764E+0004  0.33992E-0007 -0.31028E-0008  0.52344E-0007
  0.10543E+0005 -0.26775E+0004  0.38980E-0007 -0.24233E-0008  0.58291E-0007
  0.10625E+0005 -0.26797E+0004  0.48400E-0007 -0.10864E-0008  0.69470E-0007
  0.10707E+0005 -0.26819E+0004  0.57624E-0007  0.18564E-0009  0.80303E-0007
  0.10750E+0005 -0.26830E+0004  0.62316E-0007  0.79167E-0009  0.85735E-0007
  0.10500E+0005 -0.26566E+0004  0.40373E-0007 -0.32633E-0008  0.61083E-0007
  0.10543E+0005 -0.26578E+0004  0.44824E-0007 -0.26653E-0008  0.66716E-0007
  0.10625E+0005 -0.26601E+0004  0.53183E-0007 -0.14754E-0008  0.77226E-0007
  0.10707E+0005 -0.26624E+0004  0.61372E-0007 -0.32962E-0009  0.87357E-0007
  0.10750E+0005 -0.26637E+0004  0.65560E-0007  0.22055E-0009  0.92430E-0007
  0.10750E+0005 -0.27758E+0004  0.47315E-0007  0.40970E-0008  0.53779E-0007
  0.10793E+0005 -0.27767E+0004  0.53403E-0007  0.48564E-0008  0.60083E-0007
  0.10875E+0005 -0.27785E+0004  0.63338E-0007  0.58768E-0008  0.70488E-0007
  0.10957E+0005 -0.27802E+0004  0.70456E-0007  0.62151E-0008  0.78147E-0007
  0.11000E+0005 -0.27811E+0004  0.72805E-0007  0.60960E-0008  0.80788E-0007
  0.10750E+0005 -0.27564E+0004  0.50163E-0007  0.33215E-0008  0.60145E-0007
  0.10793E+0005 -0.27574E+0004  0.56004E-0007  0.40297E-0008  0.66264E-0007
  0.10875E+0005 -0.27593E+0004  0.65633E-0007  0.49897E-0008  0.76399E-0007
  0.10957E+0005 -0.27612E+0004  0.72682E-0007  0.53179E-0008  0.83910E-0007
  0.11000E+0005 -0.27622E+0004  0.75091E-0007  0.52146E-0008  0.86523E-0007
  0.10750E+0005 -0.27197E+0004  0.56084E-0007  0.19796E-0008  0.72811E-0007
  0.10793E+0005 -0.27209E+0004  0.61320E-0007  0.25940E-0008  0.78478E-0007
  0.10875E+0005 -0.27231E+0004  0.70119E-0007  0.34407E-0008  0.87919E-0007
  0.10957E+0005 -0.27253E+0004  0.76818E-0007  0.37467E-0008  0.94998E-0007
  0.11000E+0005 -0.27264E+0004  0.79243E-0007  0.36700E-0008  0.97489E-0007
  0.10750E+0005 -0.26830E+0004  0.62316E-0007  0.79167E-0009  0.85735E-0007
  0.10793E+0005 -0.26843E+0004  0.66786E-0007  0.13161E-0008  0.90834E-0007
  0.10875E+0005 -0.26868E+0004  0.74458E-0007  0.20520E-0008  0.99373E-0007
  0.10957E+0005 -0.26893E+0004  0.80537E-0007  0.23325E-0008  0.10584E-0006
  0.11000E+0005 -0.26906E+0004  0.82857E-0007  0.22789E-0008  0.10813E-0006
  0.10750E+0005 -0.26637E+0004  0.65560E-0007  0.22055E-0009  0.92430E-0007
  0.10793E+0005 -0.26650E+0004  0.69571E-0007  0.69949E-0009  0.97192E-0007
  0.10875E+0005 -0.26677E+0004  0.76544E-0007  0.13780E-0008  0.10518E-0006
  0.10957E+0005 -0.26703E+0004  0.82198E-0007  0.16448E-0008  0.11126E-0006
  0.11000E+0005 -0.26717E+0004  0.84415E-0007  0.16010E-0008  0.11342E-0006
  0.11000E+0005 -0.27811E+0004  0.72805E-0007  0.60960E-0008  0.80788E-0007
  0.11043E+0005 -0.27821E+0004  0.74042E-0007  0.57542E-0008  0.82323E-0007
  0.11125E+0005 -0.27839E+0004  0.73069E-0007  0.45182E-0008  0.81904E-0007
  0.11207E+0005 -0.27858E+0004  0.67478E-0007  0.25514E-0008  0.76853E-0007
  0.11250E+0005 -0.27867E+0004  0.62643E-0007  0.12604E-0008  0.72290E-0007
  0.11000E+0005 -0.27622E+0004  0.75091E-0007  0.52146E-0008  0.86523E-0007
  0.11043E+0005 -0.27633E+0004  0.76451E-0007  0.49020E-0008  0.88059E-0007
  0.11125E+0005 -0.27653E+0004  0.75862E-0007  0.37597E-0008  0.87702E-0007
  0.11207E+0005 -0.27673E+0004  0.70805E-0007  0.19286E-0008  0.82755E-0007
  0.11250E+0005 -0.27683E+0004  0.66288E-0007  0.72336E-0009  0.78246E-0007
  0.11000E+0005 -0.27264E+0004  0.79243E-0007  0.36700E-0008  0.97489E-0007
  0.11043E+0005 -0.27276E+0004  0.80757E-0007  0.34092E-0008  0.98974E-0007
  0.11125E+0005 -0.27299E+0004  0.80796E-0007  0.24338E-0008  0.98679E-0007
  0.11207E+0005 -0.27322E+0004  0.76725E-0007  0.84770E-0009  0.93934E-0007
  0.11250E+0005 -0.27334E+0004  0.72831E-0007 -0.20150E-0009  0.89553E-0007
  0.11000E+0005 -0.26906E+0004  0.82857E-0007  0.22789E-0008  0.10813E-0006
  0.11043E+0005 -0.26920E+0004  0.84419E-0007  0.20648E-0008  0.10950E-0006
  0.11125E+0005 -0.26946E+0004  0.84949E-0007  0.12439E-0008  0.10920E-0006
  0.11207E+0005 -0.26972E+0004  0.81820E-0007 -0.11207E-0009  0.10467E-0006
  0.11250E+0005 -0.26985E+0004  0.78562E-0007 -0.10138E-0008  0.10045E-0006
  0.11000E+0005 -0.26717E+0004  0.84415E-0007  0.16010E-0008  0.11342E-0006
  0.11043E+0005 -0.26732E+0004  0.85964E-0007  0.14105E-0008  0.11471E-0006
  0.11125E+0005 -0.26759E+0004  0.86698E-0007  0.66638E-0009  0.11439E-0006
  0.11207E+0005 -0.26787E+0004  0.84043E-0007 -0.57377E-0009  0.10996E-0006
  0.11250E+0005 -0.26801E+0004  0.81124E-0007 -0.14008E-0008  0.10585E-0006
  0.11250E+0005 -0.27867E+0004  0.62643E-0007  0.12604E-0008  0.72290E-0007
  0.11293E+0005 -0.27877E+0004  0.56557E-0007 -0.17552E-0009  0.66472E-0007
  0.11375E+0005 -0.27894E+0004  0.41808E-0007 -0.31863E-0008  0.52189E-0007
  0.11457E+0005 -0.27911E+0004  0.23461E-0007 -0.63712E-0008  0.34244E-0007
  0.11500E+0005 -0.27921E+0004  0.12647E-0007 -0.80371E-0008  0.23611E-0007
  0.11250E+0005 -0.27683E+0004  0.66288E-0007  0.72336E-0009  0.78246E-0007
  0.11293E+0005 -0.27693E+0004  0.60533E-0007 -0.61955E-0009  0.72474E-0007
  0.11375E+0005 -0.27712E+0004  0.46407E-0007 -0.34402E-0008  0.58234E-0007
  0.11457E+0005 -0.27731E+0004  0.28630E-0007 -0.64289E-0008  0.40251E-0007
  0.11500E+0005 -0.27741E+0004  0.18078E-0007 -0.79937E-0008  0.29560E-0007
  0.11250E+0005 -0.27334E+0004  0.72831E-0007 -0.20150E-0009  0.89553E-0007
  0.11293E+0005 -0.27346E+0004  0.67743E-0007 -0.13754E-0008  0.83912E-0007
  0.11375E+0005 -0.27368E+0004  0.54931E-0007 -0.38477E-0008  0.69871E-0007
  0.11457E+0005 -0.27389E+0004  0.38429E-0007 -0.64747E-0008  0.51973E-0007
  0.11500E+0005 -0.27401E+0004  0.28498E-0007 -0.78529E-0008  0.41271E-0007
  0.11250E+0005 -0.26985E+0004  0.78562E-0007 -0.10138E-0008  0.10045E-0006
  0.11293E+0005 -0.26998E+0004  0.74184E-0007 -0.20268E-0008  0.94991E-0007
  0.11375E+0005 -0.27023E+0004  0.62837E-0007 -0.41661E-0008  0.81301E-0007
  0.11457E+0005 -0.27048E+0004  0.47845E-0007 -0.64451E-0008  0.63700E-0007
  0.11500E+0005 -0.27060E+0004  0.38687E-0007 -0.76420E-0008  0.53113E-0007
  0.11250E+0005 -0.26801E+0004  0.81124E-0007 -0.14008E-0008  0.10585E-0006
  0.11293E+0005 -0.26815E+0004  0.77133E-0007 -0.23319E-0008  0.10051E-0006
  0.11375E+0005 -0.26841E+0004  0.66610E-0007 -0.43018E-0008  0.87065E-0007
  0.11457E+0005 -0.26867E+0004  0.52501E-0007 -0.64023E-0008  0.69707E-0007
  0.11500E+0005 -0.26881E+0004  0.43807E-0007 -0.75058E-0008  0.59233E-0007
  0.11500E+0005 -0.27921E+0004  0.12647E-0007 -0.80371E-0008  0.23611E-0007
  0.11543E+0005 -0.27929E+0004  0.12940E-0008 -0.96362E-0008  0.12404E-0007
  0.11625E+0005 -0.27944E+0004 -0.21207E-0007 -0.12374E-0007 -0.99220E-0008
  0.11707E+0005 -0.27958E+0004 -0.44021E-0007 -0.14534E-0007 -0.32740E-0007
  0.11750E+0005 -0.27966E+0004 -0.55807E-0007 -0.15388E-0007 -0.44605E-0007
  0.11500E+0005 -0.27741E+0004  0.18078E-0007 -0.79937E-0008  0.29560E-0007
  0.11543E+0005 -0.27750E+0004  0.69594E-0008 -0.94957E-0008  0.18279E-0007
  0.11625E+0005 -0.27766E+0004 -0.15195E-0007 -0.12068E-0007 -0.42472E-0008
  0.11707E+0005 -0.27782E+0004 -0.37797E-0007 -0.14097E-0007 -0.27320E-0007
  0.11750E+0005 -0.27791E+0004 -0.49525E-0007 -0.14897E-0007 -0.39334E-0007
  0.11500E+0005 -0.27401E+0004  0.28498E-0007 -0.78529E-0008  0.41271E-0007
  0.11543E+0005 -0.27411E+0004  0.17958E-0007 -0.91742E-0008  0.29947E-0007
  0.11625E+0005 -0.27429E+0004 -0.32647E-0008 -0.11438E-0007  0.72412E-0008
  0.11707E+0005 -0.27448E+0004 -0.25174E-0007 -0.13217E-0007 -0.16115E-0007
  0.11750E+0005 -0.27458E+0004 -0.36638E-0007 -0.13916E-0007 -0.28309E-0007
  0.11500E+0005 -0.27060E+0004  0.38687E-0007 -0.76420E-0008  0.53113E-0007
  0.11543E+0005 -0.27072E+0004  0.28890E-0007 -0.87877E-0008  0.41881E-0007
  0.11625E+0005 -0.27093E+0004  0.89470E-0008 -0.10748E-0007  0.19263E-0007
  0.11707E+0005 -0.27114E+0004 -0.11896E-0007 -0.12278E-0007 -0.41044E-0008
  0.11750E+0005 -0.27125E+0004 -0.22898E-0007 -0.12873E-0007 -0.16338E-0007
  0.11500E+0005 -0.26881E+0004  0.43807E-0007 -0.75058E-0008  0.59233E-0007
  0.11543E+0005 -0.26893E+0004  0.34465E-0007 -0.85609E-0008  0.48104E-0007
  0.11625E+0005 -0.26915E+0004  0.15331E-0007 -0.10362E-0007  0.25644E-0007
  0.11707E+0005 -0.26938E+0004 -0.48053E-0008 -0.11762E-0007  0.23848E-0008
  0.11750E+0005 -0.26950E+0004 -0.15483E-0007 -0.12301E-0007 -0.98097E-0008
  0.11750E+0005 -0.27966E+0004 -0.55807E-0007 -0.15388E-0007 -0.44605E-0007
  0.11793E+0005 -0.27973E+0004 -0.67183E-0007 -0.16013E-0007 -0.56134E-0007
  0.11875E+0005 -0.27985E+0004 -0.87295E-0007 -0.16570E-0007 -0.76706E-0007
  0.11957E+0005 -0.27998E+0004 -0.10490E-0006 -0.16320E-0007 -0.94981E-0007
  0.12000E+0005 -0.28004E+0004 -0.11299E-0006 -0.15892E-0007 -0.10349E-0006
  0.11750E+0005 -0.27791E+0004 -0.49525E-0007 -0.14897E-0007 -0.39334E-0007
  0.11793E+0005 -0.27798E+0004 -0.60871E-0007 -0.15482E-0007 -0.51011E-0007
  0.11875E+0005 -0.27811E+0004 -0.81019E-0007 -0.15995E-0007 -0.71869E-0007
  0.11957E+0005 -0.27825E+0004 -0.98779E-0007 -0.15744E-0007 -0.90443E-0007
  0.12000E+0005 -0.27832E+0004 -0.10699E-0006 -0.15331E-0007 -0.99115E-0007
  0.11750E+0005 -0.27458E+0004 -0.36638E-0007 -0.13916E-0007 -0.28309E-0007
  0.11793E+0005 -0.27466E+0004 -0.47777E-0007 -0.14419E-0007 -0.40169E-0007
  0.11875E+0005 -0.27482E+0004 -0.67721E-0007 -0.14841E-0007 -0.61403E-0007
  0.11957E+0005 -0.27497E+0004 -0.85524E-0007 -0.14577E-0007 -0.80392E-0007
  0.12000E+0005 -0.27505E+0004 -0.93857E-0007 -0.14186E-0007 -0.89302E-0007
  0.11750E+0005 -0.27125E+0004 -0.22898E-0007 -0.12873E-0007 -0.16338E-0007
  0.11793E+0005 -0.27134E+0004 -0.33633E-0007 -0.13291E-0007 -0.28245E-0007
  0.11875E+0005 -0.27152E+0004 -0.53011E-0007 -0.13612E-0007 -0.49612E-0007
  0.11957E+0005 -0.27169E+0004 -0.70523E-0007 -0.13321E-0007 -0.68799E-0007
  0.12000E+0005 -0.27179E+0004 -0.78817E-0007 -0.12943E-0007 -0.77846E-0007
  0.11750E+0005 -0.26950E+0004 -0.15483E-0007 -0.12301E-0007 -0.98097E-0008
  0.11793E+0005 -0.26959E+0004 -0.25927E-0007 -0.12673E-0007 -0.21685E-0007
  0.11875E+0005 -0.26978E+0004 -0.44861E-0007 -0.12937E-0007 -0.43018E-0007
  0.11957E+0005 -0.26996E+0004 -0.62080E-0007 -0.12626E-0007 -0.62213E-0007
  0.12000E+0005 -0.27006E+0004 -0.70287E-0007 -0.12252E-0007 -0.71289E-0007
  0.12000E+0005 -0.28004E+0004 -0.11299E-0006 -0.15892E-0007 -0.10349E-0006
  0.12043E+0005 -0.28012E+0004 -0.12021E-0006 -0.15296E-0007 -0.11115E-0006
  0.12125E+0005 -0.28027E+0004 -0.13125E-0006 -0.13780E-0007 -0.12308E-0006
  0.12207E+0005 -0.28041E+0004 -0.13870E-0006 -0.11954E-0007 -0.13140E-0006
  0.12250E+0005 -0.28049E+0004 -0.14117E-0006 -0.10940E-0007 -0.13430E-0006
  0.12000E+0005 -0.27832E+0004 -0.10699E-0006 -0.15331E-0007 -0.99115E-0007
  0.12043E+0005 -0.27840E+0004 -0.11438E-0006 -0.14759E-0007 -0.10695E-0006
  0.12125E+0005 -0.27856E+0004 -0.12580E-0006 -0.13308E-0007 -0.11924E-0006
  0.12207E+0005 -0.27872E+0004 -0.13371E-0006 -0.11560E-0007 -0.12795E-0006
  0.12250E+0005 -0.27881E+0004 -0.13644E-0006 -0.10589E-0007 -0.13106E-0006
  0.12000E+0005 -0.27505E+0004 -0.93857E-0007 -0.14186E-0007 -0.89302E-0007
  0.12043E+0005 -0.27515E+0004 -0.10145E-0006 -0.13654E-0007 -0.97414E-0007
  0.12125E+0005 -0.27533E+0004 -0.11344E-0006 -0.12313E-0007 -0.11029E-0006
  0.12207E+0005 -0.27552E+0004 -0.12214E-0006 -0.10704E-0007 -0.11968E-0006
  0.12250E+0005 -0.27562E+0004 -0.12535E-0006 -0.98090E-0008 -0.12319E-0006
  0.12000E+0005 -0.27179E+0004 -0.78817E-0007 -0.12943E-0007 -0.77846E-0007
  0.12043E+0005 -0.27190E+0004 -0.86469E-0007 -0.12442E-0007 -0.86141E-0007
  0.12125E+0005 -0.27210E+0004 -0.98809E-0007 -0.11196E-0007 -0.99460E-0007
  0.12207E+0005 -0.27231E+0004 -0.10813E-0006 -0.97128E-0008 -0.10945E-0006
  0.12250E+0005 -0.27242E+0004 -0.11178E-0006 -0.88902E-0008 -0.11333E-0006
  0.12000E+0005 -0.27006E+0004 -0.70287E-0007 -0.12252E-0007 -0.71289E-0007
  0.12043E+0005 -0.27018E+0004 -0.77910E-0007 -0.11763E-0007 -0.79640E-0007
  0.12125E+0005 -0.27040E+0004 -0.90330E-0007 -0.10562E-0007 -0.93125E-0007
  0.12207E+0005 -0.27062E+0004 -0.99910E-0007 -0.91401E-0008 -0.10338E-0006
  0.12250E+0005 -0.27074E+0004 -0.10376E-0006 -0.83535E-0008 -0.10745E-0006
  0.12250E+0005 -0.28049E+0004 -0.14117E-0006 -0.10940E-0007 -0.13430E-0006
  0.12293E+0005 -0.28060E+0004 -0.14272E-0006 -0.99463E-0008 -0.13620E-0006
  0.12375E+0005 -0.28081E+0004 -0.14303E-0006 -0.81860E-0008 -0.13704E-0006
  0.12457E+0005 -0.28103E+0004 -0.14021E-0006 -0.67339E-0008 -0.13453E-0006
  0.12500E+0005 -0.28114E+0004 -0.13765E-0006 -0.61307E-0008 -0.13206E-0006
  0.12250E+0005 -0.27881E+0004 -0.13644E-0006 -0.10589E-0007 -0.13106E-0006
  0.12293E+0005 -0.27893E+0004 -0.13830E-0006 -0.96381E-0008 -0.13320E-0006
  0.12375E+0005 -0.27916E+0004 -0.13917E-0006 -0.79494E-0008 -0.13448E-0006
  0.12457E+0005 -0.27939E+0004 -0.13684E-0006 -0.65520E-0008 -0.13235E-0006
  0.12500E+0005 -0.27951E+0004 -0.13449E-0006 -0.59687E-0008 -0.13003E-0006
  0.12250E+0005 -0.27562E+0004 -0.12535E-0006 -0.98090E-0008 -0.12319E-0006
  0.12293E+0005 -0.27575E+0004 -0.12778E-0006 -0.89375E-0008 -0.12580E-0006
  0.12375E+0005 -0.27602E+0004 -0.12976E-0006 -0.73852E-0008 -0.12797E-0006
  0.12457E+0005 -0.27628E+0004 -0.12849E-0006 -0.60968E-0008 -0.12665E-0006
  0.12500E+0005 -0.27642E+0004 -0.12663E-0006 -0.55566E-0008 -0.12468E-0006
  0.12250E+0005 -0.27242E+0004 -0.11178E-0006 -0.88902E-0008 -0.11333E-0006
  0.12293E+0005 -0.27258E+0004 -0.11475E-0006 -0.80950E-0008 -0.11639E-0006
  0.12375E+0005 -0.27288E+0004 -0.11788E-0006 -0.66785E-0008 -0.11948E-0006
  0.12457E+0005 -0.27318E+0004 -0.11780E-0006 -0.55052E-0008 -0.11908E-0006
  0.12500E+0005 -0.27333E+0004 -0.11652E-0006 -0.50138E-0008 -0.11754E-0006
  0.12250E+0005 -0.27074E+0004 -0.10376E-0006 -0.83535E-0008 -0.10745E-0006
  0.12293E+0005 -0.27091E+0004 -0.10701E-0006 -0.75972E-0008 -0.11074E-0006
  0.12375E+0005 -0.27122E+0004 -0.11074E-0006 -0.62518E-0008 -0.11431E-0006
  0.12457E+0005 -0.27154E+0004 -0.11131E-0006 -0.51411E-0008 -0.11441E-0006
  0.12500E+0005 -0.27170E+0004 -0.11037E-0006 -0.46774E-0008 -0.11313E-0006
  0.12500E+0005 -0.28114E+0004 -0.13765E-0006 -0.61307E-0008 -0.13206E-0006
  0.12543E+0005 -0.28125E+0004 -0.13449E-0006 -0.56522E-0008 -0.12894E-0006
  0.12625E+0005 -0.28147E+0004 -0.12734E-0006 -0.51028E-0008 -0.12176E-0006
  0.12707E+0005 -0.28168E+0004 -0.11957E-0006 -0.49982E-0008 -0.11391E-0006
  0.12750E+0005 -0.28180E+0004 -0.11563E-0006 -0.51084E-0008 -0.10992E-0006
  0.12500E+0005 -0.27951E+0004 -0.13449E-0006 -0.59687E-0008 -0.13003E-0006
  0.12543E+0005 -0.27963E+0004 -0.13150E-0006 -0.55051E-0008 -0.12702E-0006
  0.12625E+0005 -0.27987E+0004 -0.12452E-0006 -0.49680E-0008 -0.11988E-0006
  0.12707E+0005 -0.28010E+0004 -0.11669E-0006 -0.48600E-0008 -0.11185E-0006
  0.12750E+0005 -0.28023E+0004 -0.11263E-0006 -0.49634E-0008 -0.10767E-0006
  0.12500E+0005 -0.27642E+0004 -0.12663E-0006 -0.55566E-0008 -0.12468E-0006
  0.12543E+0005 -0.27656E+0004 -0.12406E-0006 -0.51276E-0008 -0.12195E-0006
  0.12625E+0005 -0.27683E+0004 -0.11761E-0006 -0.46283E-0008 -0.11507E-0006
[truncated: 9,632,013 more chars]
