# Supplementary material for: 2D Synthetic dataset of numerical simulations of long-period seismicity in a volcanic edifice and related sensitivity kernels
Source: Data Brief. 2021 Jan 25;34:106673. doi: 10.1016/j.dib.2020.106673 (PMC7841316; doi:10.1016/j.dib.2020.106673)
Supplement: Supplementary Data S1 — Supplementary Raw Research Data. This is open data under the CC BY license http://creativecommons.org/licenses/by/4.0/ [file mmc1.zip › Dataset/OUTPUT_SEISMOGRAMS/9000_3000/disp_X_hetero_10000_3210_ISO7e-1Hz.semd]

-1.714286 0.0
-1.713286 0.0
-1.712286 0.0
-1.711286 -2.5912454e-17
-1.710286 -1.7716112e-16
-1.709286 -6.8746327e-16
-1.708286 -1.986772e-15
-1.707286 -4.7499884e-15
-1.706286 -9.9171967e-15
-1.705286 -1.8671117999999998e-14
-1.704286 -3.2360379999999995e-14
-1.703286 -5.2362094000000005e-14
-1.702286 -7.9883921e-14
-1.701286 -1.157139e-13
-1.700286 -1.5993504e-13
-1.699286 -2.1163058999999999e-13
-1.698286 -2.6861316e-13
-1.697286 -3.2721696000000004e-13
-1.696286 -3.8219346e-13
-1.695286 -4.2675066e-13
-1.694286 -4.5276833e-13
-1.693286 -4.5121106e-13
-1.692286 -4.1274585999999995e-13
-1.691286 -3.2855205e-13
-1.690286 -1.9128990000000003e-13
-1.689286 3.8264035e-15
-1.688286 2.5792517e-13
-1.687286 5.6743288e-13
-1.686286 9.2318841e-13
-1.685286 1.309818e-12
-1.684286 1.7054666e-12
-1.683286 2.081968e-12
-1.682286 2.4055092000000003e-12
-1.681286 2.637819e-12
-1.680286 2.7378717e-12
-1.679286 2.6640584e-12
-1.678286 2.3767429000000003e-12
-1.677286 1.8410796e-12
-1.676286 1.0299472e-12
-1.675286 -7.3173975e-14
-1.674286 -1.4715554000000002e-12
-1.673286 -3.1529866e-12
-1.672286 -5.0881140000000005e-12
-1.671286 -7.2294885e-12
-1.670286 -9.5114272e-12
-1.669286 -1.1850747000000001e-11
-1.668286 -1.4148381999999999e-11
-1.667286 -1.6291844999999998e-11
-1.666286 -1.8158463e-11
-1.665286 -1.9619237e-11
-1.664286 -2.0543184e-11
-1.663286 -2.0801967999999997e-11
-1.662286 -2.0274624e-11
-1.661286 -1.885217e-11
-1.660286 -1.6441921e-11
-1.659286 -1.2971345e-11
-1.658286 -8.3913135e-12
-1.657286 -2.6786783e-12
-1.656286 4.1619005e-12
-1.655286 1.2096848000000002e-11
-1.654286 2.1063258e-11
-1.653286 3.0969070000000003e-11
-1.652286 4.1693726e-11
-1.651286 5.3089157000000005e-11
-1.650286 6.498094199999999e-11
-1.649286 7.7169537e-11
-1.648286 8.9431381e-11
-1.647286 1.0151985e-10
-1.646286 1.1316597999999999e-10
-1.645286 1.2407905e-10
-1.644286 1.3394699000000002e-10
-1.643286 1.4243685e-10
-1.642286 1.4919559e-10
-1.641286 1.5385119e-10
-1.640286 1.5601484999999998e-10
-1.639286 1.5528400999999998e-10
-1.638286 1.5124702e-10
-1.637286 1.4348939e-10
-1.636286 1.3160197e-10
-1.635286 1.1519122e-10
-1.634286 9.3891507e-11
-1.633286 6.737936499999999e-11
-1.632286 3.5389573e-11
-1.631286 -2.2674381e-12
-1.630286 -4.5687288000000004e-11
-1.629286 -9.4853053e-11
-1.628286 -1.4961709e-10
-1.627286 -2.0968414000000003e-10
-1.626286 -2.7459634e-10
-1.625286 -3.4372116999999997e-10
-1.624286 -4.1624291e-10
-1.623286 -4.9115842e-10
-1.622286 -5.6727774e-10
-1.621286 -6.4322978e-10
-1.620286 -7.1747387e-10
-1.619286 -7.8831637e-10
-1.618286 -8.539328100000001e-10
-1.617286 -9.1239525e-10
-1.616286 -9.6170381e-10
-1.615286 -9.9982219e-10
-1.614286 -1.0247157999999999e-09
-1.613286 -1.0343925000000002e-09
-1.612286 -1.026944e-09
-1.611286 -1.0005869e-09
-1.610286 -9.5370387e-10
-1.609286 -8.848822699999999e-10
-1.608286 -7.929499899999999e-10
-1.607286 -6.7700867e-10
-1.606286 -5.3646258e-10
-1.605286 -3.7104365e-10
-1.604286 -1.8083199e-10
-1.603286 3.3727882e-11
-1.602286 2.7181525e-10
-1.601286 5.322255699999999e-10
-1.600286 8.133664699999999e-10
-1.599286 1.1132578e-09
-1.598286 1.4295349999999999e-09
-1.597286 1.7594551000000001e-09
-1.596286 2.0999069e-09
-1.595286 2.4474232e-09
-1.594286 2.7981973999999997e-09
-1.593286 3.1481026000000003e-09
-1.592286 3.4927158e-09
-1.591286 3.8273457e-09
-1.590286 4.1470664e-09
-1.589286 4.4467569e-09
-1.588286 4.7211467e-09
-1.587286 4.9648698e-09
-1.586286 5.1725249e-09
-1.585286 5.338744e-09
-1.584286 5.4582703e-09
-1.583286 5.5260411e-09
-1.582286 5.5372804e-09
-1.581286 5.4875960999999995e-09
-1.580286 5.3730825e-09
-1.579286 5.1904259e-09
-1.578286 4.9370105e-09
-1.577286 4.6110247999999995e-09
-1.576286 4.2115623e-09
-1.575286 3.738718e-09
-1.574286 3.1936734999999997e-09
-1.573286 2.5787721e-09
-1.572286 1.8975788e-09
-1.571286 1.1549238e-09
-1.570286 3.5692744e-10
-1.569286 -4.889955200000001e-10
-1.568286 -1.374153e-09
-1.567286 -2.2886155e-09
-1.566286 -3.2212781e-09
-1.565286 -4.1599453e-09
-1.564286 -5.0914373e-09
-1.563286 -6.0017172e-09
-1.562286 -6.8760359e-09
-1.561286 -7.6990941e-09
-1.560286 -8.455219199999999e-09
-1.559286 -9.1285528e-09
-1.558286 -9.7032472e-09
-1.557286 -1.0163668e-08
-1.556286 -1.0494601e-08
-1.555286 -1.0681457e-08
-1.554286 -1.0710476e-08
-1.553286 -1.0568928e-08
-1.552286 -1.0245304000000001e-08
-1.551286 -9.7294978e-09
-1.550286 -9.012982e-09
-1.549286 -8.0889677e-09
-1.548286 -6.9525496e-09
-1.547286 -5.6008402999999995e-09
-1.546286 -4.033086e-09
-1.545286 -2.2507671e-09
-1.544286 -2.5768059999999997e-10
-1.543286 1.9399956999999998e-09
-1.542286 4.3336584000000004e-09
-1.541286 6.9122527e-09
-1.540286 9.6622682e-09
-1.539286 1.2567755e-08
-1.538286 1.5610367e-08
-1.537286 1.8769419e-08
-1.536286 2.2021979e-08
-1.535286 2.5342975e-08
-1.534286 2.8705335e-08
-1.533286 3.2080149999999995e-08
-1.532286 3.5436851000000004e-08
-1.531286 3.8743428e-08
-1.530286 4.1966661e-08
-1.529286 4.5072374e-08
-1.528286 4.8025711e-08
-1.527286 5.0791438e-08
-1.526286 5.333423699999999e-08
-1.525286 5.5619037e-08
-1.524286 5.7611349e-08
-1.523286 5.9277594e-08
-1.522286 6.058543699999999e-08
-1.521286 6.1504135e-08
-1.520286 6.200485100000001e-08
-1.519286 6.206097899999999e-08
-1.518286 6.1648436e-08
-1.517286 6.0745947e-08
-1.516286 5.9335309000000004e-08
-1.515286 5.740161700000001e-08
-1.514286 5.4933469e-08
-1.513286 5.1923144e-08
-1.512286 4.8366721999999996e-08
-1.511286 4.4264201e-08
-1.510286 3.9619558e-08
-1.509286 3.4440772e-08
-1.508286 2.8739822e-08
-1.507286 2.2532629e-08
-1.506286 1.5838976e-08
-1.505286 8.6823937e-09
-1.504286 1.0899985e-09
-1.503286 -6.9076876e-09
-1.502286 -1.5276951e-08
-1.501286 -2.3981128e-08
-1.500286 -3.2980868e-08
-1.499286 -4.2234416e-08
-1.498286 -5.1697918e-08
-1.497286 -6.1325722e-08
-1.496286 -7.1070716e-08
-1.495286 -8.0884638e-08
-1.494286 -9.0718405e-08
-1.493286 -1.0052245e-07
-1.492286 -1.1024700000000001e-07
-1.491286 -1.1984242e-07
-1.490286 -1.2925948e-07
-1.489286 -1.3844961e-07
-1.488286 -1.4736514e-07
-1.487286 -1.5595956e-07
-1.486286 -1.6418765000000002e-07
-1.485286 -1.7200571000000002e-07
-1.484286 -1.7937164e-07
-1.483286 -1.8624507e-07
-1.482286 -1.9258746e-07
-1.481286 -1.983621e-07
-1.480286 -2.0353421e-07
-1.479286 -2.0807092e-07
-1.478286 -2.1194124000000003e-07
-1.477286 -2.1511612e-07
-1.476286 -2.1756839000000002e-07
-1.475286 -2.1927273e-07
-1.474286 -2.2020572e-07
-1.473286 -2.2034578999999999e-07
-1.472286 -2.1967326e-07
-1.471286 -2.1817037e-07
-1.470286 -2.1582138e-07
-1.469286 -2.1261264000000002e-07
-1.468286 -2.0853270000000003e-07
-1.467286 -2.0357247e-07
-1.466286 -1.9772541e-07
-1.465286 -1.9098776000000002e-07
-1.464286 -1.8335872e-07
-1.463286 -1.7484076e-07
-1.462286 -1.6543991e-07
-1.461286 -1.5516596000000001e-07
-1.460286 -1.4403283e-07
-1.459286 -1.3205882e-07
-1.458286 -1.1926686e-07
-1.457286 -1.0568479e-07
-1.456286 -9.1345531e-08
-1.455286 -7.6287276e-08
-1.454286 -6.0553623e-08
-1.453286 -4.4193628999999996e-08
-1.452286 -2.7261809e-08
-1.451286 -9.8180804e-09
-1.450286 8.0723865e-09
-1.449286 2.6339383e-08
-1.448286 4.4907963e-08
-1.447286 6.3698824e-08
-1.446286 8.2628754e-08
-1.445286 1.016112e-07
-1.444286 1.2055682e-07
-1.443286 1.3937425e-07
-1.442286 1.5797075e-07
-1.441286 1.7625306000000002e-07
-1.440286 1.9412822e-07
-1.439286 2.1150444e-07
-1.438286 2.2829196e-07
-1.437286 2.4440403e-07
-1.436286 2.597577e-07
-1.435286 2.7427476e-07
-1.434286 2.8788254e-07
-1.433286 3.005147e-07
-1.432286 3.1211195999999997e-07
-1.431286 3.2262271e-07
-1.430286 3.3200357999999997e-07
-1.429286 3.4021987e-07
-1.428286 3.4724583e-07
-1.427286 3.5306487e-07
-1.426286 3.5766958e-07
-1.425286 3.6106171e-07
-1.424286 3.6325183e-07
-1.423286 3.64259e-07
-1.422286 3.6411025e-07
-1.421286 3.6283984999999997e-07
-1.420286 3.6048856999999997e-07
-1.419286 3.5710279e-07
-1.418286 3.5273344e-07
-1.417286 3.4743499000000003e-07
-1.416286 3.4126425999999997e-07
-1.415286 3.3427928999999997e-07
-1.414286 3.2653817e-07
-1.413286 3.1809788e-07
-1.412286 3.0901317e-07
-1.411286 2.9933558e-07
-1.410286 2.8911245e-07
-1.409286 2.7838614e-07
-1.408286 2.6719342e-07
-1.407286 2.555649e-07
-1.406286 2.4352469e-07
-1.405286 2.3109032e-07
-1.404286 2.1827280000000003e-07
-1.403286 2.0507670999999998e-07
-1.402286 1.9150081999999997e-07
-1.401286 1.775385e-07
-1.400286 1.6317858e-07
-1.399286 1.4840623e-07
-1.398286 1.3320391e-07
-1.397286 1.1755252000000001e-07
-1.396286 1.0143255e-07
-1.395286 8.482525799999999e-08
-1.394286 6.7713907e-08
-1.393286 5.008492e-08
-1.392286 3.1929009e-08
-1.391286 1.324222e-08
-1.390286 -5.973133099999999e-09
-1.389286 -2.5707655e-08
-1.388286 -4.5944201e-08
-1.387286 -6.6657374e-08
-1.386286 -8.781319000000001e-08
-1.385286 -1.0936889e-07
-1.384286 -1.3127299e-07
-1.383286 -1.5346543e-07
-1.382286 -1.7587793e-07
-1.381286 -1.9843454e-07
-1.380286 -2.2105220000000002e-07
-1.379286 -2.4364162000000003e-07
-1.378286 -2.6610811e-07
-1.377286 -2.8835261e-07
-1.376286 -3.1027274e-07
-1.375286 -3.3176393e-07
-1.374286 -3.5272052e-07
-1.373286 -3.7303702e-07
-1.372286 -3.9260927999999995e-07
-1.371286 -4.1133554e-07
-1.370286 -4.2911763e-07
-1.369286 -4.4586201e-07
-1.368286 -4.6148072e-07
-1.367286 -4.7589235e-07
-1.366286 -4.8902282e-07
-1.365286 -5.0080606e-07
-1.364286 -5.1118456e-07
-1.363286 -5.2010996e-07
-1.362286 -5.2754316e-07
-1.361286 -5.3345475e-07
-1.360286 -5.3782485e-07
-1.359286 -5.406430399999999e-07
-1.358286 -5.4190825e-07
-1.357286 -5.4162821e-07
-1.356286 -5.3981903e-07
-1.355286 -5.3650457e-07
-1.354286 -5.3171565e-07
-1.353286 -5.254893e-07
-1.352286 -5.1786779e-07
-1.351286 -5.0889772e-07
-1.350286 -4.9862896e-07
-1.349286 -4.8711368e-07
-1.348286 -4.744054e-07
-1.347286 -4.6055804e-07
-1.346286 -4.4562499999999997e-07
-1.345286 -4.2965844e-07
-1.344286 -4.1270849e-07
-1.343286 -3.9482289000000004e-07
-1.342286 -3.7604635e-07
-1.341286 -3.5642053999999996e-07
-1.340286 -3.359838e-07
-1.339286 -3.1477132e-07
-1.338286 -2.9281535e-07
-1.337286 -2.7014555e-07
-1.336286 -2.4678952e-07
-1.335286 -2.2277344e-07
-1.334286 -1.9812272000000002e-07
-1.333286 -1.7286287e-07
-1.332286 -1.4702024e-07
-1.331286 -1.2062291e-07
-1.330286 -9.3701458e-08
-1.329286 -6.6289746e-08
-1.328286 -3.8425571e-08
-1.327286 -1.0151265e-08
-1.326286 1.8485873e-08
-1.325286 4.7433246e-08
-1.324286 7.663281699999999e-08
-1.323286 1.0602109e-07
-1.322286 1.355293e-07
-1.321286 1.650837e-07
-1.320286 1.9460604e-07
-1.319286 2.2401416e-07
-1.318286 2.5322270999999997e-07
-1.317286 2.8214395e-07
-1.316286 3.1068863e-07
-1.315286 3.3876697000000003e-07
-1.314286 3.6628953e-07
-1.313286 3.9316824999999997e-07
-1.312286 4.1931728999999994e-07
-1.311286 4.4465405e-07
-1.310286 4.6909973999999994e-07
-1.309286 4.9258038e-07
-1.308286 5.1502731e-07
-1.307286 5.363777000000001e-07
-1.306286 5.5657501e-07
-1.305286 5.7556928e-07
-1.304286 5.9331735e-07
-1.303286 6.0978289e-07
-1.302286 6.2493632e-07
-1.301286 6.3875483e-07
-1.300286 6.512219700000001e-07
-1.299286 6.6232744e-07
-1.298286 6.720665400000001e-07
-1.297286 6.8043988e-07
-1.296286 6.8745272e-07
-1.295286 6.9311437e-07
-1.294286 6.9743753e-07
-1.293286 7.0043771e-07
-1.292286 7.021324e-07
-1.291286 7.0254043e-07
-1.290286 7.0168116e-07
-1.289286 6.9957391e-07
-1.288286 6.9623702e-07
-1.287286 6.9168737e-07
-1.286286 6.8593962e-07
-1.285286 6.790057e-07
-1.284286 6.7089432e-07
-1.283286 6.6161054e-07
-1.282286 6.5115549e-07
-1.281286 6.3952617e-07
-1.280286 6.2671548e-07
-1.279286 6.127123299999999e-07
-1.278286 5.9750187e-07
-1.277286 5.8106595e-07
-1.276286 5.6338378e-07
-1.275286 5.4443259e-07
-1.274286 5.241886e-07
-1.273286 5.0262803e-07
-1.272286 4.7972821e-07
-1.271286 4.5546891e-07
-1.270286 4.2983346e-07
-1.269286 4.0281013999999997e-07
-1.268286 3.7439341e-07
-1.267286 3.4458523e-07
-1.266286 3.1339603999999997e-07
-1.265286 2.8084588e-07
-1.264286 2.4696508999999997e-07
-1.263286 2.1179509e-07
-1.262286 1.7538864999999998e-07
-1.261286 1.3781015e-07
-1.260286 9.9135489e-08
-1.259286 5.9451731999999996e-08
-1.258286 1.8856544e-08
-1.257286 -2.2542627e-08
-1.256286 -6.462959600000001e-08
-1.255286 -1.0728066e-07
-1.254286 -1.5036596e-07
-1.253286 -1.9375102e-07
-1.252286 -2.3729823000000003e-07
-1.251286 -2.8086855e-07
-1.250286 -3.2432304e-07
-1.249286 -3.6752437e-07
-1.248286 -4.1033830000000003e-07
-1.247286 -4.5263500000000003e-07
-1.246286 -4.9429008e-07
-1.245286 -5.3518563e-07
-1.244286 -5.752109900000001e-07
-1.243286 -6.1426317e-07
-1.242286 -6.5224728e-07
-1.241286 -6.8907662e-07
-1.240286 -7.2467259e-07
-1.239286 -7.5896445e-07
-1.238286 -7.918890399999999e-07
-1.237286 -8.233900699999999e-07
-1.236286 -8.5341778e-07
-1.235286 -8.819280399999999e-07
-1.234286 -9.088818599999999e-07
-1.233286 -9.342445900000001e-07
-1.232286 -9.579855100000001e-07
-1.231286 -9.800770000000002e-07
-1.230286 -1.0004941e-06
-1.229286 -1.0192141e-06
-1.228286 -1.0362164e-06
-1.227286 -1.0514820000000002e-06
-1.226286 -1.0649933e-06
-1.225286 -1.0767343e-06
-1.224286 -1.0866902000000001e-06
-1.223286 -1.0948480000000001e-06
-1.222286 -1.1011962000000001e-06
-1.221286 -1.1057248e-06
-1.220286 -1.1084259e-06
-1.219286 -1.1092932e-06
-1.218286 -1.1083228000000002e-06
-1.217286 -1.1055127e-06
-1.216286 -1.1008636e-06
-1.215286 -1.0943779e-06
-1.214286 -1.0860608e-06
-1.213286 -1.0759196e-06
-1.212286 -1.0639640000000002e-06
-1.211286 -1.0502059999999999e-06
-1.210286 -1.0346597e-06
-1.209286 -1.0173418e-06
-1.208286 -9.982708900000001e-07
-1.207286 -9.774681499999998e-07
-1.206286 -9.54957e-07
-1.205286 -9.307633800000001e-07
-1.204286 -9.0491552e-07
-1.203286 -8.7744461e-07
-1.202286 -8.4838438e-07
-1.201286 -8.177715400000001e-07
-1.200286 -7.8564595e-07
-1.199286 -7.520504200000001e-07
-1.198286 -7.1703101e-07
-1.197286 -6.8063706e-07
-1.196286 -6.4292096e-07
-1.195286 -6.0393819e-07
-1.194286 -5.6374709e-07
-1.193286 -5.224086899999999e-07
-1.192286 -4.7998632e-07
-1.191286 -4.3654537999999994e-07
-1.190286 -3.9215293e-07
-1.189286 -3.4687739e-07
-1.188286 -3.0078819e-07
-1.187286 -2.539555e-07
-1.186286 -2.0645001e-07
-1.185286 -1.5834291e-07
-1.184286 -1.0970591000000001e-07
-1.183286 -6.0611555e-08
-1.182286 -1.1133545e-08
-1.181286 3.8652601000000004e-08
-1.180286 8.8668733e-08
-1.179286 1.3883307999999998e-07
-1.178286 1.8905900999999998e-07
-1.177286 2.3925377e-07
-1.176286 2.8931695e-07
-1.175286 3.3913898e-07
-1.174286 3.8859955000000003e-07
-1.173286 4.3756616e-07
-1.172286 4.8589257e-07
-1.171286 5.3341762e-07
-1.170286 5.7996434e-07
-1.169286 6.2533907e-07
-1.168286 6.6933126e-07
-1.167286 7.117135300000001e-07
-1.166286 7.5224227e-07
-1.165286 7.906586499999999e-07
-1.164286 8.266904499999999e-07
-1.163286 8.6005398e-07
-1.162286 8.904569499999999e-07
-1.161286 9.176017299999999e-07
-1.160286 9.411888199999999e-07
-1.159286 9.6092121e-07
-1.158286 9.7650883e-07
-1.157286 9.8767341e-07
-1.156286 9.9415338e-07
-1.155286 9.9570903e-07
-1.154286 9.9212754e-07
-1.153286 9.832282500000002e-07
-1.152286 9.6886739e-07
-1.151286 9.4894261e-07
-1.150286 9.2339736e-07
-1.149286 8.9222434e-07
-1.148286 8.5546912e-07
-1.147286 8.1323233e-07
-1.146286 7.6567188e-07
-1.145286 7.1300397e-07
-1.144286 6.555037e-07
-1.143286 5.9350471e-07
-1.142286 5.2739821e-07
-1.141286 4.5763118e-07
-1.140286 3.8470378e-07
-1.139286 3.0916607e-07
-1.138286 2.3161417e-07
-1.137286 1.5268562000000002e-07
-1.136286 7.3054257e-08
-1.135286 -6.5754312e-09
-1.134286 -8.5474477e-08
-1.133286 -1.6289593e-07
-1.132286 -2.3808171e-07
-1.131286 -3.1026972e-07
-1.130286 -3.7870116e-07
-1.129286 -4.4262784999999997e-07
-1.128286 -5.0131979e-07
-1.127286 -5.5407239e-07
-1.126286 -6.0021392e-07
-1.125286 -6.391125e-07
-1.124286 -6.701829300000001e-07
-1.123286 -6.928933399999999e-07
-1.122286 -7.0677117e-07
-1.121286 -7.1140884e-07
-1.120286 -7.0646902e-07
-1.119286 -6.9168902e-07
-1.118286 -6.6688477e-07
-1.117286 -6.3195396e-07
-1.116286 -5.8687859e-07
-1.115286 -5.3172653e-07
-1.114286 -4.6665248999999994e-07
-1.113286 -3.9189794000000005e-07
-1.112286 -3.0779022000000004e-07
-1.111286 -2.1474077999999997e-07
-1.110286 -1.132426e-07
-1.109286 -3.8665512e-09
-1.108286 1.1274299000000001e-07
-1.107286 2.3587339000000002e-07
-1.106286 3.6474983e-07
-1.105286 4.9854219e-07
-1.104286 6.363726e-07
-1.103286 7.7732363e-07
-1.102286 9.204471900000001e-07
-1.101286 1.0647735e-06
-1.100286 1.2093211999999998e-06
-1.099286 1.353107e-06
-1.098286 1.4951557999999999e-06
-1.097286 1.6345115e-06
-1.096286 1.7702465000000001e-06
-1.095286 1.9014719999999998e-06
-1.094286 2.0273477e-06
-1.093286 2.1470907e-06
-1.092286 2.2599849e-06
-1.091286 2.3653886e-06
-1.090286 2.4627415e-06
-1.089286 2.5515712e-06
-1.088286 2.6314984e-06
-1.087286 2.7022406e-06
-1.086286 2.7636155e-06
-1.085286 2.8155422999999997e-06
-1.084286 2.8580418e-06
-1.083286 2.8912357e-06
-1.082286 2.9153435e-06
-1.081286 2.9306793e-06
-1.080286 2.9376462e-06
-1.079286 2.9367305e-06
-1.078286 2.9284935e-06
-1.077286 2.9135638e-06
-1.076286 2.8926269e-06
-1.075286 2.8664160999999997e-06
-1.074286 2.8357004e-06
-1.073286 2.8012744e-06
-1.072286 2.7639464e-06
-1.071286 2.7245266e-06
-1.070286 2.6838157e-06
-1.069286 2.6425939000000002e-06
-1.068286 2.6016105e-06
-1.067286 2.5615735e-06
-1.066286 2.5231406e-06
-1.065286 2.4869106e-06
-1.064286 2.4534168e-06
-1.063286 2.4231205e-06
-1.062286 2.3964063e-06
-1.061286 2.3735785e-06
-1.060286 2.3548591e-06
-1.059286 2.3403865999999997e-06
-1.058286 2.3302164e-06
-1.057286 2.3243226e-06
-1.056286 2.3226006e-06
-1.055286 2.3248713e-06
-1.054286 2.3308861e-06
-1.053286 2.3403325e-06
-1.052286 2.3528417000000002e-06
-1.051286 2.3679949e-06
-1.050286 2.3853326e-06
-1.049286 2.4043628e-06
-1.048286 2.4245695e-06
-1.047286 2.4454229e-06
-1.046286 2.4663878e-06
-1.045286 2.4869331e-06
-1.044286 2.5065413e-06
-1.043286 2.5247166000000002e-06
-1.042286 2.5409941e-06
-1.041286 2.554947e-06
-1.040286 2.5661944e-06
-1.039286 2.5744074e-06
-1.038286 2.5793153e-06
-1.037286 2.5807099e-06
-1.036286 2.5784495e-06
-1.035286 2.5724617e-06
-1.034286 2.562745e-06
-1.033286 2.5493692e-06
-1.032286 2.5324745e-06
-1.031286 2.51227e-06
-1.030286 2.4890306999999998e-06
-1.029286 2.463093e-06
-1.028286 2.4348504e-06
-1.027286 2.4047466e-06
-1.026286 2.3732696e-06
-1.025286 2.3409434e-06
-1.024286 2.308321e-06
-1.023286 2.2759751e-06
-1.022286 2.2444905e-06
-1.021286 2.2144553e-06
-1.020286 2.1864528e-06
-1.019286 2.1610535999999998e-06
-1.018286 2.1388082e-06
-1.017286 2.1202412e-06
-1.016286 2.1058446999999998e-06
-1.015286 2.0960739e-06
-1.014286 2.0913436e-06
-1.013286 2.0920252e-06
-1.012286 2.0984455e-06
-1.011286 2.1108857e-06
-1.010286 2.1295826e-06
-1.009286 2.1547292e-06
-1.008286 2.1864776999999997e-06
-1.007286 2.2249415e-06
-1.006286 2.2701993000000003e-06
-1.005286 2.3222984e-06
-1.004286 2.3812589e-06
-1.003286 2.4470767e-06
-1.002286 2.5197279e-06
-1.001286 2.5991718999999997e-06
-1.000286 2.6853539999999997e-06
-0.9992857 2.7782075e-06
-0.9982857 2.8776556000000003e-06
-0.9972857 2.9836123e-06
-0.9962857 3.0959825e-06
-0.9952857 3.2146609e-06
-0.9942857 3.3395323999999998e-06
-0.9932857 3.4704691e-06
-0.9922857 3.6073288e-06
-0.9912857 3.7499532e-06
-0.9902857 3.8981653e-06
-0.9892857 4.0517666e-06
-0.9882857 4.2105359e-06
-0.9872857 4.3742279e-06
-0.9862857 4.5425704e-06
-0.9852857 4.7152652999999995e-06
-0.9842857 4.8919887e-06
-0.9832857 5.0723908999999995e-06
-0.9822857 5.2560992e-06
-0.9812857 5.4427204e-06
-0.9802857 5.6318438000000005e-06
-0.9792857 5.8230455e-06
-0.9782857 6.015893199999999e-06
-0.9772857 6.2099517e-06
-0.9762857 6.4047882000000005e-06
-0.9752857 6.5999777999999994e-06
-0.9742857 6.7951112999999994e-06
-0.9732857 6.9897985999999996e-06
-0.9722857 7.183675199999999e-06
-0.9712857 7.3764078000000006e-06
-0.9702857 7.5676979e-06
-0.9692857 7.7572864e-06
-0.9682857 7.944955600000001e-06
-0.9672857 8.1305323e-06
-0.9662857 8.31389e-06
-0.9652857 8.494947e-06
-0.9642857 8.6736684e-06
-0.9632857 8.8500627e-06
-0.9622857 9.0241826e-06
-0.9612857 9.1961191e-06
-0.9602857 9.3659999e-06
-0.9592857 9.5339871e-06
-0.9582857 9.7002705e-06
-0.9572857 9.8650659e-06
-0.9562857 1.0028609e-05
-0.9552857 1.019115e-05
-0.9542857 1.0352955e-05
-0.9532857 1.0514295e-05
-0.9522857 1.0675444e-05
-0.9512857 1.083668e-05
-0.9502857 1.0998276e-05
-0.9492857 1.11605e-05
-0.9482857 1.1323615e-05
-0.9472857 1.148787e-05
-0.9462857 1.1653506e-05
-0.9452857 1.182075e-05
-0.9442857 1.1989816999999998e-05
-0.9432857 1.2160909e-05
-0.9422857 1.2334212e-05
-0.9412857 1.2509899e-05
-0.9402857 1.2688130000000002e-05
-0.9392857 1.2869052e-05
-0.9382857 1.3052798e-05
-0.9372857 1.3239493e-05
-0.9362857 1.3429246e-05
-0.9352857 1.3622162000000001e-05
-0.9342857 1.3818329999999998e-05
-0.9332857 1.4017836000000002e-05
-0.9322857 1.4220757e-05
-0.9312857 1.4427161e-05
-0.9302857 1.4637114e-05
-0.9292857 1.485067e-05
-0.9282857 1.5067882999999999e-05
-0.9272857 1.5288798e-05
-0.9262857 1.5513453e-05
-0.9252857 1.574188e-05
-0.9242857 1.5974102e-05
-0.9232857 1.6210133e-05
-0.9222857 1.6449974999999998e-05
-0.9212857 1.6693619e-05
-0.9202857 1.6941035999999998e-05
-0.9192857 1.7192181e-05
-0.9182857 1.7446992e-05
-0.9172857 1.7705381e-05
-0.9162857 1.7967234000000003e-05
-0.9152857 1.8232411e-05
-0.9142857 1.8500745e-05
-0.9132857 1.8772033e-05
-0.9122857 1.9046045e-05
-0.9112857 1.9322518e-05
-0.9102857 1.9601155999999998e-05
-0.9092857 1.9881634e-05
-0.9082857 2.0163603e-05
-0.9072857 2.0446687e-05
-0.9062857 2.0730494e-05
-0.9052857 2.1014613e-05
-0.9042857 2.1298631e-05
-0.9032857 2.1582132999999998e-05
-0.9022857 2.1864713e-05
-0.9012857 2.214598e-05
-0.9002857 2.2425571e-05
-0.8992857 2.2703161e-05
-0.8982857 2.2978466e-05
-0.8972857 2.3251259e-05
-0.8962857 2.3521376e-05
-0.8952857 2.3788726e-05
-0.8942857 2.4053298e-05
-0.8932857 2.4315167000000004e-05
-0.8922857 2.4574499000000004e-05
-0.8912857 2.483155e-05
-0.8902857 2.508668e-05
-0.8892857 2.5340347e-05
-0.8882857 2.5593098e-05
-0.8872857 2.584558e-05
-0.8862857 2.6098525e-05
-0.8852857 2.6352745e-05
-0.8842857 2.6609132e-05
-0.8832857 2.6868635999999997e-05
-0.8822857 2.7132262e-05
-0.8812857 2.7401057e-05
-0.8802857 2.7676091000000003e-05
-0.8792857 2.7958452999999998e-05
-0.8782857 2.8249228999999996e-05
-0.8772857 2.8549493e-05
-0.8762857 2.8860288e-05
-0.8752857 2.9182612999999996e-05
-0.8742857 2.9517412e-05
-0.8732857 2.9865561e-05
-0.8722857 3.0227855000000003e-05
-0.8712857 3.0604997e-05
-0.8702857 3.0997592e-05
-0.8692857 3.1406137e-05
-0.8682857 3.1831016e-05
-0.8672857 3.2272493e-05
-0.8662857 3.2730719e-05
-0.8652857 3.320572e-05
-0.8642857 3.3697404000000005e-05
-0.8632857 3.4205567e-05
-0.8622857 3.4729891e-05
-0.8612857 3.5269954e-05
-0.8602857 3.5825238e-05
-0.8592857 3.6395139e-05
-0.8582857 3.6978976999999997e-05
-0.8572857 3.7576007e-05
-0.8562857 3.8185428e-05
-0.8552857 3.8806402e-05
-0.8542857 3.9438063e-05
-0.8532857 4.0079536e-05
-0.8522857 4.0729940999999997e-05
-0.8512857 4.1388415e-05
-0.8502857 4.2054119999999996e-05
-0.8492857 4.2726256e-05
-0.8482857 4.3404074e-05
-0.8472857 4.4086886e-05
-0.8462857 4.4774072e-05
-0.8452857 4.5465092000000004e-05
-0.8442857 4.6159488000000005e-05
-0.8432857 4.6856897e-05
-0.8422857 4.7557049e-05
-0.8412857 4.8259772999999994e-05
-0.8402857 4.8964994999999996e-05
-0.8392857 4.9672752000000005e-05
-0.8382857 5.0383169999999994e-05
-0.8372857 5.1096481e-05
-0.8362857 5.1813021e-05
-0.8352857 5.2533204000000005e-05
-0.8342857 5.3257543e-05
-0.8332857 5.3986638999999996e-05
-0.8322857 5.4721164e-05
-0.8312857 5.5461873999999994e-05
-0.8302857 5.6209581000000006e-05
-0.8292857 5.696516e-05
-0.8282857 5.7729545e-05
-0.8272857 5.8503701e-05
-0.8262857 5.9288641e-05
-0.8252857 6.0085392e-05
-0.8242857 6.0895002e-05
-0.8232857 6.171852599999999e-05
-0.8222857 6.2557012e-05
-0.8212857 6.3411488e-05
-0.8202857 6.4282955e-05
-0.8192857 6.5172372e-05
-0.8182857 6.6080651e-05
-0.8172857 6.7008631e-05
-0.8162857 6.7957075e-05
-0.8152857 6.8926653e-05
-0.8142857 6.9917934e-05
-0.8132857 7.0931372e-05
-0.8122857 7.1967293e-05
-0.8112857 7.3025893e-05
-0.8102857 7.410722e-05
-0.8092857 7.5211176e-05
-0.8082857 7.6337517e-05
-0.8072857 7.7485839e-05
-0.8062857 7.8655586e-05
-0.8052857 7.9846052e-05
-0.8042857 8.105639600000001e-05
-0.8032857 8.2285641e-05
-0.8022857 8.3532683e-05
-0.8012857 8.4796318e-05
-0.8002857 8.6075244e-05
-0.7992857 8.736809599999999e-05
-0.7982857 8.867346e-05
-0.7972857 8.9989891e-05
-0.7962857 9.131594e-05
-0.7952857 9.265018e-05
-0.7942857 9.3991235e-05
-0.7932857 9.5337799e-05
-0.7922857 9.668865499999999e-05
-0.7912857 9.804268800000001e-05
-0.7902857 9.939894899999999e-05
-0.7892857 0.00010075662000000001
-0.7882857 0.00010211505000000001
-0.7872857 0.00010347377999999999
-0.7862857 0.00010483253000000001
-0.7852857 0.00010619123
-0.7842857 0.00010754998
-0.7832857 0.0001089091
-0.7822857 0.00011026909
-0.7812857 0.00011163065
-0.7802857 0.00011299463
-0.7792857 0.00011436205999999999
-0.7782857 0.0001157341
-0.7772857 0.00011711204
-0.7762857 0.00011849729000000001
-0.7752857 0.00011989133
-0.7742857 0.00012129569999999999
-0.7732857 0.00012271202
-0.7722857 0.00012414188
-0.7712857 0.00012558692
-0.7702857 0.00012704874
-0.7692857 0.00012852889
-0.7682857 0.00013002889
-0.7672857 0.00013155017
-0.7662857 0.00013309407000000002
-0.7652857 0.00013466183
-0.7642857 0.00013625461
-0.7632857 0.00013787338999999999
-0.7622857 0.00013951909999999998
-0.7612857 0.00014119248
-0.7602857 0.00014289416
-0.7592857 0.00014462463
-0.7582857 0.00014638426
-0.7572857 0.0001481733
-0.7562857 0.00014999184
-0.7552857 0.00015183992
-0.7542857 0.00015371743
-0.7532857 0.00015562417
-0.7522857 0.00015755987
-0.7512857 0.00015952419
-0.7502857 0.00016151672
-0.7492857 0.00016353702
-0.7482857 0.00016558461
-0.7472857 0.000167659
-0.7462857 0.00016975971
-0.7452857 0.00017188623
-0.7442857 0.00017403812
-0.7432857 0.00017621494000000002
-0.7422857 0.0001784163
-0.7412857 0.00018064187000000001
-0.7402857 0.00018289136999999998
-0.7392857 0.00018516458000000002
-0.7382857 0.00018746136
-0.7372857 0.00018978162999999998
-0.7362857 0.00019212536999999998
-0.7352857 0.0001944926
-0.7342857 0.00019688345999999997
-0.7332857 0.00019929807
-0.7322857 0.00020173668
-0.7312857 0.00020419950000000002
-0.7302857 0.00020668681
-0.7292857 0.0002091989
-0.7282857 0.00021173609999999997
-0.7272857 0.00021429869
-0.7262857 0.00021688700000000003
-0.7252857 0.00021950132
-0.7242857 0.00022214191999999998
-0.7232857 0.00022480906
-0.7222857 0.00022750296
-0.7212857 0.00023022383
-0.7202857 0.00023297181999999998
-0.7192857 0.00023574710000000003
-0.7182857 0.00023854977
-0.7172857 0.00024137996
-0.7162857 0.00024423772999999997
-0.7152857 0.00024712315
-0.7142857 0.00025003628
-0.7132857 0.00025297722
-0.7122857 0.00025594604
-0.7112857 0.00025894283
-0.7102857 0.00026196772
-0.7092857 0.00026502084
-0.7082857 0.00026810237
-0.7072857 0.00027121253
-0.7062857 0.00027435153
-0.7052857 0.00027751969
-0.7042857 0.00028071728999999997
-0.7032857 0.00028394468
-0.7022857 0.00028720222
-0.7012857 0.00029049029
-0.7002857 0.00029380933
-0.6992857 0.00029715973
-0.6982857 0.00030054191
-0.6972857 0.00030395629
-0.6962857 0.0003074033
-0.6952857 0.00031088332
-0.6942857 0.00031439677
-0.6932857 0.00031794398
-0.6922857 0.00032152533999999997
-0.6912857 0.00032514117
-0.6902857 0.00032879177
-0.6892857 0.00033247745
-0.6882857 0.00033619849
-0.6872857 0.00033995518
-0.6862857 0.00034374777
-0.6852857 0.00034757657
-0.6842857 0.00035144183
-0.6832857 0.00035534388
-0.6822857 0.00035928306000000004
-0.6812857 0.00036325971
-0.6802857 0.00036727427
-0.6792857 0.00037132720000000003
-0.6782857 0.00037541902
-0.6772857 0.00037955028
-0.6762857 0.00038372163999999994
-0.6752857 0.00038793378
-0.6742857 0.00039218748
-0.6732857 0.00039648357
-0.6722857 0.00040082295999999996
-0.6712857 0.00040520654000000003
-0.6702857 0.00040963537
-0.6692857 0.00041411048999999997
-0.6682857 0.00041863304
-0.6672857 0.00042320412
-0.6662857 0.00042782485
-0.6652857 0.00043249647000000006
-0.6642857 0.00043722011
-0.6632857 0.00044199696
-0.6622857 0.00044682815
-0.6612857 0.00045171482
-0.6602857 0.00045665806000000006
-0.6592857 0.00046165892
-0.6582857 0.00046671838999999993
-0.6572857 0.00047183739000000003
-0.6562857 0.00047701683
-0.6552857 0.00048225742999999995
-0.6542857 0.00048755996
-0.6532857 0.00049292507
-0.6522857 0.00049835326
-0.6512857 0.00050384501
-0.6502857 0.00050940071
-0.6492857 0.00051502066
-0.6482857 0.0005207051299999999
-0.6472857 0.0005264542800000001
-0.6462857 0.00053226818
-0.6452857 0.00053814688
-0.6442857 0.00054409038
-0.6432857 0.0005500986799999999
-0.6422857 0.0005561717000000001
-0.6412857 0.0005623094199999999
-0.6402857 0.00056851172
-0.6392857 0.0005747786000000001
-0.6382857 0.00058111004
-0.6372857 0.0005875060700000001
-0.6362857 0.0005939667500000001
-0.6352857 0.00060049219
-0.6342857 0.00060708262
-0.6332857 0.0006137383000000001
-0.6322857 0.0006204596
-0.6312857 0.00062724698
-0.6302857 0.00063410093
-0.6292857 0.0006410221
-0.6282857 0.0006480112000000001
-0.6272857 0.00065506906
-0.6262857 0.0006621965
-0.6252857 0.00066939451
-0.6242857 0.0006766641
-0.6232857 0.00068400632
-0.6222857 0.0006914222900000001
-0.6212857 0.00069891316
-0.6202857 0.00070648011
-0.6192857 0.00071412428
-0.6182857 0.0007218468
-0.6172857 0.00072964881
-0.6162857 0.0007375314000000001
-0.6152857 0.00074549562
-0.6142857 0.0007535424600000001
-0.6132857 0.00076167285
-0.6122857 0.0007698876299999999
-0.6112857 0.0007781875000000001
-0.6102857 0.00078657322
-0.6092857 0.00079504525
-0.6082857 0.00080360423
-0.6072857 0.0008122505300000001
-0.6062857 0.00082098441
-0.6052857 0.0008298061400000001
-0.6042857 0.0008387158199999999
-0.6032857 0.0008477135499999999
-0.6022857 0.0008567994
-0.6012857 0.00086597329
-0.6002857 0.00087523522
-0.5992857 0.0008845851
-0.5982857 0.00089402274
-0.5972857 0.00090354806
-0.5962857 0.00091316097
-0.5952857 0.00092286136
-0.5942857 0.0009326492500000001
-0.5932857 0.00094252455
-0.5922857 0.00095248733
-0.5912857 0.0009625377999999999
-0.5902857 0.00097267612
-0.5892857 0.00098290257
-0.5882857 0.00099321751
-0.5872857 0.0010036215
-0.5862857 0.0010141150000000001
-0.5852857 0.0010246988000000002
-0.5842857 0.0010353736
-0.5832857 0.0010461403
-0.5822857 0.0010569999
-0.5812857 0.0010679535000000001
-0.5802857 0.0010790023
-0.5792857 0.0010901475
-0.5782857 0.0011013904
-0.5772857 0.0011127323
-0.5762857 0.0011241747
-0.5752857 0.0011357191000000001
-0.5742857 0.001147367
-0.5732857 0.0011591199
-0.5722857 0.0011709793
-0.5712857 0.0011829467
-0.5702857 0.0011950237000000002
-0.5692857 0.0012072118
-0.5682857 0.0012195124
-0.5672857 0.001231927
-0.5662857 0.0012444571
-0.5652857 0.001257104
-0.5642857 0.0012698692000000001
-0.5632857 0.0012827537
-0.5622857 0.0012957590999999999
-0.5612857 0.0013088866
-0.5602857 0.0013221373
-0.5592857 0.0013355125
-0.5582857 0.0013490134
-0.5572857 0.0013626413
-0.5562857 0.0013763972
-0.5552857 0.0013902824
-0.5542857 0.0014042981
-0.5532857 0.0014184455
-0.5522857 0.0014327257
-0.5512857 0.00144714
-0.5502857 0.0014616897
-0.5492857 0.0014763757999999999
-0.5482857 0.0014911999
-0.5472857 0.001506163
-0.5462857 0.0015212665
-0.5452857 0.0015365116
-0.5442857 0.0015518997
-0.5432857 0.0015674321000000001
-0.5422857 0.0015831098
-0.5412857 0.0015989343
-0.5402857 0.0016149066000000001
-0.5392857 0.0016310281000000001
-0.5382857 0.0016472999
-0.5372857 0.001663723
-0.5362857 0.0016802987
-0.5352857 0.0016970280000000002
-0.5342857 0.0017139117999999999
-0.5332857 0.0017309512
-0.5322857 0.0017481471999999999
-0.5312857 0.0017655007
-0.5302857 0.0017830127
-0.5292857 0.001800684
-0.5282857 0.0018185156
-0.5272857 0.0018365083000000003
-0.5262857 0.0018546628999999999
-0.5252857 0.0018729805
-0.5242857 0.0018914619
-0.5232857 0.0019101080000000002
-0.5222857 0.0019289198
-0.5212857 0.0019478985
-0.5202857 0.0019670447999999997
-0.5192857 0.0019863599
-0.5182857 0.0020058449
-0.5172857 0.0020255007
-0.5162857 0.0020453286
-0.5152857 0.0020653299
-0.5142857 0.0020855055
-0.5132857 0.0021058568
-0.5122857 0.002126385
-0.5112857 0.0021470913
-0.5102857 0.0021679769
-0.5092857 0.002189043
-0.5082857 0.0022102909
-0.5072857 0.0022317218999999998
-0.5062857 0.0022533373
-0.5052857 0.0022751381
-0.5042857 0.0022971257
-0.5032857 0.0023193012
-0.5022857 0.0023416656
-0.5012857 0.0023642204
-0.5002857 0.0023869666999999997
-0.4992857 0.0024099056
-0.4982857 0.0024330382000000003
-0.4972857 0.0024563657
-0.4962857 0.0024798894
-0.4952857 0.0025036104
-0.4942857 0.0025275302
-0.4932857 0.0025516498
-0.4922857 0.0025759706
-0.4912857 0.0026004939999999996
-0.4902857 0.0026252214
-0.4892857 0.0026501541999999997
-0.4882857 0.0026752943
-0.4872857 0.0027006432
-0.4862857 0.0027262025
-0.4852857 0.002751974
-0.4842857 0.0027779597
-0.4832857 0.0028041613
-0.4822857 0.0028305811
-0.4812857 0.0028572209
-0.4802857 0.0028840828
-0.4792857 0.002911169
-0.4782857 0.0029384819
-0.4772857 0.0029660234
-0.4762857 0.0029937959000000004
-0.4752857 0.0030218014
-0.4742857 0.0030500423
-0.4732857 0.0030785206
-0.4722857 0.0031072384
-0.4712857 0.0031361982
-0.4702857 0.0031654013999999997
-0.4692857 0.0031948500999999995
-0.4682857 0.0032245461999999996
-0.4672857 0.0032544915
-0.4662857 0.0032846874000000002
-0.4652857 0.0033151355
-0.4642857 0.0033458371
-0.4632857 0.0033767934
-0.4622857 0.0034080058
-0.4612857 0.003439475
-0.4602857 0.0034712022
-0.4592857 0.0035031884
-0.4582857 0.0035354339999999996
-0.4572857 0.0035679401
-0.4562857 0.003600707
-0.4552857 0.0036337355
-0.4542857 0.0036670262000000004
-0.4532857 0.0037005797
-0.4522857 0.0037343965
-0.4512857 0.0037684775
-0.4502857 0.0038028233
-0.4492857 0.003837435
-0.4482857 0.0038723129999999996
-0.4472857 0.0039074588
-0.4462857 0.0039428731
-0.4452857 0.0039785573
-0.4442857 0.0040145129
-0.4432857 0.004050741
-0.4422857 0.0040872437
-0.4412857 0.0041240226
-0.4402857 0.0041610794
-0.4392857 0.0041984164
-0.4382857 0.0042360352
-0.4372857 0.0042739386
-0.4362857 0.0043121287
-0.4352857 0.0043506079
-0.4342857 0.0043893790000000005
-0.4332857 0.0044284443
-0.4322857 0.0044678061
-0.4312857 0.0045074673999999995
-0.4302857 0.0045474302
-0.4292857 0.0045876975
-0.4282857 0.0046282716
-0.4272857 0.0046691552
-0.4262857 0.0047103501999999995
-0.4252857 0.0047518595
-0.4242857 0.004793685
-0.4232857 0.0048358292
-0.4222857 0.0048782938
-0.4212857 0.0049210812
-0.4202857 0.0049641931
-0.4192857 0.0050076316
-0.4182857 0.0050513987
-0.4172857 0.0050954961
-0.4162857 0.0051399253
-0.4152857 0.0051846884
-0.4142857 0.0052297873
-0.4132857 0.0052752235000000005
-0.4122857 0.0053209991
-0.4112857 0.0053671156
-0.4102857 0.0054135751
-0.4092857 0.0054603798999999995
-0.4082857 0.0055075314000000005
-0.4072857 0.0055550321
-0.4062857 0.0056028839
-0.4052857 0.0056510893
-0.4042857 0.0056996505
-0.4032857 0.0057485697
-0.4022857 0.0057978494
-0.4012857 0.005847492100000001
-0.4002857 0.0058975005
-0.3992857 0.0059478770999999995
-0.3982857 0.005998624300000001
-0.3972857 0.0060497447999999995
-0.3962857 0.0061012415
-0.3952857 0.0061531166
-0.3942857 0.0062053732
-0.3932857 0.0062580132999999994
-0.3922857 0.0063110398
-0.3912857 0.0063644547
-0.3902857 0.0064182612
-0.3892857 0.006472460499999999
-0.3882857 0.0065270557
-0.3872857 0.0065820488
-0.3862857 0.0066374414
-0.3852857 0.0066932364
-0.3842857 0.006749435099999999
-0.3832857 0.0068060392
-0.3822857 0.0068630514
-0.3812857 0.0069204725
-0.3802857 0.006978304699999999
-0.3792857 0.007036550199999999
-0.3782857 0.0070952097
-0.3772857 0.0071542854
-0.3762857 0.0072137787
-0.3752857 0.0072736919
-0.3742857 0.0073340256
-0.3732857 0.007394782000000001
-0.3722857 0.007455962599999999
-0.3712857 0.0075175688999999995
-0.3702857 0.0075796022
-0.3692857 0.0076420648999999995
-0.3682857 0.007704957500000001
-0.3672857 0.007768282400000001
-0.3662857 0.0078320409
-0.3652857 0.0078962345
-0.3642857 0.0079608639
-0.3632857 0.0080259313
-0.3622857 0.0080914382
-0.3612857 0.008157386
-0.3602857 0.008223775499999999
-0.3592857 0.0082906081
-0.3582857 0.0083578852
-0.3572857 0.008425608400000001
-0.3562857 0.008493778300000001
-0.3552857 0.0085623964
-0.3542857 0.0086314642
-0.3532857 0.0087009823
-0.3522857 0.008770952299999999
-0.3512857 0.0088413748
-0.3502857 0.0089122514
-0.3492857 0.0089835834
-0.3482857 0.009055371599999999
-0.3472857 0.0091276175
-0.3462857 0.0092003233
-0.3452857 0.009273489599999999
-0.3442857 0.0093471186
-0.3432857 0.0094212119
-0.3422857 0.0094957708
-0.3412857 0.0095707983
-0.3402857 0.0096462965
-0.3392857 0.009722267
-0.3382857 0.009798713300000001
-0.3372857 0.0098756376
-0.3362857 0.0099530429
-0.3352857 0.010030932
-0.3342857 0.010109309
-0.3332857 0.010188176
-0.3322857 0.010267538
-0.3312857 0.010347398
-0.3302857 0.010427761
-0.3292857 0.010508631
-0.3282857 0.010590011
-0.3272857 0.010671907
-0.3262857 0.010754322
-0.3252857 0.010837263
-0.3242857 0.010920733
-0.3232857 0.011004737
-0.3222857 0.01108928
-0.3212857 0.011174367
-0.3202857 0.011260003
-0.3192857 0.011346192
-0.3182857 0.011432939999999999
-0.3172857 0.01152025
-0.3162857 0.011608127999999999
-0.3152857 0.011696576
-0.3142857 0.011785601
-0.3132857 0.011875203999999999
-0.3122857 0.01196539
-0.3112857 0.012056163
-0.3102857 0.012147526
-0.3092857 0.012239481
-0.3082857 0.012332031000000002
-0.3072857 0.012425178999999998
-0.3062857 0.012518927000000001
-0.3052857 0.012613277
-0.3042857 0.012708231
-0.3032857 0.012803791
-0.3022857 0.012899955999999999
-0.3012857 0.012996728999999999
-0.3002857 0.013094109
-0.2992857 0.013192098000000001
-0.2982857 0.013290696000000001
-0.2972857 0.013389904
-0.2962857 0.013489723
-0.2952857 0.013590152
-0.2942857 0.01369119
-0.2932857 0.013792839000000001
-0.2922857 0.013895099
-0.2912857 0.013997968999999999
-0.2902857 0.014101449
-0.2892857 0.014205540000000001
-0.2882857 0.014310243
-0.2872857 0.014415557
-0.2862857 0.014521483
-0.2852857 0.01462802
-0.2842857 0.014735172
-0.2832857 0.014842936
-0.2822857 0.014951316
-0.2812857 0.01506031
-0.2802857 0.015169921
-0.2792857 0.01528015
-0.2782857 0.015390998
-0.2772857 0.015502467
-0.2762857 0.015614559
-0.2752857 0.015727275
-0.2742857 0.015840618
-0.2732857 0.01595459
-0.2722857 0.016069194000000002
-0.2712857 0.016184431
-0.2702857 0.016300303000000002
-0.2692857 0.016416814000000002
-0.2682857 0.016533968
-0.2672857 0.016651765000000002
-0.2662857 0.016770211
-0.2652857 0.016889305
-0.2642857 0.017009053
-0.2632857 0.017129457
-0.2622857 0.017250520000000002
-0.2612857 0.017372245
-0.2602857 0.017494636
-0.2592857 0.017617692
-0.2582857 0.01774142
-0.2572857 0.017865821
-0.2562857 0.017990897999999998
-0.2552857 0.018116653
-0.2542857 0.018243089
-0.2532857 0.018370208
-0.2522857 0.018498015
-0.2512857 0.01862651
-0.2502857 0.018755694
-0.2492857 0.018885572
-0.2482857 0.019016144999999998
-0.2472857 0.019147413000000002
-0.2462857 0.019279381
-0.2452857 0.01941205
-0.2442857 0.019545421
-0.2432857 0.019679496
-0.2422857 0.019814278999999997
-0.2412857 0.019949769000000003
-0.2402857 0.020085969
-0.2392857 0.020222881
-0.2382857 0.020360506
-0.2372857 0.020498844999999998
-0.2362857 0.0206379
-0.2352857 0.020777674
-0.2342857 0.020918166999999998
-0.2332857 0.02105938
-0.2322857 0.021201315
-0.2312857 0.021343975
-0.2302857 0.021487359
-0.2292857 0.02163147
-0.2282857 0.021776308
-0.2272857 0.021921875
-0.2262857 0.022068174
-0.2252857 0.022215204000000002
-0.2242857 0.022362966999999997
-0.2232857 0.022511465
-0.2222857 0.022660699
-0.2212857 0.022810671
-0.2202857 0.022961381
-0.2192857 0.023112832
-0.2182857 0.023265023
-0.2172857 0.023417956
-0.2162857 0.023571635
-0.2152857 0.023726058
-0.2142857 0.023881228
-0.2132857 0.024037146
-0.2122857 0.024193812000000002
-0.2112857 0.024351229
-0.2102857 0.024509395
-0.2092857 0.024668314000000004
-0.2082857 0.024827986
-0.2072857 0.024988411999999998
-0.2062857 0.025149592
-0.2052857 0.025311529000000003
-0.2042857 0.025474222
-0.2032857 0.025637672
-0.2022857 0.025801875999999998
-0.2012857 0.025966835999999997
-0.2002857 0.026132556
-0.1992857 0.026299033
-0.1982857 0.026466267
-0.1972857 0.026634256999999998
-0.1962857 0.026803004
-0.1952857 0.026972507
-0.1942857 0.027142768
-0.1932857 0.027313784999999997
-0.1922857 0.027485556
-0.1912857 0.027658083
-0.1902857 0.027831367000000003
-0.1892857 0.028005404999999997
-0.1882857 0.028180197
-0.1872857 0.028355745999999998
-0.1862857 0.028532048
-0.1852857 0.028709104
-0.1842857 0.028886914
-0.1832857 0.029065477000000003
-0.1822857 0.029244794999999997
-0.1812857 0.029424866
-0.1802857 0.029605691
-0.1792857 0.029787269999999998
-0.1782857 0.029969601999999998
-0.1772857 0.030152686
-0.1762857 0.030336523
-0.1752857 0.030521111
-0.1742857 0.030706450000000003
-0.1732857 0.030892543
-0.1722857 0.031079387
-0.1712857 0.031266981
-0.1702857 0.031455324
-0.1692857 0.031644417
-0.1682857 0.031834259000000004
-0.1672857 0.032024848
-0.1662857 0.032216185
-0.1652857 0.032408270999999995
-0.1642857 0.032601101
-0.1632857 0.032794679
-0.1622857 0.032989
-0.1612857 0.033184065000000006
-0.1602857 0.033379873000000004
-0.1592857 0.033576423
-0.1582857 0.033773715
-0.1572857 0.033971746000000004
-0.1562857 0.034170516
-0.1552857 0.034370026
-0.1542857 0.034570272
-0.1532857 0.034771250999999996
-0.1522857 0.034972967
-0.1512857 0.035175412999999996
-0.1502857 0.035378593
-0.1492857 0.035582502999999994
-0.1482857 0.035787141
-0.1472857 0.035992506
-0.1462857 0.036198596
-0.1452857 0.036405411
-0.1442857 0.036612948
-0.1432857 0.036821206
-0.1422857 0.037030183
-0.1412857 0.037239876000000005
-0.1402857 0.037450285
-0.1392857 0.03766141
-0.1382857 0.037873248
-0.1372857 0.038085796
-0.1362857 0.038299055
-0.1352857 0.038513019999999995
-0.1342857 0.038727693
-0.1332857 0.038943069999999996
-0.1322857 0.039159151
-0.1312857 0.039375934
-0.1302857 0.039593418
-0.1292857 0.039811601
-0.1282857 0.040030479
-0.1272857 0.040250049999999996
-0.1262857 0.040470314
-0.1252857 0.04069127
-0.1242857 0.040912913
-0.1232857 0.041135243
-0.1222857 0.041358257
-0.1212857 0.041581952
-0.1202857 0.041806325
-0.1192857 0.042031377
-0.1182857 0.0422571
-0.1172857 0.042483495999999996
-0.1162857 0.042710558
-0.1152857 0.042938287
-0.1142857 0.043166676
-0.1132857 0.043395726
-0.1122857 0.043625431
-0.1112857 0.043855788
-0.1102857 0.044086797
-0.1092857 0.044318452
-0.1082857 0.04455075
-0.1072857 0.044783688
-0.1062857 0.045017260999999996
-0.1052857 0.045251467999999996
-0.1042857 0.045486304
-0.1032857 0.045721765
-0.1022857 0.04595785
-0.1012857 0.046194551
-0.1002857 0.04643187
-9.9285714E-02 0.046669797
-9.8285712E-02 0.046908329
-9.7285718E-02 0.047147463
-9.6285716E-02 0.047387197
-9.5285714E-02 0.047627522
-9.4285712E-02 0.047868438
-9.3285717E-02 0.048109936
-9.2285715E-02 0.048352013
-9.1285713E-02 0.048594665999999995
-9.0285711E-02 0.048837886
-8.9285716E-02 0.049081672
-8.8285714E-02 0.049326022000000004
-8.7285712E-02 0.049570924999999995
-8.6285718E-02 0.04981638
-8.5285716E-02 0.050062378
-8.4285714E-02 0.050308915999999995
-8.3285712E-02 0.050555996
-8.2285717E-02 0.050803606
-8.1285715E-02 0.051051739
-8.0285713E-02 0.051300396
-7.9285711E-02 0.051549571999999995
-7.8285716E-02 0.051799259
-7.7285714E-02 0.052049452999999996
-7.6285712E-02 0.05230015400000001
-7.5285718E-02 0.052551355
-7.4285716E-02 0.052803050000000004
-7.3285714E-02 0.053055235
-7.2285712E-02 0.053307903
-7.1285717E-02 0.053561054
-7.0285715E-02 0.053814681999999996
-6.9285713E-02 0.054068781999999996
-6.8285711E-02 0.054323347
-6.7285717E-02 0.054578373
-6.6285715E-02 0.054833851999999995
-6.5285712E-02 0.055089779000000005
-6.4285718E-02 0.055346154999999994
-6.3285716E-02 0.055602967
-6.2285714E-02 0.055860216
-6.1285716E-02 0.056117889
-6.0285714E-02 0.056375988
-5.9285715E-02 0.0566345
-5.8285713E-02 0.056893419
-5.7285715E-02 0.05715274
-5.6285713E-02 0.057412457
-5.5285715E-02 0.057672563999999996
-5.4285713E-02 0.057933055000000004
-5.3285714E-02 0.058193923999999994
-5.2285716E-02 0.05845516
-5.1285714E-02 0.058716757
-5.0285716E-02 0.058978709
-4.9285714E-02 0.05924101
-4.8285715E-02 0.059503653999999996
-4.7285713E-02 0.059766631
-4.6285715E-02 0.060029933
-4.5285713E-02 0.060293556
-4.4285715E-02 0.060557487
-4.3285713E-02 0.060821726
-4.2285714E-02 0.061086257
-4.1285716E-02 0.061351077999999996
-4.0285714E-02 0.06161617900000001
-3.9285716E-02 0.061881554
-3.8285714E-02 0.062147190000000005
-3.7285715E-02 0.062413083
-3.6285713E-02 0.062679226
-3.5285715E-02 0.062945607
-3.4285713E-02 0.063212222
-3.3285715E-02 0.063479057
-3.2285713E-02 0.063746108
-3.1285714E-02 0.064013369
-3.0285714E-02 0.064280827
-2.9285714E-02 0.06454847200000001
-2.8285714E-02 0.064816297
-2.7285714E-02 0.065084297
-2.6285714E-02 0.065352459
-2.5285713E-02 0.06562077300000001
-2.4285715E-02 0.065889233
-2.3285715E-02 0.06615782599999999
-2.2285715E-02 0.066426542
-2.1285715E-02 0.06669536799999999
-2.0285714E-02 0.06696429899999999
-1.9285714E-02 0.067233323
-1.8285714E-02 0.067502429
-1.7285714E-02 0.067771605
-1.6285714E-02 0.06804083799999999
-1.5285715E-02 0.068310119
-1.4285714E-02 0.06857943400000001
-1.3285714E-02 0.068848772
-1.2285714E-02 0.069118122
-1.1285714E-02 0.069387467
-1.0285715E-02 0.069656793
-9.2857145E-03 0.06992609699999999
-8.2857143E-03 0.070195354
-7.2857141E-03 0.070464559
-6.2857145E-03 0.070733693
-5.2857143E-03 0.071002741
-4.2857141E-03 0.071271695
-3.2857142E-03 0.071540539
-2.2857143E-03 0.071809255
-1.2857143E-03 0.072077831
-2.8571428E-04 0.072346255
7.1428571E-04 0.07261451099999999
1.7142857E-03 0.072882586
2.7142856E-03 0.07315047000000001
3.7142858E-03 0.073418143
4.7142855E-03 0.07368559599999999
5.7142857E-03 0.07395281
6.7142858E-03 0.074219774
7.7142855E-03 0.074486475
8.7142857E-03 0.074752897
9.7142858E-03 0.075019029
1.0714286E-02 0.075284857
1.1714286E-02 0.075550366
1.2714285E-02 0.075815548
1.3714286E-02 0.076080387
1.4714286E-02 0.076344871
1.5714286E-02 0.076608988
1.6714286E-02 0.07687272199999999
1.7714286E-02 0.077136065
1.8714286E-02 0.077399
1.9714287E-02 0.077661517
2.0714285E-02 0.077923603
2.1714285E-02 0.078185252
2.2714285E-02 0.078446447
2.3714285E-02 0.078707177
2.4714286E-02 0.078967429
2.5714286E-02 0.079227192
2.6714286E-02 0.079486455
2.7714286E-02 0.0797452
2.8714286E-02 0.08000342099999999
2.9714286E-02 0.0802611
3.0714286E-02 0.080518232
3.1714287E-02 0.0807748
3.2714285E-02 0.081030792
3.3714287E-02 0.08128618900000001
3.4714285E-02 0.081540982
3.5714287E-02 0.08179515700000001
3.6714286E-02 0.082048704
3.7714284E-02 0.082301605
3.8714286E-02 0.082553842
3.9714284E-02 0.082805404
4.0714286E-02 0.083056273
4.1714285E-02 0.083306438
4.2714287E-02 0.083555881
4.3714285E-02 0.083804585
4.4714287E-02 0.084052532
4.5714285E-02 0.084299711
4.6714287E-02 0.084546104
4.7714286E-02 0.084791693
4.8714284E-02 0.085036468
4.9714286E-02 0.085280405
5.0714284E-02 0.08552349199999999
5.1714286E-02 0.085765705
5.2714285E-02 0.08600703400000001
5.3714287E-02 0.086247461
5.4714285E-02 0.086486974
5.5714287E-02 0.08672555
5.6714285E-02 0.086963171
5.7714287E-02 0.087199826
5.8714285E-02 0.087435497
5.9714288E-02 0.087670167
6.0714286E-02 0.087903818
6.1714284E-02 0.088136434
6.2714286E-02 0.08836799499999999
6.3714288E-02 0.08859848599999999
6.4714283E-02 0.088827888
6.5714285E-02 0.08905619
6.6714287E-02 0.089283369
6.7714289E-02 0.089509413
6.8714283E-02 0.089734304
6.9714285E-02 0.089958019
7.0714287E-02 0.090180547
7.1714282E-02 0.09040187000000001
7.2714284E-02 0.090621971
7.3714286E-02 0.09084083100000001
7.4714288E-02 0.091058435
7.5714283E-02 0.09127476400000001
7.6714285E-02 0.091489794
7.7714287E-02 0.091703515
7.8714289E-02 0.091915909
7.9714283E-02 0.092126953
8.0714285E-02 0.092336634
8.1714287E-02 0.092544931
8.2714289E-02 0.092751824
8.3714284E-02 0.092957297
8.4714286E-02 0.093161326
8.5714288E-02 0.093363895
8.6714283E-02 0.09356498499999999
8.7714285E-02 0.093764579
8.8714287E-02 0.09396265399999999
8.9714289E-02 0.094159192
9.0714283E-02 0.09435417
9.1714285E-02 0.094547565
9.2714287E-02 0.094739365
9.3714289E-02 0.094929541
9.4714284E-02 0.09511807600000001
9.5714286E-02 0.095304946
9.6714288E-02 0.09549013299999999
9.7714283E-02 0.095673616
9.8714285E-02 0.095855369
9.9714287E-02 0.096035376
0.1007143 0.096213614
0.1017143 0.096390059
0.1027143 0.096564693
0.1037143 0.09673749400000001
0.1047143 0.096908439
0.1057143 0.09707750899999999
0.1067143 0.097244681
0.1077143 0.097409938
0.1087143 0.097573258
0.1097143 0.09773462100000001
0.1107143 0.097894005
0.1117143 0.09805138699999999
0.1127143 0.09820674299999999
0.1137143 0.098360062
0.1147143 0.098511321
0.1157143 0.098660495
0.1167143 0.098807574
0.1177143 0.098952535
0.1187143 0.099095353
0.1197143 0.099236018
0.1207143 0.09937450500000002
0.1217143 0.099510793
0.1227143 0.09964485699999999
0.1237143 0.099776685
0.1247143 0.099906255
0.1257143 0.10003356
0.1267143 0.10015855000000001
0.1277143 0.10028123
0.1287143 0.10040157000000001
0.1297143 0.10051954999999999
0.1307143 0.10063517
0.1317143 0.10074837
0.1327143 0.10085915000000001
0.1337143 0.1009675
0.1347143 0.10107338
0.1357143 0.10117677
0.1367143 0.10127765
0.1377143 0.10137600000000001
0.1387143 0.1014718
0.1397143 0.10156501999999999
0.1407143 0.10165563999999999
0.1417143 0.10174364
0.1427143 0.10182899
0.1437143 0.10191167000000001
0.1447143 0.10199166
0.1457143 0.10206893
0.1467143 0.10214344
0.1477143 0.10221519999999999
0.1487143 0.10228417000000001
0.1497143 0.10235031000000001
0.1507143 0.10241361
0.1517143 0.10247404
0.1527143 0.10253157
0.1537143 0.10258619
0.1547143 0.10263786999999999
0.1557143 0.10268657999999999
0.1567143 0.10273229999999998
0.1577143 0.102775
0.1587143 0.10281466
0.1597143 0.10285126000000001
0.1607143 0.10288476
0.1617143 0.10291516
0.1627143 0.10294243
0.1637143 0.10296652
0.1647143 0.10298744
0.1657143 0.10300515
0.1667143 0.10301963
0.1677143 0.10303087
0.1687143 0.10303882
0.1697143 0.10304347
0.1707143 0.10304481
0.1717143 0.10304281
0.1727143 0.10303744000000001
0.1737143 0.10302868999999999
0.1747143 0.10301652
0.1757143 0.10300092
0.1767143 0.10298187
0.1777143 0.10295934
0.1787143 0.10293331
0.1797143 0.10290376
0.1807143 0.10287067999999999
0.1817143 0.10283403
0.1827143 0.10279379999999999
0.1837143 0.10274996
0.1847143 0.10270249
0.1857143 0.10265138
0.1867143 0.10259659000000002
0.1877143 0.10253810999999999
0.1887143 0.10247592999999999
0.1897143 0.10241
0.1907143 0.10234031
0.1917143 0.10226684
0.1927143 0.10218957999999999
0.1937143 0.10210849999999999
0.1947143 0.10202357
0.1957143 0.10193477999999999
0.1967143 0.1018421
0.1977143 0.10174551000000001
0.1987143 0.10164499
0.1997143 0.10154052000000001
0.2007143 0.10143205999999999
0.2017143 0.10131961
0.2027143 0.10120312999999999
0.2037143 0.10108261
0.2047143 0.10095801
0.2057143 0.10082932
0.2067143 0.10069652
0.2077143 0.10055957
0.2087143 0.10041846
0.2097143 0.10027316
0.2107143 0.10012365
0.2117143 0.0999699
0.2127143 0.099811889
0.2137143 0.099649595
0.2147143 0.099482993
0.2157143 0.09931206000000001
0.2167143 0.09913677300000001
0.2177143 0.09895711000000001
0.2187143 0.098773045
0.2197143 0.098584557
0.2207143 0.098391622
0.2217143 0.098194217
0.2227143 0.09799231800000001
0.2237143 0.09778591300000002
0.2247143 0.097574969
0.2257143 0.097359461
0.2267143 0.097139372
0.2277143 0.096914679
0.2287143 0.096685358
0.2297143 0.096451392
0.2307143 0.096212758
0.2317143 0.09596943299999999
0.2327143 0.09572139199999999
0.2337143 0.09546861400000001
0.2347143 0.09521108
0.2357143 0.094948773
0.2367143 0.094681664
0.2377143 0.094409735
0.2387143 0.094132964
0.2397143 0.093851332
0.2407143 0.093564816
0.2417143 0.09327339899999999
0.2427143 0.092977058
0.2437143 0.09267576999999999
0.2447143 0.092369516
0.2457143 0.09205828
0.2467143 0.091742037
0.2477143 0.09142077200000001
0.2487143 0.09109446
0.2497143 0.09076308300000001
0.2507143 0.090426626
0.2517143 0.09008506299999999
0.2527143 0.089738384
0.2537143 0.089386565
0.2547143 0.08902958400000001
0.2557143 0.088667427
0.2567143 0.088300079
0.2577143 0.08792751500000001
0.2587143 0.08754972400000001
0.2597143 0.087166682
0.2607143 0.086778379
0.2617143 0.08638479
0.2627143 0.085985905
0.2637143 0.08558170500000001
0.2647143 0.085172174
0.2657143 0.084757293
0.2667143 0.084337051
0.2677143 0.08391142500000001
0.2687143 0.083480403
0.2697143 0.083043973
0.2707143 0.082602113
0.2717143 0.082154811
0.2727143 0.081702048
0.2737143 0.081243808
0.2747143 0.08078007999999999
0.2757143 0.080310844
0.2767143 0.079836085
0.2777143 0.079355791
0.2787143 0.078869937
0.2797143 0.078378519
0.2807143 0.077881513
0.2817143 0.077378907
0.2827143 0.076870684
0.2837143 0.076356833
0.2847143 0.075837335
0.2857143 0.075312174
0.2867143 0.07478133799999999
0.2877143 0.074244809
0.2887143 0.073702575
0.2897143 0.07315462
0.2907143 0.072600931
0.2917143 0.072041492
0.2927143 0.071476289
0.2937143 0.070905313
0.2947143 0.070328545
0.2957143 0.069745979
0.2967143 0.069157599
0.2977143 0.068563392
0.2987143 0.06796334600000001
0.2997143 0.067357451
0.3007143 0.066745694
0.3017143 0.06612807
0.3027143 0.06550456199999999
0.3037143 0.064875162
0.3047143 0.064239866
0.3057143 0.06359865699999999
0.3067143 0.062951527
0.3077143 0.062298472
0.3087143 0.061639479999999996
0.3097143 0.060974545000000005
0.3107143 0.060303655000000005
0.3117143 0.059626804
0.3127143 0.058943988
0.3137143 0.058255193000000004
0.3147143 0.057560415000000004
0.3157143 0.05685964699999999
0.3167143 0.05615288400000001
0.3177143 0.055440119
0.3187143 0.054721347999999996
0.3197143 0.053996564000000004
0.3207143 0.053265761
0.3217143 0.05252893299999999
0.3227143 0.051786075
0.3237143 0.051037181
0.3247143 0.050282246
0.3257143 0.04952126799999999
0.3267143 0.048754236
0.3277143 0.047981148
0.3287143 0.047202001
0.3297143 0.046416788
0.3307143 0.045625505
0.3317143 0.044828147
0.3327143 0.044024709
0.3337143 0.043215186
0.3347143 0.042399575
0.3357143 0.041577872
0.3367143 0.040750069
0.3377143 0.039916164999999997
0.3387143 0.039076156
0.3397143 0.038230034999999996
0.3407143 0.037377799
0.3417143 0.036519446
0.3427143 0.035654972
0.3437143 0.034784374
0.3447143 0.033907651000000004
0.3457143 0.033024797
0.3467143 0.032135812
0.3477143 0.031240692
0.3487143 0.030339435999999997
0.3497143 0.029432046
0.3507143 0.028518518
0.3517143 0.027598854000000003
0.3527143 0.026673052
0.3537143 0.025741115999999998
0.3547143 0.024803047
0.3557143 0.023858846
0.3567143 0.022908517
0.3577143 0.021952062
0.3587143 0.020989485000000002
0.3597143 0.02002079
0.3607143 0.01904598
0.3617143 0.018065063
0.3627143 0.017078043
0.3637143 0.016084926
0.3647143 0.015085719000000001
0.3657143 0.014080427
0.3667143 0.013069059000000001
0.3677143 0.012051622
0.3687143 0.011028123
0.3697143 0.009998571500000001
0.3707143 0.0089629757
0.3717143 0.0079213438
0.3727143 0.0068736852
0.3737143 0.0058200098
0.3747143 0.0047603266
0.3757143 0.0036946451000000003
0.3767143 0.0026229756000000003
0.3777143 0.0015453284999999998
0.3787143 0.00046171384999999995
0.3797143 -0.00062785748
0.3807143 -0.0017233747999999998
0.3817143 -0.0028248269
0.3827143 -0.0039322029
0.3837143 -0.005045491
0.3847143 -0.006164679499999999
0.3857143 -0.007289757199999999
0.3867143 -0.0084207117
0.3877143 -0.009557530600000001
0.3887143 -0.010700202
0.3897143 -0.011848711
0.3907143 -0.013003049
0.3917143 -0.014163199
0.3927143 -0.015329148
0.3937143 -0.016500881999999998
0.3947143 -0.017678388
0.3957143 -0.018861651
0.3967143 -0.020050656
0.3977143 -0.021245389
0.3987143 -0.022445832
0.3997143 -0.02365197
0.4007143 -0.024863787000000002
0.4017143 -0.026081264
0.4027143 -0.027304387
0.4037143 -0.028533136
0.4047143 -0.029767491
0.4057143 -0.031007436
0.4067143 -0.032252949
0.4077143 -0.033504012
0.4087143 -0.034760605
0.4097143 -0.036022707
0.4107143 -0.037290296
0.4117143 -0.038563349999999996
0.4127143 -0.039841846
0.4137143 -0.041125763999999995
0.4147143 -0.042415078
0.4157143 -0.043709768
0.4167143 -0.045009807
0.4177143 -0.046315168999999996
0.4187143 -0.047625831
0.4197143 -0.04894177
0.4207143 -0.050262955
0.4217143 -0.051589368000000004
0.4227143 -0.052920973
0.4237143 -0.054257753
0.4247143 -0.055599671999999996
0.4257143 -0.056946708000000006
0.4267143 -0.058298832
0.4277143 -0.059656013
0.4287143 -0.06101822899999999
0.4297143 -0.062385446
0.4307143 -0.063757639
0.4317143 -0.06513478
0.4327143 -0.066516834
0.4337143 -0.067903777
0.4347143 -0.069295574
0.4357143 -0.070692197
0.4367143 -0.072093616
0.4377143 -0.073499803
0.4387143 -0.074910722
0.4397143 -0.076326344
0.4407143 -0.07774663400000001
0.4417143 -0.079171563
0.4427143 -0.08060110300000001
0.4437143 -0.082035217
0.4447143 -0.08347387199999999
0.4457143 -0.084917038
0.4467143 -0.08636468
0.4477143 -0.08781676299999999
0.4487143 -0.089273258
0.4497143 -0.090734125
0.4507143 -0.092199328
0.4517143 -0.09366883299999999
0.4527143 -0.095142605
0.4537143 -0.096620608
0.4547143 -0.098102808
0.4557143 -0.099589163
0.4567143 -0.10107963
0.4577143 -0.10257418
0.4587143 -0.10407276
0.4597143 -0.10557533999999999
0.4607143 -0.10708189
0.4617143 -0.10859235
0.4627143 -0.11010669000000001
0.4637143 -0.11162487
0.4647143 -0.11314682999999999
0.4657143 -0.11467255000000001
0.4667143 -0.11620198000000001
0.4677143 -0.11773506
0.4687143 -0.11927177
0.4697143 -0.12081205
0.4707143 -0.12235587
0.4717143 -0.12390317
0.4727143 -0.1254539
0.4737143 -0.12700803
0.4747143 -0.12856552
0.4757143 -0.1301263
0.4767143 -0.13169034000000002
0.4777143 -0.13325758
0.4787143 -0.13482799
0.4797143 -0.1364015
0.4807143 -0.13797808
0.4817143 -0.13955767
0.4827143 -0.14114024
0.4837143 -0.14272572
0.4847143 -0.14431407
0.4857143 -0.14590523
0.4867143 -0.14749916
0.4877143 -0.14909579
0.4887143 -0.15069509
0.4897143 -0.152297
0.4907143 -0.15390147
0.4917143 -0.15550845
0.4927143 -0.15711788
0.4937143 -0.15872971
0.4947143 -0.16034388
0.4957143 -0.16196034
0.4967143 -0.16357903
0.4977143 -0.16519991
0.4987143 -0.16682291000000002
0.4997143 -0.16844799000000002
0.5007143 -0.17007508000000002
0.5017143 -0.17170412
0.5027143 -0.17333508
0.5037143 -0.17496789000000001
0.5047143 -0.17660249
0.5057143 -0.17823882
0.5067143 -0.17987684
0.5077143 -0.18151648
0.5087143 -0.18315769
0.5097143 -0.18480042
0.5107143 -0.18644459
0.5117143 -0.18809015
0.5127143 -0.18973706
0.5137143 -0.19138524
0.5147143 -0.19303465
0.5157143 -0.19468521
0.5167143 -0.19633685999999997
0.5177143 -0.19798956
0.5187143 -0.19964324
0.5197143 -0.20129783
0.5207143 -0.20295327999999999
0.5217143 -0.20460952
0.5227143 -0.20626651000000001
0.5237143 -0.20792414
0.5247143 -0.20958239
0.5257143 -0.21124117
0.5267143 -0.21290043
0.5277143 -0.2145601
0.5287143 -0.21622011
0.5297143 -0.2178804
0.5307143 -0.2195409
0.5317143 -0.22120154
0.5327143 -0.22286226
0.5337143 -0.22452299
0.5347143 -0.22618364999999999
0.5357143 -0.22784417999999998
0.5367143 -0.22950452
0.5377143 -0.23116458
0.5387143 -0.23282429000000002
0.5397143 -0.2344836
0.5407143 -0.23614243000000001
0.5417143 -0.23780069
0.5427143 -0.23945835000000001
0.5437143 -0.24111532000000002
0.5447143 -0.24277151
0.5457143 -0.24442687000000002
0.5467143 -0.24608131
0.5477143 -0.24773476000000003
0.5487143 -0.24938716000000002
0.5497143 -0.25103842
0.5507143 -0.25268847
0.5517143 -0.25433723
0.5527143 -0.25598465
0.5537143 -0.25763065
0.5547143 -0.25927515
0.5557143 -0.26091808
0.5567143 -0.26255934
0.5577143 -0.26419889
0.5587143 -0.26583662
0.5597143 -0.26747249
0.5607143 -0.26910639999999997
0.5617143 -0.27073829
0.5627143 -0.27236805999999997
0.5637143 -0.27399566000000003
0.5647143 -0.275621
0.5657143 -0.27724402000000004
0.5667143 -0.27886461
0.5677143 -0.28048271999999996
0.5687143 -0.28209826
0.5697143 -0.28371117
0.5707143 -0.28532136
0.5717143 -0.28692875
0.5727143 -0.28853328
0.5737143 -0.29013485
0.5747143 -0.29173340000000003
0.5757143 -0.29332885000000003
0.5767143 -0.29492110000000005
0.5777143 -0.2965101
0.5787143 -0.29809577
0.5797143 -0.29967802
0.5807143 -0.30125678
0.5817143 -0.30283197
0.5827143 -0.30440351
0.5837143 -0.30597132
0.5847143 -0.30753533
0.5857143 -0.30909546
0.5867143 -0.31065162999999996
0.5877143 -0.31220375
0.5887143 -0.31375175
0.5897143 -0.31529556000000003
0.5907143 -0.31683508
0.5917143 -0.31837024999999997
0.5927143 -0.31990097
0.5937143 -0.32142717
0.5947143 -0.32294879
0.5957143 -0.32446573
0.5967143 -0.32597792000000003
0.5977143 -0.32748526
0.5987143 -0.32898767
0.5997143 -0.33048508
0.6007143 -0.33197738
0.6017143 -0.33346452
0.6027143 -0.33494642
0.6037143 -0.33642296
0.6047143 -0.3378941
0.6057143 -0.33935972
0.6067143 -0.34081975000000003
0.6077143 -0.34227411
0.6087143 -0.34372271000000004
0.6097143 -0.34516547
0.6107143 -0.34660230999999997
0.6117143 -0.34803315
0.6127143 -0.34945789
0.6137143 -0.35087646
0.6147143 -0.35228876
0.6157143 -0.35369473
0.6167143 -0.35509428
0.6177143 -0.3564873
0.6187143 -0.35787374
0.6197143 -0.35925349
0.6207143 -0.36062647
0.6217143 -0.36199261
0.6227143 -0.3633518
0.6237143 -0.36470399
0.6247143 -0.36604907
0.6257143 -0.36738697
0.6267143 -0.36871759
0.6277143 -0.37004085999999997
0.6287143 -0.3713567
0.6297143 -0.372665
0.6307143 -0.37396571
0.6317143 -0.37525871
0.6327143 -0.37654393999999997
0.6337143 -0.37782129
0.6347143 -0.37909071
0.6357143 -0.38035209000000003
0.6367143 -0.38160535
0.6377143 -0.38285041
0.6387143 -0.38408718999999997
0.6397143 -0.38531558
0.6407143 -0.38653552
0.6417143 -0.38774691
0.6427143 -0.38894966999999997
0.6437143 -0.39014371999999997
0.6447143 -0.39132899000000004
0.6457143 -0.39250534
0.6467143 -0.39367274999999996
0.6477143 -0.39483109
0.6487143 -0.39598029
0.6497143 -0.39712028000000005
0.6507143 -0.39825099999999997
0.6517143 -0.39937231
0.6527143 -0.40048417000000003
0.6537143 -0.40158648
0.6547143 -0.40267915
0.6557143 -0.4037621
0.6567143 -0.40483526000000003
0.6577143 -0.4058985
0.6587143 -0.40695178000000004
0.6597143 -0.40799505
0.6607143 -0.40902817
0.6617143 -0.41005108999999995
0.6627143 -0.41106370999999997
0.6637143 -0.41206595
0.6647143 -0.41305772
0.6657143 -0.41403895999999996
0.6667143 -0.41500959000000004
0.6677143 -0.4159695
0.6687143 -0.41691860999999997
0.6697143 -0.41785687000000005
0.6707143 -0.41878419
0.6717143 -0.41970047
0.6727143 -0.42060567000000004
0.6737143 -0.42149969000000004
0.6747143 -0.42238244999999996
0.6757143 -0.42325384000000005
0.6767143 -0.42411382000000003
0.6777143 -0.4249623
0.6787143 -0.42579919
0.6797143 -0.42662439
0.6807143 -0.42743785
0.6817143 -0.42823949
0.6827143 -0.42902925
0.6837143 -0.429807
0.6847143 -0.43057267999999993
0.6857143 -0.43132626
0.6867143 -0.4320676
0.6877143 -0.43279664
0.6887143 -0.43351329
0.6897143 -0.43421751
0.6907143 -0.4349092
0.6917143 -0.43558828000000005
0.6927143 -0.43625468000000006
0.6937143 -0.43690832999999996
0.6947143 -0.43754913
0.6957143 -0.43817698
0.6967143 -0.43879184000000004
0.6977143 -0.43939366
0.6987143 -0.4399823
0.6997143 -0.44055772
0.7007143 -0.44111986999999997
0.7017143 -0.4416686
0.7027143 -0.44220392999999997
0.7037143 -0.44272570000000006
0.7047143 -0.44323388
0.7057143 -0.44372841
0.7067143 -0.44420919999999997
0.7077143 -0.44467617000000004
0.7087143 -0.44512926
0.7097143 -0.44556838
0.7107143 -0.44599348
0.7117143 -0.44640447
0.7127143 -0.44680131
0.7137143 -0.44718389000000003
0.7147143 -0.44755219
0.7157143 -0.44790609
0.7167143 -0.44824556
0.7177143 -0.44857053999999996
0.7187143 -0.44888094999999995
0.7197143 -0.44917674
0.7207143 -0.44945786
0.7217143 -0.44972422
0.7227143 -0.44997577
0.7237143 -0.45021242
0.7247143 -0.45043416
0.7257143 -0.45064086999999997
0.7267143 -0.45083254
0.7277143 -0.45100907
0.7287143 -0.45117042
0.7297143 -0.45131654
0.7307143 -0.45144735
0.7317143 -0.45156283
0.7327143 -0.45166286
0.7337143 -0.45174741999999996
0.7347143 -0.45181643000000005
0.7357143 -0.45186983999999997
0.7367143 -0.45190761
0.7377143 -0.45192968
0.7387143 -0.45193597
0.7397143 -0.45192642000000005
0.7407143 -0.45190100000000005
0.7417143 -0.4518596
0.7427143 -0.45180218
0.7437143 -0.4517287
0.7447143 -0.45163911
0.7457143 -0.45153336
0.7467143 -0.45141135
0.7477143 -0.45127305
0.7487143 -0.45111841
0.7497143 -0.45094732
0.7507143 -0.4507598
0.7517143 -0.45055575000000003
0.7527143 -0.45033516
0.7537143 -0.45009795999999996
0.7547143 -0.44984408
0.7557143 -0.44957347999999997
0.7567143 -0.44928608
0.7577143 -0.44898185999999995
0.7587143 -0.44866079
0.7597143 -0.44832276000000004
0.7607143 -0.44796779000000003
0.7617143 -0.44759582
0.7627143 -0.44720676
0.7637143 -0.44680061
0.7647143 -0.44637731999999997
0.7657143 -0.44593685
0.7667143 -0.44547915000000005
0.7677143 -0.44500418
0.7687143 -0.44451187999999997
0.7697143 -0.44400226000000004
0.7707143 -0.44347523
0.7717143 -0.44293077999999997
0.7727143 -0.44236886
0.7737143 -0.44178949
0.7747143 -0.4411926
0.7757143 -0.44057816000000005
0.7767143 -0.43994612000000005
0.7777143 -0.43929648000000004
0.7787143 -0.43862918
0.7797143 -0.4379442
0.7807143 -0.43724151
0.7817143 -0.43652109000000006
0.7827143 -0.43578288
0.7837143 -0.43502686999999995
0.7847143 -0.43425304
0.7857143 -0.43346137
0.7867143 -0.43265181999999996
0.7877143 -0.43182437999999995
0.7887143 -0.43097902
0.7897143 -0.43011573000000003
0.7907143 -0.42923447
0.7917143 -0.42833518
0.7927143 -0.42741788000000003
0.7937143 -0.42648254999999996
0.7947143 -0.42552915
0.7957143 -0.42455769
0.7967143 -0.42356811000000005
0.7977143 -0.42256042
0.7987143 -0.42153457000000005
0.7997143 -0.42049056
0.8007143 -0.41942839
0.8017143 -0.41834801000000005
0.8027143 -0.41724942
0.8037143 -0.41613262
0.8047143 -0.41499757
0.8057143 -0.41384426999999996
0.8067143 -0.41267271
0.8077143 -0.41148284999999996
0.8087143 -0.41027470000000005
0.8097143 -0.40904823999999995
0.8107143 -0.40780348
0.8117143 -0.40654037000000004
0.8127143 -0.40525896
0.8137143 -0.40395921
0.8147143 -0.40264111
0.8157143 -0.40130466000000004
0.8167143 -0.39994986999999993
0.8177143 -0.39857668
0.8187143 -0.39718514000000005
0.8197143 -0.39577526
0.8207143 -0.39434698
0.8217143 -0.39290035999999995
0.8227143 -0.39143538999999994
0.8237143 -0.38995205
0.8247143 -0.38845034
0.8257143 -0.38693028
0.8267143 -0.38539187999999996
0.8277143 -0.38383512
0.8287143 -0.38226005
0.8297143 -0.38066665
0.8307143 -0.37905491999999996
0.8317143 -0.3774249
0.8327143 -0.37577657
0.8337143 -0.37410997
0.8347143 -0.37242509
0.8357143 -0.37072196
0.8367143 -0.36900056999999997
0.8377143 -0.36726098
0.8387143 -0.36550316
0.8397143 -0.36372715
0.8407143 -0.36193298
0.8417143 -0.36012065000000004
0.8427143 -0.35829018
0.8437143 -0.35644159999999997
0.8447143 -0.35457492
0.8457143 -0.35269018
0.8467143 -0.35078737
0.8477143 -0.34886654
0.8487143 -0.34692772
0.8497143 -0.34497094
0.8507143 -0.34299621
0.8517143 -0.34100355
0.8527143 -0.33899301
0.8537143 -0.33696461
0.8547143 -0.33491841
0.8557143 -0.33285441
0.8567143 -0.33077265
0.8577143 -0.32867314
0.8587143 -0.32655594
0.8597143 -0.32442109999999996
0.8607143 -0.32226862
0.8617143 -0.32009857
0.8627143 -0.31791097
0.8637143 -0.31570585
0.8647143 -0.31348327
0.8657143 -0.31124325
0.8667143 -0.30898587
0.8677143 -0.30671111
0.8687143 -0.30441906
0.8697143 -0.30210975
0.8707143 -0.29978324
0.8717143 -0.29743954
0.8727143 -0.29507873
0.8737143 -0.29270083
0.8747143 -0.29030591
0.8757143 -0.28789402000000003
0.8767143 -0.28546520000000003
0.8777143 -0.28301950000000003
0.8787143 -0.28055697
0.8797143 -0.27807767
0.8807143 -0.27558166
0.8817143 -0.27306896999999997
0.8827143 -0.27053969
0.8837143 -0.26799387
0.8847143 -0.26543157
0.8857143 -0.26285283
0.8867143 -0.26025772
0.8877143 -0.25764632
0.8887143 -0.25501868
0.8897143 -0.25237487
0.8907143 -0.24971494
0.8917143 -0.24703897000000002
0.8927143 -0.24434701
0.8937143 -0.24163914
0.8947143 -0.23891543999999998
0.8957143 -0.23617595
0.8967143 -0.23342078
0.8977143 -0.23064995
0.8987143 -0.22786357000000002
0.8997143 -0.22506171
0.9007143 -0.22224444000000002
0.9017143 -0.21941182
0.9027143 -0.21656395
0.9037143 -0.21370091000000002
0.9047143 -0.21082275
0.9057143 -0.20792956999999998
0.9067143 -0.20502144
0.9077143 -0.20209844000000002
0.9087143 -0.19916066000000002
0.9097143 -0.19620817999999998
0.9107143 -0.19324107999999998
0.9117143 -0.19025945
0.9127143 -0.18726337
0.9137143 -0.18425294
0.9147143 -0.18122823
0.9157143 -0.17818933
0.9167143 -0.17513634
0.9177143 -0.17206934000000002
0.9187143 -0.16898843000000002
0.9197143 -0.16589371
0.9207143 -0.16278524
0.9217143 -0.15966315
0.9227143 -0.15652750999999998
0.9237143 -0.15337842999999998
0.9247143 -0.15021601
0.9257143 -0.14704034
0.9267143 -0.14385151000000002
0.9277143 -0.14064964
0.9287143 -0.13743481999999999
0.9297143 -0.13420715
0.9307143 -0.13096674
0.9317143 -0.12771368
0.9327143 -0.12444809999999999
0.9337143 -0.12117007
0.9347143 -0.11787972
0.9357143 -0.11457716000000001
0.9367143 -0.11126249
0.9377143 -0.10793581999999999
0.9387143 -0.10459726
0.9397143 -0.10124692
0.9407143 -0.097884913
0.9417143 -0.094511348
0.9427143 -0.09112634600000001
0.9437143 -0.087730022
0.9447143 -0.084322487
0.9457143 -0.080903864
0.9467143 -0.077474269
0.9477143 -0.074033818
0.9487143 -0.07058263299999999
0.9497143 -0.067120837
0.9507143 -0.063648552
0.9517143 -0.060165901
0.9527143 -0.056673004000000006
0.9537143 -0.053169992
0.9547143 -0.04965699
0.9557143 -0.046134126
0.9567143 -0.042601526
0.9577143 -0.03905932
0.9587143 -0.035507639
0.9597143 -0.031946614
0.9607143 -0.028376376999999998
0.9617143 -0.024797060000000003
0.9627143 -0.021208798
0.9637143 -0.017611726
0.9647143 -0.014005977999999999
0.9657143 -0.010391693
0.9667143 -0.006769006
0.9677143 -0.0031380558
0.9687143 0.0005010188
0.9697143 0.004148078
0.9707143 0.0078029829
0.9717143 0.011465592
0.9727143 0.015135766000000002
0.9737143 0.018813361
0.9747143 0.022498236
0.9757143 0.026190249
0.9767143 0.029889256000000003
0.9777143 0.033595112999999996
0.9787143 0.037307679
0.9797143 0.041026808
0.9807143 0.044752355
0.9817143 0.048484173000000005
0.9827143 0.052222121
0.9837143 0.055966049000000004
0.9847143 0.05971581
0.9857143 0.063471263
0.9867143 0.067232258
0.9877143 0.070998643
0.9887143 0.074770272
0.9897143 0.078547001
0.9907143 0.082328677
0.9917143 0.086115155
0.9927143 0.08990627799999999
0.9937143 0.093701901
0.9947143 0.09750186599999999
0.9957143 0.10130602
0.9967143 0.10511422
0.9977143 0.10892631000000001
0.9987143 0.11274213000000001
0.9997143 0.11656151999999999
1.000714 0.12038432999999998
1.001714 0.1242104
1.002714 0.12803958
1.003714 0.1318717
1.004714 0.13570660999999998
1.005714 0.13954415
1.006714 0.14338414
1.007714 0.14722644
1.008714 0.15107087
1.009714 0.15491728
1.010714 0.15876549
1.011714 0.16261535
1.012714 0.16646667
1.013714 0.17031928999999998
1.014714 0.17417306
1.015714 0.17802779
1.016714 0.18188333
1.017714 0.18573949
1.018714 0.18959611
1.019714 0.19345301
1.020714 0.19731001999999997
1.021714 0.20116698
1.022714 0.20502369999999998
1.023714 0.20888003000000002
1.024714 0.21273578
1.025714 0.21659078
1.026714 0.22044487000000001
1.027714 0.22429786999999998
1.028714 0.22814958
1.029714 0.23199986
1.030714 0.23584852
1.031714 0.23969540000000003
1.032714 0.24354032
1.033714 0.24738309
1.034714 0.25122354
1.035714 0.25506152
1.036714 0.25889683
1.037714 0.26272931
1.038714 0.26655877
1.039714 0.27038506
1.040714 0.274208
1.041714 0.27802740000000004
1.042714 0.2818431
1.043714 0.28565491
1.044714 0.28946265
1.045714 0.29326617
1.046714 0.29706527
1.047714 0.30085977999999997
1.048714 0.30464954
1.049714 0.30843434
1.050714 0.31221403999999997
1.051714 0.31598844000000004
1.052714 0.31975736000000005
1.053714 0.32352062000000004
1.054714 0.32727807000000003
1.055714 0.33102951
1.056714 0.33477475
1.057714 0.33851361
1.058714 0.34224593999999997
1.059714 0.34597151
1.060714 0.34969015999999997
1.061714 0.35340171
1.062714 0.357106
1.063714 0.36080282
1.064714 0.36449197
1.065714 0.3681733
1.066714 0.3718466
1.067714 0.37551171
1.068714 0.37916843
1.069714 0.38281658
1.070714 0.38645598
1.071714 0.39008644000000003
1.072714 0.39370776999999996
1.073714 0.39731977
1.074714 0.40092226
1.075714 0.40451507
1.076714 0.40809806
1.077714 0.41167098
1.078714 0.41523365999999995
1.079714 0.41878591
1.080714 0.42232759000000003
1.081714 0.42585847
1.082714 0.42937836
1.083714 0.43288711
1.084714 0.43638451000000006
1.085714 0.4398704
1.086714 0.44334461000000003
1.087714 0.44680694
1.088714 0.45025721
1.089714 0.45369523999999994
1.090714 0.45712083
1.091714 0.46053383999999997
1.092714 0.46393406
1.093714 0.46732132
1.094714 0.47069546000000007
1.095714 0.47405627999999994
1.096714 0.47740359
1.097714 0.48073726
1.098714 0.4840571
1.099714 0.48736292000000003
1.100714 0.49065454000000003
1.101714 0.49393177
1.102714 0.49719446999999994
1.103714 0.5004424599999999
1.104714 0.50367555
1.105714 0.50689355
1.106714 0.51009632
1.107714 0.51328363
1.108714 0.5164553900000001
1.109714 0.51961136
1.110714 0.52275141
1.111714 0.52587534
1.112714 0.52898298
1.113714 0.53207418
1.114714 0.53514871
1.115714 0.53820647
1.116714 0.54124724
1.117714 0.54427087
1.118714 0.54727718
1.119714 0.55026603
1.120714 0.55323723
1.121714 0.5561905899999999
1.122714 0.55912593
1.123714 0.56204312
1.124714 0.5649419999999999
1.125714 0.56782234
1.126714 0.57068407
1.127714 0.57352693
1.128714 0.57635079
1.129714 0.57915552
1.130714 0.5819409200000001
1.131714 0.5847068000000001
1.132714 0.58745304
1.133714 0.59017944
1.134714 0.59288586
1.135714 0.59557213
1.136714 0.59823808
1.137714 0.6008836
1.138714 0.60350848
1.139714 0.60611255
1.140714 0.6086957199999999
1.141714 0.61125774
1.142714 0.61379853
1.143714 0.61631789
1.144714 0.6188157
1.145714 0.6212917600000001
1.146714 0.62374594
1.147714 0.62617809
1.148714 0.62858802
1.149714 0.63097565
1.150714 0.63334079
1.151714 0.63568326
1.152714 0.6380029500000001
1.153714 0.6402997300000001
1.154714 0.64257341
1.155714 0.6448238599999999
1.156714 0.64705093
1.157714 0.64925449
1.158714 0.6514343899999999
1.159714 0.65359049
1.160714 0.65572266
1.161714 0.65783076
1.162714 0.65991459
1.163714 0.66197407
1.164714 0.6640090599999999
1.165714 0.66601941
1.166714 0.66800499
1.167714 0.66996571
1.168714 0.67190137
1.169714 0.67381188
1.170714 0.67569711
1.171714 0.67755692
1.172714 0.67939116
1.173714 0.68119974
1.174714 0.68298252
1.175714 0.68473937
1.176714 0.68647019
1.177714 0.68817483
1.178714 0.6898532199999999
1.179714 0.6915051999999999
1.180714 0.69313063
1.181714 0.69472943
1.182714 0.69630146
1.183714 0.69784662
1.184714 0.69936477
1.185714 0.7008558100000001
1.186714 0.70231967
1.187714 0.70375619
1.188714 0.70516528
1.189714 0.7065468
1.190714 0.70790066
1.191714 0.70922677
1.192714 0.7105250399999999
1.193714 0.71179532
1.194714 0.71303751
1.195714 0.7142515399999999
1.196714 0.71543725
1.197714 0.71659461
1.198714 0.7177234600000001
1.199714 0.71882377
1.200714 0.7198954
1.201714 0.72093825
1.202714 0.72195223
1.203714 0.7229372900000001
1.204714 0.72389329
1.205714 0.7248201400000001
1.206714 0.7257177499999999
1.207714 0.72658607
1.208714 0.727425
1.209714 0.72823446
1.210714 0.72901435
1.211714 0.72976458
1.212714 0.73048505
1.213714 0.7311757200000001
1.214714 0.73183649
1.215714 0.73246732
1.216714 0.73306812
1.217714 0.73363879
1.218714 0.7341792300000001
1.219714 0.73468946
1.220714 0.73516932
1.221714 0.73561878
1.222714 0.73603778
1.223714 0.73642628
1.224714 0.73678419
1.225714 0.73711141
1.226714 0.73740794
1.227714 0.7376737
1.228714 0.73790862
1.229714 0.7381126299999999
1.230714 0.73828571
1.231714 0.73842783
1.232714 0.7385388900000001
1.233714 0.7386189
1.234714 0.7386677399999999
1.235714 0.73868544
1.236714 0.73867189
1.237714 0.73862709
1.238714 0.738551
1.239714 0.7384436200000001
1.240714 0.73830485
1.241714 0.7381347
1.242714 0.73793312
1.243714 0.7377000499999999
1.244714 0.73743551
1.245714 0.73713949
1.246714 0.7368119000000001
1.247714 0.73645278
1.248714 0.73606209
1.249714 0.73563978
1.250714 0.73518585
1.251714 0.73470031
1.252714 0.7341831
1.253714 0.73363422
1.254714 0.7330536799999999
1.255714 0.73244148
1.256714 0.7317975600000001
1.257714 0.7311219800000001
1.258714 0.73041469
1.259714 0.72967568
1.260714 0.72890497
1.261714 0.72810254
1.262714 0.7272683999999999
1.263714 0.72640255
1.264714 0.72550499
1.265714 0.72457576
1.266714 0.72361482
1.267714 0.7226221700000001
1.268714 0.72159786
1.269714 0.72054188
1.270714 0.71945423
1.271714 0.71833497
1.272714 0.71718409
1.273714 0.7160015900000001
1.274714 0.7147875100000001
1.275714 0.71354187
1.276714 0.71226466
1.277714 0.71095591
1.278714 0.70961569
1.279714 0.708244
1.280714 0.70684087
1.281714 0.7054063
1.282714 0.7039404
1.283714 0.70244316
1.284714 0.70091463
1.285714 0.6993547999999999
1.286714 0.6977637800000001
1.287714 0.69614155
1.288714 0.69448822
1.289714 0.6928037899999999
1.290714 0.69108834
1.291714 0.68934187
1.292714 0.68756449
1.293714 0.68575623
1.294714 0.6839171500000001
1.295714 0.68204734
1.296714 0.68014683
1.297714 0.67821569
1.298714 0.67625395
1.299714 0.67426171
1.300714 0.67223902
1.301714 0.6701859600000001
1.302714 0.66810264
1.303714 0.6659891
1.304714 0.66384538
1.305714 0.66167158
1.306714 0.65946779
1.307714 0.65723411
1.308714 0.65497058
1.309714 0.65267729
1.310714 0.65035434
1.311714 0.64800181
1.312714 0.64561982
1.313714 0.64320844
1.314714 0.6407677199999999
1.315714 0.63829781
1.316714 0.63579874
1.317714 0.63327067
1.318714 0.63071367
1.319714 0.62812781
1.320714 0.6255132099999999
1.321714 0.62286998
1.322714 0.62019825
1.323714 0.61749807
1.324714 0.61476957
1.325714 0.61201286
1.326714 0.60922806
1.327714 0.60641528
1.328714 0.60357461
1.329714 0.60070618
1.330714 0.59781009
1.331714 0.5948864899999999
1.332714 0.5919354499999999
1.333714 0.58895713
1.334714 0.58595166
1.335714 0.58291913
1.336714 0.57985969
1.337714 0.57677347
1.338714 0.57366057
1.339714 0.5705211800000001
1.340714 0.56735538
1.341714 0.56416332
1.342714 0.56094513
1.343714 0.55770096
1.344714 0.554431
1.345714 0.5511353299999999
1.346714 0.54781409
1.347714 0.54446748
1.348714 0.54109562
1.349714 0.53769867
1.350714 0.53427676
1.351714 0.53083007
1.352714 0.52735875
1.353714 0.52386294
1.354714 0.52034282
1.355714 0.51679853
1.356714 0.51323022
1.357714 0.50963811
1.358714 0.50602229
1.359714 0.5023830100000001
1.360714 0.49872035
1.361714 0.49503454999999996
1.362714 0.49132574
1.363714 0.48759412
1.364714 0.48383982
1.365714 0.48006307
1.366714 0.47626402
1.367714 0.47244284999999997
1.368714 0.46859975
1.369714 0.46473485
1.370714 0.46084840000000005
1.371714 0.45694052
1.372714 0.45301146000000003
1.373714 0.44906134999999997
1.374714 0.44509036999999996
1.375714 0.44109877
1.376714 0.43708668000000006
1.377714 0.43305433
1.378714 0.42900192
1.379714 0.42492961999999995
1.380714 0.42083761999999997
1.381714 0.41672611
1.382714 0.41259527
1.383714 0.40844535
1.384714 0.40427651
1.385714 0.40008896
1.386714 0.39588291999999997
1.387714 0.39165858
1.388714 0.38741614999999996
1.389714 0.38315583999999997
1.390714 0.37887783
1.391714 0.37458236
1.392714 0.37026962
1.393714 0.36593981
1.394714 0.36159315999999997
1.395714 0.35722987
1.396714 0.35285016
1.397714 0.34845422
1.398714 0.34404229000000003
1.399714 0.3396146
1.400714 0.33517133000000005
1.401714 0.33071272
1.402714 0.32623899
1.403714 0.32175037
1.404714 0.31724705
1.405714 0.31272927
1.406714 0.30819726999999997
1.407714 0.30365125
1.408714 0.29909145
1.409714 0.2945181
1.410714 0.2899314
1.411714 0.28533163
1.412714 0.28071897
1.413714 0.27609367
1.414714 0.27145599
1.415714 0.26680613
1.416714 0.26214434999999997
1.417714 0.25747085
1.418714 0.25278591
1.419714 0.24808973999999998
1.420714 0.2433826
1.421714 0.2386647
1.422714 0.23393631
1.423714 0.22919767000000002
1.424714 0.22444902
1.425714 0.21969059000000002
1.426714 0.21492261000000001
1.427714 0.21014537
1.428714 0.20535906999999998
1.429714 0.200564
1.430714 0.19576035000000003
1.431714 0.1909484
1.432714 0.1861284
1.433714 0.18130059
1.434714 0.17646522
1.435714 0.17162253
1.436714 0.16677278
1.437714 0.16191622
1.438714 0.15705307999999998
1.439714 0.15218363000000001
1.440714 0.14730811
1.441714 0.14242676999999998
1.442714 0.13753986
1.443714 0.13264763
1.444714 0.12775034000000002
1.445714 0.12284823
1.446714 0.11794157000000001
1.447714 0.1130306
1.448714 0.10811557
1.449714 0.10319674999999999
1.450714 0.098274369
1.451714 0.09334870299999999
1.452714 0.088420004
1.453714 0.083488523
1.454714 0.078554521
1.455714 0.07361825
1.456714 0.06867997
1.457714 0.063739932
1.458714 0.058798405
1.459714 0.053855637
1.460714 0.048911892
1.461714 0.043967426999999996
1.462714 0.039022503
1.463714 0.034077378000000005
1.464714 0.029132311
1.465714 0.024187563
1.466714 0.019243394
1.467714 0.014300065
1.468714 0.0093578361
1.469714 0.0044169676
1.470714 -0.00052227974
1.471714 -0.005459645
1.472714 -0.010394866999999999
1.473714 -0.015327687000000001
1.474714 -0.020257842
1.475714 -0.025185072000000003
1.476714 -0.030109118
1.477714 -0.035029716999999995
1.478714 -0.039946608
1.479714 -0.044859532
1.480714 -0.049768231
1.481714 -0.054672442
1.482714 -0.059571902999999995
1.483714 -0.064466358
1.484714 -0.069355546
1.485714 -0.074239209
1.486714 -0.079117081
1.487714 -0.083988905
1.488714 -0.088854425
1.489714 -0.093713379
1.490714 -0.098565512
1.491714 -0.10341054999999999
1.492714 -0.10824825
1.493714 -0.11307835
1.494714 -0.11790057999999999
1.495714 -0.12271471
1.496714 -0.12752046
1.497714 -0.13231758000000002
1.498714 -0.13710582999999998
1.499714 -0.14188493
1.500714 -0.14665464
1.501714 -0.15141469999999999
1.502714 -0.15616486000000002
1.503714 -0.16090485000000002
1.504714 -0.16563443
1.505714 -0.17035335999999998
1.506714 -0.17506137
1.507714 -0.17975823
1.508714 -0.18444366
1.509714 -0.18911745
1.510714 -0.19377932
1.511714 -0.19842905
1.512714 -0.20306637
1.513714 -0.20769103
1.514714 -0.21230283
1.515714 -0.21690148999999997
1.516714 -0.22148676
1.517714 -0.22605842
1.518714 -0.23061621000000002
1.519714 -0.23515989999999998
1.520714 -0.23968925
1.521714 -0.24420402
1.522714 -0.24870398999999999
1.523714 -0.25318889
1.524714 -0.25765849
1.525714 -0.26211257
1.526714 -0.26655088
1.527714 -0.27097319
1.528714 -0.27537926
1.529714 -0.27976886
1.530714 -0.28414174
1.531714 -0.28849769999999997
1.532714 -0.2928365
1.533714 -0.29715789000000004
1.534714 -0.30146164000000003
1.535714 -0.30574754000000004
1.536714 -0.31001535
1.537714 -0.31426486
1.538714 -0.31849584
1.539714 -0.32270805
1.540714 -0.32690126
1.541714 -0.33107526
1.542714 -0.33522982
1.543714 -0.3393647
1.544714 -0.34347973
1.545714 -0.34757464000000005
1.546714 -0.35164924000000003
1.547714 -0.35570331
1.548714 -0.35973664
1.549714 -0.36374899
1.550714 -0.36774017000000003
1.551714 -0.37170995
1.552714 -0.37565813
1.553714 -0.37958452
1.554714 -0.38348888000000003
1.555714 -0.38737103
1.556714 -0.39123072999999997
1.557714 -0.39506782999999995
1.558714 -0.39888210999999996
1.559714 -0.40267333
1.560714 -0.40644133
1.561714 -0.41018589
1.562714 -0.41390685
1.563714 -0.41760397
1.564714 -0.42127711
1.565714 -0.42492603
1.566714 -0.42855059999999995
1.567714 -0.43215058
1.568714 -0.43572578999999995
1.569714 -0.43927608
1.570714 -0.44280123
1.571714 -0.44630108999999996
1.572714 -0.44977549000000006
1.573714 -0.45322421999999996
1.574714 -0.45664711
1.575714 -0.46004402
1.576714 -0.46341475
1.577714 -0.46675918
1.578714 -0.47007706
1.579714 -0.47336831
1.580714 -0.47663273000000006
1.581714 -0.47987014999999994
1.582714 -0.48308042
1.583714 -0.48626335
1.584714 -0.48941881000000004
1.585714 -0.49254661000000005
1.586714 -0.49564665999999996
1.587714 -0.49871877000000003
1.588714 -0.50176275
1.589714 -0.5047785100000001
1.590714 -0.5077658700000001
1.591714 -0.5107246799999999
1.592714 -0.51365481
1.593714 -0.51655611
1.594714 -0.5194284
1.595714 -0.52227159
1.596714 -0.52508549
1.597714 -0.52787
1.598714 -0.53062495
1.599714 -0.53335023
1.600714 -0.53604566
1.601714 -0.53871116
1.602714 -0.54134652
1.603714 -0.5439516600000001
1.604714 -0.5465264400000001
1.605714 -0.5490707699999999
1.606714 -0.5515845
1.607714 -0.55406746
1.608714 -0.55651958
1.609714 -0.55894074
1.610714 -0.5613307900000001
1.611714 -0.5636896
1.612714 -0.56601712
1.613714 -0.5683132
1.614714 -0.57057771
1.615714 -0.57281055
1.616714 -0.5750116399999999
1.617714 -0.57718088
1.618714 -0.5793181199999999
1.619714 -0.58142333
1.620714 -0.5834963599999999
1.621714 -0.58553712
1.622714 -0.58754557
1.623714 -0.58952156
1.624714 -0.59146504
1.625714 -0.59337593
1.626714 -0.59525413
1.627714 -0.59709954
1.628714 -0.59891213
1.629714 -0.6006917900000001
1.630714 -0.6024384899999999
1.631714 -0.6041521200000001
1.632714 -0.6058326
1.633714 -0.60747988
1.634714 -0.6090939
1.635714 -0.6106746399999999
1.636714 -0.61222198
1.637714 -0.6137359
1.638714 -0.6152162800000001
1.639714 -0.61666314
1.640714 -0.61807637
1.641714 -0.6194559399999999
1.642714 -0.6208017899999999
1.643714 -0.6221138900000001
1.644714 -0.62339217
1.645714 -0.62463665
1.646714 -0.62584723
1.647714 -0.6270238699999999
1.648714 -0.62816655
1.649714 -0.6292752500000001
1.650714 -0.6303499
1.651714 -0.63139051
1.652714 -0.63239704
1.653714 -0.63336943
1.654714 -0.63430769
1.655714 -0.63521178
1.656714 -0.63608168
1.657714 -0.63691735
1.658714 -0.6377188
1.659714 -0.6384860299999999
1.660714 -0.63921898
1.661714 -0.63991765
1.662714 -0.64058206
1.663714 -0.6412121500000001
1.664714 -0.6418079600000001
1.665714 -0.6423695
1.666714 -0.64289672
1.667714 -0.64338963
1.668714 -0.64384826
1.669714 -0.64427261
1.670714 -0.64466265
1.671714 -0.64501842
1.672714 -0.64533995
1.673714 -0.64562722
1.674714 -0.64588026
1.675714 -0.64609908
1.676714 -0.6462837100000001
1.677714 -0.64643417
1.678714 -0.64655044
1.679714 -0.64663263
1.680714 -0.6466806900000001
1.681714 -0.6466947
1.682714 -0.6466746800000001
1.683714 -0.64662066
1.684714 -0.6465327
1.685714 -0.6464108399999999
1.686714 -0.64625507
1.687714 -0.6460655
1.688714 -0.64584217
1.689714 -0.64558513
1.690714 -0.64529441
1.691714 -0.64497008
1.692714 -0.6446121699999999
1.693714 -0.6442207400000001
1.694714 -0.64379587
1.695714 -0.64333766
1.696714 -0.64284611
1.697714 -0.64232131
1.698714 -0.64176335
1.699714 -0.64117229
1.700714 -0.64054816
1.701714 -0.63989107
1.702714 -0.6392011000000001
1.703714 -0.63847834
1.704714 -0.6377228500000001
1.705714 -0.63693472
1.706714 -0.63611399
1.707714 -0.63526081
1.708714 -0.63437521
1.709714 -0.6334573
1.710714 -0.63250717
1.711714 -0.6315249000000001
1.712714 -0.6305106
1.713714 -0.62946435
1.714714 -0.6283863
1.715714 -0.62727649
1.716714 -0.62613501
1.717714 -0.62496201
1.718714 -0.62375758
1.719714 -0.62252181
1.720714 -0.6212547900000001
1.721714 -0.61995666
1.722714 -0.61862753
1.723714 -0.61726747
1.724714 -0.61587663
1.725714 -0.6144551100000001
1.726714 -0.6130030399999999
1.727714 -0.61152056
1.728714 -0.61000776
1.729714 -0.6084648
1.730714 -0.60689179
1.731714 -0.60528885
1.732714 -0.6036561
1.733714 -0.60199369
1.734714 -0.60030175
1.735714 -0.59858044
1.736714 -0.5968298799999999
1.737714 -0.59505021
1.738714 -0.59324154
1.739714 -0.59140404
1.740714 -0.58953785
1.741714 -0.58764317
1.742714 -0.58572008
1.743714 -0.58376878
1.744714 -0.58178939
1.745714 -0.57978206
1.746714 -0.57774698
1.747714 -0.57568429
1.748714 -0.57359412
1.749714 -0.57147667
1.750714 -0.56933207
1.751714 -0.5671605
1.752714 -0.56496211
1.753714 -0.56273709
1.754714 -0.56048562
1.755714 -0.55820784
1.756714 -0.55590388
1.757714 -0.5535739900000001
1.758714 -0.55121831
1.759714 -0.54883701
1.760714 -0.54643024
1.761714 -0.54399823
1.762714 -0.54154112
1.763714 -0.5390591
1.764714 -0.53655235
1.765714 -0.53402106
1.766714 -0.5314654200000001
1.767714 -0.52888561
1.768714 -0.52628182
1.769714 -0.52365419
1.770714 -0.52100294
1.771714 -0.51832828
1.772714 -0.51563038
1.773714 -0.51290947
1.774714 -0.5101656999999999
1.775714 -0.5073993
1.776714 -0.50461041
1.777714 -0.50179926
1.778714 -0.49896608000000003
1.779714 -0.49611102000000007
1.780714 -0.49323429999999996
1.781714 -0.49033612000000004
1.782714 -0.48741670000000004
1.783714 -0.48447624
1.784714 -0.48151491
1.785714 -0.47853296
1.786714 -0.47553061
1.787714 -0.47250800000000004
1.788714 -0.46946540999999997
1.789714 -0.46640304
1.790714 -0.46332105999999995
1.791714 -0.46021971
1.792714 -0.45709922000000003
1.793714 -0.45395978
1.794714 -0.45080162
1.795714 -0.44762492
1.796714 -0.44442997
1.797714 -0.44121696
1.798714 -0.43798606000000007
1.799714 -0.43473755999999997
1.800714 -0.43147164
1.801714 -0.42818855
1.802714 -0.4248885
1.803714 -0.42157173
1.804714 -0.41823842999999994
1.805714 -0.41488884
1.806714 -0.41152322999999996
1.807714 -0.40814177999999995
1.808714 -0.40474473
1.809714 -0.40133228
1.810714 -0.39790468
1.811714 -0.39446218999999993
1.812714 -0.39100498
1.813714 -0.38753334
1.814714 -0.38404746
1.815714 -0.3805476
1.816714 -0.37703398
1.817714 -0.37350685
1.818714 -0.36996643
1.819714 -0.36641294
1.820714 -0.36284663
1.821714 -0.35926772
1.822714 -0.35567645000000003
1.823714 -0.35207307
1.824714 -0.34845779
1.825714 -0.34483087
1.826714 -0.34119254
1.827714 -0.33754304
1.828714 -0.33388259
1.829714 -0.33021143000000003
1.830714 -0.3265298
1.831714 -0.32283792
1.832714 -0.31913605
1.833714 -0.31542443000000003
1.834714 -0.31170327999999997
1.835714 -0.30797285
1.836714 -0.30423338
1.837714 -0.30048508
1.838714 -0.29672822
1.839714 -0.29296302
1.840714 -0.28918975
1.841714 -0.28540862
1.842714 -0.28161989
1.843714 -0.27782377
1.844714 -0.2740205
1.845714 -0.27021035
1.846714 -0.26639353000000005
1.847714 -0.26257031000000003
1.848714 -0.25874092
1.849714 -0.2549056
1.850714 -0.25106457
1.851714 -0.24721809
1.852714 -0.24336639
1.853714 -0.23950973999999997
1.854714 -0.23564836
1.855714 -0.23178248999999998
1.856714 -0.22791234999999999
1.857714 -0.22403821
1.858714 -0.22016029999999998
1.859714 -0.21627888
1.860714 -0.21239417000000002
1.861714 -0.20850640999999998
1.862714 -0.20461585
1.863714 -0.20072274
1.864714 -0.1968273
1.865714 -0.19292977
1.866714 -0.1890304
1.867714 -0.18512942999999998
1.868714 -0.1812271
1.869714 -0.17732364
1.870714 -0.17341931
1.871714 -0.16951433
1.872714 -0.16560894
1.873714 -0.1617034
1.874714 -0.15779792
1.875714 -0.15389276000000002
1.876714 -0.14998814
1.877714 -0.1460843
1.878714 -0.14218149
1.879714 -0.13827992
1.880714 -0.13437985
1.881714 -0.13048149
1.882714 -0.12658509999999998
1.883714 -0.12269089
1.884714 -0.1187991
1.885714 -0.11490996
1.886714 -0.11102369
1.887714 -0.10714051999999999
1.888714 -0.10326069
1.889714 -0.099384424
1.890714 -0.095511938
1.891714 -0.091643468
1.892714 -0.087779231
1.893714 -0.083919457
1.894714 -0.080064364
1.895714 -0.076214178
1.896714 -0.07236911900000001
1.897714 -0.068529404
1.898714 -0.06469526
1.899714 -0.060866901
1.900714 -0.05704455
1.901714 -0.05322842
1.902714 -0.049418735
1.903714 -0.045615705
1.904714 -0.041819550000000004
1.905714 -0.038030486999999995
1.906714 -0.03424873
1.907714 -0.03047449
1.908714 -0.026707983
1.909714 -0.022949422
1.910714 -0.01919902
1.911714 -0.015456988
1.912714 -0.011723537
1.913714 -0.0079988778
1.914714 -0.0042832202
1.915714 -0.00057677221
1.916714 0.0031202577000000002
1.917714 0.0068076624
1.918714 0.010485235
1.919714 0.014152771
1.920714 0.017810064
1.921714 0.021456911000000002
1.922714 0.025093110000000002
1.923714 0.028718458000000002
1.924714 0.032332755000000005
1.925714 0.0359358
1.926714 0.039527396
1.927714 0.043107345
1.928714 0.046675451
1.929714 0.050231523
1.930714 0.05377536299999999
1.931714 0.057306775
1.932714 0.060825574
1.933714 0.064331567
1.934714 0.067824568
1.935714 0.07130439
1.936714 0.074770849
1.937714 0.078223762
1.938714 0.081662944
1.939714 0.085088221
1.940714 0.088499405
1.941714 0.091896323
1.942714 0.095278799
1.943714 0.09864665299999999
1.944714 0.10199972
1.945714 0.10533782000000001
1.946714 0.10866079
1.947714 0.11196846999999999
1.948714 0.11526067000000001
1.949714 0.11853724
1.950714 0.12179801000000001
1.951714 0.12504281
1.952714 0.1282715
1.953714 0.1314839
1.954714 0.13467985999999998
1.955714 0.13785922
1.956714 0.14102183000000001
1.957714 0.14416754
1.958714 0.14729619
1.959714 0.15040762000000002
1.960714 0.15350169
1.961714 0.15657827
1.962714 0.15963718999999998
1.963714 0.16267832
1.964714 0.16570151
1.965714 0.16870662
1.966714 0.17169351
1.967714 0.17466204000000002
1.968714 0.17761207
1.969714 0.18054347
1.970714 0.18345609999999998
1.971714 0.18634982
1.972714 0.18922450999999998
1.973714 0.19208002999999998
1.974714 0.19491625999999998
1.975714 0.19773305
1.976714 0.2005303
1.977714 0.20330786
1.978714 0.20606562
1.979714 0.20880345
1.980714 0.21152124
1.981714 0.21421885999999998
1.982714 0.21689618
1.983714 0.2195531
1.984714 0.22218949000000002
1.985714 0.22480525
1.986714 0.22740024
1.987714 0.22997437
1.988714 0.23252754
1.989714 0.23505962
1.990714 0.23757052
1.991714 0.24006013
1.992714 0.24252834
1.993714 0.24497507
1.994714 0.24740020999999998
1.995714 0.24980365000000002
1.996714 0.25218532000000005
1.997714 0.25454509999999997
1.998714 0.25688293
1.999714 0.25919869
2.000714 0.26149231
2.001714 0.26376371
2.002714 0.26601278
2.003714 0.26823946
2.004714 0.27044367
2.005714 0.27262531
2.006714 0.27478432999999997
2.007714 0.27692064
2.008714 0.27903418999999996
2.009714 0.28112486
2.010714 0.28319263
2.011714 0.2852374
2.012714 0.28725911
2.013714 0.28925771
2.014714 0.29123310999999996
2.015714 0.29318526
2.016714 0.2951141
2.017714 0.29701956
2.018714 0.2989016
2.019714 0.30076017
2.020714 0.3025952
2.021714 0.30440665
2.022714 0.30619446
2.023714 0.30795857
2.024714 0.30969895999999997
2.025714 0.31141555
2.026714 0.31310832
2.027714 0.31477723
2.028714 0.31642222
2.029714 0.31804326
2.030714 0.31964032000000003
2.031714 0.32121334
2.032714 0.32276229
2.033714 0.32428715
2.034714 0.32578788
2.035714 0.32726445
2.036714 0.32871682
2.037714 0.33014498
2.038714 0.3315489
2.039714 0.33292857000000003
2.040714 0.33428394
2.041714 0.33561501
2.042714 0.33692175
2.043714 0.33820414
2.044714 0.33946217
2.045714 0.34069582
2.046714 0.34190507000000003
2.047714 0.34308992
2.048714 0.34425037
2.049714 0.3453864
2.050714 0.34649800999999997
2.051714 0.34758518
2.052714 0.34864792
2.053714 0.34968622
2.054714 0.35070011
2.055714 0.35168957
2.056714 0.35265461
2.057714 0.35359524
2.058714 0.35451148
2.059714 0.35540331
2.060714 0.35627076999999996
2.061714 0.35711387
2.062714 0.35793262
2.063714 0.35872704
2.064714 0.35949715
2.065714 0.36024298
2.066714 0.36096454
2.067714 0.36166187
2.068714 0.36233498
2.069714 0.36298392999999995
2.070714 0.36360873000000005
2.071714 0.36420940999999996
2.072714 0.36478599
2.073714 0.36533852
2.074714 0.36586704999999997
2.075714 0.36637159
2.076714 0.3668522
2.077714 0.36730892000000004
2.078714 0.36774178
2.079714 0.36815084000000003
2.080714 0.36853611999999997
2.081714 0.36889769
2.082714 0.36923556999999996
2.083714 0.36954982
2.084714 0.36984049
2.085714 0.37010761
2.086714 0.37035125
2.087714 0.37057145999999996
2.088714 0.37076827
2.089714 0.37094175
2.090714 0.37109198
2.091714 0.37121898000000003
2.092714 0.37132283
2.093714 0.37140357
2.094714 0.37146129
2.095714 0.37149603
2.096714 0.37150785999999997
2.097714 0.37149685
2.098714 0.37146304
2.099714 0.37140653
2.100714 0.37132737
2.101714 0.37122563999999997
2.102714 0.37110143
2.103714 0.37095479
2.104714 0.3707858
2.105714 0.37059453000000003
2.106714 0.37038107
2.107714 0.3701455
2.108714 0.36988787
2.109714 0.36960829
2.110714 0.36930684
2.111714 0.3689836
2.112714 0.36863866
2.113714 0.36827212
2.114714 0.36788404
2.115714 0.36747451000000003
2.116714 0.36704363
2.117714 0.36659152
2.118714 0.36611825
2.119714 0.3656239
2.120714 0.36510858
2.121714 0.36457237
2.122714 0.36401539
2.123714 0.36343774
2.124714 0.3628395
2.125714 0.36222078
2.126714 0.36158167999999996
2.127714 0.36092231
2.128714 0.36024274
2.129714 0.35954313000000004
2.130714 0.35882355
2.131714 0.35808412
2.132714 0.35732495999999997
2.133714 0.35654614
2.134714 0.35574781
2.135714 0.35493006
2.136714 0.35409301
2.137714 0.35323678000000003
2.138714 0.35236146999999995
2.139714 0.35146722
2.140714 0.35055412
2.141714 0.34962231
2.142714 0.34867190000000003
2.143714 0.347703
2.144714 0.34671573
2.145714 0.3457102
2.146714 0.34468654
2.147714 0.34364485
2.148714 0.34258529
2.149714 0.34150796
2.150714 0.34041298
2.151714 0.33930049
2.152714 0.33817061
2.153714 0.33702345
2.154714 0.33585913
2.155714 0.33467779999999997
2.156714 0.33347956
2.157714 0.33226456000000004
2.158714 0.33103293
2.159714 0.32978477
2.160714 0.32852023999999996
2.161714 0.32723946
2.162714 0.32594255
2.163714 0.32462964
2.164714 0.32330088
2.165714 0.3219564
2.166714 0.32059632
2.167714 0.3192208
2.168714 0.31782996
2.169714 0.31642395
2.170714 0.31500289
2.171714 0.31356692999999997
2.172714 0.31211618
2.173714 0.31065082
2.174714 0.30917097
2.175714 0.30767678
2.176714 0.30616838
2.177714 0.30464595
2.178714 0.3031096
2.179714 0.30155948
2.180714 0.29999574
2.181714 0.29841852
2.182714 0.29682799000000004
2.183714 0.29522427
2.184714 0.29360752
2.185714 0.29197787
2.186714 0.29033548000000003
2.187714 0.2886805
2.188714 0.28701308000000003
2.189714 0.28533335000000004
2.190714 0.28364148
2.191714 0.28193761
2.192714 0.28022188
2.193714 0.27849444
2.194714 0.27675545
2.195714 0.27500505000000003
2.196714 0.27324341
2.197714 0.27147066000000003
2.198714 0.26968694
2.199714 0.26789242
2.200714 0.26608724
2.201714 0.26427156
2.202714 0.26244551
2.203714 0.26060925
2.204714 0.25876292
2.205714 0.25690671
2.206714 0.25504073
2.207714 0.25316514
2.208714 0.2512801
2.209714 0.24938574
2.210714 0.24748223
2.211714 0.24556973999999998
2.212714 0.24364840000000001
2.213714 0.24171835
2.214714 0.23977974999999999
2.215714 0.23783277999999997
2.216714 0.23587756
2.217714 0.23391425999999998
2.218714 0.23194302
2.219714 0.22996401
2.220714 0.22797736
2.221714 0.22598322999999998
2.222714 0.22398178000000002
2.223714 0.22197315
2.224714 0.21995751000000002
2.225714 0.217935
2.226714 0.21590579000000001
2.227714 0.21387001
2.228714 0.21182783
2.229714 0.20977939
2.230714 0.20772484
2.231714 0.20566434
2.232714 0.20359802999999999
2.233714 0.20152606999999997
2.234714 0.19944862
2.235714 0.19736583000000002
2.236714 0.19527784
2.237714 0.19318480999999998
2.238714 0.19108688999999998
2.239714 0.18898421999999998
2.240714 0.18687695999999998
2.241714 0.18476527
2.242714 0.18264928
2.243714 0.18052916000000002
2.244714 0.17840505
2.245714 0.17627709
2.246714 0.17414546
2.247714 0.17201028999999998
2.248714 0.16987172
2.249714 0.16772993
2.250714 0.16558503
2.251714 0.1634372
2.252714 0.16128658
2.253714 0.15913332
2.254714 0.15697756000000002
2.255714 0.15481947
2.256714 0.15265916999999998
2.257714 0.15049683
2.258714 0.14833258
2.259714 0.14616658000000002
2.260714 0.14399897
2.261714 0.14182989000000001
2.262714 0.13965949
2.263714 0.13748793
2.264714 0.13531533
2.265714 0.13314183999999998
2.266714 0.13096761
2.267714 0.12879279
2.268714 0.12661749
2.269714 0.12444189
2.270714 0.12226611
2.271714 0.1200903
2.272714 0.11791459
2.273714 0.11573912000000001
2.274714 0.11356403999999999
2.275714 0.11138949
2.276714 0.10921558999999999
2.277714 0.10704249
2.278714 0.10487032
2.279714 0.10269922000000001
2.280714 0.10052932
2.281714 0.098360761
2.282714 0.09619367799999999
2.283714 0.094028201
2.284714 0.09186446000000001
2.285714 0.089702592
2.286714 0.087542727
2.287714 0.085384998
2.288714 0.083229534
2.289714 0.081076461
2.290714 0.078925909
2.291714 0.07677801199999999
2.292714 0.074632891
2.293714 0.07249067399999999
2.294714 0.07035149
2.295714 0.068215467
2.296714 0.06608272700000001
2.297714 0.063953392
2.298714 0.06182759
2.299714 0.059705437
2.300714 0.057587062
2.301714 0.055472588
2.302714 0.053362129
2.303714 0.051255804
2.304714 0.049153738999999995
2.305714 0.047056048
2.306714 0.044962851
2.307714 0.042874264
2.308714 0.040790404
2.309714 0.038711389
2.310714 0.036637334
2.311714 0.034568354
2.312714 0.032504564
2.313714 0.030446078999999997
2.314714 0.028393013
2.315714 0.026345477
2.316714 0.024303586000000002
2.317714 0.022267453
2.318714 0.020237188
2.319714 0.018212904000000002
2.320714 0.01619471
2.321714 0.014182717
2.322714 0.012177035000000001
2.323714 0.010177772
2.324714 0.0081850369
2.325714 0.0061989354
2.326714 0.0042195748
2.327714 0.0022470607
2.328714 0.00028149759
2.329714 -0.0016770107
2.330714 -0.0036283614
2.331714 -0.0055724533
2.332714 -0.0075091855
2.333714 -0.0094384581
2.334714 -0.011360173
2.335714 -0.013274232
2.336714 -0.015180540999999999
2.337714 -0.017079002000000003
2.338714 -0.018969523000000002
2.339714 -0.020852011
2.340714 -0.022726374
2.341714 -0.024592521
2.342714 -0.026450361
2.343714 -0.028299808000000003
2.344714 -0.030140771
2.345714 -0.031973165000000005
2.346714 -0.033796905
2.347714 -0.035611904
2.348714 -0.037418079
2.349714 -0.039215348
2.350714 -0.041003627
2.351714 -0.042782837
2.352714 -0.044552895
2.353714 -0.046313723
2.354714 -0.048065241
2.355714 -0.049807370000000004
2.356714 -0.051540032
2.357714 -0.05326315300000001
2.358714 -0.054976658
2.359714 -0.056680472
2.360714 -0.058374519
2.361714 -0.060058723
2.362714 -0.061733014
2.363714 -0.063397322
2.364714 -0.065051578
2.365714 -0.066695712
2.366714 -0.06832965299999999
2.367714 -0.06995333200000001
2.368714 -0.071566686
2.369714 -0.073169643
2.370714 -0.074762147
2.371714 -0.076344126
2.372714 -0.077915523
2.373714 -0.079476275
2.374714 -0.081026321
2.375714 -0.0825656
2.376714 -0.084094051
2.377714 -0.085611624
2.378714 -0.08711825399999999
2.379714 -0.088613894
2.380714 -0.09009848000000001
2.381714 -0.091571966
2.382714 -0.0930343
2.383714 -0.094485423
2.384714 -0.095925288
2.385714 -0.09735384999999999
2.386714 -0.098771055
2.387714 -0.10017685000000001
2.388714 -0.1015712
2.389714 -0.10295406
2.390714 -0.10432536
2.391714 -0.10568508000000001
2.392714 -0.10703317
2.393714 -0.10836958000000001
2.394714 -0.10969427000000001
2.395714 -0.11100719999999999
2.396714 -0.11230833000000001
2.397714 -0.11359760999999999
2.398714 -0.11487501
2.399714 -0.11614048
2.400714 -0.11739399
2.401714 -0.1186355
2.402714 -0.11986499
2.403714 -0.1210824
2.404714 -0.12228771000000001
2.405714 -0.12348087
2.406714 -0.12466187
2.407714 -0.12583066
2.408714 -0.12698722
2.409714 -0.12813151
2.410714 -0.12926351
2.411714 -0.13038318999999998
2.412714 -0.13149052
2.413714 -0.13258548
2.414714 -0.13366804
2.415714 -0.13473817
2.416714 -0.13579585
2.417714 -0.13684107
2.418714 -0.13787379
2.419714 -0.138894
2.420714 -0.13990168
2.421714 -0.14089681
2.422714 -0.14187938
2.423714 -0.14284936
2.424714 -0.14380674000000002
2.425714 -0.14475151
2.426714 -0.14568365
2.427714 -0.14660314
2.428714 -0.14750997
2.429714 -0.14840413
2.430714 -0.14928562
2.431714 -0.1501544
2.432714 -0.15101049
2.433714 -0.15185386
2.434714 -0.15268452000000002
2.435714 -0.15350245
2.436714 -0.15430765
2.437714 -0.15510011
2.438714 -0.15587984
2.439714 -0.15664682
2.440714 -0.15740105
2.441714 -0.15814253
2.442714 -0.15887127
2.443714 -0.15958727
2.444714 -0.16029052
2.445714 -0.16098104000000002
2.446714 -0.16165882
2.447714 -0.16232387
2.448714 -0.16297619
2.449714 -0.1636158
2.450714 -0.16424269
2.451714 -0.16485689
2.452714 -0.1654584
2.453714 -0.16604722
2.454714 -0.16662338000000002
2.455714 -0.16718687
2.456714 -0.16773770999999998
2.457714 -0.16827593
2.458714 -0.16880152
2.459714 -0.1693145
2.460714 -0.16981489
2.461714 -0.17030269
2.462714 -0.17077794
2.463714 -0.17124063
2.464714 -0.1716908
2.465714 -0.17212845
2.466714 -0.17255361
2.467714 -0.17296629
2.468714 -0.17336649999999998
2.469714 -0.17375427999999998
2.470714 -0.17412964
2.471714 -0.1744926
2.472714 -0.17484318
2.473714 -0.1751814
2.474714 -0.1755073
2.475714 -0.17582087000000002
2.476714 -0.17612217
2.477714 -0.1764112
2.478714 -0.17668799999999998
2.479714 -0.17695259
2.480714 -0.17720499
2.481714 -0.17744524
2.482714 -0.17767337
2.483714 -0.1778894
2.484714 -0.17809337
2.485714 -0.17828532
2.486714 -0.17846526000000001
2.487714 -0.17863325
2.488714 -0.1787893
2.489714 -0.17893347
2.490714 -0.17906578
2.491714 -0.17918627
2.492714 -0.17929497
2.493714 -0.17939195
2.494714 -0.17947722000000002
2.495714 -0.17955083
2.496714 -0.17961282
2.497714 -0.17966323
2.498714 -0.1797021
2.499714 -0.17972948
2.500714 -0.17974541
2.501714 -0.17974994
2.502714 -0.17974309
2.503714 -0.17972493
2.504714 -0.17969549
2.505714 -0.17965481
2.506714 -0.17960294999999998
2.507714 -0.17953995
2.508714 -0.17946584
2.509714 -0.17938068000000001
2.510714 -0.17928451
2.511714 -0.17917738
2.512714 -0.17905933999999998
2.513714 -0.17893043
2.514714 -0.1787907
2.515714 -0.1786402
2.516714 -0.17847897
2.517714 -0.17830706999999998
2.518714 -0.17812455
2.519714 -0.17793145
2.520714 -0.17772781
2.521714 -0.17751371
2.522714 -0.17728918
2.523714 -0.17705428
2.524714 -0.17680906
2.525714 -0.17655358
2.526714 -0.17628787999999998
2.527714 -0.17601203
2.528714 -0.17572607999999998
2.529714 -0.17543008
2.530714 -0.17512408999999998
2.531714 -0.17480816000000002
2.532714 -0.17448236
2.533714 -0.17414675
2.534714 -0.17380137
2.535714 -0.17344629
2.536714 -0.17308157
2.537714 -0.17270728
2.538714 -0.17232345000000002
2.539714 -0.17193018
2.540714 -0.17152751
2.541714 -0.17111551
2.542714 -0.17069422
2.543714 -0.17026373
2.544714 -0.16982409
2.545714 -0.16937536
2.546714 -0.16891762
2.547714 -0.16845092
2.548714 -0.16797534
2.549714 -0.16749094
2.550714 -0.16699777
2.551714 -0.1664959
2.552714 -0.16598541
2.553714 -0.16546634999999998
2.554714 -0.16493879
2.555714 -0.16440280000000002
2.556714 -0.16385845
2.557714 -0.16330581
2.558714 -0.16274493
2.559714 -0.16217588
2.560714 -0.16159874000000002
2.561714 -0.16101357
2.562714 -0.16042042
2.563714 -0.15981938
2.564714 -0.15921049999999998
2.565714 -0.15859386
2.566714 -0.15796953
2.567714 -0.15733755000000002
2.568714 -0.15669803000000002
2.569714 -0.156051
2.570714 -0.15539655
2.571714 -0.15473474
2.572714 -0.15406564
2.573714 -0.15338932
2.574714 -0.15270583999999998
2.575714 -0.15201528
2.576714 -0.15131769
2.577714 -0.15061316
2.578714 -0.14990175
2.579714 -0.14918352000000001
2.580714 -0.14845857
2.581714 -0.14772695
2.582714 -0.14698872000000002
2.583714 -0.14624397
2.584714 -0.14549276
2.585714 -0.14473516
2.586714 -0.14397126000000002
2.587714 -0.14320111
2.588714 -0.1424248
2.589714 -0.14164238
2.590714 -0.14085395
2.591714 -0.14005955
2.592714 -0.13925928
2.593714 -0.13845321
2.594714 -0.1376414
2.595714 -0.13682392999999998
2.596714 -0.13600088000000002
2.597714 -0.13517232
2.598714 -0.13433831999999998
2.599714 -0.13349897
2.600714 -0.13265433
2.601714 -0.13180447
2.602714 -0.13094947
2.603714 -0.13008941
2.604714 -0.12922435
2.605714 -0.12835437
2.606714 -0.12747954
2.607714 -0.12659994
2.608714 -0.12571564999999998
2.609714 -0.12482672
2.610714 -0.12393325000000001
2.611714 -0.12303528999999999
2.612714 -0.12213293
2.613714 -0.12122623
2.614714 -0.12031527000000002
2.615714 -0.11940012
2.616714 -0.11848083
2.617714 -0.11755750000000001
2.618714 -0.11663018
2.619714 -0.11569895999999999
2.620714 -0.1147639
2.621714 -0.11382507
2.622714 -0.11288254
2.623714 -0.11193638
2.624714 -0.11098667
2.625714 -0.11003347
2.626714 -0.10907686
2.627714 -0.10811691
2.628714 -0.10715369
2.629714 -0.10618727
2.630714 -0.10521771999999999
2.631714 -0.10424511
2.632714 -0.10326953
2.633714 -0.10229104
2.634714 -0.10130969999999999
2.635714 -0.10032561
2.636714 -0.09933882399999999
2.637714 -0.09834942199999999
2.638714 -0.09735748200000001
2.639714 -0.096363074
2.640714 -0.095366267
2.641714 -0.094367139
2.642714 -0.093365769
2.643714 -0.09236222200000001
2.644714 -0.09135658
2.645714 -0.090348913
2.646714 -0.089339295
2.647714 -0.088327797
2.648714 -0.08731449499999999
2.649714 -0.086299464
2.650714 -0.08528277399999999
2.651714 -0.08426449500000001
2.652714 -0.083244703
2.653714 -0.08222347199999999
2.654714 -0.081200869
2.655714 -0.080176967
2.656714 -0.079151837
2.657714 -0.078125548
2.658714 -0.077098171
2.659714 -0.07606977599999999
2.660714 -0.07504042600000001
2.661714 -0.074010197
2.662714 -0.07297915299999999
2.663714 -0.07194735799999999
2.664714 -0.070914882
2.665714 -0.069881789
2.666714 -0.068848149
2.667714 -0.067814026
2.668714 -0.066779484
2.669714 -0.065744587
2.670714 -0.064709398
2.671714 -0.06367397699999999
2.672714 -0.062638393
2.673714 -0.061602710000000005
2.674714 -0.060566986
2.675714 -0.059531286
2.676714 -0.058495667
2.677714 -0.057460199
2.678714 -0.056424934999999996
2.679714 -0.055389944
2.680714 -0.054355280000000006
2.681714 -0.053321006
2.682714 -0.052287185
2.683714 -0.051253876999999996
2.684714 -0.050221139
2.685714 -0.049189036
2.686714 -0.048157624999999996
2.687714 -0.047126965
2.688714 -0.046097118
2.689714 -0.045068143
2.690714 -0.0440401
2.691714 -0.043013046
2.692714 -0.041987043
2.693714 -0.040962148000000004
2.694714 -0.039938424
2.695714 -0.038915928
2.696714 -0.037894718
2.697714 -0.036874856
2.698714 -0.035856399
2.699714 -0.034839407
2.700714 -0.033823936
2.701714 -0.032810049
2.702714 -0.031797803
2.703714 -0.030787257
2.704714 -0.029778469000000002
2.705714 -0.028771496999999997
2.706714 -0.027766398999999997
2.707714 -0.026763233
2.708714 -0.025762059
2.709714 -0.024762933
2.710714 -0.023765913
2.711714 -0.022771054000000002
2.712714 -0.021778414
2.713714 -0.020788048
2.714714 -0.019800013
2.715714 -0.018814360000000002
2.716714 -0.017831149
2.717714 -0.01685043
2.718714 -0.015872257
2.719714 -0.014896684
2.720714 -0.013923761000000002
2.721714 -0.012953541999999998
2.722714 -0.011986076
2.723714 -0.011021412999999999
2.724714 -0.010059604
2.725714 -0.0091006979
2.726714 -0.0081447426
2.727714 -0.0071917857
2.728714 -0.0062418745
2.729714 -0.0052950567
2.730714 -0.0043513781
2.731714 -0.0034108849
2.732714 -0.0024736224
2.733714 -0.0015396357
2.734714 -0.00060896973
2.735714 0.00031833117
2.736714 0.0012422229
2.737714 0.0021626614
2.738714 0.0030796033
2.739714 0.003993005500000001
2.740714 0.0049028247
2.741714 0.0058090183000000005
2.742714 0.0067115434
2.743714 0.0076103583999999995
2.744714 0.0085054213
2.745714 0.0093966904
2.746714 0.010284124
2.747714 0.011167683
2.748714 0.012047324
2.749714 0.012923009
2.750714 0.013794698
2.751714 0.014662350000000001
2.752714 0.015525926
2.753714 0.016385388
2.754714 0.017240699
2.755714 0.01809182
2.756714 0.018938714
2.757714 0.019781342
2.758714 0.02061967
2.759714 0.02145366
2.760714 0.022283278
2.761714 0.023108486
2.762714 0.023929251
2.763714 0.024745538
2.764714 0.025557310000000003
2.765714 0.026364537
2.766714 0.027167183
2.767714 0.027965213
2.768714 0.028758594999999998
2.769714 0.029547297
2.770714 0.030331287000000002
2.771714 0.031110534
2.772714 0.031885000999999996
2.773714 0.032654661
2.774714 0.03341948
2.775714 0.034179430999999996
2.776714 0.034934477
2.777714 0.035684594
2.778714 0.036429748
2.779714 0.037169911
2.780714 0.037905053
2.781714 0.038635149
2.782714 0.039360166
2.783714 0.040080081000000004
2.784714 0.040794865
2.785714 0.041504489
2.786714 0.04220893
2.787714 0.042908161
2.788714 0.04360216
2.789714 0.044290902
2.790714 0.044974362000000004
2.791714 0.045652519
2.792714 0.04632535
2.793714 0.046992835
2.794714 0.047654953
2.795714 0.048311683
2.796714 0.04896301
2.797714 0.049608911
2.798714 0.05024937
2.799714 0.050884374999999996
2.800714 0.051513902
2.801714 0.052137941
2.802714 0.052756473
2.803714 0.053369481
2.804714 0.053976959
2.805714 0.054578885
2.806714 0.055175251
2.807714 0.055766042
2.808714 0.05635125
2.809714 0.056930858
2.810714 0.057504856
2.811714 0.05807323
2.812714 0.058635969999999996
2.813714 0.05919307
2.814714 0.059744512
2.815714 0.060290289999999996
2.816714 0.060830388
2.817714 0.061364798000000005
2.818714 0.06189351
2.819714 0.062416511
2.820714 0.062933797
2.821714 0.063445355
2.822714 0.063951174
2.823714 0.064451242
2.824714 0.064945553
2.825714 0.065434101
2.826714 0.06591687
2.827714 0.066393858
2.828714 0.06686505499999999
2.829714 0.067330449
2.830714 0.067790033
2.831714 0.068243803
2.832714 0.068691745
2.833714 0.06913385600000001
2.834714 0.06957012800000001
2.835714 0.070000556
2.836714 0.070425135
2.837714 0.07084385700000001
2.838714 0.071256718
2.839714 0.071663706
2.840714 0.072064821
2.841714 0.072460063
2.842714 0.07284942
2.843714 0.073232892
2.844714 0.073610479
2.845714 0.07398217
2.846714 0.07434797
2.847714 0.074707874
2.848714 0.075061881
2.849714 0.075409992
2.850714 0.075752201
2.851714 0.076088513
2.852714 0.076418929
2.853714 0.076743448
2.854714 0.077062077
2.855714 0.077374815
2.856714 0.07768166800000001
2.857714 0.07798264299999999
2.858714 0.078277744
2.859714 0.07856697800000001
2.860714 0.07885035
2.861714 0.079127867
2.862714 0.079399539
2.863714 0.07966538
2.864714 0.079925393
2.865714 0.08017959200000001
2.866714 0.080427981
2.867714 0.080670579
2.868714 0.08090739100000001
2.869714 0.081138435
2.870714 0.081363716
2.871714 0.08158325200000001
2.872714 0.081797049
2.873714 0.082005124
2.874714 0.08220748900000001
2.875714 0.082404155
2.876714 0.082595134
2.877714 0.082780444
2.878714 0.08296009
2.879714 0.08313408500000001
2.880714 0.083302445
2.881714 0.08346517599999999
2.882714 0.083622296
2.883714 0.08377381
2.884714 0.083919731
2.885714 0.084060075
2.886714 0.084194849
2.887714 0.084324065
2.888714 0.08444773800000001
2.889714 0.084565877
2.890714 0.084678491
2.891714 0.08478559299999999
2.892714 0.084887195
2.893714 0.08498331299999999
2.894714 0.085073954
2.895714 0.085159129
2.896714 0.085238856
2.897714 0.085313147
2.898714 0.085382012
2.899714 0.08544547
2.900714 0.085503532
2.901714 0.08555621
2.902714 0.085603527
2.903714 0.085645495
2.904714 0.085682131
2.905714 0.085713447
2.906714 0.085739465
2.907714 0.08576020499999999
2.908714 0.08577568199999999
2.909714 0.085785915
2.910714 0.085790927
2.911714 0.08579073499999999
2.912714 0.085785362
2.913714 0.085774827
2.914714 0.085759151
2.915714 0.085738359
2.916714 0.085712469
2.917714 0.085681508
2.918714 0.085645495
2.919714 0.085604453
2.920714 0.085558411
2.921714 0.08550738599999999
2.922714 0.085451407
2.923714 0.085390499
2.924714 0.085324683
2.925714 0.08525399
2.926714 0.085178437
2.927714 0.08509805799999999
2.928714 0.085012871
2.929714 0.08492291099999999
2.930714 0.084828195
2.931714 0.084728759
2.932714 0.084624626
2.933714 0.08451581799999999
2.934714 0.084402366
2.935714 0.08428429700000001
2.936714 0.084161642
2.937714 0.084034429
2.938714 0.08390268199999999
2.939714 0.083766429
2.940714 0.08362570100000001
2.941714 0.083480525
2.942714 0.083330926
2.943714 0.083176931
2.944714 0.083018572
2.945714 0.082855875
2.946714 0.082688866
2.947714 0.082517578
2.948714 0.08234203600000001
2.949714 0.082162261
2.950714 0.081978284
2.951714 0.081790134
2.952714 0.081597839
2.953714 0.081401423
2.954714 0.081200915
2.955714 0.080996339
2.956714 0.08078771600000001
2.957714 0.080575084
2.958714 0.080358464
2.959714 0.08013788
2.960714 0.079913362
2.961714 0.079684937
2.962714 0.079452631
2.963714 0.07921647
2.964714 0.07897648
2.965714 0.07873269499999999
2.966714 0.07848513800000001
2.967714 0.078233838
2.968714 0.077978818
2.969714 0.077720114
2.970714 0.077457755
2.971714 0.077191769
2.972714 0.076922186
2.973714 0.076649035
2.974714 0.07637234500000001
2.975714 0.076092151
2.976714 0.075808482
2.977714 0.07552136699999999
2.978714 0.075230841
2.979714 0.074936938
2.980714 0.074639689
2.981714 0.074339123
2.982714 0.074035273
2.983714 0.073728175
2.984714 0.073417858
2.985714 0.073104358
2.986714 0.072787708
2.987714 0.072467938
2.988714 0.072145084
2.989714 0.071819179
2.990714 0.07149025299999999
2.991714 0.071158342
2.992714 0.070823479
2.993714 0.0704857
2.994714 0.070145039
2.995714 0.069801527
2.996714 0.069455197
2.997714 0.069106085
2.998714 0.068754226
2.999714 0.068399654
3.000714 0.068042398
3.001714 0.0676825
3.002714 0.067319989
3.003714 0.066954899
3.004714 0.06658726499999999
3.005714 0.066217117
3.006714 0.065844494
3.007714 0.06546942700000001
3.008714 0.06509195100000001
3.009714 0.064712099
3.010714 0.06432990799999999
3.011714 0.06394540500000001
3.012714 0.06355862699999999
3.013714 0.063169608
3.014714 0.062778377
3.015714 0.062384969
3.016714 0.061989418
3.017714 0.061591755
3.018714 0.061192008
3.019714 0.06079021800000001
3.020714 0.060386409
3.021714 0.059980614
3.022714 0.059572868999999994
3.023714 0.059163198
3.024714 0.05875164100000001
3.025714 0.058338221
3.026714 0.057922973
3.027714 0.057505927
3.028714 0.057087111
3.029714 0.056666555
3.030714 0.056244293
3.031714 0.055820355
3.032714 0.055394769999999996
3.033714 0.054967565999999995
3.034714 0.05453878
3.035714 0.054108439
3.036714 0.053676573000000005
3.037714 0.053243211
3.038714 0.052808388
3.039714 0.052372133
3.040714 0.051934476
3.041714 0.051495450000000005
3.042714 0.051055092
3.043714 0.05061343
3.044714 0.050170493000000004
3.045714 0.049726316
3.046714 0.049280934000000005
3.047714 0.048834382
3.048714 0.048386689999999996
3.049714 0.047937891
3.050714 0.047488022
3.051714 0.047037116
3.052714 0.046585206
3.053714 0.046132327
3.054714 0.045678514
3.055714 0.045223798999999995
3.056714 0.044768216
3.057714 0.044311801
3.058714 0.043854589
3.059714 0.043396610999999995
3.060714 0.0429379
3.061714 0.042478493
3.062714 0.042018419
3.063714 0.041557714999999995
3.064714 0.04109641
3.065714 0.040634538
3.066714 0.040172131
3.067714 0.03970922
3.068714 0.039245834
3.069714 0.038782007
3.070714 0.038317768
3.071714 0.037853146
3.072714 0.037388172
3.073714 0.036922874
3.074714 0.036457283
3.075714 0.035991424
3.076714 0.035525326
3.077714 0.035059015
3.078714 0.034592522
3.079714 0.034125868
3.080714 0.033659083
3.081714 0.033192190999999996
3.082714 0.03272522
3.083714 0.032258194
3.084714 0.031791136
3.085714 0.031324074
3.086714 0.030857031
3.087714 0.030390031
3.088714 0.0299231
3.089714 0.029456262999999996
3.090714 0.02898954
3.091714 0.028522959
3.092714 0.028056541
3.093714 0.027590312
3.094714 0.027124296
3.095714 0.026658515
3.096714 0.026192996
3.097714 0.025727763
3.098714 0.025262838000000003
3.099714 0.024798248
3.100714 0.024334015
3.101714 0.023870167
3.102714 0.023406728
3.103714 0.022943724
3.104714 0.02248118
3.105714 0.022019121
3.106714 0.021557575000000002
3.107714 0.021096568
3.108714 0.020636124999999998
3.109714 0.020176273
3.110714 0.019717039
3.111714 0.019258451
3.112714 0.018800536
3.113714 0.018343321
3.114714 0.017886831
3.115714 0.017431096
3.116714 0.016976142
3.117714 0.016521997
3.118714 0.016068688
3.119714 0.015616241
3.120714 0.015164683000000002
3.121714 0.014714040999999999
3.122714 0.014264342
3.123714 0.013815612
3.124714 0.013367876999999998
3.125714 0.012921162
3.126714 0.012475492
3.127714 0.012030894
3.128714 0.011587391
3.129714 0.011145008
3.130714 0.010703768
3.131714 0.010263696
3.132714 0.0098248129
3.133714 0.0093871422
3.134714 0.008950705500000001
3.135714 0.008515524699999999
3.136714 0.00808162
3.137714 0.007649012
3.138714 0.007217720099999999
3.139714 0.0067877641
3.140714 0.006359162200000001
3.141714 0.0059319329
3.142714 0.0055060933
3.143714 0.0050816609
3.144714 0.004658652
3.145714 0.0042370826
3.146714 0.0038169688000000003
3.147714 0.0033983258999999997
3.148714 0.0029811687
3.149714 0.0025655121
3.150714 0.0021513706
3.151714 0.0017387582999999999
3.152714 0.0013276896000000002
3.153714 0.0009181782799999999
3.154714 0.00051023844
3.155714 0.00010388395000000001
3.156714 -0.00030087119
3.157714 -0.00070401297
3.158714 -0.0011055274
3.159714 -0.0015054002000000001
3.160714 -0.001903617
3.161714 -0.0023001632
3.162714 -0.0026950242
3.163714 -0.0030881849
3.164714 -0.0034796302999999997
3.165714 -0.0038693448
3.166714 -0.004257313
3.167714 -0.0046435187
3.168714 -0.0050279457000000005
3.169714 -0.0054105778
3.170714 -0.0057913981
3.171714 -0.0061703897
3.172714 -0.006547535300000001
3.173714 -0.0069228176
3.174714 -0.007296219
3.175714 -0.0076677214
3.176714 -0.008037307300000001
3.177714 -0.0084049585
3.178714 -0.0087706569
3.179714 -0.0091343849
3.180714 -0.009496123700000001
3.181714 -0.009855856500000001
3.182714 -0.010213564
3.183714 -0.010569229999999999
3.184714 -0.010922836
3.185714 -0.011274366000000001
3.186714 -0.011623803
3.187714 -0.01197113
3.188714 -0.012316332
3.189714 -0.012659394
3.190714 -0.013000300000000001
3.191714 -0.013339038
3.192714 -0.013675593000000002
3.193714 -0.014009952
3.194714 -0.014342104
3.195714 -0.014672036999999999
3.196714 -0.01499974
3.197714 -0.015325203
3.198714 -0.015648417
3.199714 -0.015969374
3.200714 -0.016288064999999997
3.201714 -0.016604483
3.202714 -0.016918621
3.203714 -0.017230473
3.204714 -0.017540035
3.205714 -0.0178473
3.206714 -0.018152263
3.207714 -0.018454921
3.208714 -0.018755268999999998
3.209714 -0.019053304
3.210714 -0.019349022
3.211714 -0.019642419999999997
3.212714 -0.019933493
3.213714 -0.020222239
3.214714 -0.020508654
3.215714 -0.020792735
3.216714 -0.021074477999999997
3.217714 -0.021353878
3.218714 -0.021630932
3.219714 -0.021905634
3.220714 -0.022177982
3.221714 -0.022447968
3.222714 -0.022715588
3.223714 -0.022980835999999998
3.224714 -0.023243704
3.225714 -0.023504187
3.226714 -0.023762276
3.227714 -0.024017965000000002
3.228714 -0.024271246
3.229714 -0.02452211
3.230714 -0.024770549000000003
3.231714 -0.025016553
3.232714 -0.025260111000000002
3.233714 -0.025501216
3.234714 -0.025739858
3.235714 -0.025976029999999997
3.236714 -0.026209719
3.237714 -0.026440914
3.238714 -0.026669609
3.239714 -0.026895792999999998
3.240714 -0.027119455999999997
3.241714 -0.027340587
3.242714 -0.02755918
3.243714 -0.027775226000000004
3.244714 -0.027988717
3.245714 -0.028199644
3.246714 -0.028408002
3.247714 -0.028613783
3.248714 -0.028816983
3.249714 -0.029017596
3.250714 -0.029215615
3.251714 -0.029411039
3.252714 -0.029603863
3.253714 -0.029794085999999997
3.254714 -0.029981704
3.255714 -0.030166717000000003
3.256714 -0.030349125
3.257714 -0.030528925999999998
3.258714 -0.030706123999999998
3.259714 -0.030880718
3.260714 -0.031052713000000003
3.261714 -0.031222109
3.262714 -0.031388909
3.263714 -0.031553119000000004
3.264714 -0.031714741
3.265714 -0.031873782
3.266714 -0.032030244
3.267714 -0.032184133
3.268714 -0.032335453
3.269714 -0.032484211
3.270714 -0.032630411000000005
3.271714 -0.032774062
3.272714 -0.032915165999999996
3.273714 -0.033053729999999996
3.274714 -0.033189758
3.275714 -0.033323256999999995
3.276714 -0.03345423
3.277714 -0.033582683
3.278714 -0.033708621
3.279714 -0.033832047
3.280714 -0.033952968
3.281714 -0.034071386
3.282714 -0.034187303
3.283714 -0.034300724
3.284714 -0.03441165
3.285714 -0.034520085
3.286714 -0.034626029
3.287714 -0.034729482
3.288714 -0.034830442999999996
3.289714 -0.034928916
3.290714 -0.035024897
3.291714 -0.03511839
3.292714 -0.035209389
3.293714 -0.035297893999999996
3.294714 -0.035383904
3.295714 -0.035467418
3.296714 -0.035548431
3.297714 -0.035626945
3.298714 -0.035702952
3.299714 -0.035776454
3.300714 -0.035847447
3.301714 -0.035915928
3.302714 -0.035981898
3.303714 -0.036045353
3.304714 -0.036106294
3.305714 -0.036164719
3.306714 -0.036220631
3.307714 -0.036274025
3.308714 -0.036324907
3.309714 -0.036373275000000004
3.310714 -0.036419134
3.311714 -0.036462487
3.312714 -0.036503337
3.313714 -0.036541687
3.314714 -0.036577543
3.315714 -0.036610913
3.316714 -0.036641804
3.317714 -0.036670220999999996
3.318714 -0.036696176000000004
3.319714 -0.036719674
3.320714 -0.036740728
3.321714 -0.036759349
3.322714 -0.036775545
3.323714 -0.036789328
3.324714 -0.036800711
3.325714 -0.036809704
3.326714 -0.036816322
3.327714 -0.036820577
3.328714 -0.036822484
3.329714 -0.036822053
3.330714 -0.036819297
3.331714 -0.03681423
3.332714 -0.036806866
3.333714 -0.036797218
3.334714 -0.0367853
3.335714 -0.036771124
3.336714 -0.036754701
3.337714 -0.036736042000000003
3.338714 -0.036715160000000004
3.339714 -0.036692065999999995
3.340714 -0.036666772
3.341714 -0.036639287
3.342714 -0.036609620999999995
3.343714 -0.036577784
3.344714 -0.036543785
3.345714 -0.036507632
3.346714 -0.036469335
3.347714 -0.036428901
3.348714 -0.036386339
3.349714 -0.036341656
3.350714 -0.036294857
3.351714 -0.036245951
3.352714 -0.036194944
3.353714 -0.036141844
3.354714 -0.036086657
3.355714 -0.03602939
3.356714 -0.035970047
3.357714 -0.035908635
3.358714 -0.035845162
3.359714 -0.035779635000000004
3.360714 -0.035712062
3.361714 -0.035642448
3.362714 -0.035570801
3.363714 -0.035497124
3.364714 -0.035421431
3.365714 -0.035343724
3.366714 -0.035264014
3.367714 -0.035182307999999995
3.368714 -0.035098617
3.369714 -0.035012946999999996
3.370714 -0.034925306999999996
3.371714 -0.034835705
3.372714 -0.034744153
3.373714 -0.03465066
3.374714 -0.034555236999999996
3.375714 -0.034457896
3.376714 -0.034358646
3.377714 -0.034257499000000004
3.378714 -0.034154466
3.379714 -0.034049561
3.380714 -0.033942796000000004
3.381714 -0.033834183999999996
3.382714 -0.03372374
3.383714 -0.033611478
3.384714 -0.033497412
3.385714 -0.033381555
3.386714 -0.033263926
3.387714 -0.033144536
3.388714 -0.033023406
3.389714 -0.03290055
3.390714 -0.032775983
3.391714 -0.032649725
3.392714 -0.03252179
3.393714 -0.032392197
3.394714 -0.032260959
3.395714 -0.032128097
3.396714 -0.031993625000000005
3.397714 -0.031857562
3.398714 -0.031719924000000004
3.399714 -0.031580729
3.400714 -0.031439992
3.401714 -0.031297727
3.402714 -0.031153951000000003
3.403714 -0.031008676
3.404714 -0.03086192
3.405714 -0.030713696999999998
3.406714 -0.030564022000000003
3.407714 -0.030412906000000003
3.408714 -0.030260364
3.409714 -0.030106407999999998
3.410714 -0.029951049
3.411714 -0.029794297999999997
3.412714 -0.029636172
3.413714 -0.029476676999999996
3.414714 -0.029315826
3.415714 -0.029153627
3.416714 -0.028990093
3.417714 -0.028825231000000003
3.418714 -0.028659054
3.419714 -0.028491569999999997
3.420714 -0.028322788
3.421714 -0.028152720000000003
3.422714 -0.027981374
3.423714 -0.027808762
3.424714 -0.027634893
3.425714 -0.027459775
3.426714 -0.027283423999999997
3.427714 -0.027105847
3.428714 -0.026927053
3.429714 -0.026747058000000004
3.430714 -0.026565875
3.431714 -0.026383513
3.432714 -0.026199987
3.433714 -0.026015312000000002
3.434714 -0.025829500999999998
3.435714 -0.025642569999999996
3.436714 -0.025454532999999998
3.437714 -0.025265408
3.438714 -0.025075211000000003
3.439714 -0.024883958
3.440714 -0.024691669000000003
3.441714 -0.024498362000000003
3.442714 -0.024304054
3.443714 -0.024108766
3.444714 -0.023912518
3.445714 -0.023715328
3.446714 -0.023517216
3.447714 -0.023318206
3.448714 -0.023118315
3.449714 -0.022917565
3.450714 -0.022715978
3.451714 -0.022513574
3.452714 -0.022310374
3.453714 -0.022106399
3.454714 -0.021901671
3.455714 -0.021696211
3.456714 -0.02149004
3.457714 -0.021283177
3.458714 -0.021075643999999998
3.459714 -0.020867459999999997
3.460714 -0.020658644
3.461714 -0.020449217
3.462714 -0.020239198
3.463714 -0.020028605999999997
3.464714 -0.019817457
3.465714 -0.019605771
3.466714 -0.019393563000000003
3.467714 -0.019180851999999998
3.468714 -0.018967653
3.469714 -0.018753983000000002
3.470714 -0.018539856
3.471714 -0.018325287
3.472714 -0.018110289
3.473714 -0.017894877
3.474714 -0.017679064
3.475714 -0.017462863
3.476714 -0.017246285
3.477714 -0.017029345
3.478714 -0.016812053
3.479714 -0.016594421
3.480714 -0.016376459
3.481714 -0.016158182
3.482714 -0.015939599
3.483714 -0.015720722
3.484714 -0.015501563
3.485714 -0.015282132999999998
3.486714 -0.015062446
3.487714 -0.014842513000000002
3.488714 -0.014622346
3.489714 -0.014401961999999999
3.490714 -0.014181373
3.491714 -0.013960592
3.492714 -0.013739638
3.493714 -0.013518523
3.494714 -0.013297265
3.495714 -0.013075882
3.496714 -0.012854391
3.497714 -0.01263281
3.498714 -0.012411158
3.499714 -0.012189456
3.500714 -0.011967724
3.501714 -0.011745981
3.502714 -0.01152425
3.503714 -0.011302551000000001
3.504714 -0.011080907
3.505714 -0.010859341
3.506714 -0.010637873
3.507714 -0.010416528999999999
3.508714 -0.010195328
3.509714 -0.0099742945
3.510714 -0.0097534503
3.511714 -0.0095328171
3.512714 -0.0093124174
3.513714 -0.0090922724
3.514714 -0.0088724031
3.515714 -0.00865283
3.516714 -0.0084335734
3.517714 -0.0082146529
3.518714 -0.0079960875
3.519714 -0.007777895399999999
3.520714 -0.0075600947000000005
3.521714 -0.0073427022
3.522714 -0.0071257353
3.523714 -0.0069092093
3.524714 -0.0066931396
3.525714 -0.006477540600000001
3.526714 -0.0062624269
3.527714 -0.0060478120000000005
3.528714 -0.0058337089
3.529714 -0.0056201305
3.530714 -0.0054070882
3.531714 -0.0051945946
3.532714 -0.0049826605000000005
3.533714 -0.0047712972
3.534714 -0.0045605157
3.535714 -0.0043503263
3.536714 -0.0041407395
3.537714 -0.0039317656
3.538714 -0.0037234153
3.539714 -0.0035156983000000004
3.540714 -0.0033086253
3.541714 -0.0031022068
3.542714 -0.002896453
3.543714 -0.0026913749
3.544714 -0.0024869834
3.545714 -0.0022832897000000002
3.546714 -0.0020803052
3.547714 -0.001878042
3.548714 -0.0016765120000000002
3.549714 -0.0014757278
3.550714 -0.0012757025999999999
3.551714 -0.0010764495
3.552714 -0.00087798226
3.553714 -0.00068031522
3.554714 -0.00048346300999999996
3.555714 -0.00028744068
3.556714 -9.2263781e-05
3.557714 0.00010205175999999999
3.558714 0.00029548958
3.559714 0.0004880329
3.560714 0.00067966457
3.561714 0.00087036697
3.562714 0.0010601223
3.563714 0.0012489123
3.564714 0.0014367185
3.565714 0.0016235221
3.566714 0.0018093042
3.567714 0.0019940457
3.568714 0.0021777274
3.569714 0.0023603303
3.570714 0.0025418351
3.571714 0.0027222228
3.572714 0.0029014745
3.573714 0.0030795716
3.574714 0.0032564960000000002
3.575714 0.0034322295999999995
3.576714 0.0036067555
3.577714 0.0037800564
3.578714 0.0039521161
3.579714 0.0041229188
3.580714 0.0042924501
3.581714 0.0044606953
3.582714 0.0046276415
3.583714 0.0047932761
3.584714 0.0049575871999999995
3.585714 0.0051205636
3.586714 0.0052821953000000005
3.587714 0.0054424734
3.588714 0.0056013887
3.589714 0.0057589335
3.590714 0.0059151003
3.591714 0.0060698825
3.592714 0.0062232742
3.593714 0.006375269
3.594714 0.0065258624000000005
3.595714 0.0066750494
3.596714 0.006822824799999999
3.597714 0.0069691836
3.598714 0.0071141221
3.599714 0.0072576360000000005
3.600714 0.0073997201999999995
3.601714 0.007540370300000001
3.602714 0.0076795812
3.603714 0.007817347799999999
3.604714 0.007953665
3.605714 0.0080885271
3.606714 0.0082219281
3.607714 0.008353860900000001
3.608714 0.0084843196
3.609714 0.0086132961
3.610714 0.008740782499999999
3.611714 0.0088667701
3.612714 0.008991250800000001
3.613714 0.0091142145
3.614714 0.0092356524
3.615714 0.0093555536
3.616714 0.009473908
3.617714 0.0095907046
3.618714 0.0097059325
3.619714 0.009819580000000001
3.620714 0.0099316363
3.621714 0.010042089
3.622714 0.010150926
3.623714 0.010258135
3.624714 0.010363706
3.625714 0.010467625
3.626714 0.010569881
3.627714 0.010670463
3.628714 0.010769358
3.629714 0.010866557
3.630714 0.010962048
3.631714 0.011055821
3.632714 0.011147864
3.633714 0.01123817
3.634714 0.011326728000000001
3.635714 0.011413529
3.636714 0.011498565
3.637714 0.011581829
3.638714 0.011663311
3.639714 0.011743007
3.640714 0.011820909
3.641714 0.011897012
3.642714 0.011971311
3.643714 0.0120438
3.644714 0.012114477
3.645714 0.012183339
3.646714 0.012250381000000001
3.647714 0.012315603000000001
3.648714 0.012379000999999999
3.649714 0.012440576000000002
3.650714 0.012500327999999998
3.651714 0.012558255999999999
3.652714 0.012614363
3.653714 0.012668647
3.654714 0.012721113000000001
3.655714 0.012771762
3.656714 0.012820597
3.657714 0.012867621
3.658714 0.012912838
3.659714 0.012956253000000001
3.660714 0.012997867
3.661714 0.013037684999999999
3.662714 0.013075713999999999
3.663714 0.013111954999999998
3.664714 0.013146414
3.665714 0.013179096
3.666714 0.013210005
3.667714 0.013239145
3.668714 0.01326652
3.669714 0.013292134
3.670714 0.013315991000000001
3.671714 0.013338092000000001
3.672714 0.013358441
3.673714 0.013377041999999999
3.674714 0.013393895999999999
3.675714 0.013409003
3.676714 0.013422366000000002
3.677714 0.013433986
3.678714 0.013443862999999999
3.679714 0.013451996
3.680714 0.013458384
3.681714 0.013463027
3.682714 0.013465925
3.683714 0.013467074
3.684714 0.013466475
3.685714 0.013464123
3.686714 0.013460018
3.687714 0.013454157000000001
3.688714 0.013446537
3.689714 0.013437156999999998
3.690714 0.013426013
3.691714 0.013413104
3.692714 0.013398429
3.693714 0.013381982999999998
3.694714 0.013363769
3.695714 0.013343782
3.696714 0.013322023999999998
3.697714 0.013298493
3.698714 0.01327319
3.699714 0.013246115
3.700714 0.01321727
3.701714 0.013186657
3.702714 0.013154278
3.703714 0.013120136000000001
3.704714 0.013084235
3.705714 0.013046579
3.706714 0.013007173
3.707714 0.012966021000000001
3.708714 0.012923131999999999
3.709714 0.012878512
3.710714 0.012832168
3.711714 0.012784109
3.712714 0.012734345
3.713714 0.012682882
3.714714 0.012629732000000001
3.715714 0.012574907
3.716714 0.012518416000000001
3.717714 0.012460272
3.718714 0.012400489
3.719714 0.012339077
3.720714 0.012276051
3.721714 0.012211424
3.722714 0.01214521
3.723714 0.012077423
3.724714 0.012008078
3.725714 0.011937189
3.726714 0.011864772
3.727714 0.01179084
3.728714 0.011715409
3.729714 0.011638494
3.730714 0.01156011
3.731714 0.011480271
3.732714 0.011398991
3.733714 0.011316285
3.734714 0.011232165
3.735714 0.011146646
3.736714 0.011059738999999999
3.737714 0.010971459
3.738714 0.010881815
3.739714 0.010790820999999999
3.740714 0.010698486
3.741714 0.010604821
3.742714 0.010509836
3.743714 0.01041354
3.744714 0.010315943
3.745714 0.010217052
3.746714 0.010116876
3.747714 0.010015423
3.748714 0.0099126977
3.749714 0.009808709700000001
3.750714 0.0097034645
3.751714 0.0095969692
3.752714 0.0094892304
3.753714 0.0093802555
3.754714 0.009270050200000001
3.755714 0.009158622600000001
3.756714 0.0090459791
3.757714 0.0089321271
3.758714 0.008817075300000001
3.759714 0.0087008324
3.760714 0.0085834072
3.761714 0.0084648091
3.762714 0.008345049
3.763714 0.008224137900000001
3.764714 0.0081020873
3.765714 0.007978910399999999
3.766714 0.0078546203
3.767714 0.007729231600000001
3.768714 0.007602759399999999
3.769714 0.0074752199
3.770714 0.007346629699999999
3.771714 0.0072170064
3.772714 0.007086367999999999
3.773714 0.006954732799999999
3.774714 0.0068221212000000005
3.775714 0.0066885528
3.776714 0.0065540487000000005
3.777714 0.006418629300000001
3.778714 0.006282316499999999
3.779714 0.006145131200000001
3.780714 0.0060070965
3.781714 0.0058682337
3.782714 0.0057285655
3.783714 0.0055881141
3.784714 0.0054469019
3.785714 0.0053049509
3.786714 0.0051622828
3.787714 0.0050189199
3.788714 0.0048748832
3.789714 0.0047301939000000005
3.790714 0.0045848727
3.791714 0.0044389402
3.792714 0.0042924163
3.793714 0.0041453201
3.794714 0.0039976709
3.795714 0.0038494873
3.796714 0.0037007871
3.797714 0.0035515877
3.798714 0.0034019064000000003
3.799714 0.0032517597
3.800714 0.0031011637
3.801714 0.0029501342999999998
3.802714 0.0027986869
3.803714 0.0026468366
3.804714 0.0024945981
3.805714 0.002341986
3.806714 0.0021890144
3.807714 0.0020356976
3.808714 0.0018820494000000001
3.809714 0.0017280836
3.810714 0.001573814
3.811714 0.0014192542
3.812714 0.0012644178
3.813714 0.0011093186000000002
3.814714 0.00095397027
3.815714 0.0007983865500000001
3.816714 0.0006425812900000001
3.817714 0.00048656843
3.818714 0.00033036215
3.819714 0.00017397672
3.820714 1.7426636e-05
3.821714 -0.00013927339
3.822714 -0.0002961084
3.823714 -0.0004530631
3.824714 -0.00061012202
3.825714 -0.00076726928
3.826714 -0.00092448863
3.827714 -0.0010817633999999998
3.828714 -0.0012390766
3.829714 -0.0013964108
3.830714 -0.0015537481999999998
3.831714 -0.0017110704
3.832714 -0.0018683584000000002
3.833714 -0.0020255931
3.834714 -0.0021827549
3.835714 -0.0023398233999999997
3.836714 -0.0024967778
3.837714 -0.0026535969999999997
3.838714 -0.0028102597
3.839714 -0.0029667437000000002
3.840714 -0.0031230269
3.841714 -0.0032790863999999998
3.842714 -0.0034348996
3.843714 -0.0035904432
3.844714 -0.0037456939
3.845714 -0.0039006285
3.846714 -0.0040552233
3.847714 -0.0042094551000000004
3.848714 -0.0043633001
3.849714 -0.0045167355
3.850714 -0.0046697383
3.851714 -0.0048222857
3.852714 -0.004974355
3.853714 -0.0051259245
3.854714 -0.005276972699999999
3.855714 -0.005427478
3.856714 -0.0055774202
3.857714 -0.0057267793
3.858714 -0.0058755355
3.859714 -0.00602367
3.860714 -0.0061711653
3.861714 -0.0063180028999999995
3.862714 -0.0064641667
3.863714 -0.00660964
3.864714 -0.0067544075
3.865714 -0.006898454
3.866714 -0.0070417655999999995
3.867714 -0.007184327799999999
3.868714 -0.0073261275
3.869714 -0.0074671523
3.870714 -0.0076073891000000005
3.871714 -0.007746826300000001
3.872714 -0.0078854515
3.873714 -0.008023253
3.874714 -0.00816022
3.875714 -0.0082963408
3.876714 -0.0084316038
3.877714 -0.008565998
3.878714 -0.008699512500000001
3.879714 -0.008832135100000001
3.880714 -0.0089638546
3.881714 -0.0090946589
3.882714 -0.0092245362
3.883714 -0.0093534734
3.884714 -0.0094814583
3.885714 -0.0096084776
3.886714 -0.0097345182
3.887714 -0.0098595658
3.888714 -0.009983607
3.889714 -0.010106627
3.890714 -0.010228609999999999
3.891714 -0.010349543
3.892714 -0.010469409
3.893714 -0.010588193
3.894714 -0.010705878
3.895714 -0.010822449999999999
3.896714 -0.010937891
3.897714 -0.011052184999999999
3.898714 -0.011165316
3.899714 -0.011277268
3.900714 -0.011388023
3.901714 -0.011497565
3.902714 -0.011605878
3.903714 -0.011712946
3.904714 -0.011818752
3.905714 -0.011923281
3.906714 -0.012026516
3.907714 -0.012128443000000001
3.908714 -0.012229045
3.909714 -0.012328308
3.910714 -0.012426217000000002
3.911714 -0.012522755
3.912714 -0.012617912
3.913714 -0.012711670999999999
3.914714 -0.012804019
3.915714 -0.012894942
3.916714 -0.012984428
3.917714 -0.013072463000000001
3.918714 -0.013159035
3.919714 -0.013244132
3.920714 -0.013327743
3.921714 -0.013409855
3.922714 -0.013490456
3.923714 -0.013569539
3.924714 -0.013647089
3.925714 -0.013723098
3.926714 -0.013797557
3.927714 -0.013870454999999999
3.928714 -0.013941784
3.929714 -0.014011534
3.930714 -0.014079698000000002
3.931714 -0.014146267
3.932714 -0.014211235
3.933714 -0.014274592000000001
3.934714 -0.014336333000000001
3.935714 -0.014396449999999998
3.936714 -0.014454937
3.937714 -0.014511788000000001
3.938714 -0.014566996999999998
3.939714 -0.014620557
3.940714 -0.014672462999999998
3.941714 -0.014722711000000001
3.942714 -0.014771296
3.943714 -0.014818211000000001
3.944714 -0.014863453
3.945714 -0.014907017
3.946714 -0.014948897000000001
3.947714 -0.014989091000000001
3.948714 -0.015027593
3.949714 -0.015064397
3.950714 -0.015099501999999999
3.951714 -0.015132901999999998
3.952714 -0.015164592000000001
3.953714 -0.015194566999999999
3.954714 -0.015222824000000001
3.955714 -0.015249358000000001
3.956714 -0.015274163
3.957714 -0.015297237000000002
3.958714 -0.015318571
3.959714 -0.015338164000000001
3.960714 -0.015356009
3.961714 -0.0153721
3.962714 -0.015386434
3.963714 -0.015399004
3.964714 -0.015409806
3.965714 -0.015418834000000001
3.966714 -0.015426082
3.967714 -0.015431545
3.968714 -0.015435218
3.969714 -0.015437095
3.970714 -0.015437172
3.971714 -0.015435443
3.972714 -0.015431903999999998
3.973714 -0.015426549
3.974714 -0.015419374
3.975714 -0.015410375
3.976714 -0.015399547
3.977714 -0.015386887
3.978714 -0.015372389999999998
3.979714 -0.015356054
3.980714 -0.015337874
3.981714 -0.015317849000000001
3.982714 -0.015295978000000002
3.983714 -0.015272257
3.984714 -0.015246682999999999
3.985714 -0.015219257
3.986714 -0.015189979000000001
3.987714 -0.015158847
3.988714 -0.01512586
3.989714 -0.015091021
3.990714 -0.01505433
3.991714 -0.015015788
3.992714 -0.014975395999999998
3.993714 -0.014933156000000001
3.994714 -0.014889073000000001
3.995714 -0.014843147
3.996714 -0.014795383
3.997714 -0.014745785
3.998714 -0.014694357
3.999714 -0.014641102
4.000714 -0.014586028000000001
4.001714 -0.014529138999999998
4.002714 -0.014470440999999999
4.003714 -0.014409937999999999
4.004714 -0.014347638
4.005714 -0.014283549
4.006714 -0.014217674000000001
4.007714 -0.014150022000000002
4.008714 -0.014080599000000001
4.009714 -0.014009413
4.010714 -0.013936468
4.011714 -0.013861775
4.012714 -0.013785338000000001
4.013714 -0.013707165
4.014714 -0.013627263
4.015714 -0.013545639000000002
4.016714 -0.013462298
4.017715 -0.013377248
4.018714 -0.013290496
4.019714 -0.013202044999999999
4.020714 -0.013111903000000001
4.021714 -0.013020075999999998
4.022714 -0.012926570000000002
4.023714 -0.01283139
4.024714 -0.012734543
4.025714 -0.012636032
4.026714 -0.012535863999999999
4.027714 -0.012434043
4.028714 -0.012330574
4.029714 -0.012225463999999998
4.030715 -0.012118716
4.031714 -0.012010337
4.032714 -0.011900331
4.033714 -0.011788703999999999
4.034714 -0.011675463
4.035714 -0.011560612
4.036714 -0.011444159
4.037714 -0.011326109000000001
4.038714 -0.011206470999999999
4.039714 -0.01108525
4.040714 -0.010962454
4.041714 -0.010838093
4.042714 -0.010712173
4.043715 -0.010584705
4.044714 -0.010455697
4.045714 -0.010325159
4.046714 -0.010193101
4.047714 -0.010059535000000001
4.048714 -0.0099244695
4.049714 -0.009787918
4.050714 -0.0096498916
4.051714 -0.0095104027
4.052714 -0.0093694638
4.053714 -0.0092270879
4.054714 -0.009083288
4.055714 -0.0089380774
4.056714 -0.0087914705
4.057714 -0.008643481100000001
4.058714 -0.0084941239
4.059714 -0.0083434134
4.060714 -0.008191364
4.061714 -0.0080379919
4.062714 -0.0078833116
4.063715 -0.0077273391
4.064714 -0.0075700904
4.065714 -0.0074115815
4.066714 -0.0072518284
4.067714 -0.007090847799999999
4.068714 -0.006928656500000001
4.069714 -0.0067652705
4.070714 -0.0066007065
4.071714 -0.0064349821
4.072714 -0.0062681138
4.073714 -0.0061001188
4.074714 -0.0059310139
4.075714 -0.0057608166
4.076715 -0.0055895434
4.077714 -0.005417211999999999
4.078714 -0.0052438387
4.079714 -0.0050694409
4.080714 -0.004894035
4.081714 -0.0047176378
4.082714 -0.0045402659
4.083714 -0.0043619355000000005
4.084714 -0.0041826628000000005
4.085714 -0.0040024639
4.086714 -0.0038213544000000005
4.087714 -0.0036393496
4.088714 -0.0034564648
4.089714 -0.0032727147999999998
4.090714 -0.0030881143000000004
4.091714 -0.002902678
4.092714 -0.0027164198
4.093714 -0.0025293539
4.094714 -0.0023414937
4.095714 -0.0021528529
4.096714 -0.0019634448000000002
4.097714 -0.0017732827000000002
4.098714 -0.0015823796
4.099714 -0.0013907487
4.100714 -0.0011984031
4.101714 -0.0010053557000000001
4.102714 -0.0008116199800000001
4.103714 -0.00061720921
4.104714 -0.00042213701
4.105714 -0.00022641723000000003
4.106714 -3.0064001e-05
4.107714 0.00016690815
4.108714 0.0003644843
4.109715 0.00056264912
4.110714 0.0007613868499999999
4.111714 0.00096068125
4.112714 0.0011605154
4.113714 0.0013608722
4.114714 0.0015617337
4.115714 0.0017630819
4.116714 0.0019648978
4.117714 0.0021671625
4.118714 0.0023698562999999997
4.119714 0.0025729592
4.120714 0.0027764507
4.121714 0.0029803101
4.122715 0.0031845167999999995
4.123714 0.0033890490000000003
4.124714 0.0035938858
4.125714 0.0037990056
4.126714 0.0040043869
4.127714 0.0042100079999999995
4.128714 0.0044158471
4.129714 0.0046218825
4.130714 0.004828093
4.131714 0.005034457
4.132714 0.0052409534
4.133714 0.0054475608
4.134714 0.0056542587
4.135714 0.0058610261
4.136714 0.0060678431
4.137714 0.0062746891
4.138714 0.0064815453000000006
4.139714 0.0066883913
4.140714 0.0068952082
4.141714 0.0071019778
4.142715 0.007308681200000001
4.143714 0.0075153002
4.144714 0.0077218167
4.145714 0.0079282137
4.146714 0.008134474
4.147714 0.0083405801
4.148714 0.0085465152
4.149714 0.0087522632
4.150714 0.0089578083
4.151714 0.0091631337
4.152714 0.0093682233
4.153714 0.009573061800000001
4.154714 0.0097776334
4.155715 0.009981921900000001
4.156714 0.010185912
4.157714 0.010389589
4.158714 0.010592936
4.159714 0.01079594
4.160714 0.010998583000000001
4.161714 0.011200851999999999
4.162714 0.01140273
4.163714 0.011604202
4.164714 0.011805254
4.165714 0.012005868
4.166714 0.012206032
4.167714 0.012405726999999998
4.168715 0.012604940000000002
4.169714 0.012803654000000001
4.170714 0.013001854000000002
4.171714 0.013199523
4.172714 0.013396645999999998
4.173714 0.013593207
4.174714 0.013789191000000001
4.175714 0.013984579999999998
4.176714 0.014179357
4.177714 0.014373506000000001
4.178714 0.014567010000000002
4.179714 0.014759851999999999
4.180714 0.014952012999999998
4.181714 0.015143477
4.182714 0.015334225
4.183714 0.015524239
4.184714 0.015713500999999998
4.185714 0.015901992
4.186714 0.016089693
4.187714 0.016276586
4.188715 0.016462652
4.189714 0.016647870999999998
4.190714 0.016832225
4.191714 0.017015694
4.192714 0.01719826
4.193714 0.017379902000000003
4.194714 0.017560604
4.195714 0.017740346
4.196714 0.017919109
4.197714 0.018096877
4.198714 0.01827363
4.199714 0.018449352
4.200714 0.018624024
4.201715 0.018797630000000003
4.202714 0.018970153
4.203714 0.019141578
4.204714 0.019311887
4.205714 0.019481066999999998
4.206714 0.019649102
4.207714 0.019815977000000002
4.208714 0.019981679
4.209714 0.020146192
4.210714 0.020309506
4.211714 0.020471604
4.212714 0.020632475
4.213714 0.020792108
4.214714 0.02095049
4.215714 0.021107608
4.216714 0.021263454
4.217714 0.021418012
4.218714 0.021571275
4.219714 0.02172323
4.220714 0.021873869
4.221714 0.022023178
4.222714 0.022171151
4.223714 0.022317776
4.224714 0.022463044
4.225714 0.022606945
4.226714 0.022749468999999998
4.227714 0.022890608
4.228714 0.023030351
4.229714 0.023168691
4.230714 0.023305617
4.231714 0.02344112
4.232714 0.023575191
4.233714 0.02370782
4.234715 0.023838998
4.235714 0.023968716
4.236714 0.024096963
4.237714 0.024223731999999998
4.238714 0.024349011
4.239714 0.024472791000000004
4.240714 0.024595062
4.241714 0.024715814000000003
4.242714 0.024835035000000002
4.243714 0.024952716
4.244714 0.025068846
4.245714 0.025183416
4.246714 0.025296412
4.247715 0.025407824
4.248714 0.025517642000000004
4.249714 0.025625852999999997
4.250714 0.025732446000000003
4.251714 0.025837409
4.252714 0.025940730000000002
4.253714 0.026042401
4.254714 0.026142408000000002
4.255714 0.026240738
4.256714 0.02633738
4.257714 0.026432326
4.258714 0.026525559999999997
4.259714 0.026617074
4.260714 0.026706856
4.261714 0.026794897999999998
4.262714 0.026881188
4.263714 0.026965715
4.264714 0.027048471
4.265714 0.027129447
4.266714 0.027208633
4.267715 0.027286023
4.268714 0.027361604999999997
4.269714 0.027435378
4.270714 0.027507331
4.271714 0.027577459999999998
4.272714 0.027645758
4.273714 0.027712218999999996
4.274714 0.027776841
4.275714 0.027839618000000003
4.276714 0.027900546999999998
4.277714 0.027959627999999997
4.278714 0.028016855
4.279714 0.028072227999999998
4.280715 0.028125744
4.281714 0.028177402999999997
4.282714 0.028227206
4.283714 0.028275151
4.284714 0.028321237000000003
4.285714 0.028365466000000002
4.286714 0.028407839
4.287714 0.028448351
4.288714 0.028487006999999998
4.289714 0.028523806000000002
4.290714 0.028558748
4.291714 0.028591833
4.292714 0.028623064
4.293715 0.028652439
4.294714 0.028679956
4.295714 0.028705613999999997
4.296714 0.028729415
4.297714 0.028751356999999998
4.298714 0.028771435999999997
4.299714 0.028789652
4.300714 0.028806002
4.301714 0.028820487000000002
4.302714 0.028833104000000002
4.303714 0.028843849
4.304714 0.028852720000000002
4.305714 0.028859715999999997
4.306714 0.028864833
4.307714 0.028868066
4.308714 0.028869417
4.309714 0.028868881000000002
4.310714 0.028866454
4.311714 0.028862134999999997
4.312714 0.028855921
4.313715 0.028847809999999998
4.314714 0.028837798
4.315714 0.028825883
4.316714 0.028812065
4.317714 0.02879634
4.318714 0.028778709
4.319714 0.028759168
4.320714 0.028737719000000002
4.321714 0.028714357000000003
4.322714 0.028689086000000003
4.323714 0.028661903
4.324714 0.028632808
4.325714 0.028601803999999998
4.326715 0.028568890000000003
4.327714 0.028534068000000003
4.328714 0.028497339
4.329714 0.028458703
4.330714 0.028418166999999998
4.331714 0.028375731
4.332714 0.028331397
4.333714 0.028285171999999997
4.334714 0.028237057
4.335714 0.028187060000000003
4.336714 0.028135181999999998
4.337714 0.028081429999999998
4.338714 0.02802581
4.339714 0.027968326999999998
4.340714 0.027908987
4.341714 0.027847799
4.342714 0.027784769
4.343714 0.027719905000000003
4.344714 0.027653214
4.345714 0.027584707
4.346714 0.027514389
4.347714 0.027442269
4.348714 0.027368357
4.349714 0.027292661
4.350714 0.027215193000000002
4.351714 0.027135957
4.352714 0.02705497
4.353714 0.026972237
4.354714 0.026887769
4.355714 0.026801575
4.356714 0.026713664
4.357714 0.026624047
4.358714 0.026532734
4.359715 0.026439733000000003
4.360714 0.026345055
4.361714 0.026248709999999998
4.362714 0.026150703
4.363714 0.026051045
4.364714 0.025949746
4.365714 0.025846812
4.366714 0.025742254
4.367714 0.025636076999999997
4.368714 0.025528288000000003
4.369714 0.025418896
4.370714 0.025307905
4.371714 0.025195326
4.372715 0.025081163
4.373714 0.024965422999999997
4.374714 0.024848111
4.375714 0.024729237
4.376714 0.024608805
4.377714 0.024486818999999996
4.378714 0.024363289
4.379714 0.02423822
4.380714 0.024111618
4.381714 0.02398349
4.382714 0.023853844
4.383714 0.023722688
4.384714 0.023590028
4.385714 0.023455873999999998
4.386714 0.023320234000000002
4.387714 0.023183117
4.388714 0.023044534
4.389714 0.022904492999999998
4.390714 0.022763007000000002
4.391714 0.022620086
4.392715 0.022475743
4.393714 0.02232999
4.394714 0.022182839
4.395714 0.022034303
4.396714 0.021884398
4.397714 0.021733136
4.398714 0.021580531
4.399714 0.021426599
4.400714 0.021271355000000002
4.401714 0.021114813
4.402714 0.02095699
4.403714 0.0207979
4.404714 0.02063756
4.405715 0.020475984
4.406714 0.020313189
4.407714 0.020149189
4.408714 0.019984001
4.409714 0.019817641
4.410714 0.019650122000000003
4.411714 0.019481461
4.412714 0.019311674
4.413714 0.019140773
4.414714 0.018968775
4.415714 0.018795695
4.416714 0.018621546
4.417714 0.018446342
4.418715 0.018270098000000002
4.419714 0.018092828000000002
4.420714 0.017914546
4.421714 0.017735263
4.422714 0.017554994
4.423714 0.017373751
4.424714 0.017191548
4.425714 0.017008396000000002
4.426714 0.016824309
4.427714 0.016639299
4.428714 0.016453376
4.429714 0.016266554
4.430714 0.016078846
4.431714 0.015890262000000002
4.432714 0.015700815
4.433714 0.015510517
4.434714 0.015319379
4.435714 0.015127413000000001
4.436714 0.014934631
4.437714 0.014741045
4.438715 0.014546668000000002
4.439714 0.014351511
4.440714 0.014155586999999999
4.441714 0.013958908999999999
4.442714 0.013761489000000002
4.443714 0.013563341000000001
4.444714 0.013364477
4.445714 0.013164911000000001
4.446714 0.012964656000000001
4.447714 0.012763726
4.448714 0.012562136
4.449714 0.012359898999999999
4.450714 0.01215703
4.451715 0.011953543
4.452714 0.011749454999999999
4.453714 0.011544779
4.454714 0.011339533
4.455714 0.011133732
4.456714 0.010927392000000001
4.457714 0.010720529
4.458714 0.010513159999999999
4.459714 0.010305303
4.460714 0.010096973
4.461714 0.0098881894
4.462714 0.0096789692
4.463714 0.0094693307
4.464714 0.0092592913
4.465714 0.009048869099999999
4.466714 0.0088380832
4.467714 0.0086269509
4.468714 0.0084154912
4.469714 0.0082037222
4.470714 0.0079916623
4.471714 0.0077793302
4.472714 0.007566743400000001
4.473714 0.007353920199999999
4.474714 0.0071408787000000005
4.475714 0.0069276372
4.476714 0.0067142122
4.477714 0.006500621400000001
4.478714 0.006286882099999999
4.479714 0.006073011200000001
4.480714 0.0058590249
4.481714 0.0056449397
4.482714 0.0054307711
4.483714 0.0052165349
4.484715 0.0050022467
4.485714 0.0047879210000000005
4.486714 0.0045735726999999995
4.487714 0.0043592160999999996
4.488714 0.004144864900000001
4.489714 0.0039305334
4.490714 0.0037162346
4.491714 0.0035019821
4.492714 0.0032877888
4.493714 0.0030736671999999996
4.494714 0.0028596300999999998
4.495714 0.0026456897
4.496714 0.0024318582
4.497715 0.0022181475
4.498714 0.0020045696
4.499714 0.0017911359
4.500714 0.0015778582999999998
4.501714 0.0013647483
4.502714 0.0011518171
4.503714 0.0009390762900000001
4.504714 0.00072653725
4.505714 0.0005142113399999999
4.506714 0.00030210997
4.507714 9.024464e-05
4.508714 -0.00012137305
4.509714 -0.00033273136000000004
4.510714 -0.0005438184
4.511714 -0.00075462208
4.512714 -0.00096513004
4.513714 -0.0011753297
4.514714 -0.0013852082999999999
4.515714 -0.0015947523999999998
4.516714 -0.0018039487
4.517715 -0.0020127831
4.518714 -0.0022212413
4.519714 -0.0024293084
4.520714 -0.0026369693
4.521714 -0.0028442084
4.522714 -0.0030510097
4.523714 -0.0032573563999999996
4.524714 -0.0034632321
4.525714 -0.0036686193000000002
4.526714 -0.0038735005
4.527714 -0.0040778581
4.528714 -0.0042816737
4.529714 -0.0044849294000000005
4.530715 -0.004687607
4.531714 -0.0048896880000000005
4.532714 -0.0050911538
4.533714 -0.0052919866000000005
4.534714 -0.0054921682
4.535714 -0.0056916811
4.536714 -0.0058905076
4.537714 -0.0060886308000000005
4.538714 -0.0062860337
4.539714 -0.006482700699999999
4.540714 -0.006678616
4.541714 -0.0068737645
4.542714 -0.0070681315
4.543715 -0.007261704
4.544714 -0.0074544688999999996
4.545714 -0.007646413
4.546714 -0.007837525500000001
4.547714 -0.0080277947
4.548714 -0.008217210400000001
4.549714 -0.008405762499999999
4.550714 -0.0085934422
4.551714 -0.008780240799999998
4.552714 -0.0089661502
4.553714 -0.009151162499999999
4.554714 -0.009335269700000001
4.555714 -0.009518466
4.556714 -0.009700744
4.557714 -0.0098820972
4.558714 -0.010062519
4.559714 -0.010242003
4.560714 -0.010420544
4.561714 -0.010598134
4.562714 -0.010774767000000001
4.563715 -0.010950438
4.564714 -0.011125138
4.565714 -0.011298861
4.566714 -0.011471599
4.567714 -0.011643345000000001
4.568714 -0.01181409
4.569714 -0.011983826000000001
4.570714 -0.012152543
4.571714 -0.012320232
4.572714 -0.012486883
4.573714 -0.012652487
4.574714 -0.012817033
4.575714 -0.012980509
4.576715 -0.013142903999999999
4.577714 -0.013304205999999999
4.578714 -0.013464403
4.579714 -0.013623482999999999
4.580714 -0.013781431999999998
4.581714 -0.013938239
4.582714 -0.014093891
4.583714 -0.014248374
4.584714 -0.014401675
4.585714 -0.014553782
4.586714 -0.014704681
4.587714 -0.014854359000000001
4.588714 -0.015002803
4.589714 -0.015150002
4.590714 -0.015295942000000002
4.591714 -0.015440609
4.592714 -0.015583992
4.593714 -0.01572608
4.594714 -0.01586686
4.595714 -0.016006321
4.596714 -0.016144452
4.597714 -0.016281242
4.598714 -0.016416681
4.599714 -0.016550758
4.600714 -0.016683464
4.601714 -0.01681479
4.602714 -0.016944729000000002
4.603714 -0.01707327
4.604714 -0.017200407
4.605714 -0.017326131999999998
4.606714 -0.017450438
4.607714 -0.017573321
4.608714 -0.017694772
4.609715 -0.017814789
4.610714 -0.017933367000000002
4.611714 -0.018050501
4.612714 -0.018166189
4.613714 -0.018280428999999997
4.614714 -0.018393216
4.615714 -0.01850455
4.616714 -0.01861443
4.617714 -0.018722853999999997
4.618714 -0.018829822
4.619714 -0.018935333
4.620714 -0.01903939
4.621714 -0.019141990999999997
4.622715 -0.019243137
4.623714 -0.019342829
4.624714 -0.019441069000000002
4.625714 -0.019537857000000002
4.626714 -0.019633194
4.627714 -0.019727081
4.628714 -0.019819519
4.629714 -0.019910508
4.630714 -0.020000049
4.631714 -0.020088142
4.632714 -0.020174785
4.633714 -0.02025998
4.634714 -0.020343723
4.635714 -0.020426013
4.636714 -0.020506847
4.637714 -0.020586223
4.638714 -0.020664138999999998
4.639714 -0.020740589
4.640714 -0.020815569
4.641714 -0.020889073
4.642715 -0.020961098
4.643714 -0.021031637000000002
4.644714 -0.021100683000000002
4.645714 -0.02116823
4.646714 -0.021234271
4.647714 -0.021298799
4.648714 -0.021361807
4.649714 -0.021423287000000003
4.650714 -0.021483234
4.651714 -0.021541638000000002
4.652714 -0.021598494
4.653714 -0.021653794
4.654714 -0.021707531000000002
4.655715 -0.021759701
4.656714 -0.021810297
4.657714 -0.021859312000000002
4.658714 -0.021906743
4.659714 -0.021952583999999997
4.660714 -0.021996831999999997
4.661714 -0.022039484
4.662714 -0.022080535999999998
4.663714 -0.022119986999999997
4.664714 -0.022157835
4.665714 -0.022194079
4.666714 -0.022228718
4.667714 -0.022261756
4.668715 -0.022293191
4.669714 -0.022323025
4.670714 -0.022351262
4.671714 -0.022377903
4.672714 -0.022402954
4.673714 -0.022426419
4.674714 -0.022448302
4.675714 -0.02246861
4.676714 -0.022487346999999998
4.677714 -0.022504519
4.678714 -0.022520135
4.679714 -0.022534201
4.680714 -0.022546724
4.681714 -0.022557713
4.682714 -0.022567173
4.683714 -0.022575112
4.684714 -0.02258154
4.685714 -0.022586463
4.686714 -0.022589889999999998
4.687714 -0.022591827999999998
4.688715 -0.022592285
4.689714 -0.022591268
4.690714 -0.022588784
4.691714 -0.022584839
4.692714 -0.022579441
4.693714 -0.022572596
4.694714 -0.022564309
4.695714 -0.022554587
4.696714 -0.022543434
4.697714 -0.022530855
4.698714 -0.022516855000000002
4.699714 -0.022501437000000003
4.700714 -0.022484605
4.701715 -0.022466363
4.702714 -0.022446712
4.703714 -0.022425656999999998
4.704714 -0.022403197
4.705714 -0.022379337
4.706714 -0.022354073999999998
4.707714 -0.022327412
4.708714 -0.022299351
4.709714 -0.02226989
4.710714 -0.022239031
4.711714 -0.022206773000000003
4.712714 -0.022173114
4.713714 -0.022138056
4.714714 -0.022101597
4.715714 -0.022063739
4.716714 -0.022024479
4.717714 -0.021983818
4.718714 -0.021941756
4.719714 -0.021898294000000002
4.720714 -0.021853432
4.721714 -0.021807171
4.722714 -0.021759514
4.723714 -0.021710461
4.724714 -0.021660015
4.725714 -0.021608181
4.726714 -0.021554963
4.727714 -0.021500366
4.728714 -0.021444393
4.729714 -0.021387053
4.730714 -0.021328352
4.731714 -0.021268297999999998
4.732714 -0.021206898999999998
4.733714 -0.021144164
4.734715 -0.021080105000000002
4.735714 -0.021014731000000002
4.736714 -0.020948054
4.737714 -0.020880085
4.738714 -0.020810837
4.739714 -0.020740322000000002
4.740714 -0.020668557
4.741714 -0.020595551
4.742714 -0.020521322
4.743714 -0.020445882999999998
4.744714 -0.020369249
4.745714 -0.020291434
4.746714 -0.020212453000000002
4.747715 -0.020132322
4.748714 -0.020051053000000003
4.749714 -0.019968663
4.750714 -0.019885167
4.751714 -0.019800577
4.752714 -0.019714909
4.753714 -0.019628173000000002
4.754714 -0.019540386
4.755714 -0.019451558
4.756714 -0.019361703
4.757714 -0.019270832
4.758714 -0.019178956
4.759714 -0.019086084
4.760714 -0.018992228
4.761714 -0.018897398
4.762714 -0.018801601
4.763714 -0.018704847
4.764714 -0.018607143
4.765714 -0.018508495
4.766714 -0.018408913
4.767715 -0.018308402
4.768714 -0.018206968
4.769714 -0.018104615
4.770714 -0.018001351
4.771714 -0.017897178
4.772714 -0.017792103
4.773714 -0.017686129999999998
4.774714 -0.017579262
4.775714 -0.017471505
4.776714 -0.017362862
4.777714 -0.017253337
4.778714 -0.017142935
4.779714 -0.017031659
4.780715 -0.016919515
4.781714 -0.016806507000000002
4.782714 -0.016692642
4.783714 -0.016577922000000002
4.784714 -0.016462354999999998
4.785714 -0.016345947
4.786714 -0.016228705
4.787714 -0.016110636
4.788714 -0.015991749
4.789714 -0.015872050000000002
4.790714 -0.01575155
4.791714 -0.01563026
4.792714 -0.015508189
4.793715 -0.015385347
4.794714 -0.015261747
4.795714 -0.015137403
4.796714 -0.015012326
4.797714 -0.014886532000000001
4.798714 -0.014760035
4.799714 -0.01463285
4.800714 -0.014504991000000002
4.801714 -0.014376476
4.802714 -0.014247322
4.803714 -0.014117544999999999
4.804714 -0.013987162999999999
4.805714 -0.013856194
4.806714 -0.013724656
4.807714 -0.013592567
4.808714 -0.013459944000000001
4.809714 -0.013326807
4.810714 -0.013193172
4.811714 -0.013059059000000001
4.812714 -0.012924483
4.813715 -0.012789461
4.814714 -0.012654012
4.815714 -0.012518151
4.816714 -0.012381893000000001
4.817714 -0.012245252000000002
4.818714 -0.012108243
4.819714 -0.011970878
4.820714 -0.01183317
4.821714 -0.011695131
4.822714 -0.01155677
4.823714 -0.011418098
4.824714 -0.011279124
4.825714 -0.011139856
4.826715 -0.0110003
4.827714 -0.010860464
4.828714 -0.010720354
4.829714 -0.010579976
4.830714 -0.010439334
4.831714 -0.010298433
4.832714 -0.010157277999999999
4.833714 -0.010015874
4.834714 -0.0098742232
4.835714 -0.0097323311
4.836714 -0.0095902018
4.837714 -0.0094478397
4.838714 -0.0093052498
4.839714 -0.0091624373
4.840714 -0.0090194073
4.841714 -0.0088761655
4.842714 -0.0087327193
4.843714 -0.008589075199999999
4.844714 -0.0084452404
4.845714 -0.0083012237
4.846714 -0.0081570339
4.847714 -0.0080126811
4.848714 -0.0078681747
4.849714 -0.0077235258000000005
4.850714 -0.0075787458999999995
4.851714 -0.0074338466
4.852714 -0.007288841200000001
4.853714 -0.007143742600000001
4.854714 -0.0069985646
4.855714 -0.0068533212
4.856714 -0.006708027599999999
4.857714 -0.0065626984
4.858714 -0.0064173488
4.859715 -0.0062719948
4.860714 -0.0061266524
4.861714 -0.0059813377000000004
4.862714 -0.0058360671
4.863714 -0.0056908571
4.864714 -0.005545724
4.865714 -0.0054006843
4.866714 -0.0052557545
4.867714 -0.005110951000000001
4.868714 -0.0049662896
4.869714 -0.0048217862
4.870714 -0.0046774567
4.871714 -0.0045333163000000004
4.872715 -0.00438938
4.873714 -0.0042456624
4.874714 -0.0041021776000000005
4.875714 -0.0039589395
4.876714 -0.0038159611
4.877714 -0.0036732552000000003
4.878714 -0.0035308338
4.879714 -0.0033887089
4.880714 -0.0032468914
4.881714 -0.0031053914000000005
4.882714 -0.0029642193
4.883714 -0.0028233842
4.884714 -0.002682895
4.885714 -0.0025427598
4.886714 -0.0024029865
4.887714 -0.0022635819
4.888714 -0.0021245529
4.889714 -0.0019859055000000002
4.890714 -0.0018476454
4.891714 -0.0017097778
4.892715 -0.0015723079
4.893714 -0.0014352399000000001
4.894714 -0.0012985783
4.895714 -0.001162327
4.896714 -0.0010264898999999999
4.897714 -0.00089107079
4.898714 -0.0007560731799999999
4.899714 -0.0006215007
4.900714 -0.00048735700999999996
4.901714 -0.00035364589999999996
4.902714 -0.00022037123
4.903714 -8.753715400000001e-05
4.904714 4.4851910000000004e-05
4.905715 0.00017679122
4.906714 0.00030827562
4.907714 0.00043929954000000005
4.908714 0.00056985691
4.909714 0.00069994117
4.910714 0.00082954521
4.911714 0.0009586613499999999
4.912714 0.0010872813
4.913714 0.0012153961000000001
4.914714 0.0013429963
4.915714 0.001470072
4.916714 0.0015966127
4.917714 0.001722607
4.918715 0.0018480433999999999
4.919714 0.0019729099
4.920714 0.0020971941999999998
4.921714 0.0022208833
4.922714 0.0023439643
4.923714 0.0024664239
4.924714 0.0025882489000000003
4.925714 0.0027094258
4.926714 0.0028299411
4.927714 0.0029497818
4.928714 0.0030689345
4.929714 0.0031873864
4.930714 0.0033051245
4.931714 0.0034221368000000004
4.932714 0.0035384113
4.933714 0.0036539364
4.934714 0.0037687012
4.935714 0.0038826951
4.936714 0.0039959083
4.937714 0.0041083309
4.938715 0.0042199543
4.939714 0.0043307704
4.940714 0.0044407716
4.941714 0.0045499506
4.942714 0.0046583009000000005
4.943714 0.004765817
4.944714 0.0048724931
4.945714 0.0049783247999999995
4.946714 0.0050833081
4.947714 0.0051874395
4.948714 0.0052907159
4.949714 0.0053931351
4.950714 0.0054946951
4.951715 0.0055953944
4.952714 0.0056952318000000005
4.953714 0.0057942066999999995
4.954714 0.0058923186
4.955714 0.0059895679
4.956714 0.0060859547
4.957714 0.0061814797
4.958714 0.0062761435
4.959714 0.0063699466
4.960714 0.0064628897
4.961714 0.006554973499999999
4.962714 0.0066461987
4.963714 0.006736566100000001
4.964714 0.0068260757
4.965714 0.0069147267
4.966714 0.0070025199
4.967714 0.007089453
4.968714 0.007175526099999999
4.969714 0.007260736300000001
4.970714 0.0073450821
4.971714 0.0074285599
4.972714 0.007511166799999999
4.973714 0.0075928982999999995
4.974714 0.007673750199999999
4.975714 0.0077537173999999995
4.976714 0.0078327939
4.977714 0.007910974099999999
4.978714 0.0079882513
4.979714 0.0080646183
4.980714 0.0081400678
4.981714 0.0082145918
4.982714 0.0082881823
4.983714 0.0083608313
4.984715 0.00843253
4.985714 0.0085032705
4.986714 0.008573044
4.987714 0.0086418426
4.988714 0.0087096581
4.989714 0.0087764827
4.990714 0.008842309
4.991714 0.0089071298
4.992714 0.0089709385
4.993714 0.009033728599999999
4.994714 0.0090954949
4.995714 0.009156232399999999
4.996714 0.0092159367
4.997715 0.0092746042
4.998714 0.009332231299999999
4.999714 0.0093888164
5.000714 0.0094443581
5.001714 0.0094988551
5.002714 0.0095523079
5.003714 0.0096047166
5.004714 0.0096560834
5.005714 0.009706409
5.006714 0.0097556971
5.007714 0.0098039498
5.008714 0.0098511708
5.009714 0.0098973644
5.010714 0.009942535
5.011714 0.009986686900000001
5.012714 0.010029825
5.013714 0.010071953
5.014714 0.010113078000000001
5.015714 0.010153204
5.016714 0.010192336
5.017715 0.01023048
5.018714 0.010267639
5.019714 0.01030382
5.020714 0.010339025
5.021714 0.01037326
5.022714 0.010406528
5.023714 0.010438832
5.024714 0.010470176
5.025714 0.010500563000000001
5.026714 0.010529995
5.027714 0.010558474
5.028714 0.010586001
5.029714 0.010612579
5.030715 0.010638207
5.031714 0.010662886
5.032714 0.010686617
5.033714 0.010709398
5.034714 0.010731231
5.035714 0.010752114
5.036714 0.010772045
5.037714 0.010791024
5.038714 0.010809048
5.039714 0.010826117
5.040714 0.010842228
5.041714 0.010857379
5.042714 0.010871568
5.043715 0.010884793
5.044714 0.010897051
5.045714 0.010908341
5.046714 0.01091866
5.047714 0.010928006
5.048714 0.010936377
5.049714 0.010943771
5.050714 0.010950187
5.051714 0.010955623999999999
5.052714 0.010960079999999999
5.053714 0.010963555
5.054714 0.010966047999999999
5.055714 0.01096756
5.056714 0.010968091000000001
5.057714 0.010967643000000001
5.058714 0.010966217
5.059714 0.010963815
5.060714 0.010960441000000001
5.061714 0.010956096
5.062714 0.010950786
5.063715 0.010944516
5.064714 0.01093729
5.065714 0.010929115
5.066714 0.010919996999999999
5.067714 0.010909943
5.068714 0.01089896
5.069714 0.010887058
5.070714 0.010874243
5.071714 0.010860526
5.072714 0.010845914
5.073714 0.010830418
5.074714 0.010814045999999999
5.075714 0.01079681
5.076715 0.010778717
5.077714 0.010759778999999999
5.078714 0.010740005
5.079714 0.010719405
5.080714 0.010697987
5.081714 0.010675760999999999
5.082714 0.010652735
5.083714 0.010628919
5.084714 0.01060432
5.085714 0.010578946
5.086714 0.010552804
5.087714 0.010525901
5.088714 0.010498242999999999
5.089714 0.010469836
5.090714 0.010440686
5.091714 0.010410796
5.092714 0.010380171
5.093714 0.010348815999999999
5.094714 0.010316734
5.095714 0.010283927
5.096714 0.010250397
5.097714 0.010216147
5.098714 0.010181178
5.099714 0.010145491
5.100714 0.010109089
5.101714 0.010071971
5.102714 0.010034139999999999
5.103714 0.0099955956
5.104714 0.0099563382
5.105714 0.0099163699
5.106714 0.0098756907
5.107714 0.0098343029
5.108714 0.0097922071
5.109715 0.0097494056
5.110714 0.0097059004
5.111714 0.0096616946
5.112714 0.0096167911
5.113714 0.0095711934
5.114714 0.0095249059
5.115714 0.0094779338
5.116714 0.0094302814
5.117714 0.0093819552
5.118714 0.0093329611
5.119714 0.0092833063
5.120714 0.0092329981
5.121714 0.0091820439
5.122715 0.0091304522
5.123714 0.009078231999999999
5.124714 0.0090253925
5.125714 0.0089719433
5.126714 0.0089178939
5.127714 0.0088632536
5.128714 0.0088080335
5.129714 0.0087522436
5.130714 0.0086958942
5.131714 0.008638996199999999
5.132714 0.0085815605
5.133714 0.008523596599999999
5.134714 0.0084651161
5.135714 0.0084061285
5.136714 0.0083466446
5.137714 0.0082866747
5.138714 0.008226228200000001
5.139714 0.0081653154
5.140714 0.0081039456
5.141714 0.008042129
5.142715 0.0079798738
5.143714 0.0079171892
5.144714 0.0078540841
5.145714 0.0077905665
5.146714 0.007726644299999999
5.147714 0.0076623255
5.148714 0.0075976182
5.149714 0.007532529
5.150714 0.007467065000000001
5.151714 0.0074012335999999995
5.152714 0.007335041299999999
5.153714 0.0072684939
5.154714 0.0072015981000000005
5.155715 0.0071343602
5.156714 0.0070667855000000005
5.157714 0.006998879699999999
5.158714 0.0069306487
5.159714 0.0068620975
5.160714 0.0067932313
5.161714 0.0067240559
5.162714 0.006654576299999999
5.163714 0.0065847977
5.164714 0.0065147258
5.165714 0.006444365099999999
5.166714 0.0063737207
5.167714 0.006302797599999999
5.168715 0.006231600899999999
5.169714 0.0061601364
5.170714 0.0060884089
5.171714 0.006016423900000001
5.172714 0.0059441867
5.173714 0.0058717032999999995
5.174714 0.005798979
5.175714 0.0057260197
5.176714 0.0056528315
5.177714 0.0055794204
5.178714 0.0055057928
5.179714 0.0054319553
5.180714 0.0053579148
5.181714 0.0052836778
5.182714 0.0052092517000000005
5.183714 0.0051346437
5.184714 0.0050598614
5.185714 0.0049849124
5.186714 0.0049098053
5.187714 0.0048345479000000005
5.188715 0.004759148600000001
5.189714 0.004683616099999999
5.190714 0.0046079593
5.191714 0.0045321867
5.192714 0.0044563079
5.193714 0.0043803317
5.194714 0.0043042676999999994
5.195714 0.0042281252
5.196714 0.0041519139
5.197714 0.0040756429
5.198714 0.0039993221
5.199714 0.0039229606
5.200714 0.0038465678
5.201715 0.0037701528
5.202714 0.0036937243
5.203714 0.0036172914
5.204714 0.003540863
5.205714 0.0034644469
5.206714 0.0033880515
5.207714 0.0033116841
5.208714 0.0032353524
5.209714 0.0031590633
5.210714 0.0030828236000000004
5.211714 0.0030066394
5.212714 0.0029305167
5.213714 0.0028544609
5.214714 0.0027784774000000003
5.215714 0.002702571
5.216714 0.002626746
5.217714 0.0025510069
5.218714 0.0024753575000000002
5.219714 0.0023998016000000002
5.220714 0.0023243427
5.221714 0.0022489841000000003
5.222714 0.0021737293
5.223714 0.002098581
5.224714 0.0020235426
5.225714 0.0019486167999999999
5.226714 0.0018738066999999998
5.227714 0.0017991151
5.228714 0.0017245450999999999
5.229714 0.0016500997
5.230714 0.0015757818
5.231714 0.0015015945
5.232714 0.0014275408
5.233714 0.001353624
5.234715 0.0012798473
5.235714 0.0012062141
5.236714 0.0011327276999999998
5.237714 0.0010593917999999999
5.238714 0.00098620994
5.239714 0.0009131858
5.240714 0.0008403233599999999
5.241714 0.00076762663
5.242714 0.0006950997
5.243714 0.00062274698
5.244714 0.0005505729400000001
5.245714 0.00047858230000000007
5.246714 0.00040677991999999997
5.247715 0.0003351709
5.248714 0.00026376055999999997
5.249714 0.00019255438
5.250714 0.00012155807
5.251714 5.0777561e-05
5.252714 -1.9781071e-05
5.253714 -9.0111558e-05
5.254714 -0.00016020747
5.255714 -0.00023006223
5.256714 -0.0002996692
5.257714 -0.00036902163
5.258714 -0.00043811273999999997
5.259714 -0.00050693566
5.260714 -0.00057548364
5.261714 -0.00064374995
5.262714 -0.0007117279
5.263714 -0.0007794110399999999
5.264714 -0.00084679286
5.265714 -0.00091386728
5.266714 -0.00098062828
5.267715 -0.0010470701
5.268714 -0.0011131874
5.269714 -0.0011789749
5.270714 -0.0012444278
5.271714 -0.0013095416
5.272714 -0.0013743123
5.273714 -0.0014387359
5.274714 -0.0015028090000000001
5.275714 -0.0015665288
5.276714 -0.0016298922
5.277714 -0.0016928971
5.278714 -0.0017555414
5.279714 -0.0018178236
5.280715 -0.0018797422
5.281714 -0.0019412958999999999
5.282714 -0.002002484
5.283714 -0.0020633059
5.284714 -0.0021237611
5.285714 -0.002183849
5.286714 -0.0022435697
5.287714 -0.0023029228
5.288714 -0.0023619083
5.289714 -0.0024205257
5.290714 -0.0024787752
5.291714 -0.0025366562
5.292714 -0.0025941683
5.293715 -0.0026513109
5.294714 -0.0027080834
5.295714 -0.0027644848
5.296714 -0.0028205139
5.297714 -0.0028761694999999998
5.298714 -0.0029314502
5.299714 -0.0029863546
5.300714 -0.0030408806
5.301714 -0.0030950265
5.302714 -0.0031487903000000004
5.303714 -0.00320217
5.304714 -0.0032551638
5.305714 -0.0033077689
5.306714 -0.0033599837
5.307714 -0.003411806
5.308714 -0.0034632336000000002
5.309714 -0.0035142646
5.310714 -0.0035648973
5.311714 -0.0036151298
5.312714 -0.0036649606
5.313715 -0.0037143884
5.314714 -0.0037634120000000003
5.315714 -0.0038120299
5.316714 -0.0038602415
5.317714 -0.0039080456
5.318714 -0.0039554416
5.319714 -0.004002429
5.320714 -0.0040490067
5.321714 -0.0040951749
5.322714 -0.004140933
5.323714 -0.0041862804
5.324714 -0.0042312171
5.325714 -0.0042757427
5.326715 -0.004319856800000001
5.327714 -0.0043635591
5.328714 -0.0044068496
5.329714 -0.0044497279
5.330714 -0.0044921941
5.331714 -0.0045342473000000005
5.332714 -0.004575887900000001
5.333714 -0.0046171153
5.334714 -0.0046579298
5.335714 -0.004698331
5.336714 -0.004738319
5.337714 -0.0047778936
5.338714 -0.0048170554
5.339714 -0.0048558042
5.340714 -0.004894140900000001
5.341714 -0.0049320657
5.342714 -0.0049695798
5.343714 -0.0050066836
5.344714 -0.0050433784
5.345714 -0.0050796654
5.346714 -0.0051155457
5.347714 -0.0051510211
5.348714 -0.0051860934
5.349714 -0.005220764399999999
5.350714 -0.005255036
5.351714 -0.0052889103000000005
5.352714 -0.0053223896
5.353714 -0.0053554762
5.354714 -0.0053881726
5.355714 -0.0054204807
5.356714 -0.0054524033
5.357714 -0.0054839424000000005
5.358714 -0.0055151005999999995
5.359715 -0.0055458804000000006
5.360714 -0.0055762841
5.361714 -0.0056063138
5.362714 -0.0056359717
5.363714 -0.00566526
5.364714 -0.0056941812
5.365714 -0.0057227368
5.366714 -0.005750929300000001
5.367714 -0.0057787609
5.368714 -0.0058062335
5.369714 -0.0058333491
5.370714 -0.0058601101
5.371714 -0.0058865186000000005
5.372715 -0.0059125767
5.373714 -0.005938287
5.374714 -0.0059636521
5.375714 -0.0059886745
5.376714 -0.0060133571
5.377714 -0.0060377028
5.378714 -0.0060617145
5.379714 -0.0060853952
5.380714 -0.0061087485
5.381714 -0.0061317776
5.382714 -0.0061544859
5.383714 -0.0061768777
5.384714 -0.0061989558
5.385714 -0.0062207248
5.386714 -0.0062421881
5.387714 -0.006263349499999999
5.388714 -0.0062842126
5.389714 -0.0063047816999999996
5.390714 -0.0063250605
5.391714 -0.006345052700000001
5.392715 -0.0063647618
5.393714 -0.006384190800000001
5.394714 -0.006403344000000001
5.395714 -0.0064222244
5.396714 -0.006440834800000001
5.397714 -0.006459178299999999
5.398714 -0.0064772575999999995
5.399714 -0.0064950756
5.400714 -0.006512635399999999
5.401714 -0.0065299384
5.402714 -0.0065469874
5.403714 -0.006563784
5.404714 -0.006580331
5.405715 -0.0065966298
5.406714 -0.006612682799999999
5.407714 -0.006628492
5.408714 -0.0066440588999999994
5.409714 -0.006659385699999999
5.410714 -0.0066744738000000005
5.411714 -0.0066893263
5.412714 -0.006703945099999999
5.413714 -0.0067183326
5.414714 -0.0067324915999999995
5.415714 -0.0067464251
5.416714 -0.0067601358999999995
5.417714 -0.0067736277
5.418715 -0.0067869040999999995
5.419714 -0.0067999688
5.420714 -0.0068128254
5.421714 -0.0068254791
5.422714 -0.0068379341
5.423714 -0.0068501955000000005
5.424714 -0.006862268499999999
5.425714 -0.0068741581
5.426714 -0.0068858702
5.427714 -0.0068974099
5.428714 -0.006908783
5.429714 -0.0069199952
5.430714 -0.0069310532000000005
5.431714 -0.006941962800000001
5.432714 -0.0069527289999999995
5.433714 -0.0069633585
5.434714 -0.0069738577
5.435714 -0.006984231699999999
5.436714 -0.006994486500000001
5.437714 -0.0070046277
5.438715 -0.0070146604999999996
5.439714 -0.0070245907
5.440714 -0.0070344234999999995
5.441714 -0.007044163799999999
5.442714 -0.0070538175
5.443714 -0.0070633891
5.444714 -0.0070728827
5.445714 -0.0070823036
5.446714 -0.0070916562
5.447714 -0.007100944600000001
5.448714 -0.0071101741999999996
5.449714 -0.0071193483999999994
5.450714 -0.007128471799999999
5.451715 -0.0071375478000000004
5.452714 -0.0071465809
5.453714 -0.0071555747
5.454714 -0.007164532899999999
5.455714 -0.0071734597
5.456714 -0.007182358999999999
5.457714 -0.0071912335
5.458714 -0.0072000868
5.459714 -0.007208922800000001
5.460714 -0.007217744900000001
5.461714 -0.007226556
5.462714 -0.0072353591999999994
5.463714 -0.0072441580000000005
5.464714 -0.0072529554
5.465714 -0.007261753500000001
5.466714 -0.0072705559000000005
5.467714 -0.0072793649
5.468714 -0.007288184099999999
5.469714 -0.007297015699999999
5.470714 -0.0073058625
5.471714 -0.0073147283
5.472714 -0.007323615099999999
5.473714 -0.007332526
5.474714 -0.0073414644999999995
5.475714 -0.0073504336
5.476714 -0.0073594369
5.477714 -0.0073684779999999995
5.478714 -0.007377561299999999
5.479714 -0.0073866904
5.480714 -0.0073958698000000005
5.481714 -0.0074051044
5.482714 -0.0074143987
5.483714 -0.007423757099999999
5.484715 -0.007433186
5.485714 -0.0074426898
5.486714 -0.0074522744
5.487714 -0.0074619456
5.488714 -0.0074717093000000005
5.489714 -0.0074815718
5.490714 -0.007491538399999999
5.491714 -0.0075016149
5.492714 -0.007511807799999999
5.493714 -0.0075221222
5.494714 -0.0075325639
5.495714 -0.0075431381
5.496714 -0.0075538504
5.497715 -0.007564705400000001
5.498714 -0.0075757082
5.499714 -0.0075868629000000005
5.500714 -0.0075981734
5.501714 -0.0076096432
5.502714 -0.007621276
5.503714 -0.007633074700000001
5.504714 -0.0076450415
5.505714 -0.0076571792
5.506714 -0.0076694894
5.507714 -0.0076819742
5.508714 -0.0076946344
5.509714 -0.0077074706
5.510714 -0.007720484400000001
5.511714 -0.0077336757
5.512714 -0.0077470453
5.513714 -0.0077605923999999995
5.514714 -0.0077743178
5.515714 -0.0077882207
5.516714 -0.007802301100000001
5.517715 -0.0078165591
5.518714 -0.0078309939
5.519714 -0.0078456054
5.520714 -0.0078603938
5.521714 -0.007875359
5.522714 -0.007890501000000001
5.523714 -0.0079058198
5.524714 -0.007921316099999999
5.525714 -0.00793699
5.526714 -0.0079528429
5.527714 -0.0079688747
5.528714 -0.007985087
5.529714 -0.0080014812
5.530715 -0.0080180595
5.531714 -0.0080348225
5.532714 -0.0080517726
5.533714 -0.008068911100000001
5.534714 -0.0080862403
5.535714 -0.008103763
5.536714 -0.0081214806
5.537714 -0.008139396200000001
5.538714 -0.0081575112
5.539714 -0.0081758284
5.540714 -0.008194350100000001
5.541714 -0.0082130784
5.542714 -0.0082320155
5.543715 -0.0082511637
5.544714 -0.0082705243
5.545714 -0.0082900995
5.546714 -0.0083098916
5.547714 -0.0083299012
5.548714 -0.0083501305
5.549714 -0.0083705803
5.550714 -0.0083912528
5.551714 -0.0084121479
5.552714 -0.008433267099999999
5.553714 -0.008454611800000001
5.554714 -0.0084761821
5.555714 -0.0084979787
5.556714 -0.0085200016
5.557714 -0.0085422522
5.558714 -0.0085647298
5.559714 -0.0085874351
5.560714 -0.0086103682
5.561714 -0.0086335283
5.562714 -0.0086569162
5.563715 -0.008680531
5.564714 -0.0087043729
5.565714 -0.008728441
5.566714 -0.0087527347
5.567714 -0.008777254
5.568714 -0.0088019973
5.569714 -0.008826964
5.570714 -0.0088521534
5.571714 -0.008877564
5.572714 -0.0089031942
5.573714 -0.0089290428
5.574714 -0.008955108199999999
5.575714 -0.0089813882
5.576715 -0.0090078807
5.577714 -0.0090345835
5.578714 -0.0090614943
5.579714 -0.0090886111
5.580714 -0.0091159302
5.581714 -0.0091434493
5.582714 -0.0091711656
5.583714 -0.0091990754
5.584714 -0.0092271752
5.585714 -0.0092554619
5.586714 -0.009283932
5.587714 -0.0093125818
5.588714 -0.0093414077
5.589714 -0.009370406
5.590714 -0.0093995732
5.591714 -0.009428905500000001
5.592714 -0.0094583993
5.593714 -0.009488050999999999
5.594714 -0.0095178577
5.595714 -0.0095478157
5.596714 -0.0095779222
5.597714 -0.0096081742
5.598714 -0.009638568699999999
5.599714 -0.0096691037
5.600714 -0.009699777000000001
5.601714 -0.0097305856
5.602714 -0.0097615281
5.603714 -0.0097926029
5.604714 -0.009823808100000001
5.605714 -0.009855142
5.606714 -0.0098866039
5.607714 -0.0099181925
5.608714 -0.0099499077
5.609715 -0.0099817473
5.610714 -0.010013711
5.611714 -0.010045799000000001
5.612714 -0.01007801
5.613714 -0.010110344
5.614714 -0.010142799000000001
5.615714 -0.010175376
5.616714 -0.010208071999999999
5.617714 -0.010240889
5.618714 -0.010273823
5.619714 -0.010306875
5.620714 -0.010340043
5.621714 -0.010373325
5.622715 -0.010406720000000001
5.623714 -0.010440224
5.624714 -0.010473836
5.625714 -0.010507553000000001
5.626714 -0.010541370999999999
5.627714 -0.010575287000000001
5.628714 -0.010609298
5.629714 -0.010643398
5.630714 -0.010677584
5.631714 -0.01071185
5.632714 -0.010746192
5.633714 -0.010780604
5.634714 -0.010815079
5.635714 -0.010849613
5.636714 -0.010884197
5.637714 -0.010918827
5.638714 -0.010953495
5.639714 -0.010988194
5.640714 -0.011022917
5.641714 -0.011057657
5.642715 -0.011092406
5.643714 -0.011127158
5.644714 -0.011161903
5.645714 -0.011196636000000001
5.646714 -0.011231349
5.647714 -0.011266033
5.648714 -0.011300682
5.649714 -0.011335288
5.650714 -0.011369843
5.651714 -0.01140434
5.652714 -0.011438773
5.653714 -0.011473134000000001
5.654714 -0.011507415
5.655715 -0.011541611
5.656714 -0.011575714999999999
5.657714 -0.01160972
5.658714 -0.011643621
5.659714 -0.011677411
5.660714 -0.011711086
5.661714 -0.01174464
5.662714 -0.011778068
5.663714 -0.011811365
5.664714 -0.011844528
5.665714 -0.011877552999999999
5.666714 -0.011910437
5.667714 -0.011943176
5.668715 -0.011975767
5.669714 -0.012008208
5.670714 -0.012040498
5.671714 -0.012072634
5.672714 -0.012104614
5.673714 -0.012136437
5.674714 -0.012168102
5.675714 -0.012199607
5.676714 -0.01223095
5.677714 -0.012262132
5.678714 -0.012293149
5.679714 -0.012324001999999999
5.680714 -0.012354687999999999
5.681714 -0.012385203
5.682714 -0.012415546999999999
5.683714 -0.012445716
5.684714 -0.012475708
5.685714 -0.012505519
5.686714 -0.012535145
5.687714 -0.012564581000000002
5.688715 -0.012593821
5.689714 -0.012622860999999999
5.690714 -0.012651694
5.691714 -0.012680315000000001
5.692714 -0.012708714
5.693714 -0.012736885000000002
5.694714 -0.012764819
5.695714 -0.012792507
5.696714 -0.012819940000000002
5.697714 -0.012847109
5.698714 -0.012874001999999999
5.699714 -0.012900610000000002
5.700714 -0.012926921999999999
5.701715 -0.012952925999999998
5.702714 -0.012978611999999999
5.703714 -0.013003968
5.704714 -0.013028985
5.705714 -0.013053648999999999
5.706714 -0.013077949
5.707714 -0.013101875
5.708714 -0.013125416
5.709714 -0.013148561000000001
5.710714 -0.013171299000000001
5.711714 -0.013193621999999999
5.712714 -0.01321552
5.713714 -0.013236982
5.714714 -0.013258001
5.715714 -0.013278566999999998
5.716714 -0.013298674
5.717714 -0.013318313000000002
5.718714 -0.013337477999999998
5.719714 -0.013356163
5.720714 -0.013374361
5.721714 -0.013392068000000002
5.722714 -0.013409277999999998
5.723714 -0.01342599
5.724714 -0.013442196
5.725714 -0.013457895
5.726714 -0.013473083
5.727714 -0.013487758
5.728714 -0.013501917
5.729714 -0.01351556
5.730714 -0.013528683
5.731714 -0.013541285
5.732714 -0.013553364000000002
5.733714 -0.01356492
5.734715 -0.013575952
5.735714 -0.013586458000000001
5.736714 -0.013596438
5.737714 -0.013605889000000001
5.738714 -0.013614813
5.739714 -0.013623205999999999
5.740714 -0.013631069
5.741714 -0.013638398
5.742714 -0.013645193
5.743714 -0.013651451
5.744714 -0.013657170000000001
5.745714 -0.013662348
5.746714 -0.013666981
5.747715 -0.013671066
5.748714 -0.013674598999999999
5.749714 -0.013677576
5.750714 -0.013679994
5.751714 -0.013681846000000001
5.752714 -0.013683127
5.753714 -0.013683831
5.754714 -0.013683952
5.755714 -0.013683483
5.756714 -0.013682416
5.757714 -0.013680746
5.758714 -0.013678461000000001
5.759714 -0.013675555
5.760714 -0.013672018
5.761714 -0.013667839999999999
5.762714 -0.013663011
5.763714 -0.013657523
5.764714 -0.013651364
5.765714 -0.013644525
5.766714 -0.013636993
5.767715 -0.013628758999999999
5.768714 -0.013619813
5.769714 -0.013610143
5.770714 -0.01359974
5.771714 -0.013588593999999999
5.772714 -0.013576695
5.773714 -0.013564035
5.774714 -0.013550604
5.775714 -0.013536392000000001
5.776714 -0.013521394999999999
5.777714 -0.013505605
5.778714 -0.013489013999999999
5.779714 -0.013471619
5.780715 -0.013453413000000001
5.781714 -0.013434393999999999
5.782714 -0.013414558
5.783714 -0.013393901000000001
5.784714 -0.013372424
5.785714 -0.013350123000000002
5.786714 -0.013327
5.787714 -0.013303054
5.788714 -0.013278285
5.789714 -0.013252694
5.790714 -0.013226284
5.791714 -0.013199054
5.792714 -0.01317101
5.793715 -0.013142150000000002
5.794714 -0.013112481
5.795714 -0.013082002
5.796714 -0.013050715999999999
5.797714 -0.013018628
5.798714 -0.012985739
5.799714 -0.012952052999999998
5.800714 -0.012917571
5.801714 -0.012882295
5.802714 -0.012846228
5.803714 -0.012809371
5.804714 -0.012771726999999998
5.805714 -0.012733294999999999
5.806714 -0.012694076999999998
5.807714 -0.012654071999999999
5.808714 -0.012613281
5.809714 -0.012571704
5.810714 -0.012529338999999999
5.811714 -0.012486185
5.812714 -0.012442243
5.813715 -0.012397507
5.814714 -0.012351977
5.815714 -0.01230565
5.816714 -0.012258521999999999
5.817714 -0.012210591
5.818714 -0.012161851
5.819714 -0.0121123
5.820714 -0.012061931
5.821714 -0.012010742
5.822714 -0.011958726
5.823714 -0.011905879
5.824714 -0.011852194
5.825714 -0.011797668
5.826715 -0.011742293
5.827714 -0.011686064999999999
5.828714 -0.011628979
5.829714 -0.011571027999999999
5.830714 -0.011512208000000001
5.831714 -0.011452513000000001
5.832714 -0.011391938
5.833714 -0.01133048
5.834714 -0.011268133
5.835714 -0.011204893
5.836714 -0.011140756
5.837714 -0.011075719
5.838714 -0.01100978
5.839714 -0.010942934999999999
5.840714 -0.010875183
5.841714 -0.010806523
5.842714 -0.010736954
5.843714 -0.010666475
5.844714 -0.010595087999999999
5.845714 -0.010522792999999999
5.846714 -0.010449591000000001
5.847714 -0.010375485
5.848714 -0.010300479000000001
5.849714 -0.010224575000000001
5.850714 -0.010147779000000001
5.851714 -0.010070094
5.852714 -0.0099915269
5.853714 -0.0099120822
5.854714 -0.0098317665
5.855714 -0.0097505865
5.856714 -0.009668549299999999
5.857714 -0.009585663099999999
5.858714 -0.0095019343
5.859715 -0.0094173709
5.860714 -0.009331981
5.861714 -0.0092457718
5.862714 -0.009158752099999999
5.863714 -0.0090709291
5.864714 -0.0089823101
5.865714 -0.0088929024
5.866714 -0.0088027133
5.867714 -0.0087117485
5.868714 -0.008620014700000001
5.869714 -0.0085275184
5.870714 -0.008434263899999999
5.871714 -0.0083402556
5.872715 -0.0082454986
5.873714 -0.008149995799999999
5.874714 -0.008053750200000001
5.875714 -0.0079567646
5.876714 -0.0078590405
5.877714 -0.007760579300000001
5.878714 -0.0076613818
5.879714 -0.007561448
5.880714 -0.007460778600000001
5.881714 -0.007359372100000001
5.882714 -0.0072572286
5.883714 -0.0071543465
5.884714 -0.0070507245
5.885714 -0.0069463610999999995
5.886714 -0.0068412541
5.887714 -0.006735402
5.888714 -0.0066288034
5.889714 -0.0065214567999999995
5.890714 -0.0064133601
5.891714 -0.006304511800000001
5.892715 -0.006194910400000001
5.893714 -0.0060845555999999995
5.894714 -0.0059734466000000005
5.895714 -0.0058615831
5.896714 -0.005748965500000001
5.897714 -0.0056355941
5.898714 -0.0055214699
5.899714 -0.0054065949
5.900714 -0.0052909709
5.901714 -0.0051746007
5.902714 -0.0050574876
5.903714 -0.0049396353
5.904714 -0.0048210484
5.905715 -0.0047017322
5.906714 -0.004581692
5.907714 -0.0044609347
5.908714 -0.004339467
5.909714 -0.0042172964
5.910714 -0.0040944316
5.911714 -0.0039708812
5.912714 -0.0038466544000000003
5.913714 -0.0037217610999999997
5.914714 -0.0035962115
5.915714 -0.0034700165999999996
5.916714 -0.0033431876000000003
5.917714 -0.0032157357
5.918715 -0.0030876729999999995
5.919714 -0.0029590111999999997
5.920714 -0.0028297623
5.921714 -0.0026999387
5.922714 -0.0025695525
5.923714 -0.0024386157999999997
5.924714 -0.0023071407
5.925714 -0.002175139
5.926714 -0.0020426223
5.927714 -0.0019096022000000001
5.928714 -0.0017760894000000001
5.929714 -0.001642095
5.930714 -0.001507629
5.931714 -0.0013727012000000001
5.932714 -0.001237321
5.933714 -0.0011014972
5.934714 -0.00096523818
5.935714 -0.0008285515799999999
5.936714 -0.00069144471
5.937714 -0.0005539242
5.938715 -0.00041599614999999996
5.939714 -0.00027766612
5.940714 -0.00013893912000000001
5.941714 1.8037323e-07
5.942714 0.00013968837000000002
5.943714 0.00027958138
5.944714 0.00041985631000000004
5.945714 0.00056051058
5.946714 0.00070154183
5.947714 0.00084294807
5.948714 0.0009847276500000001
5.949714 0.0011268790000000001
5.950714 0.0012694008
5.951715 0.0014122916
5.952714 0.0015555501
5.953714 0.0016991749
5.954714 0.0018431645000000002
5.955714 0.0019875171
5.956714 0.0021322308
5.957714 0.0022773030999999997
5.958714 0.0024227309
5.959714 0.0025685113
5.960714 0.0027146401
5.961714 0.0028611134
5.962714 0.0030079256
5.963714 0.0031550713
5.964714 0.0033025444
5.965714 0.0034503377
5.966714 0.0035984431
5.967714 0.0037468526
5.968714 0.0038955572
5.969714 0.0040445473
5.970714 0.0041938125
5.971714 0.004343342199999999
5.972714 0.0044931247
5.973714 0.004643148299999999
5.974714 0.0047934009
5.975714 0.0049438699
5.976714 0.005094542200000001
5.977714 0.0052454048
5.978714 0.0053964442
5.979714 0.0055476473999999994
5.980714 0.0056990004
5.981714 0.0058504902
5.982714 0.006002103
5.983714 0.006153825999999999
5.984715 0.0063056454000000005
5.985714 0.006457548400000001
5.986714 0.006609522799999999
5.987714 0.006761556100000001
5.988714 0.0069136368
5.989714 0.0070657522999999995
5.990714 0.0072178918
5.991714 0.0073700452
5.992714 0.0075222015
5.993714 0.0076743505
5.994714 0.0078264835
5.995714 0.0079785917
5.996714 0.0081306665
5.997715 0.008282699900000001
5.998714 0.0084346852
5.999714 0.0085866151
6.000714 0.008738483299999999
6.001714 0.008890283799999999
6.002714 0.0090420115
6.003714 0.009193661399999999
6.004714 0.009345228300000001
6.005714 0.0094967087
6.006714 0.0096480988
6.007714 0.0097993943
6.008714 0.0099505931
6.009714 0.010101691000000001
6.010714 0.010252685000000001
6.011714 0.010403573
6.012714 0.010554352
6.013714 0.010705019
6.014714 0.010855571
6.015714 0.011006005000000001
6.016714 0.011156318
6.017715 0.011306506000000001
6.018714 0.011456566
6.019714 0.011606495
6.020714 0.011756286
6.021714 0.011905937
6.022714 0.01205544
6.023714 0.012204792
6.024714 0.012353985
6.025714 0.012503013
6.026714 0.012651867
6.027714 0.012800543000000001
6.028714 0.012949028999999999
6.029714 0.013097316999999999
6.030715 0.013245398
6.031714 0.013393261
6.032714 0.013540895999999998
6.033714 0.013688293
6.034714 0.013835436999999999
6.035714 0.013982318
6.036714 0.014128923000000002
6.037714 0.014275238
6.038714 0.014421251
6.039714 0.014566945999999999
6.040714 0.014712309
6.041714 0.014857328000000001
6.042714 0.015001986
6.043715 0.015146269
6.044714 0.015290162999999999
6.045714 0.015433651999999999
6.046714 0.015576722000000001
6.047714 0.01571936
6.048714 0.015861550999999998
6.049714 0.016003280999999998
6.050714 0.016144538
6.051714 0.016285308999999998
6.052714 0.016425582
6.053714 0.016565347
6.054714 0.016704593
6.055714 0.016843309
6.056714 0.016981488
6.057714 0.017119119999999998
6.058714 0.017256199
6.059714 0.01739272
6.060714 0.017528674
6.061714 0.017664058
6.062714 0.017798867
6.063715 0.017933097999999998
6.064714 0.018066748
6.065714 0.018199817
6.066714 0.018332301000000002
6.067714 0.018464198
6.068714 0.018595507
6.069714 0.018726227999999998
6.070714 0.01885636
6.071714 0.018985903
6.072714 0.019114856
6.073714 0.019243218
6.074714 0.019370988999999998
6.075714 0.019498167
6.076715 0.019624752
6.077714 0.019750743
6.078714 0.019876137
6.079714 0.020000932000000003
6.080714 0.020125126
6.081714 0.020248715
6.082714 0.020371698
6.083714 0.020494068
6.084714 0.020615822
6.085714 0.020736955
6.086714 0.020857462
6.087714 0.020977337
6.088714 0.021096572
6.089714 0.021215163
6.090714 0.0213331
6.091714 0.021450377
6.092714 0.021566985
6.093714 0.021682913999999998
6.094714 0.021798155
6.095714 0.0219127
6.096714 0.022026538000000002
6.097714 0.022139661
6.098714 0.022252055
6.099714 0.022363714
6.100714 0.022474623
6.101714 0.022584773
6.102714 0.022694153999999998
6.103714 0.022802755
6.104714 0.022910564
6.105714 0.023017569999999998
6.106714 0.023123765
6.107714 0.023229135
6.108714 0.023333672
6.109715 0.023437366
6.110714 0.023540204999999998
6.111714 0.023642182
6.112714 0.023743289
6.113714 0.023843515
6.114714 0.023942854
6.115714 0.024041296
6.116714 0.024138836
6.117714 0.024235468
6.118714 0.024331185
6.119714 0.024425983000000002
6.120714 0.024519858
6.121714 0.024612804
6.122715 0.024704818000000003
6.123714 0.024795899
6.124714 0.024886042
6.125714 0.024975248
6.126714 0.025063517
6.127714 0.025150849
6.128714 0.025237241
6.129714 0.025322696000000002
6.130714 0.025407216
6.131714 0.025490802
6.132714 0.025573454
6.133714 0.025655175
6.134714 0.025735967000000002
6.135714 0.025815833999999996
6.136714 0.025894775000000002
6.137714 0.025972794
6.138714 0.026049892999999998
6.139714 0.026126075000000002
6.140714 0.02620134
6.141714 0.026275689
6.142715 0.026349123999999998
6.143714 0.026421645
6.144714 0.026493249
6.145714 0.026563938999999998
6.146714 0.026633712999999996
6.147714 0.026702569000000002
6.148714 0.026770503999999997
6.149714 0.026837515
6.150714 0.026903601000000003
6.151714 0.026968756
6.152714 0.027032974
6.153714 0.027096251
6.154714 0.027158583
6.155715 0.027219963000000003
6.156714 0.027280384999999997
6.157714 0.027339841
6.158714 0.027398325999999997
6.159714 0.027455828999999998
6.160714 0.027512346
6.161714 0.027567867
6.162714 0.027622387
6.163714 0.027675895
6.164714 0.027728386
6.165714 0.027779851
6.166714 0.027830281999999998
6.167714 0.027879674
6.168715 0.027928018000000002
6.169714 0.027975309
6.170714 0.028021539999999998
6.171714 0.028066707
6.172714 0.028110802
6.173714 0.028153819999999996
6.174714 0.028195756
6.175714 0.028236606
6.176714 0.028276365
6.177714 0.028315029000000002
6.178714 0.028352599000000003
6.179714 0.028389068999999996
6.180714 0.028424439000000003
6.181714 0.028458706000000004
6.182714 0.028491870000000002
6.183714 0.028523931000000002
6.184714 0.028554889000000003
6.185714 0.028584743
6.186714 0.028613495
6.187714 0.028641146
6.188715 0.028667698000000002
6.189714 0.028693155
6.190714 0.028717518
6.191714 0.028740792
6.192714 0.028762981
6.193714 0.028784086999999996
6.194714 0.028804116
6.195714 0.028823074999999997
6.196714 0.028840965
6.197714 0.02885779
6.198714 0.028873558
6.199714 0.028888273
6.200714 0.028901939999999997
6.201715 0.028914562
6.202714 0.028926146000000003
6.203714 0.028936696
6.204714 0.028946216
6.205714 0.028954708
6.206714 0.028962176
6.207714 0.028968623
6.208714 0.028974048000000002
6.209714 0.028978457000000003
6.210714 0.028981847999999998
6.211714 0.02898422
6.212714 0.028985576
6.213714 0.028985913000000002
6.214714 0.028985232000000003
6.215714 0.02898353
6.216714 0.028980803
6.217714 0.028977048
6.218714 0.028972264
6.219714 0.028966442999999998
6.220714 0.028959583
6.221714 0.028951679
6.222714 0.028942726000000002
6.223714 0.02893272
6.224714 0.028921657999999996
6.225714 0.028909532999999998
6.226714 0.028896341
6.227714 0.028882073999999997
6.228714 0.02886673
6.229714 0.028850304
6.230714 0.028832788999999998
6.231714 0.028814186
6.232714 0.028794489000000003
6.233714 0.028773694000000002
6.234715 0.028751798999999998
6.235714 0.028728804000000004
6.236714 0.028704706
6.237714 0.028679505
6.238714 0.028653201
6.239714 0.028625793999999996
6.240714 0.028597284
6.241714 0.028567673999999998
6.242714 0.028536966
6.243714 0.028505165
6.244714 0.028472272
6.245714 0.028438289999999998
6.246714 0.028403226000000004
6.247715 0.028367083999999997
6.248714 0.028329872000000002
6.249714 0.028291595000000003
6.250714 0.028252254999999997
6.251714 0.028211862
6.252714 0.028170421
6.253714 0.028127941
6.254714 0.028084428
6.255714 0.028039888000000002
6.256714 0.027994328000000002
6.257714 0.027947756
6.258714 0.027900177999999998
6.259714 0.027851599999999997
6.260714 0.027802034000000003
6.261714 0.02775148
6.262714 0.027699948999999998
6.263714 0.027647442999999997
6.264714 0.027593970000000002
6.265714 0.027539537
6.266714 0.027484147000000004
6.267715 0.027427805
6.268714 0.027370516999999997
6.269714 0.027312286
6.270714 0.027253115
6.271714 0.027193007
6.272714 0.027131964
6.273714 0.027069991
6.274714 0.027007086
6.275714 0.026943251999999997
6.276714 0.026878489999999998
6.277714 0.0268128
6.278714 0.026746182
6.279714 0.026678633999999996
6.280715 0.026610156000000003
6.281714 0.026540746
6.282714 0.026470402
6.283714 0.026399124
6.284714 0.026326909000000003
6.285714 0.026253753
6.286714 0.026179655
6.287714 0.026104614
6.288714 0.026028624
6.289714 0.025951685000000002
6.290714 0.025873794000000002
6.291714 0.025794951999999996
6.292714 0.025715151999999998
6.293715 0.025634398000000003
6.294714 0.025552685999999998
6.295714 0.025470016
6.296714 0.025386389000000002
6.297714 0.025301805
6.298714 0.025216266
6.299714 0.025129771999999998
6.300714 0.025042327
6.301714 0.024953936
6.302714 0.024864601
6.303714 0.024774327
6.304714 0.024683122000000002
6.305714 0.024590988
6.306714 0.024497934
6.307714 0.024403966
6.308714 0.024309094
6.309714 0.024213323000000002
6.310714 0.024116665
6.311714 0.024019126
6.312714 0.023920718
6.313715 0.023821448999999998
6.314714 0.023721329
6.315714 0.023620368
6.316714 0.023518574
6.317714 0.023415958
6.318714 0.023312531
6.319714 0.0232083
6.320714 0.023103274
6.321714 0.022997463
6.322714 0.022890874
6.323714 0.022783516
6.324714 0.022675397
6.325714 0.022566522
6.326715 0.022456898
6.327714 0.022346532
6.328714 0.022235428
6.329714 0.022123590999999998
6.330714 0.022011026
6.331714 0.021897737
6.332714 0.021783725
6.333714 0.021668996000000003
6.334714 0.021553552
6.335714 0.021437393000000003
6.336714 0.02132052
6.337714 0.021202936
6.338714 0.021084643
6.339714 0.020965637
6.340714 0.020845921
6.341714 0.020725495
6.342714 0.020604359
6.343714 0.020482513
6.344714 0.020359956000000002
6.345714 0.020236686
6.346714 0.020112704000000002
6.347714 0.01998801
6.348714 0.019862603
6.349714 0.019736484999999998
6.350714 0.019609653
6.351714 0.01948211
6.352714 0.019353855
6.353714 0.019224892
6.354714 0.01909522
6.355714 0.018964842
6.356714 0.018833759999999998
6.357714 0.018701977
6.358714 0.018569497
6.359715 0.018436323
6.360714 0.018302462
6.361714 0.018167916
6.362714 0.018032693
6.363714 0.017896797000000002
6.364714 0.017760236000000002
6.365714 0.017623017
6.366714 0.017485148
6.367714 0.017346637
6.368714 0.017207491000000002
6.369714 0.017067722
6.370714 0.016927336
6.371714 0.016786346
6.372715 0.016644759
6.373714 0.016502586
6.374714 0.016359839
6.375714 0.016216526
6.376714 0.01607266
6.377714 0.015928249999999998
6.378714 0.015783307
6.379714 0.015637842
6.380714 0.015491864
6.381714 0.015345385
6.382714 0.015198413
6.383714 0.015050959000000001
6.384714 0.014903031
6.385714 0.014754638
6.386714 0.014605789
6.387714 0.014456492
6.388714 0.014306755
6.389714 0.014156585000000001
6.390714 0.014005987
6.391714 0.013854969
6.392715 0.013703534
6.393714 0.013551688999999999
6.394714 0.013399438
6.395714 0.013246785
6.396714 0.013093731999999999
6.397714 0.012940283
6.398714 0.012786443000000002
6.399714 0.012632212
6.400714 0.012477592
6.401714 0.012322587
6.402714 0.012167196
6.403714 0.012011423
6.404714 0.011855269
6.405715 0.011698734
6.406714 0.01154182
6.407714 0.011384531
6.408714 0.011226866
6.409714 0.011068828
6.410714 0.01091042
6.411714 0.010751644
6.412714 0.010592503
6.413714 0.010433
6.414714 0.010273139
6.415714 0.010112925
6.416714 0.0099523611
6.417714 0.009791454100000001
6.418715 0.0096302087
6.419714 0.0094686315
6.420714 0.009306729
6.421714 0.0091445087
6.422714 0.0089819776
6.423714 0.0088191438
6.424714 0.0086560161
6.425714 0.0084926032
6.426714 0.0083289138
6.427714 0.0081649574
6.428714 0.0080007434
6.429714 0.007836282
6.430714 0.0076715834
6.431714 0.0075066570999999995
6.432714 0.0073415139999999995
6.433714 0.007176163500000001
6.434714 0.0070106165000000005
6.435714 0.0068448826
6.436714 0.0066789726
6.437714 0.006512895899999999
6.438715 0.006346662800000001
6.439714 0.0061802828
6.440714 0.0060137652
6.441714 0.00584712
6.442714 0.0056803558
6.443714 0.0055134817
6.444714 0.0053465064
6.445714 0.0051794384
6.446714 0.005012285700000001
6.447714 0.004845055799999999
6.448714 0.0046777564
6.449714 0.0045103945
6.450714 0.0043429769
6.451715 0.0041755102
6.452714 0.0040080005
6.453714 0.0038404534
6.454714 0.0036728747000000003
6.455714 0.0035052690000000005
6.456714 0.0033376415000000003
6.457714 0.0031699965
6.458714 0.0030023384
6.459714 0.0028346711
6.460714 0.0026669983
6.461714 0.0024993233
6.462714 0.0023316495999999996
6.463714 0.0021639802000000003
6.464714 0.0019963183
6.465714 0.0018286668000000001
6.466714 0.0016610283999999999
6.467714 0.0014934059
6.468714 0.0013258024
6.469714 0.0011582208
6.470714 0.00099066401
6.471714 0.00082313536
6.472714 0.00065563827
6.473714 0.00048817633
6.474714 0.00032075345
6.475714 0.00015337382
6.476714 -1.3958000999999999e-05
6.477714 -0.0001812371
6.478714 -0.00034845814
6.479714 -0.0005156153300000001
6.480714 -0.0006827024199999999
6.481714 -0.0008497127100000001
6.482714 -0.0010166389
6.483714 -0.0011834733
6.484715 -0.0013502075000000001
6.485714 -0.0015168329
6.486714 -0.0016833399000000001
6.487714 -0.0018497189
6.488714 -0.0020159594
6.489714 -0.0021820508
6.490714 -0.0023479819
6.491714 -0.0025137411
6.492714 -0.0026793166
6.493714 -0.0028446964
6.494714 -0.0030098680999999998
6.495714 -0.0031748194
6.496714 -0.0033395376000000003
6.497715 -0.0035040106
6.498714 -0.0036682257
6.499714 -0.0038321712
6.500714 -0.0039958348
6.501714 -0.0041592055
6.502714 -0.004322271700000001
6.503714 -0.0044850229
6.504714 -0.0046474488
6.505714 -0.00480954
6.506714 -0.0049712875
6.507714 -0.0051326828
6.508714 -0.0052937183
6.509714 -0.0054543871
6.510714 -0.0056146822
6.511714 -0.0057745983
6.512714 -0.0059341302
6.513714 -0.006093273299999999
6.514714 -0.006252022999999999
6.515714 -0.0064103762
6.516714 -0.00656833
6.517715 -0.0067258807
6.518714 -0.006883026800000001
6.519714 -0.0070397655
6.520714 -0.0071960945
6.521714 -0.007352011699999999
6.522714 -0.007507515
6.523714 -0.0076626027
6.524714 -0.0078172729
6.525714 -0.0079715224
6.526714 -0.0081253493
6.527714 -0.0082787505
6.528714 -0.0084317224
6.529714 -0.0085842621
6.530715 -0.0087363653
6.531714 -0.0088880282
6.532714 -0.0090392459
6.533714 -0.0091900132
6.534714 -0.0093403251
6.535714 -0.009490175600000001
6.536714 -0.0096395583
6.537714 -0.0097884673
6.538714 -0.0099368954
6.539714 -0.010084835
6.540714 -0.01023228
6.541714 -0.01037922
6.542714 -0.010525650000000001
6.543715 -0.01067156
6.544714 -0.010816941
6.545714 -0.010961786
6.546714 -0.011106085
6.547714 -0.01124983
6.548714 -0.011393012
6.549714 -0.01153562
6.550714 -0.011677648
6.551714 -0.011819083999999999
6.552714 -0.011959921
6.553714 -0.012100146999999999
6.554714 -0.012239756000000001
6.555714 -0.012378735
6.556714 -0.012517079
6.557714 -0.012654776
6.558714 -0.012791817
6.559714 -0.012928195
6.560714 -0.0130639
6.561714 -0.013198925
6.562714 -0.013333259
6.563715 -0.013466895
6.564714 -0.013599827
6.565714 -0.013732043999999999
6.566714 -0.013863541
6.567714 -0.013994311
6.568714 -0.014124345
6.569714 -0.014253639
6.570714 -0.014382186000000002
6.571714 -0.014509981
6.572714 -0.014637018000000002
6.573714 -0.014763292
6.574714 -0.014888797999999998
6.575714 -0.015013533
6.576715 -0.015137492
6.577714 -0.015260672000000001
6.578714 -0.01538307
6.579714 -0.015504683000000002
6.580714 -0.015625509
6.581714 -0.015745545
6.582714 -0.015864789
6.583714 -0.01598324
6.584714 -0.016100897
6.585714 -0.016217757
6.586714 -0.016333821
6.587714 -0.016449085000000002
6.588714 -0.016563549
6.589714 -0.016677211
6.590714 -0.01679007
6.591714 -0.016902122000000002
6.592714 -0.017013367
6.593714 -0.017123802
6.594714 -0.017233423
6.595714 -0.017342226
6.596714 -0.017450209
6.597714 -0.017557366
6.598714 -0.017663691999999998
6.599714 -0.017769184
6.600714 -0.017873834
6.601714 -0.017977635
6.602714 -0.018080583
6.603714 -0.018182669000000002
6.604714 -0.018283886
6.605714 -0.018384228
6.606714 -0.018483684
6.607714 -0.018582249000000002
6.608714 -0.018679912
6.609715 -0.018776667
6.610714 -0.018872504
6.611714 -0.018967416
6.612714 -0.019061394
6.613714 -0.01915443
6.614714 -0.019246517
6.615714 -0.019337649000000002
6.616714 -0.019427818
6.617714 -0.019517016999999998
6.618714 -0.019605241
6.619714 -0.019692484
6.620714 -0.019778741000000002
6.621714 -0.019864006
6.622715 -0.019948276
6.623714 -0.020031547
6.624714 -0.020113814
6.625714 -0.020195077
6.626714 -0.02027533
6.627714 -0.020354573
6.628714 -0.020432804
6.629714 -0.020510021
6.630714 -0.020586222
6.631714 -0.020661406
6.632714 -0.020735573
6.633714 -0.020808721999999998
6.634714 -0.020880852999999998
6.635714 -0.020951965
6.636714 -0.021022059
6.637714 -0.021091134
6.638714 -0.021159191
6.639714 -0.021226228
6.640714 -0.021292247
6.641714 -0.021357248
6.642715 -0.021421231000000002
6.643714 -0.021484197
6.644714 -0.021546145
6.645714 -0.021607075
6.646714 -0.021666987999999998
6.647714 -0.021725883999999997
6.648714 -0.021783763
6.649714 -0.021840623
6.650714 -0.021896465
6.651714 -0.021951288
6.652714 -0.022005092
6.653714 -0.022057876
6.654714 -0.022109639
6.655715 -0.022160378
6.656714 -0.022210095
6.657714 -0.022258786
6.658714 -0.022306449
6.659714 -0.022353082
6.660714 -0.022398683000000003
6.661714 -0.022443249
6.662714 -0.022486776
6.663714 -0.022529262
6.664714 -0.022570701999999998
6.665714 -0.022611093000000002
6.666714 -0.022650431
6.667714 -0.022688712
6.668715 -0.02272593
6.669714 -0.022762081
6.670714 -0.022797161
6.671714 -0.022831166
6.672714 -0.02286409
6.673714 -0.022895928
6.674714 -0.022926676
6.675714 -0.022956328999999998
6.676714 -0.022984881
6.677714 -0.02301233
6.678714 -0.023038671
6.679714 -0.023063899
6.680714 -0.023088013
6.681714 -0.023111008000000002
6.682714 -0.023132883
6.683714 -0.023153635
6.684714 -0.023173263000000003
6.685714 -0.023191764
6.686714 -0.023209139
6.687714 -0.023225388
6.688715 -0.02324051
6.689714 -0.023254506
6.690714 -0.023267378999999998
6.691714 -0.023279128
6.692714 -0.023289757
6.693714 -0.023299268
6.694714 -0.023307664
6.695714 -0.023314949
6.696714 -0.023321126
6.697714 -0.023326199
6.698714 -0.023330172
6.699714 -0.023333049
6.700714 -0.023334833000000003
6.701715 -0.02333553
6.702714 -0.023335143000000003
6.703714 -0.023333676
6.704714 -0.023331134
6.705714 -0.023327518999999998
6.706714 -0.023322836
6.707714 -0.023317088
6.708714 -0.023310278
6.709714 -0.023302408
6.710714 -0.023293482
6.711714 -0.023283500999999998
6.712714 -0.023272468
6.713714 -0.023260384000000002
6.714714 -0.023247251
6.715714 -0.023233069999999998
6.716714 -0.023217841
6.717714 -0.023201568
6.718714 -0.02318425
6.719714 -0.023165887
6.720714 -0.02314648
6.721714 -0.02312603
6.722714 -0.023104536999999998
6.723714 -0.023082001999999997
6.724714 -0.023058425
6.725714 -0.023033806
6.726714 -0.023008147
6.727714 -0.022981447
6.728714 -0.022953707
6.729714 -0.022924925999999998
6.730714 -0.022895106
6.731714 -0.022864247
6.732714 -0.022832351
6.733714 -0.022799415
6.734715 -0.022765444
6.735714 -0.022730435
6.736714 -0.02269439
6.737714 -0.02265731
6.738714 -0.022619196
6.739714 -0.022580048
6.740714 -0.022539867
6.741714 -0.022498655
6.742714 -0.022456412
6.743714 -0.022413140999999998
6.744714 -0.022368843
6.745714 -0.02232352
6.746714 -0.022277175
6.747715 -0.022229810000000003
6.748714 -0.022181428
6.749714 -0.022132031
6.750714 -0.022081625
6.751714 -0.022030210999999997
6.752714 -0.021977797
6.753714 -0.021924386
6.754714 -0.021869982
6.755714 -0.021814593
6.756714 -0.021758223
6.757714 -0.021700880000000002
6.758714 -0.021642569
6.759714 -0.021583297
6.760714 -0.021523070999999998
6.761714 -0.021461899
6.762714 -0.021399790000000002
6.763714 -0.02133675
6.764714 -0.021272787
6.765714 -0.02120791
6.766714 -0.021142128000000003
6.767715 -0.021075449
6.768714 -0.021007878
6.769714 -0.020939427
6.770714 -0.020870101999999998
6.771714 -0.020799912
6.772714 -0.020728864
6.773714 -0.020656965000000003
6.774714 -0.020584223
6.775714 -0.020510643999999998
6.776714 -0.020436234
6.777714 -0.020360999
6.778714 -0.020284945
6.779714 -0.020208076
6.780715 -0.020130396
6.781714 -0.020051911
6.782714 -0.019972623000000002
6.783714 -0.019892537000000002
6.784714 -0.019811654
6.785714 -0.019729977
6.786714 -0.019647508
6.787714 -0.019564250000000002
6.788714 -0.019480202
6.789714 -0.019395369
6.790714 -0.01930975
6.791714 -0.019223347999999998
6.792714 -0.019136163
6.793715 -0.019048198000000002
6.794714 -0.018959455
6.795714 -0.018869936
6.796714 -0.018779642
6.797714 -0.018688578
6.798714 -0.018596747
6.799714 -0.01850415
6.800714 -0.018410793999999998
6.801714 -0.018316681
6.802714 -0.018221816999999998
6.803714 -0.018126207999999998
6.804714 -0.018029858
6.805714 -0.017932774999999998
6.806714 -0.017834964000000002
6.807714 -0.017736435
6.808714 -0.017637192
6.809714 -0.017537245
6.810714 -0.017436601
6.811714 -0.017335269
6.812714 -0.017233257000000002
6.813715 -0.017130576
6.814714 -0.017027232
6.815714 -0.016923237
6.816714 -0.016818599
6.817714 -0.016713327
6.818714 -0.01660743
6.819714 -0.016500919
6.820714 -0.016393802
6.821714 -0.016286089
6.822714 -0.016177788
6.823714 -0.016068907
6.824714 -0.015959458
6.825714 -0.015849447000000003
6.826715 -0.015738883
6.827714 -0.015627773
6.828714 -0.015516127
6.829714 -0.01540395
6.830714 -0.015291251
6.831714 -0.015178038000000001
6.832714 -0.015064316000000001
6.833714 -0.014950092000000002
6.834714 -0.014835373
6.835714 -0.014720164
6.836714 -0.014604472
6.837714 -0.014488303
6.838714 -0.014371661
6.839714 -0.014254550999999999
6.840714 -0.014136979000000001
6.841714 -0.014018949999999999
6.842714 -0.013900468
6.843714 -0.013781538000000001
6.844714 -0.013662166000000002
6.845714 -0.013542354000000001
6.846714 -0.013422107
6.847714 -0.013301430999999999
6.848714 -0.013180329999999999
6.849714 -0.013058806999999999
6.850714 -0.012936868
6.851714 -0.012814516000000001
6.852714 -0.012691756
6.853714 -0.012568593
6.854714 -0.012445031
6.855714 -0.012321076
6.856714 -0.012196733
6.857714 -0.012072006
6.858714 -0.011946902
6.859715 -0.011821425
6.860714 -0.011695582
6.861714 -0.011569379000000001
6.862714 -0.011442822
6.863714 -0.011315918000000001
6.864714 -0.011188673
6.865714 -0.011061095
6.866714 -0.010933191
6.867714 -0.010804969000000001
6.868714 -0.010676436999999999
6.869714 -0.010547603000000001
6.870714 -0.010418476
6.871714 -0.010289066000000001
6.872715 -0.010159381
6.873714 -0.01002943
6.874714 -0.0098992241
6.875714 -0.0097687727
6.876714 -0.0096380856
6.877714 -0.0095071737
6.878714 -0.0093760471
6.879714 -0.0092447161
6.880714 -0.0091131922
6.881714 -0.008981484999999999
6.882714 -0.0088496054
6.883714 -0.0087175642
6.884714 -0.0085853717
6.885714 -0.0084530388
6.886714 -0.0083205749
6.887714 -0.0081879902
6.888714 -0.0080552942
6.889714 -0.0079224963
6.890714 -0.0077896053
6.891714 -0.0076566305999999995
6.892715 -0.0075235803
6.893714 -0.007390462299999999
6.894714 -0.0072572853
6.895714 -0.007124056
6.896714 -0.0069907815
6.897714 -0.006857469299999999
6.898714 -0.006724125700000001
6.899714 -0.0065907567
6.900714 -0.006457369499999999
6.901714 -0.0063239691
6.902714 -0.0061905614999999995
6.903714 -0.0060571529
6.904714 -0.0059237482000000004
6.905715 -0.0057903533
6.906714 -0.0056569734
6.907714 -0.0055236138
6.908714 -0.0053902800999999995
6.909714 -0.0052569772
6.910714 -0.0051237108
6.911714 -0.0049904862
6.912714 -0.0048573089
6.913714 -0.004724184
6.914714 -0.0045911172
6.915714 -0.0044581138
6.916714 -0.0043251795
6.917714 -0.0041923201999999994
6.918715 -0.0040595412
6.919714 -0.0039268489
6.920714 -0.0037942486
6.921714 -0.0036617468
6.922714 -0.0035293495000000004
6.923714 -0.0033970631
6.924714 -0.0032648939
6.925714 -0.0031328484
6.926714 -0.0030009334
6.927714 -0.0028691558
6.928714 -0.0027375225
6.929714 -0.0026060408
6.930714 -0.0024747180000000003
6.931714 -0.0023435616
6.932714 -0.0022125791
6.933714 -0.0020817783
6.934714 -0.0019511672000000002
6.935714 -0.0018207537999999999
6.936714 -0.0016905461999999999
6.937714 -0.0015605528
6.938715 -0.0014307819
6.939714 -0.0013012417
6.940714 -0.0011719408999999999
6.941714 -0.001042888
6.942714 -0.0009140914700000001
6.943714 -0.00078555995
6.944714 -0.00065730192
6.945714 -0.0005293260100000001
6.946714 -0.00040164073
6.947714 -0.00027425451
6.948714 -0.00014717577
6.949714 -2.041282e-05
6.950714 0.00010602613
6.951715 0.00023213299000000002
6.952714 0.00035789983
6.953714 0.00048331885
6.954714 0.00060838242
6.955714 0.00073308315
6.956714 0.00085741385
6.957714 0.00098136752
6.958714 0.0011049375
6.959714 0.0012281172
6.960714 0.0013509004
6.961714 0.0014732812
6.962714 0.0015952539
6.963714 0.0017168129
6.964714 0.0018379533
6.965714 0.0019586698
6.966714 0.0020789577
6.967714 0.0021988126000000003
6.968714 0.0023182298
6.969714 0.0024372051
6.970714 0.0025557344999999998
6.971714 0.0026738137
6.972714 0.0027914386
6.973714 0.0029086053
6.974714 0.0030253096999999997
6.975714 0.0031415475000000003
6.976714 0.0032573144999999996
6.977714 0.0033726061000000002
6.978714 0.0034874181
6.979714 0.0036017455999999997
6.980714 0.0037155838
6.981714 0.0038289276
6.982714 0.0039417719
6.983714 0.0040541108
6.984715 0.0041659390000000004
6.985714 0.0042772506
6.986714 0.0043880398
6.987714 0.0044983
6.988714 0.0046080251
6.989714 0.0047172088999999995
6.990714 0.0048258447
6.991714 0.0049339258
6.992714 0.0050414455
6.993714 0.0051483974
6.994714 0.0052547748000000005
6.995714 0.0053605712
6.996714 0.0054657798
6.997715 0.0055703942
6.998714 0.0056744077
6.999714 0.0057778139000000004
7.000714 0.005880606799999999
7.001714 0.0059827798
7.002714 0.0060843271
7.003714 0.0061852421
7.004714 0.0062855192999999995
7.005714 0.006385151899999999
7.006714 0.0064841348
7.007714 0.0065824614
7.008714 0.0066801264999999995
7.009714 0.0067771238
7.010714 0.0068734473
7.011714 0.0069690905
7.012714 0.0070640482999999995
7.013714 0.0071583148
7.014714 0.0072518837000000004
7.015714 0.0073447489
7.016714 0.007436904699999999
7.017715 0.0075283445999999995
7.018714 0.0076190634
7.019714 0.007709054599999999
7.020714 0.007798312399999999
7.021714 0.007886831
7.022714 0.0079746045
7.023714 0.0080616279
7.024714 0.0081478953
7.025714 0.0082334016
7.026714 0.008318141000000001
7.027714 0.0084021092
7.028714 0.0084853011
7.029714 0.0085677122
7.030715 0.0086493375
7.031714 0.008730173400000001
7.032714 0.0088102155
7.033714 0.0088894602
7.034714 0.008967904399999999
7.035714 0.009045544
7.036714 0.0091223759
7.037714 0.009198397300000001
7.038714 0.0092736045
7.039714 0.0093479954
7.040714 0.0094215677
7.041714 0.009494317799999999
7.042714 0.0095662443
7.043715 0.009637343500000001
7.044714 0.0097076139
7.045714 0.0097770528
7.046714 0.009845657800000001
7.047714 0.009913426
7.048714 0.0099803554
7.049714 0.010046444
7.050714 0.010111687000000001
7.051714 0.010176084
7.052714 0.01023963
7.053714 0.010302322999999999
7.054714 0.010364159000000001
7.055714 0.010425135
7.056714 0.010485247999999999
7.057714 0.010544493
7.058714 0.010602867
7.059714 0.010660365
7.060714 0.010716983999999999
7.061714 0.010772718
7.062714 0.010827564000000001
7.063715 0.010881518000000001
7.064714 0.010934573
7.065714 0.010986727
7.066714 0.011037973000000001
7.067714 0.011088309
7.068714 0.01113773
7.069714 0.01118623
7.070714 0.011233807
7.071714 0.011280456
7.072714 0.011326174
7.073714 0.011370956
7.074714 0.011414800000000001
7.075714 0.011457701
7.076715 0.011499658
7.077714 0.011540666
7.078714 0.011580724
7.079714 0.011619829
7.080714 0.011657978999999999
7.081714 0.011695170999999999
7.082714 0.011731403
7.083714 0.011766673
7.084714 0.011800979
7.085714 0.011834319
7.086714 0.011866691
7.087714 0.011898094
7.088714 0.011928525
7.089714 0.011957982
7.090714 0.011986465
7.091714 0.01201397
7.092714 0.012040495
7.093714 0.01206604
7.094714 0.012090601
7.095714 0.012114175999999999
7.096714 0.012136764
7.097714 0.012158364
7.098714 0.012178972
7.099714 0.012198588
7.100714 0.012217207
7.101714 0.012234831
7.102714 0.012251457
7.103714 0.012267083000000002
7.104714 0.012281707
7.105714 0.012295329
7.106714 0.012307949
7.107714 0.012319562999999999
7.108714 0.012330171000000001
7.109715 0.012339771999999999
7.110714 0.012348365
7.111714 0.012355950000000001
7.112714 0.012362526
7.113714 0.012368091999999999
7.114714 0.01237265
7.115714 0.012376195999999999
7.116714 0.012378732
7.117714 0.012380259000000001
7.118714 0.012380774
7.119714 0.012380279
7.120714 0.012378773
7.121714 0.012376255
7.122715 0.012372727
7.123714 0.012368188
7.124714 0.012362638
7.125714 0.012356075999999999
7.126714 0.012348504
7.127714 0.012339919
7.128714 0.012330324
7.129714 0.012319716999999999
7.130714 0.012308096999999999
7.131714 0.012295464999999998
7.132714 0.012281820999999998
7.133714 0.012267163000000001
7.134714 0.012251492000000001
7.135714 0.012234805999999999
7.136714 0.012217107000000001
7.137714 0.012198393
7.138714 0.012178662
7.139714 0.012157916
7.140714 0.012136152
7.141714 0.01211337
7.142715 0.01208957
7.143714 0.01206475
7.144714 0.01203891
7.145714 0.012012049
7.146714 0.011984166
7.147714 0.01195526
7.148714 0.01192533
7.149714 0.011894376
7.150714 0.011862397
7.151714 0.011829392
7.152714 0.01179536
7.153714 0.011760301
7.154714 0.011724214
7.155715 0.0116871
7.156714 0.011648958000000001
7.157714 0.011609788000000001
7.158714 0.011569590000000001
7.159714 0.011528366
7.160714 0.011486114
7.161714 0.011442836999999999
7.162714 0.011398535999999999
7.163714 0.011353211
7.164714 0.011306864
7.165714 0.011259498
7.166714 0.011211113
7.167714 0.011161714
7.168715 0.011111301
7.169714 0.011059878
7.170714 0.011007448
7.171714 0.010954012999999999
7.172714 0.010899578
7.173714 0.010844146
7.174714 0.010787721
7.175714 0.010730307
7.176714 0.010671906
7.177714 0.010612525
7.178714 0.010552166
7.179714 0.010490835
7.180714 0.010428535000000001
7.181714 0.010365272
7.182714 0.010301049
7.183714 0.010235870999999999
7.184714 0.010169742
7.185714 0.010102666
7.186714 0.010034649
7.187714 0.0099656922
7.188715 0.0098958015
7.189714 0.009824979499999999
7.190714 0.0097532306
7.191714 0.009680557599999999
7.192714 0.0096069634
7.193714 0.0095324511
7.194714 0.0094570227
7.195714 0.0093806811
7.196714 0.0093034287
7.197714 0.0092252674
7.198714 0.009146198900000001
7.199714 0.0090662252
7.200714 0.0089853478
7.201715 0.0089035682
7.202714 0.008820887900000001
7.203714 0.0087373082
7.204714 0.008652830700000001
7.205714 0.0085674576
7.206714 0.0084811894
7.207714 0.0083940293
7.208714 0.0083059786
7.209714 0.0082170394
7.210714 0.0081272141
7.211714 0.0080365055
7.212714 0.0079449164
7.213714 0.007852449899999999
7.214714 0.0077591096
7.215714 0.007664899
7.216714 0.0075698219
7.217714 0.0074738826
7.218714 0.0073770853999999995
7.219714 0.0072794355
7.220714 0.007180937199999999
7.221714 0.0070815957
7.222714 0.006981415899999999
7.223714 0.0068804038
7.224714 0.0067785644
7.225714 0.0066759043
7.226714 0.0065724285
7.227714 0.0064681437
7.228714 0.0063630556
7.229714 0.0062571708
7.230714 0.006150495
7.231714 0.006043035
7.232714 0.0059347967
7.233714 0.0058257872
7.234715 0.0057160127
7.235714 0.0056054799999999995
7.236714 0.0054941953
7.237714 0.005382165499999999
7.238714 0.0052693973
7.239714 0.005155897499999999
7.240714 0.0050416726
7.241714 0.0049267295
7.242714 0.0048110749
7.243714 0.0046947156000000006
7.244714 0.0045776589
7.245714 0.004459911400000001
7.246714 0.0043414799
7.247715 0.0042223717
7.248714 0.0041025938
7.249714 0.0039821534
7.250714 0.0038610578
7.251714 0.003739314
7.252714 0.0036169291
7.253714 0.0034939105
7.254714 0.0033702654
7.255714 0.0032460011
7.256714 0.0031211246000000005
7.257714 0.0029956433
7.258714 0.002869564
7.259714 0.002742894
7.260714 0.0026156398
7.261714 0.0024878085
7.262714 0.0023594066
7.263714 0.0022304408
7.264714 0.0021009175
7.265714 0.0019708428
7.266714 0.001840223
7.267715 0.0017090642
7.268714 0.0015773723000000002
7.269714 0.0014451531
7.270714 0.0013124122
7.271714 0.0011791556
7.272714 0.0010453889
7.273714 0.0009111175999999999
7.274714 0.0007763474999999999
7.275714 0.0006410843099999999
7.276714 0.00050533381
7.277714 0.00036910192
7.278714 0.00023239465
7.279714 9.5218195e-05
7.280715 -4.2421129e-05
7.281714 -0.00018051677
7.282714 -0.00031906197
7.283714 -0.00045804973000000004
7.284714 -0.00059747281
7.285714 -0.0007373236699999999
7.286714 -0.00087759454
7.287714 -0.0010182774
7.288714 -0.0011593637
7.289714 -0.0013008448999999999
7.290714 -0.0014427119999999999
7.291714 -0.0015849557000000001
7.292714 -0.0017275665
7.293715 -0.0018705344999999998
7.294714 -0.0020138497
7.295714 -0.0021575019
7.296714 -0.0023014802
7.297714 -0.0024457739
7.298714 -0.0025903721
7.299714 -0.0027352637
7.300714 -0.0028804374
7.301714 -0.003025882
7.302714 -0.0031715859
7.303714 -0.003317538
7.304714 -0.0034637269
7.305714 -0.003610141
7.306714 -0.0037567694
7.307714 -0.0039036007000000004
7.308714 -0.0040506238
7.309714 -0.0041978281
7.310714 -0.0043452026000000005
7.311714 -0.0044927364999999995
7.312714 -0.0046404199000000005
7.313715 -0.0047882422
7.314714 -0.0049361934
7.315714 -0.0050842635
7.316714 -0.005232442699999999
7.317714 -0.0053807212999999994
7.318714 -0.0055290897
7.319714 -0.0056775389
7.320714 -0.0058260594
7.321714 -0.0059746420000000005
7.322714 -0.006123277900000001
7.323714 -0.0062719577000000006
7.324714 -0.0064206724
7.325714 -0.006569413400000001
7.326715 -0.0067181718
7.327714 -0.006866938899999999
7.328714 -0.0070157053
7.329714 -0.007164462999999999
7.330714 -0.0073132032
7.331714 -0.0074619173
7.332714 -0.0076105971
7.333714 -0.0077592333
7.334714 -0.0079078178
7.335714 -0.0080563426
7.336714 -0.0082047984
7.337714 -0.008353177
7.338714 -0.0085014704
7.339714 -0.008649669300000001
7.340714 -0.0087977656
7.341714 -0.0089457506
7.342714 -0.0090936155
7.343714 -0.0092413517
7.344714 -0.0093889503
7.345714 -0.0095364019
7.346714 -0.0096836979
7.347714 -0.0098308286
7.348714 -0.0099777848
7.349714 -0.010124556
7.350714 -0.010271133
7.351714 -0.010417506
7.352714 -0.010563663999999999
7.353714 -0.010709596
7.354714 -0.010855293
7.355714 -0.011000741999999999
7.356714 -0.011145933
7.357714 -0.011290854
7.358714 -0.011435494
7.359715 -0.011579840000000001
7.360714 -0.011723880999999998
7.361714 -0.011867604
7.362714 -0.012010996999999999
7.363714 -0.012154047
7.364714 -0.012296741
7.365714 -0.012439066000000002
7.366714 -0.01258101
7.367714 -0.012722559
7.368714 -0.012863701000000002
7.369714 -0.013004421
7.370714 -0.013144707
7.371714 -0.013284547
7.372715 -0.013423926
7.373714 -0.013562831999999999
7.374714 -0.013701251
7.375714 -0.013839173000000001
7.376714 -0.013976582999999999
7.377714 -0.01411347
7.378714 -0.014249822
7.379714 -0.014385626
7.380714 -0.014520871999999999
7.381714 -0.014655548
7.382714 -0.014789643
7.383714 -0.014923146
7.384714 -0.015056047
7.385714 -0.015188336
7.386714 -0.015320002000000001
7.387714 -0.015451034
7.388714 -0.015581425
7.389714 -0.015711166
7.390714 -0.015840246000000002
7.391714 -0.015968655999999998
7.392715 -0.016096387
7.393714 -0.016223431
7.394714 -0.01634978
7.395714 -0.016475422
7.396714 -0.016600352
7.397714 -0.01672456
7.398714 -0.016848037
7.399714 -0.016970775
7.400714 -0.017092765
7.401714 -0.017213999
7.402714 -0.017334467
7.403714 -0.017454161000000003
7.404714 -0.01757307
7.405715 -0.017691187
7.406714 -0.0178085
7.407714 -0.017925
7.408714 -0.018040676999999998
7.409714 -0.018155522
7.410714 -0.018269524
7.411714 -0.018382672
7.412714 -0.018494956
7.413714 -0.018606364
7.414714 -0.018716886
7.415714 -0.018826508
7.416714 -0.018935221
7.417714 -0.019043013
7.418715 -0.019149871
7.419714 -0.019255783000000002
7.420714 -0.019360737
7.421714 -0.01946472
7.422714 -0.01956772
7.423714 -0.019669725
7.424714 -0.019770722
7.425714 -0.019870698
7.426714 -0.019969641
7.427714 -0.020067539
7.428714 -0.020164378
7.429714 -0.020260146
7.430714 -0.02035483
7.431714 -0.02044842
7.432714 -0.0205409
7.433714 -0.020632261
7.434714 -0.02072249
7.435714 -0.020811576000000002
7.436714 -0.020899507
7.437714 -0.020986273
7.438715 -0.021071862
7.439714 -0.021156264
7.440714 -0.021239471
7.441714 -0.021321472
7.442714 -0.021402258
7.443714 -0.021481821999999998
7.444714 -0.021560155
7.445714 -0.02163725
7.446714 -0.021713099
7.447714 -0.021787696
7.448714 -0.021861035
7.449714 -0.021933111
7.450714 -0.022003916000000002
7.451715 -0.022073448
7.452714 -0.022141699
7.453714 -0.022208667
7.454714 -0.022274346
7.455714 -0.022338731
7.456714 -0.022401819
7.457714 -0.022463605
7.458714 -0.022524084
7.459714 -0.022583253
7.460714 -0.022641104
7.461714 -0.022697633999999998
7.462714 -0.022752838
7.463714 -0.022806709999999997
7.464714 -0.022859246
7.465714 -0.022910436
7.466714 -0.022960278
7.467714 -0.023008764
7.468714 -0.023055885999999998
7.469714 -0.023101637
7.470714 -0.023146009999999998
7.471714 -0.023188998
7.472714 -0.023230591999999998
7.473714 -0.023270784
7.474714 -0.023309566
7.475714 -0.023346930000000002
7.476714 -0.023382867
7.477714 -0.023417368
7.478714 -0.023450426
7.479714 -0.023482031
7.480714 -0.023512176
7.481714 -0.02354085
7.482714 -0.023568048
7.483714 -0.023593758
7.484715 -0.023617975
7.485714 -0.023640689
7.486714 -0.023661894
7.487714 -0.023681582
7.488714 -0.023699744
7.489714 -0.023716374000000002
7.490714 -0.023731466
7.491714 -0.023745012
7.492714 -0.023757007
7.493714 -0.023767444999999998
7.494714 -0.02377632
7.495714 -0.023783627
7.496714 -0.02378936
7.497715 -0.023793516
7.498714 -0.023796091
7.499714 -0.023797077
7.500714 -0.023796473
7.501714 -0.023794276
7.502714 -0.023790481000000002
7.503714 -0.023785085
7.504714 -0.023778086
7.505714 -0.02376948
7.506714 -0.023759264
7.507714 -0.023747436
7.508714 -0.023733995
7.509714 -0.023718938000000002
7.510714 -0.023702263
7.511714 -0.023683968
7.512714 -0.023664051999999998
7.513714 -0.023642514
7.514714 -0.023619352
7.515714 -0.023594564000000002
7.516714 -0.023568149
7.517715 -0.023540108
7.518714 -0.023510438
7.519714 -0.023479140000000003
7.520714 -0.023446213
7.521714 -0.023411657
7.522714 -0.02337547
7.523714 -0.023337654
7.524714 -0.023298207
7.525714 -0.023257129999999997
7.526714 -0.023214422000000002
7.527714 -0.023170081999999998
7.528714 -0.023124111
7.529714 -0.023076509000000002
7.530715 -0.023027275
7.531714 -0.022976410000000003
7.532714 -0.022923913
7.533714 -0.022869783
7.534714 -0.022814018000000002
7.535714 -0.022756618
7.536714 -0.022697583
7.537714 -0.02263691
7.538714 -0.022574598999999997
7.539714 -0.022510646
7.540714 -0.022445052
7.541714 -0.022377813
7.542714 -0.022308927
7.543715 -0.022238393000000002
7.544714 -0.022166208
7.545714 -0.022092368
7.546714 -0.022016873
7.547714 -0.02193972
7.548714 -0.021860906
7.549714 -0.021780429
7.550714 -0.021698288
7.551714 -0.021614481
7.552714 -0.021529004
7.553714 -0.021441859
7.554714 -0.021353044
7.555714 -0.021262559
7.556714 -0.021170404
7.557714 -0.021076581
7.558714 -0.020981088000000002
7.559714 -0.020883929
7.560714 -0.020785106
7.561714 -0.020684619
7.562714 -0.020582473
7.563715 -0.020478672
7.564714 -0.020373218
7.565714 -0.020266118
7.566714 -0.020157376
7.567714 -0.020046996
7.568714 -0.019934986000000002
7.569714 -0.019821349999999998
7.570714 -0.019706094
7.571714 -0.019589228
7.572714 -0.019470756999999998
7.573714 -0.019350687
7.574714 -0.019229027
7.575714 -0.019105786
7.576715 -0.01898097
7.577714 -0.018854588000000002
7.578714 -0.018726647
7.579714 -0.018597158000000003
7.580714 -0.018466129
7.581714 -0.018333567
7.582714 -0.018199482
7.583714 -0.018063883
7.584714 -0.017926777999999997
7.585714 -0.017788175
7.586714 -0.017648083000000002
7.587714 -0.01750651
7.588714 -0.017363464999999998
7.589714 -0.017218954
7.590714 -0.017072986999999998
7.591714 -0.016925571
7.592714 -0.016776713999999998
7.593714 -0.016626422
7.594714 -0.016474702
7.595714 -0.016321561000000002
7.596714 -0.016167005
7.597714 -0.016011042
7.598714 -0.015853676
7.599714 -0.015694913
7.600714 -0.01553476
7.601714 -0.015373222
7.602714 -0.015210304999999999
7.603714 -0.015046014
7.604714 -0.014880353
7.605714 -0.014713331000000001
7.606714 -0.014544950999999999
7.607714 -0.014375217
7.608714 -0.014204138
7.609715 -0.014031716
7.610714 -0.013857961
7.611714 -0.013682876
7.612714 -0.013506468999999998
7.613714 -0.013328745
7.614714 -0.013149713
7.615714 -0.012969378
7.616714 -0.012787749999999999
7.617714 -0.012604833999999999
7.618714 -0.01242064
7.619714 -0.012235176
7.620714 -0.012048452000000001
7.621714 -0.011860477000000001
7.622715 -0.011671261
7.623714 -0.011480815
7.624714 -0.01128915
7.625714 -0.011096276
7.626714 -0.010902207
7.627714 -0.010706954
7.628714 -0.01051053
7.629714 -0.010312947
7.630714 -0.010114221
7.631714 -0.0099143646
7.632714 -0.0097133925
7.633714 -0.0095113188
7.634714 -0.009308158
7.635714 -0.0091039255
7.636714 -0.0088986359
7.637714 -0.0086923043
7.638714 -0.0084849467
7.639714 -0.0082765771
7.640714 -0.008067211500000001
7.641714 -0.007856864199999999
7.642715 -0.0076455508
7.643714 -0.0074332856
7.644714 -0.0072200826
7.645714 -0.007005957
7.646714 -0.0067909219
7.647714 -0.0065749911
7.648714 -0.0063581778
7.649714 -0.006140494999999999
7.650714 -0.0059219550000000004
7.651714 -0.0057025706999999995
7.652714 -0.005482354
7.653714 -0.005261317
7.654714 -0.0050394705000000005
7.655715 -0.0048168262
7.656714 -0.004593395
7.657714 -0.0043691878
7.658714 -0.0041442156
7.659714 -0.0039184884000000005
7.660714 -0.0036920173
7.661714 -0.0034648121000000003
7.662714 -0.0032368836
7.663714 -0.0030082421
7.664714 -0.0027788980999999997
7.665714 -0.0025488622
7.666714 -0.002318145
7.667714 -0.0020867574
7.668715 -0.0018547104000000002
7.669714 -0.001622015
7.670714 -0.0013886829
7.671714 -0.0011547255
7.672714 -0.00092015471
7.673714 -0.00068498271
7.674714 -0.00044922194
7.675714 -0.00021288515
7.676714 2.4014590999999997e-05
7.677714 0.00026146388
7.678714 0.00049944902
7.679714 0.00073795591
7.680714 0.00097697002
7.681714 0.0012164765
7.682714 0.0014564603
7.683714 0.0016969056
7.684714 0.0019377965
7.685714 0.0021791166
7.686714 0.0024208488
7.687714 0.0026629761
7.688715 0.0029054809
7.689714 0.0031483451
7.690714 0.0033915501
7.691714 0.0036350779
7.692714 0.003878909
7.693714 0.0041230243
7.694714 0.0043674045
7.695714 0.0046120294
7.696714 0.0048568796
7.697714 0.0051019349000000006
7.698714 0.005347175500000001
7.699714 0.005592581100000001
7.700714 0.005838131999999999
7.701715 0.0060838080000000004
7.702714 0.0063295891
7.703714 0.0065754553
7.704714 0.006821387799999999
7.705714 0.0070673668000000005
7.706714 0.0073133734999999995
7.707714 0.007559389600000001
7.708714 0.0078053963
7.709714 0.0080513753
7.710714 0.008297308500000001
7.711714 0.0085431791
7.712714 0.0087889704
7.713714 0.009034664999999999
7.714714 0.0092802475
7.715714 0.009525701900000001
7.716714 0.0097710123
7.717714 0.010016164
7.718714 0.010261143
7.719714 0.010505935
7.720714 0.010750526
7.721714 0.010994902
7.722714 0.011239049999999999
7.723714 0.011482958
7.724714 0.011726611000000001
7.725714 0.011969999
7.726714 0.01221311
7.727714 0.012455929000000001
7.728714 0.012698445000000001
7.729714 0.012940646
7.730714 0.013182518999999998
7.731714 0.013424052
7.732714 0.013665232
7.733714 0.013906047000000001
7.734715 0.014146483
7.735714 0.014386524999999999
7.736714 0.014626160999999999
7.737714 0.014865375000000002
7.738714 0.015104153
7.739714 0.015342479000000001
7.740714 0.015580337
7.741714 0.015817711
7.742714 0.016054582
7.743714 0.016290935
7.744714 0.01652675
7.745714 0.016762011
7.746714 0.016996696999999998
7.747715 0.01723079
7.748714 0.017464272
7.749714 0.017697121
7.750714 0.017929320000000002
7.751714 0.018160848
7.752714 0.018391685
7.753714 0.018621811999999998
7.754714 0.01885121
7.755714 0.019079857
7.756714 0.019307736
7.757714 0.019534825999999998
7.758714 0.019761108
7.759714 0.019986564
7.760714 0.020211174
7.761714 0.020434920999999998
7.762714 0.020657788
7.763714 0.020879756
7.764714 0.021100807
7.765714 0.021320924999999998
7.766714 0.021540093
7.767715 0.021758294
7.768714 0.021975514
7.769714 0.022191735
7.770714 0.022406942
7.771714 0.022621119999999998
7.772714 0.022834253
7.773714 0.023046327000000002
7.774714 0.023257328
7.775714 0.023467241
7.776714 0.023676052000000003
7.777714 0.023883746
7.778714 0.02409031
7.779714 0.024295731
7.780715 0.024499994
7.781714 0.024703087000000002
7.782714 0.024904997999999998
7.783714 0.025105709000000004
7.784714 0.025305213
7.785714 0.025503495
7.786714 0.025700539
7.787714 0.025896338
7.788714 0.026090877
7.789714 0.026284144000000002
7.790714 0.026476123999999997
7.791714 0.02666681
7.792714 0.026856185
7.793715 0.027044243
7.794714 0.027230967000000002
7.795714 0.027416350000000003
7.796714 0.027600376
7.797714 0.027783035
7.798714 0.027964317000000002
7.799714 0.028144207
7.800714 0.028322698
7.801714 0.028499774999999998
7.802714 0.028675428
7.803714 0.028849642999999998
7.804714 0.029022412
7.805714 0.029193721000000002
7.806714 0.029363556
7.807714 0.029531907
7.808714 0.029698758999999998
7.809714 0.029864101
7.810714 0.030027921
7.811714 0.030190203999999998
7.812714 0.030350937999999997
7.813715 0.03051011
7.814714 0.030667707
7.815714 0.030823714999999998
7.816714 0.030978119999999998
7.817714 0.031130909
7.818714 0.031282069
7.819714 0.031431584
7.820714 0.031579443
7.821714 0.031725632
7.822714 0.031870138
7.823714 0.032012947
7.824714 0.032154046
7.825714 0.032293421
7.826715 0.032431062
7.827714 0.032566956
7.828714 0.032701093
7.829714 0.03283346
7.830714 0.032964046000000004
7.831714 0.033092842
7.832714 0.03321984
7.833714 0.033345027
7.834714 0.033468395
7.835714 0.033589936
7.836714 0.03370964
7.837714 0.033827500999999996
7.838714 0.033943515
7.839714 0.034057672
7.840714 0.034169966
7.841714 0.034280392
7.842714 0.034388943000000005
7.843714 0.034495615
7.844714 0.034600403
7.845714 0.0347033
7.846714 0.034804302
7.847714 0.034903406
7.848714 0.035000604
7.849714 0.035095892999999996
7.850714 0.035189267
7.851714 0.03528072
7.852714 0.035370249
7.853714 0.035457846
7.854714 0.035543507
7.855714 0.035627227
7.856714 0.035708997
7.857714 0.035788813999999995
7.858714 0.03586667
7.859715 0.035942558
7.860714 0.036016476
7.861714 0.036088412
7.862714 0.036158363
7.863714 0.036226321
7.864714 0.036292279
7.865714 0.036356231
7.866714 0.036418173
7.867714 0.036478095
7.868714 0.036535991
7.869714 0.036591856
7.870714 0.036645684
7.871714 0.036697468
7.872715 0.036747201
7.873714 0.036794878999999996
7.874714 0.036840493
7.875714 0.036884041
7.876714 0.036925514
7.877714 0.036964909000000004
7.878714 0.037002219999999995
7.879714 0.037037442
7.880714 0.03707057
7.881714 0.037101601
7.882714 0.03713053
7.883714 0.037157352000000005
7.884714 0.037182064
7.885714 0.037204663
7.886714 0.037225147
7.887714 0.037243511
7.888714 0.037259757000000004
7.889714 0.037273881
7.890714 0.037285881
7.891714 0.037295755
7.892715 0.037303506
7.893714 0.037309132
7.894714 0.037312633
7.895714 0.037314012
7.896714 0.037313267000000004
7.897714 0.037310401
7.898714 0.037305415
7.899714 0.037298311
7.900714 0.037289094
7.901714 0.037277763
7.902714 0.037264322999999995
7.903714 0.037248776000000004
7.904714 0.037231125
7.905715 0.037211372
7.906714 0.037189523999999995
7.907714 0.037165583
7.908714 0.037139552
7.909714 0.037111435
7.910714 0.037081234
7.911714 0.037048955
7.912714 0.037014597999999996
7.913714 0.036978169000000005
7.914714 0.036939667
7.915714 0.036899096
7.916714 0.036856462
7.917714 0.036811762000000005
7.918715 0.036765001
7.919714 0.036716179
7.920714 0.036665297
7.921714 0.036612354
7.922714 0.036557353
7.923714 0.036500295
7.924714 0.03644118
7.925714 0.036380006
7.926714 0.036316775
7.927714 0.036251487000000006
7.928714 0.036184138
7.929714 0.036114731
7.930714 0.036043269
7.931714 0.035969749999999995
7.932714 0.035894173
7.933714 0.035816542
7.934714 0.035736858
7.935714 0.035655123
7.936714 0.035571339
7.937714 0.035485509000000005
7.938715 0.035397636
7.939714 0.035307725
7.940714 0.03521578
7.941714 0.035121807
7.942714 0.035025811
7.943714 0.034927801
7.944714 0.034827779999999996
7.945714 0.034725759
7.946714 0.034621745
7.947714 0.034515746
7.948714 0.034407771000000004
7.949714 0.034297831
7.950714 0.034185936
7.951715 0.034072093
7.952714 0.033956315
7.953714 0.033838613000000003
7.954714 0.033718999
7.955714 0.033597482
7.956714 0.033474073
7.957714 0.033348784
7.958714 0.033221627
7.959714 0.033092612
7.960714 0.032961752999999996
7.961714 0.03282906
7.962714 0.032694542
7.963714 0.032558211
7.964714 0.032420078
7.965714 0.032280156
7.966714 0.032138452
7.967714 0.031994979
7.968714 0.031849745
7.969714 0.031702762
7.970714 0.031554038
7.971714 0.031403586
7.972714 0.031251414
7.973714 0.031097533
7.974714 0.030941953
7.975714 0.030784680999999998
7.976714 0.030625731
7.977714 0.030465107
7.978714 0.030302824000000003
7.979714 0.030138888
7.980714 0.029973306999999998
7.981714 0.029806093999999998
7.982714 0.029637257
7.983714 0.029466805000000002
7.984715 0.029294749
7.985714 0.029121095000000003
7.986714 0.028945855
7.987714 0.028769035000000002
7.988714 0.028590646
7.989714 0.028410697
7.990714 0.028229199
7.991714 0.028046159
7.992714 0.027861589
7.993714 0.027675496
7.994714 0.027487889999999997
7.995714 0.027298782
7.996714 0.027108181000000002
7.997715 0.026916098
7.998714 0.026722543
7.999714 0.026527529999999997
8.000714 0.026331068
8.001715 0.026133168000000002
8.002714 0.025933843999999998
8.003715 0.025733108999999997
8.004714 0.025530977000000003
8.005714 0.02532746
8.006714 0.025122572
8.007714 0.024916331
8.008715 0.024708748
8.009714 0.02449984
8.010715 0.024289625
8.011714 0.024078118000000003
8.012714 0.023865337
8.013714 0.023651299
8.014714 0.023436021
8.015715 0.023219521
8.016714 0.023001817
8.017715 0.022782928
8.018714 0.022562873
8.019714 0.02234167
8.020715 0.022119339
8.021714 0.021895897
8.022715 0.021671364
8.023714 0.021445758
8.024714 0.021219098
8.025714 0.020991401
8.026714 0.020762686000000002
8.027715 0.020532968
8.028714 0.020302266
8.029715 0.020070597
8.030714 0.019837976
8.031714 0.019604419
8.032714 0.019369940999999998
8.033714 0.019134556
8.034715 0.01889828
8.035714 0.018661126
8.036715 0.018423106
8.037714 0.018184235
8.038714 0.017944524
8.039714 0.017703985
8.040714 0.017462632
8.041715 0.017220475
8.042714 0.016977525
8.043715 0.016733793
8.044714 0.016489293000000002
8.045714 0.016244034
8.046714 0.015998027999999997
8.047714 0.015751287
8.048715 0.015503821000000001
8.049714 0.015255644
8.050714 0.015006769
8.051714 0.014757204999999999
8.052714 0.014506967
8.053715 0.014256069
8.054714 0.014004525
8.055715 0.013752347000000002
8.056714 0.013499551
8.057714 0.013246151999999999
8.058714 0.012992165
8.059714 0.012737607
8.060715 0.012482492999999999
8.061714 0.012226842
8.062715 0.011970670000000001
8.063714 0.011713996
8.064714 0.011456836
8.065714 0.011199211
8.066714 0.010941139
8.067715 0.01068264
8.068714 0.010423732
8.069715 0.010164436
8.070714 0.0099047713
8.071714 0.0096447584
8.072714 0.0093844181
8.073714 0.0091237707
8.074715 0.0088628367
8.075714 0.0086016371
8.076715 0.008340193
8.077714 0.0080785256
8.078714 0.0078166551
8.079714 0.007554602799999999
8.080714 0.0072923896
8.081715 0.0070300360999999995
8.082714 0.0067675632
8.083714 0.0065049921
8.084714 0.0062423424
8.085714 0.0059796352
8.086715 0.0057168905
8.087714 0.0054541288
8.088715 0.0051913692
8.089714 0.0049286317999999996
8.090714 0.004665935600000001
8.091714 0.0044032993
8.092714 0.0041407417
8.093715 0.0038782808
8.094714 0.0036159340999999995
8.095715 0.0033537191
8.096714 0.003091653
8.097714 0.0028297518
8.098714 0.0025680316
8.099714 0.0023065078
8.100715 0.0020451955
8.101714 0.0017841092
8.102715 0.0015232629
8.103714 0.0012626705
8.104714 0.0010023452999999999
8.105714 0.0007423002000000001
8.106714 0.00048254791999999996
8.107715 0.00022310091
8.108714 -3.6028644e-05
8.109715 -0.00029482871
8.110714 -0.00055328733
8.111714 -0.0008113926
8.112714 -0.0010691327
8.113714 -0.0013264955
8.114715 -0.0015834688
8.115714 -0.0018400406
8.116714 -0.0020961979
8.117714 -0.0023519282
8.118714 -0.0026072180999999997
8.119715 -0.002862054
8.120714 -0.0031164217999999997
8.121715 -0.0033703072000000004
8.122714 -0.003623695
8.123714 -0.0038765698
8.124714 -0.0041289157
8.125714 -0.004380715800000001
8.126715 -0.0046319531999999995
8.127714 -0.0048826103
8.128715 -0.005132668999999999
8.129714 -0.005382111
8.130714 -0.0056309174
8.131714 -0.0058790691
8.132714 -0.0061265462
8.133715 -0.006373328499999999
8.134714 -0.006619396999999999
8.135715 -0.0068647307
8.136714 -0.0071093098000000006
8.137714 -0.007353113299999999
8.138714 -0.0075961216
8.139714 -0.0078383149
8.140715 -0.008079673
8.141714 -0.0083201761
8.142715 -0.0085598047
8.143714 -0.0087985398
8.144714 -0.0090363632
8.145715 -0.009273256
8.146714 -0.0095092008
8.147715 -0.00974418
8.148714 -0.009978177
8.149714 -0.010211175999999999
8.150714 -0.010443159
8.151714 -0.010674114
8.152715 -0.010904023
8.153714 -0.011132873
8.154715 -0.01136065
8.155714 -0.011587341999999999
8.156714 -0.011812933000000001
8.157714 -0.012037413
8.158714 -0.012260769999999999
8.159715 -0.012482990999999999
8.160714 -0.012704065
8.161715 -0.012923981000000001
8.162714 -0.013142728000000001
8.163714 -0.013360297
8.164714 -0.013576678
8.165714 -0.01379186
8.166715 -0.014005834
8.167714 -0.014218592
8.168715 -0.014430123
8.169714 -0.014640420000000001
8.170714 -0.014849473
8.171714 -0.015057273000000001
8.172714 -0.015263810999999999
8.173715 -0.01546908
8.174714 -0.01567307
8.175714 -0.015875774000000002
8.176714 -0.016077181
8.177714 -0.016277285000000002
8.178715 -0.016476074
8.179714 -0.016673541
8.180715 -0.016869676
8.181714 -0.017064469
8.182714 -0.017257911
8.183714 -0.017449992
8.184714 -0.017640702
8.185715 -0.01783003
8.186714 -0.018017965
8.187715 -0.018204494999999998
8.188714 -0.01838961
8.189714 -0.018573298
8.190714 -0.018755544
8.191714 -0.018936339
8.192715 -0.019115668
8.193714 -0.019293519000000002
8.194715 -0.019469878000000003
8.195714 -0.019644732
8.196714 -0.019818067
8.197714 -0.019989868
8.198714 -0.020160123000000002
8.199715 -0.020328816
8.200714 -0.020495933
8.201715 -0.02066146
8.202714 -0.020825383
8.203714 -0.020987689
8.204714 -0.021148364000000003
8.205714 -0.021307394
8.206715 -0.021464768
8.207714 -0.02162047
8.208714 -0.021774491
8.209714 -0.021926819
8.210714 -0.022077441
8.211715 -0.022226348
8.212714 -0.02237353
8.213715 -0.022518977
8.214714 -0.02266268
8.215714 -0.022804631000000002
8.216714 -0.022944823
8.217714 -0.023083248
8.218715 -0.023219899
8.219714 -0.023354769999999997
8.220715 -0.023487856
8.221714 -0.023619152
8.222714 -0.023748652999999998
8.223714 -0.023876353
8.224714 -0.024002249
8.225715 -0.024126335999999998
8.226714 -0.024248612
8.227715 -0.024369072
8.228714 -0.024487712999999998
8.229714 -0.024604533
8.230714 -0.024719527999999998
8.231714 -0.024832692
8.232715 -0.024944026
8.233714 -0.025053526000000003
8.234715 -0.025161186999999998
8.235714 -0.025267006
8.236714 -0.025370979000000002
8.237714 -0.025473104
8.238714 -0.025573379
8.239715 -0.025671796
8.240714 -0.025768354
8.241714 -0.025863049
8.242714 -0.025955876000000003
8.243714 -0.026046828
8.244715 -0.026135903000000002
8.245714 -0.026223095000000002
8.246715 -0.026308401999999998
8.247714 -0.026391816
8.248714 -0.026473332999999998
8.249714 -0.026552947
8.250714 -0.026630650999999998
8.251715 -0.026706442999999996
8.252714 -0.026780317
8.253715 -0.026852268
8.254714 -0.026922285999999997
8.255714 -0.026990371
8.256714 -0.027056516000000003
8.257714 -0.027120713
8.258715 -0.02718296
8.259714 -0.027243252
8.260715 -0.027301582
8.261714 -0.027357944000000002
8.262714 -0.027412333
8.263714 -0.027464745999999998
8.264714 -0.02751518
8.265715 -0.027563627
8.266714 -0.027610082
8.267715 -0.027654543999999996
8.268714 -0.02769701
8.269714 -0.027737473
8.270715 -0.027775929999999997
8.271714 -0.02781238
8.272715 -0.027846821
8.273714 -0.027879249
8.274714 -0.027909662000000002
8.275714 -0.027938062
8.276714 -0.027964445
8.277715 -0.027988813
8.278714 -0.028011164999999998
8.279715 -0.028031503
8.280714 -0.028049827000000003
8.281714 -0.028066139
8.282714 -0.028080444
8.283714 -0.028092743
8.284715 -0.028103040000000003
8.285714 -0.028111336999999997
8.286715 -0.028117641
8.287714 -0.028121956999999996
8.288714 -0.028124292000000002
8.289714 -0.028124647
8.290714 -0.028123028
8.291715 -0.028119442999999997
8.292714 -0.028113896000000003
8.293715 -0.028106396
8.294714 -0.028096946
8.295714 -0.028085551
8.296714 -0.028072219000000002
8.297714 -0.028056957
8.298715 -0.028039768
8.299714 -0.028020659
8.300714 -0.027999634000000002
8.301714 -0.0279767
8.302714 -0.027951860000000002
8.303715 -0.027925117000000003
8.304714 -0.027896478000000002
8.305715 -0.027865946000000003
8.306714 -0.027833524000000002
8.307714 -0.027799213
8.308714 -0.027763020000000003
8.309714 -0.027724945999999997
8.310715 -0.027684992999999998
8.311714 -0.027643165
8.312715 -0.027599462
8.313714 -0.027553886
8.314714 -0.027506441
8.315714 -0.027457126999999998
8.316714 -0.027405944999999998
8.317715 -0.027352897
8.318714 -0.027297987000000003
8.319715 -0.027241214000000003
8.320714 -0.027182585000000002
8.321714 -0.027122095000000002
8.322714 -0.027059752
8.323714 -0.026995555
8.324715 -0.026929507000000002
8.325714 -0.026861612999999996
8.326715 -0.026791875
8.327714 -0.026720297
8.328714 -0.026646882
8.329714 -0.026571633999999997
8.330714 -0.026494559
8.331715 -0.026415661
8.332714 -0.026334946999999997
8.333714 -0.026252421
8.334714 -0.026168089
8.335714 -0.026081959
8.336715 -0.02599404
8.337714 -0.025904336
8.338715 -0.025812856999999998
8.339714 -0.025719608
8.340714 -0.025624601000000004
8.341714 -0.025527843
8.342714 -0.025429343999999996
8.343715 -0.025329113
8.344714 -0.025227162
8.345715 -0.0251235
8.346714 -0.025018139
8.347714 -0.024911089
8.348714 -0.02480236
8.349714 -0.024691962999999997
8.350715 -0.024579913999999998
8.351714 -0.024466218999999997
8.352715 -0.024350893
8.353714 -0.024233945
8.354714 -0.024115389
8.355714 -0.023995237
8.356714 -0.023873498
8.357715 -0.023750187000000002
8.358714 -0.023625314
8.359715 -0.023498890999999997
8.360714 -0.023370929999999998
8.361714 -0.023241443
8.362714 -0.023110439
8.363714 -0.022977931
8.364715 -0.022843930000000002
8.365714 -0.022708446
8.366714 -0.02257149
8.367714 -0.022433074
8.368714 -0.022293207
8.369715 -0.022151899
8.370714 -0.022009162
8.371715 -0.021865005
8.372714 -0.021719439
8.373714 -0.021572475
8.374714 -0.021424121
8.375714 -0.021274387999999998
8.376715 -0.021123285
8.377714 -0.020970823
8.378715 -0.020817012
8.379714 -0.020661861
8.380714 -0.02050538
8.381714 -0.020347581
8.382714 -0.020188472
8.383715 -0.020028063
8.384714 -0.019866365
8.385715 -0.019703388999999998
8.386714 -0.019539146
8.387714 -0.019373647
8.388714 -0.019206904
8.389714 -0.019038926999999997
8.390715 -0.018869728000000002
8.391714 -0.018699319
8.392715 -0.018527712000000002
8.393714 -0.018354921
8.394714 -0.018180958
8.395715 -0.018005836
8.396714 -0.017829568
8.397715 -0.017652169
8.398714 -0.01747365
8.399714 -0.017294029
8.400714 -0.017113317
8.401714 -0.016931529
8.402715 -0.016748680000000002
8.403714 -0.016564784
8.404715 -0.016379856999999998
8.405714 -0.016193913
8.406714 -0.016006966
8.407714 -0.015819032
8.408714 -0.015630126
8.409715 -0.015440265
8.410714 -0.015249461
8.411715 -0.015057733
8.412714 -0.014865093999999999
8.413714 -0.014671561000000001
8.414714 -0.014477149
8.415714 -0.014281872000000001
8.416715 -0.014085749
8.417714 -0.013888793
8.418715 -0.013691022
8.419714 -0.013492450999999999
8.420714 -0.013293096999999999
8.421714 -0.013092975
8.422714 -0.012892101999999999
8.423715 -0.012690492000000001
8.424714 -0.012488164
8.425714 -0.012285131
8.426714 -0.012081412
8.427714 -0.011877021
8.428715 -0.011671974
8.429714 -0.011466288
8.430715 -0.011259978
8.431714 -0.011053061
8.432714 -0.010845551
8.433714 -0.010637465
8.434714 -0.010428819
8.435715 -0.010219628
8.436714 -0.010009908
8.437715 -0.0097996744
8.438714 -0.0095889423
8.439714 -0.0093777278
8.440714 -0.0091660462
8.441714 -0.0089539128
8.442715 -0.0087413428
8.443714 -0.0085283515
8.444715 -0.008314954900000001
8.445714 -0.0081011676
8.446714 -0.007887004900000001
8.447714 -0.0076724819999999996
8.448714 -0.0074576143
8.449715 -0.0072424169
8.450714 -0.0070269052
8.451715 -0.0068110938
8.452714 -0.006594997799999999
8.453714 -0.006378632699999999
8.454714 -0.0061620129
8.455714 -0.005945154
8.456715 -0.0057280711
8.457714 -0.005510779
8.458714 -0.005293293
8.459714 -0.0050756287
8.460714 -0.0048578011
8.461715 -0.0046398254
8.462714 -0.0044217177
8.463715 -0.0042034932
8.464714 -0.0039851675
8.465714 -0.0037667567000000002
8.466714 -0.0035482764
8.467714 -0.003329743
8.468715 -0.0031111726
8.469714 -0.0028925813
8.470715 -0.0026739857
8.471714 -0.0024554023
8.472714 -0.0022368476
8.473714 -0.0020183385
8.474714 -0.0017998914999999998
8.475715 -0.0015815235999999998
8.476714 -0.0013632518
8.477715 -0.0011450928000000002
8.478714 -0.00092706377
8.479714 -0.00070918154
8.480714 -0.00049146306
8.481714 -0.00027392531999999997
8.482715 -5.6585242e-05
8.483714 0.0001605403
8.484715 0.00037743446
8.485714 0.00059408044
8.486714 0.0008104615499999999
8.487714 0.0010265611
8.488714 0.0012423626
8.489715 0.0014578494
8.490714 0.0016730051
8.491714 0.0018878134
8.492714 0.0021022579
8.493714 0.0023163224
8.494715 0.0025299907
8.495714 0.0027432466999999998
8.496715 0.0029560742
8.497714 0.0031684572999999996
8.498714 0.0033803801
8.499714 0.0035918263
8.500714 0.0038027802999999996
8.501715 0.0040132261
8.502714 0.0042231477
8.503715 0.004432529399999999
8.504714 0.0046413556
8.505714 0.0048496102
8.506714 0.0050572777000000005
8.507714 0.005264342
8.508715 0.0054707882
8.509714 0.0056766003
8.510715 0.0058817634
8.511714 0.0060862618
8.512714 0.0062900806
8.513714 0.006493205
8.514714 0.00669562
8.515715 0.006897311
8.516714 0.007098263399999999
8.517715 0.0072984629
8.518714 0.0074978946999999995
8.519714 0.0076965458
8.520715 0.0078944016
8.521714 0.0080914484
8.522715 0.0082876722
8.523714 0.0084830601
8.524714 0.0086775988
8.525714 0.0088712753
8.526714 0.0090640759
8.527715 0.009255987200000001
8.528714 0.0094469971
8.529715 0.0096370924
8.530714 0.0098262601
8.531714 0.010014488
8.532714 0.010201762
8.533714 0.010388071
8.534715 0.010573402
8.535714 0.010757742
8.536715 0.010941079
8.537714 0.011123398999999999
8.538714 0.01130469
8.539714 0.011484939999999999
8.540714 0.011664137
8.541715 0.011842267
8.542714 0.012019317
8.543715 0.012195275
8.544714 0.012370128999999999
8.545714 0.012543864
8.546714 0.012716471000000002
8.547714 0.012887932999999999
8.548715 0.013058238
8.549714 0.013227375000000001
8.550714 0.013395329999999999
8.551714 0.013562091
8.552714 0.013727644
8.553715 0.013891975999999999
8.554714 0.014055074
8.555715 0.014216926000000001
8.556714 0.014377519000000002
8.557714 0.014536842
8.558714 0.014694882
8.559714 0.014851624999999999
8.560715 0.015007061
8.561714 0.015161178
8.562715 0.015313963
8.563714 0.015465404
8.564714 0.015615491
8.565714 0.015764213
8.566714 0.015911559000000002
8.567715 0.016057516
8.568714 0.016202075
8.569715 0.016345223
8.570714 0.016486952
8.571714 0.01662725
8.572714 0.016766106
8.573714 0.016903511
8.574715 0.017039453
8.575714 0.017173922
8.576715 0.017306907
8.577714 0.017438398
8.578714 0.017568386
8.579714 0.017696859
8.580714 0.017823806999999997
8.581715 0.01794922
8.582714 0.018073089
8.583714 0.018195402
8.584714 0.018316151000000003
8.585714 0.018435327
8.586715 0.018552919
8.587714 0.01866892
8.588715 0.01878332
8.589714 0.01889611
8.590714 0.019007282
8.591714 0.019116829000000002
8.592714 0.019224743000000002
8.593715 0.019331016
8.594714 0.019435641
8.595715 0.019538611
8.596714 0.019639918
8.597714 0.019739557999999997
8.598714 0.019837523000000003
8.599714 0.019933807
8.600715 0.020028405
8.601714 0.020121309
8.602715 0.020212512999999998
8.603714 0.020302011000000002
8.604714 0.020389799
8.605714 0.020475868999999997
8.606714 0.020560215
8.607715 0.02064283
8.608714 0.02072371
8.609715 0.020802846
8.610714 0.020880232999999998
8.611714 0.020955864
8.612714 0.021029732
8.613714 0.021101831
8.614715 0.021172153
8.615714 0.021240692999999998
8.616714 0.021307441
8.617714 0.021372392
8.618714 0.02143554
8.619715 0.021496876
8.620714 0.021556395
8.621715 0.021614089
8.622714 0.021669953
8.623714 0.021723979
8.624714 0.021776163
8.625714 0.021826496
8.626715 0.021874974000000002
8.627714 0.021921592
8.628715 0.021966343
8.629714 0.022009222999999998
8.630714 0.022050227999999998
8.631714 0.022089352
8.632714 0.022126593
8.633715 0.022161946
8.634714 0.022195405999999997
8.635715 0.022226970999999998
8.636714 0.022256638
8.637714 0.022284403
8.638714 0.022310264
8.639714 0.022334220000000002
8.640715 0.022356267
8.641714 0.022376404
8.642715 0.022394629
8.643714 0.022410942
8.644714 0.02242534
8.645715 0.022437822
8.646714 0.02244839
8.647715 0.022457042
8.648714 0.022463778
8.649714 0.022468599
8.650714 0.022471506000000002
8.651714 0.022472496
8.652715 0.022471574
8.653714 0.022468739
8.654715 0.022463994
8.655714 0.022457341000000002
8.656714 0.022448779999999998
8.657714 0.022438316
8.658714 0.022425949
8.659715 0.022411684
8.660714 0.022395523
8.661715 0.022377468
8.662714 0.022357525
8.663714 0.022335695
8.664714 0.022311985
8.665714 0.022286396
8.666715 0.022258934
8.667714 0.022229603
8.668715 0.022198407
8.669714 0.022165349
8.670714 0.022130435
8.671714 0.022093668
8.672714 0.022055054
8.673715 0.022014597
8.674714 0.021972299
8.675714 0.021928166000000002
8.676714 0.021882200999999997
8.677714 0.021834408
8.678715 0.021784789000000002
8.679714 0.021733348
8.680715 0.021680088
8.681714 0.021625012
8.682714 0.021568123
8.683714 0.021509422
8.684714 0.021448912
8.685715 0.021386595
8.686714 0.021322472
8.687715 0.021256544000000002
8.688714 0.021188814
8.689714 0.021119283000000003
8.690714 0.021047954
8.691714 0.020974826
8.692715 0.020899904
8.693714 0.02082319
8.694715 0.020744685000000002
8.695714 0.020664392
8.696714 0.020582315
8.697714 0.020498455999999998
8.698714 0.020412821
8.699715 0.020325414
8.700714 0.020236240000000003
8.701715 0.020145303
8.702714 0.020052612
8.703714 0.01995817
8.704714 0.019861986
8.705714 0.019764066
8.706715 0.019664418
8.707714 0.019563050999999998
8.708714 0.019459972
8.709714 0.019355191
8.710714 0.019248716000000003
8.711715 0.019140558
8.712714 0.019030726
8.713715 0.018919229
8.714714 0.018806079
8.715714 0.018691285000000002
8.716714 0.018574858
8.717714 0.018456808
8.718715 0.018337148
8.719714 0.018215887
8.720715 0.018093036
8.721714 0.017968606999999998
8.722714 0.017842611
8.723714 0.017715059
8.724714 0.017585962
8.725715 0.017455330999999998
8.726714 0.017323178
8.727715 0.017189511999999997
8.728714 0.017054346999999997
8.729714 0.016917692999999998
8.730714 0.01677956
8.731714 0.016639960999999998
8.732715 0.016498905
8.733714 0.016356402
8.734715 0.016212466000000002
8.735714 0.016067106
8.736714 0.015920332000000002
8.737714 0.015772156
8.738714 0.015622587
8.739715 0.015471637000000002
8.740714 0.015319315
8.741714 0.015165632
8.742714 0.015010596999999999
8.743714 0.014854220999999999
8.744715 0.014696513000000001
8.745714 0.014537484000000002
8.746715 0.014377142
8.747714 0.014215496999999999
8.748714 0.014052558
8.749714 0.013888333
8.750714 0.013722834
8.751715 0.013556068000000001
8.752714 0.013388043999999998
8.753715 0.013218772
8.754714 0.01304826
8.755714 0.012876517999999998
8.756714 0.012703553999999999
8.757714 0.012529379
8.758715 0.012354000999999998
8.759714 0.01217743
8.760715 0.011999677
8.761714 0.011820751
8.762714 0.011640663
8.763714 0.011459424
8.764714 0.011277045
8.765715 0.011093539
8.766714 0.010908916999999999
8.767715 0.010723194
8.768714 0.01053638
8.769714 0.01034849
8.770715 0.01015954
8.771714 0.0099695433
8.772715 0.0097785152
8.773714 0.0095864714
8.774714 0.0093934279
8.775714 0.0091994014
8.776714 0.0090044086
8.777715 0.0088084671
8.778714 0.0086115942
8.779715 0.0084138082
8.780714 0.0082151266
8.781714 0.0080155674
8.782714 0.0078151497
8.783714 0.0076138916
8.784715 0.0074118114
8.785714 0.007208927099999999
8.786715 0.007005257799999999
8.787714 0.0068008216
8.788714 0.006595635900000001
8.789714 0.0063897191
8.790714 0.0061830884
8.791715 0.0059757607
8.792714 0.0057677535
8.793715 0.005559083
8.794714 0.0053497657
8.795714 0.0051398176
8.796714 0.0049292539000000005
8.797714 0.00471809
8.798715 0.0045063403
8.799714 0.0042940199
8.800714 0.0040811425
8.801714 0.0038677219
8.802714 0.0036537720000000004
8.803715 0.0034393059
8.804714 0.0032243370000000003
8.805715 0.0030088779
8.806714 0.0027929415000000003
8.807714 0.0025765404999999997
8.808714 0.0023596873
8.809714 0.0021423946
8.810715 0.0019246749
8.811714 0.0017065406
8.812715 0.0014880041999999999
8.813714 0.0012690783
8.814714 0.0010497752999999999
8.815714 0.00083010791
8.816714 0.00061008886
8.817715 0.00038973094
8.818714 0.00016904708
8.819715 -5.1949672000000005e-05
8.820714 -0.00027324609
8.821714 -0.00049482878
8.822714 -0.00071668419
8.823714 -0.00093879862
8.824715 -0.001161158
8.825714 -0.0013837481
8.826715 -0.0016065545
8.827714 -0.0018295625999999998
8.828714 -0.0020527572
8.829714 -0.0022761231
8.830714 -0.0024996447
8.831715 -0.002723306
8.832714 -0.002947091
8.833714 -0.0031709830999999996
8.834714 -0.0033949655
8.835714 -0.0036190213
8.836715 -0.0038431332
8.837714 -0.004067283200000001
8.838715 -0.0042914536999999996
8.839714 -0.0045156266
8.840714 -0.0047397839999999995
8.841714 -0.0049639075
8.842714 -0.0051879782
8.843715 -0.0054119777
8.844714 -0.0056358873
8.845715 -0.0058596885
8.846714 -0.006083362300000001
8.847714 -0.0063068902999999996
8.848714 -0.006530254199999999
8.849714 -0.006753434700000001
8.850715 -0.0069764143999999995
8.851714 -0.0071991752
8.852715 -0.0074216987
8.853714 -0.0076439675
8.854714 -0.0078659643
8.855714 -0.0080876722
8.856714 -0.0083090745
8.857715 -0.0085301552
8.858714 -0.008750899000000001
8.859715 -0.0089712899
8.860714 -0.009191313400000001
8.861714 -0.0094109557
8.862714 -0.0096302021
8.863714 -0.0098490404
8.864715 -0.010067457
8.865714 -0.010285439
8.866714 -0.010502976
8.867714 -0.010720055000000001
8.868714 -0.010936665
8.869715 -0.011152796
8.870714 -0.011368437
8.871715 -0.011583578
8.872714 -0.011798208000000001
8.873714 -0.012012318
8.874714 -0.012225897999999999
8.875714 -0.012438936000000001
8.876715 -0.012651424999999999
8.877714 -0.012863353000000001
8.878715 -0.013074711000000001
8.879714 -0.013285488
8.880714 -0.013495675
8.881714 -0.013705259000000001
8.882714 -0.013914227999999999
8.883715 -0.014122574
8.884714 -0.014330282
8.885715 -0.014537341
8.886714 -0.014743739
8.887714 -0.014949460000000001
8.888714 -0.015154494
8.889714 -0.015358826
8.890715 -0.015562441
8.891714 -0.015765325
8.892715 -0.015967464
8.893714 -0.016168844
8.894714 -0.016369447999999998
8.895715 -0.016569260000000002
8.896714 -0.016768267
8.897715 -0.016966449
8.898714 -0.017163792
8.899714 -0.017360281
8.900714 -0.017555898
8.901714 -0.017750626999999998
8.902715 -0.017944453
8.903714 -0.018137357
8.904715 -0.018329326
8.905714 -0.018520342
8.906714 -0.01871039
8.907714 -0.018899453
8.908714 -0.019087516
8.909715 -0.019274565
8.910714 -0.019460583
8.911715 -0.019645557
8.912714 -0.019829470000000002
8.913714 -0.020012309
8.914714 -0.020194061
8.915714 -0.020374711
8.916715 -0.020554245999999998
8.917714 -0.020732652
8.918715 -0.020909918
8.919714 -0.021086029
8.920714 -0.021260975
8.921714 -0.021434744
8.922714 -0.021607325
8.923715 -0.021778706
8.924714 -0.021948876
8.925714 -0.022117826
8.926714 -0.022285545
8.927714 -0.022452025
8.928715 -0.022617255
8.929714 -0.022781227
8.930715 -0.022943933
8.931714 -0.023105365
8.932714 -0.023265515
8.933714 -0.023424377
8.934714 -0.023581943
8.935715 -0.023738208
8.936714 -0.023893165
8.937715 -0.024046809
8.938714 -0.024199134
8.939714 -0.024350133
8.940714 -0.024499801999999998
8.941714 -0.024648136
8.942715 -0.024795131
8.943714 -0.024940781000000002
8.944715 -0.02508508
8.945714 -0.025228023999999998
8.946714 -0.025369605
8.947714 -0.025509819
8.948714 -0.025648659000000004
8.949715 -0.025786115999999998
8.950714 -0.025922188000000002
8.951715 -0.026056863
8.952714 -0.026190137999999998
8.953714 -0.026322002
8.954714 -0.026452448
8.955714 -0.026581468
8.956715 -0.026709051
8.957714 -0.026835187
8.958714 -0.026959868
8.959714 -0.027083081999999998
8.960714 -0.02720482
8.961715 -0.027325071
8.962714 -0.027443827
8.963715 -0.027561071
8.964714 -0.027676797
8.965714 -0.027790992
8.966714 -0.027903644000000002
8.967714 -0.028014742000000002
8.968715 -0.028124273999999998
8.969714 -0.028232232000000003
8.970715 -0.028338603
8.971714 -0.02844338
8.972714 -0.02854655
8.973714 -0.028648105
8.974714 -0.028748039000000003
8.975715 -0.02884634
8.976714 -0.028943000000000003
8.977715 -0.029038012
8.978714 -0.029131368999999997
8.979714 -0.029223066
8.980714 -0.029313096000000004
8.981714 -0.029401451999999998
8.982715 -0.029488132
8.983714 -0.029573133
8.984715 -0.029656448000000002
8.985714 -0.029738076
8.986714 -0.029818012
8.987714 -0.029896255000000004
8.988714 -0.029972801
8.989715 -0.03004765
8.990714 -0.030120803
8.991714 -0.030192256000000004
8.992714 -0.030262009
8.993714 -0.030330062
8.994715 -0.030396413
8.995714 -0.030461064000000003
8.996715 -0.030524013
8.997714 -0.030585262
8.998714 -0.030644811
8.999714 -0.030702658
9.000714 -0.030758805
9.001715 -0.030813256
9.002714 -0.030866006
9.003715 -0.030917056999999998
9.004714 -0.030966412
9.005714 -0.031014069
9.006714 -0.031060030000000002
9.007714 -0.031104294
9.008715 -0.031146864
9.009714 -0.031187737
9.010715 -0.031226917000000003
9.011714 -0.031264402999999996
9.012714 -0.031300192
9.013714 -0.031334286999999995
9.014714 -0.031366688
9.015715 -0.031397393
9.016714 -0.031426401
9.017715 -0.031453712
9.018714 -0.031479323000000003
9.019714 -0.031503235
9.020715 -0.031525447000000005
9.021714 -0.031545953
9.022715 -0.031564757
9.023714 -0.031581853
9.024714 -0.03159724
9.025714 -0.031610913
9.026714 -0.031622871999999996
9.027715 -0.031633113000000004
9.028714 -0.031641632
9.029715 -0.031648428
9.030714 -0.031653497999999995
9.031714 -0.031656836
9.032714 -0.031658439999999996
9.033714 -0.031658309
9.034715 -0.031656437
9.035714 -0.031652824999999996
9.036715 -0.03164747
9.037714 -0.031640369
9.038714 -0.031631519000000004
9.039714 -0.031620919000000004
9.040714 -0.031608569999999996
9.041715 -0.031594472
9.042714 -0.031578625
9.043715 -0.031561029
9.044714 -0.031541687
9.045714 -0.031520601
9.046714 -0.031497772
9.047714 -0.031473205
9.048715 -0.031446906999999996
9.049714 -0.03141888
9.050714 -0.031389127
9.051714 -0.031357657
9.052714 -0.031324476000000004
9.053715 -0.031289589
9.054714 -0.031253006
9.055715 -0.031214731
9.056714 -0.031174775000000002
9.057714 -0.031133142
9.058714 -0.031089840999999997
9.059714 -0.031044881000000003
9.060715 -0.030998271999999997
9.061714 -0.030950017
9.062715 -0.030900128000000002
9.063714 -0.030848611
9.064714 -0.030795473
9.065714 -0.03074072
9.066714 -0.030684361
9.067715 -0.030626399999999998
9.068714 -0.030566848
9.069715 -0.030505707
9.070714 -0.030442985000000002
9.071714 -0.030378686
9.072714 -0.030312815
9.073714 -0.030245379
9.074715 -0.030176382
9.075714 -0.030105829
9.076715 -0.030033721
9.077714 -0.029960065
9.078714 -0.029884863999999997
9.079714 -0.029808123000000002
9.080714 -0.029729842
9.081715 -0.029650028000000002
9.082714 -0.029568683000000002
9.083714 -0.029485809999999998
9.084714 -0.029401411
9.085714 -0.029315491
9.086715 -0.029228050999999998
9.087714 -0.029139096
9.088715 -0.029048626
9.089714 -0.028956649
9.090714 -0.028863165000000003
9.091714 -0.028768179
9.092714 -0.028671694
9.093715 -0.028573716
9.094714 -0.028474248000000004
9.095715 -0.028373295000000003
9.096714 -0.028270864
9.097714 -0.028166958
9.098714 -0.028061581999999998
9.099714 -0.027954740999999998
9.100715 -0.027846443
9.101714 -0.027736695000000002
9.102715 -0.027625504
9.103714 -0.027512875000000003
9.104714 -0.027398817
9.105714 -0.027283336000000002
9.106714 -0.027166443999999998
9.107715 -0.027048145
9.108714 -0.026928453
9.109715 -0.026807372000000003
9.110714 -0.026684915
9.111714 -0.026561093
9.112714 -0.026435914
9.113714 -0.026309390999999998
9.114715 -0.026181532
9.115714 -0.026052352
9.116714 -0.025921859
9.117714 -0.025790064999999997
9.118714 -0.025656985000000004
9.119715 -0.025522627
9.120714 -0.025387005999999997
9.121715 -0.025250131
9.122714 -0.025112015999999997
9.123714 -0.024972672999999997
9.124714 -0.024832113
9.125714 -0.024690345000000002
9.126715 -0.024547384000000002
9.127714 -0.024403239
9.128715 -0.02425792
9.129714 -0.024111439
9.130714 -0.023963804000000002
9.131714 -0.023815026
9.132714 -0.023665112000000002
9.133715 -0.023514072
9.134714 -0.023361914
9.135715 -0.023208646
9.136714 -0.023054273
9.137714 -0.022898805
9.138714 -0.022742247
9.139714 -0.022584604
9.140715 -0.022425884
9.141714 -0.022266091000000002
9.142715 -0.022105231
9.143714 -0.021943308999999998
9.144714 -0.02178033
9.145715 -0.021616301
9.146714 -0.021451224
9.147715 -0.021285107
9.148714 -0.021117953000000002
9.149714 -0.02094977
9.150714 -0.020780561
9.151714 -0.020610334
9.152715 -0.020439095
9.153714 -0.020266850000000003
9.154715 -0.020093606
9.155714 -0.019919372
9.156714 -0.019744154
9.157714 -0.01956796
9.158714 -0.019390801
9.159715 -0.019212686
9.160714 -0.019033623
9.161715 -0.018853624
9.162714 -0.0186727
9.163714 -0.018490860999999997
9.164714 -0.01830812
9.165714 -0.018124488
9.166715 -0.017939977
9.167714 -0.0177546
9.168715 -0.01756837
9.169714 -0.017381301
9.170714 -0.017193405
9.171714 -0.017004696
9.172714 -0.016815188
9.173715 -0.016624894
9.174714 -0.016433829
9.175714 -0.016242007
9.176714 -0.016049441
9.177714 -0.015856145000000002
9.178715 -0.015662133
9.179714 -0.015467418
9.180715 -0.015272015000000002
9.181714 -0.015075936000000002
9.182714 -0.014879193999999998
9.183714 -0.014681802999999998
9.184714 -0.014483774000000001
9.185715 -0.014285122
9.186714 -0.014085857
9.187715 -0.01388599
9.188714 -0.013685535999999998
9.189714 -0.013484504999999999
9.190714 -0.013282908
9.191714 -0.013080755999999999
9.192715 -0.012878058999999999
9.193714 -0.012674830000000002
9.194715 -0.012471077
9.195714 -0.012266811999999998
9.196714 -0.012062043
9.197714 -0.011856779999999999
9.198714 -0.011651034000000001
9.199715 -0.011444813
9.200714 -0.011238127
9.201715 -0.011030985
9.202714 -0.010823397
9.203714 -0.010615372
9.204714 -0.010406918
9.205714 -0.010198044
9.206715 -0.0099887591
9.207714 -0.009779072599999999
9.208714 -0.009568993100000001
9.209714 -0.0093585295
9.210714 -0.0091476904
9.211715 -0.0089364847
9.212714 -0.008724920899999999
9.213715 -0.0085130087
9.214714 -0.0083007566
9.215714 -0.008088174200000001
9.216714 -0.007875271
9.217714 -0.007662055599999999
9.218715 -0.0074485375
9.219714 -0.0072347262
9.220715 -0.0070206326
9.221714 -0.0068062654
9.222714 -0.006591636299999999
9.223714 -0.0063767547999999995
9.224714 -0.0061616316
9.225715 -0.0059462785
9.226714 -0.0057307065
9.227715 -0.005514927
9.228714 -0.0052989518999999995
9.229714 -0.0050827929999999995
9.230714 -0.0048664628
9.231714 -0.0046499736
9.232715 -0.0044333381
9.233714 -0.004216568800000001
9.234715 -0.0039996787
9.235714 -0.0037826805000000002
9.236714 -0.0035655874
9.237714 -0.0033484124
9.238714 -0.0031311683000000002
9.239715 -0.0029138679
9.240714 -0.0026965241
9.241714 -0.0024791496
9.242714 -0.0022617571
9.243714 -0.0020443587
9.244715 -0.0018269669
9.245714 -0.0016095934999999998
9.246715 -0.0013922504
9.247714 -0.001174949
9.248714 -0.00095770056
9.249714 -0.000740516
9.250714 -0.00052340606
9.251715 -0.00030638109
9.252714 -8.945121399999999e-05
9.253715 0.00012737379
9.254714 0.00034408442
9.255714 0.0005606714700000001
9.256714 0.00077712602
9.257714 0.0009934394299999998
9.258715 0.0012096032
9.259714 0.0014256091
9.260715 0.0016414493
9.261714 0.0018571158000000002
9.262714 0.0020726009
9.263714 0.002287897
9.264714 0.0025029966999999998
9.265715 0.0027178925
9.266714 0.0029325767
9.267715 0.0031470422999999997
9.268714 0.0033612814000000004
9.269714 0.0035752866
9.270715 0.0037890501999999996
9.271714 0.004002564300000001
9.272715 0.0042158208
9.273714 0.0044288117
9.274714 0.0046415284
9.275714 0.0048539627
9.276714 0.0050661056
9.277715 0.005277947999999999
9.278714 0.0054894808
9.279715 0.005700695
9.280714 0.0059115806
9.281714 0.0061221275
9.282714 0.0063323263
9.283714 0.006542167099999999
9.284715 0.006751638999999999
9.285714 0.006960731800000001
9.286715 0.0071694347
9.287714 0.0073777365999999995
9.288714 0.0075856267000000005
9.289714 0.0077930941
9.290714 0.0080001279
9.291715 0.0082067163
9.292714 0.0084128485
9.293715 0.0086185137
9.294714 0.0088236993
9.295714 0.0090283946
9.296714 0.009232587
9.297714 0.0094362658
9.298715 0.0096394193
9.299714 0.0098420365
9.300714 0.010044105
9.301714 0.010245614
9.302714 0.010446551
9.303715 0.010646905
9.304714 0.010846665
9.305715 0.011045820000000001
9.306714 0.011244358
9.307714 0.011442269
9.308714 0.011639542000000001
9.309714 0.011836166
9.310715 0.012032132
9.311714 0.012227429
9.312715 0.012422046
9.313714 0.012615975
9.314714 0.012809207
9.315714 0.013001733
9.316714 0.013193545000000001
9.317715 0.013384633
9.318714 0.013574991
9.319715 0.013764612
9.320714 0.013953488
9.321714 0.014141614000000002
9.322714 0.014328983
9.323714 0.014515588999999999
9.324715 0.014701427
9.325714 0.014886492999999999
9.326715 0.015070781
9.327714 0.015254287
9.328714 0.015437006
9.329714 0.015618935999999998
9.330714 0.015800071
9.331715 0.015980407000000002
9.332714 0.01615994
9.333714 0.016338665
9.334714 0.016516579
9.335714 0.016693678
9.336715 0.016869955
9.337714 0.017045406000000003
9.338715 0.017220026
9.339714 0.017393808
9.340714 0.017566748
9.341714 0.017738837
9.342714 0.017910069
9.343715 0.018080437
9.344714 0.018249934
9.345715 0.018418551000000002
9.346714 0.018586281
9.347714 0.018753113
9.348714 0.018919039999999998
9.349714 0.019084052
9.350715 0.019248141
9.351714 0.019411295999999998
9.352715 0.019573508
9.353714 0.019734768
9.354714 0.019895064
9.355714 0.020054390000000002
9.356714 0.020212734
9.357715 0.020370087000000002
9.358714 0.020526438
9.359715 0.020681781
9.360714 0.020836106
9.361714 0.020989403
9.362714 0.021141663999999998
9.363714 0.021292882
9.364715 0.021443047
9.365714 0.021592154000000002
9.366714 0.021740193
9.367714 0.02188716
9.368714 0.022033048
9.369715 0.022177851
9.370714 0.022321563
9.371715 0.022464179
9.372714 0.022605695000000002
9.373714 0.022746106
9.374714 0.022885409000000002
9.375714 0.023023598
9.376715 0.023160670999999997
9.377714 0.023296624
9.378715 0.023431455
9.379714 0.023565161
9.380714 0.023697739
9.381714 0.023829186
9.382714 0.023959501
9.383715 0.024088682
9.384714 0.024216725
9.385715 0.02434363
9.386714 0.024469394999999998
9.387714 0.024594017000000003
9.388714 0.024717496
9.389714 0.024839828
9.390715 0.024961013999999997
9.391714 0.025081049999999997
9.392715 0.025199936
9.393714 0.025317668999999998
9.394714 0.025434248
9.395715 0.025549671
9.396714 0.025663935
9.397715 0.025777040999999997
9.398714 0.025888984
9.399714 0.025999761
9.400714 0.026109372
9.401714 0.026217809999999998
9.402715 0.026325072
9.403714 0.026431159000000003
9.404715 0.026536061000000003
9.405714 0.026639775
9.406714 0.026742296
9.407714 0.026843621
9.408714 0.026943741
9.409715 0.027042654
9.410714 0.027140349
9.411715 0.027236820000000002
9.412714 0.027332061999999997
9.413714 0.027426064
9.414714 0.027518824
9.415714 0.02761033
9.416715 0.027700575
9.417714 0.027789554
9.418715 0.027877255000000004
9.419714 0.027963676
9.420714 0.028048808
9.421714 0.028132641000000003
9.422714 0.028215171
9.423715 0.028296394
9.424714 0.028376302
9.425714 0.028454887999999998
9.426714 0.02853215
9.427714 0.028608085
9.428715 0.028682686
9.429714 0.028755954999999996
9.430715 0.028827885
9.431714 0.028898477000000002
9.432714 0.028967726
9.433714 0.029035634
9.434714 0.029102204
9.435715 0.029167431
9.436714 0.029231317000000003
9.437715 0.029293864000000003
9.438714 0.029355072
9.439714 0.029414944999999998
9.440714 0.029473481000000003
9.441714 0.029530688000000003
9.442715 0.029586564000000003
9.443714 0.02964111
9.444715 0.029694333000000003
9.445714 0.029746230999999998
9.446714 0.029796804000000003
9.447714 0.02984606
9.448714 0.029893997
9.449715 0.029940615
9.450714 0.029985918
9.451715 0.030029906
9.452714 0.030072578
9.453714 0.030113934000000002
9.454714 0.030153975
9.455714 0.030192697999999997
9.456715 0.030230102000000002
9.457714 0.030266187999999996
9.458714 0.030300952
9.459714 0.030334393
9.460714 0.030366509000000003
9.461715 0.030397298
9.462714 0.030426754
9.463715 0.030454876999999998
9.464714 0.030481664000000002
9.465714 0.030507111999999996
9.466714 0.030531215999999996
9.467714 0.030553975
9.468715 0.030575383999999997
9.469714 0.030595443
9.470715 0.030614145
9.471714 0.030631491
9.472714 0.030647477
9.473714 0.030662102
9.474714 0.030675362
9.475715 0.030687256
9.476714 0.030697783
9.477715 0.030706941999999997
9.478714 0.030714730000000003
9.479714 0.030721147999999997
9.480714 0.030726197
9.481714 0.030729876
9.482715 0.030732184
9.483714 0.030733121000000002
9.484715 0.03073269
9.485714 0.030730892000000003
9.486714 0.030727728000000003
9.487714 0.0307232
9.488714 0.030717309
9.489715 0.030710062
9.490714 0.030701459
9.491714 0.030691503
9.492714 0.030680199
9.493714 0.030667550000000002
9.494715 0.030653560000000003
9.495714 0.030638234
9.496715 0.030621575
9.497714 0.030603589
9.498714 0.030584280999999998
9.499714 0.030563657999999997
9.500714 0.030541723
9.501715 0.03051848
9.502714 0.030493937
9.503715 0.030468099
9.504714 0.030440968
9.505714 0.030412551
9.506714 0.030382853999999997
9.507714 0.030351880999999997
9.508715 0.030319636999999997
9.509714 0.030286126999999996
9.510715 0.030251353999999998
9.511714 0.030215323
9.512714 0.030178037999999997
9.513714 0.030139505
9.514714 0.030099723000000002
9.515715 0.030058695
9.516714 0.030016427999999998
9.517715 0.02997292
9.518714 0.029928173
9.519714 0.029882192000000002
9.520715 0.029834974000000004
9.521714 0.029786522000000003
9.522715 0.029736839
9.523714 0.029685922
9.524714 0.029633773
9.525714 0.029580391
9.526714 0.029525778000000003
9.527715 0.029469932999999997
9.528714 0.029412858
9.529715 0.029354551
9.530714 0.029295013999999998
9.531714 0.029234248
9.532714 0.029172254
9.533714 0.029109031
9.534715 0.029044584000000002
9.535714 0.028978911
9.536715 0.028912016
9.537714 0.028843898
9.538714 0.028774564
9.539714 0.028704014
9.540714 0.028632252000000004
9.541715 0.02855928
9.542714 0.028485103
9.543715 0.028409727
9.544714 0.028333155000000002
9.545714 0.028255392999999997
9.546714 0.028176443000000002
9.547714 0.028096311000000002
9.548715 0.028015004
9.549714 0.027932526000000003
9.550714 0.027848884999999997
9.551714 0.027764088000000003
9.552714 0.027678138999999997
9.553715 0.027591045
9.554714 0.027502814
9.555715 0.027413451000000002
9.556714 0.027322963999999998
9.557714 0.027231363
9.558714 0.027138653
9.559714 0.027044839
9.560715 0.026949934999999998
9.561714 0.026853941000000003
9.562715 0.026756871
9.563714 0.02665873
9.564714 0.026559524
9.565714 0.026459264
9.566714 0.026357957
9.567715 0.02625561
9.568714 0.026152230999999998
9.569715 0.026047826000000003
9.570714 0.025942404000000002
9.571714 0.025835971
9.572714 0.025728537
9.573714 0.025620108000000003
9.574715 0.025510692
9.575714 0.025400295000000003
9.576715 0.025288923999999997
9.577714 0.025176586
9.578714 0.025063286999999997
9.579714 0.024949035
9.580714 0.024833833
9.581715 0.024717688
9.582714 0.024600605999999997
9.583714 0.024482593000000004
9.584714 0.024363655
9.585714 0.024243795
9.586715 0.024123020000000002
9.587714 0.024001332
9.588715 0.023878738
9.589714 0.023755242
9.590714 0.023630848
9.591714 0.02350556
9.592714 0.023379383
9.593715 0.023252321
9.594714 0.023124376999999998
9.595715 0.022995556
9.596714 0.022865864
9.597714 0.022735303000000002
9.598714 0.022603878
9.599714 0.022471596
9.600715 0.022338459
9.601714 0.022204473
9.602715 0.022069646
9.603714 0.021933980000000002
9.604714 0.021797483
9.605714 0.021660161
9.606714 0.021522019
9.607715 0.021383067000000002
9.608714 0.021243311
9.609715 0.021102757
9.610714 0.020961414
9.611714 0.02081929
9.612714 0.020676393
9.613714 0.020532731999999998
9.614715 0.020388316
9.615714 0.020243153
9.616714 0.020097254000000002
9.617714 0.019950628
9.618714 0.019803284
9.619715 0.019655231
9.620714 0.019506481
9.621715 0.019357043
9.622714 0.019206928999999998
9.623714 0.019056146000000003
9.624714 0.018904707
9.625714 0.018752622
9.626715 0.018599902
9.627714 0.018446555
9.628715 0.018292594
9.629714 0.01813803
9.630714 0.017982871
9.631714 0.017827129
9.632714 0.017670814
9.633715 0.017513935999999997
9.634714 0.017356504000000002
9.635715 0.01719853
9.636714 0.017040024
9.637714 0.016880994
9.638714 0.016721452
9.639714 0.016561404
9.640715 0.016400861
9.641714 0.016239833
9.642715 0.016078327
9.643714 0.015916351999999998
9.644714 0.015753918000000002
9.645715 0.015591033
9.646714 0.015427703
9.647715 0.015263939
9.648714 0.015099747
9.649714 0.014935134000000001
9.650714 0.014770110000000001
9.651714 0.014604679999999998
9.652715 0.014438854
9.653714 0.014272638
9.654715 0.014106037
9.655714 0.013939061
9.656714 0.013771716
9.657714 0.013604008
9.658714 0.013435945000000001
9.659715 0.013267534000000001
9.660714 0.013098780999999999
9.661715 0.012929694999999998
9.662714 0.012760282
9.663714 0.012590548
9.664714 0.012420502000000002
9.665714 0.012250151
9.666715 0.012079503
9.667714 0.011908565999999999
9.668715 0.011737346
9.669714 0.011565853000000001
9.670714 0.011394096
9.671714 0.011222082
9.672714 0.011049821
9.673715 0.010877322
9.674714 0.010704594
9.675714 0.010531647
9.676714 0.010358491
9.677714 0.010185136
9.678715 0.010011593
9.679714 0.009837870299999999
9.680715 0.0096639807
9.681714 0.009489934
9.682714 0.0093157418
9.683714 0.0091414149
9.684714 0.0089669651
9.685715 0.0087924032
9.686714 0.008617741
9.687715 0.0084429899
9.688714 0.0082681618
9.689714 0.0080932681
9.690714 0.0079183199
9.691714 0.0077433288
9.692715 0.007568306300000001
9.693714 0.0073932635
9.694715 0.0072182112
9.695714 0.0070431604
9.696714 0.006868122000000001
9.697714 0.0066931068
9.698714 0.0065181244
9.699715 0.0063431857
9.700714 0.0061683
9.701715 0.0059934773
9.702714 0.0058187266
9.703714 0.0056440571
9.704714 0.0054694778
9.705714 0.0052949974
9.706715 0.005120624
9.707714 0.0049463659
9.708714 0.0047722311
9.709714 0.0045982273
9.710714 0.0044243618
9.711715 0.0042506417
9.712714 0.004077074799999999
9.713715 0.0039036677000000002
9.714714 0.0037304271
9.715714 0.0035573601
9.716714 0.0033844732
9.717714 0.0032117725
9.718715 0.0030392647999999997
9.719714 0.0028669564999999997
9.720715 0.0026948539
9.721714 0.0025229633999999997
9.722714 0.0023512914000000003
9.723714 0.0021798443
9.724714 0.0020086285
9.725715 0.0018376506
9.726714 0.0016669170000000002
9.727715 0.0014964345999999998
9.728714 0.0013262101
9.729714 0.0011562505000000001
9.730714 0.00098656292
9.731714 0.00081715461
9.732715 0.00064803294
9.733714 0.00047920548
9.734715 0.00031068000000000003
9.735714 0.00014246438
9.736714 -2.5433357000000002e-05
9.737714 -0.00019300498
9.738714 -0.00036024217
9.739715 -0.00052713644
9.740714 -0.00069367925
9.741714 -0.0008598619399999999
9.742714 -0.0010256757
9.743714 -0.0011911118
9.744715 -0.0013561613
9.745714 -0.0015208152
9.746715 -0.0016850647
9.747714 -0.0018489009
9.748714 -0.0020123147
9.749714 -0.0021752972
9.750714 -0.0023378395999999997
9.751715 -0.0024999329999999998
9.752714 -0.0026615688
9.753715 -0.002822738
9.754714 -0.0029834320000000003
9.755714 -0.0031436422000000004
9.756714 -0.0033033604
9.757714 -0.003462578
9.758715 -0.003621287
9.759714 -0.0037794794000000002
9.760715 -0.003937146900000001
9.761714 -0.0040942821
9.762714 -0.004250877100000001
9.763714 -0.0044069242000000005
9.764714 -0.0045624165
9.765715 -0.0047173467000000005
9.766714 -0.0048717076000000005
9.767715 -0.0050254926
9.768714 -0.0051786948000000005
9.769714 -0.0053313077
9.770715 -0.005483325
9.771714 -0.0056347406
9.772715 -0.0057855479
9.773714 -0.0059357411
9.774714 -0.006085314499999999
9.775714 -0.006234261699999999
9.776714 -0.0063825777
9.777715 -0.0065302564
9.778714 -0.0066772917999999995
9.779715 -0.0068236783
9.780714 -0.0069694106
9.781714 -0.0071144837
9.782714 -0.007258891900000001
9.783714 -0.0074026299
9.784715 -0.0075456919
9.785714 -0.0076880729
9.786715 -0.0078297679
9.787714 -0.007970771500000001
9.788714 -0.0081110789
9.789714 -0.0082506849
9.790714 -0.0083895844
9.791715 -0.008527773
9.792714 -0.0086652457
9.793715 -0.008801998
9.794714 -0.008938025
9.795714 -0.0090733214
9.796714 -0.009207883699999999
9.797714 -0.0093417068
9.798715 -0.0094747862
9.799714 -0.009607117
9.800714 -0.0097386954
9.801714 -0.0098695164
9.802714 -0.0099995748
9.803715 -0.010128867
9.804714 -0.010257387
9.805715 -0.010385132
9.806714 -0.010512094999999999
9.807714 -0.010638273
9.808714 -0.01076366
9.809714 -0.010888252
9.810715 -0.011012042
9.811714 -0.011135026
9.812715 -0.011257198000000001
9.813714 -0.011378553000000001
9.814714 -0.011499086
9.815714 -0.01161879
9.816714 -0.011737661
9.817715 -0.011855693
9.818714 -0.011972879
9.819715 -0.012089213
9.820714 -0.012204691
9.821714 -0.012319305000000001
9.822714 -0.012433050000000001
9.823714 -0.012545921
9.824715 -0.012657911
9.825714 -0.012769016000000001
9.826715 -0.012879229
9.827714 -0.012988545
9.828714 -0.013096958
9.829714 -0.013204465
9.830714 -0.013311059
9.831715 -0.013416738000000001
9.832714 -0.013521496
9.833714 -0.013625329
9.834714 -0.013728235
9.835714 -0.013830209
9.836715 -0.013931248
9.837714 -0.014031351999999999
9.838715 -0.014130518
9.839714 -0.014228742999999999
9.840714 -0.014326027000000002
9.841714 -0.014422368000000001
9.842714 -0.014517765999999998
9.843715 -0.01461222
9.844714 -0.014705729999999998
9.845715 -0.014798297
9.846714 -0.014889920000000001
9.847714 -0.0149806
9.848714 -0.015070339
9.849714 -0.015159135999999998
9.850715 -0.015246992000000001
9.851714 -0.015333909
9.852715 -0.015419886
9.853714 -0.015504926
9.854714 -0.015589029
9.855714 -0.015672194
9.856714 -0.015754423
9.857715 -0.015835716
9.858714 -0.015916071
9.859715 -0.015995491
9.860714 -0.016073973999999998
9.861714 -0.01615152
9.862714 -0.016228127
9.863714 -0.016303794
9.864715 -0.01637852
9.865714 -0.016452302
9.866714 -0.016525139
9.867714 -0.016597030000000002
9.868714 -0.016667972
9.869715 -0.016737962
9.870714 -0.016806999
9.871715 -0.01687508
9.872714 -0.016942203
9.873714 -0.017008364
9.874714 -0.017073564
9.875714 -0.017137799000000002
9.876715 -0.017201068
9.877714 -0.017263367999999998
9.878715 -0.017324697
9.879714 -0.017385055
9.880714 -0.01744444
9.881714 -0.017502852
9.882714 -0.017560288
9.883715 -0.017616748999999998
9.884714 -0.017672234000000002
9.885715 -0.017726743
9.886714 -0.017780275
9.887714 -0.017832832
9.888714 -0.017884413
9.889714 -0.017935019
9.890715 -0.017984649
9.891714 -0.018033305000000003
9.892715 -0.018080988
9.893714 -0.018127698
9.894714 -0.018173435999999998
9.895715 -0.018218203
9.896714 -0.018262002
9.897715 -0.018304832
9.898714 -0.018346697
9.899714 -0.018387597999999998
9.900714 -0.018427535999999998
9.901714 -0.018466513
9.902715 -0.018504533
9.903714 -0.018541596
9.904715 -0.018577708000000002
9.905714 -0.01861287
9.906714 -0.018647084999999997
9.907714 -0.018680356
9.908714 -0.018712688
9.909715 -0.018744082999999998
9.910714 -0.018774546
9.911715 -0.018804081
9.912714 -0.01883269
9.913714 -0.018860379
9.914714 -0.018887152
9.915714 -0.018913014000000002
9.916715 -0.018937969
9.917714 -0.018962022000000002
9.918715 -0.018985177000000002
9.919714 -0.019007438
9.920714 -0.01902881
9.921714 -0.019049298
9.922714 -0.019068905
9.923715 -0.019087636999999998
9.924714 -0.019105496
9.925714 -0.019122488
9.926714 -0.019138616
9.927714 -0.019153884
9.928715 -0.019168295000000002
9.929714 -0.019181852
9.930715 -0.019194555000000002
9.931714 -0.019206411
9.932714 -0.019217418
9.933714 -0.019227579
9.934714 -0.019236897
9.935715 -0.019245372
9.936714 -0.019253006
9.937715 -0.019259799
9.938714 -0.019265750999999998
9.939714 -0.019270863
9.940714 -0.019275135
9.941714 -0.019278568
9.942715 -0.019281163
9.943714 -0.019282919
9.944715 -0.019283837
9.945714 -0.019283919
9.946714 -0.019283163
9.947714 -0.019281573
9.948714 -0.01927915
9.949715 -0.019275895
9.950714 -0.01927181
9.951715 -0.019266899
9.952714 -0.019261164
9.953714 -0.019254608
9.954714 -0.019247234999999998
9.955714 -0.019239049
9.956715 -0.019230055
9.957714 -0.019220257
9.958714 -0.019209662
9.959714 -0.019198273000000002
9.960714 -0.019186098000000002
9.961715 -0.019173141
9.962714 -0.019159408
9.963715 -0.019144907
9.964714 -0.019129644
9.965714 -0.019113625000000002
9.966714 -0.019096858
9.967714 -0.019079349
9.968715 -0.019061106
9.969714 -0.019042134
9.970715 -0.019022443
9.971714 -0.019002036
9.972714 -0.018980925
9.973714 -0.018959113
9.974714 -0.018936608
9.975715 -0.018913417999999998
9.976714 -0.018889549000000002
9.977715 -0.018865007
9.978714 -0.0188398
9.979714 -0.018813934
9.980714 -0.018787415000000002
9.981714 -0.018760248
9.982715 -0.01873244
9.983714 -0.018703999000000002
9.984715 -0.018674927
9.985714 -0.018645230999999998
9.986714 -0.018614916
9.987714 -0.018583989
9.988714 -0.018552452
9.989715 -0.018520310999999998
9.990714 -0.018487570999999998
9.991714 -0.018454235
9.992714 -0.018420309
9.993714 -0.018385795
9.994715 -0.018350697
9.995714 -0.018315019999999998
9.996715 -0.018278765
9.997714 -0.018241938
9.998714 -0.018204539
9.999714 -0.018166573
10.00071 -0.018128043
10.00171 -0.01808895
10.00271 -0.018049298
10.00371 -0.018009089000000002
10.00471 -0.017968327000000003
10.00571 -0.017927012
10.00671 -0.017885148
10.00771 -0.017842738
10.00871 -0.017799785
10.00971 -0.017756291
10.01071 -0.017712258999999998
10.01171 -0.017667694
10.01271 -0.017622599
10.01371 -0.017576978
10.01471 -0.017530833
10.01571 -0.017484173
10.01671 -0.017436998
10.01771 -0.017389318
10.01871 -0.017341135
10.01971 -0.017292456
10.02071 -0.017243286
10.02171 -0.017193634
10.02271 -0.017143505
10.02371 -0.017092908
10.02471 -0.017041849999999997
10.02571 -0.016990336999999998
10.02671 -0.01693838
10.02771 -0.016885987
10.02871 -0.016833167
10.02971 -0.016779927
10.03071 -0.016726277
10.03171 -0.016672225000000002
10.03271 -0.016617782
10.03371 -0.016562956
10.03471 -0.016507756999999998
10.03571 -0.016452193
10.03671 -0.016396273
10.03771 -0.016340005
10.03871 -0.0162834
10.03971 -0.016226462
10.04071 -0.016169203
10.04171 -0.016111629
10.04271 -0.016053746
10.04371 -0.015995561000000002
10.04471 -0.015937083
10.04571 -0.015878316
10.04671 -0.015819266
10.04771 -0.01575994
10.04871 -0.015700339
10.04971 -0.015640471
10.05071 -0.015580340000000002
10.05171 -0.015519949000000002
10.05271 -0.015459303
10.05371 -0.015398403000000001
10.05471 -0.015337253
10.05571 -0.015275856999999999
10.05671 -0.015214216999999999
10.05771 -0.015152335
10.05871 -0.015090214
10.05971 -0.015027857
10.06071 -0.014965266999999999
10.06171 -0.014902443000000001
10.06271 -0.014839390000000001
10.06371 -0.014776108999999999
10.06471 -0.014712603
10.06571 -0.014648874999999999
10.06671 -0.014584925
10.06771 -0.014520755
10.06871 -0.014456369000000002
10.06971 -0.014391767
10.07071 -0.014326953000000002
10.07171 -0.014261929
10.07271 -0.014196697
10.07371 -0.014131260000000001
10.07471 -0.014065619
10.07571 -0.013999779
10.07671 -0.013933741
10.07771 -0.013867508
10.07871 -0.013801084
10.07971 -0.013734472
10.08071 -0.013667675
10.08171 -0.013600698999999999
10.08271 -0.013533545000000001
10.08371 -0.013466219
10.08471 -0.013398725
10.08571 -0.013331071
10.08671 -0.01326326
10.08771 -0.013195298
10.08871 -0.013127192999999999
10.08971 -0.013058948
10.09071 -0.012990572
10.09171 -0.012922072000000001
10.09271 -0.012853454
10.09371 -0.012784725
10.09471 -0.012715892999999999
10.09571 -0.012646966
10.09671 -0.012577951
10.09771 -0.012508855000000001
10.09871 -0.012439687
10.09971 -0.012370451999999999
10.10071 -0.012301158999999999
10.10171 -0.012231815
10.10271 -0.012162425000000001
10.10371 -0.012092997999999999
10.10471 -0.012023539
10.10571 -0.011954053
10.10671 -0.011884548
10.10771 -0.011815027
10.10871 -0.011745496000000001
10.10971 -0.011675959
10.11071 -0.011606420000000001
10.11171 -0.011536882
10.11271 -0.011467348
10.11371 -0.01139782
10.11471 -0.011328300999999999
10.11571 -0.011258793
10.11671 -0.011189295
10.11771 -0.011119809
10.11871 -0.011050335000000001
10.11971 -0.010980873
10.12071 -0.010911423
10.12171 -0.010841982
10.12271 -0.010772552
10.12371 -0.01070313
10.12471 -0.010633715
10.12571 -0.010564305999999999
10.12671 -0.010494901000000001
10.12771 -0.010425498
10.12871 -0.010356098000000001
10.12971 -0.010286698
10.13071 -0.010217298
10.13171 -0.010147896
10.13271 -0.010078493000000001
10.13371 -0.010009088000000001
10.13471 -0.0099396821
10.13571 -0.0098702745
10.13671 -0.009800867
10.13771 -0.0097314609
10.13871 -0.0096620577
10.13971 -0.009592658899999999
10.14071 -0.0095232674
10.14171 -0.009453885300000001
10.14271 -0.009384516300000001
10.14371 -0.0093151626
10.14471 -0.0092458286
10.14571 -0.0091765171
10.14671 -0.009107231700000001
10.14771 -0.0090379763
10.14871 -0.008968755
10.14971 -0.0088995723
10.15071 -0.008830431
10.15171 -0.0087613364
10.15271 -0.008692291199999999
10.15371 -0.0086232998
10.15471 -0.0085543659
10.15571 -0.0084854939
10.15671 -0.0084166866
10.15771 -0.0083479477
10.15871 -0.0082792809
10.15971 -0.008210689
10.16071 -0.0081421756
10.16171 -0.008073744499999999
10.16271 -0.0080053978
10.16371 -0.0079371384
10.16471 -0.00786897
10.16571 -0.0078008947
10.16671 -0.0077329154
10.16771 -0.0076650351
10.16871 -0.0075972565999999995
10.16971 -0.0075295822
10.17071 -0.0074620139999999995
10.17171 -0.007394555
10.17271 -0.0073272073
10.17371 -0.007259973099999999
10.17471 -0.0071928545
10.17571 -0.0071258539000000004
10.17671 -0.0070589725999999995
10.17771 -0.006992212700000001
10.17871 -0.006925575099999999
10.17971 -0.0068590612
10.18071 -0.0067926718
10.18171 -0.0067264082
10.18271 -0.006660269700000001
10.18371 -0.0065942571
10.18471 -0.0065283697
10.18571 -0.0064626074000000006
10.18671 -0.0063969688
10.18771 -0.0063314532
10.18871 -0.0062660591
10.18971 -0.0062007843
10.19071 -0.006135626599999999
10.19171 -0.0060705839
10.19271 -0.0060056536
10.19371 -0.0059408332
10.19471 -0.0058761194
10.19571 -0.0058115096
10.19671 -0.0057470006
10.19771 -0.0056825895
10.19871 -0.0056182733
10.19971 -0.0055540488
10.20071 -0.0054899134
10.20171 -0.0054258642
10.20271 -0.0053618987
10.20371 -0.0052980151
10.20471 -0.0052342110999999995
10.20571 -0.005170485
10.20671 -0.005106836
10.20771 -0.0050432627
10.20871 -0.0049797647
10.20971 -0.004916342
10.21071 -0.0048529946
10.21171 -0.004789723599999999
10.21271 -0.0047265297
10.21371 -0.0046634144
10.21471 -0.0046003795000000005
10.21571 -0.0045374272
10.21671 -0.0044745597
10.21771 -0.0044117798000000005
10.21871 -0.0043490902
10.21971 -0.0042864936
10.22071 -0.004223993200000001
10.22171 -0.0041615916
10.22271 -0.0040992923
10.22371 -0.004037097799999999
10.22471 -0.003975011
10.22571 -0.003913034
10.22671 -0.0038511695
10.22771 -0.0037894191
10.22871 -0.0037277845
10.22971 -0.003666267
10.23071 -0.0036048677
10.23171 -0.0035435871
10.23271 -0.0034824254
10.23371 -0.0034213823
10.23471 -0.0033604574000000004
10.23571 -0.0032996497
10.23671 -0.0032389579999999997
10.23771 -0.0031783808999999996
10.23871 -0.0031179163
10.23971 -0.0030575625999999996
10.24071 -0.0029973171
10.24171 -0.0029371772999999997
10.24271 -0.0028771407
10.24371 -0.0028172044
10.24471 -0.0027573655
10.24571 -0.0026976208
10.24671 -0.0026379672000000002
10.24771 -0.0025784015
10.24871 -0.0025189202
10.24971 -0.0024595197999999997
10.25071 -0.0024001970999999998
10.25171 -0.0023409484
10.25271 -0.0022817701
10.25371 -0.0022226586
10.25471 -0.0021636104
10.25571 -0.0021046217
10.25671 -0.0020456888
10.25771 -0.0019868083
10.25871 -0.0019279763
10.25971 -0.0018691893000000002
10.26071 -0.0018104439999999998
10.26171 -0.0017517366
10.26271 -0.001693064
10.26371 -0.0016344229
10.26471 -0.0015758102
10.26571 -0.0015172231
10.26671 -0.0014586588
10.26771 -0.001400115
10.26871 -0.0013415894
10.26971 -0.0012830799999999998
10.27071 -0.0012245853000000001
10.27171 -0.0011661039
10.27271 -0.0011076349
10.27371 -0.0010491774
10.27471 -0.00099073113
10.27571 -0.0009322961
10.27671 -0.0008738726099999999
10.27771 -0.0008154612300000001
10.27871 -0.00075706289
10.27971 -0.00069867879
10.28071 -0.00064031033
10.28171 -0.00058195919
10.28271 -0.00052362725
10.28371 -0.00046531649999999997
10.28471 -0.00040702903
10.28571 -0.000348767
10.28671 -0.00029053258
10.28771 -0.00023232789999999998
10.28871 -0.00017415499
10.28971 -0.00011601576
10.29071 -5.7911916e-05
10.29171 1.5505394999999998e-07
10.29271 5.818394e-05
10.29371 0.00011617381999999999
10.29471 0.00017412411999999998
10.29571 0.00023203465000000003
10.29671 0.00028990555
10.29771 0.00034773741
10.29871 0.00040553114
10.29971 0.00046328813999999994
10.30071 0.00052101009
10.30171 0.00057869911
10.30271 0.00063635762
10.30371 0.0006939883899999999
10.30471 0.0007515944600000001
10.30571 0.0008091791599999999
10.30671 0.000866746
10.30771 0.0009242986399999999
10.30871 0.00098184082
10.30971 0.0010393765
10.31071 0.0010969096999999999
10.31171 0.0011544443
10.31271 0.0012119841
10.31371 0.001269533
10.31471 0.0013270948
10.31571 0.001384673
10.31671 0.0014422712
10.31771 0.0014998923
10.31871 0.0015575394999999999
10.31971 0.0016152155
10.32071 0.0016729228999999997
10.32171 0.0017306637999999997
10.32271 0.0017884403999999998
10.32371 0.0018462543999999998
10.32471 0.0019041073999999999
10.32571 0.0019620004
10.32671 0.0020199346
10.32771 0.0020779107000000003
10.32871 0.0021359292
10.32971 0.0021939904
10.33071 0.0022520946
10.33171 0.0023102417
10.33271 0.0023684315
10.33371 0.0024266636
10.33471 0.0024849373999999997
10.33571 0.0025432524
10.33671 0.0026016078
10.33771 0.0026600028
10.33871 0.0027184364
10.33971 0.0027769074
10.34071 0.0028354147
10.34171 0.002893957
10.34271 0.0029525332000000003
10.34371 0.0030111416000000004
10.34471 0.0030697807
10.34571 0.0031284493000000003
10.34671 0.0031871452
10.34771 0.0032458669000000003
10.34871 0.0033046126
10.34971 0.0033633809
10.35071 0.0034221695
10.35171 0.0034809767000000004
10.35271 0.0035398007000000003
10.35371 0.0035986399
10.35471 0.0036574926
10.35571 0.0037163572
10.35671 0.0037752327999999997
10.35771 0.0038341182999999997
10.35871 0.0038930124
10.35971 0.0039519149
10.36071 0.0040108258
10.36171 0.0040697447
10.36271 0.0041286723
10.36371 0.0041876097
10.36471 0.0042465577
10.36571 0.0043055181
10.36671 0.0043644925999999995
10.36771 0.0044234836
10.36871 0.0044824934
10.36971 0.004541525
10.37071 0.0046005818000000006
10.37171 0.0046596666
10.37271 0.004718783
10.37371 0.0047779343999999994
10.37471 0.0048371243
10.37571 0.004896355999999999
10.37671 0.0049556329
10.37771 0.0050149582
10.37871 0.0050743347000000005
10.37971 0.0051337654
10.38071 0.0051932526
10.38171 0.0052527983
10.38271 0.005312404
10.38371 0.0053720709
10.38471 0.0054317999
10.38571 0.0054915916
10.38671 0.0055514454
10.38771 0.0056113611
10.38871 0.0056713379
10.38971 0.005731374
10.39071 0.005791468
10.39171 0.0058516172
10.39271 0.0059118196
10.39371 0.0059720718
10.39471 0.0060323708999999994
10.39571 0.0060927137
10.39671 0.006153096900000001
10.39771 0.0062135165
10.39871 0.0062739688
10.39971 0.006334450199999999
10.40071 0.006394956299999999
10.40171 0.0064554835
10.40271 0.006516029
10.40371 0.0065765882000000005
10.40471 0.0066371576
10.40571 0.0066977344000000005
10.40671 0.0067583147
10.40771 0.0068188958
10.40871 0.0068794754000000005
10.40971 0.0069400499
10.41071 0.0070006172
10.41171 0.007061175
10.41271 0.007121721100000001
10.41371 0.007182253499999999
10.41471 0.0072427705000000005
10.41571 0.0073032701
10.41671 0.00736375
10.41771 0.0074242089
10.41871 0.007484645200000001
10.41971 0.0075450575
10.42071 0.0076054435
10.42171 0.007665802
10.42271 0.0077261313
10.42371 0.0077864293
10.42471 0.0078466954
10.42571 0.0079069272
10.42671 0.0079671234
10.42771 0.0080272817
10.42871 0.0080874008
10.42971 0.0081474791
10.43071 0.008207515200000001
10.43171 0.0082675077
10.43271 0.008327455
10.43371 0.008387354999999999
10.43471 0.0084472071
10.43571 0.0085070096
10.43671 0.0085667605
10.43771 0.0086264597
10.43871 0.008686105099999999
10.43971 0.0087456952
10.44071 0.0088052293
10.44171 0.0088647059
10.44271 0.0089241235
10.44371 0.008983481500000001
10.44471 0.0090427777
10.44571 0.0091020105
10.44671 0.0091611786
10.44771 0.0092202805
10.44871 0.009279314
10.44971 0.0093382769
10.45071 0.009397167
10.45171 0.009455982199999999
10.45271 0.0095147196
10.45371 0.0095733762
10.45471 0.0096319483
10.45571 0.0096904332
10.45671 0.0097488264
10.45771 0.0098071243
10.45871 0.0098653232
10.45971 0.0099234181
10.46071 0.0099814039
10.46171 0.010039275
10.46271 0.010097028
10.46371 0.010154655
10.46471 0.010212153
10.46571 0.010269514
10.46671 0.010326733
10.46771 0.010383804
10.46871 0.01044072
10.46971 0.010497475
10.47071 0.010554064
10.47171 0.01061048
10.47271 0.010666718
10.47371 0.010722771
10.47471 0.010778634
10.47571 0.010834303
10.47671 0.010889771000000001
10.47771 0.010945034
10.47871 0.011000087
10.47971 0.011054927999999999
10.48071 0.011109551
10.48171 0.011163953
10.48271 0.011218132
10.48371 0.011272085
10.48471 0.011325809
10.48571 0.011379302
10.48671 0.011432564000000001
10.48771 0.011485592
10.48871 0.011538385
10.48971 0.011590943999999999
10.49071 0.011643266000000001
10.49171 0.011695352
10.49271 0.011747201
10.49371 0.011798814000000001
10.49471 0.011850189
10.49571 0.011901328
10.49671 0.011952231
10.49771 0.012002895999999999
10.49871 0.012053325
10.49971 0.012103517999999999
10.50071 0.012153473
10.50171 0.012203190999999999
10.50271 0.01225267
10.50371 0.012301911
10.50471 0.012350913
10.50571 0.012399674
10.50671 0.012448191
10.50771 0.012496463999999999
10.50871 0.01254449
10.50971 0.012592266000000001
10.51071 0.012639787999999999
10.51171 0.012687051999999999
10.51271 0.012734057000000002
10.51371 0.012780794
10.51471 0.012827263
10.51571 0.012873455
10.51671 0.012919366000000002
10.51771 0.012964990999999999
10.51871 0.013010322
10.51971 0.013055352999999999
10.52071 0.013100078000000001
10.52171 0.01314449
10.52271 0.013188581000000001
10.52371 0.013232345
10.52471 0.013275773000000001
10.52571 0.01331886
10.52671 0.013361598
10.52771 0.013403977000000001
10.52871 0.013445993
10.52971 0.013487638
10.53071 0.013528904999999999
10.53171 0.013569788999999999
10.53271 0.013610281
10.53371 0.013650376
10.53471 0.013690067999999998
10.53571 0.013729352
10.53671 0.013768223
10.53771 0.013806675
10.53871 0.013844705
10.53971 0.013882308999999999
10.54071 0.013919482
10.54171 0.013956221000000001
10.54271 0.013992525
10.54371 0.01402839
10.54471 0.014063813
10.54571 0.014098796
10.54671 0.014133335
10.54771 0.014167429
10.54871 0.014201077
10.54971 0.014234278999999999
10.55071 0.014267034999999999
10.55171 0.014299345
10.55271 0.014331208
10.55371 0.014362624000000001
10.55471 0.014393593000000001
10.55571 0.014424115999999999
10.55671 0.014454192
10.55771 0.014483822000000002
10.55871 0.014513005
10.55971 0.014541741
10.56071 0.014570028
10.56171 0.014597867
10.56271 0.014625257000000001
10.56371 0.014652194999999998
10.56471 0.014678681
10.56571 0.014704713
10.56671 0.014730288
10.56771 0.014755403
10.56871 0.014780057
10.56971 0.014804244999999999
10.57071 0.014827965
10.57171 0.014851212
10.57271 0.014873982999999999
10.57371 0.014896272
10.57471 0.014918072999999999
10.57571 0.014939385
10.57671 0.014960198000000001
10.57771 0.014980508000000002
10.57871 0.015000311
10.57971 0.015019598
10.58071 0.015038362
10.58171 0.015056600000000002
10.58271 0.015074302999999999
10.58371 0.015091464
10.58471 0.015108078
10.58571 0.015124136000000002
10.58671 0.015139634
10.58771 0.015154561999999998
10.58871 0.015168918
10.58971 0.015182693
10.59071 0.015195882999999999
10.59171 0.01520848
10.59271 0.015220481000000001
10.59371 0.015231881
10.59471 0.015242676
10.59571 0.015252861
10.59671 0.015262431
10.59771 0.015271387
10.59871 0.015279721999999999
10.59971 0.015287436
10.60071 0.015294527
10.60171 0.015300993
10.60271 0.015306832
10.60371 0.015312044999999998
10.60471 0.015316630000000001
10.60571 0.015320588
10.60671 0.015323921
10.60771 0.015326626000000001
10.60871 0.015328704999999998
10.60971 0.015330159999999999
10.61071 0.015330993
10.61171 0.015331204
10.61271 0.015330795000000001
10.61371 0.015329767
10.61471 0.015328122999999999
10.61571 0.015325863
10.61671 0.015322991000000001
10.61771 0.015319505
10.61871 0.015315411000000001
10.61971 0.015310705999999999
10.62071 0.015305393
10.62171 0.015299471999999998
10.62271 0.015292944000000001
10.62371 0.015285809000000001
10.62471 0.015278067
10.62571 0.015269719000000001
10.62671 0.015260761999999999
10.62771 0.015251197000000001
10.62871 0.015241020999999999
10.62971 0.015230231999999998
10.63071 0.015218830000000001
10.63171 0.01520681
10.63271 0.015194168
10.63371 0.015180904000000002
10.63471 0.015167013000000002
10.63571 0.015152492
10.63671 0.015137334
10.63771 0.015121538
10.63871 0.015105098
10.63971 0.015088009000000001
10.64071 0.015070268
10.64171 0.015051868000000001
10.64271 0.015032805
10.64371 0.015013074
10.64471 0.014992670999999999
10.64571 0.01497159
10.64671 0.014949827
10.64771 0.014927378
10.64871 0.014904238999999998
10.64971 0.014880404
10.65071 0.014855873
10.65171 0.014830639999999999
10.65271 0.014804702
10.65371 0.014778059
10.65471 0.014750707
10.65571 0.014722647
10.65671 0.014693876
10.65771 0.014664396
10.65871 0.014634203
10.65971 0.014603302
10.66071 0.014571693
10.66171 0.014539377
10.66271 0.014506358
10.66371 0.014472638
10.66471 0.014438219999999998
10.66571 0.014403107
10.66671 0.014367305
10.66771 0.014330816
10.66871 0.014293646
10.66971 0.0142558
10.67071 0.014217281
10.67171 0.014178094
10.67271 0.014138245
10.67371 0.014097738
10.67471 0.014056577
10.67571 0.014014766
10.67671 0.01397231
10.67771 0.013929211
10.67871 0.013885474
10.67971 0.013841098999999999
10.68071 0.013796092
10.68171 0.013750452
10.68271 0.013704181999999999
10.68371 0.013657282000000001
10.68471 0.013609754
10.68571 0.013561598
10.68671 0.013512811999999999
10.68771 0.013463397
10.68871 0.013413352
10.68971 0.013362675000000001
10.69071 0.013311364
10.69171 0.01325942
10.69271 0.01320684
10.69371 0.013153620000000001
10.69471 0.013099762000000001
10.69571 0.013045261
10.69671 0.012990116000000001
10.69771 0.012934326
10.69871 0.012877888
10.69971 0.012820799999999999
10.70071 0.012763063
10.70171 0.012704673
10.70271 0.012645631999999999
10.70371 0.012585938
10.70471 0.012525591999999999
10.70571 0.012464593
10.70671 0.012402942
10.70771 0.01234064
10.70871 0.012277686999999999
10.70971 0.012214085000000001
10.71071 0.012149836
10.71171 0.012084942
10.71271 0.012019405
10.71371 0.011953228
10.71471 0.011886413
10.71571 0.011818963
10.71671 0.011750881
10.71771 0.011682171
10.71871 0.011612836999999999
10.71971 0.011542881
10.72071 0.011472309
10.72171 0.011401124
10.72271 0.01132933
10.72371 0.011256931999999999
10.72471 0.011183936
10.72571 0.011110344
10.72671 0.011036165
10.72771 0.0109614
10.72871 0.010886058
10.72971 0.010810142
10.73071 0.010733659
10.73171 0.010656613
10.73271 0.010579012
10.73371 0.010500859999999999
10.73471 0.010422164
10.73571 0.010342928999999999
10.73671 0.010263161
10.73771 0.010182865999999999
10.73871 0.01010205
10.73971 0.010020718
10.74071 0.009938875199999999
10.74171 0.0098565266
10.74271 0.0097736774
10.74371 0.009690332099999999
10.74471 0.009606495599999999
10.74571 0.0095221716
10.74671 0.0094373638
10.74771 0.0093520757
10.74871 0.0092663104
10.74971 0.009180069899999999
10.75071 0.0090933579
10.75171 0.0090061752
10.75271 0.0089185247
10.75371 0.008830407
10.75471 0.0087418237
10.75571 0.0086527754
10.75671 0.008563263
10.75771 0.008473286299999999
10.75871 0.0083828461
10.75971 0.0082919425
10.76071 0.0082005754
10.76171 0.0081087455
10.76271 0.0080164522
10.76371 0.007923696800000001
10.76471 0.0078304794
10.76571 0.0077368008000000005
10.76671 0.0076426615
10.76771 0.0075480631
10.76871 0.0074530079
10.76971 0.007357497099999999
10.77071 0.0072615338
10.77171 0.007165120800000001
10.77271 0.007068261
10.77371 0.0069709589
10.77471 0.0068732188
10.77571 0.0067750449999999995
10.77671 0.0066764434
10.77771 0.0065774198
10.77871 0.0064779808
10.77971 0.0063781320999999995
10.78071 0.006277881000000001
10.78171 0.006177234900000001
10.78271 0.0060762013
10.78371 0.0059747883
10.78471 0.0058730038
10.78571 0.0057708567
10.78671 0.0056683548
10.78771 0.0055655073000000005
10.78871 0.005462323
10.78971 0.0053588104000000004
10.79071 0.0052549785
10.79171 0.0051508367
10.79271 0.0050463936
10.79371 0.0049416582999999995
10.79471 0.0048366397
10.79571 0.0047313468
10.79671 0.0046257883
10.79771 0.0045199729
10.79871 0.0044139091
10.79971 0.0043076056
10.80071 0.0042010706
10.80171 0.0040943123
10.80271 0.0039873386
10.80371 0.0038801575999999997
10.80471 0.0037727765
10.80571 0.0036652025000000004
10.80671 0.0035574431
10.80771 0.0034495046
10.80871 0.0033413933
10.80971 0.0032331154
10.81071 0.0031246771000000002
10.81171 0.0030160831999999998
10.81271 0.002907339
10.81371 0.0027984489999999997
10.81471 0.0026894177
10.81571 0.0025802488
10.81671 0.0024709461
10.81771 0.0023615126000000003
10.81871 0.0022519513
10.81971 0.0021422647
10.82071 0.0020324553
10.82171 0.0019225251999999999
10.82271 0.0018124762999999998
10.82371 0.0017023106999999999
10.82471 0.0015920299
10.82571 0.001481636
10.82671 0.0013711308
10.82771 0.0012605165
10.82871 0.0011497951
10.82971 0.0010389694
10.83071 0.0009280421200000001
10.83171 0.00081701673
10.83271 0.00070589685
10.83371 0.0005946867999999999
10.83471 0.00048339138999999997
10.83571 0.00037201598
10.83671 0.00026056655
10.83771 0.00014904971
10.83871 3.7472671e-05
10.83971 -7.4156759e-05
10.84071 -0.00018583017
10.84171 -0.0002975386
10.84271 -0.00040927257
10.84371 -0.00052102209
10.84471 -0.0006327768
10.84571 -0.00074452596
10.84671 -0.00085625852
10.84771 -0.0009679632100000001
10.84871 -0.0010796286
10.84971 -0.0011912432
10.85071 -0.0013027954
10.85171 -0.0014142738
10.85271 -0.001525667
10.85371 -0.0016369637000000002
10.85471 -0.0017481530000000001
10.85571 -0.0018592244000000002
10.85671 -0.0019701674000000002
10.85771 -0.0020809723
10.85871 -0.0021916292
10.85971 -0.0023021294
10.86071 -0.0024124642
10.86171 -0.0025226254
10.86271 -0.0026326057
10.86371 -0.0027423979
10.86471 -0.0028519953
10.86571 -0.0029613919
10.86671 -0.0030705818000000005
10.86771 -0.0031795599999999997
10.86871 -0.0032883218
10.86971 -0.0033968627
10.87071 -0.0035051788
10.87171 -0.0036132664
10.87271 -0.0037211219
10.87371 -0.0038287419999999996
10.87471 -0.0039361239
10.87571 -0.004043264600000001
10.87671 -0.0041501615
10.87771 -0.0042568117
10.87871 -0.0043632128
10.87971 -0.0044693621
10.88071 -0.0045752568
10.88171 -0.0046808942
10.88271 -0.0047862715
10.88371 -0.0048913858
10.88471 -0.0049962342000000005
10.88571 -0.005100813399999999
10.88671 -0.00520512
10.88771 -0.0053091509
10.88871 -0.0054129021
10.88971 -0.0055163699
10.89071 -0.0056195502
10.89171 -0.0057224392
10.89271 -0.005825032
10.89371 -0.0059273243
10.89471 -0.0060293107
10.89571 -0.006130986
10.89671 -0.0062323452
10.89771 -0.006333382
10.89871 -0.006434090000000001
10.89971 -0.0065344633
10.90071 -0.0066344946000000005
10.90171 -0.006734176000000001
10.90271 -0.0068335001
10.90371 -0.0069324589
10.90471 -0.007031043799999999
10.90571 -0.0071292452
10.90671 -0.0072270544
10.90771 -0.0073244606
10.90871 -0.007421454900000001
10.90971 -0.0075180258
10.91071 -0.007614163
10.91171 -0.0077098557
10.91271 -0.0078050929
10.91371 -0.007899863
10.91471 -0.007994155
10.91571 -0.0080879581
10.91671 -0.008181261399999999
10.91771 -0.0082740538
10.91871 -0.008366324599999999
10.91971 -0.0084580635
10.92071 -0.0085492611
10.92171 -0.008639907899999999
10.92271 -0.0087299944
10.92371 -0.0088195127
10.92471 -0.008908455499999999
10.92571 -0.0089968147
10.92671 -0.009084584599999999
10.92771 -0.0091717593
10.92871 -0.0092583337
10.92971 -0.0093443028
10.93071 -0.0094296636
10.93171 -0.0095144118
10.93271 -0.0095985459
10.93371 -0.009682063
10.93471 -0.0097649623
10.93571 -0.0098472417
10.93671 -0.009928901300000001
10.93771 -0.01000994
10.93871 -0.010090358
10.93971 -0.010170156000000001
10.94071 -0.010249333000000001
10.94171 -0.010327889
10.94271 -0.010405826
10.94371 -0.010483141
10.94471 -0.010559835
10.94571 -0.010635908
10.94671 -0.010711357
10.94771 -0.010786182
10.94871 -0.010860380000000001
10.94971 -0.010933949
10.95071 -0.011006886
10.95171 -0.011079186999999999
10.95271 -0.011150847
10.95371 -0.011221861
10.95471 -0.011292226
10.95571 -0.011361932
10.95671 -0.011430975000000001
10.95771 -0.011499348
10.95871 -0.011567041
10.95971 -0.011634047000000002
10.96071 -0.011700359
10.96171 -0.011765966
10.96271 -0.011830861
10.96371 -0.011895032
10.96471 -0.011958472
10.96571 -0.012021171
10.96671 -0.01208312
10.96771 -0.012144308
10.96871 -0.012204728
10.96971 -0.012264371999999999
10.97071 -0.012323227999999999
10.97171 -0.012381290000000001
10.97271 -0.012438548999999998
10.97371 -0.012494998999999998
10.97471 -0.012550631000000001
10.97571 -0.012605439
10.97671 -0.012659417
10.97771 -0.012712558999999998
10.97871 -0.012764859000000002
10.97971 -0.012816313000000001
10.98071 -0.012866915000000001
10.98171 -0.012916664
10.98271 -0.012965556
10.98371 -0.013013586
10.98471 -0.013060751
10.98571 -0.013107051
10.98671 -0.013152484
10.98771 -0.013197048000000001
10.98871 -0.013240739999999999
10.98971 -0.01328356
10.99071 -0.013325509000000001
10.99171 -0.013366583000000001
10.99271 -0.013406784000000001
10.99371 -0.013446111
10.99471 -0.013484563
10.99571 -0.013522140000000002
10.99671 -0.013558843000000001
10.99771 -0.013594671
10.99871 -0.013629623999999998
10.99971 -0.013663700999999999
11.00071 -0.013696903000000002
11.00171 -0.013729228999999999
11.00271 -0.013760678
11.00371 -0.013791252
11.00471 -0.013820948000000001
11.00571 -0.013849766000000001
11.00671 -0.013877706
11.00771 -0.013904767
11.00871 -0.013930946999999999
11.00971 -0.013956246
11.01071 -0.013980661
11.01171 -0.014004191000000001
11.01271 -0.014026836
11.01371 -0.014048591000000001
11.01471 -0.014069454999999998
11.01571 -0.014089425999999999
11.01671 -0.014108501
11.01771 -0.014126676
11.01871 -0.014143951
11.01971 -0.014160319
11.02071 -0.014175779
11.02171 -0.014190325
11.02271 -0.014203954000000001
11.02371 -0.014216664
11.02471 -0.014228448
11.02571 -0.014239304
11.02671 -0.014249227000000001
11.02771 -0.014258212
11.02871 -0.014266258
11.02971 -0.014273359999999999
11.03071 -0.014279512000000001
11.03171 -0.014284713000000001
11.03271 -0.014288958999999999
11.03371 -0.014292246
11.03471 -0.014294573
11.03571 -0.014295935
11.03671 -0.014296331
11.03771 -0.014295759000000002
11.03871 -0.014294218000000001
11.03971 -0.014291706999999999
11.04071 -0.014288223
11.04171 -0.014283766
11.04271 -0.014278336
11.04371 -0.014271935000000001
11.04471 -0.014264561
11.04571 -0.014256216
11.04671 -0.014246901000000001
11.04771 -0.014236617
11.04871 -0.014225367
11.04971 -0.014213152
11.05071 -0.014199976
11.05171 -0.01418584
11.05271 -0.014170748
11.05371 -0.014154703
11.05471 -0.01413771
11.05571 -0.014119769999999999
11.05671 -0.014100887
11.05771 -0.014081066
11.05871 -0.014060308999999998
11.05971 -0.014038621
11.06071 -0.014016005
11.06171 -0.013992464
11.06271 -0.013968001999999998
11.06371 -0.013942623999999999
11.06471 -0.013916330000000001
11.06571 -0.013889125000000002
11.06671 -0.013861012
11.06771 -0.013831993
11.06871 -0.01380207
11.06971 -0.013771243999999998
11.07071 -0.01373952
11.07171 -0.013706897000000001
11.07271 -0.013673378
11.07371 -0.013638965999999999
11.07471 -0.013603660000000002
11.07571 -0.013567462
11.07671 -0.013530374
11.07771 -0.013492396
11.07871 -0.013453529
11.07971 -0.013413775000000001
11.08071 -0.013373134
11.08171 -0.013331608
11.08271 -0.013289196000000001
11.08371 -0.0132459
11.08471 -0.01320172
11.08571 -0.013156659000000001
11.08671 -0.013110714999999998
11.08771 -0.013063889999999998
11.08871 -0.013016186
11.08971 -0.012967603
11.09071 -0.012918143000000002
11.09171 -0.012867805000000001
11.09271 -0.012816591000000002
11.09371 -0.012764503
11.09471 -0.012711543
11.09571 -0.012657711
11.09671 -0.012603011
11.09771 -0.012547443
11.09871 -0.01249101
11.09971 -0.012433715
11.10071 -0.012375561
11.10171 -0.01231655
11.10271 -0.012256687
11.10371 -0.012195973
11.10471 -0.012134415
11.10571 -0.012072016
11.10671 -0.01200878
11.10771 -0.011944714
11.10871 -0.011879823
11.10971 -0.011814112
11.11071 -0.011747588
11.11171 -0.011680257
11.11271 -0.011612126
11.11371 -0.011543203
11.11471 -0.011473493
11.11571 -0.011403006
11.11671 -0.011331748
11.11771 -0.011259728
11.11871 -0.011186954
11.11971 -0.011113434
11.12071 -0.011039175
11.12171 -0.010964185999999999
11.12271 -0.010888473999999999
11.12371 -0.010812048
11.12471 -0.010734915
11.12571 -0.010657083
11.12671 -0.010578558
11.12771 -0.010499349
11.12871 -0.010419461
11.12971 -0.010338901
11.13071 -0.010257676
11.13171 -0.010175791
11.13271 -0.010093252
11.13371 -0.010010065
11.13471 -0.0099262332
11.13571 -0.0098417622
11.13671 -0.0097566568
11.13771 -0.0096709206
11.13871 -0.009584558600000001
11.13971 -0.009497573799999999
11.14071 -0.0094099705
11.14171 -0.0093217532
11.14271 -0.0092329246
11.14371 -0.0091434893
11.14471 -0.0090534508
11.14571 -0.0089628127
11.14671 -0.0088715795
11.14771 -0.0087797554
11.14871 -0.008687344999999999
11.14971 -0.0085943524
11.15071 -0.0085007829
11.15171 -0.0084066414
11.15271 -0.0083119332
11.15371 -0.008216664700000001
11.15471 -0.0081208411
11.15571 -0.0080244696
11.15671 -0.007927556
11.15771 -0.0078301076
11.15871 -0.007732132500000001
11.15971 -0.0076336371
11.16071 -0.0075346303
11.16171 -0.0074351198999999995
11.16271 -0.0073351148000000005
11.16371 -0.007234623599999999
11.16471 -0.0071336559
11.16571 -0.007032220299999999
11.16671 -0.0069303263
11.16771 -0.0068279842
11.16871 -0.0067252033000000004
11.16971 -0.006621994500000001
11.17071 -0.006518367400000001
11.17171 -0.0064143329
11.17271 -0.006309901099999999
11.17371 -0.0062050822
11.17471 -0.0060998875
11.17571 -0.0059943274999999996
11.17671 -0.0058884129
11.17771 -0.0057821548
11.17871 -0.0056755638
11.17971 -0.0055686509
11.18071 -0.0054614269
11.18171 -0.005353903199999999
11.18271 -0.0052460902
11.18371 -0.005137999
11.18471 -0.0050296399
11.18571 -0.0049210241
11.18671 -0.0048121619000000004
11.18771 -0.004703064
11.18871 -0.004593741
11.18971 -0.004484202499999999
11.19071 -0.0043744585
11.19171 -0.0042645187999999995
11.19271 -0.0041543924
11.19371 -0.004044088600000001
11.19471 -0.0039336162
11.19571 -0.0038229831000000003
11.19671 -0.0037121976
11.19771 -0.0036012671999999996
11.19871 -0.003490199
11.19971 -0.0033789998
11.20071 -0.0032676759
11.20171 -0.0031562332999999997
11.20271 -0.0030446778000000002
11.20371 -0.0029330147
11.20471 -0.0028212495000000002
11.20571 -0.0027093870999999998
11.20671 -0.0025974325
11.20771 -0.0024853905
11.20871 -0.002373266
11.20971 -0.002261064
11.21071 -0.0021487895
11.21171 -0.0020364478
11.21271 -0.0019240443999999999
11.21371 -0.0018115852
11.21471 -0.0016990765
11.21571 -0.0015865248999999998
11.21671 -0.0014739376
11.21771 -0.001361322
11.21871 -0.0012486864999999999
11.21971 -0.0011360396
11.22071 -0.0010233905
11.22171 -0.0009107487999999999
11.22271 -0.00079812489
11.22371 -0.00068552945
11.22471 -0.00057297366
11.22571 -0.00046046916000000004
11.22671 -0.00034802804
11.22771 -0.00023566273999999998
11.22871 -0.00012338604000000002
11.22971 -1.1210956e-05
11.23071 0.00010084926
11.23171 0.0002127812
11.23271 0.00032457131
11.23371 0.00043620602999999995
11.23471 0.00054767183
11.23571 0.0006589552399999999
11.23671 0.0007700428799999999
11.23771 0.0008809215599999999
11.23871 0.00099157842
11.23971 0.0011020007000000001
11.24071 0.0012121762
11.24171 0.0013220929
11.24271 0.0014317393000000001
11.24371 0.0015411042
11.24471 0.0016501772
11.24571 0.0017589478000000001
11.24671 0.0018674067
11.24771 0.0019755444000000002
11.24871 0.0020833524
11.24971 0.0021908223
11.25071 0.0022979466
11.25171 0.0024047178
11.25271 0.0025111291
11.25371 0.0026171738
11.25471 0.0027228458
11.25571 0.0028281393
11.25671 0.0029330484
11.25771 0.0030375681
11.25871 0.003141693
11.25971 0.003245418
11.26071 0.003348738
11.26171 0.0034516481000000003
11.26271 0.0035541433999999998
11.26371 0.0036562188999999996
11.26471 0.0037578691
11.26571 0.0038590892999999997
11.26671 0.0039598741
11.26771 0.0040602175
11.26871 0.0041601143
11.26971 0.004259558
11.27071 0.0043585427
11.27171 0.0044570621
11.27271 0.0045551089
11.27371 0.0046526762
11.27471 0.0047497564
11.27571 0.0048463418
11.27671 0.0049424240999999995
11.27771 0.0050379953
11.27871 0.0051330462000000006
11.27971 0.0052275675
11.28071 0.0053215499
11.28171 0.0054149834
11.28271 0.0055078581
11.28371 0.0056001634
11.28471 0.0056918885
11.28571 0.0057830228
11.28671 0.0058735546
11.28771 0.0059634727
11.28871 0.0060527655
11.28971 0.0061414212
11.29071 0.0062294275
11.29171 0.0063167732
11.29271 0.0064034465999999995
11.29371 0.0064894353000000005
11.29471 0.0065747277
11.29571 0.006659312200000001
11.29671 0.006743177099999999
11.29771 0.0068263114
11.29871 0.0069087044
11.29971 0.006990345
11.30071 0.007071223799999999
11.30171 0.0071513306
11.30271 0.0072306568000000005
11.30371 0.0073091935
11.30471 0.007386932000000001
11.30571 0.0074638658
11.30671 0.0075399868000000005
11.30771 0.0076152894
11.30871 0.007689766800000001
11.30971 0.0077634148
11.31071 0.0078362282
11.31171 0.0079082027
11.31271 0.0079793339
11.31371 0.0080496196
11.31471 0.0081190563
11.31571 0.0081876417
11.31671 0.0082553735
11.31771 0.0083222498
11.31871 0.0083882689
11.31971 0.008453428700000001
11.32071 0.0085177286
11.32171 0.0085811662
11.32271 0.0086437401
11.32371 0.0087054483
11.32471 0.008766289100000001
11.32571 0.0088262605
11.32671 0.0088853609
11.32771 0.0089435867
11.32871 0.0090009358
11.32971 0.0090574053
11.33071 0.0091129914
11.33171 0.0091676906
11.33271 0.0092214992
11.33371 0.0092744122
11.33471 0.0093264243
11.33571 0.0093775314
11.33671 0.0094277275
11.33771 0.009477006100000001
11.33871 0.0095253621
11.33971 0.0095727883
11.34071 0.009619278
11.34171 0.0096648248
11.34271 0.0097094213
11.34371 0.0097530596
11.34471 0.0097957323
11.34571 0.0098374323
11.34671 0.0098781515
11.34771 0.0099178826
11.34871 0.0099566176
11.34971 0.0099943485
11.35071 0.010031069
11.35171 0.01006677
11.35271 0.010101446
11.35371 0.010135089
11.35471 0.010167692
11.35571 0.01019925
11.35671 0.010229756
11.35771 0.010259204
11.35871 0.010287589
11.35971 0.010314905000000001
11.36071 0.01034115
11.36171 0.010366318
11.36271 0.010390406
11.36371 0.01041341
11.36471 0.010435328
11.36571 0.010456158
11.36671 0.010475897
11.36771 0.010494544
11.36871 0.010512099
11.36971 0.010528560999999999
11.37071 0.01054393
11.37171 0.010558206
11.37271 0.01057139
11.37371 0.010583483999999999
11.37471 0.010594489
11.37571 0.010604407
11.37671 0.010613240999999999
11.37771 0.010620993
11.37871 0.010627667
11.37971 0.010633265
11.38071 0.010637791
11.38171 0.01064125
11.38271 0.010643645
11.38371 0.010644979
11.38471 0.010645258000000001
11.38571 0.010644484000000001
11.38671 0.010642663
11.38771 0.010639799
11.38871 0.010635894
11.38971 0.010630953
11.39071 0.010624979000000001
11.39171 0.010617977
11.39271 0.010609948
11.39371 0.010600895
11.39471 0.010590821
11.39571 0.010579728
11.39671 0.010567617999999999
11.39771 0.010554492
11.39871 0.010540352000000001
11.39971 0.010525196
11.40071 0.010509026000000001
11.40171 0.010491841
11.40271 0.010473642
11.40371 0.010454427
11.40471 0.010434195
11.40571 0.010412944
11.40671 0.010390673
11.40771 0.010367379999999999
11.40871 0.010343063
11.40971 0.01031772
11.41071 0.010291349
11.41171 0.010263946999999999
11.41271 0.010235514
11.41371 0.010206048
11.41471 0.010175545
11.41571 0.010144005999999999
11.41671 0.010111428
11.41771 0.010077812
11.41871 0.010043156
11.41971 0.010007462
11.42071 0.0099707293
11.42171 0.0099329598
11.42271 0.0098941549
11.42371 0.0098543169
11.42471 0.0098134493
11.42571 0.0097715551
11.42671 0.0097286385
11.42771 0.0096847041
11.42871 0.0096397576
11.42971 0.009593804899999999
11.43071 0.0095468517
11.43171 0.0094989053
11.43271 0.0094499723
11.43371 0.0094000614
11.43471 0.009349179899999999
11.43571 0.0092973365
11.43671 0.0092445393
11.43771 0.0091907976
11.43871 0.0091361202
11.43971 0.0090805166
11.44071 0.0090239955
11.44171 0.0089665664
11.44271 0.0089082387
11.44371 0.0088490211
11.44471 0.0087889232
11.44571 0.0087279535
11.44671 0.0086661203
11.44771 0.0086034328
11.44871 0.0085398991
11.44971 0.008475528
11.45071 0.0084103267
11.45171 0.008344302500000001
11.45271 0.0082774633
11.45371 0.0082098159
11.45471 0.008141367299999999
11.45571 0.0080721235
11.45671 0.0080020909
11.45771 0.0079312747
11.45871 0.0078596815
11.45971 0.0077873163
11.46071 0.0077141834
11.46171 0.0076402888
11.46271 0.0075656368
11.46371 0.007490231700000001
11.46471 0.0074140778
11.46571 0.0073371797
11.46671 0.0072595416
11.46771 0.0071811672000000005
11.46871 0.007102060800000001
11.46971 0.007022226099999999
11.47071 0.006941666700000001
11.47171 0.0068603869
11.47271 0.0067783913
11.47371 0.0066956833000000006
11.47471 0.0066122672999999995
11.47571 0.0065281471
11.47671 0.006443327600000001
11.47771 0.006357814000000001
11.47871 0.0062716106
11.47971 0.0061847225999999995
11.48071 0.0060971557
11.48171 0.0060089154
11.48271 0.005920008
11.48371 0.0058304395
11.48471 0.0057402172
11.48571 0.0056493485
11.48671 0.005557841
11.48771 0.005465703
11.48871 0.0053729432999999995
11.48971 0.0052795713
11.49071 0.0051855964999999995
11.49171 0.0050910294000000005
11.49271 0.004995881
11.49371 0.004900162499999999
11.49471 0.0048038855000000005
11.49571 0.0047070624999999994
11.49671 0.0046097062
11.49771 0.0045118293
11.49871 0.0044134453
11.49971 0.0043145679
11.50071 0.0042152111
11.50171 0.0041153886
11.50271 0.004015114199999999
11.50371 0.0039144026
11.50471 0.0038132679
11.50571 0.0037117243
11.50671 0.0036097852
11.50771 0.0035074649
11.50871 0.0034047770999999995
11.50971 0.0033017346
11.51071 0.0031983509000000003
11.51171 0.0030946383
11.51271 0.002990609
11.51371 0.0028862749
11.51471 0.0027816472
11.51571 0.0026767368
11.51671 0.0025715541
11.51771 0.0024661091
11.51871 0.0023604111
11.51971 0.0022544691
11.52071 0.0021482916000000003
11.52171 0.0020418867
11.52271 0.0019352619
11.52371 0.0018284247
11.52471 0.0017213820999999999
11.52571 0.0016141406
11.52671 0.0015067069
11.52771 0.0013990873
11.52871 0.001291288
11.52971 0.0011833151
11.53071 0.0010751746
11.53171 0.0009668728099999999
11.53271 0.0008584159299999999
11.53371 0.00074981044
11.53471 0.00064106289
11.53571 0.0005321801399999999
11.53671 0.00042316919000000004
11.53771 0.00031403744999999997
11.53871 0.00020479254
11.53971 9.5442442e-05
11.54071 -1.400454e-05
11.54171 -0.00012353977999999998
11.54271 -0.00023315431000000002
11.54371 -0.00034283883
11.54471 -0.00045258371000000004
11.54571 -0.000562379
11.54671 -0.0006722144
11.54771 -0.00078207941
11.54871 -0.0008919631
11.54971 -0.0010018543
11.55071 -0.0011117416
11.55171 -0.0012216133
11.55271 -0.0013314573
11.55371 -0.0014412614999999998
11.55471 -0.0015510132999999998
11.55571 -0.0016607002
11.55671 -0.0017703091
11.55771 -0.0018798270000000001
11.55871 -0.0019892404
11.55971 -0.0020985361000000003
11.56071 -0.0022077002
11.56171 -0.0023167191
11.56271 -0.0024255791000000002
11.56371 -0.0025342664
11.56471 -0.0026427673
11.56571 -0.0027510679999999997
11.56671 -0.0028591548
11.56771 -0.0029670146000000002
11.56871 -0.0030746337999999996
11.56971 -0.0031819992999999997
11.57071 -0.0032890988
11.57171 -0.0033959196999999997
11.57271 -0.0035024499000000002
11.57371 -0.0036086781999999998
11.57471 -0.0037145928000000003
11.57571 -0.0038201837
11.57671 -0.0039254406
11.57771 -0.0040303537
11.57871 -0.0041349143
11.57971 -0.0042391133
11.58071 -0.0043429431
11.58171 -0.0044463959
11.58271 -0.004549464600000001
11.58371 -0.0046521429
11.58471 -0.0047544243
11.58571 -0.0048563033
11.58671 -0.0049577746
11.58771 -0.0050588329
11.58871 -0.0051594736
11.58971 -0.0052596923
11.59071 -0.0053594846000000005
11.59171 -0.0054588465
11.59271 -0.0055577741
11.59371 -0.0056562632
11.59471 -0.00575431
11.59571 -0.0058519105
11.59671 -0.0059490600999999995
11.59771 -0.006045754699999999
11.59871 -0.0061419894
11.59971 -0.00623776
11.60071 -0.006333060400000001
11.60171 -0.0064278851
11.60271 -0.006522228799999999
11.60371 -0.006616085
11.60471 -0.006709446500000001
11.60571 -0.0068023066
11.60671 -0.0068946573999999995
11.60771 -0.0069864909
11.60871 -0.0070777984
11.60971 -0.0071685709999999995
11.61071 -0.007258800199999999
11.61171 -0.0073484756
11.61271 -0.007437587200000001
11.61371 -0.0075261254
11.61471 -0.0076140801
11.61571 -0.007701440299999999
11.61671 -0.0077881951999999996
11.61771 -0.0078743346
11.61871 -0.007959848200000001
11.61971 -0.0080447244
11.62071 -0.0081289538
11.62171 -0.0082125254
11.62271 -0.0082954291
11.62371 -0.0083776547
11.62471 -0.008459192
11.62571 -0.0085400323
11.62671 -0.0086201653
11.62771 -0.008699582400000001
11.62871 -0.0087782748
11.62971 -0.0088562345
11.63071 -0.0089334528
11.63171 -0.0090099216
11.63271 -0.0090856338
11.63371 -0.009160582
11.63471 -0.0092347589
11.63571 -0.009308158
11.63671 -0.0093807728
11.63771 -0.009452596700000001
11.63871 -0.0095236246
11.63971 -0.0095938507
11.64071 -0.009663269200000001
11.64171 -0.009731875599999999
11.64271 -0.009799665
11.64371 -0.0098666322
11.64471 -0.0099327735
11.64571 -0.0099980854
11.64671 -0.010062564
11.64771 -0.010126206
11.64871 -0.010189008999999999
11.64971 -0.010250969
11.65071 -0.010312083000000001
11.65171 -0.010372351
11.65271 -0.010431769
11.65371 -0.010490336999999999
11.65471 -0.010548053
11.65571 -0.010604915
11.65671 -0.010660923
11.65771 -0.010716075
11.65871 -0.010770372
11.65971 -0.010823813
11.66071 -0.010876396
11.66171 -0.010928122
11.66271 -0.010978989
11.66371 -0.011028997
11.66471 -0.011078145
11.66571 -0.011126432
11.66671 -0.011173857
11.66771 -0.011220418
11.66871 -0.011266113000000001
11.66971 -0.01131094
11.67071 -0.011354897000000001
11.67171 -0.011397982000000001
11.67271 -0.01144019
11.67371 -0.011481519
11.67471 -0.011521965
11.67571 -0.011561524
11.67671 -0.011600191
11.67771 -0.011637962
11.67871 -0.011674832999999999
11.67971 -0.011710798
11.68071 -0.011745852999999999
11.68171 -0.011779992
11.68271 -0.011813212
11.68371 -0.011845505999999999
11.68471 -0.011876870999999999
11.68571 -0.011907301
11.68671 -0.011936793
11.68771 -0.011965341
11.68871 -0.011992943
11.68971 -0.012019592999999999
11.69071 -0.01204529
11.69171 -0.01207003
11.69271 -0.012093811
11.69371 -0.01211663
11.69471 -0.012138487
11.69571 -0.012159381
11.69671 -0.01217931
11.69771 -0.012198274
11.69871 -0.012216275
11.69971 -0.012233310999999998
11.70071 -0.012249385000000002
11.70171 -0.012264498
11.70271 -0.012278653
11.70371 -0.012291851000000001
11.70471 -0.012304096999999998
11.70571 -0.012315391999999998
11.70671 -0.012325739999999998
11.70771 -0.012335144999999999
11.70871 -0.01234361
11.70971 -0.012351138999999999
11.71071 -0.012357737
11.71171 -0.012363408
11.71271 -0.012368154000000001
11.71371 -0.012371983
11.71471 -0.012374896000000002
11.71571 -0.0123769
11.71671 -0.012377997
11.71771 -0.012378192000000001
11.71871 -0.012377488
11.71971 -0.012375889000000001
11.72071 -0.012373397
11.72171 -0.012370019
11.72271 -0.012365754999999999
11.72371 -0.012360609
11.72471 -0.012354585
11.72571 -0.012347684
11.72671 -0.012339911
11.72771 -0.012331267
11.72871 -0.012321757000000001
11.72971 -0.012311382999999999
11.73071 -0.012300148
11.73171 -0.012288053000000002
11.73271 -0.012275102
11.73371 -0.012261298
11.73471 -0.012246644000000001
11.73571 -0.012231144000000001
11.73671 -0.012214799
11.73771 -0.012197613
11.73871 -0.012179588
11.73971 -0.012160727999999999
11.74071 -0.012141035
11.74171 -0.012120512
11.74271 -0.012099163
11.74371 -0.012076990000000001
11.74471 -0.012053995
11.74571 -0.012030183
11.74671 -0.012005554
11.74771 -0.011980114
11.74871 -0.011953864
11.74971 -0.011926806
11.75071 -0.011898946
11.75171 -0.011870285
11.75271 -0.011840827
11.75371 -0.011810576
11.75471 -0.011779535
11.75571 -0.011747707000000001
11.75671 -0.011715098
11.75771 -0.011681711
11.75871 -0.011647550999999999
11.75971 -0.011612622999999999
11.76071 -0.011576933000000001
11.76171 -0.011540486
11.76271 -0.011503288
11.76371 -0.011465344
11.76471 -0.011426661999999999
11.76571 -0.011387249
11.76671 -0.011347111
11.76771 -0.011306257
11.76871 -0.011264694
11.76971 -0.011222428999999999
11.77071 -0.011179472000000001
11.77171 -0.01113583
11.77271 -0.011091512
11.77371 -0.011046527
11.77471 -0.011000883
11.77571 -0.01095459
11.77671 -0.010907657
11.77771 -0.010860091
11.77871 -0.010811903
11.77971 -0.010763102
11.78071 -0.010713696
11.78171 -0.010663694999999999
11.78271 -0.010613107
11.78371 -0.010561939999999999
11.78471 -0.010510204
11.78571 -0.010457906
11.78671 -0.010405054
11.78771 -0.010351658
11.78871 -0.010297724000000001
11.78971 -0.01024326
11.79071 -0.010188275
11.79171 -0.010132776
11.79271 -0.010076769
11.79371 -0.010020263
11.79471 -0.0099632627
11.79571 -0.0099057768
11.79671 -0.0098478122
11.79771 -0.0097893753
11.79871 -0.009730472799999999
11.79971 -0.0096711112
11.80071 -0.009611297000000001
11.80171 -0.0095510375
11.80271 -0.0094903386
11.80371 -0.0094292074
11.80471 -0.0093676506
11.80571 -0.0093056755
11.80671 -0.0092432885
11.80771 -0.0091804963
11.80871 -0.009117305999999999
11.80971 -0.0090537251
11.81071 -0.0089897607
11.81171 -0.008925420100000001
11.81271 -0.0088607099
11.81371 -0.008795638100000001
11.81471 -0.008730212
11.81571 -0.0086644388
11.81671 -0.0085983265
11.81771 -0.008531882499999999
11.81871 -0.0084651139
11.81971 -0.0083980281
11.82071 -0.0083306331
11.82171 -0.0082629362
11.82271 -0.008194944499999999
11.82371 -0.0081266655
11.82471 -0.0080581063
11.82571 -0.007989275
11.82671 -0.0079201782
11.82771 -0.0078508237
11.82871 -0.007781219000000001
11.82971 -0.0077113713
11.83071 -0.0076412878
11.83171 -0.0075709759000000005
11.83271 -0.0075004435
11.83371 -0.0074296985999999995
11.83471 -0.007358749299999999
11.83571 -0.007287602799999999
11.83671 -0.0072162678000000004
11.83771 -0.007144753199999999
11.83871 -0.0070730674999999995
11.83971 -0.0070012189
11.84071 -0.0069292168000000005
11.84171 -0.0068570705000000004
11.84271 -0.0067847897
11.84371 -0.0067123838
11.84471 -0.0066398620999999994
11.84571 -0.006567235
11.84671 -0.0064945118
11.84771 -0.0064217027
11.84871 -0.006348818
11.84971 -0.0062758671
11.85071 -0.0062028601
11.85171 -0.0061298073
11.85271 -0.0060567178
11.85371 -0.0059836017000000005
11.85471 -0.0059104681
11.85571 -0.0058373265
11.85671 -0.0057641864
11.85771 -0.0056910560999999995
11.85871 -0.0056179448
11.85971 -0.0055448611
11.86071 -0.0054718132999999995
11.86171 -0.0053988099999999995
11.86271 -0.0053258587
11.86371 -0.0052529678
11.86471 -0.0051801446000000004
11.86571 -0.005107397
11.86671 -0.005034732399999999
11.86771 -0.0049621579999999995
11.86871 -0.0048896810999999995
11.86971 -0.0048173086
11.87071 -0.0047450478
11.87171 -0.0046729056
11.87271 -0.0046008889
11.87371 -0.004529004200000001
11.87471 -0.0044572582
11.87571 -0.0043856577
11.87671 -0.0043142092
11.87771 -0.004242919
11.87871 -0.0041717939999999995
11.87971 -0.0041008403
11.88071 -0.0040300642
11.88171 -0.0039594721
11.88271 -0.0038890699
11.88371 -0.0038188641999999996
11.88471 -0.0037488611
11.88571 -0.0036790669000000002
11.88671 -0.0036094876
11.88771 -0.0035401295
11.88871 -0.0034709984999999996
11.88971 -0.0034021006
11.89071 -0.0033334421000000003
11.89171 -0.0032650289
11.89271 -0.0031968670000000004
11.89371 -0.0031289625999999997
11.89471 -0.0030613220999999996
11.89571 -0.0029939511
11.89671 -0.0029268558
11.89771 -0.0028600425
11.89871 -0.0027935173
11.89971 -0.0027272867
11.90071 -0.0026613567
11.90171 -0.0025957339
11.90271 -0.0025304249
11.90371 -0.002465436
11.90471 -0.0024007741999999997
11.90571 -0.0023364462
11.90671 -0.0022724589
11.90771 -0.0022088194
11.90871 -0.0021455347
11.90971 -0.0020826123
11.91071 -0.0020200592
11.91171 -0.0019578831
11.91271 -0.0018960912999999998
11.91371 -0.0018346913000000002
11.91471 -0.0017736906999999999
11.91571 -0.0017130969000000002
11.91671 -0.0016529175
11.91771 -0.0015931595000000002
11.91871 -0.0015338304
11.91971 -0.0014749372999999998
11.92071 -0.0014164871
11.92171 -0.0013584863
11.92271 -0.0013009415999999999
11.92371 -0.0012438592
11.92471 -0.0011872447
11.92571 -0.0011311041
11.92671 -0.0010754424000000002
11.92771 -0.0010202644999999998
11.92871 -0.00096557515
11.92971 -0.00091137845
11.93071 -0.00085767824
11.93171 -0.00080447808
11.93271 -0.00075178118
11.93371 -0.00069959042
11.93471 -0.00064790838
11.93571 -0.00059673735
11.93671 -0.0005460794
11.93771 -0.00049593637
11.93871 -0.00044630988000000005
11.93971 -0.00039720147999999995
11.94071 -0.0003486125
11.94171 -0.00030054423000000003
11.94271 -0.00025299787
11.94371 -0.00020597461
11.94471 -0.00015947561999999998
11.94571 -0.0001135021
11.94671 -6.8055243e-05
11.94771 -2.3136354000000002e-05
11.94871 2.1253224e-05
11.94971 6.5112067e-05
11.95071 0.00010843866
11.95171 0.00015123138
11.95271 0.00019348854
11.95371 0.00023520838
11.95471 0.00027638905
11.95571 0.00031702862
11.95671 0.0003571251
11.95771 0.00039667648000000003
11.95871 0.00043568070000000005
11.95971 0.00047413573
11.96071 0.00051203947
11.96171 0.00054938987
11.96271 0.00058618489
11.96371 0.00062242243
11.96471 0.00065810054
11.96571 0.00069321727
11.96671 0.0007277707
11.96771 0.00076175893
11.96871 0.00079518013
11.96971 0.0008280325299999999
11.97071 0.0008603144099999999
11.97171 0.0008920240400000001
11.97271 0.00092315968
11.97371 0.00095371979
11.97471 0.00098370283
11.97571 0.0010131072000000001
11.97671 0.0010419314
11.97771 0.0010701741
11.97871 0.001097834
11.97971 0.0011249095
11.98071 0.0011513996
11.98171 0.0011773031
11.98271 0.001202619
11.98371 0.0012273464
11.98471 0.0012514843
11.98571 0.0012750321
11.98671 0.0012979893
11.98771 0.0013203554
11.98871 0.0013421302
11.98971 0.0013633137
11.99071 0.001383906
11.99171 0.0014039071999999999
11.99271 0.0014233179
11.99371 0.0014421388
11.99471 0.0014603708000000002
11.99571 0.0014780149999999998
11.99671 0.0014950728000000001
11.99771 0.0015115456
11.99871 0.0015274354
11.99971 0.001542744
12.00071 0.0015574737
12.00171 0.0015716267
12.00271 0.0015852056
12.00371 0.0015982134
12.00471 0.0016106528999999998
12.00571 0.0016225273000000002
12.00671 0.0016338395999999998
12.00771 0.0016445931999999998
12.00871 0.0016547918000000001
12.00971 0.0016644386
12.01071 0.0016735374
12.01171 0.0016820913999999998
12.01271 0.0016901042
12.01371 0.0016975793
12.01471 0.0017045200000000002
12.01571 0.0017109293999999998
12.01671 0.0017168108
12.01771 0.001722167
12.01871 0.0017270009000000001
12.01971 0.0017313152
12.02071 0.0017351125
12.02171 0.0017383951
12.02271 0.001741165
12.02371 0.0017434244
12.02471 0.0017451753999999998
12.02571 0.0017464197
12.02671 0.0017471591
12.02771 0.0017473955999999999
12.02871 0.0017471306
12.02971 0.0017463661
12.03071 0.0017451037
12.03171 0.0017433453
12.03271 0.0017410926
12.03371 0.0017383478
12.03471 0.0017351127
12.03571 0.0017313896
12.03671 0.0017271806
12.03771 0.001722488
12.03871 0.0017173143
12.03971 0.0017116619
12.04071 0.0017055336000000002
12.04171 0.0016989317
12.04271 0.0016918591
12.04371 0.0016843187
12.04471 0.0016763133
12.04571 0.0016678458
12.04671 0.0016589191999999999
12.04771 0.0016495367
12.04871 0.0016397013
12.04971 0.0016294161
12.05071 0.0016186848
12.05171 0.0016075106000000001
12.05271 0.0015958971000000002
12.05371 0.0015838479
12.05471 0.0015713671
12.05571 0.0015584585
12.05671 0.0015451264
12.05771 0.0015313752
12.05871 0.0015172096
12.05971 0.0015026344
12.06071 0.0014876547
12.06171 0.0014722757
12.06271 0.0014565032
12.06371 0.0014403428
12.06471 0.0014238008
12.06571 0.0014068832000000001
12.06671 0.0013895966
12.06771 0.0013719478
12.06871 0.0013539438
12.06971 0.0013355918
12.07071 0.001316899
12.07171 0.0012978731
12.07271 0.0012785217000000001
12.07371 0.0012588527
12.07471 0.001238874
12.07571 0.0012185936999999998
12.07671 0.0011980196999999998
12.07771 0.0011771603000000001
12.07871 0.0011560233999999999
12.07971 0.0011346173
12.08071 0.0011129498
12.08171 0.0010910288
12.08271 0.0010688619999999999
12.08371 0.001046457
12.08471 0.0010238210999999999
12.08571 0.0010009614
12.08671 0.0009778847
12.08771 0.00095459745
12.08871 0.0009311059300000001
12.08971 0.0009074160500000001
12.09071 0.00088353345
12.09171 0.0008594633099999999
12.09271 0.00083521054
12.09371 0.00081077987
12.09471 0.0007861756800000001
12.09571 0.000761402
12.09671 0.00073646279
12.09771 0.0007113616899999999
12.09871 0.00068610229
12.09971 0.00066068801
12.10071 0.00063512221
12.10171 0.00060940824
12.10271 0.0005835494
12.10371 0.00055754908
12.10471 0.0005314108
12.10571 0.0005051381299999999
12.10671 0.00047873486
12.10771 0.00045220499000000005
12.10871 0.00042555262
12.10971 0.00039878219000000003
12.11071 0.00037189838999999997
12.11171 0.00034490613
12.11271 0.00031781064999999997
12.11371 0.00029061744
12.11471 0.00026333228
12.11571 0.00023596126000000002
12.11671 0.00020851076000000002
12.11771 0.0001809874
12.11871 0.00015339809
12.11971 0.00012574999
12.12071 9.805047500000001e-05
12.12171 7.0307181e-05
12.12271 4.2527927000000004e-05
12.12371 1.4720716e-05
12.12471 -1.3106282e-05
12.12571 -4.0944752000000003e-05
12.12671 -6.8786261e-05
12.12771 -9.6622273e-05
12.12871 -0.00012444417
12.12971 -0.00015224327000000002
12.13071 -0.00018001089
12.13171 -0.00020773828
12.13271 -0.00023541671999999998
12.13371 -0.00026303753
12.13471 -0.00029059206000000003
12.13571 -0.00031807169
12.13671 -0.00034546792000000003
12.13771 -0.00037277232
12.13871 -0.00039997658
12.13971 -0.00042707252000000006
12.14071 -0.00045405209
12.14171 -0.00048090742
12.14271 -0.00050763083
12.14371 -0.00053421486
12.14471 -0.00056065223
12.14571 -0.0005869359
12.14671 -0.00061305909
12.14771 -0.00063901525
12.14871 -0.0006647981999999999
12.14971 -0.00069040198
12.15071 -0.00071582099
12.15171 -0.00074104992
12.15271 -0.0007660837600000001
12.15371 -0.00079091787
12.15471 -0.0008155479900000001
12.15571 -0.00083997011
12.15671 -0.00086418049
12.15771 -0.0008881756899999999
12.15871 -0.0009119527
12.15971 -0.00093550861
12.16071 -0.00095884079
12.16171 -0.0009819467800000002
12.16271 -0.0010048243000000002
12.16371 -0.0010274712
12.16471 -0.0010498853
12.16571 -0.0010720646
12.16671 -0.0010940071
12.16771 -0.0011157106
12.16871 -0.0011371731
12.16971 -0.001158392
12.17071 -0.001179365
12.17171 -0.0012000892
12.17271 -0.0012205617
12.17371 -0.0012407793
12.17471 -0.0012607385
12.17571 -0.0012804352
12.17671 -0.0012998654
12.17771 -0.0013190241999999999
12.17871 -0.0013379069000000001
12.17971 -0.0013565079000000002
12.18071 -0.0013748215
12.18171 -0.0013928416000000001
12.18271 -0.0014105616
12.18371 -0.0014279747999999999
12.18471 -0.0014450739000000002
12.18571 -0.0014618516
12.18671 -0.0014783
12.18771 -0.0014944112
12.18871 -0.0015101771000000002
12.18971 -0.0015255896
12.19071 -0.0015406404
12.19171 -0.0015553211
12.19271 -0.0015696235999999998
12.19371 -0.00158354
12.19471 -0.0015970621
12.19571 -0.0016101822999999998
12.19671 -0.0016228933
12.19771 -0.001635188
12.19871 -0.0016470596
12.19971 -0.0016585022000000001
12.20071 -0.0016695096000000002
12.20171 -0.0016800766
12.20271 -0.0016901986
12.20371 -0.0016998711
12.20471 -0.0017090902000000002
12.20571 -0.0017178527
12.20671 -0.0017261556
12.20771 -0.0017339966
12.20871 -0.0017413733
12.20971 -0.0017482843999999998
12.21071 -0.0017547281
12.21171 -0.0017607037
12.21271 -0.0017662102000000001
12.21371 -0.0017712468
12.21471 -0.0017758131
12.21571 -0.0017799088
12.21671 -0.0017835335
12.21771 -0.0017866868999999999
12.21871 -0.0017893688000000002
12.21971 -0.0017915789
12.22071 -0.0017933167
12.22171 -0.001794582
12.22271 -0.0017953741999999998
12.22371 -0.0017956929
12.22471 -0.0017955374
12.22571 -0.0017949067
12.22671 -0.0017938004
12.22771 -0.0017922171999999999
12.22871 -0.0017901562
12.22971 -0.0017876162
12.23071 -0.0017845959999999998
12.23171 -0.0017810939999999998
12.23271 -0.001777109
12.23371 -0.001772639
12.23471 -0.0017676824
12.23571 -0.0017622373
12.23671 -0.0017563016000000002
12.23771 -0.0017498731000000001
12.23871 -0.0017429494999999999
12.23971 -0.0017355282000000001
12.24071 -0.0017276066999999998
12.24171 -0.0017191819999999999
12.24271 -0.0017102513
12.24371 -0.0017008114999999997
12.24471 -0.0016908594
12.24571 -0.0016803915000000002
12.24671 -0.0016694043
12.24771 -0.0016578941999999999
12.24871 -0.0016458574
12.24971 -0.0016332902
12.25071 -0.0016201886
12.25171 -0.0016065485
12.25271 -0.0015923661
12.25371 -0.0015776373
12.25471 -0.0015623584
12.25571 -0.0015465252
12.25671 -0.0015301341
12.25771 -0.0015131813999999999
12.25871 -0.0014956636
12.25971 -0.0014775775
12.26071 -0.0014589199999999998
12.26171 -0.0014396885
12.26271 -0.0014198805
12.26371 -0.0013994939
12.26471 -0.0013785271
12.26571 -0.0013569789
12.26671 -0.0013348485
12.26771 -0.0013121357
12.26871 -0.0012888408000000001
12.26971 -0.0012649643
12.27071 -0.0012405078000000001
12.27171 -0.0012154731000000002
12.27271 -0.0011898625
12.27371 -0.0011636789
12.27471 -0.0011369258999999999
12.27571 -0.0011096071
12.27671 -0.0010817271
12.27771 -0.0010532905
12.27871 -0.0010243026
12.27971 -0.00099476856
12.28071 -0.00096469421
12.28171 -0.00093408544
12.28271 -0.00090294825
12.28371 -0.00087128865
12.28471 -0.00083911264
12.28571 -0.00080642631
12.28671 -0.00077323548
12.28771 -0.00073954575
12.28871 -0.00070536253
12.28971 -0.00067069086
12.29071 -0.0006355354799999999
12.29171 -0.00059990066
12.29271 -0.00056379026
12.29371 -0.00052720775
12.29471 -0.0004901559799999999
12.29571 -0.00045263741
12.29671 -0.00041465396
12.29771 -0.00037620703000000003
12.29871 -0.00033729759
12.29971 -0.00029792618
12.30071 -0.00025809286
12.30171 -0.00021779733
12.30271 -0.00017703898
12.30371 -0.00013581683
12.30471 -9.4129723e-05
12.30571 -5.1976264e-05
12.30671 -9.3549296e-06
12.30771 3.3735884e-05
12.30871 7.7297813e-05
12.30971 0.00012133248
12.31071 0.00016584144
12.31171 0.0002108261
12.31271 0.00025628776
12.31371 0.00030222749999999997
12.31471 0.00034864613
12.31571 0.00039554425
12.31671 0.0004429221
12.31771 0.00049077967
12.31871 0.00053911663
12.31971 0.00058793225
12.32071 0.00063722546
12.32171 0.0006869948300000001
12.32271 0.00073723859
12.32371 0.00078795456
12.32471 0.0008391402800000001
12.32571 0.0008907927600000001
12.32671 0.0009429088099999999
12.32771 0.0009954847
12.32871 0.0010485164000000001
12.32971 0.0011019995
12.33071 0.0011559294
12.33171 0.0012103009
12.33271 0.0012651086
12.33371 0.0013203467
12.33471 0.001376009
12.33571 0.0014320893
12.33671 0.0014885807999999998
12.33771 0.0015454765
12.33871 0.0016027692
12.33971 0.0016604516
12.34071 0.0017185159
12.34171 0.0017769544
12.34271 0.0018357592
12.34371 0.0018949222000000001
12.34471 0.0019544354999999998
12.34571 0.002014291
12.34671 0.0020744808
12.34771 0.002134997
12.34871 0.0021958316
12.34971 0.0022569771
12.35071 0.0023184262000000002
12.35171 0.0023801716
12.35271 0.0024422066000000004
12.35371 0.0025045247
12.35471 0.0025671196000000003
12.35571 0.0026299855
12.35671 0.0026931171
12.35771 0.0027565096
12.35871 0.0028201584000000003
12.35971 0.0028840597000000003
12.36071 0.0029482097
12.36171 0.0030126055
12.36271 0.0030772444
12.36371 0.0031421241
12.36471 0.0032072432000000003
12.36571 0.0032726001999999997
12.36671 0.0033381940999999997
12.36771 0.0034040240000000003
12.36871 0.0034700897
12.36971 0.0035363912000000003
12.37071 0.0036029280000000005
12.37171 0.0036697005
12.37271 0.0037367088
12.37371 0.0038039529
12.37471 0.0038714329999999996
12.37571 0.0039391489
12.37671 0.0040071001
12.37771 0.0040752861000000005
12.37871 0.0041437055
12.37971 0.0042123570999999995
12.38071 0.0042812389
12.38171 0.0043503485
12.38271 0.004419683
12.38371 0.0044892389
12.38471 0.0045590121
12.38571 0.0046289977
12.38671 0.0046991907
12.38771 0.004769584800000001
12.38871 0.004840174
12.38971 0.0049109509
12.39071 0.0049819082
12.39171 0.0050530376
12.39271 0.0051243307
12.39371 0.0051957784
12.39471 0.0052673717
12.39571 0.005339101
12.39671 0.0054109561
12.39771 0.0054829274
12.39871 0.005555004499999999
12.39971 0.005627177200000001
12.40071 0.0056994355
12.40171 0.0057717691
12.40271 0.0058441678
12.40371 0.0059166214000000005
12.40471 0.0059891205
12.40571 0.0060616552
12.40671 0.0061342165
12.40771 0.006206794900000001
12.40871 0.0062793821000000005
12.40971 0.0063519699
12.41071 0.006424549799999999
12.41171 0.006497115100000001
12.41271 0.0065696579
12.41371 0.006642172199999999
12.41471 0.006714651
12.41571 0.0067870889
12.41671 0.006859480300000001
12.41771 0.0069318208
12.41871 0.0070041053
12.41971 0.0070763301
12.42071 0.0071484908
12.42171 0.007220584699999999
12.42271 0.007292608599999999
12.42371 0.0073645598999999996
12.42471 0.0074364361
12.42571 0.0075082353
12.42671 0.007579955100000001
12.42771 0.0076515941999999995
12.42871 0.0077231511
12.42971 0.0077946243
12.43071 0.007866012300000001
12.43171 0.0079373138
12.43271 0.0080085279
12.43371 0.0080796526
12.43471 0.0081506871
12.43571 0.0082216298
12.43671 0.0082924795
12.43771 0.008363233099999999
12.43871 0.008433889200000001
12.43971 0.0085044456
12.44071 0.0085748994
12.44171 0.008645247699999999
12.44271 0.008715486199999999
12.44371 0.0087856119
12.44471 0.0088556197
12.44571 0.0089255052
12.44671 0.0089952628
12.44771 0.0090648864
12.44871 0.009134369600000001
12.44971 0.0092037058
12.45071 0.0092728878
12.45171 0.009341906799999999
12.45271 0.0094107556
12.45371 0.0094794246
12.45471 0.0095479045
12.45571 0.0096161864
12.45671 0.009684260299999999
12.45771 0.0097521159
12.45871 0.009819743
12.45971 0.0098871307
12.46071 0.0099542696
12.46171 0.010021148
12.46271 0.010087757000000001
12.46371 0.010154083999999999
12.46471 0.010220120999999999
12.46571 0.010285856999999999
12.46671 0.010351283
12.46771 0.01041639
12.46871 0.010481168
12.46971 0.010545609
12.47071 0.010609706
12.47171 0.010673450999999999
12.47271 0.010736837
12.47371 0.010799859
12.47471 0.01086251
12.47571 0.010924786
12.47671 0.010986681
12.47771 0.011048192
12.47871 0.011109316
12.47971 0.011170049
12.48071 0.011230391
12.48171 0.011290338
12.48271 0.01134989
12.48371 0.011409045
12.48471 0.011467803
12.48571 0.011526162
12.48671 0.011584124
12.48771 0.011641688
12.48871 0.011698852999999999
12.48971 0.01175562
12.49071 0.011811988
12.49171 0.011867958999999999
12.49271 0.01192353
12.49371 0.011978703
12.49471 0.012033476
12.49571 0.01208785
12.49671 0.012141823
12.49771 0.012195393
12.49871 0.012248559999999999
12.49971 0.012301320000000001
12.50071 0.012353673999999999
12.50171 0.012405616999999999
12.50271 0.012457146999999998
12.50371 0.01250826
12.50471 0.012558955
12.50571 0.012609226000000001
12.50671 0.012659069
12.50771 0.012708482
12.50871 0.012757457000000002
12.50971 0.012805992
12.51071 0.012854081
12.51171 0.012901718
12.51271 0.012948897000000001
12.51371 0.012995613
12.51471 0.01304186
12.51571 0.013087632
12.51671 0.013132922
12.51771 0.013177724000000002
12.51871 0.013222032
12.51971 0.013265839
12.52071 0.013309136999999999
12.52171 0.013351921
12.52271 0.013394182
12.52371 0.013435916000000001
12.52471 0.013477115
12.52571 0.013517773
12.52671 0.013557883000000001
12.52771 0.013597438
12.52871 0.013636432
12.52971 0.013674860999999998
12.53071 0.013712718999999998
12.53171 0.013750001
12.53271 0.013786701
12.53371 0.013822815
12.53471 0.013858338999999999
12.53571 0.013893269000000001
12.53671 0.013927602
12.53771 0.013961333999999999
12.53871 0.013994465999999999
12.53971 0.014026994000000001
12.54071 0.014058916999999999
12.54171 0.014090234000000002
12.54271 0.014120946
12.54371 0.014151054
12.54471 0.014180555999999999
12.54571 0.014209456
12.54671 0.014237755000000001
12.54771 0.014265456
12.54871 0.014292562
12.54971 0.014319074
12.55071 0.014344997
12.55171 0.014370334000000002
12.55271 0.014395088
12.55371 0.014419263
12.55471 0.014442863
12.55571 0.014465893
12.55671 0.014488354000000002
12.55771 0.014510249999999999
12.55871 0.014531586
12.55971 0.014552362000000001
12.56071 0.014572582
12.56171 0.014592247000000001
12.56271 0.014611358
12.56371 0.014629916
12.56471 0.014647923
12.56571 0.014665376999999999
12.56671 0.014682276000000001
12.56771 0.01469862
12.56871 0.014714407999999998
12.56971 0.014729635000000001
12.57071 0.0147443
12.57171 0.014758398
12.57271 0.014771926000000001
12.57371 0.014784880000000002
12.57471 0.014797253000000002
12.57571 0.014809043
12.57671 0.014820244
12.57771 0.014830849000000002
12.57871 0.014840854999999998
12.57971 0.014850256
12.58071 0.014859045
12.58171 0.014867217
12.58271 0.014874768000000002
12.58371 0.014881694
12.58471 0.014887987
12.58571 0.014893645
12.58671 0.014898663
12.58771 0.014903035000000002
12.58871 0.014906762
12.58971 0.014909839
12.59071 0.014912261
12.59171 0.014914029
12.59271 0.014915143
12.59371 0.014915598
12.59471 0.014915396
12.59571 0.014914535999999999
12.59671 0.014913019999999999
12.59771 0.014910847999999999
12.59871 0.014908022
12.59971 0.014904545000000002
12.60071 0.014900418
12.60171 0.014895644999999999
12.60271 0.01489023
12.60371 0.014884175
12.60471 0.014877485
12.60571 0.014870165999999999
12.60671 0.014862219999999999
12.60771 0.014853654
12.60871 0.014844471
12.60971 0.014834679
12.61071 0.014824282000000001
12.61171 0.014813284
12.61271 0.014801692000000002
12.61371 0.01478951
12.61471 0.014776745
12.61571 0.014763400999999999
12.61671 0.014749484
12.61771 0.014734998999999999
12.61871 0.014719949000000001
12.61971 0.014704341000000001
12.62071 0.014688178
12.62171 0.014671464
12.62271 0.014654202
12.62371 0.014636396000000001
12.62471 0.014618051
12.62571 0.014599164999999999
12.62671 0.014579744
12.62771 0.014559788
12.62871 0.014539297
12.62971 0.014518274
12.63071 0.014496717
12.63171 0.014474626999999999
12.63271 0.014452002
12.63371 0.014428841999999999
12.63471 0.014405145000000001
12.63571 0.014380908000000001
12.63671 0.014356131000000001
12.63771 0.014330811
12.63871 0.014304943
12.63971 0.014278525000000002
12.64071 0.014251556
12.64171 0.014224031
12.64271 0.014195948
12.64371 0.014167302000000001
12.64471 0.014138091999999998
12.64571 0.014108314999999998
12.64671 0.014077968
12.64771 0.01404705
12.64871 0.014015558999999999
12.64971 0.013983495999999998
12.65071 0.013950856999999999
12.65171 0.013917645
12.65271 0.01388386
12.65371 0.013849502999999999
12.65471 0.013814576
12.65571 0.013779082
12.65671 0.013743024999999999
12.65771 0.013706408
12.65871 0.013669237
12.65971 0.013631517
12.66071 0.013593253000000001
12.66171 0.013554451
12.66271 0.013515122000000001
12.66371 0.01347527
12.66471 0.013434903000000002
12.66571 0.013394030999999999
12.66671 0.013352661
12.66771 0.013310803
12.66871 0.013268464
12.66971 0.013225655
12.67071 0.013182383999999998
12.67171 0.013138658000000001
12.67271 0.013094488999999999
12.67371 0.013049882999999998
12.67471 0.013004847
12.67571 0.012959391
12.67671 0.012913521999999998
12.67771 0.012867247
12.67871 0.012820571999999999
12.67971 0.012773504
12.68071 0.012726049
12.68171 0.012678211
12.68271 0.012629994
12.68371 0.012581404999999999
12.68471 0.012532447
12.68571 0.012483123
12.68671 0.012433436
12.68771 0.012383389
12.68871 0.012332983999999998
12.68971 0.012282222
12.69071 0.012231106
12.69171 0.012179635999999999
12.69271 0.012127813
12.69371 0.012075637
12.69471 0.012023109
12.69571 0.011970228999999999
12.69671 0.011916996
12.69771 0.01186341
12.69871 0.011809469000000001
12.69971 0.011755175
12.70071 0.011700524
12.70171 0.011645517
12.70271 0.011590152999999999
12.70371 0.011534431
12.70471 0.011478348999999999
12.70571 0.011421908
12.70671 0.011365107000000001
12.70771 0.011307946
12.70871 0.011250424
12.70971 0.011192542
12.71071 0.011134301
12.71171 0.011075702
12.71271 0.011016746
12.71371 0.010957436000000001
12.71471 0.010897775
12.71571 0.010837765
12.71671 0.01077741
12.71771 0.010716713999999999
12.71871 0.010655681
12.71971 0.010594319
12.72071 0.010532630999999999
12.72171 0.010470625
12.72271 0.010408308
12.72371 0.010345686
12.72471 0.010282767
12.72571 0.010219562
12.72671 0.010156077
12.72771 0.010092321
12.72871 0.010028305000000001
12.72971 0.0099640369
12.73071 0.009899526799999999
12.73171 0.0098347846
12.73271 0.009769818999999999
12.73371 0.0097046403
12.73471 0.0096392578
12.73571 0.009573680999999999
12.73671 0.0095079187
12.73771 0.0094419789
12.73871 0.0093758703
12.73971 0.0093096001
12.74071 0.009243175
12.74171 0.0091766022
12.74271 0.0091098867
12.74371 0.009043033800000001
12.74471 0.0089760484
12.74571 0.0089089335
12.74671 0.008841692799999998
12.74771 0.0087743283
12.74871 0.0087068423
12.74971 0.0086392356
12.75071 0.0085715088
12.75171 0.008503662700000001
12.75271 0.0084356965
12.75371 0.0083676103
12.75471 0.008299402499999999
12.75571 0.0082310726
12.75671 0.0081626189
12.75771 0.0080940408
12.75871 0.008025336899999999
12.75971 0.0079565056
12.76071 0.0078875455
12.76171 0.0078184567
12.76271 0.0077492376
12.76371 0.0076798882
12.76471 0.0076104086
12.76571 0.0075407988
12.76671 0.0074710595
12.76771 0.0074011914
12.76871 0.0073311967000000006
12.76971 0.0072610768
12.77071 0.007190834
12.77171 0.0071204703999999995
12.77271 0.007049989699999999
12.77371 0.0069793953999999995
12.77471 0.0069086913
12.77571 0.0068378817
12.77671 0.0067669709000000005
12.77771 0.006695964099999999
12.77871 0.006624867099999999
12.77971 0.0065536849
12.78071 0.0064824235
12.78171 0.0064110893000000006
12.78271 0.0063396881
12.78371 0.0062682273
12.78471 0.0061967134000000005
12.78571 0.0061251529
12.78671 0.0060535538
12.78771 0.0059819235
12.78871 0.0059102695
12.78971 0.0058385995
12.79071 0.0057669215
12.79171 0.0056952431
12.79271 0.005623572
12.79371 0.0055519162
12.79471 0.0054802837
12.79571 0.005408682
12.79671 0.005337119
12.79771 0.0052656018
12.79871 0.0051941377
12.79971 0.0051227336
12.80071 0.0050513961
12.80171 0.0049801318
12.80271 0.0049089464
12.80371 0.0048378453
12.80471 0.0047668338
12.80571 0.0046959161
12.80671 0.0046250963
12.80771 0.004554378
12.80871 0.0044837638
12.80971 0.0044132557
12.81071 0.0043428558
12.81171 0.004272564899999999
12.81271 0.0042023836
12.81371 0.0041323121
12.81471 0.0040623494
12.81571 0.0039924947
12.81671 0.0039227470999999995
12.81771 0.0038531041
12.81871 0.0037835637999999996
12.81971 0.0037141239000000005
12.82071 0.0036447815000000003
12.82171 0.0035755344
12.82271 0.0035063793
12.82371 0.0034373140999999995
12.82471 0.0033683358000000004
12.82571 0.0032994423
12.82671 0.003230631
12.82771 0.0031619002
12.82871 0.0030932485999999996
12.82971 0.0030246747
12.83071 0.0029561781
12.83171 0.0028877586
12.83271 0.0028194168
12.83371 0.0027511536000000003
12.83471 0.0026829708
12.83571 0.0026148704
12.83671 0.0025468553
12.83771 0.0024789289
12.83871 0.0024110954
12.83971 0.0023433591
12.84071 0.0022757253000000002
12.84171 0.0022081995
12.84271 0.0021407876999999997
12.84371 0.0020734962
12.84471 0.0020063319
12.84571 0.0019393014
12.84671 0.001872412
12.84771 0.0018056709
12.84871 0.0017390851999999999
12.84971 0.0016726623
12.85071 0.001606409
12.85171 0.0015403324
12.85271 0.0014744392
12.85371 0.0014087356
12.85471 0.0013432278
12.85571 0.0012779214
12.85671 0.0012128216
12.85771 0.0011479331
12.85871 0.0010832603
12.85971 0.0010188069
12.86071 0.00095457617
12.86171 0.00089057085
12.86271 0.00082679317
12.86371 0.00076324477
12.86471 0.00069992689
12.86571 0.00063684024
12.86671 0.00057398497
12.86771 0.0005113608500000001
12.86871 0.00044896715
12.86971 0.00038680278000000003
12.87071 0.00032486612
12.87171 0.00026315524
12.87271 0.00020166785
12.87371 0.0001404013
12.87471 7.935261099999999e-05
12.87571 1.8518536e-05
12.87671 -4.2104435e-05
12.87771 -0.00010252003
12.87871 -0.00016273218
12.87971 -0.00022274496
12.88071 -0.00028256259
12.88171 -0.00034218936
12.88271 -0.00040162954000000004
12.88371 -0.00046088749
12.88471 -0.0005199674
12.88571 -0.00057887346
12.88671 -0.00063760963
12.88771 -0.00069617968
12.88871 -0.00075458711
12.88971 -0.0008128351500000001
12.89071 -0.00087092667
12.89171 -0.00092886412
12.89271 -0.00098664959
12.89371 -0.0010442846000000001
12.89471 -0.0011017702999999998
12.89571 -0.0011591072
12.89671 -0.0012162953
12.89771 -0.0012733341
12.89871 -0.0013302225
12.89971 -0.001386959
12.90071 -0.0014435416
12.90171 -0.0014999676
12.90271 -0.0015562337999999998
12.90371 -0.0016123369000000001
12.90471 -0.0016682732
12.90571 -0.0017240382999999999
12.90671 -0.0017796277000000002
12.90771 -0.0018350371000000001
12.90871 -0.0018902614
12.90971 -0.0019452958
12.91071 -0.0020001358
12.91171 -0.0020547765
12.91271 -0.0021092132
12.91371 -0.0021634416
12.91471 -0.0022174577999999998
12.91571 -0.0022712578
12.91671 -0.0023248385000000002
12.91771 -0.0023781971
12.91871 -0.0024313313
12.91971 -0.0024842391
12.92071 -0.0025369194
12.92171 -0.0025893716
12.92271 -0.0026415957000000003
12.92371 -0.0026935923
12.92471 -0.0027453625
12.92571 -0.0027969081
12.92671 -0.0028482316
12.92771 -0.0028993358
12.92871 -0.0029502241999999996
12.92971 -0.0030009005
12.93071 -0.0030513693
12.93171 -0.0031016352
12.93271 -0.0031517033
12.93371 -0.0032015789000000004
12.93471 -0.0032512675
12.93571 -0.0033007749
12.93671 -0.0033501074
12.93771 -0.0033992706
12.93871 -0.0034482708999999997
12.93971 -0.0034971141
12.94071 -0.0035458062
12.94171 -0.0035943533000000003
12.94271 -0.0036427606
12.94371 -0.0036910336000000005
12.94471 -0.0037391779
12.94571 -0.0037871985
12.94671 -0.0038350998
12.94771 -0.0038828860999999995
12.94871 -0.0039305614
12.94971 -0.0039781291
12.95071 -0.0040255927
12.95171 -0.0040729545
12.95271 -0.0041202173
12.95371 -0.0041673826
12.95471 -0.0042144522000000005
12.95571 -0.0042614272
12.95671 -0.0043083083999999995
12.95771 -0.0043550957
12.95871 -0.004401789200000001
12.95971 -0.0044483888000000004
12.96071 -0.0044948934
12.96171 -0.0045413020000000005
12.96271 -0.0045876135000000005
12.96371 -0.004633826
12.96471 -0.0046799381
12.96571 -0.0047259477
12.96671 -0.0047718524
12.96771 -0.0048176506
12.96871 -0.004863339600000001
12.96971 -0.0049089169
12.97071 -0.0049543803
12.97171 -0.0049997278
12.97271 -0.0050449566
12.97371 -0.005090065
12.97471 -0.0051350504
12.97571 -0.0051799114
12.97671 -0.0052246461999999995
12.97771 -0.0052692536
12.97871 -0.0053137323
12.97971 -0.0053580814
12.98071 -0.005402301
12.98171 -0.0054463912
12.98271 -0.0054903521
12.98371 -0.0055341854
12.98471 -0.0055778921
12.98571 -0.0056214751
12.98671 -0.0056649364999999995
12.98771 -0.0057082802
12.98871 -0.0057515099
12.98971 -0.0057946305
12.99071 -0.005837647
12.99171 -0.0058805654
12.99271 -0.0059233919999999995
12.99371 -0.0059661335
12.99471 -0.0060087976
12.99571 -0.0060513914
12.99671 -0.0060939234
12.99771 -0.006136401499999999
12.99871 -0.0061788349
12.99971 -0.0062212319000000006
13.00071 -0.0062636012
13.00171 -0.0063059517
13.00271 -0.0063482912
13.00371 -0.006390629300000001
13.00471 -0.0064329732
13.00571 -0.0064753308999999995
13.00671 -0.0065177104
13.00771 -0.0065601176
13.00871 -0.006602559700000001
13.00971 -0.0066450419
13.01071 -0.0066875698
13.01171 -0.0067301473
13.01271 -0.0067727786
13.01371 -0.006815466599999999
13.01471 -0.0068582143
13.01571 -0.0069010232
13.01671 -0.0069438938
13.01771 -0.006986827100000001
13.01871 -0.0070298229000000005
13.01971 -0.0070728798
13.02071 -0.007115997099999999
13.02171 -0.0071591719
13.02271 -0.0072024027999999995
13.02371 -0.0072456867
13.02471 -0.007289020899999999
13.02571 -0.0073324016
13.02671 -0.007375826
13.02771 -0.007419290299999999
13.02871 -0.0074627910999999995
13.02971 -0.0075063246
13.03071 -0.007549887999999999
13.03171 -0.0075934775
13.03271 -0.0076370903
13.03371 -0.007680724199999999
13.03471 -0.0077243763
13.03571 -0.0077680451999999995
13.03671 -0.0078117293
13.03771 -0.007855428
13.03871 -0.0078991405
13.03971 -0.007942867499999999
13.04071 -0.0079866091
13.04171 -0.0080303667
13.04271 -0.008074142500000001
13.04371 -0.0081179387
13.04471 -0.008161758199999999
13.04571 -0.0082056045
13.04671 -0.0082494815
13.04771 -0.0082933933
13.04871 -0.0083373452
13.04971 -0.0083813422
13.05071 -0.0084253901
13.05171 -0.008469494800000001
13.05271 -0.008513662
13.05371 -0.0085578984
13.05471 -0.008602210400000001
13.05571 -0.0086466047
13.05671 -0.008691087699999999
13.05771 -0.0087356668
13.05871 -0.0087803477
13.05971 -0.0088251385
13.06071 -0.008870045
13.06171 -0.0089150737
13.06271 -0.0089602305
13.06371 -0.009005521899999999
13.06471 -0.009050953700000001
13.06571 -0.009096531
13.06671 -0.0091422589
13.06771 -0.009188141799999999
13.06871 -0.0092341848
13.06971 -0.0092803915
13.07071 -0.0093267656
13.07171 -0.0093733099
13.07271 -0.009420027300000001
13.07371 -0.009466919399999999
13.07471 -0.0095139883
13.07571 -0.0095612348
13.07671 -0.009608660199999999
13.07771 -0.009656264599999999
13.07871 -0.0097040473
13.07971 -0.0097520075
13.08071 -0.0098001445
13.08171 -0.009848456799999999
13.08271 -0.0098969416
13.08371 -0.0099455967
13.08471 -0.0099944191
13.08571 -0.010043405
13.08671 -0.010092551
13.08771 -0.010141853999999999
13.08871 -0.010191308
13.08971 -0.010240909999999999
13.09071 -0.010290654
13.09171 -0.010340536
13.09271 -0.010390551
13.09371 -0.010440694
13.09471 -0.010490961
13.09571 -0.010541347
13.09671 -0.010591848000000001
13.09771 -0.010642459
13.09871 -0.010693177
13.09971 -0.010743998
13.10071 -0.010794920999999999
13.10171 -0.010845942
13.10271 -0.01089706
13.10371 -0.010948273
13.10471 -0.010999581999999999
13.10571 -0.011050986
13.10671 -0.011102485
13.10771 -0.011154082
13.10871 -0.011205777
13.10971 -0.011257574999999999
13.11071 -0.011309477
13.11171 -0.011361487
13.11271 -0.01141361
13.11371 -0.011465849
13.11471 -0.011518210000000001
13.11571 -0.011570696
13.11671 -0.011623314999999999
13.11771 -0.01167607
13.11871 -0.011728967
13.11971 -0.011782011
13.12071 -0.011835208
13.12171 -0.011888562
13.12271 -0.011942078
13.12371 -0.011995761
13.12471 -0.012049614
13.12571 -0.012103641
13.12671 -0.012157845
13.12771 -0.012212228999999998
13.12871 -0.012266794999999999
13.12971 -0.012321542000000001
13.13071 -0.012376472
13.13171 -0.012431586000000001
13.13271 -0.012486882
13.13371 -0.012542358
13.13471 -0.012598014
13.13571 -0.012653845
13.13671 -0.012709848999999999
13.13771 -0.012766021
13.13871 -0.012822357999999999
13.13971 -0.012878852
13.14071 -0.012935502
13.14171 -0.012992298
13.14271 -0.013049235
13.14371 -0.013106308
13.14471 -0.013163507999999999
13.14571 -0.013220831
13.14671 -0.013278269
13.14771 -0.013335815
13.14871 -0.013393460999999999
13.14971 -0.013451201
13.15071 -0.01350903
13.15171 -0.013566941
13.15271 -0.013624929
13.15371 -0.013682987
13.15471 -0.013741109000000001
13.15571 -0.01379929
13.15671 -0.013857527
13.15771 -0.013915813
13.15871 -0.013974146000000002
13.15971 -0.014032521000000001
13.16071 -0.014090934000000001
13.16171 -0.014149382
13.16271 -0.014207860999999999
13.16371 -0.014266372000000001
13.16471 -0.01432491
13.16571 -0.014383472
13.16671 -0.01444206
13.16771 -0.014500668999999999
13.16871 -0.014559299
13.16971 -0.014617949
13.17071 -0.014676619
13.17171 -0.014735308999999999
13.17271 -0.014794017
13.17371 -0.014852743000000002
13.17471 -0.014911487
13.17571 -0.014970252
13.17671 -0.015029035999999999
13.17771 -0.015087839999999998
13.17871 -0.015146665
13.17971 -0.015205509999999998
13.18071 -0.015264377
13.18171 -0.015323265999999999
13.18271 -0.015382176000000001
13.18371 -0.015441110000000001
13.18471 -0.015500067000000001
13.18571 -0.015559046
13.18671 -0.015618047999999999
13.18771 -0.015677070999999997
13.18871 -0.015736115000000002
13.18971 -0.015795178
13.19071 -0.015854258
13.19171 -0.015913352999999998
13.19271 -0.01597246
13.19371 -0.016031574
13.19471 -0.016090693
13.19571 -0.016149812
13.19671 -0.016208924
13.19771 -0.016268027
13.19871 -0.016327112
13.19971 -0.016386173
13.20071 -0.016445199
13.20171 -0.016504187
13.20271 -0.016563124999999998
13.20371 -0.016622007
13.20471 -0.01668082
13.20571 -0.016739557000000002
13.20671 -0.016798207
13.20771 -0.01685676
13.20871 -0.016915206
13.20971 -0.016973534000000002
13.21071 -0.017031735
13.21171 -0.017089798
13.21271 -0.017147713999999998
13.21371 -0.017205472000000003
13.21471 -0.017263062
13.21571 -0.017320477
13.21671 -0.017377707
13.21771 -0.017434744
13.21871 -0.017491581
13.21971 -0.01754821
13.22071 -0.017604623
13.22171 -0.017660816000000003
13.22271 -0.017716781
13.22371 -0.017772513
13.22471 -0.017828007
13.22571 -0.017883259
13.22671 -0.017938264
13.22771 -0.017993018
13.22871 -0.01804752
13.22971 -0.018101763
13.23071 -0.018155747
13.23171 -0.018209465999999997
13.23271 -0.018262920000000002
13.23371 -0.018316104
13.23471 -0.018369018
13.23571 -0.018421658
13.23671 -0.01847402
13.23771 -0.018526103
13.23871 -0.018577903
13.23971 -0.018629418999999998
13.24071 -0.018680646000000002
13.24171 -0.018731582
13.24271 -0.018782221999999998
13.24371 -0.018832563
13.24471 -0.018882602000000002
13.24571 -0.018932333000000003
13.24671 -0.018981753
13.24771 -0.019030855
13.24871 -0.019079636
13.24971 -0.019128089
13.25071 -0.019176208
13.25171 -0.019223988
13.25271 -0.019271421
13.25371 -0.019318503
13.25471 -0.019365223
13.25571 -0.019411575
13.25671 -0.019457554000000002
13.25771 -0.019503148
13.25871 -0.01954835
13.25971 -0.019593153
13.26071 -0.019637546
13.26171 -0.019681522
13.26271 -0.01972507
13.26371 -0.019768182000000002
13.26471 -0.019810846
13.26571 -0.019853054
13.26671 -0.019894796
13.26771 -0.019936060999999998
13.26871 -0.019976839
13.26971 -0.020017118
13.27071 -0.020056889999999997
13.27171 -0.020096143
13.27271 -0.020134865
13.27371 -0.020173048
13.27471 -0.020210679000000002
13.27571 -0.020247749
13.27671 -0.020284246000000002
13.27771 -0.020320162000000003
13.27871 -0.020355485
13.27971 -0.020390208
13.28071 -0.020424319
13.28171 -0.02045781
13.28271 -0.020490674
13.28371 -0.020522901
13.28471 -0.020554484
13.28571 -0.020585416999999998
13.28671 -0.020615694
13.28771 -0.020645306999999998
13.28871 -0.020674252
13.28971 -0.020702525
13.29071 -0.020730120999999997
13.29171 -0.020757037
13.29271 -0.020783267
13.29371 -0.020808809
13.29471 -0.020833663
13.29571 -0.020857823
13.29671 -0.020881288
13.29771 -0.020904056
13.29871 -0.020926126
13.29971 -0.020947492
13.30071 -0.020968156
13.30171 -0.020988112
13.30271 -0.02100736
13.30371 -0.021025895
13.30471 -0.021043713999999998
13.30571 -0.021060811999999998
13.30671 -0.021077186
13.30771 -0.021092829
13.30871 -0.021107738
13.30971 -0.021121906
13.31071 -0.021135325
13.31171 -0.02114799
13.31271 -0.021159892
13.31371 -0.021171023
13.31471 -0.021181373
13.31571 -0.021190936
13.31671 -0.021199700000000002
13.31771 -0.021207657
13.31871 -0.021214798
13.31971 -0.02122111
13.32071 -0.021226586000000002
13.32171 -0.021231213999999998
13.32271 -0.021234984
13.32371 -0.021237886
13.32471 -0.02123991
13.32571 -0.021241046
13.32671 -0.021241287
13.32771 -0.02124062
13.32871 -0.021239038
13.32971 -0.021236532
13.33071 -0.021233095
13.33171 -0.021228718
13.33271 -0.021223394
13.33371 -0.021217114
13.33471 -0.021209875000000003
13.33571 -0.021201668
13.33671 -0.021192487
13.33771 -0.021182327
13.33871 -0.021171183
13.33971 -0.021159049
13.34071 -0.021145920999999998
13.34171 -0.021131794
13.34271 -0.021116664
13.34371 -0.021100527
13.34471 -0.021083379
13.34571 -0.021065217
13.34671 -0.021046038
13.34771 -0.021025837
13.34871 -0.021004611
13.34971 -0.02098236
13.35071 -0.020959078
13.35171 -0.020934763999999998
13.35271 -0.020909414
13.35371 -0.020883027
13.35471 -0.0208556
13.35571 -0.02082713
13.35671 -0.020797616
13.35771 -0.020767056
13.35871 -0.020735446
13.35971 -0.020702785999999997
13.36071 -0.020669072
13.36171 -0.020634300999999997
13.36271 -0.020598473
13.36371 -0.020561584
13.36471 -0.020523631
13.36571 -0.020484613000000002
13.36671 -0.020444527
13.36771 -0.020403367999999998
13.36871 -0.020361136
13.36971 -0.020317824999999998
13.37071 -0.020273430999999998
13.37171 -0.020227952
13.37271 -0.020181383
13.37371 -0.020133719999999997
13.37471 -0.020084958
13.37571 -0.020035093
13.37671 -0.019984118000000002
13.37771 -0.019932026999999998
13.37871 -0.019878818
13.37971 -0.019824483
13.38071 -0.019769013999999998
13.38171 -0.019712407
13.38271 -0.019654655
13.38371 -0.019595752
13.38471 -0.01953569
13.38571 -0.019474464
13.38671 -0.019412066999999998
13.38771 -0.019348493
13.38871 -0.019283735
13.38971 -0.019217789
13.39071 -0.019150648000000003
13.39171 -0.019082306
13.39271 -0.019012761
13.39371 -0.018942007
13.39471 -0.01887004
13.39571 -0.018796859
13.39671 -0.018722459
13.39771 -0.018646839999999998
13.39871 -0.01857
13.39971 -0.018491939000000002
13.40071 -0.018412658
13.40171 -0.018332156
13.40271 -0.018250436
13.40371 -0.018167499
13.40471 -0.018083346
13.40571 -0.017997983
13.40671 -0.017911412999999998
13.40771 -0.017823637
13.40871 -0.017734661
13.40971 -0.017644488
13.41071 -0.017553124
13.41171 -0.017460574
13.41271 -0.017366841
13.41371 -0.017271929000000002
13.41471 -0.017175842
13.41571 -0.017078586
13.41671 -0.016980164
13.41771 -0.01688058
13.41871 -0.016779835
13.41971 -0.016677934999999998
13.42071 -0.016574882
13.42171 -0.016470675
13.42271 -0.01636532
13.42371 -0.016258816000000002
13.42471 -0.016151163
13.42571 -0.016042365
13.42671 -0.015932419
13.42771 -0.015821327
13.42871 -0.015709088
13.42971 -0.015595702
13.43071 -0.015481169000000001
13.43171 -0.015365486999999999
13.43271 -0.015248656999999999
13.43371 -0.015130675
13.43471 -0.015011543
13.43571 -0.01489126
13.43671 -0.014769823999999999
13.43771 -0.014647234999999998
13.43871 -0.014523491
13.43971 -0.014398593000000001
13.44071 -0.014272539999999998
13.44171 -0.014145333
13.44271 -0.014016971
13.44371 -0.013887454
13.44471 -0.013756784000000001
13.44571 -0.013624961
13.44671 -0.013491986999999999
13.44771 -0.013357861999999998
13.44871 -0.013222589
13.44971 -0.013086169
13.45071 -0.012948606
13.45171 -0.012809901
13.45271 -0.012670059
13.45371 -0.012529081000000001
13.45471 -0.012386973
13.45571 -0.012243738
13.45671 -0.012099382
13.45771 -0.011953909
13.45871 -0.011807326
13.45971 -0.011659637
13.46071 -0.011510849
13.46171 -0.011360971
13.46271 -0.011210007000000001
13.46371 -0.011057966
13.46471 -0.010904857
13.46571 -0.010750686
13.46671 -0.010595464
13.46771 -0.010439199
13.46871 -0.0102819
13.46971 -0.010123578000000001
13.47071 -0.0099642399
13.47171 -0.009803897399999999
13.47271 -0.0096425603
13.47371 -0.0094802388
13.47471 -0.0093169423
13.47571 -0.009152681000000001
13.47671 -0.0089874644
13.47771 -0.008821302599999999
13.47871 -0.0086542044
13.47971 -0.00848618
13.48071 -0.0083172381
13.48171 -0.0081473867
13.48271 -0.0079766352
13.48371 -0.007804990999999999
13.48471 -0.007632462099999999
13.48571 -0.0074590549
13.48671 -0.0072847768
13.48771 -0.0071096343
13.48871 -0.0069336333
13.48971 -0.006756779499999999
13.49071 -0.006579078
13.49171 -0.0064005333000000005
13.49271 -0.0062211504
13.49371 -0.0060409337
13.49471 -0.0058598871
13.49571 -0.0056780147
13.49671 -0.0054953205
13.49771 -0.0053118081
13.49871 -0.0051274816
13.49971 -0.0049423452
13.50071 -0.004756403
13.50171 -0.0045696597
13.50271 -0.0043821205
13.50371 -0.0041937903
13.50471 -0.0040046754
13.50571 -0.003814782
13.50671 -0.003624117
13.50771 -0.0034326877
13.50871 -0.0032405023000000002
13.50971 -0.00304757
13.51071 -0.0028538998
13.51171 -0.0026595020000000002
13.51271 -0.0024643872
13.51371 -0.0022685665
13.51471 -0.0020720518
13.51571 -0.0018748553
13.51671 -0.0016769898
13.51771 -0.0014784686
13.51871 -0.0012793051000000001
13.51971 -0.001079513
13.52071 -0.0008791064800000001
13.52171 -0.00067809974
13.52271 -0.00047650715
13.52371 -0.00027434318999999997
13.52471 -7.1622384e-05
13.52571 0.00013164073
13.52671 0.00033543167
13.52771 0.00053973599
13.52871 0.00074453937
13.52971 0.00094982752
13.53071 0.0011555863
13.53171 0.0013618018
13.53271 0.0015684602
13.53371 0.0017755478
13.53471 0.001983051
13.53571 0.0021909564999999997
13.53671 0.0023992514
13.53771 0.0026079226
13.53871 0.0028169571999999998
13.53971 0.0030263429000000003
13.54071 0.0032360673
13.54171 0.0034461184
13.54271 0.0036564838
13.54371 0.0038671521999999996
13.54471 0.004078112
13.54571 0.004289352
13.54671 0.0045008612
13.54771 0.0047126287
13.54871 0.004924643899999999
13.54971 0.0051368967
13.55071 0.0053493768
13.55171 0.0055620741
13.55271 0.0057749792
13.55371 0.0059880822
13.55471 0.006201373600000001
13.55571 0.006414845099999999
13.55671 0.0066284869
13.55771 0.0068422894
13.55871 0.007056244100000001
13.55971 0.007270342
13.56071 0.0074845738999999994
13.56171 0.007698930099999999
13.56271 0.0079134021
13.56371 0.0081279795
13.56471 0.008342652999999998
13.56571 0.0085574131
13.56671 0.0087722481
13.56771 0.0089871479
13.56871 0.0092021015
13.56971 0.009417096600000001
13.57071 0.0096321215
13.57171 0.0098471624
13.57271 0.010062207
13.57371 0.010277241
13.57471 0.010492249
13.57571 0.010707216
13.57671 0.010922127
13.57771 0.011136965
13.57871 0.011351713
13.57971 0.011566353
13.58071 0.011780867
13.58171 0.011995237
13.58271 0.012209444
13.58371 0.012423468
13.58471 0.012637289
13.58571 0.012850888999999999
13.58671 0.013064247000000001
13.58771 0.013277342000000001
13.58871 0.013490155000000002
13.58971 0.013702667
13.59071 0.013914857
13.59171 0.014126705
13.59271 0.014338194
13.59371 0.014549303
13.59471 0.014760015000000001
13.59571 0.014970312000000001
13.59671 0.015180175
13.59771 0.015389590000000002
13.59871 0.015598540000000001
13.59971 0.015807007999999997
13.60071 0.016014980999999998
13.60171 0.016222445
13.60271 0.016429384000000002
13.60371 0.016635789
13.60471 0.016841645
13.60571 0.01704694
13.60671 0.017251664
13.60771 0.017455804999999998
13.60871 0.017659354
13.60971 0.017862301
13.61071 0.018064637
13.61171 0.01826635
13.61271 0.018467431
13.61371 0.018667872
13.61471 0.018867663
13.61571 0.019066794
13.61671 0.019265256
13.61771 0.019463038
13.61871 0.019660131
13.61971 0.019856523
13.62071 0.020052204
13.62171 0.020247164
13.62271 0.020441388
13.62371 0.020634868
13.62471 0.020827589
13.62571 0.021019539
13.62671 0.021210704
13.62771 0.021401072
13.62871 0.021590629
13.62971 0.02177936
13.63071 0.021967251
13.63171 0.022154288
13.63271 0.022340455
13.63371 0.022525738
13.63471 0.022710119
13.63571 0.022893585
13.63671 0.02307612
13.63771 0.023257708000000002
13.63871 0.023438332
13.63971 0.023617975
13.64071 0.023796622
13.64171 0.023974257000000002
13.64271 0.024150862
13.64371 0.024326421
13.64471 0.024500917
13.64571 0.024674335000000002
13.64671 0.024846656
13.64771 0.025017865
13.64871 0.025187945
13.64971 0.025356878
13.65071 0.02552465
13.65171 0.025691243
13.65271 0.025856643000000002
13.65371 0.026020836000000002
13.65471 0.026183802
13.65571 0.026345529
13.65671 0.026506001999999997
13.65771 0.026665209
13.65871 0.026823132
13.65971 0.026979762999999997
13.66071 0.027135084
13.66171 0.027289087000000004
13.66271 0.027441757
13.66371 0.027593086
13.66471 0.02774306
13.66571 0.02789167
13.66671 0.028038907000000002
13.66771 0.028184761
13.66871 0.028329222999999997
13.66971 0.028472286
13.67071 0.02861394
13.67171 0.028754177
13.67271 0.028892991
13.67371 0.029030372
13.67471 0.029166316
13.67571 0.029300817
13.67671 0.029433865
13.67771 0.029565454999999997
13.67871 0.029695581000000002
13.67971 0.029824235
13.68071 0.02995141
13.68171 0.030077100000000002
13.68271 0.030201297999999998
13.68371 0.030323997
13.68471 0.030445188
13.68571 0.030564866000000003
13.68671 0.030683022
13.68771 0.030799647000000003
13.68871 0.030914731999999997
13.68971 0.031028269
13.69071 0.031140249000000002
13.69171 0.03125066
13.69271 0.031359493999999995
13.69371 0.031466741
13.69471 0.031572391
13.69571 0.031676432
13.69671 0.031778851000000004
13.69771 0.031879636999999995
13.69871 0.031978777
13.69971 0.032076259999999995
13.70071 0.032172073
13.70171 0.032266203
13.70271 0.032358639999999994
13.70371 0.032449371
13.70471 0.032538382
13.70571 0.032625659
13.70671 0.032711192
13.70771 0.032794967
13.70871 0.03287697
13.70971 0.032957191999999996
13.71071 0.033035621
13.71171 0.033112243
13.71271 0.033187048
13.71371 0.033260026
13.71471 0.033331167999999994
13.71571 0.033400461
13.71671 0.033467895
13.71771 0.033533463
13.71871 0.033597156
13.71971 0.033658967000000005
13.72071 0.033718886
13.72171 0.033776907
13.72271 0.033833025
13.72371 0.033887234
13.72471 0.033939528000000004
13.72571 0.033989904
13.72671 0.034038356000000006
13.72771 0.034084881
13.72871 0.034129477
13.72971 0.03417214
13.73071 0.034212868
13.73171 0.034251658000000004
13.73271 0.034288509
13.73371 0.034323419
13.73471 0.034356391
13.73571 0.034387421
13.73671 0.034416508
13.73771 0.034443653
13.73871 0.034468857
13.73971 0.034492119
13.74071 0.034513438
13.74171 0.034532815
13.74271 0.034550251
13.74371 0.034565745999999994
13.74471 0.0345793
13.74571 0.034590912
13.74671 0.034600584
13.74771 0.034608311
13.74871 0.034614094
13.74971 0.034617932
13.75071 0.034619827
13.75171 0.034619775
13.75271 0.034617772000000005
13.75371 0.034613817
13.75471 0.034607909
13.75571 0.034600042
13.75671 0.034590217
13.75771 0.034578426999999995
13.75871 0.034564667
13.75971 0.034548936
13.76071 0.034531229
13.76171 0.03451154
13.76271 0.034489867
13.76371 0.034466202
13.76471 0.034440542
13.76571 0.034412881
13.76671 0.034383219
13.76771 0.034351545000000004
13.76871 0.034317857
13.76971 0.034282152999999996
13.77071 0.034244425
13.77171 0.034204673
13.77271 0.034162888
13.77371 0.034119072
13.77471 0.034073219
13.77571 0.034025329
13.77671 0.033975398000000004
13.77771 0.033923428
13.77871 0.033869414
13.77971 0.033813357
13.78071 0.033755257000000004
13.78171 0.033695114
13.78271 0.033632928
13.78371 0.033568704
13.78471 0.033502441
13.78571 0.033434143
13.78671 0.033363813
13.78771 0.033291457999999996
13.78871 0.033217080999999996
13.78971 0.033140683000000004
13.79071 0.033062274
13.79171 0.032981861
13.79271 0.032899444
13.79371 0.032815037000000005
13.79471 0.032728643
13.79571 0.032640269
13.79671 0.032549925
13.79771 0.032457619
13.79871 0.032363358
13.79971 0.032267152
13.80071 0.032169008
13.80171 0.032068935
13.80271 0.031966937
13.80371 0.031863028
13.80471 0.031757215
13.80571 0.031649505
13.80671 0.031539905
13.80771 0.031428423000000004
13.80871 0.031315066999999995
13.80971 0.031199842000000002
13.81071 0.031082757000000003
13.81171 0.030963817999999997
13.81271 0.030843032000000003
13.81371 0.030720406000000002
13.81471 0.030595942999999997
13.81571 0.030469649999999997
13.81671 0.030341531999999997
13.81771 0.030211594999999997
13.81871 0.030079845
13.81971 0.029946284000000004
13.82071 0.029810917
13.82171 0.029673747
13.82271 0.029534783
13.82371 0.029394022000000002
13.82471 0.029251474
13.82571 0.029107139999999997
13.82671 0.028961024000000002
13.82771 0.028813132999999998
13.82871 0.028663466
13.82971 0.028512033000000003
13.83071 0.028358834
13.83171 0.028203876000000003
13.83271 0.028047164
13.83371 0.027888701999999998
13.83471 0.027728494000000003
13.83571 0.027566549000000003
13.83671 0.027402871999999998
13.83771 0.027237469
13.83871 0.027070346000000002
13.83971 0.026901512000000002
13.84071 0.026730972000000002
13.84171 0.026558738000000002
13.84271 0.026384816999999998
13.84371 0.026209219000000002
13.84471 0.026031953
13.84571 0.025853029
13.84671 0.025672457
13.84771 0.025490249
13.84871 0.025306417999999997
13.84971 0.025120973999999997
13.85071 0.02493393
13.85171 0.024745299000000002
13.85271 0.024555097
13.85371 0.024363333
13.85471 0.024170024000000002
13.85571 0.023975183
13.85671 0.023778825
13.85771 0.023580964
13.85871 0.023381616
13.85971 0.023180795
13.86071 0.022978516
13.86171 0.022774795
13.86271 0.022569646999999998
13.86371 0.022363084999999998
13.86471 0.022155126
13.86571 0.021945786000000002
13.86671 0.021735077000000002
13.86771 0.021523015
13.86871 0.021309614
13.86971 0.021094887
13.87071 0.020878849
13.87171 0.020661514000000002
13.87271 0.020442894
13.87371 0.020223003
13.87471 0.020001853
13.87571 0.019779456
13.87671 0.019555826
13.87771 0.019330972000000002
13.87871 0.019104908
13.87971 0.018877647
13.88071 0.018649198
13.88171 0.018419571
13.88271 0.018188781
13.88371 0.017956836
13.88471 0.01772375
13.88571 0.017489532
13.88671 0.017254194
13.88771 0.017017747
13.88871 0.016780205
13.88971 0.016541577
13.89071 0.016301876
13.89171 0.016061115
13.89271 0.015819305999999998
13.89371 0.01557646
13.89471 0.015332593
13.89571 0.015087718000000002
13.89671 0.014841849
13.89771 0.014594999
13.89871 0.014347183000000001
13.89971 0.014098415999999999
13.90071 0.013848713000000002
13.90171 0.013598089999999998
13.90271 0.013346561000000002
13.90371 0.013094144
13.90471 0.012840854
13.90571 0.01258671
13.90671 0.012331724999999998
13.90771 0.012075918
13.90871 0.011819306
13.90971 0.011561906
13.91071 0.011303735
13.91171 0.011044809000000001
13.91271 0.010785147
13.91371 0.010524765
13.91471 0.01026368
13.91571 0.010001911
13.91671 0.0097394732
13.91771 0.009476384000000001
13.91871 0.0092126611
13.91971 0.0089483205
13.92071 0.0086833796
13.92171 0.0084178551
13.92271 0.0081517639
13.92371 0.0078851226
13.92471 0.007617947999999999
13.92571 0.0073502568
13.92671 0.007082065699999999
13.92771 0.0068133915
13.92871 0.0065442509
13.92971 0.0062746607
13.93071 0.0060046375
13.93171 0.0057341986000000005
13.93271 0.0054633605
13.93371 0.0051921405
13.93471 0.0049205559
13.93571 0.0046486235
13.93671 0.0043763607999999996
13.93771 0.0041037845
13.93871 0.0038309125
13.93971 0.0035577614
13.94071 0.0032843487
13.94171 0.0030106918
13.94271 0.0027368076
13.94371 0.0024627136
13.94471 0.0021884267
13.94571 0.0019139641
13.94671 0.0016393426999999998
13.94771 0.0013645796
13.94871 0.0010896915
13.94971 0.0008146954300000001
13.95071 0.0005396081200000001
13.95171 0.00026444634
13.95271 -1.0773241000000001e-05
13.95371 -0.00028603392
13.95471 -0.00056131908
13.95571 -0.0008366119799999999
13.95671 -0.0011118959
13.95771 -0.0013871541
13.95871 -0.0016623698999999998
13.95971 -0.0019375263999999999
13.96071 -0.0022126065
13.96171 -0.0024875935
13.96271 -0.0027624701
13.96371 -0.0030372192
13.96471 -0.0033118235
13.96571 -0.0035862657
13.96671 -0.0038605282
13.96771 -0.0041345935
13.96871 -0.0044084438
13.96971 -0.0046820616
13.97071 -0.0049554292
13.97171 -0.005228529
13.97271 -0.0055013432
13.97371 -0.0057738536
13.97471 -0.0060460428
13.97571 -0.006317893
13.97671 -0.006589386599999999
13.97771 -0.0068605063
13.97871 -0.0071312345
13.97971 -0.007401553
13.98071 -0.007671444499999999
13.98171 -0.0079408921
13.98271 -0.0082098784
13.98371 -0.008478386
13.98471 -0.0087463974
13.98571 -0.009013895
13.98671 -0.0092808623
13.98771 -0.0095472809
13.98871 -0.009813134999999999
13.98971 -0.010078406
13.99071 -0.010343077000000001
13.99171 -0.010607131
13.99271 -0.01087055
13.99371 -0.011133317
13.99471 -0.011395413
13.99571 -0.011656823
13.99671 -0.011917528
13.99771 -0.012177511
13.99871 -0.012436751999999999
13.99971 -0.012695236
14.00071 -0.012952946
14.00171 -0.013209863
14.00271 -0.013465971
14.00371 -0.013721253
14.00471 -0.013975688
14.00571 -0.014229263999999998
14.00671 -0.014481961
14.00771 -0.014733765
14.00871 -0.014984655999999999
14.00971 -0.015234619999999999
14.01071 -0.015483641000000001
14.01171 -0.015731702
14.01271 -0.015978787
14.01371 -0.016224882000000003
14.01471 -0.016469971
14.01571 -0.016714039
14.01671 -0.01695707
14.01771 -0.017199051
14.01871 -0.017439968
14.01971 -0.017679806
14.02071 -0.017918549
14.02171 -0.018156185
14.02271 -0.018392699999999998
14.02371 -0.018628078000000003
14.02471 -0.018862309
14.02571 -0.019095377
14.02671 -0.019327267000000002
14.02771 -0.019557968
14.02871 -0.019787464
14.02971 -0.020015743
14.03071 -0.020242791
14.03171 -0.020468593
14.03271 -0.020693136
14.03371 -0.020916406
14.03471 -0.02113839
14.03571 -0.021359073
14.03671 -0.021578441
14.03771 -0.02179648
14.03871 -0.022013175
14.03971 -0.022228514999999997
14.04071 -0.022442482
14.04171 -0.022655063
14.04271 -0.022866245
14.04371 -0.023076014
14.04471 -0.023284355
14.04571 -0.023491256
14.04671 -0.023696701
14.04771 -0.02390068
14.04871 -0.024103177
14.04971 -0.024304179999999998
14.05071 -0.024503676000000002
14.05171 -0.024701655
14.05271 -0.0248981
14.05371 -0.025093002
14.05471 -0.025286351
14.05571 -0.025478131
14.05671 -0.025668332999999998
14.05771 -0.025856946
14.05871 -0.026043958000000002
14.05971 -0.026229359
14.06071 -0.026413134999999997
14.06171 -0.026595275
14.06271 -0.026775771
14.06371 -0.026954608999999997
14.06471 -0.027131778000000002
14.06571 -0.027307271
14.06671 -0.027481073999999998
14.06771 -0.027653173
14.06871 -0.027823562
14.06971 -0.027992224
14.07071 -0.028159152000000003
14.07171 -0.028324330999999998
14.07271 -0.028487751999999998
14.07371 -0.0286494
14.07471 -0.028809265
14.07571 -0.028967335999999996
14.07671 -0.029123601000000002
14.07771 -0.029278046
14.07871 -0.029430664
14.07971 -0.029581439
14.08071 -0.02973036
14.08171 -0.029877419000000002
14.08271 -0.030022603
14.08371 -0.030165901999999998
14.08471 -0.030307303
14.08571 -0.030446797999999997
14.08671 -0.030584377
14.08771 -0.03072003
14.08871 -0.030853747999999997
14.08971 -0.030985517999999997
14.09071 -0.031115336
14.09171 -0.031243189
14.09271 -0.031369072
14.09371 -0.031492976
14.09471 -0.031614891
14.09571 -0.031734814
14.09671 -0.031852731
14.09771 -0.031968637
14.09871 -0.032082526
14.09971 -0.032194389000000004
14.10071 -0.032304222
14.10171 -0.032412012999999996
14.10271 -0.032517759
14.10371 -0.032621453
14.10471 -0.032723087000000005
14.10571 -0.032822654
14.10671 -0.032920148999999996
14.10771 -0.033015563
14.10871 -0.033108893
14.10971 -0.033200131
14.11071 -0.03328927
14.11171 -0.033376305
14.11271 -0.03346123
14.11371 -0.033544042
14.11471 -0.033624732
14.11571 -0.033703298
14.11671 -0.033779733
14.11771 -0.033854035
14.11871 -0.033926198
14.11971 -0.033996215999999996
14.12071 -0.034064089
14.12171 -0.034129811999999995
14.12271 -0.034193377000000004
14.12371 -0.034254786
14.12471 -0.034314033
14.12571 -0.034371117
14.12671 -0.034426033
14.12771 -0.034478778
14.12871 -0.034529349
14.12971 -0.034577743
14.13071 -0.034623957
14.13171 -0.034667988000000004
14.13271 -0.034709834
14.13371 -0.03474949
14.13471 -0.034786953
14.13571 -0.034822221
14.13671 -0.034855289
14.13771 -0.034886153
14.13871 -0.034914809
14.13971 -0.034941256
14.14071 -0.034965485
14.14171 -0.034987496
14.14271 -0.035007283
14.14371 -0.035024845
14.14471 -0.035040177
14.14571 -0.035053272999999996
14.14671 -0.035064132
14.14771 -0.03507275
14.14871 -0.035079123
14.14971 -0.035083249999999996
14.15071 -0.035085127
14.15171 -0.035084752
14.15271 -0.035082121
14.15371 -0.035077234
14.15471 -0.035070092000000004
14.15571 -0.035060692
14.15671 -0.035049033
14.15771 -0.035035118
14.15871 -0.035018948
14.15971 -0.035000523000000006
14.16071 -0.034979843999999996
14.16171 -0.034956916
14.16271 -0.034931741999999995
14.16371 -0.034904323
14.16471 -0.034874663
14.16571 -0.034842765
14.16671 -0.034808635000000004
14.16771 -0.034772279
14.16871 -0.034733696
14.16971 -0.034692895
14.17071 -0.03464988
14.17171 -0.034604655
14.17271 -0.034557228
14.17371 -0.0345076
14.17471 -0.034455775
14.17571 -0.034401758000000005
14.17671 -0.034345555
14.17771 -0.03428717
14.17871 -0.034226608
14.17971 -0.034163872
14.18071 -0.034098965
14.18171 -0.034031892
14.18271 -0.033962654
14.18371 -0.033891256
14.18471 -0.033817702000000005
14.18571 -0.033741997
14.18671 -0.033664142
14.18771 -0.033584141
14.18871 -0.033501998000000005
14.18971 -0.033417717
14.19071 -0.033331299
14.19171 -0.033242747
14.19271 -0.033152068
14.19371 -0.033059265
14.19471 -0.03296434
14.19571 -0.032867296000000004
14.19671 -0.032768139
14.19771 -0.032666873
14.19871 -0.032563502
14.19971 -0.032458029
14.20071 -0.032350461999999996
14.20171 -0.032240801
14.20271 -0.032129054000000004
14.20371 -0.032015226
14.20471 -0.03189932
14.20571 -0.031781342000000004
14.20671 -0.031661298000000004
14.20771 -0.031539192
14.20871 -0.031415033
14.20971 -0.031288827
14.21071 -0.031160577999999998
14.21171 -0.031030294000000003
14.21271 -0.030897983
14.21371 -0.030763651
14.21471 -0.030627305
14.21571 -0.030488954999999998
14.21671 -0.030348607
14.21771 -0.030206272000000003
14.21871 -0.030061957999999996
14.21971 -0.029915676000000002
14.22071 -0.029767433
14.22171 -0.029617242
14.22271 -0.029465113999999997
14.22371 -0.029311056000000002
14.22471 -0.029155079
14.22571 -0.0289972
14.22671 -0.028837426
14.22771 -0.028675768
14.22871 -0.028512239999999998
14.22971 -0.028346854
14.23071 -0.028179623999999997
14.23171 -0.02801056
14.23271 -0.027839675999999997
14.23371 -0.027666985999999998
14.23471 -0.027492499999999996
14.23571 -0.02731623
14.23671 -0.02713819
14.23771 -0.026958392
14.23871 -0.026776848000000002
14.23971 -0.02659357
14.24071 -0.026408571
14.24171 -0.026221861
14.24271 -0.026033452000000002
14.24371 -0.025843355
14.24471 -0.025651581
14.24571 -0.025458142
14.24671 -0.025263047
14.24771 -0.025066306
14.24871 -0.024867927999999997
14.24971 -0.024667926000000003
14.25071 -0.024466307
14.25171 -0.024263082000000002
14.25271 -0.024058259000000002
14.25371 -0.023851849
14.25471 -0.023643861999999998
14.25571 -0.023434305
14.25671 -0.023223191
14.25771 -0.023010527000000003
14.25871 -0.022796325
14.25971 -0.022580594
14.26071 -0.022363345
14.26171 -0.022144590999999998
14.26271 -0.02192434
14.26371 -0.021702607000000002
14.26471 -0.021479401
14.26571 -0.021254737
14.26671 -0.021028625
14.26771 -0.02080108
14.26871 -0.020572115
14.26971 -0.020341745
14.27071 -0.020109983
14.27171 -0.019876844
14.27271 -0.019642343
14.27371 -0.019406495
14.27471 -0.019169316999999998
14.27571 -0.018930822
14.27671 -0.01869103
14.27771 -0.018449954
14.27871 -0.018207611999999998
14.27971 -0.017964021
14.28071 -0.017719195
14.28171 -0.017473152999999998
14.28271 -0.017225911
14.28371 -0.016977487
14.28471 -0.016727897000000002
14.28571 -0.016477157
14.28671 -0.016225285000000002
14.28771 -0.015972297
14.28871 -0.015718212
14.28971 -0.015463044
14.29071 -0.015206813
14.29171 -0.014949533
14.29271 -0.014691224000000001
14.29371 -0.014431901
14.29471 -0.014171582
14.29571 -0.013910285
14.29671 -0.013648026
14.29771 -0.013384823
14.29871 -0.013120691999999998
14.29971 -0.012855652
14.30071 -0.012589719999999999
14.30171 -0.012322913999999999
14.30271 -0.01205525
14.30371 -0.011786747
14.30471 -0.011517422999999999
14.30571 -0.011247293
14.30671 -0.010976377
14.30771 -0.010704692
14.30871 -0.010432253
14.30971 -0.010159081
14.31071 -0.009885189499999999
14.31171 -0.009610597
14.31271 -0.0093353206
14.31371 -0.0090593763
14.31471 -0.0087827801
14.31571 -0.0085055486
14.31671 -0.008227698
14.31771 -0.0079492434
14.31871 -0.007670201
14.31971 -0.0073905867
14.32071 -0.0071104157999999995
14.32171 -0.006829702799999999
14.32271 -0.0065484637
14.32371 -0.0062667132
14.32471 -0.0059844668
14.32571 -0.0057017391
14.32671 -0.0054185457
14.32771 -0.0051349012
14.32871 -0.0048508213
14.32971 -0.0045663215000000005
14.33071 -0.0042814172
14.33171 -0.003996124
14.33271 -0.0037104583
14.33371 -0.003424436
14.33471 -0.003138074
14.33571 -0.0028513889
14.33671 -0.002564398
14.33771 -0.0022771189999999998
14.33871 -0.0019895699
14.33971 -0.0017017690000000001
14.34071 -0.0014137351
14.34171 -0.0011254873
14.34271 -0.00083704517
14.34371 -0.0005484283999999999
14.34471 -0.00025965717
14.34571 2.9248164e-05
14.34671 0.00031826696
14.34771 0.00060737839
14.34871 0.0008965615100000001
14.34971 0.0011857954
14.35071 0.0014750587999999999
14.35171 0.0017643308
14.35271 0.0020535901
14.35371 0.0023428162
14.35471 0.002631988
14.35571 0.0029210853
14.35671 0.0032100873999999996
14.35771 0.0034989745
14.35871 0.0037877267
14.35971 0.0040763247
14.36071 0.0043647495
14.36171 0.0046529822
14.36271 0.0049410042
14.36371 0.0052287975
14.36471 0.005516343999999999
14.36571 0.0058036267999999995
14.36671 0.0060906284
14.36771 0.0063773317
14.36871 0.0066637207
14.36971 0.0069497786
14.37071 0.007235489499999999
14.37171 0.007520837200000001
14.37271 0.0078058059
14.37371 0.0080903803
14.37471 0.008374544999999999
14.37571 0.0086582848
14.37671 0.008941584399999999
14.37771 0.009224428500000001
14.37871 0.0095068019
14.37971 0.0097886892
14.38071 0.010070075999999999
14.38171 0.010350947
14.38271 0.010631287
14.38371 0.010911081000000001
14.38471 0.011190314
14.38571 0.011468971
14.38671 0.011747037
14.38771 0.012024495999999999
14.38871 0.012301333000000001
14.38971 0.012577532999999998
14.39071 0.012853081
14.39171 0.013127958999999998
14.39271 0.013402154
14.39371 0.013675648
14.39471 0.013948427999999999
14.39571 0.014220476
14.39671 0.014491777
14.39771 0.014762310999999998
14.39871 0.015032064
14.39971 0.015301019999999999
14.40071 0.015569162
14.40171 0.015836472
14.40271 0.016102934
14.40371 0.016368528
14.40471 0.016633239
14.40571 0.016897048
14.40671 0.017159937
14.40771 0.017421888
14.40871 0.017682882
14.40971 0.017942901
14.41071 0.018201926
14.41171 0.018459937000000003
14.41271 0.018716916
14.41371 0.018972845
14.41471 0.019227703
14.41571 0.019481471
14.41671 0.01973413
14.41771 0.019985661
14.41871 0.020236046
14.41971 0.020485265
14.42071 0.0207333
14.42171 0.020980131
14.42271 0.021225741
14.42371 0.021470113
14.42471 0.021713228
14.42571 0.021955073000000002
14.42671 0.022195627
14.42771 0.022434877
14.42871 0.022672807
14.42971 0.022909402
14.43071 0.023144648
14.43171 0.023378531
14.43271 0.023611037999999997
14.43371 0.023842158000000002
14.43471 0.024071877
14.43571 0.024300185000000002
14.43671 0.024527069999999998
14.43771 0.024752520000000004
14.43871 0.024976526
14.43971 0.025199080000000002
14.44071 0.02542017
14.44171 0.025639788
14.44271 0.025857921000000002
14.44371 0.026074561
14.44471 0.026289702999999998
14.44571 0.026503330000000002
14.44671 0.026715438999999997
14.44771 0.026926016999999997
14.44871 0.027135054999999998
14.44971 0.027342542
14.45071 0.027548469
14.45171 0.027752825000000002
14.45271 0.027955597
14.45371 0.028156774000000002
14.45471 0.028356348
14.45571 0.028554304
14.45671 0.028750626
14.45771 0.028945308000000003
14.45871 0.029138333000000002
14.45971 0.029329691
14.46071 0.029519366
14.46171 0.029707345
14.46271 0.029893615000000002
14.46371 0.030078162999999998
14.46471 0.030260973000000004
14.46571 0.030442033
14.46671 0.030621327
14.46771 0.030798843
14.46871 0.030974569
14.46971 0.031148491
14.47071 0.031320594
14.47171 0.031490863
14.47271 0.031659286
14.47371 0.031825854
14.47471 0.031990549
14.47571 0.032153362
14.47671 0.03231428
14.47771 0.032473292
14.47871 0.032630382
14.47971 0.032785544
14.48071 0.032938763999999995
14.48171 0.033090031
14.48271 0.033239336
14.48371 0.033386669
14.48471 0.033532016000000005
14.48571 0.033675372999999995
14.48671 0.033816727
14.48771 0.033956071000000004
14.48871 0.034093394
14.48971 0.034228689
14.49071 0.034361947
14.49171 0.034493161
14.49271 0.034622324
14.49371 0.034749429
14.49471 0.034874471
14.49571 0.034997442999999996
14.49671 0.035118341000000004
14.49771 0.035237157
14.49871 0.035353887
14.49971 0.035468527
14.50071 0.035581074
14.50171 0.035691523
14.50271 0.035799868
14.50371 0.035906109
14.50471 0.036010242
14.50571 0.036112266
14.50671 0.036212173
14.50771 0.036309965
14.50871 0.036405638000000004
14.50971 0.036499192
14.51071 0.036590621999999996
14.51171 0.036679927
14.51271 0.036767102
14.51371 0.036852146
14.51471 0.036935054
14.51571 0.037015825999999995
14.51671 0.037094456
14.51771 0.037170944
14.51871 0.037245281000000005
14.51971 0.037317467
14.52071 0.037387497
14.52171 0.037455364
14.52271 0.037521063
14.52371 0.037584587999999995
14.52471 0.037645936000000005
14.52571 0.037705101
14.52671 0.037762074
14.52771 0.037816851
14.52871 0.037869427000000004
14.52971 0.037919794
14.53071 0.037967943000000004
14.53171 0.038013872000000004
14.53271 0.038057574
14.53371 0.038099042
14.53471 0.038138271
14.53571 0.038175253
14.53671 0.038209985
14.53771 0.038242462
14.53871 0.038272681
14.53971 0.038300635
14.54071 0.038326325
14.54171 0.038349745
14.54271 0.038370892
14.54371 0.038389763
14.54471 0.038406358
14.54571 0.038420677
14.54671 0.038432720000000004
14.54771 0.038442484
14.54871 0.038449973
14.54971 0.038455182
14.55071 0.038458119
14.55171 0.038458782000000004
14.55271 0.038457173000000004
14.55371 0.038453293
14.55471 0.03844715
14.55571 0.038438741
14.55671 0.038428072
14.55771 0.038415147000000004
14.55871 0.038399966
14.55971 0.038382536
14.56071 0.038362859
14.56171 0.038340941
14.56271 0.038316785
14.56371 0.038290393
14.56471 0.038261773
14.56571 0.038230926
14.56671 0.038197855
14.56771 0.038162565999999995
14.56871 0.038125066
14.56971 0.038085354
14.57071 0.038043439
14.57171 0.037999319999999996
14.57271 0.037953004
14.57371 0.037904497
14.57471 0.037853798
14.57571 0.037800916000000004
14.57671 0.037745854999999995
14.57771 0.037688616
14.57871 0.037629204
14.57971 0.037567626
14.58071 0.037503883
14.58171 0.037437979999999996
14.58271 0.037369924
14.58371 0.037299716
14.58471 0.037227361
14.58571 0.037152864
14.58671 0.037076227999999996
14.58771 0.036997458999999996
14.58871 0.036916559
14.58971 0.036833534
14.59071 0.036748388
14.59171 0.036661123
14.59271 0.036571744999999996
14.59371 0.036480257
14.59471 0.036386665
14.59571 0.036290975
14.59671 0.036193189
14.59771 0.03609331
14.59871 0.035991345
14.59971 0.035887299
14.60071 0.035781178000000004
14.60171 0.035672984000000005
14.60271 0.035562727
14.60371 0.03545041
14.60471 0.03533604
14.60571 0.035219625000000004
14.60671 0.035101169
14.60771 0.034980683000000005
14.60871 0.034858173
14.60971 0.034733646
14.61071 0.034607112
14.61171 0.034478577
14.61271 0.034348054999999995
14.61371 0.034215553999999995
14.61471 0.034081083
14.61571 0.033944653000000005
14.61671 0.033806275999999996
14.61771 0.033665961
14.61871 0.033523722
14.61971 0.03337957
14.62071 0.033233518
14.62171 0.033085578
14.62271 0.032935763
14.62371 0.032784083000000006
14.62471 0.032630554
14.62571 0.032475186
14.62671 0.032317993
14.62771 0.032158991
14.62871 0.031998186
14.62971 0.031835595
14.63071 0.031671227999999996
14.63171 0.031505097
14.63271 0.031337218
14.63371 0.031167598
14.63471 0.030996249
14.63571 0.030823183
14.63671 0.030648409
14.63771 0.030471936999999998
14.63871 0.030293778
14.63971 0.030113942999999997
14.64071 0.029932443000000003
14.64171 0.029749284
14.64271 0.029564477
14.64371 0.029378032000000002
14.64471 0.029189957
14.64571 0.029000262
14.64671 0.028808952999999998
14.64771 0.028616044
14.64871 0.028421540999999998
14.64971 0.028225454000000004
14.65071 0.028027792000000003
14.65171 0.027828568
14.65271 0.027627788999999996
14.65371 0.027425465
14.65471 0.027221607
14.65571 0.027016224000000002
14.65671 0.026809327999999997
14.65771 0.026600932999999997
14.65871 0.026391048
14.65971 0.026179684
14.66071 0.025966854
14.66171 0.025752571000000002
14.66271 0.025536850000000003
14.66371 0.025319704
14.66471 0.025101143
14.66571 0.024881185
14.66671 0.024659843999999997
14.66771 0.024437135999999998
14.66871 0.024213072999999998
14.66971 0.023987672
14.67071 0.023760951
14.67171 0.023532924
14.67271 0.023303606999999997
14.67371 0.023073019
14.67471 0.022841174
14.67571 0.02260809
14.67671 0.022373784
14.67771 0.022138272
14.67871 0.021901572
14.67971 0.021663701
14.68071 0.021424676
14.68171 0.021184512000000003
14.68271 0.02094323
14.68371 0.020700843
14.68471 0.020457371000000002
14.68571 0.020212827
14.68671 0.019967231000000002
14.68771 0.019720598000000002
14.68871 0.019472945000000002
14.68971 0.019224289
14.69071 0.018974645000000002
14.69171 0.018724031000000002
14.69271 0.01847246
14.69371 0.01821995
14.69471 0.017966515
14.69571 0.017712171000000002
14.69671 0.017456933
14.69771 0.017200818
14.69871 0.016943838
14.69971 0.016686009999999998
14.70071 0.016427347000000002
14.70171 0.016167865
14.70271 0.015907576
14.70371 0.015646494
14.70471 0.015384634
14.70571 0.015122008000000001
14.70671 0.01485863
14.70771 0.014594514999999999
14.70871 0.014329673
14.70971 0.014064119
14.71071 0.013797867
14.71171 0.01353093
[truncated: 182,320 more chars]
