# Supplementary material for: 2D Synthetic dataset of numerical simulations of long-period seismicity in a volcanic edifice and related sensitivity kernels
Source: Data Brief. 2021 Jan 25;34:106673. doi: 10.1016/j.dib.2020.106673 (PMC7841316; doi:10.1016/j.dib.2020.106673)
Supplement: Supplementary Data S1 — Supplementary Raw Research Data. This is open data under the CC BY license http://creativecommons.org/licenses/by/4.0/ [file mmc1.zip › Dataset/OUTPUT_SEISMOGRAMS/9000_3000/disp_X_hetero_10000_3210_SVF1e0Hz.semd]

-1.200000 0.0
-1.199000 0.0
-1.198000 0.0
-1.197000 0.0
-1.196000 0.0
-1.195000 0.0
-1.194000 0.0
-1.193000 0.0
-1.192000 0.0
-1.191000 0.0
-1.190000 0.0
-1.189000 0.0
-1.188000 -1.5815215e-35
-1.187000 -1.7730965999999999e-34
-1.186000 -1.3067718e-33
-1.185000 -7.3608239e-33
-1.184000 -3.3727892e-32
-1.183000 -1.3015622e-31
-1.182000 -4.3120461e-31
-1.181000 -1.2344250000000002e-30
-1.180000 -3.0244599999999997e-30
-1.179000 -6.0747761e-30
-1.178000 -8.4713223e-30
-1.177000 4.5881914e-31
-1.176000 5.8249572e-29
-1.175000 2.7333432e-28
-1.174000 9.2239797e-28
-1.173000 2.6488948999999997e-27
-1.172000 6.839567e-27
-1.171000 1.6291255e-26
-1.170000 3.6313802e-26
-1.169000 7.6426755e-26
-1.168000 1.5276094e-25
-1.167000 2.9111034e-25
-1.166000 5.3020643e-25
-1.165000 9.2408977e-25
-1.164000 1.5412975000000001e-24
-1.163000 2.456843e-24
-1.162000 3.7305561999999996e-24
-1.161000 5.3623214e-24
-1.160000 7.211343e-24
-1.159000 8.8633478e-24
-1.158000 9.4276058e-24
-1.157000 7.2462797e-24
-1.156000 -4.9602199e-25
-1.155000 -1.8262076e-23
-1.154000 -5.2728434000000003e-23
-1.153000 -1.1337083e-22
-1.152000 -2.1296239e-22
-1.151000 -3.6781638e-22
-1.150000 -5.9753192e-22
-1.149000 -9.2392478e-22
-1.148000 -1.3687563e-21
-1.147000 -1.9498290999999998e-21
-1.146000 -2.6750201000000002e-21
-1.145000 -3.5338959e-21
-1.144000 -4.4867284e-21
-1.143000 -5.4510243999999996e-21
-1.142000 -6.2861195000000004e-21
-1.141000 -6.7769671e-21
-1.140000 -6.6189551e-21
-1.139000 -5.4063774e-21
-1.138000 -2.6279702e-21
-1.137000 2.3263724e-21
-1.136000 1.0143144000000001e-20
-1.135000 2.1542410000000002e-20
-1.134000 3.7210523e-20
-1.133000 5.7705486e-20
-1.132000 8.3334176e-20
-1.131000 1.1400359999999999e-19
-1.130000 1.4905218e-19
-1.129000 1.8707165999999998e-19
-1.128000 2.2573506000000003e-19
-1.127000 2.616513e-19
-1.126000 2.9027097e-19
-1.125000 3.0587136000000003e-19
-1.124000 3.0164965e-19
-1.123000 2.6995122e-19
-1.122000 2.0265592e-19
-1.121000 9.1735299e-20
-1.120000 -7.0017926e-20
-1.119000 -2.8810401999999997e-19
-1.118000 -5.6530896e-19
-1.117000 -9.0063239e-19
-1.116000 -1.2882298e-18
-1.115000 -1.7164667e-18
-1.114000 -2.1672029e-18
-1.113000 -2.6154289e-18
-1.112000 -3.0293852e-18
-1.111000 -3.3712780000000003e-18
-1.110000 -3.5986884e-18
-1.109000 -3.6667304e-18
-1.108000 -3.5309658e-18
-1.107000 -3.1510134e-18
-1.106000 -2.4947262e-18
-1.105000 -1.5427145999999998e-18
-1.104000 -2.9292043e-19
-1.103000 1.2351379e-18
-1.102000 2.9968941e-18
-1.101000 4.9205256e-18
-1.100000 6.9065148e-18
-1.099000 8.8294661e-18
-1.098000 1.0542588e-17
-1.097000 1.188514e-17
-1.096000 1.2692974e-17
-1.095000 1.2812047e-17
-1.094000 1.2114545e-17
-1.093000 1.0516926e-17
-1.092000 7.9988507e-18
-1.091000 4.6216555e-18
-1.090000 5.4471855e-19
-1.089000 -3.9621893e-18
-1.088000 -8.51261e-18
-1.087000 -1.2605232999999999e-17
-1.086000 -1.5635802e-17
-1.085000 -1.692069e-17
-1.084000 -1.5733261e-17
-1.083000 -1.1353357999999999e-17
-1.082000 -3.1293647999999998e-18
-1.081000 9.4488079e-18
-1.080000 2.6668705999999998e-17
-1.079000 4.85104e-17
-1.078000 7.4563027e-17
-1.077000 1.0394926e-16
-1.076000 1.3526515e-16
-1.075000 1.6654304999999998e-16
-1.074000 1.9524573e-16
-1.073000 2.1829907999999999e-16
-1.072000 2.3216978999999997e-16
-1.071000 2.329925e-16
-1.070000 2.1674895e-16
-1.069000 1.7949803e-16
-1.068000 1.1765264e-16
-1.067000 2.829515e-17
-1.066000 -9.0480707e-17
-1.065000 -2.3921774e-16
-1.064000 -4.1675277999999996e-16
-1.063000 -6.1990656e-16
-1.062000 -8.432308899999999e-16
-1.061000 -1.0788393000000001e-15
-1.060000 -1.3163463e-15
-1.059000 -1.5429384999999999e-15
-1.058000 -1.743598e-15
-1.057000 -1.901491e-15
-1.056000 -1.9985292e-15
-1.055000 -2.0161025e-15
-1.054000 -1.9359701e-15
-1.053000 -1.7412892999999999e-15
-1.052000 -1.4177480000000002e-15
-1.051000 -9.5475726e-16
-1.050000 -3.4665032e-16
-1.049000 4.0617236e-16
-1.048000 1.2962204e-15
-1.047000 2.3080822e-15
-1.046000 3.4178557e-15
-1.045000 4.5929048e-15
-1.044000 5.7920014e-15
-1.043000 6.9658937e-15
-1.042000 8.058335999999999e-15
-1.041000 9.0075846e-15
-1.040000 9.7483513e-15
-1.039000 1.0214177e-14
-1.038000 1.0340170000000001e-14
-1.037000 1.0066022e-14
-1.036000 9.3391993e-15
-1.035000 8.1181901e-15
-1.034000 6.3756613000000005e-15
-1.033000 4.1013868e-15
-1.032000 1.3047978e-15
-1.031000 -1.9829931e-15
-1.030000 -5.7078260999999994e-15
-1.029000 -9.7918967e-15
-1.028000 -1.4134023e-14
-1.027000 -1.8610836e-14
-1.026000 -2.3078908000000002e-14
-1.025000 -2.7377817e-14
-1.024000 -3.1334097e-14
-1.023000 -3.4765954e-14
-1.022000 -3.748867e-14
-1.021000 -3.9320484e-14
-1.020000 -4.0088811999999996e-14
-1.019000 -3.9636571e-14
-1.018000 -3.7828433e-14
-1.017000 -3.4556771e-14
-1.016000 -2.9747133e-14
-1.015000 -2.3363048e-14
-1.014000 -1.5410041e-14
-1.013000 -5.938735299999999e-15
-1.012000 4.9530308e-15
-1.011000 1.7119088e-14
-1.010000 3.0364821e-14
-1.009000 4.4448022000000005e-14
-1.008000 5.9080627e-14
-1.007000 7.3931275e-14
-1.006000 8.8628588e-14
-1.005000 1.0276516e-13
-1.004000 1.1590213e-13
-1.003000 1.2757446e-13
-1.002000 1.3729683e-13
-1.001000 1.4457044e-13
-1.000000 1.4889072e-13
-0.9990000 1.4975633e-13
-0.9980000 1.4667954999999998e-13
-0.9970000 1.3919854e-13
-0.9960000 1.2689146e-13
-0.9950000 1.0939299e-13
-0.9940000 8.641301e-14
-0.9930000 5.77577e-14
-0.9920000 2.3352669000000002e-14
-0.9910000 -1.6732294e-14
-0.9900000 -6.225756700000001e-14
-0.9890000 -1.1278811e-13
-0.9880000 -1.6766937e-13
-0.9870000 -2.2600595e-13
-0.9860000 -2.866452e-13
-0.9850000 -3.4816756e-13
-0.9840000 -4.0888546e-13
-0.9830000 -4.6685331e-13
-0.9820000 -5.1988981e-13
-0.9810000 -5.6561468e-13
-0.9800000 -6.0150054e-13
-0.9790000 -6.2494053e-13
-0.9780000 -6.3333124e-13
-0.9770000 -6.241699399999999e-13
-0.9760000 -5.951639299999999e-13
-0.9750000 -5.4434886e-13
-0.9740000 -4.70212e-13
-0.9730000 -3.7181556999999995e-13
-0.9720000 -2.489144e-13
-0.9710000 -1.0206183e-13
-0.9700000 6.7302549e-14
-0.9690000 2.5678981000000003e-13
-0.9680000 4.6302891e-13
-0.9670000 6.8166975e-13
-0.9660000 9.0742538e-13
-0.9650000 1.1341564e-12
-0.9640000 1.3549979e-12
-0.9630000 1.5625282999999998e-12
-0.9620000 1.7489742999999998e-12
-0.9610000 1.9064504e-12
-0.9600000 2.0272212000000002e-12
-0.9590000 2.1039795000000002e-12
-0.9580000 2.1301289999999998e-12
-0.9570000 2.1000597999999997e-12
-0.9560000 2.0094046e-12
-0.9550000 1.8552637e-12
-0.9540000 1.6363889e-12
-0.9530000 1.3533156e-12
-0.9520000 1.0084389e-12
-0.9510000 6.0602552e-13
-0.9500000 1.5216445e-13
-0.9490000 -3.4534486e-13
-0.9480000 -8.7715979e-13
-0.9470000 -1.4326097e-12
-0.9460000 -1.9999483e-12
-0.9450000 -2.5666313e-12
-0.9440000 -3.1196054e-12
-0.9430000 -3.6455949e-12
-0.9420000 -4.1313747e-12
-0.9410000 -4.564016499999999e-12
-0.9400000 -4.9311033e-12
-0.9390000 -5.2209064e-12
-0.9380000 -5.422524e-12
-0.9370000 -5.5259860000000005e-12
-0.9360000 -5.522335e-12
-0.9350000 -5.4036901e-12
-0.9340000 -5.163314e-12
-0.9330000 -4.7956951999999995e-12
-0.9320000 -4.2966633999999995e-12
-0.9310000 -3.6635520000000004e-12
-0.9300000 -2.8954202e-12
-0.9290000 -1.9933387e-12
-0.9280000 -9.6074509e-13
-0.9270000 1.9614799e-13
-0.9260000 1.4678975999999999e-12
-0.9250000 2.84136e-12
-0.9240000 4.2992333e-12
-0.9230000 5.819655700000001e-12
-0.9220000 7.375902600000001e-12
-0.9210000 8.9362301e-12
-0.9200000 1.0463914e-11
-0.9190000 1.1917527000000002e-11
-0.9180000 1.325149e-11
-0.9170000 1.441693e-11
-0.9160000 1.5362845e-11
-0.9150000 1.6037581e-11
-0.9140000 1.6390596e-11
-0.9130000 1.6374459e-11
-0.9120000 1.5947026e-11
-0.9110000 1.5073709e-11
-0.9100000 1.3729737e-11
-0.9090000 1.1902298e-11
-0.9080000 9.5924401e-12
-0.9070000 6.8166134999999996e-12
-0.9060000 3.6077437e-12
-0.9050000 1.5725787e-14
-0.9040000 -3.8927364e-12
-0.9030000 -8.0349986e-12
-0.9020000 -1.2314082e-11
-0.9010000 -1.6620993e-11
-0.9000000 -2.0837713e-11
-0.8990000 -2.4840765999999998e-11
-0.8980000 -2.8505239000000002e-11
-0.8970000 -3.1709086e-11
-0.8960000 -3.433755e-11
-0.8950000 -3.628748e-11
-0.8940000 -3.7471363e-11
-0.8930000 -3.7820864e-11
-0.8920000 -3.7289665e-11
-0.8910000 -3.5855498e-11
-0.8900000 -3.3521222000000005e-11
-0.8890000 -3.03149e-11
-0.8880000 -2.6288856000000002e-11
-0.8870000 -2.1517774e-11
-0.8860000 -1.6095942e-11
-0.8850000 -1.0133784999999999e-11
-0.8840000 -3.7539216e-12
-0.8830000 2.913052e-12
-0.8820000 9.732769700000001e-12
-0.8810000 1.657106e-11
-0.8800000 2.3297420000000003e-11
-0.8790000 2.9787804e-11
-0.8780000 3.5926573e-11
-0.8770000 4.1607535000000004e-11
-0.8760000 4.6734074e-11
-0.8750000 5.121844800000001e-11
-0.8740000 5.4980429e-11
-0.8730000 5.79455e-11
-0.8720000 6.0042965e-11
-0.8710000 6.1204275e-11
-0.8700000 6.1361962e-11
-0.8690000 6.0449519e-11
-0.8680000 5.8402534e-11
-0.8670000 5.5161332999999994e-11
-0.8660000 5.067522999999999e-11
-0.8650000 4.4908361e-11
-0.8640000 3.7846991e-11
-0.8630000 2.9507893e-11
-0.8620000 1.9947345000000002e-11
-0.8610000 9.2700824e-12
-0.8600000 -2.3625902e-12
-0.8590000 -1.472636e-11
-0.8580000 -2.7530094e-11
-0.8570000 -4.041549e-11
-0.8560000 -5.2961043e-11
-0.8550000 -6.4690912e-11
-0.8540000 -7.5089132e-11
-0.8530000 -8.361925e-11
-0.8520000 -8.9749161e-11
-0.8510000 -9.2980517e-11
-0.8500000 -9.2881605e-11
-0.8490000 -8.912233999999999e-11
-0.8480000 -8.1509457e-11
-0.8470000 -7.0019798e-11
-0.8460000 -5.482934e-11
-0.8450000 -3.633542e-11
-0.8440000 -1.5169806e-11
-0.8430000 7.7997992e-12
-0.8420000 3.1481618e-11
-0.8410000 5.4586527e-11
-0.8400000 7.56704e-11
-0.8390000 9.3191915e-11
-0.8380000 1.0558497e-10
-0.8370000 1.1134366e-10
-0.8360000 1.0911675e-10
-0.8350000 9.7807884e-11
-0.8340000 7.667642599999999e-11
-0.8330000 4.5433527e-11
-0.8320000 4.3272782e-12
-0.8310000 -4.5789452000000005e-11
-0.8300000 -1.0341461e-10
-0.8290000 -1.6638184e-10
-0.8280000 -2.3187959999999998e-10
-0.8270000 -2.9650822e-10
-0.8260000 -3.5637715e-10
-0.8250000 -4.0724264e-10
-0.8240000 -4.4468392e-10
-0.8230000 -4.6431386999999994e-10
-0.8220000 -4.6201753000000003e-10
-0.8210000 -4.3420947999999995e-10
-0.8200000 -3.7809929e-10
-0.8190000 -2.9195197e-10
-0.8180000 -1.7532931e-10
-0.8170000 -2.9297105e-11
-0.8160000 1.4341715e-10
-0.8150000 3.3833012e-10
-0.8140000 5.491856099999999e-10
-0.8130000 7.6802479e-10
-0.8120000 9.853519899999999e-10
-0.8110000 1.1903989e-09
-0.8100000 1.3714869e-09
-0.8090000 1.5164816e-09
-0.8080000 1.6133284e-09
-0.8070000 1.6506521999999998e-09
-0.8060000 1.6184006e-09
-0.8050000 1.5085029e-09
-0.8040000 1.3155162e-09
-0.8030000 1.0372247000000001e-09
-0.8020000 6.7515746e-10
-0.8010000 2.3499041e-10
-0.8000000 -2.7319996999999997e-10
-0.7990000 -8.348623899999999e-10
-0.7980000 -1.4310988e-09
-0.7970000 -2.0390131999999998e-09
-0.7960000 -2.6322906e-09
-0.7950000 -3.1820036000000003e-09
-0.7940000 -3.6576388000000002e-09
-0.7930000 -4.0283148e-09
-0.7920000 -4.2641616e-09
-0.7910000 -4.3378138e-09
-0.7900000 -4.2259606e-09
-0.7890000 -3.9108914e-09
-0.7880000 -3.3819596e-09
-0.7870000 -2.6368957e-09
-0.7860000 -1.6828886000000001e-09
-0.7850000 -5.373620800000001e-10
-0.7840000 7.7162018e-10
-0.7830000 2.2053819e-09
-0.7820000 3.7151386e-09
-0.7810000 5.2430060000000005e-09
-0.7800000 6.7235252e-09
-0.7790000 8.085689799999999e-09
-0.7780000 9.2554388e-09
-0.7770000 1.0158558e-08
-0.7760000 1.0723903000000001e-08
-0.7750000 1.0886838e-08
-0.7740000 1.0592765999999999e-08
-0.7730000 9.8006069e-09
-0.7720000 8.486063900000001e-09
-0.7710000 6.644527300000001e-09
-0.7700000 4.2934399e-09
-0.7690000 1.4739847999999998e-09
-0.7680000 -1.7480583000000001e-09
-0.7670000 -5.2824019e-09
-0.7660000 -9.0153794e-09
-0.7650000 -1.2812171e-08
-0.7640000 -1.6520144e-08
-0.7630000 -1.9973287000000002e-08
-0.7620000 -2.2997663e-08
-0.7610000 -2.5417762e-08
-0.7600000 -2.7063579e-08
-0.7590000 -2.7778224e-08
-0.7580000 -2.7425795e-08
-0.7570000 -2.5899236e-08
-0.7560000 -2.3127866e-08
-0.7550000 -1.9084266e-08
-0.7540000 -1.3790172e-08
-0.7530000 -7.3210792e-09
-0.7520000 1.9075594e-10
-0.7510000 8.5551809e-09
-0.7500000 1.752509e-08
-0.7490000 2.6799601e-08
-0.7480000 3.6029579e-08
-0.7470000 4.4825467999999996e-08
-0.7460000 5.2767423999999995e-08
-0.7450000 5.9417526e-08
-0.7440000 6.4333866e-08
-0.7430000 6.7086164e-08
-0.7420000 6.7272471e-08
-0.7410000 6.4536532e-08
-0.7400000 5.8585219999999996e-08
-0.7390000 4.9205484000000005e-08
-0.7380000 3.6280148e-08
-0.7370000 1.9802017e-08
-0.7360000 -1.1437847e-10
-0.7350000 -2.322397e-08
-0.7340000 -4.9145760000000005e-08
-0.7330000 -7.7361328e-08
-0.7320000 -1.0721757e-07
-0.7310000 -1.3793393e-07
-0.7300000 -1.6861422e-07
-0.7290000 -1.9826301e-07
-0.7280000 -2.2580646e-07
-0.7270000 -2.5011728e-07
-0.7260000 -2.7004332000000003e-07
-0.7250000 -2.8443923e-07
-0.7240000 -2.9220053e-07
-0.7230000 -2.9229925e-07
-0.7220000 -2.8382008e-07
-0.7210000 -2.6599627e-07
-0.7200000 -2.3824409e-07
-0.7190000 -2.0019488000000001e-07
-0.7180000 -1.5172350999999999e-07
-0.7170000 -9.297248499999999e-08
-0.7160000 -2.4370577999999998e-08
-0.7150000 5.3354792999999994e-08
-0.7140000 1.3917206e-07
-0.7130000 2.3174758e-07
-0.7120000 3.2945546000000004e-07
-0.7110000 4.3039559e-07
-0.7100000 5.3241958e-07
-0.7090000 6.3316468e-07
-0.7080000 7.3009505e-07
-0.7070000 8.205497599999999e-07
-0.7060000 9.0179695e-07
-0.7050000 9.710928900000002e-07
-0.7040000 1.0257447999999999e-06
-0.7030000 1.0631766e-06
-0.7020000 1.080995e-06
-0.7010000 1.0770568e-06
-0.7000000 1.0495331e-06
-0.6990000 9.9697077e-07
-0.6980000 9.1834975e-07
-0.6970000 8.1313365e-07
-0.6960000 6.8131372e-07
-0.6950000 5.234443099999999e-07
-0.6940000 3.4066918000000004e-07
-0.6930000 1.3473791000000002e-07
-0.6920000 -9.1987951e-08
-0.6910000 -3.3653937e-07
-0.6900000 -5.9535492e-07
-0.6890000 -8.643059599999999e-07
-0.6880000 -1.138732e-06
-0.6870000 -1.4134845e-06
-0.6860000 -1.6829798e-06
-0.6850000 -1.9412575e-06
-0.6840000 -2.1820462000000003e-06
-0.6830000 -2.398833e-06
-0.6820000 -2.5849352999999997e-06
-0.6810000 -2.733575e-06
-0.6800000 -2.8379517000000003e-06
-0.6790000 -2.8913156e-06
-0.6780000 -2.8870364e-06
-0.6770000 -2.818669e-06
-0.6760000 -2.6800143e-06
-0.6750000 -2.4651735e-06
-0.6740000 -2.168597e-06
-0.6730000 -1.7851257999999999e-06
-0.6720000 -1.3100264e-06
-0.6710000 -7.3901876e-07
-0.6700000 -6.8297923e-08
-0.6690000 7.0545045e-07
-0.6680000 1.5850400000000001e-06
-0.6670000 2.5727774e-06
-0.6660000 3.6704605999999996e-06
-0.6650000 4.8793783e-06
-0.6640000 6.2003132e-06
-0.6630000 7.633543900000001e-06
-0.6620000 9.1788465e-06
-0.6610000 1.0835498e-05
-0.6600000 1.2602275000000001e-05
-0.6590000 1.4477455e-05
-0.6580000 1.6458806e-05
-0.6570000 1.8543591999999998e-05
-0.6560000 2.0728557e-05
-0.6550000 2.3009920000000003e-05
-0.6540000 2.5383372e-05
-0.6530000 2.7844061e-05
-0.6520000 3.0386596e-05
-0.6510000 3.3005039999999996e-05
-0.6500000 3.5692912e-05
-0.6490000 3.8443204e-05
-0.6480000 4.1248387e-05
-0.6470000 4.4100443e-05
-0.6460000 4.6990897e-05
-0.6450000 4.9910858e-05
-0.6440000 5.2851090000000006e-05
-0.6430000 5.5802047e-05
-0.6420000 5.8753994000000004e-05
-0.6410000 6.1697051e-05
-0.6400000 6.4621321e-05
-0.6390000 6.7516987e-05
-0.6380000 7.0374432e-05
-0.6370000 7.318435e-05
-0.6360000 7.5937879e-05
-0.6350000 7.8626726e-05
-0.6340000 8.1243292e-05
-0.6330000 8.3780799e-05
-0.6320000 8.623340500000001e-05
-0.6310000 8.8596312e-05
-0.6300000 9.086587100000001e-05
-0.6290000 9.3039671e-05
-0.6280000 9.511660999999999e-05
-0.6270000 9.7096961e-05
-0.6260000 9.8982423e-05
-0.6250000 0.00010077612
-0.6240000 0.00010248262
-0.6230000 0.00010410797
-0.6220000 0.00010565958
-0.6210000 0.00010714624
-0.6200000 0.00010857806
-0.6190000 0.00010996633
-0.6180000 0.00011132349
-0.6170000 0.00011266299999999999
-0.6160000 0.00011399918999999999
-0.6150000 0.00011534718999999999
-0.6140000 0.00011672271000000001
-0.6130000 0.00011814195999999999
-0.6120000 0.00011962147999999999
-0.6110000 0.00012117797000000001
-0.6100000 0.00012282811
-0.6090000 0.00012458846
-0.6080000 0.00012647527
-0.6070000 0.00012850428
-0.6060000 0.00013069065
-0.6050000 0.00013304873000000001
-0.6040000 0.00013559196
-0.6030000 0.00013833271
-0.6020000 0.00014128216000000002
-0.6010000 0.00014445015
-0.6000000 0.00014784512
-0.5990000 0.00015147394000000002
-0.5980000 0.00015534189
-0.5970000 0.0001594525
-0.5960000 0.00016380757
-0.5950000 0.00016840708
-0.5940000 0.00017324917000000002
-0.5930000 0.00017833015
-0.5920000 0.00018364448
-0.5910000 0.00018918483
-0.5900000 0.00019494214000000001
-0.5890000 0.00020090567
-0.5880000 0.00020706314000000002
-0.5870000 0.00021340081
-0.5860000 0.0002199037
-0.5850000 0.00022655565
-0.5840000 0.00023333959999999998
-0.5830000 0.00024023772999999998
-0.5820000 0.00024723172000000004
-0.5810000 0.00025430295
-0.5800000 0.00026143277
-0.5790000 0.00026860271
-0.5780000 0.00027579472
-0.5770000 0.00028299145999999997
-0.5760000 0.00029017649
-0.5750000 0.00029733453
-0.5740000 0.0003044516
-0.5730000 0.0003115153
-0.5720000 0.00031851494
-0.5710000 0.00032544165
-0.5700000 0.0003322886
-0.5690000 0.00033905096
-0.5680000 0.00034572610999999997
-0.5670000 0.00035231349000000003
-0.5660000 0.00035881478
-0.5650000 0.00036523375
-0.5640000 0.00037157622
-0.5630000 0.00037785003000000004
-0.5620000 0.00038406483000000003
-0.5610000 0.00039023207
-0.5600000 0.00039636466000000003
-0.5590000 0.00040247701000000006
-0.5580000 0.00040858467
-0.5570000 0.00041470421000000003
-0.5560000 0.00042085298000000003
-0.5550000 0.00042704901
-0.5540000 0.00043331070000000003
-0.5530000 0.00043965660999999997
-0.5520000 0.00044610537999999997
-0.5510000 0.00045267543
-0.5500000 0.00045938490999999996
-0.5490000 0.0004662515
-0.5480000 0.00047329227
-0.5470000 0.00048052348000000004
-0.5460000 0.00048796068999999996
-0.5450000 0.0004956185
-0.5440000 0.00050351059
-0.5430000 0.0005116496599999999
-0.5420000 0.0005200473
-0.5410000 0.0005287141
-0.5400000 0.00053765966
-0.5390000 0.00054689244
-0.5380000 0.00055641999
-0.5370000 0.00056624885
-0.5360000 0.00057638458
-0.5350000 0.00058683186
-0.5340000 0.00059759445
-0.5330000 0.00060867533
-0.5320000 0.00062007666
-0.5310000 0.0006317998199999999
-0.5300000 0.00064384549
-0.5290000 0.00065621362
-0.5280000 0.00066890343
-0.5270000 0.00068191357
-0.5260000 0.00069524199
-0.5250000 0.0007088860500000001
-0.5240000 0.00072284242
-0.5230000 0.00073710721
-0.5220000 0.0007516758600000001
-0.5210000 0.0007665433299999999
-0.5200000 0.00078170387
-0.5190000 0.00079715119
-0.5180000 0.0008128786200000001
-0.5170000 0.00082887882
-0.5160000 0.0008451440399999999
-0.5150000 0.00086166629
-0.5140000 0.0008784370899999999
-0.5130000 0.00089544783
-0.5120000 0.0009126897600000001
-0.5110000 0.00093015424
-0.5100000 0.00094783263
-0.5090000 0.00096571666
-0.5080000 0.00098379842
-0.5070000 0.0010020708000000001
-0.5060000 0.0010205273
-0.5050000 0.0010391623999999999
-0.5040000 0.0010579718
-0.5030000 0.0010769526
-0.5020000 0.0010961032999999998
-0.5010000 0.0011154239
-0.5000000 0.0011349166
-0.4990000 0.001154585
-0.4980000 0.0011744349
-0.4970000 0.0011944742
-0.4960000 0.0012147128
-0.4950000 0.0012351625
-0.4940000 0.0012558373
-0.4930000 0.0012767529
-0.4920000 0.0012979270000000002
-0.4910000 0.0013193785
-0.4900000 0.0013411281
-0.4890000 0.0013631974
-0.4880000 0.001385609
-0.4870000 0.001408386
-0.4860000 0.0014315519
-0.4850000 0.0014551301
-0.4840000 0.0014791437
-0.4830000 0.0015036150999999998
-0.4820000 0.0015285657
-0.4810000 0.0015540161000000001
-0.4800000 0.0015799847
-0.4790000 0.0016064891
-0.4780000 0.0016335442
-0.4770000 0.0016611632999999999
-0.4760000 0.0016893577
-0.4750000 0.0017181364
-0.4740000 0.0017475065999999998
-0.4730000 0.001777473
-0.4720000 0.0018080389
-0.4710000 0.0018392055
-0.4700000 0.0018709726999999998
-0.4690000 0.001903339
-0.4680000 0.0019363022
-0.4670000 0.0019698589
-0.4660000 0.0020040055
-0.4650000 0.0020387385999999998
-0.4640000 0.0020740545
-0.4630000 0.0021099504000000003
-0.4620000 0.0021464241999999997
-0.4610000 0.0021834749000000002
-0.4600000 0.0022211025
-0.4590000 0.0022593091
-0.4580000 0.0022980978
-0.4570000 0.0023374736
-0.4560000 0.0023774435
-0.4550000 0.0024180159000000002
-0.4540000 0.0024592009
-0.4530000 0.0025010104000000003
-0.4520000 0.0025434576
-0.4510000 0.0025865570999999998
-0.4500000 0.0026303243
-0.4490000 0.0026747757
-0.4480000 0.0027199283
-0.4470000 0.0027657992
-0.4460000 0.0028124057
-0.4450000 0.0028597648
-0.4440000 0.002907893
-0.4430000 0.0029568062
-0.4420000 0.0030065194
-0.4410000 0.0030570463
-0.4400000 0.0031084001
-0.4390000 0.0031605915999999997
-0.4380000 0.0032136315
-0.4370000 0.0032675282
-0.4360000 0.0033222892
-0.4350000 0.0033779208
-0.4340000 0.0034344284
-0.4330000 0.0034918161
-0.4320000 0.0035500874
-0.4310000 0.0036092457000000003
-0.4300000 0.0036692934000000003
-0.4290000 0.0037302332
-0.4280000 0.0037920676
-0.4270000 0.0038548002000000003
-0.4260000 0.0039184342
-0.4250000 0.0039829745
-0.4240000 0.0040484261
-0.4230000 0.0041147952
-0.4220000 0.0041820895
-0.4210000 0.004250317599999999
-0.4200000 0.004319489
-0.4190000 0.0043896143
-0.4180000 0.0044607055
-0.4170000 0.0045327753
-0.4160000 0.004605837200000001
-0.4150000 0.0046799047
-0.4140000 0.0047549922
-0.4130000 0.0048311136
-0.4120000 0.0049082835
-0.4110000 0.0049865153
-0.4100000 0.0050658218
-0.4090000 0.0051462153000000005
-0.4080000 0.0052277068
-0.4070000 0.0053103064
-0.4060000 0.0053940224
-0.4050000 0.0054788623
-0.4040000 0.0055648317
-0.4030000 0.0056519355
-0.4020000 0.0057401768999999995
-0.4010000 0.005829558
-0.4000000 0.0059200807
-0.3990000 0.0060117458
-0.3980000 0.006104553899999999
-0.3970000 0.0061985054
-0.3960000 0.0062936022
-0.3950000 0.0063898464
-0.3940000 0.0064872424
-0.3930000 0.0065857945
-0.3920000 0.0066855107
-0.3910000 0.006786401399999999
-0.3900000 0.0068884787
-0.3890000 0.0069917594
-0.3880000 0.007096262599999999
-0.3870000 0.0072020106
-0.3860000 0.007309029
-0.3850000 0.0074173484
-0.3840000 0.0075270014
-0.3830000 0.007638023799999999
-0.3820000 0.0077504541
-0.3810000 0.0078643345
-0.3800000 0.0079797079
-0.3790000 0.0080966194
-0.3780000 0.0082151142
-0.3770000 0.008335239500000001
-0.3760000 0.0084570413
-0.3750000 0.008580564499999999
-0.3740000 0.0087058535
-0.3730000 0.0088329507
-0.3720000 0.0089618945
-0.3710000 0.009092722
-0.3700000 0.0092254668
-0.3690000 0.009360157099999999
-0.3680000 0.0094968185
-0.3670000 0.0096354721
-0.3660000 0.0097761345
-0.3650000 0.0099188183
-0.3640000 0.010063530999999999
-0.3630000 0.010210278000000001
-0.3620000 0.010359059
-0.3610000 0.01050987
-0.3600000 0.010662708
-0.3590000 0.010817562000000001
-0.3580000 0.010974424
-0.3570000 0.011133281
-0.3560000 0.011294123
-0.3550000 0.011456936000000001
-0.3540000 0.011621709
-0.3530000 0.01178843
-0.3520000 0.011957091000000001
-0.3510000 0.012127683
-0.3500000 0.012300201
-0.3490000 0.012474642
-0.3480000 0.012651007
-0.3470000 0.012829297000000002
-0.3460000 0.013009518000000001
-0.3450000 0.013191681
-0.3440000 0.013375795
-0.3430000 0.013561874
-0.3420000 0.013749937
-0.3410000 0.013940000999999999
-0.3400000 0.014132088
-0.3390000 0.014326221000000002
-0.3380000 0.014522423000000001
-0.3370000 0.014720717
-0.3360000 0.014921131
-0.3350000 0.015123688
-0.3340000 0.015328413
-0.3330000 0.015535328
-0.3320000 0.015744458
-0.3310000 0.015955823
-0.3300000 0.016169443999999998
-0.3290000 0.016385339999999998
-0.3280000 0.016603529000000002
-0.3270000 0.016824025
-0.3260000 0.017046845
-0.3250000 0.017272001
-0.3240000 0.017499508
-0.3230000 0.017729377
-0.3220000 0.017961621
-0.3210000 0.018196252000000003
-0.3200000 0.018433284
-0.3190000 0.018672729000000002
-0.3180000 0.018914606
-0.3170000 0.019158928999999998
-0.3160000 0.019405719999999998
-0.3150000 0.019655000000000002
-0.3140000 0.019906793
-0.3130000 0.020161127
-0.3120000 0.020418034
-0.3110000 0.020677545
-0.3100000 0.020939697
-0.3090000 0.021204527
-0.3080000 0.021472078999999998
-0.3070000 0.021742393000000002
-0.3060000 0.022015517000000002
-0.3050000 0.022291494000000002
-0.3040000 0.022570371000000002
-0.3030000 0.022852194
-0.3020000 0.023137008
-0.3010000 0.023424860000000002
-0.3000000 0.023715788999999998
-0.2990000 0.024009836
-0.2980000 0.024307038
-0.2970000 0.024607425000000002
-0.2960000 0.024911031
-0.2950000 0.025217878000000003
-0.2940000 0.025527985
-0.2930000 0.025841367
-0.2920000 0.026158034000000004
-0.2910000 0.026477993000000002
-0.2900000 0.026801243
-0.2890000 0.027127781999999996
-0.2880000 0.027457604
-0.2870000 0.027790698
-0.2860000 0.028127048
-0.2850000 0.02846664
-0.2840000 0.028809457000000004
-0.2830000 0.029155484000000002
-0.2820000 0.029504701
-0.2810000 0.02985709
-0.2800000 0.030212636999999997
-0.2790000 0.030571327
-0.2780000 0.030933148999999997
-0.2770000 0.031298093
-0.2760000 0.031666155
-0.2750000 0.032037334
-0.2740000 0.032411629
-0.2730000 0.032789045
-0.2720000 0.033169592000000005
-0.2710000 0.033553279000000005
-0.2700000 0.033940122
-0.2690000 0.034330133
-0.2680000 0.034723331999999996
-0.2670000 0.035119738
-0.2660000 0.035519368
-0.2650000 0.035922244
-0.2640000 0.036328379
-0.2630000 0.036737794
-0.2620000 0.037150501
-0.2610000 0.037566511000000004
-0.2600000 0.037985833
-0.2590000 0.038408473
-0.2580000 0.038834431
-0.2570000 0.039263706999999995
-0.2560000 0.039696295
-0.2550000 0.040132186
-0.2540000 0.040571365
-0.2530000 0.041013819
-0.2520000 0.041459526999999996
-0.2510000 0.041908471
-0.2500000 0.042360625
-0.2490000 0.042815969
-0.2480000 0.043274477
-0.2470000 0.043736125
-0.2460000 0.044200887
-0.2450000 0.044668739
-0.2440000 0.04513966
-0.2430000 0.04561363
-0.2420000 0.046090626999999995
-0.2410000 0.046570637
-0.2400000 0.047053641
-0.2390000 0.047539626
-0.2380000 0.048028579
-0.2370000 0.048520489
-0.2360000 0.049015343999999995
-0.2350000 0.049513136
-0.2340000 0.050013856
-0.2330000 0.050517486
-0.2320000 0.051024015
-0.2310000 0.051533431
-0.2300000 0.052045711
-0.2290000 0.052560830999999995
-0.2280000 0.053078769
-0.2270000 0.053599482999999996
-0.2260000 0.054122944000000006
-0.2250000 0.054649105999999996
-0.2240000 0.05517791700000001
-0.2230000 0.055709324
-0.2220000 0.056243262999999995
-0.2210000 0.05677967
-0.2200000 0.057318469
-0.2190000 0.057859579
-0.2180000 0.058402919000000005
-0.2170000 0.058948400000000005
-0.2160000 0.05949593
-0.2150000 0.060045422
-0.2140000 0.060596771
-0.2130000 0.06114988899999999
-0.2120000 0.061704678000000006
-0.2110000 0.062261039
-0.2100000 0.06281888299999999
-0.2090000 0.06337811900000001
-0.2080000 0.063938659
-0.2070000 0.06450041499999999
-0.2060000 0.065063313
-0.2050000 0.065627275
-0.2040000 0.066192227
-0.2030000 0.066758104
-0.2020000 0.067324843
-0.2010000 0.067892391
-0.2000000 0.06846068400000001
-0.1990000 0.069029676
-0.1980000 0.069599308
-0.1970000 0.070169533
-0.1960000 0.070740306
-0.1950000 0.07131156699999999
-0.1940000 0.071883271
-0.1930000 0.07245536
-0.1920000 0.07302776799999999
-0.1910000 0.073600427
-0.1900000 0.074173266
-0.1890000 0.07474620900000001
-0.1880000 0.075319165
-0.1870000 0.075892033
-0.1860000 0.076464709
-0.1850000 0.077037077
-0.1840000 0.07760900800000001
-0.1830000 0.078180368
-0.1820000 0.07875101899999999
-0.1810000 0.079320802
-0.1800000 0.079889555
-0.1790000 0.080457109
-0.1780000 0.081023289
-0.1770000 0.081587915
-0.1760000 0.082150794
-0.1750000 0.082711742
-0.1740000 0.083270564
-0.1730000 0.083827064
-0.1720000 0.084381056
-0.1710000 0.084932341
-0.1700000 0.08548072699999999
-0.1690000 0.086026028
-0.1680000 0.08656805699999999
-0.1670000 0.08710663
-0.1660000 0.08764157
-0.1650000 0.08817269700000001
-0.1640000 0.088699843
-0.1630000 0.089222845
-0.1620000 0.089741533
-0.1610000 0.090255745
-0.1600000 0.090765319
-0.1590000 0.091270095
-0.1580000 0.091769907
-0.1570000 0.09226459699999999
-0.1560000 0.092753995
-0.1550000 0.093237933
-0.1540000 0.093716232
-0.1530000 0.09418870900000001
-0.1520000 0.094655179
-0.1510000 0.095115439
-0.1500000 0.09556928399999999
-0.1490000 0.09601649400000001
-0.1480000 0.09645684
-0.1470000 0.09689008
-0.1460000 0.097315968
-0.1450000 0.097734237
-0.1440000 0.09814462400000001
-0.1430000 0.098546839
-0.1420000 0.09894059
-0.1410000 0.099325576
-0.1400000 0.099701493
-0.1390000 0.10006800999999999
-0.1380000 0.10042482
-0.1370000 0.10077156
-0.1360000 0.10110791000000001
-0.1350000 0.10143352
-0.1340000 0.10174804
-0.1330000 0.10205113
-0.1320000 0.10234242
-0.1310000 0.10262156
-0.1300000 0.10288820000000001
-0.1290000 0.10314197
-0.1280000 0.10338252
-0.1270000 0.1036095
-0.1260000 0.10382253
-0.1250000 0.10402123
-0.1240000 0.10420528
-0.1230000 0.10437427999999999
-0.1220000 0.10452787
-0.1210000 0.10466570000000001
-0.1200000 0.10478739000000001
-0.1190000 0.10489256
-0.1180000 0.10498083000000001
-0.1170000 0.10505184
-0.1160000 0.10510517
-0.1150000 0.10514045000000001
-0.1140000 0.10515728
-0.1130000 0.10515527000000001
-0.1120000 0.105134
-0.1110000 0.10509306
-0.1100000 0.10503203000000001
-0.1090000 0.10495048
-0.1080000 0.10484798000000001
-0.1070000 0.10472408
-0.1060000 0.10457833000000001
-0.1050000 0.10441026
-0.1040000 0.10421941
-0.1030000 0.10400531
-0.1020000 0.10376745999999999
-0.1010000 0.10350537
-0.1000000 0.10321855
-9.8999999E-02 0.10290646
-9.7999997E-02 0.10256859
-9.7000003E-02 0.1022044
-9.6000001E-02 0.10181334
-9.4999999E-02 0.10139486
-9.3999997E-02 0.10094838999999999
-9.3000002E-02 0.10047336000000001
-9.2000000E-02 0.09996917799999999
-9.0999998E-02 0.099435239
-9.0000004E-02 0.09887093899999999
-8.9000002E-02 0.09827564899999999
-8.8000000E-02 0.097648735
-8.6999997E-02 0.09698955100000001
-8.6000003E-02 0.096297445
-8.5000001E-02 0.095571741
-8.3999999E-02 0.09481176399999999
-8.2999997E-02 0.094016828
-8.2000002E-02 0.093186233
-8.1000000E-02 0.092319271
-7.9999998E-02 0.091415225
-7.9000004E-02 0.090473372
-7.8000002E-02 0.089492986
-7.7000000E-02 0.088473328
-7.5999998E-02 0.087413663
-7.5000003E-02 0.086313242
-7.4000001E-02 0.085171318
-7.2999999E-02 0.08398713499999999
-7.1999997E-02 0.082759949
-7.1000002E-02 0.081488997
-7.0000000E-02 0.08017353199999999
-6.8999998E-02 0.078812795
-6.8000004E-02 0.077406032
-6.7000002E-02 0.075952488
-6.6000000E-02 0.07445141100000001
-6.4999998E-02 0.072902045
-6.4000003E-02 0.07130364
-6.3000001E-02 0.069655437
-6.1999999E-02 0.067956682
-6.1000001E-02 0.06620661
-5.9999999E-02 0.06440446600000001
-5.9000000E-02 0.062549481
-5.7999998E-02 0.060640887
-5.7000000E-02 0.058677903000000003
-5.6000002E-02 0.056659745
-5.5000000E-02 0.054585614000000005
-5.4000001E-02 0.05245470099999999
-5.2999999E-02 0.050266191999999994
-5.2000001E-02 0.048019248
-5.0999999E-02 0.045713023
-5.0000001E-02 0.043346651
-4.8999999E-02 0.040919251999999996
-4.8000000E-02 0.038429925999999996
-4.6999998E-02 0.035877756
-4.6000000E-02 0.033261802
-4.5000002E-02 0.030581106
-4.4000000E-02 0.027834691
-4.3000001E-02 0.025021560999999998
-4.1999999E-02 0.022140698
-4.1000001E-02 0.019191069
-3.9999999E-02 0.016171619
-3.9000001E-02 0.01308128
-3.7999999E-02 0.0099189638
-3.7000000E-02 0.006683571
-3.5999998E-02 0.0033739878
-3.5000000E-02 -1.0911831e-05
-3.4000002E-02 -0.0034722645000000003
-3.3000000E-02 -0.007011215299999999
-3.2000002E-02 -0.010628919
-3.0999999E-02 -0.014326535
-2.9999999E-02 -0.01810523
-2.8999999E-02 -0.021966173
-2.8000001E-02 -0.025910541000000002
-2.7000001E-02 -0.029939506
-2.6000001E-02 -0.034054252
-2.5000000E-02 -0.038255958
-2.4000000E-02 -0.04254581
-2.3000000E-02 -0.046924994000000005
-2.2000000E-02 -0.051394699
-2.1000000E-02 -0.055956113
-2.0000000E-02 -0.060610438
-1.8999999E-02 -0.065358874
-1.7999999E-02 -0.07020263
-1.7000001E-02 -0.075142918
-1.6000001E-02 -0.08018096
-1.5000000E-02 -0.08531799
-1.4000000E-02 -0.09055524699999999
-1.3000000E-02 -0.095893984
-1.2000000E-02 -0.10133545999999999
-1.1000000E-02 -0.10688097
-9.9999998E-03 -0.11253178000000001
-8.9999996E-03 -0.11828920000000001
-8.0000004E-03 -0.12415456999999999
-7.0000002E-03 -0.1301292
-6.0000001E-03 -0.13621446
-4.9999999E-03 -0.14241171
-4.0000002E-03 -0.14872233
-3.0000000E-03 -0.15514771
-2.0000001E-03 -0.16168926
-1.0000000E-03 -0.16834842
0.0000000E+00 -0.17512661000000002
1.0000000E-03 -0.18202527000000002
2.0000001E-03 -0.18904587
3.0000000E-03 -0.19618987999999998
4.0000002E-03 -0.20345877999999998
4.9999999E-03 -0.21085404
6.0000001E-03 -0.21837717
7.0000002E-03 -0.22602968
8.0000004E-03 -0.23381307
8.9999996E-03 -0.24172886999999998
9.9999998E-03 -0.24977857
1.1000000E-02 -0.25796373
1.2000000E-02 -0.26628587
1.3000000E-02 -0.27474652
1.4000000E-02 -0.28334723
1.5000000E-02 -0.29208955999999997
1.6000001E-02 -0.30097505
1.7000001E-02 -0.31000527
1.7999999E-02 -0.3191818
1.8999999E-02 -0.32850623
2.0000000E-02 -0.33798011
2.1000000E-02 -0.34760506999999996
2.2000000E-02 -0.35738272
2.3000000E-02 -0.36731467
2.4000000E-02 -0.37740255
2.5000000E-02 -0.387648
2.6000001E-02 -0.39805272
2.7000001E-02 -0.40861829
2.8000001E-02 -0.41934648
2.8999999E-02 -0.43023895
2.9999999E-02 -0.44129742
3.0999999E-02 -0.45252359
3.2000002E-02 -0.46391920000000003
3.3000000E-02 -0.47548604
3.4000002E-02 -0.48722582999999997
3.5000000E-02 -0.49914038000000005
3.5999998E-02 -0.51123146
3.7000000E-02 -0.5235008400000001
3.7999999E-02 -0.53595039
3.9000001E-02 -0.54858187
3.9999999E-02 -0.5613971
4.1000001E-02 -0.57439795
4.1999999E-02 -0.58758622
4.3000001E-02 -0.6009637800000001
4.4000000E-02 -0.6145325
4.5000002E-02 -0.62829424
4.6000000E-02 -0.6422508
4.6999998E-02 -0.65640411
4.8000000E-02 -0.6707560300000001
4.8999999E-02 -0.6853084500000001
5.0000001E-02 -0.70006321
5.0999999E-02 -0.71502225
5.2000001E-02 -0.7301873999999999
5.2999999E-02 -0.7455606
5.4000001E-02 -0.76114368
5.5000000E-02 -0.7769385799999999
5.6000002E-02 -0.79294723
5.7000000E-02 -0.80917152
5.7999998E-02 -0.82561327
5.9000000E-02 -0.84227454
5.9999999E-02 -0.85915709
6.1000001E-02 -0.87626297
6.1999999E-02 -0.8935940499999999
6.3000001E-02 -0.9111522699999999
6.4000003E-02 -0.92893951
6.4999998E-02 -0.9469578
6.6000000E-02 -0.9652090300000001
6.7000002E-02 -0.9836952200000001
6.8000004E-02 -1.0024182
6.8999998E-02 -1.0213801999999998
7.0000000E-02 -1.0405828000000001
7.1000002E-02 -1.0600283
7.1999997E-02 -1.0797185
7.2999999E-02 -1.0996555
7.4000001E-02 -1.1198413
7.5000003E-02 -1.1402778
7.5999998E-02 -1.1609672
7.7000000E-02 -1.1819112999999999
7.8000002E-02 -1.2031122
7.9000004E-02 -1.224572
7.9999998E-02 -1.2462927000000001
8.1000000E-02 -1.2682764
8.2000002E-02 -1.290525
8.2999997E-02 -1.3130408
8.3999999E-02 -1.3358257
8.5000001E-02 -1.3588818
8.6000003E-02 -1.3822112
8.6999997E-02 -1.4058161
8.8000000E-02 -1.4296982999999999
8.9000002E-02 -1.4538602
9.0000004E-02 -1.4783038
9.0999998E-02 -1.5030310999999998
9.2000000E-02 -1.5280444
9.3000002E-02 -1.5533458
9.3999997E-02 -1.5789371
9.4999999E-02 -1.6048208000000002
9.6000001E-02 -1.6309988000000002
9.7000003E-02 -1.6574733000000001
9.7999997E-02 -1.6842464000000001
9.8999999E-02 -1.7113201000000002
0.1000000 -1.7386965
0.1010000 -1.7663779000000002
0.1020000 -1.7943661999999998
0.1030000 -1.8226635000000002
0.1040000 -1.8512717
0.1050000 -1.8801929
0.1060000 -1.9094294
0.1070000 -1.9389829
0.1080000 -1.9688556
0.1090000 -1.9990494
0.1100000 -2.0295663
0.1110000 -2.0604082999999997
0.1120000 -2.0915773
0.1130000 -2.1230751999999997
0.1140000 -2.1549039999999997
0.1150000 -2.1870656
0.1160000 -2.2195619
0.1170000 -2.2523949
0.1180000 -2.2855664
0.1190000 -2.3190783
0.1200000 -2.3529325
0.1210000 -2.3871308
0.1220000 -2.4216752
0.1230000 -2.4565678
0.1240000 -2.4918102
0.1250000 -2.5274044
0.1260000 -2.5633521
0.1270000 -2.5996555
0.1280000 -2.6363162
0.1290000 -2.6733365
0.1300000 -2.7107181000000002
0.1310000 -2.7484629
0.1320000 -2.7865728
0.1330000 -2.8250497
0.1340000 -2.8638955
0.1350000 -2.9031122
0.1360000 -2.9427018
0.1370000 -2.982666
0.1380000 -3.0230066
0.1390000 -3.0637257
0.1400000 -3.1048249
0.1410000 -3.1463064
0.1420000 -3.1881715999999996
0.1430000 -3.2304226999999996
0.1440000 -3.2730612999999997
0.1450000 -3.3160890999999997
0.1460000 -3.3595078000000003
0.1470000 -3.4033189999999998
0.1480000 -3.4475245
0.1490000 -3.4921259000000004
0.1500000 -3.5371248
0.1510000 -3.5825226000000003
0.1520000 -3.628321
0.1530000 -3.6745213
0.1540000 -3.7211251
0.1550000 -3.7681337000000004
0.1560000 -3.8155485000000002
0.1570000 -3.8633712
0.1580000 -3.9116025
0.1590000 -3.9602444
0.1600000 -4.0092979
0.1610000 -4.0587641
0.1620000 -4.1086443
0.1630000 -4.1589398
0.1640000 -4.2096518
0.1650000 -4.2607818
0.1660000 -4.3123305
0.1670000 -4.3642994
0.1680000 -4.4166893
0.1690000 -4.4695016
0.1700000 -4.5227375
0.1710000 -4.576397699999999
0.1720000 -4.6304837
0.1730000 -4.6849966
0.1740000 -4.7399372
0.1750000 -4.795306500000001
0.1760000 -4.8511058
0.1770000 -4.9073361
0.1780000 -4.9639980999999995
0.1790000 -5.0210930000000005
0.1800000 -5.078622
0.1810000 -5.1365856
0.1820000 -5.1949847
0.1830000 -5.2538200999999995
0.1840000 -5.3130928
0.1850000 -5.3728036999999995
0.1860000 -5.4329533
0.1870000 -5.4935426000000005
0.1880000 -5.5545717
0.1890000 -5.616042
0.1900000 -5.6779534
0.1910000 -5.7403069
0.1920000 -5.8031026
0.1930000 -5.8663413
0.1940000 -5.9300233
0.1950000 -5.9941489
0.1960000 -6.0587186
0.1970000 -6.1237328
0.1980000 -6.1891913
0.1990000 -6.2550947
0.2000000 -6.3214429
0.2010000 -6.3882358
0.2020000 -6.4554743
0.2030000 -6.5231577
0.2040000 -6.5912858000000005
0.2050000 -6.6598587
0.2060000 -6.7288764
0.2070000 -6.798338900000001
0.2080000 -6.8682462
0.2090000 -6.9385976000000005
0.2100000 -7.009393
0.2110000 -7.080632400000001
0.2120000 -7.152314499999999
0.2130000 -7.2244398
0.2140000 -7.297007699999999
0.2150000 -7.3700175
0.2160000 -7.4434683
0.2170000 -7.517360200000001
0.2180000 -7.5916923999999995
0.2190000 -7.666464100000001
0.2200000 -7.741674799999999
0.2210000 -7.8173235
0.2220000 -7.893409599999999
0.2230000 -7.9699323
0.2240000 -8.0468908
0.2250000 -8.124284399999999
0.2260000 -8.2021117
0.2270000 -8.2803719
0.2280000 -8.3590634
0.2290000 -8.4381863
0.2300000 -8.517738399999999
0.2310000 -8.5977189
0.2320000 -8.678126299999999
0.2330000 -8.7589592
0.2340000 -8.840216700000001
0.2350000 -8.9218974
0.2360000 -9.0039991
0.2370000 -9.086521
0.2380000 -9.1694608
0.2390000 -9.2528172
0.2400000 -9.3365878
0.2410000 -9.4207712
0.2420000 -9.505365000000001
0.2430000 -9.590368
0.2440000 -9.675777700000001
0.2450000 -9.761592
0.2460000 -9.8478086
0.2470000 -9.9344254
0.2480000 -10.02144
0.2490000 -10.10885
0.2500000 -10.19665
0.2510000 -10.28484
0.2520000 -10.37342
0.2530000 -10.462390000000001
0.2540000 -10.55173
0.2550000 -10.64146
0.2560000 -10.73156
0.2570000 -10.82203
0.2580000 -10.91288
0.2590000 -11.00409
0.2600000 -11.09566
0.2610000 -11.1876
0.2620000 -11.27989
0.2630000 -11.37254
0.2640000 -11.46554
0.2650000 -11.55888
0.2660000 -11.652569999999999
0.2670000 -11.7466
0.2680000 -11.84097
0.2690000 -11.93567
0.2700000 -12.03071
0.2710000 -12.126059999999999
0.2720000 -12.22174
0.2730000 -12.31774
0.2740000 -12.414060000000001
0.2750000 -12.510679999999999
0.2760000 -12.60761
0.2770000 -12.70485
0.2780000 -12.80238
0.2790000 -12.900210000000001
0.2800000 -12.99832
0.2810000 -13.09673
0.2820000 -13.195409999999999
0.2830000 -13.29437
0.2840000 -13.39361
0.2850000 -13.49311
0.2860000 -13.592870000000001
0.2870000 -13.692889999999998
0.2880000 -13.793159999999999
0.2890000 -13.89368
0.2900000 -13.994439999999999
0.2910000 -14.09544
0.2920000 -14.196670000000001
0.2930000 -14.29812
0.2940000 -14.399799999999999
0.2950000 -14.50168
0.2960000 -14.60378
0.2970000 -14.70608
0.2980000 -14.80858
0.2990000 -14.911269999999998
0.3000000 -15.014140000000001
0.3010000 -15.117189999999999
0.3020000 -15.22042
0.3030000 -15.323800000000002
0.3040000 -15.42735
0.3050000 -15.531049999999999
0.3060000 -15.634899999999998
0.3070000 -15.73889
0.3080000 -15.84301
0.3090000 -15.947249999999999
0.3100000 -16.05162
0.3110000 -16.156100000000002
0.3120000 -16.26069
0.3130000 -16.365370000000002
0.3140000 -16.47014
0.3150000 -16.575010000000002
0.3160000 -16.67994
0.3170000 -16.784950000000002
0.3180000 -16.89002
0.3190000 -16.99515
0.3200000 -17.10033
0.3210000 -17.20554
0.3220000 -17.31079
0.3230000 -17.41607
0.3240000 -17.52136
0.3250000 -17.62667
0.3260000 -17.73197
0.3270000 -17.83727
0.3280000 -17.94256
0.3290000 -18.04782
0.3300000 -18.15305
0.3310000 -18.25825
0.3320000 -18.3634
0.3330000 -18.468490000000003
0.3340000 -18.57352
0.3350000 -18.67847
0.3360000 -18.783340000000003
0.3370000 -18.88812
0.3380000 -18.99281
0.3390000 -19.09738
0.3400000 -19.20184
0.3410000 -19.30616
0.3420000 -19.410359999999997
0.3430000 -19.514409999999998
0.3440000 -19.618299999999998
0.3450000 -19.72203
0.3460000 -19.825580000000002
0.3470000 -19.92895
0.3480000 -20.032130000000002
0.3490000 -20.13511
0.3500000 -20.23787
0.3510000 -20.340410000000002
0.3520000 -20.44272
0.3530000 -20.544780000000003
0.3540000 -20.64659
0.3550000 -20.74814
0.3560000 -20.84941
0.3570000 -20.95041
0.3580000 -21.0511
0.3590000 -21.15149
0.3600000 -21.25157
0.3610000 -21.351319999999998
0.3620000 -21.45074
0.3630000 -21.5498
0.3640000 -21.64851
0.3650000 -21.746850000000002
0.3660000 -21.84481
0.3670000 -21.94238
0.3680000 -22.03955
0.3690000 -22.13631
0.3700000 -22.23264
0.3710000 -22.32853
0.3720000 -22.42398
0.3730000 -22.51896
0.3740000 -22.61348
0.3750000 -22.70751
0.3760000 -22.80106
0.3770000 -22.89409
0.3780000 -22.98661
0.3790000 -23.078599999999998
0.3800000 -23.17005
0.3810000 -23.26095
0.3820000 -23.35128
0.3830000 -23.441029999999998
0.3840000 -23.5302
0.3850000 -23.618759999999998
0.3860000 -23.70671
0.3870000 -23.79403
0.3880000 -23.88072
0.3890000 -23.96675
0.3900000 -24.05213
0.3910000 -24.13683
0.3920000 -24.22084
0.3930000 -24.30415
0.3940000 -24.38674
0.3950000 -24.468619999999998
0.3960000 -24.54975
0.3970000 -24.63014
0.3980000 -24.70976
0.3990000 -24.7886
0.4000000 -24.86666
0.4010000 -24.94392
0.4020000 -25.020360000000004
0.4030000 -25.09598
0.4040000 -25.170759999999998
0.4050000 -25.244680000000002
0.4060000 -25.31774
0.4070000 -25.38992
0.4080000 -25.46121
0.4090000 -25.531599999999997
0.4100000 -25.601069999999996
0.4110000 -25.66961
0.4120000 -25.737199999999998
0.4130000 -25.80384
0.4140000 -25.869510000000002
0.4150000 -25.9342
0.4160000 -25.99789
0.4170000 -26.06057
0.4180000 -26.122220000000002
0.4190000 -26.182840000000002
0.4200000 -26.24241
0.4210000 -26.30091
0.4220000 -26.358340000000002
0.4230000 -26.41467
0.4240000 -26.469900000000003
0.4250000 -26.524009999999997
0.4260000 -26.576990000000002
0.4270000 -26.628819999999997
0.4280000 -26.67949
0.4290000 -26.728990000000003
0.4300000 -26.777299999999997
0.4310000 -26.82441
0.4320000 -26.870300000000004
0.4330000 -26.91497
0.4340000 -26.958389999999998
0.4350000 -27.00056
0.4360000 -27.04145
0.4370000 -27.08106
0.4380000 -27.11938
0.4390000 -27.156380000000002
0.4400000 -27.19206
0.4410000 -27.2264
0.4420000 -27.25939
0.4430000 -27.29101
0.4440000 -27.321260000000002
0.4450000 -27.35011
0.4460000 -27.37755
0.4470000 -27.403579999999998
0.4480000 -27.42817
0.4490000 -27.451320000000003
0.4500000 -27.47301
0.4510000 -27.49322
0.4520000 -27.511950000000002
0.4530000 -27.529179999999997
0.4540000 -27.5449
0.4550000 -27.55909
0.4560000 -27.57175
0.4570000 -27.582849999999997
0.4580000 -27.59238
0.4590000 -27.600350000000002
0.4600000 -27.60671
0.4610000 -27.61148
0.4620000 -27.614630000000002
0.4630000 -27.61615
0.4640000 -27.616020000000002
0.4650000 -27.614240000000002
0.4660000 -27.61079
0.4670000 -27.60566
0.4680000 -27.598840000000003
0.4690000 -27.5903
0.4700000 -27.58005
0.4710000 -27.56806
0.4720000 -27.55433
0.4730000 -27.538839999999997
0.4740000 -27.52157
0.4750000 -27.502520000000004
0.4760000 -27.481680000000004
0.4770000 -27.459020000000002
0.4780000 -27.434540000000002
0.4790000 -27.40823
0.4800000 -27.38006
0.4810000 -27.350039999999996
0.4820000 -27.318150000000003
0.4830000 -27.284370000000003
0.4840000 -27.248689999999996
0.4850000 -27.2111
0.4860000 -27.1716
0.4870000 -27.130159999999997
0.4880000 -27.086779999999997
0.4890000 -27.04144
0.4900000 -26.99413
0.4910000 -26.94485
0.4920000 -26.89358
0.4930000 -26.840310000000002
0.4940000 -26.78502
0.4950000 -26.727719999999998
0.4960000 -26.668380000000003
0.4970000 -26.606990000000003
0.4980000 -26.54355
0.4990000 -26.478049999999996
0.5000000 -26.410470000000004
0.5010000 -26.340799999999998
0.5020000 -26.26904
0.5030000 -26.19517
0.5040000 -26.119189999999996
0.5050000 -26.04108
0.5060000 -25.96083
0.5070000 -25.87844
0.5080000 -25.79389
0.5090000 -25.70718
0.5100000 -25.61829
0.5110000 -25.52722
0.5120000 -25.43395
0.5130000 -25.33848
0.5140000 -25.240800000000004
0.5150000 -25.1409
0.5160000 -25.03877
0.5170000 -24.9344
0.5180000 -24.82779
0.5190000 -24.71892
0.5200000 -24.607789999999998
0.5210000 -24.49438
0.5220000 -24.37869
0.5230000 -24.26072
0.5240000 -24.140449999999998
0.5250000 -24.017879999999998
0.5260000 -23.89299
0.5270000 -23.76579
0.5280000 -23.63626
0.5290000 -23.5044
0.5300000 -23.3702
0.5310000 -23.23365
0.5320000 -23.09475
0.5330000 -22.95349
0.5340000 -22.80987
0.5350000 -22.66387
0.5360000 -22.5155
0.5370000 -22.36474
0.5380000 -22.2116
0.5390000 -22.05606
0.5400000 -21.89813
0.5410000 -21.73779
0.5420000 -21.57504
0.5430000 -21.40988
0.5440000 -21.2423
0.5450000 -21.0723
0.5460000 -20.89987
0.5470000 -20.725009999999997
0.5480000 -20.547719999999998
0.5490000 -20.36799
0.5500000 -20.18582
0.5510000 -20.00121
0.5520000 -19.81414
0.5530000 -19.62463
0.5540000 -19.43266
0.5550000 -19.23824
0.5560000 -19.041359999999997
0.5570000 -18.842010000000002
0.5580000 -18.64021
0.5590000 -18.435940000000002
0.5600000 -18.229200000000002
0.5610000 -18.01999
0.5620000 -17.80831
0.5630000 -17.59416
0.5640000 -17.37754
0.5650000 -17.15844
0.5660000 -16.936870000000003
0.5670000 -16.71282
0.5680000 -16.48629
0.5690000 -16.2573
0.5700000 -16.02582
0.5710000 -15.79187
0.5720000 -15.55545
0.5730000 -15.316550000000001
0.5740000 -15.07518
0.5750000 -14.831330000000001
0.5760000 -14.585020000000002
0.5770000 -14.33623
0.5780000 -14.08498
0.5790000 -13.831270000000002
0.5800000 -13.575090000000001
0.5810000 -13.31645
0.5820000 -13.055349999999999
0.5830000 -12.7918
0.5840000 -12.5258
0.5850000 -12.25735
0.5860000 -11.986460000000001
0.5870000 -11.71312
0.5880000 -11.43736
0.5890000 -11.15916
0.5900000 -10.878540000000001
0.5910000 -10.59549
0.5920000 -10.310030000000001
0.5930000 -10.02216
0.5940000 -9.731891
0.5950000 -9.4392188
0.5960000 -9.144154200000001
0.5970000 -8.8467032
0.5980000 -8.5468724
0.5990000 -8.2446679
0.6000000 -7.9400972
0.6010000 -7.633166800000001
0.6020000 -7.3238842
0.6030000 -7.012257
0.6040000 -6.6982925
0.6050000 -6.3819982
0.6060000 -6.063382300000001
0.6070000 -5.7424527
0.6080000 -5.4192178
0.6090000 -5.0936863
0.6100000 -4.7658667
0.6110000 -4.4357676
0.6120000 -4.1033987000000005
0.6130000 -3.7687689000000004
0.6140000 -3.4318883000000002
0.6150000 -3.0927664
0.6160000 -2.7514132
0.6170000 -2.4078391
0.6180000 -2.0620548999999997
0.6190000 -1.7140712999999999
0.6200000 -1.3638992
0.6210000 -1.0115501
0.6220000 -0.65703583
0.6230000 -0.30036810999999997
0.6240000 0.05844082900000001
0.6250000 0.41937851
0.6260000 0.7824322200000001
0.6270000 1.1475889
0.6280000 1.5148352999999999
0.6290000 1.8841578
0.6300000 2.2555426
0.6310000 2.6289755
0.6320000 3.0044423
0.6330000 3.3819283999999996
0.6340000 3.7614185
0.6350000 4.1428978999999995
0.6360000 4.526351
0.6370000 4.9117625
0.6380000 5.2991163
0.6390000 5.6883965000000005
0.6400000 6.0795866
0.6410000 6.4726703
0.6420000 6.867630800000001
0.6430000 7.2644517
0.6440000 7.6631151
0.6450000 8.0636047
0.6460000 8.465901800000001
0.6470000 8.869989200000001
0.6480000 9.2758492
0.6490000 9.6834637
0.6500000 10.09281
0.6510000 10.50388
0.6520000 10.91665
0.6530000 11.3311
0.6540000 11.747209999999999
0.6550000 12.164959999999999
0.6560000 12.58433
0.6570000 13.0053
0.6580000 13.427859999999999
0.6590000 13.85198
0.6600000 14.27764
0.6610000 14.70483
0.6620000 15.13351
0.6630000 15.56368
0.6640000 15.9953
0.6650000 16.42836
0.6660000 16.862840000000002
0.6670000 17.29871
0.6680000 17.735960000000002
0.6690000 18.17455
0.6700000 18.61447
0.6710000 19.05569
0.6720000 19.498199999999997
0.6730000 19.94196
0.6740000 20.386960000000002
0.6750000 20.833170000000003
0.6760000 21.280569999999997
0.6770000 21.729129999999998
0.6780000 22.178829999999998
0.6790000 22.62965
0.6800000 23.08155
0.6810000 23.53452
0.6820000 23.98853
0.6830000 24.44355
0.6840000 24.899569999999997
0.6850000 25.35654
0.6860000 25.81446
0.6870000 26.27328
0.6880000 26.73299
0.6890000 27.19356
0.6900000 27.65496
0.6910000 28.11717
0.6920000 28.58015
0.6930000 29.04389
0.6940000 29.50835
0.6950000 29.973509999999997
0.6960000 30.439339999999998
0.6970000 30.9058
0.6980000 31.372889999999998
0.6990000 31.84056
0.7000000 32.30878
0.7010000 32.77754
0.7020000 33.2468
0.7030000 33.71653
0.7040000 34.18671
0.7050000 34.6573
0.7060000 35.128280000000004
0.7070000 35.59961
0.7080000 36.07128
0.7090000 36.54324
0.7100000 37.01547
0.7110000 37.487939999999995
0.7120000 37.96062
0.7130000 38.433479999999996
0.7140000 38.90648
0.7150000 39.37961
0.7160000 39.85283
0.7170000 40.3261
0.7180000 40.79941
0.7190000 41.272710000000004
0.7200000 41.74597
0.7210000 42.21917
0.7220000 42.69228
0.7230000 43.16525
0.7240000 43.63807
0.7250000 44.110690000000005
0.7260000 44.583099999999995
0.7270000 45.055240000000005
0.7280000 45.5271
0.7290000 45.99864
0.7300000 46.46983
0.7310000 46.94064
0.7320000 47.41103
0.7330000 47.88097
0.7340000 48.35044
0.7350000 48.81938
0.7360000 49.28779
0.7370000 49.75561
0.7380000 50.222829999999995
0.7390000 50.68939
0.7400000 51.15529
0.7410000 51.62047
0.7420000 52.0849
0.7430000 52.54857
0.7440000 53.01142
0.7450000 53.473440000000004
0.7460000 53.93457
0.7470000 54.39481000000001
0.7480000 54.85409
0.7490000 55.31241
0.7500000 55.76972
0.7510000 56.22599
0.7520000 56.68119
0.7530000 57.135270000000006
0.7540000 57.58822
0.7550000 58.039989999999996
0.7560000 58.49056
0.7570000 58.93988
0.7580000 59.38793
0.7590000 59.83467
0.7600000 60.280069999999995
0.7610000 60.7241
0.7620000 61.16672
0.7630000 61.60789
0.7640000 62.04759
0.7650000 62.485769999999995
0.7660000 62.92240999999999
0.7670000 63.357470000000006
0.7680000 63.79091999999999
0.7690000 64.22272
0.7700000 64.65284
0.7710000 65.08125
0.7720000 65.50791000000001
0.7730000 65.93278000000001
0.7740000 66.35584
0.7750000 66.77704
0.7760000 67.19637
0.7770000 67.61376999999999
0.7780000 68.02922
0.7790000 68.44269
0.7800000 68.85414
0.7810000 69.26352
0.7820000 69.67083
0.7830000 70.07601
0.7840000 70.47903
0.7850000 70.87986
0.7860000 71.27848
0.7870000 71.67483999999999
0.7880000 72.06891
0.7890000 72.46065
0.7900000 72.85004
0.7910000 73.23705000000001
0.7920000 73.62164
0.7930000 74.00377
0.7940000 74.38341000000001
0.7950000 74.76053999999999
0.7960000 75.13511000000001
0.7970000 75.50710000000001
0.7980000 75.87647
0.7990000 76.24319
0.8000000 76.60723
0.8010000 76.96856
0.8020000 77.32714
0.8030000 77.68294999999999
0.8040000 78.03594000000001
0.8050000 78.3861
0.8060000 78.73339
0.8070000 79.07777
0.8080000 79.41922
0.8090000 79.7577
0.8100000 80.09319
0.8110000 80.42564
0.8120000 80.75504
0.8130000 81.08134
0.8140000 81.40453
0.8150000 81.72455
0.8160000 82.0414
0.8170000 82.35503
0.8180000 82.66543
0.8190000 82.97254
0.8200000 83.27636000000001
0.8210000 83.57685000000001
0.8220000 83.87396
0.8230000 84.16769
0.8240000 84.45799000000001
0.8250000 84.74485
0.8260000 85.02822
0.8270000 85.30808
0.8280000 85.5844
0.8290000 85.85715
0.8300000 86.1263
0.8310000 86.39183
0.8320000 86.6537
0.8330000 86.91189
0.8340000 87.16637
0.8350000 87.41711
0.8360000 87.66408
0.8370000 87.90725
0.8380000 88.14661000000001
0.8390000 88.38211
0.8400000 88.61373999999999
0.8410000 88.84147
0.8420000 89.06528
0.8430000 89.28511999999999
0.8440000 89.50099
0.8450000 89.71286
0.8460000 89.92069000000001
0.8470000 90.12446
0.8480000 90.32415999999999
0.8490000 90.51974
0.8500000 90.7112
0.8510000 90.8985
0.8520000 91.08163
0.8530000 91.26055
0.8540000 91.43524
0.8550000 91.60569
0.8560000 91.77186
0.8570000 91.93373
0.8580000 92.09129
0.8590000 92.24449
0.8600000 92.39334
0.8610000 92.5378
0.8620000 92.67784
0.8630000 92.81346
0.8640000 92.94462
0.8650000 93.07130000000001
0.8660000 93.19349
0.8670000 93.31116
0.8680000 93.4243
0.8690000 93.53287
0.8700000 93.63687
0.8710000 93.73627
0.8720000 93.83106
0.8730000 93.9212
0.8740000 94.00669
0.8750000 94.08751
0.8760000 94.16363
0.8770000 94.23504
0.8780000 94.30172
0.8790000 94.36366000000001
0.8800000 94.42083
0.8810000 94.47321
0.8820000 94.52080000000001
0.8830000 94.56357
0.8840000 94.60151
0.8850000 94.63459
0.8860000 94.66282
0.8870000 94.68616
0.8880000 94.7046
0.8890000 94.71813
0.8900000 94.72673999999999
0.8910000 94.7304
0.8920000 94.72911
0.8930000 94.72286
0.8940000 94.71161000000001
0.8950000 94.69538
0.8960000 94.67413
0.8970000 94.64786
0.8980000 94.61656
0.8990000 94.5802
0.9000000 94.53878999999999
0.9010000 94.49231
0.9020000 94.44075
0.9030000 94.38409
0.9040000 94.32233
0.9050000 94.25545
0.9060000 94.18346
0.9070000 94.10632
0.9080000 94.02404
0.9090000 93.93662
0.9100000 93.84403
0.9110000 93.74626
0.9120000 93.64332
0.9130000 93.53518
0.9140000 93.42186
0.9150000 93.30332
0.9160000 93.17958
0.9170000 93.05062
0.9180000 92.91643
0.9190000 92.77701
0.9200000 92.63235
0.9210000 92.48245
0.9220000 92.32730000000001
0.9230000 92.16689
0.9240000 92.00123
0.9250000 91.8303
0.9260000 91.6541
0.9270000 91.47264
0.9280000 91.2859
0.9290000 91.09387
0.9300000 90.89657
0.9310000 90.69399
0.9320000 90.48612
0.9330000 90.27296
0.9340000 90.05451
0.9350000 89.83078
0.9360000 89.60176
0.9370000 89.36744
0.9380000 89.12783
0.9390000 88.88294
0.9400000 88.63275
0.9410000 88.37728
0.9420000 88.11652
0.9430000 87.85048
0.9440000 87.57914
0.9450000 87.30253
0.9460000 87.02064
0.9470000 86.73347
0.9480000 86.44103
0.9490000 86.14332
0.9500000 85.84034
0.9510000 85.5321
0.9520000 85.21861
0.9530000 84.89985
0.9540000 84.57586
0.9550000 84.24661
0.9560000 83.91212999999999
0.9570000 83.57240999999999
0.9580000 83.22747
0.9590000 82.87731000000001
0.9600000 82.52194
0.9610000 82.16136
0.9620000 81.79558999999999
0.9630000 81.42462
0.9640000 81.04846
0.9650000 80.66714
0.9660000 80.28065
0.9670000 79.889
0.9680000 79.49221
0.9690000 79.09026999999999
0.9700000 78.68321
0.9710000 78.27103
0.9720000 77.85375
0.9730000 77.43136
0.9740000 77.0039
0.9750000 76.57136
0.9760000 76.13376
0.9770000 75.6911
0.9780000 75.24342
0.9790000 74.79071
0.9800000 74.33299
0.9810000 73.87027
0.9820000 73.40257
0.9830000 72.92990999999999
0.9840000 72.45228999999999
0.9850000 71.96974
0.9860000 71.48226
0.9870000 70.98988
0.9880000 70.49260000000001
0.9890000 69.99045000000001
0.9900000 69.48344
0.9910000 68.97159
0.9920000 68.45492
0.9930000 67.93345
0.9940000 67.40718
0.9950000 66.87616
0.9960000 66.34037000000001
0.9970000 65.79986
0.9980000 65.25463
0.9990000 64.70471
1.000000 64.15012
1.001000 63.59087
1.002000 63.026990000000005
1.003000 62.458499999999994
1.004000 61.88542
1.005000 61.30778
1.006000 60.72558
1.007000 60.13886000000001
1.008000 59.54764
1.009000 58.95193
1.010000 58.35177
1.011000 57.74718
1.012000 57.13817
1.013000 56.52478
1.014000 55.90703
1.015000 55.284940000000006
1.016000 54.658530000000006
1.017000 54.02783
1.018000 53.39288
1.019000 52.75368
1.020000 52.11027
1.021000 51.462680000000006
1.022000 50.81093
1.023000 50.15503999999999
1.024000 49.49505
1.025000 48.83099
1.026000 48.162870000000005
1.027000 47.49073
1.028000 46.81459
1.029000 46.1345
1.030000 45.45046
1.031000 44.76252
1.032000 44.070710000000005
1.033000 43.37504
1.034000 42.675560000000004
1.035000 41.97229
1.036000 41.26527
1.037000 40.55453
1.038000 39.840090000000004
1.039000 39.121990000000004
1.040000 38.40025
1.041000 37.67492
1.042000 36.94603
1.043000 36.2136
1.044000 35.47768
1.045000 34.738279999999996
1.046000 33.99546
1.047000 33.24924
1.048000 32.49965
1.049000 31.74673
1.050000 30.99052
1.051000 30.231039999999997
1.052000 29.468339999999998
1.053000 28.702450000000002
1.054000 27.93341
1.055000 27.16124
1.056000 26.386
1.057000 25.60771
1.058000 24.82641
1.059000 24.04213
1.060000 23.254929999999998
1.061000 22.46482
1.062000 21.67185
1.063000 20.87607
1.064000 20.0775
1.065000 19.27618
1.066000 18.472160000000002
1.067000 17.66548
1.068000 16.85616
1.069000 16.04427
1.070000 15.22982
1.071000 14.41287
1.072000 13.59345
1.073000 12.771609999999999
1.074000 11.947389999999999
1.075000 11.12082
1.076000 10.29196
1.077000 9.4608344
1.078000 8.6274967
1.079000 7.791985599999999
1.080000 6.9543436
1.081000 6.114614
1.082000 5.272839599999999
1.083000 4.4290639
1.084000 3.5833299
1.085000 2.7356815
1.086000 1.8861622000000002
1.087000 1.0348161999999999
1.088000 0.18168765
1.089000 -0.6731791
1.090000 -1.5297395
1.091000 -2.3879490999999997
1.092000 -3.2477628000000003
1.093000 -4.1091356
1.094000 -4.972022
1.095000 -5.8363769
1.096000 -6.7021549
1.097000 -7.5693093000000005
1.098000 -8.4377944
1.099000 -9.307564
1.100000 -10.17857
1.101000 -11.05077
1.102000 -11.92411
1.103000 -12.79856
1.104000 -13.67405
1.105000 -14.550540000000002
1.106000 -15.42799
1.107000 -16.30634
1.108000 -17.18556
1.109000 -18.06558
1.110000 -18.94637
1.111000 -19.82786
1.112000 -20.71002
1.113000 -21.5928
1.114000 -22.47614
1.115000 -23.35999
1.116000 -24.24431
1.117000 -25.129050000000003
1.118000 -26.01415
1.119000 -26.89956
1.120000 -27.78524
1.121000 -28.67113
1.122000 -29.55719
1.123000 -30.443350000000002
1.124000 -31.32958
1.125000 -32.21582
1.126000 -33.10201
1.127000 -33.98812
1.128000 -34.87407
1.129000 -35.75983
1.130000 -36.64534
1.131000 -37.53055
1.132000 -38.4154
1.133000 -39.29985
1.134000 -40.18385
1.135000 -41.06733
1.136000 -41.95025
1.137000 -42.832550000000005
1.138000 -43.71419
1.139000 -44.5951
1.140000 -45.47524
1.141000 -46.35456
1.142000 -47.23299
1.143000 -48.11048
1.144000 -48.986990000000006
1.145000 -49.86246
1.146000 -50.73683
1.147000 -51.610049999999994
1.148000 -52.48207
1.149000 -53.35284
1.150000 -54.222289999999994
1.151000 -55.09038
1.152000 -55.957049999999995
1.153000 -56.82225
1.154000 -57.68592
1.155000 -58.54801
1.156000 -59.40847
1.157000 -60.267230000000005
1.158000 -61.12426
1.159000 -61.979479999999995
1.160000 -62.832860000000004
1.161000 -63.68433
1.162000 -64.53383000000001
1.163000 -65.38132
1.164000 -66.22673999999999
1.165000 -67.07003
1.166000 -67.91114
1.167000 -68.75002
1.168000 -69.5866
1.169000 -70.42084
1.170000 -71.25268
1.171000 -72.08206
1.172000 -72.90893
1.173000 -73.73323
1.174000 -74.55492
1.175000 -75.37393
1.176000 -76.19019999999999
1.177000 -77.00369
1.178000 -77.81434
1.179000 -78.62209
1.180000 -79.42689
1.181000 -80.22869
1.182000 -81.02742
1.183000 -81.82304
1.184000 -82.61549000000001
1.185000 -83.40471000000001
1.186000 -84.19065
1.187000 -84.97326
1.188000 -85.75247999999999
1.189000 -86.52825
1.190000 -87.30052
1.191000 -88.06924000000001
1.192000 -88.83436
1.193000 -89.59581
1.194000 -90.35355
1.195000 -91.10752
1.196000 -91.85766
1.197000 -92.60391999999999
1.198000 -93.34625
1.199000 -94.08459
1.200000 -94.8189
1.201000 -95.54911
1.202000 -96.27517
1.203000 -96.99703
1.204000 -97.71463
1.205000 -98.42793
1.206000 -99.13686
1.207000 -99.84137
1.208000 -100.54140000000001
1.209000 -101.2369
1.210000 -101.92790000000001
1.211000 -102.61420000000001
1.212000 -103.29589999999999
1.213000 -103.97279999999999
1.214000 -104.64489999999999
1.215000 -105.31219999999999
1.216000 -105.97460000000001
1.217000 -106.63199999999999
1.218000 -107.28450000000001
1.219000 -107.93189999999998
1.220000 -108.5742
1.221000 -109.2114
1.222000 -109.84339999999999
1.223000 -110.47009999999999
1.224000 -111.0916
1.225000 -111.70770000000002
1.226000 -112.31830000000001
1.227000 -112.9236
1.228000 -113.52340000000001
1.229000 -114.1176
1.230000 -114.7062
1.231000 -115.28920000000001
1.232000 -115.8665
1.233000 -116.438
1.234000 -117.00379999999998
1.235000 -117.5638
1.236000 -118.1178
1.237000 -118.66600000000001
1.238000 -119.2081
1.239000 -119.74430000000001
1.240000 -120.27429999999998
1.241000 -120.7983
1.242000 -121.31609999999999
1.243000 -121.82770000000001
1.244000 -122.333
1.245000 -122.8321
1.246000 -123.3248
1.247000 -123.8111
1.248000 -124.291
1.249000 -124.7644
1.250000 -125.2313
1.251000 -125.6916
1.252000 -126.14529999999999
1.253000 -126.5924
1.254000 -127.0328
1.255000 -127.46640000000001
1.256000 -127.89330000000001
1.257000 -128.3134
1.258000 -128.7266
1.259000 -129.1329
1.260000 -129.53220000000002
1.261000 -129.9246
1.262000 -130.31
1.263000 -130.6883
1.264000 -131.0594
1.265000 -131.4235
1.266000 -131.7804
1.267000 -132.13
1.268000 -132.4724
1.269000 -132.8076
1.270000 -133.1354
1.271000 -133.45579999999998
1.272000 -133.7688
1.273000 -134.0744
1.274000 -134.3726
1.275000 -134.66320000000002
1.276000 -134.9463
1.277000 -135.2218
1.278000 -135.4897
1.279000 -135.75
1.280000 -136.0027
1.281000 -136.2476
1.282000 -136.4848
1.283000 -136.7143
1.284000 -136.9359
1.285000 -137.1498
1.286000 -137.35580000000002
1.287000 -137.5539
1.288000 -137.7441
1.289000 -137.9264
1.290000 -138.10070000000002
1.291000 -138.267
1.292000 -138.4254
1.293000 -138.5756
1.294000 -138.7179
1.295000 -138.852
1.296000 -138.978
1.297000 -139.0959
1.298000 -139.2056
1.299000 -139.3071
1.300000 -139.4004
1.301000 -139.4855
1.302000 -139.5623
1.303000 -139.6309
1.304000 -139.6911
1.305000 -139.7431
1.306000 -139.7867
1.307000 -139.8219
1.308000 -139.84879999999998
1.309000 -139.8673
1.310000 -139.8774
1.311000 -139.879
1.312000 -139.8722
1.313000 -139.857
1.314000 -139.8333
1.315000 -139.8011
1.316000 -139.7604
1.317000 -139.7112
1.318000 -139.6534
1.319000 -139.5872
1.320000 -139.5124
1.321000 -139.429
1.322000 -139.3371
1.323000 -139.2365
1.324000 -139.1274
1.325000 -139.00969999999998
1.326000 -138.8834
1.327000 -138.7486
1.328000 -138.605
1.329000 -138.4529
1.330000 -138.2921
1.331000 -138.12279999999998
1.332000 -137.9447
1.333000 -137.75809999999998
1.334000 -137.5628
1.335000 -137.3589
1.336000 -137.1463
1.337000 -136.9251
1.338000 -136.6952
1.339000 -136.4567
1.340000 -136.2096
1.341000 -135.9538
1.342000 -135.6894
1.343000 -135.4163
1.344000 -135.1346
1.345000 -134.8444
1.346000 -134.5454
1.347000 -134.2379
1.348000 -133.92170000000002
1.349000 -133.597
1.350000 -133.2637
1.351000 -132.92170000000002
1.352000 -132.5712
1.353000 -132.2122
1.354000 -131.8446
1.355000 -131.4684
1.356000 -131.0837
1.357000 -130.6905
1.358000 -130.2888
1.359000 -129.8786
1.360000 -129.4599
1.361000 -129.0327
1.362000 -128.5972
1.363000 -128.1531
1.364000 -127.7007
1.365000 -127.2399
1.366000 -126.77069999999999
1.367000 -126.2932
1.368000 -125.8073
1.369000 -125.3131
1.370000 -124.8106
1.371000 -124.2999
1.372000 -123.78089999999999
1.373000 -123.2537
1.374000 -122.7182
1.375000 -122.17469999999999
1.376000 -121.6229
1.377000 -121.0631
1.378000 -120.49510000000001
1.379000 -119.91909999999999
1.380000 -119.33510000000001
1.381000 -118.743
1.382000 -118.143
1.383000 -117.535
1.384000 -116.91910000000001
1.385000 -116.2953
1.386000 -115.6636
1.387000 -115.0242
1.388000 -114.3769
1.389000 -113.7219
1.390000 -113.0592
1.391000 -112.3888
1.392000 -111.7108
1.393000 -111.02510000000001
1.394000 -110.33189999999999
1.395000 -109.6311
1.396000 -108.92280000000001
1.397000 -108.2071
1.398000 -107.48400000000001
1.399000 -106.75349999999999
1.400000 -106.0156
1.401000 -105.2705
1.402000 -104.51809999999999
1.403000 -103.7585
1.404000 -102.99179999999998
1.405000 -102.2179
1.406000 -101.437
1.407000 -100.6491
1.408000 -99.85418
1.409000 -99.05235
1.410000 -98.24363000000001
1.411000 -97.42809
1.412000 -96.60577
1.413000 -95.77673
1.414000 -94.94101
1.415000 -94.09868
1.416000 -93.24977
1.417000 -92.39435
1.418000 -91.53246
1.419000 -90.66417
1.420000 -89.78952
1.421000 -88.90858
1.422000 -88.0214
1.423000 -87.12804
1.424000 -86.22855
1.425000 -85.32299
1.426000 -84.41143
1.427000 -83.49392
1.428000 -82.57052
1.429000 -81.64128000000001
1.430000 -80.70627999999999
1.431000 -79.76557
1.432000 -78.81922
1.433000 -77.86728000000001
1.434000 -76.90982
1.435000 -75.9469
1.436000 -74.97858
1.437000 -74.00493999999999
1.438000 -73.02604000000001
1.439000 -72.04193
1.440000 -71.05269
1.441000 -70.05839
1.442000 -69.05909
1.443000 -68.05485
1.444000 -67.04575
1.445000 -66.03186
1.446000 -65.01324000000001
1.447000 -63.98996
1.448000 -62.96209
1.449000 -61.92971000000001
1.450000 -60.89289
1.451000 -59.851690000000005
1.452000 -58.80619
1.453000 -57.75646
1.454000 -56.702580000000005
1.455000 -55.64461000000001
1.456000 -54.582640000000005
1.457000 -53.51675
1.458000 -52.44699000000001
1.459000 -51.37345
1.460000 -50.296209999999995
1.461000 -49.215340000000005
1.462000 -48.130919999999996
1.463000 -47.04303
1.464000 -45.95174
1.465000 -44.85714
1.466000 -43.7593
1.467000 -42.65831
1.468000 -41.55423
1.469000 -40.44716
1.470000 -39.33717
1.471000 -38.22434
1.472000 -37.108760000000004
1.473000 -35.9905
1.474000 -34.869640000000004
1.475000 -33.74628
1.476000 -32.62048
1.477000 -31.492340000000002
1.478000 -30.361939999999997
1.479000 -29.229349999999997
1.480000 -28.09467
1.481000 -26.957969999999996
1.482000 -25.81934
1.483000 -24.67886
1.484000 -23.53662
1.485000 -22.392709999999997
1.486000 -21.2472
1.487000 -20.10019
1.488000 -18.95175
1.489000 -17.80198
1.490000 -16.65095
1.491000 -15.49876
1.492000 -14.3455
1.493000 -13.19124
1.494000 -12.03608
1.495000 -10.880090000000001
1.496000 -9.7233839
1.497000 -8.566030099999999
1.498000 -7.408121199999999
1.499000 -6.2497456
1.500000 -5.090991000000001
1.501000 -3.9319456
1.502000 -2.7726976
1.503000 -1.6133359
1.504000 -0.45394879
1.505000 0.70537496
1.506000 1.8645464999999999
1.507000 3.0234771
1.508000 4.1820775999999995
1.509000 5.3402591
1.510000 6.497933
1.511000 7.6550096
1.512000 8.8114001
1.513000 9.9670157
1.514000 11.12177
1.515000 12.27556
1.516000 13.42832
1.517000 14.579939999999999
1.518000 15.730350000000001
1.519000 16.879440000000002
1.520000 18.02714
1.521000 19.17335
1.522000 20.31798
1.523000 21.46095
1.524000 22.602159999999998
1.525000 23.74153
1.526000 24.87897
1.527000 26.01438
1.528000 27.14769
1.529000 28.278799999999997
1.530000 29.40762
1.531000 30.53406
1.532000 31.65804
1.533000 32.779469999999996
1.534000 33.89826
1.535000 35.01431
1.536000 36.12755
1.537000 37.23787
1.538000 38.34521
1.539000 39.449459999999995
1.540000 40.55054
1.541000 41.648360000000004
1.542000 42.74283
1.543000 43.83388
1.544000 44.9214
1.545000 46.00531
1.546000 47.085539999999995
1.547000 48.16198
1.548000 49.23456
1.549000 50.30319
1.550000 51.367779999999996
1.551000 52.42825
1.552000 53.48450999999999
1.553000 54.53648
1.554000 55.58407
1.555000 56.62720999999999
1.556000 57.6658
1.557000 58.69976
1.558000 59.72901
1.559000 60.75347
1.560000 61.77306
1.561000 62.78769
1.562000 63.79728
1.563000 64.80175
1.564000 65.80102
1.565000 66.79501
1.566000 67.78364
1.567000 68.76683
1.568000 69.7445
1.569000 70.71658
1.570000 71.68298
1.571000 72.64363
1.572000 73.59844
1.573000 74.54736
1.574000 75.49028
1.575000 76.42715
1.576000 77.35788
1.577000 78.2824
1.578000 79.20063999999999
1.579000 80.11252
1.580000 81.01796999999999
1.581000 81.9169
1.582000 82.80927
1.583000 83.69498
1.584000 84.57397
1.585000 85.44617
1.586000 86.31151
1.587000 87.16992
1.588000 88.02132999999999
1.589000 88.86566
1.590000 89.70285
1.591000 90.53283
1.592000 91.35554
1.593000 92.17090999999999
1.594000 92.97887
1.595000 93.77936
1.596000 94.5723
1.597000 95.35764
1.598000 96.13530999999999
1.599000 96.90524
1.600000 97.66738000000001
1.601000 98.42167
1.602000 99.16803
1.603000 99.90642
1.604000 100.6368
1.605000 101.359
1.606000 102.07310000000001
1.607000 102.779
1.608000 103.4766
1.609000 104.16579999999999
1.610000 104.8467
1.611000 105.51919999999998
1.612000 106.1831
1.613000 106.8385
1.614000 107.48530000000001
1.615000 108.1234
1.616000 108.7529
1.617000 109.37349999999999
1.618000 109.98540000000001
1.619000 110.58840000000001
1.620000 111.1826
1.621000 111.7677
1.622000 112.3439
1.623000 112.9111
1.624000 113.46909999999998
1.625000 114.018
1.626000 114.5578
1.627000 115.0883
1.628000 115.6096
1.629000 116.1216
1.630000 116.6242
1.631000 117.1175
1.632000 117.6013
1.633000 118.07570000000001
1.634000 118.5406
1.635000 118.996
1.636000 119.44170000000001
1.637000 119.87790000000001
1.638000 120.30449999999999
1.639000 120.7214
1.640000 121.1286
1.641000 121.526
1.642000 121.91369999999999
1.643000 122.29159999999999
1.644000 122.6596
1.645000 123.0178
1.646000 123.3662
1.647000 123.70460000000001
1.648000 124.0331
1.649000 124.3516
1.650000 124.6602
1.651000 124.9587
1.652000 125.2472
1.653000 125.5257
1.654000 125.7941
1.655000 126.0525
1.656000 126.3007
1.657000 126.5388
1.658000 126.7668
1.659000 126.9846
1.660000 127.19229999999999
1.661000 127.3897
1.662000 127.57700000000001
1.663000 127.75410000000001
1.664000 127.92099999999999
1.665000 128.0777
1.666000 128.2241
1.667000 128.3602
1.668000 128.4862
1.669000 128.6018
1.670000 128.7073
1.671000 128.8024
1.672000 128.88729999999998
1.673000 128.9619
1.674000 129.0262
1.675000 129.0803
1.676000 129.124
1.677000 129.1575
1.678000 129.1807
1.679000 129.19369999999998
1.680000 129.1963
1.681000 129.1887
1.682000 129.1708
1.683000 129.14270000000002
1.684000 129.1044
1.685000 129.0557
1.686000 128.99689999999998
1.687000 128.9278
1.688000 128.8486
1.689000 128.7591
1.690000 128.6594
1.691000 128.5496
1.692000 128.42960000000002
1.693000 128.29950000000002
1.694000 128.1592
1.695000 128.00879999999998
1.696000 127.8484
1.697000 127.67779999999999
1.698000 127.49719999999999
1.699000 127.3066
1.700000 127.10600000000001
1.701000 126.8954
1.702000 126.6748
1.703000 126.4443
1.704000 126.20389999999999
1.705000 125.9535
1.706000 125.6934
1.707000 125.4234
1.708000 125.14359999999999
1.709000 124.854
1.710000 124.55460000000001
1.711000 124.2456
1.712000 123.92689999999999
1.713000 123.5986
1.714000 123.26060000000001
1.715000 122.9131
1.716000 122.556
1.717000 122.1895
1.718000 121.8134
1.719000 121.428
1.720000 121.0332
1.721000 120.629
1.722000 120.2156
1.723000 119.7929
1.724000 119.36089999999999
1.725000 118.9198
1.726000 118.4696
1.727000 118.01029999999999
1.728000 117.54199999999999
1.729000 117.06460000000001
1.730000 116.57839999999999
1.731000 116.0832
1.732000 115.57919999999999
1.733000 115.06639999999999
1.734000 114.5449
1.735000 114.01460000000002
1.736000 113.47579999999999
1.737000 112.92830000000001
1.738000 112.3723
1.739000 111.8079
1.740000 111.235
1.741000 110.65370000000001
1.742000 110.06419999999999
1.743000 109.46629999999999
1.744000 108.8603
1.745000 108.2462
1.746000 107.62400000000001
1.747000 106.99369999999999
1.748000 106.3555
1.749000 105.7094
1.750000 105.0555
1.751000 104.3938
1.752000 103.72449999999999
1.753000 103.04739999999998
1.754000 102.3628
1.755000 101.6708
1.756000 100.9712
1.757000 100.26429999999999
1.758000 99.55011999999999
1.759000 98.82869
1.760000 98.1001
1.761000 97.36443
1.762000 96.62173
1.763000 95.87209
1.764000 95.11557
1.765000 94.35225
1.766000 93.5822
1.767000 92.8055
1.768000 92.02223000000001
1.769000 91.23245
1.770000 90.43624
1.771000 89.63368
1.772000 88.82484000000001
1.773000 88.00981
1.774000 87.18866
1.775000 86.36147
1.776000 85.52830999999999
1.777000 84.68928
1.778000 83.84443999999999
1.779000 82.99387
1.780000 82.13766
1.781000 81.27588999999999
1.782000 80.40863999999999
1.783000 79.536
1.784000 78.65804
1.785000 77.77486
1.786000 76.88652
1.787000 75.99313
1.788000 75.09475
1.789000 74.19148
1.790000 73.2834
1.791000 72.37061
1.792000 71.45317
1.793000 70.53119
1.794000 69.60475000000001
1.795000 68.67393
1.796000 67.73883000000001
1.797000 66.79952999999999
1.798000 65.85613000000001
1.799000 64.9087
1.800000 63.957350000000005
1.801000 63.00215
1.802000 62.0432
1.803000 61.08059
1.804000 60.1144
1.805000 59.14474
1.806000 58.17168
1.807000 57.19532
1.808000 56.21576
1.809000 55.23307
1.810000 54.24737
1.811000 53.258720000000004
1.812000 52.26724
1.813000 51.273
1.814000 50.276109999999996
1.815000 49.27665
1.816000 48.27471
1.817000 47.2704
1.818000 46.263799999999996
1.819000 45.25501
1.820000 44.24411
1.821000 43.23121
1.822000 42.2164
1.823000 41.199760000000005
1.824000 40.18141
1.825000 39.16142
1.826000 38.1399
1.827000 37.116929999999996
1.828000 36.09262
1.829000 35.06706
1.830000 34.04034
1.831000 33.01256
1.832000 31.983810000000002
1.833000 30.954189999999997
1.834000 29.9238
1.835000 28.89272
1.836000 27.86106
1.837000 26.8289
1.838000 25.79635
1.839000 24.7635
1.840000 23.73043
1.841000 22.69726
1.842000 21.66407
1.843000 20.630950000000002
1.844000 19.59801
1.845000 18.56533
1.846000 17.533
1.847000 16.50113
1.848000 15.46981
1.849000 14.43913
1.850000 13.409180000000001
1.851000 12.38006
1.852000 11.35186
1.853000 10.32467
1.854000 9.2985861
1.855000 8.2737014
1.856000 7.250107799999999
1.857000 6.2278971
1.858000 5.2071616
1.859000 4.187992599999999
1.860000 3.1704817000000003
1.861000 2.1547204
1.862000 1.1407995
1.863000 0.12880961999999999
1.864000 -0.8811588400000001
1.865000 -1.8890157
1.866000 -2.8946711
1.867000 -3.8980357
1.868000 -4.8990200999999995
1.869000 -5.8975358
1.870000 -6.8934940000000005
1.871000 -7.8868069
1.872000 -8.877386900000001
1.873000 -9.8651461
1.874000 -10.85
1.875000 -11.831859999999999
1.876000 -12.81063
1.877000 -13.78624
1.878000 -14.7586
1.879000 -15.72762
1.880000 -16.69322
1.881000 -17.65531
1.882000 -18.61381
1.883000 -19.568640000000002
1.884000 -20.51971
1.885000 -21.46694
1.886000 -22.41025
1.887000 -23.34955
1.888000 -24.28476
1.889000 -25.215799999999998
1.890000 -26.142599999999998
1.891000 -27.065070000000002
1.892000 -27.98313
1.893000 -28.896699999999996
1.894000 -29.8057
1.895000 -30.71005
1.896000 -31.60968
1.897000 -32.504509999999996
1.898000 -33.39447
1.899000 -34.27947
1.900000 -35.15944
1.901000 -36.034310000000005
1.902000 -36.903999999999996
1.903000 -37.768429999999995
1.904000 -38.62755
1.905000 -39.48126
1.906000 -40.32951
1.907000 -41.172219999999996
1.908000 -42.00932
1.909000 -42.84074
1.910000 -43.66642
1.911000 -44.48628
1.912000 -45.300259999999994
1.913000 -46.10828
1.914000 -46.9103
1.915000 -47.70623
1.916000 -48.49602
1.917000 -49.2796
1.918000 -50.05691
1.919000 -50.82788
1.920000 -51.592459999999996
1.921000 -52.35058
1.922000 -53.10218
1.923000 -53.847199999999994
1.924000 -54.58558
1.925000 -55.31726999999999
1.926000 -56.042199999999994
1.927000 -56.76032
1.928000 -57.47157000000001
1.929000 -58.175900000000006
1.930000 -58.87325
1.931000 -59.56357
1.932000 -60.2468
1.933000 -60.922889999999995
1.934000 -61.59179
1.935000 -62.25345
1.936000 -62.90781
1.937000 -63.55484
1.938000 -64.19445999999999
1.939000 -64.82666
1.940000 -65.45134999999999
1.941000 -66.06851999999999
1.942000 -66.67811
1.943000 -67.28008
1.944000 -67.87438
1.945000 -68.46097
1.946000 -69.0398
1.947000 -69.61084
1.948000 -70.17405
1.949000 -70.72939000000001
1.950000 -71.27681
1.951000 -71.81628
1.952000 -72.34777
1.953000 -72.87124
1.954000 -73.38665
1.955000 -73.89396
1.956000 -74.39314999999999
1.957000 -74.88418999999999
1.958000 -75.36703
1.959000 -75.84166
1.960000 -76.30803
1.961000 -76.76612
1.962000 -77.2159
1.963000 -77.65735000000001
1.964000 -78.09044
1.965000 -78.51514
1.966000 -78.93143
1.967000 -79.33927
1.968000 -79.73866
1.969000 -80.12956
1.970000 -80.51196
1.971000 -80.88584
1.972000 -81.25117
1.973000 -81.60793
1.974000 -81.95612
1.975000 -82.29570000000001
1.976000 -82.62668
1.977000 -82.94901999999999
1.978000 -83.26272
1.979000 -83.56776
1.980000 -83.86413
1.981000 -84.15183
1.982000 -84.43083
1.983000 -84.70113
1.984000 -84.96271
1.985000 -85.21558999999999
1.986000 -85.45973000000001
1.987000 -85.69515
1.988000 -85.92183
1.989000 -86.13977
1.990000 -86.34895999999999
1.991000 -86.54941000000001
1.992000 -86.74112000000001
1.993000 -86.92408
1.994000 -87.09827999999999
1.995000 -87.26375
1.996000 -87.42046
1.997000 -87.56844000000001
1.998000 -87.70768
1.999000 -87.83819000000001
2.000000 -87.95997
2.001000 -88.07303
2.002000 -88.17738
2.003000 -88.27302999999999
2.004000 -88.35998000000001
2.005000 -88.43825
2.006000 -88.50784
2.007000 -88.56878
2.008000 -88.62106
2.009000 -88.66471
2.010000 -88.69974
2.011000 -88.72616
2.012000 -88.744
2.013000 -88.75326
2.014000 -88.75397000000001
2.015000 -88.74615
2.016000 -88.72982
2.017000 -88.70499
2.018000 -88.67168
2.019000 -88.62993999999999
2.020000 -88.57976
2.021000 -88.52118
2.022000 -88.45421999999999
2.023000 -88.37891
2.024000 -88.29527
2.025000 -88.20333000000001
2.026000 -88.10312
2.027000 -87.99466
2.028000 -87.87799
2.029000 -87.75313
2.030000 -87.62012
2.031000 -87.47897999999999
2.032000 -87.32976000000001
2.033000 -87.17247
2.034000 -87.00716
2.035000 -86.83386
2.036000 -86.6526
2.037000 -86.46343
2.038000 -86.26637000000001
2.039000 -86.06147
2.040000 -85.84877
2.041000 -85.62828999999999
2.042000 -85.4001
2.043000 -85.16422
2.044000 -84.92070000000001
2.045000 -84.66959
2.046000 -84.41092
2.047000 -84.14474
2.048000 -83.87109000000001
2.049000 -83.59002
2.050000 -83.30159
2.051000 -83.00582
2.052000 -82.70278
2.053000 -82.39251
2.054000 -82.07506
2.055000 -81.75048000000001
2.056000 -81.41882
2.057000 -81.08014
2.058000 -80.73447
2.059000 -80.38188000000001
2.060000 -80.02242000000001
2.061000 -79.65614
2.062000 -79.28309999999999
2.063000 -78.90335
2.064000 -78.51694
2.065000 -78.12393
2.066000 -77.72438000000001
2.067000 -77.31833999999999
2.068000 -76.90588000000001
2.069000 -76.48704
2.070000 -76.06189
2.071000 -75.63049
2.072000 -75.1929
2.073000 -74.74916999999999
2.074000 -74.29937
2.075000 -73.84355000000001
2.076000 -73.38179
2.077000 -72.91414
2.078000 -72.44064999999999
2.079000 -71.96141
2.080000 -71.47648
2.081000 -70.9859
2.082000 -70.48976
2.083000 -69.98811
2.084000 -69.48102
2.085000 -68.96856
2.086000 -68.4508
2.087000 -67.9278
2.088000 -67.39963
2.089000 -66.86635
2.090000 -66.32804
2.091000 -65.78475999999999
2.092000 -65.23658
2.093000 -64.68357
2.094000 -64.12581
2.095000 -63.56336
2.096000 -62.99629
2.097000 -62.42468
2.098000 -61.84859
2.099000 -61.26809
2.100000 -60.683260000000004
2.101000 -60.094179999999994
2.102000 -59.5009
2.103000 -58.90352
2.104000 -58.30208999999999
2.105000 -57.69669
2.106000 -57.0874
2.107000 -56.47429
2.108000 -55.857429999999994
2.109000 -55.236909999999995
2.110000 -54.61279
2.111000 -53.98514
2.112000 -53.35405
2.113000 -52.7196
2.114000 -52.081849999999996
2.115000 -51.44088
2.116000 -50.79676
2.117000 -50.14958000000001
2.118000 -49.4994
2.119000 -48.846309999999995
2.120000 -48.19039
2.121000 -47.53169
2.122000 -46.87032
2.123000 -46.20633
2.124000 -45.539809999999996
2.125000 -44.87083
2.126000 -44.19948
2.127000 -43.525819999999996
2.128000 -42.84993
2.129000 -42.1719
2.130000 -41.4918
2.131000 -40.809709999999995
2.132000 -40.125699999999995
2.133000 -39.43985
2.134000 -38.75225
2.135000 -38.06295
2.136000 -37.372060000000005
2.137000 -36.67963
2.138000 -35.98576
2.139000 -35.29052
2.140000 -34.59398
2.141000 -33.89622
2.142000 -33.197320000000005
2.143000 -32.49736
2.144000 -31.796419999999998
2.145000 -31.094569999999997
2.146000 -30.3919
2.147000 -29.68847
2.148000 -28.98437
2.149000 -28.279670000000003
2.150000 -27.574460000000002
2.151000 -26.868799999999997
2.152000 -26.162770000000002
2.153000 -25.456450000000004
2.154000 -24.74992
2.155000 -24.04325
2.156000 -23.33652
2.157000 -22.6298
2.158000 -21.923180000000002
2.159000 -21.21671
2.160000 -20.51049
2.161000 -19.80457
2.162000 -19.099050000000002
2.163000 -18.39398
2.164000 -17.68946
2.165000 -16.98554
2.166000 -16.2823
2.167000 -15.57982
2.168000 -14.878160000000001
2.169000 -14.177409999999998
2.170000 -13.47763
2.171000 -12.778900000000002
2.172000 -12.08128
2.173000 -11.38485
2.174000 -10.68969
2.175000 -9.9958502
2.176000 -9.3034171
2.177000 -8.6124569
2.178000 -7.9230398
2.179000 -7.2352357000000005
2.180000 -6.549114
2.181000 -5.864743900000001
2.182000 -5.182194
2.183000 -4.5015328
2.184000 -3.8228281
2.185000 -3.1461477
2.186000 -2.4715589
2.187000 -1.7991282000000002
2.188000 -1.128922
2.189000 -0.4610064
2.190000 0.20455326999999998
2.191000 0.86769192
2.192000 1.5283449
2.193000 2.1864479
2.194000 2.8419377
2.195000 3.4947507000000004
2.196000 4.144824300000001
2.197000 4.7920965
2.198000 5.4365049999999995
2.199000 6.0779888
2.200000 6.7164876
2.201000 7.3519409
2.202000 7.9842888
2.203000 8.6134717
2.204000 9.2394315
2.205000 9.86211
2.206000 10.48145
2.207000 11.09739
2.208000 11.70988
2.209000 12.318859999999999
2.210000 12.92428
2.211000 13.526079999999999
2.212000 14.124210000000001
2.213000 14.7186
2.214000 15.309220000000002
2.215000 15.896009999999999
2.216000 16.47891
2.217000 17.05787
2.218000 17.63285
2.219000 18.20379
2.220000 18.77065
2.221000 19.33337
2.222000 19.89191
2.223000 20.44622
2.224000 20.99626
2.225000 21.54197
2.226000 22.0833
2.227000 22.62023
2.228000 23.15269
2.229000 23.68066
2.230000 24.20407
2.231000 24.7229
2.232000 25.2371
2.233000 25.746619999999997
2.234000 26.25143
2.235000 26.75149
2.236000 27.24675
2.237000 27.737190000000002
2.238000 28.22275
2.239000 28.703400000000002
2.240000 29.17911
2.241000 29.64984
2.242000 30.115550000000002
2.243000 30.576199999999996
2.244000 31.031769999999998
2.245000 31.482219999999998
2.246000 31.927509999999998
2.247000 32.36762
2.248000 32.80251
2.249000 33.23215
2.250000 33.65652
2.251000 34.07557
2.252000 34.48929
2.253000 34.89765
2.254000 35.30061
2.255000 35.69815
2.256000 36.09026
2.257000 36.47689
2.258000 36.85803
2.259000 37.23366
2.260000 37.603750000000005
2.261000 37.96828
2.262000 38.32723
2.263000 38.68058
2.264000 39.02831
2.265000 39.3704
2.266000 39.70683
2.267000 40.03758
2.268000 40.36264
2.269000 40.682
2.270000 40.99562
2.271000 41.30352
2.272000 41.60565
2.273000 41.90202
2.274000 42.19261
2.275000 42.47741
2.276000 42.75641
2.277000 43.02959
2.278000 43.29695
2.279000 43.55848
2.280000 43.81416
2.281000 44.064
2.282000 44.30798
2.283000 44.54609
2.284000 44.77834
2.285000 45.0047
2.286000 45.22519
2.287000 45.439800000000005
2.288000 45.64852
2.289000 45.85136
2.290000 46.0483
2.291000 46.239360000000005
2.292000 46.42452
2.293000 46.6038
2.294000 46.777190000000004
2.295000 46.94469
2.296000 47.106300000000005
2.297000 47.26204
2.298000 47.41191
2.299000 47.5559
2.300000 47.69403
2.301000 47.826299999999996
2.302000 47.95272
2.303000 48.07329
2.304000 48.18803
2.305000 48.29694
2.306000 48.40004
2.307000 48.49733
2.308000 48.58883
2.309000 48.67454
2.310000 48.75448
2.311000 48.82866
2.312000 48.89709
2.313000 48.95979
2.314000 49.01677
2.315000 49.06805
2.316000 49.11365
2.317000 49.153580000000005
2.318000 49.18785
2.319000 49.21649
2.320000 49.239509999999996
2.321000 49.25694
2.322000 49.26879
2.323000 49.275079999999996
2.324000 49.27583
2.325000 49.27107
2.326000 49.26082
2.327000 49.2451
2.328000 49.223929999999996
2.329000 49.19734
2.330000 49.165350000000004
2.331000 49.12799
2.332000 49.08529
2.333000 49.037259999999996
2.334000 48.98393
2.335000 48.92535
2.336000 48.861520000000006
2.337000 48.79248
2.338000 48.71826
2.339000 48.63889
2.340000 48.5544
2.341000 48.46481
2.342000 48.37016
2.343000 48.27049
2.344000 48.16582
2.345000 48.05618
2.346000 47.94162
2.347000 47.82215
2.348000 47.69782
2.349000 47.56866
2.350000 47.43471
2.351000 47.295989999999996
2.352000 47.15255
2.353000 47.00443
2.354000 46.85165
2.355000 46.69426
2.356000 46.5323
2.357000 46.365790000000004
2.358000 46.194790000000005
2.359000 46.019330000000004
2.360000 45.839439999999996
2.361000 45.65517
2.362000 45.46656
2.363000 45.273649999999996
2.364000 45.076480000000004
2.365000 44.87509
2.366000 44.66952
2.367000 44.45982
2.368000 44.24602
2.369000 44.02818
2.370000 43.80632
2.371000 43.5805
2.372000 43.35076
2.373000 43.11714
2.374000 42.87969
2.375000 42.63846
2.376000 42.39347
2.377000 42.14479
2.378000 41.89245
2.379000 41.63651
2.380000 41.37701
2.381000 41.11399
2.382000 40.8475
2.383000 40.57759
2.384000 40.3043
2.385000 40.02768
2.386000 39.74779
2.387000 39.46466
2.388000 39.17834
2.389000 38.8889
2.390000 38.596360000000004
2.391000 38.30078
2.392000 38.00221
2.393000 37.7007
2.394000 37.3963
2.395000 37.08906
2.396000 36.77903
2.397000 36.46625
2.398000 36.15079
2.399000 35.83268
2.400000 35.51198
2.401000 35.18874
2.402000 34.86302
2.403000 34.53485
2.404000 34.204299999999996
2.405000 33.871410000000004
2.406000 33.53623
2.407000 33.19883
2.408000 32.85924
2.409000 32.51751
2.410000 32.17371
2.411000 31.827879999999997
2.412000 31.480069999999998
2.413000 31.13033
2.414000 30.77872
2.415000 30.42529
2.416000 30.070079999999997
2.417000 29.71315
2.418000 29.354550000000003
2.419000 28.99433
2.420000 28.632550000000002
2.421000 28.26924
2.422000 27.90448
2.423000 27.5383
2.424000 27.170749999999998
2.425000 26.8019
2.426000 26.43179
2.427000 26.060460000000003
2.428000 25.68799
2.429000 25.3144
2.430000 24.93977
2.431000 24.564130000000002
2.432000 24.18754
2.433000 23.81004
2.434000 23.4317
2.435000 23.05257
2.436000 22.67268
2.437000 22.2921
2.438000 21.91088
2.439000 21.52906
2.440000 21.14669
2.441000 20.763840000000002
2.442000 20.38054
2.443000 19.99685
2.444000 19.61281
2.445000 19.22849
2.446000 18.84392
2.447000 18.45916
2.448000 18.07425
2.449000 17.68925
2.450000 17.30421
2.451000 16.91917
2.452000 16.53417
2.453000 16.149279999999997
2.454000 15.764539999999998
2.455000 15.37999
2.456000 14.99568
2.457000 14.61166
2.458000 14.22798
2.459000 13.84468
2.460000 13.46181
2.461000 13.07942
2.462000 12.69755
2.463000 12.31624
2.464000 11.935550000000001
2.465000 11.55552
2.466000 11.176179999999999
2.467000 10.797600000000001
2.468000 10.4198
2.469000 10.04285
2.470000 9.666767
2.471000 9.2916101
2.472000 8.9174196
2.473000 8.5442379
2.474000 8.172107500000001
2.475000 7.8010701000000005
2.476000 7.4311689
2.477000 7.062444800000001
2.478000 6.694939699999999
2.479000 6.3286945
2.480000 5.9637497999999995
2.481000 5.6001466
2.482000 5.2379247
2.483000 4.8771244
2.484000 4.5177851
2.485000 4.1599456
2.486000 3.8036453999999997
2.487000 3.4489226
2.488000 3.0958153
2.489000 2.7443614000000003
2.490000 2.3945982
2.491000 2.0465625000000003
2.492000 1.7002912
2.493000 1.3558202
2.494000 1.0131855
2.495000 0.67242221
2.496000 0.3335654
2.497000 -0.0033504366
2.498000 -0.33829121
2.499000 -0.67122327
2.500000 -1.0021133
2.501000 -1.3309286
2.502000 -1.6576365999999998
2.503000 -1.9822057
2.504000 -2.3046041
2.505000 -2.6248008
2.506000 -2.9427653
2.507000 -3.2584675
2.508000 -3.5718773
2.509000 -3.8829654
2.510000 -4.1917033
2.511000 -4.4980627
2.512000 -4.8020154
2.513000 -5.1035341
2.514000 -5.4025915
2.515000 -5.6991614
2.516000 -5.9932175999999995
2.517000 -6.2847346
2.518000 -6.5736867000000005
2.519000 -6.8600498
2.520000 -7.1437992
2.521000 -7.424911900000001
2.522000 -7.7033639
2.523000 -7.9791322
2.524000 -8.2521945
2.525000 -8.5225292
2.526000 -8.7901145
2.527000 -9.0549298
2.528000 -9.316953999999999
2.529000 -9.5761672
2.530000 -9.832549799999999
2.531000 -10.08608
2.532000 -10.33675
2.533000 -10.58452
2.534000 -10.82939
2.535000 -11.071340000000001
2.536000 -11.31035
2.537000 -11.54641
2.538000 -11.77949
2.539000 -12.00958
2.540000 -12.23667
2.541000 -12.46074
2.542000 -12.681790000000001
2.543000 -12.89978
2.544000 -13.114719999999998
2.545000 -13.32658
2.546000 -13.535359999999999
2.547000 -13.74105
2.548000 -13.94363
2.549000 -14.143089999999999
2.550000 -14.33942
2.551000 -14.53262
2.552000 -14.722669999999999
2.553000 -14.909559999999999
2.554000 -15.093290000000001
2.555000 -15.27384
2.556000 -15.45122
2.557000 -15.62541
2.558000 -15.79641
2.559000 -15.964210000000001
2.560000 -16.128809999999998
2.561000 -16.2902
2.562000 -16.44838
2.563000 -16.60334
2.564000 -16.75508
2.565000 -16.9036
2.566000 -17.04889
2.567000 -17.19096
2.568000 -17.329800000000002
2.569000 -17.465410000000002
2.570000 -17.59778
2.571000 -17.72693
2.572000 -17.85285
2.573000 -17.97553
2.574000 -18.09499
2.575000 -18.21122
2.576000 -18.32422
2.577000 -18.434
2.578000 -18.54056
2.579000 -18.6439
2.580000 -18.744030000000002
2.581000 -18.84094
2.582000 -18.93465
2.583000 -19.02515
2.584000 -19.112460000000002
2.585000 -19.19658
2.586000 -19.27751
2.587000 -19.355259999999998
2.588000 -19.429840000000002
2.589000 -19.50125
2.590000 -19.5695
2.591000 -19.63461
2.592000 -19.69658
2.593000 -19.75541
2.594000 -19.81113
2.595000 -19.86373
2.596000 -19.913230000000002
2.597000 -19.95964
2.598000 -20.00297
2.599000 -20.04323
2.600000 -20.08044
2.601000 -20.11461
2.602000 -20.14575
2.603000 -20.17387
2.604000 -20.19899
2.605000 -20.221130000000002
2.606000 -20.24028
2.607000 -20.25649
2.608000 -20.26974
2.609000 -20.28007
2.610000 -20.28748
2.611000 -20.291999999999998
2.612000 -20.29364
2.613000 -20.29242
2.614000 -20.288339999999998
2.615000 -20.28144
2.616000 -20.271729999999998
2.617000 -20.25922
2.618000 -20.24393
2.619000 -20.22589
2.620000 -20.20511
2.621000 -20.1816
2.622000 -20.15539
2.623000 -20.1265
2.624000 -20.09495
2.625000 -20.06075
2.626000 -20.02393
2.627000 -19.98451
2.628000 -19.94251
2.629000 -19.89794
2.630000 -19.85084
2.631000 -19.80121
2.632000 -19.74909
2.633000 -19.6945
2.634000 -19.63746
2.635000 -19.57798
2.636000 -19.5161
2.637000 -19.45184
2.638000 -19.38523
2.639000 -19.31627
2.640000 -19.24501
2.641000 -19.17146
2.642000 -19.09565
2.643000 -19.0176
2.644000 -18.93734
2.645000 -18.8549
2.646000 -18.77029
2.647000 -18.68355
2.648000 -18.5947
2.649000 -18.50377
2.650000 -18.41078
2.651000 -18.31576
2.652000 -18.21873
2.653000 -18.11973
2.654000 -18.01878
2.655000 -17.91591
2.656000 -17.81114
2.657000 -17.7045
2.658000 -17.59603
2.659000 -17.48574
2.660000 -17.373659999999997
2.661000 -17.25983
2.662000 -17.14426
2.663000 -17.027
2.664000 -16.90806
2.665000 -16.78748
2.666000 -16.66528
2.667000 -16.54149
2.668000 -16.41615
2.669000 -16.289270000000002
2.670000 -16.16089
2.671000 -16.03104
2.672000 -15.899740000000001
2.673000 -15.76702
2.674000 -15.63292
2.675000 -15.497459999999998
2.676000 -15.36067
2.677000 -15.222579999999999
2.678000 -15.08322
2.679000 -14.942620000000002
2.680000 -14.8008
2.681000 -14.65779
2.682000 -14.51363
2.683000 -14.368339999999998
2.684000 -14.22196
2.685000 -14.0745
2.686000 -13.926
2.687000 -13.776489999999999
2.688000 -13.626
2.689000 -13.474549999999999
2.690000 -13.32218
2.691000 -13.16892
2.692000 -13.01478
2.693000 -12.85981
2.694000 -12.704039999999999
2.695000 -12.54748
2.696000 -12.390170000000001
2.697000 -12.23215
2.698000 -12.07343
2.699000 -11.91405
2.700000 -11.75404
2.701000 -11.59343
2.702000 -11.43224
2.703000 -11.27051
2.704000 -11.10826
2.705000 -10.94553
2.706000 -10.78233
2.707000 -10.61871
2.708000 -10.45469
2.709000 -10.2903
2.710000 -10.12557
2.711000 -9.9605158
2.712000 -9.7951792
2.713000 -9.629584099999999
2.714000 -9.463758799999999
2.715000 -9.29773
2.716000 -9.1315255
2.717000 -8.9651726
2.718000 -8.7986983
2.719000 -8.6321294
2.720000 -8.4654927
2.721000 -8.298815
2.722000 -8.1321225
2.723000 -7.965441800000001
2.724000 -7.7987984
2.725000 -7.6322183
2.726000 -7.465727599999999
2.727000 -7.299351699999999
2.728000 -7.1331166
2.729000 -6.9670469
2.730000 -6.8011679
2.731000 -6.6355056999999995
2.732000 -6.4700842
2.733000 -6.304929400000001
2.734000 -6.1400652000000004
2.735000 -5.9755164999999995
2.736000 -5.8113079999999995
2.737000 -5.6474637
2.738000 -5.484008
2.739000 -5.3209648
2.740000 -5.1583581
2.741000 -4.9962111
2.742000 -4.8345476
2.743000 -4.6733908
2.744000 -4.5127634
2.745000 -4.3526884
2.746000 -4.1931879
2.747000 -4.0342845
2.748000 -3.8759999000000005
2.749000 -3.7183557
2.750000 -3.5613731000000004
2.751000 -3.4050737
2.752000 -3.249478
2.753000 -3.0946063
2.754000 -2.9404791
2.755000 -2.7871164
2.756000 -2.6345376
2.757000 -2.4827624
2.758000 -2.3318097
2.759000 -2.1816984
2.760000 -2.0324472
2.761000 -1.8840744999999999
2.762000 -1.7365983000000003
2.763000 -1.5900364
2.764000 -1.4444067
2.765000 -1.2997265
2.766000 -1.156013
2.767000 -1.0132832
2.768000 -0.8715537400000001
2.769000 -0.7308413300000001
2.770000 -0.59116222
2.771000 -0.45253253
2.772000 -0.31496813
2.773000 -0.17848465
2.774000 -0.04309754
2.775000 0.091178046
2.776000 0.22432718000000001
2.777000 0.35633517
2.778000 0.4871876
2.779000 0.61687035
2.780000 0.7453695899999999
2.781000 0.8726717
2.782000 0.9987634599999999
2.783000 1.1236319
2.784000 1.2472644
2.785000 1.3696486
2.786000 1.4907725
2.787000 1.6106243999999998
2.788000 1.729193
2.789000 1.8464671
2.790000 1.9624362
2.791000 2.0770898
2.792000 2.1904179999999998
2.793000 2.3024108
2.794000 2.413059
2.795000 2.5223535
2.796000 2.6302854
2.797000 2.7368462
2.798000 2.8420277
2.799000 2.9458219
2.800000 3.0482214
2.801000 3.1492188999999997
2.802000 3.2488070000000002
2.803000 3.3469792
2.804000 3.4437295
2.805000 3.5390511
2.806000 3.6329385
2.807000 3.725386
2.808000 3.8163885
2.809000 3.9059412
2.810000 3.9940390999999997
2.811000 4.0806778
2.812000 4.1658536
2.813000 4.2495623
2.814000 4.3318011
2.815000 4.4125665000000005
2.816000 4.4918559
2.817000 4.569666499999999
2.818000 4.6459962
2.819000 4.7208432
2.820000 4.7942057
2.821000 4.8660825999999995
2.822000 4.9364723
2.823000 5.005374600000001
2.824000 5.0727881
2.825000 5.1387131
2.826000 5.203149499999999
2.827000 5.2660972
2.828000 5.327556700000001
2.829000 5.3875286000000004
2.830000 5.4460138
2.831000 5.5030134
2.832000 5.5585284
2.833000 5.6125604000000004
2.834000 5.6651112
2.835000 5.7161827
2.836000 5.765777099999999
2.837000 5.8138967
2.838000 5.860544
2.839000 5.9057221
2.840000 5.9494339
2.841000 5.9916827999999995
2.842000 6.0324721
2.843000 6.071806
2.844000 6.1096888
2.845000 6.1461248
2.846000 6.1811186
2.847000 6.2146757
2.848000 6.2468011
2.849000 6.277500799999999
2.850000 6.306780100000001
2.851000 6.334645999999999
2.852000 6.3611053
2.853000 6.386164599999999
2.854000 6.409830599999999
2.855000 6.4321116
2.856000 6.453014899999999
2.857000 6.4725488
2.858000 6.4907216000000005
2.859000 6.507541999999999
2.860000 6.523019100000001
2.861000 6.537160999999999
2.862000 6.5499775
2.863000 6.5614782
2.864000 6.5716729
2.865000 6.5805703
2.866000 6.5881811
2.867000 6.5945148
2.868000 6.599582
2.869000 6.6033930000000005
2.870000 6.605958200000001
2.871000 6.607287400000001
2.872000 6.6073917
2.873000 6.6062815
2.874000 6.603967400000001
2.875000 6.600460399999999
2.876000 6.5957718
2.877000 6.5899126
2.878000 6.5828942
2.879000 6.574727599999999
2.880000 6.5654241
2.881000 6.5549954999999995
2.882000 6.5434538
2.883000 6.5308109000000005
2.884000 6.5170795
2.885000 6.5022714
2.886000 6.486399499999999
2.887000 6.4694762
2.888000 6.451515100000001
2.889000 6.432528799999999
2.890000 6.4125307000000005
2.891000 6.3915342
2.892000 6.369553499999999
2.893000 6.346602
2.894000 6.3226938
2.895000 6.2978439
2.896000 6.2720656
2.897000 6.2453743
2.898000 6.2177844
2.899000 6.189310600000001
2.900000 6.1599676
2.901000 6.1297704
2.902000 6.0987338
2.903000 6.0668729
2.904000 6.034203199999999
2.905000 6.0007393
2.906000 5.9664968
2.907000 5.931490999999999
2.908000 5.8957368
2.909000 5.8592498
2.910000 5.8220453999999995
2.911000 5.7841387
2.912000 5.745545
2.913000 5.7062797
2.914000 5.666358
2.915000 5.6257956
2.916000 5.5846076
2.917000 5.5428095
2.918000 5.5004165
2.919000 5.4574441
2.920000 5.4139081
2.921000 5.3698234
2.922000 5.325206
2.923000 5.2800711
2.924000 5.2344341000000005
2.925000 5.1883105
2.926000 5.1417165
2.927000 5.0946668
2.928000 5.0471775
2.929000 4.9992643
2.930000 4.9509425
2.931000 4.902228
2.932000 4.8531365
2.933000 4.8036836
2.934000 4.753885
2.935000 4.7037564
2.936000 4.6533134
2.937000 4.6025719
2.938000 4.5515474000000005
2.939000 4.5002554
2.940000 4.4487119
2.941000 4.3969322
2.942000 4.344932399999999
2.943000 4.2927276
2.944000 4.2403337
2.945000 4.187766099999999
2.946000 4.1350402
2.947000 4.0821716
2.948000 4.0291760000000005
2.949000 3.9760682999999997
2.950000 3.922864
2.951000 3.8695786
2.952000 3.8162271999999997
2.953000 3.7628248
2.954000 3.7093867000000005
2.955000 3.6559276
2.956000 3.6024625999999995
2.957000 3.5490066000000002
2.958000 3.4955743999999997
2.959000 3.4421802
2.960000 3.3888385
2.961000 3.3355638
2.962000 3.2823704
2.963000 3.2292724
2.964000 3.1762835000000003
2.965000 3.1234173
2.966000 3.0706877
2.967000 3.0181078
2.968000 2.9656909
2.969000 2.9134503
2.970000 2.8613986000000002
2.971000 2.8095488
2.972000 2.7579132
2.973000 2.7065044
2.974000 2.6553348
2.975000 2.6044161999999997
2.976000 2.5537608
2.977000 2.5033806
2.978000 2.4532868999999997
2.979000 2.4034917
2.980000 2.3540063
2.981000 2.304842
2.982000 2.2560101
2.983000 2.2075219
2.984000 2.1593884
2.985000 2.1116205
2.986000 2.0642291999999998
2.987000 2.0172250999999997
2.988000 1.9706191000000002
2.989000 1.9244216
2.990000 1.8786432
2.991000 1.8332940999999998
2.992000 1.7883847000000002
2.993000 1.7439248
2.994000 1.6999247
2.995000 1.6563938999999999
2.996000 1.6133422000000002
2.997000 1.5707793
2.998000 1.5287144000000001
2.999000 1.4871567
3.000000 1.4461153
3.001000 1.4055989
3.002000 1.3656161
3.003000 1.3261752999999998
3.004000 1.2872847
3.005000 1.2489522
3.006000 1.2111855
3.007000 1.1739921
3.008000 1.1373792
3.009000 1.1013538999999999
3.010000 1.0659228
3.011000 1.0310925
3.012000 0.99686915
3.013000 0.96325893
3.014000 0.93026757
3.015000 0.8979006700000001
3.016000 0.86616352
3.017000 0.8350612599999999
3.018000 0.8045988199999999
3.019000 0.7747808899999999
3.020000 0.74561201
3.021000 0.71709654
3.022000 0.68923859
3.023000 0.66204215
3.024000 0.63551101
3.025000 0.60964883
3.026000 0.58445903
3.027000 0.5599449400000001
3.028000 0.53610969
3.029000 0.51295622
3.030000 0.49048737000000003
3.031000 0.46870578
3.032000 0.44761397999999997
3.033000 0.42721429000000005
3.034000 0.40750885
3.035000 0.3884997
3.036000 0.37018863999999996
3.037000 0.35257735
3.038000 0.33566733
3.039000 0.31945987000000003
3.040000 0.30395612
3.041000 0.28915703000000004
3.042000 0.2750634
3.043000 0.26167578
3.044000 0.24899459
3.045000 0.23702000999999998
3.046000 0.22575206
3.047000 0.21519051
3.048000 0.20533495000000002
3.049000 0.19618475
3.050000 0.18773907
3.051000 0.17999680999999998
3.052000 0.17295666999999998
3.053000 0.16661712
3.054000 0.16097639
3.055000 0.15603247
3.056000 0.15178309
3.057000 0.14822579
3.058000 0.14535782
3.059000 0.14317626
3.060000 0.1416779
3.061000 0.14085934
3.062000 0.14071695
3.063000 0.1412469
3.064000 0.14244512
3.065000 0.1443074
3.066000 0.14682928
3.067000 0.15000618000000002
3.068000 0.15383333
3.069000 0.15830578
3.070000 0.16341846999999998
3.071000 0.16916618
3.072000 0.17554356000000002
3.073000 0.18254515
3.074000 0.19016536
3.075000 0.19839848000000002
3.076000 0.20723876
3.077000 0.21668025
3.078000 0.22671698
3.079000 0.23734283
3.080000 0.24855162000000003
3.081000 0.26033705
3.082000 0.27269272
3.083000 0.28561212
3.084000 0.29908866
3.085000 0.31311561
3.086000 0.3276861
3.087000 0.34279318
3.088000 0.35842974
3.089000 0.37458853000000003
3.090000 0.39126216
3.091000 0.40844311
3.092000 0.42612362
3.093000 0.44429582000000006
3.094000 0.46295165
3.095000 0.48208293
3.096000 0.50168117
3.097000 0.5217377599999999
3.098000 0.5422439400000001
3.099000 0.56319074
3.100000 0.5845690100000001
3.101000 0.60636941
3.102000 0.62858239
3.103000 0.6511983499999999
3.104000 0.67420742
3.105000 0.6975996299999999
3.106000 0.72136484
3.107000 0.7454928900000001
3.108000 0.76997341
3.109000 0.7947958999999999
3.110000 0.8199499000000001
3.111000 0.84542483
3.112000 0.8712099900000001
3.113000 0.8972945600000001
3.114000 0.92366785
3.115000 0.95031904
3.116000 0.97723724
3.117000 1.0044116
3.118000 1.0318311
3.119000 1.0594849
3.120000 1.0873621
3.121000 1.1154515999999999
3.122000 1.1437424
3.123000 1.1722233
3.124000 1.2008836
3.125000 1.2297118
3.126000 1.2586971
3.127000 1.2878281999999999
3.128000 1.317094
3.129000 1.3464833
3.130000 1.3759848
3.131000 1.4055873
3.132000 1.4352795999999999
3.133000 1.4650501999999999
3.134000 1.4948879
3.135000 1.5247813000000001
3.136000 1.5547191
3.137000 1.5846899
3.138000 1.6146822
3.139000 1.6446846000000002
3.140000 1.6746858
3.141000 1.7046742
3.142000 1.7346384
3.143000 1.7645669999999998
3.144000 1.7944485
3.145000 1.8242713000000002
3.146000 1.8540241
3.147000 1.8836953
3.148000 1.9132733
3.149000 1.9427467
3.150000 1.9721041000000001
3.151000 2.0013336
3.152000 2.030424
3.153000 2.0593635999999997
3.154000 2.0881407000000003
3.155000 2.1167438
3.156000 2.1451615
3.157000 2.1733819000000003
3.158000 2.2013933999999997
3.159000 2.2291848
3.160000 2.2567444
3.161000 2.2840604
3.162000 2.3111215
3.163000 2.337916
3.164000 2.3644324
3.165000 2.3906594
3.166000 2.4165856
3.167000 2.4421997
3.168000 2.4674904
3.169000 2.4924465
3.170000 2.5170568
3.171000 2.5413107
3.172000 2.5651971
3.173000 2.5887052
3.174000 2.6118243
3.175000 2.6345441000000003
3.176000 2.6568543
3.177000 2.6787445
3.178000 2.7002048
3.179000 2.7212253
3.180000 2.7417963
3.181000 2.7619082
3.182000 2.7815517
3.183000 2.8007172000000002
3.184000 2.8193958
3.185000 2.8375784
3.186000 2.8552560000000002
3.187000 2.8724198999999997
3.188000 2.8890613
3.189000 2.9051717
3.190000 2.9207425
3.191000 2.9357653
3.192000 2.9502317
3.193000 2.9641333999999997
3.194000 2.9774621000000003
3.195000 2.9902097
3.196000 3.0023679000000003
3.197000 3.013929
3.198000 3.0248847
3.199000 3.0352272
3.200000 3.0449485
3.201000 3.0540410000000002
3.202000 3.0624973
3.203000 3.0703094
3.204000 3.0774701
3.205000 3.0839723
3.206000 3.0898087000000003
3.207000 3.0949725
3.208000 3.0994568
3.209000 3.1032549
3.210000 3.1063607
3.211000 3.1087678
3.212000 3.1104700999999997
3.213000 3.1114619
3.214000 3.1117378
3.215000 3.1112922000000003
3.216000 3.1101203
3.217000 3.1082168
3.218000 3.1055772999999998
3.219000 3.1021969
3.220000 3.0980716
3.221000 3.093197
3.222000 3.0875694
3.223000 3.0811848
3.224000 3.0740396999999997
3.225000 3.0661305
3.226000 3.057454
3.227000 3.0480068
3.228000 3.0377859
3.229000 3.0267885000000003
3.230000 3.0150115
3.231000 3.0024523000000003
3.232000 2.9891083
3.233000 2.9749768
3.234000 2.9600555
3.235000 2.9443422
3.236000 2.9278347
3.237000 2.9105309
3.238000 2.892429
3.239000 2.8735272999999997
3.240000 2.853824
3.241000 2.833318
3.242000 2.812008
3.243000 2.7898929999999997
3.244000 2.766972
3.245000 2.7432447
3.246000 2.7187107
3.247000 2.6933700000000003
3.248000 2.6672225000000003
3.249000 2.640269
3.250000 2.6125097999999998
3.251000 2.5839459
3.252000 2.5545785000000003
3.253000 2.5244091
3.254000 2.4934391
3.255000 2.4616705
3.256000 2.4291057
3.257000 2.3957467
3.258000 2.3615962
3.259000 2.3266569
3.260000 2.2909317
3.261000 2.2544239
3.262000 2.2171367
3.263000 2.1790735
3.264000 2.1402379
3.265000 2.1006337999999998
3.266000 2.0602649
3.267000 2.0191353
3.268000 1.9772492
3.269000 1.9346109
3.270000 1.8912248
3.271000 1.8470956
3.272000 1.8022277999999998
3.273000 1.7566264000000003
3.274000 1.7102963999999998
3.275000 1.663243
3.276000 1.6154714000000001
3.277000 1.5669870999999997
3.278000 1.5177958
3.279000 1.4679031
3.280000 1.4173151
3.281000 1.3660378
3.282000 1.3140774
3.283000 1.2614405
3.284000 1.2081335
3.285000 1.1541633
3.286000 1.0995368
3.287000 1.0442609
3.288000 0.98834289
3.289000 0.93179019
3.290000 0.87461034
3.291000 0.81681097
3.292000 0.75839991
3.293000 0.69938507
3.294000 0.63977456
3.295000 0.57957661
3.296000 0.51879957
3.297000 0.45745190999999996
3.298000 0.39554224000000004
3.299000 0.33307929999999997
3.300000 0.27007197
3.301000 0.20652928
3.302000 0.14246036
3.303000 0.077874504
3.304000 0.012781151
3.305000 -0.052810105
3.306000 -0.11888950999999999
3.307000 -0.18544715
3.308000 -0.25247294
3.309000 -0.31995662
3.310000 -0.38788773
3.311000 -0.45625567000000006
3.312000 -0.52504959
3.313000 -0.59425854
3.314000 -0.66387132
3.315000 -0.7338766
3.316000 -0.80426289
3.317000 -0.87501844
3.318000 -0.94613144
3.319000 -1.01759
3.320000 -1.0893819
3.321000 -1.1614950000000002
3.322000 -1.2339171
3.323000 -1.3066358
3.324000 -1.3796385
3.325000 -1.452913
3.326000 -1.5264467
3.327000 -1.6002271
3.328000 -1.6742416
3.329000 -1.7484777
3.330000 -1.8229229
3.331000 -1.8975651
3.332000 -1.9723915
3.333000 -2.0473899
3.334000 -2.1225479
3.335000 -2.1978531
3.336000 -2.2732932
3.337000 -2.3488561000000003
3.338000 -2.4245294
3.339000 -2.5003007
3.340000 -2.5761578
3.341000 -2.6520886
3.342000 -2.7280804
3.343000 -2.8041208
3.344000 -2.8801974
3.345000 -2.9562976
3.346000 -3.0324088
3.347000 -3.1085184
3.348000 -3.1846132
3.349000 -3.2606807
3.350000 -3.3367071
3.351000 -3.41268
3.352000 -3.4885854000000003
3.353000 -3.5644099
3.354000 -3.6401405999999996
3.355000 -3.7157632000000005
3.356000 -3.7912644
3.357000 -3.8666300000000002
3.358000 -3.9418463
3.359000 -4.0168993
3.360000 -4.091775
3.361000 -4.1664597
3.362000 -4.240939
3.363000 -4.3151993
3.364000 -4.389226799999999
3.365000 -4.4630073
3.366000 -4.5365274
3.367000 -4.609772899999999
3.368000 -4.6827305
3.369000 -4.7553867
3.370000 -4.8277277
3.371000 -4.8997406
3.372000 -4.9714122
3.373000 -5.0427292
3.374000 -5.1136783999999995
3.375000 -5.1842473
3.376000 -5.254423200000001
3.377000 -5.3241935
3.378000 -5.3935453
3.379000 -5.4624662
3.380000 -5.5309437
3.381000 -5.5989657
3.382000 -5.6665193
3.383000 -5.7335928
3.384000 -5.8001738
3.385000 -5.86625
3.386000 -5.9318095
3.387000 -5.9968401
3.388000 -6.0613297
3.389000 -6.1252664999999995
3.390000 -6.1886380999999995
3.391000 -6.2514327
3.392000 -6.3136391
3.393000 -6.3752450000000005
3.394000 -6.4362384
3.395000 -6.4966075
3.396000 -6.5563411
3.397000 -6.6154271
3.398000 -6.673854599999999
3.399000 -6.731612200000001
3.400000 -6.788688199999999
3.401000 -6.845071899999999
3.402000 -6.9007523
3.403000 -6.9557182
3.404000 -7.0099592
3.405000 -7.0634641
3.406000 -7.116223100000001
3.407000 -7.1682252
3.408000 -7.2194606
3.409000 -7.2699188999999995
3.410000 -7.3195897
3.411000 -7.3684639999999995
3.412000 -7.416531399999999
3.413000 -7.463783
3.414000 -7.5102091
3.415000 -7.5558007
3.416000 -7.6005489
3.417000 -7.644444
3.418000 -7.687477800000001
3.419000 -7.729641299999999
3.420000 -7.7709258000000005
3.421000 -7.811323600000001
3.422000 -7.8508258
3.423000 -7.8894243
3.424000 -7.9271115000000005
3.425000 -7.963880199999999
3.426000 -7.999721899999999
3.427000 -8.0346294
3.428000 -8.0685958
3.429000 -8.1016138
3.430000 -8.1336759
3.431000 -8.1647761
3.432000 -8.1949078
3.433000 -8.2240649
3.434000 -8.2522407
3.435000 -8.2794294
3.436000 -8.3056249
3.437000 -8.330822
3.438000 -8.355014800000001
3.439000 -8.378198000000001
3.440000 -8.4003665
3.441000 -8.4215157
3.442000 -8.4416404
3.443000 -8.4607363
3.444000 -8.478798699999999
3.445000 -8.4958233
3.446000 -8.5118055
3.447000 -8.526741
3.448000 -8.5406266
3.449000 -8.553458
3.450000 -8.5652314
3.451000 -8.5759431
3.452000 -8.5855901
3.453000 -8.5941687
3.454000 -8.6016759
3.455000 -8.6081095
3.456000 -8.6134657
3.457000 -8.617742400000001
3.458000 -8.6209372
3.459000 -8.6230472
3.460000 -8.6240709
3.461000 -8.6240068
3.462000 -8.6228535
3.463000 -8.6206093
3.464000 -8.617273
3.465000 -8.6128436
3.466000 -8.6073212
3.467000 -8.6007051
3.468000 -8.592996
3.469000 -8.5841931
3.470000 -8.574297999999999
3.471000 -8.5633114
3.472000 -8.551234000000001
3.473000 -8.538066599999999
3.474000 -8.5238114
3.475000 -8.5084699
3.476000 -8.4920444
3.477000 -8.474537
3.478000 -8.4559508
3.479000 -8.4362872
3.480000 -8.41555
3.481000 -8.3937414
3.482000 -8.3708651
3.483000 -8.3469242
3.484000 -8.3219215
3.485000 -8.2958616
3.486000 -8.2687467
3.487000 -8.240581299999999
3.488000 -8.2113691
3.489000 -8.181113700000001
3.490000 -8.1498198
3.491000 -8.1174903
3.492000 -8.0841303
3.493000 -8.049743600000001
3.494000 -8.014334700000001
3.495000 -7.9779081000000005
3.496000 -7.9404689
3.497000 -7.9020209999999995
3.498000 -7.8625694
3.499000 -7.8221202000000005
3.500000 -7.780677799999999
3.501000 -7.738247500000001
3.502000 -7.6948352
3.503000 -7.6504469
3.504000 -7.605087800000001
3.505000 -7.5587645
3.506000 -7.5114839
3.507000 -7.463251799999999
3.508000 -7.4140757
3.509000 -7.3639624
3.510000 -7.3129192
3.511000 -7.2609544
3.512000 -7.2080746
3.513000 -7.1542881000000005
3.514000 -7.0996031
3.515000 -7.0440285000000005
3.516000 -6.9875725
3.517000 -6.9302432
3.518000 -6.8720505
3.519000 -6.813002399999999
3.520000 -6.7531094
3.521000 -6.692379699999999
3.522000 -6.630823800000001
3.523000 -6.5684512
3.524000 -6.505271799999999
3.525000 -6.4412951
3.526000 -6.3765325
3.527000 -6.3109927
3.528000 -6.244687
3.529000 -6.1776258
3.530000 -6.1098196
3.531000 -6.0412794
3.532000 -5.972015900000001
3.533000 -5.9020396
3.534000 -5.8313619
3.535000 -5.7599939000000004
3.536000 -5.6879465
3.537000 -5.615231
3.538000 -5.5418588
3.539000 -5.4678414
3.540000 -5.3931903000000005
3.541000 -5.3179167
3.542000 -5.2420326
3.543000 -5.1655489999999995
3.544000 -5.088477999999999
3.545000 -5.0108314
3.546000 -4.932620699999999
3.547000 -4.8538581
3.548000 -4.7745552
3.549000 -4.6947241
3.550000 -4.614377
3.551000 -4.5335259
3.552000 -4.4521831
3.553000 -4.3703604
3.554000 -4.2880703
3.555000 -4.2053252
3.556000 -4.1221377
3.557000 -4.0385202
3.558000 -3.9544851
3.559000 -3.8700454000000004
3.560000 -3.7852135000000002
3.561000 -3.7000023
3.562000 -3.6144249000000004
3.563000 -3.5284940000000002
3.564000 -3.442223
3.565000 -3.3556249000000005
3.566000 -3.2687128000000003
3.567000 -3.1815
3.568000 -3.094
3.569000 -3.0062262
3.570000 -2.918192
3.571000 -2.829911
3.572000 -2.7413968
3.573000 -2.6526628
3.574000 -2.5637228000000003
3.575000 -2.4745904
3.576000 -2.3852793
3.577000 -2.2958032999999998
3.578000 -2.2061758
3.579000 -2.1164106
3.580000 -2.0265214
3.581000 -1.9365218
3.582000 -1.8464252
3.583000 -1.7562455000000001
3.584000 -1.6659958
3.585000 -1.5756899000000002
3.586000 -1.4853411
3.587000 -1.3949628
3.588000 -1.3045683000000001
3.589000 -1.2141707
3.590000 -1.1237835
3.591000 -1.0334197
3.592000 -0.94309235
3.593000 -0.85281469
3.594000 -0.76259971
3.595000 -0.6724604399999999
3.596000 -0.58240988
3.597000 -0.49246102999999997
3.598000 -0.40262676999999997
3.599000 -0.3129201
3.600000 -0.22335390000000002
3.601000 -0.13394108999999998
3.602000 -0.044694542999999996
3.603000 0.044372876
3.604000 0.13324833
3.605000 0.22191897000000002
3.606000 0.310372
3.607000 0.3985947
3.608000 0.48657431999999995
3.609000 0.5742982
3.610000 0.66175372
3.611000 0.7489283600000001
3.612000 0.83580967
3.613000 0.92238514
3.614000 1.0086426000000002
3.615000 1.0945697
3.616000 1.1801545
3.617000 1.2653848
3.618000 1.350249
3.619000 1.4347351
3.620000 1.5188317
3.621000 1.6025271
3.622000 1.6858101
3.623000 1.7686695
3.624000 1.8510940999999999
3.625000 1.9330733
3.626000 2.014596
3.627000 2.095652
3.628000 2.1762306
3.629000 2.2563212999999998
3.630000 2.3359142
3.631000 2.4149992
3.632000 2.4935665
3.633000 2.5716061
3.634000 2.6491085
3.635000 2.7260642
3.636000 2.8024638
3.637000 2.8782981
3.638000 2.9535577
3.639000 3.0282337
3.640000 3.1023173
3.641000 3.1757994999999997
3.642000 3.2486714
3.643000 3.3209245999999997
3.644000 3.3925503000000004
3.645000 3.4635402
3.646000 3.533886
3.647000 3.6035795000000004
3.648000 3.6726121000000003
3.649000 3.7409763999999996
3.650000 3.8086637999999997
3.651000 3.8756669
3.652000 3.9419778
3.653000 4.007589100000001
3.654000 4.0724929
3.655000 4.1366822999999995
3.656000 4.2001497
3.657000 4.2628884
3.658000 4.324891
3.659000 4.3861512
3.660000 4.4466618
3.661000 4.506417
3.662000 4.5654099
3.663000 4.6236344
3.664000 4.6810843
3.665000 4.7377542
3.666000 4.793638
3.667000 4.8487306
3.668000 4.9030263
3.669000 4.9565203
3.670000 5.0092075
3.671000 5.0610833
3.672000 5.1121429
3.673000 5.1623821
3.674000 5.211797
3.675000 5.260383
3.676000 5.3081366999999995
3.677000 5.355054900000001
3.678000 5.4011337
3.679000 5.4463703
3.680000 5.4907616
3.681000 5.5343051
3.682000 5.576998
3.683000 5.6188386
3.684000 5.6598242
3.685000 5.6999531
3.686000 5.7392236
3.687000 5.7776343
3.688000 5.8151834
3.689000 5.85187
3.690000 5.8876928
3.691000 5.9226509
3.692000 5.9567437000000005
3.693000 5.9899702999999995
3.694000 6.02233
3.695000 6.0538225
3.696000 6.0844474
3.697000 6.1142046
3.698000 6.143093899999999
3.699000 6.1711147
3.700000 6.198268
3.701000 6.2245533
3.702000 6.2499709
3.703000 6.274521399999999
3.704000 6.298205299999999
3.705000 6.3210234000000005
3.706000 6.3429765
3.707000 6.3640654
3.708000 6.3842908000000005
3.709000 6.403654100000001
3.710000 6.422156800000001
3.711000 6.439800599999999
3.712000 6.4565874999999995
3.713000 6.472518300000001
3.714000 6.487596
3.715000 6.5018229
3.716000 6.5152004
3.717000 6.5277323
3.718000 6.539420799999999
3.719000 6.5502696
3.720000 6.5602808999999995
3.721000 6.569459299999999
3.722000 6.5778077
3.723000 6.5853298
3.724000 6.5920301
3.725000 6.5979130999999995
3.726000 6.6029824
3.727000 6.6072427000000005
3.728000 6.610699
3.729000 6.613355899999999
3.730000 6.6152185
3.731000 6.616291400000001
3.732000 6.6165797
3.733000 6.616089499999999
3.734000 6.614825100000001
3.735000 6.612792600000001
3.736000 6.609997900000001
3.737000 6.606446200000001
3.738000 6.602142799999999
3.739000 6.5970935
3.740000 6.5913044
3.741000 6.5847807
3.742000 6.577529
3.743000 6.5695554000000005
3.744000 6.5608658
3.745000 6.5514661
3.746000 6.541362400000001
3.747000 6.5305613
3.748000 6.5190695000000005
3.749000 6.5068938
3.750000 6.494039999999999
3.751000 6.4805157
3.752000 6.4663276000000005
3.753000 6.4514823
3.754000 6.4359874
3.755000 6.4198493999999995
3.756000 6.4030766
3.757000 6.3856758
3.758000 6.3676550999999995
3.759000 6.3490212
3.760000 6.3297831
3.761000 6.3099481
3.762000 6.2895238
3.763000 6.2685192
3.764000 6.2469415
3.765000 6.2247995
3.766000 6.2021013
3.767000 6.1788555
3.768000 6.1550703
3.769000 6.1307545999999995
3.770000 6.1059169
3.771000 6.080566
3.772000 6.0547102
3.773000 6.028359
3.774000 6.0015209
3.775000 5.9742048
3.776000 5.9464198
3.777000 5.9181746
3.778000 5.8894782999999995
3.779000 5.8603401999999996
3.780000 5.8307692
3.781000 5.8007743000000005
3.782000 5.7703648
3.783000 5.7395495
3.784000 5.7083379
3.785000 5.6767392999999995
3.786000 5.644762500000001
3.787000 5.6124166
3.788000 5.5797108
3.789000 5.5466543999999995
3.790000 5.5132564
3.791000 5.4795258
3.792000 5.4454714
3.793000 5.4111025999999995
3.794000 5.3764284
3.795000 5.3414579
3.796000 5.3061999
3.797000 5.270663300000001
3.798000 5.2348569
3.799000 5.1987898
3.800000 5.1624707999999995
3.801000 5.1259089
3.802000 5.0891127
3.803000 5.0520912000000004
3.804000 5.0148532
3.805000 4.9774073
3.806000 4.9397629
3.807000 4.9019285
3.808000 4.8639126
3.809000 4.8257247
3.810000 4.7873732
3.811000 4.7488675
3.812000 4.710216099999999
3.813000 4.6714284
3.814000 4.6325132
3.815000 4.59348
3.816000 4.5543376
3.817000 4.5150951
3.818000 4.4757616
3.819000 4.4363465
3.820000 4.3968588
3.821000 4.3573078
3.822000 4.3177024
3.823000 4.2780515
3.824000 4.238364499999999
3.825000 4.1986503
3.826000 4.158917799999999
3.827000 4.1191757
3.828000 4.0794328
3.829000 4.0396977
3.830000 3.9999787
3.831000 3.9602842
3.832000 3.9206222
3.833000 3.8810007
3.834000 3.8414281000000003
3.835000 3.8019117
3.836000 3.7624589999999998
3.837000 3.7230775
3.838000 3.6837744999999997
3.839000 3.6445573
3.840000 3.6054327999999995
3.841000 3.5664082
3.842000 3.5274897
3.843000 3.4886844
3.844000 3.4499992
3.845000 3.4114397999999997
3.846000 3.3730134
3.847000 3.334726
3.848000 3.2965839
3.849000 3.2585938000000003
3.850000 3.2207616000000003
3.851000 3.1830936999999997
3.852000 3.145596
3.853000 3.1082749
3.854000 3.0711364000000003
3.855000 3.0341867000000002
3.856000 2.9974319
3.857000 2.9608781
3.858000 2.9245311
3.859000 2.8883971
3.860000 2.8524818
3.861000 2.8167911
3.862000 2.7813307999999997
3.863000 2.7461067
3.864000 2.7111242
3.865000 2.6763888
3.866000 2.641906
3.867000 2.607681
3.868000 2.5737189000000003
3.869000 2.5400246
3.870000 2.5066029
3.871000 2.4734585
3.872000 2.4405957999999996
3.873000 2.4080193
3.874000 2.3757331
3.875000 2.3437412
3.876000 2.3120476
3.877000 2.2806557
3.878000 2.2495693
3.879000 2.2187917
3.880000 2.188326
3.881000 2.1581756
3.882000 2.1283435
3.883000 2.0988322999999998
3.884000 2.069645
3.885000 2.0407842
3.886000 2.0122526
3.887000 1.9840524
3.888000 1.9561861
3.889000 1.9286557999999998
3.890000 1.9014638000000001
3.891000 1.8746121
3.892000 1.8481025000000002
3.893000 1.8219372
3.894000 1.7961178000000002
3.895000 1.7706459
3.896000 1.7455231000000002
3.897000 1.7207508999999999
3.898000 1.6963305000000002
3.899000 1.6722633
3.900000 1.6485503
3.901000 1.6251927
3.902000 1.6021912999999999
3.903000 1.5795469
3.904000 1.5572603
3.905000 1.5353319
3.906000 1.5137624
3.907000 1.4925519999999999
3.908000 1.4717011
3.909000 1.4512097
3.910000 1.4310781
3.911000 1.4113061
3.912000 1.3918936
3.913000 1.3728403999999998
3.914000 1.3541463
3.915000 1.3358106
3.916000 1.317833
3.917000 1.3002127
3.918000 1.2829491
3.919000 1.2660413000000001
3.920000 1.2494884
3.921000 1.2332892
3.922000 1.2174428
3.923000 1.2019477
3.924000 1.1868026
3.925000 1.1720059
3.926000 1.157556
3.927000 1.143451
3.928000 1.1296891999999998
3.929000 1.1162682
3.930000 1.1031861
3.931000 1.0904405000000001
3.932000 1.0780289
3.933000 1.0659486
3.934000 1.0541969
3.935000 1.042771
3.936000 1.0316677
3.937000 1.0208842
3.938000 1.0104171
3.939000 1.0002631
3.940000 0.9904188099999999
3.941000 0.98088076
3.942000 0.9716453999999999
3.943000 0.96270917
3.944000 0.9540683600000001
3.945000 0.94571933
3.946000 0.93765836
3.947000 0.92988173
3.948000 0.9223857
3.949000 0.9151665499999999
3.950000 0.9082205600000001
3.951000 0.9015439999999999
3.952000 0.8951331499999999
3.953000 0.8889842800000001
3.954000 0.88309357
3.955000 0.8774573000000001
3.956000 0.87207174
3.957000 0.86693307
3.958000 0.86203748
3.959000 0.85738106
3.960000 0.8529599800000001
3.961000 0.8487701400000001
3.962000 0.8448075500000001
3.963000 0.84106801
3.964000 0.83754724
3.965000 0.83424095
3.966000 0.83114477
3.967000 0.82825404
3.968000 0.8255640999999999
3.969000 0.82307011
3.970000 0.82076723
3.971000 0.81865033
3.972000 0.8167143
3.973000 0.81495382
3.974000 0.81336359
3.975000 0.8119381
3.976000 0.8106718799999999
3.977000 0.80955913
3.978000 0.8085942800000001
3.979000 0.8077714600000001
3.980000 0.80708489
3.981000 0.8065287000000001
3.982000 0.80609703
3.983000 0.8057840199999999
3.984000 0.80558378
3.985000 0.8054904599999999
3.986000 0.8054981900000001
3.987000 0.8056011999999999
3.988000 0.8057937
3.989000 0.8060700299999999
3.990000 0.8064244899999999
3.991000 0.8068515
3.992000 0.80734557
3.993000 0.80790119
3.994000 0.80851289
3.995000 0.8091753300000001
3.996000 0.80988333
3.997000 0.81063146
3.998000 0.81141451
3.999000 0.81222737
4.000000 0.8130647200000001
4.001000 0.81392154
4.002000 0.81479251
4.003000 0.8156726099999999
4.004000 0.8165565300000001
4.005000 0.8174391499999999
4.006000 0.8183152399999999
4.007000 0.8191795999999999
4.008000 0.82002701
4.009000 0.8208521599999999
4.010000 0.82164975
4.011000 0.8224144600000001
4.012000 0.82314108
4.013000 0.8238242
4.014000 0.82445852
4.015000 0.82503865
4.016000 0.8255592500000001
4.017000 0.8260150399999999
4.018000 0.8264007
4.019000 0.8267109300000001
4.020000 0.8269404100000001
4.021000 0.82708392
4.022000 0.8271362600000001
4.023000 0.82709221
4.024000 0.8269466499999999
4.025000 0.82669444
4.026000 0.82633058
4.027000 0.82585011
4.028000 0.8252480099999999
4.029000 0.8245194299999999
4.030000 0.82365945
4.031000 0.8226634
4.032000 0.82152653
4.033000 0.8202442000000001
4.034000 0.8188118200000001
4.035000 0.81722494
4.036000 0.81547908
4.037000 0.8135698699999999
4.038000 0.81149312
4.039000 0.8092445300000001
4.040000 0.80682002
4.041000 0.80421548
4.042000 0.80142701
4.043000 0.79845069
4.044000 0.7952827000000001
4.045000 0.7919193200000001
4.046000 0.7883569199999999
4.047000 0.7845918599999999
4.048000 0.78062066
4.049000 0.77643986
4.050000 0.77204616
4.051000 0.76743625
4.052000 0.76260688
4.053000 0.7575549699999999
4.054000 0.7522773899999999
4.055000 0.74677113
4.056000 0.7410333
4.057000 0.73506096
4.058000 0.72885128
4.059000 0.7224015
4.060000 0.7157088699999999
4.061000 0.70877075
4.062000 0.70158448
4.063000 0.69414745
4.064000 0.68645715
4.065000 0.67851101
4.066000 0.67030657
4.067000 0.66184141
4.068000 0.6531131499999999
4.069000 0.6441194100000001
4.070000 0.63485792
4.071000 0.62532644
4.072000 0.61552278
4.073000 0.60544484
4.074000 0.5950906300000001
4.075000 0.58445814
4.076000 0.57354555
4.077000 0.5623511
4.078000 0.55087321
4.079000 0.5391103199999999
4.080000 0.5270611
4.081000 0.51472429
4.082000 0.50209877
4.083000 0.48918366
4.084000 0.47597811
4.085000 0.46248152
4.086000 0.44869334000000005
4.087000 0.43461327
4.088000 0.4202411
4.089000 0.40557678
4.090000 0.39062032
4.091000 0.37537194
4.092000 0.35983194
4.093000 0.34400071000000004
4.094000 0.32787875
4.095000 0.31146663
4.096000 0.29476504000000003
4.097000 0.27777469
4.098000 0.26049635
4.099000 0.24293088000000002
4.100000 0.22507915
4.101000 0.20694209
4.102000 0.18852063
4.103000 0.16981578
4.104000 0.15082853
4.105000 0.13155994
4.106000 0.11201106999999999
4.107000 0.09218300700000001
4.108000 0.072076864
4.109000 0.051693793
4.110000 0.031034963
4.111000 0.010101586
4.112000 -0.01110509
4.113000 -0.032583774999999995
4.114000 -0.054333137999999996
4.115000 -0.07635178
4.116000 -0.09863824800000001
4.117000 -0.12119102
4.118000 -0.14400849
4.119000 -0.16708898
4.120000 -0.19043073
4.121000 -0.21403185000000002
4.122000 -0.23789039999999997
4.123000 -0.26200429999999997
4.124000 -0.28637133
4.125000 -0.31098918999999997
4.126000 -0.33585542999999995
4.127000 -0.3609675
4.128000 -0.38632271
4.129000 -0.41191825
4.130000 -0.43775118
4.131000 -0.46381842999999995
4.132000 -0.49011684
4.133000 -0.5166431
4.134000 -0.5433938
4.135000 -0.57036546
4.136000 -0.59755449
4.137000 -0.62495717
4.138000 -0.65256967
4.139000 -0.68038818
4.140000 -0.70840875
4.141000 -0.73662736
4.142000 -0.76503996
4.143000 -0.7936423600000001
4.144000 -0.8224304800000001
4.145000 -0.85140001
4.146000 -0.88054677
4.147000 -0.90986639
4.148000 -0.93935458
4.149000 -0.96900696
4.150000 -0.99881915
4.151000 -1.0287868
4.152000 -1.0589054
4.153000 -1.0891705999999999
4.154000 -1.119578
4.155000 -1.1501231
4.156000 -1.1808016
4.157000 -1.2116091
4.158000 -1.2425411000000002
4.159000 -1.2735934
4.160000 -1.3047614
4.161000 -1.3360409
4.162000 -1.3674275
4.163000 -1.3989168
4.164000 -1.4305045
4.165000 -1.462186
4.166000 -1.4939572
4.167000 -1.5258133999999999
4.168000 -1.5577503
4.169000 -1.5897635
4.170000 -1.6218483
4.171000 -1.6540002000000003
4.172000 -1.6862145
4.173000 -1.7184865
4.174000 -1.7508114000000001
4.175000 -1.7831843
4.176000 -1.8156005
4.177000 -1.8480549
4.178000 -1.8805424000000002
4.179000 -1.9130577999999998
4.180000 -1.9455962
4.181000 -1.9781521
4.182000 -2.01072
4.183000 -2.0432949
4.184000 -2.0758713
4.185000 -2.1084437
4.186000 -2.1410067
4.187000 -2.1735547
4.188000 -2.2060823
4.189000 -2.2385838000000002
4.190000 -2.2710538
4.191000 -2.3034867
4.192000 -2.3358772
4.193000 -2.3682198000000003
4.194000 -2.4005089
4.195000 -2.4327394
4.196000 -2.4649058000000004
4.197000 -2.4970029
4.198000 -2.5290253
4.199000 -2.560968
4.200000 -2.5928257
4.201000 -2.6245935
4.202000 -2.6562663
4.203000 -2.687839
4.204000 -2.7193069
4.205000 -2.7506651
4.206000 -2.7819086
4.207000 -2.8130326
4.208000 -2.8440325
4.209000 -2.8749034
4.210000 -2.9056406
4.211000 -2.9362392
4.212000 -2.9666945
4.213000 -2.997002
4.214000 -3.0271567
4.215000 -3.0571539
4.216000 -3.0869888000000003
4.217000 -3.1166567
4.218000 -3.1461525999999997
4.219000 -3.1754717
4.220000 -3.2046094999999997
4.221000 -3.2335609
4.222000 -3.2623213
4.223000 -3.2908861
4.224000 -3.3192503999999996
4.225000 -3.3474095000000004
4.226000 -3.3753585000000004
4.227000 -3.4030929000000003
4.228000 -3.4306083000000003
4.229000 -3.4579001
4.230000 -3.4849636000000004
4.231000 -3.5117947
4.232000 -3.5383888000000003
4.233000 -3.5647418
4.234000 -3.5908497999999995
4.235000 -3.6167081
4.236000 -3.6423128
4.237000 -3.6676601000000004
4.238000 -3.6927458000000004
4.239000 -3.7175659
4.240000 -3.7421171
4.241000 -3.7663952
4.242000 -3.7903965
4.243000 -3.8141176
4.244000 -3.8375549
4.245000 -3.8607046
4.246000 -3.8835637
4.247000 -3.9061286
4.248000 -3.9283961
4.249000 -3.950363
4.250000 -3.972026
4.251000 -3.9933819
4.252000 -4.0144276
4.253000 -4.0351603
4.254000 -4.0555768
4.255000 -4.0756743
4.256000 -4.09545
4.257000 -4.1149013
4.258000 -4.1340254
4.259000 -4.1528199
4.260000 -4.1712821
4.261000 -4.1894093
4.262000 -4.2071991
4.263000 -4.2246491
4.264000 -4.2417571
4.265000 -4.2585209
4.266000 -4.274937899999999
4.267000 -4.2910062
4.268000 -4.3067235
4.269000 -4.3220881
4.270000 -4.3370973
4.271000 -4.351749600000001
4.272000 -4.3660428
4.273000 -4.3799747
4.274000 -4.3935437
4.275000 -4.406748
4.276000 -4.4195853
4.277000 -4.4320542
4.278000 -4.4441532
4.279000 -4.4558801
4.280000 -4.4672333
4.281000 -4.4782113
4.282000 -4.4888128
4.283000 -4.4990361
4.284000 -4.5088802
4.285000 -4.5183435
4.286000 -4.527425
4.287000 -4.5361239
4.288000 -4.5444388
4.289000 -4.552369199999999
4.290000 -4.5599144
4.291000 -4.567074
4.292000 -4.5738474
4.293000 -4.5802344
4.294000 -4.586234699999999
4.295000 -4.5918487
4.296000 -4.5970764
4.297000 -4.6019182
4.298000 -4.606374
4.299000 -4.6104446
4.300000 -4.6141308
4.301000 -4.6174332
4.302000 -4.6203528
4.303000 -4.6228901
4.304000 -4.6250459
4.305000 -4.6268214
4.306000 -4.6282172
4.307000 -4.629235
4.308000 -4.629875
4.309000 -4.6301387
4.310000 -4.630027
4.311000 -4.6295408
4.312000 -4.628680999999999
4.313000 -4.6274487
4.314000 -4.625845
4.315000 -4.6238706
4.316000 -4.6215262
4.317000 -4.6188131
4.318000 -4.6157323
4.319000 -4.6122841999999995
4.320000 -4.6084702
4.321000 -4.6042912
4.322000 -4.5997482
4.323000 -4.5948423
4.324000 -4.5895748
4.325000 -4.583947
4.326000 -4.5779601
4.327000 -4.5716155
4.328000 -4.5649152
4.329000 -4.5578606
4.330000 -4.550454
4.331000 -4.5426972
4.332000 -4.5345925000000005
4.333000 -4.5261417
4.334000 -4.517347699999999
4.335000 -4.508213
4.336000 -4.4987398999999995
4.337000 -4.4889312
4.338000 -4.4787902
4.339000 -4.4683196
4.340000 -4.4575222
4.341000 -4.4464011
4.342000 -4.4349596
4.343000 -4.4232011
4.344000 -4.4111282
4.345000 -4.3987446
4.346000 -4.3860532
4.347000 -4.3730576
4.348000 -4.3597605
4.349000 -4.3461654
4.350000 -4.3322753
4.351000 -4.3180935
4.352000 -4.303623
4.353000 -4.2888671
4.354000 -4.2738289
4.355000 -4.2585116
4.356000 -4.2429183
4.357000 -4.2270522999999995
4.358000 -4.2109165
4.359000 -4.1945141
4.360000 -4.1778486
4.361000 -4.160923100000001
4.362000 -4.1437414
4.363000 -4.1263066
4.364000 -4.1086219
4.365000 -4.0906914
4.366000 -4.0725183
4.367000 -4.0541064
4.368000 -4.035459100000001
4.369000 -4.0165804
4.370000 -3.9974745
4.371000 -3.9781446999999996
4.372000 -3.9585952
4.373000 -3.9388299
4.374000 -3.9188527
4.375000 -3.8986674999999997
4.376000 -3.8782787
4.377000 -3.8576900999999997
4.378000 -3.8369055999999997
4.379000 -3.8159292
4.380000 -3.7947651
4.381000 -3.7734173
4.382000 -3.7518896
4.383000 -3.7301861
4.384000 -3.7083107999999996
4.385000 -3.6862674999999996
4.386000 -3.6640603
4.387000 -3.6416929000000002
4.388000 -3.6191694000000005
4.389000 -3.596494
4.390000 -3.5736706
4.391000 -3.5507031000000002
4.392000 -3.5275955
4.393000 -3.5043519
4.394000 -3.4809764
4.395000 -3.4574736
4.396000 -3.4338471000000004
4.397000 -3.4101013
4.398000 -3.3862407999999995
4.399000 -3.3622697
4.400000 -3.3381924
4.401000 -3.3140134000000003
4.402000 -3.2897368000000005
4.403000 -3.2653671
4.404000 -3.2409082999999996
4.405000 -3.2163654
4.406000 -3.1917419000000002
4.407000 -3.1670429
4.408000 -3.1422719000000003
4.409000 -3.1174334000000004
4.410000 -3.0925314999999998
4.411000 -3.06757
4.412000 -3.042553
4.413000 -3.0174842
4.414000 -2.9923676
4.415000 -2.9672068
4.416000 -2.9420054
4.417000 -2.9167671
4.418000 -2.8914953
4.419000 -2.8661935
4.420000 -2.8408652
4.421000 -2.8155139
4.422000 -2.790143
4.423000 -2.7647559
4.424000 -2.7393559
4.425000 -2.7139466
4.426000 -2.6885316
4.427000 -2.6631143
4.428000 -2.6376985
4.429000 -2.6122877
4.430000 -2.5868857
4.431000 -2.5614962
4.432000 -2.5361231
4.433000 -2.51077
4.434000 -2.4854412
4.435000 -2.4601404000000002
4.436000 -2.4348715
4.437000 -2.4096388
4.438000 -2.384446
4.439000 -2.3592971
4.440000 -2.3341959
4.441000 -2.3091463
4.442000 -2.2841522
4.443000 -2.2592172
4.444000 -2.2343449
4.445000 -2.2095388000000002
4.446000 -2.1848023000000003
4.447000 -2.1601386
4.448000 -2.135551
4.449000 -2.1110423
4.450000 -2.0866154000000003
4.451000 -2.062273
4.452000 -2.0380178
4.453000 -2.0138524
4.454000 -1.9897792
4.455000 -1.9658003
4.456000 -1.941918
4.457000 -1.9181347000000002
4.458000 -1.8944520999999999
4.459000 -1.8708725
4.460000 -1.8473977
4.461000 -1.8240301
4.462000 -1.8007714000000001
4.463000 -1.7776238
4.464000 -1.7545892
4.465000 -1.7316695
4.466000 -1.7088670000000001
4.467000 -1.6861839
4.468000 -1.6636222999999999
4.469000 -1.6411843
4.470000 -1.618872
4.471000 -1.5966879
4.472000 -1.5746342
4.473000 -1.5527132000000001
4.474000 -1.5309271
4.475000 -1.5092783
4.476000 -1.4877688999999998
4.477000 -1.4664012
4.478000 -1.4451772999999999
4.479000 -1.4240992
4.480000 -1.4031691000000002
4.481000 -1.3823887
4.482000 -1.3617601
4.483000 -1.3412849
4.484000 -1.3209647
4.485000 -1.3008012
4.486000 -1.2807956
4.487000 -1.2609494
4.488000 -1.2412637
4.489000 -1.2217398000000002
4.490000 -1.2023785
4.491000 -1.1831809
4.492000 -1.1641477
4.493000 -1.1452799
4.494000 -1.1265779999999999
4.495000 -1.1080427
4.496000 -1.0896747
4.497000 -1.0714744999999999
4.498000 -1.0534427000000002
4.499000 -1.0355799
4.500000 -1.0178863
4.501000 -1.0003625
4.502000 -0.98300902
4.503000 -0.96582612
4.504000 -0.9488142099999999
4.505000 -0.9319736599999999
4.506000 -0.9153048500000001
4.507000 -0.8988079600000001
4.508000 -0.88248337
4.509000 -0.8663311599999999
4.510000 -0.85035162
4.511000 -0.8345448400000001
4.512000 -0.8189109199999999
4.513000 -0.80344984
4.514000 -0.78816162
4.515000 -0.7730461200000001
4.516000 -0.75810323
4.517000 -0.74333274
4.518000 -0.7287344
4.519000 -0.7143079299999999
4.520000 -0.70005292
4.521000 -0.6859689999999999
4.522000 -0.67205573
4.523000 -0.65831258
4.524000 -0.64473902
4.525000 -0.63133454
4.526000 -0.61809854
4.527000 -0.6050304000000001
4.528000 -0.59212949
4.529000 -0.5793951900000001
4.530000 -0.5668269
4.531000 -0.5544239200000001
4.532000 -0.54218564
4.533000 -0.5301113700000001
4.534000 -0.51820045
4.535000 -0.50645224
4.536000 -0.49486603
4.537000 -0.48344107
4.538000 -0.47217663000000004
4.539000 -0.46107196000000006
4.540000 -0.45012621999999997
4.541000 -0.43933853
4.542000 -0.42870790000000003
4.543000 -0.41823336
4.544000 -0.40791383999999997
4.545000 -0.39774813000000003
4.546000 -0.38773492
4.547000 -0.37787289
4.548000 -0.36816054
4.549000 -0.35859632999999996
4.550000 -0.34917856
4.551000 -0.33990549999999997
4.552000 -0.3307753
4.553000 -0.32178606
4.554000 -0.31293577
4.555000 -0.30422239
4.556000 -0.29564383
4.557000 -0.28719797
4.558000 -0.27888271
4.559000 -0.27069589
4.560000 -0.26263541
4.561000 -0.25469917
4.562000 -0.24688509000000003
4.563000 -0.23919117999999998
4.564000 -0.23161547999999998
4.565000 -0.22415606999999999
4.566000 -0.21681109999999998
4.567000 -0.20957879999999998
4.568000 -0.20245742
4.569000 -0.19544528
4.570000 -0.18854077
4.571000 -0.18174228
4.572000 -0.17504825
4.573000 -0.16845713
4.574000 -0.16196738
4.575000 -0.15557746
4.576000 -0.14928579
4.577000 -0.14309079
4.578000 -0.13699081
4.579000 -0.13098418
4.580000 -0.12506914000000002
4.581000 -0.11924386000000001
4.582000 -0.11350647999999999
4.583000 -0.10785499999999999
4.584000 -0.10228738
4.585000 -0.096801482
4.586000 -0.091395091
4.587000 -0.08606591100000001
4.588000 -0.080811576
4.589000 -0.075629645
4.590000 -0.070517627
4.591000 -0.065472978
4.592000 -0.060493115
4.593000 -0.055575429
4.594000 -0.050717283999999994
4.595000 -0.045916045
4.596000 -0.041169079000000004
4.597000 -0.036473769999999996
4.598000 -0.031827521
4.599000 -0.027227771
4.600000 -0.022671999
4.601000 -0.018157731
4.602000 -0.013682544999999999
4.603000 -0.0092440721
4.604000 -0.0048400058999999995
4.605000 -0.00046809149999999997
4.606000 0.0038738675
4.607000 0.0081880178
4.608000 0.012476456
4.609000 0.016741238999999998
4.610000 0.020984390000000002
4.611000 0.025207899
4.612000 0.02941374
4.613000 0.033603867999999995
4.614000 0.037780235
4.615000 0.041944793
4.616000 0.046099495
4.617000 0.050246307999999996
4.618000 0.054387219
4.619000 0.058524217
4.620000 0.062659319
4.621000 0.06679455399999999
4.622000 0.070931972
4.623000 0.075073639
4.624000 0.079221628
4.625000 0.083378021
4.626000 0.087544898
4.627000 0.091724342
4.628000 0.095918425
4.629000 0.1001292
4.630000 0.10435872
4.631000 0.10860900000000001
4.632000 0.11288203999999999
4.633000 0.11717978999999999
4.634000 0.12150418
4.635000 0.12585713
4.636000 0.13024049
4.637000 0.1346561
4.638000 0.13910576
4.639000 0.14359124
4.640000 0.14811431
4.641000 0.15267666
4.642000 0.15728
4.643000 0.16192602
4.644000 0.16661638
4.645000 0.17135275
4.646000 0.17613675
4.647000 0.18097005
4.648000 0.18585426
4.649000 0.19079100000000002
4.650000 0.19578189
4.651000 0.20082854
4.652000 0.20593256000000001
4.653000 0.21109555
4.654000 0.21631909
4.655000 0.22160471
4.656000 0.22695397
4.657000 0.23236837999999999
4.658000 0.23784940000000002
4.659000 0.24339850000000002
4.660000 0.24901705000000002
4.661000 0.25470643
4.662000 0.26046792
4.663000 0.2663028
4.664000 0.27221222
4.665000 0.27819735
4.666000 0.28425923
4.667000 0.29039888
4.668000 0.29661728
4.669000 0.3029153
4.670000 0.30929381
4.671000 0.31575358000000003
4.672000 0.3222954
4.673000 0.32891997
4.674000 0.33562798
4.675000 0.34242012
4.676000 0.34929703
4.677000 0.35625938
4.678000 0.36330782
4.679000 0.37044298
4.680000 0.37766555
4.681000 0.38497623000000003
4.682000 0.3923757
4.683000 0.3998647
4.684000 0.40744394
4.685000 0.41511417000000006
4.686000 0.42287619
4.687000 0.43073078
4.688000 0.43867873
4.689000 0.44672079
4.690000 0.45485771
4.691000 0.46309023
4.692000 0.47141904999999995
4.693000 0.47984482000000006
4.694000 0.48836814
4.695000 0.49698954000000006
4.696000 0.50570942
4.697000 0.5145282
4.698000 0.52344617
4.699000 0.5324634699999999
4.700000 0.54158019
4.701000 0.55079637
4.702000 0.56011183
4.703000 0.56952643
4.704000 0.57903985
4.705000 0.5886517
4.706000 0.59836153
4.707000 0.60816878
4.708000 0.61807288
4.709000 0.6280731900000001
4.710000 0.63816905
4.711000 0.64835977
4.712000 0.6586446
4.713000 0.66902288
4.714000 0.67949384
4.715000 0.6900568
4.716000 0.7007111300000001
4.717000 0.7114561699999999
4.718000 0.72229137
4.719000 0.73321611
4.720000 0.74422988
4.721000 0.75533222
4.722000 0.76652267
4.723000 0.77780085
4.724000 0.78916643
4.725000 0.80061899
4.726000 0.81215817
4.727000 0.82378369
4.728000 0.83549526
4.729000 0.84729251
4.730000 0.85917506
4.731000 0.8711425599999999
4.732000 0.88319452
4.733000 0.8953305
4.734000 0.9075499100000001
4.735000 0.91985222
4.736000 0.9322367599999999
4.737000 0.94470289
4.738000 0.9572497600000001
4.739000 0.96987654
4.740000 0.9825822
4.741000 0.9953659
4.742000 1.0082265
4.743000 1.0211631
4.744000 1.0341743
4.745000 1.047259
4.746000 1.060416
4.747000 1.0736439
4.748000 1.0869415
4.749000 1.1003075
4.750000 1.1137404
4.751000 1.1272388
4.752000 1.1408013
4.753000 1.1544265999999999
4.754000 1.1681131
4.755000 1.1818593
4.756000 1.1956638
4.757000 1.2095249000000001
4.758000 1.2234413
4.759000 1.2374112
4.760000 1.2514331
4.761000 1.2655054000000001
4.762000 1.2796264
4.763000 1.2937944
4.764000 1.3080079
4.765000 1.3222651
4.766000 1.3365641
4.767000 1.3509034
4.768000 1.3652813
4.769000 1.3796958
4.770000 1.3941454
4.771000 1.4086283
4.772000 1.4231428000000002
4.773000 1.4376871
4.774000 1.4522597
4.775000 1.4668588999999999
4.776000 1.4814829999999999
4.777000 1.4961305
4.778000 1.5107997
4.779000 1.5254891
4.780000 1.5401972
4.781000 1.5549225
4.782000 1.5696635
4.783000 1.584419
4.784000 1.5991875999999998
4.785000 1.6139677000000001
4.786000 1.628758
4.787000 1.6435572999999999
4.788000 1.6583641999999998
4.789000 1.6731774000000001
4.790000 1.6879954999999998
4.791000 1.7028172000000001
4.792000 1.7176408
4.793000 1.7324652999999999
4.794000 1.7472888999999998
4.795000 1.7621103999999999
4.796000 1.7769279
4.797000 1.7917399999999999
4.798000 1.8065449
4.799000 1.8213409999999999
4.800000 1.8361262999999999
4.801000 1.8508991
4.802000 1.8656574
4.803000 1.8803991
4.804000 1.8951224
4.805000 1.909825
4.806000 1.9245049
4.807000 1.9391599999999998
4.808000 1.9537882999999998
4.809000 1.9683875
4.810000 1.9829556000000002
4.811000 1.9974904000000002
4.812000 2.01199
4.813000 2.0264523
4.814000 2.0408753
4.815000 2.0552572000000002
4.816000 2.0695959999999998
4.817000 2.0838901
4.818000 2.0981379000000002
4.819000 2.1123374
4.820000 2.1264872
4.821000 2.1405857
4.822000 2.1546315
4.823000 2.1686234
4.824000 2.1825596999999997
4.825000 2.1964392
4.826000 2.2102604
4.827000 2.2240222
4.828000 2.2377230000000004
4.829000 2.2513619
4.830000 2.2649372000000003
4.831000 2.2784479
4.832000 2.2918927
4.833000 2.3052699999999997
4.834000 2.3185786
4.835000 2.331817
4.836000 2.3449836
4.837000 2.3580772999999997
4.838000 2.3710964
4.839000 2.3840396
4.840000 2.396905
4.841000 2.4096914000000003
4.842000 2.4223968
4.843000 2.4350199999999997
4.844000 2.4475591000000003
4.845000 2.4600128
4.846000 2.4723791
4.847000 2.4846565000000003
4.848000 2.4968434
4.849000 2.5089383
4.850000 2.5209397
4.851000 2.5328459000000003
4.852000 2.5446554999999997
4.853000 2.556367
4.854000 2.5679791
4.855000 2.5794905
4.856000 2.5908997
4.857000 2.6022056
4.858000 2.613407
4.859000 2.6245028
4.860000 2.6354918
4.861000 2.646373
4.862000 2.6571456
4.863000 2.6678083
4.864000 2.6783604
4.865000 2.6888009
4.866000 2.6991291
4.867000 2.709344
4.868000 2.7194447999999998
4.869000 2.7294306
4.870000 2.7393006
4.871000 2.7490539000000003
4.872000 2.75869
4.873000 2.7682077
4.874000 2.7776064
4.875000 2.7868856
4.876000 2.7960442
4.877000 2.8050816
4.878000 2.8139969000000002
4.879000 2.8227895
4.880000 2.8314586999999998
4.881000 2.8400037
4.882000 2.8484238
4.883000 2.8567184
4.884000 2.8648868000000003
4.885000 2.8729284
4.886000 2.8808423999999997
4.887000 2.8886282999999997
4.888000 2.8962852
4.889000 2.9038126
4.890000 2.9112097
4.891000 2.9184759000000002
4.892000 2.9256105
4.893000 2.9326128
4.894000 2.939482
4.895000 2.9462175
4.896000 2.9528188
4.897000 2.9592847
4.898000 2.9656149
4.899000 2.9718084
4.900000 2.9778648000000003
4.901000 2.9837832
4.902000 2.9895631999999996
4.903000 2.9952038
4.904000 3.0007048000000003
4.905000 3.0060655
4.906000 3.0112855
4.907000 3.0163644
4.908000 3.0213017
4.909000 3.0260971000000003
4.910000 3.0307503
4.911000 3.0352613
4.912000 3.0396297999999997
4.913000 3.0438557
4.914000 3.047939
4.915000 3.0518798
4.916000 3.0556783
4.917000 3.0593347
4.918000 3.0628491
4.919000 3.0662220000000002
4.920000 3.0694537
4.921000 3.0725446
4.922000 3.075495
4.923000 3.0783055
4.924000 3.0809766
4.925000 3.0835086
4.926000 3.0859023
4.927000 3.0881578
4.928000 3.0902757999999997
4.929000 3.0922567
4.930000 3.0941008
4.931000 3.0958084
4.932000 3.09738
4.933000 3.0988157
4.934000 3.1001155999999996
4.935000 3.1012801
4.936000 3.1023093
4.937000 3.1032029999999997
4.938000 3.1039612
4.939000 3.1045841000000003
4.940000 3.1050716
4.941000 3.1054234
4.942000 3.1056397
4.943000 3.1057201
4.944000 3.1056648
4.945000 3.1054737
4.946000 3.1051466
4.947000 3.1046836
4.948000 3.1040845
4.949000 3.1033497
4.950000 3.1024792999999997
4.951000 3.1014733
4.952000 3.1003321
4.953000 3.099056
4.954000 3.0976454
4.955000 3.0961007
4.956000 3.0944225999999997
4.957000 3.0926116
4.958000 3.0906683
4.959000 3.0885935
4.960000 3.0863879
4.961000 3.0840524
4.962000 3.0815877
4.963000 3.0789947
4.964000 3.0762745000000002
4.965000 3.0734278
4.966000 3.0704556000000003
4.967000 3.0673588
4.968000 3.0641383
4.969000 3.0607949999999997
4.970000 3.0573299
4.971000 3.053744
4.972000 3.0500378
4.973000 3.0462124999999998
4.974000 3.0422688
4.975000 3.0382073
4.976000 3.0340288
4.977000 3.0297343
4.978000 3.0253243
4.979000 3.0207995000000003
4.980000 3.0161606
4.981000 3.0114083
4.982000 3.0065432
4.983000 3.001566
4.984000 2.9964773
4.985000 2.9912775
4.986000 2.9859674999999997
4.987000 2.9805478
4.988000 2.9750189
4.989000 2.9693816
4.990000 2.9636364
4.991000 2.9577842
4.992000 2.9518254
4.993000 2.9457608
4.994000 2.939591
4.995000 2.9333169
4.996000 2.9269388
4.997000 2.9204577
4.998000 2.9138744
4.999000 2.9071895
5.000000 2.9004037
5.001000 2.8935179
5.002000 2.886533
5.003000 2.8794494999999998
5.004000 2.8722685
5.005000 2.8649908
5.006000 2.8576171
5.007000 2.8501486
5.008000 2.8425861
5.009000 2.8349305
5.010000 2.8271826
5.011000 2.8193435
5.012000 2.811414
5.013000 2.8033953
5.014000 2.7952885
5.015000 2.7870944
5.016000 2.778814
5.017000 2.7704485
5.018000 2.7619988
5.019000 2.7534658
5.020000 2.7448505
5.021000 2.7361538000000003
5.022000 2.7273769
5.023000 2.7185204
5.024000 2.7095852
5.025000 2.7005722999999997
5.026000 2.6914822000000003
5.027000 2.6823159
5.028000 2.6730739999999997
5.029000 2.6637573000000003
5.030000 2.6543662
5.031000 2.6449014
5.032000 2.6353635
5.033000 2.625753
5.034000 2.6160704
5.035000 2.6063163
5.036000 2.5964912
5.037000 2.5865955
5.038000 2.5766296
5.039000 2.5665943
5.040000 2.5564898
5.041000 2.5463168
5.042000 2.5360756
5.043000 2.5257671
5.044000 2.5153918
5.045000 2.5049504000000002
5.046000 2.4944436
5.047000 2.4838720000000003
5.048000 2.4732364
5.049000 2.462538
5.050000 2.4517773
5.051000 2.4409553
5.052000 2.4300732
5.053000 2.4191316
5.054000 2.4081318
5.055000 2.3970746000000003
5.056000 2.3859611
5.057000 2.3747923
5.058000 2.3635691
5.059000 2.3522926
5.060000 2.3409638999999998
5.061000 2.3295837
5.062000 2.3181528
5.063000 2.3066724
5.064000 2.295143
5.065000 2.2835655
5.066000 2.2719406
5.067000 2.2602689
5.068000 2.248551
5.069000 2.2367876
5.070000 2.224979
5.071000 2.2131257
5.072000 2.2012282
5.073000 2.1892868
5.074000 2.1773016
5.075000 2.165273
5.076000 2.1532014
5.077000 2.1410869
5.078000 2.1289298000000003
5.079000 2.1167301
5.080000 2.104488
5.081000 2.0922039
5.082000 2.0798778
5.083000 2.06751
5.084000 2.0551007
5.085000 2.0426501
5.086000 2.0301582
5.087000 2.0176256
5.088000 2.0050524
5.089000 1.9924389
5.090000 1.9797854
5.091000 1.9670923999999999
5.092000 1.9543601000000002
5.093000 1.9415891
5.094000 1.9287797
5.095000 1.9159323
5.096000 1.9030474
5.097000 1.8901257
5.098000 1.8771676000000002
5.099000 1.8641738
5.100000 1.8511446
5.101000 1.8380807999999997
5.102000 1.8249828
5.103000 1.8118514
5.104000 1.7986868999999999
5.105000 1.7854902999999998
5.106000 1.7722617999999999
5.107000 1.7590022
5.108000 1.7457118
5.109000 1.7323913
5.110000 1.7190412
5.111000 1.7056618
5.112000 1.6922537000000002
5.113000 1.6788173
5.114000 1.665353
5.115000 1.6518610999999999
5.116000 1.6383419
5.117000 1.6247956000000001
5.118000 1.6112225
5.119000 1.5976228
5.120000 1.5839966
5.121000 1.570344
5.122000 1.5566649
5.123000 1.5429595
5.124000 1.5292278
5.125000 1.5154697
5.126000 1.5016851
5.127000 1.487874
5.128000 1.4740362
5.129000 1.4601717
5.130000 1.4462803
5.131000 1.4323621
5.132000 1.4184169
5.133000 1.4044444999999999
5.134000 1.3904450000000002
5.135000 1.3764185
5.136000 1.3623648
5.137000 1.3482842
5.138000 1.3341766
5.139000 1.3200422
5.140000 1.3058812
5.141000 1.2916939
5.142000 1.2774806
5.143000 1.2632414
5.144000 1.2489769
5.145000 1.2346873
5.146000 1.2203732
5.147000 1.2060349
5.148000 1.191673
5.149000 1.1772878
5.150000 1.1628798
5.151000 1.1484495000000001
5.152000 1.1339974
5.153000 1.1195237
5.154000 1.1050289
5.155000 1.0905134
5.156000 1.0759775
5.157000 1.0614213000000001
5.158000 1.046845
5.159000 1.032249
5.160000 1.0176332
5.161000 1.0029976
5.162000 0.9883423299999999
5.163000 0.9736672999999999
5.164000 0.95897233
5.165000 0.94425734
5.166000 0.92952214
5.167000 0.9147665500000001
5.168000 0.8999902799999999
5.169000 0.88519324
5.170000 0.8703750600000001
5.171000 0.85553564
5.172000 0.84067471
5.173000 0.82579209
5.174000 0.81088766
5.175000 0.7959613600000001
5.176000 0.7810130200000001
5.177000 0.76604267
5.178000 0.75105028
5.179000 0.73603597
5.180000 0.72099981
5.181000 0.7059420000000001
5.182000 0.6908627199999999
5.183000 0.67576226
5.184000 0.66064089
5.185000 0.64549893
5.186000 0.63033677
5.187000 0.61515477
5.188000 0.59995335
5.189000 0.58473288
5.190000 0.56949384
5.191000 0.55423663
5.192000 0.53896164
5.193000 0.52366927
5.194000 0.5083599599999999
5.195000 0.49303407
5.196000 0.47769193
5.197000 0.46233389999999996
5.198000 0.44696032999999996
5.199000 0.43157148
5.200000 0.41616763999999995
5.201000 0.40074908000000004
5.202000 0.38531604
5.203000 0.36986873000000003
5.204000 0.35440736
5.205000 0.33893209999999996
5.206000 0.32344314
5.207000 0.30794062
5.208000 0.29242469
5.209000 0.27689547
5.210000 0.26135312
5.211000 0.24579773000000002
5.212000 0.23022941
5.213000 0.21464829000000002
5.214000 0.19905446000000002
5.215000 0.18344802999999998
5.216000 0.16782909
5.217000 0.15219774
5.218000 0.13655407
5.219000 0.12089817
5.220000 0.10523015
5.221000 0.089550094
5.222000 0.073858112
5.223000 0.058154308
5.224000 0.042438804
5.225000 0.026711731
5.226000 0.010973238
5.227000 -0.0047765123
5.228000 -0.020537328
5.229000 -0.036308995999999996
5.230000 -0.052091276
5.231000 -0.06788388699999999
5.232000 -0.083686516
5.233000 -0.099498802
5.234000 -0.11532034999999999
5.235000 -0.13115072
5.236000 -0.1469894
5.237000 -0.16283585
5.238000 -0.1786895
5.239000 -0.1945497
5.240000 -0.21041576
5.241000 -0.22628696
5.242000 -0.24216257
5.243000 -0.25804178
5.244000 -0.27392379
5.245000 -0.28980775
5.246000 -0.30569285
5.247000 -0.32157826
5.248000 -0.33746315
5.249000 -0.35334672
5.250000 -0.36922818999999996
5.251000 -0.38510682
5.252000 -0.40098191
5.253000 -0.41685281
5.254000 -0.43271887
5.255000 -0.44857962
5.256000 -0.46443450000000003
5.257000 -0.48028309999999996
5.258000 -0.49612503
5.259000 -0.5119599899999999
5.260000 -0.5277876699999999
5.261000 -0.54360782
5.262000 -0.55942023
5.263000 -0.57522468
5.264000 -0.59102098
5.265000 -0.60680895
5.266000 -0.6225884
5.267000 -0.63835904
5.268000 -0.65412065
5.269000 -0.66987295
5.270000 -0.68561556
5.271000 -0.70134806
5.272000 -0.71707
5.273000 -0.7327808100000001
5.274000 -0.74847988
5.275000 -0.76416647
5.276000 -0.77983988
5.277000 -0.7954992399999999
5.278000 -0.81114359
5.279000 -0.82677202
5.280000 -0.8423835
5.281000 -0.85797692
5.282000 -0.87355124
5.283000 -0.8891052599999999
5.284000 -0.9046377600000001
5.285000 -0.92014764
5.286000 -0.9356336700000001
5.287000 -0.95109474
5.288000 -0.96652973
5.289000 -0.98193754
5.290000 -0.9973170199999999
5.291000 -1.0126673
5.292000 -1.0279872
5.293000 -1.0432761000000002
5.294000 -1.058533
5.295000 -1.0737572000000002
5.296000 -1.0889478
5.297000 -1.1041041999999999
5.298000 -1.1192259
5.299000 -1.1343122
5.300000 -1.1493626
5.301000 -1.1643765
5.302000 -1.1793533
5.303000 -1.1942927
5.304000 -1.2091939
5.305000 -1.2240566
5.306000 -1.2388802
5.307000 -1.2536641
5.308000 -1.2684077
5.309000 -1.2831103
5.310000 -1.2977712000000001
5.311000 -1.3123895
5.312000 -1.3269645
5.313000 -1.3414954
5.314000 -1.3559811
5.315000 -1.3704207
5.316000 -1.3848132000000002
5.317000 -1.3991574999999998
5.318000 -1.4134525
5.319000 -1.4276971
5.320000 -1.4418902
5.321000 -1.4560305
5.322000 -1.4701169
5.323000 -1.4841482
5.324000 -1.4981233
5.325000 -1.5120408
5.326000 -1.5258999
5.327000 -1.5396991
5.328000 -1.5534375
5.329000 -1.5671140000000001
5.330000 -1.5807273
5.331000 -1.5942764000000003
5.332000 -1.6077602
5.333000 -1.6211778
5.334000 -1.6345281
5.335000 -1.6478100999999998
5.336000 -1.6610228
5.337000 -1.6741650000000001
5.338000 -1.6872359
5.339000 -1.7002346000000002
5.340000 -1.7131601
5.341000 -1.7260112
5.342000 -1.7387871
5.343000 -1.7514868
5.344000 -1.7641092
5.345000 -1.7766535
5.346000 -1.7891187
5.347000 -1.8015036000000002
5.348000 -1.8138075
5.349000 -1.8260295
5.350000 -1.8381683
5.351000 -1.8502234
5.352000 -1.8621936
5.353000 -1.8740783
5.354000 -1.8858762000000002
5.355000 -1.8975868999999999
5.356000 -1.9092092
5.357000 -1.9207425
5.358000 -1.9321861
5.359000 -1.9435391
5.360000 -1.9548008
5.361000 -1.9659706999999997
5.362000 -1.9770479
5.363000 -1.9880315
5.364000 -1.9989209000000001
5.365000 -2.0097155
5.366000 -2.0204144
5.367000 -2.0310167
5.368000 -2.0415217
5.369000 -2.0519285000000003
5.370000 -2.062236
5.371000 -2.0724434
5.372000 -2.0825498000000002
5.373000 -2.0925539
5.374000 -2.1024546
5.375000 -2.1122506
5.376000 -2.1219408
5.377000 -2.1315239
5.378000 -2.1409987
5.379000 -2.1503636999999998
5.380000 -2.1596177
5.381000 -2.1687591
5.382000 -2.1777868
5.383000 -2.1866991999999996
5.384000 -2.1954952
5.385000 -2.2041734
5.386000 -2.2127326999999997
5.387000 -2.2211716
5.388000 -2.2294892
5.389000 -2.2376845
5.390000 -2.2457564
5.391000 -2.2537041
5.392000 -2.2615267
5.393000 -2.2692235000000003
5.394000 -2.2767939
5.395000 -2.2842371999999997
5.396000 -2.2915531
5.397000 -2.298741
5.398000 -2.3058005
5.399000 -2.3127312
5.400000 -2.3195328
5.401000 -2.3262052
5.402000 -2.3327477
5.403000 -2.3391604
5.404000 -2.3454428
5.405000 -2.3515943
5.406000 -2.3576146
5.407000 -2.3635034
5.408000 -2.3692599000000003
5.409000 -2.3748836
5.410000 -2.3803739
5.411000 -2.3857301
5.412000 -2.3909513000000002
5.413000 -2.3960367
5.414000 -2.4009855
5.415000 -2.4057968
5.416000 -2.4104692
5.417000 -2.4150021
5.418000 -2.4193944
5.419000 -2.4236451999999997
5.420000 -2.4277532
5.421000 -2.4317177
5.422000 -2.4355374
5.423000 -2.4392117
5.424000 -2.4427397
5.425000 -2.4461206
5.426000 -2.4493536
5.427000 -2.452438
5.428000 -2.4553733
5.429000 -2.4581589
5.430000 -2.4607943
5.431000 -2.4632793
5.432000 -2.4656135999999997
5.433000 -2.4677966
5.434000 -2.4698284
5.435000 -2.4717086999999998
5.436000 -2.4734374
5.437000 -2.4750143
5.438000 -2.4764393
5.439000 -2.4777122
5.440000 -2.4788329
5.441000 -2.4798013
5.442000 -2.4806172
5.443000 -2.4812800999999998
5.444000 -2.4817901
5.445000 -2.4821466
5.446000 -2.4823494000000004
5.447000 -2.4823982
5.448000 -2.4822926
5.449000 -2.482032
5.450000 -2.4816161
5.451000 -2.4810443
5.452000 -2.480316
5.453000 -2.4794307
5.454000 -2.4783880000000003
5.455000 -2.4771871
5.456000 -2.4758279
5.457000 -2.4743099
5.458000 -2.4726324
5.459000 -2.4707953000000002
5.460000 -2.4687981000000003
5.461000 -2.4666408
5.462000 -2.4643229
5.463000 -2.4618444999999998
5.464000 -2.4592055000000004
5.465000 -2.4564057999999998
5.466000 -2.4534453000000003
5.467000 -2.4503242000000003
5.468000 -2.4470426
5.469000 -2.4436006
5.470000 -2.4399983
5.471000 -2.4362357
5.472000 -2.4323134
5.473000 -2.4282312
5.474000 -2.4239896
5.475000 -2.4195885
5.476000 -2.4150282
5.477000 -2.4103088
5.478000 -2.4054306000000003
5.479000 -2.4003936
5.480000 -2.3951979000000003
5.481000 -2.3898438
5.482000 -2.3843313
5.483000 -2.3786604
5.484000 -2.3728315
5.485000 -2.3668446
5.486000 -2.3606997
5.487000 -2.3543971
5.488000 -2.3479369
5.489000 -2.3413193999999997
5.490000 -2.3345448
5.491000 -2.3276133
5.492000 -2.3205252
5.493000 -2.3132809
5.494000 -2.3058806
5.495000 -2.2983246999999998
5.496000 -2.2906139
5.497000 -2.2827484
5.498000 -2.2747288
5.499000 -2.2665553000000003
5.500000 -2.2582287
5.501000 -2.2497494
5.502000 -2.2411179
5.503000 -2.2323346
5.504000 -2.2234
5.505000 -2.2143146
5.506000 -2.2050789
5.507000 -2.195693
5.508000 -2.1861576
5.509000 -2.1764727
5.510000 -2.1666389
5.511000 -2.1566564
5.512000 -2.1465253
5.513000 -2.1362459
5.514000 -2.1258185
5.515000 -2.1152431
5.516000 -2.1045199
5.517000 -2.0936491000000004
5.518000 -2.082631
5.519000 -2.0714659
5.520000 -2.0601541
5.521000 -2.0486958
5.522000 -2.0370917
5.523000 -2.0253422
5.524000 -2.0134477
5.525000 -2.0014089999999998
5.526000 -1.9892272
5.527000 -1.9769028000000002
5.528000 -1.9644370000000002
5.529000 -1.9518308000000002
5.530000 -1.9390853
5.531000 -1.9262017999999999
5.532000 -1.9131815
5.533000 -1.9000260000000002
5.534000 -1.8867366
5.535000 -1.8733145999999998
5.536000 -1.8597613999999998
5.537000 -1.8460786
5.538000 -1.8322675
5.539000 -1.8183295
5.540000 -1.8042658999999999
5.541000 -1.7900782
5.542000 -1.7757673
5.543000 -1.7613345999999999
5.544000 -1.746781
5.545000 -1.7321073999999999
5.546000 -1.7173148999999999
5.547000 -1.7024042
5.548000 -1.6873762
5.549000 -1.6722313999999998
5.550000 -1.6569706
5.551000 -1.6415941
5.552000 -1.6261026
5.553000 -1.6104965999999998
5.554000 -1.5947767000000002
5.555000 -1.5789431
5.556000 -1.5629964
5.557000 -1.5469371
5.558000 -1.5307658
5.559000 -1.5144832000000001
5.560000 -1.4980896000000001
5.561000 -1.4815861
5.562000 -1.4649733
5.563000 -1.4482521
5.564000 -1.4314235
5.565000 -1.4144885
5.566000 -1.3974483
5.567000 -1.3803041
5.568000 -1.3630571
5.569000 -1.3457088000000001
5.570000 -1.3282604999999998
5.571000 -1.310714
5.572000 -1.2930705
5.573000 -1.2753318
5.574000 -1.2574994000000002
5.575000 -1.239575
5.576000 -1.2215601
5.577000 -1.2034565000000002
5.578000 -1.1852657
5.579000 -1.1669894
5.580000 -1.1486289
5.581000 -1.1301858999999999
5.582000 -1.1116618
5.583000 -1.0930581
5.584000 -1.0743760999999998
5.585000 -1.0556170999999999
5.586000 -1.0367826
5.587000 -1.0178737
5.588000 -0.9988918899999999
5.589000 -0.97983824
5.590000 -0.96071409
5.591000 -0.9415206500000001
5.592000 -0.9222592199999999
5.593000 -0.9029310199999999
5.594000 -0.8835373400000001
5.595000 -0.86407959
5.596000 -0.84455898
5.597000 -0.82497699
5.598000 -0.80533493
5.599000 -0.7856342900000001
5.600000 -0.76587647
5.601000 -0.74606296
5.602000 -0.7261952399999999
5.603000 -0.70627476
5.604000 -0.68630306
5.605000 -0.66628158
5.606000 -0.6462118099999999
5.607000 -0.62609524
5.608000 -0.60593332
5.609000 -0.58572749
5.610000 -0.56547914
5.611000 -0.5451896700000001
5.612000 -0.52486039
5.613000 -0.50449269
5.614000 -0.48408788
5.615000 -0.46364726
5.616000 -0.44317208
5.617000 -0.42266366
5.618000 -0.40212325000000004
5.619000 -0.38155208
5.620000 -0.36095146
5.621000 -0.34032268
5.622000 -0.31966704
5.623000 -0.29898586
5.624000 -0.27828051000000004
5.625000 -0.25755239
5.626000 -0.23680291999999997
5.627000 -0.21603354
5.628000 -0.19524581
5.629000 -0.17444125
5.630000 -0.15362146
5.631000 -0.1327881
5.632000 -0.11194283000000001
5.633000 -0.091087376
5.634000 -0.07022347400000001
5.635000 -0.049352908
5.636000 -0.028477461000000003
5.637000 -0.007598942500000001
5.638000 0.013280842
5.639000 0.034160091000000004
5.640000 0.05503702
5.641000 0.075909862
5.642000 0.09677688400000001
5.643000 0.11763639000000001
5.644000 0.13848674
5.645000 0.15932631
5.646000 0.18015356999999999
5.647000 0.20096703
5.648000 0.22176524999999997
5.649000 0.24254684999999998
5.650000 0.26331048
5.651000 0.28405485
5.652000 0.30477869
5.653000 0.32548078
5.654000 0.34615987
5.655000 0.36681474000000003
5.656000 0.38744414
5.657000 0.40804682999999997
5.658000 0.42862152000000003
5.659000 0.44916691
5.660000 0.46968157
5.661000 0.4901641
5.662000 0.51061301
5.663000 0.53102677
5.664000 0.55140378
5.665000 0.57174233
5.666000 0.59204074
5.667000 0.61229719
5.668000 0.63250992
5.669000 0.6526771
5.670000 0.67279688
5.671000 0.69286739
5.672000 0.7128867799999999
5.673000 0.73285322
5.674000 0.75276489
5.675000 0.77262004
5.676000 0.79241693
5.677000 0.8121538899999999
5.678000 0.8318292899999999
5.679000 0.8514415500000001
5.680000 0.87098926
5.681000 0.89047095
5.682000 0.9098852100000001
5.683000 0.92923082
5.684000 0.94850659
5.685000 0.9677112999999999
5.686000 0.98684393
5.687000 1.0059034
5.688000 1.0248884999999999
5.689000 1.0437986
5.690000 1.0626324
5.691000 1.0813892
5.692000 1.1000679
5.693000 1.1186675
5.694000 1.1371871
5.695000 1.1556257
5.696000 1.1739823
5.697000 1.1922557999999999
5.698000 1.2104451
5.699000 1.228549
5.700000 1.2465662
5.701000 1.2644956
5.702000 1.2823357
5.703000 1.3000852
5.704000 1.3177427
5.705000 1.3353067
5.706000 1.3527755000000001
5.707000 1.3701476000000001
5.708000 1.3874215
5.709000 1.4045956
5.710000 1.4216682
5.711000 1.4386377000000001
5.712000 1.4555026
5.713000 1.4722612
5.714000 1.4889119
5.715000 1.5054533
5.716000 1.5218839
5.717000 1.5382022
5.718000 1.5544068
5.719000 1.5704962999999998
5.720000 1.5864694
5.721000 1.602325
5.722000 1.6180618
5.723000 1.6336784
5.724000 1.6491737
5.725000 1.6645467
5.726000 1.6797962
5.727000 1.694921
5.728000 1.7099202
5.729000 1.7247925000000002
5.730000 1.739537
5.731000 1.7541526000000003
5.732000 1.7686382
5.733000 1.7829929000000002
5.734000 1.7972155
5.735000 1.8113051000000002
5.736000 1.8252607
5.737000 1.8390816
5.738000 1.8527666000000003
5.739000 1.8663149
5.740000 1.8797255999999998
5.741000 1.8929979
5.742000 1.9061308
5.743000 1.9191235
5.744000 1.9319754000000002
5.745000 1.9446857000000002
5.746000 1.9572536
5.747000 1.9696783
5.748000 1.9819593
5.749000 1.9940959
5.750000 2.0060873
5.751000 2.0179329
5.752000 2.029632
5.753000 2.041184
5.754000 2.052588
5.755000 2.0638436
5.756000 2.07495
5.757000 2.0859063
5.758000 2.0967118
5.759000 2.1073657999999997
5.760000 2.1178674
5.761000 2.1282157
5.762000 2.1384099
5.763000 2.1484492
5.764000 2.1583324
5.765000 2.1680586
5.766000 2.1776268
5.767000 2.187036
5.768000 2.1962848999999998
5.769000 2.2053728
5.770000 2.2142984
5.771000 2.2230608
5.772000 2.2316588
5.773000 2.2400914000000003
5.774000 2.2483576000000003
5.775000 2.2564564
5.776000 2.2643868
5.777000 2.2721481000000003
5.778000 2.2797393
5.779000 2.2871595
5.780000 2.2944082
5.781000 2.3014847
5.782000 2.3083886000000002
5.783000 2.3151191
5.784000 2.321676
5.785000 2.3280586999999997
5.786000 2.3342671
5.787000 2.3403008
5.788000 2.3461594999999997
5.789000 2.351843
5.790000 2.3573512
5.791000 2.362684
5.792000 2.3678411
5.793000 2.3728224
5.794000 2.3776276
5.795000 2.3822566
5.796000 2.3867095000000003
5.797000 2.3909857
5.798000 2.3950850999999997
5.799000 2.3990074
5.800000 2.4027523
5.801000 2.4063194
5.802000 2.4097085000000003
5.803000 2.4129193
5.804000 2.4159513
5.805000 2.4188042
5.806000 2.4214774
5.807000 2.4239707999999998
5.808000 2.4262837999999998
5.809000 2.4284162
5.810000 2.4303677
5.811000 2.4321377
5.812000 2.4337261999999997
5.813000 2.4351329
5.814000 2.4363574
5.815000 2.4373997000000003
5.816000 2.4382595
5.817000 2.4389366
5.818000 2.4394310999999997
5.819000 2.4397427
5.820000 2.4398716
5.821000 2.4398176
5.822000 2.4395807
5.823000 2.4391608
5.824000 2.4385583
5.825000 2.4377728000000003
5.826000 2.4368046
5.827000 2.4356535
5.828000 2.4343196000000002
5.829000 2.4328031
5.830000 2.4311038
5.831000 2.4292216
5.832000 2.4271566
5.833000 2.4249088
5.834000 2.422478
5.835000 2.4198642
5.836000 2.4170673
5.837000 2.414087
5.838000 2.4109233
5.839000 2.4075763
5.840000 2.4040457
5.841000 2.4003316
5.842000 2.3964338
5.843000 2.3923524
5.844000 2.3880875
5.845000 2.3836389
5.846000 2.3790069000000003
5.847000 2.3741915999999996
5.848000 2.3691931999999998
5.849000 2.3640119
5.850000 2.3586478
5.851000 2.3531014
5.852000 2.3473728
5.853000 2.3414625
5.854000 2.3353709
5.855000 2.3290982
5.856000 2.3226451
5.857000 2.3160117000000002
5.858000 2.3091985
5.859000 2.3022061
5.860000 2.2950348
5.861000 2.2876849
5.862000 2.2801572
5.863000 2.2724519
5.864000 2.2645693000000002
5.865000 2.25651
5.866000 2.2482743
5.867000 2.2398628
5.868000 2.2312757999999997
5.869000 2.2225137999999998
5.870000 2.2135772
5.871000 2.2044664
5.872000 2.1951821
5.873000 2.1857247
5.874000 2.1760948
5.875000 2.166293
5.876000 2.1563198
5.877000 2.1461759000000002
5.878000 2.1358619
5.879000 2.1253785
5.880000 2.1147266
5.881000 2.1039067
5.882000 2.0929197
5.883000 2.0817664
5.884000 2.0704474
5.885000 2.0589637
5.886000 2.047316
5.887000 2.0355051
5.888000 2.0235317
5.889000 2.0113965
5.890000 1.9991005
5.891000 1.9866439999999999
5.892000 1.974028
5.893000 1.9612528
5.894000 1.9483192
5.895000 1.9352276000000002
5.896000 1.9219785999999999
5.897000 1.9085726
5.898000 1.8950101000000001
5.899000 1.8812916999999998
5.900000 1.8674176
5.901000 1.8533884
5.902000 1.8392043
5.903000 1.824866
5.904000 1.8103739
5.905000 1.7957285
5.906000 1.7809301999999998
5.907000 1.7659795999999999
5.908000 1.7508775
5.909000 1.7356245
5.910000 1.7202212000000001
5.911000 1.7046683999999999
5.912000 1.6889673
5.913000 1.6731184
5.914000 1.6571229
5.915000 1.640982
5.916000 1.6246967
5.917000 1.6082682000000001
5.918000 1.5916975
5.919000 1.5749862
5.920000 1.5581354
5.921000 1.5411463
5.922000 1.5240203
5.923000 1.5067588
5.924000 1.489363
5.925000 1.4718342
5.926000 1.4541737000000001
5.927000 1.4363828
5.928000 1.4184628
5.929000 1.4004147
5.930000 1.3822397
5.931000 1.363939
5.932000 1.3455138
5.933000 1.3269649
5.934000 1.3082935
5.935000 1.2895005
5.936000 1.2705869
5.937000 1.2515537
5.938000 1.2324018
5.939000 1.2131322
5.940000 1.1937457
5.941000 1.1742434
5.942000 1.154626
5.943000 1.1348946
5.944000 1.1150502
5.945000 1.0950938000000001
5.946000 1.0750264
5.947000 1.0548490000000001
5.948000 1.0345628
5.949000 1.0141688
5.950000 0.99366829
5.951000 0.9730624
5.952000 0.9523523
5.953000 0.93153929
5.954000 0.9106245799999999
5.955000 0.8896094699999999
5.956000 0.86849527
5.957000 0.8472832899999999
5.958000 0.8259748100000001
5.959000 0.80457116
5.960000 0.78307362
5.961000 0.76148356
5.962000 0.73980223
5.963000 0.71803099
5.964000 0.6961710799999999
5.965000 0.67422381
5.966000 0.65219044
5.967000 0.63007227
5.968000 0.60787061
5.969000 0.58558672
5.970000 0.56322189
5.971000 0.5407774399999999
5.972000 0.5182546100000001
5.973000 0.49565475999999997
5.974000 0.47297924999999996
5.975000 0.45022941
5.976000 0.42740665
5.977000 0.40451237
5.978000 0.38154793000000004
5.979000 0.35851484
5.980000 0.33541452
5.981000 0.31224845
5.982000 0.28901813
5.983000 0.26572505
5.984000 0.24237074
5.985000 0.21895668
5.986000 0.19548442
5.987000 0.17195544000000001
5.988000 0.14837125
5.989000 0.1247333
5.990000 0.10104306999999998
5.991000 0.077302009
5.992000 0.053511518999999994
5.993000 0.029672991000000003
5.994000 0.005787789999999999
5.995000 -0.018142745999999998
5.996000 -0.042117303
5.997000 -0.06613459000000001
5.998000 -0.090193335
5.999000 -0.11429228000000001
6.000000 -0.13843016
6.001000 -0.16260573
6.002000 -0.18681776
6.003000 -0.21106495999999997
6.004000 -0.23534608
6.005000 -0.25965979
6.006000 -0.28400475
6.007000 -0.30837960000000003
6.008000 -0.33278293000000003
6.009000 -0.35721326999999997
6.010000 -0.3816691
6.011000 -0.40614889
6.012000 -0.43065101
6.013000 -0.45517379999999996
6.014000 -0.47971555
6.015000 -0.5042744800000001
6.016000 -0.52884882
6.017000 -0.5534367600000001
6.018000 -0.57803644
6.019000 -0.6026459900000001
6.020000 -0.62726354
6.021000 -0.6518872
6.022000 -0.67651514
6.023000 -0.7011455
6.024000 -0.72577652
6.025000 -0.75040637
6.026000 -0.7750333300000001
6.027000 -0.79965573
6.028000 -0.8242719799999999
6.029000 -0.8488805
6.030000 -0.87347971
6.031000 -0.89806821
6.032000 -0.9226445999999999
6.033000 -0.94720758
6.034000 -0.9717558499999999
6.035000 -0.9962881
6.036000 -1.0208031
6.037000 -1.0452997
6.038000 -1.0697766
6.039000 -1.0942327
6.040000 -1.1186668
6.041000 -1.1430776999999999
6.042000 -1.1674641
6.043000 -1.1918249
6.044000 -1.2161586
6.045000 -1.2404640999999998
6.046000 -1.26474
6.047000 -1.2889846
6.048000 -1.3131967
6.049000 -1.3373747
6.050000 -1.3615169
6.051000 -1.3856217
6.052000 -1.4096876
6.053000 -1.4337126
6.054000 -1.4576952
6.055000 -1.4816334
6.056000 -1.5055256
6.057000 -1.5293698999999998
6.058000 -1.5531644
6.059000 -1.5769074
6.060000 -1.6005971
6.061000 -1.6242315999999999
6.062000 -1.6478091
6.063000 -1.6713280000000001
6.064000 -1.6947865
6.065000 -1.7181829999999998
6.066000 -1.7415158
6.067000 -1.7647834000000002
6.068000 -1.7879842
6.069000 -1.8111166
6.070000 -1.8341791
6.071000 -1.8571703
6.072000 -1.8800885999999999
6.073000 -1.9029329000000001
6.074000 -1.9257013
6.075000 -1.9483928000000001
6.076000 -1.9710056
6.077000 -1.9935387999999998
6.078000 -2.0159906
6.079000 -2.0383598
6.080000 -2.0606449
6.081000 -2.0828445
6.082000 -2.104957
6.083000 -2.1269812999999997
6.084000 -2.1489156
6.085000 -2.1707587
6.086000 -2.1925090000000003
6.087000 -2.214165
6.088000 -2.2357253
6.089000 -2.2571882000000003
6.090000 -2.2785524
6.091000 -2.2998163
6.092000 -2.3209786
6.093000 -2.3420379000000002
6.094000 -2.3629924
6.095000 -2.383841
6.096000 -2.4045821
6.097000 -2.4252143
6.098000 -2.4457363
6.099000 -2.4661466
6.100000 -2.4864441
6.101000 -2.5066271
6.102000 -2.5266945
6.103000 -2.5466447999999997
6.104000 -2.5664767
6.105000 -2.5861891000000004
6.106000 -2.6057804
6.107000 -2.6252492999999997
6.108000 -2.6445946
6.109000 -2.6638146000000003
6.110000 -2.6829084
6.111000 -2.7018743
6.112000 -2.720711
6.113000 -2.7394172
6.114000 -2.7579913
6.115000 -2.7764319
6.116000 -2.7947376
6.117000 -2.8129068999999998
6.118000 -2.8309384
6.119000 -2.8488308
6.120000 -2.8665825999999996
6.121000 -2.8841921999999998
6.122000 -2.9016582
6.123000 -2.9189792999999997
6.124000 -2.9361542000000003
6.125000 -2.9531814
6.126000 -2.9700596
6.127000 -2.9867876
6.128000 -3.0033642
6.129000 -3.0197881
6.130000 -3.0360583
6.131000 -3.0521736
6.132000 -3.0681329
6.133000 -3.0839350000000003
6.134000 -3.0995792
6.135000 -3.1150643
6.136000 -3.1303894
6.137000 -3.1455535
6.138000 -3.1605556999999997
6.139000 -3.1753950000000004
6.140000 -3.1900708
6.141000 -3.2045814999999997
6.142000 -3.2189269
6.143000 -3.2331053
6.144000 -3.2471158
6.145000 -3.2609574
6.146000 -3.2746293000000004
6.147000 -3.2881301
6.148000 -3.3014584
6.149000 -3.3146132
6.150000 -3.3275935999999997
6.151000 -3.3403978
6.152000 -3.3530246
6.153000 -3.3654731
6.154000 -3.3777419
6.155000 -3.3898298000000002
6.156000 -3.4017351000000002
6.157000 -3.4134567
6.158000 -3.4249935000000002
6.159000 -3.4363445
6.160000 -3.4475084000000003
6.161000 -3.4584843
6.162000 -3.4692708000000003
6.163000 -3.4798671000000003
6.164000 -3.4902718
6.165000 -3.5004847
6.166000 -3.5105046
6.167000 -3.5203308000000004
6.168000 -3.5299625
6.169000 -3.5393991
6.170000 -3.5486400000000002
6.171000 -3.5576846000000004
6.172000 -3.5665325999999995
6.173000 -3.5751835
6.174000 -3.5836365000000003
6.175000 -3.5918914
6.176000 -3.5999477000000004
6.177000 -3.6078047
6.178000 -3.615462
6.179000 -3.6229196999999997
6.180000 -3.6301766
6.181000 -3.6372326000000004
6.182000 -3.6440872
6.183000 -3.6507398
6.184000 -3.6571898
6.185000 -3.6634367
6.186000 -3.6694799
6.187000 -3.6753185
6.188000 -3.6809518999999997
6.189000 -3.6863793
6.190000 -3.6916003
6.191000 -3.6966138
6.192000 -3.7014190000000005
6.193000 -3.7060153
6.194000 -3.7104018
6.195000 -3.7145778999999997
6.196000 -3.7185427
6.197000 -3.7222955000000004
6.198000 -3.7258356999999998
6.199000 -3.7291624000000003
6.200000 -3.7322748000000003
6.201000 -3.7351724
6.202000 -3.7378546
6.203000 -3.7403207000000003
6.204000 -3.7425703999999995
6.205000 -3.7446029
6.206000 -3.7464179
6.207000 -3.7480149
6.208000 -3.7493936999999997
6.209000 -3.7505536999999998
6.210000 -3.7514947
6.211000 -3.7522159999999998
6.212000 -3.7527177000000003
6.213000 -3.7529993999999998
6.214000 -3.7530608
6.215000 -3.7529017999999996
6.216000 -3.7525218
6.217000 -3.7519209
6.218000 -3.7510991000000002
6.219000 -3.7500560000000003
6.220000 -3.748792
6.221000 -3.7473067999999996
6.222000 -3.7456002
6.223000 -3.743672
6.224000 -3.7415225000000003
6.225000 -3.7391520999999996
6.226000 -3.7365603999999997
6.227000 -3.7337478
6.228000 -3.7307143000000003
6.229000 -3.7274599
6.230000 -3.723985
6.231000 -3.7202895
6.232000 -3.7163738000000004
6.233000 -3.712238
6.234000 -3.7078824000000004
6.235000 -3.703307
6.236000 -3.6985122
6.237000 -3.6934979
6.238000 -3.6882645999999997
6.239000 -3.6828122999999997
6.240000 -3.6771409
6.241000 -3.6712508999999995
6.242000 -3.6651420999999997
6.243000 -3.6588147
6.244000 -3.6522689999999995
6.245000 -3.6455045999999998
6.246000 -3.6385220000000005
6.247000 -3.631321
6.248000 -3.6239013
6.249000 -3.6162633
6.250000 -3.6084071000000004
6.251000 -3.6003320999999997
6.252000 -3.5920388999999995
6.253000 -3.5835274
6.254000 -3.5747975000000003
6.255000 -3.565849
6.256000 -3.5566825000000004
6.257000 -3.5472978000000004
6.258000 -3.5376950999999996
6.259000 -3.5278745000000002
6.260000 -3.5178363
6.261000 -3.5075806000000003
6.262000 -3.4971077000000004
6.263000 -3.4864184
6.264000 -3.4755125999999996
6.265000 -3.4643911
6.266000 -3.4530547
6.267000 -3.4415033
6.268000 -3.4297381000000002
6.269000 -3.4177594
6.270000 -3.4055679999999997
6.271000 -3.3931646000000004
6.272000 -3.3805501000000002
6.273000 -3.3677254
6.274000 -3.354691
6.275000 -3.3414478999999995
6.276000 -3.3279967
6.277000 -3.3143382999999997
6.278000 -3.3004735
6.279000 -3.2864034
6.280000 -3.2721285000000004
6.281000 -3.2576498000000003
6.282000 -3.2429677
6.283000 -3.2280833
6.284000 -3.2129973
6.285000 -3.1977105999999997
6.286000 -3.1822238
6.287000 -3.1665377
6.288000 -3.1506530999999995
6.289000 -3.1345706
6.290000 -3.1182909000000003
6.291000 -3.1018149
6.292000 -3.0851433
6.293000 -3.0682769
6.294000 -3.0512165
6.295000 -3.0339628
6.296000 -3.0165167999999998
6.297000 -2.998879
6.298000 -2.9810505000000003
6.299000 -2.9630322000000002
6.300000 -2.944825
6.301000 -2.9264297000000004
6.302000 -2.9078474
6.303000 -2.8890789999999997
6.304000 -2.8701257
6.305000 -2.8509883
6.306000 -2.831668
6.307000 -2.8121658000000003
6.308000 -2.7924826
6.309000 -2.7726198
6.310000 -2.7525784
6.311000 -2.7323595999999997
6.312000 -2.7119644
6.313000 -2.6913941
6.314000 -2.6706498
6.315000 -2.6497327
6.316000 -2.6286438
6.317000 -2.6073844999999998
6.318000 -2.5859559
6.319000 -2.5643593
6.320000 -2.5425958
6.321000 -2.5206665
6.322000 -2.4985727
6.323000 -2.4763156
6.324000 -2.4538962
6.325000 -2.4313161
6.326000 -2.4085762
6.327000 -2.3856778
6.328000 -2.3626221
6.329000 -2.3394104
6.330000 -2.3160437
6.331000 -2.2925234999999997
6.332000 -2.2688509999999997
6.333000 -2.2450274
6.334000 -2.221054
6.335000 -2.196932
6.336000 -2.1726629
6.337000 -2.1482476999999998
6.338000 -2.123688
6.339000 -2.098985
6.340000 -2.0741403
6.341000 -2.0491552
6.342000 -2.0240309
6.343000 -1.9987689
6.344000 -1.9733707999999999
6.345000 -1.9478379000000001
6.346000 -1.9221716
6.347000 -1.8963733999999999
6.348000 -1.8704450000000001
6.349000 -1.8443877000000002
6.350000 -1.8182032000000001
6.351000 -1.7918928
6.352000 -1.7654583000000001
6.353000 -1.7389010999999999
6.354000 -1.7122228
6.355000 -1.6854251
6.356000 -1.6585097
6.357000 -1.631478
6.358000 -1.6043318000000002
6.359000 -1.5770728
6.360000 -1.5497026
6.361000 -1.5222229999999999
6.362000 -1.4946355999999998
6.363000 -1.4669423
6.364000 -1.4391447
6.365000 -1.4112447000000001
6.366000 -1.383244
6.367000 -1.3551442
6.368000 -1.3269472
6.369000 -1.2986547
6.370000 -1.2702685999999999
6.371000 -1.2417904
6.372000 -1.2132219
6.373000 -1.1845648
6.374000 -1.1558209
6.375000 -1.1269917
6.376000 -1.0980789
6.377000 -1.0690841
6.378000 -1.0400089
6.379000 -1.0108548
6.380000 -0.98162349
6.381000 -0.9523163499999999
6.382000 -0.9229349899999999
6.383000 -0.8934808900000001
6.384000 -0.8639555400000001
6.385000 -0.83436044
6.386000 -0.8046970699999999
6.387000 -0.77496688
6.388000 -0.74517145
6.389000 -0.7153122700000001
6.390000 -0.68539092
6.391000 -0.65540895
6.392000 -0.62536802
6.393000 -0.59526972
6.394000 -0.56511578
6.395000 -0.53490796
6.396000 -0.50464799
6.397000 -0.47433763
6.398000 -0.44397878999999996
6.399000 -0.41357334999999995
6.400000 -0.38312322
6.401000 -0.35263036999999997
6.402000 -0.32209678999999997
6.403000 -0.29152449999999996
6.404000 -0.26091551
6.405000 -0.23027193
6.406000 -0.19959579
6.407000 -0.16888916999999998
6.408000 -0.13815415
6.409000 -0.10739281
6.410000 -0.076607207
6.411000 -0.045799391
6.412000 -0.014971386
6.413000 0.015874805
6.414000 0.046737207
6.415000 0.077613874
6.416000 0.1085029
6.417000 0.1394024
6.418000 0.17031053
6.419000 0.20122549
6.420000 0.23214549
6.421000 0.2630688
6.422000 0.29399369000000003
6.423000 0.32491846999999996
6.424000 0.35584148
6.425000 0.38676106
6.426000 0.41767554
6.427000 0.44858334999999994
6.428000 0.47948281
6.429000 0.5103723099999999
6.430000 0.54125017
6.431000 0.57211481
6.432000 0.6029645
6.433000 0.63379761
6.434000 0.66461242
6.435000 0.69540725
6.436000 0.72618034
6.437000 0.7569299500000001
6.438000 0.7876543300000001
6.439000 0.8183516599999999
6.440000 0.8490201100000001
6.441000 0.87965792
6.442000 0.91026314
6.443000 0.94083399
6.444000 0.9713687000000001
6.445000 1.0018653
6.446000 1.032322
6.447000 1.0627368
6.448000 1.0931078
6.449000 1.1234334000000001
6.450000 1.1537114
6.451000 1.1839401
6.452000 1.2141176
6.453000 1.2442421000000001
6.454000 1.2743116
6.455000 1.3043244
6.456000 1.3342786
6.457000 1.3641723
6.458000 1.3940036
6.459000 1.4237708999999998
6.460000 1.4534723
6.461000 1.483106
6.462000 1.5126701
6.463000 1.5421629
6.464000 1.5715826
6.465000 1.6009275
6.466000 1.6301957999999999
6.467000 1.6593859
6.468000 1.688496
6.469000 1.7175246000000002
6.470000 1.7464699000000001
6.471000 1.7753303000000002
6.472000 1.8041041
6.473000 1.8327897
6.474000 1.8613858
6.475000 1.8898906
6.476000 1.9183027
6.477000 1.9466203000000002
6.478000 1.9748420999999998
6.479000 2.0029666
6.480000 2.0309923
6.481000 2.0589177
6.482000 2.0867411
6.483000 2.1144613999999997
6.484000 2.1420768
6.485000 2.1695857999999997
6.486000 2.196987
6.487000 2.2242788
6.488000 2.2514597000000003
6.489000 2.2785282000000002
6.490000 2.3054825
6.491000 2.3323213999999997
6.492000 2.3590429
6.493000 2.3856455
6.494000 2.4121277
6.495000 2.4384877
6.496000 2.4647236
6.497000 2.490834
6.498000 2.5168171
6.499000 2.5426712
6.500000 2.5683945
6.501000 2.5939853999999998
6.502000 2.6194422
6.503000 2.6447631
6.504000 2.6699467
6.505000 2.6949912
6.506000 2.719895
6.507000 2.7446563999999998
6.508000 2.7692741
6.509000 2.7937464
6.510000 2.8180718000000002
6.511000 2.8422492
6.512000 2.8662769
6.513000 2.8901538
6.514000 2.9138785
6.515000 2.9374499
6.516000 2.9608669
6.517000 2.9841281
6.518000 3.0072327999999997
6.519000 3.0301794
6.520000 3.0529672
6.521000 3.0755952
6.522000 3.0980621999999998
6.523000 3.1203674
6.524000 3.1425096
6.525000 3.1644877
6.526000 3.1863007999999997
6.527000 3.2079481
6.528000 3.2294281000000002
6.529000 3.2507401
6.530000 3.2718826
6.531000 3.2928549
6.532000 3.3136554
6.533000 3.3342831000000004
6.534000 3.3547368
6.535000 3.3750153999999997
6.536000 3.3951174
6.537000 3.4150418
6.538000 3.4347873
6.539000 3.4543524999999997
6.540000 3.473736
6.541000 3.4929365
6.542000 3.5119526
6.543000 3.5307831999999997
6.544000 3.5494272000000002
6.545000 3.567883
6.546000 3.5861492000000004
6.547000 3.6042251
6.548000 3.6221091
6.549000 3.6398001
6.550000 3.6572967
6.551000 3.6745979999999996
6.552000 3.6917031000000002
6.553000 3.7086107
6.554000 3.7253197
6.555000 3.7418294999999997
6.556000 3.7581388000000002
6.557000 3.7742469
6.558000 3.7901532000000002
6.559000 3.8058564
6.560000 3.8213558
6.561000 3.8366511
6.562000 3.8517412
6.563000 3.8666251999999997
6.564000 3.8813028
6.565000 3.8957734
6.566000 3.9100364
6.567000 3.9240907999999997
6.568000 3.9379366
6.569000 3.9515726
6.570000 3.9649988999999994
6.571000 3.9782143999999997
6.572000 3.991219
6.573000 4.0040119999999995
6.574000 4.016593100000001
6.575000 4.0289614
6.576000 4.0411167
6.577000 4.0530585
6.578000 4.0647861
6.579000 4.0762991
6.580000 4.0875971
6.581000 4.0986795
6.582000 4.1095454
6.583000 4.120194499999999
6.584000 4.1306265
6.585000 4.1408405
6.586000 4.1508358
6.587000 4.160612100000001
6.588000 4.1701682
6.589000 4.1795041
6.590000 4.1886187999999995
6.591000 4.1975118
6.592000 4.206182399999999
6.593000 4.2146299
6.594000 4.222853499999999
6.595000 4.2308528
6.596000 4.2386267
6.597000 4.2461749
6.598000 4.253496999999999
6.599000 4.2605922
6.600000 4.2674597
6.601000 4.2740993
6.602000 4.2805102
6.603000 4.2866919
6.604000 4.2926446
6.605000 4.2983674
6.606000 4.3038599
6.607000 4.309122299999999
6.608000 4.3141536
6.609000 4.3189544
6.610000 4.3235242
6.611000 4.3278631
6.612000 4.331970999999999
6.613000 4.3358479
6.614000 4.3394938000000005
6.615000 4.3429092
6.616000 4.3460935
6.617000 4.3490473000000005
6.618000 4.3517709
6.619000 4.3542642
6.620000 4.3565277
6.621000 4.3585613
6.622000 4.3603654999999995
6.623000 4.3619402
6.624000 4.3632858
6.625000 4.3644022
6.626000 4.3652896
6.627000 4.3659482
6.628000 4.3663780999999995
6.629000 4.3665789
6.630000 4.366550999999999
6.631000 4.3662943
6.632000 4.3658085
6.633000 4.365094
6.634000 4.3641504
6.635000 4.3629773
6.636000 4.3615747
6.637000 4.3599427
6.638000 4.3580811
6.639000 4.3559898
6.640000 4.3536682
6.641000 4.3511167
6.642000 4.348335
6.643000 4.3453235
6.644000 4.3420818
6.645000 4.3386097999999995
6.646000 4.3349079999999995
6.647000 4.3309763
6.648000 4.3268148
6.649000 4.3224238
6.650000 4.317803700000001
6.651000 4.3129545
6.652000 4.3078769
6.653000 4.302571
6.654000 4.2970374
6.655000 4.2912766
6.656000 4.2852893000000005
6.657000 4.2790759
6.658000 4.2726368
6.659000 4.2659726000000004
6.660000 4.259084199999999
6.661000 4.2519722
6.662000 4.2446375000000005
6.663000 4.2370804
6.664000 4.2293016
6.665000 4.221301899999999
6.666000 4.213082
6.667000 4.2046424
6.668000 4.1959840999999996
6.669000 4.1871075
6.670000 4.1780129
6.671000 4.1687015
6.672000 4.1591734
6.673000 4.1494295
6.674000 4.1394703
6.675000 4.129296200000001
6.676000 4.1189078
6.677000 4.108306
6.678000 4.0974911
6.679000 4.086463500000001
6.680000 4.0752243
6.681000 4.0637735
6.682000 4.0521123
6.683000 4.0402409
6.684000 4.0281598
6.685000 4.01587
6.686000 4.003372000000001
6.687000 3.9906666
6.688000 3.977754
6.689000 3.9646354
6.690000 3.9513111
6.691000 3.9377823
6.692000 3.9240494
6.693000 3.9101131
6.694000 3.8959742
6.695000 3.8816337
6.696000 3.8670919999999995
6.697000 3.8523499
6.698000 3.8374085000000004
6.699000 3.8222685
6.700000 3.8069308000000004
6.701000 3.7913958999999995
6.702000 3.7756647999999995
6.703000 3.7597384
6.704000 3.743618
6.705000 3.7273042
6.706000 3.7107978
6.707000 3.6940999000000003
6.708000 3.6772117
6.709000 3.6601342000000003
6.710000 3.6428686000000003
6.711000 3.6254156
6.712000 3.6077768000000003
6.713000 3.5899531
6.714000 3.5719458000000004
6.715000 3.5537560000000004
6.716000 3.5353847000000003
6.717000 3.5168330999999995
6.718000 3.4981026999999996
6.719000 3.4791945999999996
6.720000 3.4601100000000002
6.721000 3.4408499000000003
6.722000 3.4214158
6.723000 3.4018088000000004
6.724000 3.3820300999999997
6.725000 3.3620808
6.726000 3.3419619999999997
6.727000 3.3216748
6.728000 3.3012208000000003
6.729000 3.2806005
6.730000 3.2598152999999996
6.731000 3.2388665
6.732000 3.2177549
6.733000 3.1964816
6.734000 3.1750477999999998
6.735000 3.1534541
6.736000 3.1317022
6.737000 3.1097926
6.738000 3.0877266
6.739000 3.0655053000000003
6.740000 3.0431297
6.741000 3.0206009999999996
6.742000 2.9979204999999998
6.743000 2.9750891
6.744000 2.9521082
6.745000 2.9289789
6.746000 2.9057028
6.747000 2.8822809
6.748000 2.8587149
6.749000 2.8350059
6.750000 2.8111555
6.751000 2.7871652
6.752000 2.7630365
6.753000 2.7387708
6.754000 2.71437
6.755000 2.6898353999999998
6.756000 2.6651688
6.757000 2.6403716
6.758000 2.6154455
6.759000 2.590392
6.760000 2.5652125000000003
6.761000 2.5399089
6.762000 2.5144827000000003
6.763000 2.4889352
6.764000 2.4632679
6.765000 2.4374826
6.766000 2.4115805
6.767000 2.3855628
6.768000 2.3594312
6.769000 2.3331871
6.770000 2.3068315999999998
6.771000 2.2803662
6.772000 2.2537922
6.773000 2.227111
6.774000 2.2003239
6.775000 2.1734321000000003
6.776000 2.146437
6.777000 2.1193397999999997
6.778000 2.092142
6.779000 2.0648448
6.780000 2.0374496
6.781000 2.0099577
6.782000 1.9823706
6.783000 1.9546898
6.784000 1.9269167999999999
6.785000 1.8990529999999999
6.786000 1.8710999
6.787000 1.8430591
6.788000 1.8149321999999999
6.789000 1.7867207999999999
6.790000 1.7584266000000002
6.791000 1.7300513
6.792000 1.7015966
6.793000 1.673064
6.794000 1.6444554999999998
6.795000 1.6157728
6.796000 1.5870176
6.797000 1.5581917
6.798000 1.5292969
6.799000 1.5003349
6.800000 1.4713074
6.801000 1.4422162
6.802000 1.4130631
6.803000 1.3838498
6.804000 1.354578
6.805000 1.3252492
6.806000 1.2958653
6.807000 1.2664279
6.808000 1.2369387
6.809000 1.2073992
6.810000 1.1778111
6.811000 1.1481759
6.812000 1.1184954
6.813000 1.088771
6.814000 1.0590043
6.815000 1.0291968
6.816000 0.99935019
6.817000 0.9694658199999999
6.818000 0.93954531
6.819000 0.9095901599999999
6.820000 0.87960185
6.821000 0.8495819800000001
6.822000 0.8195320100000001
6.823000 0.7894534599999999
6.824000 0.7593478499999999
6.825000 0.72921673
6.826000 0.69906157
6.827000 0.6688839799999999
6.828000 0.63868547
6.829000 0.60846764
6.830000 0.5782320599999999
6.831000 0.54798038
6.832000 0.51771416
6.833000 0.48743505000000004
6.834000 0.45714470999999995
6.835000 0.42684483
6.836000 0.39653713
6.837000 0.36622325
6.838000 0.33590496
6.839000 0.30558398000000003
6.840000 0.27526209999999995
6.841000 0.24494103
6.842000 0.21462257
6.843000 0.18430847
6.844000 0.15400052
6.845000 0.12370049
6.846000 0.093410141
6.847000 0.063131243
6.848000 0.03286555
6.849000 0.0026148125
6.850000 -0.027619235
6.851000 -0.057834876
6.852000 -0.088030408
6.853000 -0.11820415
6.854000 -0.14835442
6.855000 -0.1784796
6.856000 -0.20857805
6.857000 -0.2386482
6.858000 -0.26868843000000003
6.859000 -0.2986972
6.860000 -0.328673
6.861000 -0.3586143
6.862000 -0.38851961
6.863000 -0.41838745000000005
6.864000 -0.44821631000000006
6.865000 -0.4780048
6.866000 -0.50775143
6.867000 -0.5374547599999999
6.868000 -0.56711338
6.869000 -0.5967258
6.870000 -0.62629064
6.871000 -0.65580639
6.872000 -0.68527157
6.873000 -0.7146847399999999
6.874000 -0.74404441
6.875000 -0.77334903
6.876000 -0.80259712
6.877000 -0.8317870999999999
6.878000 -0.86091738
6.879000 -0.88998647
6.880000 -0.9189928
6.881000 -0.94793467
6.882000 -0.9768105100000001
6.883000 -1.0056186999999999
6.884000 -1.0343578
6.885000 -1.0630259
6.886000 -1.0916215999999999
6.887000 -1.1201433
6.888000 -1.1485892
6.889000 -1.176958
6.890000 -1.2052479
6.891000 -1.2334575
6.892000 -1.2615851
6.893000 -1.2896292999999999
6.894000 -1.3175884
6.895000 -1.345461
6.896000 -1.3732457999999998
6.897000 -1.400941
6.898000 -1.4285454
6.899000 -1.4560574
6.900000 -1.4834757
6.901000 -1.5107989
6.902000 -1.5380257
6.903000 -1.5651545
6.904000 -1.592184
6.905000 -1.6191132000000001
6.906000 -1.6459405
6.907000 -1.6726648
6.908000 -1.6992846999999998
6.909000 -1.7257987999999997
6.910000 -1.7522060999999998
6.911000 -1.7785054000000002
6.912000 -1.8046953000000001
6.913000 -1.8307746999999999
6.914000 -1.8567424
6.915000 -1.8825972
6.916000 -1.9083379
6.917000 -1.9339632
6.918000 -1.9594721
6.919000 -1.9848635
6.920000 -2.0101359
6.921000 -2.0352883
6.922000 -2.0603195000000003
6.923000 -2.0852281
6.924000 -2.1100130000000004
6.925000 -2.1346729
6.926000 -2.1592066
6.927000 -2.1836126
6.928000 -2.2078898
6.929000 -2.2320367
6.930000 -2.256052
6.931000 -2.2799345
6.932000 -2.3036826
6.933000 -2.327295
6.934000 -2.3507705
6.935000 -2.3741076
6.936000 -2.3973048
6.937000 -2.4203608
6.938000 -2.4432743
6.939000 -2.4660438
6.940000 -2.4886683
6.941000 -2.5111461000000004
6.942000 -2.5334762
6.943000 -2.5556574
6.944000 -2.5776884
6.945000 -2.5995679000000003
6.946000 -2.6212951
6.947000 -2.6428688
6.948000 -2.6642879
6.949000 -2.6855517
6.950000 -2.7066592
6.951000 -2.7276095
6.952000 -2.7484018
6.953000 -2.7690355
6.954000 -2.7895099
6.955000 -2.8098242
6.956000 -2.8299781
6.957000 -2.8499708
6.958000 -2.8698018
6.959000 -2.8894708000000002
6.960000 -2.9089769000000003
6.961000 -2.9283199
6.962000 -2.9474991999999998
6.963000 -2.9665141999999998
6.964000 -2.9853642
6.965000 -3.0040488
6.966000 -3.0225671999999997
6.967000 -3.0409187
6.968000 -3.0591026
6.969000 -3.0771181000000003
6.970000 -3.0949643
6.971000 -3.1126404
6.972000 -3.1301454
6.973000 -3.1474784
6.974000 -3.1646382
6.975000 -3.1816240000000002
6.976000 -3.1984348000000002
6.977000 -3.2150693
6.978000 -3.2315265
6.979000 -3.2478053
6.980000 -3.2639044999999998
6.981000 -3.2798230999999998
6.982000 -3.2955598000000004
6.983000 -3.311114
6.984000 -3.3264846
6.985000 -3.3416703
6.986000 -3.3566706
6.987000 -3.3714842000000003
6.988000 -3.3861108
6.989000 -3.4005492999999998
6.990000 -3.4147993000000003
6.991000 -3.4288600000000002
6.992000 -3.4427311
6.993000 -3.4564118999999995
6.994000 -3.4699019
6.995000 -3.4832007999999997
6.996000 -3.4963083
6.997000 -3.5092238
6.998000 -3.5219472
6.999000 -3.5344783
7.000000 -3.5468169
7.001000 -3.5589627999999998
7.002000 -3.5709158
7.003000 -3.5826754000000003
7.004000 -3.5942420000000004
7.005000 -3.6056150000000002
7.006000 -3.6167946
7.007000 -3.6277805000000005
7.008000 -3.6385722
7.009000 -3.6491700000000002
7.010000 -3.6595736
7.011000 -3.6697824
7.012000 -3.6797967000000003
7.013000 -3.6896158
7.014000 -3.6992397
7.015000 -3.7086684
7.016000 -3.7179011999999996
7.017000 -3.7269379999999996
7.018000 -3.7357785
7.019000 -3.7444223
7.020000 -3.7528694000000002
7.021000 -3.7611194
7.022000 -3.7691719999999997
7.023000 -3.7770271
7.024000 -3.7846844999999996
7.025000 -3.7921436
7.026000 -3.7994045999999995
7.027000 -3.8064674
7.028000 -3.8133312000000004
7.029000 -3.8199965000000002
7.030000 -3.8264625
7.031000 -3.8327291999999997
7.032000 -3.8387965000000004
7.033000 -3.8446642000000004
7.034000 -3.8503323
7.035000 -3.8558003
7.036000 -3.8610678000000003
7.037000 -3.866135
7.038000 -3.8710017
7.039000 -3.8756676
7.040000 -3.8801324
7.041000 -3.8843963
7.042000 -3.8884587999999995
7.043000 -3.8923196
7.044000 -3.895979
7.045000 -3.8994368
7.046000 -3.9026931
7.047000 -3.9057475
7.048000 -3.9086003000000002
7.049000 -3.9112512
7.050000 -3.9137006000000003
7.051000 -3.9159484
7.052000 -3.9179950999999997
7.053000 -3.9198405999999997
7.054000 -3.9214853
7.055000 -3.9229292
7.056000 -3.9241731
7.057000 -3.9252169000000006
7.058000 -3.9260611
7.059000 -3.9267059
7.060000 -3.9271522
7.061000 -3.9274000000000004
7.062000 -3.9274498999999996
7.063000 -3.9273024
7.064000 -3.9269578
7.065000 -3.9264164999999998
7.066000 -3.9256792999999996
7.067000 -3.9247460999999997
7.068000 -3.9236177
7.069000 -3.9222941
7.070000 -3.9207757
7.071000 -3.9190631
7.072000 -3.9171565
7.073000 -3.9150562
7.074000 -3.9127622
7.075000 -3.9102748
7.076000 -3.9075945
7.077000 -3.9047210999999997
7.078000 -3.9016552000000004
7.079000 -3.8983971
7.080000 -3.8949467
7.081000 -3.8913041
7.082000 -3.8874697
7.083000 -3.8834438
7.084000 -3.8792267
7.085000 -3.874819
7.086000 -3.8702209
7.087000 -3.8654327000000004
7.088000 -3.860455
7.089000 -3.8552884
7.090000 -3.8499332999999996
7.091000 -3.8443904
7.092000 -3.8386606
7.093000 -3.8327444
7.094000 -3.8266427999999997
7.095000 -3.8203567
7.096000 -3.8138866
7.097000 -3.8072336
7.098000 -3.8003989000000002
7.099000 -3.7933825999999997
7.100000 -3.7861865000000003
7.101000 -3.7788108
7.102000 -3.7712567000000004
7.103000 -3.7635243999999997
7.104000 -3.7556153
7.105000 -3.7475298999999995
7.106000 -3.7392687000000002
7.107000 -3.7308328
7.108000 -3.7222220999999998
7.109000 -3.7134374999999995
7.110000 -3.7044797
7.111000 -3.6953487
7.112000 -3.6860451000000003
7.113000 -3.6765691000000005
7.114000 -3.6669213
7.115000 -3.6571017999999995
7.116000 -3.647111
7.117000 -3.6369491
7.118000 -3.6266167
7.119000 -3.616114
7.120000 -3.6054414
7.121000 -3.5945993
7.122000 -3.5835885
7.123000 -3.5724092
7.124000 -3.5610624
7.125000 -3.5495486
7.126000 -3.5378686999999998
7.127000 -3.5260234
7.128000 -3.5140138000000003
7.129000 -3.5018407000000003
7.130000 -3.4895051
7.131000 -3.4770083
7.132000 -3.4643512000000003
7.133000 -3.4515351
7.134000 -3.4385609999999995
7.135000 -3.4254305
7.136000 -3.4121446
7.137000 -3.3987049
7.138000 -3.3851124
7.139000 -3.3713683000000003
7.140000 -3.3574740999999997
7.141000 -3.3434309000000004
7.142000 -3.3292402
7.143000 -3.3149026
7.144000 -3.3004198
7.145000 -3.2857925000000003
7.146000 -3.2710217
7.147000 -3.2561086
7.148000 -3.2410543
7.149000 -3.2258596
7.150000 -3.2105256
7.151000 -3.1950526
7.152000 -3.1794417999999998
7.153000 -3.1636938000000003
7.154000 -3.14781
7.155000 -3.1317905
7.156000 -3.1156365
7.157000 -3.0993488
7.158000 -3.0829281
7.159000 -3.0663751
7.160000 -3.0496909999999997
7.161000 -3.0328764
7.162000 -3.0159323
7.163000 -2.9988596
7.164000 -2.9816594
7.165000 -2.9643325000000003
7.166000 -2.9468799
7.167000 -2.9293027
7.168000 -2.9116018
7.169000 -2.8937783
7.170000 -2.8758334
7.171000 -2.857768
7.172000 -2.8395832
7.173000 -2.8212799
7.174000 -2.8028594
7.175000 -2.7843226
7.176000 -2.7656706
7.177000 -2.7469045000000003
7.178000 -2.7280251
7.179000 -2.7090335
7.180000 -2.689931
7.181000 -2.6707183999999997
7.182000 -2.6513966
7.183000 -2.6319668000000003
7.184000 -2.61243
7.185000 -2.5927873
7.186000 -2.5730398
7.187000 -2.5531884000000002
7.188000 -2.5332345
7.189000 -2.513179
7.190000 -2.4930231000000003
7.191000 -2.4727682
7.192000 -2.4524154
7.193000 -2.431966
7.194000 -2.4114212
7.195000 -2.3907825000000003
7.196000 -2.3700511
7.197000 -2.3492284
7.198000 -2.3283157
7.199000 -2.3073144
7.200000 -2.2862257
7.201000 -2.2650512000000003
7.202000 -2.2437921
7.203000 -2.2224499
7.204000 -2.2010256999999998
7.205000 -2.1795209
7.206000 -2.157937
7.207000 -2.1362748000000003
7.208000 -2.1145357
7.209000 -2.0927208999999998
7.210000 -2.0708315
7.211000 -2.0488684999999998
7.212000 -2.026833
7.213000 -2.0047262
7.214000 -1.9825490000000001
7.215000 -1.9603025
7.216000 -1.9379877
7.217000 -1.9156053999999998
7.218000 -1.8931567999999999
7.219000 -1.8706428000000002
7.220000 -1.8480644000000002
7.221000 -1.8254225999999998
7.222000 -1.8027186
7.223000 -1.7799536
7.224000 -1.7571284
7.225000 -1.7342442999999998
7.226000 -1.7113024000000001
7.227000 -1.6883042000000001
7.228000 -1.6652506
7.229000 -1.6421432
7.230000 -1.6189832000000002
7.231000 -1.5957721
7.232000 -1.5725111999999999
7.233000 -1.5492019
7.234000 -1.5258458000000001
7.235000 -1.5024440000000001
7.236000 -1.4789983
7.237000 -1.4555098
7.238000 -1.4319801
7.239000 -1.4084104
7.240000 -1.3848022
7.241000 -1.3611566
7.242000 -1.3374751
7.243000 -1.3137585
7.244000 -1.2900083
7.245000 -1.2662255
7.246000 -1.2424111
7.247000 -1.2185662
7.248000 -1.1946917
7.249000 -1.1707884
7.250000 -1.1468573
7.251000 -1.1228994
7.252000 -1.0989152
7.253000 -1.0749058
7.254000 -1.050872
7.255000 -1.0268145
7.256000 -1.0027343
7.257000 -0.9786323600000001
7.258000 -0.9545094299999999
7.259000 -0.93036657
7.260000 -0.9062047999999999
7.261000 -0.8820251600000001
7.262000 -0.8578287400000001
7.263000 -0.83361669
7.264000 -0.80939028
7.265000 -0.78515075
7.266000 -0.7608994800000001
7.267000 -0.73663783
7.268000 -0.7123672400000001
7.269000 -0.6880891499999999
7.270000 -0.6638051
7.271000 -0.63951653
7.272000 -0.6152250300000001
7.273000 -0.5909321399999999
7.274000 -0.56663933
7.275000 -0.5423482000000001
7.276000 -0.5180602000000001
7.277000 -0.49377683999999994
7.278000 -0.46949959
7.279000 -0.44522984
7.280000 -0.42096892999999996
7.281000 -0.39671821999999995
7.282000 -0.37247902
7.283000 -0.3482525
7.284000 -0.32403988
7.285000 -0.29984225999999997
7.286000 -0.27566073
7.287000 -0.2514963
7.288000 -0.22735
7.289000 -0.20322273
7.290000 -0.17911545
7.291000 -0.155029
7.292000 -0.13096426
7.293000 -0.10692205
7.294000 -0.082903192
7.295000 -0.05890851
7.296000 -0.034938802
7.297000 -0.010994884
7.298000 0.012922431
7.299000 0.036812312
7.300000 0.06067392
7.301000 0.084506394
7.302000 0.10830886
7.303000 0.13208042
7.304000 0.15582015999999999
7.305000 0.17952713
7.306000 0.20320037999999999
7.307000 0.22683891
7.308000 0.25044173999999997
7.309000 0.27400784
7.310000 0.29753619
7.311000 0.32102573
7.312000 0.34447541
7.313000 0.36788417
7.314000 0.39125094
7.315000 0.41457466
7.316000 0.43785422999999996
7.317000 0.46108859
7.318000 0.48427661
7.319000 0.50741727
7.320000 0.53050946
7.321000 0.55355211
7.322000 0.57654413
7.323000 0.5994844699999999
7.324000 0.62237205
7.325000 0.64520575
7.326000 0.6679845
7.327000 0.6907072400000001
7.328000 0.71337284
7.329000 0.73598027
7.330000 0.75852843
7.331000 0.78101628
7.332000 0.80344277
7.333000 0.8258068000000001
7.334000 0.8481074099999999
7.335000 0.8703435799999999
7.336000 0.8925142699999999
7.337000 0.9146185600000001
7.338000 0.93665542
7.339000 0.9586239200000001
7.340000 0.98052323
7.341000 1.0023524000000001
7.342000 1.0241106
7.343000 1.045797
7.344000 1.0674108999999998
7.345000 1.0889513
7.346000 1.1104177
7.347000 1.1318092
7.348000 1.1531251
7.349000 1.1743648
7.350000 1.1955274999999999
7.351000 1.2166126
7.352000 1.2376193
7.353000 1.2585469999999999
7.354000 1.2793951
7.355000 1.3001626
7.356000 1.3208491
7.357000 1.3414537
7.358000 1.3619755
7.359000 1.3824141
7.360000 1.4027684
7.361000 1.4230377
7.362000 1.4432211000000001
7.363000 1.4633179
7.364000 1.4833271000000001
7.365000 1.5032478
7.366000 1.5230791000000001
7.367000 1.5428201000000001
7.368000 1.5624699
7.369000 1.5820276000000002
7.370000 1.6014922
7.371000 1.6208630000000002
7.372000 1.6401389999999998
7.373000 1.6593193999999998
7.374000 1.6784033
7.375000 1.69739
7.376000 1.7162787
7.377000 1.7350687
7.378000 1.7537594
7.379000 1.7723501
7.380000 1.7908402
7.381000 1.8092293
7.382000 1.8275168000000002
7.383000 1.8457022
7.384000 1.8637851
7.385000 1.8817652
7.386000 1.8996421
7.387000 1.9174153
7.388000 1.9350844999999999
7.389000 1.9526497
7.390000 1.9701100999999999
7.391000 1.9874655
7.392000 2.0047156
7.393000 2.0218599999999998
7.394000 2.0388983
7.395000 2.0558301
7.396000 2.0726549
7.397000 2.0893721
7.398000 2.1059813
7.399000 2.1224819
7.400000 2.1388732
7.401000 2.1551546
7.402000 2.1713255
7.403000 2.187385
7.404000 2.2033326
7.405000 2.2191675
7.406000 2.2348888000000002
7.407000 2.2504957
7.408000 2.2659875
7.409000 2.2813635
7.410000 2.2966227
7.411000 2.3117641
7.412000 2.3267873000000003
7.413000 2.3416912
7.414000 2.3564754
7.415000 2.3711389
7.416000 2.3856810999999998
7.417000 2.4001015
7.418000 2.4143993999999998
7.419000 2.4285741
7.420000 2.4426254000000003
7.421000 2.4565525
7.422000 2.4703551
7.423000 2.4840329000000003
7.424000 2.4975855
7.425000 2.5110126
7.426000 2.5243139
7.427000 2.5374893
7.428000 2.5505383999999998
7.429000 2.5634613
7.430000 2.5762578
7.431000 2.5889276999999997
7.432000 2.6014711999999998
7.433000 2.6138879
7.434000 2.626178
7.435000 2.6383415
7.436000 2.6503783
7.437000 2.6622884
7.438000 2.6740719
7.439000 2.6857287
7.440000 2.6972587999999997
7.441000 2.7086623
7.442000 2.7199391
7.443000 2.7310893
7.444000 2.7421128
7.445000 2.7530098
7.446000 2.76378
7.447000 2.7744234999999997
7.448000 2.7849402
7.449000 2.7953301
7.450000 2.8055927
7.451000 2.8157281
7.452000 2.8257361000000003
7.453000 2.8356163
7.454000 2.8453684999999997
7.455000 2.8549924
7.456000 2.8644876999999997
7.457000 2.8738538
7.458000 2.8830905000000002
7.459000 2.8921973
7.460000 2.9011736
7.461000 2.9100191
7.462000 2.9187331
7.463000 2.9273152000000002
7.464000 2.9357649
7.465000 2.9440816
7.466000 2.952265
7.467000 2.9603144
7.468000 2.9682295
7.469000 2.97601
7.470000 2.9836554
7.471000 2.9911654
7.472000 2.9985398
7.473000 3.0057784
7.474000 3.0128811
7.475000 3.0198475
7.476000 3.0266779
7.477000 3.0333722
7.478000 3.0399306
7.479000 3.0463532
7.480000 3.05264
7.481000 3.0587913
7.482000 3.0648077
7.483000 3.0706892
7.484000 3.0764364
7.485000 3.0820495
7.486000 3.0875288000000003
7.487000 3.0928750000000003
7.488000 3.0980883
7.489000 3.1031693999999996
7.490000 3.1081185000000002
7.491000 3.112936
7.492000 3.1176222
7.493000 3.1221775
7.494000 3.1266021999999998
7.495000 3.1308968
7.496000 3.1350613
7.497000 3.1390957999999998
7.498000 3.1430006
7.499000 3.1467758
7.500000 3.1504214000000004
7.501000 3.1539373000000004
7.502000 3.157324
7.503000 3.1605809999999996
7.504000 3.1637087
7.505000 3.1667069
7.506000 3.1695756999999998
7.507000 3.1723149
7.508000 3.1749249
7.509000 3.1774055000000003
7.510000 3.1797568999999997
7.511000 3.1819791
7.512000 3.1840719
7.513000 3.1860359
7.514000 3.1878714
7.515000 3.1895782999999995
7.516000 3.1911567
7.517000 3.1926072999999997
7.518000 3.1939302000000005
7.519000 3.1951256
7.520000 3.196194
7.521000 3.1971358
7.522000 3.1979509000000004
7.523000 3.1986397
7.524000 3.1992029
7.525000 3.1996403
7.526000 3.1999525
7.527000 3.2001395
7.528000 3.2002017
7.529000 3.2001395
7.530000 3.1999528
7.531000 3.1996421999999995
7.532000 3.1992074
7.533000 3.198649
7.534000 3.1979673
7.535000 3.1971619
7.536000 3.1962335
7.537000 3.1951821999999996
7.538000 3.1940084
7.539000 3.192712
7.540000 3.1912933999999997
7.541000 3.189753
7.542000 3.1880911
7.543000 3.1863078000000002
7.544000 3.1844039
7.545000 3.1823791999999997
7.546000 3.1802345
7.547000 3.1779703
7.548000 3.1755868
7.549000 3.1730846
7.550000 3.1704641999999996
7.551000 3.1677265
7.552000 3.1648714
7.553000 3.1619001
7.554000 3.158813
7.555000 3.1556103
7.556000 3.152293
7.557000 3.1488615999999996
7.558000 3.1453165999999997
7.559000 3.1416588
7.560000 3.1378888000000003
7.561000 3.1340069999999995
7.562000 3.1300139
7.563000 3.1259100999999996
7.564000 3.1216962
7.565000 3.1173728
7.566000 3.1129403
7.567000 3.1083992
7.568000 3.10375
7.569000 3.0989932000000002
7.570000 3.0941293
7.571000 3.0891588000000003
7.572000 3.0840822
7.573000 3.0788999
7.574000 3.0736125999999997
7.575000 3.0682207999999997
7.576000 3.0627251
7.577000 3.0571261
7.578000 3.0514244
7.579000 3.0456206
7.580000 3.0397153
7.581000 3.033709
7.582000 3.0276025
7.583000 3.0213965
7.584000 3.0150916
7.585000 3.0086884
7.586000 3.0021874
7.587000 2.9955894
7.588000 2.9888947999999997
7.589000 2.9821041999999998
7.590000 2.975218
7.591000 2.9682368
7.592000 2.961161
7.593000 2.9539909
7.594000 2.946727
7.595000 2.9393695
7.596000 2.9319189
7.597000 2.9243754
7.598000 2.9167391
7.599000 2.9090105
7.600000 2.9011898
7.601000 2.8932773
7.602000 2.8852732999999997
7.603000 2.8771782
7.604000 2.8689925
7.605000 2.8607164000000003
7.606000 2.8523505
7.607000 2.8438954
7.608000 2.8353514
7.609000 2.8267194
7.610000 2.8179999000000002
7.611000 2.8091939
7.612000 2.800302
7.613000 2.7913252
7.614000 2.7822642
7.615000 2.7731201
7.616000 2.7638938
7.617000 2.7545865999999997
7.618000 2.7451994
7.619000 2.7357334
7.620000 2.7261896
7.621000 2.716569
7.622000 2.7068729
7.623000 2.6971022000000002
7.624000 2.6872580999999998
7.625000 2.6773416
7.626000 2.6673535000000004
7.627000 2.6572946
7.628000 2.6471661
7.629000 2.6369685
7.630000 2.6267027
7.631000 2.6163692
7.632000 2.6059685
7.633000 2.5955014
7.634000 2.5849680999999998
7.635000 2.5743693000000003
7.636000 2.5637053
7.637000 2.5529763
7.638000 2.5421828
7.639000 2.5313250999999997
7.640000 2.5204035
7.641000 2.5094181
7.642000 2.4983697
7.643000 2.4872582
7.644000 2.4760844
7.645000 2.4648483999999997
7.646000 2.4535509
7.647000 2.4421923000000003
7.648000 2.4307732
7.649000 2.419294
7.650000 2.4077557
7.651000 2.3961587
7.652000 2.3845039
7.653000 2.372792
7.654000 2.3610236
7.655000 2.3491995
7.656000 2.3373207
7.657000 2.3253879
7.658000 2.3134017
7.659000 2.3013633
7.660000 2.2892732
7.661000 2.2771323
7.662000 2.2649413
7.663000 2.2527011
7.664000 2.2404123
7.665000 2.2280756
7.666000 2.2156918
7.667000 2.2032615
7.668000 2.1907853
7.669000 2.178264
7.670000 2.1656980999999997
7.671000 2.1530883000000003
7.672000 2.1404352
7.673000 2.1277394000000003
7.674000 2.1150017
7.675000 2.1022225
7.676000 2.0894026
7.677000 2.0765426
7.678000 2.063643
7.679000 2.0507047
7.680000 2.0377283999999998
7.681000 2.0247146000000003
7.682000 2.0116644
7.683000 1.9985782
7.684000 1.9854569999999998
7.685000 1.9723015
7.686000 1.9591125
7.687000 1.9458907
7.688000 1.932637
7.689000 1.9193523000000001
7.690000 1.9060371
7.691000 1.8926926
7.692000 1.8793192
7.693000 1.8659177999999998
7.694000 1.8524891
7.695000 1.8390336999999999
7.696000 1.8255523999999999
7.697000 1.8120456
7.698000 1.7985141
7.699000 1.7849582999999998
7.700000 1.7713789
7.701000 1.7577762000000001
7.702000 1.7441506999999998
7.703000 1.7305031
7.704000 1.7168336999999998
7.705000 1.7031431
7.706000 1.6894316
7.707000 1.6756997
7.708000 1.6619479
7.709000 1.6481768
7.710000 1.6343869
7.711000 1.6205787999999999
7.712000 1.6067529
7.713000 1.5929098999999998
7.714000 1.5790505
7.715000 1.5651753000000002
7.716000 1.5512850999999999
7.717000 1.5373806
7.718000 1.5234622999999998
7.719000 1.5095311
7.720000 1.4955877
7.721000 1.4816329
7.722000 1.4676672
7.723000 1.4536915
7.724000 1.4397064
7.725000 1.4257126
7.726000 1.4117107
7.727000 1.3977013
7.728000 1.3836849
7.729000 1.369662
7.730000 1.3556332
7.731000 1.3415989
7.732000 1.3275594
7.733000 1.3135152
7.734000 1.2994666
7.735000 1.2854139
7.736000 1.2713576
7.737000 1.2572977
7.738000 1.2432346
7.739000 1.2291687
7.740000 1.2151001
7.741000 1.2010292
7.742000 1.1869564000000001
7.743000 1.1728819
7.744000 1.1588064
7.745000 1.1447301
7.746000 1.1306536
7.747000 1.1165774
7.748000 1.1025023
7.749000 1.0884287
7.750000 1.0743574
7.751000 1.0602892
7.752000 1.0462249
7.753000 1.0321653
7.754000 1.0181112
7.755000 1.0040635
7.756000 0.9900231799999999
7.757000 0.97599095
7.758000 0.9619677400000001
7.759000 0.9479543199999999
7.760000 0.9339515099999999
7.761000 0.9199600699999999
7.762000 0.9059805400000001
7.763000 0.89201368
7.764000 0.87805996
7.765000 0.8641199199999999
7.766000 0.85019395
7.767000 0.8362825
7.768000 0.82238577
7.769000 0.80850404
7.770000 0.7946375800000001
7.771000 0.78078648
7.772000 0.76695089
7.773000 0.75313095
7.774000 0.73932675
7.775000 0.72553838
7.776000 0.71176593
7.777000 0.69800951
7.778000 0.68426924
7.779000 0.67054527
7.780000 0.6568377799999999
7.781000 0.64314692
7.782000 0.6294729699999999
7.783000 0.6158161900000001
7.784000 0.6021768799999999
7.785000 0.5885553499999999
7.786000 0.57495194
7.787000 0.56136712
7.788000 0.54780124
7.789000 0.53425473
7.790000 0.52072806
7.791000 0.5072217
7.792000 0.49373615
7.793000 0.48027182999999996
7.794000 0.46682931
7.795000 0.45340898999999996
7.796000 0.44001136
7.797000 0.42663692
7.798000 0.41328608
7.799000 0.39995927000000003
7.800000 0.38665689
7.801000 0.37337933
7.802000 0.36012696
7.803000 0.34690013
7.804000 0.33369919
7.805000 0.32052442
7.806000 0.30737615
7.807000 0.29425465
7.808000 0.28116020999999997
7.809000 0.26809310000000003
7.810000 0.25505358
7.811000 0.24204195999999997
7.812000 0.22905847999999998
7.813000 0.21610345999999997
7.814000 0.20317718999999998
7.815000 0.19027999
7.816000 0.17741219
7.817000 0.16457411
7.818000 0.15176610000000001
7.819000 0.13898852
7.820000 0.12624173
7.821000 0.11352608
7.822000 0.10084193000000001
7.823000 0.088189635
7.824000 0.075569516
7.825000 0.062981894
7.826000 0.05042706
7.827000 0.03790528
7.828000 0.025416796999999998
7.829000 0.012961822000000001
7.830000 0.00054053066
7.831000 -0.011846929
7.832000 -0.02420044
7.833000 -0.036519917
7.834000 -0.048805296
7.835000 -0.061056535999999995
7.836000 -0.07327362
7.837000 -0.085456535
7.838000 -0.097605289
7.839000 -0.10971988
7.840000 -0.12180031000000001
7.841000 -0.13384658
7.842000 -0.14585868000000002
7.843000 -0.15783657
7.844000 -0.1697802
7.845000 -0.18168951
7.846000 -0.19356441000000002
7.847000 -0.20540480000000003
7.848000 -0.21721052000000002
7.849000 -0.22898142
7.850000 -0.24071731999999998
7.851000 -0.25241799
7.852000 -0.26408322
7.853000 -0.27571279000000004
7.854000 -0.28730639999999996
7.855000 -0.29886381
7.856000 -0.31038474
7.857000 -0.32186889999999996
7.858000 -0.33331602
7.859000 -0.34472581
7.860000 -0.35609803
7.861000 -0.36743239
7.862000 -0.37872866
7.863000 -0.3899866
7.864000 -0.40120604
7.865000 -0.41238675
7.866000 -0.42352863
7.867000 -0.43463152999999993
7.868000 -0.44569536
7.869000 -0.45672003
7.870000 -0.46770554000000003
7.871000 -0.47865184
7.872000 -0.48955893
7.873000 -0.50042681
7.874000 -0.51125553
7.875000 -0.52204519
7.876000 -0.53279577
7.877000 -0.54350737
7.878000 -0.55418005
7.879000 -0.5648138500000001
7.880000 -0.57540881
7.881000 -0.58596493
7.882000 -0.59648221
7.883000 -0.60696066
7.884000 -0.61740023
7.885000 -0.62780082
7.886000 -0.6381623399999999
7.887000 -0.64848466
7.888000 -0.6587676699999999
7.889000 -0.66901119
7.890000 -0.67921504
7.891000 -0.6893790799999999
7.892000 -0.69950307
7.893000 -0.70958682
7.894000 -0.71963021
7.895000 -0.72963303
7.896000 -0.73959511
7.897000 -0.7495163
7.898000 -0.75939652
7.899000 -0.76923566
7.900000 -0.77903369
7.901000 -0.7887905500000001
7.902000 -0.7985061999999999
7.903000 -0.8081806800000001
7.904000 -0.8178141
7.905000 -0.82740644
7.906000 -0.8369579
7.907000 -0.84646856
7.908000 -0.85593862
7.909000 -0.8653681700000001
7.910000 -0.87475739
7.911000 -0.8841064799999999
7.912000 -0.8934155100000001
7.913000 -0.90268478
7.914000 -0.9119143700000001
7.915000 -0.92110448
7.916000 -0.9302551900000001
7.917000 -0.93936669
7.918000 -0.9484390699999999
7.919000 -0.95747244
7.920000 -0.96646687
7.921000 -0.9754224699999999
7.922000 -0.98433923
7.923000 -0.9932172499999999
7.924000 -1.0020565000000001
7.925000 -1.0108571
7.926000 -1.0196188
7.927000 -1.0283417
7.928000 -1.0370258
7.929000 -1.0456711
7.930000 -1.0542775
7.931000 -1.0628449
7.932000 -1.0713734000000001
7.933000 -1.0798628
7.934000 -1.0883133
7.935000 -1.0967247
7.936000 -1.1050971
7.937000 -1.1134305
7.938000 -1.1217248000000002
7.939000 -1.12998
7.940000 -1.1381962
7.941000 -1.1463735
7.942000 -1.1545119
7.943000 -1.1626113
7.944000 -1.170672
7.945000 -1.178694
7.946000 -1.1866773000000002
7.947000 -1.1946219
7.948000 -1.2025281
7.949000 -1.2103958
7.950000 -1.2182252
7.951000 -1.2260165
7.952000 -1.2337696
7.953000 -1.2414847
7.954000 -1.2491618
7.955000 -1.2568011000000001
7.956000 -1.2644026
7.957000 -1.2719665999999998
7.958000 -1.279493
7.959000 -1.2869819
7.960000 -1.2944335
7.961000 -1.3018478999999998
7.962000 -1.3092251
7.963000 -1.3165653
7.964000 -1.3238685000000001
7.965000 -1.331135
7.966000 -1.3383647
7.967000 -1.345558
7.968000 -1.3527148
7.969000 -1.3598355
7.970000 -1.3669199
7.971000 -1.3739685
7.972000 -1.3809812
7.973000 -1.3879583
7.974000 -1.3948999
7.975000 -1.4018063
7.976000 -1.4086775
7.977000 -1.4155136000000001
7.978000 -1.4223149
7.979000 -1.4290814
7.980000 -1.4358134
7.981000 -1.4425109
7.982000 -1.449174
7.983000 -1.4558027
7.984000 -1.4623974
7.985000 -1.4689579
7.986000 -1.4754843
7.987000 -1.4819768
7.988000 -1.4884355
7.989000 -1.4948602
7.990000 -1.5012512
7.991000 -1.5076085
7.992000 -1.5139322
7.993000 -1.5202223000000001
7.994000 -1.5264791
7.995000 -1.5327024999999999
7.996000 -1.5388928
7.997000 -1.5450501
7.998000 -1.5511745000000001
7.999000 -1.5572662
8.000000 -1.5633253
8.001000 -1.5693523
8.002000 -1.5753469999999998
8.003000 -1.5813099000000002
8.004000 -1.5872411
8.005000 -1.5931409
8.006000 -1.5990093
8.007000 -1.6048468999999999
8.008000 -1.6106535000000002
8.009000 -1.6164295
8.010000 -1.6221751999999998
8.011000 -1.6278908
8.012000 -1.6335762999999999
8.013000 -1.6392319999999998
8.014000 -1.6448580000000002
8.015000 -1.6504545
8.016000 -1.6560215999999999
8.017000 -1.6615596
8.018000 -1.6670683
8.019000 -1.6725482
8.020000 -1.6779993
8.021000 -1.6834214
8.022000 -1.6888149000000001
8.023000 -1.6941799
8.024000 -1.6995162000000001
8.025000 -1.704824
8.026000 -1.7101033
8.027000 -1.7153542000000002
8.028000 -1.7205767
8.029000 -1.7257708999999999
8.030000 -1.7309367999999998
8.031000 -1.7360743
8.032000 -1.7411837
8.033000 -1.7462648
8.034000 -1.7513178
8.035000 -1.7563427
8.036000 -1.7613394
8.037000 -1.7663082
8.038000 -1.7712491000000001
8.039000 -1.7761622000000001
8.040000 -1.7810477000000002
8.041000 -1.7859057
8.042000 -1.7907362
8.043000 -1.7955396
8.044000 -1.800316
8.045000 -1.8050656000000003
8.046000 -1.8097887
8.047000 -1.8144852999999999
8.048000 -1.8191557
8.049000 -1.8238002
8.050000 -1.8284189999999998
8.051000 -1.8330123
8.052000 -1.8375804999999998
8.053000 -1.8421236
8.054000 -1.8466420000000001
8.055000 -1.8511361
8.056000 -1.8556058
8.057000 -1.8600518
8.058000 -1.8644741
8.059000 -1.8688731
8.060000 -1.8732490000000002
8.061000 -1.8776021999999999
8.062000 -1.8819328
8.063000 -1.8862411
8.064000 -1.8905275
8.065000 -1.894792
8.066000 -1.8990349
8.067000 -1.9032563999999998
8.068000 -1.9074569
8.069000 -1.9116361
8.070000 -1.9157944
8.071000 -1.9199319
8.072000 -1.9240486
8.073000 -1.9281445000000001
8.074000 -1.9322196
8.075000 -1.9362738000000002
8.076000 -1.9403072000000001
8.077000 -1.9443196999999999
8.078000 -1.9483112
8.079000 -1.9522814
8.080000 -1.9562304
8.081000 -1.960158
8.082000 -1.9640639000000002
8.083000 -1.9679483000000002
8.084000 -1.9718109000000001
8.085000 -1.9756515999999997
8.086000 -1.9794704
8.087000 -1.9832672999999998
8.088000 -1.9870423000000002
8.089000 -1.9907952999999998
8.090000 -1.9945264
8.091000 -1.9982357
8.092000 -2.0019231
8.093000 -2.0055891999999997
8.094000 -2.0092338
8.095000 -2.0128572
8.096000 -2.0164598
8.097000 -2.0200416
8.098000 -2.023603
8.099000 -2.0271443
8.100000 -2.0306658
8.101000 -2.0341677999999996
8.102000 -2.0376505
8.103000 -2.0411145
8.104000 -2.04456
8.105000 -2.0479875
8.106000 -2.051397
8.107000 -2.0547889
8.108000 -2.0581637
8.109000 -2.0615213
8.110000 -2.0648621
8.111000 -2.0681864
8.112000 -2.0714942
8.113000 -2.0747859
8.114000 -2.0780613999999997
8.115000 -2.0813208
8.116000 -2.0845642
8.117000 -2.0877916
8.118000 -2.091003
8.119000 -2.0941986
8.120000 -2.0973781000000002
8.121000 -2.1005415999999997
8.122000 -2.1036891
8.123000 -2.1068204
8.124000 -2.1099357
8.125000 -2.1130348
8.126000 -2.1161174000000003
8.127000 -2.1191839
8.128000 -2.1222342000000003
8.129000 -2.1252681
8.130000 -2.1282856999999997
8.131000 -2.131287
8.132000 -2.1342721
8.133000 -2.137241
8.134000 -2.1401938
8.135000 -2.1431306
8.136000 -2.1460515
8.137000 -2.1489562
8.138000 -2.1518452
8.139000 -2.1547183000000003
8.140000 -2.1575758
8.141000 -2.1604177
8.142000 -2.1632439
8.143000 -2.1660544
8.144000 -2.1688495
8.145000 -2.1716289
8.146000 -2.1743929
8.147000 -2.1771414
8.148000 -2.1798745
8.149000 -2.1825921000000004
8.150000 -2.1852944
8.151000 -2.1879813
8.152000 -2.1906527
8.153000 -2.1933086
8.154000 -2.1959493
8.155000 -2.1985745000000003
8.156000 -2.2011844
8.157000 -2.2037791
8.158000 -2.2063583
8.159000 -2.2089224
8.160000 -2.2114713
8.161000 -2.2140048
8.162000 -2.2165233
8.163000 -2.2190267
8.164000 -2.221515
8.165000 -2.2239884
8.166000 -2.2264467999999997
8.167000 -2.2288902
8.168000 -2.2313187
8.169000 -2.2337323
8.170000 -2.236131
8.171000 -2.238515
8.172000 -2.2408840999999997
8.173000 -2.2432381
8.174000 -2.2455772
8.175000 -2.2479013
8.176000 -2.2502102
8.177000 -2.2525039000000002
8.178000 -2.2547821999999997
8.179000 -2.2570452000000003
8.180000 -2.2592925
8.181000 -2.2615241
8.182000 -2.2637401
8.183000 -2.26594
8.184000 -2.2681242
8.185000 -2.2702923
8.186000 -2.2724442000000002
8.187000 -2.2745799
8.188000 -2.2766996
8.189000 -2.2788031
8.190000 -2.2808904
8.191000 -2.2829615000000003
8.192000 -2.2850165
8.193000 -2.2870557
8.194000 -2.2890789000000002
8.195000 -2.2910865
8.196000 -2.2930783999999997
8.197000 -2.2950547
8.198000 -2.2970157
8.199000 -2.2989614
8.200000 -2.3008918
8.201000 -2.3028072
8.202000 -2.3047077
8.203000 -2.306593
8.204000 -2.3084635
8.205000 -2.3103191
8.206000 -2.3121595000000004
8.207000 -2.3139849
8.208000 -2.315795
8.209000 -2.3175897
8.210000 -2.3193687
8.211000 -2.3211319
8.212000 -2.3228790999999998
8.213000 -2.3246098
8.214000 -2.3263238
8.215000 -2.3280207
8.216000 -2.3297003
8.217000 -2.3313619
8.218000 -2.3330053
8.219000 -2.3346301
8.220000 -2.3362359
8.221000 -2.3378221
8.222000 -2.3393886
8.223000 -2.340935
8.224000 -2.3424607
8.225000 -2.3439657
8.226000 -2.3454495
8.227000 -2.346912
8.228000 -2.348353
8.229000 -2.3497721
8.230000 -2.3511695
8.231000 -2.352545
8.232000 -2.3538986
8.233000 -2.3552302000000003
8.234000 -2.3565399
8.235000 -2.3578277
8.236000 -2.3590939
8.237000 -2.3603385
8.238000 -2.3615615
8.239000 -2.3627632999999997
8.240000 -2.3639439
8.241000 -2.3651034
8.242000 -2.3662418
8.243000 -2.3673594
8.244000 -2.3684563
8.245000 -2.3695325
8.246000 -2.3705881
8.247000 -2.371623
8.248000 -2.3726372
8.249000 -2.3736306
8.250000 -2.374603
8.251000 -2.3755545
8.252000 -2.3764847
8.253000 -2.3773935
8.254000 -2.3782806
8.255000 -2.3791458000000003
8.256000 -2.3799886999999997
8.257000 -2.3808088
8.258000 -2.381606
8.259000 -2.3823798
8.260000 -2.3831299
8.261000 -2.3838557
8.262000 -2.384557
8.263000 -2.3852333
8.264000 -2.3858842
8.265000 -2.3865093
8.266000 -2.3871081
8.267000 -2.3876803
8.268000 -2.3882255000000003
8.269000 -2.3887431
8.270000 -2.389233
8.271000 -2.3896948
8.272000 -2.3901282
8.273000 -2.3905328
8.274000 -2.3909084000000003
8.275000 -2.3912546999999997
8.276000 -2.3915716
8.277000 -2.3918588
8.278000 -2.392116
8.279000 -2.3923432
8.280000 -2.3925400999999997
8.281000 -2.3927066
8.282000 -2.3928428000000004
8.283000 -2.3929481999999997
8.284000 -2.3930229
8.285000 -2.3930667
8.286000 -2.3930794
8.287000 -2.3930607
8.288000 -2.3930108
8.289000 -2.3929292
8.290000 -2.392816
8.291000 -2.3926707
8.292000 -2.3924933999999998
8.293000 -2.3922836
8.294000 -2.3920413000000003
8.295000 -2.3917661999999997
8.296000 -2.3914579
8.297000 -2.3911165000000003
8.298000 -2.3907416
8.299000 -2.3903326999999996
8.300000 -2.3898900000000003
8.301000 -2.3894129
8.302000 -2.3889013
8.303000 -2.3883549
8.304000 -2.3877736
8.305000 -2.3871569
8.306000 -2.3865046000000003
8.307000 -2.3858165000000002
8.308000 -2.3850923
8.309000 -2.3843318
8.310000 -2.3835344000000003
8.311000 -2.3827000000000003
8.312000 -2.3818282
8.313000 -2.3809187
8.314000 -2.3799712
8.315000 -2.3789851
8.316000 -2.3779603
8.317000 -2.3768963
8.318000 -2.3757929
8.319000 -2.3746495999999997
8.320000 -2.3734661
8.321000 -2.372242
8.322000 -2.3709767999999998
8.323000 -2.3696706
8.324000 -2.3683228
8.325000 -2.3669332
8.326000 -2.3655016
8.327000 -2.3640274999999997
8.328000 -2.3625108999999997
8.329000 -2.3609515
8.330000 -2.3593489
8.331000 -2.3577030999999997
8.332000 -2.3560138
8.333000 -2.3542807999999997
8.334000 -2.3525039000000003
8.335000 -2.350683
8.336000 -2.3488176999999997
8.337000 -2.3469081
8.338000 -2.344954
8.339000 -2.3429552
8.340000 -2.3409115000000003
8.341000 -2.3388227
8.342000 -2.3366887
8.343000 -2.3345094
8.344000 -2.3322844999999996
8.345000 -2.3300137
8.346000 -2.327697
8.347000 -2.3253340000000002
8.348000 -2.3229245
8.349000 -2.3204681000000003
8.350000 -2.3179645
8.351000 -2.3154134
8.352000 -2.3128144
8.353000 -2.3101671
8.354000 -2.3074708999999998
8.355000 -2.3047255
8.356000 -2.3019303
8.357000 -2.2990847
8.358000 -2.2961885
8.359000 -2.2932408
8.360000 -2.2902412
8.361000 -2.2871893
8.362000 -2.2840844
8.363000 -2.2809261000000003
8.364000 -2.277714
8.365000 -2.2744475
8.366000 -2.2711262
8.367000 -2.26775
8.368000 -2.2643182
8.369000 -2.260831
8.370000 -2.2572879
8.371000 -2.2536886999999997
8.372000 -2.2500332000000003
8.373000 -2.2463216
8.374000 -2.2425536
8.375000 -2.2387292
8.376000 -2.2348486000000003
8.377000 -2.2309115
8.378000 -2.2269182
8.379000 -2.2228686
8.380000 -2.218763
8.381000 -2.2146011
8.382000 -2.2103831
8.383000 -2.2061091
8.384000 -2.2017789999999997
8.385000 -2.1973928
8.386000 -2.1929506
8.387000 -2.1884523
8.388000 -2.183898
8.389000 -2.1792872
8.390000 -2.1746201
8.391000 -2.1698965
8.392000 -2.165116
8.393000 -2.1602785
8.394000 -2.1553839000000004
8.395000 -2.1504316
8.396000 -2.1454215
8.397000 -2.1403531
8.398000 -2.1352259
8.399000 -2.1300396
8.400000 -2.1247938
8.401000 -2.1194879
8.402000 -2.1141216000000003
8.403000 -2.1086942
8.404000 -2.1032056
8.405000 -2.0976551
8.406000 -2.0920422000000003
8.407000 -2.0863666999999997
8.408000 -2.0806280999999998
8.409000 -2.0748259
8.410000 -2.0689599
8.411000 -2.0630298
8.412000 -2.0570353
8.413000 -2.0509761
8.414000 -2.0448521
8.415000 -2.0386631
8.416000 -2.032409
8.417000 -2.0260897
8.418000 -2.0197051
8.419000 -2.0132548999999997
8.420000 -2.0067394
8.421000 -2.0001583
8.422000 -1.9935116
8.423000 -1.9867994
8.424000 -1.9800216
8.425000 -1.9731782
8.426000 -1.9662692999999998
8.427000 -1.9592946
8.428000 -1.9522544
8.429000 -1.9451484
8.430000 -1.9379769000000002
8.431000 -1.9307395
8.432000 -1.9234365
8.433000 -1.9160677000000002
8.434000 -1.9086331
8.435000 -1.9011328
8.436000 -1.8935667
8.437000 -1.8859347
8.438000 -1.8782368
8.439000 -1.8704730999999999
8.440000 -1.8626433000000002
8.441000 -1.8547475
8.442000 -1.8467857
8.443000 -1.8387578000000002
8.444000 -1.8306637000000001
8.445000 -1.8225035
8.446000 -1.8142768999999999
8.447000 -1.805984
8.448000 -1.7976249
8.449000 -1.7891994000000002
8.450000 -1.7807073999999998
8.451000 -1.7721489
8.452000 -1.7635239
8.453000 -1.7548325
8.454000 -1.7460745
8.455000 -1.7372498
8.456000 -1.7283587
8.457000 -1.719401
8.458000 -1.7103766999999999
8.459000 -1.7012859000000002
8.460000 -1.6921286
8.461000 -1.6829047
8.462000 -1.6736144000000002
8.463000 -1.6642574
8.464000 -1.6548338999999999
8.465000 -1.6453438
8.466000 -1.6357871
8.467000 -1.6261637
8.468000 -1.6164736999999998
8.469000 -1.6067168
8.470000 -1.5968932000000002
8.471000 -1.5870026999999998
8.472000 -1.5770452000000001
8.473000 -1.5670208
8.474000 -1.5569295
8.475000 -1.5467711
8.476000 -1.5365457
8.477000 -1.5262533
8.478000 -1.5158939
8.479000 -1.5054676
8.480000 -1.4949743999999998
8.481000 -1.4844144
8.482000 -1.4737876
8.483000 -1.4630943
8.484000 -1.4523345
8.485000 -1.4415083
8.486000 -1.4306161
8.487000 -1.4196577
8.488000 -1.4086336
8.489000 -1.3975438
8.490000 -1.3863886
8.491000 -1.3751681
8.492000 -1.3638825
8.493000 -1.352532
8.494000 -1.3411168
8.495000 -1.329637
8.496000 -1.3180928
8.497000 -1.3064845
8.498000 -1.2948121
8.499000 -1.2830758
8.500000 -1.2712759
8.501000 -1.2594124
8.502000 -1.2474855999999999
8.503000 -1.2354957
8.504000 -1.2234427
8.505000 -1.2113269
8.506000 -1.1991486
8.507000 -1.1869079
8.508000 -1.174605
8.509000 -1.1622403
8.510000 -1.1498138999999998
8.511000 -1.1373263
8.512000 -1.1247777
8.513000 -1.1121686
8.514000 -1.0994992000000001
8.515000 -1.0867701
8.516000 -1.0739815
8.517000 -1.0611341
8.518000 -1.0482282
8.519000 -1.0352644
8.520000 -1.0222431
8.521000 -1.0091649
8.522000 -0.99603031
8.523000 -0.98283971
8.524000 -0.9695936900000001
8.525000 -0.9562926399999999
8.526000 -0.9429371000000001
8.527000 -0.92952736
8.528000 -0.91606388
8.529000 -0.9025470400000001
8.530000 -0.88897701
8.531000 -0.8753540900000001
8.532000 -0.8616785499999999
8.533000 -0.84795058
8.534000 -0.83417017
8.535000 -0.8203375199999999
8.536000 -0.80645271
8.537000 -0.79251574
8.538000 -0.77852663
8.539000 -0.7644854000000001
8.540000 -0.75039207
8.541000 -0.73624663
8.542000 -0.72204908
8.543000 -0.70779948
8.544000 -0.6934979
8.545000 -0.67914445
8.546000 -0.6647392599999999
8.547000 -0.65028253
8.548000 -0.6357745300000001
8.549000 -0.62121549
8.550000 -0.60660578
8.551000 -0.59194583
8.552000 -0.57723606
8.553000 -0.56247702
8.554000 -0.54766922
8.555000 -0.5328133199999999
8.556000 -0.51790997
8.557000 -0.50295983
8.558000 -0.48796362
8.559000 -0.47292206000000003
8.560000 -0.45783594
8.561000 -0.44270596
8.562000 -0.42753289
8.563000 -0.41231751
8.564000 -0.39706049
8.565000 -0.38176258
8.566000 -0.36642447
8.567000 -0.35104679
8.568000 -0.33563022
8.569000 -0.32017531
8.570000 -0.30468267
8.571000 -0.2891528
8.572000 -0.27358623
8.573000 -0.25798343
8.574000 -0.24234487000000002
8.575000 -0.22667096999999997
8.576000 -0.21096217
8.577000 -0.19521887999999998
8.578000 -0.17944152
8.579000 -0.16363049
8.580000 -0.14778621
8.581000 -0.13190912999999999
8.582000 -0.11599967
8.583000 -0.10005832
8.584000 -0.084085547
8.585000 -0.068081875
8.586000 -0.052047835
8.587000 -0.035983982
8.588000 -0.019890902
8.589000 -0.0037692003
8.590000 0.0123805
8.591000 0.02855756
8.592000 0.044761327
8.593000 0.06099114
8.594000 0.077246339
8.595000 0.093526265
8.596000 0.10983027000000001
8.597000 0.1261577
8.598000 0.14250794
8.599000 0.15888038
8.600000 0.17527443
8.601000 0.19168953
8.602000 0.20812512000000002
8.603000 0.22458073
8.604000 0.24105582999999997
8.605000 0.25754994999999997
8.606000 0.27406265
8.607000 0.29059348
8.608000 0.30714204
8.609000 0.32370787
8.610000 0.34029058
8.611000 0.35688975
8.612000 0.37350496
8.613000 0.39013578
8.614000 0.40678171999999996
8.615000 0.42344234000000003
8.616000 0.44011711000000003
8.617000 0.45680548
8.618000 0.47350693000000005
8.619000 0.49022082
8.620000 0.50694654
8.621000 0.52368338
8.622000 0.5404306999999999
8.623000 0.5571877599999999
8.624000 0.57395375
8.625000 0.59072794
8.626000 0.60750954
8.627000 0.6242977000000001
8.628000 0.64109159
8.629000 0.65789036
8.630000 0.67469315
8.631000 0.69149914
8.632000 0.70830751
8.633000 0.72511737
8.634000 0.74192793
8.635000 0.7587384
8.636000 0.77554798
8.637000 0.79235593
8.638000 0.80916146
8.639000 0.82596382
8.640000 0.84276227
8.641000 0.8595561599999999
8.642000 0.8763447400000001
8.643000 0.8931274499999999
8.644000 0.90990355
8.645000 0.92667229
8.646000 0.94343312
8.647000 0.9601853800000001
8.648000 0.97692832
8.649000 0.9936614
8.650000 1.0103839
8.651000 1.0270949
8.652000 1.0437941
8.653000 1.0604805
8.654000 1.0771535
8.655000 1.0938124
8.656000 1.1104563
8.657000 1.1270845999999999
8.658000 1.1436966
8.659000 1.1602915
8.660000 1.1768686000000002
8.661000 1.1934271
8.662000 1.2099665000000002
8.663000 1.226486
8.664000 1.242985
8.665000 1.259463
8.666000 1.2759193
8.667000 1.2923534
8.668000 1.3087648
8.669000 1.325153
8.670000 1.3415175
8.671000 1.3578580999999998
8.672000 1.3741742
8.673000 1.3904655
8.674000 1.4067317
8.675000 1.4229724
8.676000 1.4391872
8.677000 1.4553758
8.678000 1.4715378
8.679000 1.4876728000000001
8.680000 1.5037803
8.681000 1.5198599
8.682000 1.5359109
8.683000 1.551933
8.684000 1.5679253
8.685000 1.5838873
8.686000 1.5998181
8.687000 1.6157171000000001
8.688000 1.6315832999999997
8.689000 1.6474157999999999
8.690000 1.6632134
8.691000 1.6789755
8.692000 1.6947007
8.693000 1.7103881
8.694000 1.7260365
8.695000 1.7416449
8.696000 1.7572122
8.697000 1.7727370999999998
8.698000 1.7882187
8.699000 1.8036557000000002
8.700000 1.8190472999999998
8.701000 1.8343925
8.702000 1.8496905000000001
8.703000 1.8649400999999999
8.704000 1.8801408
8.705000 1.8952917
8.706000 1.9103924
8.707000 1.925442
8.708000 1.94044
8.709000 1.9553861
8.710000 1.9702796000000002
8.711000 1.9851204
8.712000 1.9999080999999999
8.713000 2.0146424
8.714000 2.0293228
8.715000 2.0439494
8.716000 2.0585217
8.717000 2.0730394999999997
8.718000 2.0875026
8.719000 2.1019105
8.720000 2.1162631000000003
8.721000 2.13056
8.722000 2.1448009
8.723000 2.1589851
8.724000 2.1731123
8.725000 2.1871822
8.726000 2.2011939000000003
8.727000 2.215147
8.728000 2.2290409
8.729000 2.2428746999999998
8.730000 2.2566481
8.731000 2.2703601
8.732000 2.2840101
8.733000 2.2975974
8.734000 2.3111213
8.735000 2.324581
8.736000 2.337976
8.737000 2.3513053999999998
8.738000 2.3645688000000002
8.739000 2.3777654
8.740000 2.3908947
8.741000 2.4039561000000003
8.742000 2.416949
8.743000 2.4298729000000003
8.744000 2.4427274
8.745000 2.4555119
8.746000 2.4682259
8.747000 2.480869
8.748000 2.4934407
8.749000 2.5059405999999997
8.750000 2.5183681
8.751000 2.5307229
8.752000 2.5430046
8.753000 2.5552126
8.754000 2.5673464
8.755000 2.5794056999999997
8.756000 2.59139
8.757000 2.6032986
8.758000 2.6151313
8.759000 2.6268871999999996
8.760000 2.6385658999999997
8.761000 2.6501669
8.762000 2.6616896
8.763000 2.6731335
8.764000 2.6844978
8.765000 2.6957823
8.766000 2.7069861
8.767000 2.7181089
8.768000 2.7291501
8.769000 2.7401092
8.770000 2.7509855
8.771000 2.7617786
8.772000 2.7724881
8.773000 2.7831135
8.774000 2.7936544
8.775000 2.8041104
8.776000 2.814481
8.777000 2.824766
8.778000 2.8349649
8.779000 2.8450774
8.780000 2.8551033
8.781000 2.8650422
8.782000 2.8748937
8.783000 2.8846575
8.784000 2.8943334000000003
8.785000 2.903921
8.786000 2.9134199
8.787000 2.9228298
8.788000 2.9321503
8.789000 2.9413812
8.790000 2.9505217
8.791000 2.9595718
8.792000 2.9685309
8.793000 2.9773986
8.794000 2.9861744
8.795000 2.9948580999999996
8.796000 3.0034492
8.797000 3.0119473
8.798000 3.0203519
8.799000 3.0286629
8.800000 3.0368798999999997
8.801000 3.0450027
8.802000 3.0530311
8.803000 3.0609649
8.804000 3.0688038
8.805000 3.0765477999999997
8.806000 3.0841969000000002
8.807000 3.091751
8.808000 3.0992102
8.809000 3.1065745
8.810000 3.1138439
8.811000 3.1210183999999996
8.812000 3.1280983
8.813000 3.1350832000000004
8.814000 3.1419734999999998
8.815000 3.1487692
8.816000 3.1554703
8.817000 3.1620767
8.818000 3.1685885
8.819000 3.1750053
8.820000 3.1813271
8.821000 3.1875536
8.822000 3.1936843
8.823000 3.1997193
8.824000 3.2056581
8.825000 3.2115001
8.826000 3.2172452999999996
8.827000 3.2228928
8.828000 3.2284420000000003
8.829000 3.2338928000000005
8.830000 3.2392445999999997
8.831000 3.2444965
8.832000 3.2496482
8.833000 3.2546989999999996
8.834000 3.2596484
8.835000 3.2644961
8.836000 3.2692414000000003
8.837000 3.2738842
8.838000 3.2784242
8.839000 3.2828607
8.840000 3.2871939
8.841000 3.2914232
8.842000 3.295549
8.843000 3.2995712000000004
8.844000 3.3034895
8.845000 3.3073042
8.846000 3.3110153
8.847000 3.3146231999999998
8.848000 3.3181284
8.849000 3.321531
8.850000 3.3248313
8.851000 3.3280294
8.852000 3.3311259000000004
8.853000 3.334121
8.854000 3.3370152
8.855000 3.3398088
8.856000 3.3425018
8.857000 3.3450946000000004
8.858000 3.3475876
8.859000 3.3499811
8.860000 3.3522746999999997
8.861000 3.3544693
8.862000 3.3565644
8.863000 3.3585604
8.864000 3.3604570000000002
8.865000 3.3622544
8.866000 3.3639528000000003
8.867000 3.3655521
8.868000 3.3670519000000003
8.869000 3.3684526
8.870000 3.3697538
8.871000 3.370956
8.872000 3.3720586
8.873000 3.3730622
8.874000 3.3739664000000005
8.875000 3.3747713999999998
8.876000 3.3754770000000005
8.877000 3.3760834
8.878000 3.3765908
8.879000 3.3769988
8.880000 3.3773079999999998
8.881000 3.3775181
8.882000 3.3776291
8.883000 3.3776414
8.884000 3.3775549000000002
8.885000 3.3773698
8.886000 3.3770859
8.887000 3.3767033
8.888000 3.3762224
8.889000 3.3756431000000005
8.890000 3.3749655000000005
8.891000 3.3741895
8.892000 3.3733156
8.893000 3.3723433
8.894000 3.3712730000000004
8.895000 3.3701051000000004
8.896000 3.3688391999999996
8.897000 3.3674758
8.898000 3.3660147
8.899000 3.3644564000000003
8.900000 3.3628009
8.901000 3.3610485000000003
8.902000 3.3591997
8.903000 3.3572543
8.904000 3.3552129
8.905000 3.3530753000000004
8.906000 3.3508424000000003
8.907000 3.3485141000000005
8.908000 3.3460911
8.909000 3.3435736
8.910000 3.3409622
8.911000 3.3382572
8.912000 3.3354587999999996
8.913000 3.3325676
8.914000 3.329584
8.915000 3.3265088
8.916000 3.3233419
8.917000 3.3200838000000004
8.918000 3.3167347
8.919000 3.3132954999999997
8.920000 3.3097662
8.921000 3.3061471
8.922000 3.3024386000000003
8.923000 3.2986406
8.924000 3.2947537
8.925000 3.2907779999999995
8.926000 3.2867141
8.927000 3.2825619
8.928000 3.2783214
8.929000 3.2739933999999997
8.930000 3.2695778
8.931000 3.2650746
8.932000 3.2604843000000003
8.933000 3.2558072
8.934000 3.2510437000000003
8.935000 3.2461941000000003
8.936000 3.2412589
8.937000 3.2362383
8.938000 3.2311331
8.939000 3.2259434
8.940000 3.2206699
8.941000 3.2153133
8.942000 3.209874
8.943000 3.2043524
8.944000 3.1987495999999997
8.945000 3.1930659
8.946000 3.1873018
8.947000 3.1814583
8.948000 3.1755357999999996
8.949000 3.1695347
8.950000 3.1634558
8.951000 3.1572997999999997
8.952000 3.151067
8.953000 3.1447578
8.954000 3.1383729999999996
8.955000 3.1319126
8.956000 3.1253773999999996
8.957000 3.1187671999999997
8.958000 3.1120826
8.959000 3.1053236
8.960000 3.0984905
8.961000 3.0915833999999998
8.962000 3.0846025999999998
8.963000 3.0775482
8.964000 3.0704202
8.965000 3.063219
8.966000 3.0559445000000003
8.967000 3.0485969
8.968000 3.0411763
8.969000 3.0336831
8.970000 3.0261172
8.971000 3.018479
8.972000 3.010769
8.973000 3.0029871999999997
8.974000 2.9951342999999997
8.975000 2.9872106
8.976000 2.9792167000000003
8.977000 2.9711531
8.978000 2.9630205
8.979000 2.9548192
8.980000 2.9465504
8.981000 2.9382145
8.982000 2.9298123
8.983000 2.9213445
8.984000 2.9128121
8.985000 2.9042158
8.986000 2.8955566
8.987000 2.8868351
8.988000 2.8780523999999996
8.989000 2.8692089
8.990000 2.8603056000000002
8.991000 2.8513435
8.992000 2.8423231
8.993000 2.8332451
8.994000 2.8241104
8.995000 2.8149195
8.996000 2.8056731
8.997000 2.7963717999999997
8.998000 2.7870163
8.999000 2.7776072
9.000000 2.7681449000000002
9.001000 2.75863
9.002000 2.7490631000000003
9.003000 2.7394444
9.004000 2.7297746000000003
9.005000 2.7200542000000003
9.006000 2.7102835
9.007000 2.7004631000000003
9.008000 2.6905932
9.009000 2.6806742000000003
9.010000 2.6707068
9.011000 2.6606912
9.012000 2.6506277000000003
9.013000 2.6405167
9.014000 2.6303587
9.015000 2.6201540999999997
9.016000 2.609903
9.017000 2.5996059
9.018000 2.5892632
9.019000 2.5788752
9.020000 2.5684424
9.021000 2.557965
9.022000 2.5474433000000003
9.023000 2.5368776
9.024000 2.5262684
9.025000 2.5156159000000002
9.026000 2.5049206
9.027000 2.4941828
9.028000 2.4834028
9.029000 2.472581
9.030000 2.461718
9.031000 2.4508143
9.032000 2.4398701
9.033000 2.4288863000000003
9.034000 2.4178631999999998
9.035000 2.4068012999999997
9.036000 2.3957014
9.037000 2.3845643
9.038000 2.3733905
9.039000 2.3621809000000002
9.040000 2.3509363
9.041000 2.3396574
9.042000 2.3283452
9.043000 2.3170004
9.044000 2.3056239
9.045000 2.2942166999999998
9.046000 2.2827797
9.047000 2.2713136
9.048000 2.2598194
9.049000 2.248298
9.050000 2.23675
9.051000 2.2251762
9.052000 2.2135776
9.053000 2.2019545000000003
9.054000 2.1903075000000003
9.055000 2.1786373
9.056000 2.1669443999999998
9.057000 2.1552293000000002
9.058000 2.1434922
9.059000 2.1317335
9.060000 2.1199536
9.061000 2.1081528
9.062000 2.0963313
9.063000 2.0844892
9.064000 2.0726267
9.065000 2.0607444
9.066000 2.0488421
9.067000 2.03692
9.068000 2.0249784
9.069000 2.0130176
9.070000 2.0010377999999998
9.071000 1.9890393999999998
9.072000 1.9770227
9.073000 1.9649880000000002
9.074000 1.9529358
9.075000 1.9408666
9.076000 1.9287808
9.077000 1.9166792
9.078000 1.9045621
9.079000 1.8924303
9.080000 1.8802846000000002
9.081000 1.8681254
9.082000 1.8559536
9.083000 1.8437697
9.084000 1.8315746000000002
9.085000 1.8193688
9.086000 1.8071532000000001
9.087000 1.7949285
9.088000 1.7826952
9.089000 1.7704539
9.090000 1.7582051
9.091000 1.7459494999999998
9.092000 1.7336875000000003
9.093000 1.7214196000000002
9.094000 1.7091461
9.095000 1.6968673
9.096000 1.6845835
9.097000 1.6722951
9.098000 1.6600024000000002
9.099000 1.6477054000000002
9.100000 1.6354045000000001
9.101000 1.6230999
9.102000 1.6107917
9.103000 1.5984802
9.104000 1.5861657
9.105000 1.5738484000000001
9.106000 1.5615284
9.107000 1.5492063
9.108000 1.5368823
9.109000 1.5245569
9.110000 1.5122305
9.111000 1.4999035
9.112000 1.4875764
9.113000 1.4752497999999998
9.114000 1.4629242
9.115000 1.4506001
9.116000 1.4382781
9.117000 1.4259589
9.118000 1.413643
9.119000 1.4013309
9.120000 1.3890233
9.121000 1.3767207
9.122000 1.3644237
9.123000 1.3521328000000001
9.124000 1.3398484
9.125000 1.3275712
9.126000 1.3153013999999998
9.127000 1.3030396
9.128000 1.2907861
9.129000 1.2785413
9.130000 1.2663056000000001
9.131000 1.2540793
9.132000 1.2418627
9.133000 1.229656
9.134000 1.2174596
9.135000 1.2052737
9.136000 1.1930986
9.137000 1.1809346
9.138000 1.1687819
9.139000 1.1566407
9.140000 1.1445113
9.141000 1.1323938
9.142000 1.1202887
9.143000 1.108196
9.144000 1.0961161000000001
9.145000 1.0840492
9.146000 1.0719957
9.147000 1.0599557000000002
9.148000 1.0479296
9.149000 1.0359175
9.150000 1.0239197
9.151000 1.0119365
9.152000 0.9999680299999999
9.153000 0.9880146
9.154000 0.97607635
9.155000 0.9641534599999999
9.156000 0.95224604
9.157000 0.94035426
9.158000 0.9284783200000001
9.159000 0.9166182
9.160000 0.90477401
9.161000 0.89294584
9.162000 0.88113379
9.163000 0.86933784
9.164000 0.8575581000000001
9.165000 0.84579457
9.166000 0.83404733
9.167000 0.82231648
9.168000 0.8106022100000001
9.169000 0.7989045199999999
9.170000 0.7872236899999999
9.171000 0.7755599
9.172000 0.76391338
9.173000 0.75228447
9.174000 0.74067344
9.175000 0.7290806599999999
9.176000 0.7175066
9.177000 0.70595164
9.178000 0.69441628
9.179000 0.6829010299999999
9.180000 0.67140637
9.181000 0.65993285
9.182000 0.64848103
9.183000 0.63705142
9.184000 0.6256444800000001
9.185000 0.61426079
9.186000 0.60290075
9.187000 0.5915648299999999
9.188000 0.5802534100000001
9.189000 0.5689668
9.190000 0.55770534
9.191000 0.5464692600000001
9.192000 0.5352587
9.193000 0.5240737900000001
9.194000 0.5129146400000001
9.195000 0.50178124
9.196000 0.49067349
9.197000 0.47959140999999994
9.198000 0.46853479000000003
9.199000 0.45750351000000006
9.200000 0.44649737000000006
9.201000 0.43551615000000005
9.202000 0.4245596
9.203000 0.41362754999999995
9.204000 0.40271976
9.205000 0.391836
9.206000 0.3809761
9.207000 0.37013988000000003
9.208000 0.35932723
9.209000 0.34853802
9.210000 0.33777219
9.211000 0.32702971000000003
9.212000 0.31631063
9.213000 0.30561499000000003
9.214000 0.2949429
9.215000 0.28429447999999996
9.216000 0.27366993
9.217000 0.26306941
9.218000 0.25249317
9.219000 0.24194142
9.220000 0.23141442999999998
9.221000 0.22091239000000001
9.222000 0.21043557
9.223000 0.1999842
9.224000 0.18955845
9.225000 0.1791585
9.226000 0.16878449
9.227000 0.15843651
9.228000 0.14811467
9.229000 0.13781896999999999
9.230000 0.12754941
9.231000 0.11730597
9.232000 0.10708858
9.233000 0.09689714099999999
9.234000 0.086731539
9.235000 0.076591648
9.236000 0.066477328
9.237000 0.056388433
9.238000 0.046324826
9.239000 0.036286382
9.240000 0.026272988
9.241000 0.016284554
9.242000 0.006321015100000001
9.243000 -0.0036176636
9.244000 -0.013531487
9.245000 -0.023420426999999997
9.246000 -0.033284424
9.247000 -0.043123387
9.248000 -0.052937201999999996
9.249000 -0.062725722
9.250000 -0.072488782
9.251000 -0.082226202
9.252000 -0.091937796
9.253000 -0.10162337
9.254000 -0.11128273
9.255000 -0.12091568999999999
9.256000 -0.13052209
9.257000 -0.14010177000000001
9.258000 -0.1496546
9.259000 -0.15918048999999998
9.260000 -0.16867938000000002
9.261000 -0.17815122
9.262000 -0.18759603
9.263000 -0.19701385999999999
9.264000 -0.20640478
9.265000 -0.21576893
9.266000 -0.22510644
9.267000 -0.2344175
9.268000 -0.24370232
9.269000 -0.25296113
9.270000 -0.26219417
9.271000 -0.27140172
9.272000 -0.28058402
9.273000 -0.28974137
9.274000 -0.29887399000000003
9.275000 -0.30798214
9.276000 -0.31706605
9.277000 -0.32612593
9.278000 -0.33516197
9.279000 -0.34417433
9.280000 -0.35316313
9.281000 -0.36212848000000003
9.282000 -0.37107049
9.283000 -0.37998918
9.284000 -0.38888461
9.285000 -0.39775684
9.286000 -0.4066058
9.287000 -0.41543157000000003
9.288000 -0.4242341
9.289000 -0.43301340000000005
9.290000 -0.44176951
9.291000 -0.45050243
9.292000 -0.45921216000000004
9.293000 -0.46789878999999995
9.294000 -0.47656237
9.295000 -0.48520304000000003
9.296000 -0.49382085000000003
9.297000 -0.50241598
9.298000 -0.51098852
9.299000 -0.5195386700000001
9.300000 -0.52806656
9.301000 -0.53657237
9.302000 -0.54505626
9.303000 -0.55351839
9.304000 -0.56195892
9.305000 -0.57037794
9.306000 -0.57877558
9.307000 -0.5871519399999999
9.308000 -0.5955070699999999
9.309000 -0.60384101
9.310000 -0.61215376
9.311000 -0.62044528
9.312000 -0.62871552
9.313000 -0.63696443
9.314000 -0.6451919199999999
9.315000 -0.65339785
9.316000 -0.66158208
9.317000 -0.66974452
9.318000 -0.67788498
9.319000 -0.68600336
9.320000 -0.69409958
9.321000 -0.7021735
9.322000 -0.7102250099999999
9.323000 -0.71825408
9.324000 -0.72626071
9.325000 -0.7342449400000001
9.326000 -0.74220677
9.327000 -0.75014634
9.328000 -0.75806384
9.329000 -0.76595941
9.330000 -0.77383332
9.331000 -0.7816858600000001
9.332000 -0.78951726
9.333000 -0.79732798
9.334000 -0.8051183999999999
9.335000 -0.8128888900000001
9.336000 -0.8206398199999999
9.337000 -0.82837176
9.338000 -0.83608506
9.339000 -0.8437801199999999
9.340000 -0.8514573799999999
9.341000 -0.85911714
9.342000 -0.86675985
9.343000 -0.8743858
9.344000 -0.88199517
9.345000 -0.8895882399999999
9.346000 -0.89716511
9.347000 -0.90472586
9.348000 -0.9122705999999999
9.349000 -0.9197993200000001
9.350000 -0.92731193
9.351000 -0.9348083300000001
9.352000 -0.94228843
9.353000 -0.9497520500000001
9.354000 -0.957199
9.355000 -0.96462918
9.356000 -0.97204233
9.357000 -0.9794382399999999
9.358000 -0.9868167299999999
9.359000 -0.99417763
9.360000 -1.0015209
9.361000 -1.0088464
9.362000 -1.0161541
9.363000 -1.023444
9.364000 -1.030716
9.365000 -1.0379704
9.366000 -1.0452071
9.367000 -1.0524264
9.368000 -1.0596284
9.369000 -1.0668132000000001
9.370000 -1.0739813
9.371000 -1.0811327000000002
9.372000 -1.0882678
9.373000 -1.0953869
9.374000 -1.1024901
9.375000 -1.1095776
9.376000 -1.1166498
9.377000 -1.1237068
9.378000 -1.1307487999999999
9.379000 -1.1377758999999998
9.380000 -1.1447883
9.381000 -1.151786
9.382000 -1.1587691
9.383000 -1.1657374999999999
9.384000 -1.1726912
9.385000 -1.1796301
9.386000 -1.1865542
9.387000 -1.1934633
9.388000 -1.2003574
9.389000 -1.207236
9.390000 -1.2140992
9.391000 -1.2209467999999999
9.392000 -1.2277784999999999
9.393000 -1.2345943
9.394000 -1.2413939
9.395000 -1.2481772
9.396000 -1.2549442
9.397000 -1.2616947
9.398000 -1.2684288
9.399000 -1.2751462
9.400000 -1.2818471999999999
9.401000 -1.2885317
9.402000 -1.2952
9.403000 -1.301852
9.404000 -1.3084879
9.405000 -1.3151080000000002
9.406000 -1.3217124
9.407000 -1.3283013
9.408000 -1.334875
9.409000 -1.3414335
9.410000 -1.3479773000000002
9.411000 -1.3545064
9.412000 -1.361021
9.413000 -1.3675214
9.414000 -1.3740076
9.415000 -1.3804797
9.416000 -1.386938
9.417000 -1.3933823
9.418000 -1.3998128
9.419000 -1.4062296
9.420000 -1.4126325
9.421000 -1.4190217
9.422000 -1.425397
9.423000 -1.4317585000000002
9.424000 -1.4381061000000002
9.425000 -1.4444398
9.426000 -1.4507595
9.427000 -1.4570652
9.428000 -1.4633568
9.429000 -1.4696344
9.430000 -1.4758978
9.431000 -1.4821471
9.432000 -1.4883821
9.433000 -1.4946028999999998
9.434000 -1.5008094
9.435000 -1.5070016
9.436000 -1.5131794
9.437000 -1.5193428
9.438000 -1.5254918
9.439000 -1.5316262
9.440000 -1.5377459
9.441000 -1.5438508
9.442000 -1.5499408
9.443000 -1.5560158
9.444000 -1.5620754000000001
9.445000 -1.5681196000000002
9.446000 -1.5741481000000002
9.447000 -1.5801605
9.448000 -1.5861567
9.449000 -1.5921364
9.450000 -1.5980992
9.451000 -1.6040452
9.452000 -1.6099738
9.453000 -1.6158847
9.454000 -1.6217777999999998
9.455000 -1.6276525
9.456000 -1.6335089
9.457000 -1.6393465999999999
9.458000 -1.6451654999999998
9.459000 -1.6509652
9.460000 -1.6567457
9.461000 -1.6625071000000002
9.462000 -1.6682491000000002
9.463000 -1.6739717
9.464000 -1.6796750999999999
9.465000 -1.6853591
9.466000 -1.6910242
9.467000 -1.6966702
9.468000 -1.7022975
9.469000 -1.7079061
9.470000 -1.7134962999999999
9.471000 -1.7190684
9.472000 -1.7246226
9.473000 -1.7301591
9.474000 -1.7356781000000001
9.475000 -1.7411800000000002
9.476000 -1.7466648
9.477000 -1.7521327
9.478000 -1.7575839999999998
9.479000 -1.7630184
9.480000 -1.7684363
9.481000 -1.7738374000000001
9.482000 -1.7792217
9.483000 -1.7845890999999998
9.484000 -1.7899396
9.485000 -1.7952724999999998
9.486000 -1.8005879999999999
9.487000 -1.8058853
9.488000 -1.8111642000000001
9.489000 -1.8164244
9.490000 -1.8216652999999998
9.491000 -1.8268864999999999
9.492000 -1.8320875
9.493000 -1.8372678999999998
9.494000 -1.8424270999999999
9.495000 -1.8475646
9.496000 -1.8526799999999999
9.497000 -1.8577728000000002
9.498000 -1.8628426
9.499000 -1.8678891
9.500000 -1.8729117
9.501000 -1.8779103
9.502000 -1.8828845
9.503000 -1.8878341
9.504000 -1.8927587
9.505000 -1.8976582
9.506000 -1.9025325999999998
9.507000 -1.9073814000000002
9.508000 -1.9122047
9.509000 -1.9170025
9.510000 -1.9217746
9.511000 -1.9265210000000002
9.512000 -1.9312416999999997
9.513000 -1.9359365
9.514000 -1.9406056
9.515000 -1.9452488000000001
9.516000 -1.9498661
9.517000 -1.9544575000000002
9.518000 -1.9590231
9.519000 -1.9635625
9.520000 -1.9680758999999999
9.521000 -1.9725632
9.522000 -1.9770240000000001
9.523000 -1.9814584
9.524000 -1.9858661999999998
9.525000 -1.9902471000000002
9.526000 -1.9946011
9.527000 -1.9989278
9.528000 -2.0032270000000003
9.529000 -2.0074984000000002
9.530000 -2.0117419
9.531000 -2.0159571
9.532000 -2.0201436999999998
9.533000 -2.0243015
9.534000 -2.0284303
9.535000 -2.0325296
9.536000 -2.0365993
9.537000 -2.0406391
9.538000 -2.0446489000000003
9.539000 -2.048628
9.540000 -2.0525767
9.541000 -2.0564944
9.542000 -2.060381
9.543000 -2.0642363
9.544000 -2.0680601
9.545000 -2.0718522
9.546000 -2.0756124000000002
9.547000 -2.0793404
9.548000 -2.0830360999999997
9.549000 -2.0866994
9.550000 -2.0903299
9.551000 -2.0939274
9.552000 -2.0974919
9.553000 -2.1010231
9.554000 -2.1045208
9.555000 -2.1079848
9.556000 -2.1114146
9.557000 -2.1148104
9.558000 -2.1181719
9.559000 -2.1214988
9.560000 -2.1247908
9.561000 -2.1280481
9.562000 -2.1312701
9.563000 -2.1344567
9.564000 -2.1376075
9.565000 -2.1407226
9.566000 -2.1438016
9.567000 -2.1468442
9.568000 -2.1498501
9.569000 -2.1528192
9.570000 -2.1557512
9.571000 -2.1586457
9.572000 -2.1615025
9.573000 -2.1643212
9.574000 -2.1671014
9.575000 -2.1698428
9.576000 -2.172545
9.577000 -2.1752076
9.578000 -2.1778302
9.579000 -2.1804124000000003
9.580000 -2.1829538
9.581000 -2.1854538
9.582000 -2.1879124
9.583000 -2.1903288
9.584000 -2.1927024999999998
9.585000 -2.1950334
9.586000 -2.1973209000000002
9.587000 -2.1995649
9.588000 -2.2017647
9.589000 -2.2039201
9.590000 -2.2060309
9.591000 -2.2080965
9.592000 -2.2101169
9.593000 -2.2120917
9.594000 -2.2140207
9.595000 -2.2159036
9.596000 -2.2177404000000003
9.597000 -2.2195308000000002
9.598000 -2.2212745999999997
9.599000 -2.2229718
9.600000 -2.2246223
9.601000 -2.2262258
9.602000 -2.2277826000000003
9.603000 -2.2292925
9.604000 -2.2307554
9.605000 -2.2321714
9.606000 -2.2335406
9.607000 -2.2348629
9.608000 -2.2361383
9.609000 -2.2373667
9.610000 -2.2385482000000003
9.611000 -2.2396825
9.612000 -2.2407698
9.613000 -2.2418099000000002
9.614000 -2.2428027999999998
9.615000 -2.2437483
9.616000 -2.2446463
9.617000 -2.2454964
9.618000 -2.2462985
9.619000 -2.2470523
9.620000 -2.2477576999999997
9.621000 -2.248414
9.622000 -2.2490213
9.623000 -2.2495789
9.624000 -2.2500867
9.625000 -2.250544
9.626000 -2.2509504
9.627000 -2.2513056
9.628000 -2.2516092000000003
9.629000 -2.2518609
9.630000 -2.25206
9.631000 -2.252206
9.632000 -2.2522988
9.633000 -2.2523377
9.634000 -2.2523224
9.635000 -2.2522528
9.636000 -2.2521282
9.637000 -2.2519482
9.638000 -2.2517128
9.639000 -2.2514215
9.640000 -2.2510741000000003
9.641000 -2.2506703
9.642000 -2.2502098000000004
9.643000 -2.2496926
9.644000 -2.2491185000000002
9.645000 -2.2484872
9.646000 -2.2477988
9.647000 -2.2470532000000003
9.648000 -2.2462502
9.649000 -2.2453899
9.650000 -2.2444721000000003
9.651000 -2.2434972
9.652000 -2.2424649000000003
9.653000 -2.2413753
9.654000 -2.2402283
9.655000 -2.2390239
9.656000 -2.2377621
9.657000 -2.236443
9.658000 -2.2350665
9.659000 -2.2336327
9.660000 -2.2321414
9.661000 -2.2305926
9.662000 -2.2289861
9.663000 -2.2273218
9.664000 -2.2255996
9.665000 -2.2238195
9.666000 -2.2219811
9.667000 -2.2200841
9.668000 -2.2181286
9.669000 -2.2161141
9.670000 -2.2140404
9.671000 -2.2119073
9.672000 -2.2097146000000003
9.673000 -2.2074621
9.674000 -2.2051495
9.675000 -2.2027763
9.676000 -2.2003425
9.677000 -2.1978478999999997
9.678000 -2.1952920000000002
9.679000 -2.1926748
9.680000 -2.1899959
9.681000 -2.1872552
9.682000 -2.1844527
9.683000 -2.1815879
9.684000 -2.178661
9.685000 -2.1756716
9.686000 -2.1726197
9.687000 -2.1695053
9.688000 -2.1663281999999997
9.689000 -2.1630884999999997
9.690000 -2.1597862
9.691000 -2.1564212
9.692000 -2.1529935
9.693000 -2.1495033
9.694000 -2.1459505
9.695000 -2.1423353
9.696000 -2.1386577
9.697000 -2.1349179
9.698000 -2.1311158
9.699000 -2.1272516
9.700000 -2.1233253
9.701000 -2.119337
9.702000 -2.1152867
9.703000 -2.1111744000000003
9.704000 -2.1070002
9.705000 -2.102764
9.706000 -2.0984657
9.707000 -2.0941053000000003
9.708000 -2.0896826
9.709000 -2.0851977
9.710000 -2.0806504
9.711000 -2.0760406
9.712000 -2.0713679
9.713000 -2.0666325
9.714000 -2.0618339999999997
9.715000 -2.0569723
9.716000 -2.0520473
9.717000 -2.0470585999999997
9.718000 -2.0420061
9.719000 -2.0368898
9.720000 -2.0317094
9.721000 -2.0264648
9.722000 -2.0211557
9.723000 -2.0157821
9.724000 -2.0103442
9.725000 -2.0048415
9.726000 -1.9992741
9.727000 -1.993642
9.728000 -1.9879452999999998
9.729000 -1.9821839
9.730000 -1.9763581
9.731000 -1.9704678999999998
9.732000 -1.9645134000000002
9.733000 -1.9584948000000002
9.734000 -1.9524122000000002
9.735000 -1.9462658000000002
9.736000 -1.9400559000000002
9.737000 -1.9337829000000002
9.738000 -1.9274468999999999
9.739000 -1.9210482
9.740000 -1.9145870999999999
9.741000 -1.9080637
9.742000 -1.9014784999999998
9.743000 -1.8948317
9.744000 -1.8881235
9.745000 -1.8813543
9.746000 -1.8745244
9.747000 -1.8676337
9.748000 -1.8606827
9.749000 -1.8536715
9.750000 -1.8466003000000002
9.751000 -1.8394694
9.752000 -1.8322787999999999
9.753000 -1.8250287
9.754000 -1.8177193
9.755000 -1.8103505
9.756000 -1.8029224
9.757000 -1.7954352999999998
9.758000 -1.7878892
9.759000 -1.7802838
9.760000 -1.7726194
9.761000 -1.7648960000000002
9.762000 -1.7571134
9.763000 -1.7492719
9.764000 -1.7413713000000002
9.765000 -1.7334117
9.766000 -1.7253928000000003
9.767000 -1.7173147
9.768000 -1.7091773000000001
9.769000 -1.7009808000000002
9.770000 -1.692725
9.771000 -1.6844099000000001
9.772000 -1.6760355
9.773000 -1.6676018000000001
9.774000 -1.6591090999999998
9.775000 -1.6505571
9.776000 -1.6419462999999999
9.777000 -1.6332765999999999
9.778000 -1.6245481999999998
9.779000 -1.6157614
9.780000 -1.6069164
9.781000 -1.5980135999999998
9.782000 -1.5890530999999999
9.783000 -1.5800355
9.784000 -1.5709609
9.785000 -1.5618299
9.786000 -1.5526429
9.787000 -1.5434003
9.788000 -1.5341025
9.789000 -1.5247501
9.790000 -1.5153434000000001
9.791000 -1.5058829
9.792000 -1.4963693
9.793000 -1.4868028
9.794000 -1.477184
9.795000 -1.4675132
9.796000 -1.4577909999999998
9.797000 -1.4480177
9.798000 -1.4381938
9.799000 -1.4283196
9.800000 -1.4183955
9.801000 -1.4084218000000002
9.802000 -1.3983987999999998
9.803000 -1.3883268
9.804000 -1.3782062
9.805000 -1.3680371
9.806000 -1.3578197
9.807000 -1.3475542999999999
9.808000 -1.337241
9.809000 -1.32688
9.810000 -1.3164716
9.811000 -1.3060158
9.812000 -1.2955128
9.813000 -1.2849627000000001
9.814000 -1.2743657
9.815000 -1.2637218000000001
9.816000 -1.2530315
9.817000 -1.2422947
9.818000 -1.2315118
9.819000 -1.2206827999999998
9.820000 -1.2098081
9.821000 -1.198888
9.822000 -1.1879226999999999
9.823000 -1.1769125999999999
9.824000 -1.1658581
9.825000 -1.1547593999999999
9.826000 -1.1436171
9.827000 -1.1324315
9.828000 -1.1212031
9.829000 -1.1099325
9.830000 -1.0986199
9.831000 -1.0872659
9.832000 -1.0758711
9.833000 -1.064436
9.834000 -1.0529610999999999
9.835000 -1.041447
9.836000 -1.0298942
9.837000 -1.0183033
9.838000 -1.0066748
9.839000 -0.99500921
9.840000 -0.9833071400000001
9.841000 -0.97156921
9.842000 -0.9597958999999999
9.843000 -0.9479876599999999
9.844000 -0.93614515
9.845000 -0.9242687399999999
9.846000 -0.91235898
9.847000 -0.90041636
9.848000 -0.88844132
9.849000 -0.8764343299999999
9.850000 -0.86439578
9.851000 -0.85232602
9.852000 -0.84022535
9.853000 -0.82809422
9.854000 -0.8159328299999999
9.855000 -0.8037415299999999
9.856000 -0.79152063
9.857000 -0.77927033
9.858000 -0.7669909899999999
9.859000 -0.75468277
9.860000 -0.742346
9.861000 -0.72998093
9.862000 -0.7175878600000001
9.863000 -0.70516709
9.864000 -0.69271894
9.865000 -0.68024374
9.866000 -0.66774189
9.867000 -0.65521384
9.868000 -0.64265998
9.869000 -0.6300807900000001
9.870000 -0.61747679
9.871000 -0.60484852
9.872000 -0.59219655
9.873000 -0.57952153
9.874000 -0.56682406
9.875000 -0.5541048500000001
9.876000 -0.5413645899999999
9.877000 -0.52860398
9.878000 -0.51582372
9.879000 -0.5030246
9.880000 -0.49020736
9.881000 -0.47737281000000004
9.882000 -0.46452167000000005
9.883000 -0.45165470999999996
9.884000 -0.4387727
9.885000 -0.4258764
9.886000 -0.4129665
9.887000 -0.40004374
9.888000 -0.38710879
9.889000 -0.37416231
9.890000 -0.36120494000000003
9.891000 -0.34823727
9.892000 -0.33525985
9.893000 -0.32227323
9.894000 -0.30927791
9.895000 -0.29627432
9.896000 -0.28326290000000004
9.897000 -0.27024406
9.898000 -0.25721816
9.899000 -0.24418553999999998
9.900000 -0.23114653000000002
9.901000 -0.21810147
9.902000 -0.20505066
9.903000 -0.1919944
9.904000 -0.17893299
9.905000 -0.16586678
9.906000 -0.15279609
9.907000 -0.13972126999999998
9.908000 -0.12664272
9.909000 -0.11356083
9.910000 -0.10047604
9.911000 -0.087388814
9.912000 -0.07429965799999999
9.913000 -0.06120909200000001
9.914000 -0.048117682999999994
9.915000 -0.035026023
9.916000 -0.021934736
9.917000 -0.008844469300000001
9.918000 0.0042441056999999996
9.919000 0.017330293
9.920000 0.030413384
9.921000 0.043492648
9.922000 0.056567352
9.923000 0.069636747
9.924000 0.082700077
9.925000 0.095756591
9.926000 0.10880553
9.927000 0.12184615
9.928000 0.1348777
9.929000 0.14789943
9.930000 0.1609106
9.931000 0.1739105
9.932000 0.18689841
9.933000 0.19987363000000002
9.934000 0.21283547
9.935000 0.22578326
9.936000 0.23871635
9.937000 0.25163409
9.938000 0.26453587
9.939000 0.27742106
9.940000 0.29028909999999997
9.941000 0.30313937
9.942000 0.31597135
9.943000 0.32878444
9.944000 0.34157813000000004
9.945000 0.35435187
9.946000 0.36710512
9.947000 0.37983735
9.948000 0.39254804000000004
9.949000 0.40523671
9.950000 0.41790278999999997
9.951000 0.43054571999999997
9.952000 0.44316505
9.953000 0.45576020999999994
9.954000 0.46833069
9.955000 0.48087592999999995
9.956000 0.49339546999999995
9.957000 0.50588874
9.958000 0.51835524
9.959000 0.53079445
9.960000 0.54320586
9.961000 0.555589
9.962000 0.56794332
9.963000 0.5802684
9.964000 0.5925636700000001
9.965000 0.60482873
9.966000 0.61706305
9.967000 0.6292661700000001
9.968000 0.64143757
9.969000 0.6535768
9.970000 0.6656833
9.971000 0.67775659
9.972000 0.68979608
9.973000 0.70180125
9.974000 0.71377149
9.975000 0.72570625
9.976000 0.7376048700000001
9.977000 0.74946666
9.978000 0.76129101
9.979000 0.77307718
9.980000 0.78482451
9.981000 0.79653226
9.982000 0.80819968
9.983000 0.81982603
9.984000 0.83141066
9.985000 0.8429527299999999
9.986000 0.8544515799999999
9.987000 0.8659064799999999
9.988000 0.8773167599999999
9.989000 0.8886816900000001
9.990000 0.90000071
9.991000 0.91127316
9.992000 0.9224983900000001
9.993000 0.93367593
9.994000 0.9448051500000001
9.995000 0.95588565
9.996000 0.96691689
9.997000 0.97789839
9.998000 0.98882979
9.999000 0.99971062
10.00000 1.0105404
10.00100 1.0213189
10.00200 1.0320456
10.00300 1.0427201000000001
10.00400 1.0533420999999998
10.00500 1.0639112
10.00600 1.0744270999999999
10.00700 1.0848892
10.00800 1.0952971
10.00900 1.1056504
10.01000 1.1159487
10.01100 1.1261915
10.01200 1.1363782
10.01300 1.1465084
10.01400 1.1565814
10.01500 1.1665966
10.01600 1.1765535
10.01700 1.1864514
10.01800 1.1962896
10.01900 1.2060676
10.02000 1.2157845
10.02100 1.2254399
10.02200 1.235033
10.02300 1.2445631000000001
10.02400 1.2540297
10.02500 1.2634319999999999
10.02600 1.2727696
10.02700 1.2820418
10.02800 1.2912481999999998
10.02900 1.3003882
10.03000 1.3094614
10.03100 1.3184674
10.03200 1.3274058
10.03300 1.3362763
10.03400 1.3450784
10.03500 1.3538119
10.03600 1.3624766
10.03700 1.3710721000000001
10.03800 1.3795983
10.03900 1.3880548
10.04000 1.3964415000000001
10.04100 1.404758
10.04200 1.4130041
10.04300 1.4211795
10.04400 1.429284
10.04500 1.4373172
10.04600 1.4452787
10.04700 1.4531682000000001
10.04800 1.4609854
10.04900 1.4687297
10.05000 1.4764007000000001
10.05100 1.4839981
10.05200 1.4915213
10.05300 1.4989698
10.05400 1.5063431999999999
10.05500 1.513641
10.05600 1.5208625
10.05700 1.5280074
10.05800 1.5350751
10.05900 1.5420651
10.06000 1.5489769
10.06100 1.5558101
10.06200 1.5625643000000002
10.06300 1.5692390999999999
10.06400 1.5758339
10.06500 1.5823485000000002
10.06600 1.5887825000000002
10.06700 1.5951354000000002
10.06800 1.6014071
10.06900 1.6075974
10.07000 1.613706
10.07100 1.6197324
10.07200 1.6256765999999998
10.07300 1.6315384
10.07400 1.6373176
10.07500 1.643014
10.07600 1.6486272
10.07700 1.6541573999999999
10.07800 1.6596041999999998
10.07900 1.6649673
10.08000 1.6702468000000001
10.08100 1.6754422000000002
10.08200 1.6805535
10.08300 1.6855802
10.08400 1.6905222000000002
10.08500 1.6953791999999999
10.08600 1.7001510000000002
10.08700 1.704837
10.08800 1.7094372
10.08900 1.7139511
10.09000 1.7183784
10.09100 1.7227188
10.09200 1.7269718
10.09300 1.7311371999999998
10.09400 1.7352146999999998
10.09500 1.7392037
10.09600 1.7431041
10.09700 1.7469157
10.09800 1.750638
10.09900 1.7542709
10.10000 1.757814
10.10100 1.7612671
10.10200 1.7646302999999999
10.10300 1.7679032000000001
10.10400 1.7710857
10.10500 1.7741777
10.10600 1.7771792000000002
10.10700 1.7800899
10.10800 1.78291
10.10900 1.7856393000000002
10.11000 1.7882776999999999
10.11100 1.7908255000000002
10.11200 1.7932825
10.11300 1.7956486
10.11400 1.797924
10.11500 1.8001085
10.11600 1.8022023000000003
10.11700 1.8042052
10.11800 1.8061172
10.11900 1.8079383
10.12000 1.8096685000000001
10.12100 1.8113077000000002
10.12200 1.8128557
10.12300 1.8143125
10.12400 1.8156780000000001
10.12500 1.8169522
10.12600 1.8181349999999998
10.12700 1.8192263
10.12800 1.8202260000000001
10.12900 1.8211340999999999
10.13000 1.8219503000000001
10.13100 1.8226745999999998
10.13200 1.8233072
10.13300 1.8238477
10.13400 1.8242963
10.13500 1.8246525999999998
10.13600 1.8249168999999998
10.13700 1.825089
10.13800 1.8251691
10.13900 1.8251570000000001
10.14000 1.8250526999999999
10.14100 1.824856
10.14200 1.8245671
10.14300 1.8241859999999999
10.14400 1.8237125
10.14500 1.8231468
10.14600 1.8224888000000001
10.14700 1.8217383
10.14800 1.8208953
10.14900 1.8199598000000001
10.15000 1.8189317999999999
10.15100 1.8178111000000001
10.15200 1.8165976000000001
10.15300 1.8152913
10.15400 1.8138923
10.15500 1.8124003
10.15600 1.8108154
10.15700 1.8091373000000002
10.15800 1.8073663
10.15900 1.8055022
10.16000 1.8035449
10.16100 1.8014947
10.16200 1.7993512999999999
10.16300 1.7971152000000001
10.16400 1.7947864
10.16500 1.7923648
10.16600 1.7898507000000001
10.16700 1.7872447
10.16800 1.7845467
10.16900 1.7817572
10.17000 1.7788764
10.17100 1.7759047
10.17200 1.7728427000000002
10.17300 1.7696908
10.17400 1.7664492
10.17500 1.7631186
10.17600 1.7596994000000001
10.17700 1.7561917999999999
10.17800 1.7525965000000001
10.17900 1.7489141
10.18000 1.7451446999999998
10.18100 1.7412885999999999
10.18200 1.7373465000000001
10.18300 1.7333182999999999
10.18400 1.7292047000000001
10.18500 1.7250055
10.18600 1.7207213
10.18700 1.7163518999999998
10.18800 1.7118976000000001
10.18900 1.7073581
10.19000 1.7027337
10.19100 1.6980243999999998
10.19200 1.6932301
10.19300 1.6883507
10.19400 1.6833862000000002
10.19500 1.6783366000000002
10.19600 1.6732017
10.19700 1.6679811999999998
10.19800 1.6626753
10.19900 1.6572839
10.20000 1.6518069
10.20100 1.6462444999999999
10.20200 1.6405966
10.20300 1.6348631999999998
10.20400 1.6290447
10.20500 1.6231410000000002
10.20600 1.6171524
10.20700 1.6110793
10.20800 1.6049219
10.20900 1.5986808000000001
10.21000 1.5923561999999998
10.21100 1.5859486999999999
10.21200 1.5794586
10.21300 1.5728868999999999
10.21400 1.5662336999999997
10.21500 1.5594997
10.21600 1.5526857
10.21700 1.5457922000000002
10.21800 1.5388196
10.21900 1.5317688
10.22000 1.5246402
10.22100 1.5174346
10.22200 1.5101523000000001
10.22300 1.502794
10.22400 1.4953602
10.22500 1.4878513
10.22600 1.4802678999999999
10.22700 1.4726104
10.22800 1.4648790999999999
10.22900 1.4570745
10.23000 1.4491968
10.23100 1.4412464999999999
10.23200 1.4332238000000002
10.23300 1.425129
10.23400 1.4169624
10.23500 1.4087242999999998
10.23600 1.4004149000000001
10.23700 1.3920347
10.23800 1.3835838
10.23900 1.3750625
10.24000 1.3664711
10.24100 1.35781
10.24200 1.3490795
10.24300 1.3402799
10.24400 1.3314116
10.24500 1.322475
10.24600 1.3134705
10.24700 1.3043985
10.24800 1.2952594
10.24900 1.2860538
10.25000 1.2767819999999999
10.25100 1.2674446000000001
10.25200 1.2580421
10.25300 1.2485749000000002
10.25400 1.2390436
10.25500 1.2294486
10.25600 1.2197905
10.25700 1.2100698
10.25800 1.200287
10.25900 1.1904426
10.26000 1.1805370000000002
10.26100 1.1705709
10.26200 1.1605445
10.26300 1.1504586
10.26400 1.1403135
10.26500 1.1301097
10.26600 1.1198479000000001
10.26700 1.1095284
10.26800 1.0991517
10.26900 1.0887183
10.27000 1.0782288
10.27100 1.0676837
10.27200 1.0570833
10.27300 1.0464285
10.27400 1.0357196000000002
10.27500 1.0249572
10.27600 1.0141418
10.27700 1.0032741
10.27800 0.99235456
10.27900 0.98138377
10.28000 0.9703622199999999
10.28100 0.95929047
10.28200 0.9481691800000001
10.28300 0.9369987999999999
10.28400 0.9257799000000001
10.28500 0.91451304
10.28600 0.90319868
10.28700 0.89183738
10.28800 0.88042961
10.28900 0.86897584
10.29000 0.8574766100000001
10.29100 0.8459323100000001
10.29200 0.83434349
10.29300 0.8227106200000001
10.29400 0.81103416
10.29500 0.79931458
10.29600 0.78755235
10.29700 0.77574803
10.29800 0.76390211
10.29900 0.75201513
10.30000 0.74008764
10.30100 0.7281201900000001
10.30200 0.71611344
10.30300 0.70406795
10.30400 0.69198441
10.30500 0.67986348
10.30600 0.66770585
10.30700 0.6555122299999999
10.30800 0.64328341
10.30900 0.63102013
10.31000 0.61872313
10.31100 0.60639326
10.31200 0.59403125
10.31300 0.58163796
10.31400 0.56921421
10.31500 0.55676075
10.31600 0.54427837
10.31700 0.53176787
10.31800 0.51922998
10.31900 0.50666546
10.32000 0.49407495999999995
10.32100 0.48145917
10.32200 0.4688187
10.32300 0.45615416
10.32400 0.44346604999999995
10.32500 0.4307549
10.32600 0.41802116
10.32700 0.40526525
10.32800 0.3924876
10.32900 0.37968852999999997
10.33000 0.36686836
10.33100 0.35402742
10.33200 0.34116599999999997
10.33300 0.32828439
10.33400 0.31538287
10.33500 0.30246174
10.33600 0.28952134
10.33700 0.27656200999999997
10.33800 0.26358412999999997
10.33900 0.25058810000000004
10.34000 0.23757437999999997
10.34100 0.22454348
10.34200 0.21149593
10.34300 0.19843235999999997
10.34400 0.18535341
10.34500 0.17225980999999999
10.34600 0.15915229
10.34700 0.14603169
10.34800 0.13289885
10.34900 0.11975464
10.35000 0.10659999
10.35100 0.09343583999999999
10.35200 0.080263166
10.35300 0.06708295
10.35400 0.053896179
10.35500 0.040703845999999995
10.35600 0.027506934999999996
10.35700 0.014306419
10.35800 0.0011032517
10.35900 -0.012101632000000001
10.36000 -0.025307326
10.36100 -0.038512956
10.36200 -0.051717687000000005
10.36300 -0.06492070999999999
10.36400 -0.07812126400000001
10.36500 -0.091318623
10.36600 -0.1045121
10.36700 -0.11770106
10.36800 -0.1308849
10.36900 -0.14406304
10.37000 -0.15723494999999998
10.37100 -0.17040012
10.37200 -0.1835581
10.37300 -0.19670844
10.37400 -0.20985067999999998
10.37500 -0.22298442
10.37600 -0.23610927
10.37700 -0.24922481
10.37800 -0.26233066
10.37900 -0.27542643
10.38000 -0.2885117
10.38100 -0.30158607
10.38200 -0.31464912
10.38300 -0.3277004
10.38400 -0.34073947
10.38500 -0.35376584
10.38600 -0.36677901999999996
10.38700 -0.37977851
10.38800 -0.39276374
10.38900 -0.40573416999999995
10.39000 -0.41868924
10.39100 -0.43162834
10.39200 -0.44455081
10.39300 -0.45745606000000005
10.39400 -0.47034337
10.39500 -0.48321211
10.39600 -0.49606156999999995
10.39700 -0.50889105
10.39800 -0.5216998500000001
10.39900 -0.53448719
10.40000 -0.54725236
10.40100 -0.55999458
10.40200 -0.5727130500000001
10.40300 -0.58540702
10.40400 -0.59807571
10.40500 -0.6107183199999999
10.40600 -0.62333406
10.40700 -0.63592214
10.40800 -0.64848172
10.40900 -0.66101202
10.41000 -0.67351223
10.41100 -0.6859815699999999
10.41200 -0.69841919
10.41300 -0.7108243200000001
10.41400 -0.72319619
10.41500 -0.7355340800000001
10.41600 -0.7478371699999999
10.41700 -0.76010474
10.41800 -0.77233613
10.41900 -0.7845305800000001
10.42000 -0.7966875099999999
10.42100 -0.80880625
10.42200 -0.82088616
10.42300 -0.8329266700000001
10.42400 -0.8449272299999999
10.42500 -0.8568872700000001
10.42600 -0.86880624
10.42700 -0.8806836800000001
10.42800 -0.8925191100000001
10.42900 -0.9043120800000001
10.43000 -0.9160622
10.43100 -0.9277689299999999
10.43200 -0.9394318800000001
10.43300 -0.9510505
10.43400 -0.9626245099999999
10.43500 -0.97415335
10.43600 -0.9856366599999999
10.43700 -0.9970738599999999
10.43800 -1.0084646
10.43900 -1.0198084
10.44000 -1.0311047
10.44100 -1.042353
10.44200 -1.0535528
10.44300 -1.0647034999999998
10.44400 -1.0758047
10.44500 -1.0868556999999999
10.44600 -1.0978559
10.44700 -1.1088048
10.44800 -1.1197017999999999
10.44900 -1.1305460999999999
10.45000 -1.1413372
10.45100 -1.1520745000000001
10.45200 -1.1627573
10.45300 -1.1733848999999998
10.45400 -1.1839566
10.45500 -1.1944719
10.45600 -1.20493
10.45700 -1.2153302
10.45800 -1.2256721
10.45900 -1.2359548
10.46000 -1.2461779
10.46100 -1.2563406
10.46200 -1.2664426
10.46300 -1.2764831
10.46400 -1.2864617
10.46500 -1.2963778000000001
10.46600 -1.3062310000000001
10.46700 -1.3160208
10.46800 -1.3257468
10.46900 -1.3354085
10.47000 -1.3450056
10.47100 -1.3545376
10.47200 -1.3640041
10.47300 -1.3734048
10.47400 -1.3827393000000001
10.47500 -1.3920072000000001
10.47600 -1.4012080999999998
10.47700 -1.4103415
10.47800 -1.4194072
10.47900 -1.4284046
10.48000 -1.4373334
10.48100 -1.4461931000000001
10.48200 -1.4549832
10.48300 -1.4637033000000002
10.48400 -1.4723527
10.48500 -1.4809311
10.48600 -1.489438
10.48700 -1.4978728000000001
10.48800 -1.5062349
10.48900 -1.5145238
10.49000 -1.5227389
10.49100 -1.5308795
10.49200 -1.5389453000000002
10.49300 -1.5469355
10.49400 -1.5548496
10.49500 -1.5626870000000002
10.49600 -1.5704472
10.49700 -1.5781296
10.49800 -1.5857337
10.49900 -1.593259
10.50000 -1.6007049
10.50100 -1.6080709
10.50200 -1.6153565
10.50300 -1.6225614
10.50400 -1.6296851
10.50500 -1.6367272
10.50600 -1.6436873
10.50700 -1.6505651
10.50800 -1.6573604
10.50900 -1.664073
10.51000 -1.6707025
10.51100 -1.6772487999999999
10.51200 -1.6837115999999999
10.51300 -1.6900908
10.51400 -1.6963862
10.51500 -1.7025976000000003
10.51600 -1.7087249
10.51700 -1.7147681000000001
10.51800 -1.7207270000000001
10.51900 -1.7266016
10.52000 -1.7323917000000002
10.52100 -1.7380970999999998
10.52200 -1.7437179
10.52300 -1.7492535
10.52400 -1.7547039
10.52500 -1.7600691000000002
10.52600 -1.7653486
10.52700 -1.7705422
10.52800 -1.7756497
10.52900 -1.7806709
10.53000 -1.7856052
10.53100 -1.7904526
10.53200 -1.7952124
10.53300 -1.7998844
10.53400 -1.8044681999999999
10.53500 -1.8089632000000002
10.53600 -1.8133691
10.53700 -1.8176854
10.53800 -1.8219115000000001
10.53900 -1.8260472
10.54000 -1.8300917
10.54100 -1.8340446
10.54200 -1.8379054999999997
10.54300 -1.841674
10.54400 -1.8453496
10.54500 -1.8489318000000001
10.54600 -1.8524202
10.54700 -1.8558145000000001
10.54800 -1.8591140999999998
10.54900 -1.862319
10.55000 -1.8654286999999998
10.55100 -1.8684428
10.55200 -1.8713614
10.55300 -1.8741839999999999
10.55400 -1.8769106
10.55500 -1.879541
10.55600 -1.8820753
10.55700 -1.8845133
10.55800 -1.8868551
10.55900 -1.8891004999999998
10.56000 -1.8912496
10.56100 -1.8933024
10.56200 -1.8952591
10.56300 -1.8971197
10.56400 -1.8988844
10.56500 -1.9005533000000001
10.56600 -1.9021264999999998
10.56700 -1.903604
10.56800 -1.9049858999999998
10.56900 -1.9062724
10.57000 -1.9074635999999998
10.57100 -1.9085595
10.57200 -1.9095602999999999
10.57300 -1.910466
10.57400 -1.9112764
10.57500 -1.9119918
10.57600 -1.9126121
10.57700 -1.9131373999999999
10.57800 -1.9135673999999998
10.57900 -1.9139023000000002
10.58000 -1.9141420999999998
10.58100 -1.9142864
10.58200 -1.9143356
10.58300 -1.9142892000000002
10.58400 -1.9141473
10.58500 -1.9139098
10.58600 -1.9135765999999998
10.58700 -1.9131474
10.58800 -1.9126223000000002
10.58900 -1.9120011
10.59000 -1.9112837
10.59100 -1.9104698999999998
10.59200 -1.9095597999999998
10.59300 -1.9085531999999998
10.59400 -1.90745
10.59500 -1.90625
10.59600 -1.9049533
10.59700 -1.9035596
10.59800 -1.902069
10.59900 -1.9004812
10.60000 -1.8987965
10.60100 -1.8970145
10.60200 -1.8951354999999999
10.60300 -1.8931592000000002
10.60400 -1.8910856999999999
10.60500 -1.8889150000000001
10.60600 -1.886647
10.60700 -1.8842818000000001
10.60800 -1.8818194
10.60900 -1.8792599
10.61000 -1.8766036
10.61100 -1.8738504
10.61200 -1.8710006000000001
10.61300 -1.8680543
10.61400 -1.8650116
10.61500 -1.8618729
10.61600 -1.8586384
10.61700 -1.8553084000000002
10.61800 -1.851883
10.61900 -1.8483626
10.62000 -1.8447474
10.62100 -1.8410376999999998
10.62200 -1.837234
10.62300 -1.8333366
10.62400 -1.8293457
10.62500 -1.8252617
10.62600 -1.8210847
10.62700 -1.8168153
10.62800 -1.8124536
10.62900 -1.8079999999999998
10.63000 -1.8034545999999998
10.63100 -1.7988177
10.63200 -1.7940897
10.63300 -1.7892707
10.63400 -1.7843609999999999
10.63500 -1.7793607
10.63600 -1.7742700999999999
10.63700 -1.7690891
10.63800 -1.7638181999999998
10.63900 -1.7584575000000002
10.64000 -1.7530071
10.64100 -1.747467
10.64200 -1.7418375
10.64300 -1.7361187999999999
10.64400 -1.7303111
10.64500 -1.7244143
10.64600 -1.7184289
10.64700 -1.7123548
10.64800 -1.7061924999999998
10.64900 -1.699942
10.65000 -1.6936036
10.65100 -1.6871776
10.65200 -1.6806642999999999
10.65300 -1.6740641
10.65400 -1.667377
10.65500 -1.6606037
10.65600 -1.6537445000000002
10.65700 -1.6467995999999998
10.65800 -1.6397696
10.65900 -1.6326549
10.66000 -1.6254558999999997
10.66100 -1.6181732
10.66200 -1.6108069999999999
10.66300 -1.6033577
10.66400 -1.5958259
10.66500 -1.5882118
10.66600 -1.5805159
10.66700 -1.5727385999999999
10.66800 -1.5648803
10.66900 -1.5569414
10.67000 -1.5489222
10.67100 -1.5408231
10.67200 -1.5326443
10.67300 -1.5243862000000001
10.67400 -1.5160491
10.67500 -1.5076333000000002
10.67600 -1.4991391
10.67700 -1.4905669
10.67800 -1.4819168
10.67900 -1.4731893
10.68000 -1.4643846999999999
10.68100 -1.4555032
10.68200 -1.4465453
10.68300 -1.4375113
10.68400 -1.4284016
10.68500 -1.4192164999999999
10.68600 -1.4099565
10.68700 -1.4006220999999999
10.68800 -1.3912136
10.68900 -1.3817316
10.69000 -1.3721765000000001
10.69100 -1.362549
10.69200 -1.3528494
10.69300 -1.3430784
10.69400 -1.3332366
10.69500 -1.3233244
10.69600 -1.3133426
10.69700 -1.3032917
10.69800 -1.2931721999999999
10.69900 -1.2829849
10.70000 -1.2727302
10.70100 -1.262409
10.70200 -1.2520216
10.70300 -1.2415688
10.70400 -1.2310512
10.70500 -1.2204694
10.70600 -1.2098239
10.70700 -1.1991152999999999
10.70800 -1.1883443
10.70900 -1.1775113
10.71000 -1.1666168
10.71100 -1.1556615
10.71200 -1.1446459
10.71300 -1.1335704
10.71400 -1.1224357
10.71500 -1.1112422
10.71600 -1.0999904
10.71700 -1.0886808
10.71800 -1.077314
10.71900 -1.0658904
10.72000 -1.0544105
10.72100 -1.042875
10.72200 -1.0312842
10.72300 -1.0196387
10.72400 -1.0079388999999999
10.72500 -0.99618556
10.72600 -0.984379
10.72700 -0.9725197200000001
10.72800 -0.96060839
10.72900 -0.94864536
10.73000 -0.9366312999999999
10.73100 -0.9245665700000001
10.73200 -0.9124517400000001
10.73300 -0.90028737
10.73400 -0.88807382
10.73500 -0.8758116499999999
10.73600 -0.86350134
10.73700 -0.85114343
10.73800 -0.83873831
10.73900 -0.82628643
10.74000 -0.81378836
10.74100 -0.80124447
10.74200 -0.78865532
10.74300 -0.77602137
10.74400 -0.76334309
10.74500 -0.7506210400000001
10.74600 -0.73785568
10.74700 -0.72504762
10.74800 -0.71219737
10.74900 -0.6993055300000001
10.75000 -0.68637272
10.75100 -0.67339954
10.75200 -0.66038663
10.75300 -0.6473347100000001
10.75400 -0.63424441
10.75500 -0.62111653
10.75600 -0.6079517799999999
10.75700 -0.59475088
10.75800 -0.58151465
10.75900 -0.56824386
10.76000 -0.55493931
10.76100 -0.54160184
10.76200 -0.52823224
10.76300 -0.5148313
10.76400 -0.50139986
10.76500 -0.48793871
10.76600 -0.47444864000000003
10.76700 -0.46093044999999994
10.76800 -0.44738487
10.76900 -0.43381271000000005
10.77000 -0.4202147
10.77100 -0.40659155
10.77200 -0.39294394999999993
10.77300 -0.37927257000000003
10.77400 -0.36557809999999996
10.77500 -0.35186117
10.77600 -0.33812237
10.77700 -0.32436231000000004
10.77800 -0.3105816
10.77900 -0.29678077
10.78000 -0.28296041
10.78100 -0.26912105000000003
10.78200 -0.25526325
10.78300 -0.24138753999999998
10.78400 -0.22749449
10.78500 -0.21358460999999998
10.78600 -0.19965845000000002
10.78700 -0.18571657
10.78800 -0.17175953
10.78900 -0.15778789999999998
10.79000 -0.14380225
10.79100 -0.12980317
10.79200 -0.11579124
10.79300 -0.10176708000000001
10.79400 -0.087731302
10.79500 -0.073684513
10.79600 -0.059627334
10.79700 -0.045560381999999996
10.79800 -0.031484282
10.79900 -0.017399655
10.80000 -0.0033071188000000002
10.80100 0.010792712999999999
10.80200 0.024899232
10.80300 0.039011834
10.80400 0.053129921
10.80500 0.067252904
10.80600 0.08138019499999999
10.80700 0.09551120499999999
10.80800 0.10964535
10.80900 0.12378206
10.81000 0.13792075
10.81100 0.15206083
10.81200 0.16620172
10.81300 0.18034281
10.81400 0.19448349
10.81500 0.20862316999999997
10.81600 0.22276117999999998
10.81700 0.23689688999999997
10.81800 0.25102962
10.81900 0.26515869
10.82000 0.27928341
10.82100 0.29340305
10.82200 0.30751687
10.82300 0.32162413
10.82400 0.335724
10.82500 0.34981573
10.82600 0.36389851
10.82700 0.37797152
10.82800 0.3920339
10.82900 0.40608481999999996
10.83000 0.42012348
10.83100 0.43414901000000006
10.83200 0.44816057000000004
10.83300 0.46215733
10.83400 0.47613848
10.83500 0.49010324
10.83600 0.50405078
10.83700 0.5179803799999999
10.83800 0.53189131
10.83900 0.54578288
10.84000 0.55965437
10.84100 0.57350514
10.84200 0.5873345799999999
10.84300 0.60114209
10.84400 0.6149271000000001
10.84500 0.62868912
10.84600 0.64242757
10.84700 0.65614199
10.84800 0.66983192
10.84900 0.6834969399999999
10.85000 0.69713653
10.85100 0.7107502800000001
10.85200 0.7243377599999999
10.85300 0.73789856
10.85400 0.7514322200000001
10.85500 0.7649383
10.85600 0.77841636
10.85700 0.7918659600000001
10.85800 0.8052866000000001
10.85900 0.8186778100000001
10.86000 0.8320391200000001
10.86100 0.8453699800000001
10.86200 0.8586698199999999
10.86300 0.87193819
10.86400 0.8851745200000001
10.86500 0.89837816
10.86600 0.9115485499999999
10.86700 0.92468513
10.86800 0.93778735
10.86900 0.95085455
10.87000 0.96388608
10.87100 0.97688138
10.87200 0.9898398100000001
10.87300 1.0027608000000001
10.87400 1.0156436
10.87500 1.0284876
10.87600 1.0412922999999998
10.87700 1.0540569
10.87800 1.0667808
10.87900 1.0794633999999999
10.88000 1.0921041
10.88100 1.1047021000000001
10.88200 1.1172568
10.88300 1.1297678
10.88400 1.1422342
10.88500 1.1546554
10.88600 1.1670308
10.88700 1.1793598
10.88800 1.1916416
10.88900 1.2038756
10.89000 1.2160613
10.89100 1.2281979
10.89200 1.2402849
10.89300 1.2523216
10.89400 1.2643074
10.89500 1.2762414999999998
10.89600 1.2881235
10.89700 1.2999527
10.89800 1.3117284999999999
10.89900 1.3234504
10.90000 1.3351177
10.90100 1.34673
10.90200 1.3582868
10.90300 1.3697875
10.90400 1.3812316999999998
10.90500 1.3926188000000002
10.90600 1.4039487
10.90700 1.4152206
10.90800 1.4264345
10.90900 1.4375898
10.91000 1.4486861
10.91100 1.4597232
10.91200 1.4707008000000001
10.91300 1.4816185000000002
10.91400 1.4924758999999999
10.91500 1.5032728
10.91600 1.5140088
10.91700 1.5246836
10.91800 1.5352968
10.91900 1.545848
10.92000 1.556337
10.92100 1.5667632
10.92200 1.5771262000000001
10.92300 1.5874255
10.92400 1.5976607999999999
10.92500 1.6078316
10.92600 1.6179373000000001
10.92700 1.6279774
10.92800 1.6379515
10.92900 1.6478589
10.93000 1.657699
10.93100 1.6674714
10.93200 1.6771756
10.93300 1.6868109
10.93400 1.6963769
10.93500 1.7058730000000002
10.93600 1.7152987000000002
10.93700 1.7246537
10.93800 1.7339373000000002
10.93900 1.743149
10.94000 1.7522886000000002
10.94100 1.7613556
10.94200 1.7703495999999999
10.94300 1.7792700000000001
10.94400 1.7881166
10.94500 1.7968891
10.94600 1.8055873
10.94700 1.8142106000000002
10.94800 1.8227589999999998
10.94900 1.831232
10.95000 1.8396294
10.95100 1.8479507
10.95200 1.8561959
10.95300 1.8643646
10.95400 1.8724563
10.95500 1.8804707999999999
10.95600 1.8884078
10.95700 1.8962670000000001
10.95800 1.904048
10.95900 1.9117504
10.96000 1.9193739
10.96100 1.9269180000000001
10.96200 1.9343823
10.96300 1.9417664000000001
10.96400 1.9490699999999999
10.96500 1.9562926
10.96600 1.9634338000000002
10.96700 1.9704932000000002
10.96800 1.9774703
10.96900 1.9843647
10.97000 1.9911762
10.97100 1.9979042999999999
10.97200 2.0045487
10.97300 2.0111090000000003
10.97400 2.0175848
10.97500 2.0239759
10.97600 2.0302821
10.97700 2.0365031
10.97800 2.0426387
10.97900 2.0486888000000003
10.98000 2.0546529000000002
10.98100 2.0605313
10.98200 2.0663233
10.98300 2.0720292000000002
10.98400 2.0776488
10.98500 2.083182
10.98600 2.0886285
10.98700 2.0939885
10.98800 2.0992618000000003
10.98900 2.1044483
10.99000 2.1095481
10.99100 2.1145608
10.99200 2.1194866
10.99300 2.1243252
10.99400 2.1290766
10.99500 2.1337406999999997
10.99600 2.1383172
10.99700 2.1428062000000003
10.99800 2.1472074
10.99900 2.1515207000000003
11.00000 2.155746
11.00100 2.1598831
11.00200 2.1639317
11.00300 2.1678919000000003
11.00400 2.1717632
11.00500 2.1755457
11.00600 2.1792389
11.00700 2.182843
11.00800 2.1863574
11.00900 2.1897823
11.01000 2.1931171
11.01100 2.1963621
11.01200 2.1995168
11.01300 2.2025810999999997
11.01400 2.2055548000000003
11.01500 2.2084378
11.01600 2.2112298999999997
11.01700 2.2139309
11.01800 2.2165406
11.01900 2.2190589
11.02000 2.2214858
11.02100 2.2238208
11.02200 2.226064
11.02300 2.2282152
11.02400 2.2302741
11.02500 2.2322406999999997
11.02600 2.2341146999999997
11.02700 2.235896
11.02800 2.2375844
11.02900 2.23918
11.03000 2.2406824
11.03100 2.2420915
11.03200 2.2434073
11.03300 2.2446295000000003
11.03400 2.2457583
11.03500 2.2467934
11.03600 2.2477349
11.03700 2.2485828
11.03800 2.2493369999999997
11.03900 2.2499977
11.04000 2.2505648
11.04100 2.2510387
11.04200 2.2514192
11.04300 2.2517068
11.04400 2.2519015
11.04500 2.2520034
11.04600 2.2520129
11.04700 2.2519302000000003
11.04800 2.2517554
11.04900 2.2514889
11.05000 2.2511309
11.05100 2.2506816
11.05200 2.2501415000000002
11.05300 2.2495106000000002
11.05400 2.2487892
11.05500 2.2479773
11.05600 2.2470752
11.05700 2.2460831
11.05800 2.2450011
11.05900 2.2438293000000002
11.06000 2.2425678000000002
11.06100 2.2412166
11.06200 2.2397757
11.06300 2.2382448999999998
11.06400 2.2366246
11.06500 2.2349145
11.06600 2.2331147
11.06700 2.2312248
11.06800 2.2292449999999997
11.06900 2.227175
11.07000 2.2250151
11.07100 2.2227651
11.07200 2.2204246
11.07300 2.2179941000000003
11.07400 2.2154734
11.07500 2.2128623
11.07600 2.2101611
11.07700 2.2073698999999998
11.07800 2.2044888
11.07900 2.2015177
11.08000 2.198457
11.08100 2.1953067
11.08200 2.1920672
11.08300 2.1887384
11.08400 2.185321
11.08500 2.1818150000000003
11.08600 2.1782208
11.08700 2.1745387000000003
11.08800 2.1707688999999997
11.08900 2.1669118000000003
11.09000 2.1629678
11.09100 2.158937
11.09200 2.15482
11.09300 2.150617
11.09400 2.1463282
11.09500 2.1419542
11.09600 2.137495
11.09700 2.1329509
11.09800 2.1283222
11.09900 2.1236094
11.10000 2.1188123
11.10100 2.1139314
11.10200 2.1089671
11.10300 2.1039193000000003
11.10400 2.0987885
11.10500 2.0935746
11.10600 2.088278
11.10700 2.082899
11.10800 2.0774378
11.10900 2.0718945
11.11000 2.0662697
11.11100 2.0605635
11.11200 2.0547761
11.11300 2.048908
11.11400 2.0429593
11.11500 2.0369304
11.11600 2.0308219
11.11700 2.0246337999999997
11.11800 2.0183668
11.11900 2.0120209
11.12000 2.0055968
11.12100 1.9990949
11.12200 1.9925155
11.12300 1.9858589
11.12400 1.9791257
11.12500 1.972316
11.12600 1.9654306
11.12700 1.9584694999999999
11.12800 1.9514333
11.12900 1.9443225000000002
11.13000 1.9371372000000002
11.13100 1.9298779
11.13200 1.9225450000000002
11.13300 1.9151390000000001
11.13400 1.9076600999999997
11.13500 1.9001085
11.13600 1.8924849000000001
11.13700 1.8847896
11.13800 1.8770227
11.13900 1.8691849
11.14000 1.8612765
11.14100 1.8532977
11.14200 1.8452488
11.14300 1.8371304000000002
11.14400 1.8289428
11.14500 1.8206863
11.14600 1.8123612
11.14700 1.8039679
11.14800 1.7955068
11.14900 1.7869784
11.15000 1.7783828000000002
11.15100 1.7697206
11.15200 1.7609920000000001
11.15300 1.7521976000000001
11.15400 1.7433375
11.15500 1.7344123
11.15600 1.7254222
11.15700 1.7163677
11.15800 1.7072490999999999
11.15900 1.698067
11.16000 1.6888216
11.16100 1.6795134
11.16200 1.6701428
11.16300 1.6607101999999998
11.16400 1.6512159
11.16500 1.6416606
11.16600 1.6320445
11.16700 1.6223682
11.16800 1.6126321999999997
11.16900 1.6028369
11.17000 1.5929827
11.17100 1.5830703000000002
11.17200 1.5731001000000002
11.17300 1.5630728
11.17400 1.5529889
11.17500 1.542849
11.17600 1.5326537
11.17700 1.5224038
11.17800 1.5120997
11.17900 1.5017422
11.18000 1.491332
11.18100 1.4808697
11.18200 1.4703559
11.18300 1.4597914
11.18400 1.4491768999999999
11.18500 1.4385128
11.18600 1.4278000000000002
11.18700 1.4170391
11.18800 1.4062306
11.18900 1.3953751
11.19000 1.3844732
11.19100 1.3735254000000001
11.19200 1.3625323
11.19300 1.3514942
11.19400 1.3404119
11.19500 1.3292855
11.19600 1.3181155
11.19700 1.3069023000000002
11.19800 1.2956463999999999
11.19900 1.2843479999999998
11.20000 1.2730076
11.20100 1.2616254
11.20200 1.2502018
11.20300 1.2387372
11.20400 1.2272318
11.20500 1.2156860999999999
11.20600 1.2041003
11.20700 1.1924749000000001
11.20800 1.1808103
11.20900 1.1691068
11.21000 1.157365
11.21100 1.1455852
11.21200 1.1337679
11.21300 1.1219137000000001
11.21400 1.1100231999999999
11.21500 1.0980967
11.21600 1.0861351
11.21700 1.0741387999999998
11.21800 1.0621087
11.21900 1.0500452
11.22000 1.037949
11.22100 1.025821
11.22200 1.0136617
11.22300 1.001472
11.22400 0.98925252
11.22500 0.9770040400000001
11.22600 0.96472725
11.22700 0.9524229000000001
11.22800 0.94009172
11.22900 0.9277344700000001
11.23000 0.91535188
11.23100 0.90294462
11.23200 0.89051332
11.23300 0.8780587499999999
11.23400 0.8655815400000001
11.23500 0.85308235
11.23600 0.84056184
11.23700 0.82802065
11.23800 0.81545934
11.23900 0.8028785700000001
11.24000 0.7902788900000001
11.24100 0.77766096
11.24200 0.76502529
11.24300 0.75237248
11.24400 0.73970309
11.24500 0.72701764
11.24600 0.7143166799999999
11.24700 0.70160073
11.24800 0.6888703
11.24900 0.67612585
11.25000 0.66336794
11.25100 0.65059704
11.25200 0.63781361
11.25300 0.62501817
11.25400 0.61221118
11.25500 0.59939306
11.25600 0.58656433
11.25700 0.57372549
11.25800 0.56087696
11.25900 0.54801921
11.26000 0.53515276
11.26100 0.52227806
11.26200 0.50939564
11.26300 0.49650599
11.26400 0.48360964
11.26500 0.47070714999999996
11.26600 0.45779901999999995
11.26700 0.44488580999999994
11.26800 0.43196809
11.26900 0.4190465
11.27000 0.4061216
11.27100 0.39319401
11.27200 0.38026435999999997
11.27300 0.3673333
11.27400 0.35440146
11.27500 0.34146953999999996
11.27600 0.32853819
11.27700 0.31560808
11.27800 0.30267991
11.27900 0.28975434
11.28000 0.27683207
11.28100 0.26391379
11.28200 0.25100016999999997
11.28300 0.23809189
11.28400 0.22518962999999997
11.28500 0.21229403
11.28600 0.19940573
11.28700 0.18652538
11.28800 0.1736536
11.28900 0.16079100999999998
11.29000 0.1479382
11.29100 0.13509577
11.29200 0.12226425999999999
11.29300 0.10944425999999999
11.29400 0.09663630000000001
11.29500 0.08384092400000001
11.29600 0.071058661
11.29700 0.058290025
11.29800 0.045535532999999996
11.29900 0.032795698
11.30000 0.020071033000000002
11.30100 0.0073620497
11.30200 -0.0053307354
11.30300 -0.018006802
11.30400 -0.030665618000000002
11.30500 -0.043306645
11.30600 -0.055929337
11.30700 -0.06853313
11.30800 -0.081117457
11.30900 -0.09368173199999999
11.31000 -0.10622535999999999
11.31100 -0.11874774
11.31200 -0.13124825
11.31300 -0.14372629
11.31400 -0.15618121
11.31500 -0.1686124
11.31600 -0.18101922
11.31700 -0.19340106999999998
11.31800 -0.20575731
11.31900 -0.21808732
11.32000 -0.23039051
11.32100 -0.24266627
11.32200 -0.25491402
11.32300 -0.26713321
11.32400 -0.27932327
11.32500 -0.29148366
11.32600 -0.30361386
11.32700 -0.31571335
11.32800 -0.32778161
11.32900 -0.33981819
11.33000 -0.35182259
11.33100 -0.36379434
11.33200 -0.37573299
11.33300 -0.38763809
11.33400 -0.39950916999999997
11.33500 -0.41134581
11.33600 -0.42314761999999995
11.33700 -0.43491409000000003
11.33800 -0.44664484
11.33900 -0.45833942000000005
11.34000 -0.46999734
11.34100 -0.48161819999999994
11.34200 -0.49320151999999995
11.34300 -0.50474685
11.34400 -0.51625371
11.34500 -0.52772164
11.34600 -0.53915014
11.34700 -0.5505387199999999
11.34800 -0.56188689
11.34900 -0.57319407
11.35000 -0.5844597699999999
11.35100 -0.5956834200000001
11.35200 -0.60686446
11.35300 -0.61800233
11.35400 -0.62909648
11.35500 -0.64014629
11.35600 -0.65115117
11.35700 -0.66211056
11.35800 -0.6730238000000001
11.35900 -0.68389033
11.36000 -0.69470955
11.36100 -0.7054809000000001
11.36200 -0.71620378
11.36300 -0.72687757
11.36400 -0.73750177
11.36500 -0.74807578
11.36600 -0.75859902
11.36700 -0.769071
11.36800 -0.7794912
11.36900 -0.78985905
11.37000 -0.8001741
11.37100 -0.8104358799999999
11.37200 -0.8206438300000001
11.37300 -0.83079748
11.37400 -0.84089637
11.37500 -0.8509401200000001
11.37600 -0.86092819
11.37700 -0.87086009
11.37800 -0.8807354599999999
11.37900 -0.8905539299999999
11.38000 -0.90031503
11.38100 -0.91001838
11.38200 -0.91966353
11.38300 -0.9292501999999999
11.38400 -0.938778
11.38500 -0.9482466599999999
11.38600 -0.95765581
11.38700 -0.96700517
11.38800 -0.97629447
11.38900 -0.9855234100000001
11.39000 -0.9946918100000001
11.39100 -1.0037994
11.39200 -1.0128458999999999
11.39300 -1.0218312
11.39400 -1.030755
11.39500 -1.0396172000000001
11.39600 -1.0484176
11.39700 -1.0571558
11.39800 -1.0658317
11.39900 -1.0744452
11.40000 -1.0829958
11.40100 -1.0914834
11.40200 -1.0999076
11.40300 -1.1082682
11.40400 -1.1165647
11.40500 -1.1247968000000002
11.40600 -1.1329642
11.40700 -1.1410665
11.40800 -1.149103
11.40900 -1.1570735
11.41000 -1.1649774
11.41100 -1.1728143
11.41200 -1.1805836
11.41300 -1.1882848
11.41400 -1.1959174
11.41500 -1.2034807
11.41600 -1.2109744
11.41700 -1.2183978
11.41800 -1.2257504000000001
11.41900 -1.2330317
11.42000 -1.2402412
11.42100 -1.2473783
11.42200 -1.2544427
11.42300 -1.2614337999999998
11.42400 -1.2683512
11.42500 -1.2751944
11.42600 -1.2819633000000001
11.42700 -1.2886573000000001
11.42800 -1.2952761
11.42900 -1.3018195
11.43000 -1.3082872
11.43100 -1.3146791
11.43200 -1.3209947
11.43300 -1.3272342
11.43400 -1.3333973000000001
11.43500 -1.3394837
11.43600 -1.3454936000000002
11.43700 -1.3514266000000001
11.43800 -1.3572828000000001
11.43900 -1.363062
11.44000 -1.3687642
11.44100 -1.3743893
11.44200 -1.3799373
11.44300 -1.385408
11.44400 -1.3908013000000001
11.44500 -1.396117
11.44600 -1.4013551000000002
11.44700 -1.4065155
11.44800 -1.4115980000000001
11.44900 -1.4166025
11.45000 -1.4215287
11.45100 -1.4263766
11.45200 -1.431146
11.45300 -1.4358368
11.45400 -1.4404488
11.45500 -1.4449817999999999
11.45600 -1.4494357
11.45700 -1.4538103
11.45800 -1.4581055
11.45900 -1.4623213
11.46000 -1.4664574
11.46100 -1.4705136
11.46200 -1.4744899
11.46300 -1.4783862
11.46400 -1.4822022000000001
11.46500 -1.4859379000000001
11.46600 -1.4895931
11.46700 -1.4931676
11.46800 -1.4966614
11.46900 -1.5000741
11.47000 -1.5034056
11.47100 -1.5066558
11.47200 -1.5098245
11.47300 -1.5129115
11.47400 -1.5159165000000001
11.47500 -1.5188393
11.47600 -1.5216798999999999
11.47700 -1.5244377999999998
11.47800 -1.5271130000000002
11.47900 -1.5297052
11.48000 -1.5322144
11.48100 -1.5346402000000001
11.48200 -1.5369826
11.48300 -1.5392413
11.48400 -1.5414163
11.48500 -1.5435074
11.48600 -1.5455145
11.48700 -1.5474375
11.48800 -1.5492763999999999
11.48900 -1.551031
11.49000 -1.5527014000000001
11.49100 -1.5542874
11.49200 -1.5557892
11.49300 -1.5572065
11.49400 -1.5585396
11.49500 -1.5597885
11.49600 -1.5609533
11.49700 -1.5620339
11.49800 -1.5630305
11.49900 -1.5639432000000002
11.50000 -1.5647719
11.50100 -1.5655169
11.50200 -1.5661784
11.50300 -1.5667563
11.50400 -1.5672510000000002
11.50500 -1.5676625
11.50600 -1.5679908999999999
11.50700 -1.5682361999999999
11.50800 -1.5683988
11.50900 -1.5684784999999999
11.51000 -1.5684757
11.51100 -1.5683903999999997
11.51200 -1.5682228
11.51300 -1.5679728
11.51400 -1.5676405
11.51500 -1.5672261
11.51600 -1.5667295
11.51700 -1.566151
11.51800 -1.5654905000000001
11.51900 -1.5647482000000001
11.52000 -1.5639242000000002
11.52100 -1.5630183999999998
11.52200 -1.5620309
11.52300 -1.5609618
11.52400 -1.5598114
11.52500 -1.5585795
11.52600 -1.5572664
11.52700 -1.5558722
11.52800 -1.5543971
11.52900 -1.5528412
11.53000 -1.5512045
11.53100 -1.5494874
11.53200 -1.5476899
11.53300 -1.5458123000000001
11.53400 -1.5438545
11.53500 -1.541817
11.53600 -1.5396998
11.53700 -1.5375031000000001
11.53800 -1.5352271000000002
11.53900 -1.532872
11.54000 -1.5304379
11.54100 -1.527925
11.54200 -1.5253334
11.54300 -1.5226633
11.54400 -1.5199149
11.54500 -1.5170882
11.54600 -1.5141835
11.54700 -1.511201
11.54800 -1.5081407
11.54900 -1.5050028
11.55000 -1.5017875
11.55100 -1.4984948999999999
11.55200 -1.4951254
11.55300 -1.4916792
11.55400 -1.4881562
11.55500 -1.4845570000000001
11.55600 -1.4808815
11.55700 -1.4771301000000001
11.55800 -1.4733031
11.55900 -1.4694008
11.56000 -1.4654234
11.56100 -1.4613711999999999
11.56200 -1.4572445
11.56300 -1.4530437
11.56400 -1.448769
11.56500 -1.4444209
11.56600 -1.4399996
11.56700 -1.4355055
11.56800 -1.430939
11.56900 -1.4263005
11.57000 -1.4215902
11.57100 -1.4168086
11.57200 -1.4119562
11.57300 -1.4070331
11.57400 -1.4020398
11.57500 -1.3969768
11.57600 -1.3918443
11.57700 -1.3866425999999998
11.57800 -1.3813723
11.57900 -1.3760336
11.58000 -1.3706269
11.58100 -1.3651525
11.58200 -1.3596107
11.58300 -1.3540019
11.58400 -1.3483264
11.58500 -1.3425846
11.58600 -1.3367765999999999
11.58700 -1.3309028
11.58800 -1.3249637
11.58900 -1.3189593
11.59000 -1.3128903
11.59100 -1.3067568
11.59200 -1.3005591
11.59300 -1.2942977
11.59400 -1.287973
11.59500 -1.2815854
11.59600 -1.2751352
11.59700 -1.2686229
11.59800 -1.2620489000000001
11.59900 -1.2554137
11.60000 -1.2487177999999999
11.60100 -1.2419615
11.60200 -1.2351454
11.60300 -1.22827
11.60400 -1.2213358
11.60500 -1.2143431999999998
11.60600 -1.2072927
11.60700 -1.2001849
11.60800 -1.1930201
11.60900 -1.1857989
11.61000 -1.1785218
11.61100 -1.1711891
11.61200 -1.1638012999999998
11.61300 -1.1563588
11.61400 -1.1488620999999999
11.61500 -1.1413115999999999
11.61600 -1.1337077
11.61700 -1.1260509
11.61800 -1.1183415
11.61900 -1.1105798999999998
11.62000 -1.1027666999999999
11.62100 -1.0949020999999999
11.62200 -1.0869867
11.62300 -1.0790208000000001
11.62400 -1.0710049
11.62500 -1.0629395
11.62600 -1.0548250000000001
11.62700 -1.0466618
11.62800 -1.0384503999999999
11.62900 -1.0301912
11.63000 -1.0218848
11.63100 -1.0135317
11.63200 -1.0051324
11.63300 -0.99668745
11.63400 -0.98819733
11.63500 -0.97966259
11.63600 -0.9710837199999999
11.63700 -0.96246134
11.63800 -0.95379604
11.63900 -0.94508827
11.64000 -0.93633868
11.64100 -0.9275478300000001
11.64200 -0.91871619
11.64300 -0.90984441
11.64400 -0.9009330499999999
11.64500 -0.89198267
11.64600 -0.88299373
11.64700 -0.87396689
11.64800 -0.8649026000000001
11.64900 -0.8558014399999999
11.65000 -0.8466639600000001
11.65100 -0.8374906099999999
11.65200 -0.8282819800000001
11.65300 -0.8190386
11.65400 -0.80976095
11.65500 -0.8004494900000001
11.65600 -0.7911047900000001
11.65700 -0.7817274000000001
11.65800 -0.77231782
11.65900 -0.76287654
11.66000 -0.75340411
11.66100 -0.74390103
11.66200 -0.73436787
11.66300 -0.72480519
11.66400 -0.7152135
11.66500 -0.70559336
11.66600 -0.69594532
11.66700 -0.68626995
11.66800 -0.67656776
11.66900 -0.6668393499999999
11.67000 -0.65708528
11.67100 -0.64730607
11.67200 -0.63750232
11.67300 -0.62767453
11.67400 -0.61782328
11.67500 -0.60794908
11.67600 -0.59805242
11.67700 -0.58813388
11.67800 -0.5781939300000001
11.67900 -0.5682330999999999
11.68000 -0.55825189
11.68100 -0.5482507400000001
11.68200 -0.53823018
11.68300 -0.5281906599999999
11.68400 -0.51813265
11.68500 -0.50805658
11.68600 -0.49796295
11.68700 -0.48785219
11.68800 -0.47772476
11.68900 -0.46758112
11.69000 -0.45742174
11.69100 -0.44724708
11.69200 -0.43705767
11.69300 -0.42685396000000003
11.69400 -0.41663647000000004
11.69500 -0.40640570000000004
11.69600 -0.39616221999999995
11.69700 -0.38590657
11.69800 -0.37563934
11.69900 -0.36536113
11.70000 -0.35507258
11.70100 -0.34477429
11.70200 -0.33446695
11.70300 -0.32415120000000003
11.70400 -0.31382774
11.70500 -0.30349728000000004
11.70600 -0.29316049
11.70700 -0.28281807999999997
11.70800 -0.27247076
11.70900 -0.2621192
11.71000 -0.25176408
11.71100 -0.24140608
11.71200 -0.23104583
11.71300 -0.22068398999999997
11.71400 -0.21032114
11.71500 -0.19995783999999997
11.71600 -0.18959469
11.71700 -0.1792322
11.71800 -0.16887088
11.71900 -0.15851120000000002
11.72000 -0.14815361999999999
11.72100 -0.13779858
11.72200 -0.1274465
11.72300 -0.11709778
11.72400 -0.10675282
11.72500 -0.09641198
11.72600 -0.08607565
11.72700 -0.075744197
11.72800 -0.06541799499999999
11.72900 -0.055097415999999996
11.73000 -0.044782838
11.73100 -0.034474651
11.73200 -0.024173252
11.73300 -0.013879048
11.73400 -0.0035924604
11.73500 0.0066860761000000005
11.73600 0.016956113999999998
11.73700 0.027217191999999998
11.73800 0.037468836
11.73900 0.047710555
11.74000 0.057941856
11.74100 0.06816222400000001
11.74200 0.07837114399999999
11.74300 0.088568096
11.74400 0.098752556
11.74500 0.10892397999999999
11.74600 0.11908186
11.74700 0.12922566000000002
11.74800 0.13935488
11.74900 0.14946898
11.75000 0.15956748999999998
11.75100 0.16964991
11.75200 0.17971576
11.75300 0.18976458
11.75400 0.19979593
11.75500 0.20980937
11.75600 0.21980447
11.75700 0.2297808
11.75800 0.23973796
11.75900 0.24967557
11.76000 0.25959322
11.76100 0.26949053
11.76200 0.27936709000000004
11.76300 0.2892225
11.76400 0.29905641
11.76500 0.30886838
11.76600 0.31865803000000004
11.76700 0.32842492
11.76800 0.33816864999999996
11.76900 0.3478888
11.77000 0.35758491
11.77100 0.36725658
11.77200 0.37690336
11.77300 0.38652481
11.77400 0.39612045999999995
11.77500 0.40568993
11.77600 0.41523272999999994
11.77700 0.42474847
11.77800 0.43423669000000004
11.77900 0.44369702
11.78000 0.45312904
11.78100 0.46253232
11.78200 0.47190649999999995
11.78300 0.48125121000000004
11.78400 0.49056606
11.78500 0.49985074
11.78600 0.50910488
11.78700 0.5183281399999999
11.78800 0.52752015
11.78900 0.53668064
11.79000 0.54580923
11.79100 0.55490565
11.79200 0.56396956
11.79300 0.5730006799999999
11.79400 0.58199866
11.79500 0.59096324
11.79600 0.59989411
11.79700 0.6087909499999999
11.79800 0.61765346
11.79900 0.62648137
11.80000 0.63527441
11.80100 0.64403224
11.80200 0.65275463
11.80300 0.66144126
11.80400 0.67009181
11.80500 0.67870603
11.80600 0.6872836
11.80700 0.6958242499999999
11.80800 0.7043276900000001
11.80900 0.7127935999999999
11.81000 0.7212217
11.81100 0.7296117000000001
11.81200 0.73796334
11.81300 0.74627632
11.81400 0.75455038
11.81500 0.76278523
11.81600 0.7709806300000001
11.81700 0.77913632
11.81800 0.7872520900000001
11.81900 0.79532769
11.82000 0.80336286
11.82100 0.8113574199999999
11.82200 0.8193112
11.82300 0.82722399
11.82400 0.83509563
11.82500 0.84292591
11.82600 0.85071474
11.82700 0.85846186
11.82800 0.8661671500000001
11.82900 0.87383054
11.83000 0.8814517399999999
11.83100 0.88903066
11.83200 0.8965670099999999
11.83300 0.90406071
11.83400 0.91151148
11.83500 0.9189190300000001
11.83600 0.92628328
11.83700 0.9336038499999999
11.83800 0.94088055
11.83900 0.94811302
11.84000 0.95530106
11.84100 0.9624443899999999
11.84200 0.9695426599999999
11.84300 0.97659556
11.84400 0.98360283
11.84500 0.99056419
11.84600 0.9974793500000001
11.84700 1.004348
11.84800 1.01117
11.84900 1.0179449999999999
11.85000 1.0246728
11.85100 1.031353
11.85200 1.0379857
11.85300 1.0445706000000001
11.85400 1.0511074
11.85500 1.0575961
11.85600 1.0640366
11.85700 1.0704287
11.85800 1.0767723999999999
11.85900 1.0830676
11.86000 1.0893142999999998
11.86100 1.0955124
11.86200 1.101662
11.86300 1.1077631
11.86400 1.1138158
11.86500 1.11982
11.86600 1.1257758
11.86700 1.1316833
11.86800 1.1375425
11.86900 1.1433535
11.87000 1.1491163
11.87100 1.1548308999999999
11.87200 1.1604972999999998
11.87300 1.1661156000000001
11.87400 1.1716858
11.87500 1.1772077
11.87600 1.1826812
11.87700 1.1881064000000001
11.87800 1.193483
11.87900 1.1988109
11.88000 1.20409
11.88100 1.2093201
11.88200 1.214501
11.88300 1.2196325
11.88400 1.2247143
11.88500 1.2297463
11.88600 1.2347282
11.88700 1.2396597
11.88800 1.2445408
11.88900 1.2493710999999998
11.89000 1.2541505
11.89100 1.2588787000000001
11.89200 1.2635557
11.89300 1.2681813
11.89400 1.2727553
11.89500 1.2772776
11.89600 1.2817482
11.89700 1.2861669
11.89800 1.2905337
11.89900 1.2948486000000001
11.90000 1.2991115
11.90100 1.3033225000000002
11.90200 1.3074814000000001
11.90300 1.3115884
11.90400 1.3156434
11.90500 1.3196465
11.90600 1.3235976
11.90700 1.3274968999999999
11.90800 1.3313442
11.90900 1.3351399
11.91000 1.3388837
11.91100 1.3425757
11.91200 1.346216
11.91300 1.3498046
11.91400 1.3533414000000001
11.91500 1.3568266
11.91600 1.3602601
11.91700 1.363642
11.91800 1.3669721
11.91900 1.3702505
11.92000 1.3734773
11.92100 1.3766523
11.92200 1.3797757000000002
11.92300 1.3828474
11.92400 1.3858673
11.92500 1.3888355
11.92600 1.3917519999999999
11.92700 1.3946166
11.92800 1.3974294999999999
11.92900 1.4001906
11.93000 1.4028999
11.93100 1.4055573
11.93200 1.408163
11.93300 1.4107167999999999
11.93400 1.4132186999999998
11.93500 1.4156686
11.93600 1.4180666
11.93700 1.4204126
11.93800 1.4227066
11.93900 1.4249486
11.94000 1.4271384
11.94100 1.4292760999999998
11.94200 1.4313615
11.94300 1.4333947
11.94400 1.4353755
11.94500 1.4373039
11.94600 1.4391798
11.94700 1.4410031
11.94800 1.4427737
11.94900 1.4444917
11.95000 1.4461569
11.95100 1.4477692
11.95200 1.4493285999999999
11.95300 1.4508351
11.95400 1.4522886000000002
11.95500 1.453689
11.95600 1.4550364999999998
11.95700 1.4563308000000001
11.95800 1.457572
11.95900 1.4587601000000001
11.96000 1.4598951
11.96100 1.4609771
11.96200 1.4620060000000001
11.96300 1.4629819
11.96400 1.4639049
11.96500 1.4647748999999999
11.96600 1.4655921
11.96700 1.4663563
11.96800 1.4670678
11.96900 1.4677266
11.97000 1.4683326
11.97100 1.468886
11.97200 1.4693866999999998
11.97300 1.4698349
11.97400 1.4702305
11.97500 1.4705735
11.97600 1.470864
11.97700 1.4711019
11.97800 1.4712872
11.97900 1.4714199000000001
11.98000 1.4715
11.98100 1.4715275
11.98200 1.4715022
11.98300 1.4714243
11.98400 1.4712935
11.98500 1.47111
11.98600 1.4708735000000002
11.98700 1.470584
11.98800 1.4702416
11.98900 1.4698461
11.99000 1.4693975
11.99100 1.4688957
11.99200 1.4683407000000002
11.99300 1.4677324999999999
11.99400 1.4670710999999999
11.99500 1.4663564
11.99600 1.4655885
11.99700 1.4647674
11.99800 1.4638929999999999
11.99900 1.4629653
12.00000 1.4619843000000001
12.00100 1.4609502
12.00200 1.4598629
12.00300 1.4587223999999999
12.00400 1.4575288
12.00500 1.456282
12.00600 1.4549822000000001
12.00700 1.4536293
12.00800 1.4522234
12.00900 1.4507645
12.01000 1.4492526000000001
12.01100 1.4476876
12.01200 1.4460695000000001
12.01300 1.4443983
12.01400 1.442674
12.01500 1.4408965
12.01600 1.4390656
12.01700 1.4371812
12.01800 1.4352433
12.01900 1.4332517
12.02000 1.4312060999999998
12.02100 1.4291066
12.02200 1.4269527
12.02300 1.4247444
12.02400 1.4224815
12.02500 1.4201637
12.02600 1.4177909
12.02700 1.4153628999999999
12.02800 1.4128794
12.02900 1.4103401999999998
12.03000 1.4077454
12.03100 1.4050946
12.03200 1.4023877
12.03300 1.3996247
12.03400 1.3968055
12.03500 1.3939301
12.03600 1.3909983000000001
12.03700 1.3880103
12.03800 1.384966
12.03900 1.3818655
12.04000 1.3787089000000001
12.04100 1.3754962000000002
12.04200 1.3722275000000002
12.04300 1.3689031
12.04400 1.3655229
12.04500 1.3620872
12.04600 1.358596
12.04700 1.3550496
12.04800 1.3514479
12.04900 1.3477911
12.05000 1.3440795
12.05100 1.3403131000000001
12.05200 1.3364919
12.05300 1.332616
12.05400 1.3286855
12.05500 1.3247004
12.05600 1.3206607000000001
12.05700 1.3165664000000001
12.05800 1.3124174
12.05900 1.3082137
12.06000 1.3039553000000002
12.06100 1.2996417999999998
12.06200 1.2952732999999998
12.06300 1.2908494
12.06400 1.2863701
12.06500 1.2818349999999998
12.06600 1.2772441
12.06700 1.272597
12.06800 1.2678934
12.06900 1.2631333
12.07000 1.2583161
12.07100 1.2534417
12.07200 1.2485099
12.07300 1.2435204
12.07400 1.238473
12.07500 1.2333675
12.07600 1.2282036
12.07700 1.2229812
12.07800 1.2177002
12.07900 1.2123602
12.08000 1.2069613
12.08100 1.2015033
12.08200 1.195986
12.08300 1.1904095
12.08400 1.1847737
12.08500 1.1790785
12.08600 1.1733239
12.08700 1.1675097
12.08800 1.1616361
12.08900 1.155703
12.09000 1.1497105
12.09100 1.1436586
12.09200 1.1375473
12.09300 1.1313765999999998
12.09400 1.1251465999999999
12.09500 1.1188574
12.09600 1.112509
12.09700 1.1061014
12.09800 1.0996347
12.09900 1.0931091
12.10000 1.0865247
12.10100 1.0798814
12.10200 1.0731794
12.10300 1.0664188
12.10400 1.0595997
12.10500 1.0527221
12.10600 1.0457859999999999
12.10700 1.0387917
12.10800 1.0317392
12.10900 1.0246283999999999
12.11000 1.0174595
12.11100 1.0102324
12.11200 1.0029472
12.11300 0.99560395
12.11400 0.98820245
12.11500 0.9807428300000001
12.11600 0.9732249199999999
12.11700 0.9656488
12.11800 0.95801428
12.11900 0.95032128
12.12000 0.94256969
12.12100 0.9347593399999999
12.12200 0.92689022
12.12300 0.91896206
12.12400 0.9109746700000001
12.12500 0.9029279499999999
12.12600 0.8948217099999999
12.12700 0.8866556899999999
12.12800 0.87842979
12.12900 0.8701437200000001
12.13000 0.8617972999999999
12.13100 0.85339034
12.13200 0.84492275
12.13300 0.8363942600000001
12.13400 0.8278047700000001
12.13500 0.8191541800000001
12.13600 0.8104424000000001
12.13700 0.80166925
12.13800 0.79283481
12.13900 0.78393901
12.14000 0.77498187
12.14100 0.76596341
12.14200 0.75688376
12.14300 0.74774302
12.14400 0.73854132
12.14500 0.7292788
12.14600 0.7199557
12.14700 0.71057216
12.14800 0.70112841
12.14900 0.69162468
12.15000 0.68206117
12.15100 0.67243809
12.15200 0.66275569
12.15300 0.6530141500000001
12.15400 0.6432136500000001
12.15500 0.6333543500000001
12.15600 0.62343646
12.15700 0.61346008
12.15800 0.60342536
12.15900 0.5933323899999999
12.16000 0.58318125
12.16100 0.5729719999999999
12.16200 0.5627046800000001
12.16300 0.55237934
12.16400 0.54199602
12.16500 0.53155473
12.16600 0.52105547
12.16700 0.5104982800000001
12.16800 0.49988311
12.16900 0.48920996
12.17000 0.47847889
12.17100 0.46768989000000005
12.17200 0.45684297
12.17300 0.44593816000000003
12.17400 0.43497551
12.17500 0.42395513
12.17600 0.41287704
12.17700 0.40174136000000005
12.17800 0.39054821
12.17900 0.37929774
12.18000 0.36799013999999997
12.18100 0.35662556
12.18200 0.34520424
12.18300 0.33372641
12.18400 0.32219232999999997
12.18500 0.31060225
12.18600 0.29895647999999997
12.18700 0.28725532
12.18800 0.27549909
12.18900 0.26368808
12.19000 0.25182264
12.19100 0.23990304
12.19200 0.22792958
12.19300 0.21590258
12.19400 0.20382227
12.19500 0.19168895
12.19600 0.17950282
12.19700 0.16726411
12.19800 0.15497302999999998
12.19900 0.14262973999999998
12.20000 0.13023439
12.20100 0.11778715
12.20200 0.10528812
12.20300 0.09273743500000001
12.20400 0.080135191
12.20500 0.067481503
12.20600 0.054776482
12.20700 0.042020238
12.20800 0.029212896999999998
12.20900 0.016354589
12.21000 0.0034454617
12.21100 -0.0095143179
12.21200 -0.022524565
12.21300 -0.03558507
12.21400 -0.048695607
12.21500 -0.06185592499999999
12.21600 -0.075065752
12.21700 -0.088324788
12.21800 -0.10163272000000001
12.21900 -0.1149892
12.22000 -0.12839388
12.22100 -0.14184638
12.22200 -0.15534629
12.22300 -0.16889322
12.22400 -0.18248673
12.22500 -0.19612638
12.22600 -0.20981173
12.22700 -0.22354231
12.22800 -0.23731764
12.22900 -0.25113726000000003
12.23000 -0.26500069000000004
12.23100 -0.27890743
12.23200 -0.29285701000000003
12.23300 -0.30684892999999996
12.23400 -0.3208827
12.23500 -0.33495785
12.23600 -0.34907388
12.23700 -0.36323033
12.23800 -0.37742676000000003
12.23900 -0.39166268
12.24000 -0.40593767
12.24100 -0.42025125999999996
12.24200 -0.43460297999999997
12.24300 -0.44899243
12.24400 -0.46341917
12.24500 -0.4778828
12.24600 -0.49238284
12.24700 -0.50691888
12.24800 -0.52149044
12.24900 -0.53609712
12.25000 -0.5507384399999999
12.25100 -0.5654139899999999
12.25200 -0.58012325
12.25300 -0.59486576
12.25400 -0.6096410600000001
12.25500 -0.62444862
12.25600 -0.63928794
12.25700 -0.65415855
12.25800 -0.6690599
12.25900 -0.6839915200000001
12.26000 -0.6989528899999999
12.26100 -0.7139435000000001
12.26200 -0.7289629
12.26300 -0.74401055
12.26400 -0.75908597
12.26500 -0.77418862
12.26600 -0.7893180499999999
12.26700 -0.80447383
12.26800 -0.81965541
12.26900 -0.83486233
12.27000 -0.8500941099999999
12.27100 -0.8653502000000001
12.27200 -0.8806301299999999
12.27300 -0.89593334
12.27400 -0.9112593699999999
12.27500 -0.9266075699999999
12.27600 -0.9419774599999999
12.27700 -0.9573684100000001
12.27800 -0.9727797499999999
12.27900 -0.9882109199999999
12.28000 -1.0036612
12.28100 -1.01913
12.28200 -1.0346164999999998
12.28300 -1.05012
12.28400 -1.0656399
12.28500 -1.0811753
12.28600 -1.0967254
12.28700 -1.1122893999999999
12.28800 -1.1278667
12.28900 -1.1434563
12.29000 -1.1590574
12.29100 -1.1746691999999999
12.29200 -1.1902908
12.29300 -1.2059215
12.29400 -1.2215604999999998
12.29500 -1.2372068
12.29600 -1.2528597000000001
12.29700 -1.2685183
12.29800 -1.284182
12.29900 -1.2998498
12.30000 -1.315521
12.30100 -1.3311949
12.30200 -1.3468707
12.30300 -1.3625477000000001
12.30400 -1.3782253
12.30500 -1.3939028
12.30600 -1.4095794
12.30700 -1.4252547
12.30800 -1.4409279000000002
12.30900 -1.4565985
12.31000 -1.4722657
12.31100 -1.4879292
12.31200 -1.5035881
12.31300 -1.5192417999999999
12.31400 -1.5348899
12.31500 -1.5505316
12.31600 -1.5661661
12.31700 -1.5817926999999998
12.31800 -1.5974108
12.31900 -1.6130195999999999
12.32000 -1.6286182999999999
12.32100 -1.644206
12.32200 -1.6597819
12.32300 -1.6753449999999999
12.32400 -1.6908944
12.32500 -1.7064291999999999
12.32600 -1.7219486
12.32700 -1.7374514
12.32800 -1.7529367
12.32900 -1.7684035
12.33000 -1.7838508
12.33100 -1.7992776
12.33200 -1.8146832000000002
12.33300 -1.8300664000000002
12.33400 -1.8454262999999997
12.33500 -1.8607622000000001
12.33600 -1.8760731
12.33700 -1.8913582000000002
12.33800 -1.9066164
12.33900 -1.9218473
12.34000 -1.9370498
12.34100 -1.9522233
12.34200 -1.967367
12.34300 -1.9824800999999999
12.34400 -1.9975619
12.34500 -2.0126117
12.34600 -2.0276288
12.34700 -2.0426122
12.34800 -2.0575613
12.34900 -2.0724753
12.35000 -2.0873535
12.35100 -2.1021951
12.35200 -2.1169992
12.35300 -2.1317651
12.35400 -2.1464917999999997
12.35500 -2.1611784
12.35600 -2.1758242
12.35700 -2.1904280000000003
12.35800 -2.2049890999999997
12.35900 -2.2195062
12.36000 -2.2339784000000003
12.36100 -2.2484045
12.36200 -2.2627838000000002
12.36300 -2.2771150000000002
12.36400 -2.291397
12.36500 -2.3056289
12.36600 -2.3198094
12.36700 -2.3339376
12.36800 -2.3480122999999997
12.36900 -2.3620324000000004
12.37000 -2.3759969
12.37100 -2.3899046999999998
12.37200 -2.4037549
12.37300 -2.4175465
12.37400 -2.4312787
12.37500 -2.4449503
12.37600 -2.4585607
12.37700 -2.4721088
12.37800 -2.4855938
12.37900 -2.4990149
12.38000 -2.5123713999999997
12.38100 -2.5256624
12.38200 -2.5388872
12.38300 -2.5520451
12.38400 -2.5651352
12.38500 -2.578157
12.38600 -2.5911095
12.38700 -2.6039919
12.38800 -2.6168035
12.38900 -2.6295437
12.39000 -2.6422113
12.39100 -2.6548058
12.39200 -2.6673263
12.39300 -2.6797719
12.39400 -2.6921418
12.39500 -2.7044348
12.39600 -2.7166504000000002
12.39700 -2.7287874
12.39800 -2.7408451
12.39900 -2.7528225
12.40000 -2.7647186
12.40100 -2.7765324000000002
12.40200 -2.7882632000000003
12.40300 -2.7999099
12.40400 -2.8114716
12.40500 -2.8229473
12.40600 -2.8343361000000002
12.40700 -2.8456371000000003
12.40800 -2.8568495
12.40900 -2.8679723
12.41000 -2.8790046
12.41100 -2.8899455
12.41200 -2.9007940999999997
12.41300 -2.9115496000000003
12.41400 -2.9222112
12.41500 -2.9327777999999998
12.41600 -2.9432487
12.41700 -2.953623
12.41800 -2.9638999999999998
12.41900 -2.9740786000000003
12.42000 -2.9841580999999997
12.42100 -2.9941378000000003
12.42200 -3.0040165
12.42300 -3.0137936
12.42400 -3.023468
12.42500 -3.033039
12.42600 -3.0425057
12.42700 -3.0518671
12.42800 -3.0611224
12.42900 -3.0702708
12.43000 -3.0793114
12.43100 -3.0882430999999997
12.43200 -3.0970652000000003
12.43300 -3.1057768
12.43400 -3.114377
12.43500 -3.1228648000000003
12.43600 -3.1312398999999997
12.43700 -3.1395007
12.43800 -3.1476471999999998
12.43900 -3.1556781
12.44000 -3.1635929
12.44100 -3.1713907
12.44200 -3.1790707
12.44300 -3.1866327
12.44400 -3.1940755000000003
12.44500 -3.2013986
12.44600 -3.2086015000000003
12.44700 -3.2156836
12.44800 -3.2226443000000002
12.44900 -3.2294832
12.45000 -3.2361994999999997
12.45100 -3.2427926000000005
12.45200 -3.2492619
12.45300 -3.2556068000000002
12.45400 -3.2618269
12.45500 -3.2679219
12.45600 -3.2738905
12.45700 -3.2797325
12.45800 -3.2854475
12.45900 -3.2910343
12.46000 -3.2964925999999997
12.46100 -3.3018216000000002
12.46200 -3.3070207
12.46300 -3.3120889
12.46400 -3.317026
12.46500 -3.3218309
12.46600 -3.3265028
12.46700 -3.331041
12.46800 -3.3354446
12.46900 -3.3397130999999995
12.47000 -3.3438459
12.47100 -3.347842
12.47200 -3.3517007000000003
12.47300 -3.3554215
12.47400 -3.3590037
12.47500 -3.3624467
12.47600 -3.3657499
12.47700 -3.3689126
12.47800 -3.3719346
12.47900 -3.3748154
12.48000 -3.3775542
12.48100 -3.3801511
12.48200 -3.3826053000000003
12.48300 -3.3849169
12.48400 -3.387085
12.48500 -3.3891097
12.48600 -3.3909906
12.48700 -3.3927277
12.48800 -3.3943201999999997
12.48900 -3.3957678999999996
12.49000 -3.3970706
12.49100 -3.3982281000000003
12.49200 -3.3992399
12.49300 -3.4001056000000003
12.49400 -3.4008249999999998
12.49500 -3.4013975000000003
12.49600 -3.4018230000000003
12.49700 -3.4021008999999998
12.49800 -3.4022305000000004
12.49900 -3.4022115
12.50000 -3.4020435
12.50100 -3.4017261
12.50200 -3.4012586
12.50300 -3.4006406000000005
12.50400 -3.3998713
12.50500 -3.3989503999999995
12.50600 -3.3978779
12.50700 -3.3966525999999995
12.50800 -3.3952747
12.50900 -3.3937436
12.51000 -3.392059
12.51100 -3.3902205999999997
12.51200 -3.3882279
12.51300 -3.3860806
12.51400 -3.3837788
12.51500 -3.381322
12.51600 -3.3787102
12.51700 -3.3759433999999997
12.51800 -3.3730216
12.51900 -3.3699445000000003
12.52000 -3.3667124999999998
12.52100 -3.3633251000000004
12.52200 -3.3597827
12.52300 -3.356085
12.52400 -3.3522323
12.52500 -3.3482246
12.52600 -3.3440619999999996
12.52700 -3.3397444
12.52800 -3.3352718
12.52900 -3.3306446000000003
12.53000 -3.3258624
12.53100 -3.3209253000000003
12.53200 -3.3158331999999997
12.53300 -3.3105858
12.53400 -3.3051834
12.53500 -3.2996256
12.53600 -3.2939121
12.53700 -3.2880429
12.53800 -3.282018
12.53900 -3.275837
12.54000 -3.2694999000000005
12.54100 -3.2630067
12.54200 -3.2563571
12.54300 -3.2495506
12.54400 -3.2425877
12.54500 -3.2354678999999997
12.54600 -3.2281913
12.54700 -3.2207581999999997
12.54800 -3.2131683
12.54900 -3.2054216
12.55000 -3.1975184
12.55100 -3.1894587000000003
12.55200 -3.1812425999999996
12.55300 -3.1728704000000003
12.55400 -3.1643424
12.55500 -3.1556588000000003
12.55600 -3.1468198000000003
12.55700 -3.1378258
12.55800 -3.1286769
12.55900 -3.1193733000000003
12.56000 -3.1099154
12.56100 -3.1003036
12.56200 -3.0905381
12.56300 -3.0806191
12.56400 -3.0705472
12.56500 -3.0603226
12.56600 -3.0499455
12.56700 -3.0394161
12.56800 -3.028735
12.56900 -3.0179022
12.57000 -3.0069182
12.57100 -2.9957831
12.57200 -2.9844973
12.57300 -2.9730612
12.57400 -2.961475
12.57500 -2.9497391
12.57600 -2.9378537
12.57700 -2.9258192
12.57800 -2.9136358
12.57900 -2.901304
12.58000 -2.888824
12.58100 -2.8761964
12.58200 -2.8634215000000003
12.58300 -2.8504996
12.58400 -2.8374311
12.58500 -2.8242165
12.58600 -2.8108562999999998
12.58700 -2.797351
12.58800 -2.7837009999999998
12.58900 -2.7699068000000002
12.59000 -2.7559690000000003
12.59100 -2.7418882
12.59200 -2.7276648
12.59300 -2.7132994
12.59400 -2.6987925
12.59500 -2.6841447
12.59600 -2.6693564
12.59700 -2.6544282
12.59800 -2.6393609
12.59900 -2.6241546000000002
12.60000 -2.6088101999999997
12.60100 -2.5933281
12.60200 -2.5777087
12.60300 -2.5619525
12.60400 -2.5460601
12.60500 -2.5300317999999997
12.60600 -2.5138684000000002
12.60700 -2.4975701999999997
12.60800 -2.481138
12.60900 -2.464572
12.61000 -2.447873
12.61100 -2.4310416000000004
12.61200 -2.4140783
12.61300 -2.3969838
12.61400 -2.3797588000000003
12.61500 -2.3624042000000003
12.61600 -2.3449205
12.61700 -2.3273086
12.61800 -2.3095693
12.61900 -2.2917034
12.62000 -2.2737117000000002
12.62100 -2.2555953
12.62200 -2.2373548
12.62300 -2.2189913
12.62400 -2.2005057000000003
12.62500 -2.1818988
12.62600 -2.1631718
12.62700 -2.1443252999999998
12.62800 -2.1253604
12.62900 -2.1062781999999998
12.63000 -2.0870794000000004
12.63100 -2.0677648
12.63200 -2.0483358
12.63300 -2.0287929
12.63400 -2.009137
12.63500 -1.9893688999999999
12.63600 -1.9694896
12.63700 -1.9495001
12.63800 -1.9294009
12.63900 -1.9091928
12.64000 -1.888877
12.64100 -1.8684538000000002
12.64200 -1.8479242999999999
12.64300 -1.8272891999999998
12.64400 -1.8065491999999999
12.64500 -1.7857051
12.64600 -1.7647576000000003
12.64700 -1.7437076
12.64800 -1.722556
12.64900 -1.7013036
12.65000 -1.6799511
12.65100 -1.6584996
12.65200 -1.6369498999999998
12.65300 -1.6153028
12.65400 -1.5935594000000002
12.65500 -1.5717207
12.65600 -1.5497874999999999
12.65700 -1.5277611
12.65800 -1.5056425
12.65900 -1.4834326
12.66000 -1.4611326
12.66100 -1.4387436999999998
12.66200 -1.4162668999999999
12.66300 -1.3937034
12.66400 -1.3710543
12.66500 -1.3483205999999999
12.66600 -1.3255036
12.66700 -1.3026042
12.66800 -1.2796237
12.66900 -1.2565631000000002
12.67000 -1.2334235
12.67100 -1.2102059
12.67200 -1.1869114
12.67300 -1.1635408999999999
12.67400 -1.1400955000000002
12.67500 -1.1165762
12.67600 -1.0929841
12.67700 -1.06932
12.67800 -1.045585
12.67900 -1.0217800000000001
12.68000 -0.99790609
12.68100 -0.9739642
12.68200 -0.94995536
12.68300 -0.9258804799999999
12.68400 -0.9017407
12.68500 -0.87753702
12.68600 -0.8532705700000001
12.68700 -0.8289423799999999
12.68800 -0.80455355
12.68900 -0.78010531
12.69000 -0.75559877
12.69100 -0.73103514
12.69200 -0.70641567
12.69300 -0.68174158
12.69400 -0.6570141300000001
12.69500 -0.63223462
12.69600 -0.60740439
12.69700 -0.58252476
12.69800 -0.55759707
12.69900 -0.53262264
12.70000 -0.50760284
12.70100 -0.48253904
12.70200 -0.45743259
12.70300 -0.43228483
12.70400 -0.40709712
12.70500 -0.38187071
12.70600 -0.35660693
12.70700 -0.33130704
12.70800 -0.30597229
12.70900 -0.28060390999999996
12.71000 -0.25520308
12.71100 -0.22977099
12.71200 -0.20430877
12.71300 -0.17881755000000002
12.71400 -0.15329842000000002
12.71500 -0.12775245000000002
12.71600 -0.10218071000000001
12.71700 -0.076584227
12.71800 -0.050964043
12.71900 -0.025321182
12.72000 0.00034333571
12.72100 0.026028487
12.72200 0.051733246000000004
12.72300 0.07745656799999999
12.72400 0.10319741
12.72500 0.12895471
12.72600 0.15472738
12.72700 0.18051434
12.72800 0.20631447
12.72900 0.23212663
12.73000 0.25794965
12.73100 0.28378237
12.73200 0.30962359
12.73300 0.33547208
12.73400 0.36132662
12.73500 0.38718593
12.73600 0.41304878
12.73700 0.43891389
12.73800 0.46477993
12.73900 0.49064565
12.74000 0.51650973
12.74100 0.54237084
12.74200 0.5682277
12.74300 0.59407898
12.74400 0.61992342
12.74500 0.64575966
12.74600 0.67158644
12.74700 0.69740247
12.74800 0.72320644
12.74900 0.74899709
12.75000 0.77477316
12.75100 0.8005333099999999
12.75200 0.82627637
12.75300 0.8520009900000001
12.75400 0.87770596
12.75500 0.90338998
12.75600 0.92905192
12.75700 0.9546903900000001
12.75800 0.98030427
12.75900 1.0058923000000002
12.76000 1.0314531999999998
12.76100 1.0569857
12.76200 1.0824888
12.76300 1.1079611
12.76400 1.1334016
12.76500 1.1588089
12.76600 1.1841819999999998
12.76700 1.2095194999999999
12.76800 1.2348204999999999
12.76900 1.2600837
12.77000 1.285308
12.77100 1.3104924
12.77200 1.3356356999999999
12.77300 1.3607368
12.77400 1.3857947000000002
12.77500 1.4108082
12.77600 1.4357765
12.77700 1.4606984
12.77800 1.4855729
12.77900 1.5103991
12.78000 1.5351759
12.78100 1.5599023
12.78200 1.5845772
12.78300 1.6091997
12.78400 1.6337687
12.78500 1.6582834000000002
12.78600 1.6827423000000001
12.78700 1.7071448
12.78800 1.7314896
12.78900 1.7557755000000002
12.79000 1.7800014
12.79100 1.8041663
12.79200 1.8282689
12.79300 1.8523082
12.79400 1.8762829
12.79500 1.9001918
12.79600 1.9240336
12.79700 1.9478071
12.79800 1.9715112
12.79900 1.9951446000000002
12.80000 2.0187059
12.80100 2.0421940999999997
12.80200 2.0656076999999997
12.80300 2.0889457
12.80400 2.112207
12.80500 2.1353902000000002
12.80600 2.1584941
12.80700 2.1815177
12.80800 2.2044597
12.80900 2.2273192
12.81000 2.2500951000000002
12.81100 2.2727862
12.81200 2.2953913999999997
12.81300 2.3179101
12.81400 2.340341
12.81500 2.3626832
12.81600 2.3849361
12.81700 2.4070984
12.81800 2.4291693999999997
12.81900 2.4511483
12.82000 2.4730342
12.82100 2.4948264
12.82200 2.5165238999999997
12.82300 2.5381261
12.82400 2.5596322000000002
12.82500 2.5810413
12.82600 2.6023528000000002
12.82700 2.6235657
12.82800 2.6446791000000003
12.82900 2.6656923999999997
12.83000 2.6866045
12.83100 2.7074147
12.83200 2.7281221
12.83300 2.7487257
12.83400 2.7692245
12.83500 2.7896177
12.83600 2.8099041000000002
12.83700 2.8300829
12.83800 2.8501531
12.83900 2.8701134
12.84000 2.8899630999999997
12.84100 2.9097008
12.84200 2.9293256
12.84300 2.9488364
12.84400 2.9682323
12.84500 2.9875122
12.84600 3.0066749
12.84700 3.0257195
12.84800 3.0446451
12.84900 3.0634508
12.85000 3.0821355
12.85100 3.1006984
12.85200 3.1191388
12.85300 3.1374554999999997
12.85400 3.155648
12.85500 3.1737151999999997
12.85600 3.1916569999999997
12.85700 3.2094721
12.85800 3.2271598
12.85900 3.2447196999999997
12.86000 3.262151
12.86100 3.2794531
12.86200 3.2966252000000003
12.86300 3.313667
12.86400 3.3305775000000004
12.86500 3.3473566000000003
12.86600 3.3640034
12.86700 3.3805173
12.86800 3.3968977999999996
12.86900 3.4131441
12.87000 3.4292556000000003
12.87100 3.4452319
12.87200 3.4610726
12.87300 3.4767766
12.87400 3.4923438
12.87500 3.5077732
12.87600 3.5230644
12.87700 3.5382167
12.87800 3.5532292
12.87900 3.5681017
12.88000 3.5828333
12.88100 3.5974234000000003
12.88200 3.6118711999999995
12.88300 3.6261759999999996
12.88400 3.6403373
12.88500 3.6543544
12.88600 3.6682267
12.88700 3.6819536
12.88800 3.6955345
12.88900 3.7089687000000002
12.89000 3.7222553
12.89100 3.7353940000000003
12.89200 3.7483840999999996
12.89300 3.7612251999999997
12.89400 3.7739165
12.89500 3.7864577
12.89600 3.7988484000000002
12.89700 3.8110875
12.89800 3.8231749
12.89900 3.83511
12.90000 3.8468923000000004
12.90100 3.8585212
12.90200 3.8699961999999997
12.90300 3.8813166000000003
12.90400 3.8924820999999996
12.90500 3.9034918000000003
12.90600 3.9143458
12.90700 3.9250430000000005
12.90800 3.9355833
12.90900 3.9459661
12.91000 3.9561908999999997
12.91100 3.966257
12.91200 3.9761640000000003
12.91300 3.9859116
12.91400 3.9954994
12.91500 4.0049266
12.91600 4.0141933
12.91700 4.0232985999999995
12.91800 4.0322427
12.91900 4.0410247
12.92000 4.0496446
12.92100 4.0581018
12.92200 4.0663960999999995
12.92300 4.0745273
12.92400 4.0824953
12.92500 4.0902994999999995
12.92600 4.0979399999999995
12.92700 4.1054163
12.92800 4.1127283
12.92900 4.119875700000001
12.93000 4.126858299999999
12.93100 4.1336764
12.93200 4.1403294
12.93300 4.1468172999999995
12.93400 4.153139899999999
12.93500 4.159297
12.93600 4.1652884
12.93700 4.1711143999999996
12.93800 4.1767742
12.93900 4.1822683
12.94000 4.187596200000001
12.94100 4.1927576
12.94200 4.1977525
12.94300 4.2025808
12.94400 4.2072423
12.94500 4.211736800000001
12.94600 4.2160641
12.94700 4.2202238
12.94800 4.224215399999999
12.94900 4.2280391
12.95000 4.2316943
12.95100 4.2351812
12.95200 4.238499
12.95300 4.2416476
12.95400 4.2446271
12.95500 4.2474367
12.95600 4.2500764
12.95700 4.2525459
12.95800 4.2548452
12.95900 4.2569738
12.96000 4.2589318
12.96100 4.2607192000000005
12.96200 4.2623356
12.96300 4.2637806000000005
12.96400 4.265054699999999
12.96500 4.2661574
12.96600 4.2670886999999995
12.96700 4.2678487
12.96800 4.2684372999999995
12.96900 4.2688545
12.97000 4.2691004
12.97100 4.2691745
12.97200 4.2690773
12.97300 4.2688087
12.97400 4.2683687
12.97500 4.267757400000001
12.97600 4.2669747000000005
12.97700 4.266020699999999
12.97800 4.2648952
12.97900 4.2635988
12.98000 4.2621315
12.98100 4.2604931
12.98200 4.2586841
12.98300 4.2567044
12.98400 4.2545542
12.98500 4.2522337
12.98600 4.2497430000000005
12.98700 4.2470824
12.98800 4.2442523
12.98900 4.2412526999999995
12.99000 4.238084300000001
12.99100 4.2347468
12.99200 4.231241
12.99300 4.2275671
12.99400 4.2237252000000005
12.99500 4.2197157
12.99600 4.2155389
12.99700 4.2111952
12.99800 4.2066853
12.99900 4.202009
13.00000 4.1971669
13.00100 4.1921593
13.00200 4.1869868
13.00300 4.1816492
13.00400 4.1761469
13.00500 4.1704804
13.00600 4.1646499
13.00700 4.1586555999999995
13.00800 4.1524976
13.00900 4.1461765999999995
13.01000 4.1396923
13.01100 4.1330449
13.01200 4.1262346999999995
13.01300 4.1192617
13.01400 4.1121263
13.01500 4.1048285
13.01600 4.0973682
13.01700 4.0897455
13.01800 4.0819604
13.01900 4.0740132
13.02000 4.0659036
13.02100 4.057632
13.02200 4.0491987
13.02300 4.0406033
13.02400 4.0318467
13.02500 4.022928299999999
13.02600 4.013849
13.02700 4.0046088
13.02800 3.9952081
13.02900 3.9856470999999996
13.03000 3.9759263000000002
13.03100 3.9660461000000002
13.03200 3.9560072
13.03300 3.9458100000000003
13.03400 3.9354548000000005
13.03500 3.9249424
13.03600 3.9142734999999997
13.03700 3.9034486
13.03800 3.8924683
13.03900 3.8813338
13.04000 3.8700454000000004
13.04100 3.8586039000000003
13.04200 3.8470101
13.04300 3.8352646
13.04400 3.8233683
13.04500 3.8113217999999995
13.04600 3.7991259
13.04700 3.7867813999999997
13.04800 3.774289
13.04900 3.7616495
13.05000 3.7488636
13.05100 3.735932
13.05200 3.7228551
13.05300 3.709634
13.05400 3.6962691999999997
13.05500 3.6827609
13.05600 3.6691098999999996
13.05700 3.6553166999999998
13.05800 3.6413819
13.05900 3.6273059000000005
13.06000 3.6130894
13.06100 3.5987325
13.06200 3.5842359
13.06300 3.5696004000000006
13.06400 3.5548259
13.06500 3.5399131
13.06600 3.5248625999999996
13.06700 3.5096746
13.06800 3.4943499000000005
13.06900 3.4788887999999996
13.07000 3.4632921
13.07100 3.4475602000000003
13.07200 3.4316937999999997
13.07300 3.4156933
13.07400 3.3995599000000003
13.07500 3.3832937
13.07600 3.3668958
13.07700 3.3503667
13.07800 3.3337072
13.07900 3.316918
13.08000 3.3000000000000003
13.08100 3.2829538
13.08200 3.2657806
13.08300 3.2484811000000002
13.08400 3.231056
13.08500 3.2135062
13.08600 3.1958327
13.08700 3.1780361999999998
13.08800 3.1601176
13.08900 3.1420778000000005
13.09000 3.1239179999999998
13.09100 3.1056387
13.09200 3.087241
13.09300 3.0687256
13.09400 3.0500935
13.09500 3.0313456
13.09600 3.012483
13.09700 2.9935064000000002
13.09800 2.9744167
13.09900 2.9552147
13.10000 2.9359015
13.10100 2.916478
13.10200 2.896945
13.10300 2.8773036
13.10400 2.8575545
13.10500 2.8376987
13.10600 2.8177372999999997
13.10700 2.797671
13.10800 2.777501
13.10900 2.7572282
13.11000 2.7368532
13.11100 2.7163774000000003
13.11200 2.6958015
13.11300 2.6751267
13.11400 2.6543536999999997
13.11500 2.6334837
13.11600 2.6125174
13.11700 2.5914559
13.11800 2.5703001999999997
13.11900 2.5490511000000002
13.12000 2.5277097
13.12100 2.5062767999999997
13.12200 2.4847534000000002
13.12300 2.4631403
13.12400 2.4414387
13.12500 2.4196493
13.12600 2.397773
13.12700 2.3758109999999997
13.12800 2.3537641000000002
13.12900 2.3316335
13.13000 2.30942
13.13100 2.2871247
13.13200 2.2647485
13.13300 2.2422926999999997
13.13400 2.2197582000000002
13.13500 2.1971462
13.13600 2.1744579
13.13700 2.1516943
13.13800 2.1288565999999998
13.13900 2.1059461
13.14000 2.0829637
13.14100 2.0599106
13.14200 2.0367883
13.14300 2.0135975999999998
13.14400 1.9903399
13.14500 1.9670162000000002
13.14600 1.9436276999999997
13.14700 1.9201756
13.14800 1.896661
13.14900 1.8730849
13.15000 1.8494485
13.15100 1.8257529000000001
13.15200 1.8019989
13.15300 1.7781878
13.15400 1.7543205999999998
13.15500 1.7303985000000002
13.15600 1.7064223
13.15700 1.6823933
13.15800 1.6583122
13.15900 1.6341804000000002
13.16000 1.6099987999999998
13.16100 1.5857683
13.16200 1.5614904
13.16300 1.5371658
13.16400 1.5127958000000001
13.16500 1.4883813
13.16600 1.4639237
13.16700 1.439424
13.16800 1.4148832
13.16900 1.3903027000000001
13.17000 1.3656837
13.17100 1.3410273
13.17200 1.3163349
13.17300 1.2916076
13.17400 1.2668468
13.17500 1.2420538
13.17600 1.2172299
13.17700 1.1923766
13.17800 1.1674951
13.17900 1.1425868000000001
13.18000 1.117653
13.18100 1.0926953
13.18200 1.0677147999999999
13.18300 1.0427129
13.18400 1.0176912
13.18500 0.9926508199999999
13.18600 0.96759312
13.18700 0.9425194
13.18800 0.91743097
13.18900 0.89232894
13.19000 0.8672147099999999
13.19100 0.8420893
13.19200 0.8169540200000001
13.19300 0.79180999
13.19400 0.76665832
13.19500 0.74150017
13.19600 0.7163366299999999
13.19700 0.6911687599999999
13.19800 0.6659976700000001
13.19900 0.6408244399999999
13.20000 0.61565009
13.20100 0.59047574
13.20200 0.56530247
13.20300 0.5401313799999999
13.20400 0.5149634999999999
13.20500 0.48979996000000003
13.20600 0.46464185999999996
13.20700 0.43949033
13.20800 0.41434647999999996
13.20900 0.38921151
13.21000 0.36408654
13.21100 0.33897279999999996
13.21200 0.31387149
13.21300 0.28878385
13.21400 0.26371112999999996
13.21500 0.23865461999999998
13.21600 0.21361561999999998
13.21700 0.18859545
13.21800 0.16359547
13.21900 0.13861704
13.22000 0.11366154
13.22100 0.088730373
13.22200 0.063824939
13.22300 0.038946641
13.22400 0.014096890999999999
13.22500 -0.010722904
13.22600 -0.035511344
13.22700 -0.060267042
13.22800 -0.084988633
13.22900 -0.10967476
13.23000 -0.1343241
13.23100 -0.15893534
13.23200 -0.18350722
13.23300 -0.20803846
13.23400 -0.23252787
13.23500 -0.25697422999999997
13.23600 -0.28137637000000004
13.23700 -0.30573313
13.23800 -0.33004337
13.23900 -0.35430598
13.24000 -0.37851986
13.24100 -0.4026839
13.24200 -0.42679705999999995
13.24300 -0.45085819
13.24400 -0.47486628999999997
13.24500 -0.49882023999999997
13.24600 -0.52271895
13.24700 -0.54656137
13.24800 -0.57034642
13.24900 -0.59407298
13.25000 -0.6177399800000001
13.25100 -0.6413463
13.25200 -0.66489088
13.25300 -0.68837265
13.25400 -0.71179043
13.25500 -0.73514315
13.25600 -0.75842976
13.25700 -0.78164907
13.25800 -0.80480007
13.25900 -0.8278816
13.26000 -0.85089253
13.26100 -0.87383185
13.26200 -0.89669833
13.26300 -0.9194909600000001
13.26400 -0.94220862
13.26500 -0.96485019
13.26600 -0.98741455
13.26700 -1.0099006000000001
13.26800 -1.0323073
13.26900 -1.0546335
13.27000 -1.076878
13.27100 -1.09904
13.27200 -1.1211181000000001
13.27300 -1.1431114
13.27400 -1.1650186999999999
13.27500 -1.1868389
13.27600 -1.2085711000000001
13.27700 -1.2302141
13.27800 -1.2517668
13.27900 -1.2732283
13.28000 -1.2945975
13.28100 -1.3158733
13.28200 -1.3370547
13.28300 -1.3581407
13.28400 -1.3791302
13.28500 -1.4000222
13.28600 -1.4208157000000001
13.28700 -1.4415096
13.28800 -1.4621031
13.28900 -1.4825949
13.29000 -1.5029842999999998
13.29100 -1.5232701
13.29200 -1.5434515
13.29300 -1.5635274000000001
13.29400 -1.583497
13.29500 -1.6033594000000002
13.29600 -1.6231135
13.29700 -1.6427586
13.29800 -1.6622938
13.29900 -1.6817183999999998
13.30000 -1.7010313999999997
13.30100 -1.7202321
13.30200 -1.7393197999999999
13.30300 -1.7582936
13.30400 -1.7771529000000001
13.30500 -1.7958967
13.30600 -1.8145245
13.30700 -1.8330354
13.30800 -1.8514289
13.30900 -1.8697042000000001
13.31000 -1.8878605
13.31100 -1.9058973
13.31200 -1.9238135
13.31300 -1.9416085
13.31400 -1.9592816
13.31500 -1.976832
13.31600 -1.9942590999999998
13.31700 -2.011562
13.31800 -2.0287398000000003
13.31900 -2.0457918
13.32000 -2.0627173
13.32100 -2.0795155
13.32200 -2.0961856
13.32300 -2.1127269
13.32400 -2.1291386
13.32500 -2.14542
13.32600 -2.1615705
13.32700 -2.1775889999999998
13.32800 -2.1934753000000002
13.32900 -2.2092285
13.33000 -2.2248479000000003
13.33100 -2.2403329999999997
13.33200 -2.255683
13.33300 -2.2708975
13.33400 -2.285976
13.33500 -2.3009177
13.33600 -2.3157224
13.33700 -2.3303894
13.33800 -2.3449183
13.33900 -2.3593085
13.34000 -2.3735598
13.34100 -2.3876717
13.34200 -2.4016438
13.34300 -2.4154755999999997
13.34400 -2.4291668
13.34500 -2.442717
13.34600 -2.4561257999999997
13.34700 -2.4693929
13.34800 -2.4825178
13.34900 -2.4955003
13.35000 -2.5083397
13.35100 -2.5210358
13.35200 -2.533588
13.35300 -2.545996
13.35400 -2.5582593
13.35500 -2.5703773
13.35600 -2.5823496
13.35700 -2.5941757
13.35800 -2.6058553
13.35900 -2.6173877
13.36000 -2.6287723
13.36100 -2.6400091
13.36200 -2.6510973
13.36300 -2.6620366
13.36400 -2.6728267
13.36500 -2.6834672
13.36600 -2.6939577999999997
13.36700 -2.7042983
13.36800 -2.7144885
13.36900 -2.7245281
13.37000 -2.7344171
13.37100 -2.7441552000000002
13.37200 -2.7537426
13.37300 -2.7631791
13.37400 -2.772465
13.37500 -2.7815999000000002
13.37600 -2.7905842
13.37700 -2.799418
13.37800 -2.8081011
13.37900 -2.8166339
13.38000 -2.8250162999999997
13.38100 -2.8332485000000003
13.38200 -2.8413304999999998
13.38300 -2.8492626
13.38400 -2.8570444999999998
13.38500 -2.8646765000000003
13.38600 -2.8721586
13.38700 -2.8794907000000003
13.38800 -2.8866729
13.38900 -2.8937051
13.39000 -2.9005872
13.39100 -2.9073189999999998
13.39200 -2.9139007
13.39300 -2.9203318
13.39400 -2.9266125
13.39500 -2.9327424
13.39600 -2.9387215
13.39700 -2.9445495
13.39800 -2.9502265
13.39900 -2.9557524
13.40000 -2.9611269
13.40100 -2.9663500999999997
13.40200 -2.9714219
13.40300 -2.9763425
13.40400 -2.9811115999999998
13.40500 -2.9857296
13.40600 -2.9901964999999997
13.40700 -2.9945124
13.40800 -2.9986776
13.40900 -3.0026924
13.41000 -3.006557
13.41100 -3.0102719000000002
13.41200 -3.0138373
13.41300 -3.0172536
13.41400 -3.0205213
13.41500 -3.0236408
13.41600 -3.0266125
13.41700 -3.029437
13.41800 -3.0321147
13.41900 -3.0346461000000002
13.42000 -3.0370316
13.42100 -3.0392716
13.42200 -3.0413666999999998
13.42300 -3.0433172
13.42400 -3.0451238
13.42500 -3.0467868
13.42600 -3.0483065
13.42700 -3.0496836
13.42800 -3.0509181
13.42900 -3.0520108
13.43000 -3.0529618000000003
13.43100 -3.0537717
13.43200 -3.0544408
13.43300 -3.0549694
13.43400 -3.0553577
13.43500 -3.0556064000000003
13.43600 -3.0557159
13.43700 -3.0556864999999998
13.43800 -3.0555185
13.43900 -3.0552125
13.44000 -3.0547688
13.44100 -3.054188
13.44200 -3.0534705
13.44300 -3.0526169
13.44400 -3.0516274
13.44500 -3.0505028
13.44600 -3.0492436
13.44700 -3.0478504
13.44800 -3.0463235
13.44900 -3.0446637
13.45000 -3.0428717
13.45100 -3.0409478
13.45200 -3.0388927
13.45300 -3.0367071
13.45400 -3.0343915999999997
13.45500 -3.0319466999999998
13.45600 -3.0293731
13.45700 -3.0266713000000003
13.45800 -3.0238419999999997
13.45900 -3.0208858000000003
13.46000 -3.0178033
13.46100 -3.0145951
13.46200 -3.0112619
13.46300 -3.0078042
13.46400 -3.0042229
13.46500 -3.0005185
13.46600 -2.9966919
13.46700 -2.9927436000000003
13.46800 -2.9886745
13.46900 -2.9844852
13.47000 -2.9801767
13.47100 -2.9757498
13.47200 -2.9712053
13.47300 -2.9665440000000003
13.47400 -2.9617671000000003
13.47500 -2.9568752
13.47600 -2.9518696
13.47700 -2.946751
13.47800 -2.9415205
13.47900 -2.936179
13.48000 -2.9307276
13.48100 -2.925167
13.48200 -2.9194985
13.48300 -2.9137226
13.48400 -2.9078405000000003
13.48500 -2.9018531
13.48600 -2.8957609
13.48700 -2.8895652000000003
13.48800 -2.8832665
13.48900 -2.8768655
13.49000 -2.870363
13.49100 -2.8637597
13.49200 -2.8570563
13.49300 -2.8502533
13.49400 -2.8433517
13.49500 -2.8363517000000003
13.49600 -2.8292542
13.49700 -2.8220598
13.49800 -2.814769
13.49900 -2.8073825
13.50000 -2.7999008
13.50100 -2.7923247
13.50200 -2.7846549
13.50300 -2.7768921
13.50400 -2.7690373
13.50500 -2.7610911
13.50600 -2.7530545
13.50700 -2.7449284
13.50800 -2.7367137
13.50900 -2.7284116000000003
13.51000 -2.7200228
13.51100 -2.7115487000000003
13.51200 -2.7029904
13.51300 -2.6943492
13.51400 -2.6856261999999997
13.51500 -2.6768228
13.51600 -2.6679402000000003
13.51700 -2.6589796
13.51800 -2.6499424
13.51900 -2.6408298
13.52000 -2.631643
13.52100 -2.6223835
13.52200 -2.6130522
13.52300 -2.6036503
13.52400 -2.5941789
13.52500 -2.5846392
13.52600 -2.575032
13.52700 -2.5653585999999997
13.52800 -2.5556196
13.52900 -2.5458159
13.53000 -2.5359483
13.53100 -2.5260178
13.53200 -2.5160249
13.53300 -2.5059704
13.53400 -2.4958547
13.53500 -2.4856789
13.53600 -2.4754433
13.53700 -2.4651487999999997
13.53800 -2.4547961
13.53900 -2.4443856
13.54000 -2.4339182
13.54100 -2.4233947
13.54200 -2.4128158
13.54300 -2.4021823
13.54400 -2.3914952
13.54500 -2.3807554
13.54600 -2.3699638
13.54700 -2.3591211000000003
13.54800 -2.3482287
13.54900 -2.3372876000000002
13.55000 -2.3262985
13.55100 -2.3152629
13.55200 -2.3041816
13.55300 -2.2930561
13.55400 -2.2818873
13.55500 -2.2706762
13.55600 -2.2594241
13.55700 -2.2481322
13.55800 -2.2368018
13.55900 -2.2254337
13.56000 -2.2140291
13.56100 -2.2025891
13.56200 -2.1911146
13.56300 -2.1796067999999997
13.56400 -2.1680666
13.56500 -2.1564951
13.56600 -2.1448933
13.56700 -2.133262
13.56800 -2.1216019999999998
13.56900 -2.1099143000000002
13.57000 -2.0981997
13.57100 -2.0864591
13.57200 -2.0746931
13.57300 -2.0629026
13.57400 -2.0510884
13.57500 -2.0392513
13.57600 -2.027392
13.57700 -2.0155115
13.57800 -2.0036104999999997
13.57900 -1.9916897999999998
13.58000 -1.97975
13.58100 -1.9677922
13.58200 -1.9558173
13.58300 -1.9438259
13.58400 -1.9318190999999998
13.58500 -1.9197978
13.58600 -1.9077628999999998
13.58700 -1.8957153
13.58800 -1.8836562000000001
13.58900 -1.8715861999999999
13.59000 -1.8595064000000001
13.59100 -1.8474178
13.59200 -1.8353213
13.59300 -1.8232176
13.59400 -1.8111080000000002
13.59500 -1.7989932
13.59600 -1.7868739000000002
13.59700 -1.7747512
13.59800 -1.7626258
13.59900 -1.7504985
13.60000 -1.7383699999999997
13.60100 -1.7262412
13.60200 -1.714113
13.60300 -1.7019859
13.60400 -1.6898608
13.60500 -1.6777383
13.60600 -1.6656192
13.60700 -1.6535043999999999
13.60800 -1.6413944
13.60900 -1.62929
13.61000 -1.6171920999999998
13.61100 -1.6051014999999997
13.61200 -1.5930189000000001
13.61300 -1.5809449999999998
13.61400 -1.5688806999999998
13.61500 -1.5568266000000002
13.61600 -1.5447835
13.61700 -1.5327522999999998
13.61800 -1.5207336999999999
13.61900 -1.5087283999999999
13.62000 -1.4967371999999999
13.62100 -1.4847606
13.62200 -1.4727995
13.62300 -1.4608543
13.62400 -1.448926
13.62500 -1.4370148
13.62600 -1.4251215
13.62700 -1.4132466
13.62800 -1.4013906
13.62900 -1.389554
13.63000 -1.3777374
13.63100 -1.3659412
13.63200 -1.3541658
13.63300 -1.3424118
13.63400 -1.3306795
13.63500 -1.3189693
13.63600 -1.3072818
13.63700 -1.2956172
13.63800 -1.2839762
13.63900 -1.2723589
13.64000 -1.2607661
13.64100 -1.2491980999999999
13.64200 -1.2376556
13.64300 -1.226139
13.64400 -1.2146488
13.64500 -1.2031856
13.64600 -1.1917502
13.64700 -1.1803431
13.64800 -1.168965
13.64900 -1.1576166
13.65000 -1.1462987
13.65100 -1.1350121
13.65200 -1.1237576
13.65300 -1.1125359
13.65400 -1.1013479
13.65500 -1.0901944000000001
13.65600 -1.0790761
13.65700 -1.0679938
13.65800 -1.0569483
13.65900 -1.0459403
13.66000 -1.0349702
13.66100 -1.0240389
13.66200 -1.0131467
13.66300 -1.0022942
13.66400 -0.99148173
13.66500 -0.98070959
13.66600 -0.96997796
13.66700 -0.95928712
13.66800 -0.9486371699999999
13.66900 -0.9380281
13.67000 -0.9274599099999999
13.67100 -0.91693262
13.67200 -0.9064461100000001
13.67300 -0.8960003
13.67400 -0.8855951000000001
13.67500 -0.87523041
13.67600 -0.86490605
13.67700 -0.85462192
13.67800 -0.8443780200000001
13.67900 -0.83417427
13.68000 -0.8240105600000001
13.68100 -0.81388699
13.68200 -0.80380365
13.68300 -0.79376064
13.68400 -0.78375814
13.68500 -0.77379635
13.68600 -0.76387553
13.68700 -0.7539960099999999
13.68800 -0.74415812
13.68900 -0.7343623300000001
13.69000 -0.72460906
13.69100 -0.71489876
13.69200 -0.70523196
13.69300 -0.6956091600000001
13.69400 -0.68603093
13.69500 -0.67649777
13.69600 -0.6670102
13.69700 -0.65756878
13.69800 -0.64817402
13.69900 -0.63882638
13.70000 -0.62952628
13.70100 -0.62027415
13.70200 -0.61107031
13.70300 -0.60191508
13.70400 -0.59280866
13.70500 -0.58375122
13.70600 -0.57474291
13.70700 -0.5657837699999999
13.70800 -0.55687381
13.70900 -0.54801293
13.71000 -0.53920103
13.71100 -0.53043799
13.71200 -0.52172365
13.71300 -0.51305774
13.71400 -0.50444002
13.71500 -0.49587032000000003
13.71600 -0.48734829999999996
13.71700 -0.47887373
13.71800 -0.47044638
13.71900 -0.46206601
13.72000 -0.45373235
13.72100 -0.44544525
13.72200 -0.43720454
13.72300 -0.42901006999999997
13.72400 -0.42086164000000004
13.72500 -0.41275923
13.72600 -0.40470269000000003
13.72700 -0.39669196000000007
13.72800 -0.38872703000000003
13.72900 -0.38080784
13.73000 -0.37293434000000003
13.73100 -0.36510653
13.73200 -0.35732435
13.73300 -0.34958781
13.73400 -0.34189685
13.73500 -0.33425146
13.73600 -0.32665161000000004
13.73700 -0.31909724
13.73800 -0.31158826
13.73900 -0.30412464
13.74000 -0.29670626
13.74100 -0.28933305000000004
13.74200 -0.28200488999999995
13.74300 -0.27472165
13.74400 -0.2674832
13.74500 -0.26028941
13.74600 -0.25314011
13.74700 -0.24603514
13.74800 -0.23897435
13.74900 -0.23195753
13.75000 -0.22498451
13.75100 -0.21805507000000002
13.75200 -0.21116904
13.75300 -0.20432619000000002
13.75400 -0.19752632
13.75500 -0.19076924
13.75600 -0.18405472
13.75700 -0.17738254
13.75800 -0.17075246
13.75900 -0.16416429000000002
13.76000 -0.15761778
13.76100 -0.15111269000000002
13.76200 -0.14464878
13.76300 -0.13822581
13.76400 -0.13184352
13.76500 -0.12550163
13.76600 -0.11919986999999999
13.76700 -0.11293795
13.76800 -0.10671556
13.76900 -0.10053238
13.77000 -0.09438809399999999
13.77100 -0.088282337
13.77200 -0.082214759
13.77300 -0.076184986
13.77400 -0.070192636
13.77500 -0.064237317
13.77600 -0.05831864
13.77700 -0.052436208
13.77800 -0.046589624
13.77900 -0.0407785
13.78000 -0.035002455
13.78100 -0.029261115999999997
13.78200 -0.023554129
13.78300 -0.017881152
13.78400 -0.012241868999999999
13.78500 -0.0066359782
13.78600 -0.0010632031
13.78700 0.0044767134
13.78800 0.0099840079
13.78900 0.015458900000000001
13.79000 0.020901591
13.79100 0.026312272999999997
13.79200 0.031691126
13.79300 0.037038329
13.79400 0.042354059
13.79500 0.047638497
13.79600 0.05289184
13.79700 0.058114296
13.79800 0.06330609300000001
13.79900 0.068467489
13.80000 0.073598762
13.80100 0.078700227
13.80200 0.083772233
13.80300 0.08881517
13.80400 0.093829457
13.80500 0.09881554900000002
13.80600 0.10377394999999999
13.80700 0.10870518
13.80800 0.11360982
13.80900 0.11848845
13.81000 0.12334170000000001
13.81100 0.1281702
13.81200 0.13297461
13.81300 0.1377556
13.81400 0.14251384
13.81500 0.14725000000000002
13.81600 0.15196475
13.81700 0.15665874000000002
13.81800 0.16133258
13.81900 0.1659869
13.82000 0.17062227000000002
13.82100 0.17523922
13.82200 0.17983825
13.82300 0.18441982999999998
13.82400 0.18898437
13.82500 0.19353223
13.82600 0.19806374000000002
13.82700 0.20257917
13.82800 0.20707876
13.82900 0.21156271000000001
13.83000 0.21603114
13.83100 0.22048421999999998
13.83200 0.22492204
13.83300 0.22934468
13.83400 0.23375223
13.83500 0.23814475
13.83600 0.24252231
13.83700 0.24688501999999998
13.83800 0.25123297
13.83900 0.25556628
13.84000 0.25988512
13.84100 0.26418969999999997
13.84200 0.26848025000000003
13.84300 0.27275705
13.84400 0.27702043000000004
13.84500 0.28127078
13.84600 0.28550848
13.84700 0.28973403000000003
13.84800 0.29394792000000003
13.84900 0.29815068
13.85000 0.30234286
13.85100 0.3065251
13.85200 0.31069801
13.85300 0.31486222999999997
13.85400 0.31901842
13.85500 0.32316726
13.85600 0.32730936
13.85700 0.33144541
13.85800 0.33557601000000004
13.85900 0.33970182
13.86000 0.34382341
13.86100 0.34794135
13.86200 0.35205618
13.86300 0.35616844
13.86400 0.36027858
13.86500 0.36438704
13.86600 0.36849421
13.86700 0.37260046
13.86800 0.37670613000000003
13.86900 0.38081149
13.87000 0.38491681
13.87100 0.38902231
13.87200 0.39312821
13.87300 0.39723469
13.87400 0.40134187
13.87500 0.40544993
13.87600 0.40955897
13.87700 0.41366913
13.87800 0.4177805
13.87900 0.42189327
13.88000 0.42600753
13.88100 0.43012341
13.88200 0.43424112000000004
13.88300 0.43836077999999995
13.88400 0.44248257999999996
13.88500 0.44660675000000005
13.88600 0.45073348999999996
13.88700 0.45486301999999995
13.88800 0.45899563
13.88900 0.46313158
13.89000 0.46727112
13.89100 0.47141457999999997
13.89200 0.47556218
13.89300 0.47971424999999995
13.89400 0.48387107
13.89500 0.48803296
13.89600 0.49220016
13.89700 0.49637295
13.89800 0.50055156
13.89900 0.50473628
13.90000 0.50892732
13.90100 0.5131249299999999
13.90200 0.51732934
13.90300 0.52154073
13.90400 0.5257592999999999
13.90500 0.52998522
13.90600 0.53421874
13.90700 0.53845998
13.90800 0.54270914
13.90900 0.5469664
13.91000 0.5512319
13.91100 0.55550584
13.91200 0.55978838
13.91300 0.56407969
13.91400 0.56837997
13.91500 0.57268939
13.91600 0.57700807
13.91700 0.58133621
13.91800 0.58567398
13.91900 0.5900215799999999
13.92000 0.59437915
13.92100 0.59874682
13.92200 0.60312478
13.92300 0.60751317
13.92400 0.61191218
13.92500 0.6163219
13.92600 0.62074251
13.92700 0.6251741199999999
13.92800 0.62961681
13.92900 0.63407072
13.93000 0.63853594
13.93100 0.6430125800000001
13.93200 0.64750067
13.93300 0.65200031
13.93400 0.65651149
13.93500 0.66103428
13.93600 0.6655687
13.93700 0.67011472
13.93800 0.67467233
13.93900 0.67924149
13.94000 0.6838221999999999
13.94100 0.68841437
13.94200 0.6930179
13.94300 0.69763274
13.94400 0.7022588
13.94500 0.706896
13.94600 0.71154423
13.94700 0.7162034
13.94800 0.72087343
13.94900 0.72555421
13.95000 0.7302457
13.95100 0.73494781
13.95200 0.7396604400000001
13.95300 0.74438355
13.95400 0.74911709
13.95500 0.7538610099999999
13.95600 0.75861528
13.95700 0.76337983
13.95800 0.76815463
13.95900 0.77293962
13.96000 0.77773477
13.96100 0.78253997
13.96200 0.78735519
13.96300 0.7921803700000001
13.96400 0.7970154300000001
13.96500 0.8018601699999999
13.96600 0.8067145899999999
13.96700 0.81157843
13.96800 0.8164515699999999
13.96900 0.8213338400000001
13.97000 0.82622515
13.97100 0.83112521
13.97200 0.83603375
13.97300 0.84095066
13.97400 0.84587568
13.97500 0.8508085300000001
13.97600 0.85574901
13.97700 0.86069694
13.97800 0.86565204
13.97900 0.87061403
13.98000 0.87558273
13.98100 0.88055786
13.98200 0.88553922
13.98300 0.89052664
13.98400 0.89551983
13.98500 0.90051861
13.98600 0.9055228000000001
13.98700 0.9105321
13.98800 0.9155464400000001
13.98900 0.9205656099999999
13.99000 0.9255893499999999
13.99100 0.93061756
13.99200 0.93565006
13.99300 0.94068665
13.99400 0.94572706
13.99500 0.9507711999999999
13.99600 0.95581887
13.99700 0.96086981
13.99800 0.96592382
13.99900 0.9709807100000001
14.00000 0.97604012
14.00100 0.9811018600000001
14.00200 0.9861655500000001
14.00300 0.99123083
14.00400 0.99629741
14.00500 1.0013648
14.00600 1.0064327
14.00700 1.0115005
14.00800 1.0165677
14.00900 1.0216338999999999
14.01000 1.0266986
14.01100 1.031761
14.01200 1.0368206
14.01300 1.0418768
14.01400 1.0469291
14.01500 1.0519769
14.01600 1.0570195
14.01700 1.0620562
14.01800 1.0670867
14.01900 1.0721102999999998
14.02000 1.0771265
14.02100 1.0821348
14.02200 1.0871347999999998
14.02300 1.0921258999999999
14.02400 1.097108
14.02500 1.1020804
14.02600 1.1070429
14.02700 1.1119953
14.02800 1.1169372
14.02900 1.1218683999999999
14.03000 1.1267886
14.03100 1.1316977000000001
14.03200 1.1365953
14.03300 1.1414813
14.03400 1.1463554
14.03500 1.1512174
14.03600 1.1560671
14.03700 1.1609042
14.03800 1.1657284
14.03900 1.1705393
14.04000 1.1753365999999998
14.04100 1.1801201000000001
14.04200 1.1848891
14.04300 1.1896433
14.04400 1.1943823
14.04500 1.1991053999999999
14.04600 1.2038121000000002
14.04700 1.2085019000000001
14.04800 1.213174
14.04900 1.217828
14.05000 1.2224631
14.05100 1.2270786
14.05200 1.2316737
14.05300 1.2362478
14.05400 1.2408001
14.05500 1.2453299
14.05600 1.2498364
14.05700 1.2543189
14.05800 1.2587769
14.05900 1.2632094999999999
14.06000 1.2676163
14.06100 1.2719965
14.06200 1.2763495999999999
14.06300 1.280675
14.06400 1.2849723
14.06500 1.289241
14.06600 1.2934807
14.06700 1.2976908
14.06800 1.3018711
14.06900 1.3060212999999998
14.07000 1.3101408
14.07100 1.3142295
14.07200 1.3182869
14.07300 1.3223127
14.07400 1.3263067
14.07500 1.3302684
14.07600 1.3341973999999999
14.07700 1.3380934
14.07800 1.3419560000000001
14.07900 1.3457847
14.08000 1.349579
14.08100 1.3533385
14.08200 1.3570624999999998
14.08300 1.3607508000000001
14.08400 1.3644025
14.08500 1.3680172000000002
14.08600 1.3715944
14.08700 1.3751335
14.08800 1.3786337
14.08900 1.3820947000000001
14.09000 1.3855157
14.09100 1.3888963
14.09200 1.3922356
14.09300 1.3955333
14.09400 1.3987888
14.09500 1.4020015000000001
14.09600 1.4051707
14.09700 1.4082961999999999
14.09800 1.4113772
14.09900 1.4144132
14.10000 1.4174038
14.10100 1.4203484
14.10200 1.4232466
14.10300 1.4260978
14.10400 1.4289015999999999
14.10500 1.4316575
14.10600 1.4343649
14.10700 1.4370235
14.10800 1.4396328
14.10900 1.4421922
14.11000 1.4447015
14.11100 1.4471601
14.11200 1.4495675
14.11300 1.4519234
14.11400 1.4542272
14.11500 1.4564786
14.11600 1.4586771
14.11700 1.4608222
14.11800 1.4629135999999998
14.11900 1.4649508
14.12000 1.4669333
14.12100 1.4688607
14.12200 1.4707328
14.12300 1.472549
14.12400 1.4743088999999998
14.12500 1.4760122
14.12600 1.4776585
14.12700 1.4792474
14.12800 1.4807786
14.12900 1.4822518
14.13000 1.4836665
14.13100 1.4850226
14.13200 1.4863197
14.13300 1.4875574
14.13400 1.4887355
14.13500 1.4898538
14.13600 1.4909116999999998
14.13700 1.4919092
14.13800 1.4928457
14.13900 1.4937209999999999
14.14000 1.4945347
14.14100 1.4952864
14.14200 1.4959756
14.14300 1.4966021
14.14400 1.4971653
14.14500 1.4976648000000001
14.14600 1.4981001
14.14700 1.4984706
14.14800 1.4987759999999999
14.14900 1.4990157
14.15000 1.4991892999999998
14.15100 1.4992962
14.15200 1.4993359
14.15300 1.4993081
14.15400 1.4992122
14.15500 1.4990478
14.15600 1.4988146
14.15700 1.4985122
14.15800 1.4981403
14.15900 1.4976988
14.16000 1.4971872000000002
14.16100 1.4966055
14.16200 1.4959535
14.16300 1.495231
14.16400 1.4944381
14.16500 1.4935747
14.16600 1.4926407
14.16700 1.4916364
14.16800 1.4905616
14.16900 1.4894163999999999
14.17000 1.4882009999999999
14.17100 1.4869154
14.17200 1.4855597999999999
14.17300 1.4841342
14.17400 1.4826387
14.17500 1.4810734
14.17600 1.4794385
14.17700 1.4777339
14.17800 1.4759596
14.17900 1.4741157
14.18000 1.4722021
14.18100 1.4702188
14.18200 1.4681655999999998
14.18300 1.4660424
14.18400 1.463849
14.18500 1.4615852
14.18600 1.4592508
14.18700 1.4568455
14.18800 1.454369
14.18900 1.451821
14.19000 1.4492012
14.19100 1.4465093
14.19200 1.4437449
14.19300 1.4409078
14.19400 1.4379977
14.19500 1.4350144
14.19600 1.4319576
14.19700 1.4288272
14.19800 1.425623
14.19900 1.4223447999999999
14.20000 1.4189927
14.20100 1.4155666
14.20200 1.4120666
14.20300 1.4084927
14.20400 1.4048450000000001
14.20500 1.4011236
14.20600 1.3973286999999999
14.20700 1.3934606
14.20800 1.3895194
14.20900 1.3855054
14.21000 1.3814188
14.21100 1.3772598
14.21200 1.3730287
14.21300 1.3687258
14.21400 1.3643513
14.21500 1.3599056999999999
14.21600 1.3553889
14.21700 1.3508014000000002
14.21800 1.3461433999999999
14.21900 1.3414150999999999
14.22000 1.3366167
14.22100 1.3317485
14.22200 1.3268108
14.22300 1.3218036
14.22400 1.3167272
14.22500 1.311582
14.22600 1.3063679
14.22700 1.3010855
14.22800 1.2957348
14.22900 1.2903159000000002
14.23000 1.2848293
14.23100 1.2792751
14.23200 1.2736536
14.23300 1.2679649
14.23400 1.2622092999999999
14.23500 1.256387
14.23600 1.2504984000000001
14.23700 1.2445435
14.23800 1.2385228
14.23900 1.2324364
14.24000 1.2262845
14.24100 1.2200676000000001
14.24200 1.2137857
14.24300 1.2074392
14.24400 1.2010285
14.24500 1.1945535999999999
14.24600 1.1880149
14.24700 1.1814127
14.24800 1.1747472
14.24900 1.1680188
14.25000 1.1612276
14.25100 1.154374
14.25200 1.1474582
14.25300 1.1404807
14.25400 1.1334416
14.25500 1.1263412000000002
14.25600 1.1191801
14.25700 1.1119584999999998
14.25800 1.1046767000000002
14.25900 1.0973353
14.26000 1.0899345
14.26100 1.0824749999999999
14.26200 1.0749572
14.26300 1.0673815
14.26400 1.0597486999999999
14.26500 1.0520591
14.26600 1.0443135
14.26700 1.0365124
14.26800 1.0286563
14.26900 1.0207459
14.27000 1.0127819
14.27100 1.0047649
14.27200 0.99669546
14.27300 0.98857423
14.27400 0.98040169
14.27500 0.97217849
14.27600 0.96390517
14.27700 0.9555822199999999
14.27800 0.94721019
14.27900 0.93878945
14.28000 0.93032047
14.28100 0.9218037099999999
14.28200 0.9132395499999999
14.28300 0.9046284499999999
14.28400 0.89597069
14.28500 0.88726664
14.28600 0.87851668
14.28700 0.86972117
14.28800 0.8608805
14.28900 0.8519949400000001
14.29000 0.84306495
14.29100 0.83409101
14.29200 0.8250734799999999
14.29300 0.81601283
14.29400 0.8069095199999999
14.29500 0.79776412
14.29600 0.78857718
14.29700 0.77934926
14.29800 0.77008097
14.29900 0.76077301
14.30000 0.75142602
14.30100 0.74204076
14.30200 0.73261796
14.30300 0.72315838
14.30400 0.7136628
14.30500 0.7041320200000001
14.30600 0.6945668700000001
14.30700 0.68496815
14.30800 0.67533674
14.30900 0.66567343
14.31000 0.65597901
14.31100 0.64625433
14.31200 0.63650017
14.31300 0.62671728
14.31400 0.6169064400000001
14.31500 0.60706837
14.31600 0.59720376
14.31700 0.58731325
14.31800 0.5773975
14.31900 0.56745717
14.32000 0.55749277
14.32100 0.5475048899999999
14.32200 0.5374940100000001
14.32300 0.5274606900000001
14.32400 0.5174054299999999
14.32500 0.50732866
14.32600 0.49723089
14.32700 0.48711253
14.32800 0.47697406
14.32900 0.46681594
14.33000 0.45663863
14.33100 0.44644256000000004
14.33200 0.43622823
14.33300 0.42599617
14.33400 0.41574682
14.33500 0.40548076
14.33600 0.39519849
14.33700 0.38490053
14.33800 0.37458746
14.33900 0.36425986
14.34000 0.35391832
14.34100 0.34356341
14.34200 0.33319576
14.34300 0.32281599
14.34400 0.31242473
14.34500 0.30202263
14.34600 0.29161032
14.34700 0.28118847
14.34800 0.27075774999999996
14.34900 0.26031884
14.35000 0.2498724
14.35100 0.23941915000000003
14.35200 0.22895974000000002
14.35300 0.21849493
14.35400 0.20802542999999998
14.35500 0.19755196
14.35600 0.18707525
14.35700 0.17659606
14.35800 0.16611513
14.35900 0.15563323
14.36000 0.14515113000000002
14.36100 0.13466958
14.36200 0.12418937000000001
14.36300 0.11371128000000001
14.36400 0.10323608000000001
14.36500 0.092764548
14.36600 0.082297437
14.36700 0.071835512
14.36800 0.061379524
14.36900 0.050930207000000005
14.37000 0.040488283
14.37100 0.030054452000000002
14.37200 0.019629396
14.37300 0.0092137736
14.37400 -0.0011917806
14.37500 -0.011586659000000001
14.37600 -0.021970284
14.37700 -0.032342103
14.37800 -0.0427016
14.37900 -0.053048279
14.38000 -0.063381688
14.38100 -0.07370138799999999
14.38200 -0.084006978
14.38300 -0.09429807
14.38400 -0.10457430000000001
14.38500 -0.11483532
14.38600 -0.1250808
14.38700 -0.13531041
14.38800 -0.14552382
14.38900 -0.15572070999999998
14.39000 -0.16590073
14.39100 -0.17606354
14.39200 -0.18620878
14.39300 -0.19633605
14.39400 -0.20644495000000002
14.39500 -0.21653504
14.39600 -0.22660584999999997
14.39700 -0.23665687000000002
14.39800 -0.24668758000000002
14.39900 -0.25669744
14.40000 -0.26668585
14.40100 -0.27665221
14.40200 -0.28659592
14.40300 -0.29651632
14.40400 -0.30641276
14.40500 -0.31628459999999997
14.40600 -0.32613117
14.40700 -0.33595182
14.40800 -0.34574594000000003
14.40900 -0.35551286
14.41000 -0.36525198000000003
14.41100 -0.37496271999999997
14.41200 -0.38464447
14.41300 -0.39429669
14.41400 -0.40391888000000004
14.41500 -0.41351048
14.41600 -0.42307107
14.41700 -0.43260012999999997
14.41800 -0.44209723999999995
14.41900 -0.45156199
14.42000 -0.46099396
14.42100 -0.47039273
14.42200 -0.47975787999999997
14.42300 -0.48908907999999995
14.42400 -0.49838591
14.42500 -0.50764801
14.42600 -0.51687495
14.42700 -0.52606636
14.42800 -0.53522186
14.42900 -0.544341
14.43000 -0.5534234
14.43100 -0.5624686400000001
14.43200 -0.57147625
14.43300 -0.58044582
14.43400 -0.58937692
14.43500 -0.5982691
14.43600 -0.60712188
14.43700 -0.61593484
14.43800 -0.62470753
14.43900 -0.63343951
14.44000 -0.64213038
14.44100 -0.65077967
14.44200 -0.65938705
14.44300 -0.66795209
14.44400 -0.67647449
14.44500 -0.6849539
14.44600 -0.6933900500000001
14.44700 -0.7017826199999999
14.44800 -0.71013137
14.44900 -0.71843611
14.45000 -0.72669662
14.45100 -0.7349127
14.45200 -0.74308417
14.45300 -0.75121094
14.45400 -0.75929286
14.45500 -0.7673298000000001
14.45600 -0.77532167
14.45700 -0.78326827
14.45800 -0.7911696100000001
14.45900 -0.79902541
14.46000 -0.8068356699999999
14.46100 -0.8146001999999999
14.46200 -0.8223188100000001
14.46300 -0.8299913299999999
14.46400 -0.8376175499999999
14.46500 -0.84519731
14.46600 -0.85273031
14.46700 -0.86021647
14.46800 -0.8676554100000001
14.46900 -0.87504704
14.47000 -0.8823909799999999
14.47100 -0.8896870499999999
14.47200 -0.89693507
14.47300 -0.90413475
14.47400 -0.91128582
14.47500 -0.91838818
14.47600 -0.92544155
14.47700 -0.93244575
14.47800 -0.93940059
14.47900 -0.94630588
14.48000 -0.95316153
14.48100 -0.95996736
14.48200 -0.9667231700000001
14.48300 -0.9734288799999999
14.48400 -0.9800843
14.48500 -0.98668924
14.48600 -0.9932435999999999
14.48700 -0.9997472199999999
14.48800 -1.0061999
14.48900 -1.0126015
14.49000 -1.0189518
14.49100 -1.0252507
14.49200 -1.031498
14.49300 -1.0376933
14.49400 -1.0438366
14.49500 -1.0499275000000001
14.49600 -1.0559659000000001
14.49700 -1.0619515
14.49800 -1.067884
14.49900 -1.0737632000000001
14.50000 -1.0795890000000001
14.50100 -1.0853611
14.50200 -1.0910792
14.50300 -1.0967433
14.50400 -1.102353
14.50500 -1.1079082
14.50600 -1.1134089
14.50700 -1.1188549
14.50800 -1.1242461000000001
14.50900 -1.1295827
14.51000 -1.1348645
14.51100 -1.1400917
14.51200 -1.1452642000000002
14.51300 -1.1503823
14.51400 -1.1554461
14.51500 -1.1604557999999998
14.51600 -1.1654115
14.51700 -1.1703135
14.51800 -1.1751622
14.51900 -1.1799577
14.52000 -1.1847002
14.52100 -1.1893902
14.52200 -1.1940278
14.52300 -1.1986132999999999
14.52400 -1.2031469
14.52500 -1.2076286999999999
14.52600 -1.212059
14.52700 -1.2164378999999998
14.52800 -1.2207656
14.52900 -1.2250422
14.53000 -1.2292676
14.53100 -1.2334418999999999
14.53200 -1.2375653
14.53300 -1.2416375
14.53400 -1.2456585
14.53500 -1.2496281999999999
14.53600 -1.2535467
14.53700 -1.2574137
14.53800 -1.2612292
14.53900 -1.2649929
14.54000 -1.2687049000000001
14.54100 -1.2723649
14.54200 -1.2759728
14.54300 -1.2795286
14.54400 -1.2830321
14.54500 -1.2864832
14.54600 -1.2898819000000001
14.54700 -1.293228
14.54800 -1.2965215
14.54900 -1.2997625000000002
14.55000 -1.3029509
14.55100 -1.3060867999999999
14.55200 -1.30917
14.55300 -1.3122007999999998
14.55400 -1.3151792
14.55500 -1.3181051
14.55600 -1.3209788
14.55700 -1.3238003
14.55800 -1.3265696
14.55900 -1.329287
14.56000 -1.3319526
14.56100 -1.3345663
14.56200 -1.3371284
14.56300 -1.339639
14.56400 -1.3420981
14.56500 -1.344506
14.56600 -1.3468626
14.56700 -1.3491682
14.56800 -1.3514228
14.56900 -1.3536267
14.57000 -1.3557799000000001
14.57100 -1.3578826
14.57200 -1.3599349
14.57300 -1.3619371
14.57400 -1.3638892999999999
14.57500 -1.3657918
14.57600 -1.3676449
14.57700 -1.3694488
14.57800 -1.3712036
14.57900 -1.3729099
14.58000 -1.3745679
14.58100 -1.3761778
14.58200 -1.3777401
14.58300 -1.3792551
14.58400 -1.3807231
14.58500 -1.3821444
14.58600 -1.3835193000000001
14.58700 -1.3848481
14.58800 -1.386131
14.58900 -1.3873682999999999
14.59000 -1.3885602000000001
14.59100 -1.389707
14.59200 -1.3908086
14.59300 -1.3918652999999999
14.59400 -1.3928771
14.59500 -1.393844
14.59600 -1.3947661
14.59700 -1.3956433000000001
14.59800 -1.3964756
14.59900 -1.397263
14.60000 -1.3980052
14.60100 -1.3987024000000001
14.60200 -1.3993545
14.60300 -1.3999612
14.60400 -1.4005226000000002
14.60500 -1.4010386
14.60600 -1.4015091
14.60700 -1.4019340999999998
14.60800 -1.4023136999999999
14.60900 -1.4026479
14.61000 -1.4029367
14.61100 -1.4031802
14.61200 -1.4033787
14.61300 -1.4035322
14.61400 -1.4036409
14.61500 -1.403705
14.61600 -1.4037249
14.61700 -1.4037007000000001
14.61800 -1.4036329
14.61900 -1.4035216
14.62000 -1.4033672000000001
14.62100 -1.4031702
14.62200 -1.4029307
14.62300 -1.4026493
14.62400 -1.4023261
14.62500 -1.4019614999999999
14.62600 -1.4015557
14.62700 -1.4011091999999998
14.62800 -1.400622
14.62900 -1.4000944
14.63000 -1.3995266
14.63100 -1.3989187
14.63200 -1.3982709
14.63300 -1.3975832000000001
14.63400 -1.3968557
14.63500 -1.3960884999999998
14.63600 -1.3952816
14.63700 -1.3944351000000001
14.63800 -1.393549
14.63900 -1.3926232
14.64000 -1.3916579
14.64100 -1.3906531
14.64200 -1.3896088
14.64300 -1.3885250999999998
14.64400 -1.3874021
14.64500 -1.3862400000000001
14.64600 -1.3850390000000001
14.64700 -1.3837992000000001
14.64800 -1.3825209
14.64900 -1.3812042
14.65000 -1.3798494
14.65100 -1.3784568000000001
14.65200 -1.3770266
14.65300 -1.3755593
14.65400 -1.3740549
14.65500 -1.3725138
14.65600 -1.3709364
14.65700 -1.3693227000000001
14.65800 -1.367673
14.65900 -1.3659876
14.66000 -1.3642665999999999
14.66100 -1.3625101000000002
14.66200 -1.3607183
14.66300 -1.3588914
14.66400 -1.3570293
14.66500 -1.3551321
14.66600 -1.3531999
14.66700 -1.3512325
14.66800 -1.3492302
14.66900 -1.3471929
14.67000 -1.3451206
14.67100 -1.3430133
14.67200 -1.3408710000000001
14.67300 -1.3386938
14.67400 -1.3364816
14.67500 -1.3342345
14.67600 -1.3319526
14.67700 -1.3296359
14.67800 -1.3272847
14.67900 -1.3248989
14.68000 -1.3224787999999998
14.68100 -1.3200245
14.68200 -1.3175361
14.68300 -1.3150138
14.68400 -1.3124578
14.68500 -1.3098683
14.68600 -1.3072455
14.68700 -1.3045897000000002
14.68800 -1.3019009
14.68900 -1.2991795000000002
14.69000 -1.2964256
14.69100 -1.2936393
14.69200 -1.2908207
14.69300 -1.2879701000000001
14.69400 -1.2850876
14.69500 -1.2821730999999998
14.69600 -1.2792269
14.69700 -1.2762489
14.69800 -1.2732392000000001
14.69900 -1.2701977999999998
14.70000 -1.2671247
14.70100 -1.2640200000000001
14.70200 -1.2608835
14.70300 -1.2577153
14.70400 -1.2545153
14.70500 -1.2512837
14.70600 -1.2480203
14.70700 -1.2447253
14.70800 -1.2413986
14.70900 -1.2380404
14.71000 -1.2346508
14.71100 -1.2312299
14.71200 -1.2277778
14.71300 -1.2242948999999999
14.71400 -1.2207812
14.71500 -1.217237
14.71600 -1.2136626
14.71700 -1.2100583
14.71800 -1.2064244
14.71900 -1.202761
14.72000 -1.1990686
14.72100 -1.1953474
14.72200 -1.1915976
14.72300 -1.1878195
14.72400 -1.1840133
14.72500 -1.1801789999999999
14.72600 -1.176317
14.72700 -1.1724273
14.72800 -1.1685098999999999
14.72900 -1.1645648
14.73000 -1.1605921
14.73100 -1.1565917000000001
14.73200 -1.1525636000000001
14.73300 -1.1485076
14.73400 -1.1444236
14.73500 -1.1403115
14.73600 -1.1361712
14.73700 -1.1320023000000001
14.73800 -1.1278048
14.73900 -1.1235785999999999
14.74000 -1.1193234
14.74100 -1.1150391000000002
14.74200 -1.1107257000000001
14.74300 -1.1063829
14.74400 -1.1020108
14.74500 -1.0976093
14.74600 -1.0931783
14.74700 -1.088718
14.74800 -1.0842281
14.74900 -1.079709
14.75000 -1.0751607
14.75100 -1.0705833
14.75200 -1.0659770000000002
14.75300 -1.061342
14.75400 -1.0566784
14.75500 -1.0519865
14.75600 -1.0472664
14.75700 -1.0425184
14.75800 -1.0377427
14.75900 -1.0329394
14.76000 -1.0281088
14.76100 -1.0232510000000001
14.76200 -1.0183662
14.76300 -1.0134546
14.76400 -1.0085162
14.76500 -1.0035509999999999
14.76600 -0.9985592200000001
14.76700 -0.9935407
14.76800 -0.98849554
14.76900 -0.98342365
14.77000 -0.97832493
14.77100 -0.9731994
14.77200 -0.9680469500000001
14.77300 -0.96286749
14.77400 -0.95766094
14.77500 -0.9524270899999999
14.77600 -0.94716595
14.77700 -0.94187753
14.77800 -0.9365616400000001
14.77900 -0.9312182699999999
14.78000 -0.92584742
14.78100 -0.9204491
14.78200 -0.91502331
14.78300 -0.90957005
14.78400 -0.90408949
14.78500 -0.89858165
14.78600 -0.89304661
14.78700 -0.88748448
14.78800 -0.88189533
14.78900 -0.87627927
14.79000 -0.8706364799999999
14.79100 -0.86496705
14.79200 -0.8592709900000001
14.79300 -0.8535484799999999
14.79400 -0.8477995199999999
14.79500 -0.8420242
14.79600 -0.83622253
14.79700 -0.8303945
14.79800 -0.82454011
14.79900 -0.81865937
14.80000 -0.8127521699999999
14.80100 -0.8068184399999999
14.80200 -0.80085807
14.80300 -0.7948709700000001
14.80400 -0.78885695
14.80500 -0.78281593
14.80600 -0.7767478
14.80700 -0.7706524299999999
14.80800 -0.76452969
14.80900 -0.7583794199999999
14.81000 -0.75220149
14.81100 -0.74599585
14.81200 -0.73976237
14.81300 -0.7335010000000001
14.81400 -0.72721168
14.81500 -0.7208943800000001
14.81600 -0.7145491
14.81700 -0.70817578
14.81800 -0.70177447
14.81900 -0.69534522
14.82000 -0.68888804
14.82100 -0.68240296
14.82200 -0.6758900800000001
14.82300 -0.66934945
14.82400 -0.6627811100000001
14.82500 -0.6561851599999999
14.82600 -0.64956164
14.82700 -0.64291055
14.82800 -0.63623199
14.82900 -0.62952596
14.83000 -0.6227924499999999
14.83100 -0.61603147
14.83200 -0.60924301
14.83300 -0.60242703
14.83400 -0.59558349
14.83500 -0.58871233
14.83600 -0.58181346
14.83700 -0.57488685
14.83800 -0.56793233
14.83900 -0.56094988
14.84000 -0.5539394
14.84100 -0.54690079
14.84200 -0.53983396
14.84300 -0.53273886
14.84400 -0.52561546
14.84500 -0.51846369
14.84600 -0.51128352
14.84700 -0.50407494
14.84800 -0.49683801
14.84900 -0.48957272
14.85000 -0.48227911
14.85100 -0.47495724
14.85200 -0.46760715
14.85300 -0.46022893000000004
14.85400 -0.45282263
14.85500 -0.44538829999999996
14.85600 -0.43792604
14.85700 -0.43043587
14.85800 -0.42291787
14.85900 -0.41537206
14.86000 -0.40779845000000003
14.86100 -0.40019704
14.86200 -0.39256778999999997
14.86300 -0.38491066
14.86400 -0.37722557
14.86500 -0.36951245
14.86600 -0.36177117999999997
14.86700 -0.35400165
14.86800 -0.34620371
14.86900 -0.33837720000000004
14.87000 -0.33052196
14.87100 -0.32263785
14.87200 -0.31472468000000003
14.87300 -0.30678229
14.87400 -0.29881052
14.87500 -0.29080922000000003
14.87600 -0.28277826
14.87700 -0.27471753
14.87800 -0.2666269
14.87900 -0.25850628
14.88000 -0.2503556
14.88100 -0.24217484000000003
14.88200 -0.23396394999999998
14.88300 -0.22572295
14.88400 -0.21745185
14.88500 -0.20915071999999998
14.88600 -0.2008196
14.88700 -0.19245856
14.88800 -0.18406771
14.88900 -0.17564716000000002
14.89000 -0.16719702
14.89100 -0.15871744
14.89200 -0.15020854
14.89300 -0.14167045
14.89400 -0.13310332
14.89500 -0.12450727999999998
14.89600 -0.11588245000000001
14.89700 -0.10722896999999999
14.89800 -0.098546909
14.89900 -0.08983638799999999
14.90000 -0.081097474
14.90100 -0.072330231
14.90200 -0.063534704
14.90300 -0.054710929
14.90400 -0.045858914
14.90500 -0.036978663
14.90600 -0.028070164
14.90700 -0.019133388999999997
14.90800 -0.010168304999999999
14.90900 -0.0011748655
14.91000 0.0078469777
14.91100 0.016897281
14.91200 0.025976100000000002
14.91300 0.035083492
14.91400 0.044219519
14.91500 0.053384237
14.91600 0.062577694
14.91700 0.071799953
14.91800 0.08105106
14.91900 0.09033106
14.92000 0.099640002
14.92100 0.10897792
14.92200 0.11834486
14.92300 0.12774086
14.92400 0.13716595
14.92500 0.14662016
14.92600 0.15610354
14.92700 0.16561609
14.92800 0.17515785
14.92900 0.18472885
14.93000 0.19432907000000002
14.93100 0.20395855000000002
14.93200 0.21361725
14.93300 0.22330519000000001
14.93400 0.23302233
14.93500 0.24276862000000002
14.93600 0.25254404
14.93700 0.26234849
14.93800 0.27218190999999997
14.93900 0.28204419999999997
14.94000 0.29193524000000004
14.94100 0.30185493999999996
14.94200 0.31180314
14.94300 0.3217797
14.94400 0.33178448
14.94500 0.34181729
14.94600 0.35187798
14.94700 0.36196637000000004
14.94800 0.37208225
14.94900 0.38222549
14.95000 0.39239586000000004
14.95100 0.40259324
14.95200 0.41281738999999995
14.95300 0.42306818
14.95400 0.43334542
14.95500 0.44364892
14.95600 0.45397854000000004
14.95700 0.46433415
14.95800 0.47471556
14.95900 0.48512258
14.96000 0.49555511
14.96100 0.5060129800000001
14.96200 0.5164960399999999
14.96300 0.52700415
14.96400 0.53753718
14.96500 0.54809498
14.96600 0.5586774600000001
14.96700 0.5692844300000001
14.96800 0.57991575
14.96900 0.59057134
14.97000 0.6012510000000001
14.97100 0.6119546
14.97200 0.62268204
14.97300 0.63343314
14.97400 0.64420775
14.97500 0.6550057300000001
14.97600 0.66582691
14.97700 0.67667109
14.97800 0.6875381300000001
14.97900 0.69842786
14.98000 0.70934007
14.98100 0.7202745899999999
14.98200 0.73123123
14.98300 0.7422098
14.98400 0.7532101099999999
14.98500 0.76423199
14.98600 0.77527519
14.98700 0.78633958
14.98800 0.79742493
14.98900 0.8085311399999999
14.99000 0.81965793
14.99100 0.83080521
14.99200 0.84197279
14.99300 0.8531604899999999
14.99400 0.86436812
14.99500 0.8755955799999999
14.99600 0.88684261
14.99700 0.8981091
14.99800 0.90939486
14.99900 0.9206996300000001
15.00000 0.9320232100000001
15.00100 0.94336541
15.00200 0.9547259699999999
15.00300 0.96610459
15.00400 0.9775008999999999
15.00500 0.98891463
15.00600 1.0003454
15.00700 1.0117928
15.00800 1.0232565
15.00900 1.034736
15.01000 1.0462307
15.01100 1.0577404000000001
15.01200 1.0692645
15.01300 1.0808025
15.01400 1.0923538
15.01500 1.1039182
15.01600 1.1154949
15.01700 1.1270835
15.01800 1.1386835
15.01900 1.1502945
15.02000 1.1619159000000001
15.02100 1.1735473
15.02200 1.1851883
15.02300 1.1968383
15.02400 1.208497
15.02500 1.2201640999999999
15.02600 1.2318390000000001
15.02700 1.2435216
15.02800 1.2552112
15.02900 1.2669078
15.03000 1.2786109
15.03100 1.2903202
15.03200 1.3020355000000001
15.03300 1.3137565
15.03400 1.3254828
15.03500 1.3372142
15.03600 1.3489503
15.03700 1.3606911
15.03800 1.372436
15.03900 1.3841848
15.04000 1.3959371999999999
15.04100 1.4076929999999999
15.04200 1.4194517
15.04300 1.4312131000000001
15.04400 1.4429768
15.04500 1.4547423
15.04600 1.4665092
15.04700 1.4782772
15.04800 1.4900458
15.04900 1.5018145999999999
15.05000 1.513583
15.05100 1.5253507
15.05200 1.537117
15.05300 1.5488815
15.05400 1.5606438
15.05500 1.5724030999999998
15.05600 1.5841592000000002
15.05700 1.5959114
15.05800 1.6076591000000002
15.05900 1.6194019
15.06000 1.6311394
15.06100 1.6428707
15.06200 1.6545955
15.06300 1.6663132
15.06400 1.6780232999999998
15.06500 1.6897252000000003
15.06600 1.7014182999999998
15.06700 1.7131021
15.06800 1.7247761000000001
15.06900 1.7364393999999999
15.07000 1.7480915
15.07100 1.7597318
15.07200 1.7713595
15.07300 1.782974
15.07400 1.7945745999999998
15.07500 1.8061606000000001
15.07600 1.8177312
15.07700 1.8292857
15.07800 1.8408235
15.07900 1.8523439999999998
15.08000 1.8638462000000002
15.08100 1.8753296
15.08200 1.8867932
15.08300 1.8982367999999998
15.08400 1.9096594000000002
15.08500 1.9210604999999998
15.08600 1.9324396000000001
15.08700 1.9437959
15.08800 1.955129
15.08900 1.9664384
15.09000 1.9777236999999999
15.09100 1.9889841
15.09200 2.0002194
15.09300 2.011429
15.09400 2.0226127
15.09500 2.0337699000000002
15.09600 2.0449003
15.09700 2.0560035
15.09800 2.0670792000000002
15.09900 2.0781269
15.10000 2.0891462
15.10100 2.1001365
15.10200 2.1110976
15.10300 2.1220291
15.10400 2.1329302
15.10500 2.1438006
15.10600 2.1546396999999997
15.10700 2.1654468
15.10800 2.1762213
15.10900 2.1869622
15.11000 2.1976691
15.11100 2.2083411
15.11200 2.2189774
15.11300 2.2295770999999998
15.11400 2.2401394000000003
15.11500 2.2506634
15.11600 2.2611482
15.11700 2.2715928
15.11800 2.2819964
15.11900 2.2923581
15.12000 2.3026769999999996
15.12100 2.3129523
15.12200 2.3231829999999998
15.12300 2.3333684
15.12400 2.3435077
15.12500 2.3536002
15.12600 2.3636453
15.12700 2.3736422999999998
15.12800 2.3835905
15.12900 2.3934892999999997
15.13000 2.4033384
15.13100 2.4131370999999997
15.13200 2.4228849
15.13300 2.4325812
15.13400 2.4422257999999997
15.13500 2.4518181
15.13600 2.4613576000000004
15.13700 2.4708438999999998
15.13800 2.4802763
15.13900 2.4896545
15.14000 2.498978
15.14100 2.5082462
15.14200 2.5174582
15.14300 2.5266139
15.14400 2.5357122
15.14500 2.5447525
15.14600 2.5537344
15.14700 2.5626568
15.14800 2.5715193000000003
15.14900 2.5803208
15.15000 2.5890607
15.15100 2.5977381
15.15200 2.6063522
15.15300 2.6149023000000002
15.15400 2.6233874
15.15500 2.631807
15.15600 2.6401600000000003
15.15700 2.6484456
15.15800 2.6566632
15.15900 2.6648121000000002
15.16000 2.6728915
15.16100 2.6809009
15.16200 2.6888395
15.16300 2.6967067
15.16400 2.7045019
15.16500 2.7122246
15.16600 2.7198740999999997
15.16700 2.7274501
15.16800 2.7349519
15.16900 2.742379
15.17000 2.749731
15.17100 2.7570074
15.17200 2.7642079
15.17300 2.7713316000000003
15.17400 2.7783783
15.17500 2.7853474
15.17600 2.7922384
15.17700 2.7990509
15.17800 2.8057841999999997
15.17900 2.8124377
15.18000 2.819011
15.18100 2.8255033999999997
15.18200 2.8319143
15.18300 2.8382432
15.18400 2.8444893999999996
15.18500 2.8506522999999997
15.18600 2.8567312
15.18700 2.8627257999999998
15.18800 2.8686352
15.18900 2.874459
15.19000 2.8801965999999997
15.19100 2.8858475
15.19200 2.8914111
15.19300 2.8968869
15.19400 2.9022744
15.19500 2.9075731
15.19600 2.9127825
15.19700 2.9179022
15.19800 2.9229315
15.19900 2.9278703
15.20000 2.9327178
15.20100 2.9374739
15.20200 2.942138
15.20300 2.9467095
15.20400 2.951188
15.20500 2.9555730999999996
15.20600 2.959864
15.20700 2.9640606
15.20800 2.9681619
15.20900 2.9721677
15.21000 2.9760774
15.21100 2.9798903
15.21200 2.9836059
15.21300 2.9872235000000003
15.21400 2.9907426
15.21500 2.9941626
15.21600 2.9974828
15.21700 3.0007026999999997
15.21800 3.0038217
15.21900 3.0068393999999996
15.22000 3.009755
15.22100 3.0125681
15.22200 3.0152783
15.22300 3.0178851
15.22400 3.0203881
15.22500 3.022787
15.22600 3.0250816
15.22700 3.0272715
15.22800 3.0293563
15.22900 3.0313361
15.23000 3.0332105
15.23100 3.0349795
15.23200 3.0366429999999998
15.23300 3.0382009
15.23400 3.039653
15.23500 3.0409995
15.23600 3.0422403
15.23700 3.0433749999999997
15.23800 3.0444039
15.23900 3.0453268
15.24000 3.0461436
15.24100 3.0468542000000003
15.24200 3.0474582999999997
15.24300 3.0479558
15.24400 3.0483464
15.24500 3.0486299000000003
15.24600 3.0488061
15.24700 3.0488744000000003
15.24800 3.0488346
15.24900 3.0486861
15.25000 3.0484286999999997
15.25100 3.048062
15.25200 3.0475853
15.25300 3.0469983999999997
15.25400 3.0463006
15.25500 3.0454917000000004
15.25600 3.044571
15.25700 3.0435383
15.25800 3.0423932000000002
15.25900 3.0411352999999997
15.26000 3.0397642
15.26100 3.0382799
15.26200 3.0366819
15.26300 3.0349704
15.26400 3.0331448
15.26500 3.0312052
15.26600 3.0291516
15.26700 3.0269841
15.26800 3.0247025
15.26900 3.022307
15.27000 3.0197974
15.27100 3.0171740999999996
15.27200 3.0144369
15.27300 3.0115861
15.27400 3.0086219
15.27500 3.0055443
15.27600 3.0023534
15.27700 2.9990494
15.27800 2.9956324
15.27900 2.9921025
15.28000 2.9884597
15.28100 2.9847041
15.28200 2.9808357
15.28300 2.9768547
15.28400 2.9727608
15.28500 2.9685542
15.28600 2.9642348999999997
15.28700 2.9598029
15.28800 2.9552581
15.28900 2.9506003
15.29000 2.9458297
15.29100 2.9409463000000002
15.29200 2.9359496999999997
15.29300 2.9308403
15.29400 2.9256178
15.29500 2.9202824
15.29600 2.914834
15.29700 2.9092727
15.29800 2.9035985
15.29900 2.8978117
15.30000 2.8919121
15.30100 2.8859000999999997
15.30200 2.8797755
15.30300 2.8735388
15.30400 2.86719
15.30500 2.8607294
15.30600 2.8541572
15.30700 2.8474737
15.30800 2.840679
15.30900 2.8337734
15.31000 2.8267569999999997
15.31100 2.8196301
15.31200 2.8123932000000003
15.31300 2.8050462
15.31400 2.7975895
15.31500 2.7900232000000003
15.31600 2.7823476
15.31700 2.7745631
15.31800 2.7666697
15.31900 2.7586678
15.32000 2.7505577
15.32100 2.7423395
15.32200 2.7340135
15.32300 2.72558
15.32400 2.7170394
15.32500 2.7083918
15.32600 2.699638
15.32700 2.6907779
15.32800 2.6818119
15.32900 2.6727404
15.33000 2.6635638999999998
15.33100 2.6542825999999997
15.33200 2.6448969
15.33300 2.6354073
15.33400 2.6258139
15.33500 2.6161173
15.33600 2.606318
15.33700 2.5964161
15.33800 2.5864122
15.33900 2.5763066
15.34000 2.5660997
15.34100 2.5557917999999997
15.34200 2.5453832
15.34300 2.5348743
15.34400 2.5242655
15.34500 2.5135571
15.34600 2.5027493
15.34700 2.4918426
15.34800 2.4808371
15.34900 2.4697334
15.35000 2.4585316
15.35100 2.447232
15.35200 2.4358349
15.35300 2.4243407
15.35400 2.4127495999999997
15.35500 2.4010619
15.35600 2.3892781
15.35700 2.3773983
15.35800 2.3654232
15.35900 2.3533531
15.36000 2.3411883
15.36100 2.3289295
15.36200 2.3165769999999997
15.36300 2.3041314
15.36400 2.2915931
15.36500 2.2789631
15.36600 2.2662418
15.36700 2.2534298
15.36800 2.2405278
15.36900 2.2275366
15.37000 2.2144567
15.37100 2.2012891
15.37200 2.1880344
15.37300 2.1746932
15.37400 2.1612663
15.37500 2.1477545
15.37600 2.1341583
15.37700 2.1204785
15.37800 2.1067157
15.37900 2.0928707
15.38000 2.0789439
15.38100 2.064936
15.38200 2.0508477000000003
15.38300 2.0366795
15.38400 2.0224320000000002
15.38500 2.0081054000000003
15.38600 1.9937007
15.38700 1.9792179
15.38800 1.9646578000000001
15.38900 1.9500206999999998
15.39000 1.9353071
15.39100 1.9205175
15.39200 1.9056522999999999
15.39300 1.890712
15.39400 1.8756971
15.39500 1.8606078000000001
15.39600 1.8454446999999998
15.39700 1.8302083
15.39800 1.8148988000000001
15.39900 1.7995168999999998
15.40000 1.7840629000000001
15.40100 1.7685376
15.40200 1.7529411000000001
15.40300 1.7372742
15.40400 1.7215372999999998
15.40500 1.7057311
15.40600 1.6898559
15.40700 1.6739126
15.40800 1.6579017
15.40900 1.6418239000000001
15.41000 1.6256798
15.41100 1.60947
15.41200 1.5931952999999999
15.41300 1.5768563
15.41400 1.5604538
15.41500 1.5439884
15.41600 1.5274609
15.41700 1.510872
15.41800 1.4942225999999998
15.41900 1.4775133
15.42000 1.4607448
15.42100 1.443918
15.42200 1.4270335
15.42300 1.4100922
15.42400 1.3930948
15.42500 1.376042
15.42600 1.3589347
15.42700 1.3417734000000001
15.42800 1.324559
15.42900 1.3072922
15.43000 1.2899737
15.43100 1.2726042
15.43200 1.2551845000000001
15.43300 1.2377152
15.43400 1.220197
15.43500 1.2026306
15.43600 1.1850167
15.43700 1.1673559
15.43800 1.1496487
15.43900 1.1318959
15.44000 1.1140980999999999
15.44100 1.0962558
15.44200 1.0783697
15.44300 1.0604400999999999
15.44400 1.0424678
15.44500 1.0244533
15.44600 1.0063971
15.44700 0.98829977
15.44800 0.9701618000000001
15.44900 0.95198378
15.45000 0.9337662700000001
15.45100 0.91550983
15.45200 0.89721503
15.45300 0.87888241
15.45400 0.86051263
15.45500 0.84210625
15.45600 0.82366392
15.45700 0.8051862
15.45800 0.78667384
15.45900 0.7681273399999999
15.46000 0.74954745
15.46100 0.73093479
15.46200 0.71228999
15.46300 0.6936137600000001
15.46400 0.67490675
15.46500 0.6561696100000001
15.46600 0.63740299
15.46700 0.61860755
15.46800 0.59978394
15.46900 0.5809328100000001
15.47000 0.5620548000000001
15.47100 0.54315054
15.47200 0.52422066
15.47300 0.50526583
15.47400 0.48628664
15.47500 0.46728374
15.47600 0.44825771000000003
15.47700 0.42920922999999994
15.47800 0.41013886000000005
15.47900 0.39104722
15.48000 0.37193496
15.48100 0.35280269
15.48200 0.33365102
15.48300 0.31448055999999996
15.48400 0.29529195999999996
15.48500 0.27608583
15.48600 0.25686282
15.48700 0.23762356
15.48800 0.21836867000000001
15.48900 0.19909884
15.49000 0.1798147
15.49100 0.16051690000000002
15.49200 0.14120612999999999
15.49300 0.12188302000000001
15.49400 0.10254827000000001
15.49500 0.083202531
15.49600 0.063846476
15.49700 0.044480761
15.49800 0.025106041
15.49900 0.0057229681
15.50000 -0.013667822000000001
15.50100 -0.033065702999999995
15.50200 -0.052470062000000005
15.50300 -0.071880303
15.50400 -0.091295847
15.50500 -0.11071613000000001
15.50600 -0.1301406
15.50700 -0.14956872
15.50800 -0.16899998
15.50900 -0.18843389
15.51000 -0.20786994
15.51100 -0.22730767
15.51200 -0.24674660999999998
15.51300 -0.26618626
15.51400 -0.2856262
15.51500 -0.30506593
15.51600 -0.32450499
15.51700 -0.3439429
15.51800 -0.36337918
15.51900 -0.38281332
15.52000 -0.40224483
15.52100 -0.42167315
15.52200 -0.44109774999999996
15.52300 -0.4605181
15.52400 -0.47993367000000003
15.52500 -0.49934383
15.52600 -0.51874802
15.52700 -0.53814566
15.52800 -0.55753617
15.52900 -0.57691894
15.53000 -0.59629339
15.53100 -0.61565889
15.53200 -0.6350148499999999
15.53300 -0.6543607
15.53400 -0.6736958900000001
15.53500 -0.69301985
15.53600 -0.71233208
15.53700 -0.73163202
15.53800 -0.75091911
15.53900 -0.77019292
15.54000 -0.7894529000000001
15.54100 -0.8086986799999999
15.54200 -0.8279297499999999
15.54300 -0.84714564
15.54400 -0.86634597
15.54500 -0.8855302799999999
15.54600 -0.9046982
15.54700 -0.92384927
15.54800 -0.94298301
15.54900 -0.96209906
15.55000 -0.98119704
15.55100 -1.0002764000000002
15.55200 -1.0193367
15.55300 -1.0383774000000001
15.55400 -1.057398
15.55500 -1.0763981
15.55600 -1.0953772000000002
15.55700 -1.1143345
15.55800 -1.1332696
15.55900 -1.1521818
15.56000 -1.1710706
15.56100 -1.1899353
15.56200 -1.2087752999999999
15.56300 -1.22759
15.56400 -1.2463788
15.56500 -1.265141
15.56600 -1.2838761
15.56700 -1.3025836000000002
15.56800 -1.3212629
15.56900 -1.3399133
15.57000 -1.3585346
15.57100 -1.3771261
15.57200 -1.3956876
15.57300 -1.4142185
15.57400 -1.4327184
15.57500 -1.4511872000000001
15.57600 -1.4696244
15.57700 -1.4880298
15.57800 -1.5064030000000002
15.57900 -1.5247439
15.58000 -1.5430521000000001
15.58100 -1.5613275
15.58200 -1.5795697000000002
15.58300 -1.5977782999999999
15.58400 -1.6159533
15.58500 -1.6340943
15.58600 -1.6522009
15.58700 -1.6702728
15.58800 -1.6883097999999999
15.58900 -1.7063113
15.59000 -1.7242769000000002
15.59100 -1.7422061
15.59200 -1.7600985
15.59300 -1.7779537
15.59400 -1.7957708
15.59500 -1.8135495000000001
15.59600 -1.8312894
15.59700 -1.8489894999999998
15.59800 -1.8666497
15.59900 -1.884269
15.60000 -1.9018471
15.60100 -1.9193834
15.60200 -1.9368771
15.60300 -1.9543279
15.60400 -1.9717352000000001
15.60500 -1.9890984999999999
15.60600 -2.0064173000000003
15.60700 -2.0236913
15.60800 -2.0409198
15.60900 -2.0581026999999996
15.61000 -2.0752395
15.61100 -2.0923298
15.61200 -2.1093732
15.61300 -2.1263693999999997
15.61400 -2.1433182
15.61500 -2.1602193
15.61600 -2.1770723
15.61700 -2.1938771
15.61800 -2.2106331
15.61900 -2.2273401
15.62000 -2.2439979
15.62100 -2.260606
15.62200 -2.2771642
15.62300 -2.293672
15.62400 -2.3101291
15.62500 -2.3265351
15.62600 -2.3428895
15.62700 -2.3591919
15.62800 -2.3754418
15.62900 -2.3916388
15.63000 -2.4077825
15.63100 -2.4238722
15.63200 -2.4399078000000003
15.63300 -2.4558883
15.63400 -2.4718137000000002
15.63500 -2.4876833
15.63600 -2.5034968
15.63700 -2.5192536000000003
15.63800 -2.5349535
15.63900 -2.550596
15.64000 -2.5661808
15.64100 -2.5817074
15.64200 -2.5971755
15.64300 -2.6125849999999997
15.64400 -2.6279354
15.64500 -2.6432265999999998
15.64600 -2.6584584
15.64700 -2.6736304
15.64800 -2.6887424
15.64900 -2.7037941
15.65000 -2.7187851999999997
15.65100 -2.7337156
15.65200 -2.7485850999999997
15.65300 -2.7633931
15.65400 -2.7781397
15.65500 -2.7928242
15.65600 -2.8074466
15.65700 -2.8220063
15.65800 -2.8365029
15.65900 -2.850936
15.66000 -2.8653052
15.66100 -2.8796101000000003
15.66200 -2.8938502
15.66300 -2.9080249
15.66400 -2.9221337
15.66500 -2.9361762
15.66600 -2.9501518
15.66700 -2.9640602
15.66800 -2.9779006
15.66900 -2.9916726000000002
15.67000 -3.0053758999999998
15.67100 -3.0190097
15.67200 -3.0325739
15.67300 -3.0460678000000003
15.67400 -3.0594911
15.67500 -3.0728435
15.67600 -3.0861245
15.67700 -3.0993339
15.67800 -3.1124712999999997
15.67900 -3.1255364
15.68000 -3.1385287999999996
15.68100 -3.1514484
15.68200 -3.1642946999999997
15.68300 -3.1770680000000002
15.68400 -3.1897675
15.68500 -3.2023932999999998
15.68600 -3.2149449
15.68700 -3.227422
15.68800 -3.2398243
15.68900 -3.2521516
15.69000 -3.2644037
15.69100 -3.2765806
15.69200 -3.2886814
15.69300 -3.3007058999999996
15.69400 -3.312654
15.69500 -3.3245251000000002
15.69600 -3.336319
15.69700 -3.348035
15.69800 -3.3596728
15.69900 -3.3712319999999996
15.70000 -3.3827119000000003
15.70100 -3.3941124000000005
15.70200 -3.4054328000000003
15.70300 -3.4166727
15.70400 -3.4278314999999995
15.70500 -3.4389089999999998
15.70600 -3.4499044999999997
15.70700 -3.4608182000000003
15.70800 -3.4716491
15.70900 -3.4823969000000004
15.71000 -3.4930613
15.71100 -3.5036422
15.71200 -3.5141394
15.71300 -3.5245519000000005
15.71400 -3.5348802999999998
15.71500 -3.5451236999999995
15.71600 -3.5552821999999997
15.71700 -3.5653553999999996
15.71800 -3.5753433
15.71900 -3.5852454999999996
15.72000 -3.5950615999999997
15.72100 -3.6047917
15.72200 -3.6144353
15.72300 -3.6239926
15.72400 -3.6334626
15.72500 -3.6428455
15.72600 -3.6521408999999996
15.72700 -3.6613483000000002
15.72800 -3.6704671
15.72900 -3.6794972
15.73000 -3.6884382000000002
15.73100 -3.6972894999999997
15.73200 -3.706051
15.73300 -3.714722
15.73400 -3.7233017
15.73500 -3.7317902
15.73600 -3.7401866
15.73700 -3.7484906999999996
15.73800 -3.7567019
15.73900 -3.7648201
15.74000 -3.7728447
15.74100 -3.7807751
15.74200 -3.7886113
15.74300 -3.7963524
15.74400 -3.8039986
15.74500 -3.8115494
15.74600 -3.8190044
15.74700 -3.8263634
15.74800 -3.8336262000000003
15.74900 -3.8407926000000003
15.75000 -3.8478624000000003
15.75100 -3.8548354
15.75200 -3.8617115
15.75300 -3.8684905
15.75400 -3.8751721000000003
15.75500 -3.8817565999999997
15.75600 -3.8882434
15.75700 -3.8946322999999996
15.75800 -3.9009232
15.75900 -3.9071161
15.76000 -3.9132103000000003
15.76100 -3.9192062
15.76200 -3.9251029
15.76300 -3.9309006
15.76400 -3.9365987999999996
15.76500 -3.9421968
15.76600 -3.9476949999999995
15.76700 -3.9530925000000003
15.76800 -3.9583892
15.76900 -3.9635845000000005
15.77000 -3.9686779999999997
15.77100 -3.9736696
15.77200 -3.9785586
15.77300 -3.9833453
15.77400 -3.9880287
15.77500 -3.9926086
15.77600 -3.9970849000000004
15.77700 -4.0014572
15.77800 -4.0057253
15.77900 -4.0098887
15.78000 -4.0139474
15.78100 -4.017901
15.78200 -4.0217496
15.78300 -4.0254928
15.78400 -4.0291306
15.78500 -4.0326625
15.78600 -4.0360887
15.78700 -4.039409
15.78800 -4.0426231999999995
15.78900 -4.0457312000000005
15.79000 -4.0487326999999995
15.79100 -4.0516276
15.79200 -4.0544156
15.79300 -4.0570963
15.79400 -4.0596701
15.79500 -4.0621363
15.79600 -4.0644947
15.79700 -4.0667452
15.79800 -4.0688876
15.79900 -4.0709216
15.80000 -4.0728468
15.80100 -4.0746629
15.80200 -4.0763699
15.80300 -4.0779673
15.80400 -4.0794548
15.80500 -4.0808324
15.80600 -4.0820997
15.80700 -4.0832564
15.80800 -4.0843025
15.80900 -4.0852372
15.81000 -4.0860608
15.81100 -4.0867727
15.81200 -4.0873732
15.81300 -4.0878616
15.81400 -4.0882379
15.81500 -4.088502
15.81600 -4.0886536
15.81700 -4.0886927
15.81800 -4.0886194
15.81900 -4.0884331000000005
15.82000 -4.0881336
15.82100 -4.087721200000001
15.82200 -4.0871955
15.82300 -4.0865567
15.82400 -4.0858045
15.82500 -4.0849388
15.82600 -4.0839598
15.82700 -4.0828671
15.82800 -4.081660899999999
15.82900 -4.080341
15.83000 -4.0789071
15.83100 -4.0773592999999995
15.83200 -4.0756978
15.83300 -4.0739222999999996
15.83400 -4.072032500000001
15.83500 -4.0700287
15.83600 -4.0679105
15.83700 -4.0656783
15.83800 -4.0633317
15.83900 -4.0608708
15.84000 -4.0582955
15.84100 -4.0556057999999995
15.84200 -4.0528018
15.84300 -4.0498834
15.84400 -4.0468507
15.84500 -4.0437035
15.84600 -4.0404420000000005
15.84700 -4.0370662
15.84800 -4.033576
15.84900 -4.0299714
15.85000 -4.0262528
15.85100 -4.022419800000001
15.85200 -4.0184729
15.85300 -4.0144119
15.85400 -4.010237
15.85500 -4.0059481
15.85600 -4.0015452
15.85700 -3.9970282000000004
15.85800 -3.9923973000000004
15.85900 -3.9876524000000004
15.86000 -3.9827935
15.86100 -3.9778203
15.86200 -3.972733
15.86300 -3.9675314000000004
15.86400 -3.9622154
15.86500 -3.9567851000000003
15.86600 -3.9512403000000003
15.86700 -3.9455812
15.86800 -3.9398074
15.86900 -3.9339188
15.87000 -3.9279155
15.87100 -3.9217975000000003
15.87200 -3.9155642999999998
15.87300 -3.9092164
15.87400 -3.9027534000000004
15.87500 -3.8961757
15.87600 -3.8894828
15.87700 -3.8826752
15.87800 -3.8757528999999997
15.87900 -3.8687158
15.88000 -3.861564
15.88100 -3.8542978
15.88200 -3.8469173000000003
15.88300 -3.8394223999999997
15.88400 -3.8318139
15.88500 -3.8240913
15.88600 -3.8162556
15.88700 -3.8083065
15.88800 -3.8002446
15.88900 -3.7920702
15.89000 -3.7837837
15.89100 -3.7753854000000002
15.89200 -3.7668757
15.89300 -3.758255
15.89400 -3.7495237
15.89500 -3.7406817
15.89600 -3.7317298
15.89700 -3.7226684000000003
15.89800 -3.7134975
15.89900 -3.7042173999999997
15.90000 -3.6948290000000004
15.90100 -3.6853321
15.90200 -3.6757268
15.90300 -3.6660139000000003
15.90400 -3.6561931999999997
15.90500 -3.646265
15.90600 -3.6362298
15.90700 -3.6260873
15.90800 -3.6158379
15.90900 -3.6054820000000003
15.91000 -3.5950195
15.91100 -3.5844508999999998
15.91200 -3.573776
15.91300 -3.562995
15.91400 -3.5521083
15.91500 -3.5411156999999998
15.91600 -3.5300177
15.91700 -3.5188142
15.91800 -3.5075057
15.91900 -3.4960921999999997
15.92000 -3.484574
15.92100 -3.4729511
15.92200 -3.4612237999999995
15.92300 -3.4493927
15.92400 -3.4374575999999997
15.92500 -3.4254189999999998
15.92600 -3.4132770999999997
15.92700 -3.4010321
15.92800 -3.3886842
15.92900 -3.376234
15.93000 -3.3636816
15.93100 -3.3510275
15.93200 -3.3382720999999997
15.93300 -3.3254158
15.93400 -3.3124588000000004
15.93500 -3.2994021
15.93600 -3.2862454999999997
15.93700 -3.2729898
15.93800 -3.2596357
15.93900 -3.2461837
15.94000 -3.2326341000000003
15.94100 -3.2189875999999997
15.94200 -3.2052446
15.94300 -3.1914059000000004
15.94400 -3.1774718
15.94500 -3.1634431
15.94600 -3.1493206000000002
15.94700 -3.1351045
15.94800 -3.1207955
15.94900 -3.1063939
15.95000 -3.0919004
15.95100 -3.0773155
15.95200 -3.0626398
15.95300 -3.0478736
15.95400 -3.0330176
15.95500 -3.0180719000000003
15.95600 -3.0030372
15.95700 -2.987914
15.95800 -2.9727027
15.95900 -2.9574037
15.96000 -2.9420173000000003
15.96100 -2.9265441
15.96200 -2.9109845
15.96300 -2.8953388
15.96400 -2.8796075
15.96500 -2.863791
15.96600 -2.84789
15.96700 -2.8319047999999998
15.96800 -2.8158357
15.96900 -2.7996834
15.97000 -2.7834484
15.97100 -2.7671311
15.97200 -2.7507322
15.97300 -2.7342521
15.97400 -2.7176913000000003
15.97500 -2.7010506
15.97600 -2.6843304
15.97700 -2.6675313999999997
15.97800 -2.6506541
15.97900 -2.6336994
15.98000 -2.6166677
15.98100 -2.5995599
15.98200 -2.5823766000000004
15.98300 -2.5651185
15.98400 -2.5477862
15.98500 -2.5303803
15.98600 -2.5129018
15.98700 -2.4953512
15.98800 -2.4777293
15.98900 -2.4600368
15.99000 -2.4422744
15.99100 -2.4244428
15.99200 -2.4065426
15.99300 -2.3885746
15.99400 -2.3705395
15.99500 -2.3524379
15.99600 -2.3342706
15.99700 -2.3160381
15.99800 -2.2977412
15.99900 -2.2793803
16.00000 -2.2609564
16.00100 -2.2424698
16.00200 -2.2239212
16.00300 -2.2053113
16.00400 -2.1866407
16.00500 -2.1679101999999997
16.00600 -2.14912
16.00700 -2.1302708999999997
16.00800 -2.1113638
16.00900 -2.0923990999999997
16.01000 -2.0733772
16.01100 -2.054299
16.01200 -2.035165
16.01300 -2.0159759
16.01400 -1.9967323
16.01500 -1.9774348000000002
16.01600 -1.9580838999999999
16.01700 -1.9386804
16.01800 -1.9192249000000001
16.01900 -1.8997180999999999
16.02000 -1.8801605
16.02100 -1.860553
16.02200 -1.8408962
16.02300 -1.8211906999999998
16.02400 -1.8014373
16.02500 -1.7816367999999998
16.02600 -1.76179
16.02700 -1.7418974999999999
16.02800 -1.7219603
16.02900 -1.7019791999999998
16.03000 -1.6819549999999999
16.03100 -1.6618887
16.03200 -1.6417811
16.03300 -1.6216332
16.03400 -1.6014460000000001
16.03500 -1.5812203
16.03600 -1.5609572999999999
16.03700 -1.5406577
16.03800 -1.5203226
16.03900 -1.499953
16.04000 -1.4795498
16.04100 -1.459114
16.04200 -1.4386463999999999
16.04300 -1.4181481
16.04400 -1.3976199
16.04500 -1.3770626
16.04600 -1.3564771999999998
16.04700 -1.3358645
16.04800 -1.3152252999999998
16.04900 -1.2945603
16.05000 -1.2738703
16.05100 -1.2531560000000002
16.05200 -1.2324181
16.05300 -1.2116574
16.05400 -1.1908744
16.05500 -1.1700697
16.05600 -1.149244
16.05700 -1.128398
16.05800 -1.1075321
16.05900 -1.0866469
16.06000 -1.0657429
16.06100 -1.0448206999999998
16.06200 -1.0238809999999998
16.06300 -1.0029241
16.06400 -0.98195095
16.06500 -0.96096192
16.06600 -0.9399576099999999
16.06700 -0.9189387800000001
16.06800 -0.8979060699999999
16.06900 -0.8768602299999999
16.07000 -0.8558019099999999
16.07100 -0.83473204
16.07200 -0.81365136
16.07300 -0.79256073
16.07400 -0.7714611
16.07500 -0.75035337
16.07600 -0.72923852
16.07700 -0.7081175200000001
16.07800 -0.6869914
16.07900 -0.66586118
16.08000 -0.64472789
16.08100 -0.62359259
16.08200 -0.60245632
16.08300 -0.58132005
16.08400 -0.5601848500000001
16.08500 -0.53905174
16.08600 -0.51792166
16.08700 -0.49679562999999993
16.08800 -0.47567458999999995
16.08900 -0.45455940999999994
16.09000 -0.43345103
16.09100 -0.41235033000000004
16.09200 -0.39125816
16.09300 -0.37017532
16.09400 -0.34910263
16.09500 -0.32804089000000003
16.09600 -0.30699087999999997
16.09700 -0.28595335
16.09800 -0.26492907
16.09900 -0.24391876
16.10000 -0.22292319
16.10100 -0.20194306999999997
16.10200 -0.18097915
16.10300 -0.16003216
16.10400 -0.13910283
16.10500 -0.11819189
16.10600 -0.097300083
16.10700 -0.076428149
16.10800 -0.055576826
16.10900 -0.034746861999999996
16.11000 -0.013939002
16.11100 0.0068460067
16.11200 0.027607412999999997
16.11300 0.048344472
16.11400 0.069056434
16.11500 0.089742558
16.11600 0.11040209999999999
16.11700 0.13103431999999998
16.11800 0.15163849000000001
16.11900 0.1722139
16.12000 0.19275981
16.12100 0.21327554999999998
16.12200 0.23376041
16.12300 0.25421372
16.12400 0.27463477999999997
16.12500 0.29502294
16.12600 0.31537756
16.12700 0.33569795
16.12800 0.35598347999999996
16.12900 0.37623351
16.13000 0.3964474
16.13100 0.41662445000000004
16.13200 0.43676402
16.13300 0.45686546000000006
16.13400 0.47692801
16.13500 0.49695098
16.13600 0.51693367
16.13700 0.53687529
16.13800 0.55677504
16.13900 0.57663219
16.14000 0.59644585
16.14100 0.61621522
16.14200 0.63593942
16.14300 0.65561761
16.14400 0.67524891
16.14500 0.69483249
16.14600 0.7143674
16.14700 0.73385281
16.14800 0.75328788
16.14900 0.77267177
16.15000 0.7920037
16.15100 0.81128282
16.15200 0.8305083
16.15300 0.84967948
16.15400 0.86879563
16.15500 0.88785607
16.15600 0.9068601799999999
16.15700 0.92580719
16.15800 0.94469665
16.15900 0.9635279
16.16000 0.9823002900000001
16.16100 1.0010132999999999
16.16200 1.0196664
16.16300 1.0382591
16.16400 1.0567906999999999
16.16500 1.0752608000000001
16.16600 1.0936688
16.16700 1.1120141000000001
16.16800 1.130296
16.16900 1.1485141
16.17000 1.1666677
16.17100 1.1847562
16.17200 1.2027789
16.17300 1.2207352
16.17400 1.2386244
16.17500 1.2564458
16.17600 1.2741988
16.17700 1.2918825
16.17800 1.3094964
16.17900 1.3270396
16.18000 1.3445116
16.18100 1.3619115
16.18200 1.3792387
16.18300 1.3964926
16.18400 1.4136724999999999
16.18500 1.4307778
16.18600 1.4478079
16.18700 1.4647623
16.18800 1.4816403
16.18900 1.4984416999999999
16.19000 1.5151658000000001
16.19100 1.5318123
16.19200 1.5483808
16.19300 1.564871
16.19400 1.5812823999999999
16.19500 1.5976148
16.19600 1.6138679999999999
16.19700 1.6300416000000002
16.19800 1.6461354000000001
16.19900 1.6621491
16.20000 1.6780823
16.20100 1.6939348
16.20200 1.7097061
16.20300 1.725396
16.20400 1.7410037999999999
16.20500 1.7565293
16.20600 1.771972
16.20700 1.7873312999999997
16.20800 1.8026067
16.20900 1.8177975
16.21000 1.832903
16.21100 1.8479228
16.21200 1.8628559999999998
16.21300 1.8777019999999998
16.21400 1.8924600999999999
16.21500 1.9071298
16.21600 1.9217102
16.21700 1.9362006
16.21800 1.9506006
16.21900 1.9649093999999998
16.22000 1.9791265999999998
16.22100 1.9932516
16.22200 2.0072840000000003
16.22300 2.0212233
16.22400 2.0350689
16.22500 2.0488206
16.22600 2.0624781
16.22700 2.076041
16.22800 2.089509
16.22900 2.102882
16.23000 2.1161597
16.23100 2.1293418
16.23200 2.1424284
16.23300 2.1554191
16.23400 2.1683136
16.23500 2.1811118
16.23600 2.1938138
16.23700 2.206419
16.23800 2.2189273999999997
16.23900 2.2313388
16.24000 2.2436528
16.24100 2.2558691
16.24200 2.2679877
16.24300 2.280008
16.24400 2.2919301
16.24500 2.3037533999999997
16.24600 2.3154777
16.24700 2.3271024000000002
16.24800 2.3386274
16.24900 2.3500522999999998
16.25000 2.3613768
16.25100 2.3726005000000003
16.25200 2.3837232999999998
16.25300 2.3947446
16.25400 2.4056642999999998
16.25500 2.4164822
16.25600 2.4271979999999997
16.25700 2.4378115
16.25800 2.4483224000000003
16.25900 2.4587309
16.26000 2.4690365
16.26100 2.4792394
16.26200 2.4893392
16.26300 2.499336
16.26400 2.5092298
16.26500 2.5190204
16.26600 2.5287079
16.26700 2.5382921
16.26800 2.547773
16.26900 2.5571505
16.27000 2.5664244
16.27100 2.5755947
16.27200 2.5846614
16.27300 2.5936238
16.27400 2.6024822
16.27500 2.6112363
16.27600 2.6198856999999998
16.27700 2.6284302
16.27800 2.6368694
16.27900 2.6452033
16.28000 2.6534315
16.28100 2.6615538
16.28200 2.6695698
16.28300 2.6774794
16.28400 2.6852821999999996
16.28500 2.6929781
16.28600 2.7005669
16.28700 2.7080484
16.28800 2.7154224
16.28900 2.722689
16.29000 2.729848
16.29100 2.7368994
16.29200 2.7438434000000003
16.29300 2.7506797
16.29400 2.7574085000000004
16.29500 2.7640296
16.29600 2.7705435
16.29700 2.77695
16.29800 2.7832493
16.29900 2.7894414999999997
16.30000 2.7955266
16.30100 2.8015047
16.30200 2.807376
16.30300 2.8131405000000003
16.30400 2.8187983
16.30500 2.8243495
16.30600 2.829794
16.30700 2.8351319999999998
16.30800 2.8403634
16.30900 2.8454883
16.31000 2.8505066
16.31100 2.8554184
16.31200 2.8602235
16.31300 2.8649218
16.31400 2.8695134
16.31500 2.8739981
16.31600 2.8783759
16.31700 2.8826468000000003
16.31800 2.8868105
16.31900 2.8908674
16.32000 2.8948171
16.32100 2.8986597
16.32200 2.9023955
16.32300 2.9060241
16.32400 2.909546
16.32500 2.9129611
16.32600 2.9162699
16.32700 2.9194723999999996
16.32800 2.9225688
16.32900 2.9255595
16.33000 2.9284447
16.33100 2.9312248999999997
16.33200 2.9339002
16.33300 2.9364711000000003
16.33400 2.9389376
16.33500 2.9413003
16.33600 2.9435594999999997
16.33700 2.9457154
16.33800 2.9477682
16.33900 2.9497182
16.34000 2.9515654
16.34100 2.9533101
16.34200 2.9549524000000003
16.34300 2.9564925
16.34400 2.9579302
16.34500 2.9592657
16.34600 2.960499
16.34700 2.96163
16.34800 2.9626587
16.34900 2.9635849999999997
16.35000 2.9644091
16.35100 2.9651307
16.35200 2.9657498
16.35300 2.9662665
16.35400 2.9666808
16.35500 2.9669927
16.35600 2.9672023
16.35700 2.9673096
16.35800 2.9673148
16.35900 2.9672180999999997
16.36000 2.9670197999999997
16.36100 2.9667201
16.36200 2.966319
16.36300 2.9658172
16.36400 2.9652148
16.36500 2.9645124
16.36600 2.9637102
16.36700 2.9628087
16.36800 2.9618084
16.36900 2.9607096999999998
16.37000 2.9595129
16.37100 2.9582188
16.37200 2.9568275
16.37300 2.9553396999999997
16.37400 2.9537557
16.37500 2.9520757
16.37600 2.9503005
16.37700 2.94843
16.37800 2.9464647
16.37900 2.9444049999999997
16.38000 2.9422509
16.38100 2.9400026
16.38200 2.9376606
16.38300 2.9352248000000003
16.38400 2.9326955
16.38500 2.9300726999999998
16.38600 2.9273568
16.38700 2.9245476999999998
16.38800 2.9216455
16.38900 2.9186506000000003
16.39000 2.9155629
16.39100 2.9123828
16.39200 2.9091103
16.39300 2.9057458
16.39400 2.9022895
16.39500 2.8987417
16.39600 2.8951026
16.39700 2.8913727
16.39800 2.8875522
16.39900 2.8836416
16.40000 2.8796412
16.40100 2.8755514
16.40200 2.8713726
16.40300 2.8671051999999997
16.40400 2.8627496
16.40500 2.8583062999999997
16.40600 2.8537756
16.40700 2.8491579
16.40800 2.8444536
16.40900 2.8396630999999997
16.41000 2.8347867
16.41100 2.8298248000000004
16.41200 2.8247777000000003
16.41300 2.8196458
16.41400 2.8144293
16.41500 2.8091287
16.41600 2.8037442
16.41700 2.7982762
16.41800 2.792725
16.41900 2.7870907000000003
16.42000 2.7813738
16.42100 2.7755747
16.42200 2.7696934
16.42300 2.7637302999999998
16.42400 2.7576858
16.42500 2.7515603
16.42600 2.7453542
16.42700 2.7390676
16.42800 2.732701
16.42900 2.726255
16.43000 2.7197298
16.43100 2.7131258
16.43200 2.7064433
16.43300 2.699683
16.43400 2.6928453
16.43500 2.6859306
16.43600 2.6789395000000003
16.43700 2.6718725
16.43800 2.6647298
16.43900 2.657512
16.44000 2.6502196
16.44100 2.6428529999999997
16.44200 2.6354127000000003
16.44300 2.6278989
16.44400 2.6203122
16.44500 2.6126527999999998
16.44600 2.6049213
16.44700 2.5971178
16.44800 2.5892427
16.44900 2.5812963
16.45000 2.5732789
16.45100 2.5651908
16.45200 2.557032
16.45300 2.548803
16.45400 2.5405042
16.45500 2.5321357
16.45600 2.5236977
16.45700 2.5151908
16.45800 2.5066152
16.45900 2.4979712000000003
16.46000 2.4892593
16.46100 2.4804797
16.46200 2.4716329
16.46300 2.4627194
16.46400 2.4537396
16.46500 2.444694
16.46600 2.4355832
16.46700 2.4264077
16.46800 2.4171677999999996
16.46900 2.4078643
16.47000 2.3984976000000002
16.47100 2.3890685
16.47200 2.3795774
16.47300 2.3700248
16.47400 2.3604114
16.47500 2.3507375
16.47600 2.3410039
16.47700 2.3312109000000003
16.47800 2.3213591
16.47900 2.3114491
16.48000 2.3014814
16.48100 2.2914562
16.48200 2.2813743
16.48300 2.2712359
16.48400 2.2610414999999997
16.48500 2.2507913
16.48600 2.2404859
16.48700 2.2301254999999998
16.48800 2.2197103
16.48900 2.2092408
16.49000 2.1987172
16.49100 2.1881398
16.49200 2.1775089000000003
16.49300 2.1668248
16.49400 2.1560878
16.49500 2.145298
16.49600 2.1344559
16.49700 2.1235616999999998
16.49800 2.1126158999999998
16.49900 2.1016186
16.50000 2.0905703
16.50100 2.0794716
16.50200 2.0683227
16.50300 2.0571241000000002
16.50400 2.0458763
16.50500 2.0345798
16.50600 2.023235
16.50700 2.0118424999999998
16.50800 2.0004028
16.50900 1.9889165
16.51000 1.9773841
16.51100 1.9658061
16.51200 1.954183
16.51300 1.9425154
16.51400 1.9308039999999997
16.51500 1.919049
16.51600 1.9072512
16.51700 1.8954111
16.51800 1.8835291
16.51900 1.8716055999999999
16.52000 1.8596412999999998
16.52100 1.8476363
16.52200 1.8355915
16.52300 1.8235070999999998
16.52400 1.8113834999999998
16.52500 1.7992212
16.52600 1.7870206
16.52700 1.7747823
16.52800 1.7625066000000003
16.52900 1.7501936999999999
16.53000 1.7378442
16.53100 1.7254585
16.53200 1.7130368999999999
16.53300 1.7005799
16.53400 1.6880879000000002
16.53500 1.6755613999999999
16.53600 1.6630006999999998
16.53700 1.6504062
16.53800 1.6377784
16.53900 1.6251178000000002
16.54000 1.6124249
16.54100 1.5997000000000001
16.54200 1.5869438999999999
16.54300 1.5741568000000001
16.54400 1.5613392
16.54500 1.5484917
16.54600 1.5356148
16.54700 1.522709
16.54800 1.5097748
16.54900 1.4968126
16.55000 1.4838231
16.55100 1.4708067
16.55200 1.4577639999999998
16.55300 1.4446954
16.55400 1.4316014
16.55500 1.4184824
16.55600 1.4053388999999998
16.55700 1.3921714
16.55800 1.3789803999999999
16.55900 1.3657660999999999
16.56000 1.352529
16.56100 1.3392696000000002
16.56200 1.3259883000000001
16.56300 1.3126854000000001
16.56400 1.2993613
16.56500 1.2860165
16.56600 1.2726514
16.56700 1.2592662
16.56800 1.2458616
16.56900 1.2324379
16.57000 1.2189955000000001
16.57100 1.2055348000000001
16.57200 1.1920563
16.57300 1.1785605
16.57400 1.1650478
16.57500 1.1515188
16.57600 1.1379739
16.57700 1.1244136999999998
16.57800 1.1108386
16.57900 1.0972493
16.58000 1.0836462
16.58100 1.07003
16.58200 1.0564012
16.58300 1.0427603
16.58400 1.0291078
16.58500 1.0154445
16.58600 1.0017708
16.58700 0.98808724
16.58800 0.97439447
16.58900 0.96069304
16.59000 0.9469834200000001
16.59100 0.93326615
16.59200 0.91954181
16.59300 0.90581086
16.59400 0.89207375
16.59500 0.87833107
16.59600 0.86458325
16.59700 0.85083079
16.59800 0.83707403
16.59900 0.82331346
16.60000 0.8095495399999999
16.60100 0.79578273
16.60200 0.78201341
16.60300 0.76824198
16.60400 0.75446893
16.60500 0.74069463
16.60600 0.72691953
16.60700 0.7131440600000001
16.60800 0.69936868
16.60900 0.68559386
16.61000 0.6718200599999999
16.61100 0.6580478
16.61200 0.64427755
16.61300 0.63050976
16.61400 0.616745
16.61500 0.60298378
16.61600 0.58922661
16.61700 0.575474
16.61800 0.5617265100000001
16.61900 0.54798466
16.62000 0.53424896
16.62100 0.52051991
16.62200 0.50679804
16.62300 0.49308385
16.62400 0.47937781
16.62500 0.46568038000000006
16.62600 0.45199207999999996
16.62700 0.43831332999999995
16.62800 0.42464453999999996
16.62900 0.41098613
16.63000 0.39733858
16.63100 0.38370227
16.63200 0.3700776
16.63300 0.356465
16.63400 0.34286487
16.63500 0.32927762
16.63600 0.31570366
16.63700 0.30214344
16.63800 0.28859737999999996
16.63900 0.27506594
16.64000 0.26154958
16.64100 0.24804879999999999
16.64200 0.23456411
16.64300 0.22109603000000003
16.64400 0.2076451
16.64500 0.1942119
16.64600 0.18079700999999998
16.64700 0.16740101999999998
16.64800 0.15402454999999998
16.64900 0.14066823
16.65000 0.12733269
16.65100 0.11401857
16.65200 0.10072652000000001
16.65300 0.087457174
16.65400 0.07421116999999999
16.65500 0.060989137000000006
16.65600 0.047791685
16.65700 0.034619411
16.65800 0.021472888
16.65900 0.0083526706
16.66000 -0.0047407112999999996
16.66100 -0.017806755
16.66200 -0.030844985
16.66300 -0.043854947
16.66400 -0.056836219
16.66500 -0.06978838899999999
16.66600 -0.082711078
16.66700 -0.095603912
16.66800 -0.10846654
16.66900 -0.12129860999999999
16.67000 -0.13409978
16.67100 -0.14686971
16.67200 -0.15960806
16.67300 -0.17231447
16.67400 -0.18498857
16.67500 -0.19762998
16.67600 -0.21023831999999998
16.67700 -0.22281313
16.67800 -0.23535398999999999
16.67900 -0.24786044
16.68000 -0.26033199
16.68100 -0.27276815000000004
16.68200 -0.28516836
16.68300 -0.29753211
16.68400 -0.30985882
16.68500 -0.32214792
16.68600 -0.33439884000000003
16.68700 -0.346611
16.68800 -0.3587838
16.68900 -0.37091668
16.69000 -0.38300906
16.69100 -0.39506038
16.69200 -0.40707006
16.69300 -0.4190376
16.69400 -0.43096249
16.69500 -0.44284421
16.69600 -0.45468224999999995
16.69700 -0.46647618999999996
16.69800 -0.47822557
16.69900 -0.48993001999999997
16.70000 -0.5015890599999999
16.70100 -0.51320237
16.70200 -0.52476954
16.70300 -0.53629023
16.70400 -0.54776408
16.70500 -0.55919075
16.70600 -0.57056989
16.70700 -0.5819011
16.70800 -0.59318407
16.70900 -0.60441848
16.71000 -0.6156039
16.71100 -0.6267399100000001
16.71200 -0.6378261399999999
16.71300 -0.64886217
16.71400 -0.65984759
16.71500 -0.67078187
16.71600 -0.68166456
16.71700 -0.69249519
16.71800 -0.7032731999999999
16.71900 -0.71399808
16.72000 -0.72466931
16.72100 -0.73528634
16.72200 -0.74584861
16.72300 -0.7563556100000001
16.72400 -0.76680677
16.72500 -0.77720159
16.72600 -0.7875395000000001
16.72700 -0.79782
16.72800 -0.8080425699999999
16.72900 -0.8182067399999999
16.73000 -0.8283120600000001
16.73100 -0.83835814
16.73200 -0.84834443
16.73300 -0.85827056
16.73400 -0.8681361599999999
16.73500 -0.8779407499999999
16.73600 -0.88768397
16.73700 -0.89736544
16.73800 -0.9069847900000001
16.73900 -0.9165416500000001
16.74000 -0.92603574
16.74100 -0.93546659
16.74200 -0.94483383
16.74300 -0.95413718
16.74400 -0.9633761799999999
16.74500 -0.97255046
16.74600 -0.9816596299999999
16.74700 -0.99070333
16.74800 -0.99968119
16.74900 -1.0085927
16.75000 -1.0174376
16.75100 -1.0262155
16.75200 -1.034926
16.75300 -1.0435686
16.75400 -1.0521430999999999
[truncated: 325,845 more chars]
