# Supplementary material for: 2D Synthetic dataset of numerical simulations of long-period seismicity in a volcanic edifice and related sensitivity kernels
Source: Data Brief. 2021 Jan 25;34:106673. doi: 10.1016/j.dib.2020.106673 (PMC7841316; doi:10.1016/j.dib.2020.106673)
Supplement: Supplementary Data S1 — Supplementary Raw Research Data. This is open data under the CC BY license http://creativecommons.org/licenses/by/4.0/ [file mmc1.zip › Dataset/OUTPUT_SEISMOGRAMS/9000_3000/disp_X_hetero_10000_3210_SVF7e-1Hz.semd]

-1.714286 0.0
-1.713286 0.0
-1.712286 0.0
-1.711286 0.0
-1.710286 0.0
-1.709286 0.0
-1.708286 1.6129182000000002e-33
-1.707286 1.661195e-26
-1.706286 1.6004894e-25
-1.705286 7.264892799999999e-25
-1.704286 1.8951659e-24
-1.703286 2.2632615e-24
-1.702286 -3.7334398000000004e-24
-1.701286 -2.6245148e-23
-1.700286 -7.0692523e-23
-1.699286 -1.1204812e-22
-1.698286 -6.1308667e-23
-1.697286 2.3613078e-22
-1.696286 9.0363835e-22
-1.695286 1.7937746e-21
-1.694286 2.177542e-21
-1.693286 6.3191995e-22
-1.692286 -4.4461472e-21
-1.691286 -1.3374961000000001e-20
-1.690286 -2.3017017e-20
-1.689286 -2.5138889e-20
-1.688286 -7.4693282e-21
-1.687286 4.0415313e-20
-1.686286 1.1616528e-19
-1.685286 1.9242102999999999e-19
-1.684286 2.1160595e-19
-1.683286 9.836197299999999e-20
-1.682286 -2.0343512e-19
-1.681286 -6.738084e-19
-1.680286 -1.1622173000000001e-18
-1.679286 -1.3735334e-18
-1.678286 -9.3487654e-19
-1.677286 4.3784657e-19
-1.676286 2.702638e-18
-1.675286 5.2738428e-18
-1.674286 6.9623385e-18
-1.673286 6.2095369e-18
-1.672286 1.6729788e-18
-1.671286 -6.9323771e-18
-1.670286 -1.8020471e-17
-1.669286 -2.7773085e-17
-1.668286 -3.0659023e-17
-1.667286 -2.1057807e-17
-1.666286 4.1934222000000005e-18
-1.665286 4.3019642e-17
-1.664286 8.6208981e-17
-1.663286 1.1763139e-16
-1.662286 1.1746038e-16
-1.661286 6.8430258e-17
-1.660286 -3.6029501e-17
-1.659286 -1.8412044e-16
-1.658286 -3.415205e-16
-1.657286 -4.5366621e-16
-1.656286 -4.561816300000001e-16
-1.655286 -2.9300467999999997e-16
-1.654286 6.0907506e-17
-1.653286 5.778849599999999e-16
-1.652286 1.1639505e-15
-1.651286 1.6602857e-15
-1.650286 1.8646357000000002e-15
-1.649286 1.5735963e-15
-1.648286 6.4148498e-16
-1.647286 -9.541304999999999e-16
-1.646286 -3.0550314999999996e-15
-1.645286 -5.29072e-15
-1.644286 -7.0899073e-15
-1.643286 -7.7481545e-15
-1.642286 -6.556008499999999e-15
-1.641286 -2.9792749000000003e-15
-1.640286 3.1322266000000002e-15
-1.639286 1.1346548e-14
-1.638286 2.0513347000000002e-14
-1.637286 2.8745447e-14
-1.636286 3.3567622e-14
-1.635286 3.2261968e-14
-1.634286 2.2405059e-14
-1.633286 2.5473541e-15
-1.632286 -2.7063746e-14
-1.631286 -6.3859799e-14
-1.630286 -1.0259644e-13
-1.629286 -1.3543922e-13
-1.628286 -1.5262782e-13
-1.627286 -1.4378501000000001e-13
-1.626286 -9.9830615e-14
-1.625286 -1.5330673999999998e-14
-1.624286 1.0902563999999999e-13
-1.623286 2.6425008e-13
-1.622286 4.3168953999999996e-13
-1.621286 5.829941e-13
-1.620286 6.8186745e-13
-1.619286 6.8787529e-13
-1.618286 5.6231354e-13
-1.617286 2.7578268e-13
-1.616286 -1.8328734e-13
-1.615286 -8.0031247e-13
-1.614286 -1.5278999e-12
-1.613286 -2.2825063e-12
-1.612286 -2.946005e-12
-1.611286 -3.3734412e-12
-1.610286 -3.407643e-12
-1.609286 -2.9004732000000003e-12
-1.608286 -1.7394033e-12
-1.607286 1.2309768e-13
-1.606286 2.6410188999999998e-12
-1.605286 5.6516711e-12
-1.604286 8.863019999999999e-12
-1.603286 1.1856453000000001e-11
-1.602286 1.4109170999999998e-11
-1.601286 1.5038873e-11
-1.600286 1.4071139999999999e-11
-1.599286 1.0727243e-11
-1.598286 4.7269978e-12
-1.597286 -3.9016353000000004e-12
-1.596286 -1.4716985e-11
-1.595286 -2.6774587e-11
-1.594286 -3.8567329e-11
-1.593286 -4.8006531e-11
-1.592286 -5.2452845e-11
-1.591286 -4.8801843e-11
-1.590286 -3.3623641000000004e-11
-1.589286 -3.35014e-12
-1.588286 4.5502621000000005e-11
-1.587286 1.1609433e-10
-1.586286 2.1102349e-10
-1.585286 3.3211574e-10
-1.584286 4.8025811e-10
-1.583286 6.5529613e-10
-1.582286 8.560033799999999e-10
-1.581286 1.0801256000000001e-09
-1.580286 1.3244916e-09
-1.579286 1.5851746999999999e-09
-1.578286 1.8576819000000001e-09
-1.577286 2.1371412e-09
-1.576286 2.4184606e-09
-1.575286 2.6964325e-09
-1.574286 2.9657647999999998e-09
-1.573286 3.2210339e-09
-1.572286 3.4565628e-09
-1.571286 3.6662454e-09
-1.570286 3.8433460999999996e-09
-1.569286 3.9803157000000005e-09
-1.568286 4.0686631e-09
-1.567286 4.098924e-09
-1.566286 4.0607576e-09
-1.565286 3.9431861e-09
-1.564286 3.7349738e-09
-1.563286 3.4251289e-09
-1.562286 3.0034810999999996e-09
-1.561286 2.4612833e-09
-1.560286 1.7917711999999999e-09
-1.559286 9.9061931e-10
-1.558286 5.6234037999999994e-11
-1.557286 -1.0101504e-09
-1.556286 -2.2045887999999998e-09
-1.555286 -3.5207417e-09
-1.554286 -4.9503488e-09
-1.553286 -6.4837961e-09
-1.552286 -8.1106968e-09
-1.551286 -9.8203924e-09
-1.550286 -1.1602306e-08
-1.549286 -1.3446076e-08
-1.548286 -1.5341448e-08
-1.547286 -1.7277912e-08
-1.546286 -1.9244155e-08
-1.545286 -2.1227368e-08
-1.544286 -2.3212542e-08
-1.543286 -2.5181829e-08
-1.542286 -2.7114119e-08
-1.541286 -2.8984892e-08
-1.540286 -3.0766401e-08
-1.539286 -3.2428221e-08
-1.538286 -3.3938112999999996e-08
-1.537286 -3.5263115e-08
-1.536286 -3.6370751e-08
-1.535286 -3.7230205e-08
-1.534286 -3.7813339e-08
-1.533286 -3.809538e-08
-1.532286 -3.8055259e-08
-1.531286 -3.7675482e-08
-1.530286 -3.6941627999999995e-08
-1.529286 -3.5841513e-08
-1.528286 -3.4364184e-08
-1.527286 -3.2498898e-08
-1.526286 -3.0234268000000004e-08
-1.525286 -2.7557773e-08
-1.524286 -2.4455725999999996e-08
-1.523286 -2.0913803999999998e-08
-1.522286 -1.6918122000000002e-08
-1.521286 -1.2456781e-08
-1.520286 -7.5217312e-09
-1.519286 -2.110756e-09
-1.518286 3.7706505e-09
-1.517286 1.0107756e-08
-1.516286 1.6875593e-08
-1.515286 2.4038635e-08
-1.514286 3.1551192e-08
-1.513286 3.9358491e-08
-1.512286 4.7398324e-08
-1.511286 5.560305000000001e-08
-1.510286 6.3901717e-08
-1.509286 7.2222062e-08
-1.508286 8.0492107e-08
-1.507286 8.8641233e-08
-1.506286 9.6600572e-08
-1.505286 1.0430281e-07
-1.504286 1.116814e-07
-1.503286 1.1866941000000001e-07
-1.502286 1.2519834e-07
-1.501286 1.3119705e-07
-1.500286 1.3659117e-07
-1.499286 1.4130315000000002e-07
-1.498286 1.4525312e-07
-1.497286 1.4836057000000002e-07
-1.496286 1.5054669e-07
-1.495286 1.5173732999999998e-07
-1.494286 1.5186612e-07
-1.493286 1.5087748e-07
-1.492286 1.4872926e-07
-1.491286 1.4539463e-07
-1.490286 1.4086294999999999e-07
-1.489286 1.3513973e-07
-1.488286 1.2824539e-07
-1.487286 1.2021332000000002e-07
-1.486286 1.1108718000000001e-07
-1.485286 1.0091803e-07
-1.484286 8.976148200000001e-08
-1.483286 7.7675372e-08
-1.482286 6.4718153e-08
-1.481286 5.0948229000000004e-08
-1.480286 3.6424327000000004e-08
-1.479286 2.1206768e-08
-1.478286 5.3594857999999996e-09
-1.477286 -1.1047554000000001e-08
-1.476286 -2.7935898e-08
-1.475286 -4.5216518999999996e-08
-1.474286 -6.2788441e-08
-1.473286 -8.0538365e-08
-1.472286 -9.8341435e-08
-1.471286 -1.1606319e-07
-1.470286 -1.3356252e-07
-1.469286 -1.5069537e-07
-1.468286 -1.6731893999999999e-07
-1.467286 -1.8329570999999998e-07
-1.466286 -1.9849721999999998e-07
-1.465286 -2.1280679e-07
-1.464286 -2.2612148e-07
-1.463286 -2.3835243000000001e-07
-1.462286 -2.4942425999999996e-07
-1.461286 -2.5927318e-07
-1.460286 -2.678445e-07
-1.459286 -2.7508953e-07
-1.458286 -2.8096254e-07
-1.457286 -2.8541827e-07
-1.456286 -2.8841003000000003e-07
-1.455286 -2.8988909e-07
-1.454286 -2.8980516e-07
-1.453286 -2.8810812e-07
-1.452286 -2.8475087e-07
-1.451286 -2.796928e-07
-1.450286 -2.7290372e-07
-1.449286 -2.6436755e-07
-1.448286 -2.5408553e-07
-1.447286 -2.4207851e-07
-1.446286 -2.2838786000000001e-07
-1.445286 -2.1307507e-07
-1.444286 -1.9621986000000001e-07
-1.443286 -1.7791715e-07
-1.442286 -1.5827294e-07
-1.441286 -1.3739986e-07
-1.440286 -1.1541262e-07
-1.439286 -9.2424085e-08
-1.438286 -6.8542261e-08
-1.437286 -4.386875e-08
-1.436286 -1.8498698e-08
-1.435286 7.4776282e-09
-1.434286 3.3971831000000004e-08
-1.433286 6.0893318e-08
-1.432286 8.814469200000001e-08
-1.431286 1.1561715e-07
-1.430286 1.431866e-07
-1.429286 1.7071095e-07
-1.428286 1.9802919e-07
-1.427286 2.249624e-07
-1.426286 2.5131681e-07
-1.425286 2.7688869e-07
-1.424286 3.0147069000000003e-07
-1.423286 3.248589e-07
-1.422286 3.4686003e-07
-1.421286 3.6729775e-07
-1.420286 3.8601757e-07
-1.419286 4.0288958999999997e-07
-1.418286 4.178089e-07
-1.417286 4.3069338999999996e-07
-1.416286 4.4147952e-07
-1.415286 4.5011620999999997e-07
-1.414286 4.5655817e-07
-1.413286 4.6075916000000003e-07
-1.412286 4.6266648e-07
-1.411286 4.6221751000000004e-07
-1.410286 4.5933879e-07
-1.409286 4.5394843e-07
-1.408286 4.4596131e-07
-1.407286 4.3529678e-07
-1.406286 4.2188812e-07
-1.405286 4.0569272000000005e-07
-1.404286 3.8670138e-07
-1.403286 3.649455e-07
-1.402286 3.4050149e-07
-1.401286 3.1349111999999997e-07
-1.400286 2.8407787000000004e-07
-1.399286 2.5245934e-07
-1.398286 2.1885647e-07
-1.397286 1.8350099e-07
-1.396286 1.4662226e-07
-1.395286 1.0843541999999999e-07
-1.394286 6.91322e-08
-1.393286 2.8875806999999998e-08
-1.392286 -1.2199652e-08
-1.391286 -5.3984816999999995e-08
-1.390286 -9.638645399999999e-08
-1.389286 -1.3931575e-07
-1.388286 -1.8267499e-07
-1.387286 -2.2634465000000003e-07
-1.386286 -2.7017282e-07
-1.385286 -3.1396841e-07
-1.384286 -3.5749964999999997e-07
-1.383286 -4.0049821000000004e-07
-1.382286 -4.4266848e-07
-1.381286 -4.837015199999999e-07
-1.380286 -5.2329141e-07
-1.379286 -5.6115219e-07
-1.378286 -5.9703331e-07
-1.377286 -6.3073089e-07
-1.376286 -6.620938e-07
-1.375286 -6.9102324e-07
-1.374286 -7.1746573e-07
-1.373286 -7.414008499999999e-07
-1.372286 -7.6282456e-07
-1.371286 -7.817315699999999e-07
-1.370286 -7.9809812e-07
-1.369286 -8.118691500000001e-07
-1.368286 -8.229505999999999e-07
-1.367286 -8.3120941e-07
-1.366286 -8.364812e-07
-1.365286 -8.3858493e-07
-1.364286 -8.3734335e-07
-1.363286 -8.326059e-07
-1.362286 -8.2427238e-07
-1.361286 -8.123128800000001e-07
-1.360286 -7.9678175e-07
-1.359286 -7.778234900000001e-07
-1.358286 -7.556689499999999e-07
-1.357286 -7.3062236e-07
-1.356286 -7.0304016e-07
-1.355286 -6.7330386e-07
-1.354286 -6.417900000000001e-07
-1.353286 -6.0884098e-07
-1.352286 -5.7473981e-07
-1.351286 -5.3969176e-07
-1.350286 -5.0381499e-07
-1.349286 -4.6714073e-07
-1.348286 -4.2962252e-07
-1.347286 -3.9115315e-07
-1.346286 -3.5158622999999997e-07
-1.345286 -3.1075924e-07
-1.344286 -2.6851492e-07
-1.343286 -2.2471764000000003e-07
-1.342286 -1.7926278e-07
-1.341286 -1.3207787e-07
-1.340286 -8.3115537e-08
-1.339286 -3.2339773e-08
-1.338286 2.0292019e-08
-1.337286 7.4848111e-08
-1.336286 1.3143909999999998e-07
-1.335286 1.9022897e-07
-1.334286 2.514378e-07
-1.333286 3.1533494e-07
-1.332286 3.8222177e-07
-1.331286 4.5240585e-07
-1.330286 5.2616826e-07
-1.329286 6.0372765e-07
-1.328286 6.8520456e-07
-1.327286 7.7059026e-07
-1.326286 8.5972314e-07
-1.325286 9.522755e-07
-1.324286 1.0477521e-06
-1.323286 1.1455005e-06
-1.322286 1.2447317999999999e-06
-1.321286 1.3445498e-06
-1.320286 1.4439849000000001e-06
-1.319286 1.5420296e-06
-1.318286 1.6376717e-06
-1.317286 1.729922e-06
-1.316286 1.8178349000000002e-06
-1.315286 1.9005204999999999e-06
-1.314286 1.9771463e-06
-1.313286 2.0469344e-06
-1.312286 2.1091503999999997e-06
-1.311286 2.1630912e-06
-1.310286 2.2080723e-06
-1.309286 2.2434183e-06
-1.308286 2.2684583e-06
-1.307286 2.2825285e-06
-1.306286 2.2849813e-06
-1.305286 2.2752022e-06
-1.304286 2.2526315e-06
-1.303286 2.2167892e-06
-1.302286 2.1673015e-06
-1.301286 2.1039245e-06
-1.300286 2.0265635e-06
-1.299286 1.9352856999999997e-06
-1.298286 1.8303258999999998e-06
-1.297286 1.7120817e-06
-1.296286 1.5811018000000002e-06
-1.295286 1.4380678e-06
-1.294286 1.2837700999999998e-06
-1.293286 1.119082e-06
-1.292286 9.449345299999999e-07
-1.291286 7.6229334e-07
-1.290286 5.7214162e-07
-1.289286 3.7547023e-07
-1.288286 1.7327527e-07
-1.287286 -3.3435893e-08
-1.286286 -2.4363164999999997e-07
-1.285286 -4.5623803e-07
-1.284286 -6.7011765e-07
-1.283286 -8.8404901e-07
-1.282286 -1.0967095e-06
-1.281286 -1.3066642e-06
-1.280286 -1.5123641e-06
-1.279286 -1.7121550000000001e-06
-1.278286 -1.9042972000000001e-06
-1.277286 -2.0869962e-06
-1.276286 -2.2584432000000003e-06
-1.275286 -2.4168622999999997e-06
-1.274286 -2.5605600999999998e-06
-1.273286 -2.6879758999999998e-06
-1.272286 -2.7977265000000003e-06
-1.271286 -2.8886443e-06
-1.270286 -2.9598031999999998e-06
-1.269286 -3.0105333e-06
-1.268286 -3.0404223e-06
-1.267286 -3.0493055000000002e-06
-1.266286 -3.0372472999999995e-06
-1.265286 -3.0045157000000004e-06
-1.264286 -2.9515567e-06
-1.263286 -2.8789688999999997e-06
-1.262286 -2.7874865e-06
-1.261286 -2.6779691e-06
-1.260286 -2.5514025e-06
-1.259286 -2.4089081e-06
-1.258286 -2.2517613e-06
-1.257286 -2.0814126e-06
-1.256286 -1.8995090000000002e-06
-1.255286 -1.7079103e-06
-1.254286 -1.5086932999999999e-06
-1.253286 -1.3041427e-06
-1.252286 -1.0967234e-06
-1.251286 -8.890352500000001e-07
-1.250286 -6.8375026e-07
-1.249286 -4.835369400000001e-07
-1.248286 -2.9097664e-07
-1.247286 -1.0847916e-07
-1.246286 6.1795391e-08
-1.245286 2.1800095e-07
-1.244286 3.5865046e-07
-1.243286 4.8263749e-07
-1.242286 5.892328e-07
-1.241286 6.7805739e-07
-1.240286 7.490362999999999e-07
-1.239286 8.023386399999999e-07
-1.238286 8.3831253e-07
-1.237286 8.574224e-07
-1.236286 8.601973399999999e-07
-1.235286 8.471962699999999e-07
-1.234286 8.189941200000001e-07
-1.233286 7.761897800000001e-07
-1.232286 7.1943402e-07
-1.231286 6.494719e-07
-1.230286 5.6719256e-07
-1.229286 4.7367776e-07
-1.228286 3.7024015000000003e-07
-1.227286 2.5844347e-07
-1.226286 1.4009908e-07
-1.225286 1.723599e-08
-1.224286 -1.0795473e-07
-1.223286 -2.3319700000000002e-07
-1.222286 -3.5622043e-07
-1.221286 -4.7485562e-07
-1.220286 -5.8712275e-07
-1.219286 -6.9130337e-07
-1.218286 -7.859870100000001e-07
-1.217286 -8.700868500000001e-07
-1.216286 -9.428228e-07
-1.215286 -1.0036742e-06
-1.214286 -1.0523086e-06
-1.213286 -1.0884956e-06
-1.212286 -1.1120178e-06
-1.211286 -1.1225904e-06
-1.210286 -1.1198002999999999e-06
-1.209286 -1.1030732e-06
-1.208286 -1.0716729e-06
-1.207286 -1.024734e-06
-1.206286 -9.6132249e-07
-1.205286 -8.8051575e-07
-1.204286 -7.814916700000001e-07
-1.203286 -6.6361241e-07
-1.202286 -5.2649023e-07
-1.201286 -3.7002517e-07
-1.200286 -1.944064e-07
-1.199286 -7.4314009e-11
-1.198286 2.1235416e-07
-1.197286 4.4219015e-07
-1.196286 6.887962199999999e-07
-1.195286 9.5171533e-07
-1.194286 1.2307899999999999e-06
-1.193286 1.5262585999999999e-06
-1.192286 1.8388195999999998e-06
-1.191286 2.1696534e-06
-1.190286 2.5204038000000003e-06
-1.189286 2.8931196999999998e-06
-1.188286 3.2901670999999995e-06
-1.187286 3.7141208999999997e-06
-1.186286 4.1676518e-06
-1.185286 4.6534204e-06
-1.184286 5.1739899e-06
-1.183286 5.7317667e-06
-1.182286 6.3289711000000005e-06
-1.181286 6.9676375e-06
-1.180286 7.649637e-06
-1.179286 8.376714099999999e-06
-1.178286 9.1505221e-06
-1.177286 9.9726478e-06
-1.176286 1.0844613e-05
-1.175286 1.1767847e-05
-1.174286 1.2743619e-05
-1.173286 1.3772951e-05
-1.172286 1.4856488e-05
-1.171286 1.5994367e-05
-1.170286 1.7186076000000002e-05
-1.169286 1.8430342e-05
-1.168286 1.9725024e-05
-1.167286 2.1067078e-05
-1.166286 2.2452551000000002e-05
-1.165286 2.3876635e-05
-1.164286 2.5333782e-05
-1.163286 2.6817847e-05
-1.162286 2.8322273e-05
-1.161286 2.9840297e-05
-1.160286 3.1365153e-05
-1.159286 3.289027e-05
-1.158286 3.4409445e-05
-1.157286 3.5916975e-05
-1.156286 3.7407767e-05
-1.155286 3.887742e-05
-1.154286 4.0322251e-05
-1.153286 4.1739330000000004e-05
-1.152286 4.3126468e-05
-1.151286 4.4482229e-05
-1.150286 4.5805922e-05
-1.149286 4.7097612e-05
-1.148286 4.8358139999999996e-05
-1.147286 4.9589147e-05
-1.146286 5.0793108e-05
-1.145286 5.1973382000000004e-05
-1.144286 5.3134210000000004e-05
-1.143286 5.4280747e-05
-1.142286 5.5419019000000005e-05
-1.141286 5.655588799999999e-05
-1.140286 5.7698940999999996e-05
-1.139286 5.8856375e-05
-1.138286 6.0036831000000006e-05
-1.137286 6.1249187e-05
-1.136286 6.250234e-05
-1.135286 6.3804981e-05
-1.134286 6.5165352e-05
-1.133286 6.659101899999999e-05
-1.132286 6.8088661e-05
-1.131286 6.9663872e-05
-1.130286 7.1321028e-05
-1.129286 7.3063171e-05
-1.128286 7.489196e-05
-1.127286 7.6807652e-05
-1.126286 7.8809126e-05
-1.125286 8.089396e-05
-1.124286 8.305853500000001e-05
-1.123286 8.5298149e-05
-1.122286 8.7607157e-05
-1.121286 8.9979147e-05
-1.120286 9.2407078e-05
-1.119286 9.4883438e-05
-1.118286 9.740039099999999e-05
-1.117286 9.9949898e-05
-1.116286 0.00010252385
-1.115286 0.00010511416
-1.114286 0.00010771288000000001
-1.113286 0.00011031228
-1.112286 0.000112905
-1.111286 0.00011548411
-1.110286 0.00011804324999999998
-1.109286 0.00012057675999999999
-1.108286 0.00012307981
-1.107286 0.00012554856
-1.106286 0.00012798022
-1.105286 0.00013037316
-1.104286 0.00013272697
-1.103286 0.00013504248999999998
-1.102286 0.00013732169
-1.101286 0.00013956767
-1.100286 0.00014178442999999999
-1.099286 0.00014397672
-1.098286 0.00014614982
-1.097286 0.00014830924
-1.096286 0.00015046053
-1.095286 0.000152609
-1.094286 0.00015475957
-1.093286 0.00015691657999999999
-1.092286 0.00015908372
-1.091286 0.00016126401
-1.090286 0.00016345978
-1.089286 0.00016567278
-1.088286 0.00016790424
-1.087286 0.00017015493
-1.086286 0.00017242532999999999
-1.085286 0.0001747156
-1.084286 0.00017702571000000002
-1.083286 0.00017935536000000002
-1.082286 0.00018170398
-1.081286 0.00018407071
-1.080286 0.00018645435
-1.079286 0.00018885328999999998
-1.078286 0.00019126554999999998
-1.077286 0.00019368876999999998
-1.076286 0.00019612032
-1.075286 0.00019855745
-1.074286 0.00020099744000000002
-1.073286 0.00020343784
-1.072286 0.00020587674
-1.071286 0.00020831294
-1.070286 0.00021074623000000002
-1.069286 0.00021317745999999997
-1.068286 0.00021560874999999998
-1.067286 0.00021804331000000002
-1.066286 0.00022048544
-1.065286 0.0002229403
-1.064286 0.00022541362
-1.063286 0.00022791147999999997
-1.062286 0.00023043990000000002
-1.061286 0.00023300454000000002
-1.060286 0.00023561045
-1.059286 0.0002382618
-1.058286 0.00024096177999999999
-1.057286 0.00024371243
-1.056286 0.00024651472000000003
-1.055286 0.00024936851
-1.054286 0.00025227275
-1.053286 0.00025522561
-1.052286 0.00025822458
-1.051286 0.00026126668
-1.050286 0.00026434855
-1.049286 0.00026746652
-1.048286 0.00027061661999999996
-1.047286 0.00027379465
-1.046286 0.00027699612
-1.045286 0.00028021626999999997
-1.044286 0.00028345012
-1.043286 0.00028669242
-1.042286 0.00028993791000000004
-1.041286 0.00029318135
-1.040286 0.00029641781
-1.039286 0.0002996429
-1.038286 0.00030285304999999997
-1.037286 0.0003060459
-1.036286 0.00030922048999999996
-1.035286 0.00031237759999999995
-1.034286 0.00031551992
-1.033286 0.00031865222
-1.032286 0.00032178127
-1.031286 0.00032491578
-1.030286 0.00032806618
-1.029286 0.00033124434
-1.028286 0.00033446318
-1.027286 0.00033773629
-1.026286 0.0003410775
-1.025286 0.00034450043
-1.024286 0.00034801817
-1.023286 0.00035164292
-1.022286 0.00035538569
-1.021286 0.00035925616000000003
-1.020286 0.00036326246
-1.019286 0.00036741117
-1.018286 0.00037170721
-1.017286 0.00037615393
-1.016286 0.00038075308999999997
-1.015286 0.00038550493
-1.014286 0.00039040806000000005
-1.013286 0.00039545966999999995
-1.012286 0.00040065538
-1.011286 0.00040598934
-1.010286 0.00041145431
-1.009286 0.00041704169999999996
-1.008286 0.00042274178
-1.007286 0.00042854394
-1.006286 0.00043443692
-1.005286 0.00044040912
-1.004286 0.00044644894
-1.003286 0.00045254528
-1.002286 0.00045868787000000004
-1.001286 0.00046486766
-1.000286 0.00047107719
-0.9992857 0.00047731087
-0.9982857 0.00048356515
-0.9972857 0.0004898384299999999
-0.9962857 0.00049613122
-0.9952857 0.00050244585
-0.9942857 0.00050878612
-0.9932857 0.0005151571299999999
-0.9922857 0.00052156483
-0.9912857 0.0005280157
-0.9902857 0.00053451645
-0.9892857 0.0005410734999999999
-0.9882857 0.0005476928
-0.9872857 0.00055437959
-0.9862857 0.00056113831
-0.9852857 0.00056797235
-0.9842857 0.00057488392
-0.9832857 0.0005818742
-0.9822857 0.00058894311
-0.9812857 0.00059608928
-0.9802857 0.00060331013
-0.9792857 0.0006106015500000001
-0.9782857 0.00061795799
-0.9772857 0.00062537242
-0.9762857 0.00063283615
-0.9752857 0.00064033902
-0.9742857 0.00064786932
-0.9732857 0.00065541399
-0.9722857 0.0006629588400000001
-0.9712857 0.00067048895
-0.9702857 0.00067798901
-0.9692857 0.00068544377
-0.9682857 0.0006928386
-0.9672857 0.00070016008
-0.9662857 0.0007073963399999999
-0.9652857 0.0007145377400000001
-0.9642857 0.00072157713
-0.9632857 0.0007285102100000001
-0.9622857 0.0007353357
-0.9612857 0.0007420555399999999
-0.9602857 0.00074867471
-0.9592857 0.00075520111
-0.9582857 0.00076164542
-0.9572857 0.0007680206199999999
-0.9562857 0.00077434179
-0.9552857 0.0007806256699999999
-0.9542857 0.0007868902700000001
-0.9532857 0.0007931545
-0.9522857 0.00079943793
-0.9512857 0.00080576037
-0.9502857 0.00081214193
-0.9492857 0.00081860244
-0.9482857 0.00082516153
-0.9472857 0.00083183832
-0.9462857 0.0008386513400000001
-0.9452857 0.0008456183400000001
-0.9442857 0.00085275606
-0.9432857 0.00086008013
-0.9422857 0.00086760474
-0.9412857 0.00087534245
-0.9402857 0.0008833038
-0.9392857 0.0008914971700000001
-0.9382857 0.00089992836
-0.9372857 0.0009086003000000001
-0.9362857 0.00091751299
-0.9352857 0.0009266636000000001
-0.9342857 0.00093604622
-0.9332857 0.0009456522999999999
-0.9322857 0.00095547066
-0.9312857 0.00096548792
-0.9302857 0.0009756890000000001
-0.9292857 0.00098605769
-0.9282857 0.0009965769100000002
-0.9272857 0.0010072295
-0.9262857 0.0010179988
-0.9252857 0.0010288688000000001
-0.9242857 0.0010398247
-0.9232857 0.0010508533
-0.9222857 0.0010619425000000001
-0.9212857 0.0010730819
-0.9202857 0.0010842627000000001
-0.9192857 0.0010954772000000002
-0.9182857 0.0011067191
-0.9172857 0.0011179831000000002
-0.9162857 0.0011292648
-0.9152857 0.0011405607000000001
-0.9142857 0.0011518680000000001
-0.9132857 0.0011631846
-0.9122857 0.001174509
-0.9112857 0.0011858408
-0.9102857 0.0011971801
-0.9092857 0.0012085278
-0.9082857 0.0012198861
-0.9072857 0.0012312572
-0.9062857 0.0012426442999999999
-0.9052857 0.0012540509
-0.9042857 0.0012654805
-0.9032857 0.0012769361
-0.9022857 0.0012884208
-0.9012857 0.0012999367
-0.9002857 0.0013114854
-0.8992857 0.0013230680000000002
-0.8982857 0.0013346846999999998
-0.8972857 0.0013463356
-0.8962857 0.001358021
-0.8952857 0.0013697412
-0.8942857 0.0013814974
-0.8932857 0.001393292
-0.8922857 0.0014051286
-0.8912857 0.0014170126
-0.8902857 0.0014289509
-0.8892857 0.001440952
-0.8882857 0.0014530259
-0.8872857 0.0014651835
-0.8862857 0.0014774365
-0.8852857 0.0014897969000000001
-0.8842857 0.0015022767
-0.8832857 0.0015148875
-0.8822857 0.0015276401
-0.8812857 0.0015405445
-0.8802857 0.0015536101000000002
-0.8792857 0.0015668453
-0.8782857 0.0015802574
-0.8772857 0.0015938535999999999
-0.8762857 0.0016076401
-0.8752857 0.0016216225
-0.8742857 0.0016358057000000002
-0.8732857 0.0016501937
-0.8722857 0.0016647890999999999
-0.8712857 0.0016795932000000001
-0.8702857 0.0016946045
-0.8692857 0.0017098195000000002
-0.8682857 0.0017252312
-0.8672857 0.0017408294
-0.8662857 0.0017565999
-0.8652857 0.0017725244
-0.8642857 0.0017885814
-0.8632857 0.0018047454
-0.8622857 0.0018209881000000002
-0.8612857 0.0018372784
-0.8602857 0.0018535835
-0.8592857 0.0018698696
-0.8582857 0.0018861028
-0.8572857 0.0019022495
-0.8562857 0.0019182771
-0.8552857 0.0019341547
-0.8542857 0.0019498539
-0.8532857 0.0019653482
-0.8522857 0.0019806146
-0.8512857 0.0019956324
-0.8502857 0.002010384
-0.8492857 0.0020248546
-0.8482857 0.002039032
-0.8472857 0.0020529065
-0.8462857 0.0020664711
-0.8452857 0.0020797209999999997
-0.8442857 0.0020926539999999998
-0.8432857 0.0021052705
-0.8422857 0.0021175732
-0.8412857 0.0021295673
-0.8402857 0.0021412598
-0.8392857 0.0021526601000000003
-0.8382857 0.0021637794
-0.8372857 0.0021746313000000003
-0.8362857 0.0021852308999999997
-0.8352857 0.0021955953
-0.8342857 0.0022057431
-0.8332857 0.0022156943
-0.8322857 0.0022254698999999998
-0.8312857 0.0022350918
-0.8302857 0.0022445827
-0.8292857 0.0022539654000000003
-0.8282857 0.0022632632000000002
-0.8272857 0.0022724991
-0.8262857 0.0022816963000000003
-0.8252857 0.0022908775000000004
-0.8242857 0.0023000648
-0.8232857 0.0023092794
-0.8222857 0.0023185414
-0.8212857 0.0023278693
-0.8202857 0.0023372806
-0.8192857 0.0023467906
-0.8182857 0.002356414
-0.8172857 0.0023661634
-0.8162857 0.0023760505
-0.8152857 0.0023860857
-0.8142857 0.0023962781
-0.8132857 0.0024066358999999997
-0.8122857 0.0024171668
-0.8112857 0.0024278774000000003
-0.8102857 0.002438774
-0.8092857 0.0024498628
-0.8082857 0.0024611498
-0.8072857 0.0024726411000000003
-0.8062857 0.0024843423999999998
-0.8052857 0.0024962601
-0.8042857 0.0025083995
-0.8032857 0.0025207657
-0.8022857 0.0025333635
-0.8012857 0.0025461964
-0.8002857 0.0025592672
-0.7992857 0.0025725769
-0.7982857 0.0025861253
-0.7972857 0.0025999103
-0.7962857 0.0026139277999999997
-0.7952857 0.0026281714
-0.7942857 0.0026426322000000003
-0.7932857 0.0026572991999999998
-0.7922857 0.0026721596
-0.7912857 0.0026871983
-0.7902857 0.0027023993
-0.7892857 0.0027177446
-0.7882857 0.0027332164000000003
-0.7872857 0.0027487955
-0.7862857 0.0027644624
-0.7852857 0.0027801977999999997
-0.7842857 0.0027959821
-0.7832857 0.002811796
-0.7822857 0.0028276203
-0.7812857 0.0028434361
-0.7802857 0.0028592238
-0.7792857 0.0028749644
-0.7782857 0.0028906381
-0.7772857 0.0029062243
-0.7762857 0.0029217019
-0.7752857 0.0029370492000000002
-0.7742857 0.0029522444000000003
-0.7732857 0.0029672652
-0.7722857 0.0029820903
-0.7712857 0.0029966988
-0.7702857 0.0030110714000000003
-0.7692857 0.0030251904
-0.7682857 0.0030390398
-0.7672857 0.0030526062000000003
-0.7662857 0.0030658786
-0.7652857 0.0030788487
-0.7642857 0.0030915122
-0.7632857 0.0031038670999999998
-0.7622857 0.0031159150000000004
-0.7612857 0.0031276595
-0.7602857 0.0031391075000000005
-0.7592857 0.0031502666
-0.7582857 0.0031611471
-0.7572857 0.0031717595000000003
-0.7562857 0.0031821153
-0.7552857 0.0031922277999999996
-0.7542857 0.0032021097
-0.7532857 0.0032117739
-0.7522857 0.0032212334
-0.7512857 0.0032305007999999997
-0.7502857 0.0032395874
-0.7492857 0.0032485040999999997
-0.7482857 0.0032572610999999996
-0.7472857 0.0032658678
-0.7462857 0.0032743326
-0.7452857 0.0032826636
-0.7442857 0.0032908679999999997
-0.7432857 0.0032989519
-0.7422857 0.0033069201999999997
-0.7412857 0.0033147756999999996
-0.7402857 0.0033225195
-0.7392857 0.0033301520000000003
-0.7382857 0.0033376717
-0.7372857 0.0033450742000000005
-0.7362857 0.0033523538
-0.7352857 0.0033595013999999997
-0.7342857 0.0033665048
-0.7332857 0.003373349
-0.7322857 0.0033800156000000003
-0.7312857 0.0033864834999999998
-0.7302857 0.0033927287999999996
-0.7292857 0.0033987252999999997
-0.7282857 0.0034044446
-0.7272857 0.0034098560999999998
-0.7262857 0.0034149278
-0.7252857 0.0034196265999999996
-0.7242857 0.0034239183000000003
-0.7232857 0.0034277684
-0.7222857 0.0034311426
-0.7212857 0.0034340075
-0.7202857 0.0034363317999999998
-0.7192857 0.0034380864000000005
-0.7182857 0.0034392444
-0.7172857 0.0034397814000000004
-0.7162857 0.0034396755
-0.7152857 0.0034389072000000002
-0.7142857 0.0034374595999999997
-0.7132857 0.0034353178999999997
-0.7122857 0.0034324705
-0.7112857 0.0034289070999999997
-0.7102857 0.003424619
-0.7092857 0.0034195989
-0.7082857 0.0034138392999999998
-0.7072857 0.003407332
-0.7062857 0.0034000685
-0.7052857 0.0033920383
-0.7042857 0.0033832297000000004
-0.7032857 0.0033736302000000004
-0.7022857 0.0033632266
-0.7012857 0.0033520049
-0.7002857 0.0033399504999999997
-0.6992857 0.0033270488
-0.6982857 0.0033132851999999996
-0.6972857 0.0032986459999999997
-0.6962857 0.003283118
-0.6952857 0.0032666889
-0.6942857 0.0032493474
-0.6932857 0.0032310832
-0.6922857 0.0032118871
-0.6912857 0.0031917494
-0.6902857 0.0031706601
-0.6892857 0.0031486084
-0.6882857 0.0031255830000000004
-0.6872857 0.0031015716
-0.6862857 0.0030765612000000003
-0.6852857 0.0030505376
-0.6842857 0.0030234862
-0.6832857 0.0029953919
-0.6822857 0.0029662395
-0.6812857 0.0029360144
-0.6802857 0.0029047034
-0.6792857 0.0028722943
-0.6782857 0.0028387763
-0.6772857 0.0028041411
-0.6762857 0.0027683818
-0.6752857 0.0027314933
-0.6742857 0.0026934722
-0.6732857 0.0026543164
-0.6722857 0.0026140246
-0.6712857 0.0025725965
-0.6702857 0.0025300318
-0.6692857 0.0024863299
-0.6682857 0.0024414892
-0.6672857 0.0023955072
-0.6662857 0.002348379
-0.6652857 0.0023000983
-0.6642857 0.0022506561
-0.6632857 0.0022000406
-0.6622857 0.002148237
-0.6612857 0.002095227
-0.6602857 0.0020409882999999998
-0.6592857 0.0019854962000000003
-0.6582857 0.0019287221000000002
-0.6572857 0.0018706338
-0.6562857 0.0018111959
-0.6552857 0.0017503698000000002
-0.6542857 0.0016881138
-0.6532857 0.0016243841
-0.6522857 0.0015591346
-0.6512857 0.0014923176000000002
-0.6502857 0.0014238838
-0.6492857 0.001353783
-0.6482857 0.0012819639
-0.6472857 0.0012083740000000001
-0.6462857 0.0011329602
-0.6452857 0.0010556685
-0.6442857 0.0009764444299999999
-0.6432857 0.0008952332799999999
-0.6422857 0.00081197968
-0.6412857 0.0007266277400000001
-0.6402857 0.00063912153
-0.6392857 0.00054940488
-0.6382857 0.00045742195
-0.6372857 0.00036311749000000003
-0.6362857 0.00026643741
-0.6352857 0.00016732936
-0.6342857 6.574324500000001e-05
-0.6332857 -3.8368736e-05
-0.6322857 -0.00014505131999999999
-0.6312857 -0.00025434642
-0.6302857 -0.00036629237000000004
-0.6292857 -0.00048092397
-0.6282857 -0.00059827248
-0.6272857 -0.00071836521
-0.6262857 -0.0008412257599999999
-0.6252857 -0.00096687463
-0.6242857 -0.00109533
-0.6232857 -0.0012266087000000001
-0.6222857 -0.0013607268
-0.6212857 -0.0014977006
-0.6202857 -0.0016375467999999998
-0.6192857 -0.0017802831
-0.6182857 -0.0019259292
-0.6172857 -0.0020745065
-0.6162857 -0.0022260396
-0.6152857 -0.0023805573000000003
-0.6142857 -0.0025380916
-0.6132857 -0.0026986778
-0.6122857 -0.0028623532
-0.6112857 -0.0030291574
-0.6102857 -0.0031991308999999996
-0.6092857 -0.0033723136000000003
-0.6082857 -0.0035487461000000002
-0.6072857 -0.0037284684
-0.6062857 -0.0039115195
-0.6052857 -0.0040979387
-0.6042857 -0.0042877628999999995
-0.6032857 -0.0044810298
-0.6022857 -0.0046777754
-0.6012857 -0.0048780359
-0.6002857 -0.0050818486
-0.5992857 -0.0052892519
-0.5982857 -0.0055002882
-0.5972857 -0.0057150035
-0.5962857 -0.0059334485
-0.5952857 -0.0061556784000000005
-0.5942857 -0.0063817519000000005
-0.5932857 -0.0066117311
-0.5922857 -0.006845682200000001
-0.5912857 -0.0070836715
-0.5902857 -0.007325768799999999
-0.5892857 -0.007572044700000001
-0.5882857 -0.0078225705
-0.5872857 -0.0080774204
-0.5862857 -0.0083366685
-0.5852857 -0.0086003893
-0.5842857 -0.0088686582
-0.5832857 -0.0091415503
-0.5822857 -0.0094191419
-0.5812857 -0.0097015116
-0.5802857 -0.009988740900000001
-0.5792857 -0.010280913999999999
-0.5782857 -0.010578119
-0.5772857 -0.010880445
-0.5762857 -0.011187984
-0.5752857 -0.011500829
-0.5742857 -0.011819074
-0.5732857 -0.012142811
-0.5722857 -0.012472138
-0.5712857 -0.012807148
-0.5702857 -0.013147935999999999
-0.5692857 -0.013494597999999998
-0.5682857 -0.013847229
-0.5672857 -0.01420592
-0.5662857 -0.014570764000000002
-0.5652857 -0.014941851
-0.5642857 -0.015319271
-0.5632857 -0.015703114
-0.5622857 -0.016093472
-0.5612857 -0.016490436
-0.5602857 -0.016894094999999998
-0.5592857 -0.017304547
-0.5582857 -0.017721880000000002
-0.5572857 -0.018146187
-0.5562857 -0.018577559
-0.5552857 -0.01901608
-0.5542857 -0.019461842
-0.5532857 -0.019914932
-0.5522857 -0.020375437
-0.5512857 -0.020843445999999998
-0.5502857 -0.021319048
-0.5492857 -0.021802331
-0.5482857 -0.022293389
-0.5472857 -0.02279231
-0.5462857 -0.023299188999999998
-0.5452857 -0.023814122
-0.5442857 -0.024337205
-0.5432857 -0.024868539000000002
-0.5422857 -0.025408226
-0.5412857 -0.025956365
-0.5402857 -0.026513053999999998
-0.5392857 -0.02707839
-0.5382857 -0.027652459999999997
-0.5372857 -0.028235355000000004
-0.5362857 -0.028827161
-0.5352857 -0.02942796
-0.5342857 -0.030037833
-0.5332857 -0.030656865999999998
-0.5322857 -0.031285136
-0.5312857 -0.031922726
-0.5302857 -0.032569720999999996
-0.5292857 -0.033226211
-0.5282857 -0.033892287
-0.5272857 -0.034568050999999995
-0.5262857 -0.03525361
-0.5252857 -0.035949072
-0.5242857 -0.036654557000000004
-0.5232857 -0.037370186
-0.5222857 -0.038096079
-0.5212857 -0.038832362
-0.5202857 -0.039579158
-0.5192857 -0.040336591
-0.5182857 -0.041104783
-0.5172857 -0.041883858
-0.5162857 -0.042673937
-0.5152857 -0.043475136
-0.5142857 -0.044287572000000004
-0.5132857 -0.045111365
-0.5122857 -0.045946636
-0.5112857 -0.046793508
-0.5102857 -0.047652106
-0.5092857 -0.048522564
-0.5082857 -0.049405015000000004
-0.5072857 -0.050299608999999995
-0.5062857 -0.051206496
-0.5052857 -0.052125833
-0.5042857 -0.053057785
-0.5032857 -0.054002518
-0.5022857 -0.054960203000000006
-0.5012857 -0.055931014
-0.5002857 -0.056915131
-0.4992857 -0.05791274
-0.4982857 -0.058924016999999995
-0.4972857 -0.059949153
-0.4962857 -0.060988322
-0.4952857 -0.062041712
-0.4942857 -0.063109503
-0.4932857 -0.064191886
-0.4922857 -0.065289042
-0.4912857 -0.066401158
-0.4902857 -0.067528413
-0.4892857 -0.068670994
-0.4882857 -0.069829094
-0.4872857 -0.071002892
-0.4862857 -0.072192581
-0.4852857 -0.073398341
-0.4842857 -0.074620359
-0.4832857 -0.075858808
-0.4822857 -0.077113876
-0.4812857 -0.078385731
-0.4802857 -0.079674547
-0.4792857 -0.080980494
-0.4782857 -0.082303741
-0.4772857 -0.083644449
-0.4762857 -0.085002783
-0.4752857 -0.086378912
-0.4742857 -0.087773002
-0.4732857 -0.089185225
-0.4722857 -0.090615748
-0.4712857 -0.092064752
-0.4702857 -0.09353241200000001
-0.4692857 -0.095018907
-0.4682857 -0.096524419
-0.4672857 -0.09804913999999999
-0.4662857 -0.09959326100000002
-0.4652857 -0.10115698
-0.4642857 -0.10274047
-0.4632857 -0.10434394999999999
-0.4622857 -0.10596761
-0.4612857 -0.10761165
-0.4602857 -0.10927628
-0.4592857 -0.11096171
-0.4582857 -0.11266815
-0.4572857 -0.11439581000000001
-0.4562857 -0.11614491
-0.4552857 -0.11791568000000001
-0.4542857 -0.11970835
-0.4532857 -0.12152313999999999
-0.4522857 -0.12336027999999999
-0.4512857 -0.12522
-0.4502857 -0.12710253999999999
-0.4492857 -0.12900813
-0.4482857 -0.130937
-0.4472857 -0.13288937
-0.4462857 -0.13486546
-0.4452857 -0.1368655
-0.4442857 -0.1388897
-0.4432857 -0.14093828
-0.4422857 -0.14301145999999998
-0.4412857 -0.14510946
-0.4402857 -0.14723252
-0.4392857 -0.14938086
-0.4382857 -0.15155472
-0.4372857 -0.15375434999999998
-0.4362857 -0.15598
-0.4352857 -0.15823194
-0.4342857 -0.16051042000000001
-0.4332857 -0.16281571
-0.4322857 -0.16514809
-0.4312857 -0.16750784
-0.4302857 -0.16989524
-0.4292857 -0.17231056
-0.4282857 -0.17475406999999998
-0.4272857 -0.17722603
-0.4262857 -0.17972674
-0.4252857 -0.18225644
-0.4242857 -0.18481540000000002
-0.4232857 -0.18740388
-0.4222857 -0.19002216000000002
-0.4212857 -0.19267049
-0.4202857 -0.19534915
-0.4192857 -0.19805839
-0.4182857 -0.20079853
-0.4172857 -0.20356984
-0.4162857 -0.20637263000000003
-0.4152857 -0.20920719999999998
-0.4142857 -0.21207384
-0.4132857 -0.21497286
-0.4122857 -0.21790459
-0.4112857 -0.22086934
-0.4102857 -0.22386741
-0.4092857 -0.22689911999999998
-0.4082857 -0.22996478
-0.4072857 -0.23306469
-0.4062857 -0.23619914
-0.4052857 -0.23936843000000002
-0.4042857 -0.24257288000000002
-0.4032857 -0.24581276999999999
-0.4022857 -0.24908842
-0.4012857 -0.25240011
-0.4002857 -0.25574816
-0.3992857 -0.25913289
-0.3982857 -0.26255462
-0.3972857 -0.26601364
-0.3962857 -0.26951031999999997
-0.3952857 -0.27304494
-0.3942857 -0.27661785
-0.3932857 -0.28022935
-0.3922857 -0.28387979
-0.3912857 -0.28756951999999997
-0.3902857 -0.29129889
-0.3892857 -0.29506821
-0.3882857 -0.29887785
-0.3872857 -0.3027282
-0.3862857 -0.30661959
-0.3852857 -0.3105524
-0.3842857 -0.31452703
-0.3832857 -0.31854384999999996
-0.3822857 -0.32260321999999997
-0.3812857 -0.32670561
-0.3802857 -0.33085137000000003
-0.3792857 -0.3350409
-0.3782857 -0.3392746
-0.3772857 -0.34355291
-0.3762857 -0.34787619999999997
-0.3752857 -0.35224492
-0.3742857 -0.35665943
-0.3732857 -0.36112016999999996
-0.3722857 -0.36562751
-0.3712857 -0.37018188999999996
-0.3702857 -0.37478369
-0.3692857 -0.37943332
-0.3682857 -0.38413116999999997
-0.3672857 -0.38887768
-0.3662857 -0.39367322
-0.3652857 -0.39851823999999997
-0.3642857 -0.40341318000000004
-0.3632857 -0.40835849999999996
-0.3622857 -0.41335458
-0.3612857 -0.41840193000000003
-0.3602857 -0.42350091999999995
-0.3592857 -0.42865202
-0.3582857 -0.43385569
-0.3572857 -0.43911231
-0.3562857 -0.44442233999999997
-0.3552857 -0.44978624
-0.3542857 -0.45520444
-0.3532857 -0.46067740999999995
-0.3522857 -0.46620560000000005
-0.3512857 -0.47178944000000006
-0.3502857 -0.47742934
-0.3492857 -0.48312582
-0.3482857 -0.48887935000000005
-0.3472857 -0.49469043
-0.3462857 -0.5005595300000001
-0.3452857 -0.5064871599999999
-0.3442857 -0.5124738
-0.3432857 -0.5185199899999999
-0.3422857 -0.52462621
-0.3412857 -0.53079296
-0.3402857 -0.53702071
-0.3392857 -0.5433099299999999
-0.3382857 -0.54966109
-0.3372857 -0.55607469
-0.3362857 -0.56255115
-0.3352857 -0.56909095
-0.3342857 -0.57569453
-0.3332857 -0.58236234
-0.3322857 -0.58909482
-0.3312857 -0.59589245
-0.3302857 -0.6027557
-0.3292857 -0.60968506
-0.3282857 -0.61668097
-0.3272857 -0.62374393
-0.3262857 -0.63087447
-0.3252857 -0.63807303
-0.3242857 -0.6453400899999999
-0.3232857 -0.65267622
-0.3222857 -0.66008181
-0.3212857 -0.66755749
-0.3202857 -0.67510372
-0.3192857 -0.68272101
-0.3182857 -0.69040991
-0.3172857 -0.6981709
-0.3162857 -0.70600454
-0.3152857 -0.7139113300000001
-0.3142857 -0.72189178
-0.3132857 -0.72994637
-0.3122857 -0.73807561
-0.3112857 -0.74628005
-0.3102857 -0.75456016
-0.3092857 -0.7629165
-0.3082857 -0.77134958
-0.3072857 -0.7798599500000001
-0.3062857 -0.7884481000000001
-0.3052857 -0.79711461
-0.3042857 -0.8058600100000001
-0.3032857 -0.81468485
-0.3022857 -0.8235896899999999
-0.3012857 -0.83257509
-0.3002857 -0.84164161
-0.2992857 -0.85078981
-0.2982857 -0.86002033
-0.2972857 -0.86933356
-0.2962857 -0.8787302300000001
-0.2952857 -0.8882107199999999
-0.2942857 -0.8977757799999999
-0.2932857 -0.9074258599999999
-0.2922857 -0.91716163
-0.2912857 -0.92698364
-0.2902857 -0.93689254
-0.2892857 -0.94688889
-0.2882857 -0.95697334
-0.2872857 -0.9671463599999999
-0.2862857 -0.9774087
-0.2852857 -0.9877608200000001
-0.2842857 -0.9982033600000001
-0.2832857 -1.008737
-0.2822857 -1.0193623
-0.2812857 -1.0300797
-0.2802857 -1.0408901
-0.2792857 -1.0517938
-0.2782857 -1.0627916
-0.2772857 -1.0738841000000001
-0.2762857 -1.0850719
-0.2752857 -1.0963555999999999
-0.2742857 -1.107736
-0.2732857 -1.1192136
-0.2722857 -1.1307891
-0.2712857 -1.1424633
-0.2702857 -1.1542366
-0.2692857 -1.1661097
-0.2682857 -1.1780835
-0.2672857 -1.1901584
-0.2662857 -1.2023353
-0.2652857 -1.2146147
-0.2642857 -1.2269973
-0.2632857 -1.2394837
-0.2622857 -1.2520745
-0.2612857 -1.2647705
-0.2602857 -1.2775722999999999
-0.2592857 -1.2904805
-0.2582857 -1.3034959000000002
-0.2572857 -1.3166192
-0.2562857 -1.3298511000000002
-0.2552857 -1.3431921
-0.2542857 -1.356643
-0.2532857 -1.3702045
-0.2522857 -1.3838774
-0.2512857 -1.3976621
-0.2502857 -1.4115596
-0.2492857 -1.4255705
-0.2482857 -1.4396954
-0.2472857 -1.4539351
-0.2462857 -1.46829
-0.2452857 -1.482761
-0.2442857 -1.4973487
-0.2432857 -1.5120536
-0.2422857 -1.5268766
-0.2412857 -1.5418183
-0.2402857 -1.5568794000000001
-0.2392857 -1.5720606000000001
-0.2382857 -1.5873624
-0.2372857 -1.6027856999999999
-0.2362857 -1.6183310999999998
-0.2352857 -1.6339993000000002
-0.2342857 -1.649791
-0.2332857 -1.6657069
-0.2322857 -1.6817477
-0.2312857 -1.6979139
-0.2302857 -1.7142062999999998
-0.2292857 -1.7306255
-0.2282857 -1.7471723000000001
-0.2272857 -1.7638471
-0.2262857 -1.7806506
-0.2252857 -1.7975835
-0.2242857 -1.8146466
-0.2232857 -1.8318405
-0.2222857 -1.8491659
-0.2212857 -1.8666234
-0.2202857 -1.8842135
-0.2192857 -1.9019366999999998
-0.2182857 -1.9197939000000002
-0.2172857 -1.9377856999999998
-0.2162857 -1.9559128
-0.2152857 -1.9741757
-0.2142857 -1.9925750999999998
-0.2132857 -2.0111118
-0.2122857 -2.0297863
-0.2112857 -2.0485993000000002
-0.2102857 -2.0675516000000003
-0.2092857 -2.0866437
-0.2082857 -2.1058764
-0.2072857 -2.1252505
-0.2062857 -2.1447667999999998
-0.2052857 -2.1644259
-0.2042857 -2.1842286
-0.2032857 -2.2041755
-0.2022857 -2.2242671
-0.2012857 -2.2445041999999997
-0.2002857 -2.2648873
-0.1992857 -2.2854174
-0.1982857 -2.306095
-0.1972857 -2.3269208
-0.1962857 -2.3478957
-0.1952857 -2.3690201
-0.1942857 -2.3902949
-0.1932857 -2.4117207
-0.1922857 -2.4332982
-0.1912857 -2.455028
-0.1902857 -2.4769107
-0.1892857 -2.4989471
-0.1882857 -2.5211377
-0.1872857 -2.5434831
-0.1862857 -2.5659841
-0.1852857 -2.5886411000000003
-0.1842857 -2.6114549
-0.1832857 -2.6344263999999997
-0.1822857 -2.6575562
-0.1812857 -2.680845
-0.1802857 -2.7042938
-0.1792857 -2.7279032
-0.1782857 -2.7516738999999997
-0.1772857 -2.7756065
-0.1762857 -2.7997017
-0.1752857 -2.82396
-0.1742857 -2.8483821
-0.1732857 -2.8729687999999998
-0.1722857 -2.8977206
-0.1712857 -2.9226381
-0.1702857 -2.9477219999999997
-0.1692857 -2.972973
-0.1682857 -2.9983917
-0.1672857 -3.0239789
-0.1662857 -3.0497354
-0.1652857 -3.0756619
-0.1642857 -3.101759
-0.1632857 -3.1280275000000004
-0.1622857 -3.1544681999999997
-0.1612857 -3.1810815999999997
-0.1602857 -3.2078682999999995
-0.1592857 -3.2348290000000004
-0.1582857 -3.261964
-0.1572857 -3.2892741
-0.1562857 -3.3167597
-0.1552857 -3.3444215
-0.1542857 -3.3722602
-0.1532857 -3.4002765999999998
-0.1522857 -3.4284711000000003
-0.1512857 -3.4568443999999996
-0.1502857 -3.4853971999999995
-0.1492857 -3.51413
-0.1482857 -3.5430435000000005
-0.1472857 -3.572138
-0.1462857 -3.6014147000000003
-0.1452857 -3.6308739
-0.1442857 -3.6605160999999997
-0.1432857 -3.6903415
-0.1422857 -3.7203509
-0.1412857 -3.7505452000000004
-0.1402857 -3.7809242
-0.1392857 -3.811489
-0.1382857 -3.8422398
-0.1372857 -3.8731776000000004
-0.1362857 -3.9043028
-0.1352857 -3.9356157000000005
-0.1342857 -3.9671171
-0.1332857 -3.9988074
-0.1322857 -4.030687
-0.1312857 -4.0627565
-0.1302857 -4.095016
-0.1292857 -4.1274663
-0.1282857 -4.160108
-0.1272857 -4.1929413
-0.1262857 -4.2259667
-0.1252857 -4.2591847000000005
-0.1242857 -4.2925958
-0.1232857 -4.3262001
-0.1222857 -4.359998200000001
-0.1212857 -4.3939911
-0.1202857 -4.4281788
-0.1192857 -4.462562500000001
-0.1182857 -4.4971421
-0.1172857 -4.5319185
-0.1162857 -4.5668919
-0.1152857 -4.6020623
-0.1142857 -4.6374302
-0.1132857 -4.672996
-0.1122857 -4.7087599
-0.1112857 -4.7447227000000005
-0.1102857 -4.7808845
-0.1092857 -4.8172459
-0.1082857 -4.8538074
-0.1072857 -4.8905689
-0.1062857 -4.9275313
-0.1052857 -4.9646944
-0.1042857 -5.002059
-0.1032857 -5.0396256
-0.1022857 -5.0773941
-0.1012857 -5.1153649
-0.1002857 -5.1535383
-9.9285714E-02 -5.1919147
-9.8285712E-02 -5.2304946
-9.7285718E-02 -5.2692778
-9.6285716E-02 -5.3082649
-9.5285714E-02 -5.3474564
-9.4285712E-02 -5.3868525
-9.3285717E-02 -5.426453400000001
-9.2285715E-02 -5.4662593
-9.1285713E-02 -5.5062708
-9.0285711E-02 -5.5464879
-8.9285716E-02 -5.586911
-8.8285714E-02 -5.6275401
-8.7285712E-02 -5.6683756
-8.6285718E-02 -5.7094179
-8.5285716E-02 -5.7506673
-8.4285714E-02 -5.7921238
-8.3285712E-02 -5.8337878000000005
-8.2285717E-02 -5.875659
-8.1285715E-02 -5.917738
-8.0285713E-02 -5.9600245
-7.9285711E-02 -6.0025189
-7.8285716E-02 -6.045221499999999
-7.7285714E-02 -6.0881327999999995
-7.6285712E-02 -6.1312526
-7.5285718E-02 -6.1745815
-7.4285716E-02 -6.218119
-7.3285714E-02 -6.261865799999999
-7.2285712E-02 -6.3058212000000005
-7.1285717E-02 -6.349986
-7.0285715E-02 -6.3943602
-6.9285713E-02 -6.438944500000001
-6.8285711E-02 -6.4837381
-6.7285717E-02 -6.5287419
-6.6285715E-02 -6.573955
-6.5285712E-02 -6.619377399999999
-6.4285718E-02 -6.6650092999999995
-6.3285716E-02 -6.7108504
-6.2285714E-02 -6.756901
-6.1285716E-02 -6.8031617
-6.0285714E-02 -6.8496317
-5.9285715E-02 -6.8963118
-5.8285713E-02 -6.9432013
-5.7285715E-02 -6.990300100000001
-5.6285713E-02 -7.0376083000000005
-5.5285715E-02 -7.085125100000001
-5.4285713E-02 -7.1328513
-5.3285714E-02 -7.1807861
-5.2285716E-02 -7.2289295000000005
-5.1285714E-02 -7.2772823
-5.0285716E-02 -7.325843699999999
-4.9285714E-02 -7.3746137
-4.8285715E-02 -7.4235916
-4.7285713E-02 -7.472778099999999
-4.6285715E-02 -7.5221725
-4.5285713E-02 -7.5717740000000004
-4.4285715E-02 -7.621583299999999
-4.3285713E-02 -7.6716006000000005
-4.2285714E-02 -7.7218249000000005
-4.1285716E-02 -7.7722557
-4.0285714E-02 -7.8228928
-3.9285716E-02 -7.8737356
-3.8285714E-02 -7.9247832
-3.7285715E-02 -7.9760365
-3.6285713E-02 -8.0274947
-3.5285715E-02 -8.079156999999999
-3.4285713E-02 -8.1310242
-3.3285715E-02 -8.1830963
-3.2285713E-02 -8.2353719
-3.1285714E-02 -8.287850800000001
-3.0285714E-02 -8.3405331
-2.9285714E-02 -8.3934173
-2.8285714E-02 -8.4465027
-2.7285714E-02 -8.4997892
-2.6285714E-02 -8.553277
-2.5285713E-02 -8.6069651
-2.4285715E-02 -8.6608529
-2.3285715E-02 -8.7149404
-2.2285715E-02 -8.7692268
-2.1285715E-02 -8.8237107
-2.0285714E-02 -8.878392
-1.9285714E-02 -8.93327
-1.8285714E-02 -8.9883447
-1.7285714E-02 -9.0436161
-1.6285714E-02 -9.0990826
-1.5285715E-02 -9.1547444
-1.4285714E-02 -9.2106007
-1.3285714E-02 -9.266649899999999
-1.2285714E-02 -9.3228914
-1.1285714E-02 -9.3793243
-1.0285715E-02 -9.4359472
-9.2857145E-03 -9.4927609
-8.2857143E-03 -9.5497645
-7.2857141E-03 -9.6069567
-6.2857145E-03 -9.6643373
-5.2857143E-03 -9.721905
-4.2857141E-03 -9.779658900000001
-3.2857142E-03 -9.8375984
-2.2857143E-03 -9.8957226
-1.2857143E-03 -9.9540301
-2.8571428E-04 -10.01252
7.1428571E-04 -10.07119
1.7142857E-03 -10.13005
2.7142856E-03 -10.18908
3.7142858E-03 -10.24829
4.7142855E-03 -10.30768
5.7142857E-03 -10.36725
6.7142858E-03 -10.42699
7.7142855E-03 -10.4869
8.7142857E-03 -10.546990000000001
9.7142858E-03 -10.60725
1.0714286E-02 -10.66768
1.1714286E-02 -10.72829
1.2714285E-02 -10.789060000000001
1.3714286E-02 -10.85
1.4714286E-02 -10.9111
1.5714286E-02 -10.97237
1.6714286E-02 -11.033809999999999
1.7714286E-02 -11.0954
1.8714286E-02 -11.157160000000001
1.9714287E-02 -11.21908
2.0714285E-02 -11.28116
2.1714285E-02 -11.343390000000001
2.2714285E-02 -11.40578
2.3714285E-02 -11.46833
2.4714286E-02 -11.53102
2.5714286E-02 -11.59387
2.6714286E-02 -11.65687
2.7714286E-02 -11.72002
2.8714286E-02 -11.78332
2.9714286E-02 -11.84676
3.0714286E-02 -11.91035
3.1714287E-02 -11.97409
3.2714285E-02 -12.03796
3.3714287E-02 -12.10197
3.4714285E-02 -12.16613
3.5714287E-02 -12.23041
3.6714286E-02 -12.29484
3.7714284E-02 -12.359399999999999
3.8714286E-02 -12.42409
3.9714284E-02 -12.48891
4.0714286E-02 -12.55386
4.1714285E-02 -12.61894
4.2714287E-02 -12.68414
4.3714285E-02 -12.749460000000001
4.4714287E-02 -12.81491
4.5714285E-02 -12.88048
4.6714287E-02 -12.946170000000002
4.7714286E-02 -13.01197
4.8714284E-02 -13.07789
4.9714286E-02 -13.143920000000001
5.0714284E-02 -13.210069999999998
5.1714286E-02 -13.276309999999999
5.2714285E-02 -13.342670000000002
5.3714287E-02 -13.40913
5.4714285E-02 -13.475699999999998
5.5714287E-02 -13.54237
5.6714285E-02 -13.60914
5.7714287E-02 -13.675999999999998
5.8714285E-02 -13.742960000000002
5.9714288E-02 -13.81001
6.0714286E-02 -13.877149999999999
6.1714284E-02 -13.94438
6.2714286E-02 -14.0117
6.3714288E-02 -14.0791
6.4714283E-02 -14.14659
6.5714285E-02 -14.21415
6.6714287E-02 -14.2818
6.7714289E-02 -14.349509999999999
6.8714283E-02 -14.4173
6.9714285E-02 -14.48516
7.0714287E-02 -14.55309
7.1714282E-02 -14.62109
7.2714284E-02 -14.689150000000001
7.3714286E-02 -14.75727
7.4714288E-02 -14.825450000000002
7.5714283E-02 -14.893690000000001
7.6714285E-02 -14.961969999999999
7.7714287E-02 -15.03031
7.8714289E-02 -15.098700000000001
7.9714283E-02 -15.167140000000002
8.0714285E-02 -15.235619999999999
8.1714287E-02 -15.304129999999999
8.2714289E-02 -15.37269
8.3714284E-02 -15.441279999999999
8.4714286E-02 -15.50991
8.5714288E-02 -15.57856
8.6714283E-02 -15.647240000000002
8.7714285E-02 -15.71594
8.8714287E-02 -15.78467
8.9714289E-02 -15.85341
9.0714283E-02 -15.922179999999999
9.1714285E-02 -15.990950000000002
9.2714287E-02 -16.05973
9.3714289E-02 -16.128519999999998
9.4714284E-02 -16.19731
9.5714286E-02 -16.2661
9.6714288E-02 -16.334889999999998
9.7714283E-02 -16.40367
9.8714285E-02 -16.47244
9.9714287E-02 -16.5412
0.1007143 -16.60995
0.1017143 -16.67868
0.1027143 -16.74739
0.1037143 -16.81607
0.1047143 -16.88472
0.1057143 -16.95335
0.1067143 -17.02194
0.1077143 -17.09049
0.1087143 -17.15901
0.1097143 -17.22748
0.1107143 -17.2959
0.1117143 -17.36427
0.1127143 -17.43259
0.1137143 -17.50084
0.1147143 -17.56904
0.1157143 -17.63718
0.1167143 -17.70525
0.1177143 -17.773249999999997
0.1187143 -17.84117
0.1197143 -17.90902
0.1207143 -17.97678
0.1217143 -18.04446
0.1227143 -18.11205
0.1237143 -18.17955
0.1247143 -18.24696
0.1257143 -18.314259999999997
0.1267143 -18.38146
0.1277143 -18.44856
0.1287143 -18.51554
0.1297143 -18.58241
0.1307143 -18.649160000000002
0.1317143 -18.71579
0.1327143 -18.7823
0.1337143 -18.84868
0.1347143 -18.91492
0.1357143 -18.981029999999997
0.1367143 -19.047
0.1377143 -19.11283
0.1387143 -19.1785
0.1397143 -19.244030000000002
0.1407143 -19.30939
0.1417143 -19.3746
0.1427143 -19.43964
0.1437143 -19.50452
0.1447143 -19.56922
0.1457143 -19.63375
0.1467143 -19.698089999999997
0.1477143 -19.76225
0.1487143 -19.82622
0.1497143 -19.89
0.1507143 -19.953570000000003
0.1517143 -20.01695
0.1527143 -20.08012
0.1537143 -20.143079999999998
0.1547143 -20.20583
0.1557143 -20.268349999999998
0.1567143 -20.33066
0.1577143 -20.39273
0.1587143 -20.45457
0.1597143 -20.51617
0.1607143 -20.57754
0.1617143 -20.63865
0.1627143 -20.69951
0.1637143 -20.76012
0.1647143 -20.82047
0.1657143 -20.88055
0.1667143 -20.94036
0.1677143 -20.9999
0.1687143 -21.05916
0.1697143 -21.11814
0.1707143 -21.17684
0.1717143 -21.23524
0.1727143 -21.29334
0.1737143 -21.351139999999997
0.1747143 -21.408640000000002
0.1757143 -21.46582
0.1767143 -21.52268
0.1777143 -21.57923
0.1787143 -21.63544
0.1797143 -21.69133
0.1807143 -21.746879999999997
0.1817143 -21.80209
0.1827143 -21.85696
0.1837143 -21.91147
0.1847143 -21.96563
0.1857143 -22.01943
0.1867143 -22.07287
0.1877143 -22.12593
0.1887143 -22.17862
0.1897143 -22.230929999999997
0.1907143 -22.28285
0.1917143 -22.33438
0.1927143 -22.38551
0.1937143 -22.436239999999998
0.1947143 -22.48657
0.1957143 -22.53648
0.1967143 -22.58598
0.1977143 -22.635060000000003
0.1987143 -22.68371
0.1997143 -22.73193
0.2007143 -22.77971
0.2017143 -22.82706
0.2027143 -22.87395
0.2037143 -22.9204
0.2047143 -22.96639
0.2057143 -23.01191
0.2067143 -23.05696
0.2077143 -23.10154
0.2087143 -23.14564
0.2097143 -23.18926
0.2107143 -23.23239
0.2117143 -23.275019999999998
0.2127143 -23.31716
0.2137143 -23.35879
0.2147143 -23.39991
0.2157143 -23.44052
0.2167143 -23.48061
0.2177143 -23.52017
0.2187143 -23.55919
0.2197143 -23.597679999999997
0.2207143 -23.63563
0.2217143 -23.67302
0.2227143 -23.70986
0.2237143 -23.74614
0.2247143 -23.781859999999998
0.2257143 -23.817
0.2267143 -23.85157
0.2277143 -23.88556
0.2287143 -23.91896
0.2297143 -23.95178
0.2307143 -23.98399
0.2317143 -24.0156
0.2327143 -24.0466
0.2337143 -24.076990000000002
0.2347143 -24.106759999999998
0.2357143 -24.1359
0.2367143 -24.1644
0.2377143 -24.19227
0.2387143 -24.21949
0.2397143 -24.24607
0.2407143 -24.27199
0.2417143 -24.297240000000002
0.2427143 -24.32184
0.2437143 -24.34576
0.2447143 -24.36901
0.2457143 -24.391579999999998
0.2467143 -24.41346
0.2477143 -24.434639999999998
0.2487143 -24.45513
0.2497143 -24.47491
0.2507143 -24.49398
0.2517143 -24.51233
0.2527143 -24.52996
0.2537143 -24.546860000000002
0.2547143 -24.56303
0.2557143 -24.57846
0.2567143 -24.59314
0.2577143 -24.60707
0.2587143 -24.62025
0.2597143 -24.63267
0.2607143 -24.64433
0.2617143 -24.65521
0.2627143 -24.665309999999998
0.2637143 -24.67463
0.2647143 -24.683169999999997
0.2657143 -24.6909
0.2667143 -24.69783
0.2677143 -24.70395
0.2687143 -24.70926
0.2697143 -24.71375
0.2707143 -24.71742
0.2717143 -24.72026
0.2727143 -24.72226
0.2737143 -24.723419999999997
0.2747143 -24.72374
0.2757143 -24.72321
0.2767143 -24.72182
0.2777143 -24.71958
0.2787143 -24.71646
0.2797143 -24.71247
0.2807143 -24.7076
0.2817143 -24.70185
0.2827143 -24.6952
0.2837143 -24.68765
0.2847143 -24.6792
0.2857143 -24.66985
0.2867143 -24.659580000000002
0.2877143 -24.64839
0.2887143 -24.63629
0.2897143 -24.62325
0.2907143 -24.60928
0.2917143 -24.594379999999997
0.2927143 -24.57852
0.2937143 -24.56172
0.2947143 -24.543960000000002
0.2957143 -24.52524
0.2967143 -24.505560000000003
0.2977143 -24.48489
0.2987143 -24.46325
0.2997143 -24.44062
0.3007143 -24.41701
0.3017143 -24.3924
0.3027143 -24.366789999999998
0.3037143 -24.34018
0.3047143 -24.31256
0.3057143 -24.28393
0.3067143 -24.25428
0.3077143 -24.2236
0.3087143 -24.19189
0.3097143 -24.15915
0.3107143 -24.12536
0.3117143 -24.090529999999998
0.3127143 -24.05465
0.3137143 -24.01771
0.3147143 -23.97971
0.3157143 -23.94064
0.3167143 -23.9005
0.3177143 -23.85928
0.3187143 -23.816979999999997
0.3197143 -23.773600000000002
0.3207143 -23.72913
0.3217143 -23.68357
0.3227143 -23.6369
0.3237143 -23.58913
0.3247143 -23.54024
0.3257143 -23.49024
0.3267143 -23.43912
0.3277143 -23.386870000000002
0.3287143 -23.333499999999997
0.3297143 -23.27899
0.3307143 -23.22334
0.3317143 -23.166539999999998
0.3327143 -23.108600000000003
0.3337143 -23.04951
0.3347143 -22.98926
0.3357143 -22.92784
0.3367143 -22.865260000000003
0.3377143 -22.80151
0.3387143 -22.73659
0.3397143 -22.67048
0.3407143 -22.60319
0.3417143 -22.53471
0.3427143 -22.46503
0.3437143 -22.39416
0.3447143 -22.32208
0.3457143 -22.2488
0.3467143 -22.17432
0.3477143 -22.09862
0.3487143 -22.0217
0.3497143 -21.94357
0.3507143 -21.86421
0.3517143 -21.783630000000002
0.3527143 -21.70181
0.3537143 -21.61876
0.3547143 -21.53446
0.3557143 -21.448919999999998
0.3567143 -21.362129999999997
0.3577143 -21.27409
0.3587143 -21.18479
0.3597143 -21.09424
0.3607143 -21.00242
0.3617143 -20.90933
0.3627143 -20.81498
0.3637143 -20.71935
0.3647143 -20.62245
0.3657143 -20.52427
0.3667143 -20.424809999999997
0.3677143 -20.32407
0.3687143 -20.22203
0.3697143 -20.1187
0.3707143 -20.01408
0.3717143 -19.90815
0.3727143 -19.800919999999998
0.3737143 -19.69239
0.3747143 -19.58254
0.3757143 -19.47139
0.3767143 -19.35893
0.3777143 -19.24514
0.3787143 -19.13004
0.3797143 -19.01361
0.3807143 -18.89586
0.3817143 -18.776780000000002
0.3827143 -18.65637
0.3837143 -18.53464
0.3847143 -18.411559999999998
0.3857143 -18.28715
0.3867143 -18.1614
0.3877143 -18.0343
0.3887143 -17.90586
0.3897143 -17.77607
0.3907143 -17.64493
0.3917143 -17.51244
0.3927143 -17.37859
0.3937143 -17.2434
0.3947143 -17.106840000000002
0.3957143 -16.96893
0.3967143 -16.82966
0.3977143 -16.68903
0.3987143 -16.54704
0.3997143 -16.40368
0.4007143 -16.258960000000002
0.4017143 -16.11287
0.4027143 -15.965409999999999
0.4037143 -15.81658
0.4047143 -15.666369999999999
0.4057143 -15.514790000000001
0.4067143 -15.361839999999999
0.4077143 -15.20751
0.4087143 -15.051800000000002
0.4097143 -14.89472
0.4107143 -14.736260000000001
0.4117143 -14.576430000000002
0.4127143 -14.41521
0.4137143 -14.252619999999999
0.4147143 -14.08865
0.4157143 -13.92329
0.4167143 -13.75655
0.4177143 -13.58843
0.4187143 -13.418930000000001
0.4197143 -13.24804
0.4207143 -13.07577
0.4217143 -12.90211
0.4227143 -12.727060000000002
0.4237143 -12.550629999999998
0.4247143 -12.372819999999999
0.4257143 -12.19362
0.4267143 -12.01304
0.4277143 -11.83109
0.4287143 -11.64775
0.4297143 -11.46303
0.4307143 -11.27692
0.4317143 -11.08944
0.4327143 -10.90057
0.4337143 -10.71032
0.4347143 -10.51869
0.4357143 -10.32568
0.4367143 -10.13129
0.4377143 -9.935524299999999
0.4387143 -9.738382
0.4397143 -9.5398642
0.4407143 -9.3399726
0.4417143 -9.1387093
0.4427143 -8.9360759
0.4437143 -8.732074500000001
0.4447143 -8.5267067
0.4457143 -8.319973899999999
0.4467143 -8.1118777
0.4477143 -7.9024181
0.4487143 -7.6915957
0.4497143 -7.4794129
0.4507143 -7.265871
0.4517143 -7.0509732000000005
0.4527143 -6.8347216
0.4537143 -6.6171199
0.4547143 -6.398171199999999
0.4557143 -6.1778784
0.4567143 -5.956243
0.4577143 -5.7332672
0.4587143 -5.5089533
0.4597143 -5.2833039
0.4607143 -5.056322
0.4617143 -4.8280101
0.4627143 -4.5983709
0.4637143 -4.3674074
0.4647143 -4.1351218
0.4657143 -3.9015166
0.4667143 -3.6665946
0.4677143 -3.4303591
0.4687143 -3.1928141
0.4697143 -2.9539641
0.4707143 -2.7138136
0.4717143 -2.4723669999999998
0.4727143 -2.2296282
0.4737143 -1.985601
0.4747143 -1.7402885
0.4757143 -1.4936945
0.4767143 -1.2458223
0.4777143 -0.99667562
0.4787143 -0.74625858
0.4797143 -0.49457564
0.4807143 -0.24163134
0.4817143 0.012569674999999999
0.4827143 0.26802281
0.4837143 0.52472348
0.4847143 0.7826669099999999
0.4857143 1.0418479
0.4867143 1.3022614
0.4877143 1.5639016
0.4887143 1.8267631999999998
0.4897143 2.0908404
0.4907143 2.3561284
0.4917143 2.6226221
0.4927143 2.890317
0.4937143 3.1592086
0.4947143 3.4292914
0.4957143 3.70056
0.4967143 3.9730083
0.4977143 4.2466294
0.4987143 4.5214169
0.4997143 4.7973637
0.5007143 5.0744638
0.5017143 5.3527113
0.5027143 5.6320999
0.5037143 5.9126232000000005
0.5047143 6.1942749
0.5057143 6.4770482000000005
0.5067143 6.760936200000001
0.5077143 7.045932100000001
0.5087143 7.332029199999999
0.5097143 7.61922
0.5107143 7.9074986
0.5117143 8.1968576
0.5127143 8.4872901
0.5137143 8.7787896
0.5147143 9.0713471
0.5157143 9.3649551
0.5167143 9.6596055
0.5177143 9.955290699999999
0.5187143 10.252
0.5197143 10.54973
0.5207143 10.84848
0.5217143 11.14823
0.5227143 11.44897
0.5237143 11.75071
0.5247143 12.05342
0.5257143 12.35711
0.5267143 12.66176
0.5277143 12.96736
0.5287143 13.2739
0.5297143 13.581389999999999
0.5307143 13.8898
0.5317143 14.19912
0.5327143 14.50936
0.5337143 14.820500000000001
0.5347143 15.13253
0.5357143 15.445429999999998
0.5367143 15.759210000000001
0.5377143 16.07386
0.5387143 16.38935
0.5397143 16.70569
0.5407143 17.02287
0.5417143 17.34088
0.5427143 17.6597
0.5437143 17.979329999999997
0.5447143 18.29975
0.5457143 18.62095
0.5467143 18.94293
0.5477143 19.26567
0.5487143 19.58916
0.5497143 19.9134
0.5507143 20.23838
0.5517143 20.56407
0.5527143 20.89048
0.5537143 21.21759
0.5547143 21.54538
0.5557143 21.87386
0.5567143 22.203
0.5577143 22.53281
0.5587143 22.863249999999997
0.5597143 23.19434
0.5607143 23.526040000000002
0.5617143 23.85835
0.5627143 24.19127
0.5637143 24.52477
0.5647143 24.858839999999997
0.5657143 25.19348
0.5667143 25.528669999999998
0.5677143 25.86441
0.5687143 26.20067
0.5697143 26.537460000000003
0.5707143 26.87475
0.5717143 27.21253
0.5727143 27.550789999999996
0.5737143 27.88952
0.5747143 28.2287
0.5757143 28.568320000000003
0.5767143 28.90837
0.5777143 29.248849999999997
0.5787143 29.589720000000003
0.5797143 29.93099
0.5807143 30.27263
0.5817143 30.614639999999998
0.5827143 30.95701
0.5837143 31.299709999999997
0.5847143 31.642749999999996
0.5857143 31.98609
0.5867143 32.32974
0.5877143 32.67367
0.5887143 33.01788
0.5897143 33.36233
0.5907143 33.707029999999996
0.5917143 34.05196
0.5927143 34.3971
0.5937143 34.74244
0.5947143 35.08798
0.5957143 35.43369
0.5967143 35.77956
0.5977143 36.12558
0.5987143 36.47173
0.5997143 36.818
0.6007143 37.16438
0.6017143 37.51084
0.6027143 37.85738
0.6037143 38.20398
0.6047143 38.55062
0.6057143 38.8973
0.6067143 39.243990000000004
0.6077143 39.59067
0.6087143 39.93734
0.6097143 40.28398
0.6107143 40.63058
0.6117143 40.97712
0.6127143 41.323589999999996
0.6137143 41.66997
0.6147143 42.01625
0.6157143 42.36241
0.6167143 42.708439999999996
0.6177143 43.05431
0.6187143 43.40002
0.6197143 43.74554
0.6207143 44.090869999999995
0.6217143 44.43598
0.6227143 44.78087
0.6237143 45.125510000000006
0.6247143 45.46988
0.6257143 45.81398
0.6267143 46.157779999999995
0.6277143 46.50128
0.6287143 46.84446
0.6297143 47.1873
0.6307143 47.5298
0.6317143 47.87192
0.6327143 48.21365
0.6337143 48.55498
0.6347143 48.895889999999994
0.6357143 49.23635
0.6367143 49.57637
0.6377143 49.915910000000004
0.6387143 50.254960000000004
0.6397143 50.593520000000005
0.6407143 50.93155
0.6417143 51.26904
0.6427143 51.605979999999995
0.6437143 51.942350000000005
0.6447143 52.27813999999999
0.6457143 52.613319999999995
0.6467143 52.94789
0.6477143 53.28183
0.6487143 53.61511
0.6497143 53.94772
0.6507143 54.279650000000004
0.6517143 54.61087
0.6527143 54.94137
0.6537143 55.27113
0.6547143 55.600139999999996
0.6557143 55.92837000000001
0.6567143 56.25581
0.6577143 56.58244
0.6587143 56.90825
0.6597143 57.23323
0.6607143 57.55734
0.6617143 57.88059
0.6627143 58.20295
0.6637143 58.524390000000004
0.6647143 58.84492
0.6657143 59.1645
0.6667143 59.483129999999996
0.6677143 59.800779999999996
0.6687143 60.117430000000006
0.6697143 60.43307
0.6707143 60.74767
0.6717143 61.06121
0.6727143 61.37369
0.6737143 61.685089999999995
0.6747143 61.99538
0.6757143 62.304559999999995
0.6767143 62.612610000000004
0.6777143 62.91952
0.6787143 63.22525
0.6797143 63.5298
0.6807143 63.83315
0.6817143 64.13527
0.6827143 64.43616
0.6837143 64.73578
0.6847143 65.03413
0.6857143 65.33118999999999
0.6867143 65.62693
0.6877143 65.92134
0.6887143 66.21441
0.6897143 66.50610999999999
0.6907143 66.79644
0.6917143 67.08537
0.6927143 67.3729
0.6937143 67.659
0.6947143 67.94366
0.6957143 68.22684
0.6967143 68.50855
0.6977143 68.78875
0.6987143 69.06742
0.6997143 69.34456
0.7007143 69.62013999999999
0.7017143 69.89415
0.7027143 70.16657
0.7037143 70.43738
0.7047143 70.70658
0.7057143 70.97413
0.7067143 71.24003
0.7077143 71.50425
0.7087143 71.7668
0.7097143 72.02764
0.7107143 72.28676
0.7117143 72.54414
0.7127143 72.79975
0.7137143 73.05359
0.7147143 73.30563
0.7157143 73.55586
0.7167143 73.80425000000001
0.7177143 74.05080000000001
0.7187143 74.29549
0.7197143 74.5383
0.7207143 74.77922
0.7217143 75.01823
0.7227143 75.25531
0.7237143 75.49045
0.7247143 75.72363
0.7257143 75.95484
0.7267143 76.18405
0.7277143 76.41125
0.7287143 76.63642
0.7297143 76.85955
0.7307143 77.08061000000001
0.7317143 77.29959
0.7327143 77.51648
0.7337143 77.73126
0.7347143 77.94391
0.7357143 78.15441
0.7367143 78.36276
0.7377143 78.56894
0.7387143 78.77293
0.7397143 78.97472
0.7407143 79.17428
0.7417143 79.37161
0.7427143 79.56668
0.7437143 79.75947
0.7447143 79.94999
0.7457143 80.13819
0.7467143 80.32408
0.7477143 80.50764000000001
0.7487143 80.68885
0.7497143 80.86769000000001
0.7507143 81.04416
0.7517143 81.21823
0.7527143 81.3899
0.7537143 81.55915
0.7547143 81.72596
0.7557143 81.89031
0.7567143 82.0522
0.7577143 82.21161000000001
0.7587143 82.36852
0.7597143 82.52292
0.7607143 82.6748
0.7617143 82.82412000000001
0.7627143 82.97089
0.7637143 83.11509000000001
0.7647143 83.2567
0.7657143 83.39571
0.7667143 83.5321
0.7677143 83.66587
0.7687143 83.79701
0.7697143 83.9255
0.7707143 84.05131999999999
0.7717143 84.17446
0.7727143 84.29491
0.7737143 84.41265
0.7747143 84.52767
0.7757143 84.63995
0.7767143 84.7495
0.7777143 84.85627
0.7787143 84.96027000000001
0.7797143 85.06148
0.7807143 85.15989
0.7817143 85.25549
0.7827143 85.34827
0.7837143 85.43822
0.7847143 85.52532000000001
0.7857143 85.60957
0.7867143 85.69095
0.7877143 85.76944
0.7887143 85.84504
0.7897143 85.91772
0.7907143 85.98749
0.7917143 86.05433000000001
0.7927143 86.11820999999999
0.7937143 86.17914
0.7947143 86.23711
0.7957143 86.29209
0.7967143 86.34409
0.7977143 86.39309
0.7987143 86.43909
0.7997143 86.48206
0.8007143 86.52201000000001
0.8017143 86.55891
0.8027143 86.59278
0.8037143 86.62358
0.8047143 86.65131000000001
0.8057143 86.67597
0.8067143 86.69753999999999
0.8077143 86.71600000000001
0.8087143 86.73134
0.8097143 86.74357
0.8107143 86.75267
0.8117143 86.75862
0.8127143 86.76142999999999
0.8137143 86.76108
0.8147143 86.75757
0.8157143 86.75089
0.8167143 86.74102
0.8177143 86.72798
0.8187143 86.71173
0.8197143 86.69229
0.8207143 86.66964
0.8217143 86.64377
0.8227143 86.61467
0.8237143 86.58233
0.8247143 86.54674
0.8257143 86.50789
0.8267143 86.46579
0.8277143 86.42043000000001
0.8287143 86.37179
0.8297143 86.31988
0.8307143 86.26469
0.8317143 86.2062
0.8327143 86.14443
0.8337143 86.07935
0.8347143 86.01097
0.8357143 85.93928
0.8367143 85.86426
0.8377143 85.78593
0.8387143 85.70427000000001
0.8397143 85.61926
0.8407143 85.53091
0.8417143 85.43921
0.8427143 85.34415
0.8437143 85.24574
0.8447143 85.14397
0.8457143 85.03885
0.8467143 84.93036000000001
0.8477143 84.81851
0.8487143 84.70328
0.8497143 84.58468
0.8507143 84.4627
0.8517143 84.33734000000001
0.8527143 84.20858
0.8537143 84.07645000000001
0.8547143 83.94091999999999
0.8557143 83.80199
0.8567143 83.65966999999999
0.8577143 83.51393999999999
0.8587143 83.36481
0.8597143 83.21227
0.8607143 83.05633999999999
0.8617143 82.89699999999999
0.8627143 82.73425
0.8637143 82.5681
0.8647143 82.39855
0.8657143 82.22559000000001
0.8667143 82.04923
0.8677143 81.86945
0.8687143 81.68626
0.8697143 81.49965
0.8707143 81.30963
0.8717143 81.1162
0.8727143 80.91935
0.8737143 80.71908
0.8747143 80.5154
0.8757143 80.30831
0.8767143 80.09781000000001
0.8777143 79.88391
0.8787143 79.66661
0.8797143 79.44591
0.8807143 79.22181
0.8817143 78.99432
0.8827143 78.76343
0.8837143 78.52915
0.8847143 78.29146999999999
0.8857143 78.0504
0.8867143 77.80593
0.8877143 77.55807999999999
0.8887143 77.30683
0.8897143 77.05221
0.8907143 76.7942
0.8917143 76.53282999999999
0.8927143 76.26809
0.8937143 75.99999
0.8947143 75.72854
0.8957143 75.45374
0.8967143 75.17559
0.8977143 74.89409
0.8987143 74.60926
0.8997143 74.32109
0.9007143 74.02958
0.9017143 73.73473
0.9027143 73.43656
0.9037143 73.13506
0.9047143 72.83024999999999
0.9057143 72.52212999999999
0.9067143 72.21072
0.9077143 71.89603
0.9087143 71.57807000000001
0.9097143 71.25685
0.9107143 70.93236
0.9117143 70.60463
0.9127143 70.27364
0.9137143 69.93942
0.9147143 69.60195
0.9157143 69.26126000000001
0.9167143 68.91732999999999
0.9177143 68.57019
0.9187143 68.21983
0.9197143 67.86628
0.9207143 67.50953
0.9217143 67.14961000000001
0.9227143 66.78652000000001
0.9237143 66.42027999999999
0.9247143 66.0509
0.9257143 65.67841
0.9267143 65.30279
0.9277143 64.92406
0.9287143 64.54223
0.9297143 64.15729999999999
0.9307143 63.76927
0.9317143 63.37817
0.9327143 62.98401
0.9337143 62.58678
0.9347143 62.18652
0.9357143 61.78322000000001
0.9367143 61.376909999999995
0.9377143 60.9676
0.9387143 60.5553
0.9397143 60.14003999999999
0.9407143 59.72182
0.9417143 59.30067
0.9427143 58.876580000000004
0.9437143 58.449569999999994
0.9447143 58.019639999999995
0.9457143 57.58681
0.9467143 57.15109
0.9477143 56.71248
0.9487143 56.271
0.9497143 55.826679999999996
0.9507143 55.37952000000001
0.9517143 54.929550000000006
0.9527143 54.476780000000005
0.9537143 54.021229999999996
0.9547143 53.562920000000005
0.9557143 53.10186
0.9567143 52.638070000000006
0.9577143 52.17157
0.9587143 51.702369999999995
0.9597143 51.23048
0.9607143 50.75591000000001
0.9617143 50.278679999999994
0.9627143 49.7988
0.9637143 49.31627
0.9647143 48.83113
0.9657143 48.34339
0.9667143 47.85308
0.9677143 47.36021
0.9687143 46.86482
0.9697143 46.36692
0.9707143 45.86652
0.9717143 45.36364
0.9727143 44.85831
0.9737143 44.35053
0.9747143 43.84032
0.9757143 43.3277
0.9767143 42.812689999999996
0.9777143 42.295300000000005
0.9787143 41.77555
0.9797143 41.25345
0.9807143 40.72903
0.9817143 40.2023
0.9827143 39.67329
0.9837143 39.14202
0.9847143 38.60853
0.9857143 38.07282
0.9867143 37.53494
0.9877143 36.994890000000005
0.9887143 36.45269
0.9897143 35.90836
0.9907143 35.361920000000005
0.9917143 34.81338
0.9927143 34.26278
0.9937143 33.71013
0.9947143 33.155449999999995
0.9957143 32.59877
0.9967143 32.0401
0.9977143 31.47946
0.9987143 30.916880000000003
0.9997143 30.35239
1.000714 29.78601
1.001714 29.217769999999998
1.002714 28.64771
1.003714 28.075830000000003
1.004714 27.502149999999997
1.005714 26.926699999999997
1.006714 26.349489999999996
1.007714 25.770549999999997
1.008714 25.18988
1.009714 24.60752
1.010714 24.023500000000002
1.011714 23.437849999999997
1.012714 22.85058
1.013714 22.26171
1.014714 21.671290000000003
1.015714 21.07932
1.016714 20.48584
1.017714 19.89088
1.018714 19.29446
1.019714 18.69662
1.020714 18.097379999999998
1.021714 17.49675
1.022714 16.89475
1.023714 16.291420000000002
1.024714 15.68676
1.025714 15.08081
1.026714 14.47359
1.027714 13.86513
1.028714 13.255469999999999
1.029714 12.644630000000001
1.030714 12.03265
1.031714 11.41954
1.032714 10.80532
1.033714 10.19004
1.034714 9.5737033
1.035714 8.9563519
1.036714 8.3380118
1.037714 7.7187098999999995
1.038714 7.0984698999999996
1.039714 6.477313499999999
1.040714 5.8552615
1.041714 5.2323382
1.042714 4.6085715
1.043714 3.9839938
1.044714 3.3586401
1.045714 2.7325457
1.046714 2.1057425000000003
1.047714 1.478259
1.048714 0.85012
1.049714 0.22134869000000001
1.050714 -0.40803058
1.051714 -1.0379914000000001
1.052714 -1.668505
1.053714 -2.2995416
1.054714 -2.9310724
1.055714 -3.5630699000000003
1.056714 -4.1955095
1.057714 -4.828366600000001
1.058714 -5.4616153
1.059714 -6.0952269
1.060714 -6.729168400000001
1.061714 -7.3634036
1.062714 -7.9978964999999995
1.063714 -8.6326122
1.064714 -9.2675202
1.065714 -9.902594200000001
1.066714 -10.53781
1.067714 -11.17315
1.068714 -11.80857
1.069714 -12.44407
1.070714 -13.0796
1.071714 -13.71514
1.072714 -14.350650000000002
1.073714 -14.986099999999999
1.074714 -15.62147
1.075714 -16.256719999999998
1.076714 -16.89183
1.077714 -17.52676
1.078714 -18.16149
1.079714 -18.79597
1.080714 -19.43017
1.081714 -20.06407
1.082714 -20.69762
1.083714 -21.33082
1.084714 -21.96364
1.085714 -22.59605
1.086714 -23.22803
1.087714 -23.859540000000003
1.088714 -24.49056
1.089714 -25.12105
1.090714 -25.750970000000002
1.091714 -26.380300000000002
1.092714 -27.009
1.093714 -27.637030000000003
1.094714 -28.26439
1.095714 -28.89102
1.096714 -29.51689
1.097714 -30.141990000000003
1.098714 -30.766260000000003
1.099714 -31.38968
1.100714 -32.01224
1.101714 -32.6339
1.102714 -33.25464
1.103714 -33.87444
1.104714 -34.49326
1.105714 -35.11107
1.106714 -35.72783
1.107714 -36.3435
1.108714 -36.958059999999996
1.109714 -37.57147
1.110714 -38.18369
1.111714 -38.79471
1.112714 -39.404509999999995
1.113714 -40.01304
1.114714 -40.62029
1.115714 -41.22621
1.116714 -41.8308
1.117714 -42.43401
1.118714 -43.03582
1.119714 -43.6362
1.120714 -44.23513
1.121714 -44.83257
1.122714 -45.42848
1.123714 -46.02285
1.124714 -46.61562
1.125714 -47.20675
1.126714 -47.79623
1.127714 -48.38402
1.128714 -48.9701
1.129714 -49.55445
1.130714 -50.13704
1.131714 -50.71784
1.132714 -51.296839999999996
1.133714 -51.873979999999996
1.134714 -52.449250000000006
1.135714 -53.022619999999996
1.136714 -53.59405
1.137714 -54.16352
1.138714 -54.73099
1.139714 -55.296440000000004
1.140714 -55.859840000000005
1.141714 -56.42115
1.142714 -56.98034
1.143714 -57.53739
1.144714 -58.09227
1.145714 -58.644949999999994
1.146714 -59.19542
1.147714 -59.74364
1.148714 -60.2896
1.149714 -60.83326
1.150714 -61.37459
1.151714 -61.91356999999999
1.152714 -62.45016
1.153714 -62.98433
1.154714 -63.51605
1.155714 -64.04529
1.156714 -64.57203
1.157714 -65.09624000000001
1.158714 -65.61789
1.159714 -66.13696
1.160714 -66.65342
1.161714 -67.16725
1.162714 -67.67841999999999
1.163714 -68.18691
1.164714 -68.6927
1.165714 -69.19577
1.166714 -69.69609
1.167714 -70.19363
1.168714 -70.68835
1.169714 -71.18024
1.170714 -71.66924
1.171714 -72.15534
1.172714 -72.63852
1.173714 -73.11874
1.174714 -73.59599
1.175714 -74.07025
1.176714 -74.54149
1.177714 -75.00968999999999
1.178714 -75.47482
1.179714 -75.93688
1.180714 -76.39582
1.181714 -76.85164
1.182714 -77.30429
1.183714 -77.75376
1.184714 -78.20002000000001
1.185714 -78.64305
1.186714 -79.08279999999999
1.187714 -79.51926999999999
1.188714 -79.95242
1.189714 -80.38225
1.190714 -80.80870999999999
1.191714 -81.23179999999999
1.192714 -81.6515
1.193714 -82.06779
1.194714 -82.48066
1.195714 -82.89007000000001
1.196714 -83.29601
1.197714 -83.69845000000001
1.198714 -84.09736
1.199714 -84.49273000000001
1.200714 -84.88452
1.201714 -85.27273
1.202714 -85.65732
1.203714 -86.03828
1.204714 -86.41558
1.205714 -86.78921000000001
1.206714 -87.15915
1.207714 -87.52538
1.208714 -87.88788
1.209714 -88.24664
1.210714 -88.60164
1.211714 -88.95285000000001
1.212714 -89.30025
1.213714 -89.64384
1.214714 -89.98357999999999
1.215714 -90.31945
1.216714 -90.65145
1.217714 -90.97953
1.218714 -91.30371000000001
1.219714 -91.62394
1.220714 -91.94022
1.221714 -92.25253
1.222714 -92.56086
1.223714 -92.86519
1.224714 -93.1655
1.225714 -93.46179
1.226714 -93.75404
1.227714 -94.04221
1.228714 -94.32631
1.229714 -94.6063
1.230714 -94.88219
1.231714 -95.15395
1.232714 -95.42157
1.233714 -95.68503
1.234714 -95.94433
1.235714 -96.19942999999999
1.236714 -96.45034
1.237714 -96.69704
1.238714 -96.93952
1.239714 -97.17776
1.240714 -97.41177
1.241714 -97.64152
1.242714 -97.86699
1.243714 -98.08818000000001
1.244714 -98.30505000000001
1.245714 -98.51761
1.246714 -98.72585000000001
1.247714 -98.92974
1.248714 -99.12929
1.249714 -99.32448000000001
1.250714 -99.5153
1.251714 -99.70173
1.252714 -99.88378
1.253714 -100.06139999999999
1.254714 -100.2347
1.255714 -100.40350000000001
1.256714 -100.5679
1.257714 -100.7279
1.258714 -100.8834
1.259714 -101.03450000000001
1.260714 -101.1811
1.261714 -101.32319999999999
1.262714 -101.46090000000001
1.263714 -101.59400000000001
1.264714 -101.7227
1.265714 -101.8469
1.266714 -101.96650000000001
1.267714 -102.08170000000001
1.268714 -102.19229999999999
1.269714 -102.2985
1.270714 -102.4
1.271714 -102.4971
1.272714 -102.5895
1.273714 -102.6775
1.274714 -102.76089999999999
1.275714 -102.8397
1.276714 -102.91399999999999
1.277714 -102.98369999999998
1.278714 -103.0488
1.279714 -103.1093
1.280714 -103.16529999999999
1.281714 -103.2167
1.282714 -103.2635
1.283714 -103.30569999999999
1.284714 -103.3433
1.285714 -103.37639999999999
1.286714 -103.4049
1.287714 -103.42880000000001
1.288714 -103.44800000000001
1.289714 -103.4627
1.290714 -103.4728
1.291714 -103.4783
1.292714 -103.47919999999999
1.293714 -103.47550000000001
1.294714 -103.4672
1.295714 -103.4543
1.296714 -103.43679999999999
1.297714 -103.4147
1.298714 -103.38799999999999
1.299714 -103.35669999999999
1.300714 -103.32090000000001
1.301714 -103.2804
1.302714 -103.2354
1.303714 -103.1858
1.304714 -103.13159999999999
1.305714 -103.0729
1.306714 -103.0095
1.307714 -102.94160000000001
1.308714 -102.8691
1.309714 -102.7921
1.310714 -102.7105
1.311714 -102.6243
1.312714 -102.5336
1.313714 -102.4384
1.314714 -102.33859999999999
1.315714 -102.2344
1.316714 -102.1255
1.317714 -102.01219999999999
1.318714 -101.89429999999999
1.319714 -101.77199999999999
1.320714 -101.6451
1.321714 -101.5138
1.322714 -101.37799999999999
1.323714 -101.2376
1.324714 -101.0929
1.325714 -100.9436
1.326714 -100.78990000000002
1.327714 -100.6317
1.328714 -100.46919999999999
1.329714 -100.30220000000001
1.330714 -100.13080000000001
1.331714 -99.95495
1.332714 -99.77474
1.333714 -99.59014
1.334714 -99.40116
1.335714 -99.20782
1.336714 -99.01012999999999
1.337714 -98.8081
1.338714 -98.60176
1.339714 -98.3911
1.340714 -98.17614999999999
1.341714 -97.95689
1.342714 -97.73335
1.343714 -97.50553
1.344714 -97.27346
1.345714 -97.03715000000001
1.346714 -96.79663
1.347714 -96.55188
1.348714 -96.30294
1.349714 -96.04981000000001
1.350714 -95.7925
1.351714 -95.53102
1.352714 -95.26539000000001
1.353714 -94.99562999999999
1.354714 -94.72176
1.355714 -94.44382
1.356714 -94.1618
1.357714 -93.87572
1.358714 -93.58559
1.359714 -93.29142999999999
1.360714 -92.99325
1.361714 -92.69106000000001
1.362714 -92.3849
1.363714 -92.07479
1.364714 -91.76075
1.365714 -91.44279
1.366714 -91.12092000000001
1.367714 -90.79515
1.368714 -90.46552
1.369714 -90.13202
1.370714 -89.79469
1.371714 -89.45355
1.372714 -89.10864
1.373714 -88.75996
1.374714 -88.40754
1.375714 -88.05138
1.376714 -87.69152
1.377714 -87.32795
1.378714 -86.9607
1.379714 -86.5898
1.380714 -86.21527
1.381714 -85.83714
1.382714 -85.45544000000001
1.383714 -85.07018
1.384714 -84.68137999999999
1.385714 -84.28906
1.386714 -83.89323
1.387714 -83.49393
1.388714 -83.09119
1.389714 -82.68503
1.390714 -82.27548
1.391714 -81.86256
1.392714 -81.44629
1.393714 -81.02669
1.394714 -80.60377
1.395714 -80.17756
1.396714 -79.74809
1.397714 -79.31538
1.398714 -78.87948
1.399714 -78.44041
1.400714 -77.99819
1.401714 -77.55284
1.402714 -77.10437999999999
1.403714 -76.65284
1.404714 -76.19824
1.405714 -75.74061
1.406714 -75.27998
1.407714 -74.81639
1.408714 -74.34986
1.409714 -73.88042
1.410714 -73.40808
1.411714 -72.93286
1.412714 -72.45479999999999
1.413714 -71.97393
1.414714 -71.49026
1.415714 -71.00384
1.416714 -70.51471000000001
1.417714 -70.02289
1.418714 -69.52841
1.419714 -69.03128
1.420714 -68.53154
1.421714 -68.0292
1.422714 -67.52431
1.423714 -67.01688999999999
1.424714 -66.50698
1.425714 -65.99461
1.426714 -65.4798
1.427714 -64.96258999999999
1.428714 -64.44299
1.429714 -63.92103
1.430714 -63.396750000000004
1.431714 -62.87017
1.432714 -62.34134
1.433714 -61.81029
1.434714 -61.27705
1.435714 -60.74165
1.436714 -60.20412
1.437714 -59.66448
1.438714 -59.12275
1.439714 -58.57898
1.440714 -58.033199999999994
1.441714 -57.48544
1.442714 -56.93574
1.443714 -56.38413
1.444714 -55.830650000000006
1.445714 -55.2753
1.446714 -54.718140000000005
1.447714 -54.15917999999999
1.448714 -53.59846
1.449714 -53.03601999999999
1.450714 -52.47189
1.451714 -51.906110000000005
1.452714 -51.33872
1.453714 -50.76973
1.454714 -50.19917
1.455714 -49.62708
1.456714 -49.05349
1.457714 -48.47842
1.458714 -47.90193
1.459714 -47.324040000000004
1.460714 -46.74479
1.461714 -46.16422
1.462714 -45.58235
1.463714 -44.99922
1.464714 -44.41485
1.465714 -43.82928
1.466714 -43.24255
1.467714 -42.65468
1.468714 -42.06573
1.469714 -41.47572
1.470714 -40.88468
1.471714 -40.29265
1.472714 -39.69965
1.473714 -39.10572
1.474714 -38.510889999999996
1.475714 -37.91521
1.476714 -37.3187
1.477714 -36.72141
1.478714 -36.12337
1.479714 -35.52461
1.480714 -34.92517
1.481714 -34.32506
1.482714 -33.72433
1.483714 -33.123000000000005
1.484714 -32.52113
1.485714 -31.91874
1.486714 -31.31587
1.487714 -30.71255
1.488714 -30.108819999999998
1.489714 -29.50471
1.490714 -28.90024
1.491714 -28.29546
1.492714 -27.690389999999997
1.493714 -27.08509
1.494714 -26.479580000000002
1.495714 -25.8739
1.496714 -25.268079999999998
1.497714 -24.66216
1.498714 -24.05616
1.499714 -23.45011
1.500714 -22.84406
1.501714 -22.238030000000002
1.502714 -21.63207
1.503714 -21.02621
1.504714 -20.42049
1.505714 -19.81494
1.506714 -19.209580000000003
1.507714 -18.60446
1.508714 -17.999599999999997
1.509714 -17.39503
1.510714 -16.7908
1.511714 -16.18694
1.512714 -15.58349
1.513714 -14.980479999999998
1.514714 -14.37793
1.515714 -13.775889999999999
1.516714 -13.17438
1.517714 -12.57344
1.518714 -11.9731
1.519714 -11.37341
1.520714 -10.77439
1.521714 -10.17609
1.522714 -9.5785327
1.523714 -8.9817487
1.524714 -8.3857678
1.525714 -7.790619899999999
1.526714 -7.1963385
1.527714 -6.6029593
1.528714 -6.0105179
1.529714 -5.4190487
1.530714 -4.8285849
1.531714 -4.2391568
1.532714 -3.6507934
1.533714 -3.0635244999999998
1.534714 -2.4773818
1.535714 -1.8923990000000002
1.536714 -1.3086116
1.537714 -0.72605447
1.538714 -0.14476059
1.539714 0.43523981999999994
1.540714 1.0139189
1.541714 1.5912492
1.542714 2.167202
1.543714 2.7417457
1.544714 3.3148464000000004
1.545714 3.8864691
1.546714 4.4565786
1.547714 5.0251424
1.548714 5.5921305
1.549714 6.1575148
1.550714 6.7212671
1.551714 7.283359000000001
1.552714 7.8437597
1.553714 8.4024362
1.554714 8.959356
1.555714 9.5144883
1.556714 10.0678
1.557714 10.61928
1.558714 11.16888
1.559714 11.71658
1.560714 12.26237
1.561714 12.8062
1.562714 13.34803
1.563714 13.887849999999998
1.564714 14.42562
1.565714 14.96131
1.566714 15.49489
1.567714 16.02634
1.568714 16.55564
1.569714 17.08276
1.570714 17.60766
1.571714 18.13033
1.572714 18.65073
1.573714 19.16883
1.574714 19.68461
1.575714 20.198050000000002
1.576714 20.70911
1.577714 21.21779
1.578714 21.72404
1.579714 22.22784
1.580714 22.72916
1.581714 23.22797
1.582714 23.724239999999998
1.583714 24.21795
1.584714 24.70908
1.585714 25.197609999999997
1.586714 25.68351
1.587714 26.16675
1.588714 26.64732
1.589714 27.12519
1.590714 27.60032
1.591714 28.0727
1.592714 28.542309999999997
1.593714 29.00912
1.594714 29.473110000000002
1.595714 29.934260000000002
1.596714 30.39255
1.597714 30.84794
1.598714 31.300420000000003
1.599714 31.74995
1.600714 32.19653
1.601714 32.64013
1.602714 33.08074
1.603714 33.51834
1.604714 33.9529
1.605714 34.384409999999995
1.606714 34.81283
1.607714 35.23816
1.608714 35.660360000000004
1.609714 36.07942
1.610714 36.495309999999996
1.611714 36.90802
1.612714 37.31753
1.613714 37.72382
1.614714 38.126870000000004
1.615714 38.526650000000004
1.616714 38.92316
1.617714 39.31637
1.618714 39.706269999999996
1.619714 40.09285
1.620714 40.476079999999996
1.621714 40.85596
1.622714 41.232459999999996
1.623714 41.605560000000004
1.624714 41.975249999999996
1.625714 42.34151
1.626714 42.70431
1.627714 43.063649999999996
1.628714 43.41952
1.629714 43.77189
1.630714 44.12076
1.631714 44.4661
1.632714 44.807900000000004
1.633714 45.14615
1.634714 45.48084
1.635714 45.81194
1.636714 46.13946
1.637714 46.46337
1.638714 46.78367
1.639714 47.10035
1.640714 47.41338
1.641714 47.722750000000005
1.642714 48.02846
1.643714 48.33049
1.644714 48.62882
1.645714 48.92345
1.646714 49.214380000000006
1.647714 49.501580000000004
1.648714 49.78505
1.649714 50.06478
1.650714 50.34075
1.651714 50.612970000000004
1.652714 50.88142
1.653714 51.14609
1.654714 51.406969999999994
1.655714 51.664069999999995
1.656714 51.91735
1.657714 52.16682
1.658714 52.41247
1.659714 52.65428
1.660714 52.89225
1.661714 53.12637
1.662714 53.35664
1.663714 53.583040000000004
1.664714 53.80558
1.665714 54.024249999999995
1.666714 54.23903
1.667714 54.44994
1.668714 54.65696
1.669714 54.86008999999999
1.670714 55.059309999999996
1.671714 55.25464
1.672714 55.446059999999996
1.673714 55.63357
1.674714 55.817170000000004
1.675714 55.996860000000005
1.676714 56.17263
1.677714 56.34447
1.678714 56.51239
1.679714 56.67638
1.680714 56.836450000000006
1.681714 56.99259
1.682714 57.1448
1.683714 57.293079999999996
1.684714 57.437419999999996
1.685714 57.57784
1.686714 57.714319999999994
1.687714 57.846869999999996
1.688714 57.975480000000005
1.689714 58.10016
1.690714 58.22091
1.691714 58.337720000000004
1.692714 58.450599999999994
1.693714 58.55955
1.694714 58.66456
1.695714 58.76564
1.696714 58.86279
1.697714 58.956019999999995
1.698714 59.04532999999999
1.699714 59.13073
1.700714 59.21221
1.701714 59.289789999999996
1.702714 59.36344999999999
1.703714 59.43322
1.704714 59.499089999999995
1.705714 59.56107000000001
1.706714 59.61916000000001
1.707714 59.673370000000006
1.708714 59.7237
1.709714 59.77015
1.710714 59.81273
1.711714 59.85144
1.712714 59.886289999999995
1.713714 59.9173
1.714714 59.94446
1.715714 59.96779
1.716714 59.9873
1.717714 60.00299
1.718714 60.014869999999995
1.719714 60.022940000000006
1.720714 60.02722
1.721714 60.027719999999995
1.722714 60.02444
1.723714 60.017390000000006
1.724714 60.00658
1.725714 59.992020000000004
1.726714 59.97372
1.727714 59.95167
1.728714 59.92591
1.729714 59.89643
1.730714 59.86325
1.731714 59.82638
1.732714 59.78584
1.733714 59.74165
1.734714 59.693799999999996
1.735714 59.642309999999995
1.736714 59.58719
1.737714 59.52845
1.738714 59.46609000000001
1.739714 59.40014
1.740714 59.33059000000001
1.741714 59.257479999999994
1.742714 59.180809999999994
1.743714 59.10059
1.744714 59.01684
1.745714 58.92956
1.746714 58.838789999999996
1.747714 58.74453
1.748714 58.64682
1.749714 58.54566
1.750714 58.44106
1.751714 58.33305
1.752714 58.221619999999994
1.753714 58.1068
1.754714 57.988589999999995
1.755714 57.86700999999999
1.756714 57.742090000000005
1.757714 57.61383
1.758714 57.48227
1.759714 57.34740000000001
1.760714 57.209270000000004
1.761714 57.06787
1.762714 56.92321999999999
1.763714 56.77536
1.764714 56.624300000000005
1.765714 56.47005000000001
1.766714 56.31264
1.767714 56.15209
1.768714 55.98841
1.769714 55.821600000000004
1.770714 55.651689999999995
1.771714 55.47869
1.772714 55.302609999999994
1.773714 55.12348
1.774714 54.941340000000004
1.775714 54.756190000000004
1.776714 54.568079999999995
1.777714 54.377010000000006
1.778714 54.18300000000001
1.779714 53.98608
1.780714 53.78625
1.781714 53.58356
1.782714 53.378009999999996
1.783714 53.169639999999994
1.784714 52.958459999999995
1.785714 52.74448
1.786714 52.52774
1.787714 52.30823
1.788714 52.08599
1.789714 51.86103
1.790714 51.63339
1.791714 51.40309
1.792714 51.17015000000001
1.793714 50.93461
1.794714 50.696490000000004
1.795714 50.45581
1.796714 50.21257
1.797714 49.96682
1.798714 49.718560000000004
1.799714 49.46782
1.800714 49.21463
1.801714 48.95901
1.802714 48.70099
1.803714 48.44058
1.804714 48.17781
1.805714 47.9127
1.806714 47.64526
1.807714 47.37555
1.808714 47.10357
1.809714 46.82937
1.810714 46.55298
1.811714 46.274409999999996
1.812714 45.99368
1.813714 45.71083
1.814714 45.42586
1.815714 45.1388
1.816714 44.84968
1.817714 44.55851
1.818714 44.26532
1.819714 43.97016
1.820714 43.673030000000004
1.821714 43.37397
1.822714 43.073
1.823714 42.77014
1.824714 42.46544
1.825714 42.1589
1.826714 41.85057
1.827714 41.54048
1.828714 41.22865
1.829714 40.915099999999995
1.830714 40.599849999999996
1.831714 40.28293
1.832714 39.964349999999996
1.833714 39.64414
1.834714 39.32232
1.835714 38.99894
1.836714 38.674009999999996
1.837714 38.34758
1.838714 38.01967
1.839714 37.6903
1.840714 37.35951
1.841714 37.02732
1.842714 36.69376
1.843714 36.35885
1.844714 36.02263
1.845714 35.68512
1.846714 35.34634
1.847714 35.00632
1.848714 34.66509
1.849714 34.32266
1.850714 33.97906
1.851714 33.63431
1.852714 33.28846
1.853714 32.94153
1.854714 32.59355
1.855714 32.24457
1.856714 31.8946
1.857714 31.543670000000002
1.858714 31.191809999999997
1.859714 30.83903
1.860714 30.48536
1.861714 30.13084
1.862714 29.775479999999998
1.863714 29.41931
1.864714 29.06235
1.865714 28.704639999999998
1.866714 28.34621
1.867714 27.987069999999996
1.868714 27.62726
1.869714 27.266800000000003
1.870714 26.90574
1.871714 26.544099999999997
1.872714 26.181919999999998
1.873714 25.819219999999998
1.874714 25.456030000000002
1.875714 25.092370000000003
1.876714 24.72827
1.877714 24.36374
1.878714 23.9988
1.879714 23.63349
1.880714 23.26783
1.881714 22.90186
1.882714 22.53559
1.883714 22.169069999999998
1.884714 21.80232
1.885714 21.43536
1.886714 21.06822
1.887714 20.700940000000003
1.888714 20.33353
1.889714 19.96604
1.890714 19.59848
1.891714 19.23087
1.892714 18.86325
1.893714 18.495639999999998
1.894714 18.128040000000002
1.895714 17.7605
1.896714 17.39303
1.897714 17.02567
1.898714 16.65844
1.899714 16.29137
1.900714 15.9245
1.901714 15.55785
1.902714 15.191450000000001
1.903714 14.82532
1.904714 14.45949
1.905714 14.09397
1.906714 13.7288
1.907714 13.363990000000001
1.908714 12.999569999999999
1.909714 12.63557
1.910714 12.27201
1.911714 11.90891
1.912714 11.546289999999999
1.913714 11.184180000000001
1.914714 10.822610000000001
1.915714 10.4616
1.916714 10.10118
1.917714 9.741383
1.918714 9.3822323
1.919714 9.0237521
1.920714 8.6659655
1.921714 8.3088934
1.922714 7.9525553
1.923714 7.5969726
1.924714 7.242166999999999
1.925714 6.888161600000001
1.926714 6.5349802
1.927714 6.1826468000000006
1.928714 5.831185
1.929714 5.4806184
1.930714 5.1309705
1.931714 4.7822639
1.932714 4.4345222
1.933714 4.0877696
1.934714 3.7420295
1.935714 3.3973258
1.936714 3.0536808
1.937714 2.7111153999999997
1.938714 2.3696488
1.939714 2.0292985999999997
1.940714 1.6900829999999998
1.941714 1.3520204
1.942714 1.015131
1.943714 0.67943712
1.944714 0.34496251
1.945714 0.011731515999999999
1.946714 -0.32023215
1.947714 -0.6509061899999999
1.948714 -0.98027019
1.949714 -1.3083053
1.950714 -1.6349932
1.951714 -1.9603152
1.952714 -2.2842521000000002
1.953714 -2.6067838
1.954714 -2.9278901999999998
1.955714 -3.2475524
1.956714 -3.5657525000000003
1.957714 -3.8824745000000003
1.958714 -4.1977022
1.959714 -4.5114197
1.960714 -4.823608699999999
1.961714 -5.1342484
1.962714 -5.4433167
1.963714 -5.7507906
1.964714 -6.0566489
1.965714 -6.3608736
1.966714 -6.6634491
1.967714 -6.964363199999999
1.968714 -7.2636031
1.969714 -7.5611554
1.970714 -7.857003799999999
1.971714 -8.151130400000001
1.972714 -8.443515699999999
1.973714 -8.7341428
1.974714 -9.0229958
1.975714 -9.3100615
1.976714 -9.5953263
1.977714 -9.878778500000001
1.978714 -10.1604
1.979714 -10.44018
1.980714 -10.71809
1.981714 -10.99411
1.982714 -11.26822
1.983714 -11.54042
1.984714 -11.81069
1.985714 -12.07903
1.986714 -12.34542
1.987714 -12.609860000000001
1.988714 -12.872330000000002
1.989714 -13.13282
1.990714 -13.391300000000001
1.991714 -13.64775
1.992714 -13.90218
1.993714 -14.15457
1.994714 -14.404900000000001
1.995714 -14.65317
1.996714 -14.899370000000001
1.997714 -15.143490000000002
1.998714 -15.385499999999999
1.999714 -15.62538
2.000714 -15.863140000000001
2.001714 -16.09875
2.002714 -16.33222
2.003714 -16.56354
2.004714 -16.79271
2.005714 -17.01972
2.006714 -17.24455
2.007714 -17.4672
2.008714 -17.68764
2.009714 -17.90586
2.010714 -18.121850000000002
2.011714 -18.33562
2.012714 -18.547150000000002
2.013714 -18.756439999999998
2.014714 -18.96348
2.015714 -19.16826
2.016714 -19.37077
2.017714 -19.57098
2.018714 -19.768900000000002
2.019714 -19.96453
2.020714 -20.15786
2.021714 -20.34889
2.022714 -20.53763
2.023714 -20.72406
2.024714 -20.908160000000002
2.025714 -21.089930000000003
2.026714 -21.26935
2.027714 -21.44641
2.028714 -21.621109999999998
2.029714 -21.79345
2.030714 -21.963440000000002
2.031714 -22.131059999999998
2.032714 -22.29632
2.033714 -22.459200000000003
2.034714 -22.6197
2.035714 -22.7778
2.036714 -22.933519999999998
2.037714 -23.08684
2.038714 -23.23779
2.039714 -23.38634
2.040714 -23.532510000000002
2.041714 -23.67629
2.042714 -23.81766
2.043714 -23.95661
2.044714 -24.09314
2.045714 -24.22724
2.046714 -24.35892
2.047714 -24.48818
2.048714 -24.61504
2.049714 -24.73948
2.050714 -24.86151
2.051714 -24.98113
2.052714 -25.09832
2.053714 -25.213089999999998
2.054714 -25.32544
2.055714 -25.435360000000003
2.056714 -25.54286
2.057714 -25.647959999999998
2.058714 -25.750640000000004
2.059714 -25.8509
2.060714 -25.948719999999998
2.061714 -26.04412
2.062714 -26.13707
2.063714 -26.22759
2.064714 -26.315699999999996
2.065714 -26.401390000000003
2.066714 -26.484669999999998
2.067714 -26.56557
2.068714 -26.644060000000003
2.069714 -26.72016
2.070714 -26.793850000000003
2.071714 -26.865139999999997
2.072714 -26.934029999999996
2.073714 -27.00053
2.074714 -27.06465
2.075714 -27.12639
2.076714 -27.18575
2.077714 -27.242729999999998
2.078714 -27.297320000000003
2.079714 -27.34953
2.080714 -27.39936
2.081714 -27.44682
2.082714 -27.491919999999997
2.083714 -27.53467
2.084714 -27.575100000000003
2.085714 -27.6132
2.086714 -27.648970000000002
2.087714 -27.68241
2.088714 -27.713510000000003
2.089714 -27.74228
2.090714 -27.76873
2.091714 -27.792869999999997
2.092714 -27.8147
2.093714 -27.83425
2.094714 -27.8515
2.095714 -27.86646
2.096714 -27.879150000000003
2.097714 -27.889560000000003
2.098714 -27.897709999999996
2.099714 -27.9036
2.100714 -27.90726
2.101714 -27.90871
2.102714 -27.90795
2.103714 -27.904980000000002
2.104714 -27.899810000000002
2.105714 -27.89243
2.106714 -27.882839999999998
2.107714 -27.871050000000004
2.108714 -27.85707
2.109714 -27.840920000000004
2.110714 -27.822599999999998
2.111714 -27.802139999999998
2.112714 -27.779549999999997
2.113714 -27.754820000000002
2.114714 -27.727970000000003
2.115714 -27.69901
2.116714 -27.66795
2.117714 -27.63479
2.118714 -27.59957
2.119714 -27.5623
2.120714 -27.52297
2.121714 -27.4816
2.122714 -27.438180000000003
2.123714 -27.392719999999997
2.124714 -27.345219999999998
2.125714 -27.2957
2.126714 -27.24416
2.127714 -27.19064
2.128714 -27.135150000000003
2.129714 -27.07772
2.130714 -27.018340000000002
2.131714 -26.95704
2.132714 -26.89382
2.133714 -26.828689999999998
2.134714 -26.76165
2.135714 -26.692739999999997
2.136714 -26.62196
2.137714 -26.549319999999998
2.138714 -26.47483
2.139714 -26.398500000000002
2.140714 -26.32033
2.141714 -26.24033
2.142714 -26.158520000000003
2.143714 -26.074910000000003
2.144714 -25.98952
2.145714 -25.902389999999997
2.146714 -25.81352
2.147714 -25.72294
2.148714 -25.63066
2.149714 -25.53667
2.150714 -25.440990000000003
2.151714 -25.34364
2.152714 -25.24461
2.153714 -25.143939999999997
2.154714 -25.041629999999998
2.155714 -24.93769
2.156714 -24.83215
2.157714 -24.725
2.158714 -24.61626
2.159714 -24.505950000000002
2.160714 -24.39409
2.161714 -24.28069
2.162714 -24.16579
2.163714 -24.049400000000002
2.164714 -23.931549999999998
2.165714 -23.81223
2.166714 -23.69145
2.167714 -23.56924
2.168714 -23.44558
2.169714 -23.3205
2.170714 -23.194010000000002
2.171714 -23.06612
2.172714 -22.93686
2.173714 -22.80624
2.174714 -22.67428
2.175714 -22.54099
2.176714 -22.4064
2.177714 -22.270509999999998
2.178714 -22.13336
2.179714 -21.99497
2.180714 -21.85535
2.181714 -21.71452
2.182714 -21.57249
2.183714 -21.42927
2.184714 -21.28487
2.185714 -21.1393
2.186714 -20.99257
2.187714 -20.8447
2.188714 -20.6957
2.189714 -20.54559
2.190714 -20.394399999999997
2.191714 -20.24215
2.192714 -20.08885
2.193714 -19.93452
2.194714 -19.77919
2.195714 -19.62286
2.196714 -19.46557
2.197714 -19.30731
2.198714 -19.14811
2.199714 -18.98797
2.200714 -18.826909999999998
2.201714 -18.664939999999998
2.202714 -18.50207
2.203714 -18.33832
2.204714 -18.1737
2.205714 -18.00823
2.206714 -17.84195
2.207714 -17.67486
2.208714 -17.507
2.209714 -17.33838
2.210714 -17.16901
2.211714 -16.99893
2.212714 -16.828129999999998
2.213714 -16.65664
2.214714 -16.484460000000002
2.215714 -16.31161
2.216714 -16.1381
2.217714 -15.96394
2.218714 -15.789139999999998
2.219714 -15.61373
2.220714 -15.437719999999999
2.221714 -15.261130000000001
2.222714 -15.08399
2.223714 -14.906320000000001
2.224714 -14.72814
2.225714 -14.54946
2.226714 -14.37031
2.227714 -14.19069
2.228714 -14.010629999999999
2.229714 -13.83012
2.230714 -13.64919
2.231714 -13.46785
2.232714 -13.286100000000001
2.233714 -13.10396
2.234714 -12.92145
2.235714 -12.73857
2.236714 -12.555359999999999
2.237714 -12.371830000000001
2.238714 -12.18801
2.239714 -12.00393
2.240714 -11.81959
2.241714 -11.63502
2.242714 -11.45024
2.243714 -11.26525
2.244714 -11.08005
2.245714 -10.89467
2.246714 -10.70912
2.247714 -10.523399999999999
2.248714 -10.33754
2.249714 -10.15154
2.250714 -9.9654295
2.251714 -9.7792156
2.252714 -9.592919799999999
2.253714 -9.406562899999999
2.254714 -9.2201665
2.255714 -9.0337537
2.256714 -8.847344699999999
2.257714 -8.6609565
2.258714 -8.4746011
2.259714 -8.2882866
2.260714 -8.102018399999999
2.261714 -7.915802299999999
2.262714 -7.729647300000001
2.263714 -7.5435661000000005
2.264714 -7.357575700000001
2.265714 -7.1716934
2.266714 -6.9859385
2.267714 -6.8003282
2.268714 -6.6148795
2.269714 -6.4296082000000006
2.270714 -6.2445309
2.271714 -6.0596656
2.272714 -5.875030199999999
2.273714 -5.6906421
2.274714 -5.5065159
2.275714 -5.3226624000000005
2.276714 -5.1390879
2.277714 -4.9557972999999995
2.278714 -4.7727957000000005
2.279714 -4.5900919
2.280714 -4.4076998
2.281714 -4.2256389
2.282714 -4.0439308
2.283714 -3.8625977999999996
2.284714 -3.6816593
2.285714 -3.5011305999999998
2.286714 -3.3210233
2.287714 -3.1413472999999996
2.288714 -2.9621123999999996
2.289714 -2.78333
2.290714 -2.6050128
2.291714 -2.4271734
2.292714 -2.2498228
2.293714 -2.0729689
2.294714 -1.8966177000000002
2.295714 -1.7207749
2.296714 -1.5454489
2.297714 -1.3706528
2.298714 -1.1964053000000001
2.299714 -1.0227286
2.300714 -0.8496454
2.301714 -0.6771747499999999
2.302714 -0.50533032
2.303714 -0.33411973
2.304714 -0.16354651
2.305714 0.0063864245
2.306714 0.17567393
2.307714 0.344307
2.308714 0.51227333
2.309714 0.6795594
2.310714 0.8461529400000001
2.311714 1.0120442
2.312714 1.1772254
2.313714 1.3416890000000001
2.314714 1.5054246
2.315714 1.6684178
2.316714 1.8306508999999997
2.317714 1.9921043999999999
2.318714 2.1527614
2.319714 2.3126107
2.320714 2.4716472
2.321714 2.6298711
2.322714 2.787284
2.323714 2.9438848
2.324714 3.0996671
2.325714 3.2546189000000005
2.326714 3.4087237
2.327714 3.5619650000000003
2.328714 3.714329
2.329714 3.865806
2.330714 4.0163893
2.331714 4.1660741
2.332714 4.3148529
2.333714 4.4627156
2.334714 4.6096493
2.335714 4.755641499999999
2.336714 4.9006827
2.337714 5.0447688
2.338714 5.1879
2.339714 5.3300798
2.340714 5.4713085
2.341714 5.611582100000001
2.342714 5.750889
2.343714 5.8892123
2.344714 6.026534
2.345714 6.1628375
2.346714 6.2981121
2.347714 6.4323537
2.348714 6.565560400000001
2.349714 6.697732200000001
2.350714 6.828867600000001
2.351714 6.95896
2.352714 7.0880003
2.353714 7.215980399999999
2.354714 7.3428944
2.355714 7.4687399
2.356714 7.5935185
2.357714 7.7172301999999995
2.358714 7.8398727
2.359714 7.9614379
2.360714 8.0819122
2.361714 8.2012802
2.362714 8.3195277
2.363714 8.4366448
2.364714 8.5526295
2.365714 8.6674847
2.366714 8.7812148
2.367714 8.8938244
2.368714 9.0053119
2.369714 9.1156729
2.370714 9.2248991
2.371714 9.3329817
2.372714 9.439914700000001
2.373714 9.545695
2.374714 9.650320599999999
2.375714 9.7537905
2.376714 9.856100399999999
2.377714 9.957241999999999
2.378714 10.0572
2.379714 10.155980000000001
2.380714 10.25355
2.381714 10.34993
2.382714 10.44512
2.383714 10.53912
2.384714 10.63195
2.385714 10.72359
2.386714 10.81406
2.387714 10.90334
2.388714 10.991430000000001
2.389714 11.07831
2.390714 11.16399
2.391714 11.24846
2.392714 11.33173
2.393714 11.41379
2.394714 11.49464
2.395714 11.57428
2.396714 11.652709999999999
2.397714 11.72993
2.398714 11.80592
2.399714 11.8807
2.400714 11.954270000000001
2.401714 12.02664
2.402714 12.0978
2.403714 12.16776
2.404714 12.23651
2.405714 12.304039999999999
2.406714 12.37035
2.407714 12.43543
2.408714 12.49928
2.409714 12.561910000000001
2.410714 12.62332
2.411714 12.68351
2.412714 12.74249
2.413714 12.80026
2.414714 12.856819999999999
2.415714 12.91217
2.416714 12.96631
2.417714 13.01923
2.418714 13.070960000000001
2.419714 13.12148
2.420714 13.1708
2.421714 13.218910000000001
2.422714 13.26582
2.423714 13.311519999999998
2.424714 13.356000000000002
2.425714 13.39928
2.426714 13.44135
2.427714 13.48222
2.428714 13.52191
2.429714 13.5604
2.430714 13.59771
2.431714 13.63385
2.432714 13.668800000000001
2.433714 13.70256
2.434714 13.735140000000001
2.435714 13.766539999999999
2.436714 13.796759999999999
2.437714 13.8258
2.438714 13.853670000000001
2.439714 13.880370000000001
2.440714 13.905899999999999
2.441714 13.93026
2.442714 13.953460000000002
2.443714 13.97551
2.444714 13.996410000000001
2.445714 14.01618
2.446714 14.03482
2.447714 14.05233
2.448714 14.068710000000001
2.449714 14.083960000000001
2.450714 14.09808
2.451714 14.11107
2.452714 14.12294
2.453714 14.133680000000002
2.454714 14.143310000000001
2.455714 14.15182
2.456714 14.15923
2.457714 14.165539999999998
2.458714 14.170749999999998
2.459714 14.174880000000002
2.460714 14.17793
2.461714 14.1799
2.462714 14.18081
2.463714 14.18065
2.464714 14.17944
2.465714 14.17716
2.466714 14.173820000000001
2.467714 14.169419999999999
2.468714 14.16397
2.469714 14.15747
2.470714 14.14993
2.471714 14.14136
2.472714 14.13177
2.473714 14.12116
2.474714 14.10955
2.475714 14.09695
2.476714 14.08334
2.477714 14.06875
2.478714 14.053170000000001
2.479714 14.03662
2.480714 14.01908
2.481714 14.000570000000002
2.482714 13.981089999999998
2.483714 13.960629999999998
2.484714 13.93921
2.485714 13.91683
2.486714 13.8935
2.487714 13.86924
2.488714 13.84405
2.489714 13.817960000000001
2.490714 13.79096
2.491714 13.76306
2.492714 13.73427
2.493714 13.70459
2.494714 13.67402
2.495714 13.64258
2.496714 13.610259999999998
2.497714 13.577069999999999
2.498714 13.543009999999999
2.499714 13.50808
2.500714 13.4723
2.501714 13.435659999999999
2.502714 13.39819
2.503714 13.35989
2.504714 13.32078
2.505714 13.28087
2.506714 13.24017
2.507714 13.19868
2.508714 13.15641
2.509714 13.11337
2.510714 13.069539999999998
2.511714 13.024930000000001
2.512714 12.979560000000001
2.513714 12.933420000000002
2.514714 12.88652
2.515714 12.83888
2.516714 12.7905
2.517714 12.741389999999999
2.518714 12.691559999999999
2.519714 12.64102
2.520714 12.589780000000001
2.521714 12.53786
2.522714 12.48527
2.523714 12.432020000000001
2.524714 12.3781
2.525714 12.32353
2.526714 12.2683
2.527714 12.21241
2.528714 12.15586
2.529714 12.09867
2.530714 12.04083
2.531714 11.98238
2.532714 11.92332
2.533714 11.863669999999999
2.534714 11.803420000000001
2.535714 11.7426
2.536714 11.6812
2.537714 11.61924
2.538714 11.55672
2.539714 11.49367
2.540714 11.43007
2.541714 11.36594
2.542714 11.30128
2.543714 11.23609
2.544714 11.17036
2.545714 11.10411
2.546714 11.03734
2.547714 10.97008
2.548714 10.902330000000001
2.549714 10.83412
2.550714 10.76547
2.551714 10.69636
2.552714 10.626819999999999
2.553714 10.556849999999999
2.554714 10.486429999999999
2.555714 10.41559
2.556714 10.34433
2.557714 10.27265
2.558714 10.20057
2.559714 10.12808
2.560714 10.055200000000001
2.561714 9.9819228
2.562714 9.9082612
2.563714 9.8342262
2.564714 9.759835899999999
2.565714 9.6851096
2.566714 9.6100636
2.567714 9.534711399999999
2.568714 9.459058200000001
2.569714 9.3831033
2.570714 9.3068443
2.571714 9.230279900000001
2.572714 9.1534115
2.573714 9.0762459
2.574714 8.9987934
2.575714 8.921065200000001
2.576714 8.8430718
2.577714 8.7648228
2.578714 8.6863257
2.579714 8.6075887
2.580714 8.5286222
2.581714 8.4494397
2.582714 8.370055299999999
2.583714 8.2904823
2.584714 8.2107306
2.585714 8.1308037
2.586714 8.050700299999999
2.587714 7.9704173
2.588714 7.8899518
2.589714 7.8093052
2.590714 7.728484300000001
2.591714 7.6475032
2.592714 7.5663768000000005
2.593714 7.485122199999999
2.594714 7.403753
2.595714 7.3222801
2.596714 7.2407104
2.597714 7.1590506
2.598714 7.0773073
2.599714 6.995488699999999
2.600714 6.9136024
2.601714 6.831654199999999
2.602714 6.7496485999999996
2.603714 6.6675864
2.604714 6.5854669
2.605714 6.503289199999999
2.606714 6.4210556
2.607714 6.338775200000001
2.608714 6.256461100000001
2.609714 6.1741311
2.610714 6.0918029
2.611714 6.0094918999999996
2.612714 5.9272088
2.613714 5.8449592
2.614714 5.7627451
2.615714 5.6805667
2.616714 5.598425499999999
2.617714 5.5163246
2.618714 5.4342683
2.619714 5.3522624
2.620714 5.2703116
2.621714 5.18842
2.622714 5.1065922
2.623714 5.0248332
2.624714 4.9431518
2.625714 4.8615593
2.626714 4.7800697
2.627714 4.6986979
2.628714 4.617456000000001
2.629714 4.536353399999999
2.630714 4.4553939
2.631714 4.3745775
2.632714 4.2939015
2.633714 4.213364
2.634714 4.132966
2.635714 4.052712
2.636714 3.9726097
2.637714 3.8926687
2.638714 3.8128987000000003
2.639714 3.7333086
2.640714 3.6539062999999996
2.641714 3.5746992
2.642714 3.4956951
2.643714 3.4169022
2.644714 3.3383295
2.645714 3.2599848000000002
2.646714 3.1818739999999996
2.647714 3.1040004999999997
2.648714 3.0263644
2.649714 2.948964
2.650714 2.8717984
2.651714 2.7948685
2.652714 2.7181789000000003
2.653714 2.641738
2.654714 2.5655568
2.655714 2.4896469
2.656714 2.4140188
2.657714 2.3386804
2.658714 2.2636371
2.659714 2.1888919
2.660714 2.1144469999999997
2.661714 2.0403046000000002
2.662714 1.9664679
2.663714 1.8929401
2.664714 1.8197250000000003
2.665714 1.7468253
2.666714 1.6742434
2.667714 1.6019816999999998
2.668714 1.5300434
2.669714 1.4584336
2.670714 1.38716
2.671714 1.316232
2.672714 1.2456597
2.673714 1.1754525
2.674714 1.1056172
2.675714 1.0361575
2.676714 0.96707428
2.677714 0.8983667900000001
2.678714 0.83003389
2.679714 0.76207556
2.680714 0.69449381
2.681714 0.6272925500000001
2.682714 0.5604771
2.683714 0.49405320999999996
2.684714 0.42802650000000003
2.685714 0.36240201
2.686714 0.29718437999999997
2.687714 0.23237818
2.688714 0.16798828
2.689714 0.10401979
2.690714 0.040477727
2.691714 -0.022633745
2.692714 -0.085311878
2.693714 -0.14755568000000002
2.694714 -0.20936555
2.695714 -0.27074253
2.696714 -0.331687
2.697714 -0.39219772
2.698714 -0.45227115
2.699714 -0.5119016900000001
2.700714 -0.5710823
2.701714 -0.62980601
2.702714 -0.68806689
2.703714 -0.7458609500000001
2.704714 -0.8031861899999999
2.705714 -0.86004194
2.706714 -0.9164281200000001
2.707714 -0.9723439800000001
2.708714 -1.0277878
2.709714 -1.0827567
2.710714 -1.1372477
2.711714 -1.1912577
2.712714 -1.2447847
2.713714 -1.2978274
2.714714 -1.350385
2.715714 -1.4024556000000001
2.716714 -1.4540363
2.717714 -1.5051227
2.718714 -1.5557092
2.719714 -1.6057907
2.720714 -1.6553636999999999
2.721714 -1.7044272
2.722714 -1.752983
2.723714 -1.8010340999999999
2.724714 -1.8485828999999998
2.725714 -1.8956307
2.726714 -1.9421753
2.727714 -1.9882121999999998
2.728714 -2.0337362000000003
2.729714 -2.0787421999999998
2.730714 -2.1232275
2.731714 -2.1671923
2.732714 -2.2106381
2.733714 -2.2535671
2.734714 -2.2959797
2.735714 -2.3378741
2.736714 -2.379247
2.737714 -2.4200942
2.738714 -2.4604131000000002
2.739714 -2.5002031000000002
2.740714 -2.5394663
2.741714 -2.5782058
2.742714 -2.6164236
2.743714 -2.6541188
2.744714 -2.6912872
2.745714 -2.7279217
2.746714 -2.7640158
2.747714 -2.7995655
2.748714 -2.834571
2.749714 -2.8690362
2.750714 -2.9029677
2.751714 -2.9363712
2.752714 -2.9692493
2.753714 -3.0016007
2.754714 -3.0334206
2.755714 -3.0647036
2.756714 -3.0954458000000002
2.757714 -3.1256471
2.758714 -3.1553101
2.759714 -3.1844389
2.760714 -3.2130364
2.761714 -3.2411028
2.762714 -3.2686342
2.763714 -3.2956253999999996
2.764714 -3.3220731000000003
2.765714 -3.3479765
2.766714 -3.3733405000000003
2.767714 -3.3981729
2.768714 -3.4224816
2.769714 -3.4462720000000004
2.770714 -3.4695434999999994
2.771714 -3.4922909000000004
2.772714 -3.5145056
2.773714 -3.53618
2.774714 -3.5573103
2.775714 -3.5778981
2.776714 -3.5979491
2.777714 -3.6174711
2.778714 -3.6364697
2.779714 -3.6549471000000002
2.780714 -3.6729019000000003
2.781714 -3.6903307000000005
2.782714 -3.7072323
2.783714 -3.7236091
2.784714 -3.7394669
2.785714 -3.7548129
2.786714 -3.7696529
2.787714 -3.7839886000000003
2.788714 -3.7978154
2.789714 -3.8111251
2.790714 -3.8239088
2.791714 -3.8361609
2.792714 -3.8478825000000003
2.793714 -3.8590804
2.794714 -3.8697653
2.795714 -3.8799479999999997
2.796714 -3.8896356
2.797714 -3.8988303
2.798714 -3.9075292999999998
2.799714 -3.9157279000000003
2.800714 -3.923424
2.801714 -3.9306182
2.802714 -3.9373152
2.803714 -3.9435199999999995
2.804714 -3.9492361
2.805714 -3.9544635
2.806714 -3.9591982999999997
2.807714 -3.9634347
2.808714 -3.9671693
2.809714 -3.9704036
2.810714 -3.9731454
2.811714 -3.9754066999999997
2.812714 -3.9772004
2.813714 -3.978537
2.814714 -3.9794207
2.815714 -3.9798487000000002
2.816714 -3.9798144
2.817714 -3.9793108
2.818714 -3.9783340000000003
2.819714 -3.9768841
2.820714 -3.9749656
2.821714 -3.9725848
2.822714 -3.9697468
2.823714 -3.9664539999999997
2.824714 -3.9627063999999996
2.825714 -3.9585032
2.826714 -3.9538458
2.827714 -3.9487399
2.828714 -3.9431943999999994
2.829714 -3.9372206
2.830714 -3.9308272
2.831714 -3.9240189
2.832714 -3.9167929
2.833714 -3.9091427
2.834714 -3.9010599
2.835714 -3.892538
2.836714 -3.8835759999999997
2.837714 -3.874179
2.838714 -3.8643565
2.839714 -3.8541194
2.840714 -3.843477
2.841714 -3.8324352
2.842714 -3.8209975
2.843714 -3.8091648
2.844714 -3.7969396000000004
2.845714 -3.7843256999999997
2.846714 -3.7713282
2.847714 -3.7579521999999996
2.848714 -3.7442006
2.849714 -3.7300728
2.850714 -3.7155636
2.851714 -3.7006669
2.852714 -3.6853779
2.853714 -3.6696967
2.854714 -3.6536284
2.855714 -3.6371838
2.856714 -3.6203768
2.857714 -3.60322
2.858714 -3.5857229999999998
2.859714 -3.5678905
2.860714 -3.5497229999999997
2.861714 -3.5312178999999997
2.862714 -3.5123739
2.863714 -3.4931905999999997
2.864714 -3.4736697
2.865714 -3.4538131
2.866714 -3.4336228
2.867714 -3.4130998000000004
2.868714 -3.3922440999999997
2.869714 -3.3710565
2.870714 -3.3495395999999995
2.871714 -3.3277004999999997
2.872714 -3.3055491999999997
2.873714 -3.2830983000000002
2.874714 -3.2603603000000003
2.875714 -3.2373432
2.876714 -3.2140512
2.877714 -3.1904823999999996
2.878714 -3.1666324
2.879714 -3.1424947000000003
2.880714 -3.1180654
2.881714 -3.0933433999999997
2.882714 -3.0683314
2.883714 -3.0430347
2.884714 -3.0174596
2.885714 -2.991613
2.886714 -2.9655009999999997
2.887714 -2.9391298
2.888714 -2.9125064999999997
2.889714 -2.8856389
2.890714 -2.8585355999999997
2.891714 -2.8312039
2.892714 -2.8036492
2.893714 -2.7758730999999996
2.894714 -2.7478732
2.895714 -2.719645
2.896714 -2.6911834
2.897714 -2.6624849
2.898714 -2.6335502
2.899714 -2.6043842
2.900714 -2.5749953
2.901714 -2.5453946000000003
2.902714 -2.5155925999999997
2.903714 -2.4855992000000002
2.904714 -2.4554218999999997
2.905714 -2.4250662
2.906714 -2.3945356
2.907714 -2.3638327
2.908714 -2.3329590000000002
2.909714 -2.3019146
2.910714 -2.2706987
2.911714 -2.2393094
2.912714 -2.2077445
2.913714 -2.176003
2.914714 -2.1440859999999997
2.915714 -2.1119982
2.916714 -2.0797474
2.917714 -2.0473440999999997
2.918714 -2.0148
2.919714 -1.9821258000000002
2.920714 -1.949331
2.921714 -1.9164214
2.922714 -1.8834
2.923714 -1.8502675
2.924714 -1.8170221
2.925714 -1.7836612
2.926714 -1.7501824
2.927714 -1.7165838
2.928714 -1.6828651
2.929714 -1.6490281
2.930714 -1.6150771000000002
2.931714 -1.5810192
2.932714 -1.5468632
2.933714 -1.5126191
2.934714 -1.4782968
2.935714 -1.443905
2.936714 -1.4094505
2.937714 -1.374938
2.938714 -1.3403694000000002
2.939714 -1.3057453
2.940714 -1.2710644
2.941714 -1.2363249
2.942714 -1.2015246
2.943714 -1.1666621
2.944714 -1.1317371999999999
2.945714 -1.0967523
2.946714 -1.0617126
2.947714 -1.0266265
2.948714 -0.99150464
2.949714 -0.95635857
2.950714 -0.92119882
2.951714 -0.8860330099999999
2.952714 -0.8508652400000001
2.953714 -0.81569599
2.954714 -0.7805234799999999
2.955714 -0.74534514
2.956714 -0.71015912
2.957714 -0.67496509
2.958714 -0.63976431
2.959714 -0.6045590200000001
2.960714 -0.56935204
2.961714 -0.53414674
2.962714 -0.49894759
2.963714 -0.46376088
2.964714 -0.42859511
2.965714 -0.39346088
2.966714 -0.35836905999999996
2.967714 -0.32332882
2.968714 -0.28834541
2.969714 -0.25341914
2.970714 -0.21854588000000003
2.971714 -0.18371914
2.972714 -0.14893303
2.973714 -0.11418484999999999
2.974714 -0.079476432
2.975714 -0.044813746
2.976714 -0.010205176
2.977714 0.024340732
2.978714 0.058816890999999996
2.979714 0.093218032
2.980714 0.1275398
2.981714 0.16177737
2.982714 0.19592457
2.983714 0.22997415999999998
2.984714 0.26391945
2.985714 0.29775651999999997
2.986714 0.33148581
2.987714 0.36511219
2.988714 0.39864299000000003
2.989714 0.43208483000000003
2.990714 0.46544014
2.991714 0.4987054
2.992714 0.5318711
2.993714 0.56492435
2.994714 0.59785228
2.995714 0.63064522
2.996714 0.66329818
2.997714 0.69581028
2.998714 0.7281824
2.999714 0.76041468
3.000714 0.79250485
3.001714 0.82444865
3.002714 0.85624168
3.003714 0.88788141
3.004714 0.91936886
3.005714 0.9507081500000001
3.006714 0.98190382
3.007714 1.0129578000000001
3.008714 1.0438667000000001
3.009714 1.0746207
3.010714 1.1052064000000001
3.011714 1.1356098000000001
3.012714 1.1658206
3.013714 1.1958349
3.014714 1.2256548
3.015714 1.2552865
3.016714 1.284736
3.017714 1.3140063
3.018714 1.3430955
3.019714 1.3719982
3.020714 1.4007082
3.021714 1.4292209
3.022714 1.4575354
3.023714 1.4856534
3.024714 1.5135768
3.025714 1.5413045
3.026714 1.5688308000000002
3.027714 1.5961453
3.028714 1.6232364
3.029714 1.6500942
3.030714 1.6767150000000002
3.031714 1.7031007
3.032714 1.7292587000000001
3.033714 1.7551977
3.034714 1.7809233
3.035714 1.806435
3.036714 1.8317264999999998
3.037714 1.8567882
3.038714 1.8816104
3.039714 1.9061867
3.040714 1.9305155
3.041714 1.9545983999999998
3.042714 1.9784376
3.043714 2.0020331999999996
3.044714 2.0253805
3.045714 2.0484721
3.046714 2.0712996
3.047714 2.0938578999999997
3.048714 2.1161469
3.049714 2.1381717
3.050714 2.1599401
3.051714 2.1814587
3.052714 2.2027289
3.053714 2.2237462999999997
3.054714 2.244501
3.055714 2.2649817
3.056714 2.2851797
3.057714 2.3050914
3.058714 2.3247184
3.059714 2.3440663
3.060714 2.3631401
3.061714 2.3819413000000003
3.062714 2.400467
3.063714 2.4187107
3.064714 2.4366653
3.065714 2.4543267
3.066714 2.4716948999999997
3.067714 2.4887741
3.068714 2.5055695
3.069714 2.5220845
3.070714 2.5383174
3.071714 2.5542615
3.072714 2.5699072
3.073714 2.5852453
3.074714 2.6002711
3.075714 2.6149854
3.076714 2.6293941000000003
3.077714 2.6435047
3.078714 2.657323
3.079714 2.6708495
3.080714 2.6840799
3.081714 2.6970062
3.082714 2.7096208
3.083714 2.7219189
3.084714 2.7339008000000002
3.085714 2.7455701
3.086714 2.7569316
3.087714 2.7679877
3.088714 2.7787367
3.089714 2.7891729
3.090714 2.7992893000000003
3.091714 2.8090801
3.092714 2.8185442000000003
3.093714 2.8276855
3.094714 2.8365107
3.095714 2.8450264
3.096714 2.8532355999999996
3.097714 2.8611362000000002
3.098714 2.8687213
3.099714 2.875982
3.100714 2.8829116
3.101714 2.8895073
3.102714 2.8957715
3.103714 2.90171
3.104714 2.9073289
3.105714 2.9126311
3.106714 2.9176154999999997
3.107714 2.9222777
3.108714 2.9266119
3.109714 2.9306147
3.110714 2.9342864
3.111714 2.9376306000000003
3.112714 2.9406531
3.113714 2.943358
3.114714 2.9457457
3.115714 2.9478123
3.116714 2.9495507
3.117714 2.9509543
3.118714 2.9520197
3.119714 2.9527484
3.120714 2.9531457
3.121714 2.9532189
3.122714 2.9529737000000003
3.123714 2.9524121
3.124714 2.9515313
3.125714 2.950326
3.126714 2.9487908
3.127714 2.9469227
3.128714 2.944723
3.129714 2.9421953
3.130714 2.9393447999999998
3.131714 2.9361742
3.132714 2.9326834
3.133714 2.9288692000000003
3.134714 2.9247275999999998
3.135714 2.9202556
3.136714 2.9154539
3.137714 2.9103266
3.138714 2.9048797
3.139714 2.8991184999999997
3.140714 2.8930457
3.141714 2.8866595
3.142714 2.8799551
3.143714 2.8729264
3.144714 2.8655691
3.145714 2.8578829
3.146714 2.8498707000000003
3.147714 2.8415378000000002
3.148714 2.8328896
3.149714 2.8239292999999996
3.150714 2.814658
3.151714 2.8050743
3.152714 2.7951770000000002
3.153714 2.7849663000000002
3.154714 2.7744448
3.155714 2.7636168999999997
3.156714 2.7524865999999997
3.157714 2.7410559
3.158714 2.7293241
3.159714 2.7172873
3.160714 2.7049411
3.161714 2.6922824000000003
3.162714 2.6793109
3.163714 2.6660303
3.164714 2.6524462
3.165714 2.638565
3.166714 2.6243912000000003
3.167714 2.6099266
3.168714 2.595171
3.169714 2.5801228
3.170714 2.5647815
3.171714 2.5491474
3.172714 2.5332227
3.173714 2.5170099
3.174714 2.5005104
3.175714 2.4837241
3.176714 2.4666495999999998
3.177714 2.4492852
3.178714 2.4316311
3.179714 2.4136897
3.180714 2.3954665
3.181714 2.3769684
3.182714 2.3582021
3.183714 2.339172
3.184714 2.3198798
3.185714 2.3003245
3.186714 2.2805039
3.187714 2.2604162
3.188714 2.2400612
3.189714 2.2194404
3.190714 2.1985561000000002
3.191714 2.17741
3.192714 2.1560038
3.193714 2.1343375
3.194714 2.1124117
3.195714 2.0902285
3.196714 2.0677922
3.197714 2.0451089
3.198714 2.0221855
3.199714 1.9990277
3.200714 1.9756383999999998
3.201714 1.9520175000000002
3.202714 1.928162
3.203714 1.9040687
3.204714 1.8797352999999999
3.205714 1.8551622
3.206714 1.8303523
3.207714 1.8053105
3.208714 1.7800417
3.209714 1.7545495000000002
3.210714 1.7288364
3.211714 1.7029043000000001
3.212714 1.6767554
3.213714 1.6503938
3.214714 1.6238248
3.215714 1.5970541
3.216714 1.5700862
3.217714 1.5429224
3.218714 1.5155607999999998
3.219714 1.4879972
3.220714 1.4602271999999998
3.221714 1.4322488
3.222714 1.4040636
3.223714 1.3756772000000002
3.224714 1.3470978
3.225714 1.3183337
3.226714 1.2893916
3.227714 1.2602756
3.228714 1.2309871000000001
3.229714 1.2015268000000001
3.230714 1.1718961
3.231714 1.1420981000000001
3.232714 1.1121368
3.233714 1.082016
3.234714 1.0517376
3.235714 1.0213007
3.236714 0.9907024
3.237714 0.95993923
3.238714 0.92901001
3.239714 0.89791743
3.240714 0.86666876
3.241714 0.83527425
3.242714 0.80374461
3.243714 0.77208807
3.244714 0.74030873
3.245714 0.7084063300000001
3.246714 0.6763779999999999
3.247714 0.6442206899999999
3.248714 0.61193327
3.249714 0.57951747
3.250714 0.5469771600000001
3.251714 0.51431661
3.252714 0.48153885
3.253714 0.44864486
3.254714 0.41563449999999996
3.255714 0.38250829
3.256714 0.34926962
3.257714 0.31592571
3.258714 0.28248692
3.259714 0.24896448
3.260714 0.21536746
3.261714 0.1817002
3.262714 0.14796156000000002
3.263714 0.11414628
3.264714 0.080247928
3.265714 0.046262064
3.266714 0.012188534
3.267714 -0.021968255000000003
3.268714 -0.056200876000000004
3.269714 -0.090501452
3.270714 -0.12486387
3.271714 -0.15928465
3.272714 -0.19376209
3.273714 -0.22829445
3.274714 -0.26287793
3.275714 -0.29750599
3.276714 -0.33217042
3.277714 -0.36686361
3.278714 -0.40158130999999997
3.279714 -0.43632415999999996
3.280714 -0.47109723
3.281714 -0.50590755
3.282714 -0.5407606300000001
3.283714 -0.57565714
3.284714 -0.61059175
3.285714 -0.6455540200000001
3.286714 -0.68053138
3.287714 -0.7155126900000001
3.288714 -0.75049079
3.289714 -0.78546302
3.290714 -0.8204299
3.291714 -0.8553925
3.292714 -0.8903499699999999
3.293714 -0.9252988700000001
3.294714 -0.96023418
3.295714 -0.9951514200000001
3.296714 -1.0300488
3.297714 -1.0649282
3.298714 -1.0997936
3.299714 -1.1346491
3.300714 -1.1694949
3.301714 -1.2043257
3.302714 -1.2391306
3.303714 -1.2738955
3.304714 -1.3086073999999999
3.305714 -1.3432572999999999
3.306714 -1.3778422000000001
3.307714 -1.4123649999999999
3.308714 -1.4468311
3.309714 -1.4812455
3.310714 -1.5156093000000002
3.311714 -1.5499199
3.312714 -1.5841717000000002
3.313714 -1.6183587
3.314714 -1.6524767999999999
3.315714 -1.6865246
3.316714 -1.7205022
3.317714 -1.7544091000000002
3.318714 -1.7882412
3.319714 -1.8219907
3.320714 -1.8556462999999999
3.321714 -1.8891966
3.322714 -1.9226335
3.323714 -1.9559548999999998
3.324714 -1.9891648000000002
3.325714 -2.022271
3.326714 -2.0552818
3.327714 -2.0882016
3.328714 -2.121029
3.329714 -2.1537576
3.330714 -2.1863772999999997
3.331714 -2.2188784999999998
3.332714 -2.2512533
3.333714 -2.2834981
3.334714 -2.315611
3.335714 -2.3475908
3.336714 -2.3794338
3.337714 -2.4111344999999997
3.338714 -2.4426859
3.339714 -2.4740821
3.340714 -2.5053209
3.341714 -2.5364047000000003
3.342714 -2.5673399
3.343714 -2.5981332999999998
3.344714 -2.6287895
3.345714 -2.6593071999999998
3.346714 -2.6896795
3.347714 -2.719895
3.348714 -2.7499409
3.349714 -2.7798072
3.350714 -2.809488
3.351714 -2.8389825
3.352714 -2.8682923
3.353714 -2.8974196
3.354714 -2.9263653
3.355714 -2.9551274999999997
3.356714 -2.9837031
3.357714 -3.0120891
3.358714 -3.0402841
3.359714 -3.0682893
3.360714 -3.0961068000000003
3.361714 -3.1237375000000003
3.362714 -3.1511791
3.363714 -3.1784248
3.364714 -3.2054647999999997
3.365714 -3.2322872
3.366714 -3.2588831999999996
3.367714 -3.2852471000000003
3.368714 -3.3113789
3.369714 -3.3372831
3.370714 -3.3629659999999997
3.371714 -3.3884324
3.372714 -3.4136846999999997
3.373714 -3.4387216
3.374714 -3.4635391
3.375714 -3.4881320000000002
3.376714 -3.5124958
3.377714 -3.5366267
3.378714 -3.5605222
3.379714 -3.5841789
3.380714 -3.6075927
3.381714 -3.6307573000000004
3.382714 -3.6536664000000005
3.383714 -3.6763147000000003
3.384714 -3.6986992000000005
3.385714 -3.7208207
3.386714 -3.7426836999999997
3.387714 -3.7642944999999997
3.388714 -3.7856579000000004
3.389714 -3.8067766
3.390714 -3.8276490000000005
3.391714 -3.8482700000000003
3.392714 -3.8686315999999996
3.393714 -3.8887251
3.394714 -3.9085428999999996
3.395714 -3.9280798
3.396714 -3.9473324999999995
3.397714 -3.9662998
3.398714 -3.9849813999999997
3.399714 -4.0033776
3.400714 -4.0214885
3.401714 -4.0393148
3.402714 -4.0568579
3.403714 -4.0741205
3.404714 -4.0911052
3.405714 -4.1078147000000005
3.406714 -4.1242488
3.407714 -4.1404049999999994
3.408714 -4.1562777
3.409714 -4.1718587000000005
3.410714 -4.1871391000000004
3.411714 -4.2021111
3.412714 -4.2167693
3.413714 -4.2311117000000005
3.414714 -4.24514
3.415714 -4.258858
3.416714 -4.2722709
3.417714 -4.2853829
3.418714 -4.2981967
3.419714 -4.3107137
3.420714 -4.322933
3.421714 -4.3348528
3.422714 -4.3464702
3.423714 -4.3577816
3.424714 -4.3687838999999995
3.425714 -4.3794725
3.426714 -4.3898422
3.427714 -4.3998878
3.428714 -4.4096053
3.429714 -4.4189919
3.430714 -4.4280477
3.431714 -4.436776
3.432714 -4.445181799999999
3.433714 -4.4532713
3.434714 -4.4610497
3.435714 -4.46852
3.436714 -4.4756822000000005
3.437714 -4.4825327
3.438714 -4.4890657
3.439714 -4.4952746
3.440714 -4.5011543000000005
3.441714 -4.5066996999999995
3.442714 -4.5119092
3.443714 -4.5167819
3.444714 -4.5213189
3.445714 -4.5255209999999995
3.446714 -4.5293901
3.447714 -4.532928
3.448714 -4.5361374
3.449714 -4.5390211
3.450714 -4.5415826
3.451714 -4.5438249
3.452714 -4.5457486
3.453714 -4.5473523
3.454714 -4.5486316
3.455714 -4.5495801
3.456714 -4.550190300000001
3.457714 -4.5504566
3.458714 -4.550375799999999
3.459714 -4.5499478
3.460714 -4.5491762
3.461714 -4.5480665
3.462714 -4.546624400000001
3.463714 -4.5448549
3.464714 -4.5427613
3.465714 -4.5403451
3.466714 -4.5376059
3.467714 -4.534542200000001
3.468714 -4.5311525
3.469714 -4.5274355
3.470714 -4.5233887
3.471714 -4.5190095999999995
3.472714 -4.5142945
3.473714 -4.50924
3.474714 -4.5038436
3.475714 -4.4981036
3.476714 -4.492022100000001
3.477714 -4.4856038
3.478714 -4.4788558
3.479714 -4.4717852
3.480714 -4.4643987
3.481714 -4.4566989
3.482714 -4.4486854
3.483714 -4.4403546
3.484714 -4.431701100000001
3.485714 -4.4227194
3.486714 -4.4134058
3.487714 -4.4037592
3.488714 -4.3937802
3.489714 -4.3834712
3.490714 -4.3728348
3.491714 -4.3618735
3.492714 -4.3505896
3.493714 -4.338985699999999
3.494714 -4.3270655
3.495714 -4.3148343
3.496714 -4.3022972
3.497714 -4.2894587
3.498714 -4.2763211000000005
3.499714 -4.2628832
3.500714 -4.2491395
3.501714 -4.2350829
3.502714 -4.2207059
3.503714 -4.2060036
3.504714 -4.1909754
3.505714 -4.175625
3.506714 -4.1599598
3.507714 -4.1439876
3.508714 -4.1277159
3.509714 -4.1111492
3.510714 -4.09429
3.511714 -4.0771384
3.512714 -4.0596947000000005
3.513714 -4.041959299999999
3.514714 -4.0239338
3.515714 -4.0056195
3.516714 -3.9870164999999997
3.517714 -3.9681226
3.518714 -3.948934
3.519714 -3.9294463000000004
3.520714 -3.9096567999999996
3.521714 -3.8895667
3.522714 -3.8691822
3.523714 -3.8485131999999997
3.524714 -3.8275715000000003
3.525714 -3.8063671
3.526714 -3.7849057
3.527714 -3.7631883999999998
3.528714 -3.7412110999999997
3.529714 -3.7189677
3.530714 -3.6964528000000003
3.531714 -3.6736637
3.532714 -3.6506008
3.533714 -3.6272659999999997
3.534714 -3.6036618
3.535714 -3.5797898000000004
3.536714 -3.5556498999999997
3.537714 -3.5312425000000003
3.538714 -3.5065696
3.539714 -3.4816366000000003
3.540714 -3.4564521
3.541714 -3.431027
3.542714 -3.4053709000000003
3.543714 -3.3794899000000003
3.544714 -3.3533841
3.545714 -3.3270481999999997
3.546714 -3.3004738
3.547714 -3.2736536
3.548714 -3.246583
3.549714 -3.2192635999999997
3.550714 -3.1917013
3.551714 -3.1639047
3.552714 -3.1358827
3.553714 -3.1076415
3.554714 -3.079184
3.555714 -3.0505119
3.556714 -3.0216271
3.557714 -2.992533
3.558714 -2.9632349
3.559714 -2.9337382
3.560714 -2.9040465
3.561714 -2.8741596
3.562714 -2.8440725000000002
3.563714 -2.8137773
3.564714 -2.783267
3.565714 -2.7525378
3.566714 -2.7215924
3.567714 -2.6904395
3.568714 -2.6590922999999997
3.569714 -2.6275641999999997
3.570714 -2.5958661000000003
3.571714 -2.5640037
3.572714 -2.5319776
3.573714 -2.499786
3.574714 -2.4674268
3.575714 -2.4348993
3.576714 -2.4022045999999997
3.577714 -2.3693452
3.578714 -2.3363225
3.579714 -2.3031357999999997
3.580714 -2.2697822999999997
3.581714 -2.2362594
3.582714 -2.2025662
3.583714 -2.1687064
3.584714 -2.1346895
3.585714 -2.100528
3.586714 -2.0662356
3.587714 -2.0318229
3.588714 -1.9972952
3.589714 -1.9626515
3.590714 -1.9278862
3.591714 -1.8929919
3.592714 -1.8579634
3.593714 -1.8227982999999999
3.594714 -1.7874986
3.595714 -1.7520688
3.596714 -1.7165145
3.597714 -1.6808402
3.598714 -1.6450498
3.599714 -1.6091472
3.600714 -1.5731374
3.601714 -1.5370276999999999
3.602714 -1.5008275
3.603714 -1.4645468
3.604714 -1.4281933
3.605714 -1.3917708000000002
3.606714 -1.3552775
3.607714 -1.318707
3.608714 -1.2820512
3.609714 -1.2453028
3.610714 -1.2084587
3.611714 -1.1715212
3.612714 -1.1344972
3.613714 -1.0973966
3.614714 -1.0602296
3.615714 -1.023005
3.616714 -0.98572904
3.617714 -0.9484056399999999
3.618714 -0.9110378100000001
3.619714 -0.87362863
3.620714 -0.83618136
3.621714 -0.7986989800000001
3.622714 -0.76118307
3.623714 -0.72363298
3.624714 -0.68604574
3.625714 -0.648417
3.626714 -0.61074346
3.627714 -0.57302471
3.628714 -0.53526498
3.629714 -0.49747308
3.630714 -0.45966096
3.631714 -0.42184112
3.632714 -0.384024
3.633714 -0.34621601999999996
3.634714 -0.30841917999999996
3.635714 -0.27063182
3.636714 -0.2328505
3.637714 -0.19507193
3.638714 -0.15729419
3.639714 -0.1195172
3.640714 -0.081742188
3.641714 -0.043971074
3.642714 -0.006205981500000001
3.643714 0.031550569
3.644714 0.06929489900000001
3.645714 0.10702141999999999
3.646714 0.14472222
3.647714 0.18238765
3.648714 0.22000787
3.649714 0.25757483999999997
3.650714 0.29508418
3.651714 0.33253601
3.652714 0.36993446
3.653714 0.40728599
3.654714 0.44459673
3.655714 0.48187044
3.656714 0.51910691
3.657714 0.5563018799999999
3.658714 0.5934482
3.659714 0.63053723
3.660714 0.66756071
3.661714 0.70451149
3.662714 0.74138376
3.663714 0.7781727700000001
3.664714 0.8148742800000001
3.665714 0.85148439
3.666714 0.8880003399999999
3.667714 0.9244209200000001
3.668714 0.9607473400000001
3.669714 0.9969830500000001
3.670714 1.0331327
3.671714 1.0692008
3.672714 1.105189
3.673714 1.1410954
3.674714 1.1769135
3.675714 1.2126334
3.676714 1.2482437000000002
3.677714 1.2837338999999999
3.678714 1.3190962000000002
3.679714 1.3543266
3.680714 1.3894245
3.681714 1.4243918
3.682714 1.4592311
3.683714 1.4939452
3.684714 1.5285353
3.685714 1.5630022000000001
3.686714 1.5973454000000002
3.687714 1.6315640999999999
3.688714 1.6656566000000002
3.689714 1.6996203
3.690714 1.73345
3.691714 1.7671386
3.692714 1.8006768
3.693714 1.8340551999999999
3.694714 1.8672650999999998
3.695714 1.9003009000000002
3.696714 1.933161
3.697714 1.9658476
3.698714 1.9983664
3.699714 2.0307239
3.700714 2.0629255
3.701714 2.094974
3.702714 2.1268686
3.703714 2.1586055
3.704714 2.1901783
3.705714 2.2215797999999998
3.706714 2.2528034
3.707714 2.283843
3.708714 2.3146940000000003
3.709714 2.3453522
3.710714 2.3758141
3.711714 2.4060771
3.712714 2.4361392
3.713714 2.4660006
3.714714 2.4956633999999998
3.715714 2.5251316
3.716714 2.5544096
3.717714 2.5835008999999998
3.718714 2.6124066
3.719714 2.6411232
3.720714 2.6696436
3.721714 2.6979580999999997
3.722714 2.7260559
3.723714 2.7539283
3.724714 2.7815697999999998
3.725714 2.8089788
3.726714 2.8361576
3.727714 2.8631099
3.728714 2.8898397
3.729714 2.9163502
3.730714 2.9426425999999997
3.731714 2.9687168
3.732714 2.9945724
3.733714 3.0202089
3.734714 3.045626
3.735714 3.0708222
3.736714 3.0957939
3.737714 3.1205354
3.738714 3.145038
3.739714 3.1692926000000003
3.740714 3.1932913
3.741714 3.2170299
3.742714 3.2405093000000003
3.743714 3.263735
3.744714 3.2867151999999997
3.745714 3.3094574000000003
3.746714 3.3319666999999997
3.747714 3.3542436
3.748714 3.3762835
3.749714 3.3980798
3.750714 3.4196258
3.751714 3.4409158000000004
3.752714 3.4619469
3.753714 3.4827176
3.754714 3.5032261
3.755714 3.5234701
3.756714 3.5434462
3.757714 3.5631500000000003
3.758714 3.5825796
3.759714 3.6017366
3.760714 3.6206259999999997
3.761714 3.6392566
3.762714 3.657636
3.763714 3.6757693000000002
3.764714 3.6936551
3.765714 3.7112873
3.766714 3.7286550000000003
3.767714 3.7457474
3.768714 3.7625555
3.769714 3.7790757
3.770714 3.795309
3.771714 3.8112598999999996
3.772714 3.8269326
3.773714 3.8423296000000002
3.774714 3.8574506
3.775714 3.8722944000000004
3.776714 3.8868595
3.777714 3.9011474999999995
3.778714 3.9151619999999996
3.779714 3.9289083000000002
3.780714 3.9423901999999997
3.781714 3.9556064
3.782714 3.9685514
3.783714 3.9812155000000002
3.784714 3.9935876
3.785714 4.0056594
3.786714 4.0174287
3.787714 4.0288996
3.788714 4.0400807
3.789714 4.0509816
3.790714 4.061609499999999
3.791714 4.0719673
3.792714 4.082052399999999
3.793714 4.091860700000001
3.794714 4.1013877999999995
3.795714 4.1106313
3.796714 4.1195918
3.797714 4.1282713
3.798714 4.1366704
3.799714 4.1447863
3.800714 4.1526138999999995
3.801714 4.160146
3.802714 4.1673767999999995
3.803714 4.1743048
3.804714 4.1809347
3.805714 4.1872755
3.806714 4.1933384
3.807714 4.1991323
3.808714 4.2046607
3.809714 4.2099211
3.810714 4.2149067
3.811714 4.2196088
3.812714 4.2240210000000005
3.813714 4.2281408
3.814714 4.231969599999999
3.815714 4.2355109
3.816714 4.2387675
3.817714 4.241739600000001
3.818714 4.2444251
3.819714 4.2468213
3.820714 4.2489268
3.821714 4.250744399999999
3.822714 4.2522803
3.823714 4.2535421
3.824714 4.2545371
3.825714 4.2552684
3.826714 4.2557333
3.827714 4.2559247000000004
3.828714 4.2558338000000004
3.829714 4.2554535
3.830714 4.2547807
3.831714 4.2538177
3.832714 4.2525705
3.833714 4.2510461
3.834714 4.2492505
3.835714 4.2471863
3.836714 4.2448532
3.837714 4.2422492
3.838714 4.2393733000000005
3.839714 4.2362272999999995
3.840714 4.2328138
3.841714 4.2291369
3.842714 4.2251993
3.843714 4.2209994
3.844714 4.2165332
3.845714 4.2117946
3.846714 4.2067785
3.847714 4.2014830000000005
3.848714 4.1959114
3.849714 4.1900706
3.850714 4.183969299999999
3.851714 4.1776154000000005
3.852714 4.1710131
3.853714 4.1641627
3.854714 4.1570608
3.855714 4.1497033000000005
3.856714 4.1420877
3.857714 4.1342136
3.858714 4.1260824000000005
3.859714 4.1176967
3.860714 4.1090589
3.861714 4.1001689
3.862714 4.0910255
3.863714 4.081627699999999
3.864714 4.071975500000001
3.865714 4.0620718
3.866714 4.0519223
3.867714 4.0415335
3.868714 4.030912
3.869714 4.020061
3.870714 4.0089797
3.871714 3.9976642
3.872714 3.9861090000000003
3.873714 3.9743098999999997
3.874714 3.9622653
3.875714 3.9499771000000004
3.876714 3.9374493000000004
3.877714 3.9246876
3.878714 3.911696
3.879714 3.8984778999999996
3.880714 3.8850348
3.881714 3.8713682
3.882714 3.8574791999999998
3.883714 3.8433707999999998
3.884714 3.8290467
3.885714 3.8145099
3.886714 3.7997611
3.887714 3.7847996000000004
3.888714 3.7696224000000003
3.889714 3.7542253999999997
3.890714 3.738606
3.891714 3.7227646000000005
3.892714 3.7067052000000005
3.893714 3.6904342
3.894714 3.6739595
3.895714 3.6572874
3.896714 3.6404219
3.897714 3.6233645
3.898714 3.6061153
3.899714 3.5886727
3.900714 3.5710361
3.901714 3.5532057
3.902714 3.5351817
3.903714 3.5169639000000004
3.904714 3.4985524
3.905714 3.4799457
3.906714 3.4611434000000005
3.907714 3.4421463
3.908714 3.4229576999999995
3.909714 3.4035843000000003
3.910714 3.3840339999999998
3.911714 3.3643145
3.912714 3.3444315000000002
3.913714 3.3243872
3.914714 3.3041811999999995
3.915714 3.2838102
3.916714 3.2632705
3.917714 3.2425597
3.918714 3.2216765
3.919714 3.2006223
3.920714 3.1793986000000003
3.921714 3.1580076
3.922714 3.1364511999999998
3.923714 3.114732
3.924714 3.0928534
3.925714 3.0708209
3.926714 3.0486412
3.927714 3.0263219
3.928714 3.0038688000000002
3.929714 2.9812849999999997
3.930714 2.9585699
3.931714 2.9357191
3.932714 2.912727
3.933714 2.8895887
3.934714 2.8663021
3.935714 2.8428689
3.936714 2.8192936
3.937714 2.7955821
3.938714 2.7717404
3.939714 2.7477732
3.940714 2.723684
3.941714 2.6994754999999997
3.942714 2.6751516
3.943714 2.6507164999999997
3.944714 2.6261749
3.945714 2.6015300000000003
3.946714 2.5767824000000004
3.947714 2.5519287000000004
3.948714 2.5269631
3.949714 2.5018794
3.950714 2.4766732
3.951714 2.4513446
3.952714 2.4258987999999997
3.953714 2.4003452000000003
3.954714 2.3746941
3.955714 2.3489548
3.956714 2.3231324
3.957714 2.2972288
3.958714 2.2712432000000002
3.959714 2.245174
3.960714 2.2190206
3.961714 2.1927841
3.962714 2.1664662000000003
3.963714 2.1400672999999997
3.964714 2.1135859
3.965714 2.0870183
3.966714 2.0603605000000003
3.967714 2.0336106
3.968714 2.0067717999999997
3.969714 1.9798521
3.970714 1.9528639
3.971714 1.9258201
3.972714 1.8987311
3.973714 1.8716015
3.974714 1.8444295999999998
3.975714 1.8172093
3.976714 1.7899331
3.977714 1.7625952
3.978714 1.735194
3.979714 1.7077312
3.980714 1.6802101999999999
3.981714 1.6526347000000001
3.982714 1.6250061
3.983714 1.5973246
3.984714 1.5695904999999999
3.985714 1.5418074
3.986714 1.5139824
3.987714 1.4861261000000001
3.988714 1.4582498
3.989714 1.4303621
3.990714 1.4024653
3.991714 1.3745548
3.992714 1.3466206
3.993714 1.3186513
3.994714 1.2906385
3.995714 1.2625795
3.996714 1.2344786
3.997714 1.2063447999999999
3.998714 1.1781886
3.999714 1.1500183000000002
4.000714 1.1218389
4.001714 1.0936521
4.002714 1.0654588
4.003714 1.0372614
4.004714 1.0090643
4.005714 0.9808734100000001
4.006714 0.95269345
4.007714 0.9245249400000001
4.008714 0.89636287
4.009714 0.8681974400000001
4.010714 0.84001757
4.011714 0.8118152599999999
4.012714 0.7835893
4.013714 0.75534657
4.014714 0.72710025
4.015714 0.69886595
4.016714 0.6706569299999999
4.017715 0.64248089
4.018714 0.6143391100000001
4.019714 0.58622821
4.020714 0.5581434399999999
4.021714 0.53008148
4.022714 0.50204187
4.023714 0.47402605000000003
4.024714 0.44603529
4.025714 0.41806838
4.026714 0.39012099
4.027714 0.3621873
4.028714 0.33426308
4.029714 0.30634906
4.030715 0.27845264
4.031714 0.25058708
4.032714 0.22276790999999999
4.033714 0.19500835
4.034714 0.16731514
4.035714 0.13968687
4.036714 0.11211534000000001
4.037714 0.08458919499999999
4.038714 0.057098409
4.039714 0.029637577
4.040714 0.0022068649
4.041714 -0.025189431999999998
4.042714 -0.052545673999999994
4.043715 -0.079857447
4.044714 -0.10712252
4.045714 -0.13433984
4.046714 -0.16150729
4.047714 -0.1886197
4.048714 -0.21566828
4.049714 -0.24264255
4.050714 -0.2695336
4.051714 -0.29633779
4.052714 -0.32305878
4.053714 -0.34970688
4.054714 -0.37629576000000003
4.055714 -0.40283780999999996
4.056714 -0.42933974999999996
4.057714 -0.45580063000000004
4.058714 -0.48221232999999997
4.059714 -0.50856289
4.060714 -0.5348404400000001
4.061714 -0.56103631
4.062714 -0.58714626
4.063715 -0.61316947
4.064714 -0.6391062399999999
4.065714 -0.66495608
4.066714 -0.69071697
4.067714 -0.71638664
4.068714 -0.74196476
4.069714 -0.76745492
4.070714 -0.7928649
4.071714 -0.8182049699999999
4.072714 -0.8434842300000001
4.073714 -0.8687066800000001
4.074714 -0.8938688800000001
4.075714 -0.9189602
4.076715 -0.94396537
4.077714 -0.96886912
4.078714 -0.99366037
4.079714 -1.0183347
4.080714 -1.0428945
4.081714 -1.0673462
4.082714 -1.0916976
4.083714 -1.1159547
4.084714 -1.1401206000000002
4.085714 -1.1641966
4.086714 -1.1881836
4.087714 -1.2120834
4.088714 -1.2358991
4.089714 -1.2596338
4.090714 -1.2832875000000001
4.091714 -1.3068559
4.092714 -1.3303292
4.093714 -1.3536947000000001
4.094714 -1.3769396999999999
4.095714 -1.4000556000000002
4.096714 -1.423041
4.097714 -1.4459011000000002
4.098714 -1.4686468
4.099714 -1.4912900999999998
4.100714 -1.5138403999999999
4.101714 -1.5363023999999998
4.102714 -1.5586755
4.103714 -1.5809558000000001
4.104714 -1.6031377
4.105714 -1.6252168
4.106714 -1.6471897999999998
4.107714 -1.6690540999999999
4.108714 -1.6908064
4.109715 -1.7124418
4.110714 -1.7339536999999998
4.111714 -1.7553365
4.112714 -1.7765871999999998
4.113714 -1.7977079
4.114714 -1.8187061
4.115714 -1.8395923
4.116714 -1.8603779
4.117714 -1.8810707999999998
4.118714 -1.9016735
4.119714 -1.922182
4.120714 -1.942588
4.121714 -1.9628812999999998
4.122715 -1.9830529
4.123714 -2.0030966
4.124714 -2.02301
4.125714 -2.0427926
4.126714 -2.0624449
4.127714 -2.0819677000000003
4.128714 -2.1013619
4.129714 -2.1206293
4.130714 -2.1397736
4.131714 -2.1588008999999997
4.132714 -2.1777183
4.133714 -2.1965323
4.134714 -2.2152463
4.135714 -2.2338592
4.136714 -2.2523647
4.137714 -2.2707537
4.138714 -2.2890164
4.139714 -2.3071451
4.140714 -2.3251364
4.141714 -2.3429908
4.142715 -2.3607122
4.143714 -2.3783060000000003
4.144714 -2.395777
4.145714 -2.4131296
4.146714 -2.4303665
4.147714 -2.44749
4.148714 -2.4645019
4.149714 -2.4814038
4.150714 -2.4981953
4.151714 -2.5148744
4.152714 -2.5314361
4.153714 -2.5478736
4.154714 -2.564179
4.155715 -2.5803464000000003
4.156714 -2.5963731
4.157714 -2.6122605
4.158714 -2.6280135
4.159714 -2.6436388
4.160714 -2.6591439
4.161714 -2.6745341999999996
4.162714 -2.6898131
4.163714 -2.7049819
4.164714 -2.7200406
4.165714 -2.734988
4.166714 -2.7498223
4.167714 -2.7645405000000003
4.168715 -2.7791386
4.169714 -2.7936112
4.170714 -2.807953
4.171714 -2.8221598
4.172714 -2.8362301999999997
4.173714 -2.8501665
4.174714 -2.8639741
4.175714 -2.8776603
4.176714 -2.8912323
4.177714 -2.9046949
4.178714 -2.9180501000000003
4.179714 -2.9312966
4.180714 -2.9444316
4.181714 -2.9574515
4.182714 -2.9703535
4.183714 -2.9831354
4.184714 -2.9957952
4.185714 -3.0083309999999996
4.186714 -3.0207403
4.187714 -3.0330209
4.188715 -3.0451717
4.189714 -3.0571945
4.190714 -3.0690942
4.191714 -3.0808782
4.192714 -3.0925544
4.193714 -3.1041287
4.194714 -3.1156031
4.195714 -3.1269750999999997
4.196714 -3.1382388999999997
4.197714 -3.1493876
4.198714 -3.1604156000000003
4.199714 -3.1713195
4.200714 -3.1820994
4.201715 -3.1927571
4.202714 -3.2032955000000003
4.203714 -3.2137159
4.204714 -3.2240185999999995
4.205714 -3.2342039000000002
4.206714 -3.2442734
4.207714 -3.2542307
4.208714 -3.2640822
4.209714 -3.2738338999999996
4.210714 -3.2834905999999995
4.211714 -3.2930531
4.212714 -3.3025168000000003
4.213714 -3.311874
4.214714 -3.3211160000000004
4.215714 -3.3302367
4.216714 -3.3392332
4.217714 -3.3481088
4.218714 -3.3568695
4.219714 -3.3655226000000003
4.220714 -3.3740733
4.221714 -3.3825234
4.222714 -3.3908721
4.223714 -3.3991176999999997
4.224714 -3.4072597000000004
4.225714 -3.4152996
4.226714 -3.4232415
4.227714 -3.4310888
4.228714 -3.4388434
4.229714 -3.4465026
4.230714 -3.4540605
4.231714 -3.4615092
4.232714 -3.4688428
4.233714 -3.4760598
4.234715 -3.4831643000000003
4.235714 -3.4901641
4.236714 -3.4970692999999997
4.237714 -3.5038874
4.238714 -3.5106211999999997
4.239714 -3.5172686
4.240714 -3.5238244
4.241714 -3.5302825
4.242714 -3.5366405
4.243714 -3.5428981999999998
4.244714 -3.5490595
4.245714 -3.555128
4.246714 -3.5611056000000003
4.247715 -3.5669904000000003
4.248714 -3.572778
4.249714 -3.5784628
4.250714 -3.5840422
4.251714 -3.5895183999999998
4.252714 -3.5948981
4.253714 -3.6001906
4.254714 -3.6054041000000003
4.255714 -3.6105428
4.256714 -3.6156051000000002
4.257714 -3.6205838999999997
4.258714 -3.6254711000000004
4.259714 -3.6302604
4.260714 -3.6349498000000002
4.261714 -3.6395427000000002
4.262714 -3.6440453999999995
4.263714 -3.6484648
4.264714 -3.6528036
4.265714 -3.6570612000000002
4.266714 -3.6612336
4.267715 -3.6653160999999996
4.268714 -3.6693070000000003
4.269714 -3.6732081
4.270714 -3.6770262
4.271714 -3.6807682
4.272714 -3.6844399
4.273714 -3.6880419
4.274714 -3.6915690000000003
4.275714 -3.695013
4.276714 -3.6983658000000004
4.277714 -3.7016228
4.278714 -3.7047863
4.279714 -3.707863
4.280715 -3.7108619000000003
4.281714 -3.7137906999999997
4.282714 -3.7166521
4.283714 -3.7194442000000003
4.284714 -3.7221614
4.285714 -3.7247982
4.286714 -3.7273519
4.287714 -3.7298247
4.288714 -3.7322230999999997
4.289714 -3.7345536
4.290714 -3.7368211999999996
4.291714 -3.7390242999999996
4.292714 -3.7411582
4.293715 -3.7432145
4.294714 -3.7451871
4.295714 -3.7470746999999998
4.296714 -3.7488810999999997
4.297714 -3.7506148
4.298714 -3.7522845
4.299714 -3.7538956999999997
4.300714 -3.7554476
4.301714 -3.7569351
4.302714 -3.7583508
4.303714 -3.7596874000000002
4.304714 -3.7609436000000005
4.305714 -3.7621234
4.306714 -3.7632335
4.307714 -3.7642818
4.308714 -3.7652723
4.309714 -3.766204
4.310714 -3.7670713
4.311714 -3.767867
4.312714 -3.7685866999999997
4.313715 -3.7692308
4.314714 -3.7698045
4.315714 -3.770316
4.316714 -3.7707724
4.317714 -3.7711762
4.318714 -3.7715251999999997
4.319714 -3.7718125
4.320714 -3.7720304000000002
4.321714 -3.7721742000000003
4.322714 -3.7722442000000003
4.323714 -3.7722468
4.324714 -3.7721897999999996
4.325714 -3.7720803
4.326715 -3.7719205
4.327714 -3.7717074000000004
4.328714 -3.7714343999999995
4.329714 -3.7710939
4.330714 -3.7706822
4.331714 -3.7702004999999996
4.332714 -3.7696544
4.333714 -3.7690517
4.334714 -3.7683975000000003
4.335714 -3.7676938
4.336714 -3.7669368000000003
4.337714 -3.7661201999999996
4.338714 -3.7652384
4.339714 -3.7642896
4.340714 -3.7632763
4.341714 -3.7622053
4.342714 -3.7610836
4.343714 -3.7599154
4.344714 -3.7587006
4.345714 -3.7574336
4.346714 -3.7561066
4.347714 -3.7547129999999997
4.348714 -3.7532505
4.349714 -3.7517212
4.350714 -3.750132
4.351714 -3.7484895
4.352714 -3.7467983000000005
4.353714 -3.7450589
4.354714 -3.7432678
4.355714 -3.7414197000000002
4.356714 -3.7395101
4.357714 -3.7375379
4.358714 -3.7355065
4.359715 -3.7334210999999997
4.360714 -3.7312862000000004
4.361714 -3.7291038999999997
4.362714 -3.7268724000000004
4.363714 -3.724587
4.364714 -3.7222418999999998
4.365714 -3.7198346
4.366714 -3.7173655
4.367714 -3.7148396999999997
4.368714 -3.7122637
4.369714 -3.7096437000000004
4.370714 -3.7069824000000002
4.371714 -3.7042785
4.372715 -3.7015274000000002
4.373714 -3.698723
4.374714 -3.6958604999999998
4.375714 -3.6929376
4.376714 -3.6899555
4.377714 -3.6869165
4.378714 -3.683823
4.379714 -3.6806762
4.380714 -3.6774747000000003
4.381714 -3.6742158
4.382714 -3.6708973
4.383714 -3.6675188999999997
4.384714 -3.6640827000000002
4.385714 -3.6605932
4.386714 -3.6570555999999996
4.387714 -3.6534737999999995
4.388714 -3.6498483
4.389714 -3.6461770999999996
4.390714 -3.6424547
4.391714 -3.6386762000000004
4.392715 -3.6348373000000005
4.393714 -3.6309361
4.394714 -3.6269739000000003
4.395714 -3.6229535999999998
4.396714 -3.6188781000000003
4.397714 -3.6147494
4.398714 -3.6105685
4.399714 -3.6063351
4.400714 -3.6020476
4.401714 -3.5977058
4.402714 -3.5933103
4.403714 -3.588862
4.404714 -3.5843618
4.405715 -3.5798110000000003
4.406714 -3.5752084
4.407714 -3.5705514000000003
4.408714 -3.5658371
4.409714 -3.5610616
4.410714 -3.5562235999999996
4.411714 -3.551323
4.412714 -3.5463620000000002
4.413714 -3.5413451
4.414714 -3.5362761
4.415714 -3.5311586999999998
4.416714 -3.5259936
4.417714 -3.5207797
4.418715 -3.5155144
4.419714 -3.5101935
4.420714 -3.5048138
4.421714 -3.4993733999999996
4.422714 -3.4938708
4.423714 -3.4883067
4.424714 -3.4826810999999998
4.425714 -3.4769949
4.426714 -3.4712471000000003
4.427714 -3.4654379
4.428714 -3.4595668
4.429714 -3.4536354
4.430714 -3.4476455
4.431714 -3.4416001
4.432714 -3.4355021999999997
4.433714 -3.4293532
4.434714 -3.4231517000000005
4.435714 -3.4168947
4.436714 -3.4105763
4.437714 -3.4041911000000002
4.438715 -3.3977348
4.439714 -3.3912063
4.440714 -3.3846069
4.441714 -3.3779413000000003
4.442714 -3.3712141
4.443714 -3.3644296
4.444714 -3.3575904
4.445714 -3.3506971000000005
4.446714 -3.343749
4.447714 -3.3367451
4.448714 -3.3296838
4.449714 -3.3225648000000003
4.450714 -3.3153873000000003
4.451715 -3.3081494000000005
4.452714 -3.3008482
4.453714 -3.2934788999999998
4.454714 -3.2860365000000002
4.455714 -3.2785170000000003
4.456714 -3.2709189
4.457714 -3.2632443999999996
4.458714 -3.2554988
4.459714 -3.2476895
4.460714 -3.2398230999999997
4.461714 -3.2319039000000003
4.462714 -3.2239329
4.463714 -3.2159068
4.464714 -3.2078206999999996
4.465714 -3.1996686000000003
4.466714 -3.1914465000000005
4.467714 -3.1831514
4.468714 -3.1747825
4.469714 -3.1663395
4.470714 -3.157822
4.471714 -3.1492297000000002
4.472714 -3.140562
4.473714 -3.1318191000000004
4.474714 -3.1230034
4.475714 -3.1141188
4.476714 -3.1051712
4.477714 -3.0961659
4.478714 -3.087106
4.479714 -3.0779907
4.480714 -3.0688152
4.481714 -3.0595716
4.482714 -3.0502509
4.483714 -3.0408455
4.484715 -3.0313514
4.485714 -3.0217687
4.486714 -3.0121005999999997
4.487714 -3.0023526
4.488714 -2.99253
4.489714 -2.9826371000000003
4.490714 -2.9726766000000002
4.491714 -2.9626498000000003
4.492714 -2.9525582000000004
4.493714 -2.9424028
4.494714 -2.9321853
4.495714 -2.9219056
4.496714 -2.9115618999999997
4.497715 -2.9011495000000003
4.498714 -2.8906609999999997
4.499714 -2.8800881
4.500714 -2.8694235
4.501714 -2.8586635
4.502714 -2.8478092999999998
4.503714 -2.8368667
4.504714 -2.8258439
4.505714 -2.8147502
4.506714 -2.8035922
4.507714 -2.7923729
4.508714 -2.7810913999999998
4.509714 -2.7697438
4.510714 -2.7583252999999996
4.511714 -2.7468311
4.512714 -2.7352578999999997
4.513714 -2.7236035
4.514714 -2.7118655
4.515714 -2.7000409
4.516714 -2.6881263
4.517715 -2.6761189
4.518714 -2.6640177
4.519714 -2.651825
4.520714 -2.639547
4.521714 -2.6271923999999998
4.522714 -2.6147703
4.523714 -2.6022871999999997
4.524714 -2.5897453
4.525714 -2.5771413
4.526714 -2.5644674999999997
4.527714 -2.5517141
4.528714 -2.5388725
4.529714 -2.525937
4.530715 -2.5129057
4.531714 -2.4997803999999997
4.532714 -2.486564
4.533714 -2.4732597
4.534714 -2.4598697
4.535714 -2.4463955
4.536714 -2.4328392
4.537714 -2.4192039
4.538714 -2.4054943
4.539714 -2.3917155
4.540714 -2.3778712
4.541714 -2.3639612
4.542714 -2.3499811
4.543715 -2.3359221999999997
4.544714 -2.3217741
4.545714 -2.3075279
4.546714 -2.2931784
4.547714 -2.278726
4.548714 -2.2641763
4.549714 -2.2495376
4.550714 -2.2348186
4.551714 -2.2200251
4.552714 -2.2051602999999997
4.553714 -2.1902239
4.554714 -2.1752145
4.555714 -2.1601306
4.556714 -2.1449713
4.557714 -2.1297360000000003
4.558714 -2.1144228000000003
4.559714 -2.099028
4.560714 -2.0835459
4.561714 -2.0679694
4.562714 -2.0522924000000002
4.563715 -2.0365132
4.564714 -2.0206345
4.565714 -2.004664
4.566714 -1.9886122999999998
4.567714 -1.9724892
4.568714 -1.9563019000000001
4.569714 -1.9400524
4.570714 -1.9237379
4.571714 -1.9073521999999998
4.572714 -1.8908883
4.573714 -1.8743405000000002
4.574714 -1.8577054
4.575714 -1.8409809
4.576715 -1.8241659000000001
4.577714 -1.8072594000000002
4.578714 -1.7902602
4.579714 -1.7731678
4.580714 -1.7559834
4.581714 -1.7387114
4.582714 -1.7213589000000002
4.583714 -1.7039344
4.584714 -1.6864455999999999
4.585714 -1.6688973
4.586714 -1.6512889
4.587714 -1.6336156000000002
4.588714 -1.6158690999999998
4.589714 -1.5980405999999998
4.590714 -1.5801227
4.591714 -1.5621116000000002
4.592714 -1.5440072
4.593714 -1.5258117
4.594714 -1.5075289
4.595714 -1.4891628000000001
4.596714 -1.4707170999999999
4.597714 -1.4521953
4.598714 -1.4336011
4.599714 -1.4149387
4.600714 -1.3962123
4.601714 -1.3774246
4.602714 -1.3585761
4.603714 -1.3396641
4.604714 -1.3206829
4.605714 -1.3016252000000001
4.606714 -1.2824839
4.607714 -1.2632541000000002
4.608714 -1.2439346
4.609715 -1.2245276
4.610714 -1.2050385000000001
4.611714 -1.1854738999999999
4.612714 -1.1658403
4.613714 -1.146143
4.614714 -1.1263855
4.615714 -1.1065695
4.616714 -1.0866956
4.617714 -1.0667629
4.618714 -1.0467694
4.619714 -1.0267121000000001
4.620714 -1.0065865
4.621714 -0.9863876699999999
4.622715 -0.96611129
4.623714 -0.9457542600000001
4.624714 -0.92531592
4.625714 -0.9047985999999999
4.626714 -0.88420697
4.627714 -0.86354734
4.628714 -0.84282635
4.629714 -0.82204966
4.630714 -0.8012212799999999
4.631714 -0.78034294
4.632714 -0.75941444
4.633714 -0.7384338899999999
4.634714 -0.71739815
4.635714 -0.69630332
4.636714 -0.6751453000000001
4.637714 -0.65392037
4.638714 -0.63262591
4.639714 -0.61126109
4.640714 -0.58982735
4.641714 -0.5683282399999999
4.642715 -0.54676901
4.643714 -0.5251555699999999
4.644714 -0.50349343
4.645714 -0.48178663
4.646714 -0.46003731000000003
4.647714 -0.43824570999999996
4.648714 -0.41641034
4.649714 -0.39452869
4.650714 -0.37259758000000004
4.651714 -0.35061359
4.652714 -0.32857338
4.653714 -0.30647398000000003
4.654714 -0.28431336
4.655715 -0.26209105
4.656714 -0.23980867
4.657714 -0.21747011
4.658714 -0.19508108999999998
4.659714 -0.17264822999999999
4.660714 -0.15017769
4.661714 -0.12767384
4.662714 -0.10513853000000001
4.663714 -0.08257102499999999
4.664714 -0.059968687
4.665714 -0.037328125000000004
4.666714 -0.01464629
4.667714 0.0080788042
4.668715 0.030847936
4.669714 0.053660944
4.670714 0.07651716
4.671714 0.09941559999999999
4.672714 0.12235484
4.673714 0.14533256
4.674714 0.16834526
4.675714 0.19138829000000002
4.676714 0.21445656
4.677714 0.23754572000000002
4.678714 0.26065335
4.679714 0.28377986
4.680714 0.30692837
4.681714 0.33010379
4.682714 0.35331121000000004
4.683714 0.37655423
4.684714 0.39983392
4.685714 0.4231486
4.686714 0.44649447999999997
4.687714 0.46986700000000003
4.688715 0.49326196
4.689714 0.51667616
4.690714 0.54010735
4.691714 0.56355358
4.692714 0.58701262
4.693714 0.61048176
4.694714 0.63395826
4.695714 0.65744026
4.696714 0.6809278400000001
4.697714 0.70442348
4.698714 0.7279316
4.699714 0.75145704
4.700714 0.77500334
4.701715 0.7985712
4.702714 0.82215788
4.703714 0.8457577799999999
4.704714 0.86936411
4.705714 0.8929708
4.706714 0.91657396
4.707714 0.94017237
4.708714 0.9637668699999999
4.709714 0.9873588600000001
4.710714 1.0109494
4.711714 1.0345378
4.712714 1.0581228
4.713714 1.081703
4.714714 1.105278
4.715714 1.1288494
4.716714 1.15242
4.717714 1.1759925
4.718714 1.1995673
4.719714 1.223142
4.720714 1.2467107
4.721714 1.2702657
4.722714 1.2937996999999999
4.723714 1.3173074
4.724714 1.340788
4.725714 1.3642434
4.726714 1.3876782
4.727714 1.4110964
4.728714 1.4345
4.729714 1.4578884
4.730714 1.481259
4.731714 1.5046084
4.732714 1.5279352
4.733714 1.5512395
4.734715 1.574523
4.735714 1.5977873999999999
4.736714 1.6210325
4.737714 1.6442545
4.738714 1.6674472
4.739714 1.6906034
4.740714 1.7137171999999998
4.741714 1.7367862
4.742714 1.7598124
4.743714 1.7828006
4.744714 1.8057564000000002
4.745714 1.8286835000000001
4.746714 1.8515819999999998
4.747715 1.8744482
4.748714 1.8972764
4.749714 1.9200616
4.750714 1.9428007
4.751714 1.9654945
4.752714 1.9881446
4.753714 2.0107535999999997
4.754714 2.0333212
4.755714 2.0558441
4.756714 2.0783167000000002
4.757714 2.1007331000000002
4.758714 2.1230897
4.759714 2.1453865
4.760714 2.1676276000000003
4.761714 2.1898188
4.762714 2.2119649000000003
4.763714 2.2340674000000003
4.764714 2.2561233
4.765714 2.2781262
4.766714 2.3000691
4.767715 2.3219462
4.768714 2.3437558000000003
4.769714 2.3654992
4.770714 2.3871794
4.771714 2.4087988
4.772714 2.4303565
4.773714 2.4518486
4.774714 2.473269
4.775714 2.4946121000000003
4.776714 2.5158752
4.777714 2.5370596
4.778714 2.5581697
4.779714 2.5792109
4.780715 2.6001861
4.781714 2.6210951
4.782714 2.6419330000000003
4.783714 2.6626937
4.784714 2.6833711
4.785714 2.7039625000000003
4.786714 2.7244683
4.787714 2.7448924
4.788714 2.7652385
4.789714 2.7855083
4.790714 2.8057003000000003
4.791714 2.8258093
4.792714 2.8458288
4.793715 2.8657539
4.794714 2.885583
4.795714 2.9053181
4.796714 2.9249635
4.797714 2.9445229
4.798714 2.9639982
4.799714 2.983387
4.800714 3.0026847
4.801714 3.0218855
4.802714 3.0409848
4.803714 3.0599818
4.804714 3.0788778999999997
4.805714 3.0976765
4.806714 3.1163797
4.807714 3.1349871
4.808714 3.1534947
4.809714 3.1718969
4.810714 3.1901877
4.811714 3.2083638
4.812714 3.2264255
4.813715 3.2443758000000003
4.814714 3.2622192
4.815714 3.2799590000000003
4.816714 3.2975964
4.817714 3.3151288
4.818714 3.3325519
4.819714 3.3498619
4.820714 3.3670555999999996
4.821714 3.3841331
4.822714 3.4010958000000002
4.823714 3.417946
4.824714 3.4346837999999997
4.825714 3.4513070999999997
4.826715 3.467812
4.827714 3.4841936
4.828714 3.5004485
4.829714 3.5165760999999995
4.830714 3.5325781000000003
4.831714 3.5484574999999996
4.832714 3.5642184
4.833714 3.5798624
4.834714 3.5953879
4.835714 3.610792
4.836714 3.6260698000000002
4.837714 3.6412175999999996
4.838714 3.6562327
4.839714 3.6711153000000003
4.840714 3.6858659
4.841714 3.7004862
4.842714 3.7149761000000003
4.843714 3.7293344999999998
4.844714 3.7435599
4.845714 3.7576503999999997
4.846714 3.7716057
4.847714 3.7854265
4.848714 3.7991151
4.849714 3.8126737
4.850714 3.8261030000000003
4.851714 3.8394022999999997
4.852714 3.8525678
4.853714 3.8655955
4.854714 3.8784813000000002
4.855714 3.8912214
4.856714 3.9038152
4.857714 3.9162624999999998
4.858714 3.9285651999999995
4.859715 3.9407246
4.860714 3.9527416000000004
4.861714 3.964616
4.862714 3.9763473
4.863714 3.9879352
4.864714 3.9993795999999997
4.865714 4.0106811
4.866714 4.0218398
4.867714 4.0328551
4.868714 4.0437251
4.869714 4.0544473
4.870714 4.065017800000001
4.871714 4.0754344
4.872715 4.0856957
4.873714 4.0958017
4.874714 4.1057542
4.875714 4.1155551
4.876714 4.1252069
4.877714 4.1347109
4.878714 4.1440673
4.879714 4.1532754999999995
4.880714 4.1623347
4.881714 4.1712437
4.882714 4.1800011
4.883714 4.1886054
4.884714 4.1970547
4.885714 4.2053465
4.886714 4.213477999999999
4.887714 4.2214479
4.888714 4.2292554
4.889714 4.2369019
4.890714 4.2443900999999995
4.891714 4.2517237
4.892715 4.2589057
4.893714 4.265937999999999
4.894714 4.2728204
4.895714 4.279552
4.896714 4.286130099999999
4.897714 4.2925525
4.898714 4.2988162
4.899714 4.3049197999999995
4.900714 4.3108612
4.901714 4.3166392
4.902714 4.3222517
4.903714 4.3276977
4.904714 4.3329772
4.905715 4.3380912
4.906714 4.3430429
4.907714 4.3478373
4.908714 4.3524787
4.909714 4.3569706
4.910714 4.361314
4.911714 4.3655067999999995
4.912714 4.3695442
4.913714 4.3734208
4.914714 4.3771315
4.915714 4.3806735
4.916714 4.3840464
4.917714 4.3872504999999995
4.918715 4.3902878
4.919714 4.393159600000001
4.920714 4.395867099999999
4.921714 4.3984108
4.922714 4.4007923
4.923714 4.4030152000000005
4.924714 4.4050835
4.925714 4.4070024
4.926714 4.4087749
4.927714 4.4104014
4.928714 4.4118781
4.929714 4.4131979
4.930714 4.4143528000000005
4.931714 4.4153363
4.932714 4.4161454
4.933714 4.4167809
4.934714 4.4172477
4.935714 4.4175509
4.936714 4.4176959
4.937714 4.417685
4.938715 4.417518899999999
4.939714 4.4171963000000005
4.940714 4.4167172
4.941714 4.4160828
4.942714 4.4152953
4.943714 4.4143576
4.944714 4.4132702
4.945714 4.4120301
4.946714 4.4106308
4.947714 4.4090647
4.948714 4.4073253999999995
4.949714 4.4054101999999995
4.950714 4.4033222
4.951715 4.4010695
4.952714 4.3986619
4.953714 4.3961082
4.954714 4.3934125
4.955714 4.390575
4.956714 4.387591
4.957714 4.3844551
4.958714 4.381163
4.959714 4.3777142
4.960714 4.37411
4.961714 4.3703526
4.962714 4.3664429
4.963714 4.3623779
4.964714 4.3581522999999995
4.965714 4.3537609
4.966714 4.3492019
4.967714 4.3444782
4.968714 4.3395981
4.969714 4.3345734
4.970714 4.3294147
4.971714 4.3241277
4.972714 4.3187112
4.973714 4.3131585999999995
4.974714 4.3074597
4.975714 4.3016054
4.976714 4.2955916
4.977714 4.2894188
4.978714 4.2830922000000005
4.979714 4.2766172
4.980714 4.2699978
4.981714 4.2632330000000005
4.982714 4.2563204
4.983714 4.2492568
4.984715 4.2420432
4.985714 4.2346846000000005
4.986714 4.2271905
4.987714 4.2195704
4.988714 4.2118307
4.989714 4.2039711
4.990714 4.1959840999999996
4.991714 4.1878581
4.992714 4.1795816
4.993714 4.171147599999999
4.994714 4.1625567000000006
4.995714 4.1538164
4.996714 4.144937499999999
4.997715 4.1359298
4.998714 4.126798
4.999714 4.1175425
5.000714 4.1081592
5.001714 4.098644500000001
5.002714 4.0889978000000005
5.003714 4.0792223000000005
5.004714 4.0693246
5.005714 4.0593099
5.006714 4.049179700000001
5.007714 4.0389292
5.008714 4.028549
5.009714 4.018028500000001
5.010714 4.00736
5.011714 3.9965432
5.012714 3.985586
5.013714 3.9745018
5.014714 3.9633043
5.015714 3.9520033000000003
5.016714 3.9406008999999997
5.017715 3.9290935
5.018714 3.9174732
5.019714 3.9057333
5.020714 3.8938709
5.021714 3.8818881
5.022714 3.8697901999999997
5.023714 3.8575824
5.024714 3.8452655
5.025714 3.8328360999999997
5.026714 3.8202873999999998
5.027714 3.8076136
5.028714 3.7948132
5.029714 3.7818912000000005
5.030715 3.7688591000000002
5.031714 3.7557295999999996
5.032714 3.7425131
5.033714 3.7292134
5.034714 3.7158261999999995
5.035714 3.7023414
5.036714 3.6887474000000005
5.037714 3.6750361000000002
5.038714 3.6612055999999997
5.039714 3.64726
5.040714 3.6332077999999997
5.041714 3.6190569
5.042714 3.6048114
5.043715 3.5904709
5.044714 3.5760324000000003
5.045714 3.5614930000000005
5.046714 3.5468537
5.047714 3.5321206000000003
5.048714 3.5173032
5.049714 3.5024107
5.050714 3.4874476000000003
5.051714 3.4724128
5.052714 3.4572966
5.053714 3.4420881
5.054714 3.4267765
5.055714 3.4113575
5.056714 3.3958342000000004
5.057714 3.3802163000000003
5.058714 3.3645157
5.059714 3.3487424000000003
5.060714 3.332901
5.061714 3.3169903
5.062714 3.3010058
5.063715 3.2849427
5.064714 3.2687999000000003
5.065714 3.2525804
5.066714 3.2362900999999997
5.067714 3.2199345999999998
5.068714 3.203515
5.069714 3.1870282999999997
5.070714 3.1704664
5.071714 3.1538215000000003
5.072714 3.1370886000000002
5.073714 3.12027
5.074714 3.1033747
5.075714 3.0864152999999996
5.076715 3.0694043
5.077714 3.0523492
5.078714 3.0352503
5.079714 3.0181014999999998
5.080714 3.0008942
5.081714 2.9836207999999997
5.082714 2.9662781999999996
5.083714 2.9488686
5.084714 2.9313974
5.085714 2.9138702999999997
5.086714 2.8962901
5.087714 2.8786555
5.088714 2.8609628000000003
5.089714 2.8432086
5.090714 2.8253935
5.091714 2.8075229
5.092714 2.7896067
5.093714 2.7716551
5.094714 2.7536757
5.095714 2.7356701
5.096714 2.7176326
5.097714 2.6995538
5.098714 2.6814234
5.099714 2.6632354
5.100714 2.6449898
5.101714 2.6266925
5.102714 2.6083522
5.103714 2.5899772000000003
5.104714 2.5715722
5.105714 2.553138
5.106714 2.5346721
5.107714 2.5161723
5.108714 2.4976389
5.109715 2.4790758
5.110714 2.4604885
5.111714 2.4418822
5.112714 2.4232585
5.113714 2.4046144
5.114714 2.3859426
5.115714 2.3672353
5.116714 2.3484871000000003
5.117714 2.3296978
5.118714 2.3108736000000003
5.119714 2.2920247000000002
5.120714 2.2731619000000003
5.121714 2.2542931
5.122715 2.2354214
5.123714 2.2165449
5.124714 2.1976592
5.125714 2.1787599
5.126714 2.1598447
5.127714 2.1409145
5.128714 2.1219715
5.129714 2.103018
5.130714 2.0840537
5.131714 2.0650763
5.132714 2.0460825
5.133714 2.0270701
5.134714 2.0080402
5.135714 1.9889982000000002
5.136714 1.9699529
5.137714 1.9509135
5.138714 1.9318871000000002
5.139714 1.9128766
5.140714 1.8938795000000002
5.141714 1.8748904
5.142715 1.8559027
5.143714 1.8369118
5.144714 1.8179154
5.145714 1.7989147
5.146714 1.779913
5.147714 1.7609132
5.148714 1.7419179999999999
5.149714 1.7229285
5.150714 1.7039460999999998
5.151714 1.6849728000000002
5.152714 1.6660123999999998
5.153714 1.6470695
5.154714 1.6281491
5.155715 1.6092539
5.156714 1.5903839999999998
5.157714 1.5715359000000002
5.158714 1.552704
5.159714 1.5338827
5.160714 1.5150679999999999
5.161714 1.4962589
5.162714 1.4774575
5.163714 1.4586682
5.164714 1.4398964
5.165714 1.4211474
5.166714 1.4024254
5.167714 1.3837337
5.168715 1.3650746
5.169714 1.3464498999999999
5.170714 1.3278608
5.171714 1.3093072000000001
5.172714 1.2907878
5.173714 1.2722996
5.174714 1.253839
5.175714 1.2354023
5.176714 1.2169871
5.177714 1.1985932
5.178714 1.1802231
5.179714 1.1618809
5.180714 1.1435716
5.181714 1.1253002
5.182714 1.1070704
5.183714 1.0888849
5.184714 1.0707451
5.185714 1.0526513
5.186714 1.0346028
5.187714 1.016598
5.188715 0.99863429
5.189714 0.9807079099999999
5.190714 0.96281525
5.191714 0.9449536
5.192714 0.92712231
5.193714 0.90932362
5.194714 0.89156246
5.195714 0.87384582
5.196714 0.8561805800000001
5.197714 0.83857235
5.198714 0.82102427
5.199714 0.80353664
5.200714 0.7861079599999999
5.201715 0.76873563
5.202714 0.75141708
5.203714 0.73415008
5.204714 0.71693268
5.205714 0.6997626699999999
5.206714 0.68263761
5.207714 0.66555506
5.208714 0.64851386
5.209714 0.63151508
5.210714 0.61456296
5.211714 0.59766443
5.212714 0.5808277500000001
5.213714 0.56406022
5.214714 0.54736603
5.215714 0.53074528
5.216714 0.51419404
5.217714 0.49770613999999996
5.218714 0.48127528
5.219714 0.46489704
5.220714 0.44856998000000003
5.221714 0.43229521000000004
5.222714 0.41607539000000004
5.223714 0.39991317000000004
5.224714 0.38381063
5.225714 0.36776927
5.226714 0.35179092
5.227714 0.33587881
5.228714 0.32003778
5.229714 0.30427345
5.230714 0.28859039
5.231714 0.27299013
5.232714 0.25746980999999997
5.233714 0.24202237999999998
5.234715 0.22663851000000002
5.235714 0.21130948000000002
5.236714 0.19602994
5.237714 0.18079968999999999
5.238714 0.16562347
5.239714 0.15050924
5.240714 0.13546547
5.241714 0.12049883
5.242714 0.10561306
5.243714 0.09080919
5.244714 0.076086924
5.245714 0.061446142999999995
5.246714 0.046887505
5.247715 0.032411999
5.248714 0.018019545
5.249714 0.0037075732999999997
5.250714 -0.010529444
5.251714 -0.024699021
5.252714 -0.03880827
5.253714 -0.052861152999999994
5.254714 -0.066856359
5.255714 -0.080786966
5.256714 -0.094642222
5.257714 -0.10841067
5.258714 -0.12208363
5.259714 -0.13565748
5.260714 -0.14913413
5.261714 -0.16251936
5.262714 -0.17582021
5.263714 -0.18904242
5.264714 -0.20218911
5.265714 -0.21526101
5.266714 -0.22825799000000002
5.267715 -0.24118051
5.268714 -0.25403043
5.269714 -0.26681027
5.270714 -0.27952136
5.271714 -0.29216185
5.272714 -0.30472563
5.273714 -0.31720318
5.274714 -0.32958414
5.275714 -0.34186069
5.276714 -0.35403052
5.277714 -0.36609783
5.278714 -0.37807212
5.279714 -0.38996497
5.280715 -0.40178634
5.281714 -0.41354164000000004
5.282714 -0.42523079999999996
5.283714 -0.43684956999999996
5.284714 -0.44839186999999997
5.285714 -0.45985254000000003
5.286714 -0.47122869
5.287714 -0.48251943999999997
5.288714 -0.49372423000000004
5.289714 -0.5048411899999999
5.290714 -0.51586619
5.291714 -0.52679372
5.292714 -0.53761932
5.293715 -0.54834196
5.294714 -0.55896584
5.295714 -0.56949998
5.296714 -0.57995575
5.297714 -0.59034303
5.298714 -0.60066679
5.299714 -0.61092516
5.300714 -0.6211102900000001
5.301714 -0.63121123
5.302714 -0.6412176900000001
5.303714 -0.65112314
5.304714 -0.66092615
5.305714 -0.67062937
5.306714 -0.68023712
5.307714 -0.68975296
5.308714 -0.69917827
5.309714 -0.7085128700000001
5.310714 -0.71775666
5.311714 -0.72691175
5.312714 -0.73598316
5.313715 -0.7449779200000001
5.314714 -0.7539025
5.315714 -0.76275966
5.316714 -0.77154646
5.317714 -0.7802542800000001
5.318714 -0.7888712000000001
5.319714 -0.7973859099999999
5.320714 -0.80579137
5.321714 -0.81408713
5.322714 -0.82227876
5.323714 -0.83037568
5.324714 -0.83838729
5.325714 -0.84632002
5.326715 -0.85417638
5.327714 -0.86195553
5.328714 -0.86965542
5.329714 -0.87727485
5.330714 -0.8848142800000001
5.331714 -0.8922751099999999
5.332714 -0.8996577
5.333714 -0.90695955
5.334714 -0.9141745
5.335714 -0.92129409
5.336714 -0.92831003
5.337714 -0.93521774
5.338714 -0.94201844
5.339714 -0.9487192099999999
5.340714 -0.9553310500000001
5.341714 -0.96186511
5.342714 -0.96832933
5.343714 -0.9747263
5.344714 -0.98105334
5.345714 -0.98730447
5.346714 -0.9934732700000001
5.347714 -0.9995549899999999
5.348714 -1.0055474
5.349714 -1.0114501999999999
5.350714 -1.0172633
5.351714 -1.0229856000000002
5.352714 -1.0286145
5.353714 -1.0341476
5.354714 -1.0395838
5.355714 -1.0449259
5.356714 -1.0501801
5.357714 -1.0553553
5.358714 -1.0604599
5.359715 -1.0654997
5.360714 -1.0704749
5.361714 -1.0753808999999999
5.362714 -1.0802095
5.363714 -1.0849519
5.364714 -1.0896012
5.365714 -1.0941543
5.366714 -1.0986114
5.367714 -1.1029753
5.368714 -1.1072495
5.369714 -1.1114367
5.370714 -1.1155389
5.371714 -1.1195578
5.372715 -1.1234957
5.373714 -1.1273560999999999
5.374714 -1.1311432
5.375714 -1.1348608
5.376714 -1.1385103
5.377714 -1.1420901
5.378714 -1.1455955
5.379714 -1.1490198
5.380714 -1.1523561999999998
5.381714 -1.1556005
5.382714 -1.1587517
5.383714 -1.1618126
5.384714 -1.1647884000000002
5.385714 -1.1676849
5.386714 -1.1705072
5.387714 -1.1732588
5.388714 -1.1759412
5.389714 -1.1785546
5.390714 -1.1810987
5.391714 -1.1835725
5.392715 -1.1859746
5.393714 -1.1883027000000002
5.394714 -1.1905535999999999
5.395714 -1.1927235
5.396714 -1.1948088000000001
5.397714 -1.1968073
5.398714 -1.1987187
5.399714 -1.2005455999999999
5.400714 -1.2022926
5.401714 -1.2039655999999999
5.402714 -1.2055698
5.403714 -1.2071093
5.404714 -1.2085861
5.405715 -1.2100003
5.406714 -1.2113502999999999
5.407714 -1.2126336999999998
5.408714 -1.2138472
5.409714 -1.2149877999999998
5.410714 -1.2160524000000001
5.411714 -1.2170386
5.412714 -1.2179446
5.413714 -1.2187706
5.414714 -1.2195182
5.415714 -1.2201905000000002
5.416714 -1.2207921
5.417714 -1.2213272000000002
5.418715 -1.2217995000000001
5.419714 -1.2222108
5.420714 -1.2225612000000001
5.421714 -1.2228491
5.422714 -1.2230718999999999
5.423714 -1.2232271
5.424714 -1.2233125
5.425714 -1.2233265
5.426714 -1.223268
5.427714 -1.2231367
5.428714 -1.2229328
5.429714 -1.2226576
5.430714 -1.2223136000000001
5.431714 -1.2219044000000001
5.432714 -1.2214348
5.433714 -1.2209089
5.434714 -1.2203300000000001
5.435714 -1.2196988
5.436714 -1.2190134
5.437714 -1.2182699
5.438715 -1.2174631
5.439714 -1.2165888
5.440714 -1.215644
5.441714 -1.2146279
5.442714 -1.2135419
5.443714 -1.2123883
5.444714 -1.2111697
5.445714 -1.2098886
5.446714 -1.2085469
5.447714 -1.2071469
5.448714 -1.2056907000000001
5.449714 -1.2041811
5.450714 -1.2026208
5.451715 -1.2010111
5.452714 -1.1993515
5.453714 -1.1976395000000002
5.454714 -1.1958703
5.455714 -1.1940391
5.456714 -1.1921418
5.457714 -1.1901772
5.458714 -1.188147
5.459714 -1.1860556
5.460714 -1.1839086
5.461714 -1.1817111
5.462714 -1.1794664
5.463714 -1.1771759
5.464714 -1.1748389
5.465714 -1.1724543
5.466714 -1.1700207
5.467714 -1.1675378
5.468714 -1.1650055
5.469714 -1.1624233
5.470714 -1.1597899999999999
5.471714 -1.1571029
5.472714 -1.1543591
5.473714 -1.1515561
5.474714 -1.1486934
5.475714 -1.1457735
5.476714 -1.142801
5.477714 -1.1397821000000001
5.478714 -1.1367222
5.479714 -1.1336247000000002
5.480714 -1.1304897
5.481714 -1.1273145
5.482714 -1.124095
5.483714 -1.1208275
5.484715 -1.1175099000000002
5.485714 -1.1141422
5.486714 -1.1107262999999998
5.487714 -1.1072646
5.488714 -1.1037586
5.489714 -1.1002088
5.490714 -1.0966145
5.491714 -1.0929750999999999
5.492714 -1.0892912
5.493714 -1.0855648
5.494714 -1.0817993
5.495714 -1.0779983
5.496714 -1.0741639
5.497715 -1.0702954
5.498714 -1.0663896000000002
5.499714 -1.0624417000000002
5.500714 -1.0584471
5.501714 -1.0544032
5.502714 -1.0503108
5.503714 -1.0461736
5.504714 -1.0419973
5.505714 -1.037787
5.506714 -1.0335459
5.507714 -1.0292747
5.508714 -1.0249719
5.509714 -1.0206352
5.510714 -1.0162630000000001
5.511714 -1.0118553000000001
5.512714 -1.0074136
5.513714 -1.0029394
5.514714 -0.99843359
5.515714 -0.99389479
5.516714 -0.98932032
5.517715 -0.98470682
5.518714 -0.98005226
5.519714 -0.9753571799999999
5.520714 -0.9706253200000001
5.521714 -0.96586226
5.522714 -0.9610736700000001
5.523714 -0.9562632099999999
5.524714 -0.95143123
5.525714 -0.9465749399999999
5.526714 -0.94168959
5.527714 -0.9367707200000001
5.528714 -0.9318159899999999
5.529714 -0.92682587
5.530715 -0.9218032500000001
5.531714 -0.91675194
5.532714 -0.91167511
5.533714 -0.90657398
5.534714 -0.90144826
5.535714 -0.89629712
5.536714 -0.89112055
5.537714 -0.8859200399999999
5.538714 -0.88069886
5.539714 -0.87546036
5.540714 -0.8702065800000001
5.541714 -0.86493678
5.542714 -0.8596473400000001
5.543715 -0.85433256
5.544714 -0.84898705
5.545714 -0.8436077300000001
5.546714 -0.8381951599999999
5.547714 -0.83275335
5.548714 -0.8272885299999999
5.549714 -0.82180677
5.550714 -0.81631234
5.551714 -0.81080683
5.552714 -0.80528967
5.553714 -0.7997592
5.554714 -0.79421401
5.555714 -0.7886537399999999
5.556714 -0.78307893
5.557714 -0.77748979
5.558714 -0.7718856
5.559714 -0.76626395
5.560714 -0.7606213900000001
5.561714 -0.7549548500000001
5.562714 -0.7492632100000001
5.563715 -0.7435484299999999
5.564714 -0.73781544
5.565714 -0.73207095
5.566714 -0.72632139
5.567714 -0.7205710700000001
5.568714 -0.71482128
5.569714 -0.70907003
5.570714 -0.70331348
5.571714 -0.6975472899999999
5.572714 -0.6917681099999999
5.573714 -0.68597398
5.574714 -0.6801641500000001
5.575714 -0.67433855
5.576715 -0.66849701
5.577714 -0.66263955
5.578714 -0.65676658
5.579714 -0.65087983
5.580714 -0.64498265
5.581714 -0.63907998
5.582714 -0.63317711
5.583714 -0.62727844
5.584714 -0.62138611
5.585714 -0.61549935
5.586714 -0.60961498
5.587714 -0.60372823
5.588714 -0.59783449
5.589714 -0.5919303300000001
5.590714 -0.58601415
5.591714 -0.58008609
5.592714 -0.57414761
5.593714 -0.56820083
5.594714 -0.56224829
5.595714 -0.5562929
5.596714 -0.55033783
5.597714 -0.5443866399999999
5.598714 -0.53844252
5.599714 -0.53250771
5.600714 -0.52658273
5.601714 -0.52066594
5.602714 -0.51475391
5.603714 -0.5088422
5.604714 -0.50292676
5.605714 -0.49700489999999997
5.606714 -0.49107592
5.607714 -0.48514105999999996
5.608714 -0.47920295
5.609715 -0.47326473999999996
5.610714 -0.46732966
5.611714 -0.46140072
5.612714 -0.45548081
5.613714 -0.44957273999999997
5.614714 -0.44367891
5.615714 -0.43780077000000006
5.616714 -0.43193818999999994
5.617714 -0.42608893
5.618714 -0.42024888
5.619714 -0.41441311999999997
5.620714 -0.40857727000000005
5.621714 -0.40273904
5.622715 -0.39689909
5.623714 -0.39106072000000003
5.624714 -0.38522894
5.625714 -0.37940887
5.626714 -0.3736045
5.627714 -0.36781803
5.628714 -0.36205014
5.629714 -0.35630076
5.630714 -0.35056982
5.631714 -0.34485752999999997
5.632714 -0.339164
5.633714 -0.33348840999999996
5.634714 -0.3278282
5.635714 -0.32217931
5.636714 -0.31653703
5.637714 -0.31089778
5.638714 -0.30526074
5.639714 -0.29962870999999996
5.640714 -0.29400769
5.641714 -0.28840511
5.642715 -0.28282753
5.643714 -0.27727875999999996
5.644714 -0.27175895
5.645714 -0.26626531000000003
5.646714 -0.26079377000000004
5.647714 -0.25534097
5.648714 -0.24990543999999998
5.649714 -0.24448773
5.650714 -0.23908925
5.651714 -0.23371087999999998
5.652714 -0.22835201
5.653714 -0.22301062
5.654714 -0.21768468
5.655715 -0.21237388999999998
5.656714 -0.20708088000000002
5.657714 -0.20181133999999998
5.658714 -0.19657238999999999
5.659714 -0.1913702
5.660714 -0.18620747
5.661714 -0.18108224
5.662714 -0.17598851999999998
5.663714 -0.1709185
5.664714 -0.16586545
5.665714 -0.16082613
5.666714 -0.15580154
5.667714 -0.15079599
5.668715 -0.14581484
5.669714 -0.14086216999999998
5.670714 -0.13593957
5.671714 -0.13104643
5.672714 -0.12618159
5.673714 -0.12134527
5.674714 -0.11654033000000001
5.675714 -0.11177177999999999
5.676714 -0.10704493999999999
5.677714 -0.10236284000000001
5.678714 -0.09772433
5.679714 -0.09312384600000001
5.680714 -0.088553171
5.681714 -0.084004522
5.682714 -0.079473638
5.683714 -0.074961531
5.684714 -0.070474076
5.685714 -0.06601960600000001
5.686714 -0.06160565
5.687714 -0.057236221999999996
5.688715 -0.052910892
5.689714 -0.048625917
5.690714 -0.044376819
5.691714 -0.04016101
5.692714 -0.035979177
5.693714 -0.031834794
5.694714 -0.027731966
5.695714 -0.023672798000000002
5.696714 -0.019655774
5.697714 -0.015675946
5.698714 -0.011727165
5.699714 -0.0078051838000000005
5.700714 -0.0039102626
5.701715 -4.78689e-05
5.702714 0.0037729362000000002
5.703714 0.0075428565
5.704714 0.01125601
5.705714 0.014912161999999998
5.706714 0.018516548
5.707714 0.022077409
5.708714 0.025602368999999996
5.709714 0.029095265
5.710714 0.032554913
5.711714 0.035976266
5.712714 0.039353321
5.713714 0.042682208
5.714714 0.045962993
5.715714 0.04919919899999999
5.716714 0.052395399
5.717714 0.055554096000000004
5.718714 0.058673508
5.719714 0.061747525
5.720714 0.064768002
5.721714 0.06772840299999999
5.722714 0.070626999
5.723714 0.07346807999999999
5.724714 0.076260511
5.725714 0.07901409399999999
5.726714 0.081735442
5.727714 0.08442514200000001
5.728714 0.08707754899999999
5.729714 0.08968327899999999
5.730714 0.09223318800000001
5.731714 0.094722025
5.732714 0.09715001799999999
5.733714 0.099521817
5.734715 0.10184328
5.735714 0.10411809
5.736714 0.10634555
5.737714 0.10852097
5.738714 0.11063829
5.739714 0.11269375
5.740714 0.11468845000000001
5.741714 0.11662877
5.742714 0.11852378000000001
5.743714 0.1203813
5.744714 0.12220403999999999
5.745714 0.12398792
5.746714 0.12572334000000002
5.747715 0.12739896
5.748714 0.12900621
5.749714 0.13054262
5.750714 0.13201232
5.751714 0.13342366
5.752714 0.13478504
5.753714 0.13610108
5.754714 0.13737081
5.755714 0.13858877
5.756714 0.13974828
5.757714 0.14084518000000001
5.758714 0.14188008000000002
5.759714 0.14285798
5.760714 0.14378541
5.761714 0.14466653999999998
5.762714 0.14550018
5.763714 0.14627944
5.764714 0.14699413
5.765714 0.14763508
5.766714 0.14819817000000002
5.767715 0.14868641000000002
5.768714 0.1491087
5.769714 0.14947618000000001
5.770714 0.1497975
5.771714 0.1500755
5.772714 0.15030645
5.773714 0.15048246
5.774714 0.15059538
5.775714 0.15064063
5.776714 0.15061878
5.777714 0.15053453
5.778714 0.15039347
5.779714 0.15019841
5.780715 0.14994729
5.781714 0.14963369999999998
5.782714 0.14924977
5.783714 0.14879012
5.784714 0.14825474
5.785714 0.14764949
5.786714 0.1469838
5.787714 0.14626643
5.788714 0.14550168
5.789714 0.14468731
5.790714 0.14381558
5.791714 0.14287657
5.792714 0.14186255
5.793715 0.14077093
5.794714 0.13960501
5.795714 0.13837176
5.796714 0.13707831
5.797714 0.13572853000000001
5.798714 0.13432159999999999
5.799714 0.13285302999999998
5.800714 0.13131752
5.801714 0.12971221
5.802714 0.12803851
5.803714 0.12630155999999998
5.804714 0.12450768
5.805714 0.12266091000000001
5.806714 0.12076055
5.807714 0.11880075
5.808714 0.11677267000000001
5.809714 0.11466804000000001
5.810714 0.11248264
5.811714 0.11021796
5.812714 0.10788047
5.813715 0.10547864
5.814714 0.10301945000000001
5.815714 0.10050571
5.816714 0.09793549500000001
5.817714 0.09530368800000001
5.818714 0.092604826
5.819714 0.089835766
5.820714 0.08699686699999999
5.821714 0.084091251
5.822714 0.081122579
5.823714 0.078092649
5.824714 0.075000041
5.825714 0.071840582
5.826715 0.06860941599999999
5.827714 0.065303681
5.828714 0.061924354
5.829714 0.058476452
5.830714 0.05496733400000001
5.831714 0.051403779000000004
5.832714 0.047789261
5.833714 0.044122559
5.834714 0.040398355
5.835714 0.036609359
5.836714 0.032749047
5.837714 0.028813788
5.838714 0.024803565000000003
5.839714 0.020721031
5.840714 0.016569669
5.841714 0.012352028000000001
5.842714 0.0080688558
5.843714 0.0037195354
5.844714 -0.00069659127
5.845714 -0.0051788247
5.846714 -0.0097244701
5.847714 -0.014329363
5.848714 -0.018989421
5.849714 -0.023702551
5.850714 -0.028469868
5.851714 -0.033295737
5.852714 -0.038186417
5.853714 -0.043147953999999995
5.854714 -0.048184121
5.855714 -0.053295266
5.856714 -0.058478443
5.857714 -0.063728675
5.858714 -0.069040712
5.859715 -0.074410508
5.860714 -0.079835922
5.861714 -0.085316505
5.862714 -0.090852706
5.863714 -0.096445094
5.864714 -0.10209403
5.865714 -0.10779988
5.866714 -0.11356371
5.867714 -0.11938771999999999
5.868714 -0.12527535
5.869714 -0.13123056
5.870714 -0.13725658999999998
5.871714 -0.14335482
5.872715 -0.14952398
5.873714 -0.15576022
5.874714 -0.16205807
5.875714 -0.16841179
5.876714 -0.17481684
5.877714 -0.1812706
5.878714 -0.18777271999999998
5.879714 -0.19432455999999998
5.880714 -0.20092851
5.881714 -0.20758730999999997
5.882714 -0.21430356
5.883714 -0.22107961
5.884714 -0.22791746999999998
5.885714 -0.23481867
5.886714 -0.24178384
5.887714 -0.24881246
5.888714 -0.25590244
5.889714 -0.26305031
5.890714 -0.27025183999999997
5.891714 -0.27750281
5.892715 -0.28480005
5.893714 -0.29214211
5.894714 -0.29952948
5.895714 -0.3069642
5.896714 -0.31444933
5.897714 -0.32198805999999996
5.898714 -0.32958325
5.899714 -0.33723707
5.900714 -0.34495094
5.901714 -0.35272531999999995
5.902714 -0.36055953
5.903714 -0.36845156
5.904714 -0.37639788
5.905715 -0.38439371
5.906714 -0.39243372
5.907714 -0.40051308
5.908714 -0.40862863000000005
5.909714 -0.41677966
5.910714 -0.42496803
5.911714 -0.43319761999999995
5.912714 -0.44147293
5.913714 -0.44979788
5.914714 -0.45817490000000005
5.915714 -0.46660458
5.916714 -0.47508632
5.917714 -0.48361891
5.918715 -0.49220109
5.919714 -0.50083166
5.920714 -0.5095091199999999
5.921714 -0.51823109
5.922714 -0.52699405
5.923714 -0.53579374
5.924714 -0.54462641
5.925714 -0.55349008
5.926714 -0.56238556
5.927714 -0.5713165299999999
5.928714 -0.58028856
5.929714 -0.58930703
5.930714 -0.59837522
5.931714 -0.60749305
5.932714 -0.61665713
5.933714 -0.62586186
5.934714 -0.6351016
5.935714 -0.6443723600000001
5.936714 -0.65367245
5.937714 -0.66300225
5.938715 -0.67236279
5.939714 -0.68175425
5.940714 -0.69117551
5.941714 -0.70062438
5.942714 -0.71009919
5.943714 -0.71960022
5.944714 -0.72913049
5.945714 -0.73869531
5.946714 -0.74830027
5.947714 -0.75794873
5.948714 -0.76763998
5.949714 -0.7773689500000001
5.950714 -0.78712758
5.951715 -0.7969074899999999
5.952714 -0.8067031400000001
5.953714 -0.8165132300000001
5.954714 -0.82634054
5.955714 -0.83619021
5.956714 -0.8460667
5.957714 -0.85597187
5.958714 -0.8659041500000001
5.959714 -0.87585989
5.960714 -0.8858352899999999
5.961714 -0.8958289399999999
5.962714 -0.90584215
5.963714 -0.91587827
5.964714 -0.92594037
5.965714 -0.9360286400000001
5.966714 -0.94613917
5.967714 -0.9562645999999999
5.968714 -0.96639665
5.969714 -0.9765295300000001
5.970714 -0.9866624100000001
5.971714 -0.9968000499999999
5.972714 -1.0069506000000001
5.973714 -1.0171226
5.974714 -1.0273211
5.975714 -1.0375457
5.976714 -1.0477914
5.977714 -1.0580502
5.978714 -1.0683157
5.979714 -1.0785845
5.980714 -1.0888573000000001
5.981714 -1.0991371
5.982714 -1.1094267
5.983714 -1.1197259
5.984715 -1.1300306
5.985714 -1.1403343
5.986714 -1.1506313000000001
5.987714 -1.1609193
5.988714 -1.1712017
5.989714 -1.1814859
5.990714 -1.1917809
5.991714 -1.2020931000000001
5.992714 -1.2124230999999999
5.993714 -1.2227654
5.994714 -1.2331102999999999
5.995714 -1.2434475
5.996714 -1.2537701
5.997715 -1.2640768
5.998714 -1.2743711
5.999714 -1.2846588
6.000714 -1.2949448000000001
6.001714 -1.30523
6.002714 -1.3155109999999999
6.003714 -1.3257824
6.004714 -1.3360393
6.005714 -1.3462806
6.006714 -1.3565096
6.007714 -1.3667324
6.008714 -1.3769546000000001
6.009714 -1.387178
6.010714 -1.3973986
6.011714 -1.4076073999999998
6.012714 -1.4177936
6.013714 -1.4279488
6.014714 -1.4380701
6.015714 -1.4481606
6.016714 -1.4582279999999999
6.017715 -1.4682807
6.018714 -1.478324
6.019714 -1.4883581
6.020714 -1.4983781999999999
6.021714 -1.5083775000000001
6.022714 -1.5183505
6.023714 -1.5282951
6.024714 -1.5382138
6.025714 -1.5481108000000001
6.026714 -1.5579896
6.027714 -1.5678501
6.028714 -1.5776873
6.029714 -1.5874932000000002
6.030715 -1.5972601
6.031714 -1.6069837
6.032714 -1.6166653
6.033714 -1.6263113999999999
6.034714 -1.6359305000000002
6.035714 -1.6455298
6.036714 -1.6551118
6.037714 -1.6646729999999998
6.038714 -1.6742056
6.039714 -1.6837008
6.040714 -1.6931523
6.041714 -1.7025579
6.042714 -1.7119203
6.043715 -1.7212437
6.044714 -1.730532
6.045714 -1.7397851
6.046714 -1.748999
6.047714 -1.7581677
6.048714 -1.7672858999999999
6.049714 -1.7763516
6.050714 -1.7853674
6.051714 -1.7943395
6.052714 -1.8032746
6.053714 -1.8121768
6.054714 -1.821045
6.055714 -1.8298736
6.056714 -1.8386537
6.057714 -1.8473776000000002
6.058714 -1.8560410999999999
6.059714 -1.8646453
6.060714 -1.8731944
6.061714 -1.8816948
6.062714 -1.8901503
6.063715 -1.8985607000000002
6.064714 -1.9069219
6.065714 -1.9152276
6.066714 -1.9234726
6.067714 -1.9316547
6.068714 -1.9397754
6.069714 -1.9478393999999999
6.070714 -1.9558508
6.071714 -1.9638114000000002
6.072714 -1.9717183
6.073714 -1.9795656
6.074714 -1.9873461
6.075714 -1.9950543
6.076715 -2.0026889
6.077714 -2.0102529000000002
6.078714 -2.0177522999999997
6.079714 -2.0251926
6.080714 -2.0325765
6.081714 -2.0399021
6.082714 -2.047164
6.083714 -2.0543557
6.084714 -2.0614721
6.085714 -2.068512
6.086714 -2.0754780999999998
6.087714 -2.0823754
6.088714 -2.0892082
6.089714 -2.0959774
6.090714 -2.1026807
6.091714 -2.1093126
6.092714 -2.1158673
6.093714 -2.1223407
6.094714 -2.1287328000000003
6.095714 -2.1350466
6.096714 -2.1412864
6.097714 -2.1474555
6.098714 -2.1535536
6.099714 -2.159577
6.100714 -2.1655198
6.101714 -2.1713763
6.102714 -2.1771439999999997
6.103714 -2.1828242
6.104714 -2.1884209
6.105714 -2.1939395
6.106714 -2.1993836
6.107714 -2.2047533
6.108714 -2.2100443000000003
6.109715 -2.2152506
6.110714 -2.2203663
6.111714 -2.2253882
6.112714 -2.2303166
6.113714 -2.2351541
6.114714 -2.2399042000000002
6.115714 -2.2445687999999997
6.116714 -2.2491476
6.117714 -2.2536373
6.118714 -2.2580343999999997
6.119714 -2.2623366
6.120714 -2.2665444999999997
6.121714 -2.2706615
6.122715 -2.2746924
6.123714 -2.2786407
6.124714 -2.2825066
6.125714 -2.286287
6.126714 -2.2899756
6.127714 -2.2935654999999997
6.128714 -2.2970514
6.129714 -2.3004316
6.130714 -2.3037072
6.131714 -2.3068819
6.132714 -2.3099588
6.133714 -2.3129398
6.134714 -2.3158245
6.135714 -2.3186114
6.136714 -2.3212988
6.137714 -2.3238866000000002
6.138714 -2.3263762
6.139714 -2.3287706
6.140714 -2.3310717000000003
6.141714 -2.3332791
6.142715 -2.3353901
6.143714 -2.3373989
6.144714 -2.3393001
6.145714 -2.341089
6.146714 -2.3427643000000002
6.147714 -2.344328
6.148714 -2.3457838
6.149714 -2.3471367
6.150714 -2.3483895
6.151714 -2.3495436
6.152714 -2.3505979999999997
6.153714 -2.3515511
6.154714 -2.3524013999999998
6.155715 -2.353148
6.156714 -2.3537908
6.157714 -2.3543293
6.158714 -2.3547618
6.159714 -2.3550849
6.160714 -2.3552945
6.161714 -2.3553865
6.162714 -2.3553586
6.163714 -2.3552114
6.164714 -2.3549484
6.165714 -2.3545748
6.166714 -2.3540954999999997
6.167714 -2.3535142
6.168715 -2.3528321
6.169714 -2.3520480999999998
6.170714 -2.3511598
6.171714 -2.3501646000000003
6.172714 -2.3490606
6.173714 -2.3478463
6.174714 -2.3465203
6.175714 -2.3450807
6.176714 -2.3435244
6.177714 -2.3418488
6.178714 -2.3400515
6.179714 -2.3381323999999997
6.180714 -2.3360938
6.181714 -2.33394
6.182714 -2.3316760999999997
6.183714 -2.3293063
6.184714 -2.3268323
6.185714 -2.3242533
6.186714 -2.3215661
6.187714 -2.3187665
6.188715 -2.3158507
6.189714 -2.3128159
6.190714 -2.309661
6.191714 -2.3063855
6.192714 -2.302989
6.193714 -2.2994708
6.194714 -2.2958303
6.195714 -2.2920679
6.196714 -2.2881854
6.197714 -2.2841871
6.198714 -2.2800779
6.199714 -2.2758635
6.200714 -2.2715473999999998
6.201715 -2.2671303
6.202714 -2.2626095
6.203714 -2.2579797
6.204714 -2.2532351
6.205714 -2.2483706
6.206714 -2.2433832000000002
6.207714 -2.2382725
6.208714 -2.2330394
6.209714 -2.2276854
6.210714 -2.2222115000000002
6.211714 -2.2166183
6.212714 -2.2109061
6.213714 -2.2050763
6.214714 -2.1991309
6.215714 -2.1930736
6.216714 -2.1869076
6.217714 -2.1806354
6.218714 -2.1742564
6.219714 -2.1677669
6.220714 -2.1611614
6.221714 -2.1544343
6.222714 -2.1475811
6.223714 -2.1406006
6.224714 -2.1334954
6.225714 -2.1262702
6.226714 -2.1189306
6.227714 -2.1114815
6.228714 -2.1039259
6.229714 -2.0962646
6.230714 -2.088498
6.231714 -2.0806257
6.232714 -2.0726478
6.233714 -2.0645646
6.234715 -2.0563761
6.235714 -2.0480804
6.236714 -2.0396736
6.237714 -2.0311499
6.238714 -2.0225039000000002
6.239714 -2.0137316999999997
6.240714 -2.0048328
6.241714 -1.9958101
6.242714 -1.9866704999999998
6.243714 -1.9774217
6.244714 -1.9680709
6.245714 -1.958622
6.246714 -1.9490764
6.247715 -1.9394318000000002
6.248714 -1.9296849
6.249714 -1.9198324999999998
6.250714 -1.909872
6.251714 -1.8998025000000003
6.252714 -1.8896230999999999
6.253714 -1.8793331
6.254714 -1.8689308000000002
6.255714 -1.8584143000000002
6.256714 -1.8477824999999999
6.257714 -1.8370364000000001
6.258714 -1.8261801000000002
6.259714 -1.8152202999999998
6.260714 -1.8041648000000001
6.261714 -1.7930202
6.262714 -1.7817904999999998
6.263714 -1.7704748
6.264714 -1.7590681000000001
6.265714 -1.7475630999999998
6.266714 -1.7359521
6.267715 -1.7242298
6.268714 -1.7123936
6.269714 -1.7004445
6.270714 -1.6883854
6.271714 -1.6762196999999999
6.272714 -1.6639505999999997
6.273714 -1.6515806000000002
6.274714 -1.6391125999999998
6.275714 -1.62655
6.276714 -1.6138975
6.277714 -1.6011607
6.278714 -1.5883445999999999
6.279714 -1.5754511999999998
6.280715 -1.5624789
6.281714 -1.5494217
6.282714 -1.5362712
6.283714 -1.5230182
6.284714 -1.5096563
6.285714 -1.4961834999999999
6.286714 -1.4826028
6.287714 -1.4689209
6.288714 -1.4551462
6.289714 -1.4412861000000001
6.290714 -1.4273459
6.291714 -1.4133279
6.292714 -1.3992328
6.293715 -1.3850602
6.294714 -1.3708101
6.295714 -1.3564822
6.296714 -1.3420760999999999
6.297714 -1.3275891
6.298714 -1.3130163000000001
6.299714 -1.2983514
6.300714 -1.2835882
6.301714 -1.268723
6.302714 -1.2537569
6.303714 -1.2386959
6.304714 -1.2235505
6.305714 -1.2083326
6.306714 -1.1930531
6.307714 -1.1777184
6.308714 -1.1623301000000001
6.309714 -1.146885
6.310714 -1.1313776
6.311714 -1.1158012
6.312714 -1.1001508
6.313715 -1.0844225
6.314714 -1.0686139000000001
6.315714 -1.0527225
6.316714 -1.0367463000000001
6.317714 -1.0206837
6.318714 -1.004535
6.319714 -0.98830359
6.320714 -0.9719969700000001
6.321714 -0.95562544
6.322714 -0.9392003499999999
6.323714 -0.9227311199999999
6.324714 -0.90622259
6.325714 -0.88967392
6.326715 -0.8730791499999999
6.327714 -0.85642897
6.328714 -0.8397137699999999
6.329714 -0.82292631
6.330714 -0.80606295
6.331714 -0.78912368
6.332714 -0.77211135
6.333714 -0.7550301500000001
6.334714 -0.73788478
6.335714 -0.72068018
6.336714 -0.7034218400000001
6.337714 -0.686116
6.338714 -0.66876938
6.339714 -0.6513880599999999
6.340714 -0.63397591
6.341714 -0.6165331700000001
6.342714 -0.59905564
6.343714 -0.58153542
6.344714 -0.56396262
6.345714 -0.54632816
6.346714 -0.52862619
6.347714 -0.51085572
6.348714 -0.49302056
6.349714 -0.47512837
6.350714 -0.45718872000000005
6.351714 -0.43921103
6.352714 -0.42120329999999995
6.353714 -0.40317136000000003
6.354714 -0.38511874
6.355714 -0.36704689
6.356714 -0.34895528000000003
6.357714 -0.33084142
6.358714 -0.31270089
6.359715 -0.29452762000000005
6.360714 -0.2763147
6.361714 -0.25805575
6.362714 -0.23974639
6.363714 -0.22138567
6.364714 -0.2029767
6.365714 -0.18452641
6.366714 -0.16604436
6.367714 -0.14754091
6.368714 -0.12902541
6.369714 -0.1105045
6.370714 -0.091981242
6.371714 -0.073454954
6.372715 -0.054921693
6.373714 -0.036375268
6.374714 -0.017808481
6.375714 0.0007855303900000001
6.376714 0.019412121
6.377714 0.038074152
6.378714 0.056771497000000004
6.379714 0.075500936
6.380714 0.09425657300000001
6.381714 0.1130306
6.382714 0.13181436
6.383714 0.15059947
6.384714 0.16937889
6.385714 0.1881478
6.386714 0.20690416
6.387714 0.22564897999999997
6.388714 0.24438623999999998
6.389714 0.26312245
6.390714 0.28186548
6.391714 0.30062317
6.392715 0.31940155
6.393714 0.33820332000000003
6.394714 0.35702689
6.395714 0.37586626
6.396714 0.39471225
6.397714 0.41355415999999995
6.398714 0.43238201000000004
6.399714 0.45118821
6.400714 0.4699687
6.401714 0.48872287999999997
6.402714 0.5074529
6.403714 0.52616261
6.404714 0.54485663
6.405715 0.56353984
6.406714 0.58221696
6.407714 0.60089254
6.408714 0.61957035
6.409714 0.6382523999999999
6.410714 0.6569378100000001
6.411714 0.6756219499999999
6.412714 0.69429646
6.413714 0.7129503899999999
6.414714 0.73157242
6.415714 0.7501537
6.416714 0.76868981
6.417714 0.78718169
6.418715 0.8056349100000001
6.419714 0.82405778
6.420714 0.8424584800000001
6.421714 0.86084306
6.422714 0.8792143299999999
6.423714 0.8975719999999999
6.424714 0.91591366
6.425714 0.93423594
6.426714 0.9525353999999999
6.427714 0.9708080399999999
6.428714 0.98904883
6.429714 1.0072512
6.430714 1.0254071999999999
6.431714 1.0435094
6.432714 1.0615525000000001
6.433714 1.0795357
6.434714 1.0974634
6.435714 1.1153443
6.436714 1.1331894
6.437714 1.1510083
6.438715 1.1688066000000001
6.439714 1.1865841
6.440714 1.2043355
6.441714 1.2220519
6.442714 1.2397238
6.443714 1.2573435000000002
6.444714 1.2749059
6.445714 1.2924084
6.446714 1.3098492
6.447714 1.3272271
6.448714 1.3445403999999999
6.449714 1.361788
6.450714 1.3789704999999999
6.451715 1.3960918
6.452714 1.4131588000000002
6.453714 1.4301798
6.454714 1.4471622
6.455714 1.4641091
6.456714 1.481018
6.457714 1.4978806
6.458714 1.5146852
6.459714 1.5314196
6.460714 1.5480748
6.461714 1.5646467000000002
6.462714 1.5811365000000002
6.463714 1.5975486
6.464714 1.6138887000000002
6.465714 1.6301610000000002
6.466714 1.6463676
6.467714 1.6625093
6.468714 1.6785861999999998
6.469714 1.6945992
6.470714 1.7105505
6.471714 1.7264422000000001
6.472714 1.7422746999999998
6.473714 1.7580445999999998
6.474714 1.7737444000000002
6.475714 1.7893637
6.476714 1.804891
6.477714 1.8203188
6.478714 1.8356444
6.479714 1.8508716
6.480714 1.8660083
6.481714 1.8810650000000002
6.482714 1.8960498
6.483714 1.9109672000000002
6.484715 1.9258168
6.485714 1.9405946
6.486714 1.9552959
6.487714 1.9699166000000001
6.488714 1.9844541
6.489714 1.9989074999999998
6.490714 2.0132752
6.491714 2.0275541
6.492714 2.0417387
6.493714 2.0558223
6.494714 2.0697997999999997
6.495714 2.0836692
6.496714 2.0974337999999997
6.497715 2.1111013
6.498714 2.1246815
6.499714 2.1381826999999998
6.500714 2.151609
6.501714 2.1649586
6.502714 2.1782245
6.503714 2.1913970000000003
6.504714 2.2044668
6.505714 2.217428
6.506714 2.2302788000000002
6.507714 2.2430202
6.508714 2.2556545
6.509714 2.2681831999999997
6.510714 2.280606
6.511714 2.2929209999999998
6.512714 2.3051274999999998
6.513714 2.3172267
6.514714 2.3292230000000003
6.515714 2.3411233
6.516714 2.3529340999999997
6.517715 2.3646589
6.518714 2.376296
6.519714 2.3878383
6.520714 2.3992752999999998
6.521714 2.4105961
6.522714 2.4217933
6.523714 2.4328646999999997
6.524714 2.4438132
6.525714 2.4546444000000003
6.526714 2.4653647000000003
6.527714 2.4759777
6.528714 2.4864838000000002
6.529714 2.496881
6.530715 2.5071673
6.531714 2.5173416
6.532714 2.5274057
6.533714 2.5373620999999997
6.534714 2.5472131
6.535714 2.5569580000000003
6.536714 2.5665926
6.537714 2.5761088
6.538714 2.5854986
6.539714 2.5947554
6.540714 2.6038775
6.541714 2.6128687
6.542714 2.6217362
6.543715 2.6304884
6.544714 2.6391312
6.545714 2.6476666
6.546714 2.6560924999999997
6.547714 2.6644037999999997
6.548714 2.6725955
6.549714 2.6806647
6.550714 2.6886109
6.551714 2.6964353
6.552714 2.7041389
6.553714 2.7117206
6.554714 2.7191772999999997
6.555714 2.7265042
6.556714 2.7336972
6.557714 2.7407547
6.558714 2.7476791
6.559714 2.7544761
6.560714 2.7611528
6.561714 2.7677145
6.562714 2.7741633
6.563715 2.7804968999999997
6.564714 2.7867099
6.565714 2.7927961000000003
6.566714 2.7987504
6.567714 2.8045708
6.568714 2.8102584
6.569714 2.8158154
6.570714 2.8212443
6.571714 2.8265456
6.572714 2.8317181000000002
6.573714 2.8367599
6.574714 2.8416693
6.575714 2.8464466
6.576715 2.8510943
6.577714 2.8556157
6.578714 2.8600136000000003
6.579714 2.8642889
6.580714 2.8684399999999997
6.581714 2.8724626
6.582714 2.8763517999999997
6.583714 2.8801037000000003
6.584714 2.8837169
6.585714 2.8871922000000003
6.586714 2.8905328
6.587714 2.893742
6.588714 2.8968222
6.589714 2.8997744
6.590714 2.9025977000000003
6.591714 2.9052908
6.592714 2.9078525
6.593714 2.9102823
6.594714 2.912581
6.595714 2.9147491000000003
6.596714 2.9167866
6.597714 2.9186931
6.598714 2.9204667
6.599714 2.9221058
6.600714 2.9236095
6.601714 2.9249778
6.602714 2.9262124
6.603714 2.9273154
6.604714 2.928289
6.605714 2.9291345
6.606714 2.9298518
6.607714 2.9304398
6.608714 2.9308971
6.609715 2.9312223
6.610714 2.9314144
6.611714 2.9314728000000003
6.612714 2.9313972
6.613714 2.9311877
6.614714 2.930844
6.615714 2.9303668000000003
6.616714 2.9297572
6.617714 2.9290168
6.618714 2.9281477000000002
6.619714 2.9271513
6.620714 2.9260287
6.621714 2.9247791
6.622715 2.9234006999999997
6.623714 2.9218914
6.624714 2.9202493
6.625714 2.9184733
6.626714 2.9165635
6.627714 2.9145209
6.628714 2.9123468
6.629714 2.9100422
6.630714 2.9076073
6.631714 2.9050427
6.632714 2.9023487
6.633714 2.8995268000000003
6.634714 2.8965794
6.635714 2.8935084
6.636714 2.8903157
6.637714 2.8870005
6.638714 2.8835604
6.639714 2.8799913999999998
6.640714 2.8762892
6.641714 2.8724510000000003
6.642715 2.8684765
6.643714 2.8643684
6.644714 2.8601311000000003
6.645714 2.8557692
6.646714 2.851286
6.647714 2.8466824
6.648714 2.8419578000000003
6.649714 2.8371106999999998
6.650714 2.8321397000000004
6.651714 2.8270448
6.652714 2.8218273
6.653714 2.8164886
6.654714 2.8110288
6.655715 2.8054460999999997
6.656714 2.7997369
6.657714 2.7938971
6.658714 2.7879246
6.659714 2.7818199
6.660714 2.7755877
6.661714 2.769235
6.662714 2.7627693
6.663714 2.7561963
6.664714 2.7495171999999997
6.665714 2.7427297
6.666714 2.7358284
6.667714 2.7288077
6.668715 2.7216639000000002
6.669714 2.7143961
6.670714 2.7070059
6.671714 2.6994957
6.672714 2.6918674
6.673714 2.6841207999999996
6.674714 2.6762544999999998
6.675714 2.6682666
6.676714 2.6601575
6.677714 2.6519307999999997
6.678714 2.6435927
6.679714 2.6351508
6.680714 2.6266107
6.681714 2.617974
6.682714 2.6092369
6.683714 2.6003918
6.684714 2.5914298
6.685714 2.5823446
6.686714 2.5731338
6.687714 2.5638007000000003
6.688715 2.5543517000000002
6.689714 2.5447944
6.690714 2.5351344
6.691714 2.5253734999999997
6.692714 2.5155112
6.693714 2.5055452999999996
6.694714 2.4954753
6.695714 2.485303
6.696714 2.4750322000000002
6.697714 2.4646668
6.698714 2.4542082
6.699714 2.4436539
6.700714 2.4329972
6.701715 2.4222294
6.702714 2.4113439
6.703714 2.4003388
6.704714 2.3892183
6.705714 2.3779920999999997
6.706714 2.3666725
6.707714 2.3552692
6.708714 2.3437873000000002
6.709714 2.3322254
6.710714 2.3205783
6.711714 2.3088388
6.712714 2.2970013000000002
6.713714 2.2850642
6.714714 2.2730289
6.715714 2.2608981
6.716714 2.2486728
6.717714 2.2363516
6.718714 2.2239302999999997
6.719714 2.2114048
6.720714 2.1987736
6.721714 2.1860413
6.722714 2.1732176
6.723714 2.1603148
6.724714 2.1473443
6.725714 2.1343118000000003
6.726714 2.1212159
6.727714 2.1080479
6.728714 2.0947957
6.729714 2.0814486
6.730714 2.0680003
6.731714 2.0544515999999997
6.732714 2.0408081
6.733714 2.0270776
6.734715 2.0132662999999997
6.735714 1.9993771
6.736714 1.9854094999999998
6.737714 1.9713623
6.738714 1.9572366
6.739714 1.9430367
6.740714 1.9287703999999999
6.741714 1.9144453
6.742714 1.9000660999999999
6.743714 1.8856301999999998
6.744714 1.8711286
6.745714 1.8565479999999999
6.746714 1.8418757000000001
6.747715 1.8271049000000001
6.748714 1.8122368999999998
6.749714 1.7972812
6.750714 1.7822519
6.751714 1.7671624000000001
6.752714 1.7520219
6.753714 1.7368326
6.754714 1.7215917
6.755714 1.7062945
6.756714 1.6909374000000001
6.757714 1.6755201000000002
6.758714 1.6600450999999998
6.759714 1.6445147
6.760714 1.6289283
6.761714 1.6132804
6.762714 1.5975621
6.763714 1.5817642
6.764714 1.565882
6.765714 1.5499184
6.766714 1.5338845
6.767715 1.5177965
6.768714 1.5016707
6.769714 1.4855175999999999
6.770714 1.4693395999999999
6.771714 1.4531302
6.772714 1.4368781000000002
6.773714 1.4205716
6.774714 1.4042029
6.775714 1.38777
6.776714 1.3712752
6.777714 1.3547224
6.778714 1.3381142000000001
6.779714 1.3214504999999999
6.780715 1.3047297
6.781714 1.2879512
6.782714 1.2711192
6.783714 1.2542433
6.784714 1.2373369
6.785714 1.2204131999999999
6.786714 1.2034805000000002
6.787714 1.1865383999999999
6.788714 1.1695776
6.789714 1.1525827
6.790714 1.1355377
6.791714 1.1184308
6.792714 1.1012584
6.793715 1.0840249
6.794714 1.06674
6.795714 1.0494146
6.796714 1.0320572000000001
6.797714 1.0146727
6.798714 0.99726329
6.799714 0.97983098
6.800714 0.9623796699999999
6.801714 0.9449153199999999
6.802714 0.92744399
6.803714 0.90996865
6.804714 0.89248652
6.805714 0.87498799
6.806714 0.85745892
6.807714 0.83988477
6.808714 0.82225576
6.809714 0.8045705999999999
6.810714 0.786837
6.811714 0.7690691399999999
6.812714 0.7512830699999999
6.813715 0.7334921
6.814714 0.7157038
6.815714 0.69791954
6.816714 0.68013654
6.817714 0.66235065
6.818714 0.64455871
6.819714 0.62675895
6.820714 0.60894997
6.821714 0.5911286499999999
6.822714 0.57328925
6.823714 0.5554238300000001
6.824714 0.5375249799999999
6.825714 0.5195891
6.826715 0.50161928
6.827714 0.48362580000000005
6.828714 0.46562399000000004
6.829714 0.44763014
6.830714 0.42965687
6.831714 0.41170972
6.832714 0.39378628
6.833714 0.37587811
6.834714 0.35797423
6.835714 0.34006464
6.836714 0.32214273
6.837714 0.30420562
6.838714 0.28625301
6.839714 0.26828549
6.840714 0.25030375
6.841714 0.23230878
6.842714 0.21430335
6.843714 0.19629363
6.844714 0.17828948
6.845714 0.16030325
6.846714 0.14234673
6.847714 0.12442768
6.848714 0.10654719
6.849714 0.08869911
6.850714 0.070871849
6.851714 0.053051993
6.852714 0.035228222
6.853714 0.017394249
6.854714 -0.00045028642000000005
6.855714 -0.018300896
6.856714 -0.036150528
6.857714 -0.053991849
6.858714 -0.071818539
6.859715 -0.089625362
6.860714 -0.10740741
6.861714 -0.1251594
6.862714 -0.14287592
6.863714 -0.16055269
6.864714 -0.17818847999999998
6.865714 -0.19578661
6.866714 -0.21335505999999999
6.867714 -0.2309049
6.868714 -0.2484472
6.869714 -0.26598957
6.870714 -0.28353378
6.871714 -0.30107517
6.872715 -0.31860417
6.873714 -0.33610913000000003
6.874714 -0.35357946
6.875714 -0.37100776
6.876714 -0.38839038
6.877714 -0.40572667
6.878714 -0.42301765999999996
6.879714 -0.44026496
6.880714 -0.4574704
6.881714 -0.47463682
6.882714 -0.49176858999999995
6.883714 -0.508872
6.884714 -0.52595409
6.885714 -0.54302062
6.886714 -0.5600736900000001
6.887714 -0.57711024
6.888714 -0.5941219200000001
6.889714 -0.6110970400000001
6.890714 -0.62802359
6.891714 -0.64489245
6.892715 -0.66169961
6.893714 -0.67844628
6.894714 -0.69513768
6.895714 -0.7117805500000001
6.896714 -0.72838096
6.897714 -0.74494309
6.898714 -0.7614692200000001
6.899714 -0.77796052
6.900714 -0.79441797
6.901714 -0.81084231
6.902714 -0.8272333099999999
6.903714 -0.84358826
6.904714 -0.85990122
6.905715 -0.87616304
6.906714 -0.8923633
6.907714 -0.90849288
6.908714 -0.92454692
6.909714 -0.94052646
6.910714 -0.9564383
6.911714 -0.97229276
6.912714 -0.98810038
6.913714 -1.003869
6.914714 -1.019602
6.915714 -1.0352984
6.916714 -1.0509544
6.917714 -1.0665651999999999
6.918715 -1.0821266
6.919714 -1.097635
6.920714 -1.1130867
6.921714 -1.1284767
6.922714 -1.1437987
6.923714 -1.1590458
6.924714 -1.1742126
6.925714 -1.1892974
6.926714 -1.204304
6.927714 -1.2192409
6.928714 -1.234119
6.929714 -1.2489487000000001
6.930714 -1.2637357
6.931714 -1.2784797
6.932714 -1.2931747
6.933714 -1.3078119
6.934714 -1.3223818
6.935714 -1.3368777
6.936714 -1.3512964
6.937714 -1.3656375
6.938715 -1.3799013
6.939714 -1.3940874
6.940714 -1.4081948
6.941714 -1.4222221
6.942714 -1.4361695
6.943714 -1.4500411
6.944714 -1.4638441
6.945714 -1.4775873
6.946714 -1.4912784000000001
6.947714 -1.5049201
6.948714 -1.5185087
6.949714 -1.5320349
6.950714 -1.5454862
6.951715 -1.5588509
6.952714 -1.5721215
6.953714 -1.5852965
6.954714 -1.5983794
6.955714 -1.6113757999999998
6.956714 -1.6242912000000003
6.957714 -1.6371284
6.958714 -1.6498875
6.959714 -1.662568
6.960714 -1.6751707
6.961714 -1.6876981
6.962714 -1.7001552999999998
6.963714 -1.7125465
6.964714 -1.7248731
6.965714 -1.7371314
6.966714 -1.7493121
6.967714 -1.7614039000000001
6.968714 -1.7733961
6.969714 -1.7852831999999998
6.970714 -1.7970660999999999
6.971714 -1.8087516000000001
6.972714 -1.8203497
6.973714 -1.8318694
6.974714 -1.8433159000000001
6.975714 -1.8546892
6.976714 -1.8659856
6.977714 -1.8772003999999998
6.978714 -1.8883303
6.979714 -1.8993748000000001
6.980714 -1.9103352
6.981714 -1.9212123
6.982714 -1.9320041
6.983714 -1.9427052
6.984715 -1.9533074000000001
6.985714 -1.9638027999999998
6.986714 -1.9741878000000002
6.987714 -1.9844644000000002
6.988714 -1.9946405999999999
6.989714 -2.0047272
6.990714 -2.0147344
6.991714 -2.0246681
6.992714 -2.0345278
6.993714 -2.0443078
6.994714 -2.0539999
6.995714 -2.0635963999999998
6.996714 -2.0730934999999997
6.997715 -2.0824909
6.998714 -2.0917909
6.999714 -2.1009954
7.000714 -2.1101037
7.001714 -2.1191128
7.002714 -2.1280183
7.003714 -2.1368168
7.004714 -2.1455092
7.005714 -2.1541004999999998
7.006714 -2.1625986
7.007714 -2.1710114999999996
7.008714 -2.1793438
7.009714 -2.1875944
7.010714 -2.1957571
7.011714 -2.2038223
7.012714 -2.2117812
7.013714 -2.2196282000000003
7.014714 -2.2273632
7.015714 -2.23499
7.016714 -2.2425143000000003
7.017715 -2.2499409000000004
7.018714 -2.2572711
7.019714 -2.2645038
7.020714 -2.2716358
7.021714 -2.2786656
7.022714 -2.2855936
7.023714 -2.2924231
7.024714 -2.2991585
7.025714 -2.3058025
7.026714 -2.3123547
7.027714 -2.3188103
7.028714 -2.3251614
7.029714 -2.3314001
7.030715 -2.3375209
7.031714 -2.3435235
7.032714 -2.3494116999999997
7.033714 -2.3551926
7.034714 -2.3608731
7.035714 -2.3664576999999998
7.036714 -2.3719467
7.037714 -2.3773378000000003
7.038714 -2.3826269
7.039714 -2.3878112
7.040714 -2.3928901
7.041714 -2.3978649
7.042714 -2.4027381
7.043715 -2.407511
7.044714 -2.4121818999999998
7.045714 -2.4167474
7.046714 -2.4212025
7.047714 -2.4255430000000002
7.048714 -2.4297677
7.049714 -2.4338791
7.050714 -2.4378823
7.051714 -2.4417832
7.052714 -2.4455864000000003
7.053714 -2.4492927
7.054714 -2.4528995
7.055714 -2.4564019999999998
7.056714 -2.4597954
7.057714 -2.4630764
7.058714 -2.4662446
7.059714 -2.469302
7.060714 -2.4722511
7.061714 -2.4750942
7.062714 -2.4778316
7.063715 -2.4804616
7.064714 -2.4829818
7.065714 -2.4853902
7.066714 -2.4876869999999998
7.067714 -2.4898745
7.068714 -2.4919564000000003
7.069714 -2.4939356
7.070714 -2.4958137
7.071714 -2.4975896
7.072714 -2.4992594
7.073714 -2.500819
7.074714 -2.502265
7.075714 -2.5035960999999998
7.076715 -2.5048135
7.077714 -2.5059205
7.078714 -2.5069203
7.079714 -2.5078151
7.080714 -2.5086053
7.081714 -2.509289
7.082714 -2.5098639
7.083714 -2.5103277999999998
7.084714 -2.5106805999999997
7.085714 -2.5109233
7.086714 -2.5110582
7.087714 -2.5110869
7.088714 -2.5110101
7.089714 -2.510827
7.090714 -2.5105352
7.091714 -2.5101326
7.092714 -2.5096182000000002
7.093714 -2.5089921
7.094714 -2.5082566
7.095714 -2.5074139
7.096714 -2.5064657
7.097714 -2.5054121
7.098714 -2.5042519
7.099714 -2.5029827
7.100714 -2.5016021
7.101714 -2.500109
7.102714 -2.4985038
7.103714 -2.4967887
7.104714 -2.4949661
7.105714 -2.4930382
7.106714 -2.4910063
7.107714 -2.4888702
7.108714 -2.4866289
7.109715 -2.4842812
7.110714 -2.4818265999999998
7.111714 -2.4792647
7.112714 -2.4765957000000003
7.113714 -2.4738194
7.114714 -2.4709353
7.115714 -2.4679421
7.116714 -2.4648380000000003
7.117714 -2.4616223
7.118714 -2.4582952000000002
7.119714 -2.4548582999999997
7.120714 -2.4513138
7.121714 -2.4476647000000002
7.122715 -2.4439132
7.123714 -2.4400605
7.124714 -2.4361063
7.125714 -2.4320493
7.126714 -2.4278877
7.127714 -2.4236202
7.128714 -2.4192449000000003
7.129714 -2.4147605999999997
7.130714 -2.4101662999999998
7.131714 -2.4054611
7.132714 -2.4006447
7.133714 -2.3957172
7.134714 -2.3906806
7.135714 -2.3855377
7.136714 -2.3802921
7.137714 -2.3749476
7.138714 -2.3695065
7.139714 -2.3639698
7.140714 -2.3583362
7.141714 -2.3526035
7.142715 -2.346769
7.143714 -2.3408301
7.144714 -2.3347849
7.145714 -2.3286326
7.146714 -2.3223724
7.147714 -2.3160042
7.148714 -2.3095278
7.149714 -2.3029439
7.150714 -2.296254
7.151714 -2.2894615
7.152714 -2.2825705000000003
7.153714 -2.2755853999999998
7.154714 -2.2685098
7.155715 -2.2613445
7.156714 -2.254088
7.157714 -2.246736
7.158714 -2.239283
7.159714 -2.2317242
7.160714 -2.2240566
7.161714 -2.2162801
7.162714 -2.2083961999999997
7.163714 -2.2004083
7.164714 -2.192319
7.165714 -2.1841306
7.166714 -2.1758445
7.167714 -2.167462
7.168715 -2.1589857
7.169714 -2.1504186
7.170714 -2.1417644
7.171714 -2.1330252
7.172714 -2.1242008
7.173714 -2.1152873
7.174714 -2.1062788
7.175714 -2.0971678000000002
7.176714 -2.0879488000000004
7.177714 -2.0786194
7.178714 -2.0691818
7.179714 -2.0596411
7.180714 -2.0500045
7.181714 -2.0402785
7.182714 -2.0304671
7.183714 -2.0205712
7.184714 -2.0105904
7.185714 -2.0005234
7.186714 -1.9903697000000002
7.187714 -1.9801297999999998
7.188715 -1.9698044000000001
7.189714 -1.9593934
7.190714 -1.9488938
7.191714 -1.9383010999999999
7.192714 -1.9276094000000001
7.193714 -1.9168142
7.194714 -1.905915
7.195714 -1.8949151000000002
7.196714 -1.8838223
7.197714 -1.8726460999999999
7.198714 -1.8613942
7.199714 -1.850071
7.200714 -1.8386759
7.201715 -1.8272046
7.202714 -1.8156510000000001
7.203714 -1.8040098
7.204714 -1.792278
7.205714 -1.7804552
7.206714 -1.7685426
7.207714 -1.7565414000000001
7.208714 -1.7444516
7.209714 -1.7322715
7.210714 -1.7200001999999999
7.211714 -1.7076381
7.212714 -1.6951889000000002
7.213714 -1.6826594
7.214714 -1.6700583000000002
7.215714 -1.6573923000000002
7.216714 -1.6446645999999998
7.217714 -1.6318731
7.218714 -1.6190111999999999
7.219714 -1.6060695
7.220714 -1.5930399000000002
7.221714 -1.5799178
7.222714 -1.5667027
7.223714 -1.5533986
7.224714 -1.5400112000000001
7.225714 -1.526546
7.226714 -1.5130067
7.227714 -1.4993947
7.228714 -1.4857103999999999
7.229714 -1.4719548
7.230714 -1.45813
7.231714 -1.4442397
7.232714 -1.4302872
7.233714 -1.4162736
7.234715 -1.4021965
7.235714 -1.38805
7.236714 -1.373826
7.237714 -1.3595171
7.238714 -1.3451198
7.239714 -1.3306355
7.240714 -1.3160706
7.241714 -1.3014348
7.242714 -1.2867378
7.243714 -1.2719868
7.244714 -1.2571847
7.245714 -1.2423306
7.246714 -1.2274208
7.247715 -1.2124515
7.248714 -1.1974196
7.249714 -1.1823234999999999
7.250714 -1.1671624
7.251714 -1.151935
7.252714 -1.1366389
7.253714 -1.1212704
7.254714 -1.105826
7.255714 -1.0903045
7.256714 -1.0747083
7.257714 -1.0590438
7.258714 -1.0433206
7.259714 -1.0275486
7.260714 -1.0117353
7.261714 -0.99588353
7.262714 -0.97999098
7.263714 -0.9640512999999999
7.264714 -0.9480563
7.265714 -0.9319989000000001
7.266714 -0.9158750999999999
7.267715 -0.89968424
7.268714 -0.88342857
7.269714 -0.8671115199999999
7.270714 -0.8507361600000001
7.271714 -0.83430475
7.272714 -0.8178188499999999
7.273714 -0.8012806100000001
7.274714 -0.78469357
7.275714 -0.7680628
7.276714 -0.75139394
7.277714 -0.73469123
7.278714 -0.71795578
7.279714 -0.70118452
7.280715 -0.68437047
7.281714 -0.66750492
7.282714 -0.65058004
7.283714 -0.63359146
7.284714 -0.61653974
7.285714 -0.5994300800000001
7.286714 -0.58227042
7.287714 -0.56506908
7.288714 -0.54783234
7.289714 -0.5305634800000001
7.290714 -0.51326309
7.291714 -0.49593011
7.292714 -0.47856336000000005
7.293715 -0.46116253
7.294714 -0.44372789999999995
7.295714 -0.42625936
7.296714 -0.40875534
7.297714 -0.39121234
7.298714 -0.37362557
7.299714 -0.35599056
7.300714 -0.33830525
7.301714 -0.32057161
7.302714 -0.30279576
7.303714 -0.28498673
7.304714 -0.26715389
7.305714 -0.24930429999999998
7.306714 -0.23144076
7.307714 -0.21356142
7.308714 -0.19566102000000002
7.309714 -0.17773313
7.310714 -0.15977237
7.311714 -0.14177581
7.312714 -0.12374315
7.313715 -0.10567585
7.314714 -0.087575696
7.315714 -0.069444039
7.316714 -0.051281665000000004
7.317714 -0.033089652
7.318714 -0.014870477
7.319714 0.0033713204
7.320714 0.021629485
7.321714 0.039897472
7.322714 0.058170483999999995
7.323714 0.076447235
7.324714 0.094730657
7.325714 0.11302711
7.326715 0.13134437999999998
7.327714 0.1496891
7.328714 0.16806474999999998
7.329714 0.1864707
7.330714 0.20490279
7.331714 0.223355
7.332714 0.24182120999999998
7.333714 0.26029686
7.334714 0.27877924
7.335714 0.29726717999999996
7.336714 0.31576015
7.337714 0.33425747
7.338714 0.35275815
7.339714 0.37126145
7.340714 0.38976774000000003
7.341714 0.40827906
7.342714 0.42679906
7.343714 0.44533209999999995
7.344714 0.46388158
7.345714 0.48244842
7.346714 0.5010301699999999
7.347714 0.51962114
7.348714 0.53821378
7.349714 0.55680056
7.350714 0.5753757899999999
7.351714 0.59393691
7.352714 0.61248466
7.353714 0.63102245
7.354714 0.64955475
7.355714 0.66808583
7.356714 0.6866187800000001
7.357714 0.7051550799999999
7.358714 0.72369496
7.359715 0.7422376900000001
7.360714 0.7607820900000001
7.361714 0.77932649
7.362714 0.79786861
7.363714 0.8164051
7.364714 0.83493171
7.365714 0.8534434299999999
7.366714 0.87193549
7.367714 0.89040436
7.368714 0.90884892
7.369714 0.92727104
7.370714 0.9456751899999999
7.371714 0.9640671300000001
7.372715 0.9824526499999999
7.373714 1.0008357
7.374714 1.019217
7.375714 1.0375941
7.376714 1.0559617000000001
7.377714 1.0743129
7.378714 1.0926412
7.379714 1.1109416
7.380714 1.1292108
7.381714 1.1474478
7.382714 1.1656528
7.383714 1.1838268
7.384714 1.2019706
7.385714 1.2200856
7.386714 1.2381736
7.387714 1.2562376
7.388714 1.2742811
7.389714 1.2923082000000001
7.390714 1.3103216
7.391714 1.3283213999999999
7.392715 1.3463042
7.393714 1.3642632
7.394714 1.3821898000000001
7.395714 1.4000754
7.396714 1.4179139
7.397714 1.4357033
7.398714 1.4534457
7.399714 1.471146
7.400714 1.4888101
7.401714 1.5064429000000001
7.402714 1.5240463
7.403714 1.5416205
7.404714 1.5591636
7.405715 1.5766737999999998
7.406714 1.5941499000000001
7.407714 1.6115911
7.408714 1.628997
7.409714 1.646365
7.410714 1.6636906
7.411714 1.6809676
7.412714 1.698189
7.413714 1.7153505
7.414714 1.7324513
7.415714 1.7494954
7.416714 1.7664904
7.417714 1.7834447
7.418715 1.8003654
7.419714 1.8172544999999998
7.420714 1.83411
7.421714 1.8509252
7.422714 1.8676926999999999
7.423714 1.8844059
7.424714 1.9010611
7.425714 1.9176571
7.426714 1.9341944
7.427714 1.9506731999999998
7.428714 1.9670923999999999
7.429714 1.9834494
7.430714 1.9997418
7.431714 2.0159693
7.432714 2.0321349
7.433714 2.0482445
7.434714 2.0643057
7.435714 2.0803247000000002
7.436714 2.0963032
7.437714 2.1122373999999997
7.438715 2.1281186
7.439714 2.1439362
7.440714 2.1596802
7.441714 2.1753451
7.442714 2.1909302
7.443714 2.206439
7.444714 2.2218768
7.445714 2.2372479
7.446714 2.2525545
7.447714 2.2677962
7.448714 2.2829713000000003
7.449714 2.2980796000000003
7.450714 2.3131225
7.451715 2.3281036
7.452714 2.343026
7.453714 2.3578908
7.454714 2.3726949
7.455714 2.3874309
7.456714 2.4020888
7.457714 2.4166591
7.458714 2.4311363999999998
7.459714 2.4455205
7.460714 2.4598166
7.461714 2.4740335
7.462714 2.4881791
7.463714 2.5022587
7.464714 2.5162727
7.465714 2.5302175
7.466714 2.5440885
7.467714 2.5578811999999997
7.468714 2.5715934
7.469714 2.5852254
7.470714 2.5987778
7.471714 2.6122501
7.472714 2.625639
7.473714 2.6389389999999997
7.474714 2.6521444
7.475714 2.6652513
7.476714 2.67826
7.477714 2.6911756
7.478714 2.7040066
7.479714 2.7167618
7.480714 2.729447
7.481714 2.7420625
7.482714 2.7546033000000003
7.483714 2.7670611000000003
7.484715 2.7794266000000003
7.485714 2.7916931999999997
7.486714 2.803858
7.487714 2.8159212
7.488714 2.8278852
7.489714 2.8397519
7.490714 2.8515214
7.491714 2.8631922
7.492714 2.8747622
7.493714 2.8862311000000003
7.494714 2.8976014
7.495714 2.9088788
7.496714 2.9200699
7.497715 2.9311797
7.498714 2.9422088
7.499714 2.9531529
7.500714 2.9640039
7.501714 2.9747518
7.502714 2.9853884
7.503714 2.9959100999999997
7.504714 3.0063184
7.505714 3.0166181
7.506714 3.0268155
7.507714 3.0369153
7.508714 3.0469194
7.509714 3.0568266
7.510714 3.0666346
7.511714 3.076341
7.512714 3.0859455000000002
7.513714 3.0954499
7.514714 3.1048559
7.515714 3.1141636999999998
7.516714 3.1233706
7.517715 3.1324699999999996
7.518714 3.1414538999999997
7.519714 3.1503156
7.520714 3.1590518
7.521714 3.1676642999999998
7.522714 3.1761598
7.523714 3.1845469
7.524714 3.1928334000000005
7.525714 3.2010239000000005
7.526714 3.2091174000000002
7.527714 3.2171103999999997
7.528714 3.2249972000000002
7.529714 3.2327733999999997
7.530715 3.2404367000000005
7.531714 3.2479871
7.532714 3.2554258000000003
7.533714 3.2627523
7.534714 3.2699648
7.535714 3.2770593
7.536714 3.2840315
7.537714 3.2908793999999997
7.538714 3.2976042
7.539714 3.3042111
7.540714 3.3107072
7.541714 3.3170990999999996
7.542714 3.32339
7.543715 3.3295784000000004
7.544714 3.3356581000000003
7.545714 3.3416212
7.546714 3.3474598
7.547714 3.3531696
7.548714 3.3587488999999997
7.549714 3.3642005000000004
7.550714 3.3695277000000003
7.551714 3.3747333999999998
7.552714 3.3798184
7.553714 3.3847826999999997
7.554714 3.389626
7.555714 3.3943493
7.556714 3.398956
7.557714 3.4034505
7.558714 3.4078378
7.559714 3.4121197
7.560714 3.4162939000000003
7.561714 3.4203540999999995
7.562714 3.4242921
7.563715 3.4280999999999997
7.564714 3.4317728
7.565714 3.4353092000000003
7.566714 3.4387127000000004
7.567714 3.4419879
7.568714 3.4451403
7.569714 3.4481734
7.570714 3.4510877000000004
7.571714 3.4538824000000004
7.572714 3.4565564
7.573714 3.4591100999999997
7.574714 3.4615442000000005
7.575714 3.4638601999999996
7.576715 3.4660588999999997
7.577714 3.4681379999999997
7.578714 3.470093
7.579714 3.4719184
7.580714 3.4736086
7.581714 3.4751609
7.582714 3.4765769000000004
7.583714 3.4778610000000003
7.584714 3.4790202999999997
7.585714 3.4800611000000004
7.586714 3.4809873
7.587714 3.4817994
7.588714 3.4824952
7.589714 3.4830715999999997
7.590714 3.4835252999999997
7.591714 3.4838542
7.592714 3.4840573
7.593714 3.4841336
7.594714 3.4840815
7.595714 3.4838978
7.596714 3.4835786
7.597714 3.4831211
7.598714 3.4825246999999995
7.599714 3.4817923
7.600714 3.4809291
7.601714 3.4799423000000003
7.602714 3.4788373999999997
7.603714 3.4776176999999997
7.604714 3.476283
7.605714 3.4748301
7.606714 3.473255
7.607714 3.4715541
7.608714 3.469725
7.609715 3.4677676999999996
7.610714 3.4656826
7.611714 3.4634698
7.612714 3.4611285
7.613714 3.4586571000000004
7.614714 3.4560546
7.615714 3.4533210000000003
7.616714 3.4504589
7.617714 3.4474719
7.618714 3.4443653999999997
7.619714 3.4411422999999997
7.620714 3.4378029
7.621714 3.4343451
7.622715 3.430764
7.623714 3.427054
7.624714 3.4232117
7.625714 3.4192356999999998
7.626714 3.4151271
7.627714 3.4108885
7.628714 3.4065228000000003
7.629714 3.4020311999999997
7.630714 3.3974137
7.631714 3.3926698999999996
7.632714 3.3877995000000003
7.633714 3.3828039
7.634714 3.3776857000000002
7.635714 3.3724486999999996
7.636714 3.3670947
7.637714 3.3616241
7.638714 3.3560347
7.639714 3.3503219
7.640714 3.3444814000000003
7.641714 3.3385102
7.642715 3.3324089
7.643714 3.3261802
7.644714 3.3198293
7.645714 3.31336
7.646714 3.3067748
7.647714 3.3000733999999996
7.648714 3.2932531000000003
7.649714 3.286311
7.650714 3.2792456
7.651714 3.2720566
7.652714 3.2647456999999998
7.653714 3.2573149000000003
7.654714 3.2497644
7.655715 3.2420933
7.656714 3.2342985
7.657714 3.2263770999999997
7.658714 3.2183274999999996
7.659714 3.2101512
7.660714 3.201852
7.661714 3.1934362000000003
7.662714 3.1849089999999998
7.663714 3.1762737999999997
7.664714 3.1675305000000002
7.665714 3.1586755
7.666714 3.1497043000000002
7.667714 3.1406126999999997
7.668715 3.1313993
7.669714 3.122065
7.670714 3.1126125
7.671714 3.1030446
7.672714 3.0933628
7.673714 3.0835662
7.674714 3.0736526
7.675714 3.0636200999999996
7.676714 3.0534683
7.677714 3.0431996999999997
7.678714 3.032819
7.679714 3.0223312
7.680714 3.0117393999999997
7.681714 3.0010434
7.682714 2.9902397
7.683714 2.9793225
7.684714 2.9682869
7.685714 2.9571305999999997
7.686714 2.9458547
7.687714 2.9344639
7.688715 2.9229639
7.689714 2.9113596
7.690714 2.8996533
7.691714 2.8878437
7.692714 2.875928
7.693714 2.8639037
7.694714 2.8517701
7.695714 2.8395291
7.696714 2.8271845
7.697714 2.8147396000000002
7.698714 2.8021958
7.699714 2.789551
7.700714 2.7768008
7.701715 2.7639402
7.702714 2.7509663
7.703714 2.7378801
7.704714 2.7246863
7.705714 2.7113921999999997
7.706714 2.6980046
7.707714 2.6845274
7.708714 2.6709599
7.709714 2.657298
7.710714 2.6435358
7.711714 2.6296694
7.712714 2.6156975
7.713714 2.6016224
7.714714 2.587449
7.715714 2.5731811
7.716714 2.5588209
7.717714 2.5443669
7.718714 2.529816
7.719714 2.5151651
7.720714 2.5004143
7.721714 2.485567
7.722714 2.4706293
7.723714 2.4556082
7.724714 2.4405080999999997
7.725714 2.4253288
7.726714 2.4100656000000003
7.727714 2.3947109
7.728714 2.3792578
7.729714 2.363703
7.730714 2.3480482
7.731714 2.3322992
7.732714 2.3164634
7.733714 2.3005465
7.734715 2.2845509
7.735714 2.2684749
7.736714 2.252315
7.737714 2.2360682
7.738714 2.2197347
7.739714 2.2033174
7.740714 2.1868212000000002
7.741714 2.1702506
7.742714 2.1536065
7.743714 2.1368859000000002
7.744714 2.1200825
7.745714 2.1031898
7.746714 2.0862045
7.747715 2.0691283
7.748714 2.0519681000000003
7.749714 2.0347336
7.750714 2.0174334
7.751714 2.000072
7.752714 1.9826492
7.753714 1.9651601
7.754714 1.9475981999999998
7.755714 1.9299585000000001
7.756714 1.9122399
7.757714 1.8944450000000002
7.758714 1.8765774999999998
7.759714 1.8586406
7.760714 1.8406346
7.761714 1.8225567000000003
7.762714 1.804403
7.763714 1.7861713000000001
7.764714 1.7678631
7.765714 1.7494852
7.766714 1.7310465000000002
7.767715 1.7125564
7.768714 1.6940199
7.769714 1.6754368
7.770714 1.6568013
7.771714 1.6381042
7.772714 1.6193379
7.773714 1.6004981000000003
7.774714 1.5815860000000002
7.775714 1.5626062
7.776714 1.5435647000000001
7.777714 1.5244663
7.778714 1.5053126
7.779714 1.4861029
7.780715 1.4668358
7.781714 1.4475117
7.782714 1.428134
7.783714 1.4087087
7.784714 1.3892417000000001
7.785714 1.3697364
7.786714 1.3501914
7.787714 1.3306004999999999
7.788714 1.3109544
7.789714 1.2912447
7.790714 1.2714666
7.791714 1.2516213999999999
7.792714 1.2317151
7.793715 1.2117568
7.794714 1.1917551
7.795714 1.1717157
7.796714 1.1516403
7.797714 1.1315283
7.798714 1.1113781999999999
7.799714 1.0911898999999998
7.800714 1.0709651
7.801714 1.0507065
7.802714 1.0304159
7.803714 1.0100923
7.804714 0.9897313099999999
7.805714 0.9693265
7.806714 0.9488719499999999
7.807714 0.9283649700000001
7.808714 0.90780789
7.809714 0.88720769
7.810714 0.86657405
7.811714 0.8459160099999999
7.812714 0.82523935
7.813715 0.8045452599999999
7.814714 0.7838307900000001
7.815714 0.7630908399999999
7.816714 0.74232081
7.817714 0.72151804
7.818714 0.70068212
7.819714 0.67981388
7.820714 0.65891393
7.821714 0.63798157
7.822714 0.61701518
7.823714 0.59601348
7.824714 0.57497732
7.825714 0.55391095
7.826715 0.53282161
7.827714 0.51171817
7.828714 0.49060815999999996
7.829714 0.46949568
7.830714 0.44837994999999997
7.831714 0.42725587
7.832714 0.40611620000000004
7.833714 0.38495411
7.834714 0.36376533
7.835714 0.34254899
7.836714 0.32130706
7.837714 0.30004291
7.838714 0.27875985999999997
7.839714 0.2574604
7.840714 0.2361465
7.841714 0.21482054
7.842714 0.19348613
7.843714 0.17214819
7.844714 0.15081191
7.845714 0.12948097
7.846714 0.10815591
7.847714 0.08683334999999999
7.848714 0.06550673900000001
7.849714 0.044168392
7.850714 0.022812068
7.851714 0.0014350689
7.852714 -0.019960951
7.853714 -0.041370702
7.854714 -0.06278709
7.855714 -0.084203313
7.856714 -0.10561428
7.857714 -0.12701702
7.858714 -0.14841000999999998
7.859715 -0.16979224
7.860714 -0.19116255000000001
7.861714 -0.21251989999999998
7.862714 -0.23386418
7.863714 -0.25519738000000003
7.864714 -0.27652399
7.865714 -0.29785023
7.866714 -0.31918236
7.867714 -0.34052432
7.868714 -0.36187598
7.869714 -0.38323264999999995
7.870714 -0.40458617999999996
7.871714 -0.42592725000000003
7.872715 -0.44724797000000005
7.873714 -0.46854382
7.874714 -0.48981392999999995
7.875714 -0.51106028
7.876714 -0.53228606
7.877714 -0.5534940399999999
7.878714 -0.57468596
7.879714 -0.5958626499999999
7.880714 -0.61702523
7.881714 -0.63817571
7.882714 -0.65931706
7.883714 -0.68045189
7.884714 -0.7015809399999999
7.885714 -0.72270148
7.886714 -0.74380687
7.887714 -0.76488783
7.888714 -0.78593493
7.889714 -0.80694156
7.890714 -0.8279057200000001
7.891714 -0.84883068
7.892715 -0.86972313
7.893714 -0.8905909999999999
7.894714 -0.91144051
7.895714 -0.9322745699999999
7.896714 -0.9530928
7.897714 -0.97389286
7.898714 -0.99467207
7.899714 -1.0154288
7.900714 -1.0361624
7.901714 -1.0568717
7.902714 -1.0775541
7.903714 -1.0982039000000001
7.904714 -1.1188136
7.905715 -1.1393758
7.906714 -1.1598853
7.907714 -1.1803426000000001
7.908714 -1.2007531
7.909714 -1.2211262999999999
7.910714 -1.2414723
7.911714 -1.2617981999999999
7.912714 -1.282106
7.913714 -1.3023918
7.914714 -1.3226483
7.915714 -1.3428669
7.916714 -1.3630414
7.917714 -1.3831687000000001
7.918715 -1.4032483
7.919714 -1.4232807
7.920714 -1.4432648
7.921714 -1.4631979
7.922714 -1.483076
7.923714 -1.5028963
7.924714 -1.5226597
7.925714 -1.5423718
7.926714 -1.5620419
7.927714 -1.5816802
7.928714 -1.6012939
7.929714 -1.6208837
7.930714 -1.6404440999999998
7.931714 -1.659964
7.932714 -1.6794320000000003
7.933714 -1.6988389
7.934714 -1.7181814
7.935714 -1.7374612
7.936714 -1.7566836
7.937714 -1.7758533
7.938715 -1.7949726
7.939714 -1.8140402
7.940714 -1.8330526999999999
7.941714 -1.852008
7.942714 -1.8709061999999999
7.943714 -1.889752
7.944714 -1.9085515000000002
7.945714 -1.9273097
7.946714 -1.9460265
7.947714 -1.9646961
7.948714 -1.9833074999999998
7.949714 -2.0018485999999998
7.950714 -2.0203108000000003
7.951715 -2.0386919
7.952714 -2.0569971
7.953714 -2.0752367
7.954714 -2.0934215
7.955714 -2.1115592
7.956714 -2.1296513999999998
7.957714 -2.1476943
7.958714 -2.1656815
7.959714 -2.1836078
7.960714 -2.2014711
7.961714 -2.2192730000000003
7.962714 -2.2370165
7.963714 -2.2547029
7.964714 -2.2723287
7.965714 -2.2898866
7.966714 -2.3073666
7.967714 -2.3247611
7.968714 -2.3420682000000004
7.969714 -2.3592936
7.970714 -2.3764482
7.971714 -2.3935445
7.972714 -2.4105918
7.973714 -2.4275925
7.974714 -2.4445415
7.975714 -2.4614284
7.976714 -2.4782427
7.977714 -2.4949769
7.978714 -2.5116293
7.979714 -2.5282027
7.980714 -2.5447018
7.981714 -2.5611294
7.982714 -2.577485
7.983714 -2.5937641
7.984715 -2.609962
7.985714 -2.6260769
7.986714 -2.6421119
7.987714 -2.6580751
7.988714 -2.6739769
7.989714 -2.6898252
7.990714 -2.7056217
7.991714 -2.7213607
7.992714 -2.7370302
7.993714 -2.7526166
7.994714 -2.7681094
7.995714 -2.7835041
7.996714 -2.7988037
7.997715 -2.8140156999999997
7.998714 -2.8291486
7.999714 -2.8442075
8.000714 -2.8591935
8.001715 -2.8741037
8.002714 -2.8889347
8.003715 -2.903685
8.004714 -2.918357
8.005714 -2.9329563
8.006714 -2.9474879
8.007714 -2.9619539
8.008715 -2.9763507000000002
8.009714 -2.9906694000000003
8.010715 -3.0048989
8.011714 -3.0190298
8.012714 -3.0330586999999998
8.013714 -3.0469891
8.014714 -3.0608298
8.015715 -3.0745921999999997
8.016714 -3.0882852
8.017715 -3.1019125
8.018714 -3.1154722
8.019714 -3.1289577
8.020715 -3.1423624999999995
8.021714 -3.1556811
8.022715 -3.1689125999999996
8.023714 -3.1820584
8.024714 -3.1951203999999995
8.025714 -3.2080982000000002
8.026714 -3.2209884
8.027715 -3.2337852
8.028714 -3.2464835999999995
8.029715 -3.2590809999999997
8.030714 -3.2715805000000002
8.031714 -3.2839898
8.032714 -3.2963194000000002
8.033714 -3.3085785999999997
8.034715 -3.3207717999999997
8.035714 -3.332898
8.036715 -3.3449505
8.037714 -3.3569193999999998
8.038714 -3.3687964
8.039714 -3.3805761
8.040714 -3.3922583
8.041715 -3.4038462
8.042714 -3.4153435
8.043715 -3.4267529999999997
8.044714 -3.4380749
8.045714 -3.4493074
8.046714 -3.4604482
8.047714 -3.4714974
8.048715 -3.4824576000000005
8.049714 -3.4933336
8.050714 -3.5041298999999997
8.051714 -3.514849
8.052714 -3.5254892000000004
8.053715 -3.5360448000000004
8.054714 -3.5465069000000002
8.055715 -3.5568681
8.056714 -3.5671234000000003
8.057714 -3.5772733
8.058714 -3.5873231
8.059714 -3.5972808
8.060715 -3.6071543
8.061714 -3.6169488
8.062715 -3.6266662
8.063714 -3.6363047
8.064714 -3.6458611000000003
8.065714 -3.6553326999999998
8.066714 -3.6647174999999996
8.067715 -3.6740147
8.068714 -3.6832243
8.069715 -3.6923448999999997
8.070714 -3.7013735999999997
8.071714 -3.7103053
8.072714 -3.7191361
8.073714 -3.7278634
8.074715 -3.7364885
8.075714 -3.7450165
8.076715 -3.7534546000000004
8.077714 -3.7618112000000004
8.078714 -3.7700914
8.079714 -3.7782970999999996
8.080714 -3.7864253
8.081715 -3.7944701
8.082714 -3.8024246999999995
8.083714 -3.8102832
8.084714 -3.8180426000000005
8.085714 -3.8257021
8.086715 -3.8332634
8.087714 -3.8407285
8.088715 -3.8480993
8.089714 -3.8553778
8.090714 -3.8625649999999996
8.091714 -3.8696632
8.092714 -3.8766757
8.093715 -3.8836066000000002
8.094714 -3.8904596
8.095715 -3.8972363000000003
8.096714 -3.9039355
8.097714 -3.9105527
8.098714 -3.9170805000000004
8.099714 -3.9235108
8.100715 -3.9298374
8.101714 -3.9360575
8.102715 -3.9421715
8.103714 -3.9481840999999998
8.104714 -3.9541014
8.105714 -3.9599298999999997
8.106714 -3.9656751
8.107715 -3.9713401000000004
8.108714 -3.9769270000000003
8.109715 -3.9824358999999996
8.110714 -3.9878663000000003
8.111714 -3.9932165
8.112714 -3.9984837000000004
8.113714 -4.0036641
8.114715 -4.008752899999999
8.115714 -4.013745500000001
8.116714 -4.0186375000000005
8.117714 -4.0234271
8.118714 -4.028114700000001
8.119715 -4.0327042
8.120714 -4.0372014
8.121715 -4.0416133
8.122714 -4.0459465
8.123714 -4.0502056
8.124714 -4.0543925000000005
8.125714 -4.0585056
8.126715 -4.062541599999999
8.127714 -4.066495199999999
8.128715 -4.0703602
8.129714 -4.074131
8.130714 -4.0778033
8.131714 -4.0813748
8.132714 -4.0848449
8.133715 -4.0882155000000004
8.134714 -4.0914912
8.135715 -4.0946774
8.136714 -4.0977802
8.137714 -4.1008055
8.138714 -4.1037577999999995
8.139714 -4.1066393
8.140715 -4.1094504
8.141714 -4.112188499999999
8.142715 -4.1148495
8.143714 -4.1174278
8.144714 -4.119917399999999
8.145715 -4.1223124
8.146714 -4.1246079
8.147715 -4.1268017
8.148714 -4.128895
8.149714 -4.1308913
8.150714 -4.1327972
8.151714 -4.1346211
8.152715 -4.1363709
8.153714 -4.138052500000001
8.154715 -4.1396681
8.155714 -4.141217500000001
8.156714 -4.1426957
8.157714 -4.1440971
8.158714 -4.1454151
8.159715 -4.146644800000001
8.160714 -4.1477822
8.161715 -4.1488253
8.162714 -4.1497737
8.163714 -4.1506283
8.164714 -4.1513909
8.165714 -4.1520651
8.166715 -4.1526567
8.167714 -4.153173000000001
8.168715 -4.1536219
8.169714 -4.1540094
8.170714 -4.1543379
8.171714 -4.1546058
8.172714 -4.1548061999999994
8.173715 -4.1549295
8.174714 -4.1549657
8.175714 -4.1549064
8.176714 -4.1547477
8.177714 -4.1544907
8.178715 -4.1541398
8.179714 -4.1537017
8.180715 -4.1531831
8.181714 -4.1525893
8.182714 -4.1519251
8.183714 -4.1511934
8.184714 -4.1503977
8.185715 -4.1495401
8.186714 -4.1486219
8.187715 -4.1476421
8.188714 -4.146596000000001
8.189714 -4.1454755
8.190714 -4.14427
8.191714 -4.1429698
8.192715 -4.1415691
8.193714 -4.1400675
8.194715 -4.1384708
8.195714 -4.1367892
8.196714 -4.1350346
8.197714 -4.1332173999999995
8.198714 -4.131344
8.199715 -4.1294154
8.200714 -4.1274294000000005
8.201715 -4.125382
8.202714 -4.123268599999999
8.203714 -4.1210856
8.204714 -4.11883
8.205714 -4.1164979
8.206715 -4.1140847
8.207714 -4.1115854
8.208714 -4.1089956
8.209714 -4.1063141
8.210714 -4.103544
8.211715 -4.1006941
8.212714 -4.0977761
8.213715 -4.0948022
8.214714 -4.091781
8.215714 -4.0887155
8.216714 -4.0856022
8.217714 -4.0824324
8.218715 -4.0791951
8.219714 -4.075880300000001
8.220715 -4.0724818
8.221714 -4.0689968
8.222714 -4.065426400000001
8.223714 -4.0617727
8.224714 -4.0580384
8.225715 -4.054226
8.226714 -4.0503386
8.227715 -4.0463813
8.228714 -4.0423609
8.229714 -4.0382858
8.230714 -4.0341634
8.231714 -4.0299982
8.232715 -4.025789
8.233714 -4.0215287
8.234715 -4.0172063
8.235714 -4.0128089
8.236714 -4.0083263
8.237714 -4.0037538999999995
8.238714 -3.9990924
8.239715 -3.9943486
8.240714 -3.9895311
8.241714 -3.9846495
8.242714 -3.9797105
8.243714 -3.9747185999999997
8.244715 -3.9696753
8.245714 -3.9645821
8.246715 -3.9594389
8.247714 -3.9542463
8.248714 -3.9490022
8.249714 -3.9437026
8.250714 -3.9383403999999995
8.251715 -3.9329067
8.252714 -3.9273929
8.253715 -3.9217929999999996
8.254714 -3.9161071
8.255714 -3.9103407
8.256714 -3.9045036
8.257714 -3.8986087000000005
8.258715 -3.8926672000000004
8.259714 -3.8866866
8.260715 -3.8806688
8.261714 -3.8746115
8.262714 -3.8685091
8.263714 -3.8623545000000004
8.264714 -3.8561419
8.265715 -3.8498662
8.266714 -3.8435243
8.267715 -3.8371123
8.268714 -3.8306280999999998
8.269714 -3.8240694
8.270715 -3.8174365000000003
8.271714 -3.8107328000000003
8.272715 -3.8039647000000003
8.273714 -3.7971410999999997
8.274714 -3.7902717000000004
8.275714 -3.7833642000000003
8.276714 -3.7764218
8.277715 -3.7694428
8.278714 -3.7624206
8.279715 -3.7553456
8.280714 -3.7482086999999997
8.281714 -3.7410025
8.282714 -3.7337236000000003
8.283714 -3.7263732000000003
8.284715 -3.7189543
8.285714 -3.7114716999999997
8.286715 -3.703931
8.287714 -3.6963365999999995
8.288714 -3.6886929999999998
8.289714 -3.6810044
8.290714 -3.6732748
8.291715 -3.6655076
8.292714 -3.6577035
8.293715 -3.6498602
8.294714 -3.6419723
8.295714 -3.6340315
8.296714 -3.6260288000000003
8.297714 -3.6179569000000003
8.298715 -3.6098107999999995
8.299714 -3.6015912999999995
8.300714 -3.5933033000000005
8.301714 -3.5849549
8.302714 -3.5765550999999998
8.303715 -3.5681121000000005
8.304714 -3.5596315000000005
8.305715 -3.5511155000000003
8.306714 -3.5425641
8.307714 -3.5339758
8.308714 -3.5253469
8.309714 -3.516674
8.310715 -3.5079524
8.311714 -3.4991771
8.312715 -3.4903429
8.313714 -3.4814455
8.314714 -3.4724824
8.315714 -3.4634541999999997
8.316714 -3.4543644999999996
8.317715 -3.4452206999999997
8.318714 -3.4360316
8.319715 -3.4268044
8.320714 -3.4175448
8.321714 -3.4082546999999996
8.322714 -3.3989317999999997
8.323714 -3.3895709000000003
8.324715 -3.3801655999999998
8.325714 -3.3707101
8.326715 -3.3611994
8.327714 -3.3516299
8.328714 -3.3420004000000003
8.329714 -3.3323104999999997
8.330714 -3.3225622
8.331715 -3.3127584000000003
8.332714 -3.3029034999999998
8.333714 -3.2930035
8.334714 -3.2830652000000002
8.335714 -3.2730941
8.336715 -3.2630935
8.337714 -3.2530642999999997
8.338715 -3.2430034000000005
8.339714 -3.2329049
8.340714 -3.2227617
8.341714 -3.2125670000000004
8.342714 -3.2023162000000003
8.343715 -3.1920068
8.344714 -3.1816392999999996
8.345715 -3.1712163
8.346714 -3.1607415999999997
8.347714 -3.1502190999999997
8.348714 -3.1396538
8.349714 -3.1290497999999998
8.350715 -3.1184111
8.351714 -3.1077405
8.352715 -3.0970391
8.353714 -3.0863052
8.354714 -3.0755352
8.355714 -3.0647233
8.356714 -3.0538632
8.357715 -3.0429494000000004
8.358714 -3.0319791
8.359715 -3.0209526
8.360714 -3.0098732999999998
8.361714 -2.998746
8.362714 -2.9875768000000003
8.363714 -2.9763706
8.364715 -2.9651308000000003
8.365714 -2.9538596
8.366714 -2.9425574
8.367714 -2.931224
8.368714 -2.9198576
8.369715 -2.9084556
8.370714 -2.8970141000000003
8.371715 -2.8855283
8.372714 -2.8739925
8.373714 -2.8624024
8.374714 -2.8507559
8.375714 -2.8390544
8.376715 -2.8273029000000003
8.377714 -2.8155088000000004
8.378715 -2.8036799
8.379714 -2.7918222999999998
8.380714 -2.7799388
8.381714 -2.7680293000000002
8.382714 -2.7560905
8.383715 -2.7441183000000002
8.384714 -2.7321087
8.385715 -2.7200583
8.386714 -2.7079647
8.387714 -2.6958257
8.388714 -2.6836393
8.389714 -2.6714036
8.390715 -2.6591176
8.391714 -2.6467821
8.392715 -2.6344007
8.393714 -2.62198
8.394714 -2.6095277
8.395715 -2.5970506
8.396714 -2.5845524
8.397715 -2.5720324
8.398714 -2.5594856999999998
8.399714 -2.5469046
8.400714 -2.5342815
8.401714 -2.5216104
8.402715 -2.5088895
8.403714 -2.4961194
8.404715 -2.4833027
8.405714 -2.4704428
8.406714 -2.457542
8.407714 -2.4446018
8.408714 -2.431624
8.409715 -2.418611
8.410714 -2.4055668999999997
8.411715 -2.3924964
8.412714 -2.3794029
8.413714 -2.3662873
8.414714 -2.3531461
8.415714 -2.3399726
8.416715 -2.3267576
8.417714 -2.3134932
8.418715 -2.3001745000000002
8.419714 -2.2868022
8.420714 -2.2733811
8.421714 -2.259919
8.422714 -2.2464233
8.423715 -2.2328988
8.424714 -2.2193478
8.425714 -2.2057699
8.426714 -2.1921633
8.427714 -2.1785267
8.428715 -2.1648601
8.429714 -2.1511637
8.430715 -2.1374369
8.431714 -2.123677
8.432714 -2.1098789
8.433714 -2.0960362999999997
8.434714 -2.0821439
8.435715 -2.0682003
8.436714 -2.0542085
8.437715 -2.0401759
8.438714 -2.026112
8.439714 -2.0120258
8.440714 -1.9979222
8.441714 -1.9838015
8.442715 -1.9696590999999999
8.443714 -1.9554887
8.444715 -1.9412838000000001
8.445714 -1.9270401
8.446714 -1.9127563
8.447714 -1.8984325
8.448714 -1.8840695
8.449715 -1.8696673000000001
8.450714 -1.8552246000000001
8.451715 -1.8407401
8.452714 -1.8262142
8.453714 -1.8116503999999998
8.454714 -1.7970547
8.455714 -1.7824346000000002
8.456715 -1.7677966999999999
8.457714 -1.7531430000000001
8.458714 -1.7384714
8.459714 -1.7237747
8.460714 -1.7090434
8.461715 -1.6942690999999999
8.462714 -1.6794467
8.463715 -1.6645759
8.464714 -1.6496602
8.465714 -1.6347058
8.466714 -1.6197182
8.467714 -1.6047016
8.468715 -1.5896576
8.469714 -1.5745867
8.470715 -1.5594897
8.471714 -1.5443682
8.472714 -1.5292245
8.473714 -1.5140603000000001
8.474714 -1.4988751
8.475715 -1.483665
8.476714 -1.468423
8.477715 -1.4531406
8.478714 -1.4378107
8.479714 -1.4224303
8.480714 -1.4070015999999999
8.481714 -1.3915315
8.482715 -1.3760297
8.483714 -1.360505
8.484715 -1.3449637
8.485714 -1.3294076
8.486714 -1.3138345
8.487714 -1.2982402
8.488714 -1.2826203
8.489715 -1.2669712
8.490714 -1.2512907
8.491714 -1.235577
8.492714 -1.2198276
8.493714 -1.2040392
8.494715 -1.1882082999999999
8.495714 -1.1723323
8.496715 -1.156412
8.497714 -1.1404521
8.498714 -1.124461
8.499714 -1.1084488
8.500714 -1.0924241
8.501715 -1.0763917
8.502714 -1.060351
8.503715 -1.0442963
8.504714 -1.0282187999999999
8.505714 -1.0121094000000002
8.506714 -0.9959613900000001
8.507714 -0.97977109
8.508715 -0.96353833
8.509714 -0.9472649499999999
8.510715 -0.9309533099999999
8.511714 -0.91460571
8.512714 -0.8982243900000001
8.513714 -0.88181235
8.514714 -0.8653740400000001
8.515715 -0.8489155199999999
8.516714 -0.83244303
8.517715 -0.8159611400000001
8.518714 -0.7994707699999999
8.519714 -0.7829681
8.520715 -0.76644486
8.521714 -0.74989065
8.522715 -0.73329592
8.523714 -0.71665477
8.524714 -0.69996649
8.525714 -0.68323533
8.526714 -0.6664686799999999
8.527715 -0.6496747500000001
8.528714 -0.63286033
8.529715 -0.61602988
8.530714 -0.59918566
8.531714 -0.58232849
8.532714 -0.56545874
8.533714 -0.54857638
8.534715 -0.53168028
8.535714 -0.51476723
8.536715 -0.49783122
8.537714 -0.48086409999999996
8.538714 -0.46385727000000004
8.539714 -0.44680429
8.540714 -0.42970325
8.541715 -0.41255788
8.542714 -0.39537689
8.543715 -0.37817161
8.544714 -0.36095292
8.545714 -0.34372841
8.546714 -0.32650092999999997
8.547714 -0.30926885
8.548715 -0.29202757999999995
8.549714 -0.27477152
8.550714 -0.25749549
8.551714 -0.24019519
8.552714 -0.22286691
8.553715 -0.20550680000000002
8.554714 -0.18811097
8.555715 -0.17067621
8.556714 -0.15320163
8.557714 -0.13569014
8.558714 -0.11814898
8.559714 -0.10058872
8.560715 -0.083020679
8.561714 -0.065453781
8.562715 -0.047891846
8.563714 -0.030332513
8.564714 -0.012768139999999999
8.565714 0.004811694500000001
8.566714 0.022417129
8.567715 0.040055573
8.568714 0.057730661
8.569715 0.07544269299999999
8.570714 0.09318993
8.571714 0.11096980999999999
8.572714 0.12877940000000002
8.573714 0.14661493
8.574715 0.16447101
8.575714 0.18234022
8.576715 0.20021397999999999
8.577714 0.2180845
8.578714 0.23594750000000003
8.579714 0.25380419
8.580714 0.27166179
8.581715 0.28953198
8.582714 0.30742767000000004
8.583714 0.32535928999999997
8.584714 0.34333197
8.585714 0.36134466
8.586715 0.37939125
8.587714 0.3974631
8.588715 0.41555166
8.589714 0.43365029
8.590714 0.45175445
8.591714 0.46986112999999996
8.592714 0.48796763
8.593715 0.50607137
8.594714 0.52417074
8.595715 0.5422666700000001
8.596714 0.56036408
8.597714 0.5784720600000001
8.598714 0.59660245
8.599714 0.6147664500000001
8.600715 0.6329712000000001
8.601714 0.65121702
8.602715 0.66949716
8.603714 0.6877995100000001
8.604714 0.70611024
8.605714 0.72441772
8.606714 0.74271518
8.607715 0.76100118
8.608714 0.77927844
8.609715 0.7975515000000001
8.610714 0.8158246100000001
8.611714 0.83410116
8.612714 0.85238433
8.613714 0.8706782
8.614715 0.8889885599999999
8.615714 0.90732239
8.616714 0.92568565
8.617714 0.9440805800000001
8.618714 0.9625037200000001
8.619715 0.9809452999999999
8.620714 0.99939145
8.621715 1.017828
8.622714 1.0362448
8.623714 1.0546384
8.624714 1.073013
8.625714 1.0913779000000001
8.626715 1.1097446
8.627714 1.1281228
8.628715 1.146518
8.629714 1.1649317
8.630714 1.1833631
8.631714 1.2018104
8.632714 1.2202728
8.633715 1.2387496
8.634714 1.2572396
8.635715 1.2757379
8.636714 1.2942364
8.637714 1.3127246000000001
8.638714 1.3311921
8.639714 1.3496324
8.640715 1.3680461
8.641714 1.386441
8.642715 1.4048303
8.643714 1.4232284
8.644714 1.4416466
8.645715 1.4600894999999998
8.646714 1.4785552
8.647715 1.4970363
8.648714 1.5155236
8.649714 1.5340093000000001
8.650714 1.5524883
8.651714 1.5709585000000001
8.652715 1.5894186000000001
8.653714 1.6078666
8.654715 1.6262988999999999
8.655714 1.6447113999999998
8.656714 1.6631017000000001
8.657714 1.6814716
8.658714 1.6998284999999997
8.659715 1.7181834
8.660714 1.7365485
8.661715 1.7549325
8.662714 1.7733375
8.663714 1.7917577
8.664714 1.8101817
8.665714 1.8285954
8.666715 1.8469871999999998
8.667714 1.8653505000000001
8.668715 1.8836848
8.669714 1.9019943000000001
8.670714 1.9202841
8.671714 1.9385586
8.672714 1.9568194
8.673715 1.9750664000000002
8.674714 1.9932996
8.675714 2.0115214999999997
8.676714 2.0297373
8.677714 2.0479532000000003
8.678715 2.0661745
8.679714 2.0844020000000003
8.680715 2.1026302
8.681714 2.1208486
8.682714 2.1390438
8.683714 2.157205
8.684714 2.1753268
8.685715 2.1934113
8.686714 2.2114664
8.687715 2.2295032
8.688714 2.2475306
8.689714 2.2655534
8.690714 2.2835709
8.691714 2.3015790000000003
8.692715 2.3195725
8.693714 2.3375478000000003
8.694715 2.3555042000000004
8.695714 2.3734432
8.696714 2.3913653999999998
8.697714 2.4092687
8.698714 2.4271472999999997
8.699715 2.4449931
8.700714 2.4627985000000003
8.701715 2.4805601999999998
8.702714 2.498281
8.703714 2.5159698
8.704714 2.5336388000000003
8.705714 2.5512991
8.706715 2.5689567
8.707714 2.5866100999999997
8.708714 2.6042517000000003
8.709714 2.6218712
8.710714 2.6394587
8.711715 2.6570085
8.712714 2.6745198
8.713715 2.6919955
8.714714 2.7094385
8.715714 2.7268497
8.716714 2.7442271000000003
8.717714 2.7615665000000003
8.718715 2.7788646999999997
8.719714 2.7961224
8.720715 2.8133452
8.721714 2.8305415
8.722714 2.8477205
8.723714 2.8648874
8.724714 2.8820407
8.725715 2.8991723
8.726714 2.9162700999999998
8.727715 2.9333221
8.728714 2.9503204000000003
8.729714 2.9672638
8.730714 2.984157
8.731714 3.0010076
8.732715 3.0178223
8.733714 3.0346042
8.734715 3.0513521
8.735714 3.0680625
8.736714 3.0847322
8.737714 3.1013608
8.738714 3.1179518
8.739715 3.1345107
8.740714 3.1510413
8.741714 3.1675436
8.742714 3.184012
8.743714 3.2004364
8.744715 3.2168057
8.745714 3.2331119999999998
8.746715 3.2493535
8.747714 3.2655351
8.748714 3.2816656
8.749714 3.2977547000000005
8.750714 3.3138081
8.751715 3.3298269
8.752714 3.3458065
8.753715 3.3617415
8.754714 3.3776265
8.755714 3.3934601
8.756714 3.4092448999999996
8.757714 3.4249842000000004
8.758715 3.4406806999999997
8.759714 3.4563333000000003
8.760715 3.4719358999999996
8.761714 3.4874808
8.762714 3.5029609
8.763714 3.5183735
8.764714 3.5337216999999996
8.765715 3.5490129
8.766714 3.5642557
8.767715 3.5794560000000004
8.768714 3.5946157
8.769714 3.6097307
8.770715 3.6247930999999998
8.771714 3.639796
8.772715 3.6547344
8.773714 3.6696079999999998
8.774714 3.6844198
8.775714 3.6991734
8.776714 3.7138708
8.777715 3.7285107999999996
8.778714 3.7430885999999997
8.779715 3.7575989999999995
8.780714 3.7720382
8.781714 3.786407
8.782714 3.8007099
8.783714 3.8149543
8.784715 3.8291458
8.785714 3.8432874
8.786715 3.8573768
8.787714 3.8714080999999996
8.788714 3.8853742
8.789714 3.8992696000000002
8.790714 3.9130922
8.791715 3.9268433999999997
8.792714 3.9405264000000004
8.793715 3.9541442000000004
8.794714 3.9676975000000003
8.795714 3.9811834999999998
8.796714 3.9945979
8.797714 4.0079363
8.798715 4.0211972
8.799714 4.0343824999999995
8.800714 4.0474966000000006
8.801714 4.0605443999999995
8.802714 4.0735293
8.803715 4.0864512
8.804714 4.0993068
8.805715 4.1120909
8.806714 4.1247979
8.807714 4.1374248
8.808714 4.1499715
8.809714 4.1624403999999995
8.810715 4.1748341
8.811714 4.187154
8.812715 4.1993994
8.813714 4.2115681
8.814714 4.2236567
8.815714 4.2356636000000005
8.816714 4.2475894
8.817715 4.2594366
8.818714 4.2712089
8.819715 4.2829093
8.820714 4.2945389
8.821714 4.3060955
8.822714 4.3175746
8.823714 4.328971699999999
8.824715 4.3402832
8.825714 4.3515068
8.826715 4.362642800000001
8.827714 4.3736923
8.828714 4.3846574
8.829714 4.3955378000000005
8.830714 4.4063333
8.831715 4.4170428
8.832714 4.4276651000000005
8.833714 4.4382006
8.834714 4.4486511
8.835714 4.4590190000000005
8.836715 4.469306
8.837714 4.4795126
8.838715 4.4896364
8.839714 4.4996742
8.840714 4.5096219
8.841714 4.5194753
8.842714 4.5292325
8.843715 4.5388933
8.844714 4.5484588
8.845715 4.557931099999999
8.846714 4.5673117
8.847714 4.5766018
8.848714 4.5858022
8.849714 4.594913099999999
8.850715 4.603935
8.851714 4.6128687
8.852715 4.6217147
8.853714 4.6304733
8.854714 4.6391424
8.855714 4.6477187
8.856714 4.6561982
8.857715 4.6645772
8.858714 4.6728522
8.859715 4.6810221
8.860714 4.6890877
8.861714 4.6970509
8.862714 4.704915
8.863714 4.712683
8.864715 4.7203563
8.865714 4.7279362
8.866714 4.7354233
8.867714 4.742818
8.868714 4.7501195
8.869715 4.7573276
8.870714 4.7644403
8.871715 4.771454599999999
8.872714 4.7783669
8.873714 4.785173
8.874714 4.7918696
8.875714 4.7984544
8.876715 4.8049282
8.877714 4.811294
8.878715 4.8175551
8.879714 4.823716
8.880714 4.8297789
8.881714 4.8357453
8.882714 4.8416149
8.883715 4.8473861
8.884714 4.8530571
8.885715 4.8586260999999995
8.886714 4.8640911000000004
8.887714 4.8694505999999995
8.888714 4.8747018
8.889714 4.8798411999999995
8.890715 4.8848655
8.891714 4.8897728
8.892715 4.8945624
8.893714 4.8992369
8.894714 4.9038008
8.895715 4.908259999999999
8.896714 4.9126197000000005
8.897715 4.9168825
8.898714 4.9210484999999995
8.899714 4.9251154
8.900714 4.9290784
8.901714 4.9329337
8.902715 4.9366776
8.903714 4.9403083
8.904715 4.9438249
8.905714 4.9472271999999995
8.906714 4.9505141
8.907714 4.9536835
8.908714 4.9567346
8.909715 4.9596671
8.910714 4.962483
8.911715 4.9651869
8.912714 4.9677841
8.913714 4.9702801
8.914714 4.9726766
8.915714 4.9749725
8.916715 4.9771629
8.917714 4.9792413
8.918715 4.981201100000001
8.919714 4.9830381
8.920714 4.9847513
8.921714 4.9863432
8.922714 4.9878165
8.923715 4.9891744000000005
8.924714 4.9904186
8.925714 4.9915489
8.926714 4.9925648
8.927714 4.9934667
8.928715 4.9942572
8.929714 4.99494
8.930715 4.9955186
8.931714 4.995995000000001
8.932714 4.9963672
8.933714 4.996629100000001
8.934714 4.9967729
8.935715 4.9967907
8.936714 4.9966779
8.937715 4.9964339
8.938714 4.9960632
8.939714 4.9955729
8.940714 4.9949691
8.941714 4.994256
8.942715 4.9934346
8.943714 4.9925033
8.944715 4.9914591
8.945714 4.9903013000000005
8.946714 4.9890302
8.947714 4.9876485
8.948714 4.9861573
8.949715 4.9845561
8.950714 4.9828406
8.951715 4.9810041
8.952714 4.9790394000000004
8.953714 4.9769423999999995
8.954714 4.9747135
8.955714 4.9723588
8.956715 4.9698867
8.957714 4.967306600000001
8.958714 4.964624
8.959714 4.9618404
8.960714 4.958953
8.961715 4.9559552
8.962714 4.9528419999999995
8.963715 4.9496099000000005
8.964714 4.946259
8.965714 4.9427908
8.966714 4.9392059
8.967714 4.935503799999999
8.968715 4.9316809
8.969714 4.9277321
8.970715 4.9236536
8.971714 4.9194459
8.972714 4.9151141
8.973714 4.9106661
8.974714 4.9061116
8.975715 4.9014565
8.976714 4.8967022
8.977715 4.8918444999999995
8.978714 4.8868749000000005
8.979714 4.8817854
8.980714 4.8765704
8.981714 4.8712287
8.982715 4.865763
8.983714 4.8601776
8.984715 4.8544761
8.985714 4.8486598
8.986714 4.8427273
8.987714 4.8366766
8.988714 4.8305072
8.989715 4.8242215
8.990714 4.8178252
8.991714 4.8113249
8.992714 4.8047252
8.993714 4.7980264
8.994715 4.7912235999999995
8.995714 4.7843086999999995
8.996715 4.777272
8.997714 4.7701068
8.998714 4.7628112
8.999714 4.7553889
9.000714 4.7478464
9.001715 4.740191299999999
9.002714 4.7324288999999995
9.003715 4.7245611
9.004714 4.7165867
9.005714 4.7085039
9.006714 4.7003116
9.007714 4.692010600000001
9.008715 4.6836037
9.009714 4.6750933
9.010715 4.666479300000001
9.011714 4.6577588
9.012714 4.648925
9.013714 4.6399709
9.014714 4.6308909
9.015715 4.6216838000000005
9.016714 4.6123538
9.017715 4.6029095
9.018714 4.5933601
9.019714 4.5837129999999995
9.020715 4.5739718
9.021714 4.5641359
9.022715 4.5542009000000006
9.023714 4.544162
9.024714 4.5340158
9.025714 4.5237605
9.026714 4.513396
9.027715 4.502923
9.028714 4.4923414
9.029715 4.4816487
9.030714 4.4708416
9.031714 4.459917900000001
9.032714 4.448878
9.033714 4.4377260000000005
9.034715 4.4264697
9.035714 4.4151172
9.036715 4.4036757
9.037714 4.3921486000000005
9.038714 4.3805342
9.039714 4.3688267000000005
9.040714 4.3570187
9.041715 4.3451034
9.042714 4.3330763
9.043715 4.3209367
9.044714 4.3086864
9.045714 4.2963281
9.046714 4.2838648
9.047714 4.2712978999999995
9.048715 4.2586286
9.049714 4.245857900000001
9.050714 4.2329893
9.051714 4.2200267
9.052714 4.2069759
9.053715 4.193840499999999
9.054714 4.1806225
9.055715 4.1673195000000005
9.056714 4.1539256
9.057714 4.1404337
9.058714 4.1268370999999995
9.059714 4.1131318
9.060715 4.0993173
9.061714 4.0853973
9.062715 4.071378
9.063714 4.0572651
9.064714 4.0430639
9.065714 4.0287774
9.066714 4.014406699999999
9.067715 3.9999522
9.068714 3.9854138999999997
9.069715 3.9707925
9.070714 3.9560883999999996
9.071714 3.9413009
9.072714 3.9264273000000003
9.073714 3.9114638999999998
9.074715 3.8964054999999997
9.075714 3.8812481
9.076715 3.8659889000000005
9.077714 3.8506296000000004
9.078714 3.8351741
9.079714 3.8196299000000002
9.080714 3.8040046000000003
9.081715 3.7883036000000003
9.082714 3.7725296
9.083714 3.7566829000000004
9.084714 3.7407611
9.085714 3.7247613
9.086715 3.7086807
9.087714 3.6925174
9.088715 3.6762707
9.089714 3.6599397999999996
9.090714 3.6435242999999997
9.091714 3.6270238000000004
9.092714 3.6104385000000003
9.093715 3.5937686
9.094714 3.5770169999999997
9.095715 3.560188
9.096714 3.5432870999999997
9.097714 3.5263199000000003
9.098714 3.5092898
9.099714 3.4921974000000002
9.100715 3.4750402
9.101714 3.4578132999999998
9.102715 3.4405119999999996
9.103714 3.4231313
9.104714 3.405669
9.105714 3.3881247000000005
9.106714 3.3705007
9.107715 3.3527995999999995
9.108714 3.3350251999999996
9.109715 3.3171799
9.110714 3.2992672
9.111714 3.2812897
9.112714 3.2632507
9.113714 3.2451532999999997
9.114715 3.2269996
9.115714 3.2087900000000005
9.116714 3.1905229999999998
9.117714 3.1721953
9.118714 3.1538025
9.119715 3.1353398999999995
9.120714 3.1168050999999997
9.121715 3.0981977
9.122714 3.0795198
9.123714 3.0607758
9.124714 3.0419709
9.125714 3.0231098000000003
9.126715 3.0041959
9.127714 2.9852317999999998
9.128715 2.9662184000000003
9.129714 2.9471563
9.130714 2.9280448
9.131714 2.9088825
9.132714 2.8896673
9.133715 2.8703962
9.134714 2.8510658
9.135715 2.8316732
9.136714 2.812217
9.137714 2.7926976
9.138714 2.7731182
9.139714 2.7534837
9.140715 2.7338
9.141714 2.7140728999999997
9.142715 2.6943067000000003
9.143714 2.6745038
9.144714 2.6546646
9.145715 2.6347883
9.146714 2.6148729
9.147715 2.5949161
9.148714 2.5749155999999997
9.149714 2.5548687
9.150714 2.5347728
9.151714 2.5146265000000003
9.152715 2.4944289
9.153714 2.4741814
9.154715 2.4538873
9.155714 2.4335514999999996
9.156714 2.4131795
9.157714 2.3927766999999998
9.158714 2.3723464
9.159715 2.3518898999999998
9.160714 2.3314063
9.161715 2.3108928
9.162714 2.2903467
9.163714 2.269765
9.164714 2.2491459
9.165714 2.228488
9.166715 2.2077912
9.167714 2.1870559000000003
9.168715 2.1662828
9.169714 2.1454741999999998
9.170714 2.1246335000000003
9.171714 2.1037653
9.172714 2.0828751999999997
9.173715 2.0619677
9.174714 2.0410463
9.175714 2.0201113
9.176714 1.9991606
9.177714 1.9781901000000002
9.178715 1.9571949000000002
9.179714 1.9361707999999997
9.180715 1.9151156999999999
9.181714 1.8940289
9.182714 1.8729118999999999
9.183714 1.8517671
9.184714 1.8305973999999998
9.185715 1.8094055000000002
9.186714 1.7881943
9.187715 1.7669669999999997
9.188714 1.7457277
9.189714 1.7244795
9.190714 1.7032258000000002
9.191714 1.6819676
9.192715 1.6607037000000002
9.193714 1.6394303999999997
9.194715 1.618143
9.195714 1.5968369
9.196714 1.5755090999999999
9.197714 1.5541594
9.198714 1.5327905
9.199715 1.5114067
9.200714 1.490013
9.201715 1.4686138
9.202714 1.4472121
9.203714 1.4258097
9.204714 1.4044073000000001
9.205714 1.3830057999999998
9.206715 1.3616055999999999
9.207714 1.340207
9.208714 1.3188092
9.209714 1.2974101999999998
9.210714 1.2760067
9.211715 1.2545950000000001
9.212714 1.2331721
9.213715 1.2117377
9.214714 1.1902938
9.215714 1.1688452999999999
9.216714 1.1473986
9.217714 1.1259597
9.218715 1.1045328
9.219714 1.0831201000000001
9.220715 1.0617209
9.221714 1.0403334
9.222714 1.0189556
9.223714 0.99758534
9.224714 0.9762216400000001
9.225715 0.9548634300000001
9.226714 0.93350979
9.227715 0.9121595899999999
9.228714 0.89081172
9.229714 0.86946618
9.230714 0.8481247399999999
9.231714 0.82679112
9.232715 0.80547081
9.233714 0.7841697
9.234715 0.76289275
9.235714 0.74164248
9.236714 0.72041857
9.237714 0.69921818
9.238714 0.6780372
9.239715 0.65687154
9.240714 0.63571841
9.241714 0.6145766500000001
9.242714 0.59344652
9.243714 0.57232925
9.244715 0.55122636
9.245714 0.53013954
9.246715 0.50907084
9.247714 0.48802309
9.248714 0.46699992
9.249714 0.44600558
9.250714 0.42504398000000004
9.251715 0.40411748999999997
9.252714 0.38322625
9.253715 0.36236788
9.254714 0.34153815
9.255714 0.32073236
9.256714 0.2999468
9.257714 0.27917977
9.258715 0.25843204999999997
9.259714 0.23770639999999998
9.260715 0.21700661000000002
9.261714 0.19633654
9.262714 0.17569949999999998
9.263714 0.15509806
9.264714 0.13453433
9.265715 0.11401018
9.266714 0.093527231
9.267715 0.073086441
9.268714 0.052687555
9.269714 0.032328631000000004
9.270715 0.012006174
9.271714 -0.008284123000000001
9.272715 -0.028546131
9.273714 -0.048781972
9.274714 -0.068991189
9.275714 -0.08917072
9.276714 -0.1093157
9.277715 -0.12942075
9.278714 -0.14948134999999999
9.279715 -0.16949459
9.280714 -0.18945935
9.281714 -0.20937587000000002
9.282714 -0.22924498000000001
9.283714 -0.24906767000000002
9.284715 -0.26884489
9.285714 -0.28857777
9.286715 -0.30826796
9.287714 -0.32791765
9.288714 -0.34752905
9.289714 -0.36710349
9.290714 -0.38664052
9.291715 -0.40613734
9.292714 -0.42558899000000006
9.293715 -0.44498947
9.294714 -0.46433331
9.295714 -0.48361704999999994
9.296714 -0.50283996
9.297714 -0.52200411
9.298715 -0.54111336
9.299714 -0.56017186
9.300714 -0.5791829000000001
9.301714 -0.5981483999999999
9.302714 -0.61706877
9.303715 -0.6359437
9.304714 -0.65477258
9.305715 -0.67355479
9.306714 -0.69228937
9.307714 -0.71097421
9.308714 -0.7296057899999999
9.309714 -0.74817911
9.310715 -0.76668868
9.311714 -0.7851299799999999
9.312715 -0.8035011599999999
9.313714 -0.8218036
9.314714 -0.84004188
9.315714 -0.85822223
9.316714 -0.8763507
9.317715 -0.8944311200000001
9.318714 -0.9124643199999999
9.319715 -0.9304482500000001
9.320714 -0.9483789100000001
9.321714 -0.9662522
9.322714 -0.9840648599999999
9.323714 -1.0018148
9.324715 -1.0195008
9.325714 -1.0371211999999999
9.326715 -1.0546741
9.327714 -1.0721568000000001
9.328714 -1.0895671
9.329714 -1.1069045
9.330714 -1.1241714999999999
9.331715 -1.1413731999999999
9.332714 -1.1585158
9.333714 -1.1756054
9.334714 -1.1926447
9.335714 -1.2096322
9.336715 -1.2265625
9.337714 -1.243428
9.338715 -1.2602213
9.339714 -1.2769371
9.340714 -1.293574
9.341714 -1.3101332
9.342714 -1.3266178
9.343715 -1.3430305999999999
9.344714 -1.3593731
9.345715 -1.3756454
9.346714 -1.3918478
9.347714 -1.4079814
9.348714 -1.4240495
9.349714 -1.4400566
9.350715 -1.4560068000000002
9.351714 -1.4719016999999999
9.352715 -1.4877385
9.353714 -1.5035105
9.354714 -1.5192081
9.355714 -1.5348226
9.356714 -1.5503485
9.357715 -1.5657853
9.358714 -1.5811378
9.359715 -1.5964132
9.360714 -1.6116187
9.361714 -1.6267589999999998
9.362714 -1.6418348999999999
9.363714 -1.6568443
9.364715 -1.6717846
9.365714 -1.6866537000000001
9.366714 -1.7014517999999998
9.367714 -1.7161801
9.368714 -1.7308395
9.369715 -1.745428
9.370714 -1.7599403999999998
9.371715 -1.7743691999999998
9.372714 -1.7887071
9.373714 -1.8029503999999998
9.374714 -1.8171007
9.375714 -1.8311653
9.376715 -1.8451549
9.377714 -1.8590799000000002
9.378715 -1.8729468999999999
9.379714 -1.8867569
9.380714 -1.9005051
9.381714 -1.9141838000000002
9.382714 -1.9277856
9.383715 -1.9413058
9.384714 -1.9547432999999999
9.385715 -1.9680989999999998
9.386714 -1.9813741
9.387714 -1.9945675999999999
9.388714 -2.0076757
9.389714 -2.0206941
9.390715 -2.0336196
9.391714 -2.0464536
9.392715 -2.0592023
9.393714 -2.0718755
9.394714 -2.0844832
9.395715 -2.0970315
9.396714 -2.1095205
9.397715 -2.1219436000000003
9.398714 -2.1342905
9.399714 -2.1465506
9.400714 -2.1587173
9.401714 -2.1707891
9.402715 -2.1827698
9.403714 -2.1946657000000003
9.404715 -2.2064822
9.405714 -2.2182211
9.406714 -2.2298813
9.407714 -2.24146
9.408714 -2.2529557
9.409715 -2.2643702
9.410714 -2.2757085
9.411715 -2.2869766
9.412714 -2.2981789
9.413714 -2.3093143
9.414714 -2.3203768
9.415714 -2.3313555999999998
9.416715 -2.34224
9.417714 -2.3530232
9.418715 -2.3637047
9.419714 -2.374291
9.420714 -2.3847923
9.421714 -2.3952184
9.422714 -2.4055758
9.423715 -2.4158657
9.424714 -2.4260843
9.425714 -2.4362264000000002
9.426714 -2.4462881
9.427714 -2.4562685
9.428715 -2.4661697
9.429714 -2.4759946
9.430715 -2.4857438999999997
9.431714 -2.4954148
9.432714 -2.5050011
9.433714 -2.5144951
9.434714 -2.5238922
9.435715 -2.5331924
9.436714 -2.5424018999999998
9.437715 -2.5515309999999998
9.438714 -2.5605902
9.439714 -2.569586
9.440714 -2.5785191
9.441714 -2.5873833999999998
9.442715 -2.5961699
9.443714 -2.6048692
9.444715 -2.6134755
9.445714 -2.621988
9.446714 -2.63041
9.447714 -2.6387461
9.448714 -2.6469996
9.449715 -2.6551716
9.450714 -2.6632603
9.451715 -2.6712640999999997
9.452714 -2.6791835
9.453714 -2.6870225000000003
9.454714 -2.694788
9.455714 -2.7024876
9.456715 -2.710126
9.457714 -2.7177021
9.458714 -2.7252091
9.459714 -2.7326362
9.460714 -2.7399724
9.461715 -2.7472103000000003
9.462714 -2.7543485
9.463715 -2.7613916
9.464714 -2.7683476
9.465714 -2.7752254
9.466714 -2.782031
9.467714 -2.7887667
9.468715 -2.7954314
9.469714 -2.8020229
9.470715 -2.8085398
9.471714 -2.8149825
9.472714 -2.8213527
9.473714 -2.8276518
9.474714 -2.8338782
9.475715 -2.8400269999999996
9.476714 -2.8460902999999997
9.477715 -2.8520602999999998
9.478714 -2.8579324
9.479714 -2.8637078
9.480714 -2.8693933
9.481714 -2.8749998999999997
9.482715 -2.8805388
9.483714 -2.8860189000000003
9.484715 -2.8914431
9.485714 -2.8968089999999997
9.486714 -2.9021103
9.487714 -2.9073395
9.488714 -2.9124904
9.489715 -2.9175598000000003
9.490714 -2.9225463
9.491714 -2.9274492999999997
9.492714 -2.932268
9.493714 -2.9370002
9.494715 -2.9416439999999997
9.495714 -2.9461991
9.496715 -2.9506687
9.497714 -2.9550601
9.498714 -2.9593833
9.499714 -2.963648
9.500714 -2.9678605
9.501715 -2.9720219
9.502714 -2.976127
9.503715 -2.9801659000000003
9.504714 -2.984128
9.505714 -2.9880041
9.506714 -2.9917895999999997
9.507714 -2.9954842999999998
9.508715 -2.9990919000000003
9.509714 -3.0026171
9.510715 -3.0060645
9.511714 -3.0094374
9.512714 -3.0127387
9.513714 -3.0159719000000003
9.514714 -3.0191414
9.515715 -3.0222522
9.516714 -3.0253088
9.517715 -3.0283129
9.518714 -3.0312615000000003
9.519714 -3.0341472
9.520715 -3.03696
9.521714 -3.0396895
9.522715 -3.0423285
9.523714 -3.0448752
9.524714 -3.0473335
9.525714 -3.0497115000000004
9.526714 -3.0520191
9.527715 -3.0542645999999998
9.528714 -3.0564535
9.529715 -3.0585883000000003
9.530714 -3.0606687
9.531714 -3.0626938
9.532714 -3.0646619999999998
9.533714 -3.0665716
9.534715 -3.0684195
9.535714 -3.0702006
9.536715 -3.0719083
9.537714 -3.0735349
9.538714 -3.075075
9.539714 -3.0765263000000003
9.540714 -3.0778926
9.541715 -3.0791821
9.542714 -3.080406
9.543715 -3.0815758
9.544714 -3.0826997
9.545714 -3.0837808
9.546714 -3.0848174999999998
9.547714 -3.0858046999999997
9.548715 -3.0867357
9.549714 -3.0876040000000002
9.550714 -3.0884048
9.551714 -3.0891344000000003
9.552714 -3.0897899
9.553715 -3.0903688
9.554714 -3.0908693
9.555715 -3.0912913
9.556714 -3.0916383
9.557714 -3.0919174000000003
9.558714 -3.0921381
9.559714 -3.0923106
9.560715 -3.0924428
9.561714 -3.0925382
9.562715 -3.0925937
9.563714 -3.0926017
9.564714 -3.0925516
9.565714 -3.0924337
9.566714 -3.0922409
9.567715 -3.0919701
9.568714 -3.0916221
9.569715 -3.0911999
9.570714 -3.0907076
9.571714 -3.0901494
9.572714 -3.0895298
9.573714 -3.0888546
9.574715 -3.0881306
9.575714 -3.0873651
9.576715 -3.0865638
9.577714 -3.0857293
9.578714 -3.0848587
9.579714 -3.0839436
9.580714 -3.0829722
9.581715 -3.0819323
9.582714 -3.0808145
9.583714 -3.0796153
9.584714 -3.0783372
9.585714 -3.0769875
9.586715 -3.0755758
9.587714 -3.074111
9.588715 -3.0725999
9.589714 -3.0710468
9.590714 -3.0694542
9.591714 -3.0678237
9.592714 -3.0661562
9.593715 -3.0644519
9.594714 -3.0627082999999997
9.595715 -3.0609194
9.596714 -3.059076
9.597714 -3.0571667000000002
9.598714 -3.0551827
9.599714 -3.0531188
9.600715 -3.0509777
9.601714 -3.0487683000000003
9.602715 -3.0465035
9.603714 -3.0441971000000003
9.604714 -3.0418599
9.605714 -3.0394964
9.606714 -3.0371057
9.607715 -3.0346829
9.608714 -3.032222
9.609715 -3.0297168
9.610714 -3.0271625
9.611714 -3.0245554
9.612714 -3.021891
9.613714 -3.0191645
9.614715 -3.0163703
9.615714 -3.0135054
9.616714 -3.0105706
9.617714 -3.0075727
9.618714 -3.0045237
9.619715 -3.0014386
9.620714 -2.9983306
9.621715 -2.9952077
9.622714 -2.9920701000000003
9.623714 -2.9889105
9.624714 -2.9857168
9.625714 -2.9824759999999997
9.626715 -2.979178
9.627714 -2.975818
9.628715 -2.9723952000000002
9.629714 -2.968912
9.630714 -2.9653715000000003
9.631714 -2.9617766
9.632714 -2.9581296999999998
9.633715 -2.9544348
9.634714 -2.9506981000000003
9.635715 -2.9469285000000003
9.636714 -2.9431358000000003
9.637714 -2.939328
9.638714 -2.9355073
9.639714 -2.9316688
9.640715 -2.9278003
9.641714 -2.9238863
9.642715 -2.919912
9.643714 -2.9158678
9.644714 -2.9117521
9.645715 -2.9075705
9.646714 -2.9033339
9.647715 -2.8990538999999997
9.648714 -2.8947404
9.649714 -2.8903993
9.650714 -2.8860334
9.651714 -2.8816435
9.652715 -2.8772306000000003
9.653714 -2.8727956
9.654715 -2.8683392
9.655714 -2.8638594
9.656714 -2.8593494
9.657714 -2.8547987
9.658714 -2.8501946
9.659715 -2.8455263
9.660714 -2.8407885
9.661715 -2.8359840000000003
9.662714 -2.8311238
9.663714 -2.8262239
9.664714 -2.8213004
9.665714 -2.8163649
9.666715 -2.8114222
9.667714 -2.8064698
9.668715 -2.8015006
9.669714 -2.7965058000000003
9.670714 -2.7914779000000003
9.671714 -2.7864119
9.672714 -2.7813047
9.673715 -2.7761538
9.674714 -2.7709557
9.675714 -2.7657064
9.676714 -2.7604025
9.677714 -2.7550444
9.678715 -2.7496381
9.679714 -2.7441950999999998
9.680715 -2.7387300999999997
9.681714 -2.733257
9.682714 -2.7277848000000002
9.683714 -2.7223134
9.684714 -2.7168348
9.685715 -2.7113348
9.686714 -2.7057977
9.687715 -2.7002115
9.688714 -2.6945697
9.689714 -2.6888728
9.690714 -2.6831256000000003
9.691714 -2.6773347
9.692715 -2.6715060999999998
9.693714 -2.6656440999999997
9.694715 -2.6597524
9.695714 -2.6538353
9.696714 -2.6478992999999997
9.697714 -2.6419517
9.698714 -2.6359994
9.699715 -2.6300449
9.700714 -2.6240842
9.701715 -2.6181065
9.702714 -2.6120959
9.703714 -2.6060364999999996
9.704714 -2.599917
9.705714 -2.5937343000000004
9.706715 -2.5874941
9.707714 -2.5812089
9.708714 -2.5748936000000002
9.709714 -2.5685612
9.710714 -2.5622198
9.711715 -2.5558720999999998
9.712714 -2.5495167999999997
9.713715 -2.5431512
9.714714 -2.5367729
9.715714 -2.5303804999999997
9.716714 -2.5239713
9.717714 -2.5175408
9.718715 -2.5110805
9.719714 -2.5045801
9.720715 -2.4980294
9.721714 -2.4914224
9.722714 -2.4847602
9.723714 -2.4780525
9.724714 -2.4713147
9.725715 -2.4645641
9.726714 -2.4578145
9.727715 -2.4510724
9.728714 -2.4443357999999997
9.729714 -2.4375959999999997
9.730714 -2.4308413
9.731714 -2.4240609
9.732715 -2.4172477000000003
9.733714 -2.4103984
9.734715 -2.4035124000000003
9.735714 -2.3965895
9.736714 -2.3896284
9.737714 -2.3826278999999997
9.738714 -2.3755878
9.739715 -2.3685123999999997
9.740714 -2.3614103
9.741714 -2.3542944
9.742714 -2.3471776
9.743714 -2.3400689999999997
9.744715 -2.3329705
9.745714 -2.3258751
9.746715 -2.3187693
9.747714 -2.3116371
9.748714 -2.304465
9.749714 -2.2972455
9.750714 -2.2899789999999998
9.751715 -2.2826714000000004
9.752714 -2.2753313
9.753715 -2.2679666000000003
9.754714 -2.2605827
9.755714 -2.2531828
9.756714 -2.2457689
9.757714 -2.2383442
9.758715 -2.2309132
9.759714 -2.2234805
9.760715 -2.2160484
9.761714 -2.208614
9.762714 -2.2011692
9.763714 -2.1937009
9.764714 -2.1861952000000002
9.765715 -2.1786422
9.766714 -2.1710388000000003
9.767715 -2.1633906
9.768714 -2.1557096000000002
9.769714 -2.1480108
9.770715 -2.1403067
9.771714 -2.1326052
9.772715 -2.1249078
9.773714 -2.1172114
9.774714 -2.1095105999999997
9.775714 -2.1018008
9.776714 -2.0940779
9.777715 -2.0863391
9.778714 -2.0785809
9.779715 -2.0707974
9.780714 -2.0629816
9.781714 -2.0551264
9.782714 -2.0472284
9.783714 -2.03929
9.784715 -2.0313203
9.785714 -2.0233329
9.786715 -2.0153427
9.787714 -2.0073613
9.788714 -1.9993937
9.789714 -1.9914372
9.790714 -1.9834828999999998
9.791715 -1.9755194
9.792714 -1.9675359
9.793715 -1.9595250000000002
9.794714 -1.9514836
9.795714 -1.9434117
9.796714 -1.9353103
9.797714 -1.9271808000000001
9.798715 -1.9190243
9.799714 -1.9108431
9.800714 -1.9026423000000001
9.801714 -1.8944290999999998
9.802714 -1.8862134
9.803715 -1.8780040000000002
9.804714 -1.8698063
9.805715 -1.8616194
9.806714 -1.8534359
9.807714 -1.8452432
9.808714 -1.8370279999999999
9.809714 -1.8287793
9.810715 -1.8204913
9.811714 -1.8121647
9.812715 -1.8038051
9.813714 -1.7954210000000002
9.814714 -1.7870205000000001
9.815714 -1.7786104
9.816714 -1.7701956
9.817715 -1.7617790000000002
9.818714 -1.7533636
9.819715 -1.7449517
9.820714 -1.7365444
9.821714 -1.7281407
9.822714 -1.7197357
9.823714 -1.7113209
9.824715 -1.7028853
9.825714 -1.6944190000000001
9.826715 -1.6859153000000002
9.827714 -1.6773733999999998
9.828714 -1.6687986
9.829714 -1.6602005999999998
9.830714 -1.6515911
9.831715 -1.6429801000000002
9.832714 -1.6343743000000002
9.833714 -1.6257757000000002
9.834714 -1.6171828
9.835714 -1.6085915
9.836715 -1.5999971000000002
9.837714 -1.591395
9.838715 -1.5827809000000002
9.839714 -1.5741497
9.840714 -1.5654970000000001
9.841714 -1.5568181
9.842714 -1.5481099
9.843715 -1.5393727
9.844714 -1.5306103
9.845715 -1.5218310000000002
9.846714 -1.5130451
9.847714 -1.5042627
9.848714 -1.4954912
9.849714 -1.4867328000000002
9.850715 -1.4779849
9.851714 -1.4692405
9.852715 -1.4604908
9.853714 -1.4517273000000002
9.854714 -1.4429435
9.855714 -1.4341361000000001
9.856714 -1.4253043
9.857715 -1.4164491
9.858714 -1.4075727
9.859715 -1.3986782999999998
9.860714 -1.3897701
9.861714 -1.3808534000000001
9.862714 -1.3719346000000001
9.863714 -1.3630201
9.864715 -1.3541147
9.865714 -1.3452204
9.866714 -1.3363348000000002
9.867714 -1.3274518000000002
9.868714 -1.3185624
9.869715 -1.3096577
9.870714 -1.3007305
9.871715 -1.2917777
9.872714 -1.2828004
9.873714 -1.2738031
9.874714 -1.2647926999999999
9.875714 -1.2557756999999998
9.876715 -1.2467577
9.877714 -1.2377425
9.878715 -1.2287322
9.879714 -1.2197275
9.880714 -1.2107282000000001
9.881714 -1.2017328
9.882714 -1.1927383
9.883715 -1.18374
9.884714 -1.1747317
9.885715 -1.165707
9.886714 -1.1566607
9.887714 -1.1475905
9.888714 -1.1384981
9.889714 -1.1293891999999999
9.890715 -1.1202721
9.891714 -1.1111559
9.892715 -1.102048
9.893714 -1.0929523
9.894714 -1.0838692
9.895715 -1.0747955
9.896714 -1.0657261
9.897715 -1.0566554000000001
9.898714 -1.0475783
9.899714 -1.0384908
9.900714 -1.0293899
9.901714 -1.0202734
9.902715 -1.0111398
9.903714 -1.0019893
9.904715 -0.99282386
9.905714 -0.98364828
9.906714 -0.97446926
9.907714 -0.96529461
9.908714 -0.9561311499999999
9.909715 -0.9469829500000001
9.910714 -0.93784994
9.911715 -0.92872791
9.912714 -0.9196096100000001
9.913714 -0.91048675
9.914714 -0.9013523299999999
9.915714 -0.8922021800000001
9.916715 -0.88303536
9.917714 -0.8738538299999999
9.918715 -0.86466121
9.919714 -0.8554615999999999
9.920714 -0.84625911
9.921714 -0.83705736
9.922714 -0.82786009
9.923715 -0.81867101
9.924714 -0.80949338
9.925714 -0.80032917
9.926714 -0.7911778100000001
9.927714 -0.78203576
9.928715 -0.7728963600000001
9.929714 -0.7637517100000001
9.930715 -0.75459434
9.931714 -0.74541974
9.932714 -0.73622745
9.933714 -0.72702128
9.934714 -0.71780807
9.935715 -0.70859576
9.936714 -0.69939122
9.937715 -0.6901990600000001
9.938714 -0.68102111
9.939714 -0.67185708
9.940714 -0.6627054400000001
9.941714 -0.6535640500000001
9.942715 -0.64443043
9.943714 -0.63530151
9.944715 -0.62617334
9.945714 -0.61704116
9.946714 -0.6079002299999999
9.947714 -0.59874733
9.948714 -0.58958214
9.949715 -0.58040801
9.950714 -0.57123159
9.951715 -0.56206142
9.952714 -0.55290554
9.953714 -0.54376945
9.954714 -0.53465473
9.955714 -0.52555907
9.956715 -0.51647737
9.957714 -0.50740354
9.958714 -0.49833213000000004
9.959714 -0.48925927999999996
9.960714 -0.48018289000000003
9.961715 -0.47110217
9.962714 -0.46201725000000005
9.963715 -0.45292889999999997
9.964714 -0.44383877
9.965714 -0.43475004
9.966714 -0.4256675
9.967714 -0.41659712000000004
9.968715 -0.40754494
9.969714 -0.39851535
9.970715 -0.38950962
9.971714 -0.3805252
9.972714 -0.37155622
9.973714 -0.36259496
9.974714 -0.35363403
9.975715 -0.34466814
9.976714 -0.33569519999999997
9.977715 -0.32671636000000004
9.978714 -0.31773518
9.979714 -0.30875630000000004
9.980714 -0.29978447
9.981714 -0.29082394
9.982715 -0.28187828
9.983714 -0.27295052999999997
9.984715 -0.26404308
9.985714 -0.25515729
9.986714 -0.24629289
9.987714 -0.23744754
9.988714 -0.22861678
9.989715 -0.21979488000000003
9.990714 -0.21097608999999998
9.991714 -0.20215634999999998
9.992714 -0.19333442
9.993714 -0.18451235
9.994715 -0.175695
9.995714 -0.16688876
9.996715 -0.15809991
9.997714 -0.14933341
9.998714 -0.14059201
9.999714 -0.13187624
10.00071 -0.12318476999999999
10.00171 -0.1145149
10.00271 -0.10586316
10.00371 -0.097225577
10.00471 -0.088598026
10.00571 -0.079976645
10.00671 -0.07135846
10.00771 -0.062742137
10.00871 -0.054128631
10.00971 -0.045521298
10.01071 -0.036925494
10.01171 -0.028347564999999998
10.01271 -0.019793495
10.01371 -0.011267655
10.01471 -0.0027719794
10.01571 0.0056942223
10.01671 0.014133824000000001
10.01771 0.022551064
10.01871 0.030950631
10.01971 0.039336877
10.02071 0.047713227000000004
10.02171 0.056081795000000004
10.02271 0.064443075
10.02371 0.072795746
10.02471 0.081136712
10.02571 0.089461351
10.02671 0.09776417899999999
10.02771 0.10603984999999999
10.02871 0.11428426
10.02971 0.12249544
10.03071 0.13067403
10.03171 0.13882304
10.03271 0.14694707999999998
10.03371 0.15505129
10.03471 0.16314018
10.03571 0.1712169
10.03671 0.1792828
10.03771 0.18733743
10.03871 0.19537879000000002
10.03971 0.20340350000000001
10.04071 0.21140721999999998
10.04171 0.21938499999999997
10.04271 0.22733186
10.04371 0.23524358
10.04471 0.24311765999999999
10.04571 0.25095392
10.04671 0.25875494
10.04771 0.26652562
10.04871 0.27427212
10.04971 0.28200052000000003
10.05071 0.2897152
10.05171 0.29741796000000004
10.05271 0.30510779
10.05371 0.31278126
10.05471 0.32043355
10.05571 0.32805945000000003
10.05671 0.33565431
10.05771 0.34321446
10.05871 0.35073736
10.05971 0.35822166
10.06071 0.36566722999999995
10.06171 0.37307548
10.06271 0.38044943999999997
10.06371 0.38779366
10.06471 0.3951136
10.06571 0.40241447
10.06671 0.40969988
10.06771 0.41697058000000004
10.06871 0.42422405
10.06971 0.43145469
10.07071 0.43865520999999996
10.07171 0.44581834000000004
10.07271 0.45293848999999997
10.07371 0.46001276999999996
10.07471 0.46704136999999996
10.07571 0.47402685000000006
10.07671 0.48097325
10.07771 0.48788507000000003
10.07871 0.49476661000000005
10.07971 0.50162156
10.08071 0.50845295
10.08171 0.5152631599999999
10.08271 0.52205329
10.08371 0.52882279
10.08471 0.53556873
10.08571 0.5422859
10.08671 0.54896716
10.08771 0.55560498
10.08871 0.56219315
10.08971 0.56872838
10.09071 0.57521123
10.09171 0.5816458299999999
10.09271 0.58803894
10.09371 0.59439787
10.09471 0.60072877
10.09571 0.60703536
10.09671 0.61331834
10.09771 0.6195759399999999
10.09871 0.62580472
10.09971 0.63200053
10.10071 0.63815909
10.10171 0.6442762000000001
10.10271 0.65034768
10.10371 0.6563697000000001
10.10471 0.66233915
10.10571 0.66825435
10.10671 0.67411629
10.10771 0.67992872
10.10871 0.68569817
10.10971 0.6914326000000001
10.11071 0.69713932
10.11171 0.70282319
10.11271 0.70848498
10.11371 0.7141212
10.11471 0.71972487
10.11571 0.72528757
10.11671 0.73080128
10.11771 0.73626018
10.11871 0.74166125
10.11971 0.7470042
10.12071 0.75229052
10.12171 0.7575226899999999
10.12271 0.76270369
10.12371 0.76783677
10.12471 0.77292589
10.12571 0.77797561
10.12671 0.78299064
10.12771 0.7879748900000001
10.12871 0.79292972
10.12971 0.79785325
10.13071 0.8027398
10.13171 0.8075809999999999
10.13271 0.81236772
10.13371 0.8170926000000001
10.13471 0.8217518199999999
10.13571 0.82634622
10.13671 0.83088055
10.13771 0.8353617000000001
10.13871 0.83979657
10.13971 0.84419036
10.14071 0.84854588
10.14171 0.85286358
10.14271 0.8571424500000001
10.14371 0.86138099
10.14471 0.8655776299999999
10.14571 0.8697301100000001
10.14671 0.8738353799999999
10.14771 0.8778887799999999
10.14871 0.8818844299999999
10.14971 0.88581676
10.15071 0.88968184
10.15171 0.8934793999999999
10.15271 0.89721344
10.15371 0.9008913299999999
10.15471 0.90452209
10.15571 0.90811355
10.15671 0.91166999
10.15771 0.91519142
10.15871 0.91867363
10.15971 0.9221099300000001
10.16071 0.92549352
10.16171 0.9288189
10.16271 0.9320829100000001
10.16371 0.93528423
10.16471 0.93842261
10.16571 0.94149802
10.16671 0.94451038
10.16771 0.94746025
10.16871 0.95034977
10.16971 0.9531832299999999
10.17071 0.95596686
10.17171 0.95870709
10.17271 0.9614088599999999
10.17371 0.96407346
10.17471 0.9666975600000001
10.17571 0.96927378
10.17671 0.97179273
10.17771 0.97424565
10.17871 0.9766268499999999
10.17971 0.97893467
10.18071 0.98117162
10.18171 0.98334253
10.18271 0.98545281
10.18371 0.9875070300000001
10.18471 0.98950816
10.18571 0.99145798
10.18671 0.99335797
10.18771 0.99520944
10.18871 0.9970136900000001
10.18971 0.9987709100000001
10.19071 1.0004792
10.19171 1.002134
10.19271 1.0037284
10.19371 1.0052548
10.19471 1.006707
10.19571 1.0080824
10.19671 1.0093828
10.19771 1.0106141000000002
10.19871 1.0117843
10.19971 1.0129012
10.20071 1.0139706
10.20171 1.0149946
10.20271 1.0159724
10.20371 1.0169008
10.20471 1.0177756
10.20571 1.0185929
10.20671 1.0193492
10.20771 1.0200413
10.20871 1.0206658
10.20971 1.0212195
10.21071 1.0216995
10.21171 1.0221047
10.21271 1.0224367
10.21371 1.0227
10.21471 1.0229015
10.21571 1.0230488
10.21671 1.0231486
10.21771 1.0232041
10.21871 1.023215
10.21971 1.0231772000000001
10.22071 1.0230845
10.22171 1.0229298
10.22271 1.0227072
10.22371 1.0224126999999998
10.22471 1.0220445
10.22571 1.0216022999999999
10.22671 1.0210874
10.22771 1.0205022
10.22871 1.0198497
10.22971 1.0191337999999999
10.23071 1.0183592
10.23171 1.0175305000000001
10.23271 1.0166516
10.23371 1.0157242
10.23471 1.0147476
10.23571 1.0137179
10.23671 1.0126293
10.23771 1.0114748999999998
10.23871 1.0102487
10.23971 1.0089466999999999
10.24071 1.0075673
10.24171 1.0061118
10.24271 1.0045834999999999
10.24371 1.002987
10.24471 1.0013274
10.24571 0.99960929
10.24671 0.99783679
10.24771 0.99601261
10.24871 0.9941381399999999
10.24971 0.99221282
10.25071 0.99023432
10.25171 0.98819844
10.25271 0.9860999
10.25371 0.9839335499999999
10.25471 0.9816950200000001
10.25571 0.9793818899999999
10.25671 0.97699426
10.25771 0.9745343599999999
10.25871 0.9720059099999999
10.25971 0.9694135700000001
10.26071 0.9667616299999999
10.26171 0.96405372
10.26271 0.9612920699999999
10.26371 0.95847761
10.26471 0.9556096999999999
10.26571 0.9526862800000001
10.26671 0.94970381
10.26771 0.94665801
10.26871 0.94354413
10.26971 0.94035808
10.27071 0.93709733
10.27171 0.9337617100000001
10.27271 0.9303534400000001
10.27371 0.92687719
10.27471 0.9233387200000001
10.27571 0.91974363
10.27671 0.9160962
10.27771 0.91239866
10.27871 0.9086512
10.27971 0.9048522499999999
10.28071 0.90099918
10.28171 0.89708874
10.28271 0.89311767
10.28371 0.88908281
10.28471 0.88498108
10.28571 0.88080978
10.28671 0.87656742
10.28771 0.8722540000000001
10.28871 0.86787175
10.28971 0.8634250600000001
10.29071 0.85891997
10.29171 0.85436245
10.29271 0.84975716
10.29371 0.84510613
10.29471 0.8404082599999999
10.29571 0.83565954
10.29671 0.83085448
10.29771 0.82598757
10.29871 0.82105463
10.29971 0.81605371
10.30071 0.81098452
10.30171 0.8058483700000001
10.30271 0.80064703
10.30371 0.79538254
10.30471 0.79005742
10.30571 0.78467466
10.30671 0.77923811
10.30771 0.7737524299999999
10.30871 0.76822201
10.30971 0.7626497200000001
10.31071 0.75703566
10.31171 0.75137666
10.31271 0.74566668
10.31371 0.7398983
10.31471 0.73406487
10.31571 0.72816228
10.31671 0.7221901799999999
10.31771 0.71615162
10.31871 0.71005179
10.31971 0.70389626
10.32071 0.69768946
10.32171 0.69143409
10.32271 0.68513118
10.32371 0.67878109
10.32471 0.6723844
10.32571 0.66594211
10.32671 0.65945508
10.32771 0.65292297
10.32871 0.6463434100000001
10.32971 0.63971174
10.33071 0.633022
10.33171 0.62626889
10.33271 0.61944975
10.33371 0.61256601
10.33471 0.60562314
10.33571 0.59862919
10.33671 0.59159226
10.33771 0.5845181199999999
10.33871 0.57740873
10.33971 0.57026227
10.34071 0.56307469
10.34171 0.55584158
10.34271 0.54855999
10.34371 0.54122903
10.34471 0.53384909
10.34571 0.52642049
10.34671 0.5189423000000001
10.34771 0.5114119
10.34871 0.5038262800000001
10.34971 0.49618375
10.35071 0.48848577
10.35171 0.48073763
10.35271 0.47294748999999997
10.35371 0.46512401
10.35471 0.45727338
10.35571 0.44939717999999995
10.35671 0.44149202000000004
10.35771 0.43355096
10.35871 0.42556645
10.35971 0.41753305
10.36071 0.40944911999999994
10.36171 0.40131686000000005
10.36271 0.39314036
10.36371 0.38492335
10.36471 0.37666738
10.36571 0.36837161
10.36671 0.36003415
10.36771 0.35165420000000003
10.36871 0.34323381000000003
10.36971 0.33477806
10.37071 0.32629359
10.37171 0.31778586999999997
10.37271 0.30925651
10.37371 0.30070217
10.37471 0.29211545
10.37571 0.28348765
10.37671 0.27481228999999996
10.37771 0.26608766
10.37871 0.25731737
10.37971 0.24850869
10.38071 0.23966946000000003
10.38171 0.23080499
10.38271 0.22191658999999997
10.38371 0.21300197
10.38471 0.20405762000000002
10.38571 0.19508142
10.38671 0.18607446
10.38771 0.17704082000000002
10.38871 0.16798561
10.38971 0.15891205
10.39071 0.14981939
10.39171 0.14070269999999999
10.39271 0.13155475
10.39371 0.12236935
10.39471 0.11314439000000001
10.39571 0.10388327
10.39671 0.094593829
10.39771 0.085285329
10.39871 0.07596477500000001
10.39971 0.06663429700000001
10.40071 0.05729079100000001
10.40171 0.047927940999999995
10.40271 0.038539525
10.40371 0.029122474
10.40471 0.019678158
10.40571 0.010211382000000001
10.40671 0.0007276882099999999
10.40771 -0.008769604
10.40871 -0.018281059
10.40971 -0.027810602
10.41071 -0.037363064
10.41171 -0.046941047
10.41271 -0.056542723999999996
10.41371 -0.066161773
10.41471 -0.075789622
10.41571 -0.08541894500000001
10.41671 -0.09504683
10.41771 -0.10467600999999999
10.41871 -0.11431359
10.41971 -0.12396781999999999
10.42071 -0.13364435
10.42171 -0.14334383
10.42271 -0.15306182
10.42371 -0.16279097
10.42471 -0.17252446999999999
10.42571 -0.18225885
10.42671 -0.19199497000000001
10.42771 -0.20173672
10.42871 -0.21148821999999998
10.42971 -0.22125094999999997
10.43071 -0.23102232000000003
10.43171 -0.24079659
10.43271 -0.25056752
10.43371 -0.26033148
10.43471 -0.27008955
10.43571 -0.27984725
10.43671 -0.28961217
10.43771 -0.29939043
10.43871 -0.30918365999999997
10.43971 -0.31898794999999996
10.44071 -0.32879531
10.44171 -0.33859685
10.44271 -0.34838628
10.44371 -0.35816202999999996
10.44471 -0.36792717999999996
10.44571 -0.37768718
10.44671 -0.38744672
10.44771 -0.39720716999999994
10.44871 -0.40696593999999997
10.44971 -0.41671800000000003
10.45071 -0.42645851999999995
10.45171 -0.43618563000000005
10.45271 -0.44590131999999993
10.45371 -0.45561050000000003
10.45471 -0.46531828
10.45571 -0.47502695
10.45671 -0.48473416999999996
10.45771 -0.49443338
10.45871 -0.50411616
10.45971 -0.51377565
10.46071 -0.5234092499999999
10.46171 -0.5330194699999999
10.46271 -0.54261247
10.46371 -0.55219503
10.46471 -0.5617715
10.46571 -0.57134172
10.46671 -0.58090151
10.46771 -0.59044473
10.46871 -0.5999662
10.46971 -0.6094639199999999
10.47071 -0.61893943
10.47171 -0.6283964000000001
10.47271 -0.63783787
10.47371 -0.64726402
10.47471 -0.65667136
10.47571 -0.66605373
10.47671 -0.67540514
10.47771 -0.68472247
10.47871 -0.6940069099999999
10.47971 -0.7032636600000001
10.48071 -0.7124994
10.48171 -0.72171916
10.48271 -0.7309239399999999
10.48371 -0.74010985
10.48471 -0.74926978
10.48571 -0.75839618
10.48671 -0.76748403
10.48771 -0.77653248
10.48871 -0.78554442
10.48971 -0.79452433
10.49071 -0.80347555
10.49171 -0.81239846
10.49271 -0.82129017
10.49371 -0.8301461099999999
10.49471 -0.8389624800000001
10.49571 -0.8477385199999999
10.49671 -0.85647674
10.49771 -0.8651819999999999
10.49871 -0.8738584799999999
10.49971 -0.8825074900000001
10.50071 -0.89112576
10.50171 -0.8997065000000001
10.50271 -0.9082417
10.50371 -0.9167253
10.50471 -0.92515545
10.50571 -0.93353493
10.50671 -0.94186971
10.50771 -0.9501656500000001
10.50871 -0.95842602
10.50971 -0.96665025
10.51071 -0.9748341500000001
10.51171 -0.9829725100000001
10.51271 -0.99106133
10.51371 -0.9990996699999999
10.51471 -1.0070894000000001
10.51571 -1.0150335
10.51671 -1.0229336
10.51771 -1.0307882000000002
10.51871 -1.0385925
10.51971 -1.0463402
10.52071 -1.054026
10.52171 -1.0616486
10.52271 -1.0692111
10.52371 -1.0767202
10.52471 -1.0841832
10.52571 -1.0916048
10.52671 -1.0989853
10.52771 -1.1063203000000001
10.52871 -1.1136025
10.52971 -1.1208248
10.53071 -1.1279828
10.53171 -1.1350757
10.53271 -1.1421059
10.53371 -1.149076
10.53471 -1.1559871
10.53571 -1.1628372999999999
10.53671 -1.1696225
10.53771 -1.176339
10.53871 -1.1829853
10.53971 -1.1895639
10.54071 -1.1960806
10.54171 -1.2025424999999998
10.54271 -1.2089543
10.54371 -1.2153162
10.54471 -1.2216233
10.54571 -1.2278670999999999
10.54671 -1.2340389
10.54771 -1.2401324999999999
10.54871 -1.2461464
10.54971 -1.2520834
10.55071 -1.2579483
10.55171 -1.2637452
10.55271 -1.2694752999999999
10.55371 -1.2751366
10.55471 -1.2807256
10.55571 -1.2862395
10.55671 -1.2916785
10.55771 -1.2970459
10.55871 -1.3023466
10.55971 -1.3075843999999999
10.56071 -1.3127595
10.56171 -1.3178674
10.56271 -1.3228999
10.56371 -1.3278484
10.56471 -1.3327073
10.56571 -1.3374755999999999
10.56671 -1.3421575
10.56771 -1.3467601
10.56871 -1.3512899999999999
10.56971 -1.3557508
10.57071 -1.3601415000000001
10.57171 -1.3644582
10.57271 -1.3686959
10.57371 -1.3728514
10.57471 -1.3769249000000001
10.57571 -1.380919
10.57671 -1.3848365
10.57771 -1.3886783
10.57871 -1.3924414
10.57971 -1.3961197
10.58071 -1.3997058999999998
10.58171 -1.4031951
10.58271 -1.406587
10.58371 -1.4098861
10.58471 -1.4131002
10.58571 -1.4162368
10.58671 -1.4193003
10.58771 -1.4222899
10.58871 -1.4252006
10.58971 -1.4280252
10.59071 -1.4307577999999999
10.59171 -1.433396
10.59271 -1.435941
10.59371 -1.4383963
10.59471 -1.4407649999999999
10.59571 -1.4430472
10.59671 -1.4452399
10.59771 -1.4473381
10.59871 -1.4493380999999999
10.59971 -1.4512387999999998
10.60071 -1.4530439
10.60171 -1.4547599
10.60271 -1.4563934
10.60371 -1.4579484
10.60471 -1.4594238000000002
10.60571 -1.460814
10.60671 -1.4621106
10.60771 -1.4633063
10.60871 -1.4643974
10.60971 -1.4653847
10.61071 -1.4662727
10.61171 -1.4670669
10.61271 -1.4677708
10.61371 -1.4683843
10.61471 -1.4689044
10.61571 -1.4693272
10.61671 -1.4696504000000001
10.61771 -1.4698747
10.61871 -1.4700039999999999
10.61971 -1.4700435
10.62071 -1.4699963999999999
10.62171 -1.4698621
10.62271 -1.4696358
10.62371 -1.4693100000000001
10.62471 -1.4688776000000001
10.62571 -1.4683348
10.62671 -1.4676826
10.62771 -1.4669263
10.62871 -1.4660728
10.62971 -1.4651278
10.63071 -1.4640933999999999
10.63171 -1.4629676
10.63271 -1.4617458
10.63371 -1.4604233
10.63471 -1.4589978
10.63571 -1.4574702
10.63671 -1.4558435
10.63771 -1.4541211
10.63871 -1.4523039
10.63971 -1.4503896
10.64071 -1.4483734
10.64171 -1.4462496999999999
10.64271 -1.4440155
10.64371 -1.4416715
10.64471 -1.4392228
10.64571 -1.4366766
10.64671 -1.4340392
10.64771 -1.4313137999999999
10.64871 -1.4284989
10.64971 -1.4255893
10.65071 -1.4225786
10.65171 -1.4194613
10.65271 -1.4162359
10.65371 -1.4129037
10.65471 -1.4094681
10.65571 -1.4059322
10.65671 -1.4022967000000002
10.65771 -1.3985597
10.65871 -1.3947177
10.65971 -1.3907679
10.66071 -1.3867103
10.66171 -1.3825481000000002
10.66271 -1.3782868
10.66371 -1.3739322999999999
10.66471 -1.3694881
10.66571 -1.3649533999999999
10.66671 -1.3603237000000001
10.66771 -1.3555922999999999
10.66871 -1.3507532
10.66971 -1.3458034
10.67071 -1.3407438
10.67171 -1.3355786
10.67271 -1.330313
10.67371 -1.3249508
10.67471 -1.3194932
10.67571 -1.3139386
10.67671 -1.3082841
10.67771 -1.3025278
10.67871 -1.29667
10.67971 -1.2907133
10.68071 -1.2846616
10.68171 -1.2785176
10.68271 -1.2722811
10.68371 -1.2659486
10.68471 -1.2595145
10.68571 -1.2529729
10.68671 -1.2463205
10.68771 -1.2395581
10.68871 -1.2326901
10.68971 -1.2257231
10.69071 -1.2186635
10.69171 -1.2115148
10.69271 -1.2042773
10.69371 -1.1969485
10.69471 -1.1895252
10.69571 -1.1820053000000001
10.69671 -1.1743886000000001
10.69771 -1.1666772
10.69871 -1.1588732
10.69971 -1.1509776
10.70071 -1.1429888
10.70171 -1.1349032000000001
10.70271 -1.126716
10.70371 -1.1184243999999999
10.70471 -1.1100287
10.70571 -1.1015326
10.70671 -1.0929426
10.70771 -1.0842656000000002
10.70871 -1.0755059
10.70971 -1.0666647
10.71071 -1.0577394
10.71171 -1.0487255
10.71271 -1.0396188
10.71371 -1.0304174
10.71471 -1.021122
10.71571 -1.0117347
10.71671 -1.0022582
10.71771 -0.9926934700000001
10.71871 -0.98303948
10.71971 -0.97329402
10.72071 -0.96345535
10.72171 -0.95352381
10.72271 -0.9435026
10.72371 -0.93339728
10.72471 -0.9232139199999999
10.72571 -0.9129567999999999
10.72671 -0.9026266599999999
10.72771 -0.8922207200000001
10.72871 -0.88173356
10.72971 -0.8711597
10.73071 -0.8604955900000001
10.73171 -0.84974086
10.73271 -0.83889775
10.73371 -0.8279698
10.73471 -0.81695998
10.73571 -0.8058695100000001
10.73671 -0.79469802
10.73771 -0.78344448
10.73871 -0.77210893
10.73971 -0.76069352
10.74071 -0.74920235
10.74171 -0.73764022
10.74271 -0.7260106
10.74371 -0.7143140299999999
10.74471 -0.7025477
10.74571 -0.69070659
10.74671 -0.6787854200000001
10.74771 -0.66678105
10.74871 -0.65469355
10.74971 -0.64252624
10.75071 -0.63028419
10.75171 -0.61797211
10.75271 -0.60559278
10.75371 -0.59314677
10.75471 -0.5806332
10.75571 -0.56805108
10.75671 -0.55540088
10.75771 -0.54268464
10.75871 -0.52990536
10.75971 -0.51706526
10.76071 -0.50416435
10.76171 -0.49120001
10.76271 -0.47816793
10.76371 -0.46506394
10.76471 -0.45188605000000004
10.76571 -0.43863575
10.76671 -0.42531779000000003
10.76771 -0.41193855
10.76871 -0.3985039
10.76971 -0.38501727
10.77071 -0.37147915
10.77171 -0.35788773
10.77271 -0.34424057
10.77371 -0.33053628
10.77471 -0.31677521999999997
10.77571 -0.30295916
10.77671 -0.28908995
10.77771 -0.2751681
10.77871 -0.26119213999999996
10.77971 -0.24715923
10.78071 -0.23306676
10.78171 -0.21891415
10.78271 -0.204704
10.78371 -0.19044185
10.78471 -0.1761345
10.78571 -0.16178777
10.78671 -0.14740454
10.78771 -0.1329841
10.78871 -0.11852296000000001
10.78971 -0.10401685999999999
10.79071 -0.089462794
10.79171 -0.074860331
10.79271 -0.060211425000000006
10.79371 -0.045519162
10.79471 -0.030786014
10.79571 -0.016012753
10.79671 -0.001198484
10.79771 0.013658071
10.79871 0.028556882000000002
10.79971 0.043495462
10.80071 0.058468949
10.80171 0.073471479
10.80271 0.088498392
10.80371 0.10354812000000001
10.80471 0.11862284000000001
10.80571 0.13372747000000001
10.80671 0.14886752
10.80771 0.16404653
10.80871 0.17926453
10.80971 0.194518
10.81071 0.20980133999999998
10.81171 0.22510902
10.81271 0.24043749999999997
10.81371 0.25578577
10.81471 0.27115464
10.81571 0.28654507
10.81671 0.30195664
10.81771 0.31738698
10.81871 0.33283257
10.81971 0.34829052
10.82071 0.36376030000000004
10.82171 0.37924452
10.82271 0.39474814999999996
10.82371 0.41027642000000003
10.82471 0.42583224999999997
10.82571 0.44141463000000003
10.82671 0.45701824
10.82771 0.47263521999999997
10.82871 0.48825759
10.82971 0.50387979
10.83071 0.51950002
10.83171 0.53511993
10.83271 0.55074277
10.83371 0.5663714400000001
10.83471 0.58200695
10.83571 0.59764814
10.83671 0.6132930099999999
10.83771 0.62894006
10.83871 0.64458973
10.83971 0.66024419
10.84071 0.67590596
10.84171 0.69157607
10.84271 0.70725218
10.84371 0.7229283000000001
10.84471 0.73859598
10.84571 0.754247
10.84671 0.7698759399999999
10.84771 0.78548193
10.84871 0.80106864
10.84971 0.81664268
10.85071 0.83221067
10.85171 0.84777707
10.85271 0.86334292
10.85371 0.8789058799999999
10.85471 0.8944620400000001
10.85571 0.9100076699999999
10.85671 0.9255405499999999
10.85771 0.94105965
10.85871 0.95656412
10.85971 0.97205173
10.86071 0.98751811
10.86171 1.0029571
10.86271 1.0183625
10.86371 1.0337303
10.86471 1.0490608000000001
10.86571 1.0643586
10.86671 1.0796312000000001
10.86771 1.0948868
10.86871 1.1101305000000001
10.86971 1.1253633
10.87071 1.140581
10.87171 1.1557763
10.87271 1.1709412000000001
10.87371 1.1860689
10.87471 1.2011559
10.87571 1.2162009999999999
10.87671 1.2312046
10.87771 1.2461671
10.87871 1.2610877
10.87971 1.275965
10.88071 1.2907982
10.88171 1.3055881999999999
10.88271 1.3203388999999999
10.88371 1.3350559
10.88471 1.3497452
10.88571 1.3644102
10.88671 1.3790499
10.88771 1.3936583
10.88871 1.4082253
10.88971 1.42274
10.89071 1.4371932
10.89171 1.4515799
10.89271 1.4659001
10.89371 1.4801576
10.89471 1.4943579
10.89571 1.5085060000000001
10.89671 1.522605
10.89771 1.5366561
10.89871 1.5506592
10.89971 1.5646145
10.90071 1.5785232
10.90171 1.5923867
10.90271 1.6062053
10.90371 1.6199766
10.90471 1.6336948
10.90571 1.6473511
10.90671 1.6609358
10.90771 1.6744408999999998
10.90871 1.6878631000000002
10.90971 1.7012043000000001
10.91071 1.7144713999999999
10.91171 1.727673
10.91271 1.7408175000000001
10.91371 1.7539093
10.91471 1.7669488
10.91571 1.7799325000000001
10.91671 1.792855
10.91771 1.805711
10.91871 1.8184964000000001
10.91971 1.8312084999999998
10.92071 1.8438449
10.92171 1.8564025000000002
10.92271 1.8688774
10.92371 1.8812651
10.92471 1.8935623
10.92571 1.9057689
10.92671 1.9178891999999998
10.92771 1.9299305999999998
10.92871 1.9419022000000001
10.92971 1.9538119
10.93071 1.9656634
10.93171 1.9774547
10.93271 1.9891787
10.93371 2.0008257
10.93471 2.0123854
10.93571 2.0238504
10.93671 2.0352164
10.93771 2.0464828
10.93871 2.0576510999999997
10.93971 2.0687230000000003
10.94071 2.0797003000000003
10.94171 2.0905841
10.94271 2.1013765
10.94371 2.1120803
10.94471 2.1227006
10.94571 2.1332422
10.94671 2.143709
10.94771 2.1541012
10.94871 2.1644149
10.94971 2.1746418
10.95071 2.1847708
10.95171 2.194792
10.95271 2.2046987000000002
10.95371 2.2144885999999997
10.95471 2.2241646
10.95571 2.2337331
10.95671 2.2432012
10.95771 2.2525752
10.95871 2.2618592
10.95971 2.2710549
10.96071 2.2801623
10.96171 2.2891808
10.96271 2.2981092000000003
10.96371 2.3069454
10.96471 2.3156861
10.96571 2.3243256
10.96671 2.3328569
10.96771 2.3412721000000003
10.96871 2.3495652
10.96971 2.3577329000000002
10.97071 2.3657768999999997
10.97171 2.3737028000000002
10.97271 2.3815192
10.97371 2.3892349
10.97471 2.3968566
10.97571 2.4043882
10.97671 2.4118295
10.97771 2.4191767
10.97871 2.4264243000000003
10.97971 2.4335658
10.98071 2.4405956
10.98171 2.4475086
10.98271 2.4543006
10.98371 2.4609681
10.98471 2.4675094
10.98571 2.4739241
10.98671 2.4802145
10.98771 2.4863844999999998
10.98871 2.4924403
10.98971 2.4983885
10.99071 2.5042348999999997
10.99171 2.5099831
10.99271 2.5156330000000002
10.99371 2.5211817
10.99471 2.5266228
10.99571 2.5319489
10.99671 2.5371527
10.99771 2.5422284
10.99871 2.5471725000000003
10.99971 2.5519842
11.00071 2.5566656
11.00171 2.5612207000000002
11.00271 2.5656549
11.00371 2.5699737000000002
11.00471 2.5741823
11.00571 2.5782848
11.00671 2.5822831
11.00771 2.5861772000000003
11.00871 2.5899645
11.00971 2.5936408
11.01071 2.5972006999999997
11.01171 2.600638
11.01271 2.603947
11.01371 2.6071234
11.01471 2.6101644999999998
11.01571 2.61307
11.01671 2.6158425999999997
11.01771 2.6184872
11.01871 2.6210101
11.01971 2.6234185
11.02071 2.6257183
11.02171 2.6279135
11.02271 2.6300041
11.02371 2.6319876
11.02471 2.6338585
11.02571 2.6356097
11.02671 2.6372349
11.02771 2.6387291
11.02871 2.6400896
11.02971 2.6413159
11.03071 2.6424099
11.03171 2.6433742
11.03271 2.644212
11.03371 2.6449271
11.03471 2.6455238
11.03571 2.6460066
11.03671 2.6463797000000002
11.03771 2.6466461
11.03871 2.6468063
11.03971 2.6468577
11.04071 2.6467945
11.04171 2.646609
11.04271 2.6462929
11.04371 2.6458405000000003
11.04471 2.6452495
11.04571 2.6445221
11.04671 2.6436637999999997
11.04771 2.6426818
11.04871 2.6415836
11.04971 2.6403742
11.05071 2.6390566
11.05171 2.6376314
11.05271 2.6360978999999998
11.05371 2.6344547
11.05471 2.6327005
11.05571 2.6308328
11.05671 2.6288485
11.05771 2.6267424
11.05871 2.6245087
11.05971 2.6221421
11.06071 2.6196392
11.06171 2.617001
11.06271 2.6142325
11.06371 2.6113426
11.06471 2.6083415
11.06571 2.6052375999999997
11.06671 2.6020359
11.06771 2.5987362
11.06871 2.5953347
11.06971 2.5918253
11.07071 2.5882017
11.07171 2.5844594
11.07271 2.5805960999999997
11.07371 2.5766108
11.07471 2.5725035
11.07571 2.5682738
11.07671 2.5639214
11.07771 2.5594467
11.07871 2.5548521
11.07971 2.550143
11.08071 2.5453265999999997
11.08171 2.5404111
11.08271 2.5354026000000003
11.08371 2.5303033999999998
11.08471 2.5251107
11.08571 2.5198173
11.08671 2.5144134
11.08771 2.5088906
11.08871 2.5032436000000002
11.08971 2.4974717
11.09071 2.4915781000000004
11.09171 2.4855685999999997
11.09271 2.4794490999999996
11.09371 2.4732241
11.09471 2.4668967
11.09571 2.4604687
11.09671 2.4539424
11.09771 2.4473203
11.09871 2.4406059
11.09971 2.4338018
11.10071 2.4269084
11.10171 2.4199225
11.10271 2.4128376
11.10371 2.4056452999999998
11.10471 2.3983387
11.10571 2.3909142
11.10671 2.3833735000000003
11.10771 2.3757230000000003
11.10871 2.3679723999999998
11.10971 2.3601307
11.11071 2.3522043999999998
11.11171 2.3441963
11.11271 2.3361055
11.11371 2.3279285
11.11471 2.3196619000000003
11.11571 2.3113037
11.11671 2.302853
11.11771 2.2943104
11.11871 2.2856753
11.11971 2.2769459
11.12071 2.268119
11.12171 2.2591917
11.12271 2.2501636
11.12371 2.2410378
11.12471 2.231821
11.12571 2.2225229
11.12671 2.2131525
11.12771 2.2037158000000003
11.12871 2.1942135
11.12971 2.1846415
11.13071 2.1749925
11.13171 2.1652583
11.13271 2.1554336
11.13371 2.1455169
11.13471 2.13551
11.13571 2.1254171
11.13671 2.1152424
11.13771 2.1049885
11.13871 2.0946568
11.13971 2.084248
11.14071 2.0737639
11.14171 2.0632083
11.14271 2.0525862999999998
11.14371 2.0419039
11.14471 2.0311642
11.14571 2.020367
11.14671 2.0095076
11.14771 1.9985782
11.14871 1.9875709
11.14971 1.9764809
11.15071 1.9653082
11.15171 1.9540579999999999
11.15271 1.9427387
11.15371 1.9313592000000002
11.15471 1.9199263000000002
11.15571 1.9084429
11.15671 1.8969085
11.15771 1.8853204
11.15871 1.8736767
11.15971 1.8619763
11.16071 1.8502201999999999
11.16171 1.8384093000000001
11.16271 1.8265434
11.16371 1.8146200000000001
11.16471 1.802635
11.16571 1.7905843000000001
11.16671 1.7784657
11.16771 1.7662819
11.16871 1.7540401
11.16971 1.7417505
11.17071 1.7294239
11.17171 1.7170676999999999
11.17271 1.7046841
11.17371 1.6922700999999998
11.17471 1.6798191
11.17571 1.6673240999999999
11.17671 1.6547798999999999
11.17771 1.6421847
11.17871 1.6295396
11.17971 1.6168472999999999
11.18071 1.6041102
11.18171 1.5913295
11.18271 1.5785052000000002
11.18371 1.5656377999999997
11.18471 1.5527304
11.18571 1.5397886
11.18671 1.5268198
11.18771 1.5138314
11.18871 1.5008277
11.18971 1.4878084
11.19071 1.4747678
11.19171 1.4616975
11.19271 1.4485887
11.19371 1.435436
11.19471 1.4222388000000001
11.19571 1.4090014
11.19671 1.3957311
11.19771 1.382436
11.19871 1.3691223000000001
11.19971 1.3557936
11.20071 1.3424515
11.20171 1.3290968
11.20271 1.315731
11.20371 1.3023565000000001
11.20471 1.2889754
11.20571 1.2755883000000001
11.20671 1.2621925
11.20771 1.2487823
11.20871 1.2353501
11.20971 1.2218894
11.21071 1.2083968999999999
11.21171 1.1948751
11.21271 1.1813314
11.21371 1.1677758
11.21471 1.1542187000000002
11.21571 1.1406674
11.21671 1.127125
11.21771 1.1135907999999999
11.21871 1.1000615
11.21971 1.0865334
11.22071 1.0730043
11.22171 1.0594729
11.22271 1.0459388
11.22371 1.0324008
11.22471 1.018857
11.22571 1.005305
11.22671 0.99174343
11.22771 0.97817387
11.22871 0.96460171
11.22971 0.9510356
11.23071 0.9374854199999999
11.23171 0.9239597199999999
11.23271 0.91046281
11.23371 0.8969940200000001
11.23471 0.8835480499999999
11.23571 0.87011708
11.23671 0.8566935499999999
11.23771 0.8432725400000001
11.23871 0.8298524700000001
11.23971 0.81643471
11.24071 0.80302237
11.24171 0.7896187699999999
11.24271 0.7762271000000001
11.24371 0.76285056
11.24471 0.74949325
11.24571 0.7361606199999999
11.24671 0.72285933
11.24771 0.70959562
11.24871 0.69637359
11.24971 0.68319323
11.25071 0.67004999
11.25171 0.65693585
11.25271 0.6438416899999999
11.25371 0.63076024
11.25471 0.61768824
11.25571 0.60462742
11.25671 0.59158364
11.25771 0.57856487
11.25871 0.56557893
11.25971 0.55263196
11.26071 0.53972783
11.26171 0.5268687799999999
11.26271 0.5140560700000001
11.26371 0.50129066
11.26471 0.48857299
11.26571 0.47590206
11.26671 0.46327473
11.26771 0.45068534
11.26871 0.43812701
11.26971 0.42559342000000006
11.27071 0.41308133
11.27171 0.4005922
11.27271 0.38813264000000003
11.27371 0.37571283
11.27471 0.36334405000000003
11.27571 0.35103571
11.27671 0.33879329
11.27771 0.3266176
11.27871 0.3145057
11.27971 0.30245259
11.28071 0.29045300999999996
11.28171 0.27850256
11.28271 0.26659779
11.28371 0.25473591
11.28471 0.24291421000000002
11.28571 0.23113037
11.28671 0.2193833
11.28771 0.20767456999999998
11.28871 0.19600936000000002
11.28971 0.18439641
11.29071 0.17284654
11.29171 0.16137008
11.29271 0.14997402999999998
11.29371 0.13866012
11.29471 0.12742444
11.29571 0.11625877999999999
11.29671 0.10515333
11.29771 0.094099483
11.29871 0.083091902
11.29971 0.072129152
11.30071 0.061213010000000005
11.30171 0.05034708300000001
11.30271 0.039535519
11.30371 0.028782448
11.30471 0.018092217
11.30571 0.007469976800000001
11.30671 -0.0030780862
11.30771 -0.013545412
11.30871 -0.023926667999999998
11.30971 -0.034219745
11.31071 -0.044427186
11.31171 -0.054556294000000005
11.31271 -0.064617518
11.31371 -0.074621564
11.31471 -0.08457622599999999
11.31571 -0.094484043
11.31671 -0.10434170000000001
11.31771 -0.11414132
11.31871 -0.12387298000000001
11.31971 -0.13352747
11.32071 -0.14309824000000002
11.32171 -0.15258185999999999
11.32271 -0.1619774
11.32371 -0.17128516
11.32471 -0.18050575
11.32571 -0.18964013
11.32671 -0.19869031
11.32771 -0.20766043999999997
11.32871 -0.21655704
11.32971 -0.22538803
11.33071 -0.23416067
11.33171 -0.24287879999999998
11.33271 -0.25154089
11.33371 -0.26013956
11.33471 -0.26866319
11.33571 -0.27709903999999996
11.33671 -0.2854368
11.33771 -0.2936712
11.33871 -0.30180286
11.33971 -0.30983700000000003
11.34071 -0.31778114
11.34171 -0.32564234000000003
11.34271 -0.33342571
11.34371 -0.34113404999999997
11.34471 -0.34876884999999996
11.34571 -0.35633135
11.34671 -0.3638231
11.34771 -0.37124539
11.34871 -0.37859774
11.34971 -0.38587633
11.35071 -0.39307348999999997
11.35171 -0.40017888
11.35271 -0.4071821
11.35371 -0.41407607
11.35471 -0.42085954999999997
11.35571 -0.42753788000000004
11.35671 -0.43412149
11.35771 -0.44062254
11.35871 -0.44705127
11.35971 -0.45341332
11.36071 -0.45970893
11.36171 -0.46593407000000003
11.36271 -0.47208294
11.36371 -0.47815009
11.36471 -0.48413164999999997
11.36571 -0.49002497000000006
11.36671 -0.49582738000000004
11.36771 -0.50153518
11.36871 -0.50714337
11.36971 -0.51264716
11.37071 -0.51804408
11.37171 -0.52333614
11.37271 -0.52853054
11.37371 -0.53363824
11.37471 -0.53867097
11.37571 -0.54363734
11.37671 -0.5485401
11.37771 -0.55337534
11.37871 -0.55813389
11.37971 -0.5628046999999999
11.38071 -0.5673783800000001
11.38171 -0.57184938
11.38271 -0.57621663
11.38371 -0.5804821800000001
11.38471 -0.5846492
11.38571 -0.58872006
11.38671 -0.5926962
11.38771 -0.59657893
11.38871 -0.6003709
11.38971 -0.60407729
11.39071 -0.60770516
11.39171 -0.61126165
11.39271 -0.61475104
11.39371 -0.61817239
11.39471 -0.6215189999999999
11.39571 -0.62477984
11.39671 -0.6279429
11.39771 -0.63099894
11.39871 -0.63394434
11.39971 -0.63678161
11.40071 -0.63951802
11.40171 -0.6421624699999999
11.40271 -0.64472263
11.40371 -0.64720325
11.40471 -0.64960597
11.40571 -0.6519306899999999
11.40671 -0.65417727
11.40771 -0.65634642
11.40871 -0.65843929
11.40971 -0.6604561099999999
11.41071 -0.66239438
11.41171 -0.66424832
11.41271 -0.6660096299999999
11.41371 -0.66767009
11.41471 -0.66922456
11.41571 -0.67067337
11.41671 -0.67202263
11.41771 -0.67328266
11.41871 -0.67446469
11.41971 -0.67557753
11.42071 -0.6766252199999999
11.42171 -0.67760674
11.42271 -0.67851744
11.42371 -0.67935148
11.42471 -0.68010404
11.42571 -0.6807722199999999
11.42671 -0.68135471
11.42771 -0.6818505
11.42871 -0.68225795
11.42971 -0.68257442
11.43071 -0.6827976099999999
11.43171 -0.68292716
11.43271 -0.68296618
11.43371 -0.68292166
11.43471 -0.68280292
11.43571 -0.68261907
11.43671 -0.68237614
11.43771 -0.68207481
11.43871 -0.68171057
11.43971 -0.68127527
11.44071 -0.68076001
11.44171 -0.68015791
11.44271 -0.67946585
11.44371 -0.67868452
11.44471 -0.67781713
11.44571 -0.6768676
11.44671 -0.67583923
11.44771 -0.67473445
11.44871 -0.6735554
11.44971 -0.6723049600000001
11.45071 -0.6709874600000001
11.45171 -0.6696078
11.45271 -0.66817012
11.45371 -0.66667586
11.45471 -0.66512241
11.45571 -0.6635034
11.45671 -0.6618101599999999
11.45771 -0.66003469
11.45871 -0.65817209
11.45971 -0.65622223
11.46071 -0.65418971
11.46171 -0.65208212
11.46271 -0.64990767
11.46371 -0.64767292
11.46471 -0.6453817700000001
11.46571 -0.64303563
11.46671 -0.6406343099999999
11.46771 -0.63817729
11.46871 -0.6356643000000001
11.46971 -0.63309479
11.47071 -0.6304672
11.47171 -0.6277781
11.47271 -0.62502231
11.47371 -0.62219398
11.47471 -0.61928863
11.47571 -0.61630518
11.47671 -0.6132468999999999
11.47771 -0.61012125
11.47871 -0.6069377499999999
11.47971 -0.60370541
11.48071 -0.60043032
11.48171 -0.5971144
11.48271 -0.59375544
11.48371 -0.59034876
11.48471 -0.58688927
11.48571 -0.58337296
11.48671 -0.57979762
11.48771 -0.57616229
11.48871 -0.5724663799999999
11.48971 -0.56870915
11.49071 -0.56488966
11.49171 -0.56100781
11.49271 -0.55706562
11.49371 -0.55306801
11.49471 -0.54902229
11.49571 -0.54493686
11.49671 -0.54081855
11.49771 -0.53667054
11.49871 -0.5324911800000001
11.49971 -0.5282746199999999
11.50071 -0.52401284
11.50171 -0.51969835
11.50271 -0.51532639
11.50371 -0.51089609
11.50471 -0.50641005
11.50571 -0.50187265
11.50671 -0.49728835
11.50771 -0.49266047
11.50871 -0.48799124000000005
11.50971 -0.48328266000000003
11.51071 -0.47853757
11.51171 -0.47375993
11.51271 -0.4689543
11.51371 -0.46412414
11.51471 -0.45926995000000004
11.51571 -0.45438822999999995
11.51671 -0.44947197
11.51771 -0.44451266999999994
11.51871 -0.43950328000000005
11.51971 -0.43444078999999997
11.52071 -0.42932750999999997
11.52171 -0.4241704
11.52271 -0.41897856
11.52371 -0.41376054
11.52471 -0.40852181000000004
11.52571 -0.40326412
11.52671 -0.39798636000000004
11.52771 -0.39268639
11.52871 -0.38736293
11.52971 -0.38201613
11.53071 -0.37664699
11.53171 -0.37125563
11.53271 -0.36583994999999997
11.53371 -0.3603952
11.53471 -0.35491530000000004
11.53571 -0.34939533
11.53671 -0.34383421000000003
11.53771 -0.33823622
11.53871 -0.33261036
11.53971 -0.32696787
11.54071 -0.32131865
11.54171 -0.31566813
11.54271 -0.31001593
11.54371 -0.30435682000000003
11.54471 -0.29868344
11.54571 -0.29298952
11.54671 -0.28727213
11.54771 -0.28153195
11.54871 -0.27577186
11.54971 -0.26999447
11.55071 -0.26420036
11.55171 -0.25838779
11.55271 -0.25255422
11.55371 -0.24669892
11.55471 -0.24082493
11.55571 -0.23493951
11.55671 -0.22905231
11.55771 -0.22317194
11.55871 -0.21730259000000002
11.55971 -0.21144205
11.56071 -0.20558247000000002
11.56171 -0.19971326000000003
11.56271 -0.19382524
11.56371 -0.18791411
11.56471 -0.18198169
11.56571 -0.1760346
11.56671 -0.17008099000000002
11.56771 -0.16412719
11.56871 -0.15817558
11.56971 -0.15222497000000001
11.57071 -0.14627272000000002
11.57171 -0.14031776
11.57271 -0.13436247999999998
11.57371 -0.12841244
11.57471 -0.12247402
11.57571 -0.11655099
11.57671 -0.11064210000000001
11.57771 -0.10474060999999998
11.57871 -0.09883671299999999
11.57971 -0.09292143500000001
11.58071 -0.086990657
11.58171 -0.081047165
11.58271 -0.075099879
11.58371 -0.069160399
11.58471 -0.06323859000000001
11.58571 -0.05733915
11.58671 -0.051460648
11.58771 -0.045597262
11.58871 -0.039742398
11.58971 -0.033892159
11.59071 -0.028047067
11.59171 -0.022211204000000002
11.59271 -0.016389371
11.59371 -0.010583855
11.59471 -0.0047925667
11.59571 0.00099030503
11.59671 0.006771338700000001
11.59771 0.012554071
11.59871 0.01833628
11.59971 0.024109817999999998
11.60071 0.029863237
11.60171 0.035586089
11.60271 0.041273062
11.60371 0.046925971000000004
11.60471 0.052552646999999994
11.60571 0.058163376999999995
11.60671 0.063766429
11.60771 0.06936484700000001
11.60871 0.074955763
11.60971 0.08053247
11.61071 0.086088048
11.61171 0.091618695
11.61271 0.097125093
11.61371 0.10261122
11.61471 0.10808124
11.61571 0.11353624
11.61671 0.11897268
11.61771 0.12438325
11.61871 0.12976006999999998
11.61971 0.13509846
11.62071 0.14039958
11.62171 0.14567053000000002
11.62271 0.15092158
11.62371 0.15616196
11.62471 0.16139582
11.62571 0.16662047
11.62671 0.17182748
11.62771 0.17700614
11.62871 0.18214771
11.62971 0.18724839
11.63071 0.19230986
11.63171 0.19733737999999998
11.63271 0.20233629999999997
11.63371 0.2073091
11.63471 0.21225433
11.63571 0.21716781999999998
11.63671 0.22204555999999998
11.63771 0.22688655
11.63871 0.23169427
11.63971 0.23647555999999997
11.64071 0.24123765
11.64171 0.24598446
11.64271 0.25071418
11.64371 0.25541922
11.64471 0.26008871
11.64571 0.26471256
11.64671 0.26928524
11.64771 0.27380753
11.64871 0.27828575
11.64971 0.28272865
11.65071 0.28714368
11.65171 0.29153423
11.65271 0.29589904
11.65371 0.30023376
11.65471 0.30453379999999997
11.65571 0.30879695
11.65671 0.31302429
11.65771 0.31721909
11.65871 0.32138419
11.65971 0.32551949999999996
11.66071 0.32962062
11.66171 0.33368
11.66271 0.33768958
11.66371 0.34164423
11.66471 0.34554417
11.66571 0.34939523
11.66671 0.35320681
11.66771 0.35698831
11.66871 0.36074559
11.66971 0.36447912
11.67071 0.36818436
11.67171 0.37185419
11.67271 0.375482
11.67371 0.37906421
11.67471 0.38260099999999997
11.67571 0.38609505
11.67671 0.38954923
11.67771 0.39296443999999997
11.67871 0.39633862000000003
11.67971 0.39966796
11.68071 0.40294887
11.68171 0.4061806
11.68271 0.40936624
11.68371 0.41251224000000003
11.68471 0.41562589
11.68571 0.41871234
11.68671 0.42177215
11.68771 0.42480086000000006
11.68871 0.42779041000000007
11.68971 0.43073213
11.69071 0.43361993000000004
11.69171 0.43645203
11.69271 0.43923110000000004
11.69371 0.44196248
11.69471 0.44465143999999995
11.69571 0.44730115000000004
11.69671 0.44991169
11.69771 0.45248116000000005
11.69871 0.45500747
11.69971 0.45749019
11.70071 0.45993136999999995
11.70171 0.46233484
11.70271 0.46470412000000005
11.70371 0.46704038999999997
11.70471 0.46934113000000005
11.70571 0.47160061
11.70671 0.47381194
11.70771 0.47596968
11.70871 0.47807209000000006
11.70971 0.48012174999999996
11.71071 0.48212469999999996
11.71171 0.48408788
11.71271 0.48601646000000004
11.71371 0.48791226
11.71471 0.48977346
11.71571 0.49159620000000004
11.71671 0.49337647
11.71771 0.49511208
11.71871 0.49680317999999996
11.71971 0.49845153
11.72071 0.50005899
11.72171 0.50162589
11.72271 0.50315051
11.72371 0.50462969
11.72471 0.50606052
11.72571 0.50744205
11.72671 0.50877635
11.72771 0.51006819
11.72871 0.51132333
11.72971 0.51254635
11.73071 0.51373895
11.73171 0.51489938
11.73271 0.5160232499999999
11.73371 0.5171055
11.73471 0.51814229
11.73571 0.51913238
11.73671 0.52007707
11.73771 0.52097929
11.73871 0.52184197
11.73971 0.5226668
11.74071 0.52345381
11.74171 0.52420204
11.74271 0.52491073
11.74371 0.5255800700000001
11.74471 0.52621169
11.74571 0.52680788
11.74671 0.52737044
11.74771 0.52789953
11.74871 0.5283932699999999
11.74971 0.52884826
11.75071 0.52926089
11.75171 0.52962876
11.75271 0.52995179
11.75371 0.5302323
11.75471 0.53047417
11.75571 0.53068167
11.75671 0.5308580599999999
11.75771 0.53100493
11.75871 0.5311222299999999
11.75971 0.53120893
11.76071 0.53126384
11.76171 0.53128595
11.76271 0.53127464
11.76371 0.53122928
11.76471 0.53114886
11.76571 0.5310319800000001
11.76671 0.5308771
11.76771 0.5306832499999999
11.76871 0.53045056
11.76971 0.53018075
11.77071 0.5298766300000001
11.77171 0.52954145
11.77271 0.52917805
11.77371 0.52878791
11.77471 0.52837119
11.77571 0.52792667
11.77671 0.52745244
11.77771 0.5269466
11.77871 0.52640759
11.77971 0.52583423
11.78071 0.52522575
11.78171 0.52458174
11.78271 0.52390234
11.78371 0.52318852
11.78471 0.5224423
11.78571 0.5216667
11.78671 0.52086529
11.78771 0.52004131
11.78871 0.51919688
11.78971 0.51833228
11.79071 0.51744613
11.79171 0.51653576
11.79271 0.5155982
11.79371 0.51463097
11.79471 0.51363278
11.79571 0.5126033
11.79671 0.51154289
11.79771 0.51045208
11.79871 0.50933142
11.79971 0.5081817
11.80071 0.50700433
11.80171 0.5058016599999999
11.80271 0.50457693
11.80371 0.50333356
11.80471 0.502074
11.80571 0.50079878
11.80671 0.49950611
11.80771 0.4981922
11.80871 0.49685249
11.80971 0.49548335000000004
11.81071 0.49408325
11.81171 0.49265311
11.81271 0.49119596
11.81371 0.48971563
11.81471 0.48821545000000005
11.81571 0.48669758
11.81671 0.48516289999999995
11.81771 0.48361165
11.81871 0.48204436999999994
11.81971 0.48046219
11.82071 0.47886674
11.82171 0.47725909
11.82271 0.47563883
11.82371 0.47400333
11.82471 0.47234827999999995
11.82571 0.47066877999999995
11.82671 0.46896133999999995
11.82771 0.46722520999999995
11.82871 0.46546306
11.82971 0.46368008000000005
11.83071 0.46188235
11.83171 0.46007493999999993
11.83271 0.45826035
11.83371 0.45643830999999996
11.83471 0.45460653
11.83571 0.45276227999999996
11.83671 0.4509036
11.83771 0.44903010000000004
11.83871 0.4471424
11.83971 0.4452412
11.84071 0.44332622000000005
11.84171 0.44139582
11.84271 0.43944768
11.84371 0.43748021000000004
11.84471 0.43549384
11.84571 0.43349178
11.84671 0.43147960999999996
11.84771 0.42946356999999996
11.84871 0.42744847
11.84971 0.42543601999999997
11.85071 0.42342422999999996
11.85171 0.42140809999999995
11.85271 0.41938177
11.85371 0.41734041
11.85471 0.41528171999999997
11.85571 0.41320630999999997
11.85671 0.41111675000000003
11.85771 0.40901597
11.85871 0.40690615
11.85971 0.40478809
11.86071 0.40266183
11.86171 0.4005278
11.86271 0.39838762
11.86371 0.39624451
11.86471 0.39410247000000004
11.86571 0.39196457
11.86671 0.38983158
11.86771 0.38770102
11.86871 0.38556769
11.86971 0.38342532
11.87071 0.38126878999999997
11.87171 0.37909599
11.87271 0.37690855
11.87371 0.37471114
11.87471 0.3725098
11.87571 0.37030983
11.87671 0.36811433
11.87771 0.36592376
11.87871 0.36373667000000004
11.87971 0.36155109
11.88071 0.35936562
11.88171 0.35717997
11.88271 0.35499439
11.88371 0.35280869
11.88471 0.3506213
11.88571 0.34842903
11.88671 0.34622792
11.88771 0.34401482
11.88871 0.34178908
11.88971 0.33955346000000003
11.89071 0.33731384000000003
11.89171 0.33507757
11.89271 0.33285134
11.89371 0.33063907
11.89471 0.32844091999999997
11.89571 0.32625359
11.89671 0.3240719
11.89771 0.32189058
11.89871 0.31970602
11.89971 0.31751676
11.90071 0.31532309999999997
11.90171 0.31312598999999997
11.90271 0.31092607
11.90371 0.30872326
11.90471 0.30651728
11.90571 0.30430863
11.90671 0.30209958000000003
11.90771 0.2998943
11.90871 0.29769808
11.90971 0.29551561
11.91071 0.2933492
11.91171 0.29119751
11.91271 0.28905570999999997
11.91371 0.28691674
11.91471 0.28477365000000004
11.91571 0.28262162
11.91671 0.28045934
11.91771 0.27828894
11.91871 0.27611481000000004
11.91971 0.27394192
11.92071 0.27177429
11.92171 0.26961431999999996
11.92271 0.26746311
11.92371 0.26532128
11.92471 0.26318982999999996
11.92571 0.26107023
11.92671 0.25896381
11.92771 0.25687062
11.92871 0.25478840999999997
11.92971 0.25271252
11.93071 0.25063669
11.93171 0.24855493
11.93271 0.24646348
11.93371 0.24436223
11.93471 0.24225486
11.93571 0.24014765000000002
11.93671 0.23804752
11.93771 0.23595986
11.93871 0.23388736999999998
11.93971 0.2318297
11.94071 0.22978452
11.94171 0.22774877000000002
11.94271 0.22571979
11.94371 0.22369577000000002
11.94471 0.22167538
11.94571 0.21965706
11.94671 0.21763850999999998
11.94771 0.21561694
11.94871 0.21358992000000002
11.94971 0.21155670000000001
11.95071 0.20951922
11.95171 0.20748213999999998
11.95271 0.20545187999999998
11.95371 0.20343477
11.95471 0.20143514999999998
11.95571 0.199454
11.95671 0.19748877
11.95771 0.19553436000000002
11.95871 0.19358485
11.95971 0.19163508
11.96071 0.18968175
11.96171 0.18772354
11.96271 0.18576051000000002
11.96371 0.18379332
11.96471 0.18182274999999998
11.96571 0.17984967999999998
11.96671 0.17787564
11.96771 0.1759032
11.96871 0.1739361
11.96971 0.17197853
11.97071 0.1700339
11.97171 0.1681036
11.97271 0.16618611
11.97371 0.1642772
11.97471 0.16237097
11.97571 0.16046148999999998
11.97671 0.15854442
11.97771 0.15661792000000002
11.97871 0.15468276
11.97971 0.15274155
11.98071 0.15079764
11.98171 0.14885428
11.98271 0.14691403
11.98371 0.14497886000000001
11.98471 0.14305034
11.98571 0.14112977
11.98671 0.13921787
11.98771 0.13731431000000002
11.98871 0.13541711
11.98971 0.1335226
11.99071 0.13162588
11.99171 0.12972192999999999
11.99271 0.12780695
11.99371 0.12587934
11.99471 0.12394016
11.99571 0.12199257
11.99671 0.12004082999999999
11.99771 0.11808907
11.99871 0.11614035
11.99971 0.11419627
12.00071 0.11225713000000001
12.00171 0.11032228
12.00271 0.10839049
12.00371 0.10645996
12.00471 0.10452821000000001
12.00571 0.10259199
12.00671 0.10064753
12.00771 0.098691182
12.00871 0.09672041599999999
12.00971 0.09473470299999999
12.01071 0.09273590400000001
12.01171 0.090727891
12.01271 0.08871546
12.01371 0.086702959
12.01471 0.084693078
12.01571 0.08268626999999999
12.01671 0.08068094
12.01771 0.078674208
12.01871 0.076662807
12.01971 0.07464372300000001
12.02071 0.0726144
12.02171 0.07057253999999999
12.02271 0.068515906
12.02371 0.06644235700000001
12.02471 0.064350368
12.02571 0.062239758
12.02671 0.060112309
12.02771 0.057971803
12.02871 0.055823248
12.02971 0.053671497
12.03071 0.051519694000000005
12.03171 0.049368193000000005
12.03271 0.047214411000000005
12.03371 0.045053634999999995
12.03471 0.042880495000000005
12.03571 0.040690452
12.03671 0.038480738
12.03771 0.036250451
12.03871 0.033999945
12.03971 0.031729968
12.04071 0.029441077
12.04171 0.02713362
12.04271 0.024808251000000003
12.04371 0.022466535
12.04471 0.020111175000000002
12.04571 0.017745497000000002
12.04671 0.015372261
12.04771 0.012992267000000002
12.04871 0.010603433
12.04971 0.008200825
12.05071 0.0057778016
12.05171 0.0033278779
12.05271 0.0008465898600000001
12.05371 -0.001667369
12.05471 -0.0042121734
12.05571 -0.006783958099999999
12.05671 -0.0093784263
12.05771 -0.01199226
12.05871 -0.014623749000000002
12.05971 -0.017272546
12.06071 -0.019938809
12.06171 -0.022622407
12.06271 -0.025322696000000002
12.06371 -0.028039052000000002
12.06471 -0.030771916
12.06571 -0.03352371
12.06671 -0.036299016
12.06771 -0.039103741
12.06871 -0.041943444999999996
12.06971 -0.044821517
12.07071 -0.047737959999999996
12.07171 -0.050689362
12.07271 -0.053670141
12.07371 -0.056674541
12.07471 -0.05969858
12.07571 -0.06274117
12.07671 -0.065804046
12.07771 -0.068890635
12.07871 -0.072004553
12.07971 -0.07514842399999999
12.08071 -0.078323577
12.08171 -0.081530586
12.08271 -0.084770273
12.08371 -0.088044442
12.08471 -0.091355847
12.08571 -0.09470727500000001
12.08671 -0.098100142
12.08771 -0.10153332000000001
12.08871 -0.10500285999999999
12.08971 -0.10850294
12.09071 -0.11202771
12.09171 -0.11557334000000001
12.09271 -0.11913942
12.09371 -0.12272915000000001
12.09471 -0.12634824
12.09571 -0.13000289
12.09671 -0.13369804
12.09771 -0.1374362
12.09871 -0.14121761
12.09971 -0.14504116
12.10071 -0.14890581
12.10171 -0.15281140999999998
12.10271 -0.15675875
12.10371 -0.16074874
12.10471 -0.16478125
12.10571 -0.16885434
12.10671 -0.17296444
12.10771 -0.17710753999999998
12.10871 -0.18128093
12.10971 -0.18548461000000002
12.11071 -0.18972189
12.11171 -0.19399851
12.11271 -0.19832093
12.11371 -0.20269414000000002
12.11471 -0.20712025
12.11571 -0.21159807000000003
12.11671 -0.21612416
12.11771 -0.22069445999999998
12.11871 -0.22530602
12.11971 -0.22995777
12.12071 -0.23465038
12.12171 -0.23938506
12.12271 -0.24416242
12.12371 -0.24898173
12.12471 -0.25384133
12.12571 -0.25873968999999997
12.12671 -0.26367693
12.12771 -0.26865569
12.12871 -0.27368083
12.12971 -0.27875823
12.13071 -0.2838928
12.13171 -0.28908672
12.13271 -0.29433882
12.13371 -0.29964517
12.13471 -0.30500083
12.13571 -0.31040178
12.13671 -0.31584632
12.13771 -0.32133523
12.13871 -0.32687082
12.13971 -0.33245545
12.14071 -0.33809014
12.14171 -0.34377421
12.14271 -0.34950604
12.14371 -0.35528434000000003
12.14471 -0.36110955
12.14571 -0.36698428
12.14671 -0.37291262000000003
12.14771 -0.37889853
12.14871 -0.38494417000000003
12.14971 -0.39104884
12.15071 -0.39720931
12.15171 -0.40342109
12.15271 -0.40968051
12.15371 -0.41598622
12.15471 -0.42233964999999996
12.15571 -0.42874430999999996
12.15671 -0.43520401000000003
12.15771 -0.44172131000000003
12.15871 -0.44829655
12.15971 -0.45492820999999994
12.16071 -0.46161427
12.16171 -0.46835365
12.16271 -0.47514732
12.16371 -0.48199804
12.16471 -0.4889091
12.16571 -0.49588266
12.16671 -0.50291833
12.16771 -0.5100132
12.16871 -0.51716277
12.16971 -0.52436292
12.17071 -0.53161168
12.17171 -0.53890995
12.17271 -0.54626083
12.17371 -0.5536681499999999
12.17471 -0.56113466
12.17571 -0.56866086
12.17671 -0.57624518
12.17771 -0.5838852400000001
12.17871 -0.5915795500000001
12.17971 -0.59932875
12.18071 -0.6071356099999999
12.18171 -0.61500398
12.18271 -0.6229368
12.18371 -0.63093468
12.18471 -0.6389953700000001
12.18571 -0.64711464
12.18671 -0.65528811
12.18771 -0.66351322
12.18871 -0.67179012
12.18971 -0.68012141
12.19071 -0.68851067
12.19171 -0.69696037
12.19271 -0.70547089
12.19371 -0.7140401799999999
12.19471 -0.7226652
12.19571 -0.73134378
12.19671 -0.74007595
12.19771 -0.74886433
12.19871 -0.75771292
12.19971 -0.7666251199999999
12.20071 -0.77560204
12.20171 -0.7846415000000001
12.20271 -0.79373904
12.20371 -0.80288975
12.20471 -0.8120902799999999
12.20571 -0.82134064
12.20671 -0.83064353
12.20771 -0.8400032300000001
12.20871 -0.8494232799999999
12.20971 -0.8589047000000001
12.21071 -0.86844582
12.21171 -0.8780433799999999
12.21271 -0.8876944899999999
12.21371 -0.8973985
12.21471 -0.90715773
12.21571 -0.91697611
12.21671 -0.92685735
12.21771 -0.9368027600000001
12.21871 -0.94680982
12.21971 -0.95687332
12.22071 -0.9669869200000001
12.22171 -0.97714607
12.22271 -0.98734982
12.22371 -0.99760098
12.22471 -1.0079046
12.22571 -1.0182654
12.22671 -1.0286854
12.22771 -1.0391635
12.22871 -1.0496959000000001
12.22971 -1.0602787
12.23071 -1.0709099
12.23171 -1.0815907
12.23271 -1.0923249
12.23371 -1.1031168
12.23471 -1.1139685
12.23571 -1.1248787
12.23671 -1.1358419
12.23771 -1.1468516
12.23871 -1.1579021
12.23971 -1.1689915
12.24071 -1.1801226999999999
12.24171 -1.1913014
12.24271 -1.2025339
12.24371 -1.2138239
12.24471 -1.2251711
12.24571 -1.236571
12.24671 -1.248018
12.24771 -1.2595075
12.24871 -1.2710386
12.24971 -1.2826136
12.25071 -1.294237
12.25171 -1.3059121999999999
12.25271 -1.3176393
12.25371 -1.3294144
12.25471 -1.3412309
12.25571 -1.3530825
12.25671 -1.3649662999999999
12.25771 -1.3768839
12.25871 -1.3888413
12.25971 -1.4008460999999999
12.26071 -1.4129040000000002
12.26171 -1.4250159
12.26271 -1.4371781000000001
12.26371 -1.4493833
12.26471 -1.4616244
12.26571 -1.4738973
12.26671 -1.4862023
12.26771 -1.4985433
12.26871 -1.5109249999999999
12.26971 -1.5233501
12.27071 -1.535817
12.27171 -1.5483205999999998
12.27271 -1.5608541
12.27371 -1.5734125
12.27471 -1.5859953999999998
12.27571 -1.5986072
12.27671 -1.6112555
12.27771 -1.6239469999999998
12.27871 -1.6366848999999999
12.27971 -1.6494667
12.28071 -1.6622851
12.28171 -1.675131
12.28271 -1.6879974
12.28371 -1.7008819000000002
12.28471 -1.7137871999999998
12.28571 -1.7267194
12.28671 -1.7396836999999998
12.28771 -1.7526826
12.28871 -1.7657132999999998
12.28971 -1.7787699000000001
12.29071 -1.791846
12.29171 -1.804938
12.29271 -1.8180466999999998
12.29371 -1.8311778
12.29471 -1.8443379999999998
12.29571 -1.857532
12.29671 -1.8707596
12.29771 -1.8840147000000003
12.29871 -1.8972881000000001
12.29971 -1.9105705
12.30071 -1.9238564999999999
12.30171 -1.9371469999999997
12.30271 -1.9504477999999998
12.30371 -1.9637667
12.30471 -1.9771097000000002
12.30571 -1.9904779000000001
12.30671 -2.0038674
12.30771 -2.0172706
12.30871 -2.0306807
12.30971 -2.0440944
12.31071 -2.057513
12.31171 -2.0709418
12.31271 -2.084386
12.31371 -2.0978481
12.31471 -2.111325
12.31571 -2.1248093
12.31671 -2.1382913
12.31771 -2.151764
12.31871 -2.1652257
12.31971 -2.1786809000000003
12.32071 -2.1921383
12.32171 -2.2056071
12.32271 -2.2190919
12.32371 -2.2325916
12.32471 -2.2460991999999997
12.32571 -2.2596048
12.32671 -2.2731006000000002
12.32771 -2.2865832
12.32871 -2.3000542
12.32971 -2.3135189
12.33071 -2.3269821
12.33171 -2.3404447
12.33271 -2.3539029
12.33371 -2.3673488
12.33471 -2.3807745000000002
12.33571 -2.3941759
12.33671 -2.4075545
12.33771 -2.4209177
12.33871 -2.4342747
12.33971 -2.4476326999999998
12.34071 -2.4609929
12.34171 -2.4743492
12.34271 -2.4876911
12.34371 -2.501007
12.34471 -2.5142889000000004
12.34571 -2.5275353000000003
12.34671 -2.5407504000000003
12.34771 -2.5539415
12.34871 -2.5671143
12.34971 -2.5802704
12.35071 -2.5934061
12.35171 -2.606515
12.35271 -2.6195914
12.35371 -2.632633
12.35471 -2.6456436
12.35571 -2.6586301999999997
12.35671 -2.6715996
12.35771 -2.6845541
12.35871 -2.6974894
12.35971 -2.7103953
12.36071 -2.7232585
12.36171 -2.7360683
12.36271 -2.7488200000000003
12.36371 -2.7615162
12.36471 -2.7741645999999998
12.36571 -2.7867751
12.36671 -2.7993541
12.36771 -2.8119026
12.36871 -2.8244164
12.36971 -2.8368885
12.37071 -2.8493133999999998
12.37171 -2.8616894
12.37271 -2.8740189999999997
12.37371 -2.8863065
12.37471 -2.8985551
12.37571 -2.9107627000000003
12.37671 -2.922922
12.37771 -2.9350221
12.37871 -2.9470529
12.37971 -2.9590087
12.38071 -2.9708911000000002
12.38171 -2.9827081
12.38271 -2.994471
12.38371 -3.0061897
12.38471 -3.0178683
12.38571 -3.0295042000000003
12.38671 -3.0410897
12.38771 -3.0526152
12.38871 -3.0640732
12.38971 -3.0754607
12.39071 -3.0867781
12.39171 -3.098028
12.39271 -3.1092104999999997
12.39371 -3.1203231000000002
12.39471 -3.1313594
12.39571 -3.1423125000000005
12.39671 -3.1531776999999996
12.39771 -3.1639569
12.39871 -3.1746562999999997
12.39971 -3.1852867
12.40071 -3.1958576
12.40171 -3.2063745
12.40271 -3.2168355
12.40371 -3.2272328000000003
12.40471 -3.2375544
12.40571 -3.2477897
12.40671 -3.257931
12.40771 -3.2679763
12.40871 -3.2779273
12.40971 -3.2877874
12.41071 -3.2975584000000002
12.41171 -3.3072397000000002
12.41271 -3.3168290000000002
12.41371 -3.3263244
12.41471 -3.3357259
12.41571 -3.3450369
12.41671 -3.3542641
12.41771 -3.363413
12.41871 -3.3724867
12.41971 -3.3814825
12.42071 -3.3903918999999996
12.42171 -3.399203
12.42271 -3.4079040999999997
12.42371 -3.4164871999999997
12.42471 -3.4249495999999997
12.42571 -3.4332941999999997
12.42671 -3.4415275000000003
12.42771 -3.4496556999999997
12.42871 -3.4576837
12.42971 -3.4656141000000003
12.43071 -3.4734465
12.43171 -3.4811802000000003
12.43271 -3.4888155999999997
12.43371 -3.4963526000000003
12.43471 -3.503792
12.43571 -3.5111326999999997
12.43671 -3.5183701999999997
12.43771 -3.5254966
12.43871 -3.5325024
12.43971 -3.5393782
12.44071 -3.5461175999999996
12.44171 -3.5527200000000003
12.44271 -3.5591889
12.44371 -3.5655323
12.44471 -3.5717588
12.44571 -3.5778753000000005
12.44671 -3.5838854
12.44771 -3.5897892000000002
12.44871 -3.5955843
12.44971 -3.6012664
12.45071 -3.6068317000000003
12.45171 -3.6122758
12.45271 -3.6175948
12.45371 -3.6227840999999996
12.45471 -3.6278378
12.45571 -3.6327507000000003
12.45671 -3.6375187
12.45771 -3.6421403
12.45871 -3.6466178
12.45971 -3.6509566
12.46071 -3.6551643
12.46171 -3.659248
12.46271 -3.6632128
12.46371 -3.6670603
12.46471 -3.6707881999999996
12.46571 -3.6743913000000004
12.46671 -3.6778625000000003
12.46771 -3.6811944
12.46871 -3.6843814000000004
12.46971 -3.6874182999999996
12.47071 -3.690302
12.47171 -3.6930303999999996
12.47271 -3.6956031
12.47371 -3.6980212
12.47471 -3.7002876
12.47571 -3.7024066
12.47671 -3.7043843
12.47771 -3.7062264999999996
12.47871 -3.7079368
12.47971 -3.7095167
12.48071 -3.7109636000000004
12.48171 -3.7122718999999997
12.48271 -3.7134348999999998
12.48371 -3.7144449
12.48471 -3.7152953
12.48571 -3.7159818999999996
12.48671 -3.7165022999999997
12.48771 -3.7168569999999996
12.48871 -3.7170477
12.48971 -3.7170772
12.49071 -3.716949
12.49171 -3.7166673999999995
12.49271 -3.7162374999999996
12.49371 -3.7156626999999998
12.49471 -3.7149459000000005
12.49571 -3.7140869
12.49671 -3.7130825
12.49771 -3.7119266
12.49871 -3.7106119
12.49971 -3.7091307
12.50071 -3.7074770999999997
12.50171 -3.705648
12.50271 -3.703643
12.50371 -3.7014652000000003
12.50471 -3.6991183
12.50571 -3.6966071000000005
12.50671 -3.6939353
12.50771 -3.6911059
12.50871 -3.6881216
12.50971 -3.6849838000000004
12.51071 -3.6816931999999998
12.51171 -3.6782496
12.51271 -3.6746498
12.51371 -3.6708888
12.51471 -3.6669596999999996
12.51571 -3.6628552
12.51671 -3.6585692000000005
12.51771 -3.6540985
12.51871 -3.6494438
12.51971 -3.6446094999999996
12.52071 -3.6396026999999997
12.52171 -3.6344305
12.52271 -3.6290981
12.52371 -3.6236085
12.52471 -3.6179613
12.52571 -3.6121543
12.52671 -3.6061837999999997
12.52771 -3.6000471999999997
12.52871 -3.5937410000000005
12.52971 -3.5872631000000004
12.53071 -3.5806101
12.53171 -3.5737778999999996
12.53271 -3.5667620999999996
12.53371 -3.5595592000000003
12.53471 -3.552169
12.53571 -3.5445951000000004
12.53671 -3.5368443
12.53771 -3.5289261
12.53871 -3.520849
12.53971 -3.5126179
12.54071 -3.5042331000000004
12.54171 -3.4956899
12.54271 -3.4869809000000003
12.54371 -3.4780979
12.54471 -3.4690347000000004
12.54571 -3.4597876999999997
12.54671 -3.4503572000000005
12.54771 -3.4407437
12.54871 -3.4309484
12.54971 -3.4209717
12.55071 -3.4108131999999998
12.55171 -3.400474
12.55271 -3.3899572000000004
12.55371 -3.3792682
12.55471 -3.3684148999999994
12.55571 -3.3574041
12.55671 -3.3462394
12.55771 -3.3349194
12.55871 -3.3234369
12.55971 -3.3117812000000004
12.56071 -3.2999419000000003
12.56171 -3.2879110000000003
12.56271 -3.2756872
12.56371 -3.2632738000000003
12.56471 -3.2506775
12.56571 -3.2379057
12.56671 -3.2249641000000002
12.56771 -3.2118548
12.56871 -3.1985781999999996
12.56971 -3.1851339999999997
12.57071 -3.1715237
12.57171 -3.1577501
12.57271 -3.1438172
12.57371 -3.1297274
12.57471 -3.1154789
12.57571 -3.1010654
12.57671 -3.0864770999999998
12.57771 -3.0717039
12.57871 -3.0567393000000003
12.57971 -3.0415824000000002
12.58071 -3.0262396000000003
12.58171 -3.0107211
12.58271 -2.9950386
12.58371 -2.9792001
12.58471 -2.9632091999999997
12.58571 -2.9470633999999998
12.58671 -2.930758
12.58771 -2.9142885
12.58871 -2.8976522
12.58971 -2.8808501
12.59071 -2.8638839999999997
12.59171 -2.8467551
12.59271 -2.8294619
12.59371 -2.8119996
12.59471 -2.7943622
12.59571 -2.7765457000000002
12.59671 -2.7585503
12.59771 -2.7403826
12.59871 -2.7220536
12.59971 -2.7035750000000003
12.60071 -2.6849555
12.60171 -2.6661973
12.60271 -2.6472963
12.60371 -2.6282435
12.60471 -2.6090292
12.60571 -2.5896465
12.60671 -2.5700936
12.60771 -2.5503732
12.60871 -2.5304902
12.60971 -2.5104489
12.61071 -2.4902511
12.61171 -2.469896
12.61271 -2.4493815
12.61371 -2.428708
12.61471 -2.4078788
12.61571 -2.3869015
12.61671 -2.3657847
12.61771 -2.3445353
12.61871 -2.3231551
12.61971 -2.3016399
12.62071 -2.2799804999999997
12.62171 -2.2581667
12.62271 -2.2361906
12.62371 -2.2140503
12.62471 -2.1917500999999997
12.62571 -2.1692989
12.62671 -2.1467061999999997
12.62771 -2.1239791
12.62871 -2.1011208999999997
12.62971 -2.0781307
12.63071 -2.0550059
12.63171 -2.0317452
12.63271 -2.0083493
12.63371 -1.9848213
12.63471 -1.9611648999999998
12.63571 -1.9373817000000002
12.63671 -1.9134693
12.63771 -1.8894218
12.63871 -1.865232
12.63971 -1.8408943
12.64071 -1.8164080999999999
12.64171 -1.791779
12.64271 -1.7670168
12.64371 -1.7421335
12.64471 -1.7171387999999999
12.64571 -1.6920377
12.64671 -1.666829
12.64771 -1.6415077999999999
12.64871 -1.616068
12.64971 -1.5905049
12.65071 -1.5648171
12.65171 -1.5390063
12.65271 -1.5130753000000001
12.65371 -1.4870262
12.65471 -1.4608589
12.65571 -1.4345718
12.65671 -1.4081631000000001
12.65771 -1.3816333
12.65871 -1.3549868
12.65971 -1.3282311999999998
12.66071 -1.3013758
12.66171 -1.2744284
12.66271 -1.2473927
12.66371 -1.2202669
12.66471 -1.1930447
12.66571 -1.1657179
12.66671 -1.1382796000000002
12.66771 -1.1107266
12.66871 -1.0830608
12.66971 -1.0552877
12.67071 -1.0274143
12.67171 -0.99944705
12.67271 -0.97139003
12.67371 -0.9432449900000001
12.67471 -0.91501288
12.67571 -0.88669509
12.67671 -0.85829441
12.67771 -0.82981475
12.67871 -0.80125974
12.67971 -0.7726308399999999
12.68071 -0.74392599
12.68171 -0.71513988
12.68271 -0.68626571
12.68371 -0.6572976700000001
12.68471 -0.62823361
12.68571 -0.59907637
12.68671 -0.5698333
12.68771 -0.54051429
12.68871 -0.51112883
12.68971 -0.48168376
12.69071 -0.45218211999999997
12.69171 -0.42262332999999996
12.69271 -0.39300513
12.69371 -0.36332512
12.69471 -0.33358205
12.69571 -0.303776
12.69671 -0.27390760000000003
12.69771 -0.24397688
12.69871 -0.21398267999999998
12.69971 -0.18392305
12.70071 -0.15379662
12.70171 -0.12360418000000001
12.70271 -0.093349849
12.70371 -0.06304103900000001
12.70471 -0.032686946
12.70571 -0.0022962306
12.70671 0.028125348
12.70771 0.058576342
12.70871 0.08905951399999999
12.70971 0.11958031999999999
12.71071 0.15014462
12.71171 0.18075659
12.71271 0.21141748999999999
12.71371 0.24212577999999998
12.71471 0.27287814
12.71571 0.30367074
12.71671 0.33450009999999997
12.71771 0.36536325000000003
12.71871 0.39625703
12.71971 0.42717750000000004
12.72071 0.45811953000000005
12.72171 0.48907744
12.72271 0.52004629
12.72371 0.55102343
12.72471 0.58200937
12.72571 0.61300779
12.72671 0.64402428
12.72771 0.67506409
12.72871 0.70613017
12.72971 0.7372219999999999
12.73071 0.7683354
12.73171 0.79946369
12.73271 0.8305995700000001
12.73371 0.86173657
12.73471 0.8928701299999999
12.73571 0.92399744
12.73671 0.9551172099999999
12.73771 0.98622851
12.73871 1.0173308
12.73971 1.0484237
12.74071 1.0795078
12.74171 1.1105848999999999
12.74271 1.1416578
12.74371 1.1727292
12.74471 1.2038008
12.74571 1.2348719
12.74671 1.2659384
12.74771 1.2969936
12.74871 1.3280293
12.74971 1.3590376
12.75071 1.3900126000000002
12.75171 1.4209513999999999
12.75271 1.4518536
12.75371 1.482721
12.75471 1.5135564000000001
12.75571 1.544362
12.75671 1.5751399
12.75771 1.6058913000000001
12.75871 1.6366163
12.75971 1.6673151000000002
12.76071 1.6979862
12.76171 1.7286269
12.76271 1.7592328000000002
12.76371 1.7897976999999998
12.76471 1.8203145
12.76571 1.8507765999999999
12.76671 1.881179
12.76771 1.9115197
12.76871 1.9417994
12.76971 1.9720209999999998
12.77071 2.0021885999999998
12.77171 2.0323056999999998
12.77271 2.0623744999999998
12.77371 2.0923957
12.77471 2.1223675
12.77571 2.1522874
12.77671 2.1821514
12.77771 2.2119548
12.77871 2.2416926999999998
12.77971 2.2713594
12.78071 2.3009494
12.78171 2.3304578
12.78271 2.3598814
12.78371 2.38922
12.78471 2.4184752
12.78571 2.4476513
12.78671 2.4767527
12.78771 2.5057834000000003
12.78871 2.5347449
12.78971 2.5636362
12.79071 2.5924535
12.79171 2.6211916
12.79271 2.6498444
12.79371 2.6784064
12.79471 2.7068727
12.79571 2.7352391
12.79671 2.7635023000000003
12.79771 2.7916603
12.79871 2.8197119
12.79971 2.8476577
12.80071 2.8755004
12.80171 2.9032435
12.80271 2.9308917
12.80371 2.9584484
12.80471 2.9859147999999998
12.80571 3.0132888
12.80671 3.0405651999999996
12.80771 3.0677367
12.80871 3.0947955
12.80971 3.1217344000000002
12.81071 3.1485487
12.81171 3.1752355000000003
12.81271 3.201795
12.81371 3.2282278
12.81471 3.2545354
12.81571 3.2807197
12.81671 3.3067826
12.81771 3.3327263000000005
12.81871 3.3585526
12.81971 3.3842634000000005
12.82071 3.4098591999999996
12.82171 3.4353374999999997
12.82271 3.4606936999999998
12.82371 3.4859210000000003
12.82471 3.5110116
12.82571 3.5359587999999995
12.82671 3.5607572999999997
12.82771 3.5854052999999997
12.82871 3.6099046
12.82971 3.6342587
12.83071 3.6584724
12.83171 3.6825489000000005
12.83271 3.7064906
12.83371 3.7302975000000003
12.83471 3.7539683
12.83571 3.777501
12.83671 3.8008925
12.83771 3.824139
12.83871 3.8472366
12.83971 3.8701802
12.84071 3.8929644999999997
12.84171 3.9155841
12.84271 3.9380360000000003
12.84371 3.9603189
12.84471 3.9824344
12.84571 4.0043872
12.84671 4.0261827
12.84771 4.0478255999999995
12.84871 4.0693194
12.84971 4.0906642
12.85071 4.111857
12.85171 4.1328933
12.85271 4.1537669
12.85371 4.1744716
12.85471 4.1950025
12.85571 4.2153556000000005
12.85671 4.2355288
12.85771 4.2555206
12.85871 4.2753309
12.85971 4.2949606000000005
12.86071 4.3144118
12.86171 4.3336879
12.86271 4.3527927
12.86371 4.3717291
12.86471 4.3904994
12.86571 4.4091035000000005
12.86671 4.4275381000000005
12.86771 4.445798
12.86871 4.463876
12.86971 4.481764500000001
12.87071 4.4994574
12.87171 4.516951000000001
12.87271 4.5342438
12.87371 4.5513373
12.87471 4.5682345
12.87571 4.5849398
12.87671 4.6014573
12.87771 4.6177909
12.87871 4.633943
12.87971 4.649915200000001
12.88071 4.6657071000000006
12.88171 4.6813171
12.88271 4.6967417
12.88371 4.7119759
12.88471 4.7270142
12.88571 4.741850899999999
12.88671 4.7564808
12.88771 4.770900699999999
12.88871 4.785109299999999
12.88971 4.7991078
12.89071 4.8129
12.89171 4.8264902
12.89271 4.8398834
12.89371 4.8530828
12.89471 4.8660912
12.89571 4.878908
12.89671 4.8915312
12.89771 4.9039561
12.89871 4.9161784
12.89971 4.9281925
12.90071 4.9399942
12.90171 4.9515801999999995
12.90271 4.9629490999999994
12.90371 4.9741004
12.90471 4.9850356
12.90571 4.9957573
12.90671 5.0062686
12.90771 5.016573500000001
12.90871 5.0266758000000005
12.90971 5.0365779999999996
12.91071 5.0462808
12.91171 5.0557841
12.91271 5.0650842
12.91371 5.0741769
12.91471 5.0830569
12.91571 5.0917182
12.91671 5.1001563999999995
12.91771 5.1083684
12.91871 5.1163543
12.91971 5.1241156000000005
12.92071 5.1316559
12.92171 5.1389795000000005
12.92271 5.1460907
12.92371 5.1529925
12.92471 5.1596873
12.92571 5.1661752
12.92671 5.1724549
12.92771 5.1785249
12.92871 5.1843818
12.92971 5.1900227
12.93071 5.1954437
12.93171 5.200642
12.93271 5.2056152
12.93371 5.2103627
12.93471 5.2148848999999995
12.93571 5.2191839
12.93671 5.2232631000000005
12.93771 5.2271266
12.93871 5.2307788
12.93971 5.234223200000001
12.94071 5.2374613
12.94171 5.2404922
12.94271 5.2433122
12.94371 5.2459172999999995
12.94471 5.2483018
12.94571 5.2504621
12.94671 5.2523952
12.94771 5.2541006
12.94871 5.2555792
12.94971 5.2568339
12.95071 5.2578673
12.95171 5.258682
12.95271 5.259281
12.95371 5.2596666
12.95471 5.2598408999999995
12.95571 5.2598059
12.95671 5.2595627
12.95771 5.2591112
12.95871 5.2584503
12.95971 5.257576
12.96071 5.2564841
12.96171 5.2551698
12.96271 5.2536293999999994
12.96371 5.2518625
12.96471 5.249871300000001
12.96571 5.2476607
12.96671 5.2452371
12.96771 5.2426059
12.96871 5.2397702
12.96971 5.2367307
12.97071 5.2334856
12.97171 5.2300323
12.97271 5.2263677
12.97371 5.2224901
12.97471 5.2183989
12.97571 5.2140936
12.97671 5.2095734
12.97771 5.2048369999999995
12.97871 5.1998824
12.97971 5.194708299999999
12.98071 5.189316
12.98171 5.183709
12.98271 5.1778942
12.98371 5.1718794
12.98471 5.1656712
12.98571 5.1592723
12.98671 5.1526818
12.98771 5.1458946999999995
12.98871 5.1389039
12.98971 5.1317029
12.99071 5.1242888
12.99171 5.1166616
12.99271 5.1088244
12.99371 5.1007811
12.99471 5.0925348
12.99571 5.0840873
12.99671 5.075438699999999
12.99771 5.0665889
12.99871 5.0575394000000005
12.99971 5.0482936
13.00071 5.0388567
13.00171 5.0292332
13.00271 5.019425200000001
13.00371 5.0094314
13.00471 4.9992456999999995
13.00571 4.9888603
13.00671 4.9782686
13.00771 4.9674675
13.00871 4.9564589
13.00971 4.945249899999999
13.01071 4.933849299999999
13.01171 4.9222663
13.01271 4.9105056000000005
13.01371 4.8985686
13.01471 4.8864529
13.01571 4.8741553
13.01671 4.8616741
13.01771 4.8490096000000005
13.01871 4.836164
13.01971 4.8231397000000005
13.02071 4.8099369
13.02171 4.7965527
13.02271 4.7829814
13.02371 4.7692183
13.02471 4.7552612000000005
13.02571 4.7411133
13.02671 4.7267824
13.02771 4.7122799
13.02871 4.6976157
13.02971 4.6827968
13.03071 4.6678234
13.03171 4.6526905
13.03271 4.63739
13.03371 4.6219148
13.03471 4.6062611
13.03571 4.5904294
13.03671 4.5744237
13.03771 4.558248799999999
13.03871 4.541907800000001
13.03971 4.5254011
13.04071 4.5087274
13.04171 4.491886500000001
13.04271 4.474880199999999
13.04371 4.4577143999999995
13.04471 4.4403981
13.04571 4.4229403000000005
13.04671 4.4053465
13.04771 4.387616400000001
13.04871 4.3697439
13.04971 4.3517195
13.05071 4.333533
13.05171 4.3151785
13.05271 4.2966567
13.05371 4.2779729
13.05471 4.2591367
13.05571 4.2401575
13.05671 4.221041100000001
13.05771 4.2017899
13.05871 4.1824028
13.05971 4.1628789
13.06071 4.143218
13.06171 4.1234232
13.06271 4.1034993
13.06371 4.0834497999999995
13.06471 4.0632747
13.06571 4.0429699999999995
13.06671 4.0225286
13.06771 4.0019423
13.06871 3.9812057999999997
13.06971 3.9603207
13.07071 3.9392944
13.07171 3.9181393
13.07271 3.8968681999999997
13.07371 3.875491
13.07471 3.8540117
13.07571 3.8324285
13.07671 3.8107362
13.07771 3.7889283000000002
13.07871 3.7670019999999997
13.07971 3.7449565
13.08071 3.7227943999999997
13.08171 3.7005179
13.08271 3.6781281
13.08371 3.6556233000000002
13.08471 3.6330006999999997
13.08571 3.6102582
13.08671 3.5873976
13.08771 3.5644252
13.08871 3.5413518999999996
13.08971 3.5181887
13.09071 3.4949452
13.09171 3.4716245
13.09271 3.4482233
13.09371 3.4247335
13.09471 3.4011449999999996
13.09571 3.3774495
13.09671 3.3536444999999997
13.09771 3.3297323
13.09871 3.3057193999999996
13.09971 3.2816131
13.10071 3.2574195
13.10171 3.2331421999999996
13.10271 3.2087825
13.10371 3.1843415999999998
13.10471 3.1598229
13.10571 3.1352314999999997
13.10671 3.1105742
13.10771 3.0858562999999997
13.10871 3.0610794
13.10971 3.0362399
13.11071 3.0113298
13.11171 2.9863391
13.11271 2.9612594999999997
13.11371 2.9360879
13.11471 2.910828
13.11571 2.8854888
13.11671 2.8600819
13.11771 2.8346185
13.11871 2.8091056
13.11971 2.7835459
13.12071 2.7579382
13.12171 2.7322802999999998
13.12271 2.7065706
13.12371 2.6808091999999997
13.12471 2.6549975999999997
13.12571 2.6291368999999998
13.12671 2.6032257999999997
13.12771 2.5772611000000003
13.12871 2.5512376999999997
13.12971 2.5251519
13.13071 2.4990037
13.13171 2.4727985
13.13271 2.4465464
13.13371 2.4202602
13.13471 2.3939511
13.13571 2.3676263
13.13671 2.3412867
13.13771 2.3149276
13.13871 2.2885414
13.13971 2.2621203
13.14071 2.2356596
13.14171 2.2091577
13.14271 2.1826161
13.14371 2.1560375
13.14471 2.1294242000000003
13.14571 2.1027779
13.14671 2.0761004
13.14771 2.0493941
13.14871 2.0226646
13.14971 1.99592
13.15071 1.9691694999999998
13.15171 1.9424209000000001
13.15271 1.9156784
13.15371 1.8889401000000001
13.15471 1.8622
13.15571 1.8354489000000003
13.15671 1.8086782
13.15771 1.7818827
13.15871 1.7550625
13.15971 1.7282221
13.16071 1.7013690000000001
13.16171 1.6745109
13.16271 1.6476547000000001
13.16371 1.6208048999999998
13.16471 1.5939644999999998
13.16571 1.5671363
13.16671 1.5403228999999998
13.16771 1.5135268
13.16871 1.4867495
13.16971 1.4599899
13.17071 1.4332437999999998
13.17171 1.4065047000000002
13.17271 1.3797652
13.17371 1.3530199
13.17471 1.3262676
13.17571 1.2995117999999999
13.17671 1.2727607
13.17771 1.2460248
13.17871 1.2193143
13.17971 1.1926375
13.18071 1.1659988
13.18171 1.1393997
13.18271 1.1128394
13.18371 1.086316
13.18471 1.0598271
13.18571 1.03337
13.18671 1.0069412999999998
13.18771 0.98053683
13.18871 0.95415264
13.18971 0.9277857800000001
13.19071 0.90143615
13.19171 0.8751072000000001
13.19271 0.8488060000000001
13.19371 0.82254186
13.19471 0.79632439
13.19571 0.77016111
13.19671 0.7440559099999999
13.19771 0.71800891
13.19871 0.69201714
13.19971 0.66607613
13.20071 0.64018136
13.20171 0.61432896
13.20271 0.58851619
13.20371 0.56274114
13.20471 0.53700283
13.20571 0.51130154
13.20671 0.48563940999999994
13.20771 0.46002124000000005
13.20871 0.43445448
13.20971 0.40894816999999994
13.21071 0.38351128
13.21171 0.35815046
13.21271 0.33286838
13.21371 0.3076632
13.21471 0.28252958
13.21571 0.25746056
13.21671 0.23244975999999998
13.21771 0.20749299
13.21871 0.18258877
13.21971 0.15773779999999998
13.22071 0.13294194
13.22171 0.10820347
13.22271 0.08352494299999999
13.22371 0.058909802
13.22471 0.034362986
13.22571 0.0098910772
13.22671 -0.014498598
13.22771 -0.03879978
13.22871 -0.063009327
13.22971 -0.087128556
13.23071 -0.11116314
13.23171 -0.13512133999999998
13.23271 -0.15901121999999998
13.23371 -0.18283787999999998
13.23471 -0.20660183
13.23571 -0.23029919000000001
13.23671 -0.25392326
13.23771 -0.27746707000000004
13.23871 -0.30092526999999997
13.23971 -0.32429493
13.24071 -0.34757485
13.24171 -0.3707642
13.24271 -0.39386125
13.24371 -0.41686320000000004
13.24471 -0.43976731
13.24571 -0.46257265
13.24671 -0.48528182999999997
13.24771 -0.50790096
13.24871 -0.53043822
13.24971 -0.55290083
13.25071 -0.57529211
13.25171 -0.59760977
13.25271 -0.61984612
13.25371 -0.64199036
13.25471 -0.6640323
13.25571 -0.68596522
13.25671 -0.7077875100000001
13.25771 -0.7295019500000001
13.25871 -0.75111324
13.25971 -0.77262539
13.26071 -0.7940398499999999
13.26171 -0.8153555
13.26271 -0.83657019
13.26371 -0.85768308
13.26471 -0.87869605
13.26571 -0.8996133700000001
13.26671 -0.9204397
13.26771 -0.94117746
13.26871 -0.96182413
13.26971 -0.98237246
13.27071 -1.0028119
13.27171 -1.0231326
13.27271 -1.0433287
13.27371 -1.0634008000000001
13.27471 -1.0833554
13.27571 -1.1032023
13.27671 -1.1229504
13.27771 -1.1426048
13.27871 -1.1621652999999998
13.27971 -1.1816271999999999
13.28071 -1.2009844
13.28171 -1.2202326
13.28271 -1.2393706
13.28371 -1.2584002
13.28471 -1.2773237
13.28571 -1.2961417
13.28671 -1.3148502
13.28771 -1.3334423
13.28871 -1.3519098999999999
13.28971 -1.3702474
13.29071 -1.3884545
13.29171 -1.4065375999999998
13.29271 -1.4245067
13.29371 -1.4423723
13.29471 -1.4601411
13.29571 -1.4778133
13.29671 -1.4953825
13.29771 -1.5128390999999999
13.29871 -1.5301742
13.29971 -1.5473828
13.30071 -1.5644655
13.30171 -1.5814271000000002
13.30271 -1.5982733999999998
13.30371 -1.6150076
13.30471 -1.6316286999999998
13.30571 -1.6481321
13.30671 -1.6645124
13.30771 -1.6807665999999999
13.30871 -1.6968965999999999
13.30971 -1.7129086000000002
13.31071 -1.7288115
13.31171 -1.7446116
13.31271 -1.7603097
13.31371 -1.7759006000000002
13.31471 -1.7913736
13.31571 -1.8067177
13.31671 -1.8219257
13.31771 -1.8369965
13.31871 -1.8519362000000001
13.31971 -1.8667543000000002
13.32071 -1.8814599
13.32171 -1.8960575
13.32271 -1.9105457
13.32371 -1.924919
13.32471 -1.9391702
13.32571 -1.9532958
13.32671 -1.9672966
13.32771 -1.9811777
13.32871 -1.9949462000000002
13.32971 -2.0086059
13.33071 -2.0221557
13.33171 -2.0355890000000003
13.33271 -2.0488961
13.33371 -2.0620694
13.33471 -2.0751067
13.33571 -2.0880125
13.33671 -2.100797
13.33771 -2.1134712
13.33871 -2.1260429000000003
13.33971 -2.1385128
13.34071 -2.1508748
13.34171 -2.1631188999999997
13.34271 -2.1752358999999997
13.34371 -2.1872213
13.34471 -2.1990769
13.34571 -2.2108092999999998
13.34671 -2.2224264000000002
13.34771 -2.2339329
13.34871 -2.2453282000000003
13.34971 -2.2566067
13.35071 -2.267761
13.35171 -2.2787865000000003
13.35271 -2.2896845
13.35371 -2.3004614
13.35471 -2.3111270999999998
13.35571 -2.3216901
13.35671 -2.3321532
13.35771 -2.3425119000000003
13.35871 -2.3527563000000002
13.35971 -2.3628755000000004
13.36071 -2.3728618
13.36171 -2.3827152000000003
13.36271 -2.3924425
13.36371 -2.4020541
13.36471 -2.4115602
13.36571 -2.4209656
13.36671 -2.4302686000000002
13.36771 -2.4394625999999997
13.36871 -2.44854
13.36971 -2.4574962
13.37071 -2.4663322
13.37171 -2.4750536
13.37271 -2.4836678
13.37371 -2.4921793
13.37471 -2.5005873000000003
13.37571 -2.5088852
13.37671 -2.5170637
13.37771 -2.5251156
13.37871 -2.5330391
13.37971 -2.54084
13.38071 -2.5485294
13.38171 -2.5561191
13.38271 -2.5636172
13.38371 -2.5710246999999997
13.38471 -2.5783358
13.38571 -2.5855407
13.38671 -2.5926303
13.38771 -2.5996007000000003
13.38871 -2.6064536
13.38971 -2.6131952
13.39071 -2.6198326
13.39171 -2.6263696999999997
13.39271 -2.6328059
13.39371 -2.6391361
13.39471 -2.6453549
13.39571 -2.6514599
13.39671 -2.6574541
13.39771 -2.6633453
13.39871 -2.6691433
13.39971 -2.6748559000000003
13.40071 -2.6804846
13.40171 -2.6860241
13.40271 -2.6914645
13.40371 -2.6967950000000003
13.40471 -2.7020086
13.40571 -2.7071046
13.40671 -2.7120885
13.40771 -2.7169693
13.40871 -2.7217556
13.40971 -2.7264519000000003
13.41071 -2.731058
13.41171 -2.7355706
13.41271 -2.7399862
13.41371 -2.7443038
13.41471 -2.7485266
13.41571 -2.7526599999999997
13.41671 -2.7567095999999998
13.41771 -2.7606769
13.41871 -2.7645586
13.41971 -2.7683474
13.42071 -2.7720343
13.42171 -2.7756133999999997
13.42271 -2.7790841
13.42371 -2.7824517
13.42471 -2.7857265
13.42571 -2.7889185
13.42671 -2.7920349
13.42771 -2.7950776999999998
13.42871 -2.7980441000000003
13.42971 -2.8009284
13.43071 -2.8037256
13.43171 -2.8064327000000002
13.43271 -2.8090501
13.43371 -2.8115802
13.43471 -2.8140243
13.43571 -2.8163820999999998
13.43671 -2.8186502
13.43771 -2.8208246
13.43871 -2.8229028
13.43971 -2.8248860000000002
13.44071 -2.8267803000000002
13.44171 -2.8285952
13.44271 -2.8303407
13.44371 -2.8320241999999998
13.44471 -2.8336476999999998
13.44571 -2.835208
13.44671 -2.8366979
13.44771 -2.8381096
13.44871 -2.8394369
13.44971 -2.8406775
13.45071 -2.8418316999999997
13.45171 -2.8429026
13.45271 -2.8438924
13.45371 -2.8448027000000002
13.45471 -2.845634
13.45571 -2.8463867
13.45671 -2.8470632
13.45771 -2.8476681999999998
13.45871 -2.848208
13.45971 -2.8486887
13.46071 -2.8491147000000003
13.46171 -2.8494857
13.46271 -2.849797
13.46371 -2.850041
13.46471 -2.8502094
13.46571 -2.8502962
13.46671 -2.8502993
13.46771 -2.8502209
13.46871 -2.8500665
13.46971 -2.8498422
13.47071 -2.8495537
13.47171 -2.849205
13.47271 -2.8487984
13.47371 -2.8483359
13.47471 -2.8478196000000002
13.47571 -2.8472516999999997
13.47671 -2.8466338
13.47771 -2.8459661
13.47871 -2.8452458
13.47971 -2.8444674
13.48071 -2.8436238
13.48171 -2.8427085
13.48271 -2.8417176
13.48371 -2.8406514
13.48471 -2.8395145999999998
13.48571 -2.8383147
13.48671 -2.83706
13.48771 -2.8357575
13.48871 -2.8344113
13.48971 -2.8330227
13.49071 -2.8315909
13.49171 -2.8301142
13.49271 -2.8285906
13.49371 -2.8270185
13.49471 -2.8253958
13.49571 -2.8237194
13.49671 -2.8219858
13.49771 -2.820191
13.49871 -2.8183321
13.49971 -2.8164092000000003
13.50071 -2.8144265
13.50171 -2.812391
13.50271 -2.8103119
13.50371 -2.8081978
13.50471 -2.8060544
13.50571 -2.8038835
13.50671 -2.8016826000000004
13.50771 -2.7994467
13.50871 -2.7971698
13.50971 -2.7948465
13.51071 -2.7924731
13.51171 -2.7900478
13.51271 -2.7875695
13.51371 -2.7850375
13.51471 -2.782451
13.51571 -2.7798109
13.51671 -2.7771199
13.51771 -2.7743832999999998
13.51871 -2.7716087
13.51971 -2.7688045000000003
13.52071 -2.7659778999999998
13.52171 -2.7631324
13.52271 -2.7602667000000003
13.52371 -2.7573751
13.52471 -2.7544497000000003
13.52571 -2.7514821
13.52671 -2.7484667000000003
13.52771 -2.7454011
13.52871 -2.7422869999999997
13.52971 -2.7391275
13.53071 -2.7359268
13.53171 -2.7326878
13.53271 -2.7294133
13.53371 -2.7261058
13.53471 -2.7227689
13.53571 -2.7194072
13.53671 -2.7160257
13.53771 -2.7126278999999998
13.53871 -2.7092138
13.53971 -2.7057799
13.54071 -2.7023181
13.54171 -2.6988193000000003
13.54271 -2.6952751
13.54371 -2.6916813
13.54471 -2.6880384999999998
13.54571 -2.6843527
13.54671 -2.6806321
13.54771 -2.676885
13.54871 -2.6731178
13.54971 -2.6693333
13.55071 -2.665532
13.55171 -2.6617132000000003
13.55271 -2.6578763
13.55371 -2.6540218
13.55471 -2.6501499
13.55571 -2.6462596
13.55671 -2.6423471
13.55771 -2.6384062999999998
13.55871 -2.6344296
13.55971 -2.6304107
13.56071 -2.6263477
13.56171 -2.6222441
13.56271 -2.6181079
13.56371 -2.6139503
13.56471 -2.6097814
13.56571 -2.6056074
13.56671 -2.6014293
13.56771 -2.5972435
13.56871 -2.5930438000000002
13.56971 -2.588824
13.57071 -2.5845801
13.57171 -2.5803102
13.57271 -2.5760144
13.57371 -2.5716921
13.57471 -2.5673418999999997
13.57571 -2.5629612
13.57671 -2.5585476
13.57771 -2.5541017
13.57871 -2.5496278
13.57971 -2.545134
13.58071 -2.5406305000000002
13.58171 -2.5361262
13.58271 -2.5316259
13.58371 -2.527128
13.58471 -2.5226256
13.58571 -2.5181085
13.58671 -2.5135666
13.58771 -2.5089934
13.58871 -2.5043870999999998
13.58971 -2.4997499
13.59071 -2.4950858
13.59171 -2.4903988
13.59271 -2.4856917999999997
13.59371 -2.4809659
13.59471 -2.4762218999999996
13.59571 -2.4714625
13.59671 -2.4666918
13.59771 -2.4619158
13.59871 -2.4571395
13.59971 -2.4523646
13.60071 -2.4475884
13.60171 -2.4428029
13.60271 -2.437998
13.60371 -2.4331637
13.60471 -2.4282943
13.60571 -2.4233896
13.60671 -2.4184546
13.60771 -2.4134976999999997
13.60871 -2.4085278000000003
13.60971 -2.4035512
13.61071 -2.3985708000000003
13.61171 -2.3935867
13.61271 -2.3885975
13.61371 -2.3836014999999997
13.61471 -2.3785985999999997
13.61571 -2.3735888
13.61671 -2.3685712000000003
13.61771 -2.3635427
13.61871 -2.3584973
13.61971 -2.3534277
13.62071 -2.3483275000000003
13.62171 -2.3431933
13.62271 -2.3380267
13.62371 -2.3328341999999997
13.62471 -2.3276255
13.62571 -2.3224104
13.62671 -2.3171961000000003
13.62771 -2.3119852
13.62871 -2.3067759
13.62971 -2.3015635
13.63071 -2.2963423
13.63171 -2.2911072
13.63271 -2.2858551
13.63371 -2.2805844
13.63471 -2.2752939
13.63571 -2.2699824
13.63671 -2.2646479
13.63771 -2.2592891
13.63871 -2.2539061
13.63971 -2.2485016
13.64071 -2.2430813
13.64171 -2.2376522
13.64271 -2.2322213
13.64371 -2.2267928
13.64471 -2.2213673
13.64571 -2.2159411
13.64671 -2.2105072
13.64771 -2.2050578
13.64871 -2.1995861
13.64971 -2.194088
13.65071 -2.188562
13.65171 -2.1830097
13.65271 -2.1774337
13.65371 -2.171837
13.65471 -2.1662224
13.65571 -2.1605927
13.65671 -2.1549504
13.65771 -2.1492984
13.65871 -2.1436397
13.65971 -2.1379764999999997
13.66071 -2.1323096
13.66171 -2.1266375
13.66271 -2.1209558
13.66371 -2.1152593
13.66471 -2.1095416
13.66571 -2.1037979
13.66671 -2.0980259
13.66771 -2.092226
13.66871 -2.0864015
13.66971 -2.0805569
13.67071 -2.0746971999999997
13.67171 -2.0688266
13.67271 -2.0629473
13.67371 -2.0570602
13.67471 -2.0511648
13.67571 -2.0452589
13.67671 -2.0393399999999997
13.67771 -2.033405
13.67871 -2.0274507
13.67971 -2.0214738
13.68071 -2.0154716
13.68171 -2.0094418999999997
13.68271 -2.003384
13.68371 -1.9972989
13.68471 -1.9911895
13.68571 -1.9850593
13.68671 -1.9789131000000002
13.68771 -1.972755
13.68871 -1.9665882
13.68971 -1.9604135000000003
13.69071 -1.9542303
13.69171 -1.9480355
13.69271 -1.9418253
13.69371 -1.9355946999999998
13.69471 -1.9293394
13.69571 -1.9230559
13.69671 -1.9167424999999998
13.69771 -1.9103991
13.69871 -1.9040274
13.69971 -1.8976301000000002
13.70071 -1.8912105
13.70171 -1.8847718999999998
13.70271 -1.8783171
13.70371 -1.8718474999999999
13.70471 -1.8653640999999999
13.70571 -1.8588657000000002
13.70671 -1.8523509
13.70771 -1.8458175
13.70871 -1.8392622
13.70971 -1.8326821
13.71071 -1.8260737999999999
13.71171 -1.8194347999999998
13.71271 -1.8127636999999999
13.71371 -1.8060607999999998
13.71471 -1.7993279000000002
13.71571 -1.7925689000000002
13.71671 -1.7857885
13.71771 -1.7789913000000002
13.71871 -1.7721808
13.71971 -1.7653577
13.72071 -1.7585206999999998
13.72171 -1.7516663
13.72271 -1.7447902000000002
13.72371 -1.7378878
13.72471 -1.7309557999999998
13.72571 -1.7239919
13.72671 -1.7169957999999998
13.72771 -1.7099675
13.72871 -1.7029075
13.72971 -1.6958166000000001
13.73071 -1.6886957
13.73171 -1.6815467000000002
13.73271 -1.6743721
13.73371 -1.6671754
13.73471 -1.6599599
13.73571 -1.6527277999999999
13.73671 -1.6454795000000002
13.73771 -1.6382122
13.73871 -1.6309209000000002
13.73971 -1.6235998
13.74071 -1.6162433
13.74171 -1.6088486
13.74271 -1.6014157
13.74371 -1.5939472
13.74471 -1.5864477
13.74571 -1.5789214999999999
13.74671 -1.5713714
13.74771 -1.5637986
13.74871 -1.5562025
13.74971 -1.5485821
13.75071 -1.5409367
13.75171 -1.5332665
13.75271 -1.525572
13.75371 -1.5178530000000001
13.75471 -1.5101074
13.75571 -1.5023315000000002
13.75671 -1.4945201
13.75771 -1.4866682
13.75871 -1.4787734000000001
13.75971 -1.4708366000000002
13.76071 -1.4628624
13.76171 -1.4548575
13.76271 -1.4468285
13.76371 -1.43878
13.76471 -1.4307127
13.76571 -1.4226239
13.76671 -1.4145087
13.76771 -1.4063627
13.76871 -1.3981826
13.76971 -1.3899679999999999
13.77071 -1.3817201
13.77171 -1.3734401999999999
13.77271 -1.3651283
13.77371 -1.3567825
13.77471 -1.3484002
13.77571 -1.3399793
13.77671 -1.3315199
13.77771 -1.3230252
13.77871 -1.3145011
13.77971 -1.3059536999999999
13.78071 -1.2973872
13.78171 -1.2888017
13.78271 -1.2801928
13.78371 -1.2715532
13.78471 -1.2628754
13.78571 -1.254154
13.78671 -1.2453880000000002
13.78771 -1.2365800999999998
13.78871 -1.2277354
13.78971 -1.2188586
13.79071 -1.2099527
13.79171 -1.2010175
13.79271 -1.1920513000000001
13.79371 -1.1830521999999999
13.79471 -1.1740204
13.79571 -1.1649582
13.79671 -1.1558694
13.79771 -1.1467573
13.79871 -1.1376222999999999
13.79971 -1.1284607
13.80071 -1.1192659
13.80171 -1.1100302
13.80271 -1.100748
13.80371 -1.091418
13.80471 -1.0820437
13.80571 -1.0726321
13.80671 -1.0631913
13.80771 -1.0537269999999999
13.80871 -1.0442409
13.80971 -1.034731
13.81071 -1.0251929
13.81171 -1.0156224
13.81271 -1.0060175
13.81371 -0.99637853
13.81471 -0.98670749
13.81571 -0.97700609
13.81671 -0.9672738599999999
13.81771 -0.95750773
13.81871 -0.94770323
13.81971 -0.9378563600000001
13.82071 -0.92796618
13.82171 -0.91803586
13.82271 -0.90807201
13.82371 -0.8980826500000001
13.82471 -0.8880741
13.82571 -0.8780486000000001
13.82671 -0.86800382
13.82771 -0.8579336099999999
13.82871 -0.8478308999999999
13.82971 -0.8376900099999999
13.83071 -0.8275086100000001
13.83171 -0.81728781
13.83271 -0.8070308700000001
13.83371 -0.79674125
13.83471 -0.7864207
13.83571 -0.77606924
13.83671 -0.7656855
13.83771 -0.7552688
13.83871 -0.74482025
13.83971 -0.73434343
13.84071 -0.72384314
13.84171 -0.71332357
13.84271 -0.70278626
13.84371 -0.6922289300000001
13.84471 -0.6816458
13.84571 -0.67102951
13.84671 -0.66037374
13.84771 -0.64967526
13.84871 -0.63893506
13.84971 -0.62815761
13.85071 -0.6173491
13.85171 -0.60651531
13.85271 -0.5956599
13.85371 -0.5847840099999999
13.85471 -0.5738867400000001
13.85571 -0.5629666600000001
13.85671 -0.55202297
13.85771 -0.5410558999999999
13.85871 -0.53006625
13.85971 -0.51905429
13.86071 -0.50801877
13.86171 -0.49695651999999996
13.86271 -0.4858633
13.86371 -0.47473526
13.86471 -0.46357046999999996
13.86571 -0.45237034
13.86671 -0.44113937999999997
13.86771 -0.4298842
13.86871 -0.41861152
13.86971 -0.40732617
13.87071 -0.39603002
13.87171 -0.38472172
13.87271 -0.37339753000000003
13.87371 -0.36205295
13.87471 -0.35068409
13.87571 -0.33928852
13.87671 -0.32786545
13.87771 -0.3164151
13.87871 -0.30493806
13.87971 -0.29343478
13.88071 -0.28190564
13.88171 -0.27035142
13.88271 -0.25877396
13.88371 -0.24717641
13.88471 -0.23556306999999999
13.88571 -0.2239384
13.88671 -0.21230576
13.88771 -0.20066630000000002
13.88871 -0.18901844
13.88971 -0.17735808
13.89071 -0.16567985000000002
13.89171 -0.15397858
13.89271 -0.1422508
13.89371 -0.13049565000000002
13.89471 -0.11871491
13.89571 -0.10691229
13.89671 -0.095092272
13.89771 -0.083258952
13.89871 -0.071415328
13.89971 -0.059563079
13.90071 -0.04770286
13.90171 -0.035834813
13.90271 -0.023958901999999997
13.90371 -0.012074972
13.90471 -0.00018247391
13.90571 0.01171991
13.90671 0.023634432
13.90771 0.035563978999999996
13.90871 0.047511331
13.90971 0.059478136
13.91071 0.07146398999999999
13.91171 0.083466037
13.91271 0.095479301
13.91371 0.10749774999999999
13.91471 0.11951576000000001
13.91571 0.13152953
13.91671 0.14353791
13.91771 0.15554247999999998
13.91871 0.16754676
13.91971 0.17955506
13.92071 0.19157116000000002
13.92171 0.20359751999999998
13.92271 0.21563501000000002
13.92371 0.2276832
13.92471 0.23974095999999998
13.92571 0.25180697
13.92671 0.2638798
13.92771 0.27595779
13.92871 0.28803858
13.92971 0.30011893
13.93071 0.31219481
13.93171 0.32426225999999997
13.93271 0.33631832
13.93371 0.34836219
13.93471 0.36039561999999997
13.93571 0.37242264999999997
13.93671 0.38444847
13.93771 0.39647785
13.93871 0.40851352
13.93971 0.42055538000000003
13.94071 0.43260045
13.94171 0.44464385
13.94271 0.45668022
13.94371 0.46870532000000004
13.94471 0.48071672000000004
13.94571 0.49271387999999994
13.94671 0.50469749
13.94771 0.51666843
13.94871 0.52862721
13.94971 0.54057371
13.95071 0.55250758
13.95171 0.5644292599999999
13.95271 0.57634036
13.95371 0.58824373
13.95471 0.6001425
13.95571 0.61203884
13.95671 0.62393243
13.95771 0.63581993
13.95871 0.64769541
13.95971 0.65955184
13.96071 0.67138323
13.96171 0.6831864400000001
13.96271 0.69496189
13.96371 0.70671323
13.96471 0.71844538
13.96571 0.7301627199999999
13.96671 0.7418673
13.96771 0.75355838
13.96871 0.7652331099999999
13.96971 0.77688829
13.97071 0.78852177
13.97171 0.8001331199999999
13.97271 0.81172353
13.97371 0.8232940899999999
13.97471 0.83484454
13.97571 0.84637199
13.97671 0.85787186
13.97771 0.86933905
13.97871 0.88077039
13.97971 0.89216623
13.98071 0.9035306999999999
13.98171 0.9148702999999999
13.98271 0.9261913599999999
13.98371 0.9374971500000001
13.98471 0.94878646
13.98571 0.9600536
13.98671 0.97129056
13.98771 0.98248981
13.98871 0.99364696
13.98971 1.0047618
13.99071 1.0158375000000002
13.99171 1.026878
13.99271 1.0378863
13.99371 1.048862
13.99471 1.0598025
13.99571 1.0707042
13.99671 1.0815651000000002
13.99771 1.0923864
13.99871 1.1031727
13.99971 1.1139297
14.00071 1.1246614
14.00171 1.1353675
14.00271 1.1460424
14.00371 1.1566769
14.00471 1.1672611
14.00571 1.1777883
14.00671 1.1882575
14.00771 1.1986734
14.00871 1.2090441
14.00971 1.2193772999999999
14.01071 1.2296774
14.01171 1.2399437
14.01271 1.2501711
14.01371 1.2603532
14.01471 1.2704852
14.01571 1.2805662
14.01671 1.2905988
14.01771 1.3005866
14.01871 1.3105314
14.01971 1.3204312
14.02071 1.3302796000000001
14.02171 1.3400680999999999
14.02271 1.3497904
14.02371 1.3594449
14.02471 1.3690363
14.02571 1.3785745
14.02671 1.3880704000000001
14.02771 1.3975314
14.02871 1.4069588
14.02971 1.416347
14.03071 1.4256858000000001
14.03171 1.4349650999999999
14.03271 1.4441778
14.03371 1.4533227
14.03471 1.4624031
14.03571 1.4714237
14.03671 1.4803874
14.03771 1.4892933000000002
14.03871 1.4981368
14.03971 1.5069122000000001
14.04071 1.5156165
14.04171 1.5242512
14.04271 1.5328234
14.04371 1.5413426
14.04471 1.5498167999999999
14.04571 1.5582482
14.04671 1.5666323
14.04771 1.5749581
14.04871 1.583213
14.04971 1.5913868000000002
14.05071 1.5994759
14.05171 1.6074833
14.05271 1.6154168
14.05371 1.6232852
14.05471 1.6310938000000001
14.05571 1.6388427
14.05671 1.6465282
14.05771 1.6541447
14.05871 1.6616892
14.05971 1.6691625
14.06071 1.6765693000000002
14.06171 1.6839153999999998
14.06271 1.6912038
14.06371 1.6984321
14.06471 1.7055924999999998
14.06571 1.7126735
14.06671 1.719665
14.06771 1.7265618
14.06871 1.7333664
14.06971 1.7400874
14.07071 1.7467363
14.07171 1.7533226
14.07271 1.7598504000000001
14.07371 1.7663173
14.07471 1.7727163000000001
14.07571 1.7790388000000001
14.07671 1.7852796
14.07771 1.7914377
14.07871 1.7975161
14.07971 1.8035188
14.08071 1.8094478
14.08171 1.815301
14.08271 1.8210724
14.08371 1.8267546
14.08471 1.8323428999999998
14.08571 1.8378374999999998
14.08671 1.8432448000000001
14.08771 1.8485745000000002
14.08871 1.8538362999999998
14.08971 1.8590353
14.09071 1.8641697
14.09171 1.8692316
14.09271 1.8742099
14.09371 1.8790945
14.09471 1.8838802000000001
14.09571 1.8885676
14.09671 1.893162
14.09771 1.8976703000000001
14.09871 1.9020975
14.09971 1.9064441
14.10071 1.9107074000000002
14.10171 1.9148832
14.10271 1.9189693
14.10371 1.9229672999999998
14.10471 1.9268822
14.10571 1.9307205
14.10671 1.9344868000000002
14.10771 1.9381803
14.10871 1.9417947000000002
14.10971 1.94532
14.11071 1.9487451999999998
14.11171 1.9520637
14.11271 1.9552749
14.11371 1.9583845999999998
14.11471 1.9614019999999999
14.11571 1.9643366
14.11671 1.9671938999999998
14.11771 1.9699742999999998
14.11871 1.9726735
14.11971 1.9752854
14.12071 1.9778058
14.12171 1.9802334000000001
14.12271 1.9825701000000002
14.12371 1.9848194
14.12471 1.9869827
14.12571 1.9890577999999999
14.12671 1.9910392999999997
14.12771 1.9929202
14.12871 1.9946953
14.12971 1.9963643
14.13071 1.9979324
14.13171 1.9994089
14.13271 2.0008038999999997
14.13371 2.0021243
14.13471 2.0033713
14.13571 2.0045398
14.13671 2.005621
14.13771 2.006606
14.13871 2.0074883000000003
14.13971 2.0082666
14.14071 2.0089431
14.14171 2.0095216
14.14271 2.0100053
14.14371 2.0103948
14.14471 2.010688
14.14571 2.0108825
14.14671 2.0109776
14.14771 2.0109767
14.14871 2.0108858
14.14971 2.0107122
14.15071 2.0104611
14.15171 2.0101329000000003
14.15271 2.0097226
14.15371 2.009221
14.15471 2.008618
14.15571 2.0079063
14.15671 2.0070838
14.15771 2.0061536
14.15871 2.0051224
14.15971 2.0039976
14.16071 2.0027844
14.16171 2.0014847
14.16271 2.0000974
14.16371 1.9986205
14.16471 1.9970533
14.16571 1.9953966
14.16671 1.9936527999999998
14.16771 1.9918235
14.16871 1.989908
14.16971 1.9879015
14.17071 1.9857973000000002
14.17171 1.9835878
14.17271 1.9812683000000002
14.17371 1.9788388000000001
14.17471 1.9763046999999998
14.17571 1.9736745999999998
14.17671 1.9709577999999999
14.17771 1.9681612000000002
14.17871 1.9652875
14.17971 1.9623352
14.18071 1.9592999999999998
14.18171 1.9561771
14.18271 1.9529630999999998
14.18371 1.9496564
14.18471 1.9462563
14.18571 1.9427619999999999
14.18671 1.9391711999999999
14.18771 1.9354807000000003
14.18871 1.9316878
14.18971 1.9277916999999998
14.19071 1.9237951999999998
14.19171 1.9197046999999998
14.19271 1.9155286
14.19371 1.9112751000000001
14.19471 1.9069491
14.19571 1.9025508
14.19671 1.8980759999999999
14.19771 1.8935179
14.19871 1.8888693
14.19971 1.8841254000000003
14.20071 1.8792836
14.20171 1.8743444000000002
14.20271 1.8693093
14.20371 1.8641796
14.20471 1.8589565999999997
14.20571 1.8536415000000002
14.20671 1.8482365
14.20771 1.8427455999999998
14.20871 1.8371746000000002
14.20971 1.8315297000000001
14.21071 1.8258151
14.21171 1.8200316
14.21271 1.8141753999999999
14.21371 1.8082392999999999
14.21471 1.8022145999999999
14.21571 1.796094
14.21671 1.7898737000000002
14.21771 1.7835541
14.21871 1.7771387
14.21971 1.7706333
14.22071 1.7640429
14.22171 1.7573714
14.22271 1.7506218
14.22371 1.7437963
14.22471 1.7368979999999998
14.22571 1.72993
14.22671 1.7228954
14.22771 1.7157947999999998
14.22871 1.708626
14.22971 1.7013831
14.23071 1.6940576999999999
14.23171 1.6866416
14.23271 1.6791292999999998
14.23371 1.6715204000000001
14.23471 1.6638193
14.23571 1.6560338000000001
14.23671 1.6481727000000002
14.23771 1.6402433
14.23871 1.6322492000000002
14.23971 1.6241914
14.24071 1.6160686
14.24171 1.6078793
14.24271 1.5996226999999998
14.24371 1.5912987
14.24471 1.5829065999999998
14.24571 1.5744437
14.24671 1.5659052999999998
14.24771 1.5572853
14.24871 1.5485786
14.24971 1.539783
14.25071 1.5309013999999999
14.25171 1.5219416
14.25271 1.5129143
14.25371 1.5038299
14.25471 1.4946956
14.25571 1.4855132
14.25671 1.4762796
14.25771 1.4669884
14.25871 1.4576327999999998
14.25971 1.4482077
14.26071 1.438711
14.26171 1.4291426
14.26271 1.4195030000000002
14.26371 1.4097917
14.26471 1.4000075
14.26571 1.3901487000000001
14.26671 1.3802157000000002
14.26771 1.3702122
14.26871 1.3601457000000001
14.26971 1.3500262
14.27071 1.3398632000000001
14.27171 1.3296624
14.27271 1.3194235
14.27371 1.3091407
14.27471 1.2988039999999998
14.27571 1.2884035
14.27671 1.2779322
14.27771 1.2673885
14.27871 1.2567751
14.27971 1.246098
14.28071 1.2353629
14.28171 1.224574
14.28271 1.2137329000000001
14.28371 1.2028401
14.28471 1.1918965
14.28571 1.1809052
14.28671 1.1698713
14.28771 1.1587999999999998
14.28871 1.1476945
14.28971 1.1365535
14.29071 1.1253706
14.29171 1.1141361
14.29271 1.1028398
14.29371 1.0914754
14.29471 1.0800427
14.29571 1.0685476
14.29671 1.0570006
14.29771 1.0454128
14.29871 1.0337926000000002
14.29971 1.0221437999999998
14.30071 1.0104652
14.30171 0.9987533999999999
14.30271 0.98700495
14.30371 0.9752185099999999
14.30471 0.9633948099999999
14.30571 0.95153563
14.30671 0.93964115
14.30771 0.9277088600000001
14.30871 0.91573326
14.30971 0.9037080200000001
14.31071 0.8916289500000001
14.31171 0.8794968000000001
14.31271 0.8673182700000001
14.31371 0.8551045300000001
14.31471 0.84286788
14.31571 0.83061764
14.31671 0.8183570600000001
14.31771 0.80608269
14.31871 0.79378635
14.31971 0.78145834
14.32071 0.7690914400000001
14.32171 0.75668287
14.32271 0.74423435
14.32371 0.73174997
14.32471 0.7192336500000001
14.32571 0.70668715
14.32671 0.69410997
14.32771 0.6815010699999999
14.32871 0.6688612
14.32971 0.65619494
14.33071 0.6435103200000001
14.33171 0.63081696
14.33271 0.61812233
14.33371 0.60542854
14.33471 0.59273103
14.33571 0.5800195499999999
14.33671 0.5672819
14.33771 0.55450806
14.33871 0.54169386
14.33971 0.52884193
14.34071 0.5159600599999999
14.34171 0.50305803
14.34271 0.49014385
14.34371 0.47722169999999997
14.34471 0.46429206
14.34571 0.45135347000000003
14.34671 0.43840525
14.34771 0.42544910999999996
14.34871 0.41248904999999997
14.34971 0.39952919
14.35071 0.38657104999999997
14.35171 0.37361155
14.35271 0.36064303
14.35371 0.34765559
14.35471 0.33464106
14.35571 0.32159649
14.35671 0.30852591
14.35771 0.29543948000000003
14.35871 0.28235007
14.35971 0.26926901
14.36071 0.2562027
14.36171 0.24315140000000002
14.36271 0.23011053
14.36371 0.21707376
14.36471 0.20403613
14.36571 0.19099576000000001
14.36671 0.17795364000000002
14.36771 0.16491162
14.36871 0.15187012
14.36971 0.13882682000000002
14.37071 0.12577726
14.37171 0.11271723
14.37271 0.09964567099999999
14.37371 0.086566678
14.37471 0.073489296
14.37571 0.060425123000000004
14.37671 0.047384499000000004
14.37771 0.034372977
14.37871 0.021389552
14.37971 0.008427456500000001
14.38071 -0.0045228913
14.38171 -0.017470159
14.38271 -0.030419152
14.38371 -0.043369856
14.38471 -0.056318589
14.38571 -0.069260475
14.38671 -0.08219180699999999
14.38771 -0.095111137
14.38871 -0.10801865000000001
14.38971 -0.12091427
14.39071 -0.13379587
14.39171 -0.1466585
14.39271 -0.15949546
14.39371 -0.17230076
14.39471 -0.18507182
14.39571 -0.19781103
14.39671 -0.21052547
14.39771 -0.22322451999999998
14.39871 -0.23591648999999998
14.39971 -0.24860566
14.40071 -0.26129091
14.40171 -0.27396637
14.40271 -0.28662388
14.40371 -0.29925574
14.40471 -0.31185686
14.40571 -0.32442526
14.40671 -0.33696117
14.40771 -0.34946527
14.40871 -0.36193738
14.40971 -0.37437622
14.41071 -0.38678028999999997
14.41171 -0.39914949
14.41271 -0.41148621
14.41371 -0.42379526
14.41471 -0.43608258
14.41571 -0.44835274999999997
14.41671 -0.46060713999999997
14.41771 -0.47284258
14.41871 -0.48505217
14.41971 -0.49722739
14.42071 -0.50936053
14.42171 -0.5214469
14.42271 -0.53348555
14.42371 -0.5454787099999999
14.42471 -0.55743004
14.42571 -0.56934315
14.42671 -0.5812203
14.42771 -0.59306263
14.42871 -0.60487068
14.42971 -0.6166452099999999
14.43071 -0.6283875999999999
14.43171 -0.64009912
14.43271 -0.65177986
14.43371 -0.66342787
14.43471 -0.67503853
14.43571 -0.68660551
14.43671 -0.6981223400000001
14.43771 -0.70958431
14.43871 -0.72098998
14.43971 -0.73234127
14.44071 -0.74364273
14.44171 -0.75489972
14.44271 -0.7661167099999999
14.44371 -0.77729626
14.44471 -0.78843869
14.44571 -0.79954285
14.44671 -0.81060687
14.44771 -0.8216287900000001
14.44871 -0.8326066700000001
14.44971 -0.84353806
14.45071 -0.85441954
14.45171 -0.8652468199999999
14.45271 -0.87601542
14.45371 -0.88672219
14.45471 -0.8973661799999999
14.45571 -0.90794954
14.45671 -0.91847703
14.45771 -0.9289545899999999
14.45871 -0.93938736
14.45971 -0.94977831
14.46071 -0.96012754
14.46171 -0.97043226
14.46271 -0.9806884499999999
14.46371 -0.99089183
14.46471 -1.0010391
14.46571 -1.0111282
14.46671 -1.0211572
14.46771 -1.0311245
14.46871 -1.0410282
14.46971 -1.0508663
14.47071 -1.0606379000000001
14.47171 -1.0703442
14.47271 -1.0799885
14.47371 -1.0895759
14.47471 -1.0991117
14.47571 -1.1085994
14.47671 -1.1180392000000001
14.47771 -1.1274281000000002
14.47871 -1.13676
14.47971 -1.1460283999999998
14.48071 -1.1552277
14.48171 -1.1643553
14.48271 -1.1734114
14.48371 -1.1823981000000001
14.48471 -1.1913178
14.48571 -1.2001724
14.48671 -1.2089621
14.48771 -1.2176868
14.48871 -1.2263464
14.48971 -1.2349423
14.49071 -1.2434773
14.49171 -1.2519545
14.49271 -1.2603756000000002
14.49371 -1.2687395000000001
14.49471 -1.2770418000000001
14.49571 -1.2852754
14.49671 -1.2934329
14.49771 -1.3015090999999999
14.49871 -1.3095029
14.49971 -1.3174171000000001
14.50071 -1.3252579
14.50171 -1.3330318
14.50271 -1.3407436
14.50371 -1.3483947
14.50471 -1.3559835
14.50571 -1.3635064000000001
14.50671 -1.37096
14.50771 -1.3783428
14.50871 -1.385655
14.50971 -1.3928975
14.51071 -1.4000705
14.51171 -1.4071721000000001
14.51271 -1.4141976
14.51371 -1.4211417
14.51471 -1.4280004000000002
14.51571 -1.4347733999999999
14.51671 -1.4414646999999998
14.51771 -1.4480819
14.51871 -1.4546335000000001
14.51971 -1.4611256
14.52071 -1.4675599
14.52171 -1.4739323
14.52271 -1.4802357
14.52371 -1.4864617
14.52471 -1.4926042000000002
14.52571 -1.4986614
14.52671 -1.5046347999999998
14.52771 -1.510528
14.52871 -1.5163441999999998
14.52971 -1.5220841
14.53071 -1.5277458000000002
14.53171 -1.5333266
14.53271 -1.5388249999999999
14.53371 -1.5442427
14.53471 -1.5495849000000002
14.53571 -1.5548583
14.53671 -1.5600686000000001
14.53771 -1.5652169
14.53871 -1.5702991
14.53971 -1.5753061
14.54071 -1.5802274
14.54171 -1.5850548
14.54271 -1.5897853
14.54371 -1.5944218
14.54471 -1.5989719
14.54571 -1.6034441
14.54671 -1.6078446
14.54771 -1.6121751
14.54871 -1.6164331
14.54971 -1.620614
14.55071 -1.6247141999999999
14.55171 -1.6287330999999998
14.55271 -1.6326731
14.55371 -1.6365379
14.55471 -1.6403297000000001
14.55571 -1.6440464
14.55671 -1.6476819
14.55771 -1.6512277
14.55871 -1.6546762
14.55971 -1.6580246
14.56071 -1.661277
14.56171 -1.6644424000000002
14.56271 -1.6675323
14.56371 -1.6705561
14.56471 -1.6735177
14.56571 -1.6764142
14.56671 -1.6792376000000002
14.56771 -1.6819785999999999
14.56871 -1.6846303
14.56971 -1.6871903000000001
14.57071 -1.6896604999999998
14.57171 -1.6920449
14.57271 -1.6943462
14.57371 -1.6965643
14.57471 -1.6986957
14.57571 -1.7007358
14.57671 -1.7026824999999999
14.57771 -1.7045379
14.57871 -1.7063091
14.57971 -1.7080057
14.58071 -1.7096367000000001
14.58171 -1.7112059999999998
14.58271 -1.7127102
14.58371 -1.7141402000000001
14.58471 -1.7154835
14.58571 -1.7167298000000002
14.58671 -1.7178737
14.58771 -1.7189162
14.58871 -1.7198636999999999
14.58971 -1.7207244
14.59071 -1.7215049
14.59171 -1.7222079000000001
14.59271 -1.7228322
14.59371 -1.7233754000000001
14.59471 -1.7238356
14.59571 -1.7242143
14.59671 -1.7245157
14.59771 -1.7247447999999999
14.59871 -1.724904
14.59971 -1.7249911999999998
14.60071 -1.724999
14.60171 -1.7249169000000002
14.60271 -1.7247348999999998
14.60371 -1.7244477
14.60471 -1.7240564999999999
14.60571 -1.7235691000000002
14.60671 -1.7229967
14.60771 -1.7223499999999998
14.60871 -1.7216356
14.60971 -1.7208548000000001
14.61071 -1.7200035999999999
14.61171 -1.7190759999999998
14.61271 -1.7180663999999999
14.61371 -1.7169725
14.61471 -1.7157942
14.61571 -1.7145328000000002
14.61671 -1.7131887
14.61771 -1.7117596999999998
14.61871 -1.7102415
14.61971 -1.7086288
14.62071 -1.7069188999999998
14.62171 -1.7051136000000002
14.62271 -1.7032194999999999
14.62371 -1.7012467999999998
14.62471 -1.6992057
14.62571 -1.6971031
14.62671 -1.6949404000000001
14.62771 -1.6927123
14.62871 -1.6904097
14.62971 -1.6880224999999998
14.63071 -1.685543
14.63171 -1.6829673
14.63271 -1.6802963
14.63371 -1.6775331
14.63471 -1.6746813
14.63571 -1.6717441
14.63671 -1.6687227
14.63771 -1.6656177
14.63871 -1.6624305
14.63971 -1.6591646000000002
14.64071 -1.6558252
14.64171 -1.6524180999999998
14.64271 -1.6489472
14.64371 -1.6454126999999998
14.64471 -1.6418097999999999
14.64571 -1.6381301000000001
14.64671 -1.6343636000000001
14.64771 -1.6305018
14.64871 -1.6265403
14.64971 -1.6224802
14.65071 -1.6183268000000002
14.65171 -1.6140886
14.65271 -1.6097736
14.65371 -1.605388
14.65471 -1.6009349
14.65571 -1.5964144999999998
14.65671 -1.5918255
14.65771 -1.5871661
14.65871 -1.5824351
14.65971 -1.5776318
14.66071 -1.5727542
14.66171 -1.5677995999999998
14.66271 -1.562763
14.66371 -1.5576391
14.66471 -1.5524229
14.66571 -1.5471123999999998
14.66671 -1.5417095
14.66771 -1.5362202999999999
14.66871 -1.5306538
14.66971 -1.5250196
14.67071 -1.5193253
14.67171 -1.5135746
14.67271 -1.5077665
14.67371 -1.501896
14.67471 -1.4959565
14.67571 -1.489941
14.67671 -1.4838444
14.67771 -1.477664
14.67871 -1.4713992
14.67971 -1.4650509
14.68071 -1.4586199
14.68171 -1.4521074
14.68271 -1.4455148
14.68371 -1.4388442
14.68471 -1.4320997
14.68571 -1.4252865
14.68671 -1.4184107
14.68771 -1.411477
14.68871 -1.4044875
14.68971 -1.3974400999999999
14.69071 -1.3903290000000001
14.69171 -1.3831457
14.69271 -1.3758816999999999
14.69371 -1.3685306
14.69471 -1.3610898999999999
14.69571 -1.3535619
14.69671 -1.3459519
14.69771 -1.3382669999999999
14.69871 -1.3305143
14.69971 -1.3226984000000002
14.70071 -1.3148221
14.70171 -1.3068862
14.70271 -1.2988906999999998
14.70371 -1.2908354
14.70471 -1.2827203
14.70571 -1.2745447
14.70671 -1.2663067
14.70771 -1.2580026
14.70871 -1.2496267
14.70971 -1.2411729
14.71071 -1.2326363999999999
14.71171 -1.2240157
14.71271 -1.2153132
14.71371 -1.2065358
14.71471 -1.1976925
14.71571 -1.1887921
14.71671 -1.1798410000000001
14.71771 -1.1708412
14.71871 -1.1617908
14.71971 -1.1526845000000001
14.72071 -1.1435165
14.72171 -1.1342816
14.72271 -1.1249771
14.72371 -1.1156023
14.72471 -1.1061575000000001
14.72571 -1.0966433
14.72671 -1.0870595
14.72771 -1.0774055
14.72871 -1.0676815
14.72971 -1.0578893
14.73071 -1.0480336
14.73171 -1.0381212
14.73271 -1.0281594
14.73371 -1.0181538
14.73471 -1.0081061
14.73571 -0.9980132799999999
14.73671 -0.98786792
14.73771 -0.9776609900000001
14.73871 -0.9673843200000001
14.73971 -0.95703341
14.74071 -0.94660809
14.74171 -0.9361123699999999
14.74271 -0.9255521900000001
14.74371 -0.91493344
14.74471 -0.9042599199999999
14.74571 -0.89353314
14.74671 -0.8827528899999999
14.74771 -0.8719191
14.74871 -0.86103315
14.74971 -0.8500979299999999
14.75071 -0.8391166999999999
14.75171 -0.8280914300000001
14.75271 -0.8170207
14.75371 -0.8058995
14.75471 -0.79472018
14.75571 -0.7834749300000001
14.75671 -0.7721587999999999
14.75771 -0.7607720800000001
14.75871 -0.74932035
14.75971 -0.73781293
14.76071 -0.72625969
14.76171 -0.7146677899999999
14.76271 -0.70303977
14.76371 -0.69137351
14.76471 -0.67966399
14.76571 -0.66790604
14.76671 -0.65609678
14.76771 -0.6442361
14.76871 -0.63232579
14.76971 -0.62036761
14.77071 -0.6083609999999999
14.77171 -0.59630265
14.77271 -0.58418745
14.77371 -0.57201106
14.77471 -0.55977269
14.77571 -0.54747663
14.77671 -0.53513171
14.77771 -0.5227485700000001
14.77871 -0.51033595
14.77971 -0.49789753
14.78071 -0.4854308
14.78171 -0.47292816000000004
14.78271 -0.46038022
14.78371 -0.44777960999999994
14.78471 -0.43512341000000004
14.78571 -0.42241346
14.78671 -0.40965476
14.78771 -0.39685233000000003
14.78871 -0.38400877
14.78971 -0.37112329
14.79071 -0.35819297
14.79171 -0.34521546000000003
14.79271 -0.33219145
14.79371 -0.31912583
14.79471 -0.30602647
14.79571 -0.29290123
14.79671 -0.2797544
14.79771 -0.26658445
14.79871 -0.25338402
14.79971 -0.24014262
14.80071 -0.22685057
14.80171 -0.21350286
14.80271 -0.20010076000000002
14.80371 -0.18665103
14.80471 -0.1731628
14.80571 -0.1596438
14.80671 -0.14609768
14.80771 -0.13252355999999998
14.80871 -0.11891784000000001
14.80971 -0.10527726
14.81071 -0.091601419
14.81171 -0.077893527
14.81271 -0.064158905
14.81371 -0.050401996000000004
14.81471 -0.03662348
14.81571 -0.022819014999999998
14.81671 -0.0089803973
14.81771 0.0049012287
14.81871 0.018831499999999998
14.81971 0.032810138999999995
14.82071 0.046830717
14.82171 0.060882942999999995
14.82271 0.074956549
14.82371 0.089044945
14.82471 0.10314715999999999
14.82571 0.11726721000000001
14.82671 0.13141138
14.82771 0.14558494
14.82871 0.15978968
14.82971 0.17402368999999998
14.83071 0.1882831
14.83171 0.20256486999999998
14.83271 0.21686908
14.83371 0.23119943
14.83471 0.24556160999999999
14.83571 0.25996033
14.83671 0.27439631999999997
14.83771 0.28886518
14.83871 0.30335833
14.83971 0.31786598
14.84071 0.33238081
14.84171 0.3469005
14.84271 0.36142839
14.84371 0.37597159
14.84471 0.39053783
14.84571 0.40513221
14.84671 0.41975555999999997
14.84771 0.43440489000000004
14.84871 0.44907536000000003
14.84971 0.46376302
14.85071 0.47846655000000005
14.85171 0.49318749999999995
14.85271 0.50792857
14.85371 0.52269134
14.85471 0.5374744100000001
14.85571 0.5522731200000001
14.85671 0.56708101
14.85771 0.58189239
14.85871 0.59670499
14.85971 0.6115210200000001
14.86071 0.6263466599999999
14.86171 0.64118942
14.86271 0.6560554700000001
14.86371 0.6709470900000001
14.86471 0.68586222
14.86571 0.70079556
14.86671 0.71574091
14.86771 0.73069343
14.86871 0.74565113
14.86971 0.7606145
14.87071 0.77558528
14.87171 0.7905645299999999
14.87271 0.8055513699999999
14.87371 0.8205431500000001
14.87471 0.83553679
14.87571 0.8505301599999999
14.87671 0.8655238000000001
14.87771 0.88052107
14.87871 0.89552682
14.87971 0.9105456099999999
14.88071 0.92557948
14.88171 0.94062733
14.88271 0.9556847599999999
14.88371 0.97074611
14.88471 0.9858059699999999
14.88571 1.0008614
14.88671 1.0159118999999999
14.88771 1.0309595
14.88871 1.0460068
14.88971 1.061056
14.89071 1.0761075
14.89171 1.0911604
14.89271 1.1062134
14.89371 1.1212653
14.89471 1.1363165
14.89571 1.151368
14.89671 1.1664215
14.89771 1.1814773
14.89871 1.1965346
14.89971 1.2115901
14.90071 1.2266401
14.90171 1.2416807
14.90271 1.2567093
14.90371 1.2717254
14.90471 1.2867305
14.90571 1.3017271000000001
14.90671 1.3167175
14.90771 1.3317033
14.90871 1.3466843
14.90971 1.3616596
14.91071 1.3766278
14.91171 1.3915874
14.91271 1.4065379
14.91371 1.4214792
14.91471 1.4364112
14.91571 1.4513335
14.91671 1.4662452
14.91771 1.4811449
14.91871 1.4960312999999998
14.91971 1.5109041
14.92071 1.5257631
14.92171 1.5406095
14.92271 1.5554442
14.92371 1.5702675999999998
14.92471 1.5850795
14.92571 1.5998788
14.92671 1.6146635999999999
14.92771 1.6294319000000002
14.92871 1.6441822
14.92971 1.6589135000000002
14.93071 1.6736250000000001
14.93171 1.6883164999999998
14.93271 1.7029876
14.93371 1.7176379
14.93471 1.7322673
14.93571 1.7468764
14.93671 1.7614659000000001
14.93771 1.7760372
14.93871 1.7905913
14.93971 1.8051285
14.94071 1.8196480000000002
14.94171 1.8341475999999999
14.94271 1.848625
14.94371 1.863078
14.94471 1.8775057000000002
14.94571 1.8919078999999999
14.94671 1.9062854
14.94771 1.9206391999999999
14.94871 1.9349696
14.94971 1.9492760000000002
14.95071 1.9635569
14.95171 1.9778107999999999
14.95271 1.9920368000000002
14.95371 2.0062349999999998
14.95471 2.0204065
14.95571 2.0345522000000003
14.95671 2.0486722
14.95771 2.062765
14.95871 2.0768274
14.95971 2.0908561
14.96071 2.1048486
14.96171 2.1188045
14.96271 2.1327255
14.96371 2.1466153
14.96471 2.1604776
14.96571 2.174315
14.96671 2.1881273
14.96771 2.2019118
14.96871 2.2156648
14.96971 2.229383
14.97071 2.2430645
14.97171 2.2567101
14.97271 2.2703212
14.97371 2.2838997
14.97471 2.2974452
14.97571 2.3109552
14.97671 2.3244258
14.97771 2.3378532
14.97871 2.3512356000000003
14.97971 2.3645746
14.98071 2.377874
14.98171 2.3911392
14.98271 2.4043737
14.98371 2.4175777999999997
14.98471 2.4307478000000002
14.98571 2.4438778
14.98671 2.4569614
14.98771 2.4699947
14.98871 2.4829779
14.98971 2.4959143
14.99071 2.5088089
14.99171 2.5216654000000003
14.99271 2.5344847
14.99371 2.5472641
14.99471 2.5599996
14.99571 2.5726873
14.99671 2.5853263
14.99771 2.5979191
14.99871 2.6104702
14.99971 2.6229837999999996
15.00071 2.6354613
15.00171 2.6478992999999997
15.00271 2.6602907
15.00371 2.6726274
15.00471 2.684903
15.00571 2.6971161
15.00671 2.7092705
15.00771 2.7213732
15.00871 2.7334316000000003
15.00971 2.7454499
15.01071 2.7574275
15.01171 2.7693594
15.01271 2.7812393
15.01371 2.7930627
15.01471 2.8048284
15.01571 2.8165396
15.01671 2.8282011
15.01771 2.8398164
15.01871 2.8513853
15.01971 2.8629033
15.02071 2.8743632000000003
15.02171 2.8857585
15.02271 2.8970866
15.02371 2.9083503
15.02471 2.9195572999999997
15.02571 2.9307162
15.02671 2.9418334
15.02771 2.9529099999999997
15.02871 2.9639408
15.02971 2.974917
15.03071 2.9858297
15.03171 2.9966733999999997
15.03271 3.0074479000000003
15.03371 3.0181573999999998
15.03471 3.0288072
15.03571 3.0394012000000004
15.03671 3.0499388
15.03771 3.0604158999999997
15.03871 3.0708268
15.03971 3.0811675
15.04071 3.0914387000000003
15.04171 3.101646
15.04271 3.1117976
15.04371 3.1219009
15.04471 3.1319588
15.04571 3.141968
15.04671 3.1519193000000003
15.04771 3.1618029
15.04871 3.1716100999999997
15.04971 3.1813383
15.05071 3.1909909
15.05171 3.2005741999999997
15.05271 3.2100961
15.05371 3.2195601999999997
15.05471 3.2289658
15.05571 3.2383081000000002
15.05671 3.2475818
15.05771 3.256784
15.05871 3.2659151
15.05971 3.2749802000000003
15.06071 3.2839849999999995
15.06171 3.2929334999999997
15.06271 3.3018246
15.06371 3.3106521
15.06471 3.3194069
15.06571 3.3280804999999996
15.06671 3.3366690999999995
15.06771 3.345174
15.06871 3.3536023999999998
15.06971 3.3619635000000003
15.07071 3.3702642
15.07171 3.3785067
15.07271 3.3866886
15.07371 3.3948029999999996
15.07471 3.4028441
15.07571 3.410808
15.07671 3.4186956
15.07771 3.4265104999999996
15.07871 3.4342572000000002
15.07971 3.441938
15.08071 3.4495503
15.08171 3.4570888
15.08271 3.4645464
15.08371 3.4719187999999996
15.08471 3.4792054
15.08571 3.4864113000000003
15.08671 3.4935437
15.08771 3.5006106000000003
15.08871 3.5076153
15.08971 3.5145566
15.09071 3.5214285999999997
15.09171 3.5282236
15.09271 3.534935
15.09371 3.5415605
15.09471 3.5481013
15.09571 3.5545629
15.09671 3.5609495
15.09771 3.5672639
15.09871 3.5735045
15.09971 3.5796676
15.10071 3.5857484000000004
15.10171 3.5917445999999997
15.10271 3.5976573999999997
15.10371 3.6034912
15.10471 3.609252
15.10571 3.6149435
15.10671 3.6205652999999995
15.10771 3.6261134
15.10871 3.6315806
15.10971 3.6369599000000004
15.11071 3.6422476
15.11171 3.6474436999999997
15.11271 3.6525525000000005
15.11371 3.6575805000000003
15.11471 3.6625326
15.11571 3.6674108
15.11671 3.6722139
15.11771 3.6769371000000004
15.11871 3.681577
15.11971 3.6861312
15.12071 3.6906008
15.12171 3.6949891999999998
15.12271 3.6992993000000003
15.12371 3.7035324000000003
15.12471 3.7076864
15.12571 3.7117563
15.12671 3.7157368
15.12771 3.7196238
15.12871 3.7234172
15.12971 3.7271197999999996
15.13071 3.7307373999999998
15.13171 3.7342756999999995
15.13271 3.7377375999999995
15.13371 3.7411228
15.13471 3.7444282
15.13571 3.7476487
15.13671 3.7507810000000004
15.13771 3.7538238
15.13871 3.7567787
15.13971 3.7596483
15.14071 3.7624352
15.14171 3.7651397
15.14271 3.7677597
15.14371 3.7702913999999996
15.14471 3.7727322
15.14571 3.7750806999999997
15.14671 3.7773385999999998
15.14771 3.7795099999999997
15.14871 3.7815996
15.14971 3.7836097
15.15071 3.7855398
15.15171 3.7873867999999997
15.15271 3.7891459000000003
15.15371 3.7908132999999995
15.15471 3.7923869
15.15571 3.7938680000000002
15.15671 3.7952597999999997
15.15771 3.7965647999999996
15.15871 3.7977852
15.15971 3.7989199
15.16071 3.7999671
15.16171 3.8009241
15.16271 3.8017895000000004
15.16371 3.8025647000000005
15.16471 3.8032524
15.16571 3.8038559
15.16671 3.8043770999999995
15.16771 3.8048156
15.16871 3.8051687000000003
15.16971 3.8054316999999998
15.17071 3.8056015999999997
15.17171 3.8056767999999996
15.17271 3.8056590000000003
15.17371 3.8055509
15.17471 3.8053561
15.17571 3.805076
15.17671 3.804709
15.17771 3.8042527
15.17871 3.8037036000000004
15.17971 3.8030597999999998
15.18071 3.8023219
15.18171 3.8014921999999998
15.18271 3.8005743
15.18371 3.7995707
15.18471 3.7984814
15.18571 3.7973039
15.18671 3.7960339000000003
15.18771 3.7946694
15.18871 3.7932094
15.18971 3.7916563
15.19071 3.7900146
15.19171 3.7882879000000003
15.19271 3.7864782
15.19371 3.7845835
15.19471 3.7826001999999996
15.19571 3.7805233
15.19671 3.7783504000000003
15.19771 3.7760808999999997
15.19871 3.7737187
15.19971 3.7712681999999997
15.20071 3.7687331
15.20171 3.7661143
15.20271 3.7634093
15.20371 3.7606131
15.20471 3.7577219000000004
15.20571 3.7547341999999997
15.20671 3.7516515999999998
15.20771 3.7484784
15.20871 3.7452186999999997
15.20971 3.7418745
15.21071 3.7384447
15.21171 3.7349239
15.21271 3.7313066
15.21371 3.7275891999999997
15.21471 3.7237715
15.21571 3.7198576999999995
15.21671 3.7158553
15.21771 3.7117705
15.21871 3.707606
15.21971 3.7033606
15.22071 3.6990296
15.22171 3.6946062
15.22271 3.6900866999999997
15.22371 3.6854709999999997
15.22471 3.6807626000000004
15.22571 3.675966
15.22671 3.6710846999999998
15.22771 3.6661189
15.22871 3.6610637
15.22971 3.6559131000000002
15.23071 3.6506619
15.23171 3.6453087
15.23271 3.6398571
15.23371 3.6343154
15.23471 3.6286917
15.23571 3.6229916
15.23671 3.6172152
15.23771 3.6113570999999998
15.23871 3.6054093000000003
15.23971 3.5993643
15.24071 3.5932191
15.24171 3.5869759
15.24271 3.5806403
15.24371 3.5742186
15.24471 3.5677142
15.24571 3.5611260999999996
15.24671 3.5544496000000003
15.24771 3.5476789
15.24871 3.5408106000000004
15.24971 3.5338465
15.25071 3.5267926999999997
15.25171 3.5196579999999997
15.25271 3.5124488
15.25371 3.505167
15.25471 3.4978073
15.25571 3.4903604999999995
15.25671 3.4828159999999997
15.25771 3.4751669
15.25871 3.4674123000000003
15.25971 3.4595583
15.26071 3.451613
15.26171 3.4435849999999997
15.26271 3.4354780000000003
15.26371 3.4272908999999996
15.26471 3.4190185
15.26571 3.4106556
15.26671 3.4021999999999997
15.26771 3.3936545
15.26871 3.3850256
15.26971 3.3763204
15.27071 3.3675425000000003
15.27171 3.3586893
15.27271 3.3497527
15.27371 3.3407222
15.27471 3.3315886000000003
15.27571 3.3223487000000005
15.27671 3.3130065
15.27771 3.3035714
15.27871 3.2940552
15.27971 3.2844663000000005
15.28071 3.2748073000000004
15.28171 3.2650746
15.28271 3.2552604
15.28371 3.2453574
15.28471 3.2353628000000003
15.28571 3.2252781
15.28671 3.2151088000000003
15.28771 3.2048598
15.28871 3.1945333
15.28971 3.1841258999999997
15.29071 3.1736299000000003
15.29171 3.1630374000000003
15.29271 3.1523436
15.29371 3.1415511
15.29471 3.1306680000000005
15.29571 3.1197071
15.29671 3.1086795
15.29771 3.0975908
15.29871 3.0864391
15.29971 3.0752162
15.30071 3.0639105
15.30171 3.0525127
15.30271 3.0410193
15.30371 3.0294323000000003
15.30471 3.0177582000000003
15.30571 3.0060034
15.30671 2.994171
15.30771 2.982259
15.30871 2.9702624
15.30971 2.9581765
15.31071 2.9459998
15.31171 2.9337367
15.31271 2.9213961
15.31371 2.9089885
15.31471 2.8965202999999997
15.31571 2.8839916
15.31671 2.8713949
15.31771 2.8587176999999997
15.31871 2.845948
15.31971 2.8330782
15.32071 2.8201088
15.32171 2.807047
15.32271 2.7939036
15.32371 2.7806886
15.32471 2.7674071000000002
15.32571 2.7540589
15.32671 2.7406390999999997
15.32771 2.7271425
15.32871 2.7135672
15.32971 2.6999149
15.33071 2.6861914000000002
15.33171 2.6724016
15.33271 2.6585473
15.33371 2.6446238
15.33471 2.6306218
15.33571 2.6165298999999997
15.33671 2.6023403
15.33771 2.5880517
15.33871 2.5736711999999997
15.33971 2.5592113
15.34071 2.5446858
15.34171 2.5301049
15.34271 2.5154714
15.34371 2.500781
15.34471 2.4860255
15.34571 2.4711958999999997
15.34671 2.4562866999999997
15.34771 2.4412977
15.34871 2.4262316999999998
15.34971 2.4110926
15.35071 2.3958819
15.35171 2.3805965
15.35271 2.3652311
15.35371 2.3497805
15.35471 2.3342436
15.35571 2.3186253
15.35671 2.3029359
15.35771 2.287188
15.35871 2.2713916000000003
15.35971 2.2555504
15.36071 2.2396598
15.36171 2.2237089
15.36271 2.2076845
15.36371 2.1915761999999996
15.36471 2.175379
15.36571 2.1590946
15.36671 2.1427294
15.36771 2.1262908
15.36871 2.1097839
15.36971 2.0932106
15.37071 2.0765705
15.37171 2.0598629
15.37271 2.0430895000000002
15.37371 2.0262549
15.37471 2.0093661
15.37571 1.9924292
15.37671 1.9754462
15.37771 1.9584125000000001
15.37871 1.9413183
15.37971 1.924151
15.38071 1.9068997
15.38171 1.8895591
15.38271 1.8721307
15.38371 1.8546226999999997
15.38471 1.8370468
15.38571 1.8194137
15.38671 1.8017307
15.38771 1.7840004
15.38871 1.766221
15.38971 1.7483898000000002
15.39071 1.7305036999999999
15.39171 1.7125617999999998
15.39271 1.6945637999999998
15.39371 1.6765088000000001
15.39471 1.6583936000000001
15.39571 1.6402123000000002
15.39671 1.6219579000000002
15.39771 1.6036241999999998
15.39871 1.5852094
15.39971 1.5667167999999998
15.40071 1.5481555
15.40171 1.5295372999999999
15.40271 1.5108742
15.40371 1.4921742999999998
15.40471 1.4734406
15.40571 1.4546699
15.40671 1.4358554000000001
15.40771 1.4169887
15.40871 1.3980622
15.40971 1.379071
15.41071 1.3600123
15.41171 1.3408856
15.41271 1.3216911
15.41371 1.3024295
15.41471 1.2831021
15.41571 1.263712
15.41671 1.2442638000000001
15.41771 1.2247645999999999
15.41871 1.2052223
15.41971 1.185644
15.42071 1.1660337
15.42171 1.1463912
15.42271 1.1267117
15.42371 1.1069868999999999
15.42471 1.0872066999999999
15.42571 1.0673624
15.42671 1.0474484
15.42771 1.0274633
15.42871 1.0074097
15.42971 0.98729366
15.43071 0.9671228000000001
15.43171 0.94690491
15.43271 0.9266467800000001
15.43371 0.9063535399999999
15.43471 0.88602835
15.43571 0.86567244
15.43671 0.8452850399999999
15.43771 0.82486356
15.43871 0.80440352
15.43971 0.78389915
15.44071 0.76334365
15.44171 0.74273064
15.44271 0.72205523
15.44371 0.70131533
15.44471 0.68051233
15.44571 0.6596515
15.44671 0.63874098
15.44771 0.6177905
15.44871 0.59680934
15.44971 0.57580434
15.45071 0.55477866
15.45171 0.5337311
15.45271 0.51265666
15.45371 0.49154795999999995
15.45471 0.47039683
15.45571 0.44919620000000005
15.45671 0.42794123000000006
15.45771 0.40662996
15.45871 0.38526298000000003
15.45971 0.36384305
15.46071 0.34237436
15.46171 0.32086212000000003
15.46271 0.29931215
15.46371 0.2777308
15.46471 0.25612435
15.46571 0.23449810999999998
15.46671 0.21285526
15.46771 0.1911957
15.46871 0.16951545
15.46971 0.147807
15.47071 0.12606081
15.47171 0.10426748
15.47271 0.082420261
15.47371 0.060516868999999994
15.47471 0.038560102
15.47571 0.016557
15.47671 -0.0054830896
15.47771 -0.027550952
15.47871 -0.049639412
15.47971 -0.071744365
15.48071 -0.093864702
15.48171 -0.11600141
15.48271 -0.13815654000000002
15.48371 -0.16033254
15.48471 -0.1825323
15.48571 -0.20475944
15.48671 -0.22701877
15.48771 -0.24931588999999998
15.48871 -0.27165611
15.48971 -0.29404256
15.49071 -0.31647461
15.49171 -0.33894683999999997
15.49271 -0.36144978
15.49371 -0.38397191
15.49471 -0.40650278999999995
15.49571 -0.42903577
15.49671 -0.45156977
15.49771 -0.47410917
15.49871 -0.49666203999999997
15.49971 -0.51923739
15.50071 -0.54184259
15.50171 -0.56448192
15.50271 -0.58715632
15.50371 -0.60986457
15.50471 -0.63260477
15.50571 -0.65537514
15.50671 -0.67817401
15.50771 -0.7009989999999999
15.50871 -0.72384574
15.50971 -0.74670762
15.51071 -0.76957652
15.51171 -0.79244496
15.51271 -0.81530865
15.51371 -0.83816834
15.51471 -0.86103072
15.51571 -0.88390633
15.51671 -0.90680672
15.51771 -0.9297409099999999
15.51871 -0.95271235
15.51971 -0.97571854
15.52071 -0.9987520999999999
15.52171 -1.0218037
15.52271 -1.044865
15.52371 -1.0679306
15.52471 -1.0909982
15.52571 -1.1140676
15.52671 -1.1371392
15.52771 -1.1602122
15.52871 -1.1832851
15.52971 -1.2063566
15.53071 -1.2294276
15.53171 -1.2525027
15.53271 -1.2755897
15.53371 -1.2986977
15.53471 -1.3218339000000001
15.53571 -1.3450004
15.53671 -1.368193
15.53771 -1.3914012999999998
15.53871 -1.4146125
15.53971 -1.4378147000000001
15.54071 -1.4610007
15.54171 -1.4841696999999998
15.54271 -1.5073261
15.54371 -1.5304772
15.54471 -1.5536298
15.54571 -1.576788
15.54671 -1.5999527999999998
15.54771 -1.6231228
15.54871 -1.6462971
15.54971 -1.6694765999999999
15.55071 -1.6926641
15.55171 -1.7158631
15.55271 -1.7390747000000002
15.55371 -1.7622955
15.55471 -1.7855177
15.55571 -1.8087300000000002
15.55671 -1.8319215999999998
15.55771 -1.8550858
15.55871 -1.878223
15.55971 -1.9013399
15.56071 -1.9244475
15.56171 -1.9475572
15.56271 -1.9706761
15.56371 -1.9938059000000001
15.56471 -2.0169426
15.56571 -2.040079
15.56671 -2.0632086000000003
15.56771 -2.086327
15.56871 -2.1094334999999997
15.56971 -2.132529
15.57071 -2.1556138999999996
15.57171 -2.1786859
15.57271 -2.2017397
15.57371 -2.2247687
15.57471 -2.2477685000000003
15.57571 -2.2707390000000003
15.57671 -2.293686
15.57771 -2.3166196
15.57871 -2.3395512
15.57971 -2.3624883999999997
15.58071 -2.3854325999999997
15.58171 -2.4083788
15.58271 -2.4313161
15.58371 -2.4542333999999997
15.58471 -2.4771217
15.58571 -2.4999775
15.58671 -2.5228022
15.58771 -2.5455998
15.58871 -2.5683748
15.58971 -2.5911286
15.59071 -2.6138602
15.59171 -2.6365666
15.59271 -2.6592463
15.59371 -2.6819009
15.59471 -2.7045350999999997
15.59571 -2.7271555999999997
15.59671 -2.7497679
15.59771 -2.772373
15.59871 -2.7949661
15.59971 -2.8175375999999996
15.60071 -2.8400758
15.60171 -2.862571
15.60271 -2.8850187
15.60371 -2.9074207000000003
15.60471 -2.9297836
15.60571 -2.952116
15.60671 -2.9744245
15.60771 -2.9967121999999997
15.60871 -3.0189777
15.60971 -3.0412177
15.61071 -3.0634286
15.61171 -3.0856088
15.61271 -3.1077589999999997
15.61371 -3.1298809
15.61471 -3.1519756
15.61571 -3.1740412000000005
15.61671 -3.1960718
15.61771 -3.2180599999999995
15.61871 -3.2399989999999996
15.61971 -3.261885
15.62071 -3.2837193
15.62171 -3.3055078
15.62271 -3.3272594000000004
15.62371 -3.3489815999999997
15.62471 -3.3706792
15.62571 -3.3923514000000003
15.62671 -3.4139935
15.62771 -3.4355979000000003
15.62871 -3.4571584000000004
15.62971 -3.4786701000000004
15.63071 -3.5001323
15.63171 -3.5215452000000003
15.63271 -3.5429105
15.63371 -3.5642281
15.63471 -3.5854969
15.63571 -3.6067143
15.63671 -3.6278784
15.63771 -3.6489896
15.63871 -3.6700509
15.63971 -3.6910674999999995
15.64071 -3.712045
15.64171 -3.7329863999999997
15.64271 -3.7538912
15.64371 -3.7747547
15.64471 -3.7955698000000004
15.64571 -3.8163286
15.64671 -3.8370244
15.64771 -3.8576547000000003
15.64871 -3.8782197999999997
15.64971 -3.8987234
15.65071 -3.9191697
15.65171 -3.9395619
15.65271 -3.959902
15.65371 -3.9801899
15.65471 -4.0004238
15.65571 -4.0206029999999995
15.65671 -4.040727
15.65771 -4.0607959
15.65871 -4.0808104
15.65971 -4.1007694
15.66071 -4.1206706
15.66171 -4.14051
15.66271 -4.160282
15.66371 -4.1799821
15.66471 -4.1996077
15.66571 -4.2191595
15.66671 -4.2386409
15.66771 -4.258057099999999
15.66871 -4.277413699999999
15.66971 -4.2967141
15.67071 -4.3159585
15.67171 -4.3351449
15.67271 -4.3542686999999995
15.67371 -4.3733254
15.67471 -4.3923106
15.67571 -4.4112224
15.67671 -4.430059699999999
15.67771 -4.4488225
15.67871 -4.467511200000001
15.67971 -4.4861257000000005
15.68071 -4.5046646
15.68171 -4.5231275
15.68271 -4.5415141
15.68371 -4.559825399999999
15.68471 -4.5780639999999995
15.68571 -4.5962326
15.68671 -4.6143334000000005
15.68771 -4.6323668
15.68871 -4.6503305
15.68971 -4.6682194
15.69071 -4.6860274
15.69171 -4.7037493
15.69271 -4.7213815
15.69371 -4.7389235
15.69471 -4.756378
15.69571 -4.7737487000000005
15.69671 -4.7910396
15.69771 -4.8082538
15.69871 -4.825392399999999
15.69971 -4.8424542
15.70071 -4.8594367
15.70171 -4.8763379
15.70271 -4.8931565
15.70371 -4.909890900000001
15.70471 -4.926540699999999
15.70571 -4.9431041
15.70671 -4.9595784
15.70771 -4.97596
15.70871 -4.9922451
15.70971 -5.0084308
15.71071 -5.0245169999999995
15.71171 -5.0405055
15.71271 -5.0564013
15.71371 -5.0722096
15.71471 -5.0879352
15.71571 -5.1035803
15.71671 -5.1191431000000005
15.71771 -5.1346194
15.71871 -5.1500034
15.71971 -5.1652892999999995
15.72071 -5.180474
15.72171 -5.1955555
15.72271 -5.2105349
15.72371 -5.2254137
15.72471 -5.240193
15.72571 -5.2548729000000005
15.72671 -5.2694526
15.72771 -5.2839316
15.72871 -5.2983101
15.72971 -5.3125896
15.73071 -5.3267729
15.73171 -5.3408623
15.73271 -5.3548593
15.73371 -5.3687621
15.73471 -5.3825662
15.73571 -5.3962648
15.73671 -5.4098509
15.73771 -5.4233193
15.73871 -5.4366685
15.73971 -5.4499011
15.74071 -5.463022
15.74171 -5.476037
15.74271 -5.4889511
15.74371 -5.5017661
15.74471 -5.514480900000001
15.74571 -5.5270921
15.74671 -5.5395968
15.74771 -5.5519924
15.74871 -5.564278
15.74971 -5.5764541
15.75071 -5.5885203
15.75171 -5.6004751
15.75271 -5.6123145
15.75371 -5.6240335
15.75471 -5.635627700000001
15.75571 -5.647096
15.75671 -5.6584403
15.75771 -5.669666100000001
15.75871 -5.6807809
15.75971 -5.691791
15.76071 -5.7026986
15.76171 -5.7135023
15.76271 -5.7241954
15.76371 -5.73477
15.76471 -5.745218700000001
15.76571 -5.7555374
15.76671 -5.765726
15.76771 -5.7757873
15.76871 -5.785724500000001
15.76971 -5.7955395
15.77071 -5.8052324
15.77171 -5.8148015
15.77271 -5.8242455
15.77371 -5.8335647
15.77471 -5.8427617000000005
15.77571 -5.8518413
15.77671 -5.8608089
15.77771 -5.8696665
15.77871 -5.878412
15.77971 -5.8870379
15.78071 -5.8955345
15.78171 -5.9038918
15.78271 -5.9121039
15.78371 -5.9201702
15.78471 -5.9280954
15.78571 -5.9358869
15.78671 -5.943552400000001
15.78771 -5.9510961
15.78871 -5.9585184
15.78971 -5.9658166
15.79071 -5.972987
15.79171 -5.9800275
15.79271 -5.9869375
15.79371 -5.9937194
15.79471 -6.0003743
15.79571 -6.0069013
15.79671 -6.0132958
15.79771 -6.0195506000000005
15.79871 -6.0256582000000005
15.79971 -6.0316138
15.80071 -6.037418199999999
15.80171 -6.0430773
15.80271 -6.0486011
15.80371 -6.0539994
15.80471 -6.0592789
15.80571 -6.0644403
15.80671 -6.0694791
15.80771 -6.0743876000000006
15.80871 -6.079157100000001
15.80971 -6.083782
15.81071 -6.0882602
15.81171 -6.092592
15.81271 -6.0967792
15.81371 -6.1008214999999995
15.81471 -6.1047174
15.81571 -6.1084639
15.81671 -6.1120588
15.81771 -6.1155032
15.81871 -6.1188020000000005
15.81971 -6.1219633
15.82071 -6.1249956
15.82171 -6.1279047
15.82271 -6.1306905
15.82371 -6.1333466
15.82471 -6.1358631
15.82571 -6.138229399999999
15.82671 -6.140437
15.82771 -6.1424825
15.82871 -6.1443679
15.82971 -6.146098299999999
15.83071 -6.1476793
15.83171 -6.149115
15.83271 -6.150407
15.83371 -6.1515551
15.83471 -6.1525598
15.83571 -6.1534226
15.83671 -6.154146
15.83771 -6.1547339
15.83871 -6.155188000000001
15.83971 -6.1555058
15.84071 -6.1556809
15.84171 -6.155704
15.84271 -6.1555654
15.84371 -6.155258
15.84471 -6.1547801
15.84571 -6.1541352
15.84671 -6.1533317
15.84771 -6.1523788
15.84871 -6.1512842999999995
15.84971 -6.1500520000000005
15.85071 -6.1486829
15.85171 -6.1471753
15.85271 -6.1455265
15.85371 -6.1437339
15.85471 -6.141796
15.85571 -6.1397105
15.85671 -6.1374746
15.85771 -6.1350834
15.85871 -6.1325308000000005
15.85971 -6.1298121
15.86071 -6.1269242
15.86171 -6.1238684
15.86271 -6.1206505
15.86371 -6.1172787
15.86471 -6.1137619999999995
15.86571 -6.1101079
15.86671 -6.1063189
15.86771 -6.1023939
15.86871 -6.0983282
15.86971 -6.0941152
15.87071 -6.0897492
15.87171 -6.0852256
15.87271 -6.0805414
15.87371 -6.0756948
15.87471 -6.0706843
15.87571 -6.0655091
15.87671 -6.0601689
15.87771 -6.0546651
15.87871 -6.049002
15.87971 -6.0431849
15.88071 -6.0372211
15.88171 -6.0311164999999995
15.88271 -6.0248744
15.88371 -6.0184941
15.88471 -6.0119711
15.88571 -6.0052987
15.88671 -5.9984699
15.88771 -5.9914786
15.88871 -5.9843215999999995
15.88971 -5.9769977
15.89071 -5.9695087000000004
15.89171 -5.9618566
15.89271 -5.9540439
15.89371 -5.9460737
15.89471 -5.9379492
15.89571 -5.9296750000000005
15.89671 -5.9212554
15.89771 -5.9126947
15.89871 -5.9039947
15.89971 -5.8951546
15.90071 -5.8861699000000005
15.90171 -5.8770344
15.90271 -5.8677401
15.90371 -5.8582813
15.90471 -5.8486547
15.90571 -5.8388609
15.90671 -5.8289032
15.90771 -5.8187857
15.90871 -5.8085132
15.90971 -5.7980891
15.91071 -5.7875164
15.91171 -5.7767965
15.91271 -5.7659313
15.91371 -5.7549227
15.91471 -5.7437718
15.91571 -5.7324786
15.91671 -5.7210401
15.91771 -5.7094518
15.91871 -5.6977071
15.91971 -5.6857999
15.92071 -5.6737266
15.92171 -5.6614872
15.92271 -5.6490861
15.92371 -5.6365296
15.92471 -5.6238256
15.92571 -5.6109792999999994
15.92671 -5.5979937
15.92771 -5.5848684
15.92871 -5.5716008
15.92971 -5.5581879
15.93071 -5.544628599999999
15.93171 -5.5309221
15.93271 -5.5170689
15.93371 -5.5030681
15.93471 -5.4889172
15.93571 -5.4746125
15.93671 -5.4601498
15.93771 -5.4455269
15.93871 -5.430745
15.93971 -5.4158099
15.94071 -5.4007296
15.94171 -5.3855125
15.94271 -5.3701647
15.94371 -5.3546876
15.94471 -5.3390778999999995
15.94571 -5.3233288
15.94671 -5.3074341
15.94771 -5.2913897
15.94871 -5.2751943
15.94971 -5.2588508
15.95071 -5.2423626
15.95171 -5.2257326
15.95271 -5.2089605
15.95371 -5.1920447
15.95471 -5.1749822000000005
15.95571 -5.1577725
15.95671 -5.140418599999999
15.95771 -5.1229265
15.95871 -5.1053043
15.95971 -5.0875578
15.96071 -5.069688
15.96171 -5.0516907
15.96271 -5.0335575
15.96371 -5.0152794
15.96471 -4.99685
15.96571 -4.9782682000000005
15.96671 -4.9595393
15.96771 -4.9406715
15.96871 -4.9216729
15.96971 -4.9025483
15.97071 -4.8832979
15.97171 -4.8639182000000005
15.97271 -4.8444051
15.97371 -4.8247572000000005
15.97471 -4.8049767
15.97571 -4.7850691
15.97671 -4.765041200000001
15.97771 -4.7448958999999995
15.97871 -4.7246315
15.97971 -4.7042403
15.98071 -4.6837129
15.98171 -4.6630412
15.98271 -4.6422232
15.98371 -4.6212636
15.98471 -4.6001721
15.98571 -4.5789607000000005
15.98671 -4.5576375
15.98771 -4.5362052
15.98871 -4.5146592
15.98971 -4.4929929
15.99071 -4.4711992
15.99171 -4.4492759
15.99271 -4.4272263
15.99371 -4.4050574000000005
15.99471 -4.3827761
15.99571 -4.360385600000001
15.99671 -4.337883
15.99771 -4.3152608
15.99871 -4.2925112
15.99971 -4.2696297
16.00071 -4.2466181999999995
16.00171 -4.223486
16.00271 -4.2002451
16.00371 -4.1769054
16.00471 -4.1534714
16.00571 -4.1299402999999995
16.00671 -4.1063029
16.00772 -4.0825486
16.00871 -4.0586709999999995
16.00971 -4.0346693
16.01071 -4.0105507
16.01171 -3.986324
16.01271 -3.9619979
16.01371 -3.9375748
16.01472 -3.9130520000000004
16.01571 -3.8884219
16.01671 -3.8636777999999996
16.01771 -3.8388178
16.01871 -3.8138468000000003
16.01971 -3.7887752
16.02071 -3.7636141999999997
16.02172 -3.7383705000000003
16.02271 -3.7130444999999996
16.02371 -3.6876287
16.02471 -3.662112
16.02571 -3.6364849999999995
16.02671 -3.610744
16.02771 -3.584893
16.02872 -3.5589423
16.02971 -3.5329036
16.03071 -3.5067841000000004
16.03171 -3.4805852999999995
16.03271 -3.4543022999999997
16.03371 -3.4279265000000003
16.03471 -3.4014523
16.03572 -3.3748791000000002
16.03671 -3.3482127
16.03771 -3.3214625
16.03871 -3.2946382000000005
16.03971 -3.2677431
16.04071 -3.2407742
16.04171 -3.2137230000000003
16.04272 -3.1865798
16.04371 -3.1593386
16.04471 -3.1320009000000004
16.04571 -3.1045748
16.04671 -3.0770727
16.04771 -3.0495055
16.04871 -3.0218787000000003
16.04972 -2.9941907
16.05071 -2.9664339
16.05171 -2.9386001
16.05271 -2.9106837
16.05371 -2.8826857
16.05471 -2.8546127
16.05571 -2.8264737
16.05672 -2.7982756
16.05771 -2.7700201
16.05871 -2.7417025
16.05971 -2.7133146
16.06071 -2.6848493
16.06171 -2.6563039
16.06271 -2.6276829
16.06371 -2.5989963
16.06471 -2.5702555
16.06571 -2.5414689
16.06671 -2.5126386
16.06771 -2.4837604
16.06871 -2.4548262000000003
16.06971 -2.4258289
16.07071 -2.3967657
16.07171 -2.3676399
16.07271 -2.3384595
16.07372 -2.3092335
16.07471 -2.2799676
16.07571 -2.2506624
16.07671 -2.2213133
16.07771 -2.1919133
16.07871 -2.1624575999999998
16.07971 -2.1329458999999997
16.08072 -2.1033835
16.08171 -2.0737791
16.08271 -2.0441417
16.08371 -2.0144756999999998
16.08471 -1.9847803000000002
16.08571 -1.9550497
16.08671 -1.9252763999999998
16.08772 -1.8954552999999998
[truncated: 721,696 more chars]
