# Supplementary material for: 2D Synthetic dataset of numerical simulations of long-period seismicity in a volcanic edifice and related sensitivity kernels
Source: Data Brief. 2021 Jan 25;34:106673. doi: 10.1016/j.dib.2020.106673 (PMC7841316; doi:10.1016/j.dib.2020.106673)
Supplement: Supplementary Data S1 — Supplementary Raw Research Data. This is open data under the CC BY license http://creativecommons.org/licenses/by/4.0/ [file mmc1.zip › Dataset/OUTPUT_SEISMOGRAMS/9000_3000/disp_X_hetero_11000_2830_ISO7e-1Hz.semd]

-1.714286 0.0
-1.713286 0.0
-1.712286 0.0
-1.711286 0.0
-1.710286 0.0
-1.709286 0.0
-1.708286 1.0652178e-26
-1.707286 1.3403612e-25
-1.706286 9.037813e-25
-1.705286 4.3319036e-24
-1.704286 1.6530457999999998e-23
-1.703286 5.3359138e-23
-1.702286 1.5124185e-22
-1.701286 3.8597939e-22
-1.700286 9.0288538e-22
-1.699286 1.9616737e-21
-1.698286 3.9990067e-21
-1.697286 7.710295599999999e-21
-1.696286 1.4150148e-20
-1.695286 2.4847798000000002e-20
-1.694286 4.1930194e-20
-1.693286 6.8241391e-20
-1.692286 1.0744321e-19
-1.691286 1.6407901e-19
-1.690286 2.435808e-19
-1.689286 3.5220009999999997e-19
-1.688286 4.9684494e-19
-1.687286 6.848102299999999e-19
-1.686286 9.2339464e-19
-1.685286 1.2194058e-18
-1.684286 1.5785635e-18
-1.683286 2.0048212e-18
-1.682286 2.4996321e-18
-1.681286 3.0611961e-18
-1.680286 3.6837251e-18
-1.679286 4.3567687e-18
-1.678286 5.0646424000000004e-18
-1.677286 5.7859953e-18
-1.676286 6.4935526e-18
-1.675286 7.1540609e-18
-1.674286 7.728454400000001e-18
-1.673286 8.172257499999999e-18
-1.672286 8.4362277e-18
-1.671286 8.4672288e-18
-1.670286 8.2093359e-18
-1.669286 7.6051347e-18
-1.668286 6.5971925e-18
-1.667286 5.1296609999999995e-18
-1.666286 3.1499613e-18
-1.665286 6.104899100000001e-19
-1.664286 -2.5297144e-18
-1.663286 -6.3034173999999994e-18
-1.662286 -1.0733816e-17
-1.661286 -1.5833421e-17
-1.660286 -2.1603239999999998e-17
-1.659286 -2.8032332e-17
-1.658286 -3.5097734e-17
-1.657286 -4.276479e-17
-1.656286 -5.0987858000000005e-17
-1.655286 -5.9711346e-17
-1.654286 -6.8871037e-17
-1.653286 -7.839563399999999e-17
-1.652286 -8.820841099999999e-17
-1.651286 -9.8228959e-17
-1.650286 -1.083749e-16
-1.649286 -1.1856354e-16
-1.648286 -1.2871346e-16
-1.647286 -1.3874603e-16
-1.646286 -1.4858686e-16
-1.645286 -1.581672e-16
-1.644286 -1.6742543e-16
-1.643286 -1.7630854e-16
-1.642286 -1.8477373999999999e-16
-1.641286 -1.9279003000000002e-16
-1.640286 -2.0033986e-16
-1.639286 -2.0742052e-16
-1.638286 -2.1404539e-16
-1.637286 -2.2024443000000002e-16
-1.636286 -2.2606393e-16
-1.635286 -2.3156522e-16
-1.634286 -2.3682197e-16
-1.633286 -2.4191588e-16
-1.632286 -2.4693062e-16
-1.631286 -2.5194418e-16
-1.630286 -2.5701937e-16
-1.629286 -2.6219313e-16
-1.628286 -2.6746507e-16
-1.627286 -2.7278570000000003e-16
-1.626286 -2.7804564e-16
-1.625286 -2.830664e-16
-1.624286 -2.8759424e-16
-1.623286 -2.9129809999999997e-16
-1.622286 -2.9377284e-16
-1.621286 -2.945488e-16
-1.620286 -2.9310852999999996e-16
-1.619286 -2.8891113e-16
-1.618286 -2.8142419e-16
-1.617286 -2.70163e-16
-1.616286 -2.5473571e-16
-1.615286 -2.3489295e-16
-1.614286 -2.1057938000000002e-16
-1.613286 -1.8198437e-16
-1.612286 -1.4958814e-16
-1.611286 -1.1419981e-16
-1.610286 -7.698329e-17
-1.609286 -3.9467103e-17
-1.608286 -3.5348685e-18
-1.607286 2.8606628000000005e-17
-1.606286 5.4483403999999996e-17
-1.605286 7.143501299999999e-17
-1.604286 7.671911e-17
-1.603286 6.7637308e-17
-1.602286 4.167818e-17
-1.601286 -3.3286313e-18
-1.600286 -6.9054588e-17
-1.599286 -1.5651954e-16
-1.598286 -2.6595368e-16
-1.597286 -3.9668406000000003e-16
-1.596286 -5.4705565e-16
-1.595286 -7.1439569e-16
-1.594286 -8.9502853e-16
-1.593286 -1.0843461e-15
-1.592286 -1.2769366e-15
-1.591286 -1.4667694e-15
-1.590286 -1.6474331e-15
-1.589286 -1.8124162000000003e-15
-1.588286 -1.9554198999999998e-15
-1.587286 -2.0706870000000003e-15
-1.586286 -2.1533288e-15
-1.585286 -2.1996298e-15
-1.584286 -2.2073096e-15
-1.583286 -2.1757219e-15
-1.582286 -2.1059712e-15
-1.581286 -2.0009332e-15
-1.580286 -1.8651669e-15
-1.579286 -1.7047137000000002e-15
-1.578286 -1.5267850000000002e-15
-1.577286 -1.3393482e-15
-1.576286 -1.1506257e-15
-1.575286 -9.685324600000001e-16
-1.574286 -8.0008233999999995e-16
-1.573286 -6.5079837e-16
-1.572286 -5.2416727e-16
-1.571286 -4.2118002e-16
-1.570286 -3.3999802999999996e-16
-1.569286 -2.7578249e-16
-1.568286 -2.207182e-16
-1.567286 -1.6425319e-16
-1.566286 -9.3566256e-17
-1.565286 5.7394806e-18
-1.564286 1.4873339999999998e-16
-1.563286 3.5007367e-16
-1.562286 6.227885e-16
-1.561286 9.7697855e-16
-1.560286 1.4185097e-15
-1.559286 1.9477686e-15
-1.558286 2.5585644e-15
-1.557286 3.2372511e-15
-1.556286 3.9621425e-15
-1.555286 4.7032878e-15
-1.554286 5.4226483e-15
-1.553286 6.0747079e-15
-1.552286 6.607522700000001e-15
-1.551286 6.9641897e-15
-1.550286 7.0846914e-15
-1.549286 6.908048e-15
-1.548286 6.3746813e-15
-1.547286 5.4288853e-15
-1.546286 4.0212697e-15
-1.545286 2.1110473e-15
-1.544286 -3.3196961999999997e-16
-1.543286 -3.3257968000000003e-15
-1.542286 -6.8752341e-15
-1.541286 -1.0971452e-14
-1.540286 -1.5592257e-14
-1.539286 -2.0703065e-14
-1.538286 -2.6258589999999998e-14
-1.537286 -3.2205151e-14
-1.536286 -3.8483546999999996e-14
-1.535286 -4.503234799999999e-14
-1.534286 -5.1791433e-14
-1.533286 -5.8705614e-14
-1.532286 -6.57281e-14
-1.531286 -7.2823658e-14
-1.530286 -7.9971213e-14
-1.529286 -8.7165762e-14
-1.528286 -9.441944e-14
-1.527286 -1.0176163000000001e-13
-1.526286 -1.0923808e-13
-1.525286 -1.1690908000000002e-13
-1.524286 -1.2484667999999998e-13
-1.523286 -1.3313122e-13
-1.522286 -1.4184714e-13
-1.521286 -1.5107862e-13
-1.520286 -1.6090496000000002e-13
-1.519286 -1.7139631e-13
-1.518286 -1.8260977999999998e-13
-1.517286 -1.9458632e-13
-1.516286 -2.0734871e-13
-1.515286 -2.209006e-13
-1.514286 -2.3522694e-13
-1.513286 -2.5029563e-13
-1.512286 -2.6606061e-13
-1.511286 -2.8246598e-13
-1.510286 -2.9945109e-13
-1.509286 -3.1695612999999997e-13
-1.508286 -3.3492809e-13
-1.507286 -3.5332641e-13
-1.506286 -3.7212800000000006e-13
-1.505286 -3.9133113000000005e-13
-1.504286 -4.1095794e-13
-1.503286 -4.3105477e-13
-1.502286 -4.516907e-13
-1.501286 -4.7295347e-13
-1.500286 -4.9494329e-13
-1.499286 -5.1776418e-13
-1.498286 -5.4151346e-13
-1.497286 -5.662696e-13
-1.496286 -5.9207904e-13
-1.495286 -6.1894243e-13
-1.494286 -6.4680135e-13
-1.493286 -6.7552597e-13
-1.492286 -7.049044999999999e-13
-1.491286 -7.3463523e-13
-1.490286 -7.643217900000001e-13
-1.489286 -7.9347217e-13
-1.488286 -8.215016e-13
-1.487286 -8.4774014e-13
-1.486286 -8.7144435e-13
-1.485286 -8.9181261e-13
-1.484286 -9.080045e-13
-1.483286 -9.191628e-13
-1.482286 -9.2443736e-13
-1.481286 -9.2300994e-13
-1.480286 -9.1411897e-13
-1.479286 -8.9708311e-13
-1.478286 -8.713220400000001e-13
-1.477286 -8.3637397e-13
-1.476286 -7.919087199999999e-13
-1.475286 -7.377358e-13
-1.474286 -6.7380641e-13
-1.473286 -6.002103800000001e-13
-1.472286 -5.1716698e-13
-1.471286 -4.2501063999999996e-13
-1.470286 -3.2417215e-13
-1.469286 -2.1515632e-13
-1.468286 -9.851728e-14
-1.467286 2.5167233999999998e-14
-1.466286 1.5532112000000001e-13
-1.465286 2.9139337e-13
-1.464286 4.3287825999999995e-13
-1.463286 5.7933123e-13
-1.462286 7.303793199999999e-13
-1.461286 8.8572567e-13
-1.460286 1.0451478999999998e-12
-1.459286 1.2084898000000001e-12
-1.458286 1.3756481e-12
-1.457286 1.5465539000000001e-12
-1.456286 1.7211505e-12
-1.455286 1.8993691e-12
-1.454286 2.0811047e-12
-1.453286 2.2661931000000002e-12
-1.452286 2.4543905e-12
-1.451286 2.6453593e-12
-1.450286 2.8386605e-12
-1.449286 3.0337529e-12
-1.448286 3.2300016000000003e-12
-1.447286 3.4266958e-12
-1.446286 3.6230753999999997e-12
-1.445286 3.8183639e-12
-1.444286 4.011812e-12
-1.443286 4.202742e-12
-1.442286 4.3905972999999995e-12
-1.441286 4.5749927e-12
-1.440286 4.75576e-12
-1.439286 4.9329908000000004e-12
-1.438286 5.1070692999999996e-12
-1.437286 5.2786961e-12
-1.436286 5.4488979e-12
-1.435286 5.6190231e-12
-1.434286 5.7907223999999996e-12
-1.433286 5.965913900000001e-12
-1.432286 6.146729e-12
-1.431286 6.335450700000001e-12
-1.430286 6.5344316e-12
-1.429286 6.7460069000000005e-12
-1.428286 6.9723998e-12
-1.427286 7.215619599999999e-12
-1.426286 7.4773649e-12
-1.425286 7.758928200000001e-12
-1.424286 8.0611068e-12
-1.423286 8.3841286e-12
-1.422286 8.7275896e-12
-1.421286 9.090408400000001e-12
-1.420286 9.470800699999999e-12
-1.419286 9.8662716e-12
-1.418286 1.0273629e-11
-1.417286 1.0689016999999999e-11
-1.416286 1.110796e-11
-1.415286 1.1525433999999999e-11
-1.414286 1.1935937e-11
-1.413286 1.2333582999999998e-11
-1.412286 1.2712189e-11
-1.411286 1.3065371999999999e-11
-1.410286 1.3386642e-11
-1.409286 1.3669491000000002e-11
-1.408286 1.390748e-11
-1.407286 1.4094312e-11
-1.406286 1.4223895e-11
-1.405286 1.4290399000000001e-11
-1.404286 1.4288297e-11
-1.403286 1.4212404999999999e-11
-1.402286 1.4057908e-11
-1.401286 1.3820373999999998e-11
-1.400286 1.3495781e-11
-1.399286 1.3080531e-11
-1.398286 1.2571460000000001e-11
-1.397286 1.1965868000000001e-11
-1.396286 1.1261539e-11
-1.395286 1.045677e-11
-1.394286 9.5504083e-12
-1.393286 8.541889499999999e-12
-1.392286 7.4312816e-12
-1.391286 6.2193293e-12
-1.390286 4.9074954e-12
-1.389286 3.4979974e-12
-1.388286 1.9938336000000003e-12
-1.387286 3.9879658e-13
-1.386286 -1.2825303e-12
-1.385286 -3.0447970999999996e-12
-1.384286 -4.881935e-12
-1.383286 -6.787225499999999e-12
-1.382286 -8.7533998e-12
-1.381286 -1.0772754e-11
-1.380286 -1.2837294e-11
-1.379286 -1.4938888e-11
-1.378286 -1.7069442e-11
-1.377286 -1.9221063e-11
-1.376286 -2.138624e-11
-1.375286 -2.3557996999999998e-11
-1.374286 -2.5730033999999998e-11
-1.373286 -2.7896830999999998e-11
-1.372286 -3.0053724e-11
-1.371286 -3.2196937e-11
-1.370286 -3.4323545e-11
-1.369286 -3.6431405e-11
-1.368286 -3.8519014e-11
-1.367286 -4.0585322e-11
-1.366286 -4.2629474000000006e-11
-1.365286 -4.4650525e-11
-1.364286 -4.6647094e-11
-1.363286 -4.8617002000000004e-11
-1.362286 -5.0556884e-11
-1.361286 -5.2461806e-11
-1.360286 -5.4324888000000004e-11
-1.359286 -5.6136957999999995e-11
-1.358286 -5.7886253e-11
-1.357286 -5.955818e-11
-1.356286 -6.1135152e-11
-1.355286 -6.2596526e-11
-1.354286 -6.3918619e-11
-1.353286 -6.5074855e-11
-1.352286 -6.6036022e-11
-1.351286 -6.6770634e-11
-1.350286 -6.7245423e-11
-1.349286 -6.742591e-11
-1.348286 -6.7277119e-11
-1.347286 -6.6764335e-11
-1.346286 -6.5853941e-11
-1.345286 -6.4514317e-11
-1.344286 -6.271677e-11
-1.343286 -6.0436432e-11
-1.342286 -5.7653188e-11
-1.341286 -5.4352529000000004e-11
-1.340286 -5.0526358e-11
-1.339286 -4.6173677000000004e-11
-1.338286 -4.1301191e-11
-1.337286 -3.5923769999999996e-11
-1.336286 -3.0064758e-11
-1.335286 -2.3756111e-11
-1.334286 -1.7038381000000003e-11
-1.333286 -9.9604956e-12
-1.332286 -2.5793650999999997e-12
-1.331286 5.0407059e-12
-1.330286 1.2828787e-11
-1.329286 2.0708270000000002e-11
-1.328286 2.8597979e-11
-1.327286 3.6413442e-11
-1.326286 4.4068281e-11
-1.325286 5.1475734e-11
-1.324286 5.8550267e-11
-1.323286 6.5209237e-11
-1.322286 7.1374612e-11
-1.321286 7.697469e-11
-1.320286 8.1945795e-11
-1.319286 8.6233933e-11
-1.318286 8.979635100000001e-11
-1.317286 9.260296500000001e-11
-1.316286 9.4637655e-11
-1.315286 9.5899374e-11
-1.314286 9.640301800000001e-11
-1.313286 9.6180084e-11
-1.312286 9.5278993e-11
-1.311286 9.3765208e-11
-1.310286 9.172095599999999e-11
-1.309286 8.9244638e-11
-1.308286 8.644990600000001e-11
-1.307286 8.3464377e-11
-1.306286 8.0428004e-11
-1.305286 7.7491084e-11
-1.304286 7.4811972e-11
-1.303286 7.2554452e-11
-1.302286 7.088484499999999e-11
-1.301286 6.996887900000001e-11
-1.300286 6.9968337e-11
-1.299286 7.1037588e-11
-1.298286 7.332000700000001e-11
-1.297286 7.6944354e-11
-1.296286 8.202121199999999e-11
-1.295286 8.8639512e-11
-1.294286 9.686324000000001e-11
-1.293286 1.0672841e-10
-1.292286 1.182403e-10
-1.291286 1.3137121e-10
-1.290286 1.4605847999999999e-10
-1.289286 1.6220326e-10
-1.288286 1.7966963000000002e-10
-1.287286 1.9828449e-10
-1.286286 2.1783806999999998e-10
-1.285286 2.3808507e-10
-1.284286 2.5874654e-10
-1.283286 2.7951244e-10
-1.282286 3.0004488e-10
-1.281286 3.1998204e-10
-1.280286 3.3894263e-10
-1.279286 3.5653097e-10
-1.278286 3.7234260999999997e-10
-1.277286 3.8597024999999994e-10
-1.276286 3.9701016e-10
-1.275286 4.0506864e-10
-1.274286 4.0976878999999996e-10
-1.273286 4.1075727999999997e-10
-1.272286 4.0771097e-10
-1.271286 4.0034339e-10
-1.270286 3.8841096000000004e-10
-1.269286 3.7171867e-10
-1.268286 3.501254e-10
-1.267286 3.2354856999999997e-10
-1.266286 2.919681e-10
-1.265286 2.5542958e-10
-1.264286 2.1404664e-10
-1.263286 1.6800242e-10
-1.262286 1.1755011e-10
-1.261286 6.3012589e-11
-1.260286 4.781028e-12
-1.259286 -5.6687386e-11
-1.258286 -1.2087271e-10
-1.257286 -1.871964e-10
-1.256286 -2.5502627000000003e-10
-1.255286 -3.2368242e-10
-1.254286 -3.9244367e-10
-1.253286 -4.6055499e-10
-1.252286 -5.272352e-10
-1.251286 -5.9168542e-10
-1.250286 -6.530978900000001e-10
-1.249286 -7.1066521e-10
-1.248286 -7.635896300000001e-10
-1.247286 -8.1109269e-10
-1.246286 -8.524249899999999e-10
-1.245286 -8.868758199999999e-10
-1.244286 -9.137825e-10
-1.243286 -9.3253998e-10
-1.242286 -9.4260979e-10
-1.241286 -9.4352868e-10
-1.240286 -9.3491681e-10
-1.239286 -9.1648555e-10
-1.238286 -8.8804407e-10
-1.237286 -8.495057099999999e-10
-1.236286 -8.008934700000001e-10
-1.235286 -7.423440300000001e-10
-1.234286 -6.741114600000001e-10
-1.233286 -5.9656906e-10
-1.232286 -5.1021062e-10
-1.231286 -4.1564997999999997e-10
-1.230286 -3.1361929e-10
-1.229286 -2.0496606e-10
-1.228286 -9.064844700000001e-11
-1.227286 2.8270752999999998e-11
-1.226286 1.5063173e-10
-1.225286 2.7518673e-10
-1.224286 4.0061058e-10
-1.223286 5.2551275e-10
-1.222286 6.4845056e-10
-1.221286 7.679436899999999e-10
-1.220286 8.8248983e-10
-1.219286 9.9058114e-10
-1.218286 1.0907216e-09
-1.217286 1.1814447e-09
-1.216286 1.2613316000000001e-09
-1.215286 1.3290292e-09
-1.214286 1.3832685e-09
-1.213286 1.4228818e-09
-1.212286 1.4468198e-09
-1.211286 1.4541679000000001e-09
-1.210286 1.4441605e-09
-1.209286 1.4161952e-09
-1.208286 1.3698443e-09
-1.207286 1.3048647999999999e-09
-1.206286 1.2212073e-09
-1.205286 1.1190218e-09
-1.204286 9.9866183e-10
-1.203286 8.606864399999999e-10
-1.202286 7.0585976e-10
-1.201286 5.3514862e-10
-1.200286 3.4971751999999997e-10
-1.199286 1.5092184e-10
-1.198286 -5.9701316e-11
-1.197286 -2.8044414e-10
-1.196286 -5.0944101e-10
-1.195286 -7.4468331e-10
-1.194286 -9.840356799999998e-10
-1.193286 -1.2252539e-09
-1.192286 -1.4660037e-09
-1.191286 -1.7038813e-09
-1.190286 -1.9364347e-09
-1.189286 -2.1611853000000002e-09
-1.188286 -2.3756509e-09
-1.187286 -2.5773689e-09
-1.186286 -2.7639198e-09
-1.185286 -2.9329507999999997e-09
-1.184286 -3.0821993999999998e-09
-1.183286 -3.2095167e-09
-1.182286 -3.3128901999999998e-09
-1.181286 -3.3904667e-09
-1.180286 -3.4405739000000003e-09
-1.179286 -3.4617402999999998e-09
-1.178286 -3.4527155000000003e-09
-1.177286 -3.4124876999999998e-09
-1.176286 -3.3402999e-09
-1.175286 -3.2356652e-09
-1.174286 -3.0983792e-09
-1.173286 -2.9285303e-09
-1.172286 -2.7265077e-09
-1.171286 -2.493007e-09
-1.170286 -2.2290335e-09
-1.169286 -1.9359013e-09
-1.168286 -1.6152317e-09
-1.167286 -1.2689468e-09
-1.166286 -8.992607900000001e-10
-1.165286 -5.0866854e-10
-1.164286 -9.993107699999999e-11
-1.163286 3.2394198e-10
-1.162286 7.5971235e-10
-1.161286 1.2039359e-09
-1.160286 1.6529876e-09
-1.159286 2.1030894e-09
-1.158286 2.5503388e-09
-1.157286 2.9907410000000003e-09
-1.156286 3.4202415000000002e-09
-1.155286 3.8347595999999996e-09
-1.154286 4.230224899999999e-09
-1.153286 4.6026124e-09
-1.152286 4.9479795e-09
-1.151286 5.2625033e-09
-1.150286 5.5425168e-09
-1.149286 5.7845471000000006e-09
-1.148286 5.9853503999999995e-09
-1.147286 6.1419488e-09
-1.146286 6.2516645e-09
-1.145286 6.3121521999999994e-09
-1.144286 6.321433e-09
-1.143286 6.277922599999999e-09
-1.142286 6.1804589000000005e-09
-1.141286 6.0283285e-09
-1.140286 5.8212879e-09
-1.139286 5.5595823e-09
-1.138286 5.2439619e-09
-1.137286 4.8756922000000004e-09
-1.136286 4.4565625e-09
-1.135286 3.9888877e-09
-1.134286 3.4755046e-09
-1.133286 2.9197658e-09
-1.132286 2.3255257000000002e-09
-1.131286 1.6971206999999998e-09
-1.130286 1.0393452e-09
-1.129286 3.5741987e-10
-1.128286 -3.4304449000000003e-10
-1.127286 -1.05609e-09
-1.126286 -1.77546e-09
-1.125286 -2.4946519e-09
-1.124286 -3.2069763999999997e-09
-1.123286 -3.9056192e-09
-1.122286 -4.5837088e-09
-1.121286 -5.2343841e-09
-1.120286 -5.8508684e-09
-1.119286 -6.4265419e-09
-1.118286 -6.955015000000001e-09
-1.117286 -7.430203e-09
-1.116286 -7.8463971e-09
-1.115286 -8.1983365e-09
-1.114286 -8.4812733e-09
-1.113286 -8.6910382e-09
-1.112286 -8.824096300000001e-09
-1.111286 -8.8776007e-09
-1.110286 -8.849437800000001e-09
-1.109286 -8.7382684e-09
-1.108286 -8.543556800000001e-09
-1.107286 -8.265595200000001e-09
-1.106286 -7.905519299999999e-09
-1.105286 -7.4653152e-09
-1.104286 -6.947815199999999e-09
-1.103286 -6.356688099999999e-09
-1.102286 -5.696419e-09
-1.101286 -4.9722802e-09
-1.100286 -4.1902946e-09
-1.099286 -3.3571892e-09
-1.098286 -2.4803423e-09
-1.097286 -1.5677224999999998e-09
-1.096286 -6.278204100000001e-10
-1.095286 3.3042664e-10
-1.094286 1.2977152e-09
-1.093286 2.2644627e-09
-1.092286 3.2208985e-09
-1.091286 4.1571607e-09
-1.090286 5.0633952e-09
-1.089286 5.9298573e-09
-1.088286 6.7470175000000006e-09
-1.087286 7.5056655e-09
-1.086286 8.1970174e-09
-1.085286 8.8128199e-09
-1.084286 9.3454522e-09
-1.083286 9.7880273e-09
-1.082286 1.0134488e-08
-1.081286 1.0379697999999999e-08
-1.080286 1.0519521e-08
-1.079286 1.0550905e-08
-1.078286 1.047194e-08
-1.077286 1.0281923e-08
-1.076286 9.9813956e-09
-1.075286 9.5721826e-09
-1.074286 9.0574076e-09
-1.073286 8.4414975e-09
-1.072286 7.7301728e-09
-1.071286 6.9304201e-09
-1.070286 6.0504504e-09
-1.069286 5.0996388e-09
-1.068286 4.0884504000000004e-09
-1.067286 3.0283484e-09
-1.066286 1.931688e-09
-1.065286 8.115946299999999e-10
-1.064286 -3.1816993e-10
-1.063286 -1.4433554999999999e-09
-1.062286 -2.5493813999999998e-09
-1.061286 -3.6215034000000002e-09
-1.060286 -4.6449886e-09
-1.059286 -5.6052954e-09
-1.058286 -6.4882565e-09
-1.057286 -7.2802639e-09
-1.056286 -7.9684523e-09
-1.055286 -8.540877e-09
-1.054286 -8.9866892e-09
-1.053286 -9.2963019e-09
-1.052286 -9.4615434e-09
-1.051286 -9.4758007e-09
-1.050286 -9.334148699999999e-09
-1.049286 -9.0334608e-09
-1.048286 -8.5725024e-09
-1.047286 -7.9520057e-09
-1.046286 -7.174720500000001e-09
-1.045286 -6.2454458000000005e-09
-1.044286 -5.1710361999999996e-09
-1.043286 -3.9603864999999995e-09
-1.042286 -2.6243884e-09
-1.041286 -1.1758663e-09
-1.040286 3.7051399e-10
-1.039286 1.9983591e-09
-1.038286 3.6896864000000004e-09
-1.037286 5.4250843e-09
-1.036286 7.1838958e-09
-1.035286 8.9444195e-09
-1.034286 1.0684131e-08
-1.033286 1.2379919000000001e-08
-1.032286 1.4008339000000001e-08
-1.031286 1.5545873e-08
-1.030286 1.6969205e-08
-1.029286 1.8255496e-08
-1.028286 1.9382665e-08
-1.027286 2.0329673e-08
-1.026286 2.1076793e-08
-1.025286 2.1605888e-08
-1.024286 2.1900663e-08
-1.023286 2.1946916999999998e-08
-1.022286 2.1732761e-08
-1.021286 2.1248837e-08
-1.020286 2.0488491e-08
-1.019286 1.9447939e-08
-1.018286 1.8126389e-08
-1.017286 1.6526142e-08
-1.016286 1.4652653e-08
-1.015286 1.2514563e-08
-1.014286 1.0123695e-08
-1.013286 7.4950095e-09
-1.012286 4.6465279999999994e-09
-1.011286 1.5992208e-09
-1.010286 -1.6231409000000001e-09
-1.009286 -4.9941669e-09
-1.008286 -8.485060599999999e-09
-1.007286 -1.2064862999999999e-08
-1.006286 -1.570072e-08
-1.005286 -1.9358179e-08
-1.004286 -2.3001505999999998e-08
-1.003286 -2.6594019e-08
-1.002286 -3.0098435e-08
-1.001286 -3.3477235e-08
-1.000286 -3.6693032e-08
-0.9992857 -3.9708944000000004e-08
-0.9982857 -4.2488971000000005e-08
-0.9972857 -4.4998358e-08
-0.9962857 -4.7203969000000004e-08
-0.9952857 -4.9074644000000007e-08
-0.9942857 -5.0581533e-08
-0.9932857 -5.1698434000000003e-08
-0.9922857 -5.2402099e-08
-0.9912857 -5.2672511000000004e-08
-0.9902857 -5.2493164999999995e-08
-0.9892857 -5.1851301e-08
-0.9882857 -5.0738092000000004e-08
-0.9872857 -4.9148845999999996e-08
-0.9862857 -4.7083137e-08
-0.9852857 -4.4544912e-08
-0.9842857 -4.1542569e-08
-0.9832857 -3.8088985e-08
-0.9822857 -3.4201508e-08
-0.9812857 -2.9901912e-08
-0.9802857 -2.5216303999999997e-08
-0.9792857 -2.0174996e-08
-0.9782857 -1.4812332e-08
-0.9772857 -9.166466899999999e-09
-0.9762857 -3.2791130999999996e-09
-0.9752857 2.8047569e-09
-0.9742857 9.037247300000001e-09
-0.9732857 1.5367911999999997e-08
-0.9722857 2.1744162e-08
-0.9712857 2.8111702e-08
-0.9702857 3.4414996e-08
-0.9692857 4.0597761e-08
-0.9682857 4.6603465999999994e-08
-0.9672857 5.2375865000000005e-08
-0.9662857 5.7859517000000005e-08
-0.9652857 6.3000333e-08
-0.9642857 6.7746109e-08
-0.9632857 7.2047041e-08
-0.9622857 7.5856244e-08
-0.9612857 7.9130252e-08
-0.9602857 8.1829482e-08
-0.9592857 8.3918666e-08
-0.9582857 8.5367269e-08
-0.9572857 8.614983699999999e-08
-0.9562857 8.6246332e-08
-0.9552857 8.5642404e-08
-0.9542857 8.432960400000001e-08
-0.9532857 8.2305562e-08
-0.9522857 7.9574097e-08
-0.9512857 7.614529e-08
-0.9502857 7.203546599999999e-08
-0.9492857 6.7267153e-08
-0.9482857 6.1868966e-08
-0.9472857 5.587544300000001e-08
-0.9462857 4.9326826e-08
-0.9452857 4.2268791e-08
-0.9442857 3.4752123e-08
-0.9432857 2.6832349999999997e-08
-0.9422857 1.8569332000000002e-08
-0.9412857 1.0026819e-08
-0.9402857 1.2719564e-09
-0.9392857 -7.625229600000001e-09
-0.9382857 -1.6592377e-08
-0.9372857 -2.5555363e-08
-0.9362857 -3.4438888e-08
-0.9352857 -4.3167081e-08
-0.9342857 -5.1664117000000006e-08
-0.9332857 -5.9854838e-08
-0.9322857 -6.766536200000001e-08
-0.9312857 -7.502372099999999e-08
-0.9302857 -8.1860446e-08
-0.9292857 -8.8109176e-08
-0.9282857 -9.370723099999998e-08
-0.9272857 -9.859615299999999e-08
-0.9262857 -1.0272224000000001e-07
-0.9252857 -1.0603702e-07
-0.9242857 -1.0849772e-07
-0.9232857 -1.1006764000000001e-07
-0.9222857 -1.1071656e-07
-0.9212857 -1.1042101e-07
-0.9202857 -1.0916453e-07
-0.9192857 -1.0693791e-07
-0.9182857 -1.0373928e-07
-0.9172857 -9.9574216e-08
-0.9162857 -9.4455743e-08
-0.9152857 -8.8404284e-08
-0.9142857 -8.1447565e-08
-0.9132857 -7.3620432e-08
-0.9122857 -6.4964606e-08
-0.9112857 -5.5528399e-08
-0.9102857 -4.5366341000000004e-08
-0.9092857 -3.4538782999999996e-08
-0.9082857 -2.3111429e-08
-0.9072857 -1.1154823000000001e-08
-0.9062857 1.2562123999999999e-09
-0.9052857 1.4043162e-08
-0.9042857 2.7124454999999998e-08
-0.9032857 4.0416126e-08
-0.9022857 5.383249400000001e-08
-0.9012857 6.7286865e-08
-0.9002857 8.069225300000001e-08
-0.8992857 9.3962094e-08
-0.8982857 1.0701098000000001e-07
-0.8972857 1.1975535e-07
-0.8962857 1.3211424e-07
-0.8952857 1.4400995e-07
-0.8942857 1.553687e-07
-0.8932857 1.6612126999999998e-07
-0.8922857 1.7620365e-07
-0.8912857 1.8555754e-07
-0.8902857 1.9413088999999998e-07
-0.8892857 2.0187837999999998e-07
-0.8882857 2.0876184999999999e-07
-0.8872857 2.1475057e-07
-0.8862857 2.1982160999999998e-07
-0.8852857 2.2395997999999998e-07
-0.8842857 2.2715880000000002e-07
-0.8832857 2.2941935000000002e-07
-0.8822857 2.3075104e-07
-0.8812857 2.3117132999999998e-07
-0.8802857 2.3070548000000002e-07
-0.8792857 2.2938635e-07
-0.8782857 2.2725399e-07
-0.8772857 2.2435526999999997e-07
-0.8762857 2.2074327e-07
-0.8752857 2.1647676999999997e-07
-0.8742857 2.1161961000000003e-07
-0.8732857 2.0623996e-07
-0.8722857 2.0040950999999998e-07
-0.8712857 1.9420274000000002e-07
-0.8702857 1.8769603999999998e-07
-0.8692857 1.8096683e-07
-0.8682857 1.7409273999999998e-07
-0.8672857 1.6715067e-07
-0.8662857 1.6021594e-07
-0.8652857 1.5336143e-07
-0.8642857 1.4665675e-07
-0.8632857 1.4016748e-07
-0.8622857 1.3395439e-07
-0.8612857 1.2807282e-07
-0.8602857 1.2257202000000001e-07
-0.8592857 1.1749466999999999e-07
-0.8582857 1.1287639e-07
-0.8572857 1.0874536999999999e-07
-0.8562857 1.0512215999999999e-07
-0.8552857 1.0201939e-07
-0.8542857 9.9441788e-08
-0.8532857 9.738607699999998e-08
-0.8522857 9.584115699999999e-08
-0.8512857 9.478826600000001e-08
-0.8502857 9.4201247e-08
-0.8492857 9.4046937e-08
-0.8482857 9.4285568e-08
-0.8472857 9.4871344e-08
-0.8462857 9.5752961e-08
-0.8452857 9.687432000000001e-08
-0.8442857 9.817520099999999e-08
-0.8432857 9.959203499999999e-08
-0.8422857 1.0105868999999999e-07
-0.8412857 1.0250734999999999e-07
-0.8402857 1.0386931e-07
-0.8392857 1.0507596999999999e-07
-0.8382857 1.0605966e-07
-0.8372857 1.0675458e-07
-0.8362857 1.0709772000000001e-07
-0.8352857 1.0702973000000001e-07
-0.8342857 1.0649584999999999e-07
-0.8332857 1.0544672e-07
-0.8322857 1.0383923000000001e-07
-0.8312857 1.0163726999999999e-07
-0.8302857 9.8812436e-08
-0.8292857 9.5344721e-08
-0.8282857 9.1223051e-08
-0.8272857 8.644578900000001e-08
-0.8262857 8.1021134e-08
-0.8252857 7.496741e-08
-0.8242857 6.8313261e-08
-0.8232857 6.1097716e-08
-0.8222857 5.3370125000000004e-08
-0.8212857 4.5189988e-08
-0.8202857 3.6626649e-08
-0.8192857 2.7758844999999998e-08
-0.8182857 1.8674141e-08
-0.8172857 9.4682255e-09
-0.8162857 2.440831e-10
-0.8152857 -8.888942400000001e-09
-0.8142857 -1.7816203e-08
-0.8132857 -2.6418898e-08
-0.8122857 -3.4575312000000004e-08
-0.8112857 -4.2162129e-08
-0.8102857 -4.9055803999999996e-08
-0.8092857 -5.513398099999999e-08
-0.8082857 -6.0276917e-08
-0.8072857 -6.4368944e-08
-0.8062857 -6.7299899e-08
-0.8052857 -6.896652100000001e-08
-0.8042857 -6.927382e-08
-0.8032857 -6.8136358e-08
-0.8022857 -6.5479455e-08
-0.8012857 -6.1240307e-08
-0.8002857 -5.5368964999999996e-08
-0.7992857 -4.7829218e-08
-0.7982857 -3.859931e-08
-0.7972857 -2.7672525000000003e-08
-0.7962857 -1.5057619e-08
-0.7952857 -7.7906917e-10
-0.7942857 1.5122822000000002e-08
-0.7932857 3.2592001e-08
-0.7922857 5.1556898000000004e-08
-0.7912857 7.193085e-08
-0.7902857 9.3612651e-08
-0.7892857 1.1648729e-07
-0.7882857 1.4042683e-07
-0.7872857 1.6529141999999998e-07
-0.7862857 1.9093048999999998e-07
-0.7852857 2.1718398000000003e-07
-0.7842857 2.4388374e-07
-0.7832857 2.7085503e-07
-0.7822857 2.9791807e-07
-0.7812857 3.2488969000000003e-07
-0.7802857 3.5158505000000003e-07
-0.7792857 3.7781929000000005e-07
-0.7782857 4.0340930999999997e-07
-0.7772857 4.2817550000000005e-07
-0.7762857 4.5194358999999996e-07
-0.7752857 4.7454614000000005e-07
-0.7742857 4.9582436e-07
-0.7732857 5.1562963e-07
-0.7722857 5.338249399999999e-07
-0.7712857 5.5028639e-07
-0.7702857 5.6490439e-07
-0.7692857 5.775848200000001e-07
-0.7682857 5.8825003e-07
-0.7672857 5.9683978e-07
-0.7662857 6.0331176e-07
-0.7652857 6.076422e-07
-0.7642857 6.0982623e-07
-0.7632857 6.0987797e-07
-0.7622857 6.078305e-07
-0.7612857 6.0373559e-07
-0.7602857 5.9766343e-07
-0.7592857 5.897019300000001e-07
-0.7582857 5.7995604e-07
-0.7572857 5.685468099999999e-07
-0.7562857 5.5561027e-07
-0.7552857 5.4129639e-07
-0.7542857 5.2576756e-07
-0.7532857 5.091974e-07
-0.7522857 4.9176903e-07
-0.7512857 4.7367353999999996e-07
-0.7502857 4.551084e-07
-0.7492857 4.3627568000000004e-07
-0.7482857 4.173804e-07
-0.7472857 3.9862872999999996e-07
-0.7462857 3.8022629e-07
-0.7452857 3.6237646e-07
-0.7442857 3.4527863e-07
-0.7432857 3.2912664e-07
-0.7422857 3.1410718e-07
-0.7412857 3.0039833e-07
-0.7402857 2.8816802e-07
-0.7392857 2.7757283e-07
-0.7382857 2.6875664e-07
-0.7372857 2.6184955999999997e-07
-0.7362857 2.5696689e-07
-0.7352857 2.5420823e-07
-0.7342857 2.5365665000000003e-07
-0.7332857 2.5537811999999996e-07
-0.7322857 2.5942093e-07
-0.7312857 2.6581541e-07
-0.7302857 2.7457365e-07
-0.7292857 2.8568947e-07
-0.7282857 2.9913846999999997e-07
-0.7272857 3.1487834999999997e-07
-0.7262857 3.3284926e-07
-0.7252857 3.5297436e-07
-0.7242857 3.7516060999999997e-07
-0.7232857 3.9929952999999997e-07
-0.7222857 4.2526831e-07
-0.7212857 4.5293094e-07
-0.7202857 4.821394399999999e-07
-0.7192857 5.1273532e-07
-0.7182857 5.4455103e-07
-0.7172857 5.774115000000001e-07
-0.7162857 6.1113594e-07
-0.7152857 6.455394e-07
-0.7142857 6.804344599999999e-07
-0.7132857 7.1563306e-07
-0.7122857 7.5094819e-07
-0.7112857 7.8619546e-07
-0.7102857 8.2119493e-07
-0.7092857 8.557723400000001e-07
-0.7082857 8.8976089e-07
-0.7072857 9.2300221e-07
-0.7062857 9.5534798e-07
-0.7052857 9.8666071e-07
-0.7042857 1.0168147e-06
-0.7032857 1.0456969e-06
-0.7022857 1.0732073e-06
-0.7012857 1.0992599e-06
-0.7002857 1.1237824e-06
-0.6992857 1.1467168e-06
-0.6982857 1.1680191999999999e-06
-0.6972857 1.1876597e-06
-0.6962857 1.2056224e-06
-0.6952857 1.2219048000000002e-06
-0.6942857 1.2365174e-06
-0.6932857 1.2494832e-06
-0.6922857 1.2608372000000001e-06
-0.6912857 1.2706257e-06
-0.6902857 1.2789056999999999e-06
-0.6892857 1.2857437e-06
-0.6882857 1.2912154e-06
-0.6872857 1.2954049000000001e-06
-0.6862857 1.2984035000000001e-06
-0.6852857 1.3003093000000001e-06
-0.6842857 1.3012261e-06
-0.6832857 1.3012624e-06
-0.6822857 1.3005311e-06
-0.6812857 1.2991479e-06
-0.6802857 1.297231e-06
-0.6792857 1.2949e-06
-0.6782857 1.2922749000000001e-06
-0.6772857 1.2894755e-06
-0.6762857 1.2866201e-06
-0.6752857 1.2838250000000002e-06
-0.6742857 1.2812034e-06
-0.6732857 1.2788647e-06
-0.6722857 1.2769135e-06
-0.6712857 1.2754487e-06
-0.6702857 1.274563e-06
-0.6692857 1.2743420000000001e-06
-0.6682857 1.2748634e-06
-0.6672857 1.2761968e-06
-0.6662857 1.2784028e-06
-0.6652857 1.2815325e-06
-0.6642857 1.2856273e-06
-0.6632857 1.2907189e-06
-0.6622857 1.2968286e-06
-0.6612857 1.3039675e-06
-0.6602857 1.3121367e-06
-0.6592857 1.3213272e-06
-0.6582857 1.3315204e-06
-0.6572857 1.3426882e-06
-0.6562857 1.3547938e-06
-0.6552857 1.3677919000000001e-06
-0.6542857 1.3816298e-06
-0.6532857 1.3962476999999999e-06
-0.6522857 1.4115794e-06
-0.6512857 1.4275538e-06
-0.6502857 1.4440952e-06
-0.6492857 1.4611243000000001e-06
-0.6482857 1.4785595000000002e-06
-0.6472857 1.4963174e-06
-0.6462857 1.5143144000000002e-06
-0.6452857 1.532467e-06
-0.6442857 1.5506932999999999e-06
-0.6432857 1.5689137e-06
-0.6422857 1.5870524000000001e-06
-0.6412857 1.6050379e-06
-0.6402857 1.6228039000000001e-06
-0.6392857 1.6402904000000001e-06
-0.6382857 1.6574445e-06
-0.6372857 1.6742215e-06
-0.6362857 1.6905851000000001e-06
-0.6352857 1.7065085000000002e-06
-0.6342857 1.7219753e-06
-0.6332857 1.7369794e-06
-0.6322857 1.751526e-06
-0.6312857 1.7656318999999998e-06
-0.6302857 1.7793253000000001e-06
-0.6292857 1.7926467000000002e-06
-0.6282857 1.8056483000000002e-06
-0.6272857 1.818394e-06
-0.6262857 1.8309594e-06
-0.6252857 1.8434308000000001e-06
-0.6242857 1.8559055e-06
-0.6232857 1.8684899e-06
-0.6222857 1.8812996e-06
-0.6212857 1.8944576e-06
-0.6202857 1.9080936e-06
-0.6192857 1.9223425e-06
-0.6182857 1.9373426e-06
-0.6172857 1.9532344e-06
-0.6162857 1.9701590999999997e-06
-0.6152857 1.9882567e-06
-0.6142857 2.0076637e-06
-0.6132857 2.0285126e-06
-0.6122857 2.050929e-06
-0.6112857 2.0750303000000003e-06
-0.6102857 2.1009244e-06
-0.6092857 2.1287079e-06
-0.6082857 2.1584645e-06
-0.6072857 2.190264e-06
-0.6062857 2.2241611e-06
-0.6052857 2.2601945e-06
-0.6042857 2.298386e-06
-0.6032857 2.3387399e-06
-0.6022857 2.3812428e-06
-0.6012857 2.4258634e-06
-0.6002857 2.4725527e-06
-0.5992857 2.5212433e-06
-0.5982857 2.5718514e-06
-0.5972857 2.6242757e-06
-0.5962857 2.6783997e-06
-0.5952857 2.7340917e-06
-0.5942857 2.7912060000000002e-06
-0.5932857 2.8495847e-06
-0.5922857 2.9090586e-06
-0.5912857 2.9694489000000002e-06
-0.5902857 3.0305685000000003e-06
-0.5892857 3.0922244000000002e-06
-0.5882857 3.1542189e-06
-0.5872857 3.2163516e-06
-0.5862857 3.2784214e-06
-0.5852857 3.3402284000000003e-06
-0.5842857 3.4015758999999996e-06
-0.5832857 3.4622729999999998e-06
-0.5822857 3.5221354999999997e-06
-0.5812857 3.5809887e-06
-0.5802857 3.6386690999999997e-06
-0.5792857 3.6950262e-06
-0.5782857 3.7499247999999996e-06
-0.5772857 3.8032468000000002e-06
-0.5762857 3.8548919e-06
-0.5752857 3.9047798e-06
-0.5742857 3.9528518999999995e-06
-0.5732857 3.999071700000001e-06
-0.5722857 4.0434262e-06
-0.5712857 4.0859263e-06
-0.5702857 4.1266077e-06
-0.5692857 4.1655309e-06
-0.5682857 4.2027811e-06
-0.5672857 4.2384681e-06
-0.5662857 4.2727248e-06
-0.5652857 4.3057074e-06
-0.5642857 4.3375938e-06
-0.5632857 4.3685811999999995e-06
-0.5622857 4.3988862e-06
-0.5612857 4.4287408e-06
-0.5602857 4.4583906e-06
-0.5592857 4.4880941999999996e-06
-0.5582857 4.5181174000000004e-06
-0.5572857 4.5487333e-06
-0.5562857 4.5802174e-06
-0.5552857 4.6128459e-06
-0.5542857 4.6468923e-06
-0.5532857 4.6826243999999994e-06
-0.5522857 4.7203017e-06
-0.5512857 4.760172e-06
-0.5502857 4.8024695e-06
-0.5492857 4.8474117e-06
-0.5482857 4.8951978e-06
-0.5472857 4.9460059e-06
-0.5462857 4.999991200000001e-06
-0.5452857 5.0572847e-06
-0.5442857 5.1179921e-06
-0.5432857 5.1821921e-06
-0.5422857 5.2499363e-06
-0.5412857 5.3212482e-06
-0.5402857 5.3961234e-06
-0.5392857 5.47453e-06
-0.5382857 5.556408e-06
-0.5372857 5.641671e-06
-0.5362857 5.7302067e-06
-0.5352857 5.8218784e-06
-0.5342857 5.9165259e-06
-0.5332857 6.013968299999999e-06
-0.5322857 6.114004199999999e-06
-0.5312857 6.216415500000001e-06
-0.5302857 6.3209683e-06
-0.5292857 6.4274161e-06
-0.5282857 6.5355025000000005e-06
-0.5272857 6.6449637e-06
-0.5262857 6.7555312000000005e-06
-0.5252857 6.866933699999999e-06
-0.5242857 6.9789024e-06
-0.5232857 7.091171e-06
-0.5222857 7.2034808e-06
-0.5212857 7.3155824999999995e-06
-0.5202857 7.4272386e-06
-0.5192857 7.5382268e-06
-0.5182857 7.6483424e-06
-0.5172857 7.7574008e-06
-0.5162857 7.8652384e-06
-0.5152857 7.9717154e-06
-0.5142857 8.0767173e-06
-0.5132857 8.1801552e-06
-0.5122857 8.2819689e-06
-0.5112857 8.3821256e-06
-0.5102857 8.4806203e-06
-0.5092857 8.577476500000001e-06
-0.5082857 8.6727461e-06
-0.5072857 8.7665065e-06
-0.5062857 8.8588621e-06
-0.5052857 8.9499409e-06
-0.5042857 9.0398949e-06
-0.5032857 9.128895300000001e-06
-0.5022857 9.2171341e-06
-0.5012857 9.3048172e-06
-0.5002857 9.392164899999999e-06
-0.4992857 9.4794096e-06
-0.4982857 9.5667907e-06
-0.4972857 9.6545534e-06
-0.4962857 9.742944900000001e-06
-0.4952857 9.832213300000001e-06
-0.4942857 9.922602100000001e-06
-0.4932857 1.0014352e-05
-0.4922857 1.0107692e-05
-0.4912857 1.0202844e-05
-0.4902857 1.0300014999999999e-05
-0.4892857 1.0399399999999999e-05
-0.4882857 1.0501174999999999e-05
-0.4872857 1.0605499e-05
-0.4862857 1.0712512e-05
-0.4852857 1.0822333e-05
-0.4842857 1.0935059000000001e-05
-0.4832857 1.1050768e-05
-0.4822857 1.116951e-05
-0.4812857 1.1291316e-05
-0.4802857 1.1416193e-05
-0.4792857 1.1544122e-05
-0.4782857 1.1675066e-05
-0.4772857 1.1808963e-05
-0.4762857 1.1945730000000002e-05
-0.4752857 1.2085263000000001e-05
-0.4742857 1.222744e-05
-0.4732857 1.2372120999999999e-05
-0.4722857 1.2519148e-05
-0.4712857 1.2668349e-05
-0.4702857 1.2819541e-05
-0.4692857 1.2972529e-05
-0.4682857 1.3127111000000002e-05
-0.4672857 1.3283076000000001e-05
-0.4662857 1.3440216000000001e-05
-0.4652857 1.3598316999999998e-05
-0.4642857 1.375717e-05
-0.4632857 1.3916573e-05
-0.4622857 1.4076328999999999e-05
-0.4612857 1.4236253999999999e-05
-0.4602857 1.4396176e-05
-0.4592857 1.4555941e-05
-0.4582857 1.4715414e-05
-0.4572857 1.4874479999999998e-05
-0.4562857 1.5033045999999999e-05
-0.4552857 1.5191045999999998e-05
-0.4542857 1.5348435e-05
-0.4532857 1.5505199e-05
-0.4522857 1.5661350999999998e-05
-0.4512857 1.5816926999999998e-05
-0.4502857 1.5971995999999998e-05
-0.4492857 1.6126648e-05
-0.4482857 1.6281000999999998e-05
-0.4472857 1.6435196e-05
-0.4462857 1.6589395e-05
-0.4452857 1.6743782e-05
-0.4442857 1.6898555e-05
-0.4432857 1.7053929000000002e-05
-0.4422857 1.7210131e-05
-0.4412857 1.7367394e-05
-0.4402857 1.7525959e-05
-0.4392857 1.7686068e-05
-0.4382857 1.7847967e-05
-0.4372857 1.8011893e-05
-0.4362857 1.8178081e-05
-0.4352857 1.8346755e-05
-0.4342857 1.8518128999999997e-05
-0.4332857 1.8692405e-05
-0.4322857 1.8869768e-05
-0.4312857 1.905039e-05
-0.4302857 1.923442e-05
-0.4292857 1.9421993999999998e-05
-0.4282857 1.9613225e-05
-0.4272857 1.9808208e-05
-0.4262857 2.0007018e-05
-0.4252857 2.0209710999999997e-05
-0.4242857 2.0416325999999997e-05
-0.4232857 2.0626879e-05
-0.4222857 2.0841374999999998e-05
-0.4212857 2.1059799000000002e-05
-0.4202857 2.1282120999999998e-05
-0.4192857 2.1508298e-05
-0.4182857 2.1738276000000003e-05
-0.4172857 2.1971989000000002e-05
-0.4162857 2.2209365000000002e-05
-0.4152857 2.2450318e-05
-0.4142857 2.2694763e-05
-0.4132857 2.2942608e-05
-0.4122857 2.3193758e-05
-0.4112857 2.3448116e-05
-0.4102857 2.3705589e-05
-0.4092857 2.3966081e-05
-0.4082857 2.4229501999999998e-05
-0.4072857 2.4495764999999998e-05
-0.4062857 2.4764789999999996e-05
-0.4052857 2.5036504999999997e-05
-0.4042857 2.5310839999999998e-05
-0.4032857 2.5587738e-05
-0.4022857 2.5867155e-05
-0.4012857 2.614905e-05
-0.4002857 2.6433395000000003e-05
-0.3992857 2.6720172999999998e-05
-0.3982857 2.7009381e-05
-0.3972857 2.7301022e-05
-0.3962857 2.7595112000000002e-05
-0.3952857 2.7891679000000002e-05
-0.3942857 2.8190757e-05
-0.3932857 2.8492394e-05
-0.3922857 2.8796645999999997e-05
-0.3912857 2.9103575e-05
-0.3902857 2.9413251999999997e-05
-0.3892857 2.9725754000000003e-05
-0.3882857 3.0041161e-05
-0.3872857 3.0359557999999998e-05
-0.3862857 3.0681034e-05
-0.3852857 3.1005675e-05
-0.3842857 3.133357e-05
-0.3832857 3.1664808e-05
-0.3822857 3.1999471e-05
-0.3812857 3.2337641e-05
-0.3802857 3.2679395000000004e-05
-0.3792857 3.3024804e-05
-0.3782857 3.3373931e-05
-0.3772857 3.3726832e-05
-0.3762857 3.4083556e-05
-0.3752857 3.4444139e-05
-0.3742857 3.480861e-05
-0.3732857 3.517699e-05
-0.3722857 3.5549283e-05
-0.3712857 3.592549e-05
-0.3702857 3.6305595999999996e-05
-0.3692857 3.6689576e-05
-0.3682857 3.7077396e-05
-0.3672857 3.7469010000000004e-05
-0.3662857 3.7864365e-05
-0.3652857 3.8263394e-05
-0.3642857 3.8666025e-05
-0.3632857 3.9072174000000004e-05
-0.3622857 3.9481756e-05
-0.3612857 3.9894675e-05
-0.3602857 4.0310834e-05
-0.3592857 4.0730130999999996e-05
-0.3582857 4.1152461e-05
-0.3572857 4.1577721000000004e-05
-0.3562857 4.2005809e-05
-0.3552857 4.2436625e-05
-0.3542857 4.2870079e-05
-0.3532857 4.3306082e-05
-0.3522857 4.3744555e-05
-0.3512857 4.4185432999999996e-05
-0.3502857 4.4628661e-05
-0.3492857 4.5074196e-05
-0.3482857 4.5522014999999997e-05
-0.3472857 4.5972104e-05
-0.3462857 4.6424472e-05
-0.3452857 4.6879143e-05
-0.3442857 4.7336161e-05
-0.3432857 4.7795584e-05
-0.3422857 4.8257493e-05
-0.3412857 4.8721989e-05
-0.3402857 4.918918e-05
-0.3392857 4.965919499999999e-05
-0.3382857 5.0132178e-05
-0.3372857 5.0608287000000006e-05
-0.3362857 5.1087687e-05
-0.3352857 5.1570549e-05
-0.3342857 5.205706100000001e-05
-0.3332857 5.2547404e-05
-0.3322857 5.3041765e-05
-0.3312857 5.3540339e-05
-0.3302857 5.4043306e-05
-0.3292857 5.4550856000000006e-05
-0.3282857 5.5063163000000004e-05
-0.3272857 5.5580404e-05
-0.3262857 5.6102738000000005e-05
-0.3252857 5.6630324e-05
-0.3242857 5.7163304999999996e-05
-0.3232857 5.7701817e-05
-0.3222857 5.8245990000000004e-05
-0.3212857 5.8795945e-05
-0.3202857 5.9351788e-05
-0.3192857 5.9913617e-05
-0.3182857 6.0481534e-05
-0.3172857 6.1055624e-05
-0.3162857 6.1635967e-05
-0.3152857 6.2222642e-05
-0.3142857 6.2815724e-05
-0.3132857 6.3415285e-05
-0.3122857 6.4021395e-05
-0.3112857 6.4634128e-05
-0.3102857 6.5253545e-05
-0.3092857 6.5879715e-05
-0.3082857 6.6512706e-05
-0.3072857 6.7152587e-05
-0.3062857 6.7799419e-05
-0.3052857 6.8453267e-05
-0.3042857 6.9114185e-05
-0.3032857 6.978223699999999e-05
-0.3022857 7.0457469e-05
-0.3012857 7.1139925e-05
-0.3002857 7.1829646e-05
-0.2992857 7.2526666e-05
-0.2982857 7.3231001e-05
-0.2972857 7.394267000000001e-05
-0.2962857 7.4661676e-05
-0.2952857 7.538801e-05
-0.2942857 7.612166e-05
-0.2932857 7.686259100000001e-05
-0.2922857 7.761077e-05
-0.2912857 7.8366145e-05
-0.2902857 7.9128665e-05
-0.2892857 7.989826299999999e-05
-0.2882857 8.0674863e-05
-0.2872857 8.145839300000001e-05
-0.2862857 8.2248766e-05
-0.2852857 8.3045899e-05
-0.2842857 8.3849704e-05
-0.2832857 8.4660093e-05
-0.2822857 8.5476978e-05
-0.2812857 8.630027e-05
-0.2802857 8.7129882e-05
-0.2792857 8.7965742e-05
-0.2782857 8.8807769e-05
-0.2772857 8.9655896e-05
-0.2762857 9.0510053e-05
-0.2752857 9.137018e-05
-0.2742857 9.2236223e-05
-0.2732857 9.3108133e-05
-0.2722857 9.3985864e-05
-0.2712857 9.4869375e-05
-0.2702857 9.5758639e-05
-0.2692857 9.6653616e-05
-0.2682857 9.755428899999999e-05
-0.2672857 9.846062300000001e-05
-0.2662857 9.9372608e-05
-0.2652857 0.00010029021999999999
-0.2642857 0.00010121346
-0.2632857 0.0001021423
-0.2622857 0.00010307676
-0.2612857 0.00010401683
-0.2602857 0.0001049625
-0.2592857 0.00010591378
-0.2582857 0.00010687071
-0.2572857 0.0001078333
-0.2562857 0.00010880157999999999
-0.2552857 0.00010977559
-0.2542857 0.00011075539
-0.2532857 0.00011174103999999999
-0.2522857 0.00011273262
-0.2512857 0.00011373022
-0.2502857 0.00011473395
-0.2492857 0.00011574392
-0.2482857 0.00011676026999999999
-0.2472857 0.00011778316
-0.2462857 0.00011881274
-0.2452857 0.0001198492
-0.2442857 0.00012089272999999999
-0.2432857 0.00012194354
-0.2422857 0.00012300185000000002
-0.2412857 0.00012406789
-0.2402857 0.00012514191
-0.2392857 0.00012622415
-0.2382857 0.00012731488
-0.2372857 0.00012841433000000002
-0.2362857 0.00012952277
-0.2352857 0.00013064043999999999
-0.2342857 0.00013176762999999998
-0.2332857 0.00013290454
-0.2322857 0.00013405142
-0.2312857 0.00013520851000000002
-0.2302857 0.00013637599
-0.2292857 0.00013755408
-0.2282857 0.00013874295
-0.2272857 0.00013994276
-0.2262857 0.00014115362999999999
-0.2252857 0.00014237571000000001
-0.2242857 0.00014360909
-0.2232857 0.00014485386
-0.2222857 0.00014611006
-0.2212857 0.00014737776
-0.2202857 0.00014865697000000002
-0.2192857 0.0001499477
-0.2182857 0.00015124995
-0.2172857 0.0001525637
-0.2162857 0.00015388893
-0.2152857 0.0001552256
-0.2142857 0.00015657367
-0.2132857 0.00015793312
-0.2122857 0.00015930388999999998
-0.2112857 0.00016068595
-0.2102857 0.00016207929
-0.2092857 0.00016348386999999999
-0.2082857 0.00016489969
-0.2072857 0.00016632674
-0.2062857 0.00016776505
-0.2052857 0.00016921465
-0.2042857 0.00017067558
-0.2032857 0.00017214790999999999
-0.2022857 0.0001736317
-0.2012857 0.00017512706
-0.2002857 0.00017663407999999998
-0.1992857 0.00017815288
-0.1982857 0.00017968359
-0.1972857 0.00018122636000000001
-0.1962857 0.00018278132
-0.1952857 0.00018434863
-0.1942857 0.00018592845
-0.1932857 0.00018752093
-0.1922857 0.00018912622
-0.1912857 0.00019074446000000002
-0.1902857 0.00019237582
-0.1892857 0.00019402041
-0.1882857 0.00019567838000000002
-0.1872857 0.00019734985
-0.1862857 0.00019903491
-0.1852857 0.00020073367
-0.1842857 0.00020244620000000002
-0.1832857 0.00020417257999999998
-0.1822857 0.00020591285
-0.1812857 0.00020766709
-0.1802857 0.00020943532
-0.1792857 0.00021121759
-0.1782857 0.00021301391
-0.1772857 0.00021482431000000002
-0.1762857 0.00021664878
-0.1752857 0.00021848734
-0.1742857 0.00022034000999999998
-0.1732857 0.00022220677
-0.1722857 0.00022408765
-0.1712857 0.00022598263
-0.1702857 0.00022789172
-0.1692857 0.00022981496
-0.1682857 0.00023175232000000002
-0.1672857 0.00023370385
-0.1662857 0.00023566952000000002
-0.1652857 0.00023764937
-0.1642857 0.00023964342
-0.1632857 0.0002416517
-0.1622857 0.00024367421
-0.1612857 0.00024571098
-0.1602857 0.00024776202
-0.1592857 0.00024982739
-0.1582857 0.00025190709
-0.1572857 0.00025400113000000003
-0.1562857 0.00025610957
-0.1552857 0.00025823242
-0.1542857 0.00026036973
-0.1532857 0.00026252153
-0.1522857 0.00026468786
-0.1512857 0.00026686875999999997
-0.1502857 0.00026906428
-0.1492857 0.00027127448000000004
-0.1482857 0.00027349945
-0.1472857 0.00027573926
-0.1462857 0.00027799404
-0.1452857 0.00028026386
-0.1442857 0.00028254888
-0.1432857 0.00028484924
-0.1422857 0.00028716508
-0.1412857 0.00028949662
-0.1402857 0.00029184402999999997
-0.1392857 0.00029420751
-0.1382857 0.00029658731
-0.1372857 0.00029898367
-0.1362857 0.00030139686
-0.1352857 0.00030382714
-0.1342857 0.0003062748
-0.1332857 0.00030874012
-0.1322857 0.00031122337999999996
-0.1312857 0.0003137249
-0.1302857 0.00031624497
-0.1292857 0.0003187839
-0.1282857 0.00032134194
-0.1272857 0.0003239194
-0.1262857 0.00032651656
-0.1252857 0.00032913367
-0.1242857 0.00033177099999999996
-0.1232857 0.00033442877
-0.1222857 0.00033710719
-0.1212857 0.00033980646
-0.1202857 0.00034252678000000003
-0.1192857 0.00034526831
-0.1182857 0.00034803122
-0.1172857 0.00035081563999999997
-0.1162857 0.00035362168000000003
-0.1152857 0.00035644946
-0.1142857 0.00035929907
-0.1132857 0.00036217059
-0.1122857 0.0003650641
-0.1112857 0.00036797967
-0.1102857 0.00037091736
-0.1092857 0.00037387724
-0.1082857 0.00037685938
-0.1072857 0.00037986382999999997
-0.1062857 0.00038289063
-0.1052857 0.00038593985
-0.1042857 0.00038901157
-0.1032857 0.00039210586000000005
-0.1022857 0.00039522279
-0.1012857 0.00039836241
-0.1002857 0.00040152486000000003
-9.9285714E-02 0.00040471018000000006
-9.8285712E-02 0.00040791846999999997
-9.7285718E-02 0.00041114981
-9.6285716E-02 0.00041440435
-9.5285714E-02 0.00041768212
-9.4285712E-02 0.00042098327000000005
-9.3285717E-02 0.00042430788
-9.2285715E-02 0.0004276561
-9.1285713E-02 0.00043102795999999996
-9.0285711E-02 0.0004344236
-8.9285716E-02 0.00043784315999999995
-8.8285714E-02 0.00044128669000000005
-8.7285712E-02 0.00044475432
-8.6285718E-02 0.00044824615
-8.5285716E-02 0.0004517623
-8.4285714E-02 0.00045530282
-8.3285712E-02 0.00045886786
-8.2285717E-02 0.00046245755
-8.1285715E-02 0.00046607192000000004
-8.0285713E-02 0.00046971113
-7.9285711E-02 0.0004733753
-7.8285716E-02 0.00047706453
-7.7285714E-02 0.00048077895000000006
-7.6285712E-02 0.0004845187
-7.5285718E-02 0.00048828392
-7.4285716E-02 0.00049207479
-7.3285714E-02 0.00049589144
-7.2285712E-02 0.00049973401
-7.1285717E-02 0.00050360272
-7.0285715E-02 0.0005074977699999999
-6.9285713E-02 0.00051141928
-6.8285711E-02 0.00051536754
-6.7285717E-02 0.00051934267
-6.6285715E-02 0.0005233449
-6.5285712E-02 0.0005273744600000001
-6.4285718E-02 0.00053143158
-6.3285716E-02 0.00053551644
-6.2285714E-02 0.00053962926
-6.1285716E-02 0.0005437702799999999
-6.0285714E-02 0.00054793968
-5.9285715E-02 0.00055213768
-5.8285713E-02 0.00055636442
-5.7285715E-02 0.00056062013
-5.6285713E-02 0.00056490494
-5.5285715E-02 0.00056921904
-5.4285713E-02 0.0005735626
-5.3285714E-02 0.00057793573
-5.2285716E-02 0.00058233859
-5.1285714E-02 0.00058677128
-5.0285716E-02 0.0005912339
-4.9285714E-02 0.00059572658
-4.8285715E-02 0.0006002494
-4.7285713E-02 0.00060480247
-4.6285715E-02 0.00060938587
-4.5285713E-02 0.00061399969
-4.4285715E-02 0.00061864403
-4.3285713E-02 0.00062331897
-4.2285714E-02 0.0006280245999999999
-4.1285716E-02 0.00063276107
-4.0285714E-02 0.0006375285
-3.9285716E-02 0.000642327
-3.8285714E-02 0.0006471567300000001
-3.7285715E-02 0.0006520178400000001
-3.6285713E-02 0.0006569105600000001
-3.5285715E-02 0.00066183502
-3.4285713E-02 0.00066679149
-3.3285715E-02 0.00067178021
-3.2285713E-02 0.00067680144
-3.1285714E-02 0.00068185545
-3.0285714E-02 0.00068694253
-2.9285714E-02 0.00069206299
-2.8285714E-02 0.00069721718
-2.7285714E-02 0.00070240549
-2.6285714E-02 0.00070762821
-2.5285713E-02 0.0007128857799999999
-2.4285715E-02 0.00071817853
-2.3285715E-02 0.0007235069500000001
-2.2285715E-02 0.00072887137
-2.1285715E-02 0.00073427223
-2.0285714E-02 0.00073970996
-1.9285714E-02 0.00074518498
-1.8285714E-02 0.0007506977
-1.7285714E-02 0.00075624857
-1.6285714E-02 0.00076183801
-1.5285715E-02 0.0007674664600000001
-1.4285714E-02 0.00077313434
-1.3285714E-02 0.0007788420599999999
-1.2285714E-02 0.00078459007
-1.1285714E-02 0.00079037873
-1.0285715E-02 0.00079620859
-9.2857145E-03 0.0008020800099999999
-8.2857143E-03 0.00080799337
-7.2857141E-03 0.00081394919
-6.2857145E-03 0.00081994785
-5.2857143E-03 0.00082598972
-4.2857141E-03 0.0008320753299999999
-3.2857142E-03 0.00083820505
-2.2857143E-03 0.00084437934
-1.2857143E-03 0.00085059855
-2.8571428E-04 0.0008568631500000001
7.1428571E-04 0.0008631735899999999
1.7142857E-03 0.00086953023
2.7142856E-03 0.00087593344
3.7142858E-03 0.00088238367
4.7142855E-03 0.00088888119
5.7142857E-03 0.00089542646
6.7142858E-03 0.00090201975
7.7142855E-03 0.00090866142
8.7142857E-03 0.0009153517599999999
9.7142858E-03 0.00092209111
1.0714286E-02 0.00092887958
1.1714286E-02 0.00093571753
1.2714285E-02 0.0009426050400000001
1.3714286E-02 0.0009495423
1.4714286E-02 0.0009565294
1.5714286E-02 0.0009635665300000001
1.6714286E-02 0.00097065358
1.7714286E-02 0.00097779066
1.8714286E-02 0.00098497776
1.9714287E-02 0.00099221479
2.0714285E-02 0.00099950175
2.1714285E-02 0.0010068385
2.2714285E-02 0.0010142248
2.3714285E-02 0.0010216607
2.4714286E-02 0.0010291458
2.5714286E-02 0.0010366801
2.6714286E-02 0.0010442632
2.7714286E-02 0.001051895
2.8714286E-02 0.0010595752
2.9714286E-02 0.0010673038
3.0714286E-02 0.0010750803
3.1714287E-02 0.0010829046
3.2714285E-02 0.0010907765
3.3714287E-02 0.0010986958
3.4714285E-02 0.0011066623
3.5714287E-02 0.001114676
3.6714286E-02 0.0011227366
3.7714284E-02 0.0011308441
3.8714286E-02 0.0011389984000000001
3.9714284E-02 0.0011471996
4.0714286E-02 0.0011554476
4.1714285E-02 0.0011637426
4.2714287E-02 0.0011720846
4.3714285E-02 0.0011804736
4.4714287E-02 0.0011889101
4.5714285E-02 0.0011973942000000001
4.6714287E-02 0.0012059263
4.7714286E-02 0.0012145066
4.8714284E-02 0.0012231355
4.9714286E-02 0.0012318134
5.0714284E-02 0.001240541
5.1714286E-02 0.0012493185
5.2714285E-02 0.0012581466
5.3714287E-02 0.0012670259
5.4714285E-02 0.0012759569
5.5714287E-02 0.0012849404
5.6714285E-02 0.0012939769
5.7714287E-02 0.0013030673
5.8714285E-02 0.001312212
5.9714288E-02 0.0013214119
6.0714286E-02 0.0013306678
6.1714284E-02 0.0013399803
6.2714286E-02 0.0013493501
6.3714288E-02 0.0013587779
6.4714283E-02 0.0013682645
6.5714285E-02 0.0013778104
6.6714287E-02 0.0013874164
6.7714289E-02 0.0013970831
6.8714283E-02 0.001406811
6.9714285E-02 0.0014166008
7.0714287E-02 0.001426453
7.1714282E-02 0.0014363682
7.2714284E-02 0.0014463466
7.3714286E-02 0.0014563888
7.4714288E-02 0.0014664952
7.5714283E-02 0.0014766661
7.6714285E-02 0.0014869017
7.7714287E-02 0.0014972024000000001
7.8714289E-02 0.0015075684999999999
7.9714283E-02 0.001518
8.0714285E-02 0.0015284972
8.1714287E-02 0.0015390602
8.2714289E-02 0.0015496891
8.3714284E-02 0.0015603840000000002
8.4714286E-02 0.0015711452
8.5714288E-02 0.0015819724999999998
8.6714283E-02 0.0015928660999999999
8.7714285E-02 0.0016038260999999999
8.8714287E-02 0.0016148523999999999
8.9714289E-02 0.0016259452
9.0714283E-02 0.0016371044999999999
9.1714285E-02 0.0016483303999999999
9.2714287E-02 0.001659623
9.3714289E-02 0.0016709826
9.4714284E-02 0.0016824091
9.5714286E-02 0.0016939028000000002
9.6714288E-02 0.0017054639
9.7714283E-02 0.0017170925
9.8714285E-02 0.001728789
9.9714287E-02 0.0017405537
0.1007143 0.0017523867
0.1017143 0.0017642886
0.1027143 0.0017762595
0.1037143 0.0017883
0.1047143 0.0018004102000000002
0.1057143 0.0018125907
0.1067143 0.0018248420000000001
0.1077143 0.0018371646
0.1087143 0.0018495588000000001
0.1097143 0.0018620252
0.1107143 0.0018745644
0.1117143 0.0018871769
0.1127143 0.0018998633000000002
0.1137143 0.0019126241
0.1147143 0.0019254599000000001
0.1157143 0.0019383713
0.1167143 0.0019513587
0.1177143 0.0019644229
0.1187143 0.0019775644
0.1197143 0.0019907837
0.1207143 0.0020040814
0.1217143 0.0020174582
0.1227143 0.0020309148
0.1237143 0.0020444512999999997
0.1247143 0.0020580686
0.1257143 0.0020717673
0.1267143 0.0020855477
0.1277143 0.0020994106
0.1287143 0.0021133566
0.1297143 0.0021273861
0.1307143 0.0021414997
0.1317143 0.0021556976
0.1327143 0.0021699807
0.1337143 0.0021843493
0.1347143 0.0021988038
0.1357143 0.0022133450000000002
0.1367143 0.0022279732
0.1377143 0.0022426888
0.1387143 0.0022574923
0.1397143 0.002272384
0.1407143 0.0022873644
0.1417143 0.0023024339
0.1427143 0.0023175928
0.1437143 0.0023328415
0.1447143 0.0023481804
0.1457143 0.0023636097000000003
0.1467143 0.0023791299
0.1477143 0.0023947411999999998
0.1487143 0.0024104438
0.1497143 0.0024262383
0.1507143 0.0024421248000000002
0.1517143 0.0024581035
0.1527143 0.0024741748
0.1537143 0.0024903391000000003
0.1547143 0.0025065965
0.1557143 0.0025229474
0.1567143 0.0025393922
0.1577143 0.002555931
0.1587143 0.0025725642000000003
0.1597143 0.0025892921
0.1607143 0.0026061152
0.1617143 0.0026230337999999997
0.1627143 0.0026400483
0.1637143 0.0026571592
0.1647143 0.0026743666
0.1657143 0.0026916711999999997
0.1667143 0.0027090733000000003
0.1677143 0.0027265733
0.1687143 0.0027441716
0.1697143 0.0027618687
0.1707143 0.002779665
0.1717143 0.002797561
0.1727143 0.0028155569
0.1737143 0.0028336533
0.1747143 0.0028518507
0.1757143 0.0028701494
0.1767143 0.0028885499
0.1777143 0.0029070525
0.1787143 0.0029256574999999996
0.1797143 0.0029443654
0.1807143 0.0029631765000000003
0.1817143 0.0029820911
0.1827143 0.0030011095000000002
0.1837143 0.0030202322
0.1847143 0.0030394593999999997
0.1857143 0.0030587915
0.1867143 0.0030782285
0.1877143 0.003097771
0.1887143 0.003117419
0.1897143 0.0031371728
0.1907143 0.0031570326000000004
0.1917143 0.0031769985
0.1927143 0.0031970710999999997
0.1937143 0.0032172506
0.1947143 0.003237537
0.1957143 0.0032579303999999997
0.1967143 0.0032784312
0.1977143 0.0032990396
0.1987143 0.0033197556999999996
0.1997143 0.0033405799
0.2007143 0.0033615121
0.2017143 0.0033825527
0.2027143 0.0034037017
0.2037143 0.0034249594999999997
0.2047143 0.0034463261
0.2057143 0.0034678018
0.2067143 0.0034893867
0.2077143 0.0035110806
0.2087143 0.0035328840999999996
0.2097143 0.0035547970999999998
0.2107143 0.00357682
0.2117143 0.0035989528
0.2127143 0.0036211954
0.2137143 0.0036435482
0.2147143 0.0036660116
0.2157143 0.0036885852999999995
0.2167143 0.0037112699
0.2177143 0.0037340651
0.2187143 0.0037569715999999998
0.2197143 0.0037799890999999997
0.2207143 0.0038031183000000004
0.2217143 0.0038263592
0.2227143 0.0038497117000000003
0.2237143 0.0038731763
0.2247143 0.0038967533
0.2257143 0.0039204431
0.2267143 0.0039442457000000005
0.2277143 0.0039681614
0.2287143 0.0039921906
0.2297143 0.0040163333
0.2307143 0.0040405903
0.2317143 0.0040649614999999995
0.2327143 0.0040894472000000005
0.2337143 0.004114048
0.2347143 0.0041387637
0.2357143 0.0041635951
0.2367143 0.0041885422
0.2377143 0.0042136056
0.2387143 0.0042387856
0.2397143 0.0042640826
0.2407143 0.0042894968
0.2417143 0.0043150289
0.2427143 0.0043406788
0.2437143 0.0043664473
0.2447143 0.0043923348
0.2457143 0.0044183420000000004
0.2467143 0.0044444692000000004
0.2477143 0.0044707172
0.2487143 0.0044970864
0.2497143 0.0045235774
0.2507143 0.0045501911
0.2517143 0.004576928
0.2527143 0.0046037891
0.2537143 0.0046307749
0.2547143 0.0046578862
0.2557143 0.0046851241
0.2567143 0.0047124893
0.2577143 0.0047399825999999996
0.2587143 0.0047676051
0.2597143 0.0047953574
0.2607143 0.0048232407
0.2617143 0.004851256
0.2627143 0.0048794042000000004
0.2637143 0.0049076858000000004
0.2647143 0.0049361021
0.2657143 0.0049646536
0.2667143 0.0049933413
0.2677143 0.0050221657
0.2687143 0.005051127999999999
0.2697143 0.0050802282
0.2707143 0.0051094674
0.2717143 0.0051388459
0.2727143 0.0051683637
0.2737143 0.0051980216
0.2747143 0.0052278196
0.2757143 0.0052577579
0.2767143 0.0052878368
0.2777143 0.0053180556
0.2787143 0.0053484149
0.2797143 0.005378913900000001
0.2807143 0.0054095526
0.2817143 0.005440330300000001
0.2827143 0.0054712469
0.2837143 0.0055023014
0.2847143 0.0055334938
0.2857143 0.005564823
0.2867143 0.0055962882000000005
0.2877143 0.0056278892
0.2887143 0.0056596247
0.2897143 0.005691494500000001
0.2907143 0.0057234975
0.2917143 0.0057556328
0.2927143 0.005787899900000001
0.2937143 0.0058202979
0.2947143 0.0058528265
0.2957143 0.0058854846
0.2967143 0.0059182719
0.2977143 0.0059511876
0.2987143 0.0059842314
0.2997143 0.0060174028
0.3007143 0.0060507016
0.3017143 0.0060841274
0.3027143 0.0061176797
0.3037143 0.006151358700000001
0.3047143 0.0061851642
0.3057143 0.0062190964
0.3067143 0.006253155200000001
0.3077143 0.0062873405
0.3087143 0.0063216532
0.3097143 0.0063560924999999996
0.3107143 0.0063906598
0.3117143 0.0064253545
0.3127143 0.0064601772
0.3137143 0.006495128
0.3147143 0.0065302083
0.3157143 0.0065654174
0.3167143 0.0066007568
0.3177143 0.006636225600000001
0.3187143 0.006671825399999999
0.3197143 0.006707556199999999
0.3207143 0.0067434185999999995
0.3217143 0.0067794134999999995
0.3227143 0.0068155407999999995
0.3237143 0.0068518013
0.3247143 0.006888195599999999
0.3257143 0.0069247239000000006
0.3267143 0.006961386700000001
0.3277143 0.006998184099999999
0.3287143 0.0070351161
0.3297143 0.0070721835
0.3307143 0.0071093869
0.3317143 0.0071467257
0.3327143 0.0071842005
0.3337143 0.0072218114
0.3347143 0.007259558299999999
0.3357143 0.0072974413
0.3367143 0.0073354604
0.3377143 0.007373615500000001
0.3387143 0.007411906
0.3397143 0.0074503318
0.3407143 0.0074888929
0.3417143 0.007527588599999999
0.3427143 0.0075664189
0.3437143 0.0076053824
0.3447143 0.007644479
0.3457143 0.0076837087999999994
0.3467143 0.0077230703
0.3477143 0.0077625635
0.3487143 0.0078021869
0.3497143 0.0078419405
0.3507143 0.007881823000000001
0.3517143 0.0079218342
0.3527143 0.0079619727
0.3537143 0.0080022379
0.3547143 0.0080426296
0.3557143 0.008083146499999999
0.3567143 0.008123787799999999
0.3577143 0.0081645529
0.3587143 0.0082054408
0.3597143 0.008246451
0.3607143 0.008287582799999998
0.3617143 0.008328835199999999
0.3627143 0.008370207800000001
0.3637143 0.0084116997
0.3647143 0.0084533101
0.3657143 0.0084950385
0.3667143 0.0085368847
0.3677143 0.008578847300000001
0.3687143 0.008620926400000001
0.3697143 0.0086631211
0.3707143 0.0087054308
0.3717143 0.0087478555
0.3727143 0.0087903936
0.3737143 0.008833045999999999
0.3747143 0.0088758112
0.3757143 0.0089186884
0.3767143 0.0089616777
0.3777143 0.009004779000000001
0.3787143 0.0090479909
0.3797143 0.0090913134
0.3807143 0.0091347465
0.3817143 0.0091782887
0.3827143 0.009221940100000001
0.3837143 0.0092657006
0.3847143 0.0093095696
0.3857143 0.0093535469
0.3867143 0.0093976319
0.3877143 0.0094418239
0.3887143 0.009486122900000001
0.3897143 0.0095305288
0.3907143 0.0095750416
0.3917143 0.00961966
0.3927143 0.0096643846
0.3937143 0.0097092146
0.3947143 0.0097541502
0.3957143 0.0097991906
0.3967143 0.0098443357
0.3977143 0.0098895849
0.3987143 0.0099349381
0.3997143 0.009980394
0.4007143 0.010025953
0.4017143 0.010071614
0.4027143 0.010117376
0.4037143 0.010163239000000001
0.4047143 0.010209201
0.4057143 0.010255262000000001
0.4067143 0.010301421
0.4077143 0.010347676
0.4087143 0.010394025
0.4097143 0.010440468000000001
0.4107143 0.010487004000000001
0.4117143 0.010533629000000001
0.4127143 0.010580343999999998
0.4137143 0.010627146
0.4147143 0.010674033
0.4157143 0.010721003
0.4167143 0.010768055
0.4177143 0.010815186
0.4187143 0.010862394000000001
0.4197143 0.010909678
0.4207143 0.010957034999999999
0.4217143 0.011004462999999999
0.4227143 0.011051961
0.4237143 0.011099526
0.4247143 0.011147156
0.4257143 0.01119485
0.4267143 0.011242605
0.4277143 0.011290419
0.4287143 0.011338292
0.4297143 0.011386222
0.4307143 0.011434207
0.4317143 0.011482245
0.4327143 0.011530335000000001
0.4337143 0.011578477
0.4347143 0.011626667
0.4357143 0.011674907
0.4367143 0.011723194
0.4377143 0.011771527
0.4387143 0.011819905
0.4397143 0.011868328
0.4407143 0.011916794
0.4417143 0.011965303
0.4427143 0.012013853
0.4437143 0.012062444
0.4447143 0.012111074999999999
0.4457143 0.012159746
0.4467143 0.012208453999999999
0.4477143 0.0122572
0.4487143 0.012305981
0.4497143 0.012354799
0.4507143 0.012403649
0.4517143 0.012452534
0.4527143 0.012501449
0.4537143 0.012550394
0.4547143 0.012599368
0.4557143 0.012648372000000001
0.4567143 0.012697402
0.4577143 0.012746456
0.4587143 0.012795533999999999
0.4597143 0.012844633999999999
0.4607143 0.012893754000000002
0.4617143 0.012942892
0.4627143 0.012992047
0.4637143 0.013041216999999999
0.4647143 0.013090399
0.4657143 0.013139594000000001
0.4667143 0.013188796999999999
0.4677143 0.013238007
0.4687143 0.013287221
0.4697143 0.013336439
0.4707143 0.013385658
0.4717143 0.013434874999999999
0.4727143 0.013484088000000002
0.4737143 0.013533296
0.4747143 0.013582494
0.4757143 0.013631683
0.4767143 0.013680857999999999
0.4777143 0.013730017
0.4787143 0.013779159000000001
0.4797143 0.013828279999999998
0.4807143 0.013877379
0.4817143 0.013926451
0.4827143 0.013975495
0.4837143 0.014024509
0.4847143 0.014073489
0.4857143 0.014122433
0.4867143 0.014171337999999999
0.4877143 0.014220201
0.4887143 0.014269022
0.4897143 0.014317795
0.4907143 0.014366519
0.4917143 0.014415193
0.4927143 0.014463812
0.4937143 0.014512375
0.4947143 0.014560878000000001
0.4957143 0.014609320000000002
0.4967143 0.014657699
0.4977143 0.014706012999999999
0.4987143 0.014754258000000001
0.4997143 0.014802433999999998
0.5007143 0.014850538
0.5017143 0.014898568
0.5027143 0.014946522
0.5037143 0.014994397999999999
0.5047143 0.015042194000000002
0.5057143 0.015089907999999999
0.5067143 0.015137540000000001
0.5077143 0.015185085
0.5087143 0.015232543
0.5097143 0.015279913000000001
0.5107143 0.01532719
0.5117143 0.015374375000000001
0.5127143 0.015421462999999998
0.5137143 0.015468455
0.5147143 0.015515346999999999
0.5157143 0.015562137
0.5167143 0.015608822
0.5177143 0.015655402
0.5187143 0.01570187
0.5197143 0.015748227
0.5207143 0.01579447
0.5217143 0.015840595
0.5227143 0.015886599
0.5237143 0.01593248
0.5247143 0.015978234
0.5257143 0.016023857
0.5267143 0.016069348
0.5277143 0.016114701999999998
0.5287143 0.016159916
0.5297143 0.016204987
0.5307143 0.01624991
0.5317143 0.016294682
0.5327143 0.016339299
0.5337143 0.016383758
0.5347143 0.016428054
0.5357143 0.016472185
0.5367143 0.016516144
0.5377143 0.016559931
0.5387143 0.016603539
0.5397143 0.016646965
0.5407143 0.016690206
0.5417143 0.016733256000000002
0.5427143 0.016776113
0.5437143 0.016818772
0.5447143 0.01686123
0.5457143 0.016903480999999998
0.5467143 0.016945525
0.5477143 0.016987354
0.5487143 0.017028968
0.5497143 0.017070361
0.5507143 0.01711153
0.5517143 0.017152472
0.5527143 0.017193184
0.5537143 0.017233661
0.5547143 0.017273901999999997
0.5557143 0.017313902
0.5567143 0.017353658
0.5577143 0.017393168
0.5587143 0.017432429000000003
0.5597143 0.017471437
0.5607143 0.01751019
0.5617143 0.017548686
0.5627143 0.017586921
0.5637143 0.017624893
0.5647143 0.017662598
0.5657143 0.017700036
0.5667143 0.017737203
0.5677143 0.017774096
0.5687143 0.017810713
0.5697143 0.017847052
0.5707143 0.017883109
0.5717143 0.017918882
0.5727143 0.017954368
0.5737143 0.017989565
0.5747143 0.018024469
0.5757143 0.018059077
0.5767143 0.018093386
0.5777143 0.018127392
0.5787143 0.018161093
0.5797143 0.018194484
0.5807143 0.018227562
0.5817143 0.018260324
0.5827143 0.018292766000000002
0.5837143 0.018324883
0.5847143 0.018356672
0.5857143 0.018388129
0.5867143 0.018419249999999998
0.5877143 0.018450028
0.5887143 0.018480462
0.5897143 0.018510547
0.5907143 0.018540278
0.5917143 0.018569651
0.5927143 0.018598662000000002
0.5937143 0.018627306
0.5947143 0.018655577
0.5957143 0.018683473
0.5967143 0.018710989
0.5977143 0.018738121
0.5987143 0.018764865000000002
0.5997143 0.018791216
0.6007143 0.018817169
0.6017143 0.018842722
0.6027143 0.018867869
0.6037143 0.018892607
0.6047143 0.018916932
0.6057143 0.01894084
0.6067143 0.018964327
0.6077143 0.018987388
0.6087143 0.019010022999999997
0.6097143 0.019032224
0.6107143 0.01905399
0.6117143 0.019075316000000002
0.6127143 0.019096198
0.6137143 0.019116633
0.6147143 0.019136616999999998
0.6157143 0.019156147
0.6167143 0.019175219
0.6177143 0.019193828
0.6187143 0.019211970999999998
0.6197143 0.019229646
0.6207143 0.019246848
0.6217143 0.019263574
0.6227143 0.019279819
0.6237143 0.019295581
0.6247143 0.019310854000000002
0.6257143 0.019325636
0.6267143 0.019339923
0.6277143 0.019353711
0.6287143 0.019366996
0.6297143 0.019379774
0.6307143 0.019392041
0.6317143 0.019403794
0.6327143 0.01941503
0.6337143 0.019425743
0.6347143 0.019435931
0.6357143 0.019445588
0.6367143 0.019454712
0.6377143 0.019463297
0.6387143 0.019471342
0.6397143 0.01947884
0.6407143 0.019485789
0.6417143 0.019492183
0.6427143 0.019498019999999998
0.6437143 0.019503295
0.6447143 0.019508002
0.6457143 0.019512138999999998
0.6467143 0.019515702
0.6477143 0.019518686
0.6487143 0.019521087
0.6497143 0.0195229
0.6507143 0.019524121
0.6517143 0.019524746
0.6527143 0.019524768999999997
0.6537143 0.019524187
0.6547143 0.019522995
0.6557143 0.019521189
0.6567143 0.019518765
0.6577143 0.019515717999999998
0.6587143 0.019512043
0.6597143 0.019507735999999998
0.6607143 0.019502793
0.6617143 0.019497208
0.6627143 0.019490976
0.6637143 0.019484095
0.6647143 0.019476557999999998
0.6657143 0.019468363
0.6667143 0.019459505000000002
0.6677143 0.019449979000000003
0.6687143 0.019439781
0.6697143 0.019428907
0.6707143 0.019417352
0.6717143 0.019405114
0.6727143 0.019392188
0.6737143 0.019378569000000002
0.6747143 0.019364252999999998
0.6757143 0.019349236
0.6767143 0.019333516999999998
0.6777143 0.019317090000000002
0.6787143 0.019299952
0.6797143 0.0192821
0.6807143 0.019263529
0.6817143 0.019244235999999998
0.6827143 0.019224218
0.6837143 0.019203473000000002
0.6847143 0.019181996
0.6857143 0.019159784
0.6867143 0.019136834
0.6877143 0.019113143
0.6887143 0.019088709000000002
0.6897143 0.019063527
0.6907143 0.019037595
0.6917143 0.01901091
0.6927143 0.01898347
0.6937143 0.018955271000000003
0.6947143 0.01892631
0.6957143 0.018896585
0.6967143 0.018866090999999998
0.6977143 0.018834828
0.6987143 0.01880279
0.6997143 0.018769977
0.7007143 0.018736384
0.7017143 0.018702008
0.7027143 0.018666848
0.7037143 0.018630899
0.7047143 0.018594156
0.7057143 0.01855662
0.7067143 0.018518284
0.7077143 0.018479147
0.7087143 0.018439205
0.7097143 0.018398454
0.7107143 0.01835689
0.7117143 0.018314511
0.7127143 0.018271311000000002
0.7137143 0.018227287
0.7147143 0.018182435
0.7157143 0.018136752
0.7167143 0.018090232
0.7177143 0.018042873
0.7187143 0.01799467
0.7197143 0.01794562
0.7207143 0.017895717000000002
0.7217143 0.017844958
0.7227143 0.017793339999999998
0.7237143 0.017740857
0.7247143 0.017687505
0.7257143 0.017633282
0.7267143 0.017578181999999998
0.7277143 0.017522203
0.7287143 0.017465340000000003
0.7297143 0.017407589
0.7307143 0.017348948000000003
0.7317143 0.017289413
0.7327143 0.01722898
0.7337143 0.017167646999999998
0.7347143 0.01710541
0.7357143 0.017042266
0.7367143 0.016978213
0.7377143 0.016913247
0.7387143 0.016847368
0.7397143 0.016780572
0.7407143 0.016712855999999998
0.7417143 0.016644219
0.7427143 0.016574658
0.7437143 0.01650417
0.7447143 0.016432755
0.7457143 0.016360410000000002
0.7467143 0.016287134
0.7477143 0.016212923
0.7487143 0.016137779
0.7497143 0.016061697
0.7507143 0.015984676
0.7517143 0.015906717
0.7527143 0.015827817
0.7537143 0.015747974
0.7547143 0.015667187000000003
0.7557143 0.015585455
0.7567143 0.015502777
0.7577143 0.015419150000000001
0.7587143 0.015334573999999998
0.7597143 0.015249048000000001
0.7607143 0.015162572000000001
0.7617143 0.015075142
0.7627143 0.01498676
0.7637143 0.014897422999999998
0.7647143 0.014807131000000001
0.7657143 0.014715882
0.7667143 0.014623675000000001
0.7677143 0.014530511
0.7687143 0.014436386
0.7697143 0.014341300999999999
0.7707143 0.014245255
0.7717143 0.014148247000000001
0.7727143 0.014050274
0.7737143 0.013951337000000001
0.7747143 0.013851436
0.7757143 0.013750566
0.7767143 0.013648729
0.7777143 0.013545922
0.7787143 0.013442145
0.7797143 0.013337398000000002
0.7807143 0.013231677
0.7817143 0.013124982
0.7827143 0.013017311
0.7837143 0.012908662999999999
0.7847143 0.012799038
0.7857143 0.012688432999999999
0.7867143 0.012576848000000002
0.7877143 0.012464280000000001
0.7887143 0.012350729
0.7897143 0.012236192000000002
0.7907143 0.012120668
0.7917143 0.012004156
0.7927143 0.011886655999999999
0.7937143 0.011768165
0.7947143 0.011648683
0.7957143 0.011528208
0.7967143 0.011406741
0.7977143 0.011284279
0.7987143 0.011160823
0.7997143 0.011036371
0.8007143 0.010910923000000001
0.8017143 0.010784479999999999
0.8027143 0.010657040000000001
0.8037143 0.010528603
0.8047143 0.01039917
0.8057143 0.010268741
0.8067143 0.010137315000000001
0.8077143 0.010004894
0.8087143 0.0098714787
0.8097143 0.0097370692
0.8107143 0.009601665799999999
0.8117143 0.0094652707
0.8127143 0.009327884600000001
0.8137143 0.0091895083
0.8147143 0.0090501439
0.8157143 0.0089097921
0.8167143 0.0087684552
0.8177143 0.0086261345
0.8187143 0.0084828316
0.8197143 0.0083385487
0.8207143 0.0081932878
0.8217143 0.0080470505
0.8227143 0.007899839
0.8237143 0.007751655400000001
0.8247143 0.0076025011
0.8257143 0.0074523791999999995
0.8267143 0.007301291
0.8277143 0.007149238799999999
0.8287143 0.006996225399999999
0.8297143 0.0068422523
0.8307143 0.006687321699999999
0.8317143 0.0065314358
0.8327143 0.0063745967
0.8337143 0.0062168059
0.8347143 0.0060580664
0.8357143 0.0058983798
0.8367143 0.0057377481
0.8377143 0.0055761735
0.8387143 0.0054136581000000005
0.8397143 0.0052502037
0.8407143 0.0050858122
0.8417143 0.0049204857
0.8427143 0.0047542264
0.8437143 0.0045870362
0.8447143 0.0044189168
0.8457143 0.0042498708000000005
0.8467143 0.0040799001000000005
0.8477143 0.003909006400000001
0.8487143 0.0037371919
0.8497143 0.0035644593000000004
0.8507143 0.0033908102000000002
0.8517143 0.0032162468
0.8527143 0.0030407718
0.8537143 0.0028643874
0.8547143 0.0026870957
0.8557143 0.0025088993
0.8567143 0.0023298006999999997
0.8577143 0.0021498025000000003
0.8587143 0.0019689071000000002
0.8597143 0.0017871172999999998
0.8607143 0.0016044359999999999
0.8617143 0.0014208658
0.8627143 0.0012364098
0.8637143 0.0010510706
0.8647143 0.0008648515199999999
0.8657143 0.00067775536
0.8667143 0.00048978536
0.8677143 0.00030094466
0.8687143 0.00011123649000000001
0.8697143 -7.9335877e-05
0.8707143 -0.0002707691
0.8717143 -0.00046305977
0.8727143 -0.00065620443
0.8737143 -0.00085019956
0.8747143 -0.0010450415
0.8757143 -0.0012407268
0.8767143 -0.0014372515
0.8777143 -0.0016346119
0.8787143 -0.0018328041
0.8797143 -0.0020318241
0.8807143 -0.0022316679
0.8817143 -0.0024323312
0.8827143 -0.0026338096999999998
0.8837143 -0.0028360992
0.8847143 -0.0030391948
0.8857143 -0.0032430922
0.8867143 -0.0034477863999999997
0.8877143 -0.0036532721
0.8887143 -0.0038595447999999997
0.8897143 -0.0040665986000000005
0.8907143 -0.0042744283
0.8917143 -0.004483028500000001
0.8927143 -0.0046923931
0.8937143 -0.0049025166
0.8947143 -0.0051133924
0.8957143 -0.0053250147
0.8967143 -0.005537377
0.8977143 -0.0057504727
0.8987143 -0.0059642956
0.8997143 -0.0061788385000000005
0.9007143 -0.0063940954999999996
0.9017143 -0.0066100591
0.9027143 -0.0068267225
0.9037143 -0.007044079399999999
0.9047143 -0.0072621223999999995
0.9057143 -0.0074808449
0.9067143 -0.0077002405
0.9077143 -0.0079203019
0.9087143 -0.0081410224
0.9097143 -0.0083623949
0.9107143 -0.008584413400000001
0.9117143 -0.0088070708
0.9127143 -0.0090303613
0.9137143 -0.0092542781
0.9147143 -0.0094788149
0.9157143 -0.009703965
0.9167143 -0.009929723500000001
0.9177143 -0.010156083
0.9187143 -0.010383038
0.9197143 -0.010610583
0.9207143 -0.010838711
0.9217143 -0.011067417
0.9227143 -0.011296695
0.9237143 -0.011526539
0.9247143 -0.011756943
0.9257143 -0.011987900999999999
0.9267143 -0.012219406
0.9277143 -0.012451454
0.9287143 -0.012684039000000001
0.9297143 -0.012917152999999999
0.9307143 -0.01315079
0.9317143 -0.013384943
0.9327143 -0.013619607
0.9337143 -0.013854774
0.9347143 -0.014090436
0.9357143 -0.014326588000000001
0.9367143 -0.014563221000000001
0.9377143 -0.014800328
0.9387143 -0.015037903
0.9397143 -0.015275936
0.9407143 -0.015514418
0.9417143 -0.015753343
0.9427143 -0.015992702
0.9437143 -0.016232485
0.9447143 -0.016472684
0.9457143 -0.016713289
0.9467143 -0.016954292
0.9477143 -0.017195684
0.9487143 -0.017437453999999998
0.9497143 -0.017679593
0.9507143 -0.017922091
0.9517143 -0.018164938000000002
0.9527143 -0.018408125
0.9537143 -0.018651641
0.9547143 -0.018895475999999998
0.9557143 -0.019139619
0.9567143 -0.019384061
0.9577143 -0.01962879
0.9587143 -0.019873798
0.9597143 -0.020119073
0.9607143 -0.020364606
0.9617143 -0.020610387
0.9627143 -0.020856403
0.9637143 -0.021102646
0.9647143 -0.021349105
0.9657143 -0.02159577
0.9667143 -0.021842631
0.9677143 -0.022089679
0.9687143 -0.022336902999999998
0.9697143 -0.022584294
0.9707143 -0.022831843
0.9717143 -0.02307954
0.9727143 -0.023327376
0.9737143 -0.023575342
0.9747143 -0.023823429
0.9757143 -0.024071628
0.9767143 -0.024319931
0.9777143 -0.024568327
0.9787143 -0.024816813000000004
0.9797143 -0.025065377
0.9807143 -0.025314011
0.9817143 -0.025562706
0.9827143 -0.025811457
0.9837143 -0.026060251
0.9847143 -0.026309083
0.9857143 -0.026557947000000002
0.9867143 -0.026806831
0.9877143 -0.02705573
0.9887143 -0.027304635
0.9897143 -0.027553536
0.9907143 -0.027802426
0.9917143 -0.028051296000000003
0.9927143 -0.028300139999999998
0.9937143 -0.028548946
0.9947143 -0.028797705
0.9957143 -0.029046409000000002
0.9967143 -0.029295048000000004
0.9977143 -0.029543616
0.9987143 -0.029792101
0.9997143 -0.030040493999999997
1.000714 -0.030288784
1.001714 -0.030536961
1.002714 -0.030785013
1.003714 -0.031032931
1.004714 -0.031280707
1.005714 -0.031528325
1.006714 -0.031775777
1.007714 -0.032023051999999996
1.008714 -0.032270138
1.009714 -0.032517026
1.010714 -0.032763701
1.011714 -0.033010155
1.012714 -0.033256374
1.013714 -0.033502347999999994
1.014714 -0.033748065
1.015714 -0.033993513
1.016714 -0.03423868
1.017714 -0.034483557
1.018714 -0.034728131
1.019714 -0.034972391000000005
1.020714 -0.035216325
1.021714 -0.035459921
1.022714 -0.035703168
1.023714 -0.035946054
1.024714 -0.03618857
1.025714 -0.036430705
1.026714 -0.036672445
1.027714 -0.036913779
1.028714 -0.037154701000000005
1.029714 -0.037395195
1.030714 -0.037635251999999994
1.031714 -0.037874860999999996
1.032714 -0.038114013
1.033714 -0.038352693
1.034714 -0.038590896
1.035714 -0.038828608
1.036714 -0.039065817999999995
1.037714 -0.03930252
1.038714 -0.039538699999999996
1.039714 -0.039774351
1.040714 -0.040009460999999996
1.041714 -0.04024402
1.042714 -0.040478018000000004
1.043714 -0.040711445
1.044714 -0.04094429
1.045714 -0.041176545
1.046714 -0.041408199
1.047714 -0.041639243
1.048714 -0.041869667
1.049714 -0.042099462000000004
1.050714 -0.042328617
1.051714 -0.042557123
1.052714 -0.042784971
1.053714 -0.043012149
1.054714 -0.04323865
1.055714 -0.043464460999999996
1.056714 -0.043689576
1.057714 -0.043913981
1.058714 -0.044137670000000004
1.059714 -0.044360629
1.060714 -0.044582851
1.061714 -0.044804323
1.062714 -0.045025034
1.063714 -0.045244978
1.064714 -0.045464141
1.065714 -0.045682512999999994
1.066714 -0.045900082
1.067714 -0.046116838
1.068714 -0.046332771
1.069714 -0.046547869000000006
1.070714 -0.04676212
1.071714 -0.046975514999999995
1.072714 -0.04718804
1.073714 -0.047399685999999996
1.074714 -0.047610441
1.075714 -0.047820294
1.076714 -0.048029234
1.077714 -0.048237247
1.078714 -0.048444326999999995
1.079714 -0.048650458
1.080714 -0.048855633999999995
1.081714 -0.049059837999999995
1.082714 -0.049263064
1.083714 -0.049465301
1.084714 -0.049666537000000004
1.085714 -0.049866759
1.086714 -0.050065963
1.087714 -0.050264137
1.088714 -0.050461269
1.089714 -0.050657347000000005
1.090714 -0.050852365999999996
1.091714 -0.051046314
1.092714 -0.051239179
1.093714 -0.05143095600000001
1.094714 -0.051621633
1.095714 -0.051811204
1.096714 -0.051999657
1.097714 -0.052186981
1.098714 -0.052373169
1.099714 -0.052558212
1.100714 -0.052742101
1.101714 -0.052924826999999994
1.102714 -0.053106382
1.103714 -0.053286756
1.104714 -0.053465942999999995
1.105714 -0.05364393
1.106714 -0.053820712
1.107714 -0.053996277999999995
1.108714 -0.054170621999999995
1.109714 -0.054343732000000006
1.110714 -0.054515601000000004
1.111714 -0.054686225000000005
1.112714 -0.054855591999999995
1.113714 -0.055023696000000004
1.114714 -0.055190525
1.115714 -0.055356073000000006
1.116714 -0.055520335
1.117714 -0.055683304999999995
1.118714 -0.055844971
1.119714 -0.056005322
1.120714 -0.056164357
1.121714 -0.056322064
1.122714 -0.056478439
1.123714 -0.056633474999999996
1.124714 -0.056787161
1.125714 -0.056939496000000006
1.126714 -0.057090470000000004
1.127714 -0.057240069
1.128714 -0.05738829499999999
1.129714 -0.057535135
1.130714 -0.057680585
1.131714 -0.057824637
1.132714 -0.057967280999999996
1.133714 -0.058108516
1.134714 -0.058248331
1.135714 -0.058386719
1.136714 -0.05852366999999999
1.137714 -0.058659184
1.138714 -0.05879324699999999
1.139714 -0.058925856
1.140714 -0.059056998
1.141714 -0.059186673
1.142714 -0.05931487
1.143714 -0.059441582
1.144714 -0.059566798000000004
1.145714 -0.059690519
1.146714 -0.059812731
1.147714 -0.059933437
1.148714 -0.060052623000000006
1.149714 -0.060170278
1.150714 -0.060286401999999996
1.151714 -0.060400989999999995
1.152714 -0.060514029000000004
1.153714 -0.060625519999999995
1.154714 -0.060735450999999996
1.155714 -0.060843816
1.156714 -0.06095061500000001
1.157714 -0.061055837
1.158714 -0.061159476000000004
1.159714 -0.061261531999999994
1.160714 -0.061361992000000004
1.161714 -0.06146085799999999
1.162714 -0.061558117
1.163714 -0.061653770000000004
1.164714 -0.06174781
1.165714 -0.061840232
1.166714 -0.06193103
1.167714 -0.062020199
1.168714 -0.062107736999999996
1.169714 -0.062193634
1.170714 -0.06227789
1.171714 -0.062360498
1.172714 -0.062441459000000005
1.173714 -0.062520767
1.174714 -0.062598416
1.175714 -0.0626744
1.176714 -0.06274872
1.177714 -0.062821369
1.178714 -0.062892342
1.179714 -0.062961638
1.180714 -0.06302925200000001
1.181714 -0.063095178
1.182714 -0.063159416
1.183714 -0.06322196000000001
1.184714 -0.06328281000000001
1.185714 -0.063341961
1.186714 -0.063399412
1.187714 -0.063455157
1.188714 -0.063509197
1.189714 -0.06356152000000001
1.190714 -0.063612132
1.191714 -0.063661026
1.192714 -0.06370819800000001
1.193714 -0.06375364
1.194714 -0.06379736
1.195714 -0.06383934499999999
1.196714 -0.063879596
1.197714 -0.063918112
1.198714 -0.06395488199999999
1.199714 -0.063989911
1.200714 -0.064023194
1.201714 -0.06405472499999999
1.202714 -0.064084504
1.203714 -0.06411252499999999
1.204714 -0.064138789
1.205714 -0.064163294
1.206714 -0.064186036
1.207714 -0.06420701399999999
1.208714 -0.064226228
1.209714 -0.064243673
1.210714 -0.06425934800000001
1.211714 -0.064273254
1.212714 -0.064285385
1.213714 -0.064295746
1.214714 -0.064304331
1.215714 -0.064311142
1.216714 -0.064316182
1.217714 -0.064319448
1.218714 -0.064320944
1.219714 -0.064320664
1.220714 -0.064318615
1.221714 -0.06431479699999999
1.222714 -0.064309215
1.223714 -0.064301863
1.224714 -0.064292748
1.225714 -0.064281869
1.226714 -0.064269226
1.227714 -0.064254826
1.228714 -0.064238667
1.229714 -0.064220757
1.230714 -0.064201088
1.231714 -0.06417966800000001
1.232714 -0.064156501
1.233714 -0.06413158299999999
1.234714 -0.064104918
1.235714 -0.064076512
1.236714 -0.064046361
1.237714 -0.064014469
1.238714 -0.063980836
1.239714 -0.06394546899999999
1.240714 -0.06390836200000001
1.241714 -0.06386952
1.242714 -0.063828944
1.243714 -0.06378663799999999
1.244714 -0.06374259800000001
1.245714 -0.06369683
1.246714 -0.063649332
1.247714 -0.06360010599999999
1.248714 -0.063549151
1.249714 -0.063496473
1.250714 -0.06344206599999999
1.251714 -0.063385942
1.252714 -0.063328096
1.253714 -0.06326852599999999
1.254714 -0.063207239
1.255714 -0.06314424099999999
1.256714 -0.063079532
1.257714 -0.063013111
1.258714 -0.062944979
1.259714 -0.062875141
1.260714 -0.062803604
1.261714 -0.062730367
1.262714 -0.062655436
1.263714 -0.062578812
1.264714 -0.062500499
1.265714 -0.062420504
1.266714 -0.062338832999999996
1.267714 -0.062255486
1.268714 -0.062170468000000007
1.269714 -0.062083785
1.270714 -0.061995443000000004
1.271714 -0.061905442000000005
1.272714 -0.061813794
1.273714 -0.061720505
1.274714 -0.061625573999999995
1.275714 -0.061529008
1.276714 -0.061430817
1.277714 -0.061331003
1.278714 -0.061229576
1.279714 -0.061126542
1.280714 -0.061021901999999996
1.281714 -0.060915668
1.282714 -0.06080784400000001
1.283714 -0.060698437
1.284714 -0.06058745200000001
1.285714 -0.06047489599999999
1.286714 -0.060360779999999996
1.287714 -0.060245104
1.288714 -0.060127879
1.289714 -0.060009112
1.290714 -0.059888808999999994
1.291714 -0.059766974
1.292714 -0.059643615000000004
1.293714 -0.059518742
1.294714 -0.05939235600000001
1.295714 -0.059264468
1.296714 -0.059135084000000004
1.297714 -0.059004209
1.298714 -0.058871851
1.299714 -0.05873802
1.300714 -0.058602716000000006
1.301714 -0.058465952
1.302714 -0.058327726
1.303714 -0.058188051000000005
1.304714 -0.058046932
1.305714 -0.057904376
1.306714 -0.057760386999999996
1.307714 -0.057614973
1.308714 -0.057468137999999995
1.309714 -0.057319889000000006
1.310714 -0.057170232
1.311714 -0.05701917100000001
1.312714 -0.056866714
1.313714 -0.056712864999999994
1.314714 -0.056557636999999994
1.315714 -0.056401035
1.316714 -0.056243059
1.317714 -0.056083722
1.318714 -0.05592302800000001
1.319714 -0.055760989
1.320714 -0.055597606
1.321714 -0.05543289
1.322714 -0.055266853000000005
1.323714 -0.055099494
1.324714 -0.054930832
1.325714 -0.054760865
1.326714 -0.054589607
1.327714 -0.054417067
1.328714 -0.054243254000000005
1.329714 -0.054068176999999995
1.330714 -0.053891842
1.331714 -0.053714262
1.332714 -0.053535448
1.333714 -0.053355405999999994
1.334714 -0.053174148
1.335714 -0.052991684
1.336714 -0.052808027
1.337714 -0.052623183
1.338714 -0.052437163
1.339714 -0.052249979
1.340714 -0.052061635999999994
1.341714 -0.05187214699999999
1.342714 -0.05168152299999999
1.343714 -0.051489775
1.344714 -0.051296916
1.345714 -0.05110295
1.346714 -0.050907891
1.347714 -0.050711742000000004
1.348714 -0.050514523
1.349714 -0.050316239
1.350714 -0.050116901000000005
1.351714 -0.049916515
1.352714 -0.049715093
1.353714 -0.049512647
1.354714 -0.04930918199999999
1.355714 -0.04910471
1.356714 -0.048899242999999995
1.357714 -0.048692789
1.358714 -0.04848536
1.359714 -0.048276962
1.360714 -0.048067607000000005
1.361714 -0.047857303
1.362714 -0.047646058000000005
1.363714 -0.047433886
1.364714 -0.047220793000000004
1.365714 -0.04700679
1.366714 -0.046791884
1.367714 -0.046576088
1.368714 -0.04635941
1.369714 -0.046141859
1.370714 -0.045923443
1.371714 -0.045704175
1.372714 -0.04548406
1.373714 -0.045263109
1.374714 -0.045041332
1.375714 -0.044818738000000004
1.376714 -0.044595337
1.377714 -0.044371135
1.378714 -0.044146145000000005
1.379714 -0.043920375
1.380714 -0.043693834
1.381714 -0.043466529999999996
1.382714 -0.043238475
1.383714 -0.043009678
1.384714 -0.042780148
1.385714 -0.042549893
1.386714 -0.042318925
1.387714 -0.042087253
1.388714 -0.041854888
1.389714 -0.041621836
1.390714 -0.041388112000000005
1.391714 -0.041153723999999996
1.392714 -0.040918682
1.393714 -0.040682996
1.394714 -0.040446679
1.395714 -0.040209742
1.396714 -0.039972192999999996
1.397714 -0.039734042
1.398714 -0.039495303999999995
1.399714 -0.039255986
1.400714 -0.0390161
1.401714 -0.038775659
1.402714 -0.038534671
1.403714 -0.038293147
1.404714 -0.038051099
1.405714 -0.037808539
1.406714 -0.037565478
1.407714 -0.037321926
1.408714 -0.037077893
1.409714 -0.036833389
1.410714 -0.036588428
1.411714 -0.036343015
1.412714 -0.036097164
1.413714 -0.035850884
1.414714 -0.035604186
1.415714 -0.035357079
1.416714 -0.035109575
1.417714 -0.034861683
1.418714 -0.03461341
1.419714 -0.034364767000000004
1.420714 -0.034115763
1.421714 -0.03386641
1.422714 -0.033616714
1.423714 -0.033366686
1.424714 -0.033116335
1.425714 -0.032865669
1.426714 -0.032614698000000004
1.427714 -0.03236343
1.428714 -0.032111877000000004
1.429714 -0.031860045
1.430714 -0.031607944
1.431714 -0.031355585
1.432714 -0.031102974999999998
1.433714 -0.030850124
1.434714 -0.03059704
1.435714 -0.030343732
1.436714 -0.030090211999999998
1.437714 -0.029836484000000003
1.438714 -0.029582562
1.439714 -0.029328454
1.440714 -0.029074168
1.441714 -0.028819713
1.442714 -0.028565101000000002
1.443714 -0.028310337999999997
1.444714 -0.028055434999999997
1.445714 -0.027800401
1.446714 -0.027545245000000003
1.447714 -0.027289974999999998
1.448714 -0.027034603
1.449714 -0.026779138999999997
1.450714 -0.02652359
1.451714 -0.026267964999999997
1.452714 -0.026012273000000002
1.453714 -0.025756526000000002
1.454714 -0.025500733
1.455714 -0.025244900999999997
1.456714 -0.024989041
1.457714 -0.024733163000000002
1.458714 -0.024477273
1.459714 -0.024221384
1.460714 -0.023965504
1.461714 -0.023709644000000002
1.462714 -0.023453811
1.463714 -0.023198016
1.464714 -0.022942267
1.465714 -0.022686576
1.466714 -0.022430949
1.467714 -0.022175399
1.468714 -0.021919933000000003
1.469714 -0.021664561000000002
1.470714 -0.021409293
1.471714 -0.021154137
1.472714 -0.020899103
1.473714 -0.0206442
1.474714 -0.020389436
1.475714 -0.02013482
1.476714 -0.019880361
1.477714 -0.019626068
1.478714 -0.019371948
1.479714 -0.019118009
1.480714 -0.01886426
1.481714 -0.018610708
1.482714 -0.01835736
1.483714 -0.018104224000000002
1.484714 -0.017851306
1.485714 -0.017598613
1.486714 -0.017346152
1.487714 -0.01709393
1.488714 -0.016841952
1.489714 -0.016590223999999997
1.490714 -0.016338751
1.491714 -0.01608754
1.492714 -0.015836595
1.493714 -0.015585921999999999
1.494714 -0.015335526
1.495714 -0.01508541
1.496714 -0.014835582
1.497714 -0.014586044
1.498714 -0.014336802000000001
1.499714 -0.01408786
1.500714 -0.013839224
1.501714 -0.013590897
1.502714 -0.013342882
1.503714 -0.013095187
1.504714 -0.012847815
1.505714 -0.012600771
1.506714 -0.012354059
1.507714 -0.012107685
1.508714 -0.011861652
1.509714 -0.011615965
1.510714 -0.011370630000000001
1.511714 -0.011125652
1.512714 -0.010881034999999999
1.513714 -0.010636784
1.514714 -0.010392906
1.515714 -0.010149404
1.516714 -0.0099062847
1.517714 -0.0096635522
1.518714 -0.0094212119
1.519714 -0.0091792688
1.520714 -0.0089377289
1.521714 -0.008696596300000001
1.522714 -0.0084558771
1.523714 -0.008215575499999999
1.524714 -0.0079756974
1.525714 -0.0077362470999999995
1.526714 -0.007497229700000001
1.527714 -0.0072586503
1.528714 -0.0070205133
1.529714 -0.006782823
1.530714 -0.0065455839
1.531714 -0.0063088002
1.532714 -0.0060724764
1.533714 -0.005836616
1.534714 -0.0056012232
1.535714 -0.0053663014000000005
1.536714 -0.0051318544
1.537714 -0.0048978851
1.538714 -0.0046643967
1.539714 -0.0044313922
1.540714 -0.004198874
1.541714 -0.0039668448
1.542714 -0.0037353071000000002
1.543714 -0.0035042627000000004
1.544714 -0.0032737138
1.545714 -0.003043662
1.546714 -0.002814109
1.547714 -0.0025850561999999997
1.548714 -0.0023565048
1.549714 -0.0021284559
1.550714 -0.0019009105000000002
1.551714 -0.0016738693
1.552714 -0.0014473331000000001
1.553714 -0.0012213025
1.554714 -0.00099577792
1.555714 -0.00077075983
1.556714 -0.00054624861
1.557714 -0.00032224448
1.558714 -9.8747739e-05
1.559714 0.00012424139
1.560714 0.00034672273
1.561714 0.00056869603
1.562714 0.00079016108
1.563714 0.0010111178
1.564714 0.0012315661
1.565714 0.0014515055
1.566714 0.001670936
1.567714 0.0018898571999999998
1.568714 0.0021082689000000003
1.569714 0.0023261706
1.570714 0.002543562
1.571714 0.0027604427
1.572714 0.0029768122
1.573714 0.0031926702
1.574714 0.0034080160000000003
1.575714 0.0036228495
1.576714 0.0038371702
1.577714 0.0040509774
1.578714 0.004264271
1.579714 0.0044770506
1.580714 0.0046893161
1.581714 0.0049010671999999995
1.582714 0.0051123043
1.583714 0.0053230269
1.584714 0.005533235500000001
1.585714 0.0057429304
1.586714 0.0059521124
1.587714 0.006160781800000001
1.588714 0.0063689396
1.589714 0.0065765866999999995
1.590714 0.0067837238000000005
1.591714 0.0069903529999999995
1.592714 0.0071964750999999995
1.593714 0.0074020922
1.594714 0.0076072058
1.595714 0.0078118180999999995
1.596714 0.0080159312
1.597714 0.0082195467
1.598714 0.0084226682
1.599714 0.008625297799999999
1.600714 0.0088274377
1.601714 0.0090290916
1.602714 0.0092302624
1.603714 0.0094309522
1.604714 0.0096311647
1.605714 0.0098309036
1.606714 0.010030171
1.607714 0.01022897
1.608714 0.010427306
1.609714 0.01062518
1.610714 0.010822596
1.611714 0.011019556
1.612714 0.011216065
1.613714 0.011412126
1.614714 0.011607741999999999
1.615714 0.011802915
1.616714 0.01199765
1.617714 0.012191948000000001
1.618714 0.012385812999999999
1.619714 0.012579249
1.620714 0.012772258
1.621714 0.012964844000000001
1.622714 0.013157011000000001
1.623714 0.01334876
1.624714 0.013540096
1.625714 0.013731021
1.626714 0.013921541
1.627714 0.014111657
1.628714 0.014301373000000001
1.629714 0.014490694
1.630714 0.014679623000000001
1.631714 0.014868163000000002
1.632714 0.01505632
1.633714 0.015244096
1.634714 0.015431496999999999
1.635714 0.015618526999999998
1.636714 0.015805192
1.637714 0.015991494
1.638714 0.01617744
1.639714 0.016363034
1.640714 0.016548280999999998
1.641714 0.016733186
1.642714 0.016917755
1.643714 0.017101993
1.644714 0.017285904
1.645714 0.017469495999999998
1.646714 0.017652773
1.647714 0.01783574
1.648714 0.018018404000000002
1.649714 0.01820077
1.650714 0.018382844000000002
1.651714 0.018564631
1.652714 0.018746138000000002
1.653714 0.018927371000000002
1.654714 0.019108334
1.655714 0.019289035
1.656714 0.019469478999999998
1.657714 0.019649672
1.658714 0.01982962
1.659714 0.020009329
1.660714 0.020188805
1.661714 0.020368054
1.662714 0.020547082999999997
1.663714 0.020725897
1.664714 0.020904503
1.665714 0.021082906
1.666714 0.021261114
1.667714 0.021439132
1.668714 0.021616965999999998
1.669714 0.021794623
1.670714 0.021972109
1.671714 0.022149429
1.672714 0.022326592
1.673714 0.022503601
1.674714 0.022680464
1.675714 0.022857185
1.676714 0.023033773
1.677714 0.023210230999999998
1.678714 0.023386566
1.679714 0.023562786000000002
1.680714 0.023738894
1.681714 0.0239149
1.682714 0.024090806
1.683714 0.024266621
1.684714 0.024442349000000002
1.685714 0.024617995999999996
1.686714 0.024793571
1.687714 0.024969078
1.688714 0.025144525
1.689714 0.025319916
1.690714 0.025495261
1.691714 0.025670565
1.692714 0.025845833999999998
1.693714 0.026021074
1.694714 0.026196294000000002
1.695714 0.026371499000000003
1.696714 0.026546695000000002
1.697714 0.026721891
1.698714 0.026897097000000002
1.699714 0.027072313000000004
1.700714 0.02724755
1.701714 0.027422816000000003
1.702714 0.027598118
1.703714 0.027773462
1.704714 0.027948857
1.705714 0.028124309
1.706714 0.028299825
1.707714 0.028475415
1.708714 0.028651083
1.709714 0.028826838
1.710714 0.029002686
1.711714 0.029178636
1.712714 0.029354693999999997
1.713714 0.029530868
1.714714 0.029707162000000002
1.715714 0.029883586
1.716714 0.030060143999999997
1.717714 0.030236845000000002
1.718714 0.030413694999999998
1.719714 0.030590699
1.720714 0.030767862
1.721714 0.030945194999999998
1.722714 0.031122702
1.723714 0.031300387
1.724714 0.031478258
1.725714 0.031656321
1.726714 0.031834582
1.727714 0.032013049
1.728714 0.032191726000000004
1.729714 0.032370622
1.730714 0.032549739
1.731714 0.032729085
1.732714 0.032908667
1.733714 0.033088491
1.734714 0.033268565
1.735714 0.033448896
1.736714 0.033629485
1.737714 0.033810345
1.738714 0.033991478
1.739714 0.034172894
1.740714 0.034354598
1.741714 0.034536596
1.742714 0.034718896
1.743714 0.034901506
1.744714 0.035084429
1.745714 0.035267675
1.746714 0.035451250999999996
1.747714 0.035635161
1.748714 0.035819414
1.749714 0.036004017
1.750714 0.036188975
1.751714 0.036374293
1.752714 0.036559982
1.753714 0.036746045
1.754714 0.03693249
1.755714 0.037119325
1.756714 0.037306553
1.757714 0.037494182
1.758714 0.037682219
1.759714 0.03787067
1.760714 0.038059539
1.761714 0.038248836
1.762714 0.038438564
1.763714 0.038628728
1.764714 0.038819338
1.765714 0.039010396
1.766714 0.039201911
1.767714 0.039393888
1.768714 0.039586332
1.769714 0.039779249
1.770714 0.039972644
1.771714 0.040166524999999995
1.772714 0.040360895
1.773714 0.04055576
1.774714 0.040751125
1.775714 0.040946997
1.776714 0.041143381
1.777714 0.041340283
1.778714 0.041537706
1.779714 0.041735654999999997
1.780714 0.041934138
1.781714 0.042133156
1.782714 0.042332715
1.783714 0.042532821
1.784714 0.042733477
1.785714 0.042934687
1.786714 0.043136458
1.787714 0.04333879
1.788714 0.043541691
1.789714 0.043745161
1.790714 0.043949208
1.791714 0.044153834
1.792714 0.044359043
1.793714 0.044564839
1.794714 0.044771223
1.795714 0.0449782
1.796714 0.045185775
1.797714 0.045393948999999996
1.798714 0.045602725
1.799714 0.045812107000000005
1.800714 0.0460221
1.801714 0.046232704
1.802714 0.046443922
1.803714 0.046655757
1.804714 0.046868212
1.805714 0.04708129
1.806714 0.047294993
1.807714 0.047509326
1.808714 0.047724287
1.809714 0.047939879
1.810714 0.048156106000000004
1.811714 0.04837297
1.812714 0.048590472
1.813714 0.048808614
1.814714 0.049027393
1.815714 0.049246819000000004
1.816714 0.04946688999999999
1.817714 0.04968760800000001
1.818714 0.049908970999999996
1.819714 0.050130981000000005
1.820714 0.050353637
1.821714 0.050576945000000005
1.822714 0.05080090500000001
1.823714 0.051025511
1.824714 0.051250769
1.825714 0.051476678
1.826714 0.051703245999999994
1.827714 0.051930464999999995
1.828714 0.052158337
1.829714 0.052386866
1.830714 0.052616047
1.831714 0.052845886
1.832714 0.053076375999999995
1.833714 0.053307525
1.834714 0.053539330999999996
1.835714 0.053771795
1.836714 0.054004916
1.837714 0.054238696
1.838714 0.054473139
1.839714 0.05470824
1.840714 0.054944004
1.841714 0.055180426
1.842714 0.055417512
1.843714 0.055655261000000004
1.844714 0.055893674
1.845714 0.056132749999999995
1.846714 0.056372490000000004
1.847714 0.05661288700000001
1.848714 0.056853948999999994
1.849714 0.057095673
1.850714 0.057338056
1.851714 0.057581096
1.852714 0.057824794
1.853714 0.058069144
1.854714 0.058314152
1.855714 0.058559806
1.856714 0.058806110999999994
1.857714 0.059053057000000006
1.858714 0.05930064399999999
1.859714 0.059548870000000004
1.860714 0.05979773100000001
1.861714 0.060047221000000005
1.862714 0.060297333
1.863714 0.060548068999999996
1.864714 0.060799421
1.865714 0.061051385
1.866714 0.061303952999999994
1.867714 0.061557122
1.868714 0.061810884
1.869714 0.062065234000000004
1.870714 0.062320165999999996
1.871714 0.062575674
1.872714 0.062831753
1.873714 0.06308839699999999
1.874714 0.06334559899999999
1.875714 0.063603354
1.876714 0.063861662
1.877714 0.064120512
1.878714 0.064379897
1.879714 0.06463981099999999
1.880714 0.06490025
1.881714 0.06516121200000001
1.882714 0.06542268700000001
1.883714 0.065684674
1.884714 0.06594716099999999
1.885714 0.066210149
1.886714 0.066473632
1.887714 0.06673760399999999
1.888714 0.067002058
1.889714 0.067266991
1.890714 0.0675324
1.891714 0.06779827499999999
1.892714 0.06806461600000001
1.893714 0.068331417
1.894714 0.068598666
1.895714 0.068866363
1.896714 0.069134502
1.897714 0.069403078
1.898714 0.06967208500000001
1.899714 0.06994152199999999
1.900714 0.070211373
1.901714 0.070481637
1.902714 0.070752308
1.903714 0.071023375
1.904714 0.071294839
1.905714 0.071566686
1.906714 0.07183890600000001
1.907714 0.072111498
1.908714 0.072384445
1.909714 0.072657748
1.910714 0.072931388
1.911714 0.073205365
1.912714 0.073479663
1.913714 0.07375427500000001
1.914714 0.07402919
1.915714 0.07430439600000001
1.916714 0.074579881
1.917714 0.07485564
1.918714 0.075131655
1.919714 0.07540792
1.920714 0.075684418
1.921714 0.075961143
1.922714 0.076238078
1.923714 0.07651521
1.924714 0.076792523
1.925714 0.07707001100000001
1.926714 0.077347655
1.927714 0.077625451
1.928714 0.077903375
1.929714 0.078181422
1.930714 0.078459573
1.931714 0.078737817
1.932714 0.079016143
1.933714 0.079294533
1.934714 0.079572975
1.935714 0.079851452
1.936714 0.080129958
1.937714 0.080408476
1.938714 0.080686994
1.939714 0.080965494
1.940714 0.081243971
1.941714 0.081522408
1.942714 0.081800786
1.943714 0.0820791
1.944714 0.08235733299999999
1.945714 0.082635478
1.946714 0.08291351799999999
1.947714 0.08319143700000001
1.948714 0.083469227
1.949714 0.083746872
1.950714 0.08402435899999999
1.951714 0.084301672
1.952714 0.084578805
1.953714 0.084855739
1.954714 0.08513245800000001
1.955714 0.085408951
1.956714 0.085685204
1.957714 0.085961202
1.958714 0.086236931
1.959714 0.086512376
1.960714 0.086787518
1.961714 0.087062345
1.962714 0.087336841
1.963714 0.087610993
1.964714 0.087884784
1.965714 0.088158192
1.966714 0.088431203
1.967714 0.088703807
1.968714 0.08897598
1.969714 0.08924770500000001
1.970714 0.089518965
1.971714 0.089789741
1.972714 0.090060016
1.973714 0.090329774
1.974714 0.090598996
1.975714 0.090867659
1.976714 0.091135746
1.977714 0.09140324
1.978714 0.091670122
1.979714 0.091936369
1.980714 0.092201959
1.981714 0.09246688
1.982714 0.09273110200000001
1.983714 0.092994614
1.984714 0.09325739200000001
1.985714 0.093519414
1.986714 0.093780662
1.987714 0.094041112
1.988714 0.09430074100000001
1.989714 0.094559533
1.990714 0.094817468
1.991714 0.095074525
1.992714 0.095330679
1.993714 0.095585914
1.994714 0.095840206
1.995714 0.096093531
1.996714 0.096345873
1.997714 0.09659720799999999
1.998714 0.096847513
1.999714 0.09709677
2.000714 0.097344961
2.001714 0.09759206399999999
2.002714 0.09783805599999999
2.003714 0.09808291200000001
2.004714 0.098326616
2.005714 0.098569156
2.006714 0.098810496
2.007714 0.099050626
2.008714 0.09928952199999999
2.009714 0.099527172
2.010714 0.099763542
2.011714 0.099998619
2.012714 0.10023238
2.013714 0.10046482
2.014714 0.10069589
2.015714 0.10092559
2.016714 0.10115389000000001
2.017714 0.10138077000000001
2.018714 0.10160622
2.019714 0.1018302
2.020714 0.10205271
2.021714 0.10227370999999999
2.022714 0.10249319000000001
2.023714 0.10271112000000002
2.024714 0.10292748
2.025714 0.10314224000000001
2.026714 0.10335539
2.027714 0.10356689999999999
2.028714 0.10377675
2.029714 0.10398491
2.030714 0.10419138
2.031714 0.10439609999999999
2.032714 0.10459906999999999
2.033714 0.10480025999999999
2.034714 0.10499965
2.035714 0.10519719999999999
2.036714 0.10539290999999999
2.037714 0.10558674
2.038714 0.10577866
2.039714 0.10596865
2.040714 0.1061567
2.041714 0.10634277
2.042714 0.10652682
2.043714 0.10670885000000001
2.044714 0.10688881
2.045714 0.10706671
2.046714 0.10724249000000001
2.047714 0.10741614000000001
2.048714 0.10758763
2.049714 0.10775692999999999
2.050714 0.10792403
2.051714 0.1080889
2.052714 0.1082515
2.053714 0.10841182
2.054714 0.10856981
2.055714 0.10872546999999999
2.056714 0.10887877
2.057714 0.10902968
2.058714 0.10917817
2.059714 0.10932420999999999
2.060714 0.1094678
2.061714 0.10960887999999999
2.062714 0.10974745
2.063714 0.10988347999999999
2.064714 0.11001694
2.065714 0.11014779999999999
2.066714 0.11027604
2.067714 0.11040164
2.068714 0.11052458
2.069714 0.11064481
2.070714 0.11076232999999999
2.071714 0.11087711
2.072714 0.11098911
2.073714 0.11109833
2.074714 0.11120474000000001
2.075714 0.1113083
2.076714 0.11140900000000001
2.077714 0.11150680999999998
2.078714 0.11160170999999999
2.079714 0.11169368
2.080714 0.11178268
2.081714 0.11186869999999999
2.082714 0.11195171000000001
2.083714 0.1120317
2.084714 0.11210863
2.085714 0.11218248
2.086714 0.11225324
2.087714 0.11232086999999999
2.088714 0.11238535
2.089714 0.11244667
2.090714 0.11250478
2.091714 0.11255968000000001
2.092714 0.11261133000000001
2.093714 0.11265972999999999
2.094714 0.11270482999999999
2.095714 0.11274661
2.096714 0.11278505000000001
2.097714 0.11282013
2.098714 0.11285181000000001
2.099714 0.11288009
2.100714 0.11290492999999999
2.101714 0.11292632
2.102714 0.11294421
2.103714 0.11295859000000001
2.104714 0.11296943
2.105714 0.11297671999999999
2.106714 0.11298040999999999
2.107714 0.11298049
2.108714 0.11297694
2.109714 0.11296972000000001
2.110714 0.11295880999999999
2.111714 0.11294419
2.112714 0.11292583
2.113714 0.11290371
2.114714 0.11287781
2.115714 0.11284809999999999
2.116714 0.11281455
2.117714 0.11277712999999999
2.118714 0.11273584
2.119714 0.11269064
2.120714 0.11264149999999999
2.121714 0.11258839999999999
2.122714 0.11253132
2.123714 0.11247023999999999
2.124714 0.11240512999999999
2.125714 0.11233597000000001
2.126714 0.11226273
2.127714 0.11218539
2.128714 0.11210394
2.129714 0.11201835
2.130714 0.11192859
2.131714 0.11183466
2.132714 0.11173651
2.133714 0.11163413
2.134714 0.11152751
2.135714 0.11141661
2.136714 0.11130142999999999
2.137714 0.11118193999999999
2.138714 0.11105812000000001
2.139714 0.11092995
2.140714 0.11079741000000001
2.141714 0.11066048
2.142714 0.11051914
2.143714 0.11037338000000001
2.144714 0.11022317
2.145714 0.11006849
2.146714 0.10990932
2.147714 0.10974566
2.148714 0.10957747
2.149714 0.10940474
2.150714 0.10922747000000001
2.151714 0.10904561000000002
2.152714 0.10885916000000001
2.153714 0.10866809999999999
2.154714 0.10847241
2.155714 0.10827207
2.156714 0.10806705999999999
2.157714 0.10785738
2.158714 0.10764297999999999
2.159714 0.10742388
2.160714 0.10720002000000001
2.161714 0.10697142000000001
2.162714 0.10673804
2.163714 0.10649987
2.164714 0.10625688999999999
2.165714 0.10600907000000001
2.166714 0.1057564
2.167714 0.10549887
2.168714 0.10523645000000001
2.169714 0.10496912
2.170714 0.10469689
2.171714 0.10441971
2.172714 0.10413758000000001
2.173714 0.10385048000000001
2.174714 0.10355837999999999
2.175714 0.10326128999999999
2.176714 0.10295917
2.177714 0.10265202
2.178714 0.10233981
2.179714 0.10202252999999999
2.180714 0.10170018
2.181714 0.10137273
2.182714 0.10104015999999999
2.183714 0.10070248000000001
2.184714 0.10035966
2.185714 0.10001167999999999
2.186714 0.099658547
2.187714 0.099300232
2.188714 0.098936737
2.189714 0.09856805
2.190714 0.098194159
2.191714 0.09781504
2.192714 0.097430701
2.193714 0.097041129
2.194714 0.096646312
2.195714 0.09624623900000001
2.196714 0.09584091
2.197714 0.095430308
2.198714 0.09501443100000001
2.199714 0.09459327000000001
2.200714 0.094166817
2.201714 0.093735062
2.202714 0.093298004
2.203714 0.09285563100000001
2.204714 0.09240793900000001
2.205714 0.091954926
2.206714 0.09149658100000001
2.207714 0.091032899
2.208714 0.090563874
2.209714 0.090089499
2.210714 0.089609774
2.211714 0.08912468899999999
2.212714 0.088634243
2.213714 0.08813843
2.214714 0.087637245
2.215714 0.087130681
2.216714 0.086618739
2.217714 0.086101412
2.218714 0.085578702
2.219714 0.08505059499999999
2.220714 0.084517099
2.221714 0.083978206
2.222714 0.083433912
2.223714 0.082884217
2.224714 0.08232911899999999
2.225714 0.08176861399999999
2.226714 0.081202702
2.227714 0.080631382
2.228714 0.080054655
2.229714 0.07947251400000001
2.230714 0.078884966
2.231714 0.078292011
2.232714 0.07769364200000001
2.233714 0.07708986500000001
2.234714 0.076480687
2.235714 0.075866102
2.236714 0.075246114
2.237714 0.074620725
2.238714 0.073989941
2.239714 0.073353766
2.240714 0.072712201
2.241714 0.072065252
2.242714 0.071412924
2.243714 0.07075522399999999
2.244714 0.07009215199999999
2.245714 0.06942371800000001
2.246714 0.06874993
2.247714 0.068070798
2.248714 0.067386328
2.249714 0.06669652599999999
2.250714 0.066001405
2.251714 0.065300969
2.252714 0.064595236
2.253714 0.063884212
2.254714 0.063167902
2.255714 0.062446325
2.256714 0.061719491999999994
2.257714 0.060987414000000004
2.258714 0.060250098
2.259714 0.05950756
2.260714 0.058759819000000005
2.261714 0.058006879
2.262714 0.057248759999999996
2.263714 0.056485477
2.264714 0.055717037
2.265714 0.054943463
2.266714 0.054164761
2.267714 0.053380954
2.268714 0.052592054000000006
2.269714 0.051798078000000004
2.270714 0.050999038
2.271714 0.050194951
2.272714 0.049385835999999995
2.273714 0.048571711999999996
2.274714 0.047752592999999996
2.275714 0.046928495
2.276714 0.046099437
2.277714 0.045265438
2.278714 0.044426511
2.279714 0.043582681
2.280714 0.042733963
2.281714 0.041880376999999996
2.282714 0.041021942000000006
2.283714 0.040158678999999996
2.284714 0.039290605
2.285714 0.038417743
2.286714 0.037540117
2.287714 0.036657744
2.288714 0.035770648
2.289714 0.034878851
2.290714 0.033982377
2.291714 0.03308125
2.292714 0.032175489
2.293714 0.031265125
2.294714 0.030350176000000003
2.295714 0.029430671999999998
2.296714 0.028506636999999998
2.297714 0.027578097000000003
2.298714 0.026645078000000003
2.299714 0.025707608000000003
2.300714 0.024765714999999997
2.301714 0.023819429
2.302714 0.022868777
2.303714 0.021913789
2.304714 0.020954493
2.305714 0.019990921
2.306714 0.019023102
2.307714 0.018051069
2.308714 0.017074852
2.309714 0.016094485
2.310714 0.015109999999999998
2.311714 0.014121429
2.312714 0.013128806
2.313714 0.012132167000000001
2.314714 0.011131544
2.315714 0.010126974
2.316714 0.0091184913
2.317714 0.0081061313
2.318714 0.007089931
2.319714 0.0060699265
2.320714 0.005046155300000001
2.321714 0.0040186544
2.322714 0.0029874613
2.323714 0.0019526144
2.324714 0.00091415204
2.325714 -0.00012788705000000002
2.326714 -0.0011734638
2.327714 -0.0022225388
2.328714 -0.0032750721999999996
2.329714 -0.0043310243
2.330714 -0.005390355
2.331714 -0.0064530235
2.332714 -0.007518988400000001
2.333714 -0.0085882093
2.334714 -0.009660644000000001
2.335714 -0.010736251
2.336714 -0.011814988
2.337714 -0.012896812
2.338714 -0.013981681000000001
2.339714 -0.015069551999999998
2.340714 -0.016160381
2.341714 -0.017254124
2.342714 -0.018350738
2.343714 -0.019450177000000003
2.344714 -0.020552397
2.345714 -0.021657353
2.346714 -0.022765
2.347714 -0.023875291
2.348714 -0.024988179000000003
2.349714 -0.026103618000000002
2.350714 -0.027221564
2.351714 -0.028341964999999997
2.352714 -0.029464775999999998
2.353714 -0.030589948000000002
2.354714 -0.03171743
2.355714 -0.032847174
2.356714 -0.033979129999999996
2.357714 -0.035113248
2.358714 -0.036249479
2.359714 -0.03738777
2.360714 -0.038528073
2.361714 -0.039670330999999996
2.362714 -0.040814496
2.363714 -0.041960512
2.364714 -0.043108329
2.365714 -0.044257889
2.366714 -0.045409144
2.367714 -0.046562033999999995
2.368714 -0.047716507
2.369714 -0.048872507999999995
2.370714 -0.050029979
2.371714 -0.05118886499999999
2.372714 -0.052349106000000006
2.373714 -0.053510652
2.374714 -0.054673443
2.375714 -0.055837422000000005
2.376714 -0.05700253
2.377714 -0.058168708
2.378714 -0.059335900000000004
2.379714 -0.060504046000000006
2.380714 -0.061673089
2.381714 -0.06284297
2.382714 -0.064013625
2.383714 -0.06518500199999999
2.384714 -0.06635703600000001
2.385714 -0.067529664
2.386714 -0.06870283399999999
2.387714 -0.069876475
2.388714 -0.071050535
2.389714 -0.072224945
2.390714 -0.073399645
2.391714 -0.074574578
2.392714 -0.07574968
2.393714 -0.076924887
2.394714 -0.078100135
2.395714 -0.079275365
2.396714 -0.080450514
2.397714 -0.081625517
2.398714 -0.08280031
2.399714 -0.08397483
2.400714 -0.08514901899999999
2.401714 -0.086322805
2.402714 -0.087496126
2.403714 -0.088668923
2.404714 -0.08984112600000001
2.405714 -0.091012672
2.406714 -0.092183496
2.407714 -0.093353534
2.408714 -0.09452271599999999
2.409714 -0.095690985
2.410714 -0.09685827
2.411714 -0.098024507
2.412714 -0.099189626
2.413714 -0.10035357
2.414714 -0.10151627
2.415714 -0.10267766
2.416714 -0.10383766999999999
2.417714 -0.10499623999999999
2.418714 -0.10615329000000001
2.419714 -0.10730877
2.420714 -0.10846259999999999
2.421714 -0.10961471
2.422714 -0.11076504999999999
2.423714 -0.11191353
2.424714 -0.11306008999999999
2.425714 -0.11420466000000001
2.426714 -0.11534719
2.427714 -0.11648758
2.428714 -0.11762579000000001
2.429714 -0.11876172
2.430714 -0.11989531
2.431714 -0.12102650999999999
2.432714 -0.12215523
2.433714 -0.12328139
2.434714 -0.12440495
2.435714 -0.12552582
2.436714 -0.12664393
2.437714 -0.1277592
2.438714 -0.12887157
2.439714 -0.12998097
2.440714 -0.13108732
2.441714 -0.13219055
2.442714 -0.1332906
2.443714 -0.13438737
2.444714 -0.13548080999999998
2.445714 -0.13657084
2.446714 -0.13765739999999999
2.447714 -0.13874042
2.448714 -0.13981981000000002
2.449714 -0.1408955
2.450714 -0.14196743
2.451714 -0.14303552
2.452714 -0.14409971000000002
2.453714 -0.14515992
2.454714 -0.14621607
2.455714 -0.14726811
2.456714 -0.14831595
2.457714 -0.14935953
2.458714 -0.15039878
2.459714 -0.15143362999999999
2.460714 -0.15246401
2.461714 -0.15348985
2.462714 -0.15451107
2.463714 -0.15552761
2.464714 -0.1565394
2.465714 -0.15754636
2.466714 -0.15854842
2.467714 -0.15954552
2.468714 -0.16053758999999998
2.469714 -0.16152455
2.470714 -0.16250634
2.471714 -0.16348287
2.472714 -0.16445409
2.473714 -0.16541992
2.474714 -0.16638029
2.475714 -0.16733513
2.476714 -0.16828437000000002
2.477714 -0.16922794
2.478714 -0.17016577000000002
2.479714 -0.17109779
2.480714 -0.17202393
2.481714 -0.17294412
2.482714 -0.17385829
2.483714 -0.17476636
2.484714 -0.17566826000000002
2.485714 -0.17656394
2.486714 -0.17745331
2.487714 -0.17833631
2.488714 -0.17921285
2.489714 -0.18008290000000002
2.490714 -0.18094635
2.491714 -0.18180315
2.492714 -0.18265323
2.493714 -0.18349652
2.494714 -0.18433294
2.495714 -0.18516243
2.496714 -0.18598493
2.497714 -0.18680036
2.498714 -0.18760866
2.499714 -0.18840975
2.500714 -0.18920356
2.501714 -0.18999004
2.502714 -0.1907691
2.503714 -0.19154069
2.504714 -0.19230474
2.505714 -0.19306118
2.506714 -0.19380993999999999
2.507714 -0.19455097
2.508714 -0.19528419
2.509714 -0.19600953
2.510714 -0.19672694999999998
2.511714 -0.19743636
2.512714 -0.19813771
2.513714 -0.19883093999999998
2.514714 -0.19951598
2.515714 -0.20019277
2.516714 -0.20086125000000002
2.517714 -0.20152135
2.518714 -0.20217301999999998
2.519714 -0.20281619
2.520714 -0.20345082
2.521714 -0.20407683000000001
2.522714 -0.20469415000000002
2.523714 -0.20530277
2.524714 -0.20590258999999997
2.525714 -0.20649356000000002
2.526714 -0.20707564
2.527714 -0.20764875
2.528714 -0.20821285
2.529714 -0.20876788000000002
2.530714 -0.20931376999999998
2.531714 -0.20985049
2.532714 -0.21037797
2.533714 -0.21089613000000001
2.534714 -0.21140496
2.535714 -0.21190438
2.536714 -0.21239433000000002
2.537714 -0.21287478
2.538714 -0.21334565
2.539714 -0.21380691
2.540714 -0.21425849000000002
2.541714 -0.21470033
2.542714 -0.21513239
2.543714 -0.21555461
2.544714 -0.21596695000000002
2.545714 -0.21636935000000002
2.546714 -0.21676177
2.547714 -0.21714412000000002
2.548714 -0.21751638999999998
2.549714 -0.21787852
2.550714 -0.21823046000000001
2.551714 -0.21857216000000002
2.552714 -0.21890358000000001
2.553714 -0.21922465
2.554714 -0.21953534
2.555714 -0.2198356
2.556714 -0.22012538
2.557714 -0.22040466
2.558714 -0.22067337
2.559714 -0.22093146000000002
2.560714 -0.22117891
2.561714 -0.22141568
2.562714 -0.22164171000000002
2.563714 -0.22185696
2.564714 -0.22206139
2.565714 -0.22225496
2.566714 -0.22243764
2.567714 -0.2226094
2.568714 -0.22277019000000003
2.569714 -0.22291997000000002
2.570714 -0.22305869
2.571714 -0.22318636
2.572714 -0.22330289
2.573714 -0.22340829
2.574714 -0.22350248999999997
2.575714 -0.22358547
2.576714 -0.22365721
2.577714 -0.22371767999999997
2.578714 -0.22376683
2.579714 -0.22380464000000003
2.580714 -0.22383106
2.581714 -0.22384610000000002
2.582714 -0.22384970999999998
2.583714 -0.22384184
2.584714 -0.22382249999999998
2.585714 -0.22379162
2.586714 -0.22374921999999997
2.587714 -0.22369525
2.588714 -0.22362969
2.589714 -0.22355250999999998
2.590714 -0.22346368000000003
2.591714 -0.22336319000000002
2.592714 -0.22325101
2.593714 -0.22312712
2.594714 -0.22299149999999998
2.595714 -0.22284411999999998
2.596714 -0.22268496000000002
2.597714 -0.22251401
2.598714 -0.22233126
2.599714 -0.22213669
2.600714 -0.22193026
2.601714 -0.22171195999999999
2.602714 -0.22148178
2.603714 -0.22123971
2.604714 -0.22098573000000002
2.605714 -0.22071984000000003
2.606714 -0.220442
2.607714 -0.22015222
2.608714 -0.21985047
2.609714 -0.21953676
2.610714 -0.21921105
2.611714 -0.21887335000000002
2.612714 -0.21852364
2.613714 -0.21816192
2.614714 -0.21778818
2.615714 -0.21740242
2.616714 -0.21700462999999998
2.617714 -0.2165948
2.618714 -0.21617294
2.619714 -0.21573904
2.620714 -0.21529309
2.621714 -0.21483509
2.622714 -0.21436505
2.623714 -0.21388298
2.624714 -0.21338886999999998
2.625714 -0.21288272
2.626714 -0.21236453
2.627714 -0.2118343
2.628714 -0.21129206
2.629714 -0.21073781
2.630714 -0.21017154
2.631714 -0.20959326000000003
2.632714 -0.20900299
2.633714 -0.20840072999999998
2.634714 -0.20778649
2.635714 -0.2071603
2.636714 -0.20652213
2.637714 -0.20587204
2.638714 -0.20521001
2.639714 -0.20453608999999998
2.640714 -0.20385024
2.641714 -0.20315251
2.642714 -0.20244292
2.643714 -0.20172147
2.644714 -0.20098819
2.645714 -0.20024308000000002
2.646714 -0.19948617999999999
2.647714 -0.19871749
2.648714 -0.19793704
2.649714 -0.19714484999999998
2.650714 -0.19634095999999998
2.651714 -0.19552535
2.652714 -0.19469807
2.653714 -0.19385914
2.654714 -0.19300857
2.655714 -0.19214641
2.656714 -0.19127267
2.657714 -0.19038738
2.658714 -0.18949056
2.659714 -0.18858224
2.660714 -0.18766247
2.661714 -0.18673125000000002
2.662714 -0.18578863
2.663714 -0.18483464
2.664714 -0.18386932
2.665714 -0.18289267
2.666714 -0.18190476
2.667714 -0.18090561
2.668714 -0.17989527
2.669714 -0.17887376000000002
2.670714 -0.17784113000000001
2.671714 -0.17679741999999998
2.672714 -0.17574267999999998
2.673714 -0.17467692999999998
2.674714 -0.17360022
2.675714 -0.17251258
2.676714 -0.17141408
2.677714 -0.17030474
2.678714 -0.16918463
2.679714 -0.16805378
2.680714 -0.16691225
2.681714 -0.16576007
2.682714 -0.16459731
2.683714 -0.16342399000000002
2.684714 -0.16224019
2.685714 -0.16104594
2.686714 -0.15984131
2.687714 -0.15862634
2.688714 -0.15740109
2.689714 -0.15616562
2.690714 -0.15491998
2.691714 -0.15366422
2.692714 -0.15239840999999998
2.693714 -0.15112261000000002
2.694714 -0.14983686
2.695714 -0.14854122
2.696714 -0.14723577999999998
2.697714 -0.14592058
2.698714 -0.14459568
2.699714 -0.14326114
2.700714 -0.14191703
2.701714 -0.14056342
2.702714 -0.13920037
2.703714 -0.13782795
2.704714 -0.13644622
2.705714 -0.13505524
2.706714 -0.13365509
2.707714 -0.13224584
2.708714 -0.13082754
2.709714 -0.12940028
2.710714 -0.12796412000000001
2.711714 -0.12651912
2.712714 -0.12506538
2.713714 -0.12360294
2.714714 -0.1221319
2.715714 -0.12065232
2.716714 -0.11916426999999999
2.717714 -0.11766782999999999
2.718714 -0.11616307999999999
2.719714 -0.1146501
2.720714 -0.11312896
2.721714 -0.11159973
2.722714 -0.11006250000000001
2.723714 -0.10851735
2.724714 -0.10696434
2.725714 -0.10540357
2.726714 -0.10383511999999999
2.727714 -0.10225907
2.728714 -0.10067548999999999
2.729714 -0.09908449100000001
2.730714 -0.097486144
2.731714 -0.095880532
2.732714 -0.094267743
2.733714 -0.092647865
2.734714 -0.09102099
2.735714 -0.0893872
2.736714 -0.087746588
2.737714 -0.08609924699999999
2.738714 -0.084445265
2.739714 -0.082784734
2.740714 -0.081117742
2.741714 -0.079444388
2.742714 -0.07776476
2.743714 -0.076078955
2.744714 -0.074387068
2.745714 -0.072689191
2.746714 -0.070985424
2.747714 -0.06927585900000001
2.748714 -0.067560596
2.749714 -0.065839727
2.750714 -0.064113352
2.751714 -0.062381575
2.752714 -0.06064449
2.753714 -0.058902195000000004
2.754714 -0.057154789
2.755714 -0.055402377999999995
2.756714 -0.053645058999999995
2.757714 -0.051882933000000006
2.758714 -0.050116102999999995
2.759714 -0.04834467
2.760714 -0.046568736
2.761714 -0.044788405999999996
2.762714 -0.043003782
2.763714 -0.041214970000000004
2.764714 -0.039422075
2.765714 -0.037625205
2.766714 -0.035824461
2.767714 -0.034019951
2.768714 -0.032211782
2.769714 -0.03040006
2.770714 -0.028584892
2.771714 -0.026766384999999997
2.772714 -0.024944649
2.773714 -0.023119792
2.774714 -0.021291923
2.775714 -0.019461151
2.776714 -0.017627585
2.777714 -0.015791335
2.778714 -0.013952513000000001
2.779714 -0.012111226999999999
2.780714 -0.01026759
2.781714 -0.0084217114
2.782714 -0.006573704
2.783714 -0.0047236794
2.784714 -0.0028717503
2.785714 -0.0010180292
2.786714 0.0008373705900000001
2.787714 0.0026943355
2.788714 0.0045527519
2.789714 0.0064125052
2.790714 0.008273480500000001
2.791714 0.010135563
2.792714 0.011998638
2.793714 0.013862586999999999
2.794714 0.015727295
2.795714 0.017592646
2.796714 0.01945852
2.797714 0.021324800999999997
2.798714 0.023191371
2.799714 0.025058113
2.800714 0.026924905000000002
2.801714 0.028791630999999998
2.802714 0.030658170000000002
2.803714 0.032524401
2.804714 0.034390207
2.805714 0.036255465
2.806714 0.038120057
2.807714 0.039983864
2.808714 0.041846762
2.809714 0.04370863
2.810714 0.045569349
2.811714 0.047428798
2.812714 0.04928686
2.813714 0.051143404999999996
2.814714 0.05299832
2.815714 0.054851483
2.816714 0.05670277199999999
2.817714 0.05855207
2.818714 0.060399255
2.819714 0.062244205
2.820714 0.064086803
2.821714 0.06592692800000001
2.822714 0.06776446200000001
2.823714 0.069599284
2.824714 0.071431271
2.825714 0.073260308
2.826714 0.07508627600000001
2.827714 0.076909055
2.828714 0.07872852699999999
2.829714 0.080544571
2.830714 0.082357071
2.831714 0.084165909
2.832714 0.085970963
2.833714 0.087772118
2.834714 0.08956925
2.835714 0.09136224999999999
2.836714 0.093150995
2.837714 0.094935362
2.838714 0.096715242
2.839714 0.09849050499999999
2.840714 0.10026104000000001
2.841714 0.10202673999999999
2.842714 0.10378747
2.843714 0.10554313
2.844714 0.10729359
2.845714 0.10903873
2.846714 0.11077846000000001
2.847714 0.11251263
2.848714 0.11424113
2.849714 0.11596385
2.850714 0.11768067000000001
2.851714 0.11939148
2.852714 0.12109615
2.853714 0.12279458000000001
2.854714 0.12448664
2.855714 0.12617222
2.856714 0.12785119
2.857714 0.12952347
2.858714 0.1311889
2.859714 0.13284739
2.860714 0.13449881
2.861714 0.13614306
2.862714 0.13778001
2.863714 0.13940956
2.864714 0.14103157
2.865714 0.14264595000000002
2.866714 0.14425258
2.867714 0.14585133
2.868714 0.14744210000000002
2.869714 0.14902478
2.870714 0.15059925
2.871714 0.1521654
2.872714 0.1537231
2.873714 0.15527226
2.874714 0.15681277
2.875714 0.1583445
2.876714 0.15986736000000001
2.877714 0.16138124
2.878714 0.16288601
2.879714 0.16438159
2.880714 0.16586784999999998
2.881714 0.1673447
2.882714 0.16881202
2.883714 0.17026971
2.884714 0.17171768
2.885714 0.1731558
2.886714 0.17458398
2.887714 0.17600213
2.888714 0.17741014
2.889714 0.1788079
2.890714 0.18019533
2.891714 0.18157233
2.892714 0.18293879
2.893714 0.1842946
2.894714 0.18563969
2.895714 0.18697395
2.896714 0.18829729
2.897714 0.18960962
2.898714 0.19091083
2.899714 0.19220083
2.900714 0.19347954
2.901714 0.19474686
2.902714 0.1960027
2.903714 0.19724697
2.904714 0.19847958
2.905714 0.19970042999999998
2.906714 0.20090942
2.907714 0.20210647
2.908714 0.20329149000000002
2.909714 0.2044644
2.910714 0.20562509999999998
2.911714 0.20677352
2.912714 0.20790955000000003
2.913714 0.20903309
2.914714 0.21014408999999998
2.915714 0.21124245
2.916714 0.21232808999999997
2.917714 0.2134009
2.918714 0.21446083999999999
2.919714 0.21550778999999998
2.920714 0.21654167000000002
2.921714 0.21756242000000003
2.922714 0.21856994999999999
2.923714 0.21956419
2.924714 0.22054503
2.925714 0.22151242
2.926714 0.22246628
2.927714 0.22340652
2.928714 0.22433307000000002
2.929714 0.22524586
2.930714 0.22614482000000002
2.931714 0.22702988
2.932714 0.22790094
2.933714 0.22875796999999998
2.934714 0.22960086000000002
2.935714 0.23042958
2.936714 0.23124403999999998
2.937714 0.23204417000000002
2.938714 0.23282989999999998
2.939714 0.2336012
2.940714 0.23435797
2.941714 0.23510016
2.942714 0.23582770999999997
2.943714 0.23654057
2.944714 0.23723866
2.945714 0.23792192999999998
2.946714 0.23859034
2.947714 0.2392438
2.948714 0.23988229
2.949714 0.24050574
2.950714 0.24111411
2.951714 0.24170734000000002
2.952714 0.24228536
2.953714 0.24284815999999998
2.954714 0.24339565999999999
2.955714 0.24392784
2.956714 0.24444466
2.957714 0.24494603
2.958714 0.24543195
2.959714 0.24590236000000001
2.960714 0.24635724
2.961714 0.24679652
2.962714 0.24722018
2.963714 0.24762817
2.964714 0.24802047
2.965714 0.24839703
2.966714 0.24875782
2.967714 0.2491028
2.968714 0.24943195999999998
2.969714 0.24974522999999998
2.970714 0.2500426
2.971714 0.25032405
2.972714 0.25058951999999995
2.973714 0.25083900000000003
2.974714 0.25107246
2.975714 0.25128985000000004
2.976714 0.25149118000000004
2.977714 0.25167639999999997
2.978714 0.2518455
2.979714 0.25199845
2.980714 0.25213524
2.981714 0.25225581999999996
2.982714 0.2523602
2.983714 0.25244833
2.984714 0.2525202
2.985714 0.25257582
2.986714 0.25261515
2.987714 0.25263818
2.988714 0.2526449
2.989714 0.25263531
2.990714 0.25260937
2.991714 0.25256709
2.992714 0.25250847000000004
2.993714 0.25243347
2.994714 0.25234211
2.995714 0.25223438
2.996714 0.25211028
2.997714 0.25196981
2.998714 0.25181297999999996
2.999714 0.25163977
3.000714 0.2514502
3.001714 0.25124426
3.002714 0.25102196
3.003714 0.25078331000000004
3.004714 0.25052831000000003
3.005714 0.25025699
3.006714 0.24996935
3.007714 0.24966539000000001
3.008714 0.24934513
3.009714 0.2490086
3.010714 0.24865579
3.011714 0.24828672999999998
3.012714 0.24790145
3.013714 0.24749993
3.014714 0.24708222999999999
3.015714 0.24664835
3.016714 0.24619831
3.017714 0.24573214
3.018714 0.24524987999999998
3.019714 0.24475153
3.020714 0.24423713000000002
3.021714 0.24370669999999997
3.022714 0.24316026999999998
3.023714 0.24259788999999998
3.024714 0.24201956000000002
3.025714 0.24142533
3.026714 0.24081522
3.027714 0.24018928
3.028714 0.23954752999999998
3.029714 0.23889000999999999
3.030714 0.23821678
3.031714 0.23752786
3.032714 0.23682326999999997
3.033714 0.23610308
3.034714 0.23536731000000002
3.035714 0.23461600999999999
3.036714 0.23384921000000003
3.037714 0.23306696999999998
3.038714 0.23226934
3.039714 0.23145634
3.040714 0.23062804
3.041714 0.22978447000000002
3.042714 0.22892569999999998
3.043714 0.22805177
3.044714 0.22716273
3.045714 0.22625865
3.046714 0.22533954999999997
3.047714 0.2244055
3.048714 0.22345658
3.049714 0.22249281999999998
3.050714 0.22151428
3.051714 0.22052103
3.052714 0.21951313
3.053714 0.21849063
3.054714 0.21745362
3.055714 0.21640214
3.056714 0.21533626
3.057714 0.21425607000000002
3.058714 0.21316159999999998
3.059714 0.21205295000000002
3.060714 0.21093016999999997
3.061714 0.20979335999999998
3.062714 0.20864257
3.063714 0.20747788
3.064714 0.20629937999999998
3.065714 0.20510715
3.066714 0.20390125
3.067714 0.20268178
3.068714 0.2014488
3.069714 0.20020238999999998
3.070714 0.19894266
3.071714 0.19766968
3.072714 0.19638352000000003
3.073714 0.19508429
3.074714 0.19377207
3.075714 0.19244695
3.076714 0.19110902
3.077714 0.18975838
3.078714 0.18839511
3.079714 0.18701932000000002
3.080714 0.18563108
3.081714 0.18423049
3.082714 0.18281767
3.083714 0.1813927
3.084714 0.17995566999999998
3.085714 0.17850668
3.086714 0.17704584
3.087714 0.17557325000000001
3.088714 0.174089
3.089714 0.1725932
3.090714 0.17108595000000001
3.091714 0.16956734
3.092714 0.16803751
3.093714 0.16649653
3.094714 0.16494452
3.095714 0.16338157
3.096714 0.1618078
3.097714 0.16022332
3.098714 0.15862822999999998
3.099714 0.15702264
3.100714 0.15540667
3.101714 0.15378041
3.102714 0.152144
3.103714 0.15049753000000002
3.104714 0.14884111
3.105714 0.14717486999999999
3.106714 0.14549891
3.107714 0.14381335
3.108714 0.14211831
3.109714 0.1404139
3.110714 0.13870024
3.111714 0.13697745
3.112714 0.13524564
3.113714 0.13350494
3.114714 0.13175546000000002
3.115714 0.12999733
3.116714 0.12823067
3.117714 0.1264556
3.118714 0.12467223999999999
3.119714 0.12288073000000001
3.120714 0.12108117
3.121714 0.1192737
3.122714 0.11745844999999999
3.123714 0.11563554000000001
3.124714 0.11380509999999999
3.125714 0.11196727
3.126714 0.11012215
3.127714 0.10826989999999999
3.128714 0.10641065
3.129714 0.10454451
3.130714 0.10267163000000001
3.131714 0.10079214
3.132714 0.098906166
3.133714 0.097013847
3.134714 0.095115317
3.135714 0.093210716
3.136714 0.09130017700000001
3.137714 0.089383835
3.138714 0.087461824
3.139714 0.085534283
3.140714 0.083601353
3.141714 0.081663165
3.142714 0.079719868
3.143714 0.077771593
3.144714 0.075818476
3.145714 0.073860661
3.146714 0.071898289
3.147714 0.069931493
3.148714 0.067960419
3.149714 0.065985206
3.150714 0.06400599400000001
3.151714 0.062022917
3.152714 0.060036121000000005
3.153714 0.058045744999999996
3.154714 0.056051934000000005
3.155714 0.054054824
3.156714 0.052054558
3.157714 0.050051278
3.158714 0.048045123999999995
3.159714 0.046036241
3.160714 0.044024768
3.161714 0.042010847
3.162714 0.039994621
3.163714 0.037976232
3.164714 0.035955824000000004
3.165714 0.033933538
3.166714 0.031909521
3.167714 0.029883915
3.168714 0.027856862
3.169714 0.025828509
3.170714 0.023799
3.171714 0.021768479
3.172714 0.019737093
3.173714 0.017704986000000002
3.174714 0.015672306
3.175714 0.013639197
3.176714 0.011605807
3.177714 0.0095722819
3.178714 0.007538768100000001
3.179714 0.0055054126000000005
3.180714 0.0034723631
3.181714 0.0014397667000000001
3.182714 -0.0005922293399999999
3.183714 -0.0026234773
3.184714 -0.0046538298
3.185714 -0.0066831388
3.186714 -0.0087112574
3.187714 -0.010738038
3.188714 -0.012763332
3.189714 -0.014786992999999998
3.190714 -0.016808872
3.191714 -0.018828823999999997
3.192714 -0.0208467
3.193714 -0.022862352
3.194714 -0.024875635
3.195714 -0.026886401
3.196714 -0.028894503999999998
3.197714 -0.030899799
3.198714 -0.032902136
3.199714 -0.034901372
3.200714 -0.036897359
3.201714 -0.038889955999999996
3.202714 -0.040879013
3.203714 -0.042864386000000004
3.204714 -0.044845932
3.205714 -0.046823506
3.206714 -0.048796964
3.207714 -0.050766161000000004
3.208714 -0.05273096
3.209714 -0.054691213999999995
3.210714 -0.056646775999999996
3.211714 -0.058597513
3.212714 -0.060543278
3.213714 -0.062483926999999995
3.214714 -0.064419326
3.215714 -0.066349329
3.216714 -0.068273803
3.217714 -0.07019260100000001
3.218714 -0.07210559000000001
3.219714 -0.07401263
3.220714 -0.075913582
3.221714 -0.077808305
3.222714 -0.079696672
3.223714 -0.081578537
3.224714 -0.083453767
3.225714 -0.085322233
3.226714 -0.08718379
3.227714 -0.089038309
3.228714 -0.090885657
3.229714 -0.09272570000000001
3.230714 -0.094558304
3.231714 -0.096383336
3.232714 -0.098200666
3.233714 -0.10001017
3.234714 -0.10181169
3.235714 -0.10360512999999999
3.236714 -0.10539034
3.237714 -0.1071672
3.238714 -0.10893557
3.239714 -0.11069532
3.240714 -0.11244635
3.241714 -0.11418851000000001
3.242714 -0.11592166
3.243714 -0.11764569999999999
3.244714 -0.1193605
3.245714 -0.12106593000000002
3.246714 -0.12276184999999999
3.247714 -0.12444817
3.248714 -0.12612473
3.249714 -0.12779143999999998
3.250714 -0.12944816
3.251714 -0.13109477
3.252714 -0.13273116000000001
3.253714 -0.13435719999999998
3.254714 -0.13597278000000002
3.255714 -0.13757777999999998
3.256714 -0.13917207
3.257714 -0.14075555
3.258714 -0.14232809999999999
3.259714 -0.14388962
3.260714 -0.14543997
3.261714 -0.14697905
3.262714 -0.14850675
3.263714 -0.15002297
3.264714 -0.15152758
3.265714 -0.15302048
3.266714 -0.15450156
3.267714 -0.15597072
3.268714 -0.15742786
3.269714 -0.15887284999999998
3.270714 -0.16030561000000002
3.271714 -0.16172603
3.272714 -0.163134
3.273714 -0.16452944
3.274714 -0.16591223
3.275714 -0.16728229
3.276714 -0.16863951000000002
3.277714 -0.16998381
3.278714 -0.17131507999999998
3.279714 -0.17263322
3.280714 -0.17393815
3.281714 -0.17522976
3.282714 -0.17650799
3.283714 -0.17777273000000002
3.284714 -0.17902389000000002
3.285714 -0.18026138
3.286714 -0.18148513
3.287714 -0.18269505
3.288714 -0.18389104
3.289714 -0.18507303
3.290714 -0.18624093
3.291714 -0.18739467
3.292714 -0.18853417
3.293714 -0.18965933999999998
3.294714 -0.1907701
3.295714 -0.1918664
3.296714 -0.19294813
3.297714 -0.19401524
3.298714 -0.19506764000000001
3.299714 -0.19610526999999997
3.300714 -0.19712803999999998
3.301714 -0.19813592
3.302714 -0.1991288
3.303714 -0.20010665
3.304714 -0.20106935
3.305714 -0.20201688
3.306714 -0.20294916
3.307714 -0.20386611999999998
3.308714 -0.20476771
3.309714 -0.20565386
3.310714 -0.20652451
3.311714 -0.20737960000000003
3.312714 -0.20821907
3.313714 -0.20904287
3.314714 -0.20985093
3.315714 -0.21064321000000003
3.316714 -0.21141965000000001
3.317714 -0.21218019999999999
3.318714 -0.21292481
3.319714 -0.21365343
3.320714 -0.21436601
3.321714 -0.21506250000000002
3.322714 -0.21574283
3.323714 -0.21640700000000002
3.324714 -0.21705495
3.325714 -0.21768662
3.326714 -0.21830199
3.327714 -0.21890101
3.328714 -0.21948365
3.329714 -0.22004987
3.330714 -0.22059963000000002
3.331714 -0.22113291000000002
3.332714 -0.22164967
3.333714 -0.22214989
3.334714 -0.22263352
3.335714 -0.22310056
3.336714 -0.22355094999999997
3.337714 -0.22398469000000001
3.338714 -0.22440173000000002
3.339714 -0.22480208000000002
3.340714 -0.22518572
3.341714 -0.22555261
3.342714 -0.22590274
3.343714 -0.22623609
3.344714 -0.22655264
3.345714 -0.22685239000000001
3.346714 -0.22713529999999998
3.347714 -0.22740138
3.348714 -0.22765063
3.349714 -0.22788302
3.350714 -0.22809854999999998
3.351714 -0.22829722
3.352714 -0.22847902
3.353714 -0.22864393
3.354714 -0.22879196
3.355714 -0.22892312
3.356714 -0.22903739
3.357714 -0.22913477999999998
3.358714 -0.22921529999999998
3.359714 -0.22927893
3.360714 -0.22932567999999998
3.361714 -0.22935558
3.362714 -0.22936861
3.363714 -0.2293648
3.364714 -0.22934414
3.365714 -0.22930668
3.366714 -0.22925239000000003
3.367714 -0.22918130000000003
3.368714 -0.22909343000000001
3.369714 -0.2289888
3.370714 -0.22886742000000002
3.371714 -0.22872931000000002
3.372714 -0.2285745
3.373714 -0.228403
3.374714 -0.22821481999999998
3.375714 -0.22801001999999998
3.376714 -0.22778859999999998
3.377714 -0.2275506
3.378714 -0.22729604999999997
3.379714 -0.22702496
3.380714 -0.22673737
3.381714 -0.22643332
3.382714 -0.22611283
3.383714 -0.22577595
3.384714 -0.22542269
3.385714 -0.22505312000000002
3.386714 -0.22466728000000002
3.387714 -0.22426517999999998
3.388714 -0.22384687000000003
3.389714 -0.22341241
3.390714 -0.22296184000000002
3.391714 -0.2224952
3.392714 -0.22201254
3.393714 -0.22151391
3.394714 -0.22099935
3.395714 -0.22046892
3.396714 -0.21992268
3.397714 -0.21936065
3.398714 -0.2187829
3.399714 -0.21818951
3.400714 -0.21758052
3.401714 -0.21695599000000002
3.402714 -0.21631598999999999
3.403714 -0.21566057
3.404714 -0.21498979
3.405714 -0.21430369999999999
3.406714 -0.21360238999999998
3.407714 -0.21288593
3.408714 -0.21215436999999998
3.409714 -0.2114078
3.410714 -0.21064626
3.411714 -0.20986984
3.412714 -0.20907861
3.413714 -0.20827265000000003
3.414714 -0.20745198999999998
3.415714 -0.20661675
3.416714 -0.20576699
3.417714 -0.20490276999999998
3.418714 -0.20402418000000003
3.419714 -0.20313133
3.420714 -0.20222424000000003
3.421714 -0.20130302
3.422714 -0.20036777
3.423714 -0.19941854
3.424714 -0.19845543
3.425714 -0.19747852
3.426714 -0.19648790000000002
3.427714 -0.19548363
3.428714 -0.19446583
3.429714 -0.19343458
3.430714 -0.19238996
3.431714 -0.19133207
3.432714 -0.19026100999999998
3.433714 -0.18917685
3.434714 -0.18807971
3.435714 -0.18696967
3.436714 -0.18584683
3.437714 -0.18471129
3.438714 -0.18356316
3.439714 -0.18240252
3.440714 -0.18122948
3.441714 -0.18004415000000001
3.442714 -0.17884661999999998
3.443714 -0.17763701
3.444714 -0.17641541
3.445714 -0.17518193
3.446714 -0.17393667000000002
3.447714 -0.17267975
3.448714 -0.17141128
3.449714 -0.17013136999999998
3.450714 -0.16884011
3.451714 -0.16753762
3.452714 -0.16622402
3.453714 -0.16489943
3.454714 -0.16356393
3.455714 -0.16221765999999999
3.456714 -0.16086074
3.457714 -0.15949326
3.458714 -0.15811536
3.459714 -0.15672714
3.460714 -0.15532873
3.461714 -0.15392023
3.462714 -0.15250177
3.463714 -0.15107347
3.464714 -0.14963545
3.465714 -0.14818782
3.466714 -0.14673072
3.467714 -0.14526426
3.468714 -0.14378856
3.469714 -0.14230375
3.470714 -0.14080995000000002
3.471714 -0.13930729
3.472714 -0.13779589
3.473714 -0.13627588
3.474714 -0.13474738
3.475714 -0.13321053
3.476714 -0.13166544
3.477714 -0.13011225
3.478714 -0.12855107999999998
3.479714 -0.12698207
3.480714 -0.12540536
3.481714 -0.12382105
3.482714 -0.12222928999999999
3.483714 -0.12063021
3.484714 -0.11902394
3.485714 -0.11741062999999999
3.486714 -0.11579037999999998
3.487714 -0.11416335
3.488714 -0.11252966
3.489714 -0.11088945
3.490714 -0.10924285
3.491714 -0.10758999000000001
3.492714 -0.10593102
3.493714 -0.10426607
3.494714 -0.10259526999999999
3.495714 -0.10091876999999999
3.496714 -0.09923669299999999
3.497714 -0.097549183
3.498714 -0.095856382
3.499714 -0.094158424
3.500714 -0.092455448
3.501714 -0.090747594
3.502714 -0.089035009
3.503714 -0.087317824
3.504714 -0.08559618100000001
3.505714 -0.08387022499999999
3.506714 -0.08214009
3.507714 -0.080405921
3.508714 -0.078667863
3.509714 -0.07692605100000001
3.510714 -0.075180631
3.511714 -0.07343174100000001
3.512714 -0.071679527
3.513714 -0.06992413
3.514714 -0.06816568799999999
3.515714 -0.066404347
3.516714 -0.064640248
3.517714 -0.062873529
3.518714 -0.06110433
3.519714 -0.059332798000000006
3.520714 -0.05755907
3.521714 -0.055783289
3.522714 -0.054005592000000005
3.523714 -0.052226125
3.524714 -0.050445028999999995
3.525714 -0.04866244
3.526714 -0.0468785
3.527714 -0.045093352999999996
3.528714 -0.043307137
3.529714 -0.041519993000000005
3.530714 -0.03973206
3.531714 -0.037943479
3.532714 -0.036154390999999994
3.533714 -0.034364936
3.534714 -0.032575254000000005
3.535714 -0.030785488
3.536714 -0.028995774
3.537714 -0.027206255000000002
3.538714 -0.025417071
3.539714 -0.023628362
3.540714 -0.02184027
3.541714 -0.020052932000000002
3.542714 -0.018266489
3.543714 -0.016481081999999998
3.544714 -0.014696848000000002
3.545714 -0.012913928
3.546714 -0.011132463
3.547714 -0.009352588700000001
3.548714 -0.0075744465
3.549714 -0.0057981735
3.550714 -0.0040239086999999995
3.551714 -0.0022517897
3.552714 -0.0004819542
3.553714 0.0012854606
3.554714 0.0030503177
3.555714 0.0048124806
3.556714 0.006571813000000001
3.557714 0.008328179
3.558714 0.010081444
3.559714 0.011831473
3.560714 0.013578129999999999
3.561714 0.015321284
3.562714 0.017060798
3.563714 0.01879654
3.564714 0.020528378
3.565714 0.022256178999999997
3.566714 0.023979812
3.567714 0.025699145000000003
3.568714 0.027414048
3.569714 0.029124386
3.570714 0.030830034
3.571714 0.032530862
3.572714 0.034226739
3.573714 0.035917538
3.574714 0.037603130000000005
3.575714 0.039283386999999996
3.576714 0.040958184
3.577714 0.042627397
3.578714 0.044290896
3.579714 0.04594856
3.580714 0.047600263
3.581714 0.049245881
3.582714 0.050885294
3.583714 0.052518379999999996
3.584714 0.054145016
3.585714 0.05576508100000001
3.586714 0.057378458
3.587714 0.05898503000000001
3.588714 0.060584676000000004
3.589714 0.062177277999999996
3.590714 0.063762726
3.591714 0.06534089900000001
3.592714 0.066911685
3.593714 0.068474968
3.594714 0.070030638
3.595714 0.071578583
3.596714 0.073118688
3.597714 0.074650848
3.598714 0.07617494600000001
3.599714 0.077690877
3.600714 0.079198531
3.601714 0.080697803
3.602714 0.08218858899999999
3.603714 0.083670777
3.604714 0.085144269
3.605714 0.086608954
3.606714 0.088064733
3.607714 0.08951150199999999
3.608714 0.090949156
3.609714 0.092377595
3.610714 0.093796721
3.611714 0.09520643499999999
3.612714 0.096606638
3.613714 0.09799723
3.614714 0.099378114
3.615714 0.1007492
3.616714 0.10211038
3.617714 0.10346158000000001
3.618714 0.1048027
3.619714 0.10613364000000002
3.620714 0.10745431000000001
3.621714 0.10876463
3.622714 0.11006452
3.623714 0.11135386
3.624714 0.11263258999999999
3.625714 0.11390061
3.626714 0.11515784
3.627714 0.11640419999999999
3.628714 0.11763962
3.629714 0.11886399000000002
3.630714 0.12007725000000001
3.631714 0.12127931
3.632714 0.12247009
3.633714 0.12364953000000001
3.634714 0.12481753999999999
3.635714 0.12597404
3.636714 0.12711898000000002
3.637714 0.12825227
3.638714 0.12937384
3.639714 0.13048361
3.640714 0.13158154
3.641714 0.13266752999999998
3.642714 0.13374153
3.643714 0.13480346999999998
3.644714 0.13585328
3.645714 0.1368909
3.646714 0.13791628
3.647714 0.13892933000000002
3.648714 0.13993002000000002
3.649714 0.14091826999999998
3.650714 0.14189403
3.651714 0.14285725000000002
3.652714 0.14380786
3.653714 0.14474582
3.654714 0.14567106999999999
3.655714 0.14658357
3.656714 0.14748325
3.657714 0.14837008
3.658714 0.14924400000000002
3.659714 0.15010497
3.660714 0.15095294
3.661714 0.15178787000000002
3.662714 0.15260972
3.663714 0.15341844
3.664714 0.154214
3.665714 0.15499636
3.666714 0.15576547
3.667714 0.15652131
3.668714 0.15726383
3.669714 0.15799301000000002
3.670714 0.15870879999999998
3.671714 0.15941118
3.672714 0.16010011999999998
3.673714 0.16077559
3.674714 0.16143755
3.675714 0.16208598
3.676714 0.16272085
3.677714 0.16334215000000002
3.678714 0.16394984
3.679714 0.1645439
3.680714 0.1651243
3.681714 0.16569102
3.682714 0.16624404
3.683714 0.16678334
3.684714 0.16730891
3.685714 0.16782073
3.686714 0.16831878
3.687714 0.16880305
3.688714 0.16927352
3.689714 0.16973019
3.690714 0.17017303
3.691714 0.17060204
3.692714 0.17101722
3.693714 0.17141855
3.694714 0.17180602
3.695714 0.17217963
3.696714 0.17253939000000001
3.697714 0.17288529
3.698714 0.17321731
3.699714 0.17353547
3.700714 0.17383975
3.701714 0.17413019000000002
3.702714 0.17440675
3.703714 0.17466947
3.704714 0.17491834
3.705714 0.17515337
3.706714 0.17537457
3.707714 0.17558195
3.708714 0.17577552
3.709714 0.17595529000000001
3.710714 0.17612127
3.711714 0.17627348
3.712714 0.17641194999999998
3.713714 0.17653668
3.714714 0.17664768
3.715714 0.17674498
3.716714 0.1768286
3.717714 0.17689856
3.718714 0.1769549
3.719714 0.17699762
3.720714 0.17702676
3.721714 0.17704234
3.722714 0.17704437
3.723714 0.17703291
3.724714 0.17700796
3.725714 0.17696957
3.726714 0.17691774999999998
3.727714 0.17685256
3.728714 0.17677401
3.729714 0.17668215
3.730714 0.176577
3.731714 0.17645861000000002
3.732714 0.17632699999999998
3.733714 0.17618223
3.734714 0.17602431999999998
3.735714 0.17585331999999998
3.736714 0.17566927000000002
3.737714 0.17547221000000002
3.738714 0.17526218000000002
3.739714 0.17503924
3.740714 0.17480341
3.741714 0.17455475
3.742714 0.17429330999999998
3.743714 0.17401912
3.744714 0.17373225
3.745714 0.17343274
3.746714 0.17312063
3.747714 0.17279598000000002
3.748714 0.17245886
3.749714 0.1721093
3.750714 0.17174735
3.751714 0.17137309
3.752714 0.17098655000000001
3.753714 0.17058780999999998
3.754714 0.17017691
3.755714 0.16975390999999998
3.756714 0.16931889
3.757714 0.16887189
3.758714 0.16841298
3.759714 0.16794223
3.760714 0.16745970000000002
3.761714 0.16696545
3.762714 0.16645956
3.763714 0.16594208
3.764714 0.16541309
3.765714 0.16487265
3.766714 0.16432085999999999
3.767714 0.16375775
3.768714 0.16318343000000002
3.769714 0.16259796
3.770714 0.1620014
3.771714 0.16139384
3.772714 0.16077536
3.773714 0.16014603
3.774714 0.15950593
3.775714 0.15885513
3.776714 0.15819371999999998
3.777714 0.15752178
3.778714 0.15683939
3.779714 0.15614663
3.780714 0.15544357
3.781714 0.15473030999999998
3.782714 0.15400691
3.783714 0.15327348000000002
3.784714 0.15253008999999998
3.785714 0.15177683
3.786714 0.15101377
3.787714 0.15024102
3.788714 0.14945864
3.789714 0.14866672
3.790714 0.14786536
3.791714 0.14705465
3.792714 0.14623466
3.793714 0.14540550000000002
3.794714 0.14456723999999999
3.795714 0.14371998
3.796714 0.1428638
3.797714 0.1419988
3.798714 0.14112507
3.799714 0.1402427
3.800714 0.13935178
3.801714 0.1384524
3.802714 0.13754467
3.803714 0.13662867
3.804714 0.13570449
3.805714 0.13477224999999998
3.806714 0.13383202
3.807714 0.13288391000000002
3.808714 0.13192802
3.809714 0.13096444
3.810714 0.12999327
3.811714 0.12901461
3.812714 0.12802857
3.813714 0.12703523
3.814714 0.12603471
3.815714 0.1250271
3.816714 0.1240125
3.817714 0.12299101999999999
3.818714 0.12196276
3.819714 0.12092781000000001
3.820714 0.11988629
3.821714 0.11883829000000001
3.822714 0.11778391
3.823714 0.11672328000000001
3.824714 0.11565647
3.825714 0.1145836
3.826714 0.11350478
3.827714 0.1124201
3.828714 0.11132966999999999
3.829714 0.1102336
3.830714 0.109132
3.831714 0.10802495999999999
3.832714 0.10691258000000001
3.833714 0.105795
3.834714 0.10467229
3.835714 0.10354457
3.836714 0.10241193999999999
3.837714 0.10127452
3.838714 0.10013240000000001
3.839714 0.098985701
3.840714 0.097834517
3.841714 0.096678949
3.842714 0.095519115
3.843714 0.094355119
3.844714 0.093187066
3.845714 0.09201506
3.846714 0.090839207
3.847714 0.089659618
3.848714 0.08847639
3.849714 0.087289634
3.850714 0.086099457
3.851714 0.084905961
3.852714 0.083709258
3.853714 0.082509447
3.854714 0.081306632
3.855714 0.08010091800000001
3.856714 0.07889241699999999
3.857714 0.077681226
3.858714 0.076467451
3.859714 0.075251196
3.860714 0.074032566
3.861714 0.072811666
3.862714 0.071588601
3.863714 0.070363475
3.864714 0.069136394
3.865714 0.067907461
3.866714 0.066676782
3.867714 0.06544445600000001
3.868714 0.064210594
3.869714 0.062975299
3.870714 0.061738677
3.871714 0.060500833
3.872714 0.059261872
3.873714 0.058021897
3.874714 0.056781014
3.875714 0.055539329
3.876714 0.05429695
3.877714 0.053053978
3.878714 0.051810517
3.879714 0.050566677
3.880714 0.049322557999999996
3.881714 0.048078265
3.882714 0.046833901
3.883714 0.045589573
3.884714 0.044345380999999996
3.885714 0.043101431
3.886714 0.041857825
3.887714 0.040614666
3.888714 0.039372054999999996
3.889714 0.038130092000000004
3.890714 0.036888881
3.891714 0.035648519000000004
3.892714 0.03440911
3.893714 0.033170747
3.894714 0.031933535
3.895714 0.030697568
3.896714 0.029462945999999997
3.897714 0.028229763999999997
3.898714 0.026998118999999998
3.899714 0.025768107
3.900714 0.024539819999999997
3.901714 0.023313359000000002
3.902714 0.022088813
3.903714 0.020866278999999998
3.904714 0.01964585
3.905714 0.018427617
3.906714 0.017211675
3.907714 0.015998114
3.908714 0.014787026
3.909714 0.013578502999999999
3.910714 0.012372635000000002
3.911714 0.011169512
3.912714 0.0099692232
3.913714 0.0087718581
3.914714 0.0075775053000000005
3.915714 0.0063862534999999995
3.916714 0.005198189299999999
3.917714 0.0040134
3.918714 0.0028319721
3.919714 0.0016539911
3.920714 0.00047954226999999996
3.921714 -0.00069128982
3.922714 -0.0018584214999999998
3.923714 -0.0030217691999999997
3.924714 -0.0041812506
3.925714 -0.0053367839
3.926714 -0.0064882879000000004
3.927714 -0.0076356817
3.928714 -0.008778886
3.929714 -0.0099178214
3.930714 -0.011052409
3.931714 -0.012182571
3.932714 -0.013308229999999999
3.933714 -0.014429309999999999
3.934714 -0.015545732000000001
3.935714 -0.016657425
3.936714 -0.01776431
3.937714 -0.018866314999999998
3.938714 -0.019963364
3.939714 -0.021055384
3.940714 -0.022142303000000002
3.941714 -0.023224048
3.942714 -0.024300546
3.943714 -0.025371727
3.944714 -0.026437521
3.945714 -0.027497855
3.946714 -0.028552662
3.947714 -0.029601873
3.948714 -0.030645416999999998
3.949714 -0.031683227
3.950714 -0.032715235
3.951714 -0.033741375
3.952714 -0.03476158
3.953714 -0.035775788
3.954714 -0.036783933
3.955714 -0.037785951
3.956714 -0.038781782
3.957714 -0.039771362000000005
3.958714 -0.040754629
3.959714 -0.041731526000000005
3.960714 -0.042701993
3.961714 -0.04366597
3.962714 -0.044623401
3.963714 -0.045574232
3.964714 -0.046518409999999996
3.965714 -0.047455876
3.966714 -0.048386582000000004
3.967714 -0.04931047400000001
3.968714 -0.050227501
3.969714 -0.051137613000000005
3.970714 -0.052040763000000004
3.971714 -0.052936898999999996
3.972714 -0.053825979999999995
3.973714 -0.054707954
3.974714 -0.055582781
3.975714 -0.056450412000000005
3.976714 -0.057310809
3.977714 -0.058163924000000006
3.978714 -0.059009722
3.979714 -0.059848157
3.980714 -0.060679186999999996
3.981714 -0.061502773
3.982714 -0.06231888000000001
3.983714 -0.063127466
3.984714 -0.06392849
3.985714 -0.064721919
3.986714 -0.06550771600000001
3.987714 -0.06628584800000001
3.988714 -0.067056279
3.989714 -0.06781898
3.990714 -0.06857391
3.991714 -0.06932104
3.992714 -0.070060336
3.993714 -0.070791773
3.994714 -0.071515312
3.995714 -0.072230928
3.996714 -0.072938594
3.997714 -0.07363827299999999
3.998714 -0.074329943
3.999714 -0.07501358
4.000714 -0.07568915000000001
4.001714 -0.076356629
4.002714 -0.077015994
4.003714 -0.077667221
4.004714 -0.078310282
4.005714 -0.078945159
4.006714 -0.079571822
4.007714 -0.080190256
4.008714 -0.08080042900000001
4.009714 -0.08140233100000001
4.010714 -0.081995933
4.011714 -0.08258122300000001
4.012714 -0.083158177
4.013714 -0.083726778
4.014714 -0.08428701000000001
4.015714 -0.084838853
4.016714 -0.085382292
4.017715 -0.085917313
4.018714 -0.086443906
4.019714 -0.086962053
4.020714 -0.087471743
4.021714 -0.087972963
4.022714 -0.088465709
4.023714 -0.088949967
4.024714 -0.089425733
4.025714 -0.089892995
4.026714 -0.090351753
4.027714 -0.09080200100000001
4.028714 -0.091243733
4.029714 -0.09167695
4.030715 -0.09210165000000001
4.031714 -0.092517829
4.032714 -0.092925492
4.033714 -0.093324645
4.034714 -0.09371528900000001
4.035714 -0.094097428
4.036714 -0.094471063
4.037714 -0.094836205
4.038714 -0.095192861
4.039714 -0.095541042
4.040714 -0.095880753
4.041714 -0.096212002
4.042714 -0.09653479799999999
4.043715 -0.09684916
4.044714 -0.097155094
4.045714 -0.09745261
4.046714 -0.09774172199999999
4.047714 -0.09802244599999999
4.048714 -0.09829478800000001
4.049714 -0.09855876
4.050714 -0.098814385
4.051714 -0.099061674
4.052714 -0.09930064
4.053714 -0.09953129299999999
4.054714 -0.09975364699999999
4.055714 -0.099967723
4.056714 -0.10017353
4.057714 -0.1003711
4.058714 -0.10056043999999999
4.059714 -0.10074156
4.060714 -0.10091448
4.061714 -0.10107922
4.062714 -0.10123580000000001
4.063715 -0.10138422999999999
4.064714 -0.10152453
4.065714 -0.10165673
4.066714 -0.10178086
4.067714 -0.10189691000000001
4.068714 -0.10200492
4.069714 -0.10210491000000001
4.070714 -0.1021969
4.071714 -0.10228092
4.072714 -0.10235698
4.073714 -0.10242513
4.074714 -0.10248538000000001
4.075714 -0.10253775
4.076715 -0.10258228000000001
4.077714 -0.10261899
4.078714 -0.10264791000000001
4.079714 -0.10266906
4.080714 -0.10268248
4.081714 -0.10268821
4.082714 -0.10268627
4.083714 -0.10267667999999999
4.084714 -0.10265948999999999
4.085714 -0.10263473000000001
4.086714 -0.10260243000000001
4.087714 -0.10256263
4.088714 -0.10251537000000001
4.089714 -0.10246066
4.090714 -0.10239857000000001
4.091714 -0.10232911
4.092714 -0.10225234999999999
4.093714 -0.1021683
4.094714 -0.10207701000000001
4.095714 -0.10197851999999999
4.096714 -0.10187287
4.097714 -0.10176011
4.098714 -0.10164027
4.099714 -0.1015134
4.100714 -0.10137955
4.101714 -0.10123875
4.102714 -0.10109104
4.103714 -0.10093648000000001
4.104714 -0.10077512
4.105714 -0.10060699
4.106714 -0.10043215
4.107714 -0.10025063999999999
4.108714 -0.1000625
4.109715 -0.09986777999999999
4.110714 -0.099666533
4.111714 -0.099458802
4.112714 -0.099244632
4.113714 -0.099024072
4.114714 -0.09879716699999999
4.115714 -0.098563964
4.116714 -0.098324521
4.117714 -0.098078873
4.118714 -0.097827078
4.119714 -0.097569171
4.120714 -0.09730520499999999
4.121714 -0.097035227
4.122715 -0.096759287
4.123714 -0.096477428
4.124714 -0.096189702
4.125714 -0.095896149
4.126714 -0.095596822
4.127714 -0.095291768
4.128714 -0.09498103199999999
4.129714 -0.09466466100000001
4.130714 -0.094342709
4.131714 -0.094015221
4.132714 -0.09368225
4.133714 -0.09334384200000001
4.134714 -0.093000045
4.135714 -0.092650909
4.136714 -0.092296494
4.137714 -0.091936841
4.138714 -0.091572007
4.139714 -0.091202045
4.140714 -0.090827007
4.141714 -0.090446946
4.142715 -0.09006191399999999
4.143714 -0.089671969
4.144714 -0.089277164
4.145714 -0.088877551
4.146714 -0.088473188
4.147714 -0.088064128
4.148714 -0.087650429
4.149714 -0.087232149
4.150714 -0.08680934
4.151714 -0.08638206600000001
4.152714 -0.085950375
4.153714 -0.08551433
4.154714 -0.085073983
4.155715 -0.084629399
4.156714 -0.08418062899999999
4.157714 -0.083727727
4.158714 -0.083270756
4.159714 -0.082809775
4.160714 -0.08234483499999999
4.161714 -0.081875996
4.162714 -0.081403315
4.163714 -0.080926844
4.164714 -0.080446649
4.165714 -0.07996278
4.166714 -0.079475297
4.167714 -0.078984257
4.168715 -0.078489713
4.169714 -0.077991723
4.170714 -0.077490351
4.171714 -0.076985644
4.172714 -0.076477666
4.173714 -0.07596646900000001
4.174714 -0.075452111
4.175714 -0.074934651
4.176714 -0.074414146
4.177714 -0.07389065
4.178714 -0.07336422000000001
4.179714 -0.072834908
4.180714 -0.072302774
4.181714 -0.071767875
4.182714 -0.071230263
4.183714 -0.07068999100000001
4.184714 -0.07014711700000001
4.185714 -0.06960169399999999
4.186714 -0.06905378000000001
4.187714 -0.068503426
4.188715 -0.067950686
4.189714 -0.067395618
4.190714 -0.066838268
4.191714 -0.066278694
4.192714 -0.06571695000000001
4.193714 -0.065153086
4.194714 -0.064587157
4.195714 -0.06401921299999999
4.196714 -0.063449307
4.197714 -0.062877499
4.198714 -0.062303833
4.199714 -0.061728363
4.200714 -0.061151141
4.201715 -0.060572225
4.202714 -0.05999166200000001
4.203714 -0.059409504
4.204714 -0.058825803
4.205714 -0.058240618
4.206714 -0.057653995000000006
4.207714 -0.057065993
4.208714 -0.056476658000000006
4.209714 -0.055886048
4.210714 -0.05529421599999999
4.211714 -0.054701214000000005
4.212714 -0.054107093999999994
4.213714 -0.053511908999999996
4.214714 -0.052915711000000004
4.215714 -0.052318553
4.216714 -0.051720487
4.217714 -0.051121565
4.218714 -0.05052184
4.219714 -0.049921358000000006
4.220714 -0.049320178
4.221714 -0.048718348
4.222714 -0.048115919
4.223714 -0.047512943
4.224714 -0.04690947
4.225714 -0.046305548
4.226714 -0.045701227000000004
4.227714 -0.045096554000000004
4.228714 -0.044491582
4.229714 -0.043886353
4.230714 -0.043280917
4.231714 -0.042675325
4.232714 -0.042069619
4.233714 -0.041463846
4.234715 -0.040858053000000005
4.235714 -0.040252286000000005
4.236714 -0.039646587999999996
4.237714 -0.039041006999999996
4.238714 -0.038435587
4.239714 -0.037830372
4.240714 -0.037225406
4.241714 -0.036620733
4.242714 -0.036016395
4.243714 -0.035412438
4.244714 -0.034808902999999995
4.245714 -0.034205831
4.246714 -0.033603265
4.247715 -0.033001249999999996
4.248714 -0.032399825
4.249714 -0.031799029
4.250714 -0.031198905
4.251714 -0.030599494
4.252714 -0.030000833999999997
4.253714 -0.029402965000000003
4.254714 -0.028805927000000002
4.255714 -0.028209757999999998
4.256714 -0.027614497000000002
4.257714 -0.02702018
4.258714 -0.026426846
4.259714 -0.025834532999999996
4.260714 -0.025243276999999998
4.261714 -0.024653113
4.262714 -0.024064079
4.263714 -0.02347621
4.264714 -0.022889543
4.265714 -0.022304112
4.266714 -0.021719953
4.267715 -0.021137101999999998
4.268714 -0.020555593
4.269714 -0.019975461
4.270714 -0.019396741000000002
4.271714 -0.018819468
4.272714 -0.018243676
4.273714 -0.0176694
4.274714 -0.017096674
4.275714 -0.016525533000000002
4.276714 -0.015956011
4.277714 -0.015388142
4.278714 -0.014821961
4.279714 -0.014257500999999999
4.280715 -0.013694795999999999
4.281714 -0.013133881000000002
4.282714 -0.012574786999999999
4.283714 -0.01201755
4.284714 -0.011462202
4.285714 -0.010908774000000001
4.286714 -0.0103573
4.287714 -0.0098078111
4.288714 -0.0092603375
4.289714 -0.0087149107
4.290714 -0.0081715611
4.291714 -0.007630317899999999
4.292714 -0.0070912094
4.293715 -0.0065542648
4.294714 -0.0060195107
4.295714 -0.0054869743
4.296714 -0.0049566817
4.297714 -0.0044286586
4.298714 -0.0039029295
4.299714 -0.0033795186
4.300714 -0.0028584491
4.301714 -0.0023397441
4.302714 -0.0018234257
4.303714 -0.0013095157999999999
4.304714 -0.0007980355800000001
4.305714 -0.00028900569999999997
4.306714 0.00021755347
4.307714 0.00072162206
4.308714 0.0012231805
4.309714 0.0017222097000000002
4.310714 0.0022186905
4.311714 0.0027126042999999996
4.312714 0.0032039326000000003
4.313715 0.0036926573
4.314714 0.00417876
4.315714 0.004662223
4.316714 0.0051430288
4.317714 0.0056211597
4.318714 0.0060965984
4.319714 0.0065693274999999995
4.320714 0.007039330399999999
4.321714 0.0075065895
4.322714 0.0079710888
4.323714 0.0084328123
4.324714 0.0088917433
4.325714 0.0093478659
4.326715 0.0098011646
4.327714 0.010251623999999999
4.328714 0.01069923
4.329714 0.011143967
4.330714 0.011585821
4.331714 0.012024777
4.332714 0.012460822
4.333714 0.012893944000000001
4.334714 0.013324128
4.335714 0.013751362000000001
4.336714 0.014175633
4.337714 0.01459693
4.338714 0.015015241
4.339714 0.015430553999999999
4.340714 0.015842859
4.341714 0.016252145
4.342714 0.016658401
4.343714 0.017061617
4.344714 0.017461783
4.345714 0.01785889
4.346714 0.018252929
4.347714 0.018643891
4.348714 0.019031766000000002
4.349714 0.019416548
4.350714 0.019798227
4.351714 0.020176797
4.352714 0.02055225
4.353714 0.020924579999999998
4.354714 0.02129378
4.355714 0.021659842999999998
4.356714 0.022022765
4.357714 0.022382541
4.358714 0.022739165
4.359715 0.023092634
4.360714 0.023442942
4.361714 0.023790087999999997
4.362714 0.024134068
4.363714 0.024474881
4.364714 0.024812522999999996
4.365714 0.025146993
4.366714 0.025478291
4.367714 0.025806416000000002
4.368714 0.026131366000000003
4.369714 0.026453144
4.370714 0.026771746
4.371714 0.027087177
4.372715 0.027399437
4.373714 0.027708525999999997
4.374714 0.028014445000000002
4.375714 0.028317198000000002
4.376714 0.028616784
4.377714 0.028913206000000004
4.378714 0.029206464999999997
4.379714 0.029496559999999998
4.380714 0.029783498000000002
4.381714 0.030067275
4.382714 0.030347897000000002
4.383714 0.030625360999999997
4.384714 0.030899671
4.385714 0.031170828
4.386714 0.031438834
4.387714 0.031703687
4.388714 0.031965389000000004
4.389714 0.032223942
4.390714 0.032479345
4.391714 0.032731603
4.392715 0.032980713999999994
4.393714 0.033226682
4.394714 0.033469507
4.395714 0.033709191
4.396714 0.033945736000000004
4.397714 0.034179146
4.398714 0.034409421
4.399714 0.034636568
4.400714 0.034860588
4.401714 0.035081487
4.402714 0.035299265
4.403714 0.035513932
4.404714 0.03572549
4.405715 0.035933945999999994
4.406714 0.036139305999999996
4.407714 0.036341578
4.408714 0.036540767
4.409714 0.036736883
4.410714 0.036929932
4.411714 0.037119925
4.412714 0.037306867
4.413714 0.037490769
4.414714 0.03767164
4.415714 0.037849491
4.416714 0.038024328999999996
4.417714 0.038196164
4.418715 0.038365007
4.419714 0.03853087
4.420714 0.038693761
4.421714 0.038853689
4.422714 0.039010667
4.423714 0.039164704999999994
4.424714 0.039315812
4.425714 0.039464
4.426714 0.039609277
4.427714 0.039751655999999996
4.428714 0.039891148
4.429714 0.040027761
4.430714 0.040161505
4.431714 0.040292394
4.432714 0.040420436
4.433714 0.040545641
4.434714 0.040668019
4.435714 0.040787584
4.436714 0.040904345
4.437714 0.041018313
4.438715 0.041129498
4.439714 0.04123791
4.440714 0.041343563
4.441714 0.041446461999999996
4.442714 0.041546623000000005
4.443714 0.041644054
4.444714 0.041738767
4.445714 0.04183077
4.446714 0.041920072
4.447714 0.042006688
4.448714 0.042090623
4.449714 0.04217189
4.450714 0.042250499
4.451715 0.04232646
4.452714 0.042399782
4.453714 0.042470475
4.454714 0.042538549
4.455714 0.042604014999999995
4.456714 0.042666881999999996
4.457714 0.042727159
4.458714 0.042784854
4.459714 0.04283998
4.460714 0.042892547
4.461714 0.042942565
4.462714 0.042990042
4.463714 0.04303499
4.464714 0.043077421
4.465714 0.043117345
4.466714 0.043154776
4.467714 0.043189724
4.468714 0.043222203
4.469714 0.043252224
4.470714 0.0432798
4.471714 0.043304946000000004
4.472714 0.043327673
4.473714 0.043347999
4.474714 0.043365936
4.475714 0.043381499999999996
4.476714 0.043394705
4.477714 0.043405566
4.478714 0.043414099000000005
4.479714 0.043420322000000004
4.480714 0.043424248
4.481714 0.043425895
4.482714 0.043425278000000005
4.483714 0.043422412
4.484715 0.043417313
4.485714 0.043409996
4.486714 0.043400479
4.487714 0.043388773
4.488714 0.043374897
4.489714 0.043358863000000004
4.490714 0.043340688
4.491714 0.043320385
4.492714 0.043297969
4.493714 0.043273452
4.494714 0.043246849
4.495714 0.04321817
4.496714 0.043187427
4.497715 0.043154636
4.498714 0.043119806999999996
4.499714 0.043082953
4.500714 0.043044088
4.501714 0.04300322
4.502714 0.042960362
4.503714 0.042915525
4.504714 0.04286872
4.505714 0.042819959000000005
4.506714 0.042769255
4.507714 0.042716617
4.508714 0.042662057
4.509714 0.042605586
4.510714 0.042547219
4.511714 0.042486964999999995
4.512714 0.042424837
4.513714 0.042360849
4.514714 0.042295011
4.515714 0.042227336
4.516714 0.042157836000000004
4.517715 0.042086522
4.518714 0.042013408
4.519714 0.041938506
4.520714 0.041861828999999996
4.521714 0.041783389000000004
4.522714 0.041703199
4.523714 0.041621272
4.524714 0.041537618
4.525714 0.041452250999999996
4.526714 0.041365184
4.527714 0.041276429
4.528714 0.041186
4.529714 0.041093907
4.530715 0.041000164
4.531714 0.040904782
4.532714 0.040807776000000004
4.533714 0.040709157
4.534714 0.040608938
4.535714 0.040507133
4.536714 0.040403754
4.537714 0.040298811000000004
4.538714 0.040192320000000004
4.539714 0.040084295
4.540714 0.039974749
4.541714 0.039863691
4.542714 0.039751141000000004
4.543715 0.039637106
4.544714 0.039521605
4.545714 0.039404648
4.546714 0.039286250999999994
4.547714 0.039166425
4.548714 0.039045184
4.549714 0.038922543000000004
4.550714 0.038798517
4.551714 0.038673118
4.552714 0.038546356
4.553714 0.038418247
4.554714 0.038288804
4.555714 0.038158038
4.556714 0.038025961999999996
4.557714 0.037892588000000005
4.558714 0.037757927000000004
4.559714 0.037621992
4.560714 0.037484790999999996
4.561714 0.037346335
4.562714 0.037206637
4.563715 0.037065704
4.564714 0.036923547
4.565714 0.036780175
4.566714 0.036635596
4.567714 0.036489818
4.568714 0.036342852
4.569714 0.036194705
4.570714 0.036045385
4.571714 0.035894897999999995
4.572714 0.035743255
4.573714 0.035590463
4.574714 0.03543653
4.575714 0.035281465000000005
4.576715 0.035125276
4.577714 0.034967973
4.578714 0.034809560999999996
4.579714 0.034650051
4.580714 0.034489454
4.581714 0.034327776000000004
4.582714 0.034165027
4.583714 0.034001216
4.584714 0.033836355000000005
4.585714 0.033670454
4.586714 0.033503521
4.587714 0.033335568
4.588714 0.033166606
4.589714 0.032996645
4.590714 0.032825695
4.591714 0.03265377
4.592714 0.032480879
4.593714 0.032307033
4.594714 0.032132241
4.595714 0.031956517999999996
4.596714 0.031779872
4.597714 0.031602316
4.598714 0.03142386
4.599714 0.031244516000000003
4.600714 0.031064295999999998
4.601714 0.03088321
4.602714 0.030701266999999997
4.603714 0.03051848
4.604714 0.030334861
4.605714 0.030150419
4.606714 0.029965164
4.607714 0.029779109
4.608714 0.029592265
4.609715 0.029404642
4.610714 0.02921625
4.611714 0.029027101
4.612714 0.028837204
4.613714 0.028646571
4.614714 0.028455214000000003
4.615714 0.028263140000000003
4.616714 0.028070362
4.617714 0.027876892
4.618714 0.027682737
4.619714 0.027487909999999997
4.620714 0.027292419999999998
4.621714 0.027096274
4.622715 0.026899483
4.623714 0.026702056999999998
4.624714 0.026504006
4.625714 0.026305337
4.626714 0.02610606
4.627714 0.025906184
4.628714 0.025705717000000003
4.629714 0.025504665
4.630714 0.025303035999999998
4.631714 0.025100840000000003
4.632714 0.024898082000000002
4.633714 0.024694769000000002
4.634714 0.024490908
4.635714 0.024286508
4.636714 0.024081573
4.637714 0.023876111999999998
4.638714 0.023670129
4.639714 0.023463632999999998
4.640714 0.023256629
4.641714 0.023049126
4.642715 0.02284113
4.643714 0.022632648000000002
4.644714 0.022423686
4.645714 0.022214254
4.646714 0.022004357999999998
4.647714 0.021794009
4.648714 0.021583214
4.649714 0.021371983
4.650714 0.021160324
4.651714 0.020948247
4.652714 0.020735761999999998
4.653714 0.020522879
4.654714 0.020309607
4.655715 0.020095959
4.656714 0.019881944000000002
4.657714 0.019667573
4.658714 0.019452856
4.659714 0.019237805
4.660714 0.019022431
4.661714 0.018806745
4.662714 0.018590757
4.663714 0.018374478
4.664714 0.018157918999999998
4.665714 0.01794109
4.666714 0.017724
4.667714 0.01750666
4.668715 0.017289080000000002
4.669714 0.017071268
4.670714 0.016853235
4.671714 0.01663499
4.672714 0.016416541
4.673714 0.016197895
4.674714 0.015979064
4.675714 0.015760053
4.676714 0.015540871000000001
4.677714 0.015321525
4.678714 0.015102026
4.679714 0.014882378
4.680714 0.014662590000000001
4.681714 0.014442671
4.682714 0.014222627
4.683714 0.014002467
4.684714 0.013782197
4.685714 0.013561825999999999
4.686714 0.013341361999999999
4.687714 0.013120809999999998
4.688715 0.012900181
4.689714 0.012679481
4.690714 0.012458717999999999
4.691714 0.0122379
4.692714 0.012017034999999999
4.693714 0.01179613
4.694714 0.011575193999999999
4.695714 0.011354234
4.696714 0.011133259
4.697714 0.010912275
4.698714 0.010691291
4.699714 0.010470314
4.700714 0.010249352
4.701715 0.010028412
4.702714 0.0098075026
4.703714 0.009586630799999999
4.704714 0.009365804
4.705714 0.009145030299999999
4.706714 0.008924317099999999
4.707714 0.0087036722
4.708714 0.0084831037
4.709714 0.0082626204
4.710714 0.0080422295
4.711714 0.007821938899999999
4.712714 0.007601758300000001
4.713714 0.0073816955
4.714714 0.0071617600000000005
4.715714 0.0069419606
4.716714 0.0067223074
4.717714 0.0065028093
4.718714 0.0062834763
4.719714 0.0060643186
4.720714 0.0058453461
4.721714 0.0056265696999999995
4.722714 0.0054079996
4.723714 0.0051896463
4.724714 0.004971520300000001
4.725714 0.0047536327000000005
4.726714 0.0045359939
4.727714 0.004318614399999999
4.728714 0.0041015053
4.729714 0.0038846763
4.730714 0.0036681380000000005
4.731714 0.0034519002
4.732714 0.0032359727
4.733714 0.0030203646
4.734715 0.0028050854
4.735714 0.0025901436000000003
4.736714 0.002375548
4.737714 0.0021613064999999997
4.738714 0.0019474269999999998
4.739714 0.0017339170999999998
4.740714 0.0015207841
4.741714 0.001308035
4.742714 0.0010956766
4.743714 0.00088371544
4.744714 0.00067215801
4.745714 0.00046101068
4.746714 0.00025027978
4.747715 3.9971619e-05
4.748714 -0.00016990743
4.749714 -0.00037935092
4.750714 -0.00058835221
4.751714 -0.00079690453
4.752714 -0.0010050008
4.753714 -0.0012126339
4.754714 -0.0014197962
4.755714 -0.0016264797999999997
4.756714 -0.0018326765999999999
4.757714 -0.0020383783
4.758714 -0.0022435759
4.759714 -0.0024482604
4.760714 -0.0026524225
4.761714 -0.0028560526
4.762714 -0.0030591407
4.763714 -0.0032616768
4.764714 -0.0034636509
4.765714 -0.0036650523
4.766714 -0.0038658709000000003
4.767715 -0.0040660958
4.768714 -0.0042657168
4.769714 -0.0044647233
4.770714 -0.0046631048
4.771714 -0.0048608512
4.772714 -0.0050579518
4.773714 -0.0052543965
4.774714 -0.0054501757000000005
4.775714 -0.0056452795
4.776714 -0.005839697800000001
4.777714 -0.0060334212
4.778714 -0.0062264406999999996
4.779714 -0.0064187472
4.780715 -0.0066103312
4.781714 -0.0068011839000000004
4.782714 -0.006991296
4.783714 -0.0071806592999999995
4.784714 -0.0073692652
4.785714 -0.0075571043
4.786714 -0.007744168399999999
4.787714 -0.007930448199999999
4.788714 -0.0081159356
4.789714 -0.008300622
4.790714 -0.008484497799999999
4.791714 -0.0086675544
4.792714 -0.0088497829
4.793715 -0.0090311747
4.794714 -0.009211721
4.795714 -0.0093914125
4.796714 -0.0095702402
4.797714 -0.0097481956
4.798714 -0.0099252691
4.799714 -0.010101452
4.800714 -0.010276736
4.801714 -0.010451113
4.802714 -0.010624573
4.803714 -0.010797109000000001
4.804714 -0.010968711
4.805714 -0.011139373000000001
4.806714 -0.011309086999999999
4.807714 -0.011477845
4.808714 -0.011645639
4.809714 -0.011812462
4.810714 -0.011978308
4.811714 -0.012143169
4.812714 -0.012307038
4.813715 -0.012469909999999999
4.814714 -0.012631776999999999
4.815714 -0.012792633999999999
4.816714 -0.012952473
4.817714 -0.013111289000000002
4.818714 -0.013269074
4.819714 -0.013425823
4.820714 -0.013581528
4.821714 -0.013736183999999999
4.822714 -0.013889784
4.823714 -0.014042319999999999
4.824714 -0.014193787000000001
4.825714 -0.014344174999999999
4.826715 -0.014493479
4.827714 -0.014641689999999999
4.828714 -0.014788803000000001
4.829714 -0.014934808
4.830714 -0.015079697
4.831714 -0.015223463000000001
4.832714 -0.015366098
4.833714 -0.015507593000000002
4.834714 -0.015647942
4.835714 -0.015787136
4.836714 -0.015925166
4.837714 -0.016062027
4.838714 -0.016197708999999998
4.839714 -0.016332204
4.840714 -0.016465505000000002
4.841714 -0.016597606
4.842714 -0.016728499
4.843714 -0.016858177
4.844714 -0.016986634
4.845714 -0.017113863
4.846714 -0.017239859
4.847714 -0.017364616
4.848714 -0.017488126
4.849714 -0.017610387
4.850714 -0.017731392
4.851714 -0.017851136
4.852714 -0.017969613
4.853714 -0.01808682
4.854714 -0.018202751
4.855714 -0.018317401
4.856714 -0.018430766
4.857714 -0.018542842
4.858714 -0.018653623
4.859715 -0.018763106
4.860714 -0.018871284999999998
4.861714 -0.018978153999999997
4.862714 -0.019083711
4.863714 -0.019187949
4.864714 -0.019290864
4.865714 -0.019392453
4.866714 -0.01949271
4.867714 -0.019591629
4.868714 -0.019689207
4.869714 -0.019785439999999998
4.870714 -0.019880323000000002
4.871714 -0.019973851
4.872715 -0.020066022
4.873714 -0.02015683
4.874714 -0.020246273
4.875714 -0.020334347
4.876714 -0.020421049
4.877714 -0.020506376
4.878714 -0.020590324
4.879714 -0.020672892999999998
4.880714 -0.02075408
4.881714 -0.020833882
4.882714 -0.020912299999999998
4.883714 -0.020989329
4.884714 -0.021064968
4.885714 -0.021139218
4.886714 -0.021212075
4.887714 -0.021283538
4.888714 -0.021353607
4.889714 -0.021422279000000002
4.890714 -0.021489554
4.891714 -0.021555429
4.892715 -0.021619903
4.893714 -0.021682972000000002
4.894714 -0.021744637
4.895714 -0.021804895
4.896714 -0.021863743
4.897714 -0.021921178
4.898714 -0.021977199
4.899714 -0.0220318
4.900714 -0.022084982
4.901714 -0.022136739
4.902714 -0.022187069
4.903714 -0.022235971
4.904714 -0.022283439
4.905715 -0.022329473
4.906714 -0.022374069
4.907714 -0.022417224
4.908714 -0.022458936
4.909714 -0.022499202
4.910714 -0.022538022
4.911714 -0.022575395999999998
4.912714 -0.02261132
4.913714 -0.022645795
4.914714 -0.022678821000000002
4.915714 -0.022710397
4.916714 -0.022740525
4.917714 -0.022769206
4.918715 -0.022796439999999998
4.919714 -0.022822228
4.920714 -0.022846575
4.921714 -0.022869481
4.922714 -0.02289095
4.923714 -0.022910984
4.924714 -0.022929584
4.925714 -0.022946755
4.926714 -0.0229625
4.927714 -0.022976822
4.928714 -0.022989724
4.929714 -0.023001208000000002
4.930714 -0.023011280000000002
4.931714 -0.02301994
4.932714 -0.023027191
4.933714 -0.023033036
4.934714 -0.023037479
4.935714 -0.023040522
4.936714 -0.023042166
4.937714 -0.023042415
4.938715 -0.023041270000000003
4.939714 -0.023038732
4.940714 -0.023034804
4.941714 -0.023029489
4.942714 -0.023022786
4.943714 -0.023014699
4.944714 -0.02300523
4.945714 -0.022994382
4.946714 -0.022982155
4.947714 -0.022968552
4.948714 -0.022953577
4.949714 -0.022937231
4.950714 -0.022919517
4.951715 -0.022900436
4.952714 -0.022879994
4.953714 -0.022858194000000002
4.954714 -0.022835037
4.955714 -0.022810529
4.956714 -0.022784671
4.957714 -0.02275747
4.958714 -0.022728926
4.959714 -0.022699045
4.960714 -0.022667831
4.961714 -0.022635289
4.962714 -0.022601421
4.963714 -0.022566231
4.964714 -0.022529725
4.965714 -0.022491906
4.966714 -0.022452779
4.967714 -0.022412348
4.968714 -0.022370616
4.969714 -0.022327589
4.970714 -0.022283268999999998
4.971714 -0.022237662000000002
4.972714 -0.022190773
4.973714 -0.022142606
4.974714 -0.022093166
4.975714 -0.022042456999999998
4.976714 -0.021990485
4.977714 -0.021937255000000003
4.978714 -0.021882774
4.979714 -0.021827047999999998
4.980714 -0.021770083
4.981714 -0.021711885
4.982714 -0.021652463
4.983714 -0.021591822
4.984715 -0.021529970000000002
4.985714 -0.021466917000000002
4.986714 -0.021402669
4.987714 -0.021337235
4.988714 -0.021270625
4.989714 -0.021202845999999997
4.990714 -0.021133909
4.991714 -0.021063823
4.992714 -0.020992596000000002
4.993714 -0.020920238
4.994714 -0.020846758
4.995714 -0.020772165
4.996714 -0.020696469
4.997715 -0.020619677
4.998714 -0.020541799
4.999714 -0.020462845
5.000714 -0.020382821
5.001714 -0.020301736
5.002714 -0.020219598
5.003714 -0.020136414000000002
5.004714 -0.02005219
5.005714 -0.019966935
5.006714 -0.019880655
5.007714 -0.019793356
5.008714 -0.019705047
5.009714 -0.019615731
5.010714 -0.019525418
5.011714 -0.019434112
5.012714 -0.019341819
5.013714 -0.019248546999999998
5.014714 -0.019154303
5.015714 -0.019059093
5.016714 -0.018962924000000003
5.017715 -0.018865801
5.018714 -0.018767735
5.019714 -0.018668732
5.020714 -0.018568801
5.021714 -0.018467951
5.022714 -0.018366188999999998
5.023714 -0.018263525
5.024714 -0.018159968
5.025714 -0.018055529
5.026714 -0.017950217
5.027714 -0.017844042
5.028714 -0.017737015
5.029714 -0.017629148
5.030715 -0.017520449
5.031714 -0.017410930999999998
5.032714 -0.017300606
5.033714 -0.017189485
5.034714 -0.017077579
5.035714 -0.016964899
5.036714 -0.016851457
5.037714 -0.016737263999999998
5.038714 -0.01662233
5.039714 -0.016506667
5.040714 -0.016390286
5.041714 -0.016273199
5.042714 -0.016155416
5.043715 -0.016036947
5.044714 -0.015917802999999998
5.045714 -0.015797996
5.046714 -0.015677535000000003
5.047714 -0.015556430000000001
5.048714 -0.015434691
5.049714 -0.015312331
5.050714 -0.015189359000000001
5.051714 -0.015065784
5.052714 -0.014941617
5.053714 -0.014816868999999998
5.054714 -0.014691551
5.055714 -0.014565673000000001
5.056714 -0.014439244
5.057714 -0.014312276999999998
5.058714 -0.014184781
5.059714 -0.014056767000000001
5.060714 -0.013928245999999998
5.061714 -0.013799229000000001
5.062714 -0.013669725999999998
5.063715 -0.013539747999999999
5.064714 -0.013409306000000001
5.065714 -0.013278410000000001
5.066714 -0.01314707
5.067714 -0.013015297
5.068714 -0.012883101999999999
5.069714 -0.012750492999999998
5.070714 -0.012617481
5.071714 -0.012484074999999999
5.072714 -0.012350284999999999
5.073714 -0.01221612
5.074714 -0.012081591
5.075714 -0.011946705
5.076715 -0.011811473
5.077714 -0.011675903
5.078714 -0.011540005
5.079714 -0.011403788
5.080714 -0.011267260999999999
5.081714 -0.011130435
5.082714 -0.010993317
5.083714 -0.010855919
5.084714 -0.01071825
5.085714 -0.010580319
5.086714 -0.010442139
5.087714 -0.010303719
5.088714 -0.01016507
5.089714 -0.010026205
5.090714 -0.0098871344
5.091714 -0.0097478696
5.092714 -0.0096084237
5.093714 -0.009468808300000001
5.094714 -0.0093290364
5.095714 -0.0091891205
5.096714 -0.0090490728
5.097714 -0.0089089073
5.098714 -0.0087686363
5.099714 -0.0086282729
5.100714 -0.0084878295
5.101714 -0.0083473191
5.102714 -0.0082067541
5.103714 -0.0080661477
5.104714 -0.0079255115
5.105714 -0.007784857
5.106714 -0.007644196
5.107714 -0.0075035401
5.108714 -0.0073629002
5.109715 -0.0072222865
5.110714 -0.0070817091999999995
5.111714 -0.0069411792
5.112714 -0.0068007052
5.113714 -0.0066602966
5.114714 -0.0065199623
5.115714 -0.006379711
5.116714 -0.0062395513
5.117714 -0.0060994913
5.118714 -0.0059595393
5.119714 -0.0058197038
5.120714 -0.0056799923
5.121714 -0.0055404129
5.122715 -0.0054009735000000005
5.123714 -0.0052616822
5.124714 -0.0051225474
5.125714 -0.0049835766
5.126714 -0.0048447786
5.127714 -0.0047061618
5.128714 -0.0045677345
5.129714 -0.0044295055
5.130714 -0.0042914835
5.131714 -0.0041536776
5.132714 -0.0040160965
5.133714 -0.0038787493
5.134714 -0.0037416451999999997
5.135714 -0.0036047932
5.136714 -0.0034682023
5.137714 -0.0033318821999999996
5.138714 -0.0031958414
5.139714 -0.0030600891000000002
5.140714 -0.0029246343
5.141714 -0.0027894856999999998
5.142715 -0.0026546521
5.143714 -0.002520142
5.144714 -0.002385964
5.145714 -0.0022521268
5.146714 -0.0021186384
5.147714 -0.0019855071999999997
5.148714 -0.0018527411000000002
5.149714 -0.0017203487
5.150714 -0.0015883379
5.151714 -0.0014567169000000001
5.152714 -0.0013254939000000002
5.153714 -0.0011946772
5.154714 -0.0010642751
5.155715 -0.0009342962599999999
5.156714 -0.0008047492000000001
5.157714 -0.0006756427
5.158714 -0.00054698576
5.159714 -0.00041878752
5.160714 -0.00029105729
5.161714 -0.00016380454
5.162714 -3.7038942e-05
5.163714 8.922972399999999e-05
5.164714 0.00021499154
5.165714 0.00034023653
5.166714 0.00046495465999999997
5.167714 0.00058913583
5.168715 0.00071277009
5.169714 0.0008358475499999999
5.170714 0.0009583584
5.171714 0.0010802931
5.172714 0.0012016422
5.173714 0.0013223968999999999
5.174714 0.0014425485
5.175714 0.0015620884
5.176714 0.0016810092
5.177714 0.0017993033999999998
5.178714 0.001916964
5.179714 0.0020339845
5.180714 0.0021503591
5.181714 0.0022660824
5.182714 0.0023811495
5.183714 0.002495556
5.184714 0.0026092977
5.185714 0.0027223712
5.186714 0.0028347733
5.187714 0.0029465009
5.188715 0.0030575513
5.189714 0.0031679220999999997
5.190714 0.0032776108
5.191714 0.0033866152
5.192714 0.0034949328
5.193714 0.0036025616
5.194714 0.0037094993
5.195714 0.0038157432000000004
5.196714 0.0039212908
5.197714 0.0040261391
5.198714 0.0041302854
5.199714 0.0042337262
5.200714 0.004336458
5.201715 0.0044384771
5.202714 0.0045397795000000005
5.203714 0.0046403613
5.204714 0.0047402176
5.205714 0.0048393438
5.206714 0.0049377355
5.207714 0.0050353876
5.208714 0.005132295
5.209714 0.0052284526
5.210714 0.0053238553
5.211714 0.005418498
5.212714 0.0055123757
5.213714 0.0056054829
5.214714 0.0056978148
5.215714 0.0057893663
5.216714 0.0058801328
5.217714 0.0059701091
5.218714 0.0060592909
5.219714 0.0061476734
5.220714 0.0062352527
5.221714 0.0063220242999999995
5.222714 0.006407983900000001
5.223714 0.0064931279
5.224714 0.0065774525999999995
5.225714 0.0066609537
5.226714 0.006743628199999999
5.227714 0.006825471800000001
5.228714 0.006906481599999999
5.229714 0.0069866545999999995
5.230714 0.0070659873
5.231714 0.0071444767
5.232714 0.007222119900000001
5.233714 0.0072989133
5.234715 0.0073748546
5.235714 0.007449941
5.236714 0.0075241696
5.237714 0.007597537499999999
5.238714 0.007670043100000001
5.239714 0.0077416837
5.240714 0.0078124569000000005
5.241714 0.0078823614
5.242714 0.0079513949
5.243714 0.0080195568
5.244714 0.0080868456
5.245714 0.0081532606
5.246714 0.0082188009
5.247715 0.008283466
5.248714 0.0083472558
5.249714 0.008410171
5.250714 0.0084722124
5.251714 0.008533379899999999
5.252714 0.008593675
5.253714 0.0086530985
5.254714 0.0087116518
5.255714 0.0087693363
5.256714 0.008826153500000001
5.257714 0.0088821049
5.258714 0.0089371912
5.259714 0.0089914145
5.260714 0.009044775699999999
5.261714 0.009097276100000001
5.262714 0.0091489157
5.263714 0.0091996961
5.264714 0.0092496164
5.265714 0.009298676700000001
5.266714 0.0093468771
5.267715 0.0093942166
5.268714 0.009440694
5.269714 0.0094863077
5.270714 0.0095310563
5.271714 0.0095749376
5.272714 0.0096179494
5.273714 0.0096600896
5.274714 0.009701355200000001
5.275714 0.009741744
5.276714 0.009781252399999999
5.277714 0.0098198783
5.278714 0.0098576194
5.279714 0.009894472199999999
5.280715 0.009930435
5.281714 0.0099655052
5.282714 0.0099996811
5.283714 0.010032961
5.284714 0.010065342
5.285714 0.010096825
5.286714 0.010127408
5.287714 0.010157091
5.288714 0.010185874
5.289714 0.010213757
5.290714 0.010240741
5.291714 0.010266827000000001
5.292714 0.010292015
5.293715 0.010316308
5.294714 0.010339708000000001
5.295714 0.010362215000000001
5.296714 0.010383833
5.297714 0.010404565000000001
5.298714 0.010424411
5.299714 0.010443375999999999
5.300714 0.010461462
5.301714 0.010478671
5.302714 0.010495006999999999
5.303714 0.010510472
5.304714 0.010525069
5.305714 0.010538800000000001
5.306714 0.010551668
5.307714 0.010563676000000001
5.308714 0.010574827
5.309714 0.010585124
5.310714 0.010594568
5.311714 0.010603164
5.312714 0.010610912
5.313715 0.010617816
5.314714 0.010623879
5.315714 0.010629103
5.316714 0.010633492
5.317714 0.010637048000000001
5.318714 0.010639775
5.319714 0.010641676000000001
5.320714 0.010642753
5.321714 0.010643012
5.322714 0.010642453999999999
5.323714 0.010641085
5.324714 0.010638907000000001
5.325714 0.010635925000000001
5.326715 0.010632142
5.327714 0.010627562
5.328714 0.010622189
5.329714 0.010616025000000001
5.330714 0.010609074999999999
5.331714 0.010601342
5.332714 0.010592829
5.333714 0.010583538
5.334714 0.010573473
5.335714 0.010562635
5.336714 0.010551028
5.337714 0.010538652
5.338714 0.010525509
5.339714 0.010511601
5.340714 0.010496929
5.341714 0.010481494000000001
5.342714 0.010465297
5.343714 0.010448337
5.344714 0.010430616
5.345714 0.010412135
5.346714 0.010392895
5.347714 0.010372895
5.348714 0.010352138
5.349714 0.010330624
5.350714 0.010308353
5.351714 0.010285329000000001
5.352714 0.010261554
5.353714 0.010237029
5.354714 0.010211757
5.355714 0.010185742
5.356714 0.010158987
5.357714 0.010131494999999999
5.358714 0.010103272
5.359715 0.010074320999999999
5.360714 0.010044649
5.361714 0.010014259000000001
5.362714 0.0099831588
5.363714 0.0099513527
5.364714 0.0099188474
5.365714 0.0098856493
5.366714 0.0098517645
5.367714 0.0098171986
5.368714 0.0097819589
5.369714 0.0097460506
5.370714 0.0097094802
5.371714 0.0096722542
5.372715 0.0096343771
5.373714 0.0095958552
5.374714 0.009556693100000001
5.375714 0.0095168958
5.376714 0.0094764677
5.377714 0.0094354131
5.378714 0.0093937364
5.379714 0.0093514413
5.380714 0.0093085306
5.381714 0.009265008
5.382714 0.009220876400000001
5.383714 0.009176138700000001
5.384714 0.0091307978
5.385714 0.009084856700000001
5.386714 0.0090383182
5.387714 0.0089911853
5.388714 0.0089434601
5.389714 0.008895145600000001
5.390714 0.0088462453
5.391714 0.0087967615
5.392715 0.0087466986
5.393714 0.008696058599999999
5.394714 0.008644846099999999
5.395714 0.0085930646
5.396714 0.0085407177
5.397714 0.0084878091
5.398714 0.0084343432
5.399714 0.0083803236
5.400714 0.0083257546
5.401714 0.0082706407
5.402714 0.008214985400000001
5.403714 0.0081587925
5.404714 0.0081020662
5.405715 0.008044810999999999
5.406714 0.0079870297
5.407714 0.007928726700000001
5.408714 0.0078699057
5.409714 0.0078105695
5.410714 0.007750721899999999
5.411714 0.0076903663
5.412714 0.0076295059
5.413714 0.0075681433
5.414714 0.0075062817
5.415714 0.0074439246
5.416714 0.0073810756
5.417714 0.0073177369
5.418715 0.0072539122000000004
5.419714 0.0071896051
5.420714 0.0071248192
5.421714 0.0070595583
5.422714 0.0069938265000000005
5.423714 0.006927627699999999
5.424714 0.006860966799999999
5.425714 0.0067938483
5.426714 0.0067262772
5.427714 0.006658259400000001
5.428714 0.0065897999
5.429714 0.0065209045999999994
5.430714 0.0064515792
5.431714 0.0063818305
5.432714 0.006311664799999999
5.433714 0.0062410887
5.434714 0.006170109599999999
5.435714 0.0060987331
5.436714 0.0060269667
5.437714 0.0059548165
5.438715 0.0058822894
5.439714 0.005809392
5.440714 0.00573613
5.441714 0.0056625096
5.442714 0.0055885364
5.443714 0.0055142158
5.444714 0.0054395528000000005
5.445714 0.0053645519
5.446714 0.0052892174
5.447714 0.005213553199999999
5.448714 0.0051375628
5.449714 0.0050612492
5.450714 0.0049846156
5.451715 0.0049076643000000005
5.452714 0.0048303980000000005
5.453714 0.0047528192
5.454714 0.0046749297
5.455714 0.0045967314
5.456714 0.0045182263
5.457714 0.0044394168
5.458714 0.0043603053
5.459714 0.0042808937
5.460714 0.0042011845
5.461714 0.0041211806
5.462714 0.004040885
5.463714 0.0039603008
5.464714 0.0038794318
5.465714 0.0037982813000000002
5.466714 0.0037168538
5.467714 0.0036351535999999997
5.468714 0.0035531852
5.469714 0.0034709534000000003
5.470714 0.0033884633
5.471714 0.0033057203999999995
5.472714 0.0032227300999999996
5.473714 0.0031394981999999997
5.474714 0.0030560303
5.475714 0.0029723324
5.476714 0.0028884104000000002
5.477714 0.0028042701000000002
5.478714 0.0027199178
5.479714 0.0026353593
5.480714 0.0025506006
5.481714 0.0024656478
5.482714 0.0023805067
5.483714 0.0022951834
5.484715 0.0022096838
5.485714 0.0021240136
5.486714 0.0020381787
5.487714 0.0019521851
5.488714 0.0018660385000000002
5.489714 0.0017797446999999998
5.490714 0.0016933098
5.491714 0.0016067394000000002
5.492714 0.0015200393999999999
5.493714 0.0014332159
5.494714 0.0013462749
5.495714 0.0012592222
5.496714 0.0011720641
5.497715 0.0010848065
5.498714 0.00099745575
5.499714 0.00091001793
5.500714 0.0008224992599999999
5.501714 0.00073490587
5.502714 0.0006472439499999999
5.503714 0.00055951964
5.504714 0.00047173893999999996
5.505714 0.00038390776
5.506714 0.00029603186
5.507714 0.00020811683
5.508714 0.00012016806
5.509714 3.2190701e-05
5.510714 -5.581033e-05
5.511714 -0.00014383041
5.512714 -0.00023186522
5.513714 -0.00031991067
5.514714 -0.00040796299000000005
5.515714 -0.00049601877
5.516714 -0.00058407472
5.517715 -0.00067212795
5.518714 -0.00076017564
5.519714 -0.00084821522
5.520714 -0.0009362442100000001
5.521714 -0.0010242603
5.522714 -0.001112261
5.523714 -0.001200244
5.524714 -0.0012882066999999999
5.525714 -0.0013761466000000002
5.526714 -0.0014640605999999999
5.527714 -0.0015519458000000002
5.528714 -0.0016397986
5.529714 -0.0017276152000000001
5.530715 -0.0018153914
5.531714 -0.0019031228000000002
5.532714 -0.001990804
5.533714 -0.0020784299
5.534714 -0.0021659943999999998
5.535714 -0.0022534914
5.536714 -0.0023409142
5.537714 -0.0024282557
5.538714 -0.0025155086000000003
5.539714 -0.0026026653
5.540714 -0.002689718
5.541714 -0.0027766588
5.542714 -0.0028634794999999997
5.543715 -0.002950172
5.544714 -0.003036728
5.545714 -0.0031231397
5.546714 -0.0032093990999999995
5.547714 -0.0032954984
5.548714 -0.00338143
5.549714 -0.0034671866000000003
5.550714 -0.003552761
5.551714 -0.0036381462
5.552714 -0.003723336
5.553714 -0.0038083242999999998
5.554714 -0.0038931052
5.555714 -0.0039776729
5.556714 -0.0040620223
5.557714 -0.0041461488
5.558714 -0.0042300471
5.559714 -0.004313713
5.560714 -0.0043971417
5.561714 -0.0044803292
5.562714 -0.0045632714
5.563715 -0.004645964099999999
5.564714 -0.0047284029
5.565714 -0.0048105838
5.566714 -0.0048925027
5.567714 -0.004974155300000001
5.568714 -0.0050555369
5.569714 -0.0051366431
5.570714 -0.0052174688
5.571714 -0.0052980093
5.572714 -0.0053782594
5.573714 -0.0054582139
5.574714 -0.005537866999999999
5.575714 -0.0056172131999999994
5.576715 -0.005696246800000001
5.577714 -0.005774962099999999
5.578714 -0.0058533533
5.579714 -0.0059314145
5.580714 -0.0060091395
5.581714 -0.006086523
5.582714 -0.006163559
5.583714 -0.0062402418
5.584714 -0.006316565099999999
5.585714 -0.0063925247
5.586714 -0.0064681146
5.587714 -0.0065433291
5.588714 -0.006618163799999999
5.589714 -0.006692613500000001
5.590714 -0.0067666733
5.591714 -0.0068403388
5.592714 -0.0069136047
5.593714 -0.0069864669
5.594714 -0.007058920200000001
5.595714 -0.0071309594
5.596714 -0.007202579600000001
5.597714 -0.007273775600000001
5.598714 -0.007344542199999999
5.599714 -0.0074148745999999995
5.600714 -0.0074847667
5.601714 -0.007554212099999999
5.602714 -0.0076232049000000005
5.603714 -0.007691738599999999
5.604714 -0.0077598066
5.605714 -0.0078274024
5.606714 -0.007894518100000001
5.607714 -0.0079611469
5.608714 -0.008027280999999999
5.609715 -0.008092913
5.610714 -0.0081580358
5.611714 -0.0082226405
5.612714 -0.0082867205
5.613714 -0.008350268
5.614714 -0.0084132749
5.615714 -0.0084757346
5.616714 -0.00853764
5.617714 -0.0085989835
5.618714 -0.0086597596
5.619714 -0.0087199609
5.620714 -0.0087795823
5.621714 -0.0088386179
5.622715 -0.0088970621
5.623714 -0.008954911
5.624714 -0.009012159
5.625714 -0.009068803
5.626714 -0.0091248388
5.627714 -0.0091802627
5.628714 -0.009235071000000001
5.629714 -0.0092892617
5.630714 -0.0093428316
5.631714 -0.0093957773
5.632714 -0.009448097300000001
5.633714 -0.0094997878
5.634714 -0.0095508469
5.635714 -0.0096012722
5.636714 -0.0096510601
5.637714 -0.0097002077
5.638714 -0.009748712199999999
5.639714 -0.0097965698
5.640714 -0.0098437769
5.641714 -0.009890329199999999
5.642715 -0.0099362223
5.643714 -0.0099814519
5.644714 -0.010026013
5.645714 -0.010069900000000001
5.646714 -0.010113107999999999
5.647714 -0.010155632
5.648714 -0.010197466
5.649714 -0.010238602999999999
5.650714 -0.010279039
5.651714 -0.010318767000000001
5.652714 -0.01035778
5.653714 -0.010396075
5.654714 -0.010433643
5.655715 -0.010470481
5.656714 -0.010506581
5.657714 -0.010541939
5.658714 -0.010576549999999999
5.659714 -0.010610408
5.660714 -0.010643509
5.661714 -0.010675847
5.662714 -0.010707419
5.663714 -0.010738217999999999
5.664714 -0.010768243
5.665714 -0.010797487
5.666714 -0.010825947
5.667714 -0.010853618
5.668715 -0.010880497
5.669714 -0.010906579
5.670714 -0.01093186
5.671714 -0.010956336
5.672714 -0.010980004
5.673714 -0.011002857
5.674714 -0.011024893000000001
5.675714 -0.011046106
5.676714 -0.011066494
5.677714 -0.01108605
5.678714 -0.011104772
5.679714 -0.011122654000000001
5.680714 -0.011139692999999999
5.681714 -0.011155884999999999
5.682714 -0.011171225
5.683714 -0.011185711000000001
5.684714 -0.011199338
5.685714 -0.011212103
5.686714 -0.011224003
5.687714 -0.011235035
5.688715 -0.011245198
5.689714 -0.011254488
5.690714 -0.011262903
5.691714 -0.011270442
5.692714 -0.011277104
5.693714 -0.011282888000000001
5.694714 -0.011287792999999999
5.695714 -0.011291818
5.696714 -0.011294964
5.697714 -0.011297231
5.698714 -0.011298618
5.699714 -0.011299126999999999
5.700714 -0.011298757
5.701715 -0.01129751
5.702714 -0.011295384
5.703714 -0.011292380000000001
5.704714 -0.011288499
5.705714 -0.01128374
5.706714 -0.011278102
5.707714 -0.011271587
5.708714 -0.011264192000000001
5.709714 -0.011255915
5.710714 -0.011246756
5.711714 -0.011236712
5.712714 -0.011225782
5.713714 -0.011213962
5.714714 -0.011201250000000001
5.715714 -0.011187643
5.716714 -0.011173136
5.717714 -0.011157727
5.718714 -0.011141412
5.719714 -0.011124186999999999
5.720714 -0.011106049
5.721714 -0.011086993
5.722714 -0.011067017
5.723714 -0.011046117
5.724714 -0.011024289
5.725714 -0.01100153
5.726714 -0.010977839
5.727714 -0.010953212
5.728714 -0.010927646999999999
5.729714 -0.010901143
5.730714 -0.010873698
5.731714 -0.010845312
5.732714 -0.010815983
5.733714 -0.010785711
5.734715 -0.010754497
5.735714 -0.010722339000000001
5.736714 -0.010689240000000001
5.737714 -0.010655198000000001
5.738714 -0.010620214999999999
5.739714 -0.010584293
5.740714 -0.010547431
5.741714 -0.010509632
5.742714 -0.010470896
5.743714 -0.010431225
5.744714 -0.01039062
5.745714 -0.010349083
5.746714 -0.010306614
5.747715 -0.010263217
5.748714 -0.010218892
5.749714 -0.010173640000000001
5.750714 -0.010127465
5.751714 -0.010080367
5.752714 -0.010032348
5.753714 -0.009983410600000001
5.754714 -0.009933556400000002
5.755714 -0.0098827884
5.756714 -0.0098311088
5.757714 -0.0097785196
5.758714 -0.0097250246
5.759714 -0.0096706266
5.760714 -0.009615328599999999
5.761714 -0.0095591342
5.762714 -0.009502047
5.763714 -0.009444070700000001
5.764714 -0.009385209700000001
5.765714 -0.0093254675
5.766714 -0.0092648486
5.767715 -0.0092033566
5.768714 -0.0091409966
5.769714 -0.0090777721
5.770714 -0.0090136869
5.771714 -0.0089487461
5.772714 -0.008882952500000001
5.773714 -0.0088163099
5.774714 -0.0087488217
5.775714 -0.008680491
5.776714 -0.008611320700000001
5.777714 -0.0085413129
5.778714 -0.008470469
5.779714 -0.0083987921
5.780715 -0.0083262821
5.781714 -0.0082529412
5.782714 -0.008178769300000001
5.783714 -0.0081037673
5.784714 -0.0080279351
5.785714 -0.0079512734
5.786714 -0.0078737823
5.787714 -0.007795461699999999
5.788714 -0.0077163124
5.789714 -0.0076363342999999995
5.790714 -0.007555528299999999
5.791714 -0.007473894900000001
5.792714 -0.0073914365
5.793715 -0.007308153699999999
5.794714 -0.0072240502
5.795714 -0.007139128099999999
5.796714 -0.0070533912
5.797714 -0.0069668436000000005
5.798714 -0.00687949
5.799714 -0.0067913359
5.800714 -0.0067023873
5.801714 -0.0066126514999999995
5.802714 -0.0065221349000000005
5.803714 -0.0064308457
5.804714 -0.0063387924
5.805714 -0.0062459839999999996
5.806714 -0.006152428999999999
5.807714 -0.0060581373
5.808714 -0.0059631184
5.809714 -0.0058673817
5.810714 -0.0057709374
5.811714 -0.0056737954
5.812714 -0.005575965400000001
5.813715 -0.0054774573
5.814714 -0.0053782802
5.815714 -0.0052784435
5.816714 -0.0051779563
5.817714 -0.0050768271
5.818714 -0.0049750644
5.819714 -0.0048726761
5.820714 -0.0047696696
5.821714 -0.0046660523
5.822714 -0.0045618314999999994
5.823714 -0.0044570133
5.824714 -0.004351603999999999
5.825714 -0.0042456097
5.826715 -0.0041390362
5.827714 -0.0040318893
5.828714 -0.0039241742
5.829714 -0.0038158962999999997
5.830714 -0.0037070607999999997
5.831714 -0.0035976729000000004
5.832714 -0.0034877383
5.833714 -0.003377262
5.834714 -0.0032662494
5.835714 -0.0031547064000000003
5.836714 -0.003042639
5.837714 -0.0029300530999999998
5.838714 -0.0028169547000000002
5.839714 -0.0027033502
5.840714 -0.0025892465
5.841714 -0.0024746501
5.842714 -0.0023595681
5.843714 -0.0022440077
5.844714 -0.0021279762
5.845714 -0.002011481
5.846714 -0.0018945299000000001
5.847714 -0.0017771301
5.848714 -0.0016592898
5.849714 -0.0015410167
5.850714 -0.0014223187000000001
5.851714 -0.0013032039
5.852714 -0.0011836802
5.853714 -0.0010637557
5.854714 -0.00094343877
5.855714 -0.00082273764
5.856714 -0.0007016607
5.857714 -0.0005802165999999999
5.858714 -0.00045841416
5.859715 -0.00033626234
5.860714 -0.00021377039
5.861714 -9.0947782e-05
5.862714 3.2195683e-05
5.863714 0.00015564995
5.864714 0.00027940462000000004
5.865714 0.00040344898000000003
5.866714 0.000527772
5.867714 0.00065236231
5.868714 0.0007772082400000001
5.869714 0.00090229778
5.870714 0.0010276188
5.871714 0.0011531586999999999
5.872715 0.0012789049
5.873714 0.0014048446
5.874714 0.001530965
5.875714 0.0016572530999999998
5.876714 0.0017836957
5.877714 0.0019102801
5.878714 0.0020369934999999997
5.879714 0.0021638232
5.880714 0.0022907569
5.881714 0.0024177822
5.882714 0.0025448871
5.883714 0.0026720603
5.884714 0.0027992905
5.885714 0.0029265668
5.886714 0.0030538788
5.887714 0.0031812164000000003
5.888714 0.0033085700000000003
5.889714 0.0034359305999999996
5.890714 0.0035632893000000004
5.891714 0.0036906378000000004
5.892715 0.0038179678000000005
5.893714 0.0039452712
5.894714 0.004072540800000001
5.895714 0.0041997693000000004
5.896714 0.0043269494
5.897714 0.0044540742
5.898714 0.0045811368
5.899714 0.0047081299
5.900714 0.004835047
5.901714 0.004961880399999999
5.902714 0.0050886232000000005
5.903714 0.0052152678
5.904714 0.0053418065
5.905715 0.0054682314
5.906714 0.0055945344
5.907714 0.0057207068
5.908714 0.0058467398
5.909714 0.005972624399999999
5.910714 0.0060983515
5.911714 0.0062239109
5.912714 0.0063492931
5.913714 0.0064744883
5.914714 0.0065994856
5.915714 0.0067242749000000004
5.916714 0.0068488457999999995
5.917714 0.0069731868
5.918715 0.0070972885
5.919714 0.0072211391
5.920714 0.007344727800000001
5.921714 0.0074680444
5.922714 0.0075910779
5.923714 0.0077138175
5.924714 0.0078362529
5.925714 0.0079583733
5.926714 0.0080801678
5.927714 0.008201626
5.928714 0.008322738
5.929714 0.0084434927
5.930714 0.00856388
5.931714 0.008683888899999999
5.932714 0.0088035093
5.933714 0.008922730200000001
5.934714 0.0090415415
5.935714 0.0091599322
5.936714 0.0092778915
5.937714 0.0093954091
5.938715 0.009512474199999999
5.939714 0.0096290758
5.940714 0.009745203000000001
5.941714 0.0098608449
5.942714 0.0099759913
5.943714 0.010090631
5.944714 0.010204754
5.945714 0.010318349
5.946714 0.010431407
5.947714 0.010543917
5.948714 0.01065587
5.949714 0.010767255
5.950714 0.010878064
5.951715 0.010988289
5.952714 0.011097919
5.953714 0.011206948
5.954714 0.011315367
5.955714 0.011423169
5.956714 0.011530347
5.957714 0.011636893
5.958714 0.011742802
5.959714 0.011848067
5.960714 0.011952683
5.961714 0.012056643
5.962714 0.012159943
5.963714 0.012262576
5.964714 0.012364538
5.965714 0.012465824
5.966714 0.012566429
5.967714 0.012666346
5.968714 0.012765572000000001
5.969714 0.0128641
5.970714 0.012961923
5.971714 0.013059036999999999
5.972714 0.013155435
5.973714 0.013251109
5.974714 0.013346053
5.975714 0.013440259
5.976714 0.013533719
5.977714 0.013626425000000001
5.978714 0.013718367
5.979714 0.013809535999999999
5.980714 0.013899921999999999
5.981714 0.013989517000000002
5.982714 0.014078309999999998
5.983714 0.014166288999999999
5.984715 0.014253447
5.985714 0.014339769999999998
5.986714 0.014425249999999999
5.987714 0.014509873000000001
5.988714 0.014593633
5.989714 0.014676515999999999
5.990714 0.014758514999999998
5.991714 0.014839618
5.992714 0.014919818
5.993714 0.014999104000000001
5.994714 0.015077468
5.995714 0.015154901
5.996714 0.015231397
5.997715 0.015306946000000002
5.998714 0.015381542
5.999714 0.015455176999999999
6.000714 0.015527847000000001
6.001714 0.015599542999999999
6.002714 0.015670260000000002
6.003714 0.015739993
6.004714 0.015808736
6.005714 0.015876484
6.006714 0.015943233
6.007714 0.016008977
6.008714 0.016073711
6.009714 0.016137431
6.010714 0.016200132
6.011714 0.016261812
6.012714 0.016322464
6.013714 0.016382085
6.014714 0.016440671
6.015714 0.016498218
6.016714 0.016554722
6.017715 0.016610179
6.018714 0.016664586
6.019714 0.016717939
6.020714 0.016770235
6.021714 0.016821473
6.022714 0.016871648
6.023714 0.016920756999999998
6.024714 0.016968799
6.025714 0.017015771
6.026714 0.017061671
6.027714 0.017106497
6.028714 0.017150248
6.029714 0.017192923
6.030715 0.01723452
6.031714 0.017275038
6.032714 0.017314477
6.033714 0.017352836
6.034714 0.017390113000000002
6.035714 0.01742631
6.036714 0.017461424
6.037714 0.017495455
6.038714 0.017528402
6.039714 0.017560263
6.040714 0.017591036
6.041714 0.017620721
6.042714 0.017649315
6.043715 0.017676815
6.044714 0.01770322
6.045714 0.017728526
6.046714 0.017752728
6.047714 0.017775825000000002
6.048714 0.017797812
6.049714 0.017818683000000002
6.050714 0.017838436
6.051714 0.017857064000000002
6.052714 0.017874563
6.053714 0.017890928
6.054714 0.017906154
6.055714 0.017920235
6.056714 0.017933168
6.057714 0.017944947
6.058714 0.01795557
6.059714 0.017965031
6.060714 0.017973326999999997
6.061714 0.017980454
6.062714 0.017986412
6.063715 0.017991196
6.064714 0.017994808
6.065714 0.017997244000000003
6.066714 0.017998506
6.067714 0.017998593
6.068714 0.017997506
6.069714 0.017995246
6.070714 0.017991816
6.071714 0.017987218
6.072714 0.017981454
6.073714 0.017974527
6.074714 0.017966441
6.075714 0.017957199
6.076715 0.017946806
6.077714 0.017935266
6.078714 0.017922583
6.079714 0.01790876
6.080714 0.017893803
6.081714 0.017877716000000002
6.082714 0.017860503
6.083714 0.017842167000000003
6.084714 0.017822714
6.085714 0.017802146999999997
6.086714 0.017780469
6.087714 0.017757683
6.088714 0.017733793
6.089714 0.017708802
6.090714 0.017682713
6.091714 0.017655529
6.092714 0.017627252
6.093714 0.017597884
6.094714 0.017567429
6.095714 0.017535887
6.096714 0.017503262
6.097714 0.017469554999999998
6.098714 0.017434770000000002
6.099714 0.017398909
6.100714 0.017361973
6.101714 0.017323965
6.102714 0.017284887
6.103714 0.017244743
6.104714 0.017203533
6.105714 0.017161263
6.106714 0.017117933
6.107714 0.017073547
6.108714 0.017028108
6.109715 0.016981619
6.110714 0.016934083
6.111714 0.016885501
6.112714 0.016835879
6.113714 0.016785218
6.114714 0.016733521
6.115714 0.016680791
6.116714 0.016627029
6.117714 0.016572239
6.118714 0.016516424
6.119714 0.016459585000000002
6.120714 0.016401727999999997
6.121714 0.016342854
6.122715 0.016282966
6.123714 0.016222066
6.124714 0.016160159
6.125714 0.016097249
6.126714 0.016033338
6.127714 0.015968431999999998
6.128714 0.015902535
6.129714 0.015835653
6.130714 0.01576779
6.131714 0.015698954
6.132714 0.01562915
6.133714 0.015558384
6.134714 0.015486665
6.135714 0.015414
6.136714 0.015340399000000001
6.137714 0.01526587
6.138714 0.015190420999999999
6.139714 0.015114063
6.140714 0.015036804
6.141714 0.014958654000000002
6.142715 0.014879626
6.143714 0.014799727
6.144714 0.014718968
6.145714 0.01463736
6.146714 0.014554910999999999
6.147714 0.014471635000000002
6.148714 0.014387537999999998
6.149714 0.014302632000000001
6.150714 0.014216926000000001
6.151714 0.014130427999999999
6.152714 0.014043146999999999
6.153714 0.013955090000000002
6.154714 0.013866266999999998
6.155715 0.013776684999999999
6.156714 0.013686351
6.157714 0.013595272
6.158714 0.013503456
6.159714 0.013410907
6.160714 0.013317631
6.161714 0.013223634000000001
6.162714 0.013128923
6.163714 0.013033501
6.164714 0.012937377
6.165714 0.012840553
6.166714 0.012743036
6.167714 0.012644830999999999
6.168715 0.012545944
6.169714 0.01244638
6.170714 0.012346142999999999
6.171714 0.012245242
6.172714 0.012143682
6.173714 0.012041471
6.174714 0.011938615
6.175714 0.011835120000000001
6.176714 0.011730994
6.177714 0.011626245
6.178714 0.011520881
6.179714 0.011414909
6.180714 0.011308336
6.181714 0.011201173
6.182714 0.011093426
6.183714 0.010985105
6.184714 0.010876216
6.185714 0.01076677
6.186714 0.010656773999999999
6.187714 0.010546235
6.188715 0.010435162999999999
6.189714 0.010323567
6.190714 0.010211453
6.191714 0.010098830999999999
6.192714 0.0099857076
6.193714 0.0098720928
6.194714 0.0097579941
6.195714 0.009643420299999999
6.196714 0.0095283795
6.197714 0.0094128809
6.198714 0.0092969327
6.199714 0.0091805443
6.200714 0.0090637252
6.201715 0.008946484
6.202714 0.0088288311
6.203714 0.0087107765
6.204714 0.0085923304
6.205714 0.0084735031
6.206714 0.0083543047
6.207714 0.0082347462
6.208714 0.0081148384
6.209714 0.007994593000000001
6.210714 0.0078740202
6.211714 0.0077531309
6.212714 0.007631936800000001
6.213714 0.0075104479
6.214714 0.0073886753000000005
6.215714 0.0072666291
6.216714 0.0071443203000000005
6.217714 0.0070217582
6.218714 0.006898952400000001
6.219714 0.0067759123
6.220714 0.0066526467
6.221714 0.006529163500000001
6.222714 0.006405470799999999
6.223714 0.006281576499999999
6.224714 0.006157487200000001
6.225714 0.0060332095
6.226714 0.0059087495
6.227714 0.0057841131
6.228714 0.0056593057
6.229714 0.0055343324000000005
6.230714 0.0054091986
6.231714 0.0052839092
6.232714 0.0051584688000000005
6.233714 0.0050328825
6.234715 0.004907155
6.235714 0.0047812915
6.236714 0.0046552974
6.237714 0.0045291781
6.238714 0.0044029395
6.239714 0.0042765878
6.240714 0.0041501298
6.241714 0.0040235725
6.242714 0.0038969236
6.243714 0.003770191
6.244714 0.003643383
6.245714 0.0035165089000000005
6.246714 0.0033895776
6.247715 0.0032625990999999997
6.248714 0.003135583
6.249714 0.0030085397
6.250714 0.0028814797
6.251714 0.0027544134
6.252714 0.0026273515999999998
6.253714 0.002500305
6.254714 0.002373284
6.255714 0.0022462995
6.256714 0.0021193619
6.257714 0.0019924813
6.258714 0.0018656679
6.259714 0.0017389315000000002
6.260714 0.0016122816000000001
6.261714 0.0014857274
6.262714 0.0013592781
6.263714 0.0012329423
6.264714 0.0011067285000000001
6.265714 0.00098064475
6.266714 0.00085469919
6.267715 0.00072889948
6.268714 0.0006032531
6.269714 0.00047776748
6.270714 0.00035244979999999996
6.271714 0.00022730717000000002
6.272714 0.00010234661000000001
6.273714 -2.2424933e-05
6.274714 -0.00014700057
6.275714 -0.00027137346
6.276714 -0.00039553679000000003
6.277714 -0.00051948373
6.278714 -0.00064320748
6.279714 -0.00076670131
6.280715 -0.00088995839
6.281714 -0.0010129721
6.282714 -0.0011357357
6.283714 -0.0012582427000000001
6.284714 -0.0013804866
6.285714 -0.0015024611
6.286714 -0.0016241597999999999
6.287714 -0.0017455767999999998
6.288714 -0.0018667062
6.289714 -0.0019875421999999998
6.290714 -0.0021080794
6.291714 -0.0022283126000000003
6.292714 -0.0023482366000000003
6.293715 -0.0024678468
6.294714 -0.0025871383
6.295714 -0.0027061069
6.296714 -0.0028247483
6.297714 -0.0029430583
6.298714 -0.0030610328
6.299714 -0.0031786679999999995
6.300714 -0.0032959593000000003
6.301714 -0.0034129031999999998
6.302714 -0.0035294954000000003
6.303714 -0.0036457313000000002
6.304714 -0.0037616064000000004
6.305714 -0.0038771159
6.306714 -0.0039922546
6.307714 -0.0041070172
6.308714 -0.0042213975
6.309714 -0.0043353892
6.310714 -0.0044489854
6.311714 -0.0045621793
6.312714 -0.0046749632
6.313715 -0.0047873291
6.314714 -0.004899268599999999
6.315714 -0.0050107734
6.316714 -0.0051218343
6.317714 -0.005232442699999999
6.318714 -0.0053425898
6.319714 -0.0054522660999999995
6.320714 -0.0055614626
6.321714 -0.0056701705
6.322714 -0.0057783807
6.323714 -0.005886085300000001
6.324714 -0.0059932758000000004
6.325714 -0.006099944600000001
6.326715 -0.0062060841
6.327714 -0.006311688
6.328714 -0.0064167491999999994
6.329714 -0.0065212625
6.330714 -0.006625222199999999
6.331714 -0.006728623699999999
6.332714 -0.006831462799999999
6.333714 -0.006933735900000001
6.334714 -0.0070354392
6.335714 -0.0071365706
6.336714 -0.0072371273
6.337714 -0.007337106899999999
6.338714 -0.0074365074
6.339714 -0.0075353273
6.340714 -0.0076335651
6.341714 -0.0077312194
6.342714 -0.0078282894
6.343714 -0.0079247737
6.344714 -0.0080206708
6.345714 -0.0081159793
6.346714 -0.0082106977
6.347714 -0.0083048246
6.348714 -0.008398358500000001
6.349714 -0.0084912979
6.350714 -0.00858364
6.351714 -0.0086753833
6.352714 -0.0087665256
6.353714 -0.0088570647
6.354714 -0.008946997
6.355714 -0.009036321
6.356714 -0.0091250331
6.357714 -0.0092131304
6.358714 -0.00930061
6.359715 -0.0093874689
6.360714 -0.0094737043
6.361714 -0.0095593125
6.362714 -0.0096442905
6.363714 -0.0097286356
6.364714 -0.0098123448
6.365714 -0.0098954144
6.366714 -0.0099778423
6.367714 -0.010059625
6.368714 -0.010140759
6.369714 -0.010221242
6.370714 -0.01030107
6.371714 -0.010380241
6.372715 -0.01045875
6.373714 -0.010536596
6.374714 -0.010613774
6.375714 -0.010690281000000001
6.376714 -0.010766112000000001
6.377714 -0.010841265
6.378714 -0.010915734
6.379714 -0.010989515
6.380714 -0.011062605
6.381714 -0.011134996999999999
6.382714 -0.011206687
6.383714 -0.01127767
6.384714 -0.01134794
6.385714 -0.011417494
6.386714 -0.011486325
6.387714 -0.01155443
6.388714 -0.011621802
6.389714 -0.011688439
6.390714 -0.011754335
6.391714 -0.011819487
6.392715 -0.011883891
6.393714 -0.011947544999999999
6.394714 -0.012010447
6.395714 -0.012072593000000001
6.396714 -0.012133984
6.397714 -0.012194618
6.398714 -0.012254495
6.399714 -0.012313617
6.400714 -0.012371984
6.401714 -0.012429598
6.402714 -0.012486463
6.403714 -0.012542578999999998
6.404714 -0.012597951
6.405715 -0.012652582
6.406714 -0.012706474999999998
6.407714 -0.012759634
6.408714 -0.012812065
6.409714 -0.012863771
6.410714 -0.012914755
6.411714 -0.012965023
6.412714 -0.013014577999999999
6.413714 -0.013063423
6.414714 -0.013111562
6.415714 -0.013158996999999999
6.416714 -0.013205732000000001
6.417714 -0.013251769
6.418715 -0.013297107999999998
6.419714 -0.01334175
6.420714 -0.013385699
6.421714 -0.013428951
6.422714 -0.013471508
6.423714 -0.01351337
6.424714 -0.013554533
6.425714 -0.013594997000000001
6.426714 -0.013634762
6.427714 -0.013673824000000001
6.428714 -0.013712180999999999
6.429714 -0.013749831
6.430714 -0.013786771
6.431714 -0.013822998000000001
6.432714 -0.013858511
6.433714 -0.013893303999999999
6.434714 -0.013927378
6.435714 -0.013960728
6.436714 -0.013993353000000002
6.437714 -0.014025250999999999
6.438715 -0.014056418
6.439714 -0.014086854999999999
6.440714 -0.014116558
6.441714 -0.014145528000000001
6.442714 -0.014173762999999999
6.443714 -0.014201262
6.444714 -0.014228025
6.445714 -0.014254051
6.446714 -0.014279339000000002
6.447714 -0.014303889
6.448714 -0.014327704
6.449714 -0.014350779999999999
6.450714 -0.014373120000000001
6.451715 -0.014394724
6.452714 -0.014415593
6.453714 -0.014435726999999999
6.454714 -0.014455128
6.455714 -0.014473795999999999
6.456714 -0.014491736
6.457714 -0.014508946
6.458714 -0.014525431
6.459714 -0.01454119
6.460714 -0.01455623
6.461714 -0.01457055
6.462714 -0.014584156000000001
6.463714 -0.014597051000000002
6.464714 -0.014609238
6.465714 -0.014620721
6.466714 -0.014631505
6.467714 -0.014641597
6.468714 -0.014651000999999999
6.469714 -0.014659720000000001
6.470714 -0.014667763
6.471714 -0.014675134
6.472714 -0.014681838999999999
6.473714 -0.014687885
6.474714 -0.014693277
6.475714 -0.014698021
6.476714 -0.014702123000000001
6.477714 -0.014705588999999998
6.478714 -0.014708424000000001
6.479714 -0.014710632999999999
6.480714 -0.014712221
6.481714 -0.014713190999999999
6.482714 -0.014713549
6.483714 -0.014713296999999998
6.484715 -0.014712439
6.485714 -0.014710975
6.486714 -0.014708909000000001
6.487714 -0.014706239999999999
6.488714 -0.014702970000000001
6.489714 -0.014699097999999999
6.490714 -0.014694624
6.491714 -0.014689546999999999
6.492714 -0.014683866
6.493714 -0.01467758
6.494714 -0.014670685
6.495714 -0.014663179
6.496714 -0.014655061
6.497715 -0.014646327
6.498714 -0.014636974
6.499714 -0.014627
6.500714 -0.014616403
6.501714 -0.014605183
6.502714 -0.014593334
6.503714 -0.014580858
6.504714 -0.014567751
6.505714 -0.014554014
6.506714 -0.014539647
6.507714 -0.014524648999999999
6.508714 -0.014509025000000002
6.509714 -0.014492773
6.510714 -0.014475897000000001
6.511714 -0.014458399
6.512714 -0.014440281999999999
6.513714 -0.014421550000000002
6.514714 -0.014402209
6.515714 -0.014382263
6.516714 -0.014361716
6.517715 -0.014340575
6.518714 -0.014318843999999999
6.519714 -0.014296531000000001
6.520714 -0.01427364
6.521714 -0.014250180000000001
6.522714 -0.014226154999999999
6.523714 -0.014201571999999999
6.524714 -0.014176438000000001
6.525714 -0.014150758000000001
6.526714 -0.01412454
6.527714 -0.014097789
6.528714 -0.014070510000000001
6.529714 -0.01404271
6.530715 -0.014014394999999999
6.531714 -0.013985570999999999
6.532714 -0.013956241
6.533714 -0.013926413
6.534714 -0.01389609
6.535714 -0.013865277
6.536714 -0.013833979
6.537714 -0.013802199
6.538714 -0.013769942
6.539714 -0.013737212
6.540714 -0.013704012000000002
6.541714 -0.013670344000000001
6.542714 -0.013636213
6.543715 -0.013601621000000001
6.544714 -0.01356657
6.545714 -0.013531063000000001
6.546714 -0.013495101
6.547714 -0.013458687
6.548714 -0.013421821
6.549714 -0.013384505
6.550714 -0.013346741999999998
6.551714 -0.01330853
6.552714 -0.01326987
6.553714 -0.013230763
6.554714 -0.013191209
6.555714 -0.013151208999999999
6.556714 -0.013110763
6.557714 -0.013069871
6.558714 -0.013028532
6.559714 -0.012986745
6.560714 -0.012944511
6.561714 -0.01290183
6.562714 -0.012858701
6.563715 -0.012815124999999998
6.564714 -0.012771101000000002
6.565714 -0.012726630999999999
6.566714 -0.012681715000000001
6.567714 -0.012636353
6.568714 -0.012590548
6.569714 -0.012544302000000002
6.570714 -0.012497616
6.571714 -0.012450492
6.572714 -0.012402935
6.573714 -0.012354947
6.574714 -0.012306533000000001
6.575714 -0.012257698
6.576715 -0.012208446999999999
6.577714 -0.012158785
6.578714 -0.012108718
6.579714 -0.012058252
6.580714 -0.012007396
6.581714 -0.011956155
6.582714 -0.011904537
6.583714 -0.01185255
6.584714 -0.011800202
6.585714 -0.0117475
6.586714 -0.011694452000000001
6.587714 -0.011641066
6.588714 -0.011587349
6.589714 -0.011533309
6.590714 -0.011478952
6.591714 -0.011424286
6.592714 -0.011369315999999999
6.593714 -0.011314049
6.594714 -0.011258489
6.595714 -0.011202644000000001
6.596714 -0.011146515000000001
6.597714 -0.011090108000000001
6.598714 -0.011033427
6.599714 -0.010976473
6.600714 -0.010919252
6.601714 -0.010861763
6.602714 -0.01080401
6.603714 -0.010745993
6.604714 -0.010687715
6.605714 -0.010629177
6.606714 -0.010570378
6.607714 -0.010511320999999999
6.608714 -0.010452005
6.609715 -0.010392431
6.610714 -0.010332599000000001
6.611714 -0.010272511
6.612714 -0.010212166
6.613714 -0.010151565
6.614714 -0.01009071
6.615714 -0.0100296
6.616714 -0.0099682366
6.617714 -0.0099066216
6.618714 -0.0098447563
6.619714 -0.0097826422
6.620714 -0.0097202814
6.621714 -0.0096576754
6.622715 -0.0095948264
6.623714 -0.0095317366
6.624714 -0.0094684088
6.625714 -0.009404845299999999
6.626714 -0.0093410497
6.627714 -0.009277024200000001
6.628714 -0.0092127717
6.629714 -0.0091482958
6.630714 -0.0090836002
6.631714 -0.0090186877
6.632714 -0.0089535621
6.633714 -0.0088882269
6.634714 -0.0088226858
6.635714 -0.0087569431
6.636714 -0.008691002599999999
6.637714 -0.0086248685
6.638714 -0.0085585452
6.639714 -0.0084920372
6.640714 -0.0084253486
6.641714 -0.0083584848
6.642715 -0.0082914506
6.643714 -0.0082242521
6.644714 -0.0081568942
6.645714 -0.008089382
6.646714 -0.0080217222
6.647714 -0.0079539197
6.648714 -0.007885981200000001
6.649714 -0.0078179131
6.650714 -0.0077497214
6.651714 -0.0076814125
6.652714 -0.0076129923
6.653714 -0.007544467399999999
6.654714 -0.0074758434
6.655715 -0.0074071264
6.656714 -0.007338322
6.657714 -0.0072694354000000004
6.658714 -0.0072004725
6.659714 -0.0071314375
6.660714 -0.007062334
6.661714 -0.0069931666
6.662714 -0.0069239388
6.663714 -0.006854653499999999
6.664714 -0.0067853136000000005
6.665714 -0.0067159206
6.666714 -0.006646476700000001
6.667714 -0.0065769826000000005
6.668715 -0.006507438999999999
6.669714 -0.0064378473000000005
6.670714 -0.006368207
6.671714 -0.0062985178
6.672714 -0.0062287792
6.673714 -0.0061589912
6.674714 -0.0060891532
6.675714 -0.0060192644
6.676714 -0.0059493243
6.677714 -0.0058793325
6.678714 -0.0058092886
6.679714 -0.0057391924
6.680714 -0.0056690444999999996
6.681714 -0.005598845
6.682714 -0.0055285952999999995
6.683714 -0.0054582964
6.684714 -0.0053879502999999995
6.685714 -0.0053175594000000005
6.686714 -0.0052471263
6.687714 -0.0051766543
6.688715 -0.005106147
6.689714 -0.0050356084
6.690714 -0.0049650433
6.691714 -0.0048944567
6.692714 -0.004823853699999999
6.693714 -0.0047532398
6.694714 -0.0046826211
6.695714 -0.0046120036
6.696714 -0.0045413934000000005
6.697714 -0.0044707966
6.698714 -0.0044002194000000005
6.699714 -0.0043296684
6.700714 -0.0042591495
6.701715 -0.0041886688
6.702714 -0.0041182324
6.703714 -0.0040478459
6.704714 -0.003977515
6.705714 -0.0039072453
6.706714 -0.0038370417
6.707714 -0.0037669090999999997
6.708714 -0.0036968526000000002
6.709714 -0.0036268764000000004
6.710714 -0.0035569847000000003
6.711714 -0.0034871817
6.712714 -0.0034174715
6.713714 -0.0033478576000000003
6.714714 -0.0032783439000000003
6.715714 -0.0032089338
6.716714 -0.0031396302999999997
6.717714 -0.003070437
6.718714 -0.0030013565
6.719714 -0.0029323921
6.720714 -0.0028635463
6.721714 -0.0027948217
6.722714 -0.0027262209
6.723714 -0.0026577460000000003
6.724714 -0.0025893990999999996
6.725714 -0.0025211821
6.726714 -0.0024530964000000002
6.727714 -0.0023851435
6.728714 -0.0023173245
6.729714 -0.0022496399
6.730714 -0.0021820904
6.731714 -0.0021146761
6.732714 -0.002047397
6.733714 -0.0019802526
6.734715 -0.0019132423
6.735714 -0.0018463652
6.736714 -0.0017796199000000002
6.737714 -0.0017130054000000002
6.738714 -0.0016465203000000002
6.739714 -0.0015801628
6.740714 -0.0015139316
6.741714 -0.001447825
6.742714 -0.0013818415000000001
6.743714 -0.0013159798
6.744714 -0.0012502388
6.745714 -0.0011846177
6.746714 -0.0011191158
6.747715 -0.001053733
6.748714 -0.00098846967
6.749714 -0.00092332657
6.750714 -0.00085830488
6.751714 -0.0007934064300000001
6.752714 -0.00072863368
6.753714 -0.00066398957
6.754714 -0.00059947761
6.755714 -0.00053510194
6.756714 -0.00047086719
6.757714 -0.00040677854999999997
6.758714 -0.00034284162
6.759714 -0.00027906244
6.760714 -0.00021544735999999998
6.761714 -0.00015200301
6.762714 -8.8736209e-05
6.763714 -2.5653878e-05
6.764714 3.7237028999999995e-05
6.765714 9.992963899999999e-05
6.766714 0.0001624172
6.767715 0.00022469323999999997
6.768714 0.00028675154000000003
6.769714 0.00034858630999999997
6.770714 0.00041019220999999995
6.771714 0.00047156436
6.772714 0.00053269846
6.773714 0.00059359077
6.774714 0.00065423815
6.775714 0.0007146381
6.776714 0.0007747886200000001
6.777714 0.0008346883999999999
6.778714 0.0008943366999999999
6.779714 0.00095373316
6.780715 0.0010128781
6.781714 0.0010717718999999999
6.782714 0.0011304159
6.783714 0.0011888112
6.784714 0.0012469594
6.785714 0.0013048623
6.786714 0.0013625218
6.787714 0.0014199399000000001
6.788714 0.0014771183
6.789714 0.0015340593
6.790714 0.0015907644
6.791714 0.0016472357000000002
6.792714 0.0017034745000000001
6.793715 0.0017594822999999998
6.794714 0.0018152603
6.795714 0.0018708095000000001
6.796714 0.0019261308
6.797714 0.0019812249
6.798714 0.002036092
6.799714 0.0020907324000000002
6.800714 0.0021451461999999998
6.801714 0.002199333
6.802714 0.0022532926
6.803714 0.0023070243999999997
6.804714 0.002360528
6.805714 0.0024138024
6.806714 0.0024668465
6.807714 0.0025196593999999998
6.808714 0.0025722398
6.809714 0.0026245862
6.810714 0.0026766971
6.811714 0.0027285709
6.812714 0.0027802054
6.813715 0.0028315987999999997
6.814714 0.0028827486
6.815714 0.0029336523
6.816714 0.0029843071
6.817714 0.0030347104
6.818714 0.0030848587
6.819714 0.0031347485000000003
6.820714 0.0031843763
6.821714 0.0032337381999999995
6.822714 0.0032828301999999997
6.823714 0.0033316483
6.824714 0.0033801876
6.825714 0.003428444
6.826715 0.0034764129
6.827714 0.0035240897
6.828714 0.0035714699999999998
6.829714 0.0036185495
6.830714 0.0036653236999999997
6.831714 0.003711789
6.832714 0.0037579415
6.833714 0.0038037779
6.834714 0.0038492952
6.835714 0.0038944909
6.836714 0.0039393635
6.837714 0.0039839117
6.838714 0.0040281342
6.839714 0.0040720315
6.840714 0.004115604
6.841714 0.004158853
6.842714 0.0042017800000000004
6.843714 0.0042443877
6.844714 0.0042866792
6.845714 0.0043286582
6.846714 0.0043703283
6.847714 0.0044116943
6.848714 0.0044527605
6.849714 0.0044935321
6.850714 0.0045340141
6.851714 0.004574211900000001
6.852714 0.0046141304
6.853714 0.0046537745
6.854714 0.0046931491
6.855714 0.0047322588
6.856714 0.0047711073
6.857714 0.0048096987
6.858714 0.004848036
6.859715 0.0048861217
6.860714 0.0049239577
6.861714 0.0049615461
6.862714 0.0049988870000000005
6.863714 0.0050359809000000005
6.864714 0.0050728275
6.865714 0.0051094255
6.866714 0.0051457737
6.867714 0.0051818701
6.868714 0.0052177118
6.869714 0.0052532963
6.870714 0.0052886204
6.871714 0.0053236803
6.872715 0.005358472499999999
6.873714 0.0053929933
6.874714 0.0054272386
6.875714 0.0054612046
6.876714 0.0054948872000000005
6.877714 0.0055282831
6.878714 0.005561388400000001
6.879714 0.0055941997
6.880714 0.0056267141
6.881714 0.0056589284
6.882714 0.00569084
6.883714 0.0057224468
6.884714 0.0057537468999999996
6.885714 0.0057847385
6.886714 0.0058154201
6.887714 0.0058457907
6.888714 0.0058758498
6.889714 0.0059055965000000005
6.890714 0.005935031
6.891714 0.005964153
6.892715 0.0059929629
6.893714 0.006021461
6.894714 0.0060496484000000005
6.895714 0.0060775255
6.896714 0.0061050938
6.897714 0.0061323539
6.898714 0.0061593077
6.899714 0.0061859573
6.900714 0.006212303600000001
6.901714 0.0062383486
6.902714 0.0062640953
6.903714 0.0062895451
6.904714 0.006314701
6.905715 0.006339565899999999
6.906714 0.0063641426
6.907714 0.006388434100000001
6.908714 0.0064124433
6.909714 0.0064361746000000004
6.910714 0.0064596315
6.911714 0.0064828178
6.912714 0.006505737100000001
6.913714 0.0065283937
6.914714 0.006550791300000001
6.915714 0.0065729342
6.916714 0.0065948261
6.917714 0.006616471400000001
6.918715 0.006637872899999999
6.919714 0.0066590343
6.920714 0.0066799592
6.921714 0.0067006506
6.922714 0.0067211105
6.923714 0.0067413413
6.924714 0.006761344400000001
6.925714 0.0067811205
6.926714 0.0068006709999999995
6.927714 0.0068199959000000004
6.928714 0.0068390946
6.929714 0.006857966900000001
6.930714 0.0068766109
6.931714 0.0068950256
6.932714 0.0069132082
6.933714 0.0069311565000000006
6.934714 0.0069488677
6.935714 0.0069663393999999995
6.936714 0.0069835674000000006
6.937714 0.007000549500000001
6.938715 0.007017282
6.939714 0.0070337614
6.940714 0.0070499846
6.941714 0.0070659495
6.942714 0.0070816524
6.943714 0.0070970913
6.944714 0.007112264599999999
6.945714 0.007127170099999999
6.946714 0.0071418064
6.947714 0.007156173500000001
6.948714 0.007170270700000001
6.949714 0.007184098599999999
6.950714 0.0071976581
6.951715 0.0072109498
6.952714 0.007223976
6.953714 0.0072367395000000004
6.954714 0.0072492418
6.955714 0.007261486500000001
6.956714 0.0072734772000000005
6.957714 0.007285217
6.958714 0.0072967101
6.959714 0.0073079602000000006
6.960714 0.007318971600000001
6.961714 0.0073297488
6.962714 0.007340296
6.963714 0.007350617699999999
6.964714 0.0073607182000000005
6.965714 0.0073706017999999995
6.966714 0.007380272299999999
6.967714 0.0073897332
6.968714 0.0073989882
6.969714 0.0074080416999999996
6.970714 0.007416895800000001
6.971714 0.0074255542
6.972714 0.0074340205
6.973714 0.0074422962
6.974714 0.0074503841000000005
6.975714 0.007458287300000001
6.976714 0.0074660071
6.977714 0.0074735457
6.978714 0.0074809046
6.979714 0.007488086
6.980714 0.0074950913
6.981714 0.0075019212
6.982714 0.0075085773
6.983714 0.0075150609
6.984715 0.0075213728
6.985714 0.0075275129
6.986714 0.007533482100000001
6.987714 0.0075392811
6.988714 0.0075449097
6.989714 0.007550367400000001
6.990714 0.007555654199999999
6.991714 0.0075607684
6.992714 0.0075657103
6.993714 0.0075704775
6.994714 0.007575069299999999
6.995714 0.007579483600000001
6.996714 0.0075837183
6.997715 0.007587771
6.998714 0.0075916389
6.999714 0.007595319
7.000714 0.0075988086
7.001714 0.0076021046
7.002714 0.0076052034
7.003714 0.0076081021999999995
7.004714 0.0076107979
7.005714 0.007613287
7.006714 0.0076155666
7.007714 0.007617634400000001
7.008714 0.0076194876000000005
7.009714 0.007621124
7.010714 0.0076225419999999995
7.011714 0.0076237411
7.012714 0.0076247197
7.013714 0.0076254771999999995
7.014714 0.0076260141
7.015714 0.0076263321
7.016714 0.007626431800000001
7.017715 0.0076263152999999995
7.018714 0.007625984999999999
7.019714 0.0076254437
7.020714 0.007624695
7.021714 0.0076237426
7.022714 0.0076225914999999995
7.023714 0.007621246200000001
7.024714 0.0076197109999999995
7.025714 0.0076179917
7.026714 0.0076160926
7.027714 0.0076140204
7.028714 0.0076117794
7.029714 0.0076093747
7.030715 0.0076068121
7.031714 0.0076040953
7.032714 0.0076012293
7.033714 0.0075982185
7.034714 0.0075950665999999995
7.035714 0.0075917764
7.036714 0.0075883509000000005
7.037714 0.0075847922
7.038714 0.007581102500000001
7.039714 0.007577282699999999
7.040714 0.0075733333
7.041714 0.0075692544
7.042714 0.0075650452
7.043715 0.007560705900000001
7.044714 0.007556234
7.045714 0.0075516284000000005
7.046714 0.0075468866
7.047714 0.0075420059
7.048714 0.007536983299999999
7.049714 0.0075318159
7.050714 0.0075265008000000005
7.051714 0.0075210337000000006
7.052714 0.007515411600000001
7.053714 0.0075096301
7.054714 0.0075036856
7.055714 0.007497574599999999
7.056714 0.0074912932000000005
7.057714 0.0074848373
7.058714 0.007478203000000001
7.059714 0.0074713869
7.060714 0.0074643853
7.061714 0.007457195200000001
7.062714 0.007449813
7.063715 0.0074422351
7.064714 0.0074344593
7.065714 0.0074264826
7.066714 0.007418303000000001
7.067714 0.0074099175
7.068714 0.0074013245
7.069714 0.007392522100000001
7.070714 0.0073835094
7.071714 0.007374284199999999
7.072714 0.007364846499999999
7.073714 0.007355195
7.074714 0.0073453302
7.075714 0.007335252299999999
7.076715 0.0073249618999999995
7.077714 0.0073144598
7.078714 0.0073037474
7.079714 0.0072928269
7.080714 0.0072817005
7.081714 0.0072703704
7.082714 0.0072588402
7.083714 0.007247113499999999
7.084714 0.007235194100000001
7.085714 0.007223085399999999
7.086714 0.0072107927
7.087714 0.0071983201999999994
7.088714 0.0071856732
7.089714 0.0071728566
7.090714 0.0071598747999999995
7.091714 0.0071467336999999995
7.092714 0.0071334376
7.093714 0.0071199916
7.094714 0.0071064009000000004
7.095714 0.007092669
7.096714 0.0070788003
7.097714 0.0070647977
7.098714 0.0070506649
7.099714 0.007036404
7.100714 0.0070220165000000005
7.101714 0.0070075039
7.102714 0.0069928668
7.103714 0.006978104599999999
7.104714 0.0069632166
7.105714 0.0069482005000000005
7.106714 0.0069330547999999995
7.107714 0.006917775300000001
7.108714 0.006902358999999999
7.109715 0.0068868016
7.110714 0.006871097099999999
7.111714 0.0068552406
7.112714 0.0068392263
7.113714 0.0068230482
7.114714 0.006806699100000001
7.115714 0.0067901725
7.116714 0.0067734618
7.117714 0.006756560500000001
7.118714 0.0067394612000000005
7.119714 0.0067221576000000005
7.120714 0.0067046436
7.121714 0.006686913500000001
7.122715 0.0066689616
7.123714 0.0066507826
7.124714 0.006632372199999999
7.125714 0.0066137269
7.126714 0.006594842900000001
7.127714 0.0065757173
7.128714 0.0065563487
7.129714 0.0065367356
7.130714 0.0065168773
7.131714 0.006496773900000001
7.132714 0.0064764252
7.133714 0.006455833500000001
7.134714 0.0064349995
7.135714 0.0064139262
7.136714 0.0063926156
7.137714 0.0063710715000000005
7.138714 0.006349296700000001
7.139714 0.006327295
7.140714 0.0063050706
7.141714 0.0062826279
7.142715 0.006259970500000001
7.143714 0.0062371028999999995
7.144714 0.0062140294
7.145714 0.0061907544
7.146714 0.0061672821
7.147714 0.0061436163
7.148714 0.006119760700000001
7.149714 0.0060957191
7.150714 0.0060714949
7.151714 0.0060470909000000005
7.152714 0.0060225102
7.153714 0.0059977549
7.154714 0.0059728271000000005
7.155715 0.0059477283
7.156714 0.00592246
7.157714 0.0058970229
7.158714 0.005871416900000001
7.159714 0.0058456426
7.160714 0.0058196991
7.161714 0.0057935853
7.162714 0.0057673002000000004
7.163714 0.0057408415
7.164714 0.005714207099999999
7.165714 0.0056873942
7.166714 0.0056603993000000005
7.167714 0.0056332192
7.168715 0.0056058496
7.169714 0.0055782861
7.170714 0.0055505239
7.171714 0.0055225581
7.172714 0.0054943834
7.173714 0.005465994
7.174714 0.0054373842
7.175714 0.0054085482
7.176714 0.00537948
7.177714 0.0053501732
7.178714 0.0053206219
7.179714 0.0052908203
7.180714 0.0052607626
7.181714 0.0052304433
7.182714 0.0051998566
7.183714 0.0051689978
7.184714 0.0051378625
7.185714 0.0051064464
7.186714 0.0050747458
7.187714 0.0050427577999999995
7.188715 0.0050104798
7.189714 0.0049779101
7.190714 0.0049450475
7.191714 0.0049118917000000005
7.192714 0.0048784425999999995
7.193714 0.0048447011
7.194714 0.0048106689000000005
7.195714 0.0047763482
7.196714 0.004741741900000001
7.197714 0.0047068534
7.198714 0.0046716861
7.199714 0.0046362449
7.200714 0.0046005345000000005
7.201715 0.0045645604
7.202714 0.0045283276
7.203714 0.0044918415000000005
7.204714 0.004455108100000001
7.205714 0.0044181331999999995
7.206714 0.0043809221
7.207714 0.0043434803999999995
7.208714 0.0043058135
7.209714 0.0042679265
7.210714 0.0042298238
7.211714 0.0041915093
7.212714 0.0041529871
7.213714 0.0041142604
7.214714 0.0040753319
7.215714 0.0040362036000000006
7.216714 0.003996877100000001
7.217714 0.003957353
7.218714 0.0039176320999999995
7.219714 0.0038777136
7.220714 0.0038375969000000003
7.221714 0.0037972804000000002
7.222714 0.0037567624999999996
7.223714 0.0037160407
7.224714 0.0036751120000000003
7.225714 0.0036339734
7.226714 0.0035926216
7.227714 0.0035510528999999997
7.228714 0.0035092631000000003
7.229714 0.0034672485
7.230714 0.0034250046
7.231714 0.0033825275999999995
7.232714 0.0033398137000000003
7.233714 0.0032968586000000004
7.234715 0.0032536583999999997
7.235714 0.0032102096
7.236714 0.0031665090999999997
7.237714 0.0031225536
7.238714 0.0030783405000000003
7.239714 0.0030338673
7.240714 0.0029891320000000002
7.241714 0.0029441329000000002
7.242714 0.0028988687
7.243714 0.0028533384
7.244714 0.0028075418
7.245714 0.0027614784
7.246714 0.0027151489
7.247715 0.0026685539
7.248714 0.0026216945
7.249714 0.0025745723
7.250714 0.0025271891
7.251714 0.0024795472
7.252714 0.0024316492
7.253714 0.002383498
7.254714 0.0023350971
7.255714 0.00228645
7.256714 0.0022375607
7.257714 0.0021884333999999997
7.258714 0.0021390726
7.259714 0.0020894831
7.260714 0.0020396699000000003
7.261714 0.0019896383000000003
7.262714 0.0019393934000000001
7.263714 0.0018889409999999999
7.264714 0.0018382867
7.265714 0.0017874363000000002
7.266714 0.0017363955
7.267715 0.0016851701999999998
7.268714 0.0016337661
7.269714 0.0015821886
7.270714 0.0015304435000000002
7.271714 0.0014785361000000002
7.272714 0.0014264713
7.273714 0.001374254
7.274714 0.0013218888
7.275714 0.0012693797
7.276714 0.0012167304
7.277714 0.0011639442000000002
7.278714 0.001111024
7.279714 0.0010579721
7.280715 0.0010047904
7.281714 0.00095148025
7.282714 0.00089804271
7.283714 0.0008444781100000001
7.284714 0.0007907863599999999
7.285714 0.00073696715
7.286714 0.00068301956
7.287714 0.00062894237
7.288714 0.0005747340799999999
7.289714 0.00052039295
7.290714 0.00046591695000000003
7.291714 0.00041130397
7.292714 0.0003565518
7.293715 0.00030165822
7.294714 0.00024662108
7.295714 0.00019143832999999997
7.296714 0.00013610808
7.297714 8.0628683e-05
7.298714 2.4998811999999998e-05
7.299714 -3.0782525e-05
7.300714 -8.6715909e-05
7.301714 -0.00014280149
7.302714 -0.00019903890999999998
7.303714 -0.00025542734
7.304714 -0.00031196535
7.305714 -0.00036865103999999995
7.306714 -0.00042548195
7.307714 -0.00048245502
7.308714 -0.00053956669
7.309714 -0.00059681288
7.310714 -0.00065418899
7.311714 -0.00071168997
7.312714 -0.0007693103700000001
7.313715 -0.00082704428
7.314714 -0.0008848854999999999
7.315714 -0.0009428274099999999
7.316714 -0.0010008633
7.317714 -0.0010589861
7.318714 -0.0011171887
7.319714 -0.001175464
7.320714 -0.0012338044
7.321714 -0.0012922028
7.322714 -0.0013506517
7.323714 -0.001409144
7.324714 -0.0014676722999999998
7.325714 -0.0015262297999999999
7.326715 -0.0015848092999999998
7.327714 -0.0016434042
7.328714 -0.0017020078
7.329714 -0.0017606136999999999
7.330714 -0.0018192157000000001
7.331714 -0.0018778077
7.332714 -0.0019363837
7.333714 -0.0019949382
7.334714 -0.0020534659
7.335714 -0.0021119613
7.336714 -0.0021704194
7.337714 -0.0022288354
7.338714 -0.0022872046
7.339714 -0.0023455226
7.340714 -0.0024037852
7.341714 -0.0024619885
7.342714 -0.0025201289
7.343714 -0.0025782025
7.344714 -0.0026362062
7.345714 -0.0026941371999999997
7.346714 -0.0027519924999999997
7.347714 -0.0028097696
7.348714 -0.0028674662
7.349714 -0.0029250799
7.350714 -0.0029826093
7.351714 -0.0030400524
7.352714 -0.0030974079000000002
7.353714 -0.0031546741
7.354714 -0.00321185
7.355714 -0.0032689342
7.356714 -0.0033259261000000004
7.357714 -0.0033828241
7.358714 -0.0034396271000000003
7.359715 -0.0034963336999999997
7.360714 -0.0035529425
7.361714 -0.003609452
7.362714 -0.0036658599
7.363714 -0.0037221644999999998
7.364714 -0.003778363
7.365714 -0.0038344522
7.366714 -0.0038904291
7.367714 -0.0039462895
7.368714 -0.0040020292
7.369714 -0.004057643299999999
7.370714 -0.0041131260999999995
7.371714 -0.0041684718
7.372715 -0.0042236741
7.373714 -0.0042787255
7.374714 -0.0043336186
7.375714 -0.0043883454
7.376714 -0.0044428973
7.377714 -0.004497265
7.378714 -0.0045514396
7.379714 -0.0046054116
7.380714 -0.0046591707000000005
7.381714 -0.0047127072
7.382714 -0.004766011299999999
7.383714 -0.0048190723
7.384714 -0.0048718804000000004
7.385714 -0.004924426
7.386714 -0.004976699
7.387714 -0.0050286897
7.388714 -0.0050803894
7.389714 -0.0051317893
7.390714 -0.0051828807
7.391714 -0.005233656
7.392715 -0.0052841078
7.393714 -0.0053342294
7.394714 -0.0053840144
7.395714 -0.0054334574
7.396714 -0.005482553
7.397714 -0.0055312968
7.398714 -0.005579684499999999
7.399714 -0.0056277127
7.400714 -0.0056753783
7.401714 -0.0057226785
7.402714 -0.005769611
7.403714 -0.0058161741999999995
7.404714 -0.005862366
7.405715 -0.0059081852999999995
7.406714 -0.0059536308999999996
7.407714 -0.005998701800000001
7.408714 -0.0060433972999999995
7.409714 -0.0060877162
7.410714 -0.0061316576
7.411714 -0.0061752209
7.412714 -0.0062184045
7.413714 -0.0062612082
7.414714 -0.0063036299
7.415714 -0.006345669000000001
7.416714 -0.0063873238
7.417714 -0.0064285923
7.418715 -0.006469473
7.419714 -0.006509963
7.420714 -0.0065500608
7.421714 -0.006589762799999999
7.422714 -0.006629065999999999
7.423714 -0.006667967699999999
7.424714 -0.0067064633
7.425714 -0.0067445492999999995
7.426714 -0.006782222
7.427714 -0.0068194757
7.428714 -0.0068563058
7.429714 -0.006892707499999999
7.430714 -0.0069286747
7.431714 -0.006964201
7.432714 -0.0069992799
7.433714 -0.007033905400000001
7.434714 -0.0070680697
7.435714 -0.007101764599999999
7.436714 -0.007134983
7.437714 -0.0071677168000000005
7.438715 -0.0071999573
7.439714 -0.0072316958
7.440714 -0.0072629227
7.441714 -0.0072936287
7.442714 -0.007323804299999999
7.443714 -0.007353440700000001
7.444714 -0.007382527800000001
7.445714 -0.0074110554
7.446714 -0.007439013999999999
7.447714 -0.0074663949
7.448714 -0.0074931879
7.449714 -0.0075193842000000006
7.450714 -0.007544974499999999
7.451715 -0.0075699507000000004
7.452714 -0.0075943048
7.453714 -0.007618029500000001
7.454714 -0.007641118299999999
7.455714 -0.0076635646
7.456714 -0.007685362700000001
7.457714 -0.0077065073
7.458714 -0.0077269942
7.459714 -0.0077468198000000005
7.460714 -0.0077659817
7.461714 -0.0077844772
7.462714 -0.0078023055000000004
7.463714 -0.0078194651
7.464714 -0.0078359561
7.465714 -0.0078517784
7.466714 -0.007866932699999999
7.467714 -0.0078814199
7.468714 -0.007895242
7.469714 -0.0079083999
7.470714 -0.0079208956
7.471714 -0.0079327307
7.472714 -0.0079439073
7.473714 -0.007954426799999999
7.474714 -0.007964290899999999
7.475714 -0.0079735
7.476714 -0.0079820551
7.477714 -0.0079899568
7.478714 -0.0079972051
7.479714 -0.0080038
7.480714 -0.0080097394
7.481714 -0.0080150225
7.482714 -0.008019646299999999
7.483714 -0.0080236081
7.484715 -0.0080269056
7.485714 -0.0080295336
7.486714 -0.0080314887
7.487714 -0.0080327656
7.488714 -0.0080333593
7.489714 -0.008033264
7.490714 -0.0080324739
7.491714 -0.0080309823
7.492714 -0.0080287835
7.493714 -0.0080258702
7.494714 -0.0080222351
7.495714 -0.0080178717
7.496714 -0.0080127735
7.497715 -0.0080069331
7.498714 -0.0080003432
7.499714 -0.007992998099999999
7.500714 -0.0079848913
7.501714 -0.0079760161
7.502714 -0.0079663667
7.503714 -0.0079559373
7.504714 -0.007944722900000001
7.505714 -0.007932718299999999
7.506714 -0.0079199192
7.507714 -0.007906321099999999
7.508714 -0.0078919205
7.509714 -0.0078767138
7.510714 -0.0078606987
7.511714 -0.007843872299999999
7.512714 -0.0078262325
7.513714 -0.007807777700000001
7.514714 -0.0077885066
7.515714 -0.0077684192000000004
7.516714 -0.0077475146
7.517715 -0.007725793700000001
7.518714 -0.0077032564
7.519714 -0.007679903500000001
7.520714 -0.0076557364
7.521714 -0.0076307573
7.522714 -0.007604968399999999
7.523714 -0.0075783719
7.524714 -0.0075509706
7.525714 -0.0075227683
7.526714 -0.0074937678
7.527714 -0.0074639727
7.528714 -0.007433387499999999
7.529714 -0.007402016500000001
7.530715 -0.0073698633000000005
7.531714 -0.0073369323000000005
7.532714 -0.0073032285999999995
7.533714 -0.007268755900000001
7.534714 -0.0072335184
7.535714 -0.007197520600000001
7.536714 -0.007160766799999999
7.537714 -0.00712326
7.538714 -0.0070850044999999995
7.539714 -0.0070460024
7.540714 -0.0070062568
7.541714 -0.006965769699999999
7.542714 -0.0069245427
7.543715 -0.006882576400000001
7.544714 -0.0068398724
7.545714 -0.0067964298
7.546714 -0.0067522487
7.547714 -0.006707327700000001
7.548714 -0.006661666000000001
7.549714 -0.006615260600000001
7.550714 -0.0065681095
7.551714 -0.0065202097
7.552714 -0.006471558299999999
7.553714 -0.0064221524
7.554714 -0.006371987500000001
7.555714 -0.006321060900000001
7.556714 -0.0062693682
7.557714 -0.0062169063
7.558714 -0.006163671799999999
7.559714 -0.0061096609
7.560714 -0.0060548711
7.561714 -0.0059992998999999995
7.562714 -0.0059429454
7.563715 -0.0058858055
7.564714 -0.0058278793999999995
7.565714 -0.0057691668
7.566714 -0.0057096677000000005
7.567714 -0.0056493826999999995
7.568714 -0.0055883134
7.569714 -0.005526462
7.570714 -0.0054638309
7.571714 -0.0054004238
7.572714 -0.0053362452
7.573714 -0.0052712992
7.574714 -0.0052055912
7.575714 -0.0051391271
7.576715 -0.0050719133
7.577714 -0.0050039565
7.578714 -0.0049352638999999995
7.579714 -0.0048658432
7.580714 -0.0047957019
7.581714 -0.0047248483
7.582714 -0.0046532907
7.583714 -0.0045810375
7.584714 -0.0045080971
7.585714 -0.0044344779
7.586714 -0.0043601885
7.587714 -0.0042852374
7.588714 -0.004209633
7.589714 -0.0041333831
7.590714 -0.0040564963
7.591714 -0.0039789804
7.592714 -0.0039008431000000002
7.593714 -0.0038220922
7.594714 -0.0037427351
7.595714 -0.0036627788999999997
7.596714 -0.0035822304
7.597714 -0.0035010966
7.598714 -0.0034193836000000004
7.599714 -0.003337098
7.600714 -0.0032542455
7.601714 -0.0031708325
7.602714 -0.0030868639
7.603714 -0.0030023454999999998
7.604714 -0.0029172823
7.605714 -0.0028316789999999997
7.606714 -0.0027455400000000003
7.607714 -0.0026588698999999998
7.608714 -0.0025716727
7.609715 -0.0024839521
7.610714 -0.0023957116
7.611714 -0.0023069548000000002
7.612714 -0.0022176846
7.613714 -0.002127904
7.614714 -0.0020376157
7.615714 -0.0019468223
7.616714 -0.0018555262000000002
7.617714 -0.0017637296000000001
7.618714 -0.001671435
7.619714 -0.0015786447
7.620714 -0.0014853611
7.621714 -0.0013915867
7.622715 -0.0012973243
7.623714 -0.0012025765
7.624714 -0.0011073465
7.625714 -0.0010116378
7.626714 -0.00091545417
7.627714 -0.00081879998
7.628714 -0.00072167982
7.629714 -0.0006240989
7.630714 -0.00052606297
7.631714 -0.00042757833
7.632714 -0.00032865182000000004
7.633714 -0.00022929089000000002
7.634714 -0.0001295036
7.635714 -2.9298585e-05
7.636714 7.1314929e-05
7.637714 0.00017232717
7.638714 0.0002737278
7.639714 0.00037550603
7.640714 0.00047765055999999997
7.641714 0.0005801496599999999
7.642715 0.00068299128
7.643714 0.0007861630399999999
7.644714 0.00088965226
7.645714 0.00099344616
7.646714 0.0010975317
7.647714 0.0012018960999999999
7.648714 0.0013065261
7.649714 0.0014114088
7.650714 0.0015165315
7.651714 0.0016218813
7.652714 0.0017274462000000002
7.653714 0.0018332137000000002
7.654714 0.001939172
7.655715 0.0020453099
7.656714 0.002151616
7.657714 0.0022580796000000003
7.658714 0.0023646906
7.659714 0.0024714391000000002
7.660714 0.0025783154
7.661714 0.0026853108
7.662714 0.0027924163000000004
7.663714 0.0028996239
7.664714 0.0030069255
7.665714 0.0031143136000000003
7.666714 0.0032217809
7.667714 0.0033293203000000003
7.668715 0.0034369252
7.669714 0.0035445893
7.670714 0.0036523063000000002
7.671714 0.0037600697
7.672714 0.0038678742999999995
7.673714 0.0039757138
7.674714 0.0040835825
7.675714 0.0041914747
7.676714 0.004299385199999999
7.677714 0.0044073084
7.678714 0.0045152388
7.679714 0.0046231708000000005
7.680714 0.0047310987
7.681714 0.0048390168
7.682714 0.0049469192
7.683714 0.0050548006
7.684714 0.0051626543000000006
7.685714 0.0052704741
7.686714 0.005378254
7.687714 0.0054859869
7.688715 0.0055936656000000005
7.689714 0.0057012829
7.690714 0.0058088306
7.691714 0.0059163009
7.692714 0.0060236849
7.693714 0.006130973600000001
7.694714 0.0062381579
7.695714 0.0063452273
7.696714 0.0064521708
7.697714 0.0065589775
7.698714 0.0066656365
7.699714 0.0067721347
7.700714 0.0068784597
7.701715 0.0069845992
7.702714 0.007090538600000001
7.703714 0.0071962648
7.704714 0.0073017633
7.705714 0.0074070194
7.706714 0.007512018099999999
7.707714 0.0076167446
7.708714 0.0077211829
7.709714 0.0078253186
7.710714 0.0079291356
7.711714 0.0080326194
7.712714 0.0081357546
7.713714 0.0082385261
7.714714 0.008340919200000001
7.715714 0.0084429194
7.716714 0.0085445135
7.717714 0.008645687899999999
7.718714 0.0087464294
7.719714 0.0088467263
7.720714 0.008946566199999999
7.721714 0.0090459384
7.722714 0.009144833199999999
7.723714 0.009243240500000001
7.724714 0.0093411516
7.725714 0.0094385592
7.726714 0.009535455299999999
7.727714 0.0096318334
7.728714 0.0097276876
7.729714 0.009823012800000001
7.730714 0.009917803999999999
7.731714 0.010012057
7.732714 0.010105767
7.733714 0.010198931999999999
7.734715 0.010291548000000001
7.735714 0.010383611999999999
7.736714 0.010475121
7.737714 0.010566073
7.738714 0.010656464
7.739714 0.010746292000000001
7.740714 0.010835553
7.741714 0.010924243
7.742714 0.011012359000000001
7.743714 0.011099896
7.744714 0.01118685
7.745714 0.011273216
7.746714 0.011358987000000001
7.747715 0.011444158
7.748714 0.011528721
7.749714 0.011612671
7.750714 0.011695997
7.751714 0.011778692
7.752714 0.011860747
7.753714 0.011942151
7.754714 0.012022894
7.755714 0.012102967000000001
7.756714 0.012182356
7.757714 0.012261052
7.758714 0.012339042
7.759714 0.012416311
7.760714 0.012492847999999999
7.761714 0.012568641
7.762714 0.012643675
7.763714 0.012717937
7.764714 0.012791414000000001
7.765714 0.012864092
7.766714 0.012935957000000001
7.767715 0.013006994999999999
7.768714 0.013077194
7.769714 0.013146539
7.770714 0.013215019000000001
7.771714 0.013282619
7.772714 0.013349327
7.773714 0.013415133000000001
7.774714 0.013480023
7.775714 0.013543987
7.776714 0.013607014
7.777714 0.013669096
7.778714 0.013730222
7.779714 0.013790384
7.780715 0.013849574
7.781714 0.013907785
7.782714 0.013965009
7.783714 0.014021239999999999
7.784714 0.014076475
7.785714 0.014130707000000001
7.786714 0.014183933999999999
7.787714 0.014236150000000001
7.788714 0.014287354
7.789714 0.014337544
7.790714 0.014386718000000001
7.791714 0.014434874
7.792714 0.014482011999999999
7.793715 0.014528132999999999
7.794714 0.014573234999999999
7.795714 0.014617319000000002
7.796714 0.014660385
7.797714 0.014702433
7.798714 0.014743465
7.799714 0.014783480000000002
7.800714 0.014822479000000001
7.801714 0.014860462000000001
7.802714 0.014897429
7.803714 0.014933378999999998
7.804714 0.014968311
7.805714 0.015002224
7.806714 0.015035117
7.807714 0.015066988000000002
7.808714 0.015097832000000002
7.809714 0.015127646
7.810714 0.015156427
7.811714 0.015184168
7.812714 0.015210865
7.813715 0.015236511999999999
7.814714 0.015261101
7.815714 0.015284626
7.816714 0.015307078
7.817714 0.015328451
7.818714 0.015348733000000002
7.819714 0.015367916999999998
7.820714 0.015385992
7.821714 0.015402948999999999
7.822714 0.015418779
7.823714 0.015433472
7.824714 0.015447017999999998
7.825714 0.015459408000000001
7.826715 0.015470629999999999
7.827714 0.015480678000000001
7.828714 0.015489542
7.829714 0.015497212
7.830714 0.015503682
7.831714 0.015508944
7.832714 0.015512991
7.833714 0.015515814999999999
7.834714 0.015517412999999999
7.835714 0.01551778
7.836714 0.015516911
7.837714 0.015514804
7.838714 0.015511455
7.839714 0.015506864
7.840714 0.015501029
7.841714 0.015493949000000002
7.842714 0.015485626
7.843714 0.015476061
7.844714 0.015465254999999999
7.845714 0.015453211
7.846714 0.015439933999999999
7.847714 0.015425426
7.848714 0.015409691
7.849714 0.015392733999999998
7.850714 0.015374558000000002
7.851714 0.015355170999999999
7.852714 0.015334577
7.853714 0.015312781
7.854714 0.015289789
7.855714 0.015265605
7.856714 0.015240237
7.857714 0.015213687
7.858714 0.015185961000000001
7.859715 0.015157064999999999
7.860714 0.015127003
7.861714 0.015095777
7.862714 0.015063393
7.863714 0.015029854
7.864714 0.014995162
7.865714 0.014959321000000001
7.866714 0.014922331
7.867714 0.014884195000000001
7.868714 0.014844913999999999
7.869714 0.014804487
7.870714 0.014762917
7.871714 0.014720200999999999
7.872715 0.014676338
7.873714 0.014631329
7.874714 0.014585172
7.875714 0.014537864000000001
7.876714 0.014489403
7.877714 0.014439785000000002
7.878714 0.014389009
7.879714 0.014337072
7.880714 0.014283971
7.881714 0.014229702
7.882714 0.014174262
7.883714 0.014117648
7.884714 0.014059857
7.885714 0.014000887
7.886714 0.013940733
7.887714 0.013879396
7.888714 0.013816872000000001
7.889714 0.013753161000000002
7.890714 0.013688262
7.891714 0.013622174
7.892715 0.013554898
7.893714 0.013486434
7.894714 0.013416783
7.895714 0.013345946999999999
7.896714 0.013273931
7.897714 0.013200736000000001
7.898714 0.013126367000000002
7.899714 0.013050830000000001
7.900714 0.012974128
7.901714 0.012896270000000001
7.902714 0.01281726
7.903714 0.012737107000000001
7.904714 0.012655818
7.905715 0.012573402
7.906714 0.012489868
7.907714 0.012405224999999999
7.908714 0.012319484
7.909714 0.012232654
7.910714 0.012144747
7.911714 0.012055773
7.912714 0.011965742
7.913714 0.011874667
7.914714 0.011782558
7.915714 0.011689426
7.916714 0.011595283
7.917714 0.011500138
7.918715 0.011404004
7.919714 0.011306891000000001
7.920714 0.011208807000000001
7.921714 0.011109763
7.922714 0.011009768999999999
7.923714 0.010908832
7.924714 0.010806962
7.925714 0.010704167
7.926714 0.010600453000000001
7.927714 0.010495828
7.928714 0.010390297
7.929714 0.010283868
7.930714 0.010176544000000001
7.931714 0.010068331
7.932714 0.009959234
7.933714 0.0098492572
7.934714 0.0097384036
7.935714 0.009626677600000001
7.936714 0.0095140822
7.937714 0.0094006202
7.938715 0.0092862945
7.939714 0.009171108800000001
7.940714 0.0090550653
7.941714 0.0089381661
7.942714 0.008820415
7.943714 0.0087018139
7.944714 0.008582366
7.945714 0.0084620748
7.946714 0.0083409432
7.947714 0.0082189748
7.948714 0.0080961741
7.949714 0.0079725447
7.950714 0.0078480916
7.951715 0.00772282
7.952714 0.0075967349
7.953714 0.0074698429999999994
7.954714 0.0073421499
7.955714 0.0072136638
7.956714 0.0070843918
7.957714 0.006954342100000001
7.958714 0.006823524
7.959714 0.006691947100000001
7.960714 0.0065596214
7.961714 0.0064265572
7.962714 0.0062927662
7.963714 0.006158260699999999
7.964714 0.0060230523
7.965714 0.0058871541
7.966714 0.0057505797
7.967714 0.0056133424
7.968714 0.0054754567999999995
7.969714 0.0053369370999999995
7.970714 0.0051977982
7.971714 0.0050580555
7.972714 0.0049177237
7.973714 0.0047768182
7.974714 0.0046353543
7.975714 0.0044933473
7.976714 0.0043508124
7.977714 0.0042077645
7.978714 0.004064219
7.979714 0.0039201903
7.980714 0.003775693
7.981714 0.003630741
7.982714 0.0034853481
7.983714 0.0033395274
7.984715 0.0031932915999999998
7.985714 0.0030466526
7.986714 0.0028996225
7.987714 0.0027522117
7.988714 0.0026044308
7.989714 0.0024562896
7.990714 0.0023077971
7.991714 0.0021589616000000002
7.992714 0.002009791
7.993714 0.0018602924999999999
7.994714 0.0017104725000000002
7.995714 0.0015603371000000002
7.996714 0.0014098918
7.997715 0.0012591416999999999
7.998714 0.0011080913
7.999714 0.0009567451300000001
8.000714 0.0008051070800000001
8.001715 0.00065318104
8.002714 0.00050097069
8.003715 0.00034847976
8.004714 0.00019571191000000002
8.005714 4.2670986999999996e-05
8.006714 -0.00011063902
8.007714 -0.00026421383
8.008715 -0.00041804888000000003
8.009714 -0.00057213915
8.010715 -0.00072647917
8.011714 -0.00088106308
8.012714 -0.0010358843
8.013714 -0.0011909357
8.014714 -0.0013462097
8.015715 -0.0015016977
8.016714 -0.0016573907
8.017715 -0.0018132789
8.018714 -0.0019693518
8.019714 -0.0021255983
8.020715 -0.0022820062
8.021714 -0.0024385632
8.022715 -0.0025952559
8.023714 -0.0027520704
8.024714 -0.0029089924
8.025714 -0.0030660067
8.026714 -0.0032230979
8.027715 -0.0033802498000000004
8.028714 -0.0035374465000000003
8.029715 -0.0036946709
8.030714 -0.0038519061
8.031714 -0.0040091352000000005
8.032714 -0.0041663407
8.033714 -0.0043235053
8.034715 -0.0044806118
8.035714 -0.004637643
8.036715 -0.0047945818
8.037714 -0.0049514114
8.038714 -0.0051081155
8.039714 -0.0052646781
8.040714 -0.0054210835999999995
8.041715 -0.0055773162
8.042714 -0.0057333618
8.043715 -0.0058892059
8.044714 -0.0060448354
8.045714 -0.0062002371
8.046714 -0.0063553984
8.047714 -0.0065103086
8.048715 -0.0066649562
8.049714 -0.0068193316
8.050714 -0.006973424800000001
8.051714 -0.0071272276
8.052714 -0.0072807321
8.053715 -0.007433930300000001
8.054714 -0.0075868164
8.055715 -0.0077393837
8.056714 -0.0078916266
8.057714 -0.0080435413
8.058714 -0.0081951228
8.059714 -0.0083463667
8.060715 -0.00849727
8.061714 -0.0086478292
8.062715 -0.0087980421
8.063714 -0.008947905
8.064714 -0.009097415800000001
8.065714 -0.0092465714
8.066714 -0.0093953691
8.067715 -0.0095438052
8.068714 -0.0096918768
8.069715 -0.0098395802
8.070714 -0.009986911
8.071714 -0.010133865
8.072714 -0.010280437
8.073714 -0.01042662
8.074715 -0.01057241
8.075714 -0.010717796
8.076715 -0.010862773
8.077714 -0.011007331
8.078714 -0.01115146
8.079714 -0.011295149
8.080714 -0.011438388
8.081715 -0.011581164
8.082714 -0.011723465
8.083714 -0.011865276
8.084714 -0.012006584
8.085714 -0.012147373000000001
8.086715 -0.01228763
8.087714 -0.012427337
8.088715 -0.01256648
8.089714 -0.01270504
8.090714 -0.012843002
8.091714 -0.012980351
8.092714 -0.013117067000000001
8.093715 -0.013253135999999999
8.094714 -0.013388541
8.095715 -0.013523265
8.096714 -0.013657293000000001
8.097714 -0.013790608999999999
8.098714 -0.013923198000000001
8.099714 -0.014055047
8.100715 -0.014186143
8.101714 -0.014316470999999999
8.102715 -0.014446021000000002
8.103714 -0.014574782
8.104714 -0.014702743
8.105714 -0.014829895
8.106714 -0.014956229000000001
8.107715 -0.015081737
8.108714 -0.015206415000000001
8.109715 -0.015330255
8.110714 -0.015453254
8.111714 -0.015575404999999999
8.112714 -0.015696707
8.113714 -0.015817156000000002
8.114715 -0.015936752999999998
8.115714 -0.016055493
8.116714 -0.016173377
8.117714 -0.016290403
8.118714 -0.016406573
8.119715 -0.016521887000000002
8.120714 -0.016636343
8.121715 -0.016749944
8.122714 -0.01686269
8.123714 -0.016974581
8.124714 -0.017085618
8.125714 -0.0171958
8.126715 -0.017305129
8.127714 -0.017413603
8.128715 -0.017521223
8.129714 -0.017627988
8.130714 -0.017733895
8.131714 -0.017838944
8.132714 -0.017943131
8.133715 -0.018046453
8.134714 -0.018148907
8.135715 -0.018250488000000002
8.136714 -0.018351192000000002
8.137714 -0.018451012
8.138714 -0.018549942
8.139714 -0.018647975
8.140715 -0.018745103
8.141714 -0.018841319000000002
8.142715 -0.018936612000000002
8.143714 -0.019030974
8.144714 -0.019124395000000002
8.145715 -0.019216862
8.146714 -0.019308366
8.147715 -0.019398895
8.148714 -0.019488436
8.149714 -0.019576977
8.150714 -0.019664507
8.151714 -0.019751012999999998
8.152715 -0.019836484
8.153714 -0.019920906999999998
8.154715 -0.020004269
8.155714 -0.02008656
8.156714 -0.020167769
8.157714 -0.020247883
8.158714 -0.020326894
8.159715 -0.020404791999999998
8.160714 -0.020481567
8.161715 -0.020557214
8.162714 -0.020631724
8.163714 -0.020705091
8.164714 -0.020777309
8.165714 -0.020848373
8.166715 -0.020918281
8.167714 -0.020987027999999998
8.168715 -0.021054615000000002
8.169714 -0.021121038
8.170714 -0.021186299
8.171714 -0.021250399
8.172714 -0.021313336999999998
8.173715 -0.021375118
8.174714 -0.021435741
8.175714 -0.021495212
8.176714 -0.021553533
8.177714 -0.02161071
8.178715 -0.021666747
8.179714 -0.021721647
8.180715 -0.021775416
8.181714 -0.021828059
8.182714 -0.021879580000000003
8.183714 -0.021929984
8.184714 -0.021979274
8.185715 -0.022027455
8.186714 -0.022074532
8.187715 -0.022120506
8.188714 -0.02216538
8.189714 -0.022209156
8.190714 -0.022251837
8.191714 -0.022293422
8.192715 -0.022333913
8.193714 -0.022373308
8.194715 -0.022411607
8.195714 -0.022448809
8.196714 -0.022484911
8.197714 -0.022519911
8.198714 -0.022553805
8.199715 -0.022586591
8.200714 -0.022618263
8.201715 -0.022648817999999998
8.202714 -0.02267825
8.203714 -0.022706555
8.204714 -0.022733727
8.205714 -0.02275976
8.206715 -0.02278465
8.207714 -0.02280839
8.208714 -0.022830973
8.209714 -0.022852395
8.210714 -0.022872649
8.211715 -0.022891731000000002
8.212714 -0.022909634999999998
8.213715 -0.022926353
8.214714 -0.022941883
8.215714 -0.02295622
8.216714 -0.022969358999999998
8.217714 -0.022981295
8.218715 -0.022992027999999998
8.219714 -0.02300155
8.220715 -0.023009862
8.221714 -0.023016961
8.222714 -0.023022844
8.223714 -0.023027512
8.224714 -0.023030964
8.225715 -0.023033198999999997
8.226714 -0.023034221
8.227715 -0.023034029
8.228714 -0.023032626
8.229714 -0.023030015
8.230714 -0.0230262
8.231714 -0.023021184
8.232715 -0.023014971999999998
8.233714 -0.023007569
8.234715 -0.02299898
8.235714 -0.022989213
8.236714 -0.022978272
8.237714 -0.022966164
8.238714 -0.022952897
8.239715 -0.022938478
8.240714 -0.022922913
8.241714 -0.022906211
8.242714 -0.022888377
8.243714 -0.02286942
8.244715 -0.022849347
8.245714 -0.022828166
8.246715 -0.022805882
8.247714 -0.022782503000000003
8.248714 -0.022758034
8.249714 -0.022732481000000002
8.250714 -0.02270585
8.251715 -0.022678144
8.252714 -0.022649369000000003
8.253715 -0.022619529
8.254714 -0.022588624999999998
8.255714 -0.02255666
8.256714 -0.022523638
8.257714 -0.022489557
8.258715 -0.022454420000000003
8.259714 -0.022418227
8.260715 -0.022380975
8.261714 -0.022342667
8.262714 -0.0223033
8.263714 -0.022262873000000002
8.264714 -0.022221384
8.265715 -0.022178832
8.266714 -0.022135212
8.267715 -0.022090525
8.268714 -0.022044766
8.269714 -0.021997935
8.270715 -0.021950029
8.271714 -0.021901046
8.272715 -0.021850984
8.273714 -0.021799843
8.274714 -0.02174762
8.275714 -0.021694317
8.276714 -0.021639932
8.277715 -0.021584463999999998
8.278714 -0.021527916
8.279715 -0.021470287
8.280714 -0.02141158
8.281714 -0.021351797000000002
8.282714 -0.021290941
8.283714 -0.021229014
8.284715 -0.02116602
8.285714 -0.021101965
8.286715 -0.021036853
8.287714 -0.020970689
8.288714 -0.020903480999999998
8.289714 -0.020835234
8.290714 -0.020765956
8.291715 -0.020695654
8.292714 -0.020624336
8.293715 -0.020552012
8.294714 -0.020478691
8.295714 -0.02040438
8.296714 -0.020329091
8.297714 -0.020252833
8.298715 -0.020175618
8.299714 -0.020097453999999997
8.300714 -0.020018352
8.301714 -0.019938324
8.302714 -0.019857379
8.303715 -0.019775529
8.304714 -0.019692784
8.305715 -0.019609154
8.306714 -0.01952465
8.307714 -0.019439279
8.308714 -0.019353053
8.309714 -0.019265980999999998
8.310715 -0.019178069
8.311714 -0.019089329000000002
8.312715 -0.018999766
8.313714 -0.018909387
8.314714 -0.018818201
8.315714 -0.018726211
8.316714 -0.018633423
8.317715 -0.018539843
8.318714 -0.018445474
8.319715 -0.018350319
8.320714 -0.018254381
8.321714 -0.018157663
8.322714 -0.018060167
8.323714 -0.017961893
8.324715 -0.017862843
8.325714 -0.017763015
8.326715 -0.017662412
8.327714 -0.017561032
8.328714 -0.017458874
8.329714 -0.01735594
8.330714 -0.017252227
8.331715 -0.017147735
8.332714 -0.017042464
8.333714 -0.016936412
8.334714 -0.016829582
8.335714 -0.016721974
8.336715 -0.016613587
8.337714 -0.016504422999999997
8.338715 -0.016394485
8.339714 -0.016283775
8.340714 -0.016172297
8.341714 -0.016060054
8.342714 -0.015947051
8.343715 -0.015833294
8.344714 -0.015718787999999997
8.345715 -0.015603540999999999
8.346714 -0.015487561
8.347714 -0.015370855000000001
8.348714 -0.015253433
8.349714 -0.015135303
8.350715 -0.015016478
8.351714 -0.014896966000000001
8.352715 -0.014776780000000002
8.353714 -0.014655931
8.354714 -0.01453443
8.355714 -0.014412290000000001
8.356714 -0.014289524
8.357715 -0.014166143999999999
8.358714 -0.014042163
8.359715 -0.013917593999999998
8.360714 -0.013792451
8.361714 -0.013666745999999999
8.362714 -0.01354049
8.363714 -0.013413698
8.364715 -0.013286379999999999
8.365714 -0.013158549
8.366714 -0.013030216
8.367714 -0.012901392
8.368714 -0.012772086
8.369715 -0.012642311000000002
8.370714 -0.012512074
8.371715 -0.012381385
8.372714 -0.01225025
8.373714 -0.012118679
8.374714 -0.011986677
8.375714 -0.011854252
8.376715 -0.011721408
8.377714 -0.011588151000000001
8.378715 -0.011454484
8.379714 -0.011320412
8.380714 -0.011185938
8.381714 -0.011051064
8.382714 -0.010915793
8.383715 -0.010780126
8.384714 -0.010644065999999999
8.385715 -0.010507613
8.386714 -0.010370767
8.387714 -0.01023353
8.388714 -0.010095903
8.389714 -0.009957885000000001
8.390715 -0.0098194781
8.391714 -0.0096806827
8.392715 -0.0095414995
8.393714 -0.0094019299
8.394714 -0.0092619754
8.395715 -0.0091216381
8.396714 -0.0089809204
8.397715 -0.008839824999999999
8.398714 -0.0086983549
8.399714 -0.0085565152
8.400714 -0.0084143103
8.401714 -0.0082717452
8.402715 -0.0081288264
8.403714 -0.0079855607
8.404715 -0.0078419558
8.405714 -0.0076980206
8.406714 -0.0075537646
8.407714 -0.007409197100000001
8.408714 -0.0072643285
8.409715 -0.0071191709
8.410714 -0.006973735399999999
8.411715 -0.0068280343999999995
8.412714 -0.0066820816000000005
8.413714 -0.0065358894
8.414714 -0.0063894717000000005
8.415714 -0.0062428422
8.416715 -0.0060960148
8.417714 -0.0059490034
8.418715 -0.005801822
8.419714 -0.0056544843
8.420714 -0.0055070039
8.421714 -0.0053593943
8.422714 -0.005211668
8.423715 -0.005063838
8.424714 -0.004915916
8.425714 -0.0047679132
8.426714 -0.0046198409
8.427714 -0.004471709
8.428715 -0.0043235272
8.429714 -0.0041753043
8.430715 -0.0040270486
8.431714 -0.0038787675
8.432714 -0.0037304675
8.433714 -0.0035821547
8.434714 -0.0034338347
8.435715 -0.0032855118
8.436714 -0.0031371903
8.437715 -0.0029888733
8.438714 -0.0028405636999999997
8.439714 -0.0026922637
8.440714 -0.0025439751
8.441714 -0.0023956994
8.442715 -0.0022474376
8.443714 -0.0020991904
8.444715 -0.0019509579999999998
8.445714 -0.0018027410999999999
8.446714 -0.0016545397
8.447714 -0.0015063541
8.448714 -0.0013581847
8.449715 -0.0012100318
8.450714 -0.001061896
8.451715 -0.0009137783300000001
8.452714 -0.0007656800300000001
8.453714 -0.0006176028400000001
8.454714 -0.00046954882999999996
8.455714 -0.0003215207
8.456715 -0.00017352166
8.457714 -2.5555556e-05
8.458714 0.00012237316
8.459714 0.00027025934999999997
8.460714 0.00041809726
8.461715 0.0005658803299999999
8.462714 0.00071360141
8.463715 0.00086125265
8.464714 0.0010088255
8.465714 0.0011563107
8.466714 0.0013036985
8.467714 0.0014509785
8.468715 0.0015981395
8.469714 0.0017451703
8.470715 0.0018920586
8.471714 0.0020387921
8.472714 0.0021853581
8.473714 0.0023317436
8.474714 0.0024779354
8.475715 0.0026239202
8.476714 0.0027696846000000003
8.477715 0.0029152149999999996
8.478714 0.0030604983999999997
8.479714 0.0032055216999999996
8.480714 0.0033502722
8.481714 0.0034947374
8.482715 0.0036389049999999996
8.483714 0.0037827641999999997
8.484715 0.0039263035000000005
8.485714 0.0040695129
8.486714 0.0042123826
8.487714 0.0043549036
8.488714 0.0044970679
8.489715 0.0046388679
8.490714 0.0047802969
8.491714 0.004921349
8.492714 0.005062019
8.493714 0.0052023024
8.494715 0.0053421954
8.495714 0.0054816948
8.496715 0.005620798
8.497714 0.0057595033
8.498714 0.0058978087
8.499714 0.0060357135000000004
8.500714 0.0061732171
8.501715 0.0063103186999999995
8.502714 0.0064470179
8.503715 0.006583314799999999
8.504714 0.0067192093
8.505714 0.0068547015
8.506714 0.006989791299999999
8.507714 0.007124478
8.508715 0.007258761600000001
8.509714 0.007392641399999999
8.510715 0.007526116699999999
8.511714 0.0076591852
8.512714 0.0077918463
8.513714 0.007924097
8.514714 0.0080559352
8.515715 0.0081873572
8.516714 0.0083183593
8.517715 0.008448938
8.518714 0.0085790882
8.519714 0.008708804700000001
8.520715 0.008838081000000001
8.521714 0.0089669113
8.522715 0.009095289
8.523714 0.009223206099999999
8.524714 0.0093506547
8.525714 0.0094776267
8.526714 0.009604113400000001
8.527715 0.0097301054
8.528714 0.0098555931
8.529715 0.0099805664
8.530714 0.010105016
8.531714 0.01022893
8.532714 0.0103523
8.533714 0.010475115
8.534715 0.010597363
8.535714 0.010719035
8.536715 0.010840118999999999
8.537714 0.010960606
8.538714 0.011080485
8.539714 0.011199747
8.540714 0.011318381
8.541715 0.011436379
8.542714 0.01155373
8.543715 0.011670426000000001
8.544714 0.011786458999999999
8.545714 0.011901821
8.546714 0.012016504
8.547714 0.012130502999999999
8.548715 0.012243808
8.549714 0.012356417
8.550714 0.012468323
8.551714 0.012579521
8.552714 0.012690008
8.553715 0.01279978
8.554714 0.012908834
8.555715 0.013017167
8.556714 0.013124778
8.557714 0.013231667
8.558714 0.013337829999999998
8.559714 0.013443267000000002
8.560715 0.013547980000000001
8.561714 0.013651967
8.562715 0.013755228000000001
8.563714 0.013857765999999999
8.564714 0.013959580000000001
8.565714 0.014060669
8.566714 0.014161035999999998
8.567715 0.014260682000000002
8.568714 0.014359605999999999
8.569715 0.014457808
8.570714 0.01455529
8.571714 0.014652050000000002
8.572714 0.014748088
8.573714 0.014843403000000002
8.574715 0.014937994000000001
8.575714 0.015031856
8.576715 0.015124990000000001
8.577714 0.015217392
8.578714 0.015309058999999998
8.579714 0.015399986
8.580714 0.015490170000000001
8.581715 0.015579606
8.582714 0.015668289
8.583714 0.015756213
8.584714 0.01584337
8.585714 0.015929756
8.586715 0.016015362
8.587714 0.016100182
8.588715 0.016184208
8.589714 0.016267432
8.590714 0.016349845000000002
8.591714 0.016431441
8.592714 0.01651221
8.593715 0.016592145
8.594714 0.016671237
8.595715 0.016749479
8.596714 0.01682686
8.597714 0.016903375
8.598714 0.016979015
8.599714 0.017053772000000002
8.600715 0.017127642
8.601714 0.017200616000000002
8.602715 0.017272687
8.603714 0.017343852
8.604714 0.017414104
8.605714 0.017483438
8.606714 0.017551851
8.607715 0.017619338
8.608714 0.017685897
8.609715 0.017751526
8.610714 0.017816223
8.611714 0.017879985
8.612714 0.017942811
8.613714 0.018004702
8.614715 0.018065658999999998
8.615714 0.018125679
8.616714 0.018184766999999998
8.617714 0.018242922999999998
8.618714 0.018300148
8.619715 0.018356445000000002
8.620714 0.018411815
8.621715 0.018466263
8.622714 0.018519789000000002
8.623714 0.018572398
8.624714 0.018624093
8.625714 0.018674876
8.626715 0.018724750000000002
8.627714 0.018773718000000002
8.628715 0.018821785
8.629714 0.01886895
8.630714 0.018915218
8.631714 0.01896059
8.632714 0.019005068
8.633715 0.019048652
8.634714 0.019091344
8.635715 0.019133145
8.636714 0.019174053
8.637714 0.019214069
8.638714 0.019253192
8.639714 0.019291419
8.640715 0.019328747
8.641714 0.019365177
8.642715 0.019400701
8.643714 0.019435317
8.644714 0.019469022000000002
8.645715 0.019501809999999998
8.646714 0.019533676
8.647715 0.019564615
8.648714 0.019594621
8.649714 0.019623688
8.650714 0.019651811
8.651714 0.019678984
8.652715 0.0197052
8.653714 0.019730453000000002
8.654715 0.019754737
8.655714 0.019778048
8.656714 0.019800379
8.657714 0.019821725
8.658714 0.019842082
8.659715 0.019861445
8.660714 0.019879811
8.661715 0.019897176
8.662714 0.019913536
8.663714 0.01992889
8.664714 0.019943235
8.665714 0.019956572
8.666715 0.019968899000000002
8.667714 0.019980216
8.668715 0.019990525000000002
8.669714 0.019999826
8.670714 0.020008122
8.671714 0.020015416
8.672714 0.020021711
8.673715 0.020027011
8.674714 0.02003132
8.675714 0.020034643
8.676714 0.020036986
8.677714 0.020038354
8.678715 0.020038753
8.679714 0.02003819
8.680715 0.02003667
8.681714 0.020034202
8.682714 0.020030791
8.683714 0.020026445
8.684714 0.020021169999999998
8.685715 0.020014972
8.686714 0.020007858
8.687715 0.019999834
8.688714 0.019990905
8.689714 0.019981078
8.690714 0.019970357
8.691714 0.019958748
8.692715 0.019946253
8.693714 0.019932878999999997
8.694715 0.019918626999999998
8.695714 0.0199035
8.696714 0.0198875
8.697714 0.01987063
8.698714 0.019852889999999998
8.699715 0.019834279
8.700714 0.019814799
8.701715 0.019794448
8.702714 0.019773225
8.703714 0.019751130000000002
8.704714 0.019728158000000003
8.705714 0.019704309
8.706715 0.019679578
8.707714 0.019653964
8.708714 0.019627462
8.709714 0.019600068
8.710714 0.019571779
8.711715 0.019542592
8.712714 0.019512503
8.713715 0.019481507
8.714714 0.019449602
8.715714 0.019416785
8.716714 0.019383051999999998
8.717714 0.019348400999999998
8.718715 0.01931283
8.719714 0.019276339
8.720715 0.019238924
8.721714 0.019200586000000002
8.722714 0.019161325
8.723714 0.019121142
8.724714 0.019080039
8.725715 0.019038017
8.726714 0.018995081
8.727715 0.018951233
8.728714 0.018906477
8.729714 0.018860819
8.730714 0.018814263
8.731714 0.018766816
8.732715 0.018718485
8.733714 0.018669276
8.734715 0.018619197
8.735714 0.018568257
8.736714 0.018516462
8.737714 0.018463824
8.738714 0.018410348
8.739715 0.018356045
8.740714 0.018300924
8.741714 0.018244995
8.742714 0.018188266
8.743714 0.018130746
8.744715 0.018072446
8.745714 0.018013372
8.746715 0.017953535
8.747714 0.01789294
8.748714 0.017831598
8.749714 0.017769515
8.750714 0.017706699
8.751715 0.017643155
8.752714 0.017578891
8.753715 0.017513911
8.754714 0.017448219
8.755714 0.017381821999999998
8.756714 0.017314720999999998
8.757714 0.017246923
8.758715 0.017178427
8.759714 0.017109237
8.760715 0.017039356000000002
8.761714 0.016968783
8.762714 0.01689752
8.763714 0.016825566
8.764714 0.016752923
8.765715 0.01667959
8.766714 0.016605567
8.767715 0.016530852999999998
8.768714 0.016455448
8.769714 0.016379351
8.770715 0.01630256
8.771714 0.016225076
8.772715 0.016146897
8.773714 0.016068022999999997
8.774714 0.015988454000000003
8.775714 0.01590819
8.776714 0.015827232
8.777715 0.015745580000000002
8.778714 0.015663235
8.779715 0.015580199000000001
8.780714 0.015496476
8.781714 0.015412067
8.782714 0.015326976
8.783714 0.015241209
8.784715 0.015154769000000002
8.785714 0.015067663
8.786715 0.014979896
8.787714 0.014891475
8.788714 0.01480241
8.789714 0.014712708
8.790714 0.014622379
8.791715 0.014531428999999998
8.792714 0.014439871
8.793715 0.014347717000000001
8.794714 0.014254975
8.795714 0.014161657999999999
8.796714 0.014067775999999999
8.797714 0.013973343000000001
8.798715 0.013878370000000001
8.799714 0.013782867999999998
8.800714 0.01368685
8.801714 0.013590329
8.802714 0.013493314
8.803715 0.013395819
8.804714 0.013297854
8.805715 0.01319943
8.806714 0.013100555000000002
8.807714 0.013001243000000001
8.808714 0.012901500000000002
8.809714 0.012801336
8.810715 0.012700759
8.811714 0.012599776
8.812715 0.012498394
8.813714 0.012396619000000001
8.814714 0.012294458000000001
8.815714 0.012191914
8.816714 0.012088992
8.817715 0.011985696
8.818714 0.011882029
8.819715 0.011777992999999999
8.820714 0.01167359
8.821714 0.011568822
8.822714 0.01146369
8.823714 0.011358195
8.824715 0.011252338
8.825714 0.011146119999999999
8.826715 0.011039538
8.827714 0.010932596
8.828714 0.010825292
8.829714 0.010717627
8.830714 0.010609601
8.831715 0.010501216
8.832714 0.010392471
8.833714 0.010283369
8.834714 0.010173911
8.835714 0.010064099
8.836715 0.0099539371
8.837714 0.0098434277
8.838715 0.0097325748
8.839714 0.009621382900000001
8.840714 0.009509857
8.841714 0.009398002999999999
8.842714 0.0092858274
8.843715 0.0091733375
8.844714 0.0090605405
8.845715 0.0089474452
8.846714 0.0088340603
8.847714 0.0087203953
8.848714 0.0086064596
8.849714 0.008492264199999999
8.850715 0.0083778199
8.851714 0.0082631384
8.852715 0.008148231399999999
8.853714 0.0080331105
8.854714 0.0079177873
8.855714 0.0078022748999999995
8.856714 0.007686585699999999
8.857715 0.007570731400000001
8.858714 0.007454725
8.859715 0.007338578899999999
8.860714 0.0072223054
8.861714 0.0071059163
8.862714 0.0069894224000000005
8.863714 0.006872836100000001
8.864715 0.0067561676
8.865714 0.0066394277000000005
8.866714 0.006522626100000001
8.867714 0.006405772
8.868714 0.0062888742999999995
8.869715 0.006171940900000001
8.870714 0.0060549795
8.871715 0.0059379974
8.872714 0.0058210004
8.873714 0.0057039946
8.874714 0.0055869848
8.875714 0.0054699754
8.876715 0.0053529708
8.877714 0.0052359737
8.878715 0.0051189875999999995
8.879714 0.0050020146
8.880714 0.0048850568
8.881714 0.0047681162
8.882714 0.0046511937
8.883715 0.0045342909
8.884714 0.0044174085
8.885715 0.004300547199999999
8.886714 0.0041837079999999995
8.887714 0.0040668914
8.888714 0.0039500985
8.889714 0.0038333303000000003
8.890715 0.0037165875
8.891714 0.0035998717
8.892715 0.0034831846
8.893714 0.0033665277
8.894714 0.0032499036
8.895715 0.0031333151
8.896714 0.0030167652000000003
8.897715 0.0029002576
8.898714 0.0027837965
8.899714 0.0026673866
8.900714 0.0025510333
8.901714 0.0024347424
8.902715 0.0023185205
8.903714 0.0022023743
8.904715 0.0020863119
8.905714 0.0019703413
8.906714 0.0018544713
8.907714 0.0017387112
8.908714 0.0016230706
8.909715 0.00150756
8.910714 0.0013921898
8.911715 0.0012769713
8.912714 0.0011619157
8.913714 0.0010470345999999998
8.914714 0.00093233975
8.915714 0.0008178430999999999
8.916715 0.00070355668
8.917714 0.00058949245
8.918715 0.00047566236000000004
8.919714 0.00036207820999999997
8.920714 0.0002487516
8.921714 0.00013569384
8.922714 2.2915934e-05
8.923715 -8.9571489e-05
8.924714 -0.00020175826
8.925714 -0.0003136347
8.926714 -0.00042519173
8.927714 -0.00053642079
8.928715 -0.00064731398
8.929714 -0.00075786406
8.930715 -0.00086806449
8.931714 -0.0009779094399999999
8.932714 -0.0010873937
8.933714 -0.0011965129
8.934714 -0.0013052631000000001
8.935715 -0.0014136415
8.936714 -0.0015216455
8.937715 -0.0016292732000000002
8.938714 -0.0017365235
8.939714 -0.0018433955
8.940714 -0.001949889
8.941714 -0.0020560040999999998
8.942715 -0.0021617412
8.943714 -0.0022671009
8.944715 -0.0023720841
8.945714 -0.0024766916
8.946714 -0.0025809244
8.947714 -0.0026847832
8.948714 -0.002788269
8.949715 -0.0028913821
8.950714 -0.0029941226
8.951715 -0.0030964904000000005
8.952714 -0.0031984850999999996
8.953714 -0.0033001055
8.954714 -0.0034013505
8.955714 -0.0035022174
8.956715 -0.0036027039
8.957714 -0.0037028065000000005
8.958714 -0.0038025212999999998
8.959714 -0.0039018440000000002
8.960714 -0.0040007689999999995
8.961715 -0.0040992905
8.962714 -0.0041974024
8.963715 -0.0042950975
8.964714 -0.0043923683
8.965714 -0.0044892062
8.966714 -0.0045856032
8.967714 -0.0046815498
8.968715 -0.0047770365
8.969714 -0.0048720536
8.970715 -0.0049665912
8.971714 -0.0050606387999999995
8.972714 -0.0051541858
8.973714 -0.0052472216
8.974714 -0.0053397362
8.975715 -0.0054317185
8.976714 -0.0055231583
8.977715 -0.0056140456
8.978714 -0.0057043704
8.979714 -0.005794123
8.980714 -0.005883293899999999
8.981714 -0.0059718746
8.982715 -0.0060598566
8.983714 -0.0061472325
8.984715 -0.0062339946
8.985714 -0.0063201362
8.986714 -0.0064056512
8.987714 -0.006490534
8.988714 -0.0065747801
8.989715 -0.0066583860000000005
8.990714 -0.0067413472
8.991714 -0.0068236615
8.992714 -0.0069053269
8.993714 -0.0069863418
8.994715 -0.0070667054
8.995714 -0.0071464172
8.996715 -0.007225478499999999
8.997714 -0.0073038893
8.998714 -0.007381651100000001
8.999714 -0.007458766
9.000714 -0.0075352364
9.001715 -0.0076110649
9.002714 -0.007686253999999999
9.003715 -0.007760807099999999
9.004714 -0.007834727100000001
9.005714 -0.0079080179
9.006714 -0.0079806829
9.007714 -0.008052725
9.008715 -0.0081241473
9.009714 -0.0081949525
9.010715 -0.0082651444
9.011714 -0.0083347244
9.012714 -0.0084036947
9.013714 -0.0084720559
9.014714 -0.0085398096
9.015715 -0.0086069558
9.016714 -0.0086734937
9.017715 -0.0087394219
9.018714 -0.0088047389
9.019714 -0.008869441799999999
9.020715 -0.008933527
9.021714 -0.0089969908
9.022715 -0.0090598282
9.023714 -0.009122033199999999
9.024714 -0.0091835995
9.025714 -0.0092445196
9.026714 -0.009304786399999999
9.027715 -0.0093643917
9.028714 -0.009423326999999999
9.029715 -0.0094815834
9.030714 -0.0095391508
9.031714 -0.009596020399999999
9.032714 -0.0096521821
9.033714 -0.0097076263
9.034715 -0.009762343
9.035714 -0.0098163218
9.036715 -0.0098695542
9.037714 -0.0099220306
9.038714 -0.0099737423
9.039714 -0.010024681
9.040714 -0.010074837
9.041715 -0.010124204999999999
9.042714 -0.010172777
9.043715 -0.010220547
9.044714 -0.010267509999999999
9.045714 -0.01031366
9.046714 -0.010358995
9.047714 -0.010403510999999999
9.048715 -0.010447204
9.049714 -0.010490075
9.050714 -0.010532122000000001
9.051714 -0.010573345
9.052714 -0.010613746
9.053715 -0.010653325
9.054714 -0.010692085
9.055715 -0.010730029
9.056714 -0.010767160999999999
9.057714 -0.010803483999999999
9.058714 -0.010839003
9.059714 -0.010873722
9.060715 -0.010907648
9.061714 -0.010940785
9.062715 -0.01097314
9.063714 -0.011004718
9.064714 -0.011035525000000001
9.065714 -0.011065567
9.066714 -0.011094849
9.067715 -0.011123377
9.068714 -0.011151157
9.069715 -0.011178192
9.070714 -0.011204487999999999
9.071714 -0.011230048
9.072714 -0.011254877
9.073714 -0.011278976999999999
9.074715 -0.01130235
9.075714 -0.011324999
9.076715 -0.011346924
9.077714 -0.011368124
9.078714 -0.011388601
9.079714 -0.011408352
9.080714 -0.011427376999999999
9.081715 -0.011445671
9.082714 -0.011463233
9.083714 -0.011480058
9.084714 -0.011496142
9.085714 -0.011511478
9.086715 -0.011526061
9.087714 -0.011539885
9.088715 -0.011552942
9.089714 -0.011565226
9.090714 -0.011576727
9.091714 -0.01158744
9.092714 -0.011597355
9.093715 -0.011606464
9.094714 -0.011614759
9.095715 -0.011622232
9.096714 -0.011628874999999999
9.097714 -0.01163468
9.098714 -0.011639641000000001
9.099714 -0.011643750000000001
9.100715 -0.011647001
9.101714 -0.011649389000000001
9.102715 -0.011650908
9.103714 -0.011651556
9.104714 -0.011651328
9.105714 -0.011650222
9.106714 -0.011648237
9.107715 -0.011645372
9.108714 -0.011641629
9.109715 -0.011637007
9.110714 -0.01163151
9.111714 -0.011625141
9.112714 -0.011617904
9.113714 -0.011609803
9.114715 -0.011600846
9.115714 -0.011591037
9.116714 -0.011580384999999999
9.117714 -0.011568895999999999
9.118714 -0.01155658
9.119715 -0.011543444
9.120714 -0.011529497
9.121715 -0.011514749
9.122714 -0.011499209
9.123714 -0.011482886
9.124714 -0.011465788000000001
9.125714 -0.011447925000000001
9.126715 -0.011429305
9.127714 -0.011409936
9.128715 -0.011389827
9.129714 -0.011368984
9.130714 -0.011347413
9.131714 -0.011325122
9.132714 -0.011302115
9.133715 -0.011278398
9.134714 -0.011253973
9.135715 -0.011228844
9.136714 -0.011203013000000001
9.137714 -0.011176481
9.138714 -0.011149250000000001
9.139714 -0.011121319
9.140715 -0.011092686999999999
9.141714 -0.011063353000000001
9.142715 -0.011033314
9.143714 -0.011002567
9.144714 -0.010971109
9.145715 -0.010938937000000001
9.146714 -0.010906044
9.147715 -0.010872427
9.148714 -0.010838081000000001
9.149714 -0.010803
9.150714 -0.010767178
9.151714 -0.01073061
9.152715 -0.01069329
9.153714 -0.010655213
9.154715 -0.010616372
9.155714 -0.010576763999999999
9.156714 -0.010536383
9.157714 -0.010495225
9.158714 -0.010453286000000001
9.159715 -0.010410562
9.160714 -0.010367051
9.161715 -0.010322751
9.162714 -0.01027766
9.163714 -0.010231778
9.164714 -0.010185104
9.165714 -0.010137641
9.166715 -0.01008939
9.167714 -0.010040354000000001
9.168715 -0.0099905359
9.169714 -0.0099399418
9.170714 -0.009888576500000001
9.171714 -0.0098364457
9.172714 -0.0097835575
9.173715 -0.0097299191
9.174714 -0.0096755401
9.175714 -0.009620429
9.176714 -0.0095645955
9.177714 -0.009508050399999999
9.178715 -0.0094508046
9.179714 -0.0093928684
9.180715 -0.009334254
9.181714 -0.0092749724
9.182714 -0.0092150352
9.183714 -0.0091544542
9.184714 -0.0090932408
9.185715 -0.0090314061
9.186714 -0.0089689609
9.187715 -0.0089059155
9.188714 -0.008842279199999999
9.189714 -0.0087780623
9.190714 -0.0087132728
9.191714 -0.0086479187
9.192715 -0.008582006599999999
9.193714 -0.0085155436
9.194715 -0.0084485349
9.195714 -0.008380984900000001
9.196714 -0.0083128973
9.197714 -0.0082442748
9.198714 -0.008175119
9.199715 -0.0081054313
9.200714 -0.008035211799999999
9.201715 -0.0079644604
9.202714 -0.0078931749
9.203714 -0.007821353900000001
9.204714 -0.0077489953
9.205714 -0.0076760953000000005
9.206715 -0.007602651
9.207714 -0.007528658200000001
9.208714 -0.0074541137999999995
9.209714 -0.0073790128
9.210714 -0.0073033516
9.211715 -0.0072271257999999994
9.212714 -0.0071503317
9.213715 -0.0070729649
9.214714 -0.006995022699999999
9.215714 -0.006916502
9.216714 -0.0068374007
9.217714 -0.0067577166
9.218715 -0.0066774483
9.219714 -0.0065965949
9.220715 -0.0065151573
9.221714 -0.006433136199999999
9.222714 -0.0063505329
9.223714 -0.0062673498000000005
9.224714 -0.0061835904
9.225715 -0.0060992592
9.226714 -0.0060143608
9.227715 -0.0059289014
9.228714 -0.0058428874999999995
9.229714 -0.0057563269
9.230714 -0.0056692279000000005
9.231714 -0.0055815995
9.232715 -0.0054934513
9.233714 -0.0054047941
9.234715 -0.0053156386
9.235714 -0.0052259965999999995
9.236714 -0.0051358802
9.237714 -0.005045301800000001
9.238714 -0.0049542745
9.239715 -0.0048628112999999995
9.240714 -0.0047709254
9.241714 -0.0046786306
9.242714 -0.004585939999999999
9.243714 -0.0044928673999999995
9.244715 -0.0043994255999999995
9.245714 -0.004305628000000001
9.246715 -0.0042114872
9.247714 -0.0041170159
9.248714 -0.0040222254
9.249714 -0.0039271275000000005
9.250714 -0.0038317325
9.251715 -0.0037360507
9.252714 -0.0036400914
9.253715 -0.0035438628
9.254714 -0.0034473731
9.255714 -0.0033506287
9.256714 -0.0032536358000000002
9.257714 -0.0031563992000000003
9.258715 -0.0030589234999999996
9.259714 -0.0029612118
9.260715 -0.0028632665
9.261714 -0.0027650893
9.262714 -0.002666681
9.263714 -0.002568042
9.264714 -0.0024691715
9.265715 -0.0023700684
9.266714 -0.0022707312000000003
9.267715 -0.0021711578000000002
9.268714 -0.0020713458
9.269714 -0.0019712925
9.270715 -0.0018709949999999999
9.271714 -0.0017704508
9.272715 -0.0016696569000000001
9.273714 -0.001568611
9.274714 -0.0014673105
9.275714 -0.0013657537
9.276714 -0.0012639392
9.277715 -0.0011618663
9.278714 -0.0010595347
9.279715 -0.00095694513
9.280714 -0.0008540991999999999
9.281714 -0.00075099915
9.282714 -0.00064764831
9.283714 -0.00054405104
9.284715 -0.00044021272
9.285714 -0.00033613961999999996
9.286715 -0.0002318392
9.287714 -0.00012731987
9.288714 -2.259106e-05
9.289714 8.2336823e-05
9.290714 0.00018745245
9.291715 0.00029274363
9.292714 0.00039819734000000003
9.293715 0.00050379986
9.294714 0.0006095368
9.295714 0.0007153932100000001
9.296714 0.00082135357
9.297714 0.0009274022
9.298715 0.0010335229
9.299714 0.0011396996
9.300714 0.001245916
9.301714 0.0013521556
9.302714 0.0014584024999999999
9.303715 0.0015646407
9.304714 0.0016708545
9.305715 0.0017770291
9.306714 0.0018831495000000001
9.307714 0.0019892016999999997
9.308714 0.0020951722000000002
9.309714 0.0022010481
9.310715 0.0023068176000000003
9.311714 0.0024124693
9.312715 0.0025179928
9.313714 0.0026233784999999997
9.314714 0.0027286178
9.315714 0.0028337028
9.316714 0.0029386267
9.317715 0.0030433834
9.318714 0.0031479678
9.319715 0.0032523751999999997
9.320714 0.0033566026
9.321714 0.0034606466
9.322714 0.0035645054999999997
9.323714 0.0036681777
9.324715 0.0037716625
9.325714 0.0038749596999999997
9.326715 0.0039780694
9.327714 0.0040809921999999995
9.328714 0.0041837287
9.329714 0.0042862801
9.330714 0.0043886477
9.331715 0.0044908327
9.332714 0.004592835799999999
9.333714 0.0046946581
9.334714 0.0047963007
9.335714 0.0048977636000000005
9.336715 0.004999046399999999
9.337714 0.0051001487
9.338715 0.0052010695
9.339714 0.0053018066
9.340714 0.0054023574
9.341714 0.0055027183
9.342714 0.005602885
9.343715 0.0057028519
9.344714 0.0058026133
9.345715 0.0059021615
9.346714 0.006001488100000001
9.347714 0.0061005845
9.348714 0.0061994397
9.349714 0.0062980434
9.350715 0.0063963831
9.351714 0.0064944456
9.352715 0.006592216999999999
9.353714 0.0066896828
9.354714 0.0067868285
9.355714 0.0068836373
9.356714 0.006980093200000001
9.357715 0.007076179500000001
9.358714 0.007171879400000001
9.359715 0.0072671755000000005
9.360714 0.007362051099999999
9.361714 0.007456487899999999
9.362714 0.007550469299999999
9.363714 0.0076439785
9.364715 0.0077369994
9.365714 0.0078295161
9.366714 0.0079215126
9.367714 0.0080129743
9.368714 0.0081038881
9.369715 0.0081942402
9.370714 0.0082840183
9.371715 0.0083732113
9.372714 0.0084618092
9.373714 0.008549803199999999
9.374714 0.0086371845
9.375714 0.0087239467
9.376715 0.0088100838
9.377714 0.0088955909
9.378715 0.0089804635
9.379714 0.009064699399999999
9.380714 0.0091482965
9.381714 0.0092312534
9.382714 0.009313569899999999
9.383715 0.0093952469
9.384714 0.009476285000000001
9.385715 0.0095566858
9.386714 0.0096364522
9.387714 0.0097155855
9.388714 0.0097940887
9.389714 0.009871964700000001
9.390715 0.0099492165
9.391714 0.010025846000000001
9.392715 0.010101857
9.393714 0.010177249
9.394714 0.010252027
9.395715 0.010326189
9.396714 0.010399738
9.397715 0.010472673
9.398714 0.010544992
9.399714 0.010616695
9.400714 0.010687779
9.401714 0.01075824
9.402715 0.010828073
9.403714 0.010897272999999999
9.404715 0.010965833999999999
9.405714 0.011033748000000001
9.406714 0.011101007
9.407714 0.011167601
9.408714 0.011233519
9.409715 0.011298751000000001
9.410714 0.011363284
9.411715 0.011427105
9.412714 0.0114902
9.413714 0.011552556
9.414714 0.011614157
9.415714 0.011674987999999999
9.416715 0.011735034
9.417714 0.011794279000000001
9.418715 0.011852706000000001
9.419714 0.0119103
9.420714 0.011967045
9.421714 0.012022926
9.422714 0.012077925
9.423715 0.012132029
9.424714 0.012185224
9.425714 0.012237494
9.426714 0.012288828
9.427714 0.012339212
9.428715 0.012388636
9.429714 0.012437088
9.430715 0.012484559999999999
9.431714 0.012531041
9.432714 0.012576526000000001
9.433714 0.012621008000000001
9.434714 0.012664482000000001
9.435715 0.012706942999999998
9.436714 0.01274839
9.437715 0.012788820000000001
9.438714 0.012828230999999999
9.439714 0.012866622999999999
9.440714 0.012903998
9.441714 0.012940358
9.442715 0.012975704
9.443714 0.013010041
9.444715 0.013043372
9.445714 0.013075702000000002
9.446714 0.013107035
9.447714 0.013137376999999999
9.448714 0.013166733
9.449715 0.013195106
9.450714 0.013222502999999998
9.451715 0.013248929
9.452714 0.013274388000000002
9.453714 0.013298885
9.454714 0.013322421000000001
9.455714 0.013345001
9.456715 0.013366628
9.457714 0.013387304000000001
9.458714 0.013407027
9.459714 0.013425798999999999
9.460714 0.01344362
9.461715 0.013460485
9.462714 0.013476395
9.463715 0.013491343999999999
9.464714 0.013505327000000001
9.465714 0.013518338999999999
9.466714 0.013530374999999999
9.467714 0.013541426
9.468715 0.013551486
9.469714 0.013560543999999999
9.470715 0.013568591
9.471714 0.013575619
9.472714 0.013581614
9.473714 0.013586566999999999
9.474714 0.013590467000000002
9.475715 0.013593302
9.476714 0.01359506
9.477715 0.013595729
9.478714 0.0135953
9.479714 0.013593759
9.480714 0.013591094
9.481714 0.013587298000000001
9.482715 0.013582357
9.483714 0.013576263
9.484715 0.013569006
9.485714 0.013560577999999998
9.486714 0.013550969999999999
9.487714 0.013540179
9.488714 0.013528195
9.489715 0.013515016
9.490714 0.013500635
9.491714 0.013485052
9.492714 0.013468262
9.493714 0.013450265
9.494715 0.013431063000000002
9.495714 0.013410654999999999
9.496715 0.013389044000000001
9.497714 0.013366234
9.498714 0.013342228000000001
9.499714 0.013317029999999999
9.500714 0.013290645
9.501715 0.013263083
9.502714 0.013234347
9.503715 0.013204446
9.504714 0.013173388
9.505714 0.01314118
9.506714 0.013107831
9.507714 0.013073352
9.508715 0.013037749000000001
9.509714 0.013001032999999999
9.510715 0.012963213
9.511714 0.012924297000000001
9.512714 0.012884293
9.513714 0.01284321
9.514714 0.012801056
9.515715 0.012757837000000001
9.516714 0.012713559999999999
9.517715 0.012668231000000002
9.518714 0.012621855
9.519714 0.012574436999999999
9.520715 0.012525979999999999
9.521714 0.012476488
9.522715 0.01242596
9.523714 0.0123744
9.524714 0.012321808
9.525714 0.012268182999999998
9.526714 0.012213521
9.527715 0.012157823
9.528714 0.012101085
9.529715 0.012043303
9.530714 0.011984474
9.531714 0.011924589999999999
9.532714 0.011863648
9.533714 0.011801642000000001
9.534715 0.011738564
9.535714 0.011674409
9.536715 0.011609171000000001
9.537714 0.011542842
9.538714 0.011475416
9.539714 0.011406886
9.540714 0.011337247
9.541715 0.011266494
9.542714 0.01119462
9.543715 0.011121621
9.544714 0.011047495
9.545714 0.010972236
9.546714 0.010895845
9.547714 0.010818318
9.548715 0.010739656
9.549714 0.010659859
9.550714 0.010578929999999999
9.551714 0.01049687
9.552714 0.010413685
9.553715 0.010329379
9.554714 0.010243958
9.555715 0.010157429999999999
9.556714 0.010069803
9.557714 0.009981086600000001
9.558714 0.0098912911
9.559714 0.0098004275
9.560715 0.0097085074
9.561714 0.009615544
9.562715 0.009521551
9.563714 0.0094265422
9.564714 0.0093305316
9.565714 0.0092335344
9.566714 0.0091355658
9.567715 0.009036641100000001
9.568714 0.008936775
9.569715 0.008835983300000001
9.570714 0.008734280700000001
9.571714 0.008631681700000001
9.572714 0.008528200900000001
9.573714 0.008423851999999999
9.574715 0.0083186482
9.575714 0.0082126026
9.576715 0.0081057267
9.577714 0.007998032399999999
9.578714 0.0078895297
9.579714 0.0077802287999999995
9.580714 0.007670138399999999
9.581715 0.0075592659
9.582714 0.0074476193
9.583714 0.0073352043
9.584714 0.0072220268
9.585714 0.007108090399999999
9.586715 0.0069934002
9.587714 0.0068779584
9.588715 0.006761767100000001
9.589714 0.0066448287
9.590714 0.0065271437
9.591714 0.006408713700000001
9.592714 0.0062895379
9.593715 0.006169617
9.594714 0.0060489499
9.595715 0.0059275368
9.596714 0.0058053767
9.597714 0.0056824691
9.598714 0.005558813399999999
9.599714 0.0054344098000000006
9.600715 0.0053092579
9.601714 0.0051833584
9.602715 0.0050567123
9.603714 0.0049293212
9.604714 0.0048011869000000006
9.605714 0.0046723122
9.606714 0.0045427012
9.607715 0.0044123579
9.608714 0.004281287700000001
9.609715 0.0041494968
9.610714 0.0040169925
9.611714 0.0038837828
9.612714 0.0037498769000000004
9.613714 0.0036152843999999996
9.614715 0.0034800169999999997
9.615714 0.0033440864999999998
9.616714 0.0032075062000000002
9.617714 0.0030702896999999997
9.618714 0.0029324519
9.619715 0.0027940085
9.620714 0.0026549758
9.621715 0.0025153711
9.622714 0.0023752120000000002
9.623714 0.0022345168
9.624714 0.0020933041
9.625714 0.0019515932000000002
9.626715 0.0018094033000000001
9.627714 0.001666754
9.628715 0.0015236647
9.629714 0.0013801551
9.630714 0.0012362445
9.631714 0.001091952
9.632714 0.00094729621
9.633715 0.0008022955600000001
9.634714 0.00065696781
9.635715 0.00051132997
9.636714 0.00036539848
9.637714 0.00021918890999999999
9.638714 7.2716034e-05
9.639714 -7.4006266e-05
9.640715 -0.00022096506000000003
9.641714 -0.00036814833
9.642715 -0.00051554507
9.643714 -0.0006631451900000001
9.644714 -0.00081093958
9.645715 -0.00095892001
9.646714 -0.0011070793
9.647715 -0.001255411
9.648714 -0.0014039094
9.649714 -0.0015525695
9.650714 -0.0017013872
9.651714 -0.0018503585999999999
9.652715 -0.0019994806
9.653714 -0.0021487502
9.654715 -0.0022981649
9.655714 -0.0024477222
9.656714 -0.0025974197
9.657714 -0.0027472549999999997
9.658714 -0.0028972254
9.659715 -0.0030473282
9.660714 -0.00319756
9.661715 -0.0033479173000000003
9.662714 -0.0034983957
9.663714 -0.0036489906
9.664714 -0.0037996963999999997
9.665714 -0.0039505067
9.666715 -0.004101414
9.667714 -0.0042524105000000005
9.668715 -0.004403487
9.669714 -0.0045546334
9.670714 -0.0047058390999999995
9.671714 -0.0048570917
9.672714 -0.0050083780999999996
9.673715 -0.005159685
9.674714 -0.0053109969
9.675714 -0.0054622978
9.676714 -0.0056135716000000006
9.677714 -0.0057648002
9.678715 -0.005915965400000001
9.679714 -0.0060670489
9.680715 -0.006218030500000001
9.681714 -0.0063688902
9.682714 -0.006519608
9.683714 -0.0066701621
9.684714 -0.0068205321
9.685715 -0.006970697
9.686714 -0.0071206348
9.687715 -0.007270325300000001
9.688714 -0.007419746500000001
9.689714 -0.0075688782
9.690714 -0.0077176992
9.691714 -0.0078661898
9.692715 -0.0080143313
9.693714 -0.008162103799999999
9.694715 -0.0083094885
9.695714 -0.0084564686
9.696714 -0.0086030275
9.697714 -0.0087491484
9.698714 -0.0088948167
9.699715 -0.0090400179
9.700714 -0.0091847389
9.701715 -0.009328968
9.702714 -0.0094726929
9.703714 -0.0096159041
9.704714 -0.0097585915
9.705714 -0.009900747
9.706715 -0.010042363
9.707714 -0.010183434
9.708714 -0.010323952
9.709714 -0.010463914
9.710714 -0.010603315
9.711715 -0.010742149999999999
9.712714 -0.010880418
9.713715 -0.011018114
9.714714 -0.011155236
9.715714 -0.011291783
9.716714 -0.011427751
9.717714 -0.011563140000000001
9.718715 -0.011697945
9.719714 -0.011832165
9.720715 -0.011965798
9.721714 -0.012098839
9.722714 -0.012231286
9.723714 -0.012363134
9.724714 -0.012494378
9.725715 -0.01262501
9.726714 -0.012755026000000001
9.727715 -0.012884417
9.728714 -0.013013175
9.729714 -0.013141292
9.730714 -0.013268756
9.731714 -0.013395557
9.732715 -0.013521681999999998
9.733714 -0.013647116
9.734715 -0.013771848
9.735714 -0.013895861
9.736714 -0.014019141
9.737714 -0.014141669
9.738714 -0.014263429
9.739715 -0.014384403999999998
9.740714 -0.014504574999999999
9.741714 -0.014623922000000001
9.742714 -0.014742429000000001
9.743714 -0.014860074000000001
9.744715 -0.014976838
9.745714 -0.015092704
9.746715 -0.015207651
9.747714 -0.015321659
9.748714 -0.015434712
9.749714 -0.015546789
9.750714 -0.015657874
9.751715 -0.01576795
9.752714 -0.015877000999999998
9.753715 -0.015985009999999997
9.754714 -0.016091963
9.755714 -0.016197846
9.756714 -0.016302646
9.757714 -0.016406352
9.758715 -0.016508951
9.759714 -0.016610435
9.760715 -0.016710794
9.761714 -0.016810019
9.762714 -0.016908103
9.763714 -0.017005041999999998
9.764714 -0.017100829
9.765715 -0.01719546
9.766714 -0.017288931
9.767715 -0.017381241000000002
9.768714 -0.017472387
9.769714 -0.017562367
9.770715 -0.017651181000000002
9.771714 -0.017738827000000002
9.772715 -0.017825306
9.773714 -0.017910618
9.774714 -0.017994764
9.775714 -0.018077745000000003
9.776714 -0.018159561999999997
9.777715 -0.018240212999999998
9.778714 -0.018319701
9.779715 -0.018398026
9.780714 -0.018475186
9.781714 -0.018551182
9.782714 -0.018626012
9.783714 -0.018699675
9.784715 -0.01877217
9.785714 -0.018843493
9.786715 -0.018913641999999998
9.787714 -0.018982611
9.788714 -0.019050394999999998
9.789714 -0.019116989
9.790714 -0.019182387
9.791715 -0.01924658
9.792714 -0.019309561
9.793715 -0.019371319
9.794714 -0.019431846
9.795714 -0.019491131000000002
9.796714 -0.019549162
9.797714 -0.019605927999999998
9.798715 -0.019661414
9.799714 -0.019715609999999998
9.800714 -0.019768502
9.801714 -0.019820075
9.802714 -0.019870316000000002
9.803715 -0.01991921
9.804714 -0.019966744
9.805715 -0.020012904
9.806714 -0.020057676
9.807714 -0.020101047
9.808714 -0.020143004
9.809714 -0.020183534
9.810715 -0.020222626
9.811714 -0.020260269
9.812715 -0.020296453
9.813714 -0.020331166
9.814714 -0.020364403
9.815714 -0.020396154
9.816714 -0.020426413
9.817715 -0.020455175000000003
9.818714 -0.020482435
9.819715 -0.02050819
9.820714 -0.020532438
9.821714 -0.020555178
9.822714 -0.02057641
9.823714 -0.020596133000000003
9.824715 -0.020614352
9.825714 -0.020631068
9.826715 -0.020646286
9.827714 -0.02066001
9.828714 -0.020672244
9.829714 -0.020682995
9.830714 -0.020692269
9.831715 -0.020700073
9.832714 -0.020706413
9.833714 -0.020711299
9.834714 -0.020714734
9.835714 -0.020716728
9.836715 -0.020717288
9.837714 -0.020716421
9.838715 -0.020714133
9.839714 -0.020710431
9.840714 -0.020705321999999998
9.841714 -0.020698809999999998
9.842714 -0.020690901
9.843715 -0.020681599999999998
9.844714 -0.02067091
9.845715 -0.020658835
9.846714 -0.020645377
9.847714 -0.020630538
9.848714 -0.020614319
9.849714 -0.020596721
9.850715 -0.020577744000000002
9.851714 -0.020557386
9.852715 -0.020535645
9.853714 -0.020512521000000002
9.854714 -0.02048801
9.855714 -0.020462109000000003
9.856714 -0.020434812
9.857715 -0.020406119
9.858714 -0.020376020999999998
9.859715 -0.020344516
9.860714 -0.020311598
9.861714 -0.020277262
9.862714 -0.020241502
9.863714 -0.020204313
9.864715 -0.020165689
9.865714 -0.020125626
9.866714 -0.02008412
9.867714 -0.020041165
9.868714 -0.019996757
9.869715 -0.019950894
9.870714 -0.019903573
9.871715 -0.01985479
9.872714 -0.019804545
9.873714 -0.019752838
9.874714 -0.019699668
9.875714 -0.019645036
9.876715 -0.019588946000000003
9.877714 -0.019531398999999998
9.878715 -0.019472401
9.879714 -0.019411957
9.880714 -0.019350072
9.881714 -0.019286753
9.882714 -0.01922201
9.883715 -0.019155852
9.884714 -0.019088287000000002
9.885715 -0.019019327
9.886714 -0.018948985
9.887714 -0.018877271
9.888714 -0.0188042
9.889714 -0.018729785
9.890715 -0.01865404
9.891714 -0.018576981
9.892715 -0.01849862
9.893714 -0.018418975
9.894714 -0.018338059
9.895715 -0.018255887000000002
9.896714 -0.018172474
9.897715 -0.018087836
9.898714 -0.018001985
9.899714 -0.017914937
9.900714 -0.017826704
9.901714 -0.0177373
9.902715 -0.017646737
9.903714 -0.017555025
9.904715 -0.017462176
9.905714 -0.0173682
9.906714 -0.017273106
9.907714 -0.017176902
9.908714 -0.017079595
9.909715 -0.016981192
9.910714 -0.016881699
9.911715 -0.016781122000000002
9.912714 -0.016679465
9.913714 -0.016576733
9.914714 -0.016472927
9.915714 -0.016368051
9.916715 -0.016262109
9.917714 -0.016155101
9.918715 -0.01604703
9.919714 -0.015937896
9.920714 -0.015827703000000002
9.921714 -0.015716451
9.922714 -0.015604142
9.923715 -0.015490777
9.924714 -0.015376358
9.925714 -0.015260889000000001
9.926714 -0.015144369999999999
9.927714 -0.015026804999999999
9.928715 -0.014908198999999999
9.929714 -0.014788554
9.930715 -0.014667877000000001
9.931714 -0.014546169999999999
9.932714 -0.014423442
9.933714 -0.014299698999999999
9.934714 -0.014174945999999999
9.935715 -0.014049196
9.936714 -0.013922454999999999
9.937715 -0.013794734
9.938714 -0.013666044000000002
9.939714 -0.013536397
9.940714 -0.013405805000000002
9.941714 -0.013274283
9.942715 -0.013141845
9.943714 -0.013008504
9.944715 -0.012874277
9.945714 -0.012739182
9.946714 -0.012603233
9.947714 -0.012466451
9.948714 -0.012328853
9.949715 -0.012190457
9.950714 -0.012051282
9.951715 -0.011911349
9.952714 -0.011770676
9.953714 -0.011629284
9.954714 -0.011487192
9.955714 -0.011344420999999999
9.956715 -0.01120099
9.957714 -0.011056919
9.958714 -0.010912227
9.959714 -0.010766932
9.960714 -0.010621054
9.961715 -0.010474609999999999
9.962714 -0.010327619
9.963715 -0.010180096
9.964714 -0.010032058
9.965714 -0.0098835197
9.966714 -0.0097344964
9.967714 -0.0095850017
9.968715 -0.009435048599999999
9.969714 -0.0092846494
9.970715 -0.009133815200000001
9.971714 -0.008982556
9.972714 -0.0088308821
9.973714 -0.0086788015
9.974714 -0.008526322900000001
9.975715 -0.008373453599999999
9.976714 -0.0082202001
9.977715 -0.0080665683
9.978714 -0.007912564600000001
9.979714 -0.0077581943
9.980714 -0.007603462300000001
9.981714 -0.007448373100000001
9.982715 -0.0072929323999999995
9.983714 -0.0071371447
9.984715 -0.006981014999999999
9.985714 -0.006824549199999999
9.986714 -0.0066677522999999995
9.987714 -0.0065106309
9.988714 -0.0063531915999999996
9.989715 -0.006195441500000001
9.990714 -0.0060373892
9.991714 -0.0058790429
9.992714 -0.0057204124
9.993714 -0.005561508099999999
9.994715 -0.0054023414
9.995714 -0.0052429245
9.996715 -0.0050832707
9.997714 -0.004923393900000001
9.998714 -0.0047633093
9.999714 -0.0046030327
10.00071 -0.0044425811
10.00171 -0.004281972
10.00271 -0.0041212239
10.00371 -0.0039603558
10.00471 -0.0037993872
10.00571 -0.003638339
10.00671 -0.0034772313999999996
10.00771 -0.0033160861000000002
10.00871 -0.0031549242999999996
10.00971 -0.0029937682
10.01071 -0.0028326394
10.01171 -0.0026715597000000002
10.01271 -0.0025105512000000003
10.01371 -0.0023496352
10.01471 -0.0021888332
10.01571 -0.0020281665
10.01671 -0.0018676551999999998
10.01771 -0.0017073196
10.01871 -0.0015471793
10.01971 -0.0013872529000000001
10.02071 -0.0012275586
10.02171 -0.0010681134999999998
10.02271 -0.00090893427
10.02371 -0.00075003663
10.02471 -0.00059143531
10.02571 -0.00043314430999999995
10.02671 -0.00027517667
10.02771 -0.00011754464
10.02871 3.9740391e-05
10.02971 0.00019666784
10.03071 0.00035322789000000003
10.03171 0.00050941148
10.03271 0.00066521025
10.03371 0.0008206164199999999
10.03471 0.0009756227
10.03571 0.0011302225
10.03671 0.0012844095
10.03771 0.0014381779
10.03871 0.0015915219000000001
10.03971 0.0017444360999999999
10.04071 0.0018969151000000001
10.04171 0.0020489537
10.04271 0.0022005464
10.04371 0.0023516876999999997
10.04471 0.0025023719
10.04571 0.002652593
10.04671 0.0028023444
10.04771 0.0029516192
10.04871 0.0031004099999999996
10.04971 0.0032487088999999998
10.05071 0.0033965072
10.05171 0.0035437955
10.05271 0.0036905635999999998
10.05371 0.0038368009
10.05471 0.003982495799999999
10.05571 0.0041276355
10.05671 0.0042722073
10.05771 0.004416197
10.05871 0.0045595898000000004
10.05971 0.0047023706
10.06071 0.0048445232
10.06171 0.0049860311
10.06271 0.005126876900000001
10.06371 0.0052670428
10.06471 0.0054065109000000005
10.06571 0.0055452627
10.06671 0.0056832796
10.06771 0.0058205424
10.06871 0.0059570324
10.06971 0.0060927305
10.07071 0.006227618
10.07171 0.006361676100000001
10.07271 0.0064948865
10.07371 0.006627231799999999
10.07471 0.006758693800000001
10.07571 0.006889255
10.07671 0.007018899499999999
10.07771 0.007147611900000001
10.07871 0.0072753763
10.07971 0.0074021787
10.08071 0.0075280061999999995
10.08171 0.0076528457
10.08271 0.0077766847000000005
10.08371 0.007899512999999999
10.08471 0.0080213205
10.08571 0.0081420985
10.08671 0.008261839
10.08771 0.008380533800000001
10.08871 0.008498177300000001
10.08971 0.0086147644
10.09071 0.0087302891
10.09171 0.0088447487
10.09271 0.0089581386
10.09371 0.0090704569
10.09471 0.0091817012
10.09571 0.0092918701
10.09671 0.0094009614
10.09771 0.0095089752
10.09871 0.0096159092
10.09971 0.0097217635
10.10071 0.0098265366
10.10171 0.0099302277
10.10271 0.010032836
10.10371 0.01013436
10.10471 0.010234799000000001
10.10571 0.010334148000000001
10.10671 0.010432407000000001
10.10771 0.010529572
10.10871 0.010625639999999999
10.10971 0.010720605000000001
10.11071 0.010814463
10.11171 0.010907208
10.11271 0.010998834
10.11371 0.011089334
10.11471 0.0111787
10.11571 0.011266922
10.11671 0.011353992
10.11771 0.0114399
10.11871 0.011524636
10.11971 0.011608188
10.12071 0.011690543999999999
10.12171 0.011771694
10.12271 0.011851623
10.12371 0.011930320000000001
10.12471 0.012007771
10.12571 0.012083964
10.12671 0.012158884
10.12771 0.012232519999999998
10.12871 0.012304857999999998
10.12971 0.012375884
10.13071 0.012445587999999999
10.13171 0.012513956000000001
10.13271 0.012580976
10.13371 0.012646637
10.13471 0.012710929000000001
10.13571 0.012773841000000001
10.13671 0.012835365
10.13771 0.012895493
10.13871 0.012954217
10.13971 0.01301153
10.14071 0.013067426
10.14171 0.013121901
10.14271 0.013174952
10.14371 0.013226574999999999
10.14471 0.013276767
10.14571 0.013325529
10.14671 0.013372859
10.14771 0.013418760000000002
10.14871 0.013463233
10.14971 0.013506279
10.15071 0.013547901
10.15171 0.013588104
10.15271 0.013626892
10.15371 0.01366427
10.15471 0.013700242999999999
10.15571 0.013734816
10.15671 0.013767998
10.15771 0.013799792000000002
10.15871 0.013830206000000001
10.15971 0.013859245999999999
10.16071 0.013886917000000002
10.16171 0.013913226999999998
10.16271 0.013938182
10.16371 0.013961787
10.16471 0.013984049000000002
10.16571 0.01400497
10.16671 0.014024557
10.16771 0.014042813999999999
10.16871 0.014059743
10.16971 0.014075349
10.17071 0.014089633
10.17171 0.014102596000000002
10.17271 0.014114239
10.17371 0.014124563
10.17471 0.014133567999999999
10.17571 0.014141250999999999
10.17671 0.014147612
10.17771 0.014152646999999999
10.17871 0.014156355
10.17971 0.014158730999999999
10.18071 0.014159772999999999
10.18171 0.014159476
10.18271 0.014157836
10.18371 0.014154848999999999
10.18471 0.014150508999999999
10.18571 0.014144812
10.18671 0.014137753000000001
10.18771 0.014129328000000002
10.18871 0.014119531
10.18971 0.01410836
10.19071 0.01409581
10.19171 0.014081877999999999
10.19271 0.014066561
10.19371 0.014049856999999999
10.19471 0.014031764
10.19571 0.014012281
10.19671 0.013991407
10.19771 0.013969144000000001
10.19871 0.013945493000000002
10.19971 0.013920455
10.20071 0.013894035
10.20171 0.013866236
10.20271 0.013837063
10.20371 0.013806520999999999
10.20471 0.013774619
10.20571 0.013741362000000002
10.20671 0.01370676
10.20771 0.013670823
10.20871 0.013633558
10.20971 0.013594978
10.21071 0.013555093
10.21171 0.013513915
10.21271 0.013471457
10.21371 0.013427729999999999
10.21471 0.013382749000000001
10.21571 0.013336525000000002
10.21671 0.013289071
10.21771 0.013240402
10.21871 0.013190531000000002
10.21971 0.01313947
10.22071 0.013087233000000002
10.22171 0.013033833000000002
10.22271 0.012979282
10.22371 0.012923592
10.22471 0.012866776
10.22571 0.012808845
10.22671 0.012749808999999999
10.22771 0.012689679
10.22871 0.012628463
10.22971 0.012566173000000002
10.23071 0.012502815
10.23171 0.012438399
10.23271 0.012372932
10.23371 0.012306419
10.23471 0.012238867999999998
10.23571 0.012170282
10.23671 0.012100667
10.23771 0.012030027
10.23871 0.011958365
10.23971 0.011885686
10.24071 0.01181199
10.24171 0.011737282
10.24271 0.011661563
10.24371 0.011584834
10.24471 0.011507099
10.24571 0.011428357
10.24671 0.011348611
10.24771 0.011267863
10.24871 0.011186115
10.24971 0.01110337
10.25071 0.011019631
10.25171 0.010934899
10.25271 0.01084918
10.25371 0.010762479
10.25471 0.010674799
10.25571 0.010586147
10.25671 0.01049653
10.25771 0.010405955
10.25871 0.010314430999999999
10.25971 0.010221967
10.26071 0.010128574
10.26171 0.010034262
10.26271 0.0099390447
10.26371 0.0098429337
10.26471 0.0097459437
10.26571 0.009648089299999999
10.26671 0.0095493859
10.26771 0.0094498493
10.26871 0.009349497100000001
10.26971 0.009248346
10.27071 0.009146415
10.27171 0.0090437221
10.27271 0.0089402856
10.27371 0.0088361259
10.27471 0.0087312612
10.27571 0.0086257118
10.27671 0.0085194966
10.27771 0.0084126354
10.27871 0.0083051469
10.27971 0.0081970509
10.28071 0.008088364800000001
10.28171 0.0079791076
10.28271 0.0078692967
10.28371 0.007758948799999999
10.28471 0.0076480799
10.28571 0.0075367061
10.28671 0.0074248426
10.28771 0.0073125033
10.28871 0.0071997012
10.28971 0.007086448699999999
10.29071 0.0069727575
10.29171 0.0068586385
10.29271 0.0067441018
10.29371 0.006629157
10.29471 0.006513811999999999
10.29571 0.0063980748
10.29671 0.0062819527
10.29771 0.0061654522
10.29871 0.0060485792
10.29971 0.0059313392
10.30071 0.0058137379
10.30171 0.0056957797
10.30271 0.0055774697
10.30371 0.0054588119
10.30471 0.0053398111
10.30571 0.0052204716
10.30671 0.0051007981
10.30771 0.004980795
10.30871 0.0048604674
10.30971 0.0047398207
10.31071 0.0046188605
10.31171 0.0044975931999999995
10.31271 0.0043760254000000005
10.31371 0.0042541644
10.31471 0.0041320185
10.31571 0.0040095962
10.31671 0.0038869071
10.31771 0.003763962
10.31871 0.0036407717
10.31971 0.0035173484999999997
10.32071 0.0033937055999999997
10.32171 0.0032698565000000004
10.32271 0.0031458158999999996
10.32371 0.0030215997
10.32471 0.0028972239
10.32571 0.0027727057
10.32671 0.0026480631
10.32771 0.0025233145
10.32871 0.0023984789
10.32971 0.0022735757999999997
10.33071 0.0021486254
10.33171 0.0020236479000000003
10.33271 0.0018986640000000002
10.33371 0.0017736944
10.33471 0.0016487598
10.33571 0.0015238812
10.33671 0.0013990791
10.33771 0.0012743736999999999
10.33871 0.0011497851
10.33971 0.0010253329
10.34071 0.00090103622
10.34171 0.00077691329
10.34271 0.00065298191
10.34371 0.00052925907
10.34471 0.00040576086999999996
10.34571 0.00028250258
10.34671 0.00015949847999999998
10.34771 3.6761952e-05
10.34871 -8.5694626e-05
10.34971 -0.00020785984999999998
10.35071 -0.00032972334
10.35171 -0.00045127563
10.35271 -0.00057250827
10.35371 -0.00069341363
10.35471 -0.0008139850299999999
10.35571 -0.0009342164
10.35671 -0.0010541026
10.35771 -0.0011736391
10.35871 -0.0012928216
10.35971 -0.0014116466
10.36071 -0.0015301109999999998
10.36171 -0.0016482115999999999
10.36271 -0.0017659457000000001
10.36371 -0.0018833101
10.36471 -0.0020003023
10.36571 -0.0021169189
10.36671 -0.0022331569
10.36771 -0.0023490125
10.36871 -0.0024644814
10.36971 -0.0025795591
10.37071 -0.0026942404
10.37171 -0.0028085191
10.37271 -0.0029223889
10.37371 -0.0030358424
10.37471 -0.0031488715000000003
10.37571 -0.0032614672999999998
10.37671 -0.00337362
10.37771 -0.0034853189999999997
10.37871 -0.0035965528000000005
10.37971 -0.0037073092
10.38071 -0.0038175753
10.38171 -0.0039273375
10.38271 -0.0040365808999999996
10.38371 -0.0041452906000000005
10.38471 -0.004253451
10.38571 -0.0043610453
10.38671 -0.0044680568
10.38771 -0.004574468
10.38871 -0.0046802612
10.38971 -0.0047854188
10.39071 -0.004889922299999999
10.39171 -0.004993753500000001
10.39271 -0.0050968938
10.39371 -0.0051993255
10.39471 -0.0053010303
10.39571 -0.0054019903
10.39671 -0.0055021883
10.39771 -0.0056016073
10.39871 -0.0057002311
10.39971 -0.0057980436
10.40071 -0.0058950296
10.40171 -0.0059911748
10.40271 -0.0060864659
10.40371 -0.0061808895999999995
10.40471 -0.0062744344
10.40571 -0.006367090099999999
10.40671 -0.0064588457
10.40771 -0.006549693400000001
10.40871 -0.0066396249
10.40971 -0.0067286331999999996
10.41071 -0.0068167123
10.41171 -0.0069038579
10.41271 -0.0069900655999999995
10.41371 -0.007075332499999999
10.41471 -0.0071596565
10.41571 -0.0072430361
10.41671 -0.0073254705
10.41771 -0.0074069598
10.41871 -0.0074875054
10.41971 -0.0075671072
10.42071 -0.0076457676
10.42171 -0.0077234879
10.42271 -0.0078002711
10.42371 -0.0078761186
10.42471 -0.0079510326
10.42571 -0.0080250153
10.42671 -0.0080980688
10.42771 -0.0081701946
10.42871 -0.0082413942
10.42971 -0.008311667600000001
10.43071 -0.0083810155
10.43171 -0.0084494372
10.43271 -0.0085169311
10.43371 -0.0085834952
10.43471 -0.0086491273
10.43571 -0.0087138222
10.43671 -0.008777576300000001
10.43771 -0.0088403831
10.43871 -0.0089022367
10.43971 -0.0089631292
10.44071 -0.0090230526
10.44171 -0.009081998
10.44271 -0.0091399546
10.44371 -0.009196913
10.44471 -0.0092528615
10.44571 -0.0093077884
10.44671 -0.0093616814
10.44771 -0.0094145282
10.44871 -0.0094663163
10.44971 -0.0095170326
10.45071 -0.0095666648
10.45171 -0.0096151998
10.45271 -0.009662626
10.45371 -0.0097089302
10.45471 -0.009754101500000001
10.45571 -0.0097981283
10.45671 -0.0098409997
10.45771 -0.0098827062
10.45871 -0.0099232384
10.45971 -0.009962588199999999
10.46071 -0.010000748
10.46171 -0.010037712
10.46271 -0.010073475
10.46371 -0.010108032
10.46471 -0.010141379
10.46571 -0.010173515
10.46671 -0.010204437
10.46771 -0.010234146999999999
10.46871 -0.010262644999999999
10.46971 -0.010289933
10.47071 -0.010316014
10.47171 -0.010340891000000001
10.47271 -0.01036457
10.47371 -0.010387055000000001
10.47471 -0.010408353
10.47571 -0.010428471
10.47671 -0.010447417
10.47771 -0.010465198
10.47871 -0.010481823
10.47971 -0.0104973
10.48071 -0.010511637
10.48171 -0.010524844
10.48271 -0.01053693
10.48371 -0.010547903
10.48471 -0.010557771
10.48571 -0.010566543
10.48671 -0.010574227
10.48771 -0.01058083
10.48871 -0.010586359
10.48971 -0.01059082
10.49071 -0.010594217999999999
10.49171 -0.01059656
10.49271 -0.010597848
10.49371 -0.010598086
10.49471 -0.010597276999999999
10.49571 -0.010595422
10.49671 -0.010592522
10.49771 -0.010588577
10.49871 -0.010583585
10.49971 -0.010577546
10.50071 -0.010570457
10.50171 -0.010562313
10.50271 -0.010553112
10.50371 -0.010542849
10.50471 -0.010531517
10.50571 -0.010519112
10.50671 -0.010505625999999999
10.50771 -0.010491053
10.50871 -0.010475388
10.50971 -0.010458621000000001
10.51071 -0.010440747
10.51171 -0.010421759
10.51271 -0.010401648999999999
10.51371 -0.010380412
10.51471 -0.010358042
10.51571 -0.010334533
10.51671 -0.010309881
10.51771 -0.01028408
10.51871 -0.010257127999999999
10.51971 -0.010229024
10.52071 -0.010199764
10.52171 -0.010169349
10.52271 -0.01013778
10.52371 -0.010105058
10.52471 -0.010071186
10.52571 -0.010036167
10.52671 -0.010000007
10.52771 -0.0099627119
10.52871 -0.009924289000000001
10.52971 -0.0098847464
10.53071 -0.0098440934
10.53171 -0.0098023404
10.53271 -0.0097594981
10.53371 -0.0097155782
10.53471 -0.0096705939
10.53571 -0.009624558200000001
10.53671 -0.0095774849
10.53771 -0.0095293879
10.53871 -0.0094802825
10.53971 -0.0094301831
10.54071 -0.0093791044
10.54171 -0.009327062399999999
10.54271 -0.0092740709
10.54371 -0.009220145099999999
10.54471 -0.009165299699999999
10.54571 -0.0091095484
10.54671 -0.0090529051
10.54771 -0.0089953828
10.54871 -0.0089369933
10.54971 -0.0088777488
10.55071 -0.008817661000000001
10.55171 -0.0087567394
10.55271 -0.0086949942
10.55371 -0.0086324333
10.55471 -0.0085690648
10.55571 -0.008504896
10.55671 -0.0084399326
10.55771 -0.0083741797
10.55871 -0.0083076426
10.55971 -0.008240323999999999
10.56071 -0.0081722275
10.56171 -0.0081033555
10.56271 -0.008033709299999999
10.56371 -0.0079632904
10.56471 -0.007892099500000001
10.56571 -0.0078201367
10.56671 -0.0077474018
10.56771 -0.007673894299999999
10.56871 -0.007599614
10.56971 -0.0075245596
10.57071 -0.007448731
10.57171 -0.0073721269
10.57271 -0.007294747
10.57371 -0.0072165909
10.57471 -0.0071376591
10.57571 -0.0070579517
10.57671 -0.0069774702000000004
10.57771 -0.0068962159
10.57871 -0.0068141919
10.57971 -0.0067314002
10.58071 -0.0066478453
10.58171 -0.0065635322000000005
10.58271 -0.0064784661
10.58371 -0.0063926542
10.58471 -0.0063061038
10.58571 -0.006218823500000001
10.58671 -0.0061308237
10.58771 -0.0060421145
10.58871 -0.0059527076
10.58971 -0.0058626159
10.59071 -0.0057718531
10.59171 -0.0056804336
10.59271 -0.0055883727
10.59371 -0.0054956865
10.59471 -0.0054023913
10.59571 -0.0053085041
10.59671 -0.0052140429
10.59771 -0.005119025399999999
10.59871 -0.0050234703
10.59971 -0.0049273953
10.60071 -0.0048308189000000005
10.60171 -0.0047337599000000005
10.60271 -0.0046362358
10.60371 -0.0045382647
10.60471 -0.0044398636
10.60571 -0.0043410498999999995
10.60671 -0.0042418396
10.60771 -0.0041422485
10.60871 -0.0040422914
10.60971 -0.0039419825
10.61071 -0.0038413353
10.61171 -0.0037403617
10.61271 -0.0036390731
10.61371 -0.0035374796000000003
10.61471 -0.0034355908000000004
10.61571 -0.0033334148999999997
10.61671 -0.0032309592
10.61771 -0.0031282299
10.61871 -0.0030252324000000002
10.61971 -0.0029219708999999997
10.62071 -0.0028184491
10.62171 -0.0027146698
10.62271 -0.0026106349
10.62371 -0.0025063458
10.62471 -0.0024018036000000003
10.62571 -0.0022970085000000003
10.62671 -0.0021919608
10.62771 -0.0020866604
10.62871 -0.0019811072000000002
10.62971 -0.0018753009
10.63071 -0.0017692415000000001
10.63171 -0.0016629292000000001
10.63271 -0.0015563646
10.63371 -0.0014495487
10.63471 -0.0013424829
10.63571 -0.0012351696
10.63671 -0.0011276114
10.63771 -0.001019812
10.63871 -0.0009117758099999999
10.63971 -0.00080350837
10.64071 -0.0006950158000000001
10.64171 -0.00058630535
10.64271 -0.00047738527
10.64371 -0.00036826473
10.64471 -0.00025895392
10.64571 -0.00014946403
10.64671 -3.9807168e-05
10.64771 7.000358e-05
10.64871 0.00017995425000000002
10.64971 0.00029003004000000004
10.65071 0.00040021537
10.65171 0.00051049392
10.65271 0.00062084873
10.65371 0.0007312623
10.65471 0.0008417167
10.65571 0.0009521934800000001
10.65671 0.0010626741
10.65771 0.0011731396
10.65871 0.0012835712
10.65971 0.0013939502
10.66071 0.0015042577
10.66171 0.0016144752999999999
10.66271 0.0017245853
10.66371 0.0018345698000000001
10.66471 0.001944412
10.66571 0.0020540954
10.66671 0.0021636046
10.66771 0.0022729249
10.66871 0.0023820425
10.66971 0.0024909443
10.67071 0.0025996187
10.67171 0.0027080547000000003
10.67271 0.0028162427
10.67371 0.0029241741
10.67471 0.0030318413
10.67571 0.0031392377
10.67671 0.0032463584
10.67771 0.0033531985999999997
10.67871 0.0034597549999999997
10.67971 0.0035660249999999996
10.68071 0.0036720074000000003
10.68171 0.0037777008000000004
10.68271 0.0038831058
10.68371 0.0039882223
10.68471 0.0040930518
10.68571 0.0041975955999999995
10.68671 0.0043018557
10.68771 0.0044058338999999995
10.68871 0.0045095319
10.68971 0.004612952
10.69071 0.0047160964
10.69171 0.004818966
10.69271 0.0049215625
10.69371 0.005023886500000001
10.69471 0.005125938
10.69571 0.0052277166000000005
10.69671 0.0053292206
10.69771 0.0054304481000000005
10.69871 0.0055313958
10.69971 0.0056320598
10.70071 0.0057324349
10.70171 0.0058325149
10.70271 0.0059322927
10.70371 0.0060317598000000005
10.70471 0.0061309074
10.70571 0.006229724400000001
10.70671 0.0063282001000000004
10.70771 0.0064263215
10.70871 0.006524076199999999
10.70971 0.0066214496
10.71071 0.0067184279
10.71171 0.0068149950999999995
10.71271 0.006911135299999999
10.71371 0.007006832300000001
10.71471 0.0071020695
10.71571 0.0071968294
10.71671 0.007291096
10.71771 0.007384851800000001
10.71871 0.007478080099999999
10.71971 0.0075707641
10.72071 0.0076628879
10.72171 0.007754436200000001
10.72271 0.0078453937
10.72371 0.007935745800000001
10.72471 0.0080254787
10.72571 0.0081145809
10.72671 0.008203039799999999
10.72771 0.0082908453
10.72871 0.008377988000000001
10.72971 0.0084644591
10.73071 0.0085502521
10.73171 0.0086353604
10.73271 0.0087197797
10.73371 0.0088035064
10.73471 0.008886538900000001
10.73571 0.008968875
10.73671 0.0090505157
10.73771 0.0091314614
10.73871 0.0092117145
10.73971 0.0092912778
10.74071 0.009370155
10.74171 0.0094483505
10.74271 0.0095258692
10.74371 0.0096027165
10.74471 0.0096788979
10.74571 0.0097544202
10.74671 0.009829289
10.74771 0.0099035104
10.74871 0.0099770907
10.74971 0.010050035
10.75071 0.010122349
10.75171 0.010194038
10.75271 0.010265106
10.75371 0.010335556
10.75471 0.010405391
10.75571 0.010474614
10.75671 0.010543226
10.75771 0.010611226
10.75871 0.010678614
10.75971 0.010745389
10.76071 0.010811547
10.76171 0.010877083999999999
10.76271 0.010941996
10.76371 0.011006276
10.76471 0.011069918
10.76571 0.011132914
10.76671 0.011195254
10.76771 0.011256929
10.76871 0.01131793
10.76971 0.011378244000000001
10.77071 0.01143786
10.77171 0.011496767
10.77271 0.011554950999999999
10.77371 0.011612401
10.77471 0.011669102
10.77571 0.011725043
10.77671 0.011780211
10.77771 0.011834594
10.77871 0.011888179
10.77971 0.011940955000000001
10.78071 0.011992911
10.78171 0.012044036000000001
10.78271 0.012094321
10.78371 0.012143757
10.78471 0.012192337000000001
10.78571 0.012240054
10.78671 0.012286901
10.78771 0.012332875
10.78871 0.012377971
10.78971 0.012422189
10.79071 0.012465524
10.79171 0.012507978999999999
10.79271 0.012549554000000001
10.79371 0.012590252000000001
10.79471 0.012630074
10.79571 0.012669025
10.79671 0.012707111
10.79771 0.012744337
10.79871 0.012780711000000002
10.79971 0.01281624
10.80071 0.012850932
10.80171 0.012884794000000001
10.80271 0.012917838000000001
10.80371 0.012950072
10.80471 0.012981507
10.80571 0.013012152
10.80671 0.013042016
10.80771 0.013071109000000001
10.80871 0.013099442
10.80971 0.013127022
10.81071 0.013153859
10.81171 0.013179960999999999
10.81271 0.013205334999999999
10.81371 0.013229989
10.81471 0.013253928
10.81571 0.013277157000000001
10.81671 0.013299680999999999
10.81771 0.013321501
10.81871 0.013342622
10.81971 0.013363044000000001
10.82071 0.013382768000000001
10.82171 0.013401793
10.82271 0.013420118000000002
10.82371 0.013437741
10.82471 0.013454657
10.82571 0.013470864
10.82671 0.013486356
10.82771 0.013501126999999998
10.82871 0.013515171
10.82971 0.013528482
10.83071 0.013541052
10.83171 0.013552875
10.83271 0.013563942
10.83371 0.013574246000000002
10.83471 0.013583778999999999
10.83571 0.013592534
10.83671 0.013600501000000001
10.83771 0.013607673
10.83871 0.013614046000000001
10.83971 0.01361961
10.84071 0.013624359999999999
10.84171 0.013628290999999999
10.84271 0.013631397
10.84371 0.013633676
10.84471 0.013635124000000002
10.84571 0.01363574
10.84671 0.013635521000000001
10.84771 0.013634467999999999
10.84871 0.013632581000000001
10.84971 0.013629862
10.85071 0.013626314
10.85171 0.013621943
10.85271 0.013616752000000001
10.85371 0.013610748
10.85471 0.013603938
10.85571 0.01359633
10.85671 0.013587934
10.85771 0.013578759000000001
10.85871 0.013568815
10.85971 0.013558115
10.86071 0.013546669999999999
10.86171 0.013534493
10.86271 0.013521596
10.86371 0.013507993
10.86471 0.013493696999999999
10.86571 0.013478722
10.86671 0.01346308
10.86771 0.013446785000000001
10.86871 0.013429849
10.86971 0.013412286
10.87071 0.013394108
10.87171 0.013375327
10.87271 0.013355953
10.87371 0.013335996000000001
10.87471 0.013315467
10.87571 0.013294372
10.87671 0.013272722
10.87771 0.01325052
10.87871 0.013227774000000001
10.87971 0.013204488
10.88071 0.013180664000000002
10.88171 0.013156305
10.88271 0.013131413
10.88371 0.013105987000000001
10.88471 0.013080028
10.88571 0.013053534
10.88671 0.013026501
10.88771 0.012998925000000001
10.88871 0.012970803
10.88971 0.012942130999999999
10.89071 0.012912901999999999
10.89171 0.012883111999999999
10.89271 0.012852754000000001
10.89371 0.012821822
10.89471 0.01279031
10.89571 0.012758210999999998
10.89671 0.012725519999999999
10.89771 0.012692231
10.89871 0.012658339000000001
10.89971 0.012623836999999999
10.90071 0.012588725000000002
10.90171 0.012552997000000002
10.90271 0.012516651
10.90371 0.012479685
10.90471 0.012442097000000001
10.90571 0.012403889999999999
10.90671 0.012365062000000001
10.90771 0.012325619
10.90871 0.012285562
10.90971 0.012244897
10.91071 0.012203628
10.91171 0.012161764
10.91271 0.012119312
10.91371 0.01207628
10.91471 0.01203268
10.91571 0.011988519999999999
10.91671 0.011943815
10.91771 0.011898575
10.91871 0.011852814
10.91971 0.011806546999999999
10.92071 0.011759785
10.92171 0.011712546
10.92271 0.011664844
10.92371 0.011616692999999999
10.92471 0.011568109
10.92571 0.011519108
10.92671 0.011469703000000001
10.92771 0.01141991
10.92871 0.011369744
10.92971 0.011319217
10.93071 0.011268344999999999
10.93171 0.011217138
10.93271 0.011165609
10.93371 0.011113768999999999
10.93471 0.011061628
10.93571 0.011009196
10.93671 0.010956481
10.93771 0.010903491
10.93871 0.010850232
10.93971 0.010796708
10.94071 0.010742926
10.94171 0.010688887000000001
10.94271 0.010634595
10.94371 0.010580049000000001
10.94471 0.010525251999999999
10.94571 0.010470201
10.94671 0.010414897000000001
10.94771 0.010359336
10.94871 0.010303516
10.94971 0.010247433
10.95071 0.010191083
10.95171 0.010134462
10.95271 0.010077566
10.95371 0.010020389
10.95471 0.0099629273
10.95571 0.0099051751
10.95671 0.0098471275
10.95771 0.0097887802
10.95871 0.0097301294
10.95971 0.0096711716
10.96071 0.0096119038
10.96171 0.0095523239
10.96271 0.0094924311
10.96371 0.009432224
10.96471 0.0093717041
10.96571 0.009310872
10.96671 0.0092497306
10.96771 0.0091882845
10.96871 0.009126537799999999
10.96971 0.0090644964
10.97071 0.0090021684
10.97171 0.0089395609
10.97271 0.008876683600000001
10.97371 0.008813547199999999
10.97471 0.0087501627
10.97571 0.0086865424
10.97671 0.0086226988
10.97771 0.0085586456
10.97871 0.0084943975
10.97971 0.0084299689
10.98071 0.0083653744
10.98171 0.00830063
10.98271 0.008235751000000001
10.98371 0.0081707527
10.98471 0.0081056503
10.98571 0.0080404592
10.98671 0.0079751939
10.98771 0.0079098689
10.98871 0.0078444973
10.98971 0.0077790923
10.99071 0.007713666100000001
10.99171 0.0076482305
10.99271 0.0075827957000000005
10.99371 0.007517371
10.99471 0.007451964499999999
10.99571 0.007386583499999999
10.99671 0.0073212343999999995
10.99771 0.0072559225
10.99871 0.0071906514
10.99971 0.0071254239
11.00071 0.0070602415
11.00171 0.0069951049
11.00271 0.006930014200000001
11.00371 0.0068649678999999995
11.00471 0.006799964499999999
11.00571 0.0067350004
11.00671 0.0066700718999999995
11.00771 0.006605175400000001
11.00871 0.0065403066
11.00971 0.0064754597
11.01071 0.0064106294
11.01171 0.006345810800000001
11.01271 0.0062809981
11.01371 0.0062161853
11.01471 0.0061513667
11.01571 0.0060865375
11.01671 0.0060216931
11.01771 0.0059568283
11.01871 0.005891939499999999
11.01971 0.0058270231
11.02071 0.005762076
11.02171 0.0056970966
11.02271 0.0056320834
11.02371 0.005567036
11.02471 0.0055019544
11.02571 0.005436840399999999
11.02671 0.0053716957999999995
11.02771 0.0053065243
11.02871 0.0052413296
11.02971 0.005176117
11.03071 0.0051108927
11.03171 0.0050456634
11.03271 0.0049804374
11.03371 0.004915223
11.03471 0.00485003
11.03571 0.0047848687
11.03671 0.00471975
11.03771 0.0046546851
11.03871 0.0045896864
11.03971 0.0045247663
11.04071 0.0044599372
11.04171 0.0043952121
11.04271 0.0043306041
11.04371 0.0042661261
11.04471 0.0042017909
11.04571 0.0041376111999999994
11.04671 0.0040735991
11.04771 0.0040097664
11.04871 0.0039461243
11.04971 0.0038826833999999998
11.05071 0.0038194536
11.05171 0.0037564437999999998
11.05271 0.0036936621
11.05371 0.0036311157999999997
11.05471 0.0035688110000000003
11.05571 0.0035067529
11.05671 0.0034449458000000003
11.05771 0.0033833923
11.05871 0.0033220942
11.05971 0.0032610526
11.06071 0.0032002667
11.06171 0.0031397354
11.06271 0.0030794562999999996
11.06371 0.0030194264
11.06471 0.0029596411
11.06571 0.0029000958
11.06671 0.0028407845
11.06771 0.0027817009999999997
11.06871 0.0027228385
11.06971 0.0026641897
11.07071 0.0026057471
11.07171 0.0025475028
11.07271 0.0024894493
11.07371 0.0024315785
11.07471 0.002373883
11.07571 0.0023163556999999998
11.07671 0.0022589893
11.07771 0.0022017777
11.07871 0.0021447150999999998
11.07971 0.0020877962
11.08071 0.0020310168
11.08171 0.0019743735
11.08271 0.0019178637000000001
11.08371 0.0018614855000000001
11.08471 0.0018052385999999998
11.08571 0.0017491229
11.08671 0.0016931403
11.08771 0.0016372927
11.08871 0.0015815838
11.08971 0.0015260178999999998
11.09071 0.0014706004
11.09171 0.0014153375
11.09271 0.0013602363
11.09371 0.0013053046
11.09471 0.0012505511
11.09571 0.0011959851
11.09671 0.0011416163
11.09771 0.001087455
11.09871 0.0010335118
11.09971 0.00097979746
11.10071 0.00092632326
11.10171 0.0008731001800000001
11.10271 0.0008201393
11.10371 0.00076745155
11.10471 0.00071504755
11.10571 0.0006629375999999999
11.10671 0.0006111316
11.10771 0.0005596388299999999
11.10871 0.00050846797
11.10971 0.00045762699000000004
11.11071 0.00040712307
11.11171 0.00035696257
11.11271 0.00030715091
11.11371 0.00025769255
11.11471 0.00020859096999999998
11.11571 0.00015984868
11.11671 0.00011146709999999999
11.11771 6.344664e-05
11.11871 1.5786678e-05
11.11971 -3.1514420999999995e-05
11.12071 -7.8459283e-05
11.12171 -0.00012505147
11.12271 -0.00017129546999999998
11.12371 -0.00021719661
11.12471 -0.00026276098
11.12571 -0.0003079954
11.12671 -0.00035290732
11.12771 -0.00039750471
11.12871 -0.00044179606000000003
11.12971 -0.00048579012999999996
11.13071 -0.00052949599
11.13171 -0.0005729228599999999
11.13271 -0.00061608002
11.13371 -0.00065897671
11.13471 -0.00070162196
11.13571 -0.00074402451
11.13671 -0.00078619287
11.13771 -0.00082813494
11.13871 -0.0008698582000000001
11.13971 -0.0009113693499999999
11.14071 -0.00095267442
11.14171 -0.00099377876
11.14271 -0.0010346867
11.14371 -0.0010754018
11.14471 -0.0011159266
11.14571 -0.0011562627000000002
11.14671 -0.0011964107
11.14771 -0.0012363703
11.14871 -0.00127614
11.14971 -0.0013157175999999999
11.15071 -0.0013550997
11.15171 -0.0013942822
11.15271 -0.0014332601
11.15371 -0.0014720278
11.15471 -0.0015105787
11.15571 -0.0015489059000000003
11.15671 -0.0015870016999999998
11.15771 -0.0016248583
11.15871 -0.0016624674999999999
11.15971 -0.0016998209
11.16071 -0.0017369097
11.16171 -0.0017737256999999999
11.16271 -0.0018102603
11.16371 -0.0018465054000000002
11.16471 -0.0018824533999999998
11.16571 -0.0019180967
11.16671 -0.0019534285
11.16771 -0.0019884428
11.16871 -0.0020231339
11.16971 -0.0020574969
11.17071 -0.0020915282
11.17171 -0.0021252246
11.17271 -0.002158584
11.17371 -0.0021916052
11.17471 -0.0022242883
11.17571 -0.0022566339
11.17671 -0.0022886441
11.17771 -0.0023203216
11.17871 -0.0023516703
11.17971 -0.0023826949
11.18071 -0.0024134013
11.18171 -0.0024437959
11.18271 -0.002473886
11.18371 -0.0025036798
11.18471 -0.0025331857999999997
11.18571 -0.0025624135
11.18671 -0.0025913725
11.18771 -0.0026200731999999997
11.18871 -0.0026485259
11.18971 -0.0026767411
11.19071 -0.0027047296
11.19171 -0.0027325019
11.19271 -0.0027600687
11.19371 -0.0027874399
11.19471 -0.0028146258
11.19571 -0.0028416356
11.19671 -0.0028684783
11.19771 -0.0028951621
11.19871 -0.0029216948
11.19971 -0.0029480832000000003
11.20071 -0.0029743334
11.20171 -0.0030004505
11.20271 -0.0030264386
11.20371 -0.0030523013
11.20471 -0.0030780408000000005
11.20571 -0.0031036583
11.20671 -0.003129154
11.20771 -0.0031545274
11.20871 -0.0031797772
11.20971 -0.0032049006999999995
11.21071 -0.0032298947
11.21171 -0.0032547547999999997
11.21271 -0.0032794764
11.21371 -0.0033040535
11.21471 -0.0033284802999999996
11.21571 -0.0033527496
11.21671 -0.0033768544999999996
11.21771 -0.0034007873000000003
11.21871 -0.0034245404
11.21971 -0.0034481061
11.22071 -0.0034714765
11.22171 -0.0034946434999999997
11.22271 -0.0035175999
11.22371 -0.0035403383999999998
11.22471 -0.003562852
11.22571 -0.0035851346
11.22671 -0.0036071807999999996
11.22771 -0.0036289854
11.22871 -0.003650544
11.22971 -0.0036718538000000004
11.23071 -0.0036929123
11.23171 -0.0037137178999999995
11.23271 -0.0037342702999999997
11.23371 -0.0037545698000000004
11.23471 -0.0037746187
11.23571 -0.0037944192
11.23671 -0.0038139751000000003
11.23771 -0.0038332913
11.23871 -0.0038523733
11.23971 -0.0038712278
11.24071 -0.0038898622999999997
11.24171 -0.0039082846
11.24271 -0.003926504
11.24371 -0.0039445302
11.24471 -0.003962372600000001
11.24571 -0.0039800423
11.24671 -0.0039975501
11.24771 -0.0040149065
11.24871 -0.0040321233
11.24971 -0.0040492112
11.25071 -0.0040661813
11.25171 -0.0040830444
11.25271 -0.0040998111
11.25371 -0.0041164916
11.25471 -0.0041330954
11.25571 -0.0041496314
11.25671 -0.0041661082
11.25771 -0.0041825333
11.25871 -0.0041989137
11.25971 -0.0042152551
11.26071 -0.0042315627
11.26171 -0.0042478405
11.26271 -0.0042640921
11.26371 -0.0042803196
11.26471 -0.0042965243
11.26571 -0.0043127067
11.26671 -0.0043288663
11.26771 -0.0043450013999999995
11.26871 -0.00436111
11.26971 -0.0043771888
11.27071 -0.0043932341
11.27171 -0.004409241600000001
11.27271 -0.0044252058
11.27371 -0.0044411212
11.27471 -0.0044569817
11.27571 -0.0044727811
11.27671 -0.0044885121
11.27771 -0.0045041681
11.27871 -0.0045197419
11.27971 -0.0045352266
11.28071 -0.0045506153
11.28171 -0.004565901
11.28271 -0.0045810772
11.28371 -0.0045961377
11.28471 -0.004611077
11.28571 -0.0046258898
11.28671 -0.0046405716
11.28771 -0.0046551188
11.28871 -0.0046695281000000005
11.28971 -0.0046837969
11.29071 -0.0046979238999999996
11.29171 -0.0047119087
11.29271 -0.0047257511999999995
11.29371 -0.0047394526
11.29471 -0.0047530149
11.29571 -0.0047664416
11.29671 -0.0047797363
11.29771 -0.0047929039
11.29871 -0.0048059501
11.29971 -0.004818881299999999
11.30071 -0.0048317044
11.30171 -0.0048444275
11.30271 -0.0048570589999999995
11.30371 -0.0048696078
11.30471 -0.0048820835
11.30571 -0.0048944956
11.30671 -0.0049068537999999995
11.30771 -0.0049191687000000005
11.30871 -0.0049314502000000005
11.30971 -0.004943708
11.31071 -0.0049559523
11.31171 -0.004968193
11.31271 -0.0049804388000000005
11.31371 -0.0049926988
11.31471 -0.0050049809999999995
11.31571 -0.005017293
11.31671 -0.0050296414
11.31771 -0.0050420324
11.31871 -0.0050544713
11.31971 -0.0050669623
11.32071 -0.0050795086
11.32171 -0.0050921128
11.32271 -0.0051047758
11.32371 -0.0051174982
11.32471 -0.0051302792
11.32571 -0.0051431172
11.32671 -0.0051560098999999995
11.32771 -0.0051689534
11.32871 -0.0051819436
11.32971 -0.005194975199999999
11.33071 -0.0052080421
11.33171 -0.0052211372999999995
11.33271 -0.0052342541
11.33371 -0.0052473846
11.33471 -0.0052605206
11.33571 -0.0052736537
11.33671 -0.0052867752
11.33771 -0.0052998766
11.33871 -0.005312949
11.33971 -0.0053259839
11.34071 -0.0053389729
11.34171 -0.0053519081
11.34271 -0.0053647818
11.34371 -0.0053775871
11.34471 -0.0053903175
11.34571 -0.0054029671
11.34671 -0.0054155309
11.34771 -0.0054280044
11.34871 -0.0054403845
11.34971 -0.0054526685
11.35071 -0.0054648546
11.35171 -0.0054769421999999995
11.35271 -0.005488931900000001
11.35371 -0.0055008244
11.35471 -0.005512622
11.35571 -0.0055243276
11.35671 -0.0055359447
11.35771 -0.0055474782
11.35871 -0.0055589331
11.35971 -0.0055703160000000005
11.36071 -0.005581633
11.36171 -0.0055928915
11.36271 -0.005604099
11.36371 -0.0056152636
11.36471 -0.005626394
11.36571 -0.0056374981999999995
11.36671 -0.0056485849
11.36771 -0.0056596629
11.36871 -0.0056707406
11.36971 -0.0056818259
11.37071 -0.0056929272000000005
11.37171 -0.0057040517
11.37271 -0.0057152069
11.37371 -0.0057263991000000005
11.37471 -0.0057376343
11.37571 -0.0057489177999999995
11.37671 -0.0057602538
11.37771 -0.0057716456999999995
11.37871 -0.0057830966
11.37971 -0.0057946079
11.38071 -0.0058061807
11.38171 -0.0058178145999999995
11.38271 -0.0058295085
11.38371 -0.0058412603
11.38471 -0.005853067
11.38571 -0.0058649246
11.38671 -0.0058768284
11.38771 -0.005888773
11.38871 -0.0059007514
11.38971 -0.0059127568
11.39071 -0.0059247814
11.39171 -0.0059368165
11.39271 -0.0059488538999999995
11.39371 -0.0059608836
11.39471 -0.0059728965
11.39571 -0.005984883
11.39671 -0.005996833
11.39771 -0.0060087365
11.39871 -0.0060205839
11.39971 -0.0060323659
11.40071 -0.0060440729
11.40171 -0.0060556958
11.40271 -0.0060672264
11.40371 -0.006078657
11.40471 -0.0060899798
11.40571 -0.0061011884
11.40671 -0.006112277300000001
11.40771 -0.0061232407
11.40871 -0.006134074600000001
11.40971 -0.006144776100000001
11.41071 -0.0061553423
11.41171 -0.0061657716
11.41271 -0.0061760642
11.41371 -0.00618622
11.41471 -0.0061962397
11.41571 -0.006206126299999999
11.41671 -0.0062158826
11.41771 -0.0062255123
11.41871 -0.006235019800000001
11.41971 -0.0062444102
11.42071 -0.0062536899
11.42171 -0.006262864900000001
11.42271 -0.006271941699999999
11.42371 -0.0062809275
11.42471 -0.0062898296000000005
11.42571 -0.0062986561
11.42671 -0.0063074142
11.42771 -0.006316111100000001
11.42871 -0.0063247542
11.42971 -0.0063333508
11.43071 -0.0063419073000000005
11.43171 -0.0063504296000000005
11.43271 -0.0063589243
11.43371 -0.0063673956999999995
11.43471 -0.0063758474
11.43571 -0.0063842839
11.43671 -0.006392707300000001
11.43771 -0.0064011198000000005
11.43871 -0.0064095213
11.43971 -0.0064179127
11.44071 -0.0064262917
11.44171 -0.006434656800000001
11.44271 -0.0064430045
11.44371 -0.0064513304
11.44471 -0.0064596301000000005
11.44571 -0.006467897
11.44671 -0.006476124
11.44771 -0.0064843036
11.44871 -0.0064924272
11.44971 -0.0065004853
11.45071 -0.0065084685000000005
11.45171 -0.006516367299999999
11.45271 -0.00652417
11.45371 -0.0065318665
11.45471 -0.0065394452
11.45571 -0.0065468950000000005
11.45671 -0.0065542052
11.45771 -0.0065613647
11.45871 -0.0065683627
11.45971 -0.0065751889999999995
11.46071 -0.0065818342
11.46171 -0.0065882879
11.46271 -0.0065945424
11.46371 -0.0066005887
11.46471 -0.0066064196
11.46571 -0.0066120294
11.46671 -0.0066174121
11.46771 -0.0066225628
11.46871 -0.0066274776999999995
11.46971 -0.0066321547
11.47071 -0.0066365908
11.47171 -0.0066407862
11.47271 -0.0066447406
11.47371 -0.0066484542999999995
11.47471 -0.0066519299999999995
11.47571 -0.00665517
11.47671 -0.006658177899999999
11.47771 -0.0066609573
11.47871 -0.0066635133
11.47971 -0.0066658518
11.48071 -0.006667977899999999
11.48171 -0.0066698980000000005
11.48271 -0.0066716195
11.48371 -0.0066731481999999995
11.48471 -0.006674491299999999
11.48571 -0.0066756555
11.48671 -0.0066766472
11.48771 -0.0066774737
11.48871 -0.0066781409
11.48971 -0.006678654599999999
11.49071 -0.006679020600000001
11.49171 -0.006679243200000001
11.49271 -0.006679326900000001
11.49371 -0.006679275199999999
11.49471 -0.006679091200000001
11.49571 -0.0066787761000000005
11.49671 -0.0066783316
11.49771 -0.006677757499999999
11.49871 -0.0066770532
11.49971 -0.0066762172
11.50071 -0.0066752465999999995
11.50171 -0.006674137
11.50271 -0.0066728848
11.50371 -0.006671484199999999
11.50471 -0.0066699286000000005
11.50571 -0.006668210700000001
11.50671 -0.0066663226
11.50771 -0.0066642555
11.50871 -0.0066619999
11.50971 -0.0066595458
11.51071 -0.0066568828000000005
11.51171 -0.006653999999999999
11.51271 -0.0066508866
11.51371 -0.0066475317
11.51471 -0.0066439236
11.51571 -0.0066400506
11.51671 -0.0066359018
11.51771 -0.006631466400000001
11.51871 -0.0066267334
11.51971 -0.0066216933
11.52071 -0.006616336800000001
11.52171 -0.006610655000000001
11.52271 -0.0066046399000000006
11.52371 -0.0065982843999999995
11.52471 -0.0065915825
11.52571 -0.006584528500000001
11.52671 -0.006577117899999999
11.52771 -0.0065693479
11.52871 -0.0065612163
11.52971 -0.0065527216
11.53071 -0.0065438639
11.53171 -0.006534643800000001
11.53271 -0.0065250635
11.53371 -0.006515126
11.53471 -0.006504834900000001
11.53571 -0.0064941953
11.53671 -0.0064832122
11.53771 -0.0064718915
11.53871 -0.0064602398
11.53971 -0.0064482643
11.54071 -0.0064359722999999995
11.54171 -0.0064233718
11.54271 -0.0064104701
11.54371 -0.006397275900000001
11.54471 -0.0063837964
11.54571 -0.0063700397999999995
11.54671 -0.0063560125
11.54771 -0.0063417225
11.54871 -0.0063271757
11.54971 -0.0063123785
11.55071 -0.0062973362
11.55171 -0.006282053100000001
11.55271 -0.006266532700000001
11.55371 -0.0062507788
11.55471 -0.0062347928
11.55571 -0.006218576900000001
11.55671 -0.006202130300000001
11.55771 -0.0061854538
11.55871 -0.0061685452
11.55971 -0.0061514023
11.56071 -0.0061340215
11.56171 -0.006116399200000001
11.56271 -0.0060985305
11.56371 -0.0060804101
11.56471 -0.0060620314
11.56571 -0.006043387799999999
11.56671 -0.0060244718
11.56771 -0.0060052756
11.56871 -0.0059857906
11.56971 -0.0059660084
11.57071 -0.0059459202000000004
11.57171 -0.0059255173000000005
11.57271 -0.005904790300000001
11.57371 -0.0058837308000000005
11.57471 -0.0058623296
11.57571 -0.0058405782
11.57671 -0.0058184683
11.57771 -0.0057959922
11.57871 -0.005773142
11.57971 -0.0057499114
11.58071 -0.005726294
11.58171 -0.0057022848
11.58271 -0.0056778787
11.58371 -0.0056530716
11.58471 -0.0056278608
11.58571 -0.0056022443
11.58671 -0.0055762208
11.58771 -0.0055497901
11.58871 -0.0055229531
11.58971 -0.0054957116
11.59071 -0.0054680679999999995
11.59171 -0.0054400265
11.59271 -0.0054115913
11.59371 -0.005382768
11.59471 -0.0053535627
11.59571 -0.0053239826
11.59671 -0.0052940359
11.59771 -0.0052637304000000005
11.59871 -0.0052330753999999995
11.59971 -0.0052020798
11.60071 -0.0051707535
11.60171 -0.0051391064
11.60271 -0.0051071482
11.60371 -0.0050748891
11.60471 -0.005042339
11.60571 -0.0050095077
11.60671 -0.0049764043
11.60771 -0.004943037900000001
11.60871 -0.004909417100000001
11.60971 -0.0048755497000000005
11.61071 -0.0048414426
11.61171 -0.0048071026
11.61271 -0.0047725349
11.61371 -0.0047377445
11.61471 -0.0047027352
11.61571 -0.0046675097
11.61671 -0.00463207
11.61771 -0.0045964171
11.61871 -0.004560551
11.61971 -0.0045244706
11.62071 -0.0044881745
11.62171 -0.0044516593
11.62271 -0.0044149223
11.62371 -0.0043779586
11.62471 -0.0043407639
11.62571 -0.0043033324
11.62671 -0.0042656581999999995
11.62771 -0.0042277348
11.62871 -0.0041895561
11.62971 -0.0041511146
11.63071 -0.0041124036
11.63171 -0.0040734165
11.63271 -0.0040341463
11.63371 -0.0039945862000000006
11.63471 -0.003954730300000001
11.63571 -0.0039145725000000004
11.63671 -0.0038741076
11.63771 -0.003833331
11.63871 -0.0037922382
11.63971 -0.0037508259999999996
11.64071 -0.0037090917999999997
11.64171 -0.0036670339
11.64271 -0.0036246511000000005
11.64371 -0.0035819434
11.64471 -0.0035389116
11.64571 -0.0034955573999999995
11.64671 -0.0034518838000000005
11.64771 -0.0034078941000000003
11.64871 -0.0033635930000000002
11.64971 -0.0033189855
11.65071 -0.0032740783
11.65171 -0.0032288778999999997
11.65271 -0.0031833923000000003
11.65371 -0.0031376301000000002
11.65471 -0.0030916002
11.65571 -0.0030453126
11.65671 -0.0029987774
11.65771 -0.0029520052000000002
11.65871 -0.0029050068
11.65971 -0.0028577939
11.66071 -0.0028103777
11.66171 -0.0027627701
11.66271 -0.0027149825
11.66371 -0.0026670265
11.66471 -0.0026189135
11.66571 -0.0025706546
11.66671 -0.0025222605
11.66771 -0.0024737419
11.66871 -0.0024251085
11.66971 -0.0023763694000000003
11.67071 -0.0023275334
11.67171 -0.0022786081999999997
11.67271 -0.0022296012
11.67371 -0.0021805185
11.67471 -0.0021313654
11.67571 -0.0020821466
11.67671 -0.0020328656000000002
11.67771 -0.001983525
11.67871 -0.0019341265000000002
11.67971 -0.0018846709
11.68071 -0.0018351580000000001
11.68171 -0.0017855869000000001
11.68271 -0.0017359558
11.68371 -0.0016862621
11.68471 -0.0016365026000000002
11.68571 -0.0015866731999999999
11.68671 -0.0015367697000000001
11.68771 -0.0014867874
11.68871 -0.001436721
11.68971 -0.0013865652
11.69071 -0.0013363146000000001
11.69171 -0.0012859636
11.69271 -0.0012355069
11.69371 -0.0011849394
11.69471 -0.0011342564999999999
11.69571 -0.0010834536
11.69671 -0.0010325271
11.69771 -0.0009814736599999998
11.69871 -0.00093029112
11.69971 -0.00087897779
11.70071 -0.00082753304
11.70171 -0.00077595705
11.70271 -0.00072425105
11.70371 -0.00067241731
11.70471 -0.00062045915
11.70571 -0.00056838089
11.70671 -0.00051618795
11.70771 -0.00046388673
11.70871 -0.00041148464
11.70971 -0.00035899013
11.71071 -0.00030641249000000004
11.71171 -0.00025376187
11.71271 -0.00020104919
11.71371 -0.0001482861
11.71471 -9.5484825e-05
11.71571 -4.2658155e-05
11.71671 1.0180715e-05
11.71771 6.3018257e-05
11.71871 0.00011584071
11.71971 0.00016863421
11.72071 0.00022138486
11.72171 0.00027407882
11.72271 0.00032670248
11.72371 0.00037924246
11.72471 0.00043168579000000005
11.72571 0.00048401988999999994
11.72671 0.0005362328
11.72771 0.00058831311
11.72871 0.00064025012
11.72971 0.00069203388
11.73071 0.00074365521
11.73171 0.00079510573
11.73271 0.00084637813
11.73371 0.00089746572
11.73471 0.0009483629600000001
11.73571 0.00099906511
11.73671 0.0010495684
11.73771 0.0010998701
11.73871 0.0011499682
11.73971 0.0011998615
11.74071 0.0012495499999999999
11.74171 0.0012990339
11.74271 0.0013483148
11.74371 0.0013973944999999999
11.74471 0.0014462756
11.74571 0.0014949611
11.74671 0.0015434544999999998
11.74771 0.0015917598
11.74871 0.0016398812
11.74971 0.0016878228000000001
11.75071 0.0017355890999999999
11.75171 0.0017831846
11.75271 0.0018306133000000001
11.75371 0.0018778794
11.75471 0.0019249865
11.75571 0.0019719379
11.75671 0.0020187363000000002
11.75771 0.0020653837
11.75871 0.0021118815999999997
11.75971 0.0021582307
11.76071 0.0022044309
11.76171 0.0022504808
11.76271 0.0022963784
11.76371 0.0023421209
11.76471 0.0023877041
11.76571 0.0024331227999999996
11.76671 0.0024783709
11.76771 0.0025234411
11.76871 0.0025683254
11.76971 0.0026130145
11.77071 0.0026574982
11.77171 0.0027017657
11.77271 0.0027458051
11.77371 0.002789604
11.77471 0.0028331491
11.77571 0.0028764271
11.77671 0.0029194238
11.77771 0.0029621251
11.77871 0.0030045164999999998
11.77971 0.0030465835
11.78071 0.0030883119
11.78171 0.0031296873
11.78271 0.0031706961
11.78371 0.0032113246999999996
11.78471 0.0032515603
11.78571 0.0032913911
11.78671 0.0033308052999999997
11.78771 0.0033697927999999998
11.78871 0.0034083434
11.78971 0.0034464486999999998
11.79071 0.0034841010000000003
11.79171 0.0035212939000000003
11.79271 0.0035580215000000004
11.79371 0.0035942798
11.79471 0.0036300651
11.79571 0.0036653750000000002
11.79671 0.0037002085999999997
11.79771 0.0037345653
11.79871 0.0037684461999999996
11.79971 0.0038018527000000003
11.80071 0.0038347869
11.80171 0.0038672525999999996
11.80271 0.0038992534000000002
11.80371 0.0039307935
11.80471 0.0039618781999999995
11.80571 0.0039925126
11.80671 0.0040227023
11.80771 0.0040524534
11.80871 0.0040817715
11.80971 0.0041106628000000004
11.81071 0.0041391329
11.81171 0.0041671872
11.81271 0.0041948311
11.81371 0.004222069
11.81471 0.0042489052999999995
11.81571 0.0042753439999999995
11.81671 0.0043013875
11.81771 0.0043270386
11.81871 0.0043522985
11.81971 0.004377167699999999
11.82071 0.0044016462
11.82171 0.0044257325000000005
11.82271 0.0044494249
11.82371 0.0044727203
11.82471 0.0044956145
11.82571 0.004518103
11.82671 0.0045401797
11.82771 0.0045618381
11.82871 0.004583070799999999
11.82971 0.004603869799999999
11.83071 0.0046242261
11.83171 0.0046441302
11.83271 0.0046635719999999995
11.83371 0.0046825411
11.83471 0.0047010264
11.83571 0.0047190169
11.83671 0.0047365011
11.83771 0.0047534670999999995
11.83871 0.0047699039
11.83971 0.0047858
11.84071 0.0048011443
11.84171 0.004815925800000001
11.84271 0.0048301339
11.84371 0.0048437589
11.84471 0.0048567912
11.84571 0.0048692222
11.84671 0.0048810438
11.84771 0.0048922487999999995
11.84871 0.004902830899999999
11.84971 0.0049127848
11.85071 0.0049221057
11.85171 0.0049307906
11.85271 0.004938837099999999
11.85371 0.0049462436000000005
11.85471 0.0049530099
11.85571 0.004959137
11.85671 0.0049646264
11.85771 0.0049694805
11.85871 0.0049737031
11.85971 0.0049772982
11.86071 0.004980271499999999
11.86171 0.0049826285
11.86271 0.0049843757999999995
11.86371 0.0049855207
11.86471 0.0049860704
11.86571 0.0049860329
11.86671 0.0049854163
11.86771 0.0049842285
11.86871 0.0049824779
11.86971 0.0049801729000000005
11.87071 0.0049773211
11.87171 0.0049739298000000005
11.87271 0.0049700066
11.87371 0.0049655584
11.87471 0.0049605911
11.87571 0.0049551105
11.87671 0.0049491216
11.87771 0.0049426282
11.87871 0.0049356337999999994
11.87971 0.0049281411
11.88071 0.004920151
11.88171 0.0049116643
11.88271 0.004902681
11.88371 0.0048931997
11.88471 0.0048832186
11.88571 0.0048727343
11.88671 0.0048617428999999995
11.88771 0.0048502399
11.88871 0.00483822
11.88971 0.004825677
11.89071 0.0048126042999999995
11.89171 0.004798995
11.89271 0.004784841099999999
11.89371 0.0047701348999999995
11.89471 0.0047548681
11.89571 0.0047390324
11.89671 0.0047226193
11.89771 0.0047056204
11.89871 0.0046880279
11.89971 0.0046698337
11.90071 0.004651030800000001
11.90171 0.0046316116
11.90271 0.004611570299999999
11.90371 0.004590901200000001
11.90471 0.004569599
11.90571 0.0045476594
11.90671 0.0045250796
11.90771 0.0045018569
11.90871 0.0044779903
11.90971 0.0044534794
11.91071 0.0044283246
11.91171 0.0044025281
11.91271 0.0043760923
11.91371 0.0043490214
11.91471 0.00432132
11.91571 0.0042929943
11.91671 0.0042640513
11.91771 0.0042344986
11.91871 0.0042043444
11.91971 0.0041735988
11.92071 0.0041422714
11.92171 0.0041103729
11.92271 0.0040779145
11.92371 0.0040449082
11.92471 0.0040113657
11.92571 0.0039772989
11.92671 0.0039427203
11.92771 0.0039076421999999994
11.92871 0.0038720765999999997
11.92971 0.0038360355000000004
11.93071 0.0037995305
11.93171 0.0037625730000000004
11.93271 0.0037251734999999998
11.93371 0.0036873421999999998
11.93471 0.0036490881
11.93571 0.0036104204
11.93671 0.0035713467
11.93771 0.0035318742
11.93871 0.0034920089000000003
11.93971 0.0034517561000000003
11.94071 0.0034111203000000002
11.94171 0.0033701046
11.94271 0.0033287117
11.94371 0.0032869430000000005
11.94471 0.0032447988
11.94571 0.0032022792
11.94671 0.003159383
11.94771 0.0031161082
11.94871 0.0030724521
11.94971 0.0030284118
11.95071 0.0029839834
11.95171 0.0029391624
11.95271 0.0028939441000000003
11.95371 0.0028483237
11.95471 0.0028022956
11.95571 0.0027558547999999997
11.95671 0.0027089958000000003
11.95771 0.0026617133999999997
11.95871 0.0026140026
11.95971 0.0025658586
11.96071 0.0025172772
11.96171 0.0024682546
11.96271 0.0024187875
11.96371 0.0023688735000000002
11.96471 0.002318511
11.96571 0.0022676988
11.96671 0.0022164371
11.96771 0.0021647271
11.96871 0.0021125705
11.96971 0.0020599702
11.97071 0.0020069305000000003
11.97171 0.0019534564
11.97271 0.0018995542999999998
11.97371 0.0018452311
11.97471 0.0017904951
11.97571 0.0017353555
11.97671 0.0016798225
11.97771 0.0016239071999999998
11.97871 0.0015676209
11.97971 0.0015109764
11.98071 0.0014539866
11.98171 0.0013966653
11.98271 0.0013390263
11.98371 0.001281084
11.98471 0.0012228531
11.98571 0.0011643482
11.98671 0.001105584
11.98771 0.0010465751
11.98871 0.00098733581
11.98971 0.00092788023
11.99071 0.00086822192
11.99171 0.0008083740800000001
11.99271 0.00074834925
11.99371 0.00068815921
11.99471 0.0006278150999999999
11.99571 0.00056732715
11.99671 0.00050670478
11.99771 0.00044595648999999995
11.99871 0.00038508983
11.99971 0.00032411133
12.00071 0.00026302657
12.00171 0.00020184018000000002
12.00271 0.00014055578
12.00371 7.917609000000001e-05
12.00471 1.7702909e-05
12.00571 -4.3862818e-05
12.00671 -0.00010552095999999999
12.00771 -0.00016727211
12.00871 -0.00022911752
12.00971 -0.00029105906
12.01071 -0.00035309909
12.01171 -0.0004152404
12.01271 -0.00047748608
12.01371 -0.0005398394900000001
12.01471 -0.00060230409
12.01571 -0.0006648833699999999
12.01671 -0.00072758085
12.01771 -0.00079039983
12.01871 -0.00085334332
12.01971 -0.0009164141399999999
12.02071 -0.00097961465
12.02171 -0.0010429467000000001
12.02271 -0.0011064114
12.02371 -0.0011700095
12.02471 -0.0012337409
12.02571 -0.0012976047
12.02671 -0.0013615993000000001
12.02771 -0.0014257221
12.02871 -0.0014899695
12.02971 -0.0015543374
12.03071 -0.0016188199999999998
12.03171 -0.0016834112000000002
12.03271 -0.0017481038000000003
12.03371 -0.0018128891
12.03471 -0.001877758
12.03571 -0.0019427003
12.03671 -0.0020077047999999998
12.03771 -0.0020727596999999998
12.03871 -0.0021378521
12.03971 -0.0022029682
12.04071 -0.0022680942
12.04171 -0.0023332153
12.04271 -0.0023983162000000002
12.04371 -0.0024633813
12.04471 -0.0025283947
12.04571 -0.0025933403
12.04671 -0.0026582022
12.04771 -0.0027229642
12.04871 -0.0027876105
12.04971 -0.0028521257
12.05071 -0.0029164949
12.05171 -0.0029807032
12.05271 -0.0030447369
12.05371 -0.0031085830000000003
12.05471 -0.0031722291
12.05571 -0.0032356638
12.05671 -0.0032988766
12.05771 -0.0033618584
12.05871 -0.0034246007999999997
12.05971 -0.0034870969
12.06071 -0.0035493409
12.06171 -0.0036113277000000004
12.06271 -0.003673054
12.06371 -0.0037345173000000002
12.06471 -0.0037957161000000002
12.06571 -0.0038566501
12.06671 -0.0039173203
12.06771 -0.003977727800000001
12.06871 -0.0040378756
12.06971 -0.0040977666
12.07071 -0.0041574043000000005
12.07171 -0.0042167932
12.07271 -0.004275938
12.07371 -0.0043348435
12.07471 -0.0043935146
12.07571 -0.0044519566
12.07671 -0.004510174
12.07771 -0.0045681718000000005
12.07871 -0.0046259542
12.07971 -0.0046835248
12.08071 -0.004740887
12.08171 -0.0047980429
12.08271 -0.0048549948
12.08371 -0.0049117429
12.08471 -0.0049682872
12.08571 -0.0050246268
12.08671 -0.0050807597000000005
12.08771 -0.0051366827
12.08871 -0.0051923915
12.08971 -0.0052478808
12.09071 -0.0053031443
12.09171 -0.0053581749
12.09271 -0.0054129643
12.09371 -0.0054675031
12.09471 -0.0055217813000000004
12.09571 -0.0055757882
12.09671 -0.0056295121
12.09771 -0.0056829409
12.09871 -0.0057360616
12.09971 -0.0057888607
12.10071 -0.005841324300000001
12.10171 -0.0058934387
12.10271 -0.0059451893
12.10371 -0.005996562
12.10471 -0.0060475424
12.10571 -0.0060981161
12.10671 -0.0061482686
12.10771 -0.006197986700000001
12.10871 -0.0062472565
12.10971 -0.0062960651
12.11071 -0.0063444
12.11171 -0.0063922488999999996
12.11271 -0.0064396016
12.11371 -0.0064864471
12.11471 -0.0065327760000000006
12.11571 -0.0065785795999999995
12.11671 -0.0066238506
12.11771 -0.0066685825
12.11871 -0.0067127694000000005
12.11971 -0.0067564062000000005
12.12071 -0.0067994901000000005
12.12171 -0.0068420188
12.12271 -0.006883990899999999
12.12371 -0.0069254056
12.12471 -0.0069662644999999995
12.12571 -0.0070065689
12.12671 -0.007046321800000001
12.12771 -0.007085526199999999
12.12871 -0.007124187
12.12971 -0.007162309299999999
12.13071 -0.0071998991
12.13171 -0.0072369621
12.13271 -0.0072735056
12.13371 -0.007309536899999999
12.13471 -0.007345062500000001
12.13571 -0.0073800904
12.13671 -0.0074146286
12.13771 -0.0074486838000000005
12.13871 -0.007482263
12.13971 -0.0075153737
12.14071 -0.0075480217
12.14171 -0.0075802127
12.14271 -0.0076119512
12.14371 -0.0076432414
12.14471 -0.0076740871
12.14571 -0.0077044897
12.14671 -0.0077344514
12.14771 -0.0077639714
12.14871 -0.0077930497000000005
12.14971 -0.0078216835
12.15071 -0.0078498699
12.15171 -0.0078776051
12.15271 -0.0079048834
12.15371 -0.0079316982
12.15471 -0.007958042299999999
12.15571 -0.007983906800000001
12.15671 -0.0080092839
12.15771 -0.0080341626
12.15871 -0.0080585334
12.15971 -0.0080823847
12.16071 -0.0081057056
12.16171 -0.0081284845
12.16271 -0.0081507096
12.16371 -0.008172369399999999
12.16471 -0.008193453
12.16571 -0.0082139479
12.16671 -0.008233844
12.16771 -0.0082531311
12.16871 -0.008271799
12.16971 -0.008289838300000001
12.17071 -0.0083072409
12.17171 -0.0083239989
12.17271 -0.0083401057
12.17371 -0.0083555555
12.17471 -0.0083703431
12.17571 -0.008384464999999999
12.17671 -0.008397918300000001
12.17771 -0.008410700699999999
12.17871 -0.0084228122
12.17971 -0.0084342522
12.18071 -0.0084450228
12.18171 -0.008455125499999999
12.18271 -0.0084645639
12.18371 -0.0084733416
12.18471 -0.008481463
12.18571 -0.0084889347
12.18671 -0.008495762399999999
12.18771 -0.0085019536
12.18871 -0.0085075153
12.18971 -0.0085124564
12.19071 -0.008516784099999999
12.19171 -0.008520508
12.19271 -0.0085236374
12.19371 -0.008526180999999999
12.19471 -0.0085281477
12.19571 -0.0085295476
12.19671 -0.0085303887
12.19771 -0.0085306805
12.19871 -0.0085304317
12.19971 -0.0085296502
12.20071 -0.0085283442
12.20171 -0.0085265201
12.20271 -0.0085241853
12.20371 -0.0085213454
12.20471 -0.0085180058
12.20571 -0.0085141706
12.20671 -0.0085098443
12.20771 -0.0085050291
12.20871 -0.008499726400000001
12.20971 -0.008493938400000001
12.21071 -0.0084876643
12.21171 -0.008480903500000001
12.21271 -0.0084736545
12.21371 -0.008465915000000001
12.21471 -0.0084576815
12.21571 -0.0084489497
12.21671 -0.0084397143
12.21771 -0.008429970299999999
12.21871 -0.008419711199999999
12.21971 -0.0084089304
12.22071 -0.0083976214
12.22171 -0.0083857762
12.22271 -0.0083733874
12.22371 -0.0083604471
12.22471 -0.008346948
12.22571 -0.0083328829
12.22671 -0.0083182444
12.22771 -0.008303025200000001
12.22871 -0.0082872204
12.22971 -0.0082708233
12.23071 -0.0082538296
12.23171 -0.0082362349
12.23271 -0.0082180362
12.23371 -0.0081992323
12.23471 -0.0081798207
12.23571 -0.008159802399999999
12.23671 -0.0081391787
12.23771 -0.0081179511
12.23871 -0.0080961232
12.23971 -0.0080736994
12.24071 -0.0080506856
12.24171 -0.0080270882
12.24271 -0.008002914500000001
12.24371 -0.0079781734
12.24471 -0.0079528741
12.24571 -0.007927026299999999
12.24671 -0.0079006408
12.24771 -0.0078737285
12.24871 -0.007846301
12.24971 -0.0078183701
12.25071 -0.0077899487
12.25171 -0.007761047899999999
12.25271 -0.0077316807
12.25371 -0.0077018587
12.25471 -0.0076715944
12.25571 -0.0076408985
12.25671 -0.0076097829
12.25771 -0.0075782584
12.25871 -0.0075463344
12.25971 -0.0075140211
12.26071 -0.0074813273
12.26171 -0.007448260999999999
12.26271 -0.007414829499999999
12.26371 -0.007381039900000001
12.26471 -0.0073468982
12.26571 -0.0073124087
12.26671 -0.0072775765
12.26771 -0.007242404500000001
12.26871 -0.0072068957
12.26971 -0.0071710514
12.27071 -0.0071348732
12.27171 -0.0070983609
12.27271 -0.007061514800000001
12.27371 -0.0070243339
12.27471 -0.006986816900000001
12.27571 -0.0069489615
12.27671 -0.006910765700000001
12.27771 -0.0068722264
12.27871 -0.00683334
12.27971 -0.006794103699999999
12.28071 -0.0067545137
12.28171 -0.0067145666
12.28271 -0.0066742577
12.28371 -0.0066335837
12.28471 -0.0065925415
12.28571 -0.0065511267
12.28671 -0.006509337299999999
12.28771 -0.006467169399999999
12.28871 -0.006424621100000001
12.28971 -0.0063816908
12.29071 -0.006338377
12.29171 -0.006294679
12.29271 -0.0062505969000000005
12.29371 -0.0062061314
12.29471 -0.0061612845
12.29571 -0.006116058599999999
12.29671 -0.0060704577
12.29771 -0.006024485600000001
12.29871 -0.0059781483
12.29971 -0.0059314516
12.30071 -0.0058844031
12.30171 -0.0058370111
12.30271 -0.0057892848
12.30371 -0.0057412341
12.30471 -0.00569287
12.30571 -0.0056442040999999995
12.30671 -0.0055952485
12.30771 -0.0055460161000000004
12.30871 -0.00549652
12.30971 -0.0054467742
12.31071 -0.0053967927999999995
12.31171 -0.005346589400000001
12.31271 -0.0052961783
12.31371 -0.005245574
12.31471 -0.0051947899999999995
12.31571 -0.0051438397
12.31671 -0.0050927367
12.31771 -0.0050414932
12.31871 -0.0049901213
12.31971 -0.0049386323
12.32071 -0.0048870363
12.32171 -0.0048353431
12.32271 -0.0047835616
12.32371 -0.004731698899999999
12.32471 -0.0046797621
12.32571 -0.0046277564
12.32671 -0.0045756868
12.32771 -0.0045235567
12.32871 -0.0044713688
12.32971 -0.0044191242
12.33071 -0.0043668239000000005
12.33171 -0.0043144674999999995
12.33271 -0.0042620537
12.33371 -0.0042095809
12.33471 -0.0041570467
12.33571 -0.0041044481
12.33671 -0.0040517818
12.33771 -0.0039990438
12.33871 -0.0039462298
12.33971 -0.0038933362
12.34071 -0.0038403585
12.34171 -0.0037872924
12.34271 -0.0037341342
12.34371 -0.0036808804000000002
12.34471 -0.0036275276000000004
12.34571 -0.0035740732999999998
12.34671 -0.0035205154000000002
12.34771 -0.0034668519
12.34871 -0.0034130822
12.34971 -0.0033592062999999997
12.35071 -0.0033052245
12.35171 -0.0032511387
12.35271 -0.0031969513999999997
12.35371 -0.0031426658
12.35471 -0.003088286
12.35571 -0.0030338173
12.35671 -0.0029792656
12.35771 -0.0029246376999999997
12.35871 -0.0028699414999999997
12.35971 -0.0028151851
12.36071 -0.0027603781
12.36171 -0.0027055305
12.36271 -0.0026506529999999998
12.36371 -0.002595757
12.36471 -0.0025408543
12.36571 -0.0024859571999999996
12.36671 -0.0024310786
12.36771 -0.0023762319
12.36871 -0.0023214303
12.36971 -0.0022666873
12.37071 -0.0022120164
12.37171 -0.0021574314999999998
12.37271 -0.002102946
12.37371 -0.0020485732
12.37471 -0.0019943255999999997
12.37571 -0.0019402160999999998
12.37671 -0.0018862565
12.37771 -0.0018324583
12.37871 -0.0017788319
12.37971 -0.0017253873
12.38071 -0.0016721332999999998
12.38171 -0.0016190779
12.38271 -0.0015662283000000001
12.38371 -0.0015135905000000002
12.38471 -0.0014611694
12.38571 -0.0014089688
12.38671 -0.0013569917
12.38771 -0.0013052396
12.38871 -0.0012537133
12.38971 -0.0012024125
12.39071 -0.0011513356999999999
12.39171 -0.0011004809
12.39271 -0.0010498449
12.39371 -0.0009994239899999999
12.39471 -0.0009492137
12.39571 -0.00089920904
12.39671 -0.00084940448
12.39771 -0.0007997942699999999
12.39871 -0.00075037233
12.39971 -0.0007011325100000001
12.40071 -0.00065206873
12.40171 -0.0006031749799999999
12.40271 -0.00055444548
12.40371 -0.00050587487
12.40471 -0.00045745819
12.40571 -0.00040919112999999996
12.40671 -0.00036106999
12.40771 -0.00031309185
12.40871 -0.00026525463
12.40971 -0.00021755711000000003
12.41071 -0.00016999907
12.41171 -0.00012258125
12.41271 -7.530545599999999e-05
12.41371 -2.8174513999999998e-05
12.41471 1.880769e-05
12.41571 6.5636237e-05
12.41671 0.00011230519000000002
12.41771 0.00015880765
12.41871 0.00020513578
12.41971 0.00025128086
12.42071 0.00029723342
12.42171 0.00034298323
12.42271 0.00038851949000000003
12.42371 0.00043383083999999996
12.42471 0.00047890552999999995
12.42571 0.00052373152
12.42671 0.00056829658
12.42771 0.00061258834
12.42871 0.00065659447
12.42971 0.00070030283
12.43071 0.0007437015
12.43171 0.00078677886
12.43271 0.00082952383
12.43371 0.00087192584
12.43471 0.00091397496
12.43571 0.00095566184
12.43671 0.00099697809
12.43771 0.0010379159999999998
12.43871 0.0010784687
12.43971 0.0011186306
12.44071 0.0011583966
12.44171 0.0011977628
12.44271 0.0012367263
12.44371 0.0012752854
12.44471 0.001313439
12.44571 0.0013511872
12.44671 0.0013885311000000002
12.44771 0.0014254728
12.44871 0.0014620149999999999
12.44971 0.0014981616
12.45071 0.0015339169999999999
12.45171 0.0015692867
12.45271 0.0016042763999999999
12.45371 0.0016388926999999999
12.45471 0.0016731427
12.45571 0.0017070335000000001
12.45671 0.0017405731
12.45771 0.0017737695
12.45871 0.0018066305
12.45971 0.0018391642
12.46071 0.0018713787000000002
12.46171 0.0019032817000000002
12.46271 0.0019348809000000002
12.46371 0.0019661831
12.46471 0.0019971951000000003
12.46571 0.0020279227
12.46671 0.0020583715
12.46771 0.0020885459999999997
12.46871 0.0021184502
12.46971 0.002148087
12.47071 0.0021774584
12.47171 0.0022065655000000003
12.47271 0.0022354085
12.47371 0.0022639866
12.47471 0.0022922979
12.47571 0.0023203396
12.47671 0.0023481078
12.47771 0.0023755976
12.47871 0.0024028035
12.47971 0.0024297189000000003
12.48071 0.0024563366
12.48171 0.0024826482
12.48271 0.0025086452
12.48371 0.0025343184
12.48471 0.0025596581
12.48571 0.0025846541
12.48671 0.0026092963
12.48771 0.0026335743
12.48871 0.0026574779
12.48971 0.0026809968
12.49071 0.0027041211000000003
12.49171 0.0027268414
12.49271 0.0027491486
12.49371 0.0027710341
12.49471 0.0027924903
12.49571 0.0028135103999999997
12.49671 0.0028340884
12.49771 0.0028542194
12.49871 0.0028738994
12.49971 0.0028931256
12.50071 0.0029118963
12.50171 0.0029302111
12.50271 0.0029480707
12.50371 0.0029654770000000002
12.50471 0.0029824329
12.50571 0.0029989427
12.50671 0.003015012
12.50771 0.003030647
12.50871 0.003045855
12.50971 0.0030606447
12.51071 0.0030750249000000003
12.51171 0.0030890056
12.51271 0.0031025971
12.51371 0.0031158106
12.51471 0.0031286578
12.51571 0.0031411502
12.51671 0.0031533
12.51771 0.0031651191
12.51871 0.0031766193999999996
12.51971 0.0031878127999999998
12.52071 0.0031987107000000002
12.52171 0.0032093241
12.52271 0.0032196636
12.52371 0.0032297394
12.52471 0.0032395605
12.52571 0.0032491356
12.52671 0.0032584720999999997
12.52771 0.0032675768999999998
12.52871 0.0032764558
12.52971 0.0032851134000000002
12.53071 0.0032935535
12.53171 0.003301779
12.53271 0.0033097913000000004
12.53371 0.0033175915
12.53471 0.0033251792
12.53571 0.0033325534
12.53671 0.0033397122
12.53771 0.0033466524
12.53871 0.0033533706
12.53971 0.0033598625999999997
12.54071 0.0033661232000000004
12.54171 0.0033721473
12.54271 0.0033779292
12.54371 0.0033834625
12.54471 0.0033887409
12.54571 0.0033937579999999998
12.54671 0.003398507
12.54771 0.0034029816999999996
12.54871 0.003407176
12.54971 0.0034110835000000003
12.55071 0.0034146986
12.55171 0.0034180161000000003
12.55271 0.0034210308999999997
12.55371 0.003423739
12.55471 0.0034261368000000005
12.55571 0.0034282212999999996
12.55671 0.0034299905
12.55771 0.0034314431
12.55871 0.0034325789
12.55971 0.0034333982
12.56071 0.0034339026999999998
12.56171 0.0034340948
12.56271 0.0034339781
12.56371 0.0034335568
12.56471 0.0034328368
12.56571 0.0034318244
12.56671 0.0034305267
12.56771 0.0034289522
12.56871 0.0034271099
12.56971 0.0034250097
12.57071 0.0034226624999999997
12.57171 0.0034200795
12.57271 0.0034172725
12.57371 0.0034142537
12.57471 0.0034110359
12.57571 0.0034076322
12.57671 0.0034040557000000003
12.57771 0.0034003195
12.57871 0.0033964367
12.57971 0.00339242
12.58071 0.0033882821
12.58171 0.0033840355
12.58271 0.0033796917999999996
12.58371 0.0033752618000000003
12.58471 0.0033707565
12.58571 0.003366185
12.58671 0.0033615568
12.58771 0.0033568795000000003
12.58871 0.0033521599
12.58971 0.003347404
12.59071 0.0033426168
12.59171 0.0033378019000000004
12.59271 0.0033329623
12.59371 0.0033280994
12.59471 0.003323214
12.59571 0.003318306
12.59671 0.0033133736000000003
12.59771 0.0033084146999999998
12.59871 0.0033034263
12.59971 0.0032984044
12.60071 0.0032933443000000002
12.60171 0.0032882410000000003
12.60271 0.0032830889000000003
12.60371 0.0032778822
12.60471 0.0032726148000000004
12.60571 0.0032672804
12.60671 0.0032618725999999996
12.60771 0.0032563854000000002
12.60871 0.0032508127000000003
12.60971 0.0032451495
12.61071 0.0032393909
12.61171 0.0032335323
12.61271 0.0032275703999999996
12.61371 0.0032215023
12.61471 0.0032153257
12.61571 0.00320904
12.61671 0.0032026448
12.61771 0.0031961415999999998
12.61871 0.0031895320999999997
12.61971 0.0031828195999999997
12.62071 0.0031760081999999998
12.62171 0.003169103
12.62271 0.0031621104
12.62371 0.0031550378
12.62471 0.0031478932
12.62571 0.0031406857
12.62671 0.0031334253
12.62771 0.0031261228
12.62871 0.0031187898
12.62971 0.0031114381000000003
12.63071 0.0031040807
12.63171 0.0030967301
12.63271 0.0030894003
12.63371 0.0030821047
12.63471 0.0030748574999999996
12.63571 0.0030676724999999998
12.63671 0.0030605638999999995
12.63771 0.0030535452
12.63871 0.0030466301
12.63971 0.0030398322
12.64071 0.0030331643
12.64171 0.0030266387999999997
12.64271 0.0030202678
12.64371 0.0030140625
12.64471 0.0030080335
12.64571 0.0030021903999999998
12.64671 0.0029965422
12.64771 0.0029910969000000003
12.64871 0.0029858616
12.64971 0.0029808423
12.65071 0.0029760442
12.65171 0.0029714711
12.65271 0.0029671261
12.65371 0.0029630111
12.65471 0.0029591271
12.65571 0.0029554738
12.65671 0.0029520505
12.65771 0.0029488549
12.65871 0.0029458843000000003
12.65971 0.0029431352
12.66071 0.0029406032
12.66171 0.0029382833
12.66271 0.0029361699
12.66371 0.0029342575
12.66471 0.0029325393999999998
12.66571 0.0029310094999999998
12.66671 0.0029296609
12.66771 0.0029284873
12.66871 0.0029274823
12.66971 0.0029266399
12.67071 0.0029259547
12.67171 0.0029254214000000002
12.67271 0.0029250356
12.67371 0.0029247936
12.67471 0.0029246927
12.67571 0.0029247311
12.67671 0.0029249079
12.67771 0.0029252235
12.67871 0.0029256795
12.67971 0.0029262783
12.68071 0.0029270241
12.68171 0.0029279217
12.68271 0.0029289775
12.68371 0.0029301988
12.68471 0.0029315941
12.68571 0.0029331732
12.68671 0.0029349463
12.68771 0.0029369252
12.68871 0.0029391218
12.68971 0.0029415489
12.69071 0.0029442197
12.69171 0.0029471480999999997
12.69271 0.0029503478999999997
12.69371 0.0029538332
12.69471 0.0029576182
12.69571 0.0029617166
12.69671 0.0029661418
12.69771 0.0029709072
12.69871 0.0029760255
12.69971 0.0029815086
12.70071 0.0029873678
12.70171 0.0029936134999999997
12.70271 0.0030002549
12.70371 0.003007301
12.70471 0.0030147589999999997
12.70571 0.0030226354
12.70671 0.0030309355
12.70771 0.0030396634
12.70871 0.0030488221
12.70971 0.0030584138999999997
12.71071 0.003068439
12.71171 0.0030788975
12.71271 0.0030897881999999996
12.71371 0.0031011088
12.71471 0.0031128557999999997
12.71571 0.0031250256000000002
12.71671 0.0031376133999999997
12.71771 0.0031506132999999997
12.71871 0.0031640197
12.71971 0.0031778254
12.72071 0.0031920237000000002
12.72171 0.0032066073
12.72271 0.0032215685000000003
12.72371 0.0032368996
12.72471 0.0032525932
12.72571 0.0032686414
12.72671 0.0032850367
12.72771 0.0033017717
12.72871 0.0033188397
12.72971 0.0033362343
12.73071 0.0033539494000000003
12.73171 0.00337198
12.73271 0.0033903209000000004
12.73371 0.0034089684
12.73471 0.0034279194
12.73571 0.0034471715
12.73671 0.0034667230999999997
12.73771 0.0034865737999999996
12.73871 0.0035067238
12.73971 0.0035271747
12.74071 0.0035479286
12.74171 0.0035689889000000002
12.74271 0.0035903598000000003
12.74371 0.0036120469
12.74471 0.003634056
12.74571 0.0036563943
12.74671 0.0036790694
12.74771 0.0037020904999999996
12.74871 0.0037254664000000003
12.74971 0.0037492071
12.75071 0.0037733232999999995
12.75171 0.0037978258
12.75271 0.0038227255999999997
12.75371 0.0038480338999999997
12.75471 0.0038737624
12.75571 0.003899922
12.75671 0.003926524
12.75771 0.0039535785999999995
12.75871 0.0039810962
12.75971 0.0040090865
12.76071 0.0040375584
12.76171 0.0040665196
12.76271 0.0040959771
12.76371 0.0041259369
12.76471 0.004156403899999999
12.76571 0.004187381600000001
12.76671 0.0042188723
12.76771 0.0042508775
12.76871 0.004283397
12.76971 0.0043164291
12.77071 0.0043499713
12.77171 0.0043840198000000006
12.77271 0.0044185694
12.77371 0.0044536137
12.77471 0.0044891458
12.77571 0.0045251574
12.77671 0.0045616394
12.77771 0.0045985819999999995
12.77871 0.0046359746
12.77971 0.0046738067
12.78071 0.0047120669
12.78171 0.0047507438
12.78271 0.0047898255
12.78371 0.0048293005
12.78471 0.0048691574
12.78571 0.0049093851
12.78671 0.0049499729
12.78771 0.0049909104
12.78871 0.0050321876
12.78971 0.005073795900000001
12.79071 0.005115726500000001
12.79171 0.0051579721999999995
12.79271 0.005200526400000001
12.79371 0.0052433836
12.79471 0.0052865391
12.79571 0.0053299889
12.79671 0.0053737309
12.79771 0.0054177628
12.79871 0.0054620843
12.79971 0.0055066954
12.80071 0.005551597100000001
12.80171 0.0055967914
12.80271 0.0056422814
12.80371 0.0056880705
12.80471 0.0057341629
12.80571 0.0057805635
12.80671 0.0058272777
12.80771 0.005874311
12.80871 0.0059216698
12.80971 0.0059693608
12.81071 0.0060173905
12.81171 0.0060657658
12.81271 0.0061144936
12.81371 0.0061635801
12.81471 0.006213031900000001
12.81571 0.0062628555
12.81671 0.0063130567
12.81771 0.0063636406000000005
12.81871 0.006414612300000001
12.81971 0.006465976199999999
12.82071 0.0065177352
12.82171 0.0065698929
12.82271 0.0066224507
12.82371 0.006675409500000001
12.82471 0.006728769199999999
12.82571 0.006782529099999999
12.82671 0.006836686999999999
12.82771 0.0068912399
12.82871 0.006946182800000001
12.82971 0.0070015107000000005
12.83071 0.0070572160999999994
12.83171 0.0071132919
12.83271 0.007169729400000001
12.83371 0.007226517500000001
12.83471 0.007283646100000001
12.83571 0.0073411029
12.83671 0.007398875500000001
12.83771 0.00745695
12.83871 0.0075153126
12.83971 0.0075739481
12.84071 0.0076328418999999995
12.84171 0.007691978
12.84271 0.007751341
12.84371 0.0078109158
12.84471 0.0078706864
12.84571 0.0079306374
12.84671 0.0079907542
12.84771 0.0080510225
12.84871 0.0081114282
12.84971 0.0081719591
12.85071 0.008232602
12.85171 0.0082933468
12.85271 0.0083541825
12.85371 0.0084151005
12.85471 0.0084760934
12.85571 0.0085371532
12.85671 0.0085982756
12.85771 0.0086594555
12.85871 0.008720689200000001
12.85971 0.0087819753
12.86071 0.0088433131
12.86171 0.0089047018
12.86271 0.0089661429
12.86371 0.0090276386
12.86471 0.009089191
12.86571 0.0091508031
12.86671 0.0092124792
12.86771 0.0092742237
12.86871 0.0093360402
12.86971 0.0093979339
12.87071 0.0094599091
12.87171 0.0095219708
12.87271 0.0095841227
12.87371 0.009646369299999999
12.87471 0.0097087141
12.87571 0.009771160000000001
12.87671 0.0098337092
12.87771 0.009896363200000001
12.87871 0.0099591227
12.87971 0.010021987
12.88071 0.010084955999999999
12.88171 0.010148027
12.88271 0.010211198
12.88371 0.010274463
12.88471 0.01033782
12.88571 0.010401259999999999
12.88671 0.010464778000000001
12.88771 0.010528365000000001
12.88871 0.010592012
12.88971 0.010655709
12.89071 0.010719445999999999
12.89171 0.010783212
12.89271 0.010846994
12.89371 0.010910779
12.89471 0.010974552
12.89571 0.011038301
12.89671 0.011102009999999999
12.89771 0.011165663000000001
12.89871 0.011229247
12.89971 0.011292743000000001
12.90071 0.011356137
12.90171 0.011419412
12.90271 0.011482550999999999
12.90371 0.011545539
12.90471 0.01160836
12.90571 0.011670996999999999
12.90671 0.011733435
12.90771 0.011795659
12.90871 0.011857653999999999
12.90971 0.011919407
12.91071 0.011980903000000001
12.91171 0.012042131
12.91271 0.012103079
12.91371 0.012163736
12.91471 0.012224092
12.91571 0.012284139000000001
12.91671 0.012343867
12.91771 0.012403271
12.91871 0.012462345
12.91971 0.012521082999999999
12.92071 0.012579483
12.92171 0.012637542
12.92271 0.012695258
12.92371 0.012752630999999999
12.92471 0.01280966
12.92571 0.012866345
12.92671 0.01292269
12.92771 0.012978696
12.92871 0.013034364000000001
12.92971 0.013089699
12.93071 0.013144702999999999
12.93171 0.013199378999999999
12.93271 0.01325373
12.93371 0.013307761
12.93471 0.013361474
12.93571 0.013414869000000001
12.93671 0.01346795
12.93771 0.013520717000000002
12.93871 0.013573171
12.93971 0.013625308999999999
12.94071 0.013677131
12.94171 0.013728635000000001
12.94271 0.013779815
12.94371 0.013830667
12.94471 0.013881184
12.94571 0.013931359
12.94671 0.013981182
12.94771 0.014030644000000002
12.94871 0.014079733
12.94971 0.014128436999999999
12.95071 0.014176744
12.95171 0.014224636999999998
12.95271 0.014272102
12.95371 0.014319122
12.95471 0.014365683
12.95571 0.014411763999999999
12.95671 0.014457351
12.95771 0.014502423999999998
12.95871 0.014546966
12.95971 0.014590958
12.96071 0.014634382000000001
12.96171 0.014677222
12.96271 0.014719458999999999
12.96371 0.014761076
12.96471 0.014802058
12.96571 0.014842389000000001
12.96671 0.014882053
12.96771 0.014921035999999999
12.96871 0.014959327000000001
12.96971 0.014996909999999999
12.97071 0.015033776
12.97171 0.015069914
12.97271 0.015105313999999998
12.97371 0.015139968
12.97471 0.015173869999999999
12.97571 0.01520701
12.97671 0.015239385999999999
12.97771 0.015270991
12.97871 0.015301822999999999
12.97971 0.015331879999999999
12.98071 0.015361159999999999
12.98171 0.015389662
12.98271 0.015417383
12.98371 0.015444326999999999
12.98471 0.015470495
12.98571 0.015495886
12.98671 0.015520504000000001
12.98771 0.015544349999999998
12.98871 0.015567428999999999
12.98971 0.015589743
12.99071 0.015611294999999999
12.99171 0.015632086
12.99271 0.015652123
12.99371 0.015671406
12.99471 0.015689938
12.99571 0.01570772
12.99671 0.015724756
12.99771 0.015741045
12.99871 0.015756588000000002
12.99971 0.015771386000000002
13.00071 0.015785436
13.00171 0.015798736
13.00271 0.015811286
13.00371 0.015823079
13.00471 0.015834110999999998
13.00571 0.015844377
13.00671 0.015853869
13.00771 0.01586258
13.00871 0.015870499
13.00971 0.015877617
13.01071 0.015883921999999998
13.01171 0.015889402
13.01271 0.015894046
13.01371 0.015897836
13.01471 0.015900761
13.01571 0.015902804
13.01671 0.01590395
13.01771 0.015904181
13.01871 0.015903481
13.01971 0.015901834
13.02071 0.015899221999999998
13.02171 0.015895629
13.02271 0.015891038
13.02371 0.015885431999999998
13.02471 0.015878798
13.02571 0.015871121
13.02671 0.015862385
13.02771 0.015852579000000002
13.02871 0.015841689
13.02971 0.015829707
13.03071 0.015816622
13.03171 0.015802425
13.03271 0.015787109
13.03371 0.015770669
13.03471 0.015753099
13.03571 0.015734397
13.03671 0.015714561000000002
13.03771 0.015693592000000003
13.03871 0.015671489
13.03971 0.015648255
13.04071 0.015623894
13.04171 0.015598407000000002
13.04271 0.015571802000000001
13.04371 0.015544084
13.04471 0.015515257999999999
13.04571 0.015485332000000001
13.04671 0.015454313
13.04771 0.015422209
13.04871 0.015389027000000001
13.04971 0.015354776
13.05071 0.015319463
13.05171 0.015283097
13.05271 0.015245682
13.05371 0.015207227
13.05471 0.015167737999999998
13.05571 0.015127219
13.05671 0.015085677
13.05771 0.015043114
13.05871 0.014999534000000002
13.05971 0.014954938
13.06071 0.014909326
13.06171 0.0148627
13.06271 0.014815059
13.06371 0.014766399999999999
13.06471 0.01471672
13.06571 0.014666015000000001
13.06671 0.014614280000000002
13.06771 0.014561509
13.06871 0.014507695000000001
13.06971 0.01445283
13.07071 0.014396906999999999
13.07171 0.014339916000000001
13.07271 0.014281848
13.07371 0.014222691
13.07471 0.014162438
13.07571 0.014101075
13.07671 0.014038591999999999
13.07771 0.013974977999999999
13.07871 0.013910223999999999
13.07971 0.013844315
13.08071 0.013777244000000001
13.08171 0.013708998
13.08271 0.01363957
13.08371 0.013568947999999999
13.08471 0.013497124
13.08571 0.013424089
13.08671 0.013349838
13.08771 0.013274363
13.08871 0.01319766
13.08971 0.013119723
13.09071 0.01304055
13.09171 0.012960139
13.09271 0.012878489
13.09371 0.012795599
13.09471 0.012711473000000001
13.09571 0.012626113000000001
13.09671 0.012539524
13.09771 0.01245171
13.09871 0.012362679000000001
13.09971 0.012272438
13.10071 0.012180995
13.10171 0.01208836
13.10271 0.011994544999999999
13.10371 0.01189956
13.10471 0.011803418
13.10571 0.01170613
13.10671 0.011607711
13.10771 0.011508173
13.10871 0.011407529
13.10971 0.011305795
13.11071 0.011202982
13.11171 0.011099104
13.11271 0.010994175
13.11371 0.010888206
13.11471 0.010781209
13.11571 0.010673196000000001
13.11671 0.010564177
13.11771 0.010454161
13.11871 0.010343156000000001
13.11971 0.010231171
13.12071 0.010118213000000001
13.12171 0.010004285
13.12271 0.0098893936
13.12371 0.0097735407
13.12471 0.0096567288
13.12571 0.0095389594
13.12671 0.0094202318
13.12771 0.009300545200000001
13.12871 0.0091798982
13.12971 0.0090582886
13.13071 0.008935712
13.13171 0.0088121655
13.13271 0.008687644
13.13371 0.008562143199999999
13.13471 0.0084356572
13.13571 0.0083081817
13.13671 0.0081797109
13.13771 0.0080502396
13.13871 0.0079197634
13.13971 0.0077882774
13.14071 0.0076557772
13.14171 0.0075222597000000006
13.14271 0.0073877221
13.14371 0.0072521623
13.14471 0.0071155795
13.14571 0.006977972999999999
13.14671 0.0068393434
13.14771 0.006699692300000001
13.14871 0.0065590226000000005
13.14971 0.0064173379
13.15071 0.006274643199999999
13.15171 0.0061309453
13.15271 0.0059862505
13.15371 0.0058405669
13.15471 0.0056939043
13.15571 0.005546273
13.15671 0.0053976837
13.15771 0.0052481493
13.15871 0.0050976829
13.15971 0.0049462982
13.16071 0.0047940099
13.16171 0.0046408335
13.16271 0.0044867851
13.16371 0.0043318811
13.16471 0.0041761385
13.16571 0.0040195748
13.16671 0.0038622071
13.16771 0.0037040531999999998
13.16871 0.003545131
13.16971 0.0033854583
13.17071 0.0032250525999999997
13.17171 0.0030639312000000003
13.17271 0.0029021109999999998
13.17371 0.0027396085
13.17471 0.0025764400999999998
13.17571 0.002412621
13.17671 0.0022481661
13.17771 0.0020830896
13.17871 0.0019174047000000002
13.17971 0.0017511242
13.18071 0.0015842596
13.18171 0.0014168215000000001
13.18271 0.0012488199
13.18371 0.0010802636000000001
13.18471 0.00091116071
13.18571 0.00074151812
13.18671 0.00057134207
13.18771 0.00040063786999999996
13.18871 0.00022941003
13.18971 5.7662277e-05
13.19071 -0.00011460234000000001
13.19171 -0.00028738133999999996
13.19271 -0.0004606728
13.19371 -0.00063447524
13.19471 -0.0008087874399999999
13.19571 -0.00098360842
13.19671 -0.0011589373000000002
13.19771 -0.0013347732
13.19871 -0.0015111149000000001
13.19971 -0.0016879612
13.20071 -0.0018653105
13.20171 -0.0020431606
13.20271 -0.0022215087000000003
13.20371 -0.0024003511000000003
13.20471 -0.0025796837
13.20571 -0.0027595010999999997
13.20671 -0.0029397974
13.20771 -0.0031205650999999997
13.20871 -0.0033017956999999995
13.20971 -0.0034834797
13.21071 -0.0036656067
13.21171 -0.0038481644999999996
13.21271 -0.0040311403
13.21371 -0.0042145195
13.21471 -0.0043982873
13.21571 -0.0045824268
13.21671 -0.0047669208
13.21771 -0.0049517505
13.21871 -0.0051368967
13.21971 -0.005322339299999999
13.22071 -0.0055080578000000005
13.22171 -0.0056940302
13.22271 -0.005880235
13.22371 -0.0060666502
13.22471 -0.0062532526
13.22571 -0.0064400199
13.22671 -0.0066269298
13.22771 -0.0068139590000000005
13.22871 -0.0070010858
13.22971 -0.007188287400000001
13.23071 -0.0073755428999999996
13.23171 -0.0075628304000000006
13.23271 -0.0077501289
13.23371 -0.007937418600000001
13.23471 -0.008124679899999999
13.23571 -0.0083118946
13.23671 -0.008499043900000001
13.23771 -0.0086861117
13.23871 -0.008873081199999999
13.23971 -0.0090599366
13.24071 -0.0092466638
13.24171 -0.0094332492
13.24271 -0.0096196803
13.24371 -0.0098059456
13.24471 -0.0099920333
13.24571 -0.010177933
13.24671 -0.010363636
13.24771 -0.010549133
13.24871 -0.010734416
13.24971 -0.010919478
13.25071 -0.011104310999999999
13.25171 -0.011288909
13.25271 -0.011473267
13.25371 -0.011657377
13.25471 -0.011841235
13.25571 -0.012024835000000001
13.25671 -0.012208172000000002
13.25771 -0.012391240999999999
13.25871 -0.012574036
13.25971 -0.012756552
13.26071 -0.012938782
13.26171 -0.01312072
13.26271 -0.013302360000000001
13.26371 -0.013483694000000001
13.26471 -0.013664716
13.26571 -0.013845415000000002
13.26671 -0.014025783000000002
13.26771 -0.014205810999999999
13.26871 -0.014385487999999998
13.26971 -0.014564801
13.27071 -0.014743739
13.27171 -0.014922286
13.27271 -0.015100431000000001
13.27371 -0.015278156000000001
13.27471 -0.015455444999999998
13.27571 -0.01563228
13.27671 -0.015808643
13.27771 -0.015984516
13.27871 -0.016159877
13.27971 -0.016334705
13.28071 -0.016508979
13.28171 -0.016682677
13.28271 -0.016855774
13.28371 -0.017028251
13.28471 -0.017200081
13.28571 -0.017371241000000003
13.28671 -0.017541707
13.28771 -0.017711455
13.28871 -0.017880462
13.28971 -0.018048706
13.29071 -0.018216162
13.29171 -0.01838281
13.29271 -0.018548628
13.29371 -0.018713594
13.29471 -0.01887769
13.29571 -0.019040897
13.29671 -0.019203196
13.29771 -0.019364573
13.29871 -0.019525009
13.29971 -0.019684492
13.30071 -0.019843009
13.30171 -0.020000548
13.30271 -0.020157099
13.30371 -0.020312652
13.30471 -0.020467197
13.30571 -0.020620729
13.30671 -0.020773239000000002
13.30771 -0.020924721
13.30871 -0.021075172
13.30971 -0.021224587
13.31071 -0.021372961
13.31171 -0.02152029
13.31271 -0.021666574
13.31371 -0.021811806
13.31471 -0.021955986
13.31571 -0.02209911
13.31671 -0.022241175000000002
13.31771 -0.022382177
13.31871 -0.022522113
13.31971 -0.022660977
13.32071 -0.022798765999999998
13.32171 -0.022935474
13.32271 -0.023071094
13.32371 -0.023205619
13.32471 -0.023339041
13.32571 -0.023471352
13.32671 -0.023602540999999998
13.32771 -0.023732601000000002
13.32871 -0.023861516
13.32971 -0.023989276
13.33071 -0.024115869
13.33171 -0.024241279
13.33271 -0.024365493
13.33371 -0.024488492999999997
13.33471 -0.024610263000000004
13.33571 -0.024730788
13.33671 -0.02485005
13.33771 -0.024968031
13.33871 -0.025084711
13.33971 -0.025200073
13.34071 -0.025314098
13.34171 -0.025426764999999997
13.34271 -0.025538055
13.34371 -0.025647951000000002
13.34471 -0.02575643
13.34571 -0.025863474
13.34671 -0.025969063
13.34771 -0.026073179
13.34871 -0.026175801999999998
13.34971 -0.026276914
13.35071 -0.026376498999999998
13.35171 -0.026474540999999997
13.35271 -0.02657102
13.35371 -0.026665925
13.35471 -0.026759237999999998
13.35571 -0.026850947000000003
13.35671 -0.02694104
13.35771 -0.027029504
13.35871 -0.027116329999999998
13.35971 -0.027201508000000003
13.36071 -0.02728503
13.36171 -0.027366888
13.36271 -0.027447075
13.36371 -0.027525587999999997
13.36471 -0.027602421999999998
13.36571 -0.027677574000000003
13.36671 -0.027751044
13.36771 -0.027822828
13.36871 -0.027892927999999997
13.36971 -0.027961342
13.37071 -0.028028074
13.37171 -0.028093124
13.37271 -0.028156498
13.37371 -0.028218195
13.37471 -0.028278218999999997
13.37571 -0.028336571999999997
13.37671 -0.028393257999999998
13.37771 -0.028448278
13.37871 -0.028501634
13.37971 -0.028553332
13.38071 -0.028603370000000003
13.38171 -0.028651749
13.38271 -0.028698469
13.38371 -0.028743528
13.38471 -0.028786928000000003
13.38571 -0.028828661999999998
13.38671 -0.02886873
13.38771 -0.028907126000000002
13.38871 -0.028943844000000003
13.38971 -0.028978876
13.39071 -0.029012217
13.39171 -0.029043858999999998
13.39271 -0.029073792
13.39371 -0.029102006
13.39471 -0.029128486999999998
13.39571 -0.029153224999999998
13.39671 -0.029176209
13.39771 -0.029197425
13.39871 -0.029216861
13.39971 -0.029234504
13.40071 -0.029250339
13.40171 -0.029264356000000002
13.40271 -0.029276541
13.40371 -0.029286879
13.40471 -0.029295360000000003
13.40571 -0.029301972
13.40671 -0.029306702
13.40771 -0.029309539000000003
13.40871 -0.029310476
13.40971 -0.029309501
13.41071 -0.029306607999999998
13.41171 -0.029301791999999997
13.41271 -0.029295043
13.41371 -0.029286355
13.41471 -0.029275726
13.41571 -0.029263154000000003
13.41671 -0.029248634
13.41771 -0.029232167
13.41871 -0.029213753
13.41971 -0.029193392
13.42071 -0.029171086000000002
13.42171 -0.02914684
13.42271 -0.029120657999999997
13.42371 -0.029092544
13.42471 -0.029062503000000003
13.42571 -0.029030541000000003
13.42671 -0.028996664
13.42771 -0.028960881
13.42871 -0.0289232
13.42971 -0.028883631
13.43071 -0.028842180999999998
13.43171 -0.028798860000000003
13.43271 -0.028753679
13.43371 -0.028706648
13.43471 -0.028657774
13.43571 -0.028607069
13.43671 -0.028554542000000002
13.43771 -0.028500202
13.43871 -0.028444061
13.43971 -0.028386127
13.44071 -0.028326406000000002
13.44171 -0.028264909999999997
13.44271 -0.028201643999999998
13.44371 -0.028136617
13.44471 -0.028069835
13.44571 -0.028001304999999997
13.44671 -0.02793103
13.44771 -0.027859019
13.44871 -0.02778527
13.44971 -0.027709789
13.45071 -0.027632579
13.45171 -0.027553638
13.45271 -0.027472971000000002
13.45371 -0.027390575
13.45471 -0.027306447999999997
13.45571 -0.027220589
13.45671 -0.027132998
13.45771 -0.027043669
13.45871 -0.026952600000000004
13.45971 -0.026859788
13.46071 -0.02676523
13.46171 -0.02666892
13.46271 -0.026570853999999998
13.46371 -0.026471031
13.46471 -0.026369444
13.46571 -0.026266091000000002
13.46671 -0.026160968
13.46771 -0.026054072
13.46871 -0.025945404000000002
13.46971 -0.025834961
13.47071 -0.025722744999999998
13.47171 -0.025608754
13.47271 -0.025492994
13.47371 -0.025375464
13.47471 -0.02525617
13.47571 -0.025135119000000004
13.47671 -0.025012318
13.47771 -0.024887774
13.47871 -0.024761498
13.47971 -0.0246335
13.48071 -0.02450379
13.48171 -0.024372384
13.48271 -0.024239297
13.48371 -0.024104542
13.48471 -0.023968135
13.48571 -0.023830094
13.48671 -0.023690437
13.48771 -0.02354918
13.48871 -0.023406342
13.48971 -0.023261944
13.49071 -0.023116003
13.49171 -0.022968539
13.49271 -0.022819573
13.49371 -0.022669122
13.49471 -0.022517205999999998
13.49571 -0.022363843
13.49671 -0.022209052
13.49771 -0.022052848
13.49871 -0.021895253
13.49971 -0.021736279
13.50071 -0.021575944
13.50171 -0.021414265
13.50271 -0.021251255
13.50371 -0.021086927000000002
13.50471 -0.020921294
13.50571 -0.020754371
13.50671 -0.020586167
13.50771 -0.020416692
13.50871 -0.020245959
13.50971 -0.020073976
13.51071 -0.019900751
13.51171 -0.019726293
13.51271 -0.019550609
13.51371 -0.019373707
13.51471 -0.019195593
13.51571 -0.019016273
13.51671 -0.018835752
13.51771 -0.018654036000000002
13.51871 -0.018471132
13.51971 -0.018287043
13.52071 -0.018101772999999998
13.52171 -0.017915331
13.52271 -0.017727719
13.52371 -0.017538945
13.52471 -0.017349012
13.52571 -0.017157928000000003
13.52671 -0.016965697
13.52771 -0.016772328000000003
13.52871 -0.016577829
13.52971 -0.016382206
13.53071 -0.016185468
13.53171 -0.015987626
13.53271 -0.01578869
13.53371 -0.015588671
13.53471 -0.015387581000000001
13.53571 -0.015185433
13.53671 -0.014982242
13.53771 -0.014778023
13.53871 -0.014572793
13.53971 -0.014366569
13.54071 -0.014159369
13.54171 -0.013951214000000002
13.54271 -0.013742122999999998
13.54371 -0.013532118
13.54471 -0.013321222999999998
13.54571 -0.01310946
13.54671 -0.012896853
13.54771 -0.012683426999999999
13.54871 -0.012469209
13.54971 -0.012254221999999999
13.55071 -0.012038494
13.55171 -0.011822051
13.55271 -0.01160492
13.55371 -0.011387126
13.55471 -0.011168698
13.55571 -0.010949659
13.55671 -0.010730037000000001
13.55771 -0.010509855
13.55871 -0.010289139000000001
13.55971 -0.010067912
13.56071 -0.0098461969
13.56171 -0.0096240154
13.56271 -0.0094013878
13.56371 -0.0091783346
13.56471 -0.0089548739
13.56571 -0.008731023300000001
13.56671 -0.0085067993
13.56771 -0.008282217500000001
13.56871 -0.0080572914
13.56971 -0.007832034299999999
13.57071 -0.007606458500000001
13.57171 -0.0073805757
13.57271 -0.0071543953000000006
13.57371 -0.0069279275
13.57471 -0.0067011810000000005
13.57571 -0.006474164499999999
13.57671 -0.006246886199999999
13.57771 -0.0060193535000000005
13.57871 -0.0057915742
13.57971 -0.0055635555
13.58071 -0.0053353051
13.58171 -0.0051068306
13.58271 -0.0048781403
13.58371 -0.0046492423
13.58471 -0.0044201457
13.58571 -0.0041908599
13.58671 -0.0039613951
13.58771 -0.0037317619
13.58871 -0.0035019722
13.58971 -0.0032720381999999998
13.59071 -0.0030419733
13.59171 -0.0028117916000000003
13.59271 -0.0025815085
13.59371 -0.00235114
13.59471 -0.0021207030000000003
13.59571 -0.0018902156
13.59671 -0.0016596967
13.59771 -0.001429166
13.59871 -0.0011986441
13.59971 -0.0009681524700000001
13.60071 -0.00073771348
13.60171 -0.00050735016
13.60271 -0.00027708613
13.60371 -4.6945755e-05
13.60471 0.00018304609
13.60571 0.00041286398
13.60671 0.00064248215
13.60771 0.0008718744500000001
13.60871 0.0011010145
13.60971 0.0013298759
13.61071 0.0015584317
13.61171 0.0017866555999999998
13.61271 0.0020145209
13.61371 0.0022420015999999997
13.61471 0.0024690715000000004
13.61571 0.002695705
13.61671 0.0029218772
13.61771 0.0031475636
13.61871 0.0033727406999999997
13.61971 0.0035973855
13.62071 0.0038214759
13.62171 0.0040449908
13.62271 0.0042679101
13.62371 0.0044902150000000005
13.62471 0.0047118876
13.62571 0.0049329108
13.62671 0.005153269
13.62771 0.005372948
13.62871 0.005591934
13.62971 0.005810215200000001
13.63071 0.0060277802
13.63171 0.006244619000000001
13.63271 0.0064607221999999995
13.63371 0.006676081800000001
13.63471 0.006890690600000001
13.63571 0.0071045419000000005
13.63671 0.0073176292
13.63771 0.0075299475
13.63871 0.0077414908000000004
13.63971 0.0079522542
13.64071 0.0081622333
13.64171 0.008371422199999999
13.64271 0.0085798165
13.64371 0.0087874098
13.64471 0.008994196800000001
13.64571 0.009200171200000001
13.64671 0.0094053248
13.64771 0.009609650400000001
13.64871 0.0098131393
13.64971 0.010015781
13.65071 0.010217565999999999
13.65171 0.010418482
13.65271 0.010618515
13.65371 0.010817652
13.65471 0.011015878
13.65571 0.011213176
13.65671 0.011409530000000001
13.65771 0.01160492
13.65871 0.011799327
13.65971 0.011992732
13.66071 0.012185114
13.66171 0.01237645
13.66271 0.01256672
13.66371 0.012755899000000001
13.66471 0.012943966000000001
13.66571 0.013130897
13.66671 0.013316669
13.66771 0.013501257999999999
13.66871 0.013684640999999999
13.66971 0.013866797
13.67071 0.0140477
13.67171 0.014227331999999999
13.67271 0.01440567
13.67371 0.014582692999999999
13.67471 0.014758381000000001
13.67571 0.014932714
13.67671 0.015105677000000001
13.67771 0.015277250000000001
13.67871 0.015447417000000001
13.67971 0.015616164
13.68071 0.015783476
13.68171 0.01594934
13.68271 0.016113743
13.68371 0.016276677
13.68471 0.016438129
13.68571 0.016598091
13.68671 0.016756555
13.68771 0.016913515
13.68871 0.017068964000000002
13.68971 0.017222897
13.69071 0.017375311
13.69171 0.017526202
13.69271 0.017675564999999997
13.69371 0.017823401
13.69471 0.017969707999999997
13.69571 0.018114485
13.69671 0.018257731
13.69771 0.018399445
13.69871 0.018539627
13.69971 0.018678280999999998
13.70071 0.018815404
13.70171 0.018950997
13.70271 0.019085061
13.70371 0.019217595
13.70471 0.019348599
13.70571 0.019478073000000002
13.70671 0.019606014999999997
13.70771 0.019732425
13.70871 0.019857299
13.70971 0.019980635
13.71071 0.020102429
13.71171 0.020222676000000002
13.71271 0.020341371
13.71371 0.020458509
13.71471 0.020574079999999998
13.71571 0.020688077000000003
13.71671 0.020800492
13.71771 0.020911313
13.71871 0.021020531
13.71971 0.021128134
13.72071 0.021234108
13.72171 0.021338441
13.72271 0.021441118999999998
13.72371 0.021542126999999998
13.72471 0.021641451
13.72571 0.021739076
13.72671 0.021834986
13.72771 0.021929166
13.72871 0.0220216
13.72971 0.022112274
13.73071 0.022201172
13.73171 0.022288279
13.73271 0.022373584000000002
13.73371 0.022457071000000002
13.73471 0.02253873
13.73571 0.022618548000000002
13.73671 0.022696516
13.73771 0.022772622
13.73871 0.022846861
13.73971 0.022919223
13.74071 0.022989705
13.74171 0.023058301
13.74271 0.023125009000000002
13.74371 0.023189826
13.74471 0.023252753
13.74571 0.023313791
13.74671 0.023372941
13.74771 0.023430208
13.74871 0.023485594
13.74971 0.023539104999999998
13.75071 0.023590749
13.75171 0.023640531
13.75271 0.023688459999999998
13.75371 0.023734545
13.75471 0.023778794
13.75571 0.023821218999999998
13.75671 0.023861828
13.75771 0.02390063
13.75871 0.023937637
13.75971 0.02397286
13.76071 0.024006308
13.76171 0.024037989
13.76271 0.024067915
13.76371 0.024096093
13.76471 0.024122533999999998
13.76571 0.024147244
13.76671 0.024170232
13.76771 0.024191503
13.76871 0.024211063
13.76971 0.024228918000000002
13.77071 0.024245074000000002
13.77171 0.024259531
13.77271 0.024272295
13.77371 0.024283366
13.77471 0.024292745
13.77571 0.024300432
13.77671 0.024306429
13.77771 0.024310731999999998
13.77871 0.024313341
13.77971 0.024314251999999998
13.78071 0.024313464
13.78171 0.024310970999999997
13.78271 0.02430677
13.78371 0.024300856
13.78471 0.024293224999999998
13.78571 0.024283871000000002
13.78671 0.02427279
13.78771 0.024259977000000002
13.78871 0.024245426
13.78971 0.024229134
13.79071 0.024211095
13.79171 0.024191306
13.79271 0.024169763
13.79371 0.024146464
13.79471 0.024121405999999998
13.79571 0.024094587
13.79671 0.024066007
13.79771 0.024035668
13.79871 0.024003570000000002
13.79971 0.023969717
13.80071 0.023934113
13.80171 0.023896762
13.80271 0.023857671
13.80371 0.023816849
13.80471 0.023774305
13.80571 0.023730048
13.80671 0.023684092
13.80771 0.023636449
13.80871 0.023587132
13.80971 0.023536159
13.81071 0.023483544999999998
13.81171 0.023429307
13.81271 0.023373462
13.81371 0.023316032
13.81471 0.023257034
13.81571 0.023196488
13.81671 0.023134415
13.81771 0.023070835
13.81871 0.023005767
13.81971 0.022939233
13.82071 0.022871252
13.82171 0.022801846
13.82271 0.022731030000000003
13.82371 0.022658826
13.82471 0.022585250999999997
13.82571 0.02251032
13.82671 0.02243405
13.82771 0.022356458
13.82871 0.022277556
13.82971 0.022197358
13.83071 0.022115874
13.83171 0.022033116
13.83271 0.021949093
13.83371 0.021863815
13.83471 0.021777286
13.83571 0.021689516
13.83671 0.021600509
13.83771 0.021510269999999998
13.83871 0.021418800999999998
13.83971 0.021326107
13.84071 0.021232189999999998
13.84171 0.021137053
13.84271 0.021040695999999998
13.84371 0.020943119
13.84471 0.020844326
13.84571 0.020744318
13.84671 0.020643095
13.84771 0.020540658
13.84871 0.020437010999999998
13.84971 0.020332156
13.85071 0.020226094
13.85171 0.02011883
13.85271 0.020010369
13.85371 0.019900715
13.85471 0.019789874
13.85571 0.019677854
13.85671 0.019564661
13.85771 0.019450308
13.85871 0.019334802
13.85971 0.019218157
13.86071 0.019100384
13.86171 0.018981498
13.86271 0.018861513
13.86371 0.018740445
13.86471 0.018618311
13.86571 0.018495130999999998
13.86671 0.018370921
13.86771 0.018245703999999998
13.86871 0.018119499
13.86971 0.017992329
13.87071 0.017864215000000003
13.87171 0.017735182
13.87271 0.017605252000000002
13.87371 0.017474451
13.87471 0.017342802
13.87571 0.01721033
13.87671 0.01707706
13.87771 0.016943015000000002
13.87871 0.01680822
13.87971 0.016672700999999998
13.88071 0.016536481999999998
13.88171 0.016399585
13.88271 0.016262033
13.88371 0.016123849000000003
13.88471 0.015985055
13.88571 0.015845669
13.88671 0.015705715
13.88771 0.015565207000000001
13.88871 0.015424166
13.88971 0.015282608000000001
13.89071 0.015140547
13.89171 0.014998
13.89271 0.014854975999999999
13.89371 0.01471149
13.89471 0.014567553
13.89571 0.014423173
13.89671 0.014278358
13.89771 0.014133116999999999
13.89871 0.013987457000000002
13.89971 0.013841383
13.90071 0.013694900999999999
13.90171 0.013548014
13.90271 0.013400726
13.90371 0.013253042999999999
13.90471 0.013104967
13.90571 0.012956503000000001
13.90671 0.012807652999999999
13.90771 0.01265842
13.90871 0.012508809
13.90971 0.012358825
13.91071 0.012208473
13.91171 0.012057758
13.91271 0.011906688
13.91371 0.011755271
13.91471 0.011603515
13.91571 0.01145143
13.91671 0.011299027000000001
13.91771 0.01114632
13.91871 0.010993320999999999
13.91971 0.010840045999999999
13.92071 0.010686511
13.92171 0.010532734
13.92271 0.010378733
13.92371 0.010224529
13.92471 0.010070143
13.92571 0.0099155957
13.92671 0.009760911799999999
13.92771 0.0096061136
13.92871 0.009451226699999999
13.92971 0.0092962757
13.93071 0.0091412861
13.93171 0.0089862835
13.93271 0.008831294
13.93371 0.0086763437
13.93471 0.0085214582
13.93571 0.0083666637
13.93671 0.0082119848
13.93771 0.0080574471
13.93871 0.007903074599999999
13.93971 0.0077488905
13.94071 0.0075949174
13.94171 0.0074411771
13.94271 0.0072876901
13.94371 0.0071344766
13.94471 0.0069815556
13.94571 0.0068289439
13.94671 0.0066766581
13.94771 0.006524713499999999
13.94871 0.0063731241000000004
13.94971 0.0062219026999999994
13.95071 0.0060710612
13.95171 0.0059206097
13.95271 0.005770557999999999
13.95371 0.0056209145
13.95471 0.0054716864
13.95571 0.0053228807
13.95671 0.0051745027999999995
13.95771 0.0050265578
13.95871 0.0048790502
13.95971 0.0047319838
13.96071 0.0045853616
13.96171 0.0044391869
13.96271 0.0042934622
13.96371 0.0041481901
13.96471 0.004003373
13.96571 0.0038590137000000004
13.96671 0.0037151145
13.96771 0.0035716785
13.96871 0.0034287087999999998
13.96971 0.0032862092000000005
13.97071 0.0031441836
13.97171 0.0030026371
13.97271 0.0028615750000000003
13.97371 0.0027210037
13.97471 0.0025809302
13.97571 0.0024413626
13.97671 0.0023023096
13.97771 0.002163781
13.97871 0.0020257879
13.97971 0.001888342
13.98071 0.0017514561
13.98171 0.0016151444
13.98271 0.0014794215
13.98371 0.0013443034
13.98471 0.0012098069
13.98571 0.00107595
13.98671 0.0009427508300000001
13.98771 0.0008102289000000001
13.98871 0.00067840401
13.98971 0.00054729662
13.99071 0.00041692761000000004
13.99171 0.00028731808
13.99271 0.00015848938
13.99371 3.0462840000000002e-05
13.99471 -9.6740257e-05
13.99571 -0.00022309891000000002
13.99671 -0.00034859249
13.99771 -0.00047320091
13.99871 -0.00059690469
13.99971 -0.0007196852
14.00071 -0.00084152471
14.00171 -0.00096240638
14.00271 -0.0010823147
14.00371 -0.0012012353
14.00471 -0.001319155
14.00571 -0.0014360621
14.00671 -0.0015519460999999998
14.00771 -0.0016667982000000002
14.00871 -0.0017806105
14.00971 -0.0018933772000000002
14.01071 -0.0020050933
14.01171 -0.0021157554999999997
14.01271 -0.0022253616
14.01371 -0.0023339107
14.01471 -0.0024414032
14.01571 -0.0025478401
14.01671 -0.0026532236000000003
14.01771 -0.0027575568
14.01871 -0.0028608433999999998
14.01971 -0.0029630875
14.02071 -0.0030642939
14.02171 -0.0031644674999999995
14.02271 -0.0032636133
14.02371 -0.0033617362
14.02471 -0.0034588414999999996
14.02571 -0.0035549336
14.02671 -0.0036500169
14.02771 -0.003744095
14.02871 -0.0038371711999999995
14.02971 -0.0039292481
14.03071 -0.0040203275
14.03171 -0.00411041
14.03271 -0.0041994954
14.03371 -0.0042875825000000005
14.03471 -0.0043746695
14.03571 -0.0044607527999999995
14.03671 -0.0045458284
14.03771 -0.0046298912
14.03871 -0.0047129346
14.03971 -0.0047949514
14.04071 -0.0048759335000000004
14.04171 -0.0049558716
14.04271 -0.0050347557
14.04371 -0.0051125749
14.04471 -0.0051893176999999995
14.04571 -0.0052649721
14.04671 -0.0053395252
14.04771 -0.0054129636
14.04871 -0.0054852742
14.04971 -0.0055564433
14.05071 -0.0056264565999999995
14.05171 -0.0056953002
14.05271 -0.0057629604
14.05371 -0.0058294234
14.05471 -0.0058946756000000005
14.05571 -0.0059587044
14.05671 -0.0060214967
14.05771 -0.0060830407
14.05871 -0.0061433252999999995
14.05971 -0.0062023399
14.06071 -0.0062600746
14.06171 -0.0063165207
14.06271 -0.006371670999999999
14.06371 -0.006425518900000001
14.06471 -0.0064780594
14.06571 -0.0065292879
14.06671 -0.0065792017
14.06771 -0.0066278000000000005
14.06871 -0.006675082099999999
14.06971 -0.006721049400000001
14.07071 -0.0067657042
14.07171 -0.0068090507
14.07271 -0.0068510941
14.07371 -0.0068918402
14.07471 -0.0069312977
14.07571 -0.0069694746
14.07671 -0.0070063805
14.07771 -0.0070420260999999994
14.07871 -0.007076423199999999
14.07971 -0.0071095841
14.08071 -0.0071415212
14.08171 -0.0071722476
14.08271 -0.0072017763
14.08371 -0.0072301213
14.08471 -0.0072572955
14.08571 -0.0072833129
14.08671 -0.007308185700000001
14.08771 -0.0073319272
14.08871 -0.0073545481
14.08971 -0.0073760602
14.09071 -0.007396474399999999
14.09171 -0.0074157993
14.09271 -0.007434043099999999
14.09371 -0.0074512128999999995
14.09471 -0.007467314599999999
14.09571 -0.0074823532
14.09671 -0.007496332499999999
14.09771 -0.0075092539
14.09871 -0.0075211188000000005
14.09971 -0.0075319265
14.10071 -0.007541676299999999
14.10171 -0.0075503653
14.10271 -0.0075579897
14.10371 -0.0075645446000000005
14.10471 -0.0075700256
14.10571 -0.0075744261
14.10671 -0.0075777388999999995
14.10771 -0.0075799573
14.10871 -0.007581074199999999
14.10971 -0.0075810822
14.11071 -0.0075799733
14.11171 -0.007577740300000001
14.11271 -0.0075743759
14.11371 -0.0075698727999999995
14.11471 -0.0075642252
14.11571 -0.007557428
14.11671 -0.0075494761
14.11771 -0.0075403652
14.11871 -0.0075300923
14.11971 -0.0075186559
14.12071 -0.0075060553999999995
14.12171 -0.007492290800000001
14.12271 -0.0074773641
14.12371 -0.0074612776999999995
14.12471 -0.0074440359
14.12571 -0.0074256444000000005
14.12671 -0.007406109900000001
14.12771 -0.0073854404
14.12871 -0.0073636445
14.12971 -0.007340733299999999
14.13071 -0.0073167183
14.13171 -0.0072916126000000005
14.13271 -0.007265429299999999
14.13371 -0.0072381838
14.13471 -0.0072098912000000005
14.13571 -0.0071805684
14.13671 -0.007150232
14.13771 -0.0071188995
14.13871 -0.007086589900000001
14.13971 -0.007053322
14.14071 -0.0070191140999999995
14.14171 -0.006983985799999999
14.14271 -0.0069479567
14.14371 -0.0069110458
14.14471 -0.0068732719
14.14571 -0.0068346541
14.14671 -0.0067952111
14.14771 -0.0067549605
14.14871 -0.006713919699999999
14.14971 -0.0066721055
14.15071 -0.0066295339
14.15171 -0.0065862194
14.15271 -0.0065421766
14.15371 -0.006497418499999999
14.15471 -0.0064519576
14.15571 -0.0064058047
14.15671 -0.006358969399999999
14.15771 -0.006311460299999999
14.15871 -0.0062632847
14.15971 -0.006214448499999999
14.16071 -0.0061649574000000006
14.16171 -0.006114815199999999
14.16271 -0.0060640243
14.16371 -0.0060125869
14.16471 -0.0059605038
14.16571 -0.0059077749
14.16671 -0.0058543999
14.16771 -0.005800377
14.16871 -0.0057457048
14.16971 -0.005690380599999999
14.17071 -0.0056344023
14.17171 -0.0055777673
14.17271 -0.0055204731
14.17371 -0.0054625176
14.17471 -0.0054038992
14.17571 -0.0053446165
14.17671 -0.0052846692
14.17771 -0.0052240575000000004
14.17871 -0.0051627831
14.17971 -0.0051008479
14.18071 -0.0050382558
14.18171 -0.0049750113
14.18271 -0.0049111208
14.18371 -0.0048465918
14.18471 -0.0047814334
14.18571 -0.0047156558
14.18671 -0.0046492710999999996
14.18771 -0.0045822922
14.18871 -0.0045147342
14.18971 -0.0044466127
14.19071 -0.0043779451999999995
14.19171 -0.004308749299999999
14.19271 -0.0042390449
14.19371 -0.0041688523
14.19471 -0.0040981926
14.19571 -0.004027087899999999
14.19671 -0.0039555601999999995
14.19771 -0.0038836321999999998
14.19871 -0.0038113274000000003
14.19971 -0.003738669
14.20071 -0.0036656802000000002
14.20171 -0.003592384
14.20271 -0.0035188034
14.20371 -0.0034449607
14.20471 -0.003370878
14.20571 -0.0032965763
14.20671 -0.0032220766999999997
14.20771 -0.0031473985
14.20871 -0.0030725605000000004
14.20971 -0.002997581
14.21071 -0.0029224768
14.21171 -0.0028472633999999998
14.21271 -0.0027719556
14.21371 -0.0026965668
14.21471 -0.0026211093
14.21571 -0.0025455943999999997
14.21671 -0.0024700317
14.21771 -0.0023944303
14.21871 -0.0023187977
14.21971 -0.0022431404
14.22071 -0.0021674642999999997
14.22171 -0.0020917737999999997
14.22271 -0.0020160725
14.22371 -0.0019403635
14.22471 -0.0018646486
14.22571 -0.0017889295
14.22671 -0.001713207
14.22771 -0.0016374814999999998
14.22871 -0.0015617534
14.22971 -0.0014860224
14.23071 -0.0014102881999999998
14.23171 -0.0013345507000000001
14.23271 -0.0012588097
14.23371 -0.0011830653
14.23471 -0.0011073182
14.23571 -0.0010315692
14.23671 -0.00095581981
14.23771 -0.0008800724600000001
14.23871 -0.00080433019
14.23971 -0.00072859707
14.24071 -0.0006528780899999999
14.24171 -0.00057717934
14.24271 -0.00050150816
14.24371 -0.00042587299
14.24471 -0.00035028361
14.24571 -0.00027475107
14.24671 -0.00019928779999999998
14.24771 -0.00012390745
14.24871 -4.8625066e-05
14.24971 2.65431e-05
14.25071 0.00010157955000000001
14.25171 0.00017646564000000002
14.25271 0.00025118168
14.25371 0.00032570699000000004
14.25471 0.00040002004999999997
14.25571 0.00047409862
14.25671 0.0005479199
14.25771 0.00062146064
14.25871 0.00069469729
14.25971 0.00076760625
14.26071 0.0008401639199999999
14.26171 0.00091234688
14.26271 0.0009841322
14.26371 0.0010554974
14.26471 0.0011264207
14.26571 0.0011968814
14.26671 0.0012668593999999999
14.26771 0.0013363358
14.26871 0.0014052932
14.26971 0.0014737151
14.27071 0.0015415866
14.27171 0.0016088943
14.27271 0.0016756259
14.27371 0.0017417711
14.27471 0.0018073206
14.27571 0.0018722666999999998
14.27671 0.0019366034
14.27771 0.0020003257
14.27871 0.0020634301
14.27971 0.0021259144
14.28071 0.0021877773
14.28171 0.0022490187
14.28271 0.0023096392
14.28371 0.0023696404
14.28471 0.0024290244000000002
14.28571 0.002487794
14.28671 0.002545952
14.28771 0.0026035015
14.28871 0.0026604459
14.28971 0.0027167885
14.29071 0.0027725324
14.29171 0.00282768
14.29271 0.0028822338
14.29371 0.0029361953999999997
14.29471 0.002989566
14.29571 0.0030423458
14.29671 0.0030945343
14.29771 0.0031461299
14.29871 0.0031971307
14.29971 0.0032475327
14.30071 0.0032973318999999996
14.30171 0.0033465225
14.30271 0.0033950981999999997
14.30371 0.0034430512
14.30471 0.0034903724999999996
14.30571 0.0035370525
14.30671 0.0035830806
14.30771 0.0036284448
14.30871 0.0036731322
14.30971 0.0037171295999999998
14.31071 0.0037604223
14.31171 0.0038029949999999996
14.31271 0.0038448321
14.31371 0.0038859172
14.31471 0.0039262333
14.31571 0.0039657636
14.31671 0.0040044903
14.31771 0.0040423958
14.31871 0.0040794625
14.31971 0.0041156727
14.32071 0.0041510095
14.32171 0.0041854553
14.32271 0.0042189939
14.32371 0.0042516090999999995
14.32471 0.0042832853
14.32571 0.0043140084
14.32671 0.0043437642
14.32771 0.0043725401999999995
14.32871 0.0044003249
14.32971 0.0044271077
14.33071 0.0044528791
14.33171 0.0044776312
14.33271 0.0045013577999999995
14.33371 0.0045240529000000005
14.33471 0.0045457135
14.33571 0.0045663364
14.33671 0.0045859208
14.33771 0.0046044668
14.33871 0.0046219757
14.33971 0.0046384506
14.34071 0.0046538953000000004
14.34171 0.0046683148
14.34271 0.0046817149
14.34371 0.0046941026
14.34471 0.0047054855
14.34571 0.0047158715
14.34671 0.0047252695
14.34771 0.0047336885
14.34871 0.0047411373
14.34971 0.004747625300000001
14.35071 0.0047531616
14.35171 0.004757754899999999
14.35271 0.0047614139
14.35371 0.0047641461
14.35471 0.0047659584999999996
14.35571 0.0047668578
14.35671 0.0047668495
14.35771 0.004765937400000001
14.35871 0.0047641253
14.35971 0.0047614158
14.36071 0.0047578094
14.36171 0.004753306
14.36271 0.0047479043
14.36371 0.0047416015
14.36471 0.004734394
14.36571 0.0047262762
14.36671 0.0047172423
14.36771 0.0047072852
14.36871 0.0046963967
14.36971 0.0046845678
14.37071 0.0046717883
14.37171 0.0046580481
14.37271 0.0046433357
14.37371 0.004627640000000001
14.37471 0.0046109493
14.37571 0.0045932513
14.37671 0.0045745346
14.37771 0.0045547869
14.37871 0.004533997
14.37971 0.0045121535
14.38071 0.0044892458000000005
14.38171 0.0044652639000000004
14.38271 0.0044401981999999994
14.38371 0.0044140404
14.38471 0.0043867825
14.38571 0.0043584183
14.38671 0.0043289419
14.38771 0.0042983491
14.38871 0.0042666365
14.38971 0.0042338019
14.39071 0.0041998446
14.39171 0.0041647654
14.39271 0.0041285657
14.39371 0.0040912484
14.39471 0.0040528179
14.39571 0.0040132796
14.39671 0.0039726405
14.39771 0.0039309081
14.39871 0.0038880913
14.39971 0.0038442002
14.40071 0.0037992457000000004
14.40171 0.0037532398
14.40271 0.0037061948999999998
14.40371 0.0036581244999999997
14.40471 0.0036090423
14.40571 0.0035589629999999996
14.40671 0.0035079007
14.40771 0.0034558706999999996
14.40871 0.0034028883000000003
14.40971 0.0033489679000000003
14.41071 0.0032941251
14.41171 0.0032383741
14.41271 0.0031817293
14.41371 0.0031242045
14.41471 0.0030658131
14.41571 0.0030065674
14.41671 0.0029464789
14.41771 0.0028855584
14.41871 0.0028238156999999997
14.41971 0.0027612594
14.42071 0.0026978971
14.42171 0.0026337349
14.42271 0.0025687785
14.42371 0.0025030315
14.42471 0.0024364968
14.42571 0.0023691759999999997
14.42671 0.0023010694
14.42771 0.0022321763
14.42871 0.002162495
14.42971 0.0020920226
14.43071 0.0020207555
14.43171 0.0019486894000000001
14.43271 0.001875819
14.43371 0.0018021386000000002
14.43471 0.0017276425
14.43571 0.0016523241
14.43671 0.0015761771999999999
14.43771 0.0014991954
14.43871 0.0014213726
14.43971 0.001342703
14.44071 0.0012631815
14.44171 0.0011828033
14.44271 0.001101565
14.44371 0.0010194636000000002
14.44471 0.0009364975099999999
14.44571 0.0008526661100000001
14.44671 0.00076797014
14.44771 0.0006824117
14.44871 0.0005959942
14.44971 0.00050872259
14.45071 0.00042060319
14.45171 0.0003316439
14.45271 0.00024185401
14.45371 0.00015124432
14.45471 5.9826965e-05
14.45571 -3.2384540000000004e-05
14.45671 -0.00012537542
14.45771 -0.00021912972
14.45871 -0.0003136304
14.45971 -0.00040885943000000004
14.46071 -0.0005047979800000001
14.46171 -0.0006014263800000001
14.46271 -0.0006987244399999999
14.46371 -0.0007966715200000001
14.46471 -0.00089524656
14.46571 -0.00099442841
14.46671 -0.0010941958
14.46771 -0.0011945276
14.46871 -0.0012954028999999998
14.46971 -0.001396801
14.47071 -0.0014987018
14.47171 -0.0016010859
14.47271 -0.0017039343
14.47371 -0.0018072289
14.47471 -0.0019109525999999998
14.47571 -0.0020150892
14.47671 -0.0021196232
14.47771 -0.0022245407000000003
14.47871 -0.0023298287
14.47971 -0.0024354753
14.48071 -0.0025414696
14.48171 -0.0026478021
14.48271 -0.0027544642
14.48371 -0.0028614487999999998
14.48471 -0.0029687495
14.48571 -0.0030763615
14.48671 -0.0031842803
14.48771 -0.0032925025000000003
14.48871 -0.0034010263000000002
14.48971 -0.0035098496
14.49071 -0.0036189717999999997
14.49171 -0.0037283928
14.49271 -0.0038381124000000004
14.49371 -0.0039481311
14.49471 -0.0040584498
14.49571 -0.0041690699
14.49671 -0.0042799922
14.49771 -0.0043912175999999995
14.49871 -0.0045027467
14.49971 -0.00461458
14.50071 -0.0047267178
14.50171 -0.004839159
14.50271 -0.0049519025
14.50371 -0.0050649462
14.50471 -0.005178287
14.50571 -0.005291920800000001
14.50671 -0.0054058426
14.50771 -0.0055200464
14.50871 -0.0056345245
14.50971 -0.0057492678
14.51071 -0.0058642665
14.51171 -0.0059795093
14.51271 -0.0060949831000000005
14.51371 -0.0062106737
14.51471 -0.006326565899999999
14.51571 -0.0064426429
14.51671 -0.0065588865
14.51771 -0.0066752771
14.51871 -0.006791795000000001
14.51971 -0.0069084184000000005
14.52071 -0.0070251255
14.52171 -0.0071418937
14.52271 -0.007258699
14.52371 -0.0073755175000000004
14.52471 -0.0074923249
14.52571 -0.0076090968
14.52671 -0.007725809
14.52771 -0.0078424375
14.52871 -0.0079589576
14.52971 -0.0080753467
14.53071 -0.0081915816
14.53171 -0.0083076404
14.53271 -0.008423502
14.53371 -0.0085391461
14.53471 -0.0086545537
14.53571 -0.0087697066
14.53671 -0.0088845889
14.53771 -0.0089991845
14.53871 -0.0091134803
14.53971 -0.009227463299999999
14.54071 -0.0093411225
14.54171 -0.0094544477
14.54271 -0.009567431
14.54371 -0.009680065
14.54471 -0.0097923439
14.54571 -0.0099042634
14.54671 -0.010015819
14.54771 -0.010127009000000001
14.54871 -0.010237831
14.54971 -0.010348285
14.55071 -0.010458368000000001
14.55171 -0.010568082999999999
14.55271 -0.010677428
14.55371 -0.010786405
14.55471 -0.010895014
14.55571 -0.011003255
14.55671 -0.01111113
14.55771 -0.011218638
14.55871 -0.011325777
14.55971 -0.011432549
14.56071 -0.011538951
14.56171 -0.011644979
[truncated: 189,760 more chars]
