# Supplementary material for: 2D Synthetic dataset of numerical simulations of long-period seismicity in a volcanic edifice and related sensitivity kernels
Source: Data Brief. 2021 Jan 25;34:106673. doi: 10.1016/j.dib.2020.106673 (PMC7841316; doi:10.1016/j.dib.2020.106673)
Supplement: Supplementary Data S1 — Supplementary Raw Research Data. This is open data under the CC BY license http://creativecommons.org/licenses/by/4.0/ [file mmc1.zip › Dataset/OUTPUT_SEISMOGRAMS/9000_3000/disp_X_hetero_11000_2830_SVF1e0Hz.semd]

-1.200000 0.0
-1.199000 0.0
-1.198000 0.0
-1.197000 0.0
-1.196000 0.0
-1.195000 0.0
-1.194000 0.0
-1.193000 0.0
-1.192000 0.0
-1.191000 0.0
-1.190000 0.0
-1.189000 0.0
-1.188000 0.0
-1.187000 0.0
-1.186000 0.0
-1.185000 0.0
-1.184000 0.0
-1.183000 0.0
-1.182000 0.0
-1.181000 0.0
-1.180000 0.0
-1.179000 0.0
-1.178000 0.0
-1.177000 0.0
-1.176000 0.0
-1.175000 0.0
-1.174000 0.0
-1.173000 0.0
-1.172000 0.0
-1.171000 0.0
-1.170000 0.0
-1.169000 0.0
-1.168000 0.0
-1.167000 0.0
-1.166000 0.0
-1.165000 0.0
-1.164000 0.0
-1.163000 0.0
-1.162000 0.0
-1.161000 0.0
-1.160000 0.0
-1.159000 0.0
-1.158000 0.0
-1.157000 0.0
-1.156000 0.0
-1.155000 0.0
-1.154000 0.0
-1.153000 0.0
-1.152000 0.0
-1.151000 0.0
-1.150000 0.0
-1.149000 0.0
-1.148000 0.0
-1.147000 0.0
-1.146000 0.0
-1.145000 0.0
-1.144000 0.0
-1.143000 0.0
-1.142000 0.0
-1.141000 0.0
-1.140000 0.0
-1.139000 0.0
-1.138000 0.0
-1.137000 0.0
-1.136000 0.0
-1.135000 0.0
-1.134000 0.0
-1.133000 0.0
-1.132000 0.0
-1.131000 0.0
-1.130000 0.0
-1.129000 0.0
-1.128000 0.0
-1.127000 0.0
-1.126000 0.0
-1.125000 0.0
-1.124000 0.0
-1.123000 0.0
-1.122000 0.0
-1.121000 0.0
-1.120000 0.0
-1.119000 0.0
-1.118000 0.0
-1.117000 0.0
-1.116000 0.0
-1.115000 0.0
-1.114000 0.0
-1.113000 0.0
-1.112000 1.6141064e-36
-1.111000 3.9598178e-36
-1.110000 7.124842600000001e-36
-1.109000 1.1133185000000001e-35
-1.108000 1.5760452999999998e-35
-1.107000 2.0359601999999998e-35
-1.106000 2.3892037999999998e-35
-1.105000 2.4622637000000004e-35
-1.104000 2.0006327000000001e-35
-1.103000 6.462270600000001e-36
-1.102000 -2.0623784e-35
-1.101000 -6.6638257e-35
-1.100000 -1.3744067e-34
-1.099000 -2.3862498e-34
-1.098000 -3.7377786e-34
-1.097000 -5.4252792e-34
-1.096000 -7.3760455e-34
-1.095000 -9.4122882e-34
-1.094000 -1.1209535e-33
-1.093000 -1.225378e-33
-1.092000 -1.1805465e-33
-1.091000 -8.880608e-34
-1.090000 -2.2654411e-34
-1.089000 9.4190087e-34
-1.088000 2.758016e-33
-1.087000 5.3424628000000006e-33
-1.086000 8.7621389e-33
-1.085000 1.2984962e-32
-1.084000 1.7824101e-32
-1.083000 2.2875016999999998e-32
-1.082000 2.7451799e-32
-1.081000 3.0533124e-32
-1.080000 3.0732184e-32
-1.079000 2.6309065e-32
-1.078000 1.5246693e-32
-1.077000 -4.5874195e-33
-1.076000 -3.5173725e-32
-1.075000 -7.7954267e-32
-1.074000 -1.3332648e-31
-1.073000 -2.0003463e-31
-1.072000 -2.745015e-31
-1.071000 -3.5017282e-31
-1.070000 -4.1698072e-31
-1.069000 -4.610644399999999e-31
-1.068000 -4.6491371e-31
-1.067000 -4.0811224e-31
-1.066000 -2.6885154e-31
-1.065000 -2.6345627e-32
-1.064000 3.357951e-31
-1.063000 8.2529151e-31
-1.062000 1.4362426999999999e-30
-1.061000 2.1439026e-30
-1.060000 2.899815e-30
-1.059000 3.6281472e-30
-1.058000 4.2242424000000004e-30
-1.057000 4.5565161e-30
-1.056000 4.4728071e-30
-1.055000 3.8121079e-30
-1.054000 2.4222104e-30
-1.053000 1.8319178e-31
-1.052000 -2.9641974000000002e-30
-1.051000 -6.987217199999999e-30
-1.050000 -1.1730037e-29
-1.049000 -1.6887172000000001e-29
-1.048000 -2.1986757e-29
-1.047000 -2.6389622e-29
-1.046000 -2.9310164e-29
-1.045000 -2.9864203e-29
-1.044000 -2.714729e-29
-1.043000 -2.0343963000000002e-29
-1.042000 -8.8645281e-30
-1.041000 7.4991156e-30
-1.040000 2.8412571000000003e-29
-1.039000 5.2852586e-29
-1.038000 7.8999784e-29
-1.037000 1.0419835e-28
-1.036000 1.2501126999999999e-28
-1.035000 1.3739691e-28
-1.034000 1.3702559e-28
-1.033000 1.1974244000000001e-28
-1.032000 8.216621799999999e-29
-1.031000 2.2392232000000002e-29
-1.030000 -5.925676e-29
-1.029000 -1.5951247999999998e-28
-1.028000 -2.7157961000000004e-28
-1.027000 -3.8481102999999997e-28
-1.026000 -4.8476729e-28
-1.025000 -5.5378035e-28
-1.024000 -5.7211776e-28
-1.023000 -5.1979905e-28
-1.022000 -3.7905186e-28
-1.021000 -1.3731271999999998e-28
-1.020000 2.0942053e-28
-1.019000 6.5318042e-28
-1.018000 1.1709628999999999e-27
-1.017000 1.7224806e-27
-1.016000 2.2492683e-27
-1.015000 2.6756775999999998e-27
-1.014000 2.9122375e-27
-1.013000 2.8617374999999998e-27
-1.012000 2.4281731e-27
-1.011000 1.5284173999999999e-27
-1.010000 1.0612916999999999e-28
-1.009000 -1.852989e-27
-1.008000 -4.3058786e-27
-1.007000 -7.1384443e-27
-1.006000 -1.0155503e-26
-1.005000 -1.3076532e-26
-1.004000 -1.5539418e-26
-1.003000 -1.711413e-26
-1.002000 -1.7327805e-26
-1.001000 -1.5701876000000002e-26
-1.000000 -1.1800887e-26
-0.9990000 -5.291259e-27
-0.9980000 3.993163e-27
-0.9970000 1.598355e-26
-0.9960000 3.0312724e-26
-0.9950000 4.6263504999999996e-26
-0.9940000 6.273710500000001e-26
-0.9930000 7.8250129e-26
-0.9920000 9.096834499999999e-26
-0.9910000 9.878378799999999e-26
-0.9900000 9.9439461e-26
-0.9890000 9.070255699999999e-26
-0.9880000 7.058254499999999e-26
-0.9870000 3.7585666e-26
-0.9860000 -9.00845e-27
-0.9850000 -6.8867605e-26
-0.9840000 -1.4035029e-25
-0.9830000 -2.2030027e-25
-0.9820000 -3.0392417e-25
-0.9810000 -3.8478347e-25
-0.9800000 -4.5493096e-25
-0.9790000 -5.0521426e-25
-0.9780000 -5.2576189e-25
-0.9770000 -5.0665404e-25
-0.9760000 -4.3876413e-25
-0.9750000 -3.1474063e-25
-0.9740000 -1.3007866e-25
-0.9730000 1.1578864e-25
-0.9720000 4.1846583e-25
-0.9710000 7.6774023e-25
-0.9700000 1.1470063e-24
-0.9690000 1.5330816999999999e-24
-0.9680000 1.8965195e-24
-0.9670000 2.2025027e-24
-0.9660000 2.412381e-24
-0.9650000 2.4858642000000003e-24
-0.9640000 2.3838461e-24
-0.9630000 2.0717655e-24
-0.9620000 1.5233551000000001e-24
-0.9610000 7.2456512e-25
-0.9600000 -3.2261235e-25
-0.9590000 -1.5967388999999999e-24
-0.9580000 -3.0542984000000003e-24
-0.9570000 -4.6282047e-24
-0.9560000 -6.2277986000000004e-24
-0.9550000 -7.740635399999999e-24
-0.9540000 -9.0362932e-24
-0.9530000 -9.9723112e-24
-0.9520000 -1.0402234e-23
-0.9510000 -1.0185578e-23
-0.9500000 -9.199324200000001e-24
-0.9490000 -7.350408100000001e-24
-0.9480000 -4.5884492e-24
-0.9470000 -9.1784013e-25
-0.9460000 3.5918177e-24
-0.9450000 8.7979869e-24
-0.9440000 1.4481239e-23
-0.9430000 2.0346034e-23
-0.9420000 2.6027036e-23
-0.9410000 3.1101486999999995e-23
-0.9400000 3.5107863e-23
-0.9390000 3.7570543e-23
-0.9380000 3.8029868e-23
-0.9370000 3.6076357000000004e-23
-0.9360000 3.1387511e-23
-0.9350000 2.3765002e-23
-0.9340000 1.3169875e-23
-0.9330000 -2.4704275e-25
-0.9320000 -1.6122286e-23
-0.9310000 -3.3867278e-23
-0.9300000 -5.2668707999999997e-23
-0.9290000 -7.1503827e-23
-0.9280000 -8.9171989e-23
-0.9270000 -1.0434301e-22
-0.9260000 -1.1562174000000001e-22
-0.9250000 -1.216273e-22
-0.9240000 -1.2108407e-22
-0.9230000 -1.1292043000000001e-22
-0.9220000 -9.6370118e-23
-0.9210000 -7.1070219e-23
-0.9200000 -3.7148924e-23
-0.9190000 4.7038848e-24
-0.9180000 5.3190445e-23
-0.9170000 1.063898e-22
-0.9160000 1.6177905e-22
-0.9150000 2.1629548e-22
-0.9140000 2.6644177000000003e-22
-0.9130000 3.0843436e-22
-0.9120000 3.3839246000000005e-22
-0.9110000 3.5256209e-22
-0.9100000 3.4756695e-22
-0.9090000 3.206744e-22
-0.9080000 2.700631e-22
-0.9070000 1.9507599000000002e-22
-0.9060000 9.6441115e-23
-0.9050000 -2.3558095999999998e-23
-0.9040000 -1.6098093e-22
-0.9030000 -3.1021245e-22
-0.9020000 -4.6404538000000005e-22
-0.9010000 -6.1387081e-22
-0.9000000 -7.4998276e-22
-0.8990000 -8.6199533e-22
-0.8980000 -9.3936492e-22
-0.8970000 -9.7200112e-22
-0.8960000 -9.5094405e-22
-0.8950000 -8.6907702e-22
-0.8940000 -7.2183715000000005e-22
-0.8930000 -5.0788189999999995e-22
-0.8920000 -2.2966342e-22
-0.8910000 1.0613518e-22
-0.8900000 4.8835081e-22
-0.8890000 9.0131997e-22
-0.8880000 1.3251238e-21
-0.8870000 1.7361229e-21
-0.8860000 2.1077948e-21
-0.8850000 2.41187e-21
-0.8840000 2.6197413e-21
-0.8830000 2.7041092000000002e-21
-0.8820000 2.6407958e-21
-0.8810000 2.4106479e-21
-0.8800000 2.0014294e-21
-0.8790000 1.4095894e-21
-0.8780000 6.4178142e-22
-0.8770000 -2.8399130999999996e-22
-0.8760000 -1.3377312e-21
-0.8750000 -2.4774123000000002e-21
-0.8740000 -3.6496527e-21
-0.8730000 -4.7911549e-21
-0.8720000 -5.8309493e-21
-0.8710000 -6.6934173e-21
-0.8700000 -7.3020405e-21
-0.8690000 -7.5837509e-21
-0.8680000 -7.473717400000001e-21
-0.8670000 -6.9203422e-21
-0.8660000 -5.8902084999999995e-21
-0.8650000 -4.3726636e-21
-0.8640000 -2.3837185e-21
-0.8630000 3.1066748e-23
-0.8620000 2.7950449000000003e-21
-0.8610000 5.8005643e-21
-0.8600000 8.9109097e-21
-0.8590000 1.1964244e-20
-0.8580000 1.4779608e-20
-0.8570000 1.716489e-20
-0.8560000 1.8926581e-20
-0.8550000 1.9880956e-20
-0.8540000 1.9866212e-20
-0.8530000 1.8754952e-20
-0.8520000 1.646629e-20
-0.8510000 1.2976805e-20
-0.8500000 8.3294902e-21
-0.8490000 2.6398932e-21
-0.8480000 -3.9013261e-21
-0.8470000 -1.1030047999999999e-20
-0.8460000 -1.8415021e-20
-0.8450000 -2.5669107e-20
-0.8440000 -3.2365373e-20
-0.8430000 -3.8057677e-20
-0.8420000 -4.2305065e-20
-0.8410000 -4.4698928999999996e-20
-0.8400000 -4.4891593e-20
-0.8390000 -4.2624711999999996e-20
-0.8380000 -3.7755713e-20
-0.8370000 -3.0280301e-20
-0.8360000 -2.0349183e-20
-0.8350000 -8.2772013e-21
-0.8340000 5.4566493e-21
-0.8330000 2.0219435e-20
-0.8320000 3.5245351e-20
-0.8310000 4.9667642e-20
-0.8300000 6.2560643e-20
-0.8290000 7.2990566e-20
-0.8280000 8.0072759e-20
-0.8270000 8.303269199999999e-20
-0.8260000 8.126715799999999e-20
-0.8250000 7.4401847e-20
-0.8240000 6.2341216e-20
-0.8230000 4.5306597000000004e-20
-0.8220000 2.3858663000000003e-20
-0.8210000 -1.0988973e-21
-0.8200000 -2.8337007e-20
-0.8190000 -5.6341451e-20
-0.8180000 -8.3375873e-20
-0.8170000 -1.0756607e-19
-0.8160000 -1.2700295e-19
-0.8150000 -1.3985952e-19
-0.8140000 -1.4451658e-19
-0.8130000 -1.3968993e-19
-0.8120000 -1.2455152e-19
-0.8110000 -9.883636e-20
-0.8100000 -6.2926887e-20
-0.8090000 -1.7907073e-20
-0.8080000 3.4420462999999996e-20
-0.8070000 9.155956399999999e-20
-0.8060000 1.5039116e-19
-0.8050000 2.0729023e-19
-0.8040000 2.5828727000000003e-19
-0.8030000 2.9926975e-19
-0.8020000 3.2621584e-19
-0.8010000 3.3545029e-19
-0.8000000 3.2391003e-19
-0.7990000 2.8940451000000003e-19
-0.7980000 2.3085543e-19
-0.7970000 1.4849925e-19
-0.7960000 4.403671e-20
-0.7950000 -7.928556000000001e-20
-0.7940000 -2.1667358000000002e-19
-0.7930000 -3.6187407000000004e-19
-0.7920000 -5.0735725e-19
-0.7910000 -6.4459495e-19
-0.7900000 -7.6442943e-19
-0.7890000 -8.575222299999999e-19
-0.7880000 -9.148675699999999e-19
-0.7870000 -9.283486e-19
-0.7860000 -8.913105399999998e-19
-0.7850000 -7.991199600000001e-19
-0.7840000 -6.4967771e-19
-0.7830000 -4.438504600000001e-19
-0.7820000 -1.8578744999999998e-19
-0.7810000 1.1691033e-19
-0.7800000 4.5319558e-19
-0.7790000 8.087760099999999e-19
-0.7780000 1.1665249e-18
-0.7770000 1.5071029e-18
-0.7760000 1.809783e-18
-0.7750000 2.0534563e-18
-0.7740000 2.2177844999999997e-18
-0.7730000 2.2844502000000003e-18
-0.7720000 2.2384465e-18
-0.7710000 2.0693340000000002e-18
-0.7700000 1.7723892e-18
-0.7690000 1.3495622e-18
-0.7680000 8.1016153e-19
-0.7670000 1.7119129e-19
-0.7660000 -5.4272503e-19
-0.7650000 -1.2998836e-18
-0.7640000 -2.0625293e-18
-0.7630000 -2.7883764000000004e-18
-0.7620000 -3.4325918e-18
-0.7610000 -3.9501787000000005e-18
-0.7600000 -4.298667e-18
-0.7590000 -4.4409818e-18
-0.7580000 -4.3483346999999996e-18
-0.7570000 -4.0029583e-18
-0.7560000 -3.4004936000000002e-18
-0.7550000 -2.5518292e-18
-0.7540000 -1.4842086e-18
-0.7530000 -2.4143504e-19
-0.7520000 1.1169528e-18
-0.7510000 2.5176176e-18
-0.7500000 3.8764892e-18
-0.7490000 5.1029063e-18
-0.7480000 6.1047040999999996e-18
-0.7470000 6.7940318e-18
-0.7460000 7.0936166e-18
-0.7450000 6.9431104e-18
-0.7440000 6.3051157e-18
-0.7430000 5.1704430000000004e-18
-0.7420000 3.5621486e-18
-0.7410000 1.5379322e-18
-0.7400000 -8.094865400000001e-19
-0.7390000 -3.3542907e-18
-0.7380000 -5.9419602e-18
-0.7370000 -8.3961488e-18
-0.7360000 -1.0527906999999999e-17
-0.7350000 -1.2146916999999999e-17
-0.7340000 -1.3074241e-17
-0.7330000 -1.3155897e-17
-0.7320000 -1.2276459000000001e-17
-0.7310000 -1.0371748e-17
-0.7300000 -7.4396269e-18
-0.7290000 -3.5479399e-18
-0.7280000 1.1613272000000001e-18
-0.7270000 6.4724091e-18
-0.7260000 1.2101196e-17
-0.7250000 1.7706e-17
-0.7240000 2.2903577e-17
-0.7230000 2.7289945e-17
-0.7220000 3.0465188999999995e-17
-0.7210000 3.2060988e-17
-0.7200000 3.1769345e-17
-0.7190000 2.9370648e-17
-0.7180000 2.4759067000000002e-17
-0.7170000 1.7963182e-17
-0.7160000 9.159856899999999e-18
-0.7150000 -1.3204354e-18
-0.7140000 -1.2998224e-17
-0.7130000 -2.5260449e-17
-0.7120000 -3.7386878e-17
-0.7110000 -4.8586981e-17
-0.7100000 -5.8045895e-17
-0.7090000 -6.497733800000001e-17
-0.7080000 -6.8680496e-17
-0.7070000 -6.8597344e-17
-0.7060000 -6.436633000000001e-17
-0.7050000 -5.586820800000001e-17
-0.7040000 -4.3259726e-17
-0.7030000 -2.6991374e-17
-0.7020000 -7.8060252e-18
-0.7010000 1.3283692999999998e-17
-0.7000000 3.5040128e-17
-0.6990000 5.606670999999999e-17
-0.6980000 7.4893129e-17
-0.6970000 9.0075409e-17
-0.6960000 1.0030522999999999e-16
-0.6950000 1.0452136e-16
-0.6940000 1.0201484000000001e-16
-0.6930000 9.251934499999999e-17
-0.6920000 7.627777800000001e-17
-0.6910000 5.4077040999999994e-17
-0.6900000 2.7244209e-17
-0.6890000 -2.4004576e-18
-0.6880000 -3.2635553e-17
-0.6870000 -6.0974259e-17
-0.6860000 -8.4838709e-17
-0.6850000 -1.0176423e-16
-0.6840000 -1.0962105e-16
-0.6830000 -1.0683803000000001e-16
-0.6820000 -9.261041800000001e-17
-0.6810000 -6.7072416e-17
-0.6800000 -3.1415339999999995e-17
-0.6790000 1.2066408e-17
-0.6780000 6.001607900000001e-17
-0.6770000 1.0815185e-16
-0.6760000 1.5150413e-16
-0.6750000 1.8474876e-16
-0.6740000 2.0262362e-16
-0.6730000 2.0040739999999999e-16
-0.6720000 1.7443082e-16
-0.6710000 1.2258315e-16
-0.6700000 4.4771104e-17
-0.6690000 -5.6715587e-17
-0.6680000 -1.7697835e-16
-0.6670000 -3.084657e-16
-0.6660000 -4.4114592999999997e-16
-0.6650000 -5.629196100000001e-16
-0.6640000 -6.6027968e-16
-0.6630000 -7.192080700000001e-16
-0.6620000 -7.2627707e-16
-0.6610000 -6.699019000000001e-16
-0.6600000 -5.4166913e-16
-0.6590000 -3.3764649999999996e-16
-0.6580000 -5.9565441e-17
-0.6570000 2.8424234e-16
-0.6560000 6.7827363e-16
-0.6550000 1.0997591000000001e-15
-0.6540000 1.5191394e-15
-0.6530000 1.9011759e-15
-0.6520000 2.2067246e-15
-0.6510000 2.3951518e-15
-0.6500000 2.4273163e-15
-0.6490000 2.2689900000000002e-15
-0.6480000 1.8945235e-15
-0.6470000 1.2905202e-15
-0.6460000 4.592293800000001e-16
-0.6450000 -5.7865163e-16
-0.6440000 -1.7820944999999997e-15
-0.6430000 -3.0890848e-15
-0.6420000 -4.4174714e-15
-0.6410000 -5.6675239e-15
-0.6400000 -6.7263171e-15
-0.6390000 -7.4739348e-15
-0.6380000 -7.7913571e-15
-0.6370000 -7.569731e-15
-0.6360000 -6.7205798e-15
-0.6350000 -5.186348e-15
-0.6340000 -2.9505566e-15
-0.6330000 -4.6727231e-17
-0.6320000 3.4347983000000004e-15
-0.6310000 7.3430471e-15
-0.6300000 1.1466415999999999e-14
-0.6290000 1.5537189e-14
-0.6280000 1.9241031e-14
-0.6270000 2.2231661e-14
-0.6260000 2.415054e-14
-0.6250000 2.4651041e-14
-0.6240000 2.3426123e-14
-0.6230000 2.0238125e-14
-0.6220000 1.4948879000000002e-14
-0.6210000 7.548032400000001e-15
-0.6200000 -1.8228106e-15
-0.6190000 -1.2852581000000001e-14
-0.6180000 -2.5052341e-14
-0.6170000 -3.7758156e-14
-0.6160000 -5.0147072e-14
-0.6150000 -6.1267328e-14
-0.6140000 -7.008318299999999e-14
-0.6130000 -7.5533734e-14
-0.6120000 -7.6603987e-14
-0.6110000 -7.2405366e-14
-0.6100000 -6.2261543e-14
-0.6090000 -4.5794545e-14
-0.6080000 -2.3005094999999998e-14
-0.6070000 5.659445299999999e-15
-0.6060000 3.9256414000000003e-14
-0.6050000 7.6325297e-14
-0.6040000 1.1489731e-13
-0.6030000 1.5254215e-13
-0.6020000 1.8645503e-13
-0.6010000 2.1358501000000003e-13
-0.6000000 2.3080299e-13
-0.5990000 2.3510451999999997e-13
-0.5980000 2.2383974e-13
-0.5970000 1.9495915999999998e-13
-0.5960000 1.4726136e-13
-0.5950000 8.062599600000001e-14
-0.5940000 -3.7863074e-15
-0.5930000 -1.033864e-13
-0.5920000 -2.140805e-13
-0.5910000 -3.302829e-13
-0.5900000 -4.4503187000000005e-13
-0.5890000 -5.502188e-13
-0.5880000 -6.3693464e-13
-0.5870000 -6.9593044e-13
-0.5860000 -7.1818086e-13
-0.5850000 -6.9553081e-13
-0.5840000 -6.2139625e-13
-0.5830000 -4.9148227e-13
-0.5820000 -3.0447352999999997e-13
-0.5810000 -6.264679e-14
-0.5800000 2.2764773e-13
-0.5790000 5.5569059e-13
-0.5780000 9.0633372e-13
-0.5770000 1.2602219e-12
-0.5760000 1.5943277999999999e-12
-0.5750000 1.8828201e-12
-0.5740000 2.0982639000000002e-12
-0.5730000 2.2131338e-12
-0.5720000 2.2015926e-12
-0.5710000 2.0414699e-12
-0.5700000 1.7163427e-12
-0.5690000 1.2176082e-12
-0.5680000 5.4640842e-13
-0.5670000 -2.8473438e-13
-0.5660000 -1.2507296999999999e-12
-0.5650000 -2.3133244e-12
-0.5640000 -3.421242e-12
-0.5630000 -4.5111708e-12
-0.5620000 -5.5096786e-12
-0.5610000 -6.3360938000000005e-12
-0.5600000 -6.9063326000000004e-12
-0.5590000 -7.137593599999999e-12
-0.5580000 -6.953775299999999e-12
-0.5570000 -6.2914002000000006e-12
-0.5560000 -5.105766900000001e-12
-0.5550000 -3.3769885999999997e-12
-0.5540000 -1.1155325e-12
-0.5530000 1.6331678e-12
-0.5520000 4.785453199999999e-12
-0.5510000 8.2179665e-12
-0.5500000 1.1768336000000001e-11
-0.5490000 1.5238352e-11
-0.5480000 1.8399837e-11
-0.5470000 2.1003315e-11
-0.5460000 2.278942e-11
-0.5450000 2.3502817000000004e-11
-0.5440000 2.2908208e-11
-0.5430000 2.080785e-11
-0.5420000 1.705976e-11
-0.5410000 1.1595682000000001e-11
-0.5400000 4.4377066e-12
-0.5390000 -4.2876483e-12
-0.5380000 -1.4339108e-11
-0.5370000 -2.5355298e-11
-0.5360000 -3.685549e-11
-0.5350000 -4.8247376e-11
-0.5340000 -5.8842574e-11
-0.5330000 -6.7880207e-11
-0.5320000 -7.4558529e-11
-0.5310000 -7.8074081e-11
-0.5300000 -7.766735900000001e-11
-0.5290000 -7.2673492e-11
-0.5280000 -6.257584000000001e-11
-0.5270000 -4.7060007e-11
-0.5260000 -2.6065288e-11
-0.5250000 1.6969864000000002e-13
-0.5240000 3.1070619e-11
-0.5230000 6.5703823e-11
-0.5220000 1.0276876e-10
-0.5210000 1.4060942e-10
-0.5200000 1.7724708e-10
-0.5190000 2.1043605e-10
-0.5180000 2.3774278999999997e-10
-0.5170000 2.5664796e-10
-0.5160000 2.6466945e-10
-0.5150000 2.5950286e-10
-0.5140000 2.3917487e-10
-0.5130000 2.0220324999999999e-10
-0.5120000 1.4775594e-10
-0.5110000 7.5800889e-11
-0.5100000 -1.2762928000000002e-11
-0.5090000 -1.1600277e-10
-0.5080000 -2.3088757e-10
-0.5070000 -3.532706e-10
-0.5060000 -4.7792746e-10
-0.5050000 -5.9865585e-10
-0.5040000 -7.0844107e-10
-0.5030000 -7.9968931e-10
-0.5020000 -8.6452625e-10
-0.5010000 -8.951559999999999e-10
-0.5000000 -8.8427174e-10
-0.4990000 -8.255039e-10
-0.4980000 -7.1389041e-10
-0.4970000 -5.4634773e-10
-0.4960000 -3.2212033e-10
-0.4950000 -4.3182263e-11
-0.4940000 2.8543485e-10
-0.4930000 6.5541526e-10
-0.4920000 1.055059e-09
-0.4910000 1.4693319e-09
-0.4900000 1.8800857e-09
-0.4890000 2.2664594000000003e-09
-0.4880000 2.6054742e-09
-0.4870000 2.872815e-09
-0.4860000 3.043793e-09
-0.4850000 3.0944680999999998e-09
-0.4840000 3.0029000000000005e-09
-0.4830000 2.7504917000000002e-09
-0.4820000 2.3233696000000003e-09
-0.4810000 1.7137493e-09
-0.4800000 9.2121614e-10
-0.4790000 -4.6146561e-11
-0.4780000 -1.1708553e-09
-0.4770000 -2.4254218e-09
-0.4760000 -3.7721139e-09
-0.4750000 -5.1631439e-09
-0.4740000 -6.541333399999999e-09
-0.4730000 -7.8412929e-09
-0.4720000 -8.9911259e-09
-0.4710000 -9.914669799999999e-09
-0.4700000 -1.0534231e-08
-0.4690000 -1.0773775e-08
-0.4680000 -1.056249e-08
-0.4670000 -9.8386306e-09
-0.4660000 -8.5535003e-09
-0.4650000 -6.6754441999999995e-09
-0.4640000 -4.193677000000001e-09
-0.4630000 -1.121768e-09
-0.4620000 2.4993983e-09
-0.4610000 6.5993752000000006e-09
-0.4600000 1.1076796e-08
-0.4590000 1.5799077e-08
-0.4580000 2.0603312e-08
-0.4570000 2.5298483e-08
-0.4560000 2.9669042e-08
-0.4550000 3.3479908e-08
-0.4540000 3.6482839e-08
-0.4530000 3.8424111e-08
-0.4520000 3.9053347e-08
-0.4510000 3.8133322e-08
-0.4500000 3.545047e-08
-0.4490000 3.0825788999999996e-08
-0.4480000 2.4125796e-08
-0.4470000 1.5273133e-08
-0.4460000 4.2564011e-09
-0.4450000 -8.8611951e-09
-0.4440000 -2.3934846000000003e-08
-0.4430000 -4.0733175000000004e-08
-0.4420000 -5.8935723e-08
-0.4410000 -7.8133172e-08
-0.4400000 -9.7830632e-08
-0.4390000 -1.1745412e-07
-0.4380000 -1.3636038000000001e-07
-0.4370000 -1.5384993e-07
-0.4360000 -1.691834e-07
-0.4350000 -1.8160066e-07
-0.4340000 -1.9034256000000002e-07
-0.4330000 -1.9467488e-07
-0.4320000 -1.9391346e-07
-0.4310000 -1.8745056999999998e-07
-0.4300000 -1.7478090000000002e-07
-0.4290000 -1.5552715e-07
-0.4280000 -1.2946375e-07
-0.4270000 -9.653826600000001e-08
-0.4260000 -5.6889315e-08
-0.4250000 -1.0860456e-08
-0.4240000 4.0990825e-08
-0.4230000 9.788963e-08
-0.4220000 1.5884615e-07
-0.4210000 2.2266443999999997e-07
-0.4200000 2.8795784e-07
-0.4190000 3.5317067000000003e-07
-0.4180000 4.1660643999999997e-07
-0.4170000 4.7646185e-07
-0.4160000 5.3086597e-07
-0.4150000 5.7792415e-07
-0.4140000 6.1576535e-07
-0.4130000 6.4259207e-07
-0.4120000 6.5673138e-07
-0.4110000 6.5668622e-07
-0.4100000 6.411851499999999e-07
-0.4090000 6.0922956e-07
-0.4080000 5.6013683e-07
-0.4070000 4.9357851e-07
-0.4060000 4.0961199e-07
-0.4050000 3.0870493e-07
-0.4040000 1.9175184e-07
-0.4030000 6.0081867e-08
-0.4020000 -8.4542245e-08
-0.4010000 -2.3993427000000004e-07
-0.4000000 -4.0350354e-07
-0.3990000 -5.7228231e-07
-0.3980000 -7.4296111e-07
-0.3970000 -9.1193106e-07
-0.3960000 -1.0753319e-06
-0.3950000 -1.229105e-06
-0.3940000 -1.3690499000000001e-06
-0.3930000 -1.4908821e-06
-0.3920000 -1.5902925e-06
-0.3910000 -1.663005e-06
-0.3900000 -1.7048322e-06
-0.3890000 -1.7117274999999999e-06
-0.3880000 -1.6798328000000002e-06
-0.3870000 -1.6055202e-06
-0.3860000 -1.4854275e-06
-0.3850000 -1.3164869e-06
-0.3840000 -1.0959464e-06
-0.3830000 -8.213837599999999e-07
-0.3820000 -4.9071409e-07
-0.3810000 -1.0219018999999999e-07
-0.3800000 3.4560275e-07
-0.3790000 8.537576e-07
-0.3780000 1.42306e-06
-0.3770000 2.0540062e-06
-0.3760000 2.7468228999999997e-06
-0.3750000 3.5014882000000002e-06
-0.3740000 4.3177518e-06
-0.3730000 5.1951549e-06
-0.3720000 6.1330474999999995e-06
-0.3710000 7.1306019000000005e-06
-0.3700000 8.1868251e-06
-0.3690000 9.300566e-06
-0.3680000 1.0470519e-05
-0.3670000 1.1695222e-05
-0.3660000 1.2973058e-05
-0.3650000 1.430224e-05
-0.3640000 1.5680813e-05
-0.3630000 1.7106635999999998e-05
-0.3620000 1.8577377e-05
-0.3610000 2.0090502e-05
-0.3600000 2.1643268e-05
-0.3590000 2.3232724e-05
-0.3580000 2.4855706000000003e-05
-0.3570000 2.6508851999999998e-05
-0.3560000 2.8188606e-05
-0.3550000 2.9891243e-05
-0.3540000 3.1612899e-05
-0.3530000 3.3349608e-05
-0.3520000 3.5097338e-05
-0.3510000 3.6852052e-05
-0.3500000 3.8609758e-05
-0.3490000 4.0366581e-05
-0.3480000 4.2118828e-05
-0.3470000 4.3863062e-05
-0.3460000 4.5596181000000004e-05
-0.3450000 4.7315493e-05
-0.3440000 4.9018786e-05
-0.3430000 5.070440399999999e-05
-0.3420000 5.2371308e-05
-0.3410000 5.401915400000001e-05
-0.3400000 5.564830899999999e-05
-0.3390000 5.7259927999999994e-05
-0.3380000 5.885595400000001e-05
-0.3370000 6.0439146e-05
-0.3360000 6.2013083e-05
-0.3350000 6.3582144e-05
-0.3340000 6.5151477e-05
-0.3330000 6.6726966e-05
-0.3320000 6.831516e-05
-0.3310000 6.992320299999999e-05
-0.3300000 7.1558765e-05
-0.3290000 7.322992099999999e-05
-0.3280000 7.494507500000001e-05
-0.3270000 7.671281400000001e-05
-0.3260000 7.854181399999999e-05
-0.3250000 8.0440708e-05
-0.3240000 8.2417961e-05
-0.3230000 8.448176300000001e-05
-0.3220000 8.6639892e-05
-0.3210000 8.8899611e-05
-0.3200000 9.1267572e-05
-0.3190000 9.3749713e-05
-0.3180000 9.6351198e-05
-0.3170000 9.907632800000002e-05
-0.3160000 0.00010192852
-0.3150000 0.00010491024000000001
-0.3140000 0.00010802302
-0.3130000 0.00011126745
-0.3120000 0.00011464319
-0.3110000 0.00011814903
-0.3100000 0.00012178290999999999
-0.3090000 0.00012554198
-0.3080000 0.00012942272
-0.3070000 0.00013342101
-0.3060000 0.00013753221
-0.3050000 0.00014175129999999999
-0.3040000 0.00014607295
-0.3030000 0.00015049167999999999
-0.3020000 0.00015500191
-0.3010000 0.0001595981
-0.3000000 0.00016427487
-0.2990000 0.00016902706
-0.2980000 0.00017384982
-0.2970000 0.00017873873
-0.2960000 0.00018368981999999999
-0.2950000 0.0001886996
-0.2940000 0.00019376516
-0.2930000 0.00019888418999999997
-0.2920000 0.00020405491
-0.2910000 0.00020927621
-0.2900000 0.00021454753
-0.2890000 0.00021986889
-0.2880000 0.00022524086
-0.2870000 0.00023066455
-0.2860000 0.00023614150000000002
-0.2850000 0.00024167379999999998
-0.2840000 0.00024726385
-0.2830000 0.00025291448999999996
-0.2820000 0.00025862892
-0.2810000 0.0002644106
-0.2800000 0.00027026333
-0.2790000 0.00027619117
-0.2780000 0.00028219845
-0.2770000 0.00028828974
-0.2760000 0.00029446990000000004
-0.2750000 0.00030074402
-0.2740000 0.00030711747
-0.2730000 0.00031359589000000003
-0.2720000 0.0003201852
-0.2710000 0.00032689165
-0.2700000 0.00033372174999999997
-0.2690000 0.00034068237
-0.2680000 0.00034778061
-0.2670000 0.00035502389
-0.2660000 0.00036241992999999997
-0.2650000 0.00036997662
-0.2640000 0.0003777021
-0.2630000 0.00038560461
-0.2620000 0.00039369252000000005
-0.2610000 0.0004019741
-0.2600000 0.00041045764
-0.2590000 0.00041915118
-0.2580000 0.00042806254999999997
-0.2570000 0.00043719915
-0.2560000 0.00044656795
-0.2550000 0.00045617535
-0.2540000 0.00046602704000000005
-0.2530000 0.00047612798
-0.2520000 0.00048648234999999995
-0.2510000 0.0004970934199999999
-0.2500000 0.00050796357
-0.2490000 0.00051909419
-0.2480000 0.0005304857500000001
-0.2470000 0.00054213779
-0.2460000 0.0005540489400000001
-0.2450000 0.00056621702
-0.2440000 0.00057863917
-0.2430000 0.0005913118
-0.2420000 0.0006042308499999999
-0.2410000 0.0006173918300000001
-0.2400000 0.00063079005
-0.2390000 0.00064442074
-0.2380000 0.00065827917
-0.2370000 0.00067236087
-0.2360000 0.00068666186
-0.2350000 0.00070117858
-0.2340000 0.00071590825
-0.2330000 0.00073084898
-0.2320000 0.00074599971
-0.2310000 0.00076136052
-0.2300000 0.00077693267
-0.2290000 0.0007927184
-0.2280000 0.0008087214199999999
-0.2270000 0.0008249464400000001
-0.2260000 0.00084139956
-0.2250000 0.0008580878800000001
-0.2240000 0.0008750198500000001
-0.2230000 0.00089220475
-0.2220000 0.00090965286
-0.2210000 0.0009273753700000001
-0.2200000 0.0009453841799999999
-0.2190000 0.00096369176
-0.2180000 0.00098231121
-0.2170000 0.0010012559
-0.2160000 0.0010205394000000001
-0.2150000 0.0010401754
-0.2140000 0.001060178
-0.2130000 0.0010805606
-0.2120000 0.0011013368
-0.2110000 0.0011225200000000001
-0.2100000 0.0011441231
-0.2090000 0.0011661589
-0.2080000 0.0011886395
-0.2070000 0.0012115769
-0.2060000 0.0012349825
-0.2050000 0.0012588672
-0.2040000 0.0012832415
-0.2030000 0.0013081158
-0.2020000 0.0013334996
-0.2010000 0.0013594024
-0.2000000 0.0013858332
-0.1990000 0.0014128008
-0.1980000 0.0014403136
-0.1970000 0.0014683799
-0.1960000 0.0014970076
-0.1950000 0.0015262045
-0.1940000 0.0015559781
-0.1930000 0.0015863357
-0.1920000 0.0016172849
-0.1910000 0.0016488326
-0.1900000 0.0016809855999999998
-0.1890000 0.0017137506999999998
-0.1880000 0.0017471346
-0.1870000 0.0017811439
-0.1860000 0.0018157849
-0.1850000 0.0018510640000000001
-0.1840000 0.0018869872
-0.1830000 0.0019235606999999997
-0.1820000 0.0019607904
-0.1810000 0.0019986821
-0.1800000 0.0020372418000000002
-0.1790000 0.0020764752
-0.1780000 0.0021163884
-0.1770000 0.0021569873
-0.1760000 0.0021982781999999998
-0.1750000 0.0022402675
-0.1740000 0.0022829618000000003
-0.1730000 0.0023263681
-0.1720000 0.0023704939
-0.1710000 0.0024153473
-0.1700000 0.0024609365999999997
-0.1690000 0.0025072712000000002
-0.1680000 0.0025543607999999997
-0.1670000 0.0026022166
-0.1660000 0.0026508499999999997
-0.1650000 0.0027002739000000003
-0.1640000 0.0027505019
-0.1630000 0.0028015487
-0.1620000 0.0028534303000000002
-0.1610000 0.0029061635
-0.1600000 0.0029597666
-0.1590000 0.0030142588
-0.1580000 0.0030696603
-0.1570000 0.0031259929999999997
-0.1560000 0.0031832787
-0.1550000 0.003241541
-0.1540000 0.0033008037
-0.1530000 0.0033610915000000002
-0.1520000 0.0034224299999999997
-0.1510000 0.003484845
-0.1500000 0.0035483623000000003
-0.1490000 0.0036130081000000005
-0.1480000 0.0036788086
-0.1470000 0.0037457896
-0.1460000 0.0038139765999999995
-0.1450000 0.0038833947000000003
-0.1440000 0.003954068200000001
-0.1430000 0.0040260209
-0.1420000 0.0040992752
-0.1410000 0.0041738527
-0.1400000 0.0042497741
-0.1390000 0.0043270589
-0.1380000 0.0044057255
-0.1370000 0.0044857912
-0.1360000 0.0045672725
-0.1350000 0.0046501846
-0.1340000 0.0047345417
-0.1330000 0.0048203572
-0.1320000 0.0049076443
-0.1310000 0.0049964154
-0.1300000 0.0050866824
-0.1290000 0.0051784573
-0.1280000 0.005271752199999999
-0.1270000 0.0053665794
-0.1260000 0.0054629512
-0.1250000 0.0055608813
-0.1240000 0.005660383200000001
-0.1230000 0.0057614721
-0.1220000 0.005864163899999999
-0.1210000 0.0059684753
-0.1200000 0.0060744249
-0.1190000 0.0061820319
-0.1180000 0.0062913168
-0.1170000 0.0064023014
-0.1160000 0.0065150096
-0.1150000 0.0066294655
-0.1140000 0.0067456946
-0.1130000 0.0068637237
-0.1120000 0.006983580499999999
-0.1110000 0.0071052935
-0.1100000 0.007228892400000001
-0.1090000 0.0073544077
-0.1080000 0.0074818701
-0.1070000 0.0076113116
-0.1060000 0.0077427641000000005
-0.1050000 0.0078762612
-0.1040000 0.008011834899999999
-0.1030000 0.008149519300000001
-0.1020000 0.0082893486
-0.1010000 0.0084313571
-0.1000000 0.0085755804
-9.8999999E-02 0.0087220535
-9.7999997E-02 0.0088708133
-9.7000003E-02 0.0090218964
-9.6000001E-02 0.0091753398
-9.4999999E-02 0.0093311821
-9.3999997E-02 0.0094894625
-9.3000002E-02 0.0096502205
-9.2000000E-02 0.0098134959
-9.0999998E-02 0.0099793309
-9.0000004E-02 0.010147767
-8.9000002E-02 0.010318846999999999
-8.8000000E-02 0.010492616
-8.6999997E-02 0.010669115
-8.6000003E-02 0.010848390999999999
-8.5000001E-02 0.011030487
-8.3999999E-02 0.011215449
-8.2999997E-02 0.011403322
-8.2000002E-02 0.011594152
-8.1000000E-02 0.011787983
-7.9999998E-02 0.011984858999999999
-7.9000004E-02 0.012184826
-7.8000002E-02 0.012387925999999999
-7.7000000E-02 0.012594204000000001
-7.5999998E-02 0.012803702
-7.5000003E-02 0.013016461
-7.4000001E-02 0.013232523999999999
-7.2999999E-02 0.01345193
-7.1999997E-02 0.013674720000000001
-7.1000002E-02 0.013900932
-7.0000000E-02 0.014130605
-6.8999998E-02 0.014363779
-6.8000004E-02 0.014600492
-6.7000002E-02 0.014840782
-6.6000000E-02 0.015084687
-6.4999998E-02 0.015332246
-6.4000003E-02 0.015583498999999999
-6.3000001E-02 0.015838486
-6.1999999E-02 0.016097249
-6.1000001E-02 0.016359828
-5.9999999E-02 0.016626267
-5.9000000E-02 0.016896611
-5.7999998E-02 0.017170908000000002
-5.7000000E-02 0.017449203
-5.6000002E-02 0.017731547
-5.5000000E-02 0.018017989
-5.4000001E-02 0.018308585000000002
-5.2999999E-02 0.018603388000000002
-5.2000001E-02 0.018902455000000002
-5.0999999E-02 0.019205842
-5.0000001E-02 0.019513608999999998
-4.8999999E-02 0.019825817000000003
-4.8000000E-02 0.020142528
-4.6999998E-02 0.020463807
-4.6000000E-02 0.020789716
-4.5000002E-02 0.021120321
-4.4000000E-02 0.021455689
-4.3000001E-02 0.021795886
-4.1999999E-02 0.022140981
-4.1000001E-02 0.02249104
-3.9999999E-02 0.022846132999999998
-3.9000001E-02 0.023206329
-3.7999999E-02 0.023571697
-3.7000000E-02 0.023942307
-3.5999998E-02 0.024318228
-3.5000000E-02 0.02469953
-3.4000002E-02 0.025086285
-3.3000000E-02 0.025478564
-3.2000002E-02 0.025876433999999997
-3.0999999E-02 0.02627997
-2.9999999E-02 0.026689242999999998
-2.8999999E-02 0.027104322
-2.8000001E-02 0.027525279
-2.7000001E-02 0.027952191999999997
-2.6000001E-02 0.028385132000000004
-2.5000000E-02 0.028824172000000002
-2.4000000E-02 0.029269388
-2.3000000E-02 0.029720855
-2.2000000E-02 0.030178649000000002
-2.1000000E-02 0.030642847
-2.0000000E-02 0.031113529
-1.8999999E-02 0.031590773
-1.7999999E-02 0.032074659
-1.7000001E-02 0.032565268
-1.6000001E-02 0.033062685
-1.5000000E-02 0.03356699
-1.4000000E-02 0.034078269
-1.3000000E-02 0.034596604999999996
-1.2000000E-02 0.035122086
-1.1000000E-02 0.035654797
-9.9999998E-03 0.036194824
-8.9999996E-03 0.036742259
-8.0000004E-03 0.037297186999999996
-7.0000002E-03 0.037859699999999996
-6.0000001E-03 0.038429888
-4.9999999E-03 0.039007841
-4.0000002E-03 0.039593645
-3.0000000E-03 0.040187396
-2.0000001E-03 0.040789181
-1.0000000E-03 0.041399095999999996
0.0000000E+00 0.042017228999999996
1.0000000E-03 0.042643672
2.0000001E-03 0.043278516
3.0000000E-03 0.043921857
4.0000002E-03 0.044573785
4.9999999E-03 0.045234393
6.0000001E-03 0.045903772
7.0000002E-03 0.046582018999999995
8.0000004E-03 0.047269231
8.9999996E-03 0.047965499
9.9999998E-03 0.048670921
1.1000000E-02 0.049385591
1.2000000E-02 0.050109613000000004
1.3000000E-02 0.050843088
1.4000000E-02 0.051586115
1.5000000E-02 0.052338798000000006
1.6000001E-02 0.053101243
1.7000001E-02 0.053873558999999994
1.7999999E-02 0.054655853
1.8999999E-02 0.055448238999999996
2.0000000E-02 0.056250829999999995
2.1000000E-02 0.057063741
2.2000000E-02 0.057887088
2.3000000E-02 0.058720987999999995
2.4000000E-02 0.059565564
2.5000000E-02 0.060420937
2.6000001E-02 0.06128723
2.7000001E-02 0.062164570999999995
2.8000001E-02 0.063053088
2.8999999E-02 0.063952908
2.9999999E-02 0.064864155
3.0999999E-02 0.065786968
3.2000002E-02 0.06672146799999999
3.3000000E-02 0.067667797
3.4000002E-02 0.06862608099999999
3.5000000E-02 0.06959645
3.5999998E-02 0.070579041
3.7000000E-02 0.071573991
3.7999999E-02 0.072581432
3.9000001E-02 0.073601498
3.9999999E-02 0.074634323
4.1000001E-02 0.075680047
4.1999999E-02 0.07673880300000001
4.3000001E-02 0.07781072600000001
4.4000000E-02 0.078895962
4.5000002E-02 0.07999464299999999
4.6000000E-02 0.08110691
4.6999998E-02 0.082232902
4.8000000E-02 0.08337275899999999
4.8999999E-02 0.08452662700000001
5.0000001E-02 0.085694646
5.0999999E-02 0.08687696
5.2000001E-02 0.088073709
5.2999999E-02 0.08928504
5.4000001E-02 0.09051110200000001
5.5000000E-02 0.09175203700000001
5.6000002E-02 0.093007996
5.7000000E-02 0.094279117
5.7999998E-02 0.09556555900000001
5.9000000E-02 0.096867461
5.9999999E-02 0.09818497300000001
6.1000001E-02 0.099518255
6.1999999E-02 0.10086743999999999
6.3000001E-02 0.10223268999999999
6.4000003E-02 0.10361414000000001
6.4999998E-02 0.10501196
6.6000000E-02 0.10642628999999999
6.7000002E-02 0.10785727999999999
6.8000004E-02 0.10930508
6.8999998E-02 0.11076985
7.0000000E-02 0.11225174000000002
7.1000002E-02 0.11375090000000002
7.1999997E-02 0.1152675
7.2999999E-02 0.11680168
7.4000001E-02 0.11835361
7.5000003E-02 0.11992344999999999
7.5999998E-02 0.12151137
7.7000000E-02 0.12311751
7.8000002E-02 0.12474207
7.9000004E-02 0.12638519
7.9999998E-02 0.12804704
8.1000000E-02 0.12972781
8.2000002E-02 0.13142766
8.2999997E-02 0.13314678000000002
8.3999999E-02 0.13488533
8.5000001E-02 0.13664351
8.6000003E-02 0.13842147999999999
8.6999997E-02 0.14021945
8.8000000E-02 0.14203758
8.9000002E-02 0.14387605
9.0000004E-02 0.14573507
9.0999998E-02 0.14761481
9.2000000E-02 0.14951547
9.3000002E-02 0.15143722
9.3999997E-02 0.15338026
9.4999999E-02 0.15534478
9.6000001E-02 0.15733097
9.7000003E-02 0.159339
9.7999997E-02 0.16136909
9.8999999E-02 0.16342141
0.1000000 0.16549615
0.1010000 0.16759351
0.1020000 0.16971369
0.1030000 0.17185687
0.1040000 0.17402325
0.1050000 0.17621302
0.1060000 0.17842638
0.1070000 0.18066352000000002
0.1080000 0.18292465
0.1090000 0.18520997
0.1100000 0.18751966
0.1110000 0.18985394
0.1120000 0.192213
0.1130000 0.19459705
0.1140000 0.19700627
0.1150000 0.19944091
0.1160000 0.20190114
0.1170000 0.20438716999999998
0.1180000 0.2068992
0.1190000 0.20943745000000002
0.1200000 0.21200212999999998
0.1210000 0.21459344
0.1220000 0.21721157
0.1230000 0.21985674
0.1240000 0.22252914000000001
0.1250000 0.225229
0.1260000 0.22795652
0.1270000 0.23071191
0.1280000 0.23349535
0.1290000 0.23630708
0.1300000 0.23914728999999998
0.1310000 0.24201615999999998
0.1320000 0.24491393
0.1330000 0.24784079
0.1340000 0.25079694999999996
0.1350000 0.25378261
0.1360000 0.25679797
0.1370000 0.25984326
0.1380000 0.26291867
0.1390000 0.26602442
0.1400000 0.26916072
0.1410000 0.27232778
0.1420000 0.2755258
0.1430000 0.27875500000000003
0.1440000 0.28201558
0.1450000 0.28530778
0.1460000 0.28863179
0.1470000 0.29198783
0.1480000 0.29537613
0.1490000 0.29879690000000003
0.1500000 0.30225033
0.1510000 0.30573667
0.1520000 0.30925611000000003
0.1530000 0.3128089
0.1540000 0.31639524
0.1550000 0.32001534
0.1560000 0.32366943000000004
0.1570000 0.32735771999999996
0.1580000 0.33108043000000004
0.1590000 0.33483778
0.1600000 0.33862996
0.1610000 0.34245721
0.1620000 0.34631973
0.1630000 0.35021775
0.1640000 0.35415147
0.1650000 0.35812112
0.1660000 0.3621269
0.1670000 0.36616903
0.1680000 0.37024771
0.1690000 0.37436315
0.1700000 0.37851556999999997
0.1710000 0.38270517
0.1720000 0.38693219
0.1730000 0.39119683
0.1740000 0.39549926
0.1750000 0.39983974
0.1760000 0.40421844
0.1770000 0.40863561
0.1780000 0.41309143
0.1790000 0.41758613999999994
0.1800000 0.42211991
0.1810000 0.42669292999999997
0.1820000 0.43130545
0.1830000 0.43595769
0.1840000 0.44064978
0.1850000 0.44538197
0.1860000 0.45015449
0.1870000 0.45496751999999996
0.1880000 0.45982124
0.1890000 0.46471586000000004
0.1900000 0.46965159
0.1910000 0.47462862
0.1920000 0.47964714
0.1930000 0.48470739
0.1940000 0.48980955
0.1950000 0.49495375999999996
0.1960000 0.50014025
0.1970000 0.50536925
0.1980000 0.51064091
0.1990000 0.51595541
0.2000000 0.5213129799999999
0.2010000 0.52671377
0.2020000 0.53215795
0.2030000 0.53764577
0.2040000 0.54317736
0.2050000 0.54875291
0.2060000 0.5543726
0.2070000 0.56003663
0.2080000 0.56574512
0.2090000 0.57149832
0.2100000 0.5772963600000001
0.2110000 0.58313943
0.2120000 0.58902772
0.2130000 0.59496136
0.2140000 0.60094055
0.2150000 0.60696541
0.2160000 0.61303615
0.2170000 0.61915293
0.2180000 0.62531587
0.2190000 0.63152518
0.2200000 0.63778097
0.2210000 0.64408341
0.2220000 0.65043266
0.2230000 0.6568288400000001
0.2240000 0.66327211
0.2250000 0.66976259
0.2260000 0.67630047
0.2270000 0.6828858099999999
0.2280000 0.68951878
0.2290000 0.69619953
0.2300000 0.7029281000000001
0.2310000 0.7097046800000001
0.2320000 0.71652937
0.2330000 0.72340225
0.2340000 0.73032342
0.2350000 0.73729302
0.2360000 0.74431114
0.2370000 0.75137783
0.2380000 0.75849323
0.2390000 0.76565742
0.2400000 0.77287047
0.2410000 0.78013246
0.2420000 0.78744348
0.2430000 0.7948036299999999
0.2440000 0.80221295
0.2450000 0.80967154
0.2460000 0.8171794
0.2470000 0.82473671
0.2480000 0.83234347
0.2490000 0.83999969
0.2500000 0.84770545
0.2510000 0.85546086
0.2520000 0.8632659
0.2530000 0.8711206699999999
0.2540000 0.87902518
0.2550000 0.88697951
0.2560000 0.89498367
0.2570000 0.9030376600000001
0.2580000 0.91114147
0.2590000 0.9192952000000001
0.2600000 0.9274988399999999
0.2610000 0.9357524100000001
0.2620000 0.9440559
0.2630000 0.95240939
0.2640000 0.96081281
0.2650000 0.9692661499999999
0.2660000 0.9777694
0.2670000 0.98632257
0.2680000 0.9949256700000001
0.2690000 1.0035786
0.2700000 1.0122813
0.2710000 1.0210339000000002
0.2720000 1.0298362
0.2730000 1.0386881000000001
0.2740000 1.0475898000000001
0.2750000 1.0565410000000002
0.2760000 1.0655418
0.2770000 1.074592
0.2780000 1.0836916
0.2790000 1.0928405
0.2800000 1.1020386
0.2810000 1.1112857999999999
0.2820000 1.120582
0.2830000 1.1299272
0.2840000 1.1393212
0.2850000 1.1487638999999998
0.2860000 1.1582551
0.2870000 1.1677948
0.2880000 1.1773827000000001
0.2890000 1.1870189999999998
0.2900000 1.1967031
0.2910000 1.2064352
0.2920000 1.216215
0.2930000 1.2260423
0.2940000 1.235917
0.2950000 1.245839
0.2960000 1.2558079
0.2970000 1.2658236999999999
0.2980000 1.2758861
0.2990000 1.285995
0.3000000 1.2961500000000001
0.3010000 1.306351
0.3020000 1.3165978
0.3030000 1.3268900000000001
0.3040000 1.3372276
0.3050000 1.3476102
0.3060000 1.3580375
0.3070000 1.3685094
0.3080000 1.3790255
0.3090000 1.3895856
0.3100000 1.4001894000000001
0.3110000 1.4108365
0.3120000 1.4215267
0.3130000 1.4322598
0.3140000 1.4430352
0.3150000 1.4538528
0.3160000 1.4647122000000001
0.3170000 1.4756131000000001
0.3180000 1.4865551
0.3190000 1.4975378
0.3200000 1.5085609999999998
0.3210000 1.5196241
0.3220000 1.5307268
0.3230000 1.5418688
0.3240000 1.5530496
0.3250000 1.5642687999999998
0.3260000 1.575526
0.3270000 1.5868206999999999
0.3280000 1.5981525
0.3290000 1.609521
0.3300000 1.6209258
0.3310000 1.6323661
0.3320000 1.6438419
0.3330000 1.6553523
0.3340000 1.6668972
0.3350000 1.6784757000000001
0.3360000 1.6900877
0.3370000 1.7017322000000001
0.3380000 1.7134089000000001
0.3390000 1.7251173000000002
0.3400000 1.736857
0.3410000 1.7486272
0.3420000 1.7604274999999998
0.3430000 1.7722571
0.3440000 1.7841157
0.3450000 1.7960025000000002
0.3460000 1.8079171
0.3470000 1.8198587
0.3480000 1.8318268
0.3490000 1.8438207000000002
0.3500000 1.8558398
0.3510000 1.8678835
0.3520000 1.879951
0.3530000 1.8920418
0.3540000 1.9041551
0.3550000 1.9162902999999998
0.3560000 1.9284466
0.3570000 1.9406235
0.3580000 1.9528203000000002
0.3590000 1.9650362000000001
0.3600000 1.9772705000000002
0.3610000 1.9895224
0.3620000 2.0017913
0.3630000 2.0140762
0.3640000 2.0263765
0.3650000 2.0386916
0.3660000 2.0510204
0.3670000 2.0633623
0.3680000 2.0757165
0.3690000 2.088082
0.3700000 2.1004582000000003
0.3710000 2.112844
0.3720000 2.1252388
0.3730000 2.1376416
0.3740000 2.1500515
0.3750000 2.1624676999999997
0.3760000 2.1748891
0.3770000 2.187315
0.3780000 2.1997444
0.3790000 2.2121763
0.3800000 2.2246096
0.3810000 2.2370435
0.3820000 2.2494771
0.3830000 2.2619093
0.3840000 2.2743391
0.3850000 2.2867654
0.3860000 2.2991871
0.3870000 2.3116034
0.3880000 2.3240130000000003
0.3890000 2.3364149000000003
0.3900000 2.348808
0.3910000 2.3611914
0.3920000 2.3735638999999997
0.3930000 2.3859242
0.3940000 2.3982715000000003
0.3950000 2.4106044
0.3960000 2.4229219
0.3970000 2.4352228
0.3980000 2.447506
0.3990000 2.4597704
0.4000000 2.4720147000000003
0.4010000 2.4842378
0.4020000 2.4964385
0.4030000 2.5086157
0.4040000 2.520768
0.4050000 2.5328944
0.4060000 2.5449933000000002
0.4070000 2.5570638
0.4080000 2.5691045
0.4090000 2.5811143000000003
0.4100000 2.5930919
0.4110000 2.6050357
0.4120000 2.6169447
0.4130000 2.6288174
0.4140000 2.6406527
0.4150000 2.6524490000000003
0.4160000 2.6642051
0.4170000 2.6759194
0.4180000 2.6875908
0.4190000 2.6992178
0.4200000 2.7107989
0.4210000 2.722333
0.4220000 2.7338184
0.4230000 2.7452538
0.4240000 2.7566376999999997
0.4250000 2.7679685999999997
0.4260000 2.779245
0.4270000 2.7904656
0.4280000 2.8016286
0.4290000 2.8127328
0.4300000 2.8237764
0.4310000 2.8347582
0.4320000 2.8456764
0.4330000 2.8565297
0.4340000 2.8673163
0.4350000 2.8780347
0.4360000 2.8886834
0.4370000 2.8992608
0.4380000 2.9097652000000003
0.4390000 2.9201951
0.4400000 2.9305486
0.4410000 2.9408244
0.4420000 2.9510207
0.4430000 2.9611358
0.4440000 2.9711682
0.4450000 2.9811161
0.4460000 2.9909776999999997
0.4470000 3.0007515
0.4480000 3.0104358
0.4490000 3.0200286
0.4500000 3.0295284
0.4510000 3.0389335
0.4520000 3.0482419
0.4530000 3.0574521
0.4540000 3.0665621
0.4550000 3.0755702
0.4560000 3.0844748
0.4570000 3.0932739000000002
0.4580000 3.1019658
0.4590000 3.1105484999999997
0.4600000 3.1190204
0.4610000 3.1273793000000003
0.4620000 3.1356238000000003
0.4630000 3.1437519999999997
0.4640000 3.1517616999999998
0.4650000 3.1596515
0.4660000 3.1674190999999996
0.4670000 3.1750631
0.4680000 3.1825811
0.4690000 3.1899713000000003
0.4700000 3.1972319
0.4710000 3.204361
0.4720000 3.2113567
0.4730000 3.2182172000000002
0.4740000 3.2249402000000003
0.4750000 3.2315239000000004
0.4760000 3.2379664000000004
0.4770000 3.2442659
0.4780000 3.2504201000000004
0.4790000 3.2564271
0.4800000 3.2622851
0.4810000 3.2679919
0.4820000 3.2735456000000003
0.4830000 3.2789439
0.4840000 3.284185
0.4850000 3.2892667
0.4860000 3.294187
0.4870000 3.2989442
0.4880000 3.3035357000000003
0.4890000 3.3079598000000003
0.4900000 3.3122141000000003
0.4910000 3.316297
0.4920000 3.3202059999999998
0.4930000 3.3239391
0.4940000 3.3274941
0.4950000 3.3308692
0.4960000 3.3340622
0.4970000 3.3370707
0.4980000 3.339893
0.4990000 3.3425268
0.5000000 3.3449701999999997
0.5010000 3.3472205999999995
0.5020000 3.3492763
0.5030000 3.3511348000000005
0.5040000 3.3527943999999996
0.5050000 3.3542525
0.5060000 3.3555072
0.5070000 3.3565562
0.5080000 3.3573977999999998
0.5090000 3.3580292
0.5100000 3.3584487000000003
0.5110000 3.3586536000000002
0.5120000 3.3586419999999997
0.5130000 3.3584118000000003
0.5140000 3.3579606999999996
0.5150000 3.3572864
0.5160000 3.3563867
0.5170000 3.3552598000000002
0.5180000 3.3539030999999997
0.5190000 3.3523142
0.5200000 3.3504913999999997
0.5210000 3.3484320999999997
0.5220000 3.3461342999999997
0.5230000 3.3435959
0.5240000 3.3408143
0.5250000 3.3377875
0.5260000 3.3345133
0.5270000 3.3309895999999997
0.5280000 3.3272139999999997
0.5290000 3.3231843
0.5300000 3.3188983999999997
0.5310000 3.3143539
0.5320000 3.3095486
0.5330000 3.3044803999999997
0.5340000 3.2991473
0.5350000 3.2935467000000003
0.5360000 3.2876767
0.5370000 3.2815352
0.5380000 3.2751199
0.5390000 3.2684285
0.5400000 3.2614589
0.5410000 3.2542091
0.5420000 3.2466765
0.5430000 3.2388594
0.5440000 3.2307554
0.5450000 3.2223623
0.5460000 3.2136778999999995
0.5470000 3.2047
0.5480000 3.1954266000000002
0.5490000 3.1858556000000005
0.5500000 3.1759843
0.5510000 3.1658109
0.5520000 3.1553332000000003
0.5530000 3.1445491999999997
0.5540000 3.1334564
0.5550000 3.1220527000000002
0.5560000 3.110336
0.5570000 3.098304
0.5580000 3.0859547000000003
0.5590000 3.0732857
0.5600000 3.0602951
0.5610000 3.0469805
0.5620000 3.03334
0.5630000 3.0193713
0.5640000 3.0050721
0.5650000 2.9904407
0.5660000 2.9754747000000004
0.5670000 2.9601718999999997
0.5680000 2.9445305
0.5690000 2.9285483
0.5700000 2.9122233
0.5710000 2.8955534000000003
0.5720000 2.8785366999999997
0.5730000 2.8611708
0.5740000 2.8434541
0.5750000 2.8253844
0.5760000 2.8069597
0.5770000 2.7881781
0.5780000 2.7690375
0.5790000 2.7495362
0.5800000 2.729672
0.5810000 2.7094430999999997
0.5820000 2.6888475
0.5830000 2.6678834
0.5840000 2.6465489
0.5850000 2.6248418
0.5860000 2.6027605
0.5870000 2.5803031
0.5880000 2.5574677
0.5890000 2.5342524
0.5900000 2.5106555
0.5910000 2.486675
0.5920000 2.4623092
0.5930000 2.4375562
0.5940000 2.4124142
0.5950000 2.3868816
0.5960000 2.3609565999999997
0.5970000 2.3346372
0.5980000 2.307922
0.5990000 2.2808091999999998
0.6000000 2.2532968
0.6010000 2.2253834
0.6020000 2.1970673
0.6030000 2.1683468
0.6040000 2.1392202
0.6050000 2.1096861000000002
0.6060000 2.0797426
0.6070000 2.0493884
0.6080000 2.0186216
0.6090000 1.9874407
0.6100000 1.9558442999999999
0.6110000 1.9238308
0.6120000 1.8913988
0.6130000 1.8585466
0.6140000 1.8252728999999999
0.6150000 1.7915759
0.6160000 1.7574545000000001
0.6170000 1.7229070999999998
0.6180000 1.6879324000000002
0.6190000 1.6525291000000002
0.6200000 1.6166957
0.6210000 1.5804308
0.6220000 1.5437331
0.6230000 1.5066014
0.6240000 1.4690343
0.6250000 1.4310308
0.6260000 1.3925893999999999
0.6270000 1.3537090999999999
0.6280000 1.3143887
0.6290000 1.274627
0.6300000 1.2344229
0.6310000 1.1937753
0.6320000 1.1526832
0.6330000 1.1111456
0.6340000 1.0691614
0.6350000 1.0267297
0.6360000 0.9838494499999999
0.6370000 0.94051976
0.6380000 0.8967397699999999
0.6390000 0.85250856
0.6400000 0.80782538
0.6410000 0.7626893
0.6420000 0.71709952
0.6430000 0.67105531
0.6440000 0.6245558600000001
0.6450000 0.57760044
0.6460000 0.53018834
0.6470000 0.48231892000000004
0.6480000 0.43399148
0.6490000 0.38520535
0.6500000 0.33595995
0.6510000 0.28625468
0.6520000 0.23608896999999998
0.6530000 0.18546227
0.6540000 0.13437408
0.6550000 0.082823914
0.6560000 0.030811310999999997
0.6570000 -0.021664148
0.6580000 -0.074602856
0.6590000 -0.12800517
0.6600000 -0.18187142
0.6610000 -0.23620189
0.6620000 -0.29099686
0.6630000 -0.34625654
0.6640000 -0.40198113
0.6650000 -0.45817074999999996
0.6660000 -0.51482557
0.6670000 -0.5719456399999999
0.6680000 -0.62953099
0.6690000 -0.68758163
0.6700000 -0.74609756
0.6710000 -0.8050787300000001
0.6720000 -0.8645249500000001
0.6730000 -0.92443619
0.6740000 -0.98481216
0.6750000 -1.0456528
0.6760000 -1.1069577000000002
0.6770000 -1.1687268
0.6780000 -1.2309595
0.6790000 -1.2936557
0.6800000 -1.3568149
0.6810000 -1.4204368
0.6820000 -1.4845209
0.6830000 -1.5490668
0.6840000 -1.6140739000000002
0.6850000 -1.6795415
0.6860000 -1.7454695
0.6870000 -1.811857
0.6880000 -1.8787032
0.6890000 -1.9460076
0.6900000 -2.0137696
0.6910000 -2.0819882
0.6920000 -2.1506628
0.6930000 -2.2197925
0.6940000 -2.2893764
0.6950000 -2.3594137
0.6960000 -2.4299033000000003
0.6970000 -2.5008444
0.6980000 -2.5722358
0.6990000 -2.6440766
0.7000000 -2.7163654999999998
0.7010000 -2.7891014
0.7020000 -2.8622829999999997
0.7030000 -2.9359093
0.7040000 -3.0099788999999997
0.7050000 -3.0844904
0.7060000 -3.1594425000000004
0.7070000 -3.2348338999999995
0.7080000 -3.3106628999999996
0.7090000 -3.3869281
0.7100000 -3.4636280999999998
0.7110000 -3.5407613999999996
0.7120000 -3.618326
0.7130000 -3.6963206
0.7140000 -3.7747435000000005
0.7150000 -3.8535930000000005
0.7160000 -3.9328672
0.7170000 -4.0125642
0.7180000 -4.0926822000000005
0.7190000 -4.1732195999999995
0.7200000 -4.2541742000000005
0.7210000 -4.3355443000000005
0.7220000 -4.4173274
0.7230000 -4.4995219
0.7240000 -4.5821257
0.7250000 -4.6651363
0.7260000 -4.7485519
0.7270000 -4.832370200000001
0.7280000 -4.916589
0.7290000 -5.0012056
0.7300000 -5.0862178
0.7310000 -5.1716235
0.7320000 -5.2574199
0.7330000 -5.3436045000000005
0.7340000 -5.4301746
0.7350000 -5.5171281
0.7360000 -5.604462000000001
0.7370000 -5.6921735
0.7380000 -5.7802603
0.7390000 -5.8687191
0.7400000 -5.9575472
0.7410000 -6.0467418
0.7420000 -6.1362997
0.7430000 -6.2262181
0.7440000 -6.3164942
0.7450000 -6.4071245
0.7460000 -6.498106600000001
0.7470000 -6.5894365
0.7480000 -6.6811115
0.7490000 -6.7731276000000005
0.7500000 -6.8654828000000006
0.7510000 -6.9581725
0.7520000 -7.0511945
0.7530000 -7.1445443
0.7540000 -7.2382189
0.7550000 -7.3322155
0.7560000 -7.4265294
0.7570000 -7.5211577
0.7580000 -7.6160967
0.7590000 -7.711342699999999
0.7600000 -7.8068919
0.7610000 -7.902740699999999
0.7620000 -7.9988852
0.7630000 -8.095321799999999
0.7640000 -8.192046
0.7650000 -8.289054
0.7660000 -8.386342200000001
0.7670000 -8.483906099999999
0.7680000 -8.5817419
0.7690000 -8.679845199999999
0.7700000 -8.7782115
0.7710000 -8.876837
0.7720000 -8.975717399999999
0.7730000 -9.0748481
0.7740000 -9.1742247
0.7750000 -9.2738427
0.7760000 -9.3736976
0.7770000 -9.473785
0.7780000 -9.5741004
0.7790000 -9.6746393
0.7800000 -9.7753964
0.7810000 -9.8763674
0.7820000 -9.9775478
0.7830000 -10.07893
0.7840000 -10.18052
0.7850000 -10.2823
0.7860000 -10.38426
0.7870000 -10.48642
0.7880000 -10.58875
0.7890000 -10.69125
0.7900000 -10.79393
0.7910000 -10.89677
0.7920000 -10.99977
0.7930000 -11.10292
0.7940000 -11.20623
0.7950000 -11.309669999999999
0.7960000 -11.41325
0.7970000 -11.51697
0.7980000 -11.620809999999999
0.7990000 -11.72477
0.8000000 -11.828850000000001
0.8010000 -11.93304
0.8020000 -12.03733
0.8030000 -12.14172
0.8040000 -12.2462
0.8050000 -12.35077
0.8060000 -12.45543
0.8070000 -12.56015
0.8080000 -12.66495
0.8090000 -12.769810000000001
0.8100000 -12.87472
0.8110000 -12.97969
0.8120000 -13.08471
0.8130000 -13.18976
0.8140000 -13.294839999999999
0.8150000 -13.399949999999999
0.8160000 -13.50508
0.8170000 -13.610230000000001
0.8180000 -13.71538
0.8190000 -13.820540000000001
0.8200000 -13.92569
0.8210000 -14.030819999999999
0.8220000 -14.13594
0.8230000 -14.24104
0.8240000 -14.3461
0.8250000 -14.451130000000001
0.8260000 -14.55611
0.8270000 -14.66104
0.8280000 -14.765909999999998
0.8290000 -14.87072
0.8300000 -14.975450000000002
0.8310000 -15.08011
0.8320000 -15.18468
0.8330000 -15.289159999999999
0.8340000 -15.39354
0.8350000 -15.497810000000001
0.8360000 -15.601970000000001
0.8370000 -15.706010000000001
0.8380000 -15.80992
0.8390000 -15.9137
0.8400000 -16.017329999999998
0.8410000 -16.12081
0.8420000 -16.224140000000002
0.8430000 -16.3273
0.8440000 -16.43029
0.8450000 -16.5331
0.8460000 -16.635730000000002
0.8470000 -16.73816
0.8480000 -16.84039
0.8490000 -16.94241
0.8500000 -17.04421
0.8510000 -17.145789999999998
0.8520000 -17.247139999999998
0.8530000 -17.34824
0.8540000 -17.4491
0.8550000 -17.549709999999997
0.8560000 -17.65005
0.8570000 -17.75013
0.8580000 -17.84992
0.8590000 -17.94943
0.8600000 -18.04864
0.8610000 -18.14756
0.8620000 -18.24616
0.8630000 -18.344450000000002
0.8640000 -18.442410000000002
0.8650000 -18.540039999999998
0.8660000 -18.63733
0.8670000 -18.73427
0.8680000 -18.830849999999998
0.8690000 -18.92706
0.8700000 -19.0229
0.8710000 -19.118360000000003
0.8720000 -19.213440000000002
0.8730000 -19.30811
0.8740000 -19.402369999999998
0.8750000 -19.49622
0.8760000 -19.58965
0.8770000 -19.68265
0.8780000 -19.775209999999998
0.8790000 -19.86732
0.8800000 -19.95897
0.8810000 -20.05016
0.8820000 -20.14087
0.8830000 -20.23111
0.8840000 -20.32085
0.8850000 -20.41009
0.8860000 -20.49883
0.8870000 -20.58705
0.8880000 -20.67475
0.8890000 -20.76192
0.8900000 -20.84854
0.8910000 -20.934620000000002
0.8920000 -21.02013
0.8930000 -21.10508
0.8940000 -21.18946
0.8950000 -21.273249999999997
0.8960000 -21.35645
0.8970000 -21.439040000000002
0.8980000 -21.52103
0.8990000 -21.6024
0.9000000 -21.68314
0.9010000 -21.76325
0.9020000 -21.84271
0.9030000 -21.92152
0.9040000 -21.99967
0.9050000 -22.07715
0.9060000 -22.153950000000002
0.9070000 -22.230059999999998
0.9080000 -22.30548
0.9090000 -22.38019
0.9100000 -22.45419
0.9110000 -22.52747
0.9120000 -22.60001
0.9130000 -22.67182
0.9140000 -22.74288
0.9150000 -22.81318
0.9160000 -22.88272
0.9170000 -22.95149
0.9180000 -23.019470000000002
0.9190000 -23.086660000000002
0.9200000 -23.15304
0.9210000 -23.21863
0.9220000 -23.28339
0.9230000 -23.34733
0.9240000 -23.410429999999998
0.9250000 -23.47269
0.9260000 -23.5341
0.9270000 -23.59464
0.9280000 -23.654320000000002
0.9290000 -23.71312
0.9300000 -23.77104
0.9310000 -23.82805
0.9320000 -23.884169999999997
0.9330000 -23.93937
0.9340000 -23.99365
0.9350000 -24.047
0.9360000 -24.09941
0.9370000 -24.15088
0.9380000 -24.20139
0.9390000 -24.25093
0.9400000 -24.299509999999998
0.9410000 -24.347099999999998
0.9420000 -24.39371
0.9430000 -24.439320000000002
0.9440000 -24.48392
0.9450000 -24.52751
0.9460000 -24.57007
0.9470000 -24.61161
0.9480000 -24.652099999999997
0.9490000 -24.69155
0.9500000 -24.72994
0.9510000 -24.76727
0.9520000 -24.80353
0.9530000 -24.83871
0.9540000 -24.872790000000002
0.9550000 -24.90579
0.9560000 -24.93768
0.9570000 -24.96846
0.9580000 -24.99811
0.9590000 -25.02664
0.9600000 -25.05404
0.9610000 -25.080289999999998
0.9620000 -25.10539
0.9630000 -25.12933
0.9640000 -25.1521
0.9650000 -25.1737
0.9660000 -25.19411
0.9670000 -25.213340000000002
0.9680000 -25.231360000000002
0.9690000 -25.248179999999998
0.9700000 -25.263790000000004
0.9710000 -25.27818
0.9720000 -25.29134
0.9730000 -25.30327
0.9740000 -25.313950000000002
0.9750000 -25.32338
0.9760000 -25.331550000000004
0.9770000 -25.33846
0.9780000 -25.344100000000005
0.9790000 -25.34846
0.9800000 -25.35154
0.9810000 -25.35332
0.9820000 -25.3538
0.9830000 -25.352980000000002
0.9840000 -25.35084
0.9850000 -25.34738
0.9860000 -25.342599999999997
0.9870000 -25.33647
0.9880000 -25.32901
0.9890000 -25.3202
0.9900000 -25.31004
0.9910000 -25.29851
0.9920000 -25.285619999999998
0.9930000 -25.271359999999998
0.9940000 -25.255719999999997
0.9950000 -25.238680000000002
0.9960000 -25.22026
0.9970000 -25.20044
0.9980000 -25.17921
0.9990000 -25.15658
1.000000 -25.132520000000003
1.001000 -25.107049999999997
1.002000 -25.08015
1.003000 -25.051810000000003
1.004000 -25.02204
1.005000 -24.99082
1.006000 -24.95815
1.007000 -24.92403
1.008000 -24.888450000000002
1.009000 -24.8514
1.010000 -24.81287
1.011000 -24.77288
1.012000 -24.7314
1.013000 -24.68843
1.014000 -24.64398
1.015000 -24.59802
1.016000 -24.55057
1.017000 -24.50161
1.018000 -24.45115
1.019000 -24.399160000000002
1.020000 -24.34566
1.021000 -24.29063
1.022000 -24.23408
1.023000 -24.176000000000002
1.024000 -24.11637
1.025000 -24.05521
1.026000 -23.99251
1.027000 -23.928250000000002
1.028000 -23.86245
1.029000 -23.79509
1.030000 -23.72617
1.031000 -23.65569
1.032000 -23.58364
1.033000 -23.51002
1.034000 -23.43483
1.035000 -23.35806
1.036000 -23.27972
1.037000 -23.1998
1.038000 -23.11829
1.039000 -23.0352
1.040000 -22.95052
1.041000 -22.86425
1.042000 -22.77638
1.043000 -22.68692
1.044000 -22.595860000000002
1.045000 -22.5032
1.046000 -22.40894
1.047000 -22.31307
1.048000 -22.2156
1.049000 -22.11652
1.050000 -22.01583
1.051000 -21.91354
1.052000 -21.80963
1.053000 -21.7041
1.054000 -21.596960000000003
1.055000 -21.48821
1.056000 -21.37784
1.057000 -21.26585
1.058000 -21.15224
1.059000 -21.037010000000002
1.060000 -20.92016
1.061000 -20.8017
1.062000 -20.68161
1.063000 -20.5599
1.064000 -20.43657
1.065000 -20.311609999999998
1.066000 -20.18504
1.067000 -20.05684
1.068000 -19.927030000000002
1.069000 -19.79559
1.070000 -19.66253
1.071000 -19.52786
1.072000 -19.391569999999998
1.073000 -19.25365
1.074000 -19.11413
1.075000 -18.97299
1.076000 -18.83023
1.077000 -18.685869999999998
1.078000 -18.53989
1.079000 -18.3923
1.080000 -18.24311
1.081000 -18.09231
1.082000 -17.93991
1.083000 -17.785909999999998
1.084000 -17.630309999999998
1.085000 -17.47312
1.086000 -17.314329999999998
1.087000 -17.153940000000002
1.088000 -16.991970000000002
1.089000 -16.82842
1.090000 -16.66328
1.091000 -16.49656
1.092000 -16.32827
1.093000 -16.1584
1.094000 -15.98697
1.095000 -15.81397
1.096000 -15.6394
1.097000 -15.46328
1.098000 -15.285599999999999
1.099000 -15.10637
1.100000 -14.9256
1.101000 -14.74328
1.102000 -14.55943
1.103000 -14.374039999999999
1.104000 -14.18713
1.105000 -13.99869
1.106000 -13.808729999999999
1.107000 -13.61726
1.108000 -13.42428
1.109000 -13.2298
1.110000 -13.033819999999999
1.111000 -12.83635
1.112000 -12.637390000000002
1.113000 -12.43695
1.114000 -12.23504
1.115000 -12.03165
1.116000 -11.82681
1.117000 -11.620510000000001
1.118000 -11.41275
1.119000 -11.20356
1.120000 -10.99293
1.121000 -10.78087
1.122000 -10.56738
1.123000 -10.35248
1.124000 -10.13617
1.125000 -9.9184625
1.126000 -9.699357299999999
1.127000 -9.4788656
1.128000 -9.2569955
1.129000 -9.0337545
1.130000 -8.8091508
1.131000 -8.5831918
1.132000 -8.3558865
1.133000 -8.127243100000001
1.134000 -7.8972697
1.135000 -7.6659754
1.136000 -7.433368999999999
1.137000 -7.1994587999999995
1.138000 -6.9642544
1.139000 -6.727764799999999
1.140000 -6.4899996
1.141000 -6.2509678
1.142000 -6.0106792
1.143000 -5.7691433
1.144000 -5.5263694
1.145000 -5.2823678
1.146000 -5.0371483
1.147000 -4.7907211
1.148000 -4.5430962
1.149000 -4.2942841000000005
1.150000 -4.0442947
1.151000 -3.793139
1.152000 -3.5408272999999997
1.153000 -3.2873705
1.154000 -3.0327791
1.155000 -2.7770644
1.156000 -2.5202373
1.157000 -2.2623089999999997
1.158000 -2.0032907
1.159000 -1.7431939
1.160000 -1.4820302
1.161000 -1.2198113
1.162000 -0.9565488400000001
1.163000 -0.69225486
1.164000 -0.42694137000000004
1.165000 -0.16062052
1.166000 0.10669538999999999
1.167000 0.37499396
1.168000 0.6442626499999999
1.169000 0.91448883
1.170000 1.1856597
1.171000 1.4577623
1.172000 1.7307838
1.173000 2.004711
1.174000 2.2795307
1.175000 2.5552295
1.176000 2.8317940999999998
1.177000 3.1092109
1.178000 3.3874664
1.179000 3.6665468999999997
1.180000 3.9464384
1.181000 4.2271271
1.182000 4.5085993
1.183000 4.7908407
1.184000 5.0738372
1.185000 5.3575747
1.186000 5.6420390000000005
1.187000 5.9272155
1.188000 6.2130898
1.189000 6.4996472999999995
1.190000 6.7868739
1.191000 7.0747547
1.192000 7.3632747
1.193000 7.6524183
1.194000 7.9421714
1.195000 8.232519
1.196000 8.5234456
1.197000 8.814936099999999
1.198000 9.106975
1.199000 9.3995467
1.200000 9.6926361
1.201000 9.986227
1.202000 10.2803
1.203000 10.57485
1.204000 10.86985
1.205000 11.16529
1.206000 11.46116
1.207000 11.757430000000001
1.208000 12.05408
1.209000 12.35112
1.210000 12.648499999999999
1.211000 12.94623
1.212000 13.24429
1.213000 13.54265
1.214000 13.8413
1.215000 14.140220000000001
1.216000 14.4394
1.217000 14.73883
1.218000 15.03847
1.219000 15.33832
1.220000 15.63836
1.221000 15.93858
1.222000 16.23894
1.223000 16.53945
1.224000 16.840069999999997
1.225000 17.1408
1.226000 17.44161
1.227000 17.74249
1.228000 18.04343
1.229000 18.34439
1.230000 18.64537
1.231000 18.946350000000002
1.232000 19.247310000000002
1.233000 19.54823
1.234000 19.8491
1.235000 20.14989
1.236000 20.45059
1.237000 20.75119
1.238000 21.05165
1.239000 21.35198
1.240000 21.65214
1.241000 21.95211
1.242000 22.2519
1.243000 22.551460000000002
1.244000 22.85079
1.245000 23.14987
1.246000 23.44868
1.247000 23.7472
1.248000 24.04541
1.249000 24.3433
1.250000 24.64084
1.251000 24.93803
1.252000 25.234830000000002
1.253000 25.53124
1.254000 25.82723
1.255000 26.122780000000002
1.256000 26.41788
1.257000 26.71252
1.258000 27.00666
1.259000 27.30029
1.260000 27.593400000000003
1.261000 27.885959999999997
1.262000 28.177960000000002
1.263000 28.46938
1.264000 28.7602
1.265000 29.0504
1.266000 29.339959999999998
1.267000 29.628870000000003
1.268000 29.9171
1.269000 30.204639999999998
1.270000 30.49147
1.271000 30.777569999999997
1.272000 31.06292
1.273000 31.34751
1.274000 31.631310000000003
1.275000 31.9143
1.276000 32.19648
1.277000 32.47781
1.278000 32.75829
1.279000 33.03789
1.280000 33.316590000000005
1.281000 33.59438
1.282000 33.87125
1.283000 34.14716
1.284000 34.42211
1.285000 34.69607
1.286000 34.969030000000004
1.287000 35.24097
1.288000 35.51187
1.289000 35.78171
1.290000 36.05048
1.291000 36.31816
1.292000 36.58473
1.293000 36.85017
1.294000 37.11447
1.295000 37.3776
1.296000 37.63956
1.297000 37.90031
1.298000 38.15985
1.299000 38.41816
1.300000 38.675219999999996
1.301000 38.93101
1.302000 39.185520000000004
1.303000 39.438719999999996
1.304000 39.69061
1.305000 39.941159999999996
1.306000 40.19035
1.307000 40.43818
1.308000 40.68461
1.309000 40.92964
1.310000 41.17325
1.311000 41.41542
1.312000 41.656130000000005
1.313000 41.89537
1.314000 42.13313
1.315000 42.36938
1.316000 42.6041
1.317000 42.83729
1.318000 43.06892
1.319000 43.298989999999996
1.320000 43.52746
1.321000 43.75433
1.322000 43.97958
1.323000 44.203199999999995
1.324000 44.42517
1.325000 44.64546
1.326000 44.86408
1.327000 45.080999999999996
1.328000 45.296209999999995
1.329000 45.509690000000006
1.330000 45.721430000000005
1.331000 45.9314
1.332000 46.13961
1.333000 46.34603
1.334000 46.55064
1.335000 46.753440000000005
1.336000 46.9544
1.337000 47.15351
1.338000 47.35077
1.339000 47.54615
1.340000 47.73964
1.341000 47.93122
1.342000 48.12089
1.343000 48.30863
1.344000 48.49442
1.345000 48.67825
1.346000 48.8601
1.347000 49.03997
1.348000 49.21784
1.349000 49.3937
1.350000 49.56752
1.351000 49.739309999999996
1.352000 49.90905
1.353000 50.076719999999995
1.354000 50.24231
1.355000 50.405809999999995
1.356000 50.567209999999996
1.357000 50.72649
1.358000 50.88364
1.359000 51.03866
1.360000 51.191520000000004
1.361000 51.342220000000005
1.362000 51.49074
1.363000 51.637080000000005
1.364000 51.78121
1.365000 51.923140000000004
1.366000 52.06284
1.367000 52.20031
1.368000 52.33554
1.369000 52.46852
1.370000 52.59923
1.371000 52.72767
1.372000 52.85382
1.373000 52.97768000000001
1.374000 53.09923
1.375000 53.218469999999996
1.376000 53.335370000000005
1.377000 53.44995
1.378000 53.562180000000005
1.379000 53.67206
1.380000 53.77958
1.381000 53.884719999999994
1.382000 53.98749000000001
1.383000 54.08786
1.384000 54.18584
1.385000 54.281409999999994
1.386000 54.37456
1.387000 54.465289999999996
1.388000 54.5536
1.389000 54.63945999999999
1.390000 54.722879999999996
1.391000 54.80384
1.392000 54.88234
1.393000 54.95837
1.394000 55.03192
1.395000 55.10299
1.396000 55.17156
1.397000 55.23764
1.398000 55.30121
1.399000 55.36228
1.400000 55.420829999999995
1.401000 55.47685
1.402000 55.53035
1.403000 55.581309999999995
1.404000 55.629720000000006
1.405000 55.6756
1.406000 55.718920000000004
1.407000 55.75968
1.408000 55.79788
1.409000 55.83351
1.410000 55.86658
1.411000 55.897059999999996
1.412000 55.92496
1.413000 55.95027
1.414000 55.97299999999999
1.415000 55.99313
1.416000 56.01067
1.417000 56.02561
1.418000 56.03794
1.419000 56.047670000000004
1.420000 56.05478
1.421000 56.05929
1.422000 56.06118
1.423000 56.060449999999996
1.424000 56.057100000000005
1.425000 56.05113000000001
1.426000 56.04253
1.427000 56.03131
1.428000 56.01746
1.429000 56.00098
1.430000 55.981860000000005
1.431000 55.96012
1.432000 55.93574
1.433000 55.90872
1.434000 55.87907
1.435000 55.846779999999995
1.436000 55.81184999999999
1.437000 55.77429000000001
1.438000 55.73409
1.439000 55.69124
1.440000 55.64576
1.441000 55.59765
1.442000 55.546890000000005
1.443000 55.49349
1.444000 55.43746
1.445000 55.37879
1.446000 55.31749
1.447000 55.25355
1.448000 55.18698
1.449000 55.11778
1.450000 55.04595
1.451000 54.97149
1.452000 54.89441000000001
1.453000 54.8147
1.454000 54.73236
1.455000 54.647420000000004
1.456000 54.55985
1.457000 54.46967
1.458000 54.37688000000001
1.459000 54.28148
1.460000 54.183479999999996
1.461000 54.08287000000001
1.462000 53.97967
1.463000 53.873870000000004
1.464000 53.76548
1.465000 53.65451
1.466000 53.540949999999995
1.467000 53.42482
1.468000 53.30611
1.469000 53.184830000000005
1.470000 53.06099
1.471000 52.93459
1.472000 52.80563
1.473000 52.67413
1.474000 52.54008
1.475000 52.40349
1.476000 52.264359999999996
1.477000 52.122710000000005
1.478000 51.97855
1.479000 51.83187
1.480000 51.682669999999995
1.481000 51.53098000000001
1.482000 51.37679000000001
1.483000 51.22011
1.484000 51.060950000000005
1.485000 50.89931
1.486000 50.735209999999995
1.487000 50.568650000000005
1.488000 50.399629999999995
1.489000 50.22816
1.490000 50.05425999999999
1.491000 49.877919999999996
1.492000 49.69916
1.493000 49.51799
1.494000 49.3344
1.495000 49.14842
1.496000 48.96004
1.497000 48.76929
1.498000 48.57616
1.499000 48.38066
1.500000 48.182809999999996
1.501000 47.98261
1.502000 47.78007
1.503000 47.5752
1.504000 47.36801
1.505000 47.15851
1.506000 46.94671
1.507000 46.732620000000004
1.508000 46.51625
1.509000 46.29762
1.510000 46.07672
1.511000 45.85358
1.512000 45.6282
1.513000 45.40059
1.514000 45.17076
1.515000 44.93873
1.516000 44.7045
1.517000 44.46809
1.518000 44.22951
1.519000 43.98876
1.520000 43.74587
1.521000 43.50083
1.522000 43.25368
1.523000 43.0044
1.524000 42.75302
1.525000 42.49955
1.526000 42.244
1.527000 41.986380000000004
1.528000 41.72671
1.529000 41.46499
1.530000 41.20124
1.531000 40.93547
1.532000 40.6677
1.533000 40.39794
1.534000 40.12619
1.535000 39.85248
1.536000 39.57681
1.537000 39.2992
1.538000 39.01966
1.539000 38.73821
1.540000 38.454860000000004
1.541000 38.16962
1.542000 37.88251
1.543000 37.59354
1.544000 37.30272
1.545000 37.01008
1.546000 36.71561
1.547000 36.41935
1.548000 36.12129
1.549000 35.82146
1.550000 35.51987
1.551000 35.21654
1.552000 34.91148
1.553000 34.6047
1.554000 34.29622
1.555000 33.98606
1.556000 33.67422
1.557000 33.36073
1.558000 33.0456
1.559000 32.72884
1.560000 32.410470000000004
1.561000 32.09051
1.562000 31.768970000000003
1.563000 31.445859999999996
1.564000 31.121199999999998
1.565000 30.79501
1.566000 30.4673
1.567000 30.138090000000002
1.568000 29.80739
1.569000 29.47522
1.570000 29.1416
1.571000 28.806540000000002
1.572000 28.470060000000004
1.573000 28.13218
1.574000 27.7929
1.575000 27.45225
1.576000 27.11025
1.577000 26.76691
1.578000 26.422240000000002
1.579000 26.07627
1.580000 25.729010000000002
1.581000 25.38048
1.582000 25.03069
1.583000 24.679660000000002
1.584000 24.32741
1.585000 23.97395
1.586000 23.6193
1.587000 23.26348
1.588000 22.90651
1.589000 22.548399999999997
1.590000 22.18916
1.591000 21.82882
1.592000 21.4674
1.593000 21.104899999999997
1.594000 20.74135
1.595000 20.37677
1.596000 20.01116
1.597000 19.64456
1.598000 19.27697
1.599000 18.90841
1.600000 18.53891
1.601000 18.16847
1.602000 17.79713
1.603000 17.42488
1.604000 17.051759999999998
1.605000 16.677780000000002
1.606000 16.30295
1.607000 15.92731
1.608000 15.550849999999999
1.609000 15.173610000000002
1.610000 14.7956
1.611000 14.41684
1.612000 14.037350000000002
1.613000 13.657140000000002
1.614000 13.27623
1.615000 12.894639999999999
1.616000 12.512400000000001
1.617000 12.12951
1.618000 11.745999999999999
1.619000 11.361880000000001
1.620000 10.97717
1.621000 10.59189
1.622000 10.20606
1.623000 9.8196968
1.624000 9.432818699999999
1.625000 9.045442900000001
1.626000 8.657588800000001
1.627000 8.2692735
1.628000 7.880516399999999
1.629000 7.4913353
1.630000 7.101748099999999
1.631000 6.7117736
1.632000 6.3214302
1.633000 5.9307367
1.634000 5.5397112
1.635000 5.1483724
1.636000 4.7567390000000005
1.637000 4.3648291
1.638000 3.9726619
1.639000 3.5802554
1.640000 3.1876284999999998
1.641000 2.7947994
1.642000 2.401787
1.643000 2.0086098
1.644000 1.6152866
1.645000 1.2218356
1.646000 0.82827546
1.647000 0.43462468
1.648000 0.040901647
1.649000 -0.35287521
1.650000 -0.7466875000000001
1.651000 -1.1405169
1.652000 -1.5343451
1.653000 -1.9281538
1.654000 -2.3219246
1.655000 -2.7156396
1.656000 -3.1092801999999997
1.657000 -3.5028283
1.658000 -3.8962657999999997
1.659000 -4.2895745
1.660000 -4.6827361
1.661000 -5.0757322
1.662000 -5.4685447
1.663000 -5.8611557
1.664000 -6.2535465
1.665000 -6.6456988
1.666000 -7.037594899999999
1.667000 -7.4292161
1.668000 -7.820543600000001
1.669000 -8.2115598
1.670000 -8.6022452
1.671000 -8.9925826
1.672000 -9.3825527
1.673000 -9.7721376
1.674000 -10.16132
1.675000 -10.550080000000001
1.676000 -10.9384
1.677000 -11.326260000000001
1.678000 -11.71364
1.679000 -12.10053
1.680000 -12.486899999999999
1.681000 -12.87275
1.682000 -13.25804
1.683000 -13.64276
1.684000 -14.026900000000001
1.685000 -14.41044
1.686000 -14.79335
1.687000 -15.175630000000002
1.688000 -15.55724
1.689000 -15.93818
1.690000 -16.31843
1.691000 -16.69797
1.692000 -17.07678
1.693000 -17.45484
1.694000 -17.83215
1.695000 -18.208669999999998
1.696000 -18.58439
1.697000 -18.959300000000002
1.698000 -19.33338
1.699000 -19.706599999999998
1.700000 -20.078960000000002
1.701000 -20.45044
1.702000 -20.82101
1.703000 -21.19066
1.704000 -21.55938
1.705000 -21.92714
1.706000 -22.29394
1.707000 -22.65974
1.708000 -23.02454
1.709000 -23.38832
1.710000 -23.75107
1.711000 -24.11275
1.712000 -24.47337
1.713000 -24.83289
1.714000 -25.19131
1.715000 -25.54861
1.716000 -25.90477
1.717000 -26.25977
1.718000 -26.613609999999998
1.719000 -26.966250000000002
1.720000 -27.31769
1.721000 -27.667910000000003
1.722000 -28.0169
1.723000 -28.364620000000002
1.724000 -28.71108
1.725000 -29.05625
1.726000 -29.40013
1.727000 -29.74268
1.728000 -30.083890000000004
1.729000 -30.42376
1.730000 -30.76226
1.731000 -31.09938
1.732000 -31.4351
1.733000 -31.769409999999997
1.734000 -32.102289999999996
1.735000 -32.43372
1.736000 -32.763690000000004
1.737000 -33.09218
1.738000 -33.41918
1.739000 -33.74467
1.740000 -34.06864
1.741000 -34.39107
1.742000 -34.711940000000006
1.743000 -35.03125
1.744000 -35.34897
1.745000 -35.66509
1.746000 -35.97959
1.747000 -36.29247
1.748000 -36.6037
1.749000 -36.91327
1.750000 -37.22117
1.751000 -37.52738
1.752000 -37.83189
1.753000 -38.13469
1.754000 -38.43575
1.755000 -38.73507
1.756000 -39.032630000000005
1.757000 -39.328419999999994
1.758000 -39.622420000000005
1.759000 -39.91463
1.760000 -40.205020000000005
1.761000 -40.49358
1.762000 -40.78031
1.763000 -41.06518
1.764000 -41.34818
1.765000 -41.6293
1.766000 -41.90853
1.767000 -42.18585
1.768000 -42.46125
1.769000 -42.734719999999996
1.770000 -43.00624
1.771000 -43.27579
1.772000 -43.54338
1.773000 -43.80898
1.774000 -44.07258
1.775000 -44.33416
1.776000 -44.59373
1.777000 -44.85125
1.778000 -45.10673
1.779000 -45.36014
1.780000 -45.61148
1.781000 -45.86073
1.782000 -46.10788
1.783000 -46.35292
1.784000 -46.59584
1.785000 -46.83663
1.786000 -47.07527
1.787000 -47.31175
1.788000 -47.546060000000004
1.789000 -47.778189999999995
1.790000 -48.00813
1.791000 -48.23587
1.792000 -48.46139
1.793000 -48.68469
1.794000 -48.90575
1.795000 -49.12457
1.796000 -49.34114
1.797000 -49.55543
1.798000 -49.767450000000004
1.799000 -49.97718
1.800000 -50.18462
1.801000 -50.38974
1.802000 -50.59255
1.803000 -50.793029999999995
1.804000 -50.99118
1.805000 -51.186969999999995
1.806000 -51.38041
1.807000 -51.57148
1.808000 -51.76017
1.809000 -51.946479999999994
1.810000 -52.130390000000006
1.811000 -52.3119
1.812000 -52.490990000000004
1.813000 -52.66767
1.814000 -52.841910000000006
1.815000 -53.01371
1.816000 -53.183060000000005
1.817000 -53.34995
1.818000 -53.51439
1.819000 -53.67634
1.820000 -53.83582
1.821000 -53.992810000000006
1.822000 -54.1473
1.823000 -54.29928
1.824000 -54.448750000000004
1.825000 -54.5957
1.826000 -54.740120000000005
1.827000 -54.88201
1.828000 -55.021359999999994
1.829000 -55.15814999999999
1.830000 -55.292390000000005
1.831000 -55.42407
1.832000 -55.553169999999994
1.833000 -55.6797
1.834000 -55.803650000000005
1.835000 -55.92501
1.836000 -56.04377
1.837000 -56.15993
1.838000 -56.27347
1.839000 -56.384409999999995
1.840000 -56.49272
1.841000 -56.59841
1.842000 -56.70147
1.843000 -56.80189
1.844000 -56.89967
1.845000 -56.994809999999994
1.846000 -57.08729
1.847000 -57.17711
1.848000 -57.26428
1.849000 -57.34878
1.850000 -57.43061
1.851000 -57.50977
1.852000 -57.58625000000001
1.853000 -57.66004
1.854000 -57.73116
1.855000 -57.79957999999999
1.856000 -57.86531
1.857000 -57.92834
1.858000 -57.98867
1.859000 -58.04631
1.860000 -58.10123
1.861000 -58.15344
1.862000 -58.20295
1.863000 -58.24974
1.864000 -58.29381
1.865000 -58.335159999999995
1.866000 -58.37379
1.867000 -58.4097
1.868000 -58.44287
1.869000 -58.473319999999994
1.870000 -58.50103
1.871000 -58.52602
1.872000 -58.54826
1.873000 -58.567769999999996
1.874000 -58.58454
1.875000 -58.59857
1.876000 -58.609860000000005
1.877000 -58.61841
1.878000 -58.62421
1.879000 -58.627280000000006
1.880000 -58.62759
1.881000 -58.625170000000004
1.882000 -58.620000000000005
1.883000 -58.61208
1.884000 -58.60143
1.885000 -58.58803
1.886000 -58.57188
1.887000 -58.55299000000001
1.888000 -58.53136
1.889000 -58.507
1.890000 -58.47989
1.891000 -58.45004
1.892000 -58.41746
1.893000 -58.382149999999996
1.894000 -58.3441
1.895000 -58.303309999999996
1.896000 -58.2598
1.897000 -58.21356
1.898000 -58.1646
1.899000 -58.11290999999999
1.900000 -58.05849
1.901000 -58.001360000000005
1.902000 -57.941509999999994
1.903000 -57.878949999999996
1.904000 -57.81368
1.905000 -57.7457
1.906000 -57.675019999999996
1.907000 -57.60163
1.908000 -57.52555
1.909000 -57.44678
1.910000 -57.36532
1.911000 -57.28117
1.912000 -57.19435000000001
1.913000 -57.10484
1.914000 -57.01267
1.915000 -56.91783
1.916000 -56.82033
1.917000 -56.72017
1.918000 -56.617360000000005
1.919000 -56.511900000000004
1.920000 -56.403800000000004
1.921000 -56.29307
1.922000 -56.17971000000001
1.923000 -56.063719999999996
1.924000 -55.94512
1.925000 -55.8239
1.926000 -55.70008
1.927000 -55.573660000000004
1.928000 -55.444649999999996
1.929000 -55.31304
1.930000 -55.17885999999999
1.931000 -55.04211
1.932000 -54.90277999999999
1.933000 -54.7609
1.934000 -54.616460000000004
1.935000 -54.46947
1.936000 -54.31994999999999
1.937000 -54.1679
1.938000 -54.01332
1.939000 -53.85624
1.940000 -53.696639999999995
1.941000 -53.53456
1.942000 -53.36998
1.943000 -53.20292
1.944000 -53.033390000000004
1.945000 -52.8614
1.946000 -52.686960000000006
1.947000 -52.51008
1.948000 -52.33076
1.949000 -52.14902
1.950000 -51.96487
1.951000 -51.77832
1.952000 -51.58938
1.953000 -51.39805
1.954000 -51.20435
1.955000 -51.0083
1.956000 -50.80987999999999
1.957000 -50.60914
1.958000 -50.40606
1.959000 -50.20066
1.960000 -49.99296
1.961000 -49.782959999999996
1.962000 -49.57068
1.963000 -49.35613
1.964000 -49.13932
1.965000 -48.92026
1.966000 -48.69896
1.967000 -48.47544
1.968000 -48.249700000000004
1.969000 -48.021770000000004
1.970000 -47.79164
1.971000 -47.55935
1.972000 -47.324889999999996
1.973000 -47.08828
1.974000 -46.84954
1.975000 -46.608670000000004
1.976000 -46.3657
1.977000 -46.12063
1.978000 -45.87348
1.979000 -45.62426
1.980000 -45.37299
1.981000 -45.11968
1.982000 -44.864340000000006
1.983000 -44.60699
1.984000 -44.34765
1.985000 -44.086330000000004
1.986000 -43.82303
1.987000 -43.557790000000004
1.988000 -43.29061
1.989000 -43.02151
1.990000 -42.75049
1.991000 -42.47759
1.992000 -42.20281
1.993000 -41.92616
1.994000 -41.64768
1.995000 -41.36735
1.996000 -41.08522
1.997000 -40.80129
1.998000 -40.515570000000004
1.999000 -40.22809
2.000000 -39.93886
2.001000 -39.647890000000004
2.002000 -39.35521
2.003000 -39.06083
2.004000 -38.764759999999995
2.005000 -38.467020000000005
2.006000 -38.167640000000006
2.007000 -37.86663
2.008000 -37.563990000000004
2.009000 -37.259769999999996
2.010000 -36.95396
2.011000 -36.6466
2.012000 -36.33769
2.013000 -36.02725
2.014000 -35.71531
2.015000 -35.40187
2.016000 -35.08697
2.017000 -34.77062
2.018000 -34.45283
2.019000 -34.13363
2.020000 -33.81302
2.021000 -33.49105
2.022000 -33.16771
2.023000 -32.84303
2.024000 -32.517030000000005
2.025000 -32.18973
2.026000 -31.86114
2.027000 -31.5313
2.028000 -31.2002
2.029000 -30.86789
2.030000 -30.53436
2.031000 -30.19965
2.032000 -29.863780000000002
2.033000 -29.526760000000003
2.034000 -29.188609999999997
2.035000 -28.84935
2.036000 -28.50901
2.037000 -28.167599999999997
2.038000 -27.825139999999998
2.039000 -27.481650000000002
2.040000 -27.137159999999998
2.041000 -26.791690000000003
2.042000 -26.445249999999998
2.043000 -26.09786
2.044000 -25.74956
2.045000 -25.40034
2.046000 -25.050250000000002
2.047000 -24.699299999999997
2.048000 -24.3475
2.049000 -23.994889999999998
2.050000 -23.64148
2.051000 -23.28729
2.052000 -22.93234
2.053000 -22.57666
2.054000 -22.22027
2.055000 -21.86318
2.056000 -21.50543
2.057000 -21.14702
2.058000 -20.78798
2.059000 -20.42834
2.060000 -20.06811
2.061000 -19.70732
2.062000 -19.345979999999997
2.063000 -18.98413
2.064000 -18.62177
2.065000 -18.258940000000003
2.066000 -17.89565
2.067000 -17.531930000000003
2.068000 -17.16779
2.069000 -16.80327
2.070000 -16.43837
2.071000 -16.07313
2.072000 -15.70757
2.073000 -15.34171
2.074000 -14.975559999999998
2.075000 -14.60916
2.076000 -14.24253
2.077000 -13.875680000000001
2.078000 -13.50865
2.079000 -13.14144
2.080000 -12.77409
2.081000 -12.40662
2.082000 -12.03906
2.083000 -11.67141
2.084000 -11.30371
2.085000 -10.935970000000001
2.086000 -10.56823
2.087000 -10.2005
2.088000 -9.8328047
2.089000 -9.4651669
2.090000 -9.097608899999999
2.091000 -8.730153
2.092000 -8.3628207
2.093000 -7.995635299999999
2.094000 -7.6286189
2.095000 -7.2617933
2.096000 -6.8951808
2.097000 -6.528804500000001
2.098000 -6.1626855
2.099000 -5.796846700000001
2.100000 -5.4313101
2.101000 -5.0660979
2.102000 -4.701232200000001
2.103000 -4.3367352
2.104000 -3.9726295
2.105000 -3.6089367999999995
2.106000 -3.2456797
2.107000 -2.88288
2.108000 -2.5205601
2.109000 -2.1587424
2.110000 -1.7974488
2.111000 -1.4367016
2.112000 -1.0765227
2.113000 -0.71693445
2.114000 -0.35795878999999997
2.115000 0.00038218582
2.116000 0.35806648
2.117000 0.71507213
2.118000 1.0713773
2.119000 1.4269601
2.120000 1.7817987
2.121000 2.1358714
2.122000 2.4891565
2.123000 2.8416324
2.124000 3.1932774999999998
2.125000 3.5440706000000004
2.126000 3.8939901
2.127000 4.2430148
2.128000 4.5911234
2.129000 4.9382947
2.130000 5.2845075999999995
2.131000 5.629741
2.132000 5.9739739
2.133000 6.3171856
2.134000 6.659355
2.135000 7.000461199999999
2.136000 7.3404834
2.137000 7.679401299999999
2.138000 8.0171943
2.139000 8.353841300000001
2.140000 8.6893223
2.141000 9.0236165
2.142000 9.3567029
2.143000 9.6885622
2.144000 10.019169999999999
2.145000 10.34852
2.146000 10.67657
2.147000 11.00332
2.148000 11.32874
2.149000 11.652809999999999
2.150000 11.97551
2.151000 12.29683
2.152000 12.616740000000002
2.153000 12.93523
2.154000 13.25227
2.155000 13.56785
2.156000 13.88194
2.157000 14.19453
2.158000 14.5056
2.159000 14.81514
2.160000 15.12311
2.161000 15.429509999999999
2.162000 15.734319999999999
2.163000 16.037509999999997
2.164000 16.33908
2.165000 16.639
2.166000 16.937250000000002
2.167000 17.23382
2.168000 17.52869
2.169000 17.82184
2.170000 18.11326
2.171000 18.40292
2.172000 18.69082
2.173000 18.97693
2.174000 19.261229999999998
2.175000 19.54372
2.176000 19.82437
2.177000 20.10316
2.178000 20.38009
2.179000 20.65513
2.180000 20.928269999999998
2.181000 21.199489999999997
2.182000 21.468780000000002
2.183000 21.73612
2.184000 22.0015
2.185000 22.26489
2.186000 22.5263
2.187000 22.78569
2.188000 23.04306
2.189000 23.298389999999998
2.190000 23.551669999999998
2.191000 23.802880000000002
2.192000 24.05201
2.193000 24.299039999999998
2.194000 24.543960000000002
2.195000 24.78676
2.196000 25.02743
2.197000 25.265949999999997
2.198000 25.502299999999998
2.199000 25.73648
2.200000 25.96847
2.201000 26.19826
2.202000 26.42584
2.203000 26.651190000000003
2.204000 26.8743
2.205000 27.095170000000003
2.206000 27.313769999999998
2.207000 27.53011
2.208000 27.74415
2.209000 27.9559
2.210000 28.16535
2.211000 28.37248
2.212000 28.57727
2.213000 28.779729999999997
2.214000 28.979840000000003
2.215000 29.17759
2.216000 29.37297
2.217000 29.565970000000004
2.218000 29.75658
2.219000 29.944789999999998
2.220000 30.13059
2.221000 30.31398
2.222000 30.494929999999997
2.223000 30.673460000000002
2.224000 30.849529999999998
2.225000 31.02316
2.226000 31.194329999999997
2.227000 31.36303
2.228000 31.529249999999998
2.229000 31.692989999999998
2.230000 31.85425
2.231000 32.013000000000005
2.232000 32.16925
2.233000 32.322990000000004
2.234000 32.474219999999995
2.235000 32.62292
2.236000 32.76909
2.237000 32.91273
2.238000 33.05383
2.239000 33.19238
2.240000 33.32839
2.241000 33.46183
2.242000 33.59272
2.243000 33.72103
2.244000 33.846779999999995
2.245000 33.96995
2.246000 34.09055
2.247000 34.20856
2.248000 34.32398
2.249000 34.436820000000004
2.250000 34.54706
2.251000 34.6547
2.252000 34.75975
2.253000 34.862179999999995
2.254000 34.96202
2.255000 35.05925
2.256000 35.15387
2.257000 35.24588
2.258000 35.335280000000004
2.259000 35.42206
2.260000 35.50623
2.261000 35.58778
2.262000 35.66671
2.263000 35.74303
2.264000 35.81673
2.265000 35.88782
2.266000 35.95628
2.267000 36.02214
2.268000 36.08537
2.269000 36.14599
2.270000 36.203990000000005
2.271000 36.25938
2.272000 36.31216
2.273000 36.36233
2.274000 36.40988
2.275000 36.45484
2.276000 36.49718
2.277000 36.53693
2.278000 36.57407
2.279000 36.608619999999995
2.280000 36.64057
2.281000 36.66993
2.282000 36.696709999999996
2.283000 36.7209
2.284000 36.74251
2.285000 36.76154
2.286000 36.778
2.287000 36.79189
2.288000 36.803219999999996
2.289000 36.81199
2.290000 36.818200000000004
2.291000 36.821870000000004
2.292000 36.823
2.293000 36.82159
2.294000 36.81765
2.295000 36.81118
2.296000 36.80219
2.297000 36.7907
2.298000 36.77669
2.299000 36.7602
2.300000 36.74121
2.301000 36.71973
2.302000 36.69578
2.303000 36.66937
2.304000 36.64049
2.305000 36.60916
2.306000 36.57538
2.307000 36.53917
2.308000 36.50054
2.309000 36.45948
2.310000 36.416019999999996
2.311000 36.37016
2.312000 36.32191
2.313000 36.27127
2.314000 36.21826
2.315000 36.1629
2.316000 36.10518
2.317000 36.045120000000004
2.318000 35.982730000000004
2.319000 35.91803
2.320000 35.85101
2.321000 35.7817
2.322000 35.7101
2.323000 35.63622
2.324000 35.56009
2.325000 35.4817
2.326000 35.401070000000004
2.327000 35.31822
2.328000 35.23315
2.329000 35.14588
2.330000 35.05642
2.331000 34.96479
2.332000 34.87099
2.333000 34.77505
2.334000 34.67696
2.335000 34.576750000000004
2.336000 34.47444
2.337000 34.370020000000004
2.338000 34.263529999999996
2.339000 34.15497
2.340000 34.04435
2.341000 33.9317
2.342000 33.81702
2.343000 33.70033
2.344000 33.58165
2.345000 33.46099
2.346000 33.33836
2.347000 33.21378
2.348000 33.087270000000004
2.349000 32.95884
2.350000 32.82851
2.351000 32.69629
2.352000 32.562200000000004
2.353000 32.42625
2.354000 32.288470000000004
2.355000 32.14886
2.356000 32.00745
2.357000 31.86425
2.358000 31.71928
2.359000 31.57255
2.360000 31.42409
2.361000 31.27391
2.362000 31.12202
2.363000 30.968449999999997
2.364000 30.81321
2.365000 30.656329999999997
2.366000 30.497809999999998
2.367000 30.33768
2.368000 30.17595
2.369000 30.01265
2.370000 29.847790000000003
2.371000 29.68139
2.372000 29.51347
2.373000 29.34404
2.374000 29.173130000000004
2.375000 29.000759999999996
2.376000 28.82694
2.377000 28.651690000000002
2.378000 28.47504
2.379000 28.297
2.380000 28.117589999999996
2.381000 27.93683
2.382000 27.754739999999998
2.383000 27.57134
2.384000 27.38664
2.385000 27.20068
2.386000 27.013460000000002
2.387000 26.82502
2.388000 26.635360000000002
2.389000 26.444509999999998
2.390000 26.25248
2.391000 26.059310000000004
2.392000 25.865009999999998
2.393000 25.66959
2.394000 25.47309
2.395000 25.27551
2.396000 25.076890000000002
2.397000 24.87724
2.398000 24.67657
2.399000 24.47492
2.400000 24.27231
2.401000 24.06874
2.402000 23.864250000000002
2.403000 23.65886
2.404000 23.45259
2.405000 23.24545
2.406000 23.03747
2.407000 22.828670000000002
2.408000 22.61908
2.409000 22.4087
2.410000 22.19757
2.411000 21.98571
2.412000 21.77313
2.413000 21.55985
2.414000 21.34591
2.415000 21.131320000000002
2.416000 20.9161
2.417000 20.70027
2.418000 20.48386
2.419000 20.26688
2.420000 20.04937
2.421000 19.83133
2.422000 19.61279
2.423000 19.39377
2.424000 19.1743
2.425000 18.95439
2.426000 18.73407
2.427000 18.51335
2.428000 18.29227
2.429000 18.070829999999997
2.430000 17.84907
2.431000 17.627010000000002
2.432000 17.40465
2.433000 17.18204
2.434000 16.95918
2.435000 16.7361
2.436000 16.51282
2.437000 16.28937
2.438000 16.06576
2.439000 15.84201
2.440000 15.61815
2.441000 15.39419
2.442000 15.170169999999999
2.443000 14.946090000000002
2.444000 14.721989999999998
2.445000 14.497869999999999
2.446000 14.273769999999999
2.447000 14.049710000000001
2.448000 13.8257
2.449000 13.601769999999998
2.450000 13.37793
2.451000 13.154209999999999
2.452000 12.93063
2.453000 12.70722
2.454000 12.48398
2.455000 12.26094
2.456000 12.038129999999999
2.457000 11.81556
2.458000 11.59325
2.459000 11.37123
2.460000 11.1495
2.461000 10.92811
2.462000 10.70705
2.463000 10.48636
2.464000 10.266060000000001
2.465000 10.046149999999999
2.466000 9.8266743
2.467000 9.6076392
2.468000 9.3890674
2.469000 9.1709785
2.470000 8.9533925
2.471000 8.736328
2.472000 8.5198052
2.473000 8.3038427
2.474000 8.0884606
2.475000 7.873677499999999
2.476000 7.6595128
2.477000 7.4459851
2.478000 7.2331138
2.479000 7.0209174999999995
2.480000 6.809414900000001
2.481000 6.598625299999999
2.482000 6.388566599999999
2.483000 6.1792567
2.484000 5.9707146
2.485000 5.7629582
2.486000 5.5560051999999995
2.487000 5.3498738
2.488000 5.1445815999999995
2.489000 4.9401462
2.490000 4.7365852
2.491000 4.5339160000000005
2.492000 4.3321553999999995
2.493000 4.1313208999999995
2.494000 3.9314289000000002
2.495000 3.7324965000000003
2.496000 3.5345402
2.497000 3.3375762000000004
2.498000 3.1416211
2.499000 2.946691
2.500000 2.752802
2.501000 2.5599699
2.502000 2.3682108
2.503000 2.1775402
2.504000 1.987974
2.505000 1.7995273999999999
2.506000 1.6122159
2.507000 1.4260548
2.508000 1.2410594000000001
2.509000 1.0572447
2.510000 0.87462552
2.511000 0.69321683
2.512000 0.51303324
2.513000 0.33408934
2.514000 0.1563995
2.515000 -0.020022024
2.516000 -0.19516118000000002
2.517000 -0.36900407
2.518000 -0.5415369800000001
2.519000 -0.71274638
2.520000 -0.88261897
2.521000 -1.0511416
2.522000 -1.2183013
2.523000 -1.3840854
2.524000 -1.5484815
2.525000 -1.7114770000000001
2.526000 -1.8730599
2.527000 -2.0332184
2.528000 -2.1919405
2.529000 -2.349215
2.530000 -2.5050303
2.531000 -2.6593752
2.532000 -2.812239
2.533000 -2.9636106
2.534000 -3.1134794
2.535000 -3.2618351
2.536000 -3.4086670999999997
2.537000 -3.5539657
2.538000 -3.6977205
2.539000 -3.8399219999999996
2.540000 -3.9805599
2.541000 -4.1196253
2.542000 -4.2571086000000005
2.543000 -4.3930005
2.544000 -4.527292
2.545000 -4.6599742
2.546000 -4.7910381
2.547000 -4.920475199999999
2.548000 -5.0482772
2.549000 -5.174436
2.550000 -5.298943400000001
2.551000 -5.4217916
2.552000 -5.5429727
2.553000 -5.6624793
2.554000 -5.7803042
2.555000 -5.8964405
2.556000 -6.010881400000001
2.557000 -6.123620300000001
2.558000 -6.2346507
2.559000 -6.3439667
2.560000 -6.451561999999999
2.561000 -6.5574311
2.562000 -6.661568599999999
2.563000 -6.7639694
2.564000 -6.8646282
2.565000 -6.9635406
2.566000 -7.060701399999999
2.567000 -7.156106800000001
2.568000 -7.249752399999999
2.569000 -7.3416337
2.570000 -7.431747800000001
2.571000 -7.52009
2.572000 -7.6066568
2.573000 -7.691445900000001
2.574000 -7.774452900000001
2.575000 -7.855675400000001
2.576000 -7.9351105
2.577000 -8.0127552
2.578000 -8.0886073
2.579000 -8.1626646
2.580000 -8.2349248
2.581000 -8.305385699999999
2.582000 -8.3740465
2.583000 -8.4409051
2.584000 -8.5059606
2.585000 -8.5692115
2.586000 -8.6306579
2.587000 -8.6902991
2.588000 -8.7481342
2.589000 -8.804164100000001
2.590000 -8.8583887
2.591000 -8.9108087
2.592000 -8.961425
2.593000 -9.0102382
2.594000 -9.0572499
2.595000 -9.1024615
2.596000 -9.1458745
2.597000 -9.187490500000001
2.598000 -9.2273124
2.599000 -9.265341600000001
2.600000 -9.301581200000001
2.601000 -9.336033500000001
2.602000 -9.3687013
2.603000 -9.399587700000001
2.604000 -9.428695600000001
2.605000 -9.4560288
2.606000 -9.481591
2.607000 -9.5053852
2.608000 -9.527415
2.609000 -9.5476851
2.610000 -9.566199000000001
2.611000 -9.582961399999999
2.612000 -9.5979765
2.613000 -9.611248999999999
2.614000 -9.6227832
2.615000 -9.6325845
2.616000 -9.6406572
2.617000 -9.6470073
2.618000 -9.6516401
2.619000 -9.6545614
2.620000 -9.6557774
2.621000 -9.6552938
2.622000 -9.6531175
2.623000 -9.6492551
2.624000 -9.6437134
2.625000 -9.6364997
2.626000 -9.6276216
2.627000 -9.6170858
2.628000 -9.604901100000001
2.629000 -9.5910758
2.630000 -9.5756173
2.631000 -9.5585354
2.632000 -9.5398381
2.633000 -9.5195346
2.634000 -9.4976336
2.635000 -9.4741449
2.636000 -9.4490781
2.637000 -9.422443099999999
2.638000 -9.3942493
2.639000 -9.3645066
2.640000 -9.3332253
2.641000 -9.300416
2.642000 -9.2660889
2.643000 -9.2302546
2.644000 -9.1929235
2.645000 -9.1541067
2.646000 -9.1138147
2.647000 -9.0720586
2.648000 -9.0288505
2.649000 -8.9842014
2.650000 -8.938122499999999
2.651000 -8.8906258
2.652000 -8.8417239
2.653000 -8.7914281
2.654000 -8.7397508
2.655000 -8.6867049
2.656000 -8.632303
2.657000 -8.5765578
2.658000 -8.5194826
2.659000 -8.461090200000001
2.660000 -8.4013946
2.661000 -8.3404087
2.662000 -8.2781471
2.663000 -8.2146235
2.664000 -8.1498519
2.665000 -8.0838472
2.666000 -8.0166228
2.667000 -7.9481944
2.668000 -7.8785761999999995
2.669000 -7.807783
2.670000 -7.7358305000000005
2.671000 -7.662732899999999
2.672000 -7.5885065
2.673000 -7.5131655
2.674000 -7.436726200000001
2.675000 -7.3592037
2.676000 -7.2806142000000005
2.677000 -7.200973500000001
2.678000 -7.1202971
2.679000 -7.0386007
2.680000 -6.9559008
2.681000 -6.8722136
2.682000 -6.7875557
2.683000 -6.7019433
2.684000 -6.6153929
2.685000 -6.5279208
2.686000 -6.4395443
2.687000 -6.3502803
2.688000 -6.260146199999999
2.689000 -6.1691593000000005
2.690000 -6.0773369
2.691000 -5.9846967
2.692000 -5.8912564
2.693000 -5.7970338
2.694000 -5.702046999999999
2.695000 -5.6063145
2.696000 -5.5098541
2.697000 -5.4126844
2.698000 -5.314824
2.699000 -5.2162915
2.700000 -5.1171057
2.701000 -5.0172854000000005
2.702000 -4.9168494
2.703000 -4.8158165
2.704000 -4.7142059
2.705000 -4.6120364
2.706000 -4.5093271999999995
2.707000 -4.4060972
2.708000 -4.3023653
2.709000 -4.1981507
2.710000 -4.0934726999999995
2.711000 -3.9883502
2.712000 -3.8828027
2.713000 -3.7768491
2.714000 -3.6705087999999995
2.715000 -3.5638011999999994
2.716000 -3.4567457000000004
2.717000 -3.3493615999999995
2.718000 -3.2416686
2.719000 -3.1336863
2.720000 -3.025434
2.721000 -2.9169317
2.722000 -2.8081993
2.723000 -2.6992567
2.724000 -2.5901238
2.725000 -2.4808208
2.726000 -2.3713678
2.727000 -2.2617849999999997
2.728000 -2.1520929
2.729000 -2.0423116
2.730000 -1.9324617
2.731000 -1.8225636
2.732000 -1.712638
2.733000 -1.602705
2.734000 -1.4927855
2.735000 -1.3828998000000001
2.736000 -1.2730686
2.737000 -1.1633123
2.738000 -1.0536516
2.739000 -0.94410693
2.740000 -0.83469879
2.741000 -0.7254476200000001
2.742000 -0.6163737699999999
2.743000 -0.5074975500000001
2.744000 -0.39883931
2.745000 -0.29041923
2.746000 -0.18225750999999998
2.747000 -0.074374286
2.748000 0.033210308
2.749000 0.14047624
2.750000 0.24740351
2.751000 0.35397217
2.752000 0.46016225000000005
2.753000 0.56595388
2.754000 0.67132716
2.755000 0.77626216
2.756000 0.88073909
2.757000 0.9847381199999999
2.758000 1.0882393000000001
2.759000 1.191223
2.760000 1.2936693000000001
2.761000 1.3955583
2.762000 1.4968702999999999
2.763000 1.5975855
2.764000 1.6976843
2.765000 1.7971467
2.766000 1.8959533
2.767000 1.9940846
2.768000 2.0915208
2.769000 2.1882426
2.770000 2.2842306999999997
2.771000 2.3794657
2.772000 2.4739284
2.773000 2.5675999000000003
2.774000 2.6604611
2.775000 2.7524930999999997
2.776000 2.8436773
2.777000 2.9339950999999997
2.778000 3.0234278999999997
2.779000 3.1119575999999998
2.780000 3.1995658000000002
2.781000 3.2862343000000003
2.782000 3.3719449999999997
2.783000 3.4566805
2.784000 3.5404223999999997
2.785000 3.6231536
2.786000 3.7048563
2.787000 3.785513
2.788000 3.865106
2.789000 3.9436184
2.790000 4.021032900000001
2.791000 4.0973324
2.792000 4.1725002
2.793000 4.2465190999999995
2.794000 4.319372400000001
2.795000 4.3910436
2.796000 4.4615161
2.797000 4.5307733
2.798000 4.598799
2.799000 4.6655774
2.800000 4.7310922
2.801000 4.7953278
2.802000 4.8582681
2.803000 4.919897799999999
2.804000 4.9802016
2.805000 5.0391644
2.806000 5.0967712
2.807000 5.1530067
2.808000 5.2078567
2.809000 5.2613068
2.810000 5.3133428
2.811000 5.3639505
2.812000 5.4131161
2.813000 5.4608259
2.814000 5.5070665
2.815000 5.5518243
2.816000 5.5950869
2.817000 5.6368411
2.818000 5.6770742
2.819000 5.715774
2.820000 5.7529278
2.821000 5.7885237
2.822000 5.8225501
2.823000 5.8549948
2.824000 5.8858464999999995
2.825000 5.9150941999999995
2.826000 5.9427261
2.827000 5.968732
2.828000 5.9931006
2.829000 6.0158215
2.830000 6.0368843
2.831000 6.0562786
2.832000 6.073994600000001
2.833000 6.0900226
2.834000 6.1043531
2.835000 6.116976999999999
2.836000 6.127885
2.837000 6.1370682
2.838000 6.144518000000001
2.839000 6.1502263
2.840000 6.1541848
2.841000 6.1563856999999995
2.842000 6.1568211999999995
2.843000 6.1554838
2.844000 6.152366799999999
2.845000 6.147462900000001
2.846000 6.1407655
2.847000 6.1322685
2.848000 6.1219655
2.849000 6.1098501
2.850000 6.0959168
2.851000 6.0801599
2.852000 6.0625743000000005
2.853000 6.0431547000000005
2.854000 6.0218964
2.855000 5.9987947
2.856000 5.9738453
2.857000 5.9470437
2.858000 5.9183866
2.859000 5.8878697
2.860000 5.8554899
2.861000 5.821244
2.862000 5.7851292
2.863000 5.7471428
2.864000 5.7072826
2.865000 5.6655467
2.866000 5.6219328
2.867000 5.5764399
2.868000 5.5290669
2.869000 5.479812600000001
2.870000 5.4286767
2.871000 5.3756587
2.872000 5.3207587
2.873000 5.2639771
2.874000 5.2053142
2.875000 5.1447712
2.876000 5.0823487
2.877000 5.0180487000000005
2.878000 4.9518727
2.879000 4.8838228
2.880000 4.8139013
2.881000 4.7421105
2.882000 4.6684537
2.883000 4.5929339
2.884000 4.515554
2.885000 4.4363182000000005
2.886000 4.3552306
2.887000 4.2722948
2.888000 4.1875158
2.889000 4.1008983
2.890000 4.0124469000000005
2.891000 3.922167
2.892000 3.8300645
2.893000 3.7361449999999996
2.894000 3.6404144
2.895000 3.5428792000000002
2.896000 3.4435458000000003
2.897000 3.3424214
2.898000 3.2395128000000004
2.899000 3.1348273000000004
2.900000 3.0283727
2.901000 2.9201569
2.902000 2.810188
2.903000 2.6984746
2.904000 2.5850251
2.905000 2.4698488000000003
2.906000 2.352955
2.907000 2.2343531
2.908000 2.1140531
2.909000 1.9920649
2.910000 1.8683990000000001
2.911000 1.7430659000000002
2.912000 1.6160766
2.913000 1.4874421
2.914000 1.357174
2.915000 1.2252839
2.916000 1.0917838
2.917000 0.9566858399999999
2.918000 0.8200025200000001
2.919000 0.68174666
2.920000 0.5419312
2.921000 0.40056948
2.922000 0.25767507
2.923000 0.11326185
2.924000 -0.032655997
2.925000 -0.18006407000000002
2.926000 -0.32894757999999996
2.927000 -0.47929152
2.928000 -0.63108061
2.929000 -0.7842992400000001
2.930000 -0.9389314799999999
2.931000 -1.0949612
2.932000 -1.2523719
2.933000 -1.4111468999999999
2.934000 -1.5712693
2.935000 -1.7327217
2.936000 -1.8954867
2.937000 -2.0595467
2.938000 -2.2248836
2.939000 -2.3914794
2.940000 -2.5593154
2.941000 -2.7283732
2.942000 -2.8986337
2.943000 -3.070078
2.944000 -3.2426871000000004
2.945000 -3.4164413999999996
2.946000 -3.591321
2.947000 -3.7673064
2.948000 -3.9443768999999995
2.949000 -4.1225128
2.950000 -4.3016936999999995
2.951000 -4.4818986
2.952000 -4.6631067999999996
2.953000 -4.8452973
2.954000 -5.0284486
2.955000 -5.2125394
2.956000 -5.3975482
2.957000 -5.5834528
2.958000 -5.7702314
2.959000 -5.9578616
2.960000 -6.1463211
2.961000 -6.3355871
2.962000 -6.5256365
2.963000 -6.7164458
2.964000 -6.9079921
2.965000 -7.1002521
2.966000 -7.2932012
2.967000 -7.4868158000000005
2.968000 -7.6810718
2.969000 -7.8759439
2.970000 -8.071408400000001
2.971000 -8.2674399
2.972000 -8.4640138
2.973000 -8.6611047
2.974000 -8.858687399999999
2.975000 -9.0567365
2.976000 -9.2552267
2.977000 -9.4541319
2.978000 -9.653426
2.979000 -9.8530836
2.980000 -10.05308
2.981000 -10.25338
2.982000 -10.45397
2.983000 -10.654819999999999
2.984000 -10.8559
2.985000 -11.05719
2.986000 -11.258650000000001
2.987000 -11.46026
2.988000 -11.662
2.989000 -11.86384
2.990000 -12.06575
2.991000 -12.2677
2.992000 -12.469660000000001
2.993000 -12.67161
2.994000 -12.873529999999999
2.995000 -13.07537
2.996000 -13.277130000000001
2.997000 -13.47875
2.998000 -13.680229999999998
2.999000 -13.88153
3.000000 -14.08261
3.001000 -14.28346
3.002000 -14.484050000000002
3.003000 -14.68434
3.004000 -14.884310000000001
3.005000 -15.08393
3.006000 -15.283169999999998
3.007000 -15.482000000000001
3.008000 -15.68039
3.009000 -15.87831
3.010000 -16.07574
3.011000 -16.27264
3.012000 -16.46899
3.013000 -16.66476
3.014000 -16.85991
3.015000 -17.05442
3.016000 -17.248260000000002
3.017000 -17.4414
3.018000 -17.63381
3.019000 -17.82547
3.020000 -18.01634
3.021000 -18.20639
3.022000 -18.395590000000002
3.023000 -18.583920000000003
3.024000 -18.77135
3.025000 -18.95784
3.026000 -19.14338
3.027000 -19.327920000000002
3.028000 -19.51144
3.029000 -19.69391
3.030000 -19.87531
3.031000 -20.055590000000002
3.032000 -20.234740000000002
3.033000 -20.41273
3.034000 -20.58952
3.035000 -20.76508
3.036000 -20.9394
3.037000 -21.11243
3.038000 -21.28416
3.039000 -21.45454
3.040000 -21.62356
3.041000 -21.791179999999997
3.042000 -21.95738
3.043000 -22.122130000000002
3.044000 -22.28539
3.045000 -22.44715
3.046000 -22.60737
3.047000 -22.76602
3.048000 -22.92309
3.049000 -23.07853
3.050000 -23.23233
3.051000 -23.38445
3.052000 -23.534869999999998
3.053000 -23.68357
3.054000 -23.8305
3.055000 -23.975659999999998
3.056000 -24.119
3.057000 -24.26051
3.058000 -24.40016
3.059000 -24.53792
3.060000 -24.67377
3.061000 -24.80767
3.062000 -24.939610000000002
3.063000 -25.069550000000003
3.064000 -25.19747
3.065000 -25.32335
3.066000 -25.447160000000004
3.067000 -25.56887
3.068000 -25.688460000000003
3.069000 -25.805899999999998
3.070000 -25.92117
3.071000 -26.034239999999997
3.072000 -26.14509
3.073000 -26.253690000000002
3.074000 -26.360020000000002
3.075000 -26.46406
3.076000 -26.56578
3.077000 -26.665149999999997
3.078000 -26.76216
3.079000 -26.856790000000004
3.080000 -26.949
3.081000 -27.03877
3.082000 -27.12609
3.083000 -27.21094
3.084000 -27.293279999999996
3.085000 -27.37311
3.086000 -27.450390000000002
3.087000 -27.52511
3.088000 -27.597250000000003
3.089000 -27.666780000000003
3.090000 -27.73369
3.091000 -27.79795
3.092000 -27.85956
3.093000 -27.918480000000002
3.094000 -27.974700000000002
3.095000 -28.0282
3.096000 -28.07896
3.097000 -28.12696
3.098000 -28.172190000000004
3.099000 -28.21462
3.100000 -28.254240000000003
3.101000 -28.29103
3.102000 -28.32498
3.103000 -28.35606
3.104000 -28.38426
3.105000 -28.40956
3.106000 -28.43195
3.107000 -28.45141
3.108000 -28.467930000000003
3.109000 -28.481479999999998
3.110000 -28.492060000000002
3.111000 -28.49965
3.112000 -28.504239999999996
3.113000 -28.505809999999997
3.114000 -28.50434
3.115000 -28.49984
3.116000 -28.492269999999998
3.117000 -28.481640000000002
3.118000 -28.467920000000003
3.119000 -28.45111
3.120000 -28.4312
3.121000 -28.40817
3.122000 -28.38202
3.123000 -28.352729999999998
3.124000 -28.320289999999996
3.125000 -28.2847
3.126000 -28.245940000000004
3.127000 -28.20401
3.128000 -28.158889999999996
3.129000 -28.110590000000002
3.130000 -28.059079999999998
3.131000 -28.00437
3.132000 -27.94644
3.133000 -27.88529
3.134000 -27.820909999999998
3.135000 -27.753290000000003
3.136000 -27.682440000000003
3.137000 -27.60833
3.138000 -27.53098
3.139000 -27.45036
3.140000 -27.36649
3.141000 -27.27935
3.142000 -27.18894
3.143000 -27.09526
3.144000 -26.998299999999997
3.145000 -26.89806
3.146000 -26.794529999999998
3.147000 -26.68773
3.148000 -26.577630000000003
3.149000 -26.46426
3.150000 -26.347589999999997
3.151000 -26.22764
3.152000 -26.1044
3.153000 -25.97788
3.154000 -25.84807
3.155000 -25.714979999999997
3.156000 -25.57861
3.157000 -25.43895
3.158000 -25.296020000000002
3.159000 -25.149820000000002
3.160000 -25.000349999999997
3.161000 -24.84761
3.162000 -24.69162
3.163000 -24.53236
3.164000 -24.36985
3.165000 -24.2041
3.166000 -24.0351
3.167000 -23.86287
3.168000 -23.68741
3.169000 -23.50873
3.170000 -23.326839999999997
3.171000 -23.14174
3.172000 -22.95343
3.173000 -22.76194
3.174000 -22.56727
3.175000 -22.36942
3.176000 -22.168409999999998
3.177000 -21.96425
3.178000 -21.75694
3.179000 -21.546499999999998
3.180000 -21.33294
3.181000 -21.11627
3.182000 -20.89651
3.183000 -20.673659999999998
3.184000 -20.44774
3.185000 -20.21876
3.186000 -19.98673
3.187000 -19.751669999999997
3.188000 -19.5136
3.189000 -19.27253
3.190000 -19.02847
3.191000 -18.78144
3.192000 -18.53145
3.193000 -18.27853
3.194000 -18.02269
3.195000 -17.76394
3.196000 -17.502309999999998
3.197000 -17.23781
3.198000 -16.970460000000003
3.199000 -16.70028
3.200000 -16.42729
3.201000 -16.1515
3.202000 -15.87294
3.203000 -15.59162
3.204000 -15.307580000000002
3.205000 -15.020819999999999
3.206000 -14.731369999999998
3.207000 -14.439250000000001
3.208000 -14.144480000000001
3.209000 -13.847090000000001
3.210000 -13.54709
3.211000 -13.244520000000001
3.212000 -12.939390000000001
3.213000 -12.63173
3.214000 -12.32156
3.215000 -12.00891
3.216000 -11.693810000000001
3.217000 -11.37627
3.218000 -11.05632
3.219000 -10.734
3.220000 -10.40932
3.221000 -10.08231
3.222000 -9.7530134
3.223000 -9.421441
3.224000 -9.0876266
3.225000 -8.751598
3.226000 -8.4133841
3.227000 -8.073014
3.228000 -7.730516799999999
3.229000 -7.3859222
3.230000 -7.0392601
3.231000 -6.690561000000001
3.232000 -6.3398547
3.233000 -5.9871722
3.234000 -5.6325443
3.235000 -5.2760024
3.236000 -4.9175777
3.237000 -4.5573018
3.238000 -4.195207
3.239000 -3.8313254999999997
3.240000 -3.4656900999999998
3.241000 -3.0983334
3.242000 -2.7292889000000002
3.243000 -2.3585901
3.244000 -1.9862708
3.245000 -1.6123650999999999
3.246000 -1.2369075
3.247000 -0.85993288
3.248000 -0.48147631
3.249000 -0.10157321
3.250000 0.27974062
3.251000 0.66242912
3.252000 1.0464559
3.253000 1.4317844
3.254000 1.8183777
3.255000 2.2061984999999997
3.256000 2.5952093
3.257000 2.9853724
3.258000 3.3766496999999998
3.259000 3.7690031999999998
3.260000 4.1623946
3.261000 4.5567852
3.262000 4.9521357
3.263000 5.3484074999999995
3.264000 5.745561400000001
3.265000 6.1435584
3.266000 6.542358500000001
3.267000 6.941922
3.268000 7.342208899999999
3.269000 7.7431798
3.270000 8.144794399999999
3.271000 8.5470118
3.272000 8.9497924
3.273000 9.353094500000001
3.274000 9.756877999999999
3.275000 10.161100000000001
3.276000 10.56572
3.277000 10.97071
3.278000 11.376
3.279000 11.78158
3.280000 12.187380000000001
3.281000 12.593380000000002
3.282000 12.99952
3.283000 13.40577
3.284000 13.81209
3.285000 14.218430000000001
3.286000 14.62474
3.287000 15.03099
3.288000 15.43714
3.289000 15.84313
3.290000 16.24893
3.291000 16.6545
3.292000 17.05978
3.293000 17.46474
3.294000 17.86933
3.295000 18.273500000000002
3.296000 18.67723
3.297000 19.08045
3.298000 19.483130000000003
3.299000 19.88522
3.300000 20.28668
3.301000 20.687459999999998
3.302000 21.08752
3.303000 21.48682
3.304000 21.88532
3.305000 22.28296
3.306000 22.6797
3.307000 23.075499999999998
3.308000 23.47032
3.309000 23.86411
3.310000 24.25682
3.311000 24.648419999999998
3.312000 25.03885
3.313000 25.428079999999998
3.314000 25.81606
3.315000 26.202740000000002
3.316000 26.588089999999998
3.317000 26.972049999999996
3.318000 27.35459
3.319000 27.73565
3.320000 28.1152
3.321000 28.493190000000002
3.322000 28.86957
3.323000 29.244310000000002
3.324000 29.617359999999998
3.325000 29.98867
3.326000 30.358210000000003
3.327000 30.72593
3.328000 31.091780000000004
3.329000 31.45572
3.330000 31.8177
3.331000 32.1777
3.332000 32.53565
3.333000 32.89153
3.334000 33.24528
3.335000 33.59687
3.336000 33.94625
3.337000 34.29337
3.338000 34.63821
3.339000 34.980709999999995
3.340000 35.320820000000005
3.341000 35.658519999999996
3.342000 35.99376
3.343000 36.32649
3.344000 36.65668
3.345000 36.984280000000005
3.346000 37.30926
3.347000 37.63156
3.348000 37.95115
3.349000 38.268
3.350000 38.58205
3.351000 38.893260000000005
3.352000 39.201609999999995
3.353000 39.507039999999996
3.354000 39.809529999999995
3.355000 40.10901
3.356000 40.40547
3.357000 40.698859999999996
3.358000 40.98914
3.359000 41.27627
3.360000 41.56021
3.361000 41.84093
3.362000 42.11839
3.363000 42.392540000000004
3.364000 42.66336
3.365000 42.93081
3.366000 43.19485
3.367000 43.45543
3.368000 43.71254
3.369000 43.96613
3.370000 44.21616
3.371000 44.462610000000005
3.372000 44.70544
3.373000 44.9446
3.374000 45.180080000000004
3.375000 45.411829999999995
3.376000 45.63982
3.377000 45.86403
3.378000 46.084399999999995
3.379000 46.30092
3.380000 46.513549999999995
3.381000 46.72227
3.382000 46.927020000000006
3.383000 47.1278
3.384000 47.32456
3.385000 47.51727
3.386000 47.70591
3.387000 47.89044
3.388000 48.07084
3.389000 48.24707
3.390000 48.419109999999996
3.391000 48.58692
3.392000 48.75049
3.393000 48.90977
3.394000 49.06476
3.395000 49.215399999999995
3.396000 49.36169
3.397000 49.5036
3.398000 49.64109
3.399000 49.77415
3.400000 49.902750000000005
3.401000 50.02685999999999
3.402000 50.146460000000005
3.403000 50.26153
3.404000 50.37204
3.405000 50.47798
3.406000 50.57931
3.407000 50.67602
3.408000 50.768100000000004
3.409000 50.8555
3.410000 50.93822
3.411000 51.01624
3.412000 51.08954
3.413000 51.15809
3.414000 51.22189
3.415000 51.280899999999995
3.416000 51.33512999999999
3.417000 51.38454
3.418000 51.42912
3.419000 51.46886000000001
3.420000 51.503730000000004
3.421000 51.53373
3.422000 51.55884
3.423000 51.57905
3.424000 51.59433
3.425000 51.60469
3.426000 51.61011
3.427000 51.61057999999999
3.428000 51.60608
3.429000 51.5966
3.430000 51.58213000000001
3.431000 51.56267
3.432000 51.53818999999999
3.433000 51.50871
3.434000 51.4742
3.435000 51.434650000000005
3.436000 51.390060000000005
3.437000 51.340430000000005
3.438000 51.285740000000004
3.439000 51.226000000000006
3.440000 51.161179999999995
3.441000 51.0913
3.442000 51.01635
3.443000 50.93632
3.444000 50.8512
3.445000 50.761
3.446000 50.66572
3.447000 50.565340000000006
3.448000 50.459889999999994
3.449000 50.34934
3.450000 50.233700000000006
3.451000 50.112970000000004
3.452000 49.98716
3.453000 49.85625
3.454000 49.72027
3.455000 49.57921
3.456000 49.43307
3.457000 49.28186
3.458000 49.12558
3.459000 48.96424
3.460000 48.79785
3.461000 48.6264
3.462000 48.44991
3.463000 48.26839
3.464000 48.08184
3.465000 47.890280000000004
3.466000 47.6937
3.467000 47.492129999999996
3.468000 47.28557
3.469000 47.074040000000004
3.470000 46.85754
3.471000 46.63609
3.472000 46.40969
3.473000 46.17837
3.474000 45.942139999999995
3.475000 45.70101
3.476000 45.45499
3.477000 45.204100000000004
3.478000 44.94836
3.479000 44.68778
3.480000 44.42239
3.481000 44.152190000000004
3.482000 43.8772
3.483000 43.59745
3.484000 43.31295
3.485000 43.02372
3.486000 42.72979
3.487000 42.43116
3.488000 42.12788
3.489000 41.81995
3.490000 41.5074
3.491000 41.19025
3.492000 40.868520000000004
3.493000 40.54225
3.494000 40.21145
3.495000 39.87616
3.496000 39.53639
3.497000 39.19217
3.498000 38.84353
3.499000 38.4905
3.500000 38.133109999999995
3.501000 37.77139
3.502000 37.40535
3.503000 37.035050000000005
3.504000 36.66049
3.505000 36.28173
3.506000 35.89877
3.507000 35.51167
3.508000 35.12045
3.509000 34.725139999999996
3.510000 34.32579
3.511000 33.92241
3.512000 33.51505
3.513000 33.103739999999995
3.514000 32.68852
3.515000 32.26942
3.516000 31.84647
3.517000 31.41972
3.518000 30.98921
3.519000 30.554969999999997
3.520000 30.11703
3.521000 29.67544
3.522000 29.230240000000002
3.523000 28.78146
3.524000 28.32915
3.525000 27.873350000000002
3.526000 27.4141
3.527000 26.95143
3.528000 26.4854
3.529000 26.01604
3.530000 25.54339
3.531000 25.06751
3.532000 24.58843
3.533000 24.1062
3.534000 23.62086
3.535000 23.13245
3.536000 22.64103
3.537000 22.14664
3.538000 21.64932
3.539000 21.14913
3.540000 20.6461
3.541000 20.14029
3.542000 19.63174
3.543000 19.1205
3.544000 18.60663
3.545000 18.09016
3.546000 17.57116
3.547000 17.04967
3.548000 16.52573
3.549000 15.99941
3.550000 15.470749999999999
3.551000 14.9398
3.552000 14.40662
3.553000 13.871249999999998
3.554000 13.33375
3.555000 12.794179999999999
3.556000 12.25258
3.557000 11.70902
3.558000 11.163530000000002
3.559000 10.61619
3.560000 10.06703
3.561000 9.5161274
3.562000 8.9635223
3.563000 8.4092736
3.564000 7.8534372
3.565000 7.296068999999999
3.566000 6.7372248
3.567000 6.1769601
3.568000 5.6153316
3.569000 5.0523959
3.570000 4.4882096
3.571000 3.9228298
3.572000 3.3563133
3.573000 2.7887177
3.574000 2.2201002
3.575000 1.6505187000000001
3.576000 1.0800311999999999
3.577000 0.50869579
3.578000 -0.063429185
3.579000 -0.63628512
3.580000 -1.2098133
3.581000 -1.7839544999999999
3.582000 -2.3586497
3.583000 -2.9338393000000003
3.584000 -3.5094637
3.585000 -4.0854633
3.586000 -4.661778
3.587000 -5.2383475
3.588000 -5.8151115
3.589000 -6.3920088
3.590000 -6.9689795
3.591000 -7.5459629
3.592000 -8.1228971
3.593000 -8.6997218
3.594000 -9.2763752
3.595000 -9.8527968
3.596000 -10.42892
3.597000 -11.0047
3.598000 -11.58005
3.599000 -12.15493
3.600000 -12.729270000000001
3.601000 -13.30301
3.602000 -13.87609
3.603000 -14.448440000000002
3.604000 -15.020010000000001
3.605000 -15.59073
3.606000 -16.16055
3.607000 -16.7294
3.608000 -17.29721
3.609000 -17.86394
3.610000 -18.42952
3.611000 -18.99388
3.612000 -19.55697
3.613000 -20.118730000000003
3.614000 -20.67909
3.615000 -21.238
3.616000 -21.79539
3.617000 -22.3512
3.618000 -22.90538
3.619000 -23.45786
3.620000 -24.00858
3.621000 -24.55749
3.622000 -25.10451
3.623000 -25.6496
3.624000 -26.192690000000002
3.625000 -26.73371
3.626000 -27.272619999999996
3.627000 -27.80935
3.628000 -28.34385
3.629000 -28.876039999999996
3.630000 -29.40588
3.631000 -29.933300000000003
3.632000 -30.45825
3.633000 -30.98066
3.634000 -31.50049
3.635000 -32.017649999999996
3.636000 -32.532109999999996
3.637000 -33.043800000000005
3.638000 -33.55267
3.639000 -34.05865
3.640000 -34.5617
3.641000 -35.06174
3.642000 -35.55873
3.643000 -36.05261
3.644000 -36.543330000000005
3.645000 -37.030829999999995
3.646000 -37.51504
3.647000 -37.99593
3.648000 -38.473420000000004
3.649000 -38.94747
3.650000 -39.41803
3.651000 -39.88504
3.652000 -40.348440000000004
3.653000 -40.808189999999996
3.654000 -41.264230000000005
3.655000 -41.7165
3.656000 -42.164970000000004
3.657000 -42.60956
3.658000 -43.05024
3.659000 -43.48696
3.660000 -43.91965
3.661000 -44.34828
3.662000 -44.77278
3.663000 -45.19312
3.664000 -45.60925
3.665000 -46.02111
3.666000 -46.42865
3.667000 -46.83184
3.668000 -47.23062
3.669000 -47.62494
3.670000 -48.01476
3.671000 -48.40004
3.672000 -48.78072
3.673000 -49.15676
3.674000 -49.52812
3.675000 -49.89475
3.676000 -50.25662
3.677000 -50.61367
3.678000 -50.96586
3.679000 -51.31314999999999
3.680000 -51.655499999999996
3.681000 -51.99288
3.682000 -52.325219999999995
3.683000 -52.65251
3.684000 -52.97469
3.685000 -53.29173
3.686000 -53.603579999999994
3.687000 -53.910219999999995
3.688000 -54.211600000000004
3.689000 -54.50768
3.690000 -54.79844000000001
3.691000 -55.08383
3.692000 -55.36382
3.693000 -55.63836
3.694000 -55.907430000000005
3.695000 -56.17100000000001
3.696000 -56.429030000000004
3.697000 -56.68147999999999
3.698000 -56.92834
3.699000 -57.16956
3.700000 -57.40511
3.701000 -57.634969999999996
3.702000 -57.8591
3.703000 -58.07749
3.704000 -58.290090000000006
3.705000 -58.49689
3.706000 -58.69786
3.707000 -58.89296
3.708000 -59.082179999999994
3.709000 -59.26549
3.710000 -59.442870000000006
3.711000 -59.614290000000004
3.712000 -59.77973
3.713000 -59.93918
3.714000 -60.0926
3.715000 -60.23998
3.716000 -60.38129
3.717000 -60.51651999999999
3.718000 -60.64566
3.719000 -60.76867
3.720000 -60.885540000000006
3.721000 -60.99626
3.722000 -61.10082
3.723000 -61.19918
3.724000 -61.29135
3.725000 -61.3773
3.726000 -61.45701999999999
3.727000 -61.530499999999996
3.728000 -61.59773
3.729000 -61.65869000000001
3.730000 -61.71337
3.731000 -61.761770000000006
3.732000 -61.80387
3.733000 -61.839659999999995
3.734000 -61.86914
3.735000 -61.8923
3.736000 -61.909130000000005
3.737000 -61.91964
3.738000 -61.92379999999999
3.739000 -61.92163000000001
3.740000 -61.9131
3.741000 -61.89824
3.742000 -61.87702
3.743000 -61.84945
3.744000 -61.81554
3.745000 -61.775270000000006
3.746000 -61.728649999999995
3.747000 -61.67569
3.748000 -61.61638000000001
3.749000 -61.55073
3.750000 -61.478750000000005
3.751000 -61.40042999999999
3.752000 -61.31579000000001
3.753000 -61.22484
3.754000 -61.12756
3.755000 -61.02399
3.756000 -60.91411
3.757000 -60.79795
3.758000 -60.67551
3.759000 -60.5468
3.760000 -60.411840000000005
3.761000 -60.270630000000004
3.762000 -60.12319
3.763000 -59.969530000000006
3.764000 -59.809670000000004
3.765000 -59.64361
3.766000 -59.47139
3.767000 -59.29299999999999
3.768000 -59.108470000000004
3.769000 -58.91782
3.770000 -58.72106
3.771000 -58.51821
3.772000 -58.3093
3.773000 -58.09434
3.774000 -57.87336
3.775000 -57.646370000000005
3.776000 -57.4134
3.777000 -57.17447
3.778000 -56.92961
3.779000 -56.678839999999994
3.780000 -56.42219000000001
3.781000 -56.15969
3.782000 -55.891349999999996
3.783000 -55.61720999999999
3.784000 -55.337289999999996
3.785000 -55.051629999999996
3.786000 -54.76025
3.787000 -54.4632
3.788000 -54.16048
3.789000 -53.85215
3.790000 -53.53822
3.791000 -53.21874
3.792000 -52.893730000000005
3.793000 -52.56324
3.794000 -52.22729
3.795000 -51.88592
3.796000 -51.53917
3.797000 -51.18707
3.798000 -50.82967000000001
3.799000 -50.467
3.800000 -50.09909999999999
3.801000 -49.726009999999995
3.802000 -49.347770000000004
3.803000 -48.96442
3.804000 -48.576
3.805000 -48.18256
3.806000 -47.784130000000005
3.807000 -47.38077
3.808000 -46.972500000000004
3.809000 -46.55939
3.810000 -46.14147
3.811000 -45.71879
3.812000 -45.29139
3.813000 -44.85933
3.814000 -44.42264
3.815000 -43.98139
3.816000 -43.5356
3.817000 -43.08534
3.818000 -42.630649999999996
3.819000 -42.17158
3.820000 -41.70818
3.821000 -41.24051
3.822000 -40.76861
3.823000 -40.29253
3.824000 -39.81234
3.825000 -39.32807
3.826000 -38.83979
3.827000 -38.34754
3.828000 -37.85138
3.829000 -37.35138
3.830000 -36.847570000000005
3.831000 -36.34002
3.832000 -35.82878
3.833000 -35.31391
3.834000 -34.79548
3.835000 -34.273520000000005
3.836000 -33.74812
3.837000 -33.21931
3.838000 -32.68717
3.839000 -32.15175
3.840000 -31.61311
3.841000 -31.071320000000004
3.842000 -30.526429999999998
3.843000 -29.978500000000004
3.844000 -29.427609999999998
3.845000 -28.8738
3.846000 -28.317140000000002
3.847000 -27.75769
3.848000 -27.195520000000002
3.849000 -26.63069
3.850000 -26.06327
3.851000 -25.49331
3.852000 -24.92088
3.853000 -24.346049999999998
3.854000 -23.76888
3.855000 -23.18943
3.856000 -22.60776
3.857000 -22.02395
3.858000 -21.43807
3.859000 -20.850160000000002
3.860000 -20.2603
3.861000 -19.66856
3.862000 -19.07501
3.863000 -18.479699999999998
3.864000 -17.8827
3.865000 -17.28409
3.866000 -16.68393
3.867000 -16.082279999999997
3.868000 -15.47922
3.869000 -14.87481
3.870000 -14.26912
3.871000 -13.66222
3.872000 -13.05418
3.873000 -12.44506
3.874000 -11.83494
3.875000 -11.22388
3.876000 -10.61196
3.877000 -9.9992357
3.878000 -9.3857862
3.879000 -8.771678099999999
3.880000 -8.1569821
3.881000 -7.5417667999999995
3.882000 -6.9261029
3.883000 -6.3100599
3.884000 -5.693708
3.885000 -5.0771169
3.886000 -4.4603564
3.887000 -3.8434964000000003
3.888000 -3.2266069
3.889000 -2.6097579
3.890000 -1.9930191
3.891000 -1.3764602000000001
3.892000 -0.7601510300000001
3.893000 -0.14416119
3.894000 0.47143963
3.895000 1.0865819
3.896000 1.7011959
3.897000 2.3152124
3.898000 2.9285619
3.899000 3.5411753
3.900000 4.1529831
3.901000 4.7639165
3.902000 5.3739063
3.903000 5.982884
3.904000 6.5907805999999995
3.905000 7.197527600000001
3.906000 7.8030564
3.907000 8.4072985
3.908000 9.010186000000001
3.909000 9.6116513
3.910000 10.21163
3.911000 10.81004
3.912000 11.40683
3.913000 12.00193
3.914000 12.59527
3.915000 13.18679
3.916000 13.77641
3.917000 14.364070000000002
3.918000 14.94971
3.919000 15.533259999999999
3.920000 16.11465
3.921000 16.693830000000002
3.922000 17.27072
3.923000 17.84525
3.924000 18.41738
3.925000 18.987019999999998
3.926000 19.55412
3.927000 20.11862
3.928000 20.68045
3.929000 21.23954
3.930000 21.79584
3.931000 22.34928
3.932000 22.8998
3.933000 23.44734
3.934000 23.99184
3.935000 24.53323
3.936000 25.071460000000002
3.937000 25.60646
3.938000 26.13818
3.939000 26.66655
3.940000 27.191520000000004
3.941000 27.71302
3.942000 28.23101
3.943000 28.74542
3.944000 29.25619
3.945000 29.763260000000002
3.946000 30.266589999999997
3.947000 30.76611
3.948000 31.26178
3.949000 31.75353
3.950000 32.2413
3.951000 32.72506
3.952000 33.20474
3.953000 33.68029
3.954000 34.15166
3.955000 34.6188
3.956000 35.081649999999996
3.957000 35.54018
3.958000 35.99432
3.959000 36.44403
3.960000 36.88926
3.961000 37.329950000000004
3.962000 37.76608
3.963000 38.19757
3.964000 38.624399999999994
3.965000 39.04651
3.966000 39.463860000000004
3.967000 39.876400000000004
3.968000 40.28409
3.969000 40.68689
3.970000 41.08474
3.971000 41.47761
3.972000 41.86546
3.973000 42.248239999999996
3.974000 42.62592
3.975000 42.99844
3.976000 43.36578
3.977000 43.72789
3.978000 44.08473
3.979000 44.436280000000004
3.980000 44.78248
3.981000 45.1233
3.982000 45.45872
3.983000 45.78868
3.984000 46.11317
3.985000 46.43213
3.986000 46.745560000000005
3.987000 47.0534
3.988000 47.35563
3.989000 47.65222
3.990000 47.94314
3.991000 48.22835
3.992000 48.50784
3.993000 48.78157
3.994000 49.04952
3.995000 49.31166
3.996000 49.56797
3.997000 49.81841
3.998000 50.06296999999999
3.999000 50.30162
4.000000 50.53434
4.001000 50.761120000000005
4.002000 50.98191
4.003000 51.19671
4.004000 51.4055
4.005000 51.60825
4.006000 51.80494
4.007000 51.99557
4.008000 52.18011
4.009000 52.35854
4.010000 52.530849999999994
4.011000 52.69702000000001
4.012000 52.85705000000001
4.013000 53.01090000000001
4.014000 53.15859
4.015000 53.30008000000001
4.016000 53.43538
4.017000 53.56447
4.018000 53.68733
4.019000 53.80396
4.020000 53.914359999999995
4.021000 54.01852
4.022000 54.11642
4.023000 54.20806
4.024000 54.29345
4.025000 54.372569999999996
4.026000 54.44542
4.027000 54.51201
4.028000 54.57232
4.029000 54.62636
4.030000 54.67412
4.031000 54.71562
4.032000 54.75084999999999
4.033000 54.7798
4.034000 54.802499999999995
4.035000 54.818920000000006
4.036000 54.82909
4.037000 54.83301
4.038000 54.83068
4.039000 54.82211
4.040000 54.807300000000005
4.041000 54.78627
4.042000 54.759029999999996
4.043000 54.725579999999994
4.044000 54.685930000000006
4.045000 54.640100000000004
4.046000 54.58809
4.047000 54.52993000000001
4.048000 54.46562
4.049000 54.395179999999996
4.050000 54.318619999999996
4.051000 54.23597
4.052000 54.14723
4.053000 54.05242
4.054000 53.95156
4.055000 53.844669999999994
4.056000 53.73177999999999
4.057000 53.61289
4.058000 53.488029999999995
4.059000 53.357220000000005
4.060000 53.22049
4.061000 53.077850000000005
4.062000 52.92932999999999
4.063000 52.77495
4.064000 52.61475
4.065000 52.44874000000001
4.066000 52.27695
4.067000 52.099399999999996
4.068000 51.91613
4.069000 51.727160000000005
4.070000 51.532520000000005
4.071000 51.33224
4.072000 51.126349999999995
4.073000 50.91489
4.074000 50.69788
4.075000 50.47535
4.076000 50.247339999999994
4.077000 50.01388
4.078000 49.775000000000006
4.079000 49.53075
4.080000 49.281150000000004
4.081000 49.02624
4.082000 48.76607
4.083000 48.50067
4.084000 48.230070000000005
4.085000 47.95431
4.086000 47.67345
4.087000 47.38751
4.088000 47.09654
4.089000 46.80057
4.090000 46.49966
4.091000 46.19385
4.092000 45.88317
4.093000 45.56767
4.094000 45.2474
4.095000 44.9224
4.096000 44.592710000000004
4.097000 44.25839
4.098000 43.91948
4.099000 43.57601
4.100000 43.22805
4.101000 42.87564
4.102000 42.51883
4.103000 42.15766
4.104000 41.79218
4.105000 41.42245
4.106000 41.04851
4.107000 40.67042
4.108000 40.28822
4.109000 39.90197
4.110000 39.51171
4.111000 39.11751
4.112000 38.7194
4.113000 38.317449999999994
4.114000 37.91171
4.115000 37.50223
4.116000 37.08907
4.117000 36.672290000000004
4.118000 36.25193
4.119000 35.82805
4.120000 35.40072
4.121000 34.96998
4.122000 34.535900000000005
4.123000 34.09853
4.124000 33.65793
4.125000 33.21415
4.126000 32.767269999999996
4.127000 32.31733
4.128000 31.8644
4.129000 31.408540000000002
4.130000 30.9498
4.131000 30.48824
4.132000 30.02394
4.133000 29.556929999999998
4.134000 29.0873
4.135000 28.61509
4.136000 28.140379999999997
4.137000 27.66321
4.138000 27.18366
4.139000 26.701780000000003
4.140000 26.217639999999996
4.141000 25.7313
4.142000 25.24281
4.143000 24.75226
4.144000 24.25969
4.145000 23.765169999999998
4.146000 23.26876
4.147000 22.77054
4.148000 22.27055
4.149000 21.76886
4.150000 21.26555
4.151000 20.76067
4.152000 20.254279999999998
4.153000 19.74646
4.154000 19.23726
4.155000 18.72675
4.156000 18.21499
4.157000 17.70206
4.158000 17.188010000000002
4.159000 16.6729
4.160000 16.15681
4.161000 15.63981
4.162000 15.12194
4.163000 14.60329
4.164000 14.0839
4.165000 13.56386
4.166000 13.04322
4.167000 12.522059999999998
4.168000 12.00042
4.169000 11.47839
4.170000 10.956019999999999
4.171000 10.43338
4.172000 9.910535099999999
4.173000 9.3875498
4.174000 8.8644892
4.175000 8.3414182
4.176000 7.8184009
4.177000 7.2955027
4.178000 6.7727886
4.179000 6.2503226
4.180000 5.7281699
4.181000 5.2063946
4.182000 4.6850611
4.183000 4.1642334000000005
4.184000 3.6439758
4.185000 3.1243518000000003
4.186000 2.6054253999999997
4.187000 2.0872599
4.188000 1.5699185
4.189000 1.0534643
4.190000 0.5379599500000001
4.191000 0.023467965
4.192000 -0.48994930000000003
4.193000 -1.0022299000000001
4.194000 -1.5133120999999998
4.195000 -2.0231346
4.196000 -2.5316359
4.197000 -3.0387554
4.198000 -3.5444326999999998
4.199000 -4.0486071
4.200000 -4.5512188
4.201000 -5.0522085
4.202000 -5.551516599999999
4.203000 -6.049083899999999
4.204000 -6.5448515
4.205000 -7.038760900000001
4.206000 -7.5307541
4.207000 -8.020772800000001
4.208000 -8.5087597
4.209000 -8.9946575
4.210000 -9.4784088
4.211000 -9.959957
4.212000 -10.43925
4.213000 -10.916220000000001
4.214000 -11.39082
4.215000 -11.86299
4.216000 -12.33268
4.217000 -12.799840000000001
4.218000 -13.264400000000002
4.219000 -13.72631
4.220000 -14.185529999999998
4.221000 -14.64199
4.222000 -15.09564
4.223000 -15.54644
4.224000 -15.99432
4.225000 -16.43925
4.226000 -16.88116
4.227000 -17.32001
4.228000 -17.75574
4.229000 -18.188309999999998
4.230000 -18.61767
4.231000 -19.04377
4.232000 -19.46657
4.233000 -19.886
4.234000 -20.302039999999998
4.235000 -20.71463
4.236000 -21.12373
4.237000 -21.52929
4.238000 -21.93127
4.239000 -22.32962
4.240000 -22.7243
4.241000 -23.11527
4.242000 -23.50249
4.243000 -23.88591
4.244000 -24.26549
4.245000 -24.641189999999998
4.246000 -25.012970000000003
4.247000 -25.380789999999998
4.248000 -25.74462
4.249000 -26.10441
4.250000 -26.46013
4.251000 -26.81173
4.252000 -27.15919
4.253000 -27.50246
4.254000 -27.841510000000003
4.255000 -28.176299999999998
4.256000 -28.5068
4.257000 -28.832970000000003
4.258000 -29.154790000000002
4.259000 -29.472209999999997
4.260000 -29.785220000000002
4.261000 -30.093760000000003
4.262000 -30.397819999999996
4.263000 -30.697370000000003
4.264000 -30.99236
4.265000 -31.28279
4.266000 -31.568600000000004
4.267000 -31.84979
4.268000 -32.12632
4.269000 -32.39817
4.270000 -32.66531
4.271000 -32.92771
4.272000 -33.18535
4.273000 -33.43821
4.274000 -33.68627
4.275000 -33.929500000000004
4.276000 -34.167880000000004
4.277000 -34.40139
4.278000 -34.63001
4.279000 -34.853719999999996
4.280000 -35.0725
4.281000 -35.28634
4.282000 -35.49521
4.283000 -35.6991
4.284000 -35.89799
4.285000 -36.09187
4.286000 -36.28072
4.287000 -36.46453
4.288000 -36.64329
4.289000 -36.81698
4.290000 -36.98559
4.291000 -37.149100000000004
4.292000 -37.30752
4.293000 -37.46082
4.294000 -37.60901
4.295000 -37.75206
4.296000 -37.88998
4.297000 -38.02275
4.298000 -38.15037
4.299000 -38.27284
4.300000 -38.39014
4.301000 -38.50228
4.302000 -38.60924
4.303000 -38.711040000000004
4.304000 -38.80765
4.305000 -38.899089999999994
4.306000 -38.985350000000004
4.307000 -39.066430000000004
4.308000 -39.142329999999994
4.309000 -39.21306
4.310000 -39.27861
4.311000 -39.33898
4.312000 -39.39418
4.313000 -39.44421
4.314000 -39.48908
4.315000 -39.528780000000005
4.316000 -39.56333
4.317000 -39.59274
4.318000 -39.617000000000004
4.319000 -39.63613
4.320000 -39.65013
4.321000 -39.65902
4.322000 -39.6628
4.323000 -39.66149
4.324000 -39.65509
4.325000 -39.64362
4.326000 -39.62708
4.327000 -39.6055
4.328000 -39.57889
4.329000 -39.54726
4.330000 -39.51062
4.331000 -39.46899
4.332000 -39.4224
4.333000 -39.370850000000004
4.334000 -39.31437
4.335000 -39.252959999999995
4.336000 -39.18667
4.337000 -39.11549
4.338000 -39.039449999999995
4.339000 -38.95859
4.340000 -38.8729
4.341000 -38.78242
4.342000 -38.68718
4.343000 -38.58718
4.344000 -38.48247
4.345000 -38.37305
4.346000 -38.258959999999995
4.347000 -38.14022
4.348000 -38.01686
4.349000 -37.8889
4.350000 -37.75637
4.351000 -37.6193
4.352000 -37.47772
4.353000 -37.33164
4.354000 -37.181110000000004
4.355000 -37.02615
4.356000 -36.8668
4.357000 -36.70308
4.358000 -36.53502
4.359000 -36.36265
4.360000 -36.18602
4.361000 -36.00515
4.362000 -35.82006
4.363000 -35.630810000000004
4.364000 -35.437419999999996
4.365000 -35.23993
4.366000 -35.03837
4.367000 -34.83278
4.368000 -34.6232
4.369000 -34.409659999999995
4.370000 -34.1922
4.371000 -33.97086
4.372000 -33.74567
4.373000 -33.51668
4.374000 -33.28393
4.375000 -33.04745
4.376000 -32.80729
4.377000 -32.56348
4.378000 -32.31606
4.379000 -32.065090000000005
4.380000 -31.8106
4.381000 -31.552619999999997
4.382000 -31.291219999999996
4.383000 -31.02641
4.384000 -30.75826
4.385000 -30.4868
4.386000 -30.212090000000003
4.387000 -29.93415
4.388000 -29.653040000000004
4.389000 -29.36881
4.390000 -29.08149
4.391000 -28.79113
4.392000 -28.497790000000002
4.393000 -28.201500000000003
4.394000 -27.902310000000003
4.395000 -27.600279999999998
4.396000 -27.29544
4.397000 -26.98785
4.398000 -26.67755
4.399000 -26.3646
4.400000 -26.049030000000002
4.401000 -25.730900000000002
4.402000 -25.41026
4.403000 -25.08715
4.404000 -24.76163
4.405000 -24.43375
4.406000 -24.103540000000002
4.407000 -23.77108
4.408000 -23.43639
4.409000 -23.09955
4.410000 -22.76058
4.411000 -22.41955
4.412000 -22.07651
4.413000 -21.73151
4.414000 -21.38459
4.415000 -21.035809999999998
4.416000 -20.68522
4.417000 -20.33288
4.418000 -19.97883
4.419000 -19.62313
4.420000 -19.26582
4.421000 -18.90696
4.422000 -18.54661
4.423000 -18.184810000000002
4.424000 -17.82161
4.425000 -17.45708
4.426000 -17.09126
4.427000 -16.7242
4.428000 -16.35596
4.429000 -15.98659
4.430000 -15.616150000000001
4.431000 -15.244679999999999
4.432000 -14.87224
4.433000 -14.498890000000001
4.434000 -14.12467
4.435000 -13.74964
4.436000 -13.373850000000001
4.437000 -12.997359999999999
4.438000 -12.620219999999998
4.439000 -12.24248
4.440000 -11.864189999999999
4.441000 -11.48541
4.442000 -11.10618
4.443000 -10.72657
4.444000 -10.34663
4.445000 -9.9663973
4.446000 -9.5859371
4.447000 -9.2052981
4.448000 -8.8245325
4.449000 -8.4436916
4.450000 -8.0628283
4.451000 -7.681994100000001
4.452000 -7.3012412
4.453000 -6.920620800000001
4.454000 -6.5401852
4.455000 -6.1599854
4.456000 -5.7800729
4.457000 -5.400499
4.458000 -5.0213147
4.459000 -4.6425711000000005
4.460000 -4.2643193
4.461000 -3.8866095000000005
4.462000 -3.5094924
4.463000 -3.1330183
4.464000 -2.7572369
4.465000 -2.3821983
4.466000 -2.0079521
4.467000 -1.6345477000000002
4.468000 -1.2620341
4.469000 -0.8904602399999999
4.470000 -0.51987474
4.471000 -0.15032593
4.472000 0.21813815000000003
4.473000 0.58546974
4.474000 0.9516214000000001
4.475000 1.316546
4.476000 1.6801968
4.477000 2.0425271
4.478000 2.403491
4.479000 2.7630424000000002
4.480000 3.1211361
4.481000 3.4777269
4.482000 3.8327698
4.483000 4.1862201
4.484000 4.5380339
4.485000 4.8881672
4.486000 5.2365765
4.487000 5.5832185
4.488000 5.9280504
4.489000 6.27103
4.490000 6.612114600000001
4.491000 6.951262099999999
4.492000 7.2884306
4.493000 7.6235794
4.494000 7.9566672
4.495000 8.2876541
4.496000 8.6164989
4.497000 8.9431621
4.498000 9.2676044
4.499000 9.5897861
4.500000 9.9096686
4.501000 10.227210000000001
4.502000 10.54238
4.503000 10.85514
4.504000 11.16545
4.505000 11.473270000000001
4.506000 11.778569999999998
4.507000 12.08131
4.508000 12.38145
4.509000 12.67897
4.510000 12.97383
4.511000 13.266
4.512000 13.55543
4.513000 13.842099999999999
4.514000 14.125979999999998
4.515000 14.40703
4.516000 14.685229999999999
4.517000 14.96054
4.518000 15.23293
4.519000 15.502369999999999
4.520000 15.76884
4.521000 16.0323
4.522000 16.29273
4.523000 16.5501
4.524000 16.80437
4.525000 17.05554
4.526000 17.30356
4.527000 17.54841
4.528000 17.79007
4.529000 18.02851
4.530000 18.26371
4.531000 18.495639999999998
4.532000 18.72428
4.533000 18.94961
4.534000 19.17161
4.535000 19.39025
4.536000 19.605520000000002
4.537000 19.81738
4.538000 20.02583
4.539000 20.23085
4.540000 20.43241
4.541000 20.63049
4.542000 20.82509
4.543000 21.016170000000002
4.544000 21.20373
4.545000 21.38774
4.546000 21.5682
4.547000 21.74509
4.548000 21.918380000000003
4.549000 22.088079999999998
4.550000 22.25416
4.551000 22.416610000000002
4.552000 22.575419999999998
4.553000 22.73058
4.554000 22.88208
4.555000 23.0299
4.556000 23.17404
4.557000 23.31448
4.558000 23.45122
4.559000 23.58424
4.560000 23.71354
4.561000 23.83912
4.562000 23.96095
4.563000 24.07905
4.564000 24.1934
4.565000 24.30399
4.566000 24.41082
4.567000 24.51389
4.568000 24.6132
4.569000 24.708730000000003
4.570000 24.8005
4.571000 24.88849
4.572000 24.9727
4.573000 25.053140000000003
4.574000 25.129810000000003
4.575000 25.2027
4.576000 25.27182
4.577000 25.337159999999997
4.578000 25.398739999999997
4.579000 25.45655
4.580000 25.5106
4.581000 25.560890000000004
4.582000 25.607419999999998
4.583000 25.6502
4.584000 25.68924
4.585000 25.72455
4.586000 25.75611
4.587000 25.78396
4.588000 25.80808
4.589000 25.8285
4.590000 25.84521
4.591000 25.85823
4.592000 25.86756
4.593000 25.873220000000003
4.594000 25.87522
4.595000 25.87355
4.596000 25.86825
4.597000 25.85931
4.598000 25.84675
4.599000 25.830579999999998
4.600000 25.81082
4.601000 25.787480000000002
4.602000 25.760569999999998
4.603000 25.7301
4.604000 25.6961
4.605000 25.658579999999997
4.606000 25.61755
4.607000 25.573020000000003
4.608000 25.525029999999997
4.609000 25.473580000000002
4.610000 25.4187
4.611000 25.36039
4.612000 25.29869
4.613000 25.2336
4.614000 25.165159999999997
4.615000 25.093369999999997
4.616000 25.018269999999998
4.617000 24.93987
4.618000 24.8582
4.619000 24.77327
4.620000 24.685109999999998
4.621000 24.59374
4.622000 24.499190000000002
4.623000 24.40148
4.624000 24.300620000000002
4.625000 24.19666
4.626000 24.08961
4.627000 23.9795
4.628000 23.86635
4.629000 23.75018
4.630000 23.63104
4.631000 23.50893
4.632000 23.383889999999997
4.633000 23.25595
4.634000 23.12513
4.635000 22.99147
4.636000 22.854969999999998
4.637000 22.71569
4.638000 22.57365
4.639000 22.42887
4.640000 22.281390000000002
4.641000 22.13123
4.642000 21.97843
4.643000 21.82301
4.644000 21.665010000000002
4.645000 21.50446
4.646000 21.34139
4.647000 21.17583
4.648000 21.00782
4.649000 20.83738
4.650000 20.664550000000002
4.651000 20.48936
4.652000 20.31184
4.653000 20.13203
4.654000 19.94997
4.655000 19.76567
4.656000 19.579179999999997
4.657000 19.39054
4.658000 19.19977
4.659000 19.006909999999998
4.660000 18.81199
4.661000 18.61506
4.662000 18.41614
4.663000 18.21527
4.664000 18.01248
4.665000 17.80782
4.666000 17.60131
4.667000 17.393
4.668000 17.18292
4.669000 16.9711
4.670000 16.75759
4.671000 16.54242
4.672000 16.32562
4.673000 16.10724
4.674000 15.88731
4.675000 15.665870000000002
4.676000 15.44295
4.677000 15.218599999999999
4.678000 14.992849999999999
4.679000 14.76574
4.680000 14.53731
4.681000 14.307590000000001
4.682000 14.076630000000002
4.683000 13.84446
4.684000 13.61112
4.685000 13.37664
4.686000 13.14107
4.687000 12.90445
4.688000 12.66681
4.689000 12.42819
4.690000 12.18863
4.691000 11.94816
4.692000 11.70683
4.693000 11.46467
4.694000 11.22172
4.695000 10.978019999999999
4.696000 10.73361
4.697000 10.48852
4.698000 10.2428
4.699000 9.9964768
4.700000 9.7495936
4.701000 9.5021881
4.702000 9.2542984
4.703000 9.0059631
4.704000 8.7572195
4.705000 8.5081063
4.706000 8.2586616
4.707000 8.008923399999999
4.708000 7.7589296
4.709000 7.508718200000001
4.710000 7.2583273
4.711000 7.007794100000001
4.712000 6.757157299999999
4.713000 6.506453500000001
4.714000 6.2557206
4.715000 6.0049962
4.716000 5.7543173
4.717000 5.5037212
4.718000 5.2532442
4.719000 5.0029233
4.720000 4.7527947
4.721000 4.5028947
4.722000 4.2532593
4.723000 4.003924100000001
4.724000 3.7549254
4.725000 3.506298
4.726000 3.2580774
4.727000 3.0102989
4.728000 2.762997
4.729000 2.5162067
4.730000 2.2699624000000003
4.731000 2.0242985
4.732000 1.7792493
4.733000 1.5348487
4.734000 1.2911306
4.735000 1.0481285999999999
4.736000 0.8058763099999999
4.737000 0.56440705
4.738000 0.32375392
4.739000 0.083949906
4.740000 -0.15497223
4.741000 -0.39297993999999997
4.742000 -0.6300408399999999
4.743000 -0.86612282
4.744000 -1.1011939
4.745000 -1.3352223
4.746000 -1.5681767999999998
4.747000 -1.8000260000000001
4.748000 -2.030739
4.749000 -2.2602851
4.750000 -2.488634
4.751000 -2.7157557999999997
4.752000 -2.9416205
4.753000 -3.1661987000000003
4.754000 -3.3894617
4.755000 -3.6113802
4.756000 -3.8319264
4.757000 -4.0510718
4.758000 -4.2687885
4.759000 -4.4850498000000005
4.760000 -4.6998281
4.761000 -4.9130972
4.762000 -5.1248305
4.763000 -5.335001999999999
4.764000 -5.5435862
4.765000 -5.7505582
4.766000 -5.9558924
4.767000 -6.1595645
4.768000 -6.3615501000000005
4.769000 -6.5618254
4.770000 -6.760366299999999
4.771000 -6.9571495
4.772000 -7.1521528
4.773000 -7.345352300000001
4.774000 -7.5367264
4.775000 -7.726252799999999
4.776000 -7.9139106
4.777000 -8.0996774
4.778000 -8.283533199999999
4.779000 -8.4654562
4.780000 -8.6454272
4.781000 -8.823426099999999
4.782000 -8.9994334
4.783000 -9.173429800000001
4.784000 -9.3453966
4.785000 -9.515316
4.786000 -9.683169399999999
4.787000 -9.8489404
4.788000 -10.012609999999999
4.789000 -10.17416
4.790000 -10.333580000000001
4.791000 -10.49085
4.792000 -10.64596
4.793000 -10.79889
4.794000 -10.94962
4.795000 -11.098139999999999
4.796000 -11.24443
4.797000 -11.38849
4.798000 -11.5303
4.799000 -11.66985
4.800000 -11.80711
4.801000 -11.94209
4.802000 -12.07477
4.803000 -12.20513
4.804000 -12.33317
4.805000 -12.45888
4.806000 -12.58224
4.807000 -12.703249999999999
4.808000 -12.82189
4.809000 -12.938160000000002
4.810000 -13.052040000000002
4.811000 -13.163530000000002
4.812000 -13.27263
4.813000 -13.37931
4.814000 -13.483590000000001
4.815000 -13.585439999999998
4.816000 -13.684869999999998
4.817000 -13.781860000000002
4.818000 -13.87642
4.819000 -13.968539999999999
4.820000 -14.058209999999999
4.821000 -14.14542
4.822000 -14.23019
4.823000 -14.31249
4.824000 -14.39234
4.825000 -14.46972
4.826000 -14.54465
4.827000 -14.617099999999999
4.828000 -14.68709
4.829000 -14.754610000000001
4.830000 -14.819669999999999
4.831000 -14.88226
4.832000 -14.94238
4.833000 -15.00003
4.834000 -15.05522
4.835000 -15.107940000000001
4.836000 -15.158199999999999
4.837000 -15.206
4.838000 -15.251339999999999
4.839000 -15.29423
4.840000 -15.33466
4.841000 -15.372649999999998
4.842000 -15.40818
4.843000 -15.441279999999999
4.844000 -15.47194
4.845000 -15.50016
4.846000 -15.52596
4.847000 -15.54933
4.848000 -15.57029
4.849000 -15.588840000000001
4.850000 -15.60498
4.851000 -15.61873
4.852000 -15.63009
4.853000 -15.63907
4.854000 -15.64567
4.855000 -15.64991
4.856000 -15.6518
4.857000 -15.65134
4.858000 -15.64854
4.859000 -15.643419999999999
4.860000 -15.63598
4.861000 -15.62624
4.862000 -15.61421
4.863000 -15.59989
4.864000 -15.58331
4.865000 -15.564459999999999
4.866000 -15.543370000000001
4.867000 -15.52005
4.868000 -15.4945
4.869000 -15.466750000000001
4.870000 -15.436810000000001
4.871000 -15.40468
4.872000 -15.37039
4.873000 -15.33395
4.874000 -15.29537
4.875000 -15.25467
4.876000 -15.21186
4.877000 -15.16696
4.878000 -15.11998
4.879000 -15.07094
4.880000 -15.01986
4.881000 -14.966750000000001
4.882000 -14.911620000000001
4.883000 -14.854510000000001
4.884000 -14.79541
4.885000 -14.734359999999999
4.886000 -14.67136
4.887000 -14.606440000000001
4.888000 -14.53961
4.889000 -14.4709
4.890000 -14.40031
4.891000 -14.32788
4.892000 -14.25362
4.893000 -14.17754
4.894000 -14.099680000000001
4.895000 -14.02004
4.896000 -13.93866
4.897000 -13.85554
4.898000 -13.77072
4.899000 -13.684199999999999
4.900000 -13.596020000000001
4.901000 -13.506190000000002
4.902000 -13.41474
4.903000 -13.321679999999999
4.904000 -13.22704
4.905000 -13.13083
4.906000 -13.03309
4.907000 -12.933829999999999
4.908000 -12.833079999999999
4.909000 -12.730849999999998
4.910000 -12.62718
4.911000 -12.522079999999999
4.912000 -12.415569999999999
4.913000 -12.30768
4.914000 -12.198440000000002
4.915000 -12.087860000000001
4.916000 -11.97597
4.917000 -11.862789999999999
4.918000 -11.74835
4.919000 -11.63266
4.920000 -11.51576
4.921000 -11.397680000000001
4.922000 -11.27842
4.923000 -11.15802
4.924000 -11.0365
4.925000 -10.913879999999999
4.926000 -10.7902
4.927000 -10.665470000000001
4.928000 -10.539719999999999
4.929000 -10.412970000000001
4.930000 -10.28525
4.931000 -10.15659
4.932000 -10.027
4.933000 -9.8965123
4.934000 -9.7651526
4.935000 -9.632945099999999
4.936000 -9.4999142
4.937000 -9.3660846
4.938000 -9.231481
4.939000 -9.0961285
4.940000 -8.9600526
4.941000 -8.8232778
4.942000 -8.6858295
4.943000 -8.547732199999999
4.944000 -8.409011399999999
4.945000 -8.269692200000001
4.946000 -8.129800099999999
4.947000 -7.989359599999999
4.948000 -7.8483969
4.949000 -7.7069364
4.950000 -7.5650044
4.951000 -7.422625300000001
4.952000 -7.279825199999999
4.953000 -7.1366288
4.954000 -6.993062
4.955000 -6.849150399999999
4.956000 -6.7049183
4.957000 -6.5603919
4.958000 -6.4155959
4.959000 -6.270556200000001
4.960000 -6.125297
4.961000 -5.9798438
4.962000 -5.8342215
4.963000 -5.6884546
4.964000 -5.5425677
4.965000 -5.3965855
4.966000 -5.2505322
4.967000 -5.1044323
4.968000 -4.9583096
4.969000 -4.812188399999999
4.970000 -4.6660922000000005
4.971000 -4.5200448
4.972000 -4.3740701
4.973000 -4.2281911
4.974000 -4.0824313
4.975000 -3.9368137999999995
4.976000 -3.7913616999999995
4.977000 -3.6460981000000006
4.978000 -3.5010461
4.979000 -3.3562284
4.980000 -3.2116673999999996
4.981000 -3.067386
4.982000 -2.9234065
4.983000 -2.7797514999999997
4.984000 -2.6364431
4.985000 -2.4935037
4.986000 -2.3509551
4.987000 -2.2088194
4.988000 -2.0671182999999997
4.989000 -1.9258735999999999
4.990000 -1.7851065999999998
4.991000 -1.6448388
4.992000 -1.5050911999999999
4.993000 -1.365885
4.994000 -1.2272408000000001
4.995000 -1.0891794
4.996000 -0.95172124
4.997000 -0.8148864800000001
4.998000 -0.67869518
4.999000 -0.54316716
5.000000 -0.40832208
5.001000 -0.27417936
5.002000 -0.14075821
5.003000 -0.0080776146
5.004000 0.12384363
5.005000 0.25498697
5.006000 0.38533404
5.007000 0.5148666900000001
5.008000 0.643567
5.009000 0.77141724
5.010000 0.89839995
5.011000 1.0244978
5.012000 1.1496937
5.013000 1.2739709
5.014000 1.3973125
5.015000 1.5197024
5.016000 1.6411241
5.017000 1.7615616
5.018000 1.8809993
5.019000 1.9994215999999998
5.020000 2.1168131
5.021000 2.2331588
5.022000 2.3484437000000002
5.023000 2.4626531
5.024000 2.5757728
5.025000 2.6877886
5.026000 2.7986865
5.027000 2.9084532
5.028000 3.017075
5.029000 3.124539
5.030000 3.2308325
5.031000 3.3359426999999995
5.032000 3.4398574
5.033000 3.5425644
5.034000 3.6440520999999997
5.035000 3.744309
5.036000 3.8433239
5.037000 3.9410856
5.038000 4.0375832
5.039000 4.1328065
5.040000 4.2267449
5.041000 4.3193888
5.042000 4.4107281
5.043000 4.500753100000001
5.044000 4.5894545
5.045000 4.6768233
5.046000 4.7628511
5.047000 4.8475288
5.048000 4.9308479
5.049000 5.0128005
5.050000 5.0933789
5.051000 5.1725756
5.052000 5.2503835
5.053000 5.3267952
5.054000 5.4018043
5.055000 5.4754041
5.056000 5.5475891
5.057000 5.6183528
5.058000 5.6876904999999995
5.059000 5.7555966
5.060000 5.822066599999999
5.061000 5.8870956
5.062000 5.9506796
5.063000 6.0128148999999995
5.064000 6.0734976000000005
5.065000 6.1327249
5.066000 6.1904933
5.067000 6.2468003
5.068000 6.3016437
5.069000 6.3550204
5.070000 6.4069293
5.071000 6.457368300000001
5.072000 6.5063357
5.073000 6.553831000000001
5.074000 6.5998524000000005
5.075000 6.6444002
5.076000 6.687472799999999
5.077000 6.7290700999999995
5.078000 6.7691922
5.079000 6.8078384000000005
5.080000 6.8450093
5.081000 6.8807058
5.082000 6.914927799999999
5.083000 6.947676799999999
5.084000 6.9789536
5.085000 7.008759700000001
5.086000 7.0370965
5.087000 7.063965499999999
5.088000 7.089369
5.089000 7.1133092
5.090000 7.1357891
5.091000 7.156810900000001
5.092000 7.1763784
5.093000 7.194494499999999
5.094000 7.2111629
5.095000 7.2263874
5.096000 7.2401725
5.097000 7.252523299999999
5.098000 7.2634435999999996
5.099000 7.2729394
5.100000 7.2810158
5.101000 7.2876781
5.102000 7.2929323
5.103000 7.296785
5.104000 7.299242899999999
5.105000 7.3003121
5.106000 7.2999998999999995
5.107000 7.2983131000000006
5.108000 7.2952591
5.109000 7.2908460999999996
5.110000 7.2850816
5.111000 7.277973
5.112000 7.2695285
5.113000 7.2597571
5.114000 7.2486669
5.115000 7.2362669
5.116000 7.2225653
5.117000 7.2075717
5.118000 7.1912952
5.119000 7.1737446
5.120000 7.1549304
5.121000 7.1348615
5.122000 7.1135484
5.123000 7.0910006999999995
5.124000 7.0672289
5.125000 7.042243300000001
5.126000 7.0160553
5.127000 6.9886751
5.128000 6.9601141
5.129000 6.9303825
5.130000 6.899493199999999
5.131000 6.867456399999999
5.132000 6.8342842
5.133000 6.799989200000001
5.134000 6.7645825
5.135000 6.7280769000000005
5.136000 6.6904843000000005
5.137000 6.6518173
5.138000 6.6120885000000005
5.139000 6.5713099999999995
5.140000 6.5294951
5.141000 6.4866573
5.142000 6.442809100000001
5.143000 6.3979633
5.144000 6.3521339999999995
5.145000 6.305334
5.146000 6.257576500000001
5.147000 6.2088758
5.148000 6.1592452
5.149000 6.108699
5.150000 6.0572509
5.151000 6.0049150000000004
5.152000 5.9517055999999995
5.153000 5.8976367000000005
5.154000 5.8427233
5.155000 5.7869796000000004
5.156000 5.7304204
5.157000 5.6730609
5.158000 5.6149159
5.159000 5.5560008000000005
5.160000 5.4963306
5.161000 5.4359205
5.162000 5.3747866
5.163000 5.3129442
5.164000 5.2504089
5.165000 5.187196699999999
5.166000 5.1233232
5.167000 5.0588049
5.168000 4.9936574
5.169000 4.9278967
5.170000 4.8615389
5.171000 4.7946002000000005
5.172000 4.7270969
5.173000 4.6590447
5.174000 4.5904603
5.175000 4.5213595
5.176000 4.4517584
5.177000 4.381673
5.178000 4.3111194
5.179000 4.2401135
5.180000 4.1686714
5.181000 4.0968089999999995
5.182000 4.0245425
5.183000 3.9518878
5.184000 3.8788609000000003
5.185000 3.8054778999999996
5.186000 3.7317548
5.187000 3.6577076
5.188000 3.5833525999999996
5.189000 3.508706
5.190000 3.4337837
5.191000 3.3586018
5.192000 3.2831768999999995
5.193000 3.2075252
5.194000 3.1316631
5.195000 3.0556066
5.196000 2.9793724
5.197000 2.902977
5.198000 2.8264366
5.199000 2.7497677
5.200000 2.6729869
5.201000 2.5961103
5.202000 2.5191544
5.203000 2.4421355
5.204000 2.3650697
5.205000 2.2879733
5.206000 2.2108624
5.207000 2.133753
5.208000 2.0566609
5.209000 1.9796019000000002
5.210000 1.9025920000000003
5.211000 1.8256463
5.212000 1.7487807000000002
5.213000 1.6720103
5.214000 1.5953504
5.215000 1.5188161
5.216000 1.4424225000000002
5.217000 1.3661846
5.218000 1.290117
5.219000 1.2142346
5.220000 1.138552
5.221000 1.0630838
5.222000 0.98784436
5.223000 0.9128483
5.224000 0.8381098499999999
5.225000 0.7636433899999999
5.226000 0.6894631299999999
5.227000 0.61558327
5.228000 0.54201791
5.229000 0.46878116999999997
5.230000 0.39588707000000006
5.231000 0.32334954
5.232000 0.25118249
5.233000 0.1793997
5.234000 0.10801485999999999
5.235000 0.037041592
5.236000 -0.03350662
5.237000 -0.1036164
5.238000 -0.17327452
5.239000 -0.24246787999999997
5.240000 -0.31118353
5.241000 -0.37940869
5.242000 -0.44713072
5.243000 -0.51433719
5.244000 -0.5810157899999999
5.245000 -0.6471544499999999
5.246000 -0.7127412599999999
5.247000 -0.77776443
5.248000 -0.8422124200000001
5.249000 -0.90607377
5.250000 -0.96933721
5.251000 -1.0319917
5.252000 -1.0940264
5.253000 -1.1554305
5.254000 -1.2161932
5.255000 -1.2763042
5.256000 -1.3357531
5.257000 -1.3945297
5.258000 -1.452624
5.259000 -1.5100258
5.260000 -1.5667256
5.261000 -1.6227135
5.262000 -1.6779803
5.263000 -1.7325163000000001
5.264000 -1.7863123
5.265000 -1.8393593
5.266000 -1.8916484
5.267000 -1.9431707999999999
5.268000 -1.993918
5.269000 -2.0438815
5.270000 -2.0930530999999997
5.271000 -2.1414246
5.272000 -2.1889884
5.273000 -2.2357365000000002
5.274000 -2.2816617
5.275000 -2.3267567
5.276000 -2.3710145
5.277000 -2.4144281
5.278000 -2.456991
5.279000 -2.4986967
5.280000 -2.5395392
5.281000 -2.5795121
5.282000 -2.6186097
5.283000 -2.6568266
5.284000 -2.694157
5.285000 -2.7305957
5.286000 -2.7661376
5.287000 -2.8007777000000003
5.288000 -2.8345115
5.289000 -2.8673341000000003
5.290000 -2.8992413000000004
5.291000 -2.9302286
5.292000 -2.9602918999999996
5.293000 -2.9894271999999997
5.294000 -3.0176306
5.295000 -3.0448986000000002
5.296000 -3.0712275
5.297000 -3.0966139999999998
5.298000 -3.1210549
5.299000 -3.144547
5.300000 -3.1670876
5.301000 -3.1886742000000003
5.302000 -3.2093041
5.303000 -3.2289751
5.304000 -3.2476854
5.305000 -3.2654325999999996
5.306000 -3.2822158
5.307000 -3.2980334
5.308000 -3.3128839
5.309000 -3.3267666
5.310000 -3.3396809999999997
5.311000 -3.3516265000000005
5.312000 -3.3626031000000003
5.313000 -3.3726104
5.314000 -3.3816487
5.315000 -3.3897183999999996
5.316000 -3.3968203000000003
5.317000 -3.4029547
5.318000 -3.4081232000000004
5.319000 -3.4123264
5.320000 -3.4155659
5.321000 -3.4178432
5.322000 -3.4191597
5.323000 -3.4195174
5.324000 -3.4189182999999996
5.325000 -3.4173641
5.326000 -3.4148574000000003
5.327000 -3.4114002999999995
5.328000 -3.4069955
5.329000 -3.4016453
5.330000 -3.3953525
5.331000 -3.3881202
5.332000 -3.3799514000000004
5.333000 -3.3708494
5.334000 -3.3608176
5.335000 -3.3498596
5.336000 -3.3379789
5.337000 -3.3251796000000002
5.338000 -3.3114657
5.339000 -3.2968417
5.340000 -3.2813117000000003
5.341000 -3.2648809
5.342000 -3.2475538999999998
5.343000 -3.2293357
5.344000 -3.2102317
5.345000 -3.1902473000000002
5.346000 -3.1693883
5.347000 -3.1476605999999996
5.348000 -3.1250704
5.349000 -3.1016236
5.350000 -3.0773269
5.351000 -3.0521868
5.352000 -3.02621
5.353000 -2.9994031
5.354000 -2.9717736
5.355000 -2.9433282000000003
5.356000 -2.9140742
5.357000 -2.8840192
5.358000 -2.8531704
5.359000 -2.8215354
5.360000 -2.7891221
5.361000 -2.7559378999999997
5.362000 -2.7219908
5.363000 -2.6872888
5.364000 -2.6518397
5.365000 -2.6156519
5.366000 -2.5787333
5.367000 -2.5410926
5.368000 -2.5027379
5.369000 -2.4636781
5.370000 -2.4239218
5.371000 -2.3834778
5.372000 -2.3423551000000002
5.373000 -2.3005627
5.374000 -2.25811
5.375000 -2.2150066
5.376000 -2.1712616000000002
5.377000 -2.1268848
5.378000 -2.0818861
5.379000 -2.0362755
5.380000 -1.9900628999999999
5.381000 -1.9432586
5.382000 -1.8958727000000002
5.383000 -1.8479155
5.384000 -1.7993977
5.385000 -1.7503297
5.386000 -1.7007222
5.387000 -1.650586
5.388000 -1.5999319
5.389000 -1.5487707
5.390000 -1.4971132999999999
5.391000 -1.4449708
5.392000 -1.3923542
5.393000 -1.3392745
5.394000 -1.2857429999999999
5.395000 -1.2317708
5.396000 -1.1773692
5.397000 -1.1225495
5.398000 -1.0673231
5.399000 -1.0117013
5.400000 -0.95569575
5.401000 -0.89931786
5.402000 -0.84257927
5.403000 -0.78549162
5.404000 -0.7280665900000001
5.405000 -0.67031593
5.406000 -0.61225146
5.407000 -0.55388506
5.408000 -0.49522864000000005
5.409000 -0.43629422
5.410000 -0.37709379
5.411000 -0.31763942
5.412000 -0.25794322000000003
5.413000 -0.19801736000000003
5.414000 -0.13787401999999999
5.415000 -0.077525404
5.416000 -0.016983745
5.417000 0.043738706
5.418000 0.1046297
5.419000 0.165677
5.420000 0.22686834000000003
5.421000 0.28819148
5.422000 0.34963421
5.423000 0.41118431999999994
5.424000 0.47282957999999997
5.425000 0.53455783
5.426000 0.5963569
5.427000 0.65821465
5.428000 0.7201189600000001
5.429000 0.7820577400000001
5.430000 0.8440188100000001
5.431000 0.90599013
5.432000 0.9679595900000001
5.433000 1.0299152
5.434000 1.0918448
5.435000 1.1537363
5.436000 1.2155776
5.437000 1.2773567
5.438000 1.3390614
5.439000 1.4006796
5.440000 1.4621993999999998
5.441000 1.5236085
5.442000 1.5848951
5.443000 1.6460471
5.444000 1.7070523
5.445000 1.7678987
5.446000 1.8285745999999998
5.447000 1.8890681
5.448000 1.9493671000000001
5.449000 2.0094601
5.450000 2.0693352000000003
5.451000 2.1289809
5.452000 2.1883855
5.453000 2.2475375
5.454000 2.3064256000000003
5.455000 2.3650384
5.456000 2.4233645000000004
5.457000 2.481393
5.458000 2.5391126
5.459000 2.5965124
5.460000 2.6535816
5.461000 2.7103094000000003
5.462000 2.766685
5.463000 2.8226977
5.464000 2.8783372000000003
5.465000 2.9335929
5.466000 2.9884545
5.467000 3.0429117
5.468000 3.0969542999999997
5.469000 3.1505723
5.470000 3.2037552
5.471000 3.2564933999999996
5.472000 3.3087771000000004
5.473000 3.3605963
5.474000 3.4119412000000002
5.475000 3.4628022
5.476000 3.5131697
5.477000 3.5630342
5.478000 3.6123861
5.479000 3.6612161
5.480000 3.7095148
5.481000 3.7572729999999996
5.482000 3.8044814000000002
5.483000 3.8511313
5.484000 3.8972135999999997
5.485000 3.9427195
5.486000 3.9876404999999995
5.487000 4.0319677
5.488000 4.0756933
5.489000 4.1188087
5.490000 4.1613057
5.491000 4.2031761
5.492000 4.2444125
5.493000 4.285006999999999
5.494000 4.3249521
5.495000 4.3642405
5.496000 4.4028651000000005
5.497000 4.4408187
5.498000 4.478094400000001
5.499000 4.514684900000001
5.500000 4.550584
5.501000 4.585785
5.502000 4.6202812
5.503000 4.6540666
5.504000 4.6871349
5.505000 4.7194798
5.506000 4.7510955
5.507000 4.7819763
5.508000 4.8121165
5.509000 4.8415106
5.510000 4.8701528000000005
5.511000 4.8980381
5.512000 4.9251612
5.513000 4.9515169
5.514000 4.9771003
5.515000 5.0019070999999995
5.516000 5.025932200000001
5.517000 5.0491717
5.518000 5.0716206
5.519000 5.0932754
5.520000 5.1141318
5.521000 5.1341861
5.522000 5.1534344
5.523000 5.1718734
5.524000 5.1894995999999995
5.525000 5.2063096
5.526000 5.2223004
5.527000 5.2374694
5.528000 5.2518137
5.529000 5.2653305
5.530000 5.2780173999999995
5.531000 5.289872
5.532000 5.3008921
5.533000 5.311075600000001
5.534000 5.3204209
5.535000 5.328926099999999
5.536000 5.336589399999999
5.537000 5.3434096
5.538000 5.3493854
5.539000 5.3545150999999995
5.540000 5.3587981
5.541000 5.3622335
5.542000 5.3648204
5.543000 5.3665582
5.544000 5.3674466999999995
5.545000 5.3674854000000005
5.546000 5.3666744
5.547000 5.3650137
5.548000 5.3625032
5.549000 5.3591438
5.550000 5.3549353
5.551000 5.349879
5.552000 5.3439755
5.553000 5.337225999999999
5.554000 5.3296316
5.555000 5.3211939
5.556000 5.3119138
5.557000 5.3017937
5.558000 5.290835
5.559000 5.27904
5.560000 5.2664109
5.561000 5.2529499
5.562000 5.2386597
5.563000 5.223542500000001
5.564000 5.2076012
5.565000 5.1908385
5.566000 5.173257400000001
5.567000 5.154860800000001
5.568000 5.135652100000001
5.569000 5.1156346
5.570000 5.0948117
5.571000 5.0731871
5.572000 5.0507642
5.573000 5.027546699999999
5.574000 5.0035387
5.575000 4.9787439000000004
5.576000 4.9531668
5.577000 4.9268115
5.578000 4.8996825
5.579000 4.8717845
5.580000 4.8431221
5.581000 4.8137004999999995
5.582000 4.7835246
5.583000 4.7525998
5.584000 4.7209311
5.585000 4.6885245
5.586000 4.6553854
5.587000 4.6215195
5.588000 4.5869332
5.589000 4.5516323
5.590000 4.5156237
5.591000 4.4789132
5.592000 4.4415075
5.593000 4.4034131
5.594000 4.3646369
5.595000 4.3251857
5.596000 4.2850666
5.597000 4.244286600000001
5.598000 4.2028528000000005
5.599000 4.1607723
5.600000 4.1180525
5.601000 4.0747009
5.602000 4.0307246
5.603000 3.9861314
5.604000 3.9409291
5.605000 3.8951252
5.606000 3.8487274
5.607000 3.8017437000000003
5.608000 3.7541817999999996
5.609000 3.7060498999999996
5.610000 3.6573563000000004
5.611000 3.6081087
5.612000 3.5583156999999996
5.613000 3.5079859
5.614000 3.4571279
5.615000 3.4057497999999997
5.616000 3.353861
5.617000 3.3014696000000003
5.618000 3.248585
5.619000 3.1952165
5.620000 3.141373
5.621000 3.0870637
5.622000 3.032298
5.623000 2.9770855
5.624000 2.9214356
5.625000 2.8653581
5.626000 2.8088626
5.627000 2.7519589
5.628000 2.6946570999999997
5.629000 2.6369669
5.630000 2.5788981
5.631000 2.520461
5.632000 2.4616657
5.633000 2.402522
5.634000 2.3430402999999997
5.635000 2.2832304000000003
5.636000 2.2231027
5.637000 2.1626672
5.638000 2.1019341000000002
5.639000 2.0409137
5.640000 1.9796159
5.641000 1.9180512
5.642000 1.8562295999999998
5.643000 1.7941616
5.644000 1.7318574999999998
5.645000 1.6693275
5.646000 1.6065823
5.647000 1.543632
5.648000 1.4804873
5.649000 1.4171586
5.650000 1.3536568
5.651000 1.2899923
5.652000 1.2261759
5.653000 1.1622184
5.654000 1.0981306
5.655000 1.0339231
5.656000 0.96960701
5.657000 0.90519311
5.658000 0.84069222
5.659000 0.77611534
5.660000 0.71147331
5.661000 0.64677699
5.662000 0.5820372100000001
5.663000 0.51726485
5.664000 0.45247068999999995
5.665000 0.38766547
5.666000 0.32285994
5.667000 0.25806478
5.668000 0.19329067
5.669000 0.12854821
5.670000 0.063847989
5.671000 -0.0007994472099999999
5.672000 -0.06538356499999999
5.673000 -0.12989388
5.674000 -0.19431990000000002
5.675000 -0.25865117
5.676000 -0.32287722
5.677000 -0.38698765
5.678000 -0.450972
5.679000 -0.5148198900000001
5.680000 -0.5785209099999999
5.681000 -0.64206463
5.682000 -0.70544062
5.683000 -0.76863845
5.684000 -0.83164778
5.685000 -0.8944581300000001
5.686000 -0.95705921
5.687000 -1.0194406
5.688000 -1.0815919
5.689000 -1.1435028999999999
5.690000 -1.2051633000000002
5.691000 -1.2665628
5.692000 -1.3276912
5.693000 -1.3885385000000001
5.694000 -1.4490947
5.695000 -1.5093498
5.696000 -1.569294
5.697000 -1.6289175
5.698000 -1.6882107
5.699000 -1.7471641
5.700000 -1.8057685
5.701000 -1.8640144
5.702000 -1.9218927000000001
5.703000 -1.9793944
5.704000 -2.0365108
5.705000 -2.0932329999999997
5.706000 -2.1495523
5.707000 -2.2054601
5.708000 -2.260948
5.709000 -2.3160076000000003
5.710000 -2.3706306
5.711000 -2.4248086
5.712000 -2.4785334
5.713000 -2.5317971000000004
5.714000 -2.5845911
5.715000 -2.6369078
5.716000 -2.6887389
5.717000 -2.7400764
5.718000 -2.7909122
5.719000 -2.8412387
5.720000 -2.8910477
5.721000 -2.9403314
5.722000 -2.989082
5.723000 -3.0372920000000003
5.724000 -3.0849535
5.725000 -3.1320591
5.726000 -3.1786013000000004
5.727000 -3.2245729
5.728000 -3.2699667000000003
5.729000 -3.3147756
5.730000 -3.3589926
5.731000 -3.4026109
5.732000 -3.4456238
5.733000 -3.4880247000000004
5.734000 -3.5298076
5.735000 -3.5709660999999997
5.736000 -3.6114941999999997
5.737000 -3.6513865
5.738000 -3.6906369000000003
5.739000 -3.7292398999999996
5.740000 -3.7671898
5.741000 -3.8044818
5.742000 -3.8411106999999998
5.743000 -3.8770713
5.744000 -3.9123590999999998
5.745000 -3.9469689000000003
5.746000 -3.9808966000000003
5.747000 -4.0141374
5.748000 -4.0466866999999995
5.749000 -4.0785406
5.750000 -4.1096944
5.751000 -4.1401446
5.752000 -4.1698866
5.753000 -4.1989166
5.754000 -4.2272311
5.755000 -4.2548258
5.756000 -4.2816974
5.757000 -4.3078423
5.758000 -4.3332569
5.759000 -4.3579381
5.760000 -4.3818824
5.761000 -4.4050869
5.762000 -4.4275485
5.763000 -4.4492647000000005
5.764000 -4.4702329
5.765000 -4.490450399999999
5.766000 -4.5099149999999995
5.767000 -4.5286249000000005
5.768000 -4.5465779
5.769000 -4.5637719
5.770000 -4.5802057
5.771000 -4.595878
5.772000 -4.6107873
5.773000 -4.6249326
5.774000 -4.6383131
5.775000 -4.6509277
5.776000 -4.662776
5.777000 -4.6738572
5.778000 -4.6841711
5.779000 -4.6937175
5.780000 -4.7024957999999994
5.781000 -4.7105063000000005
5.782000 -4.7177486
5.783000 -4.7242232
5.784000 -4.7299299
5.785000 -4.7348693
5.786000 -4.739042
5.787000 -4.7424479999999996
5.788000 -4.7450881
5.789000 -4.746963099999999
5.790000 -4.748074
5.791000 -4.7484215
5.792000 -4.7480069
5.793000 -4.7468316
5.794000 -4.7448967
5.795000 -4.742204
5.796000 -4.7387552
5.797000 -4.7345519000000005
5.798000 -4.7295965
5.799000 -4.7238916
5.800000 -4.717439
5.801000 -4.7102418
5.802000 -4.7023021
5.803000 -4.6936233000000005
5.804000 -4.6842083
5.805000 -4.6740603
5.806000 -4.6631824
5.807000 -4.651578499999999
5.808000 -4.6392519
5.809000 -4.6262063
5.810000 -4.6124458
5.811000 -4.5979741999999995
5.812000 -4.5827955
5.813000 -4.5669138
5.814000 -4.5503336999999995
5.815000 -4.5330588
5.816000 -4.5150939
5.817000 -4.4964436
5.818000 -4.477112
5.819000 -4.4571038
5.820000 -4.436424
5.821000 -4.4150773
5.822000 -4.3930682999999995
5.823000 -4.3704022
5.824000 -4.3470837
5.825000 -4.3231182
5.826000 -4.2985108
5.827000 -4.2732671
5.828000 -4.2473923
5.829000 -4.2208925
5.830000 -4.1937735
5.831000 -4.1660409000000005
5.832000 -4.1377011999999995
5.833000 -4.1087605
5.834000 -4.0792253
5.835000 -4.0491018
5.836000 -4.0183973
5.837000 -3.9871182
5.838000 -3.9552718000000002
5.839000 -3.9228652000000004
5.840000 -3.8899057
5.841000 -3.8564004
5.842000 -3.8223565
5.843000 -3.7877817
5.844000 -3.7526835000000003
5.845000 -3.7170697
5.846000 -3.6809477999999998
5.847000 -3.6443256
5.848000 -3.6072105
5.849000 -3.5696103999999997
5.850000 -3.5315331
5.851000 -3.4929864
5.852000 -3.4539782
5.853000 -3.4145162
5.854000 -3.3746086
5.855000 -3.334263
5.856000 -3.2934874
5.857000 -3.2522902
5.858000 -3.2106791
5.859000 -3.1686623
5.860000 -3.1262480000000004
5.861000 -3.0834448
5.862000 -3.0402606
5.863000 -2.9967044
5.864000 -2.9527843000000003
5.865000 -2.908509
5.866000 -2.8638873
5.867000 -2.8189281
5.868000 -2.7736401
5.869000 -2.7280322999999997
5.870000 -2.6821138
5.871000 -2.635894
5.872000 -2.5893817
5.873000 -2.5425864
5.874000 -2.4955174
5.875000 -2.4481842
5.876000 -2.4005963
5.877000 -2.352763
5.878000 -2.3046938999999997
5.879000 -2.2563985
5.880000 -2.2078864
5.881000 -2.1591673
5.882000 -2.1102505000000003
5.883000 -2.0611458
5.884000 -2.0118626
5.885000 -1.9624104999999998
5.886000 -1.9127991
5.887000 -1.8630379999999997
5.888000 -1.8131366
5.889000 -1.7631045
5.890000 -1.7129511
5.891000 -1.6626857
5.892000 -1.6123181
5.893000 -1.5618577
5.894000 -1.5113139
5.895000 -1.4606962
5.896000 -1.4100142
5.897000 -1.3592774
5.898000 -1.3084953
5.899000 -1.2576774000000002
5.900000 -1.2068332
5.901000 -1.1559724
5.902000 -1.1051043999999999
5.903000 -1.0542388
5.904000 -1.0033851999999999
5.905000 -0.9525532800000001
5.906000 -0.9017523399999999
5.907000 -0.8509920000000001
5.908000 -0.8002818599999999
5.909000 -0.74963127
5.910000 -0.69904975
5.911000 -0.64854664
5.912000 -0.5981314
5.913000 -0.5478133399999999
5.914000 -0.49760174
5.915000 -0.4475059
5.916000 -0.39753499000000003
5.917000 -0.34769825000000004
5.918000 -0.29800477999999997
5.919000 -0.24846371
5.920000 -0.19908408
5.921000 -0.14987492
5.922000 -0.10084524
5.923000 -0.052003987
5.924000 -0.0033601013
5.925000 0.045077514
5.926000 0.093299989
5.927000 0.1412985
5.928000 0.18906426
5.929000 0.23658851
5.930000 0.28386251
5.931000 0.33087763
5.932000 0.37762523
5.933000 0.42409673
5.934000 0.47028363
5.935000 0.5161774299999999
5.936000 0.56176982
5.937000 0.60705249
5.938000 0.65201721
5.939000 0.69665583
5.940000 0.7409602900000001
5.941000 0.7849226699999999
5.942000 0.8285351099999999
5.943000 0.87178992
5.944000 0.9146793699999999
5.945000 0.95719602
5.946000 0.9993325000000001
5.947000 1.0410815
5.948000 1.0824357999999998
5.949000 1.1233885000000001
5.950000 1.1639325
5.951000 1.2040610999999999
5.952000 1.2437676
5.953000 1.2830453
5.954000 1.3218877
5.955000 1.3602884000000002
5.956000 1.398241
5.957000 1.4357393
5.958000 1.472777
5.959000 1.5093481
5.960000 1.5454465000000002
5.961000 1.5810659
5.962000 1.6162007999999999
5.963000 1.6508449
5.964000 1.6849926000000002
5.965000 1.7186379
5.966000 1.7517751000000001
5.967000 1.7843984
5.968000 1.8165023999999999
5.969000 1.8480815000000002
5.970000 1.8791301
5.971000 1.9096430000000002
5.972000 1.939615
5.973000 1.9690409
5.974000 1.9979157
5.975000 2.0262344000000003
5.976000 2.0539925
5.977000 2.081185
5.978000 2.1078078
5.979000 2.1338565
5.980000 2.1593269
5.981000 2.1842148
5.982000 2.2085166
5.983000 2.2322284000000003
5.984000 2.2553468
5.985000 2.2778682000000003
5.986000 2.2997893
5.987000 2.3211071
5.988000 2.3418186
5.989000 2.3619208
5.990000 2.3814111999999996
5.991000 2.4002869
5.992000 2.4185456000000003
5.993000 2.4361851
5.994000 2.4532028
5.995000 2.4695967999999997
5.996000 2.4853652
5.997000 2.5005059
5.998000 2.5150174
5.999000 2.5288979
6.000000 2.5421459
6.001000 2.5547599
6.002000 2.5667388
6.003000 2.5780812
6.004000 2.5887862
6.005000 2.5988527
6.006000 2.6082799
6.007000 2.6170669
6.008000 2.6252134
6.009000 2.6327187
6.010000 2.6395826000000002
6.011000 2.6458047
6.012000 2.651385
6.013000 2.6563235
6.014000 2.6606204
6.015000 2.6642758
6.016000 2.6672903000000003
6.017000 2.6696645
6.018000 2.6713988
6.019000 2.6724942
6.020000 2.6729515
6.021000 2.6727717
6.022000 2.6719559
6.023000 2.6705055
6.024000 2.6684215
6.025000 2.6657058
6.026000 2.6623596
6.027000 2.6583847
6.028000 2.6537826
6.029000 2.6485555
6.030000 2.6427053
6.031000 2.6362338999999997
6.032000 2.6291437
6.033000 2.6214369
6.034000 2.6131159
6.035000 2.6041834
6.036000 2.5946422
6.037000 2.584495
6.038000 2.5737449999999997
6.039000 2.5623951
6.040000 2.5504488
6.041000 2.5379097
6.042000 2.5247812
6.043000 2.5110673
6.044000 2.4967718999999997
6.045000 2.481899
6.046000 2.4664529
6.047000 2.4504378
6.048000 2.4338583000000003
6.049000 2.4167188
6.050000 2.3990242
6.051000 2.3807792
6.052000 2.3619886
6.053000 2.3426574
6.054000 2.3227904
6.055000 2.3023929
6.056000 2.28147
6.057000 2.2600267
6.058000 2.2380684
6.059000 2.2156002
6.060000 2.1926276000000002
6.061000 2.1691561000000004
6.062000 2.1451909000000002
6.063000 2.1207375
6.064000 2.0958018
6.065000 2.0703891
6.066000 2.0445053
6.067000 2.0181561
6.068000 1.9913475999999999
6.069000 1.9640855
6.070000 1.9363762999999998
6.071000 1.9082261
6.072000 1.8796411999999998
6.073000 1.8506281
6.074000 1.8211935
6.075000 1.7913439999999998
6.076000 1.7610867
6.077000 1.7304283
6.078000 1.6993759000000002
6.079000 1.6679370999999998
6.080000 1.6361187999999998
6.081000 1.6039287999999998
6.082000 1.5713744000000003
6.083000 1.5384634
6.084000 1.5052035
6.085000 1.4716025000000001
6.086000 1.4376682
6.087000 1.4034085
6.088000 1.3688314
6.089000 1.3339447
6.090000 1.2987564999999999
6.091000 1.2632748
6.092000 1.2275076
6.093000 1.1914628
6.094000 1.1551484
6.095000 1.1185723
6.096000 1.0817427
6.097000 1.0446675
6.098000 1.0073546
6.099000 0.9698120899999999
6.100000 0.93204789
6.101000 0.8940700399999999
6.102000 0.8558866599999999
6.103000 0.81750574
6.104000 0.77893552
6.105000 0.74018422
6.106000 0.70126001
6.107000 0.66217128
6.108000 0.6229263700000001
6.109000 0.58353371
6.110000 0.54400186
6.111000 0.50433935
6.112000 0.46455483
6.113000 0.42465691999999994
6.114000 0.38465436000000003
6.115000 0.34455587
6.116000 0.30437022999999996
6.117000 0.26410623
6.118000 0.22377261999999998
6.119000 0.18337822
6.120000 0.14293179
6.121000 0.10244207999999999
6.122000 0.061917852
6.123000 0.021367807
6.124000 -0.01919935
6.125000 -0.059774948999999994
6.126000 -0.10035034999999999
6.127000 -0.14091691
6.128000 -0.18146604
6.129000 -0.22198916000000002
6.130000 -0.26247771000000003
6.131000 -0.30292312
6.132000 -0.34331682
6.133000 -0.38365026
6.134000 -0.42391489
6.135000 -0.46410216
6.136000 -0.50420351
6.137000 -0.54421034
6.138000 -0.58411411
6.139000 -0.62390617
6.140000 -0.663578
6.141000 -0.70312098
6.142000 -0.74252649
6.143000 -0.78178598
6.144000 -0.82089091
6.145000 -0.8598326700000001
6.146000 -0.8986027900000001
6.147000 -0.93719279
6.148000 -0.9755942999999999
6.149000 -1.0137988
6.150000 -1.0517982000000001
6.151000 -1.0895841
6.152000 -1.1271483
6.153000 -1.1644829
6.154000 -1.2015799
6.155000 -1.2384313
6.156000 -1.2750295
6.157000 -1.3113668
6.158000 -1.3474357
6.159000 -1.3832288
6.160000 -1.4187387
6.161000 -1.4539583999999999
6.162000 -1.4888805
6.163000 -1.5234983
6.164000 -1.5578047
6.165000 -1.5917931
6.166000 -1.6254564999999999
6.167000 -1.6587883
6.168000 -1.6917819
6.169000 -1.7244305000000002
6.170000 -1.7567277
6.171000 -1.7886668000000001
6.172000 -1.8202413000000002
6.173000 -1.8514445000000002
6.174000 -1.88227
6.175000 -1.9127112000000002
6.176000 -1.9427616
6.177000 -1.9724147
6.178000 -2.0016642
6.179000 -2.0305033999999997
6.180000 -2.058926
6.181000 -2.0869259000000002
6.182000 -2.1144966000000003
6.183000 -2.141632
6.184000 -2.1683259
6.185000 -2.1945726
6.186000 -2.2203663
6.187000 -2.2457015
6.188000 -2.2705724
6.189000 -2.2949738
6.190000 -2.3189006
6.191000 -2.3423476
6.192000 -2.3653101
6.193000 -2.3877835
6.194000 -2.4097631
6.195000 -2.4312443999999998
6.196000 -2.4522234
6.197000 -2.4726957
6.198000 -2.4926575
6.199000 -2.512105
6.200000 -2.5310341
6.201000 -2.5494415
6.202000 -2.5673233
6.203000 -2.5846761
6.204000 -2.6014963
6.205000 -2.6177809
6.206000 -2.6335262000000004
6.207000 -2.6487291
6.208000 -2.6633864
6.209000 -2.6774952
6.210000 -2.6910521
6.211000 -2.7040543
6.212000 -2.7164989999999998
6.213000 -2.7283832
6.214000 -2.7397042
6.215000 -2.7504595
6.216000 -2.7606465
6.217000 -2.7702628
6.218000 -2.7793061
6.219000 -2.7877742
6.220000 -2.7956653
6.221000 -2.8029775
6.222000 -2.8097091
6.223000 -2.8158586
6.224000 -2.821425
6.225000 -2.8264068
6.226000 -2.8308032
6.227000 -2.8346134
6.228000 -2.8378369
6.229000 -2.8404733
6.230000 -2.8425224
6.231000 -2.8439840000000003
6.232000 -2.8448582
6.233000 -2.845145
6.234000 -2.8448451
6.235000 -2.8439587
6.236000 -2.8424863
6.237000 -2.8404284
6.238000 -2.8377858999999996
6.239000 -2.8345594000000003
6.240000 -2.8307496000000003
6.241000 -2.8263574
6.242000 -2.8213838
6.243000 -2.8158298
6.244000 -2.8096962999999997
6.245000 -2.8029844
6.246000 -2.7956952999999998
6.247000 -2.7878303
6.248000 -2.7793907
6.249000 -2.7703779
6.250000 -2.7607935
6.251000 -2.7506392
6.252000 -2.7399171
6.253000 -2.7286289
6.254000 -2.7167769
6.255000 -2.7043633000000002
6.256000 -2.6913907
6.257000 -2.6778618
6.258000 -2.6637793
6.259000 -2.6491458999999997
6.260000 -2.6339652
6.261000 -2.6182402000000002
6.262000 -2.6019743
6.263000 -2.585171
6.264000 -2.567834
6.265000 -2.5499672
6.266000 -2.5315743
6.267000 -2.5126595000000003
6.268000 -2.4932267
6.269000 -2.4732802
6.270000 -2.4528241
6.271000 -2.4318627999999998
6.272000 -2.4104008
6.273000 -2.3884425
6.274000 -2.3659923999999997
6.275000 -2.343055
6.276000 -2.3196351
6.277000 -2.2957373
6.278000 -2.2713667
6.279000 -2.2465281
6.280000 -2.2212264999999998
6.281000 -2.1954669
6.282000 -2.1692544000000002
6.283000 -2.1425946000000002
6.284000 -2.1154927
6.285000 -2.0879542
6.286000 -2.0599848
6.287000 -2.0315902
6.288000 -2.0027764
6.289000 -1.9735494999999998
6.290000 -1.9439155
6.291000 -1.9138810999999998
6.292000 -1.8834524
6.293000 -1.852636
6.294000 -1.821439
6.295000 -1.7898677000000003
6.296000 -1.7579293
6.297000 -1.7256308000000002
6.298000 -1.6929794000000002
6.299000 -1.6599821000000001
6.300000 -1.6266460999999999
6.301000 -1.5929786000000001
6.302000 -1.5589870000000001
6.303000 -1.5246783
6.304000 -1.4900601
6.305000 -1.4551394
6.306000 -1.4199235
6.307000 -1.3844197
6.308000 -1.3486351
6.309000 -1.312577
6.310000 -1.2762526
6.311000 -1.2396691
6.312000 -1.2028338
6.313000 -1.1657539
6.314000 -1.1284366000000001
6.315000 -1.0908893
6.316000 -1.0531195
6.317000 -1.0151346
6.318000 -0.9769422
6.319000 -0.9385499199999999
6.320000 -0.8999655000000001
6.321000 -0.86119687
6.322000 -0.8222520400000001
6.323000 -0.78313909
6.324000 -0.7438662
6.325000 -0.70444169
6.326000 -0.66487398
6.327000 -0.62517156
6.328000 -0.58534304
6.329000 -0.5453970300000001
6.330000 -0.50534229
6.331000 -0.46518751999999997
6.332000 -0.42494153999999995
6.333000 -0.38461313
6.334000 -0.34421112
6.335000 -0.30374427
6.336000 -0.26322138
6.337000 -0.22265115000000002
6.338000 -0.18204229
6.339000 -0.14140344999999999
6.340000 -0.10074321
6.341000 -0.060070108000000004
6.342000 -0.019392608000000002
6.343000 0.021280879
6.344000 0.061942002999999995
6.345000 0.10258247000000001
6.346000 0.14319402
6.347000 0.18376847000000002
6.348000 0.22429760999999998
6.349000 0.26477331
6.350000 0.30518742
6.351000 0.34553183
6.352000 0.3857984
6.353000 0.42597898
6.354000 0.46606538999999997
6.355000 0.50604944
6.356000 0.5459229
6.357000 0.58567757
6.358000 0.62530511
6.359000 0.6647972400000001
6.360000 0.70414562
6.361000 0.7433419099999999
6.362000 0.78237774
6.363000 0.82124481
6.364000 0.85993465
6.365000 0.89843906
6.366000 0.93674967
6.367000 0.9748582699999999
6.368000 1.0127567
6.369000 1.0504367000000001
6.370000 1.0878903
6.371000 1.1251095
6.372000 1.1620864
6.373000 1.1988132
6.374000 1.2352821999999999
6.375000 1.2714858
6.376000 1.3074162999999999
6.377000 1.3430664
6.378000 1.3784287
6.379000 1.4134957
6.380000 1.4482604
6.381000 1.4827156
6.382000 1.516854
6.383000 1.5506688
6.384000 1.5841527000000002
6.385000 1.6172988
6.386000 1.6501004
6.387000 1.6825503
6.388000 1.7146418
6.389000 1.746368
6.390000 1.7777223000000002
6.391000 1.8086977
6.392000 1.8392878000000001
6.393000 1.8694856999999998
6.394000 1.8992851000000002
6.395000 1.9286793
6.396000 1.957662
6.397000 1.9862270000000002
6.398000 2.0143678
6.399000 2.0420784000000003
6.400000 2.0693528
6.401000 2.0961851
6.402000 2.1225695
6.403000 2.1485003
6.404000 2.1739721
6.405000 2.1989794
6.406000 2.2235172000000003
6.407000 2.2475801
6.408000 2.2711635
6.409000 2.2942621
6.410000 2.3168715
6.411000 2.338987
6.412000 2.3606041
6.413000 2.3817185000000003
6.414000 2.4023261000000002
6.415000 2.4224224
6.416000 2.4420034
6.417000 2.4610652
6.418000 2.4796035
6.419000 2.4976147
6.420000 2.5150949
6.421000 2.5320403
6.422000 2.5484473
6.423000 2.5643119999999997
6.424000 2.5796309
6.425000 2.5944005999999997
6.426000 2.6086176
6.427000 2.6222784
6.428000 2.6353797
6.429000 2.6479183
6.430000 2.6598911999999997
6.431000 2.6712954
6.432000 2.682128
6.433000 2.6923863
6.434000 2.7020678
6.435000 2.71117
6.436000 2.7196907
6.437000 2.7276278
6.438000 2.7349794
6.439000 2.7417438
6.440000 2.7479194
6.441000 2.7535049
6.442000 2.758499
6.443000 2.7629007
6.444000 2.7667089999999996
6.445000 2.7699234
6.446000 2.7725429999999998
6.447000 2.7745675000000003
6.448000 2.7759966
6.449000 2.7768297
6.450000 2.777067
6.451000 2.7767085000000002
6.452000 2.775754
6.453000 2.7742038
6.454000 2.7720580000000004
6.455000 2.7693169
6.456000 2.7659809
6.457000 2.7620504
6.458000 2.7575256
6.459000 2.7524075
6.460000 2.7466966
6.461000 2.7403936
6.462000 2.7334996
6.463000 2.7260153
6.464000 2.717942
6.465000 2.7092807
6.466000 2.7000329
6.467000 2.6901999
6.468000 2.6797837
6.469000 2.6687857
6.470000 2.6572080000000002
6.471000 2.6450528
6.472000 2.6323222
6.473000 2.6190186
6.474000 2.6051444999999998
6.475000 2.5907028
6.476000 2.5756963
6.477000 2.5601277
6.478000 2.5440004
6.479000 2.5273176
6.480000 2.5100827
6.481000 2.4922991
6.482000 2.4739703
6.483000 2.4551
6.484000 2.435692
6.485000 2.4157502
6.486000 2.3952782
6.487000 2.3742802
6.488000 2.3527604
6.489000 2.3307227
6.490000 2.3081712
6.491000 2.2851104
6.492000 2.2615444
6.493000 2.2374777
6.494000 2.2129148
6.495000 2.1878604
6.496000 2.1623189000000003
6.497000 2.1362953
6.498000 2.1097945
6.499000 2.0828214000000003
6.500000 2.0553811
6.501000 2.027479
6.502000 1.9991203999999998
6.503000 1.9703111
6.504000 1.9410564000000001
6.505000 1.9113623
6.506000 1.8812345000000001
6.507000 1.8506793000000001
6.508000 1.8197028
6.509000 1.7883111
6.510000 1.7565107
6.511000 1.7243080000000002
6.512000 1.6917095
6.513000 1.6587218000000001
6.514000 1.6253516
6.515000 1.5916057000000001
6.516000 1.5574908
6.517000 1.5230136
6.518000 1.488181
6.519000 1.4529998
6.520000 1.4174769999999999
6.521000 1.3816192999999999
6.522000 1.3454338
6.523000 1.3089273000000001
6.524000 1.2721069
6.525000 1.2349796
6.526000 1.1975524
6.527000 1.1598325
6.528000 1.1218271
6.529000 1.0835433
6.530000 1.0449886
6.531000 1.0061704
6.532000 0.96709598
6.533000 0.92777312
6.534000 0.8882094199999999
6.535000 0.8484126099999999
6.536000 0.8083906
6.537000 0.76815127
6.538000 0.72770263
6.539000 0.68705282
6.540000 0.6462100000000001
6.541000 0.60518235
6.542000 0.56397817
6.543000 0.52260575
6.544000 0.48107347000000006
6.545000 0.43938965999999996
6.546000 0.3975627
6.547000 0.35560098
6.548000 0.31351289
6.549000 0.27130677
6.550000 0.22899096
6.551000 0.1865738
6.552000 0.14406356
6.553000 0.10146853
6.554000 0.05879692
6.555000 0.016056953
6.556000 -0.026743189999999997
6.557000 -0.069595344
6.558000 -0.11249137
6.559000 -0.15542313
6.560000 -0.19838248999999997
6.561000 -0.24136130000000003
6.562000 -0.28435143
6.563000 -0.3273447
6.564000 -0.37033295
6.565000 -0.41330791999999994
6.566000 -0.45626136
6.567000 -0.49918499000000005
6.568000 -0.54207048
6.569000 -0.58490946
6.570000 -0.6276934900000001
6.571000 -0.67041414
6.572000 -0.7130629399999999
6.573000 -0.75563141
6.574000 -0.79811104
6.575000 -0.8404933800000001
6.576000 -0.88276993
6.577000 -0.92493212
6.578000 -0.96697165
6.579000 -1.00888
6.580000 -1.050649
6.581000 -1.0922703
6.582000 -1.1337358
6.583000 -1.1750372
6.584000 -1.2161666999999998
6.585000 -1.2571163
6.586000 -1.2978782
6.587000 -1.3384447000000002
6.588000 -1.3788081
6.589000 -1.4189609
6.590000 -1.4588958
6.591000 -1.4986052
6.592000 -1.538082
6.593000 -1.5773188
6.594000 -1.6163085000000001
6.595000 -1.6550438
6.596000 -1.6935177
6.597000 -1.7317231999999998
6.598000 -1.769653
6.599000 -1.8073
6.600000 -1.8446574
6.601000 -1.8817180999999998
6.602000 -1.9184748000000003
6.603000 -1.9549207999999998
6.604000 -1.9910488
6.605000 -2.0268520000000003
6.606000 -2.0623235
6.607000 -2.0974562
6.608000 -2.1322433
6.609000 -2.166678
6.610000 -2.2007534
6.611000 -2.234463
6.612000 -2.2678002999999998
6.613000 -2.3007585
6.614000 -2.3333315
6.615000 -2.3655128000000003
6.616000 -2.3972964
6.617000 -2.4286764
6.618000 -2.4596468
6.619000 -2.4902018000000004
6.620000 -2.520336
6.621000 -2.5500439
6.622000 -2.57932
6.623000 -2.6081594
6.624000 -2.6365569
6.625000 -2.6645076
6.626000 -2.6920065
6.627000 -2.7190492
6.628000 -2.7456308
6.629000 -2.7717471000000002
6.630000 -2.7973934999999996
6.631000 -2.8225657
6.632000 -2.8472593
6.633000 -2.8714702
6.634000 -2.8951941
6.635000 -2.9184269
6.636000 -2.9411646
6.637000 -2.9634032
6.638000 -2.9851389999999998
6.639000 -3.0063678
6.640000 -3.027086
6.641000 -3.0472897
6.642000 -3.0669756
6.643000 -3.08614
6.644000 -3.1047795
6.645000 -3.1228907
6.646000 -3.1404708
6.647000 -3.1575162
6.648000 -3.1740244
6.649000 -3.1899929
6.650000 -3.2054190000000005
6.651000 -3.2203000000000004
6.652000 -3.2346338
6.653000 -3.2484181000000003
6.654000 -3.2616511
6.655000 -3.2743309
6.656000 -3.2864559
6.657000 -3.2980245
6.658000 -3.3090353
6.659000 -3.3194866000000003
6.660000 -3.3293776
6.661000 -3.3387069
6.662000 -3.3474736
6.663000 -3.3556767
6.664000 -3.363315
6.665000 -3.3703879
6.666000 -3.3768944000000003
6.667000 -3.382834
6.668000 -3.3882063
6.669000 -3.3930104
6.670000 -3.3972461000000003
6.671000 -3.4009125
6.672000 -3.4040097
6.673000 -3.4065377
6.674000 -3.4084961
6.675000 -3.4098851999999997
6.676000 -3.4107051999999998
6.677000 -3.4109559
6.678000 -3.4106381
6.679000 -3.4097526000000005
6.680000 -3.4082998000000004
6.681000 -3.406281
6.682000 -3.4036972
6.683000 -3.4005492999999998
6.684000 -3.3968393
6.685000 -3.3925685999999997
6.686000 -3.3877388
6.687000 -3.3823520000000005
6.688000 -3.3764105000000004
6.689000 -3.3699166000000003
6.690000 -3.3628725
6.691000 -3.3552807
6.692000 -3.3471442999999996
6.693000 -3.3384655
6.694000 -3.3292476
6.695000 -3.3194933000000004
6.696000 -3.3092055
6.697000 -3.2983877
6.698000 -3.2870427
6.699000 -3.2751734999999997
6.700000 -3.2627832000000003
6.701000 -3.2498755
6.702000 -3.2364529
6.703000 -3.2225192
6.704000 -3.2080773
6.705000 -3.1931306999999998
6.706000 -3.1776827
6.707000 -3.1617366000000002
6.708000 -3.1452958000000004
6.709000 -3.1283639
6.710000 -3.110945
6.711000 -3.0930426
6.712000 -3.0746605
6.713000 -3.0558029
6.714000 -3.0364741
6.715000 -3.0166781
6.716000 -2.9964196
6.717000 -2.9757032
6.718000 -2.9545337000000003
6.719000 -2.932916
6.720000 -2.9108554
6.721000 -2.8883571
6.722000 -2.8654262
6.723000 -2.8420685
6.724000 -2.8182896
6.725000 -2.7940951
6.726000 -2.7694909
6.727000 -2.7444826
6.728000 -2.7190764
6.729000 -2.693278
6.730000 -2.6670936
6.731000 -2.6405293
6.732000 -2.613591
6.733000 -2.5862848
6.734000 -2.5586169
6.735000 -2.5305934
6.736000 -2.5022205
6.737000 -2.4735043
6.738000 -2.4444509
6.739000 -2.4150668
6.740000 -2.3853578
6.741000 -2.3553304
6.742000 -2.3249909
6.743000 -2.2943456
6.744000 -2.2634007
6.745000 -2.2321628
6.746000 -2.2006385
6.747000 -2.1688343999999997
6.748000 -2.136757
6.749000 -2.1044133
6.750000 -2.07181
6.751000 -2.0389538
6.752000 -2.0058522
6.753000 -1.9725119999999998
6.754000 -1.9389404
6.755000 -1.9051448
6.756000 -1.8711325
6.757000 -1.8369107999999998
6.758000 -1.8024873000000001
6.759000 -1.7678692999999999
6.760000 -1.7330643
6.761000 -1.6980799000000002
6.762000 -1.6629234
6.763000 -1.6276024
6.764000 -1.5921244
6.765000 -1.5564969
6.766000 -1.5207271
6.767000 -1.4848225
6.768000 -1.4487903
6.769000 -1.4126377
6.770000 -1.376372
6.771000 -1.3400004
6.772000 -1.3035299999999999
6.773000 -1.2669679999999999
6.774000 -1.2303214
6.775000 -1.1935974
6.776000 -1.156803
6.777000 -1.1199456
6.778000 -1.0830321
6.779000 -1.04607
6.780000 -1.0090663
6.781000 -0.97202836
6.782000 -0.93496358
6.783000 -0.8978792500000001
6.784000 -0.8607828999999999
6.785000 -0.82368189
6.786000 -0.7865837800000001
6.787000 -0.74949604
6.788000 -0.71242624
6.789000 -0.67538191
6.790000 -0.63837054
6.791000 -0.60139964
6.792000 -0.56447666
6.793000 -0.527609
6.794000 -0.49080406
6.795000 -0.45406915999999997
6.796000 -0.41741151000000004
6.797000 -0.38083828999999997
6.798000 -0.34435657
6.799000 -0.30797333
6.800000 -0.2716955
6.801000 -0.2355299
6.802000 -0.19948322
6.803000 -0.16356213
6.804000 -0.12777318000000001
6.805000 -0.092122867
6.806000 -0.056617590999999995
6.807000 -0.021263701
6.808000 0.013932497
6.809000 0.04896475
6.810000 0.083826849
6.811000 0.11851260000000001
6.812000 0.15301584
6.813000 0.18733043
6.814000 0.22145021
6.815000 0.25536905
6.816000 0.28908078
6.817000 0.32257931
6.818000 0.35585847
6.819000 0.38891216
6.820000 0.42173428999999996
6.821000 0.45431876
6.822000 0.48665949
6.823000 0.51875049
6.824000 0.55058585
6.825000 0.58215964
6.826000 0.61346614
6.827000 0.6444996199999999
6.828000 0.6752545000000001
6.829000 0.70572537
6.830000 0.73590688
6.831000 0.7657938599999999
6.832000 0.7953813299999999
6.833000 0.8246644399999999
6.834000 0.8536384399999999
6.835000 0.88229878
6.836000 0.9106410699999999
6.837000 0.93866102
6.838000 0.96635455
6.839000 0.99371765
6.840000 1.0207464
6.841000 1.047437
6.842000 1.0737858
6.843000 1.099789
6.844000 1.1254433
6.845000 1.1507448
6.846000 1.1756903
6.847000 1.2002761
6.848000 1.2244991
6.849000 1.2483556999999998
6.850000 1.2718425
6.851000 1.2949564
6.852000 1.3176939
6.853000 1.3400517
6.854000 1.3620269
6.855000 1.3836159000000001
6.856000 1.404816
6.857000 1.425624
6.858000 1.4460370999999999
6.859000 1.4660523
6.860000 1.4856671
6.861000 1.5048789
6.862000 1.5236852
6.863000 1.5420836
6.864000 1.5600721
6.865000 1.5776487
6.866000 1.5948114999999998
6.867000 1.6115587
6.868000 1.6278889
6.869000 1.6438004999999998
6.870000 1.6592925
6.871000 1.6743638
6.872000 1.6890133
6.873000 1.7032401999999998
6.874000 1.7170439
6.875000 1.7304236
6.876000 1.743379
6.877000 1.7559098
6.878000 1.7680155
6.879000 1.779696
6.880000 1.790951
6.881000 1.8017803999999997
6.882000 1.8121842
6.883000 1.8221623999999998
6.884000 1.8317151999999999
6.885000 1.8408427
6.886000 1.849545
6.887000 1.8578224
6.888000 1.8656753000000001
6.889000 1.8731041
6.890000 1.8801093000000002
6.891000 1.8866917
6.892000 1.8928519000000001
6.893000 1.8985907
6.894000 1.9039091000000001
6.895000 1.9088082
6.896000 1.9132892
6.897000 1.9173535
6.898000 1.9210026000000002
6.899000 1.9242381999999998
6.900000 1.9270621000000001
6.901000 1.9294764999999998
6.902000 1.9314833
6.903000 1.9330846
6.904000 1.9342829
6.905000 1.9350804
6.906000 1.9354799999999999
6.907000 1.9354841
6.908000 1.9350954999999999
6.909000 1.9343169
6.910000 1.9331513000000002
6.911000 1.9316014
6.912000 1.9296702
6.913000 1.9273607000000001
6.914000 1.9246758999999998
6.915000 1.9216189000000001
6.916000 1.918193
6.917000 1.9144012
6.918000 1.9102467
6.919000 1.9057327999999998
6.920000 1.9008627
6.921000 1.8956400000000002
6.922000 1.8900683000000003
6.923000 1.8841508999999999
6.924000 1.8778915999999999
6.925000 1.8712943
6.926000 1.8643629
6.927000 1.8571012000000002
6.928000 1.8495133000000001
6.929000 1.8416038
6.930000 1.8333768
6.931000 1.8248368000000001
6.932000 1.8159885
6.933000 1.8068365999999998
6.934000 1.7973861
6.935000 1.7876416
6.936000 1.7776085000000001
6.937000 1.7672917
6.938000 1.7566964
6.939000 1.7458279
6.940000 1.7346913
6.941000 1.7232920999999999
6.942000 1.7116354999999999
6.943000 1.6997269999999998
6.944000 1.687572
6.945000 1.6751755
6.946000 1.6625432
6.947000 1.6496804
6.948000 1.6365920999999999
6.949000 1.6232839
6.950000 1.6097609
6.951000 1.5960285
6.952000 1.5820919999999998
6.953000 1.5679565999999998
6.954000 1.5536276999999998
6.955000 1.5391105999999999
6.956000 1.5244107
6.957000 1.5095334
6.958000 1.4944841
6.959000 1.4792684999999999
6.960000 1.4638922
6.961000 1.4483608000000001
6.962000 1.4326802
6.963000 1.4168564
6.964000 1.4008953
6.965000 1.384803
6.966000 1.3685857
6.967000 1.3522496
6.968000 1.3358013
6.969000 1.3192469
6.970000 1.3025932
6.971000 1.2858466000000002
6.972000 1.2690137000000001
6.973000 1.2521012
6.974000 1.2351156
6.975000 1.2180636999999999
6.976000 1.2009519
6.977000 1.1837870000000001
6.978000 1.1665754000000002
6.979000 1.1493237
6.980000 1.1320382
6.981000 1.1147254
6.982000 1.0973915
6.983000 1.0800429
6.984000 1.0626855
6.985000 1.0453257
6.986000 1.0279692999999999
6.987000 1.0106224000000001
6.988000 0.99329082
6.989000 0.97598061
6.990000 0.9586975899999999
6.991000 0.9414475400000001
6.992000 0.92423633
6.993000 0.90706972
6.994000 0.8899535999999999
6.995000 0.8728938199999999
6.996000 0.85589616
6.997000 0.83896648
6.998000 0.82211075
6.999000 0.80533484
7.000000 0.78864461
7.001000 0.7720460600000001
7.002000 0.7555451200000001
7.003000 0.73914775
7.004000 0.72285989
7.005000 0.70668743
7.006000 0.6906362699999999
7.007000 0.67471229
7.008000 0.65892129
7.009000 0.64326907
7.010000 0.62776129
7.011000 0.61240364
7.012000 0.5972016600000001
7.013000 0.5821608500000001
7.014000 0.5672866000000001
7.015000 0.55258428
7.016000 0.53805918
7.017000 0.52371644
7.018000 0.5095611800000001
7.019000 0.49559842000000004
7.020000 0.48183315
7.021000 0.46827029000000003
7.022000 0.45491465999999997
7.023000 0.44177109
7.024000 0.42884434000000005
7.025000 0.41613913999999996
7.026000 0.40366016
7.027000 0.39141206
7.028000 0.37939944
7.029000 0.36762691999999997
7.030000 0.35609903
7.031000 0.34482029999999997
7.032000 0.33379517999999997
7.033000 0.32302814
7.034000 0.31252354000000004
7.035000 0.30228572
7.036000 0.29231893999999997
7.037000 0.28262737
7.038000 0.27321507
7.039000 0.26408606
7.040000 0.25524418000000004
7.041000 0.24669319
7.042000 0.23843673999999998
7.043000 0.23047831
7.044000 0.22282125
7.045000 0.21546877
7.046000 0.20842388999999997
7.047000 0.20168957
7.048000 0.19526856
7.049000 0.18916352
7.050000 0.18337695
7.051000 0.17791124
7.052000 0.17276866
7.053000 0.1679514
7.054000 0.16346155
7.055000 0.15930114
7.056000 0.15547213
7.057000 0.15197642
7.058000 0.14881587000000002
7.059000 0.14599232
7.060000 0.14350757
7.061000 0.14136337999999998
7.062000 0.13956152
7.063000 0.13810369
7.064000 0.13699163
7.065000 0.13622695999999998
7.066000 0.13581134
7.067000 0.13574633
7.068000 0.13603345
7.069000 0.13667413
7.070000 0.13766973
7.071000 0.13902152
7.072000 0.14073066
7.073000 0.14279817
7.074000 0.14522495
7.075000 0.14801176
7.076000 0.15115921
7.077000 0.15466776
7.078000 0.15853769
7.079000 0.16276916000000002
7.080000 0.16736211
7.081000 0.17231639
7.082000 0.17763163
7.083000 0.18330736
7.084000 0.18934292
7.085000 0.19573756
7.086000 0.20249037
7.087000 0.20960034
7.088000 0.21706635999999999
7.089000 0.22488720999999998
7.090000 0.23306159
7.091000 0.24158815
7.092000 0.25046547
7.093000 0.25969206
7.094000 0.2692664
7.095000 0.27918692
7.096000 0.28945198
7.097000 0.30005995999999996
7.098000 0.31100913999999996
7.099000 0.3222978
7.100000 0.33392415
7.101000 0.34588638
7.102000 0.35818256
7.103000 0.37081076
7.104000 0.38376891
7.105000 0.39705490000000004
7.106000 0.41066645999999996
7.107000 0.42460127999999997
7.108000 0.43885688999999994
7.109000 0.45343073999999994
7.110000 0.46832011999999995
7.111000 0.48352218999999996
7.112000 0.49903397
7.113000 0.51485235
7.114000 0.53097405
7.115000 0.54739574
7.116000 0.56411386
7.117000 0.58112484
7.118000 0.5984249500000001
7.119000 0.6160103299999999
7.120000 0.63387705
7.121000 0.65202112
7.122000 0.6704384499999999
7.123000 0.68912487
7.124000 0.70807622
7.125000 0.72728819
7.126000 0.74675656
7.127000 0.76647694
7.128000 0.78644501
7.129000 0.8066562899999999
7.130000 0.82710637
7.131000 0.8477907599999999
7.132000 0.86870492
7.133000 0.88984426
7.134000 0.9112041399999999
7.135000 0.93277991
7.136000 0.9545668
7.137000 0.9765599899999999
7.138000 0.99875461
7.139000 1.0211457
7.140000 1.0437281
7.141000 1.0664968000000001
7.142000 1.0894465
7.143000 1.1125718999999998
7.144000 1.1358676
7.145000 1.1593281
7.146000 1.1829478
7.147000 1.206721
7.148000 1.230642
7.149000 1.254705
7.150000 1.278904
7.151000 1.3032332
7.152000 1.3276866999999999
7.153000 1.3522583
7.154000 1.3769422
7.155000 1.4017322
7.156000 1.4266223
7.157000 1.4516064
7.158000 1.4766785
7.159000 1.5018326
7.160000 1.5270627
7.161000 1.5523627
7.162000 1.5777268
7.163000 1.6031487
7.164000 1.6286226000000001
7.165000 1.6541424999999998
7.166000 1.6797025
7.167000 1.7052965
7.168000 1.7309187
7.169000 1.7565629
7.170000 1.7822230000000001
7.171000 1.8078931
7.172000 1.8335667999999998
7.173000 1.859238
7.174000 1.8849003999999998
7.175000 1.9105477
7.176000 1.9361734
7.177000 1.9617711999999998
7.178000 1.9873343
7.179000 2.0128562999999997
7.180000 2.0383306
7.181000 2.0637503
7.182000 2.0891089000000003
7.183000 2.1143994999999998
7.184000 2.1396156
7.185000 2.1647504
7.186000 2.189797
7.187000 2.214749
7.188000 2.2395996
7.189000 2.2643423
7.190000 2.2889705
7.191000 2.3134779
7.192000 2.3378581
7.193000 2.3621046999999997
7.194000 2.3862114
7.195000 2.4101721
7.196000 2.4339806
7.197000 2.457631
7.198000 2.4811172999999997
7.199000 2.5044332999999996
7.200000 2.5275733000000002
7.201000 2.5505316000000002
7.202000 2.573302
7.203000 2.5958788
7.204000 2.6182562
7.205000 2.6404284000000002
7.206000 2.6623895
7.207000 2.6841337
7.208000 2.7056551
7.209000 2.7269479
7.210000 2.7480062
7.211000 2.7688241
7.212000 2.7893957
7.213000 2.8097151
7.214000 2.8297765
7.215000 2.849574
7.216000 2.8691016
7.217000 2.8883535
7.218000 2.9073241999999997
7.219000 2.9260077
7.220000 2.9443984999999997
7.221000 2.9624909
7.222000 2.9802797
7.223000 2.9977594
7.224000 3.0149246
7.225000 3.0317703000000003
7.226000 3.0482915999999998
7.227000 3.0644836
7.228000 3.0803414
7.229000 3.0958604000000003
7.230000 3.1110360999999997
7.231000 3.1258643000000004
7.232000 3.1403404000000004
7.233000 3.1544602999999998
7.234000 3.1682197000000003
7.235000 3.1816147000000004
7.236000 3.1946413
7.237000 3.2072958
7.238000 3.2195739000000003
7.239000 3.2314721
7.240000 3.2429866
7.241000 3.2541133
7.242000 3.2648489000000005
7.243000 3.2751895
7.244000 3.2851312
7.245000 3.2946706
7.246000 3.3038041999999996
7.247000 3.3125284999999995
7.248000 3.3208396000000002
7.249000 3.3287346
7.250000 3.3362098
7.251000 3.3432622000000003
7.252000 3.3498886999999997
7.253000 3.3560860999999997
7.254000 3.3618513
7.255000 3.3671815
7.256000 3.3720739
7.257000 3.3765259999999997
7.258000 3.3805348
7.259000 3.3840983999999996
7.260000 3.3872142000000003
7.261000 3.3898803999999996
7.262000 3.3920944
7.263000 3.3938546
7.264000 3.3951588
7.265000 3.3960056
7.266000 3.396393
7.267000 3.39632
7.268000 3.3957846
7.269000 3.3947855
7.270000 3.3933215000000003
7.271000 3.3913914000000003
7.272000 3.3889938
7.273000 3.3861279
7.274000 3.3827927
7.275000 3.3789869
7.276000 3.3747099
7.277000 3.3699608999999997
7.278000 3.3647392
7.279000 3.3590443
7.280000 3.3528756
7.281000 3.3462327
7.282000 3.3391152
7.283000 3.3315230000000002
7.284000 3.3234563
7.285000 3.3149149
7.286000 3.3058994
7.287000 3.2964094999999998
7.288000 3.2864462999999997
7.289000 3.2760102
7.290000 3.2651022000000003
7.291000 3.2537233
7.292000 3.2418747
7.293000 3.2295574
7.294000 3.2167729
7.295000 3.2035228
7.296000 3.1898085
7.297000 3.1756319
7.298000 3.1609949
7.299000 3.1458989
7.300000 3.1303461999999995
7.301000 3.1143388
7.302000 3.0978786
7.303000 3.0809676
7.304000 3.0636080999999997
7.305000 3.0458019999999997
7.306000 3.0275514
7.307000 3.0088585
7.308000 2.9897254
7.309000 2.9701542
7.310000 2.9501474
7.311000 2.9297069
7.312000 2.9088352
7.313000 2.8875349000000003
7.314000 2.8658083000000003
7.315000 2.8436581
7.316000 2.8210869
7.317000 2.7980976
7.318000 2.7746931
7.319000 2.7508764
7.320000 2.7266508
7.321000 2.7020197
7.322000 2.6769867
7.323000 2.6515555
7.324000 2.6257297
7.325000 2.5995135
7.326000 2.5729109
7.327000 2.5459262
7.328000 2.5185637
7.329000 2.4908282
7.330000 2.462724
7.331000 2.4342559
7.332000 2.4054289
7.333000 2.3762476
7.334000 2.3467168
7.335000 2.3168417
7.336000 2.2866271
7.337000 2.2560783
7.338000 2.2252001
7.339000 2.1939976
7.340000 2.1624757000000003
7.341000 2.1306396
7.342000 2.0984941999999998
7.343000 2.0660447
7.344000 2.033296
7.345000 2.0002533
7.346000 1.9669214000000002
7.347000 1.9333057
7.348000 1.8994110000000002
7.349000 1.8652426
7.350000 1.8308057
7.351000 1.7961055
7.352000 1.7611473999999998
7.353000 1.7259367
7.354000 1.6904788
7.355000 1.6547794
7.356000 1.6188441000000002
7.357000 1.5826788
7.358000 1.5462893
7.359000 1.5096816000000002
7.360000 1.4728617
7.361000 1.4358358
7.362000 1.39861
7.363000 1.3611905
7.364000 1.3235838
7.365000 1.2857962
7.366000 1.2478341
7.367000 1.2097038
7.368000 1.1714119
7.369000 1.1329645
7.370000 1.0943683
7.371000 1.0556295
7.372000 1.0167545
7.373000 0.97774975
7.374000 0.93862154
7.375000 0.89937625
7.376000 0.86002015
7.377000 0.82055954
7.378000 0.78100073
7.379000 0.74135005
7.380000 0.70161377
7.381000 0.66179829
7.382000 0.62190997
7.383000 0.5819552100000001
7.384000 0.54194042
7.385000 0.50187204
7.386000 0.46175657999999997
7.387000 0.42160059999999994
7.388000 0.38141066
7.389000 0.34119333
7.390000 0.30095526
7.391000 0.2607031
7.392000 0.22044351999999998
7.393000 0.18018316
7.394000 0.13992870999999998
7.395000 0.09968681300000001
7.396000 0.059464108
7.397000 0.019267194
7.398000 -0.020897367
7.399000 -0.06102306700000001
7.400000 -0.10110346
7.401000 -0.14113216
7.402000 -0.18110287
7.403000 -0.22100934
7.404000 -0.26084546
7.405000 -0.30060511
7.406000 -0.34028232999999997
7.407000 -0.37987125
7.408000 -0.41936598999999997
7.409000 -0.45876084
7.410000 -0.49805008
7.411000 -0.53722803
7.412000 -0.57628914
7.413000 -0.61522778
7.414000 -0.6540384100000001
7.415000 -0.6927155
7.416000 -0.73125348
7.417000 -0.76964675
7.418000 -0.80788974
7.419000 -0.84597683
7.420000 -0.8839022400000001
7.421000 -0.9216603800000001
7.422000 -0.95924549
7.423000 -0.99665169
7.424000 -1.0338733
7.425000 -1.0709045000000001
7.426000 -1.1077393
7.427000 -1.144372
7.428000 -1.1807969
7.429000 -1.2170081
7.430000 -1.253
7.431000 -1.288767
7.432000 -1.3243034
7.433000 -1.359604
7.434000 -1.3946635
7.435000 -1.4294766
7.436000 -1.4640384
7.437000 -1.4983441
7.438000 -1.5323889
7.439000 -1.5661683
7.440000 -1.5996778
7.441000 -1.6329133999999998
7.442000 -1.6658708000000002
7.443000 -1.6985461
7.444000 -1.7309354999999997
7.445000 -1.7630351999999998
7.446000 -1.7948415
7.447000 -1.8263509
7.448000 -1.8575599000000003
7.449000 -1.8884651
7.450000 -1.919063
7.451000 -1.9493502
7.452000 -1.9793233000000001
7.453000 -2.008979
7.454000 -2.038314
7.455000 -2.0673249
7.456000 -2.0960083000000003
7.457000 -2.1243609
7.458000 -2.1523794
7.459000 -2.1800606
7.460000 -2.207401
7.461000 -2.2343975
7.462000 -2.2610467
7.463000 -2.2873457999999998
7.464000 -2.3132915
7.465000 -2.3388809
7.466000 -2.3641109
7.467000 -2.3889791000000002
7.468000 -2.4134828
7.469000 -2.4376195
7.470000 -2.4613867000000003
7.471000 -2.4847821999999997
7.472000 -2.5078043
7.473000 -2.5304509
7.474000 -2.5527203
7.475000 -2.5746109
7.476000 -2.5961213
7.477000 -2.6172502
7.478000 -2.6379962999999997
7.479000 -2.6583588
7.480000 -2.6783365999999997
7.481000 -2.697929
7.482000 -2.7171351
7.483000 -2.7359543
7.484000 -2.754386
7.485000 -2.7724294
7.486000 -2.7900839
7.487000 -2.8073492
7.488000 -2.8242244999999997
7.489000 -2.8407095
7.490000 -2.8568035
7.491000 -2.8725062
7.492000 -2.8878171
7.493000 -2.9027358
7.494000 -2.9172618
7.495000 -2.9313948
7.496000 -2.9451348
7.497000 -2.9584814
7.498000 -2.9714346
7.499000 -2.9839944
7.500000 -2.9961612
7.501000 -3.0079350000000002
7.502000 -3.0193163
7.503000 -3.0303055
7.504000 -3.0409036
7.505000 -3.0511113
7.506000 -3.0609295000000003
7.507000 -3.0703593000000002
7.508000 -3.0794021000000003
7.509000 -3.0880590999999997
7.510000 -3.0963318
7.511000 -3.1042222
7.512000 -3.1117315999999997
7.513000 -3.118862
7.514000 -3.1256154
7.515000 -3.1319935
7.516000 -3.1379983
7.517000 -3.1436319999999998
7.518000 -3.148897
7.519000 -3.153795
7.520000 -3.1583287
7.521000 -3.1624999000000003
7.522000 -3.1663109
7.523000 -3.1697638
7.524000 -3.1728614000000004
7.525000 -3.1756054999999996
7.526000 -3.1779990000000002
7.527000 -3.1800438
7.528000 -3.1817425000000004
7.529000 -3.1830978
7.530000 -3.1841122
7.531000 -3.1847887
7.532000 -3.1851295000000004
7.533000 -3.1851380999999996
7.534000 -3.1848170000000002
7.535000 -3.1841695000000003
7.536000 -3.1831986999999997
7.537000 -3.1819079
7.538000 -3.1803004
7.539000 -3.1783801
7.540000 -3.1761500999999996
7.541000 -3.1736143
7.542000 -3.1707764
7.543000 -3.1676404
7.544000 -3.1642102
7.545000 -3.1604897
7.546000 -3.1564832000000003
7.547000 -3.1521942
7.548000 -3.1476273999999997
7.549000 -3.1427864
7.550000 -3.1376753
7.551000 -3.1322982
7.552000 -3.1266592
7.553000 -3.1207621000000003
7.554000 -3.1146109
7.555000 -3.1082096
7.556000 -3.1015618
7.557000 -3.0946716999999997
7.558000 -3.0875429999999997
7.559000 -3.0801794
7.560000 -3.0725848
7.561000 -3.0647632000000002
7.562000 -3.0567184000000003
7.563000 -3.0484544
7.564000 -3.0399753
7.565000 -3.0312848999999997
7.566000 -3.0223874
7.567000 -3.0132873
7.568000 -3.0039886
7.569000 -2.994496
7.570000 -2.984814
7.571000 -2.9749472
7.572000 -2.9649004
7.573000 -2.9546786
7.574000 -2.9442867
7.575000 -2.9337298
7.576000 -2.9230131
7.577000 -2.9121416
7.578000 -2.9011207
7.579000 -2.8899556
7.580000 -2.8786518
7.581000 -2.8672142000000003
7.582000 -2.8556485
7.583000 -2.8439596000000003
7.584000 -2.8321529
7.585000 -2.8202333
7.586000 -2.8082058
7.587000 -2.7960755
7.588000 -2.783847
7.589000 -2.7715255
7.590000 -2.7591152
7.591000 -2.746621
7.592000 -2.7340472
7.593000 -2.7213983
7.594000 -2.7086787
7.595000 -2.6958926
7.596000 -2.6830442
7.597000 -2.670138
7.598000 -2.6571779
7.599000 -2.6441682
7.600000 -2.6311131000000003
7.601000 -2.6180168999999998
7.602000 -2.6048837
7.603000 -2.5917178
7.604000 -2.5785234
7.605000 -2.5653049
7.606000 -2.5520666000000003
7.607000 -2.5388129
7.608000 -2.5255483
7.609000 -2.5122773
7.610000 -2.4990045
7.611000 -2.4857342
7.612000 -2.4724713
7.613000 -2.45922
7.614000 -2.4459850000000003
7.615000 -2.4327708
7.616000 -2.4195822
7.617000 -2.4064234
7.618000 -2.3932987999999997
7.619000 -2.3802128
7.620000 -2.3671698
7.621000 -2.3541738999999997
7.622000 -2.3412295
7.623000 -2.3283403000000003
7.624000 -2.3155106
7.625000 -2.3027441
7.626000 -2.2900445
7.627000 -2.2774156
7.628000 -2.264861
7.629000 -2.2523843
7.630000 -2.2399888999999997
7.631000 -2.2276785
7.632000 -2.2154561999999998
7.633000 -2.2033253999999998
7.634000 -2.1912892999999998
7.635000 -2.1793514
7.636000 -2.1675147
7.637000 -2.1557825
7.638000 -2.1441578999999997
7.639000 -2.1326438999999997
7.640000 -2.1212438000000002
7.641000 -2.1099605
7.642000 -2.0987969
7.643000 -2.0877561
7.644000 -2.0768408
7.645000 -2.0660540000000003
7.646000 -2.0553986
7.647000 -2.044877
7.648000 -2.0344919999999997
7.649000 -2.024246
7.650000 -2.0141415
7.651000 -2.0041808000000003
7.652000 -1.9943662
7.653000 -1.9846998
7.654000 -1.9751835999999998
7.655000 -1.9658197
7.656000 -1.9566098
7.657000 -1.9475559
7.658000 -1.9386595
7.659000 -1.9299224
7.660000 -1.9213462000000001
7.661000 -1.9129325
7.662000 -1.9046826
7.663000 -1.896598
7.664000 -1.8886801000000002
7.665000 -1.8809304
7.666000 -1.87335
7.667000 -1.8659401999999998
7.668000 -1.8587023
7.669000 -1.8516377
7.670000 -1.8447476
7.671000 -1.8380331
7.672000 -1.8314954
7.673000 -1.8251356
7.674000 -1.8189546
7.675000 -1.8129537
7.676000 -1.8071337
7.677000 -1.8014956
7.678000 -1.7960403
7.679000 -1.7907685
7.680000 -1.7856807
7.681000 -1.7807776000000002
7.682000 -1.7760597
7.683000 -1.7715272
7.684000 -1.7671801
7.685000 -1.7630188000000002
7.686000 -1.7590430000000001
7.687000 -1.7552524999999999
7.688000 -1.751647
7.689000 -1.7482258000000002
7.690000 -1.7449887000000002
7.691000 -1.7419348000000001
7.692000 -1.7390629000000002
7.693000 -1.7363725
7.694000 -1.7338624
7.695000 -1.7315317000000001
7.696000 -1.729379
7.697000 -1.7274033000000002
7.698000 -1.7256033
7.699000 -1.7239777
7.700000 -1.7225253999999999
7.701000 -1.7212449
7.702000 -1.7201349000000001
7.703000 -1.7191943
7.704000 -1.7184217000000002
7.705000 -1.7178158999999997
7.706000 -1.7173755999999998
7.707000 -1.7170994
7.708000 -1.7169858999999998
7.709000 -1.717034
7.710000 -1.7172422
7.711000 -1.7176092
7.712000 -1.7181333
7.713000 -1.7188131999999998
7.714000 -1.7196471000000002
7.715000 -1.7206334
7.716000 -1.7217703000000002
7.717000 -1.7230563
7.718000 -1.724489
7.719000 -1.7260669
7.720000 -1.7277874
7.721000 -1.7296486
7.722000 -1.7316479
7.723000 -1.7337833
7.724000 -1.7360520000000002
7.725000 -1.7384512
7.726000 -1.7409786999999999
7.727000 -1.7436312999999999
7.728000 -1.7464061999999998
7.729000 -1.7493005999999998
7.730000 -1.7523114
7.731000 -1.7554356
7.732000 -1.7586699000000001
7.733000 -1.7620113
7.734000 -1.7654564000000001
7.735000 -1.7690022
7.736000 -1.7726453
7.737000 -1.7763825
7.738000 -1.7802103999999999
7.739000 -1.7841259000000003
7.740000 -1.7881254
7.741000 -1.7922057000000002
7.742000 -1.7963634999999998
7.743000 -1.8005956
7.744000 -1.8048985
7.745000 -1.8092690000000002
7.746000 -1.8137036
7.747000 -1.8181991000000002
7.748000 -1.8227521
7.749000 -1.8273592
7.750000 -1.8320169000000002
7.751000 -1.8367218
7.752000 -1.8414704
7.753000 -1.8462591000000002
7.754000 -1.8510845000000002
7.755000 -1.8559428
7.756000 -1.8608306000000001
7.757000 -1.865744
7.758000 -1.8706797000000002
7.759000 -1.8756335999999998
7.760000 -1.8806021999999998
7.761000 -1.8855818
7.762000 -1.8905683999999998
7.763000 -1.8955586
7.764000 -1.9005485
7.765000 -1.9055342
7.766000 -1.9105120999999998
7.767000 -1.9154785
7.768000 -1.9204295999999998
7.769000 -1.9253615000000002
7.770000 -1.9302705
7.771000 -1.9351528999999998
7.772000 -1.9400047
7.773000 -1.9448221
7.774000 -1.9496012
7.775000 -1.9543380999999997
7.776000 -1.959029
7.777000 -1.96367
7.778000 -1.9682569
7.779000 -1.972786
7.780000 -1.977253
7.781000 -1.9816538000000001
7.782000 -1.9859845
7.783000 -1.990241
7.784000 -1.9944193
7.785000 -1.9985152
7.786000 -2.0025247999999998
7.787000 -2.0064438
7.788000 -2.0102683
7.789000 -2.0139944
7.790000 -2.0176182000000003
7.791000 -2.0211356
7.792000 -2.0245428999999997
7.793000 -2.0278364
7.794000 -2.0310123
7.795000 -2.0340667999999997
7.796000 -2.0369966
7.797000 -2.0397978
7.798000 -2.0424670999999996
7.799000 -2.0450013
7.800000 -2.047397
7.801000 -2.0496508
7.802000 -2.0517597
7.803000 -2.0537203
7.804000 -2.0555297
7.805000 -2.0571848
7.806000 -2.0586828
7.807000 -2.0600205
7.808000 -2.0611953
7.809000 -2.0622039
7.810000 -2.0630436
7.811000 -2.0637115
7.812000 -2.0642048
7.813000 -2.0645203
7.814000 -2.0646553
7.815000 -2.0646067
7.816000 -2.0643716999999997
7.817000 -2.063947
7.818000 -2.0633296999999997
7.819000 -2.0625168
7.820000 -2.0615052
7.821000 -2.0602919
7.822000 -2.0588739
7.823000 -2.057248
7.824000 -2.0554112
7.825000 -2.0533606
7.826000 -2.0510932
7.827000 -2.0486063999999997
7.828000 -2.0458971999999997
7.829000 -2.042963
7.830000 -2.0398013
7.831000 -2.0364096000000003
7.832000 -2.0327857000000003
7.833000 -2.0289272
7.834000 -2.024832
7.835000 -2.0204982
7.836000 -2.0159238999999998
7.837000 -2.0111073
7.838000 -2.0060466999999997
7.839000 -2.0007405
7.840000 -1.9951872999999998
7.841000 -1.9893854999999998
7.842000 -1.9833338999999999
7.843000 -1.9770313000000002
7.844000 -1.9704761000000002
7.845000 -1.9636674
7.846000 -1.9566039
7.847000 -1.9492843999999998
7.848000 -1.9417079
7.849000 -1.9338733000000001
7.850000 -1.9257795000000002
7.851000 -1.9174255000000002
7.852000 -1.9088104000000001
7.853000 -1.8999333
7.854000 -1.8907931
7.855000 -1.8813890999999998
7.856000 -1.8717205000000001
7.857000 -1.8617865
7.858000 -1.8515863000000001
7.859000 -1.8411191
7.860000 -1.8303844999999999
7.861000 -1.819382
7.862000 -1.808111
7.863000 -1.7965711999999998
7.864000 -1.7847620000000002
7.865000 -1.7726833000000002
7.866000 -1.7603349000000001
7.867000 -1.7477166
7.868000 -1.7348283999999998
7.869000 -1.7216704999999999
7.870000 -1.7082429
7.871000 -1.6945457000000002
7.872000 -1.6805792
7.873000 -1.666344
7.874000 -1.6518403000000002
7.875000 -1.6370685999999999
7.876000 -1.6220294
7.877000 -1.6067235
7.878000 -1.5911514000000002
7.879000 -1.5753138999999998
7.880000 -1.5592117
7.881000 -1.5428456
7.882000 -1.5262167
7.883000 -1.5093257
7.884000 -1.4921735999999999
7.885000 -1.4747615
7.886000 -1.4570905
7.887000 -1.4391616
7.888000 -1.4209760999999999
7.889000 -1.4025354
7.890000 -1.3838407000000001
7.891000 -1.3648935
7.892000 -1.3456954
7.893000 -1.326248
7.894000 -1.3065532
7.895000 -1.2866126
7.896000 -1.2664284
7.897000 -1.2460024
7.898000 -1.225337
7.899000 -1.2044343000000002
7.900000 -1.1832966
7.901000 -1.1619264
7.902000 -1.1403261
7.903000 -1.1184981999999999
7.904000 -1.0964452
7.905000 -1.0741699
7.906000 -1.0516746000000001
7.907000 -1.0289622
7.908000 -1.006035
7.909000 -0.9828958699999999
7.910000 -0.9595472400000001
7.911000 -0.93599176
7.912000 -0.91223205
7.913000 -0.8882706100000001
7.914000 -0.8641098599999999
7.915000 -0.83975252
7.916000 -0.81520099
7.917000 -0.7904578900000001
7.918000 -0.76552574
7.919000 -0.7404071299999999
7.920000 -0.7151046799999999
7.921000 -0.68962108
7.922000 -0.66395914
7.923000 -0.6381216000000001
7.924000 -0.61211144
7.925000 -0.5859315900000001
7.926000 -0.55958517
7.927000 -0.5330753500000001
7.928000 -0.50640549
7.929000 -0.47957892999999996
7.930000 -0.45259925999999995
7.931000 -0.42547006000000004
7.932000 -0.39819512
7.933000 -0.37077824
7.934000 -0.34322338
7.935000 -0.31553458
7.936000 -0.28771589999999997
7.937000 -0.25977155
7.938000 -0.23170575000000002
7.939000 -0.20352276
7.940000 -0.17522688
7.941000 -0.14682241
7.942000 -0.11831367
7.943000 -0.089704944
7.944000 -0.061000493999999995
7.945000 -0.032204547
7.946000 -0.0033212759999999997
7.947000 0.025645201000000003
7.948000 0.05469083
7.949000 0.083811622
7.950000 0.11300367000000001
7.951000 0.1422631
7.952000 0.17158613
7.953000 0.200969
7.954000 0.23040804
7.955000 0.25989958
7.956000 0.28943997
7.957000 0.31902557000000004
7.958000 0.34865273999999996
7.959000 0.37831778
7.960000 0.40801703
7.961000 0.43774666
7.962000 0.46750287999999995
7.963000 0.49728183
7.964000 0.5270795
7.965000 0.55689183
7.966000 0.58671469
7.967000 0.61654388
7.968000 0.6463750699999999
7.969000 0.6762039400000001
7.970000 0.7060261
7.971000 0.73583703
7.972000 0.76563223
7.973000 0.7954071300000001
7.974000 0.8251572
7.975000 0.85487794
7.976000 0.88456478
7.977000 0.9142132500000001
7.978000 0.9438188700000001
7.979000 0.97337719
7.980000 1.0028837000000002
7.981000 1.0323343
7.982000 1.0617245000000002
7.983000 1.0910502
7.984000 1.1203071
7.985000 1.1494913
7.986000 1.1785986
7.987000 1.207625
7.988000 1.2365667
7.989000 1.2654196
7.990000 1.2941801
7.991000 1.3228441
7.992000 1.3514079
7.993000 1.3798677000000001
7.994000 1.4082198000000001
7.995000 1.4364603999999999
7.996000 1.4645857
7.997000 1.4925920000000001
7.998000 1.5204757
7.999000 1.5482329
8.000000 1.57586
8.001000 1.6033533999999998
8.002000 1.6307091
8.003000 1.6579237
8.004000 1.6849933000000001
8.005000 1.7119144999999998
8.006000 1.7386835
8.007000 1.7652968000000002
8.008000 1.7917505999999999
8.009000 1.8180417
8.010000 1.8441664
8.011000 1.8701211999999998
8.012000 1.8959031000000002
8.013000 1.9215085
8.014000 1.9469341
8.015000 1.9721769
8.016000 1.9972337
8.017000 2.0221014999999998
8.018000 2.0467775
8.019000 2.0712584
8.020000 2.0955417
8.021000 2.1196243999999997
8.022000 2.1435037
8.023000 2.167177
8.024000 2.1906415
8.025000 2.2138946
8.026000 2.2369334000000003
8.027000 2.2597555
8.028000 2.282358
8.029000 2.3047384
8.030000 2.3268938
8.031000 2.3488218
8.032000 2.3705196
8.033000 2.3919843
8.034000 2.4132134
8.035000 2.4342043
8.036000 2.4549544
8.037000 2.475461
8.038000 2.4957217
8.039000 2.515734
8.040000 2.5354954999999997
8.041000 2.5550039
8.042000 2.574257
8.043000 2.5932526
8.044000 2.6119888
8.045000 2.6304636
8.046000 2.6486754
8.047000 2.6666224
8.048000 2.684303
8.049000 2.7017159
8.050000 2.7188597
8.051000 2.7357332000000003
8.052000 2.7523353999999998
8.053000 2.7686652
8.054000 2.7847216
8.055000 2.8005037
8.056000 2.8160108
8.057000 2.831242
8.058000 2.8461965
8.059000 2.8608738000000002
8.060000 2.8752729
8.061000 2.8893934999999997
8.062000 2.9032346
8.063000 2.9167958
8.064000 2.9300764
8.065000 2.9430758
8.066000 2.9557934
8.067000 2.9682284
8.068000 2.9803801
8.069000 2.9922482
8.070000 3.0038316
8.071000 3.01513
8.072000 3.0261427
8.073000 3.0368691
8.074000 3.0473087
8.075000 3.0574608999999997
8.076000 3.0673252
8.077000 3.0769013000000003
8.078000 3.086189
8.079000 3.0951877999999997
8.080000 3.1038977
8.081000 3.1123187
8.082000 3.120451
8.083000 3.1282946
8.084000 3.1358498999999997
8.085000 3.1431172
8.086000 3.1500973
8.087000 3.1567905
8.088000 3.1631979999999995
8.089000 3.1693205000000004
8.090000 3.1751587999999997
8.091000 3.1807139999999996
8.092000 3.1859870999999997
8.093000 3.190979
8.094000 3.1956915
8.095000 3.2001253
8.096000 3.204282
8.097000 3.2081626
8.098000 3.2117683
8.099000 3.2151006000000004
8.100000 3.2181606
8.101000 3.2209497
8.102000 3.2234691000000004
8.103000 3.2257199
8.104000 3.2277036000000003
8.105000 3.2294214
8.106000 3.2308746
8.107000 3.2320645000000003
8.108000 3.2329920999999997
8.109000 3.2336593
8.110000 3.2340672
8.111000 3.2342169
8.112000 3.2341104
8.113000 3.2337490000000004
8.114000 3.2331344
8.115000 3.2322682
8.116000 3.2311521
8.117000 3.2297879000000003
8.118000 3.2281778999999995
8.119000 3.2263234
8.120000 3.2242268
8.121000 3.22189
8.122000 3.2193154
8.123000 3.2165051
8.124000 3.2134611
8.125000 3.2101862000000003
8.126000 3.2066822000000004
8.127000 3.2029520999999996
8.128000 3.198998
8.129000 3.1948227000000005
8.130000 3.1904283999999996
8.131000 3.185818
8.132000 3.1809937
8.133000 3.1759582
8.134000 3.1707142
8.135000 3.1652641000000004
8.136000 3.1596105999999997
8.137000 3.1537563
8.138000 3.1477038
8.139000 3.1414554
8.140000 3.135014
8.141000 3.1283817999999997
8.142000 3.1215614
8.143000 3.1145554
8.144000 3.1073663000000002
8.145000 3.0999968
8.146000 3.0924492000000003
8.147000 3.0847261
8.148000 3.0768303
8.149000 3.0687643000000002
8.150000 3.0605309000000003
8.151000 3.0521326
8.152000 3.0435722
8.153000 3.0348526000000002
8.154000 3.0259764000000002
8.155000 3.0169466999999996
8.156000 3.0077659999999997
8.157000 2.9984375
8.158000 2.9889641
8.159000 2.9793488
8.160000 2.9695945000000004
8.161000 2.9597040000000003
8.162000 2.9496806
8.163000 2.9395269
8.164000 2.9292461
8.165000 2.9188408999999997
8.166000 2.9083146
8.167000 2.8976699000000004
8.168000 2.8869097999999997
8.169000 2.8760372
8.170000 2.865055
8.171000 2.8539661
8.172000 2.8427733
8.173000 2.8314797
8.174000 2.820088
8.175000 2.8086012
8.176000 2.7970223
8.177000 2.7853539
8.178000 2.7735993
8.179000 2.7617613
8.180000 2.7498427999999997
8.181000 2.7378466
8.182000 2.7257759
8.183000 2.7136335000000003
8.184000 2.7014226
8.185000 2.6891458999999998
8.186000 2.6768064000000003
8.187000 2.6644072000000003
8.188000 2.6519511
8.189000 2.6394412
8.190000 2.6268803
8.191000 2.6142713
8.192000 2.601617
8.193000 2.5889205
8.194000 2.5761846
8.195000 2.5634121
8.196000 2.5506056999999998
8.197000 2.5377681
8.198000 2.5249023
8.199000 2.5120107
8.200000 2.4990961
8.201000 2.486161
8.202000 2.4732077
8.203000 2.4602391
8.204000 2.4472572
8.205000 2.4342645
8.206000 2.4212634
8.207000 2.4082562
8.208000 2.3952449000000002
8.209000 2.3822316999999997
8.210000 2.3692189
8.211000 2.3562085
8.212000 2.3432028000000003
8.213000 2.3302037
8.214000 2.3172133
8.215000 2.3042336
8.216000 2.291267
8.217000 2.2783153
8.218000 2.2653807
8.219000 2.2524653
8.220000 2.2395711
8.221000 2.2267004
8.222000 2.2138552999999996
8.223000 2.2010379
8.224000 2.1882504000000003
8.225000 2.1754949999999997
8.226000 2.1627739
8.227000 2.1500893
8.228000 2.1374432
8.229000 2.1248378
8.230000 2.112275
8.231000 2.0997571
8.232000 2.0872859
8.233000 2.0748634
8.234000 2.0624915
8.235000 2.050172
8.236000 2.0379068
8.237000 2.0256976
8.238000 2.0135459
8.239000 2.0014532000000003
8.240000 1.9894212000000002
8.241000 1.9774513
8.242000 1.9655447
8.243000 1.9537028
8.244000 1.9419268
8.245000 1.9302176
8.246000 1.9185767
8.247000 1.9070046
8.248000 1.8955026
8.249000 1.8840712999999998
8.250000 1.8727118
8.251000 1.8614247000000002
8.252000 1.8502109
8.253000 1.8390710000000001
8.254000 1.8280056999999998
8.255000 1.8170157
8.256000 1.8061018000000002
8.257000 1.7952645
8.258000 1.7845046
8.259000 1.7738227
8.260000 1.7632196
8.261000 1.7526958
8.262000 1.7422521
8.263000 1.7318892999999997
8.264000 1.7216081
8.265000 1.7114092
8.266000 1.7012933000000001
8.267000 1.6912611000000002
8.268000 1.6813135
8.269000 1.6714509999999998
8.270000 1.6616743
8.271000 1.6519841
8.272000 1.642381
8.273000 1.6328655
8.274000 1.6234383000000001
8.275000 1.6140996
8.276000 1.6048498000000002
8.277000 1.5956894999999998
8.278000 1.5866187999999999
8.279000 1.5776379
8.280000 1.5687468
8.281000 1.5599455
8.282000 1.5512341
8.283000 1.5426123999999999
8.284000 1.5340802
8.285000 1.5256373
8.286000 1.5172834
8.287000 1.509018
8.288000 1.5008406
8.289000 1.4927507
8.290000 1.4847479000000001
8.291000 1.4768314
8.292000 1.4690006
8.293000 1.4612549000000001
8.294000 1.4535935
8.295000 1.4460157
8.296000 1.4385207
8.297000 1.4311078
8.298000 1.4237761999999998
8.299000 1.4165253
8.300000 1.4093543
8.301000 1.4022624
8.302000 1.3952489000000001
8.303000 1.3883132
8.304000 1.3814544
8.305000 1.3746721
8.306000 1.3679653
8.307000 1.3613336
8.308000 1.3547761
8.309000 1.3482924
8.310000 1.3418815
8.311000 1.3355429
8.312000 1.3292760000000001
8.313000 1.3230799
8.314000 1.3169539
8.315000 1.3108972
8.316000 1.3049091000000002
8.317000 1.2989887
8.318000 1.2931352
8.319000 1.2873476
8.320000 1.2816251
8.321000 1.2759667000000001
8.322000 1.2703713
8.323000 1.2648380000000001
8.324000 1.2593658
8.325000 1.2539533999999999
8.326000 1.2485998
8.327000 1.2433038
8.328000 1.2380644
8.329000 1.2328803
8.330000 1.2277502
8.331000 1.2226729
8.332000 1.2176472
8.333000 1.2126718
8.334000 1.2077453999999999
8.335000 1.2028664999999998
8.336000 1.198034
8.337000 1.1932462
8.338000 1.188502
8.339000 1.1837998
8.340000 1.1791382
8.341000 1.1745157000000002
8.342000 1.1699308
8.343000 1.1653820000000001
8.344000 1.1608678000000001
8.345000 1.1563866
8.346000 1.1519369
8.347000 1.1475169
8.348000 1.1431251999999998
8.349000 1.13876
8.350000 1.1344197
8.351000 1.1301028
8.352000 1.1258074
8.353000 1.1215321
8.354000 1.1172751
8.355000 1.1130349
8.356000 1.1088097
8.357000 1.1045981999999999
8.358000 1.1003987
8.359000 1.0962096
8.360000 1.0920295
8.361000 1.087857
8.362000 1.0836907
8.363000 1.0795292
8.364000 1.0753711000000001
8.365000 1.0712153
8.366000 1.0670606
8.367000 1.0629058
8.368000 1.0587498000000002
8.369000 1.0545914
8.370000 1.0504297
8.371000 1.0462636
8.372000 1.0420921
8.373000 1.0379142
8.374000 1.0337288
8.375000 1.0295349
8.376000 1.0253314
8.377000 1.0211173
8.378000 1.0168914
8.379000 1.0126526
8.380000 1.0083996
8.381000 1.0041311000000002
8.382000 0.9998459399999999
8.383000 0.9955426700000001
8.384000 0.9912199300000001
8.385000 0.9868763399999999
8.386000 0.9825103
8.387000 0.9781203199999999
8.388000 0.9737049200000001
8.389000 0.96926251
8.390000 0.96479161
8.391000 0.9602906200000001
8.392000 0.9557580600000001
8.393000 0.9511923400000001
8.394000 0.94659198
8.395000 0.94195558
8.396000 0.9372817400000001
8.397000 0.9325691500000001
8.398000 0.92781652
8.399000 0.92302263
8.400000 0.91818636
8.401000 0.9133067
8.402000 0.90838252
8.403000 0.90341298
8.404000 0.8983972499999999
8.405000 0.8933344899999999
8.406000 0.88822385
8.407000 0.88306479
8.408000 0.87785656
8.409000 0.8725985900000001
8.410000 0.86729024
8.411000 0.86193103
8.412000 0.8565203299999999
8.413000 0.8510576599999999
8.414000 0.8455424600000001
8.415000 0.83997417
8.416000 0.83435215
8.417000 0.82867593
8.418000 0.8229448500000001
8.419000 0.8171583499999999
8.420000 0.8113157899999999
8.421000 0.80541652
8.422000 0.79945987
8.423000 0.7934452
8.424000 0.7873717699999999
8.425000 0.7812390100000001
8.426000 0.77504618
8.427000 0.76879263
8.428000 0.76247775
8.429000 0.75610089
8.430000 0.74966154
8.431000 0.7431591399999999
8.432000 0.7365931800000001
8.433000 0.72996328
8.434000 0.72326902
8.435000 0.71651009
8.436000 0.7096861999999999
8.437000 0.70279711
8.438000 0.69584269
8.439000 0.68882285
8.440000 0.68173748
8.441000 0.6745865999999999
8.442000 0.6673702
8.443000 0.66008838
8.444000 0.6527411799999999
8.445000 0.64532873
8.446000 0.63785114
8.447000 0.6303084999999999
8.448000 0.62270099
8.449000 0.6150287600000001
8.450000 0.60729189
8.451000 0.59949057
8.452000 0.5916249
8.453000 0.5836950599999999
8.454000 0.57570115
8.455000 0.56764325
8.456000 0.55952156
8.457000 0.55133617
8.458000 0.54308721
8.459000 0.53477488
8.460000 0.5263993100000001
8.461000 0.51796073
8.462000 0.5094593900000001
8.463000 0.5008954999999999
8.464000 0.49226936
8.465000 0.48358128000000006
8.466000 0.47483165000000005
8.467000 0.46602082
8.468000 0.45714928
8.469000 0.44821747999999995
8.470000 0.43922593
8.471000 0.4301752
8.472000 0.42106588
8.473000 0.41189864
8.474000 0.40267408000000005
8.475000 0.39339294
8.476000 0.38405589
8.477000 0.37466367
8.478000 0.36521703
8.479000 0.35571675
8.480000 0.34616359
8.481000 0.33655832999999996
8.482000 0.32690177000000004
8.483000 0.31719469
8.484000 0.30743789
8.485000 0.29763217999999997
8.486000 0.28777837
8.487000 0.27787727
8.488000 0.26792968
8.489000 0.25793642
8.490000 0.24789832999999997
8.491000 0.23781622000000002
8.492000 0.22769098
8.493000 0.21752347
8.494000 0.20731459000000002
8.495000 0.19706527000000001
8.496000 0.18677644
8.497000 0.17644907
8.498000 0.16608419
8.499000 0.15568279999999998
8.500000 0.14524601
8.501000 0.1347749
8.502000 0.12427064
8.503000 0.11373438999999999
8.504000 0.10316735
8.505000 0.092570757
8.506000 0.081945863
8.507000 0.071293942
8.508000 0.060616276000000004
8.509000 0.049914164
8.510000 0.039188896
8.511000 0.028441762
8.512000 0.017674045
8.513000 0.0068870097
8.514000 -0.003918097
8.515000 -0.014740050000000001
8.516000 -0.025577648
8.517000 -0.036429716
8.518000 -0.047295101
8.519000 -0.058172678
8.520000 -0.06906134700000001
8.521000 -0.079960015
8.522000 -0.090867619
8.523000 -0.10178309
8.524000 -0.11270538999999999
8.525000 -0.12363344000000001
8.526000 -0.13456619
8.527000 -0.14550256
8.528000 -0.15644147
8.529000 -0.16738179
8.530000 -0.17832238
8.531000 -0.18926208
8.532000 -0.20019969
8.533000 -0.21113397
8.534000 -0.22206367
8.535000 -0.2329875
8.536000 -0.24390416
8.537000 -0.25481228
8.538000 -0.26571049999999996
8.539000 -0.27659745
8.540000 -0.28747171000000005
8.541000 -0.29833189
8.542000 -0.30917656
8.543000 -0.3200043
8.544000 -0.33081369
8.545000 -0.34160335
8.546000 -0.35237183
8.547000 -0.36311781
8.548000 -0.37383986999999996
8.549000 -0.38453671
8.550000 -0.39520700999999997
8.551000 -0.40584947
8.552000 -0.41646287
8.553000 -0.42704594999999995
8.554000 -0.43759756
8.555000 -0.44811657000000005
8.556000 -0.45860182
8.557000 -0.46905228000000004
8.558000 -0.47946689
8.559000 -0.48984466
8.560000 -0.50018458
8.561000 -0.51048566
8.562000 -0.52074697
8.563000 -0.53096758
8.564000 -0.54114661
8.565000 -0.55128308
8.566000 -0.56137606
8.567000 -0.57142461
8.568000 -0.5814278
8.569000 -0.5913846700000001
8.570000 -0.60129417
8.571000 -0.6111553900000001
8.572000 -0.62096724
8.573000 -0.63072867
8.574000 -0.64043864
8.575000 -0.6500960800000001
8.576000 -0.65969988
8.577000 -0.66924891
8.578000 -0.67874212
8.579000 -0.6881784200000001
8.580000 -0.6975567
8.581000 -0.7068758399999999
8.582000 -0.71613481
8.583000 -0.7253325500000001
8.584000 -0.7344680800000001
8.585000 -0.74354038
8.586000 -0.75254845
8.587000 -0.76149139
8.588000 -0.77036824
8.589000 -0.7791781799999999
8.590000 -0.78792041
8.591000 -0.7965940100000001
8.592000 -0.80519831
8.593000 -0.81373248
8.594000 -0.82219588
8.595000 -0.83058784
8.596000 -0.83890771
8.597000 -0.84715486
8.598000 -0.85532879
8.599000 -0.8634288800000001
8.600000 -0.87145474
8.601000 -0.87940581
8.602000 -0.88728173
8.603000 -0.8950820199999999
8.604000 -0.9028064100000001
8.605000 -0.9104545199999999
8.606000 -0.91802608
8.607000 -0.9255207099999999
8.608000 -0.93293823
8.609000 -0.9402783600000001
8.610000 -0.9475408100000001
8.611000 -0.95472541
8.612000 -0.96183186
8.613000 -0.9688599000000001
8.614000 -0.9758094300000001
8.615000 -0.9826801700000001
8.616000 -0.98947184
8.617000 -0.9961842599999999
8.618000 -1.0028172
8.619000 -1.0093705
8.620000 -1.0158438
8.621000 -1.0222371
8.622000 -1.0285499999999999
8.623000 -1.0347823
8.624000 -1.0409336999999999
8.625000 -1.0470043
8.626000 -1.0529936
8.627000 -1.0589016999999998
8.628000 -1.0647282
8.629000 -1.0704731
8.630000 -1.0761362
8.631000 -1.0817173
8.632000 -1.0872164
8.633000 -1.0926332
8.634000 -1.0979678
8.635000 -1.1032201
8.636000 -1.1083899
8.637000 -1.1134773
8.638000 -1.1184821
8.639000 -1.1234044
8.640000 -1.1282442
8.641000 -1.1330016
8.642000 -1.1376766999999999
8.643000 -1.1422697000000002
8.644000 -1.1467806
8.645000 -1.1512098
8.646000 -1.1555575
8.647000 -1.159824
8.648000 -1.1640097
8.649000 -1.1681151
8.650000 -1.1721406
8.651000 -1.1760868
8.652000 -1.1799542
8.653000 -1.1837434
8.654000 -1.187455
8.655000 -1.1910897
8.656000 -1.1946482
8.657000 -1.1981311
8.658000 -1.2015392999999999
8.659000 -1.2048733
8.660000 -1.2081341
8.661000 -1.2113222
8.662000 -1.2144384
8.663000 -1.2174834
8.664000 -1.220458
8.665000 -1.2233628
8.666000 -1.2261986
8.667000 -1.228966
8.668000 -1.2316658
8.669000 -1.2342987
8.670000 -1.2368652
8.671000 -1.2393662
8.672000 -1.2418021
8.673000 -1.2441739
8.674000 -1.2464819
8.675000 -1.2487268
8.676000 -1.2509095
8.677000 -1.2530304
8.678000 -1.2550902
8.679000 -1.2570895
8.680000 -1.2590291
8.681000 -1.2609095000000001
8.682000 -1.2627316
8.683000 -1.2644959
8.684000 -1.2662031
8.685000 -1.2678539
8.686000 -1.2694493
8.687000 -1.2709899
8.688000 -1.2724765
8.689000 -1.2739099999999999
8.690000 -1.2752911
8.691000 -1.2766209000000002
8.692000 -1.2779003
8.693000 -1.2791301
8.694000 -1.2803113
8.695000 -1.2814449
8.696000 -1.282532
8.697000 -1.2835736
8.698000 -1.2845707
8.699000 -1.2855243
8.700000 -1.2864356000000001
8.701000 -1.2873055
8.702000 -1.2881353
8.703000 -1.288926
8.704000 -1.2896787
8.705000 -1.2903946
8.706000 -1.2910746
8.707000 -1.29172
8.708000 -1.2923319
8.709000 -1.2929115
8.710000 -1.2934597
8.711000 -1.2939779
8.712000 -1.2944672000000002
8.713000 -1.2949287999999999
8.714000 -1.2953637
8.715000 -1.2957731
8.716000 -1.2961581999999998
8.717000 -1.2965201000000002
8.718000 -1.2968600000000001
8.719000 -1.2971788
8.720000 -1.2974776000000001
8.721000 -1.2977577
8.722000 -1.2980198
8.723000 -1.2982653
8.724000 -1.2984947
8.725000 -1.2987094
8.726000 -1.2989100999999998
8.727000 -1.2990978
8.728000 -1.2992734000000001
8.729000 -1.2994378
8.730000 -1.2995919
8.731000 -1.2997366
8.732000 -1.2998726999999999
8.733000 -1.3000012
8.734000 -1.3001230000000001
8.735000 -1.3002388999999999
8.736000 -1.3003499
8.737000 -1.300457
8.738000 -1.3005611
8.739000 -1.3006631
8.740000 -1.3007642
8.741000 -1.3008652
8.742000 -1.3009674
8.743000 -1.3010716
8.744000 -1.3011791
8.745000 -1.3012908
8.746000 -1.3014079
8.747000 -1.3015314999999998
8.748000 -1.3016626
8.749000 -1.3018024
8.750000 -1.301952
8.751000 -1.3021125
8.752000 -1.3022848
8.753000 -1.3024702000000001
8.754000 -1.3026695
8.755000 -1.3028837
8.756000 -1.3031138
8.757000 -1.3033608
8.758000 -1.3036256
8.759000 -1.3039089
8.760000 -1.3042117
8.761000 -1.3045345
8.762000 -1.3048783
8.763000 -1.3052437000000001
8.764000 -1.3056313
8.765000 -1.3060418
8.766000 -1.3064757999999999
8.767000 -1.3069338
8.768000 -1.3074164
8.769000 -1.3079242
8.770000 -1.3084576
8.771000 -1.3090173999999999
8.772000 -1.3096038
8.773000 -1.3102176
8.774000 -1.3108592000000001
8.775000 -1.3115291
8.776000 -1.3122281
8.777000 -1.3129566000000001
8.778000 -1.3137151999999999
8.779000 -1.3145047
8.780000 -1.3153256
8.781000 -1.3161785000000001
8.782000 -1.3170641
8.783000 -1.3179831
8.784000 -1.3189361
8.785000 -1.3199238
8.786000 -1.3209468
8.787000 -1.3220057
8.788000 -1.3231011000000001
8.789000 -1.3242336000000001
8.790000 -1.3254038
8.791000 -1.3266122
8.792000 -1.3278593
8.793000 -1.3291456
8.794000 -1.3304714
8.795000 -1.3318373
8.796000 -1.3332435
8.797000 -1.3346904
8.798000 -1.3361783999999999
8.799000 -1.3377075999999999
8.800000 -1.3392783
8.801000 -1.3408906999999999
8.802000 -1.342545
8.803000 -1.3442413
8.804000 -1.3459798
8.805000 -1.3477606
8.806000 -1.3495837
8.807000 -1.3514494
8.808000 -1.3533576
8.809000 -1.3553086
8.810000 -1.3573022000000001
8.811000 -1.3593386
8.812000 -1.3614179
8.813000 -1.3635401
8.814000 -1.3657051999999998
8.815000 -1.3679134000000002
8.816000 -1.3701647000000001
8.817000 -1.3724591
8.818000 -1.3747967
8.819000 -1.3771774
8.820000 -1.3796014
8.821000 -1.3820685
8.822000 -1.3845789000000002
8.823000 -1.3871323
8.824000 -1.3897288
8.825000 -1.3923681
8.826000 -1.3950502999999999
8.827000 -1.3977751
8.828000 -1.4005423
8.829000 -1.4033516
8.830000 -1.4062027
8.831000 -1.4090955
8.832000 -1.4120295
8.833000 -1.4150042999999999
8.834000 -1.4180196
8.835000 -1.4210748
8.836000 -1.4241695
8.837000 -1.4273034
8.838000 -1.430476
8.839000 -1.4336866
8.840000 -1.4369349999999999
8.841000 -1.4402205
8.842000 -1.4435427
8.843000 -1.4469011999999999
8.844000 -1.4502953
8.845000 -1.4537247
8.846000 -1.4571888
8.847000 -1.4606873
8.848000 -1.4642196
8.849000 -1.4677852
8.850000 -1.4713838
8.851000 -1.4750147999999998
8.852000 -1.4786778
8.853000 -1.4823723
8.854000 -1.4860976
8.855000 -1.4898535
8.856000 -1.4936393
8.857000 -1.4974546
8.858000 -1.5012987
8.859000 -1.5051711
8.860000 -1.5090712
8.861000 -1.5129984
8.862000 -1.516952
8.863000 -1.5209313
8.864000 -1.5249358
8.865000 -1.5289646000000001
8.866000 -1.5330169
8.867000 -1.5370922
8.868000 -1.5411896
8.869000 -1.5453082999999999
8.870000 -1.5494473
8.871000 -1.5536061
8.872000 -1.5577837
8.873000 -1.5619793
8.874000 -1.5661919
8.875000 -1.5704209
8.876000 -1.5746653
8.877000 -1.5789241999999999
8.878000 -1.5831967999999998
8.879000 -1.5874822
8.880000 -1.5917795
8.881000 -1.5960878
8.882000 -1.6004063
8.883000 -1.604734
8.884000 -1.6090702
8.885000 -1.6134138999999998
8.886000 -1.6177641
8.887000 -1.6221201
8.888000 -1.6264807
8.889000 -1.6308453
8.890000 -1.6352126000000002
8.891000 -1.6395817
8.892000 -1.6439516
8.893000 -1.6483212
8.894000 -1.6526895
8.895000 -1.6570553
8.896000 -1.6614176
8.897000 -1.6657753000000002
8.898000 -1.6701270000000001
8.899000 -1.6744716
8.900000 -1.6788078000000002
8.901000 -1.6831346
8.902000 -1.6874507
8.903000 -1.6917549
8.904000 -1.6960461
8.905000 -1.7003229000000002
8.906000 -1.7045841999999998
8.907000 -1.708829
8.908000 -1.7130561
8.909000 -1.7172644000000001
8.910000 -1.7214528999999998
8.911000 -1.7256206
8.912000 -1.7297665
8.913000 -1.7338897999999998
8.914000 -1.7379894999999999
8.915000 -1.7420648
8.916000 -1.7461147
8.917000 -1.7501386
8.918000 -1.7541356000000001
8.919000 -1.7581051
8.920000 -1.7620463
8.921000 -1.7659584
8.922000 -1.7698407
8.923000 -1.7736925000000001
8.924000 -1.777513
8.925000 -1.7813012
8.926000 -1.7850567000000002
8.927000 -1.7887784
8.928000 -1.7924657
8.929000 -1.7961175999999999
8.930000 -1.7997332000000001
8.931000 -1.8033113
8.932000 -1.8068513000000002
8.933000 -1.8103519
8.934000 -1.8138121999999999
8.935000 -1.8172309000000002
8.936000 -1.8206067
8.937000 -1.8239386
8.938000 -1.8272255000000002
8.939000 -1.8304659
8.940000 -1.8336584999999999
8.941000 -1.8368020999999999
8.942000 -1.8398953999999998
8.943000 -1.8429370999999999
8.944000 -1.8459259
8.945000 -1.8488605000000002
8.946000 -1.8517394999999999
8.947000 -1.8545618
8.948000 -1.8573262
8.949000 -1.8600314999999998
8.950000 -1.8626766
8.951000 -1.8652605
8.952000 -1.8677821000000001
8.953000 -1.8702406
8.954000 -1.8726349
8.955000 -1.8749641000000001
8.956000 -1.8772276
8.957000 -1.8794244000000002
8.958000 -1.8815538
8.959000 -1.8836152
8.960000 -1.8856077999999998
8.961000 -1.8875312000000002
8.962000 -1.8893845
8.963000 -1.8911673
8.964000 -1.8928789000000001
8.965000 -1.8945186999999999
8.966000 -1.8960861
8.967000 -1.8975807
8.968000 -1.8990017000000001
8.969000 -1.9003488
8.970000 -1.9016212000000001
8.971000 -1.9028185
8.972000 -1.9039400000000002
8.973000 -1.9049851
8.974000 -1.9059531
8.975000 -1.9068437
8.976000 -1.907656
8.977000 -1.9083893
8.978000 -1.9090431
8.979000 -1.9096168
8.980000 -1.9101096000000002
8.981000 -1.9105211
8.982000 -1.9108503999999997
8.983000 -1.9110968
8.984000 -1.9112598
8.985000 -1.9113385999999999
8.986000 -1.9113326
8.987000 -1.9112411999999999
8.988000 -1.9110637
8.989000 -1.9107995999999998
8.990000 -1.9104481
8.991000 -1.9100087000000001
8.992000 -1.9094808
8.993000 -1.9088639
8.994000 -1.9081576
8.995000 -1.9073611000000001
8.996000 -1.9064741
8.997000 -1.9054959999999999
8.998000 -1.9044265
8.999000 -1.9032650000000002
9.000000 -1.902011
9.001000 -1.9006643
9.002000 -1.8992245
9.003000 -1.8976912
9.004000 -1.8960637999999999
9.005000 -1.8943422
9.006000 -1.8925257000000002
9.007000 -1.8906143
9.008000 -1.8886074
9.009000 -1.8865048999999998
9.010000 -1.8843064
9.011000 -1.8820116000000002
9.012000 -1.8796202000000002
9.013000 -1.8771319000000002
9.014000 -1.8745465
9.015000 -1.8718637999999999
9.016000 -1.8690836
9.017000 -1.8662058
9.018000 -1.8632302
9.019000 -1.8601568
9.020000 -1.8569856999999999
9.021000 -1.8537166
9.022000 -1.8503496000000001
9.023000 -1.8468848999999998
9.024000 -1.8433224000000001
9.025000 -1.8396623
9.026000 -1.8359046
9.027000 -1.8320493
9.028000 -1.8280968000000002
9.029000 -1.8240470000000002
9.030000 -1.8199001
9.031000 -1.8156562
9.032000 -1.8113154999999999
9.033000 -1.8068780999999998
9.034000 -1.8023441
9.035000 -1.7977135000000002
9.036000 -1.7929867
9.037000 -1.7881635999999999
9.038000 -1.7832441
9.039000 -1.7782286
9.040000 -1.7731169000000002
9.041000 -1.7679093
9.042000 -1.7626058
9.043000 -1.7572066000000002
9.044000 -1.7517116
9.045000 -1.746121
9.046000 -1.740435
9.047000 -1.7346535
9.048000 -1.7287768
9.049000 -1.7228052
9.050000 -1.7167386
9.051000 -1.7105773000000002
9.052000 -1.7043217999999998
9.053000 -1.697972
9.054000 -1.6915286000000003
9.055000 -1.6849918
9.056000 -1.6783619
9.057000 -1.6716396000000002
9.058000 -1.6648252
9.059000 -1.6579192
9.060000 -1.6509222000000001
9.061000 -1.6438346
9.062000 -1.6366573
9.063000 -1.6293908
9.064000 -1.6220355
9.065000 -1.6145923999999998
9.066000 -1.6070621
9.067000 -1.5994452
9.068000 -1.5917422
9.069000 -1.5839539
9.070000 -1.5760809
9.071000 -1.5681239
9.072000 -1.5600832
9.073000 -1.5519595000000002
9.074000 -1.5437531
9.075000 -1.5354646
9.076000 -1.5270944
9.077000 -1.5186428
9.078000 -1.5101103
9.079000 -1.5014972999999998
9.080000 -1.492804
9.081000 -1.4840309
9.082000 -1.4751782
9.083000 -1.4662464
9.084000 -1.4572359
9.085000 -1.448147
9.086000 -1.4389802
9.087000 -1.4297359
9.088000 -1.4204146
9.089000 -1.4110169000000001
9.090000 -1.4015434
9.091000 -1.3919948
9.092000 -1.3823716
9.093000 -1.3726746
9.094000 -1.3629045
9.095000 -1.3530622
9.096000 -1.3431485
9.097000 -1.3331642
9.098000 -1.3231103
9.099000 -1.3129878
9.100000 -1.3027974
9.101000 -1.2925404
9.102000 -1.2822175999999998
9.103000 -1.2718300999999999
9.104000 -1.2613789
9.105000 -1.2508649
9.106000 -1.2402893
9.107000 -1.2296529999999999
9.108000 -1.2189572
9.109000 -1.2082026
9.110000 -1.1973904
9.111000 -1.1865215
9.112000 -1.1755968
9.113000 -1.164617
9.114000 -1.1535833
9.115000 -1.1424961
9.116000 -1.1313566000000002
9.117000 -1.1201653
9.118000 -1.1089229
9.119000 -1.0976302
9.120000 -1.0862879
9.121000 -1.0748967999999999
9.122000 -1.0634572
9.123000 -1.0519701
9.124000 -1.040436
9.125000 -1.0288557999999999
9.126000 -1.01723
9.127000 -1.0055593999999999
9.128000 -0.99384477
9.129000 -0.9820869200000001
9.130000 -0.9702866900000001
9.131000 -0.9584448299999999
9.132000 -0.94656227
9.133000 -0.93463985
9.134000 -0.9226785
9.135000 -0.91067916
9.136000 -0.89864265
9.137000 -0.88656992
9.138000 -0.8744618900000001
9.139000 -0.8623194900000001
9.140000 -0.8501436600000001
9.141000 -0.83793523
9.142000 -0.8256950399999999
9.143000 -0.81342403
9.144000 -0.80112293
9.145000 -0.78879269
9.146000 -0.77643408
9.147000 -0.76404796
9.148000 -0.7516351099999999
9.149000 -0.73919627
9.150000 -0.7267322900000001
9.151000 -0.71424395
9.152000 -0.70173205
9.153000 -0.6891973800000001
9.154000 -0.6766407799999999
9.155000 -0.66406298
9.156000 -0.6514648900000001
9.157000 -0.63884724
9.158000 -0.62621091
9.159000 -0.6135568
9.160000 -0.60088569
9.161000 -0.5881985200000001
9.162000 -0.57549612
9.163000 -0.56277947
9.164000 -0.5500494499999999
9.165000 -0.53730705
9.166000 -0.52455319
9.167000 -0.51178886
9.168000 -0.49901502
9.169000 -0.48623271
9.170000 -0.47344295
9.171000 -0.46064677000000004
9.172000 -0.44784513000000004
9.173000 -0.43503903
9.174000 -0.42222948
9.175000 -0.40941746
9.176000 -0.3966039
9.177000 -0.38378974
9.178000 -0.37097584
9.179000 -0.35816305
9.180000 -0.34535218
9.181000 -0.332544
9.182000 -0.31973922
9.183000 -0.30693856999999997
9.184000 -0.29414266
9.185000 -0.28135215
9.186000 -0.26856766
9.187000 -0.25578975000000004
9.188000 -0.24301899
9.189000 -0.23025595999999998
9.190000 -0.21750124
9.191000 -0.20475539
9.192000 -0.19201901
9.193000 -0.17929268
9.194000 -0.16657703999999998
9.195000 -0.15387273
9.196000 -0.14118042
9.197000 -0.12850079
9.198000 -0.11583454
9.199000 -0.10318237999999999
9.200000 -0.090545061
9.201000 -0.077923323
9.202000 -0.06531791299999999
9.203000 -0.052729587
9.204000 -0.040159092
9.205000 -0.027607180999999998
9.206000 -0.015074587999999998
9.207000 -0.0025620442
9.208000 0.009929736599999999
9.209000 0.022400056
9.210000 0.034848228
9.211000 0.047273592999999996
9.212000 0.059675501
9.213000 0.072053325
9.214000 0.084406463
9.215000 0.09673432200000001
9.216000 0.10903634
9.217000 0.12131195
9.218000 0.13356062000000002
9.219000 0.14578183
9.220000 0.15797508000000002
9.221000 0.17013986
9.222000 0.18227569999999998
9.223000 0.1943821
9.224000 0.20645857
9.225000 0.21850462
9.226000 0.23051975
9.227000 0.24250345
9.228000 0.25445521
9.229000 0.26637444
9.230000 0.27826061
9.231000 0.29011307999999997
9.232000 0.30193126
9.233000 0.31371446999999997
9.234000 0.32546206
9.235000 0.3371733
9.236000 0.3488475
9.237000 0.36048389
9.238000 0.37208174
9.239000 0.38364031
9.240000 0.39515891
9.241000 0.40663676
9.242000 0.41807317
9.243000 0.42946748
9.244000 0.44081909999999996
9.245000 0.45212739999999996
9.246000 0.46339189
9.247000 0.47461209000000004
9.248000 0.48578754
9.249000 0.49691792
9.250000 0.50800289
9.251000 0.51904218
9.252000 0.53003556
9.253000 0.54098289
9.254000 0.5518840199999999
9.255000 0.56273886
9.256000 0.57354728
9.257000 0.5843092200000001
9.258000 0.59502465
9.259000 0.60569346
9.260000 0.61631557
9.261000 0.62689092
9.262000 0.63741938
9.263000 0.64790086
9.264000 0.6583351599999999
9.265000 0.6687221099999999
9.266000 0.67906152
9.267000 0.6893530999999999
9.268000 0.69959657
9.269000 0.70979167
9.270000 0.71993805
9.271000 0.73003531
9.272000 0.7400830700000001
9.273000 0.75008087
9.274000 0.76002833
9.275000 0.76992493
9.276000 0.7797702200000001
9.277000 0.7895637299999999
9.278000 0.7993049
9.279000 0.80899326
9.280000 0.81862835
9.281000 0.82820971
9.282000 0.83773695
9.283000 0.8472095199999999
9.284000 0.85662706
9.285000 0.8659891799999999
9.286000 0.87529561
9.287000 0.88454597
9.288000 0.8937399800000001
9.289000 0.9028774700000001
9.290000 0.91195814
9.291000 0.9209819100000001
9.292000 0.92994859
9.293000 0.9388580900000001
9.294000 0.9477103100000001
9.295000 0.9565051600000001
9.296000 0.96524255
9.297000 0.9739224799999999
9.298000 0.98254485
9.299000 0.9911095700000001
9.300000 0.9996165499999999
9.301000 1.0080658
9.302000 1.0164572
9.303000 1.0247906
9.304000 1.0330659
9.305000 1.0412831
9.306000 1.0494418
9.307000 1.0575421
9.308000 1.0655837
9.309000 1.0735665
9.310000 1.0814901
9.311000 1.0893547
9.312000 1.0971599
9.313000 1.1049056
9.314000 1.1125917
9.315000 1.1202178999999999
9.316000 1.1277841
9.317000 1.1352902
9.318000 1.1427361
9.319000 1.1501215
9.320000 1.1574466
9.321000 1.164711
9.322000 1.1719146999999999
9.323000 1.1790574999999999
9.324000 1.1861395000000001
9.325000 1.1931604
9.326000 1.2001202
9.327000 1.2070186
9.328000 1.2138559
9.329000 1.2206316
9.330000 1.2273459
9.331000 1.2339985
9.332000 1.2405894000000002
9.333000 1.2471185
9.334000 1.2535857
9.335000 1.259991
9.336000 1.2663342
9.337000 1.2726154
9.338000 1.2788344
9.339000 1.2849912
9.340000 1.2910858
9.341000 1.297118
9.342000 1.3030879
9.343000 1.3089954000000001
9.344000 1.3148404
9.345000 1.3206229
9.346000 1.3263429
9.347000 1.3320003
9.348000 1.3375952
9.349000 1.3431274
9.350000 1.3485970999999999
9.351000 1.3540042
9.352000 1.3593487
9.353000 1.3646306000000001
9.354000 1.3698499
9.355000 1.3750066
9.356000 1.3801008
9.357000 1.3851327
9.358000 1.3901021
9.359000 1.3950092
9.360000 1.3998539
9.361000 1.4046364
9.362000 1.4093566
9.363000 1.4140145
9.364000 1.4186103
9.365000 1.4231439000000001
9.366000 1.4276152
9.367000 1.4320243
9.368000 1.4363712
9.369000 1.4406556
9.370000 1.4448777
9.371000 1.4490373
9.372000 1.4531341999999998
9.373000 1.4571684
9.374000 1.4611399
9.375000 1.4650484
9.376000 1.4688938
9.377000 1.4726761
9.378000 1.4763951000000002
9.379000 1.4800509
9.380000 1.4836431
9.381000 1.4871719
9.382000 1.4906371999999999
9.383000 1.4940389
9.384000 1.4973770000000002
9.385000 1.5006515999999999
9.386000 1.5038627
9.387000 1.5070104
9.388000 1.5100947
9.389000 1.5131157
9.390000 1.5160736
9.391000 1.5189684
9.392000 1.5218004
9.393000 1.5245697
9.394000 1.5272763999999999
9.395000 1.5299208
9.396000 1.532503
9.397000 1.5350234
9.398000 1.5374821
9.399000 1.5398793
9.400000 1.5422152
9.401000 1.5444902
9.402000 1.5467043
9.403000 1.5488579
9.404000 1.550951
9.405000 1.5529839
9.406000 1.5549568
9.407000 1.5568697
9.408000 1.5587227000000001
9.409000 1.560516
9.410000 1.5622496
9.411000 1.5639233999999997
9.412000 1.5655375999999999
9.413000 1.5670920000000002
9.414000 1.5685866
9.415000 1.5700212000000002
9.416000 1.5713958
9.417000 1.5727103
9.418000 1.5739646
9.419000 1.5751585
9.420000 1.576292
9.421000 1.5773646999999997
9.422000 1.5783766000000001
9.423000 1.5793277000000001
9.424000 1.5802179
9.425000 1.5810471
9.426000 1.5818153000000001
9.427000 1.5825224999999998
9.428000 1.5831687
9.429000 1.5837541
9.430000 1.5842786000000002
9.431000 1.5847426000000002
9.432000 1.5851460000000002
9.433000 1.5854891
9.434000 1.5857723000000001
9.435000 1.5859953999999998
9.436000 1.5861588999999998
9.437000 1.5862630999999998
9.438000 1.5863081
9.439000 1.5862944
9.440000 1.5862220999999999
9.441000 1.5860915
9.442000 1.5859028000000002
9.443000 1.5856564
9.444000 1.5853526
9.445000 1.5849914
9.446000 1.5845733000000002
9.447000 1.5840983
9.448000 1.5835669
9.449000 1.582979
9.450000 1.5823349
9.451000 1.581635
9.452000 1.5808791
9.453000 1.5800675
9.454000 1.5792003
9.455000 1.5782775
9.456000 1.5772995
9.457000 1.5762661
9.458000 1.5751773
9.459000 1.5740335
9.460000 1.5728347
9.461000 1.5715808000000002
9.462000 1.5702721
9.463000 1.5689086
9.464000 1.5674904
9.465000 1.5660178
9.466000 1.5644908
9.467000 1.5629095999999998
9.468000 1.5612745000000001
9.469000 1.5595856
9.470000 1.5578432
9.471000 1.5560476
9.472000 1.554199
9.473000 1.5522977
9.474000 1.5503441
9.475000 1.5483383
9.476000 1.5462807
9.477000 1.5441718
9.478000 1.5420116
9.479000 1.5398005
9.480000 1.5375389
9.481000 1.5352269
9.482000 1.5328648
9.483000 1.5304528
9.484000 1.5279912999999998
9.485000 1.5254804
9.486000 1.5229203
9.487000 1.5203111999999999
9.488000 1.5176533
9.489000 1.5149469
9.490000 1.512192
9.491000 1.509389
9.492000 1.506538
9.493000 1.5036393000000001
9.494000 1.5006931
9.495000 1.4976995
9.496000 1.4946589
9.497000 1.4915716
9.498000 1.4884378
9.499000 1.4852579
9.500000 1.4820320999999999
9.501000 1.4787607
9.502000 1.4754441999999999
9.503000 1.4720827
9.504000 1.4686769
9.505000 1.4652269
9.506000 1.461733
9.507000 1.4581958000000002
9.508000 1.4546155
9.509000 1.4509926
9.510000 1.4473273
9.511000 1.4436202
9.512000 1.4398715
9.513000 1.4360816
9.514000 1.4322509
9.515000 1.4283798
9.516000 1.4244686
9.517000 1.4205176
9.518000 1.4165273
9.519000 1.4124978
9.520000 1.4084296
9.521000 1.4043229000000002
9.522000 1.4001779
9.523000 1.3959951
9.524000 1.3917745000000001
9.525000 1.3875165
9.526000 1.3832213
9.527000 1.3788892000000001
9.528000 1.3745204
9.529000 1.3701151
9.530000 1.3656737
9.531000 1.3611965
9.532000 1.3566837999999999
9.533000 1.3521358
9.534000 1.3475531
9.535000 1.342936
9.536000 1.3382847999999998
9.537000 1.3336002
9.538000 1.3288825
9.539000 1.3241323
9.540000 1.31935
9.541000 1.3145363
9.542000 1.3096916
9.543000 1.3048166
9.544000 1.2999117
9.545000 1.2949775000000001
9.546000 1.2900145
9.547000 1.2850231
9.548000 1.2800040000000001
9.549000 1.2749573
9.550000 1.2698838000000001
9.551000 1.2647836000000001
9.552000 1.2596572
9.553000 1.254505
9.554000 1.2493274
9.555000 1.2441247
9.556000 1.2388972
9.557000 1.2336452
9.558000 1.228369
9.559000 1.2230691
9.560000 1.2177456999999998
9.561000 1.2123993
9.562000 1.2070301
9.563000 1.2016386000000001
9.564000 1.1962252
9.565000 1.1907903
9.566000 1.1853344
9.567000 1.1798579
9.568000 1.1743614
9.569000 1.1688452
9.570000 1.16331
9.571000 1.1577562
9.572000 1.1521846
9.573000 1.1465956
9.574000 1.1409896
9.575000 1.1353675
9.576000 1.1297298
9.577000 1.124077
9.578000 1.1184098
9.579000 1.1127288000000002
9.580000 1.1070346
9.581000 1.1013278
9.582000 1.0956089
9.583000 1.0898785
9.584000 1.084137
9.585000 1.0783849
9.586000 1.0726227
9.587000 1.0668509
9.588000 1.0610697
9.589000 1.0552795
9.590000 1.0494806
9.591000 1.0436732
9.592000 1.0378577
9.593000 1.0320341
9.594000 1.0262027
9.595000 1.0203636999999999
9.596000 1.0145173
9.597000 1.0086637
9.598000 1.0028032
9.599000 0.9969359299999999
9.600000 0.99106235
9.601000 0.9851827299999999
9.602000 0.97929752
9.603000 0.97340709
9.604000 0.967512
9.605000 0.96161282
9.606000 0.9557100900000001
9.607000 0.94980448
9.608000 0.94389673
9.609000 0.9379874899999999
9.610000 0.9320775
9.611000 0.9261675199999999
9.612000 0.9202583699999999
9.613000 0.9143508
9.614000 0.90844557
9.615000 0.9025435
9.616000 0.89664524
9.617000 0.8907515600000001
9.618000 0.88486308
9.619000 0.8789804800000001
9.620000 0.8731043900000001
9.621000 0.8672353799999999
9.622000 0.8613740999999999
9.623000 0.85552093
9.624000 0.84967632
9.625000 0.8438407400000001
9.626000 0.8380146700000001
9.627000 0.8321983700000001
9.628000 0.82639214
9.629000 0.8205962400000001
9.630000 0.81481095
9.631000 0.80903647
9.632000 0.8032729799999999
9.633000 0.7975206699999999
9.634000 0.79177972
9.635000 0.7860502199999999
9.636000 0.78033241
9.637000 0.77462639
9.638000 0.76893237
9.639000 0.76325051
9.640000 0.7575810399999999
9.641000 0.75192419
9.642000 0.74628023
9.643000 0.74064946
9.644000 0.73503219
9.645000 0.72942884
9.646000 0.72383978
9.647000 0.71826545
9.648000 0.71270633
9.649000 0.70716287
9.650000 0.70163561
9.651000 0.69612502
9.652000 0.69063161
9.653000 0.6851559
9.654000 0.6796984
9.655000 0.67425957
9.656000 0.66883992
9.657000 0.66343993
9.658000 0.65806
9.659000 0.6527005699999999
9.660000 0.6473620400000001
9.661000 0.6420448
9.662000 0.6367492
9.663000 0.63147559
9.664000 0.62622437
9.665000 0.6209958800000001
9.666000 0.6157904900000001
9.667000 0.61060851
9.668000 0.60545034
9.669000 0.60031638
9.670000 0.59520695
9.671000 0.5901224899999999
9.672000 0.58506336
9.673000 0.5800299800000001
9.674000 0.57502277
9.675000 0.57004215
9.676000 0.5650884899999999
9.677000 0.5601622199999999
9.678000 0.55526374
9.679000 0.55039343
9.680000 0.54555167
9.681000 0.54073879
9.682000 0.53595509
9.683000 0.5312009200000001
9.684000 0.5264766
9.685000 0.52178232
9.686000 0.51711835
9.687000 0.51248488
9.688000 0.50788214
9.689000 0.50331024
9.690000 0.49876933999999995
9.691000 0.4942595
9.692000 0.48978087
9.693000 0.48533347
9.694000 0.48091738
9.695000 0.47653257
9.696000 0.4721791
9.697000 0.46785697000000004
9.698000 0.46356618000000005
9.699000 0.45930673
9.700000 0.45507862000000004
9.701000 0.45088180000000005
9.702000 0.44671637000000003
9.703000 0.44258232
9.704000 0.43847970999999997
9.705000 0.43440861999999997
9.706000 0.43036919
9.707000 0.42636156999999997
9.708000 0.42238589000000004
9.709000 0.41844244
9.710000 0.4145314
9.711000 0.41065305
9.712000 0.40680771000000004
9.713000 0.40299571
9.714000 0.39921738
9.715000 0.39547308999999997
9.716000 0.39176317000000005
9.717000 0.38808796
9.718000 0.38444779
9.719000 0.38084297
9.720000 0.37727377
9.721000 0.37374041999999996
9.722000 0.37024315
9.723000 0.36678212
9.724000 0.36335743000000004
9.725000 0.35996919
9.726000 0.35661741
9.727000 0.35330206000000003
9.728000 0.35002310999999997
9.729000 0.34678048
9.730000 0.34357404999999996
9.731000 0.34040366
9.732000 0.33726918
9.733000 0.33417044
9.734000 0.33110725
9.735000 0.32807945
9.736000 0.32508685
9.737000 0.32212932
9.738000 0.31920671
9.739000 0.31631888999999996
9.740000 0.31346576000000004
9.741000 0.31064723
9.742000 0.30786325000000003
9.743000 0.30511383000000003
9.744000 0.30239893
9.745000 0.2997186
9.746000 0.29707290000000003
9.747000 0.29446189
9.748000 0.29188567
9.749000 0.28934435000000003
9.750000 0.28683804
9.751000 0.28436687
9.752000 0.28193097
9.753000 0.27953049
9.754000 0.27716551
9.755000 0.27483616
9.756000 0.27254249
9.757000 0.2702846
9.758000 0.26806246
9.759000 0.26587609
9.760000 0.26372543
9.761000 0.26161041999999995
9.762000 0.25953092
9.763000 0.25748676
9.764000 0.25547773
9.765000 0.25350358
9.766000 0.25156403
9.767000 0.24965876
9.768000 0.24778742999999998
9.769000 0.24594970000000002
9.770000 0.24414517000000002
9.771000 0.24237344
9.772000 0.24063415
9.773000 0.23892688999999998
9.774000 0.23725131000000002
9.775000 0.23560703000000002
9.776000 0.23399372999999998
9.777000 0.23241108000000002
9.778000 0.23085877999999999
9.779000 0.22933658
9.780000 0.22784423
9.781000 0.22638150999999998
9.782000 0.22494825999999998
9.783000 0.22354431000000002
9.784000 0.22216951000000001
9.785000 0.22082378
9.786000 0.21950698
9.787000 0.21821904999999997
9.788000 0.21695991
9.789000 0.21572947
9.790000 0.21452766
9.791000 0.21335442999999998
9.792000 0.21220967000000002
9.793000 0.21109331999999997
9.794000 0.21000528000000002
9.795000 0.20894543
9.796000 0.20791367
9.797000 0.20690983999999998
9.798000 0.20593381
9.799000 0.20498543
9.800000 0.20406449000000002
9.801000 0.20317081
9.802000 0.20230419
9.803000 0.2014644
9.804000 0.20065119
9.805000 0.19986434000000003
9.806000 0.19910356
9.807000 0.19836859
9.808000 0.19765915
9.809000 0.19697496
9.810000 0.1963157
9.811000 0.19568109
9.812000 0.19507082
9.813000 0.19448458
9.814000 0.19392204999999998
9.815000 0.19338293
9.816000 0.19286689
9.817000 0.19237364
9.818000 0.19190285
9.819000 0.19145419
9.820000 0.19102736
9.821000 0.19062202
9.822000 0.19023784000000002
9.823000 0.18987448
9.824000 0.18953161
9.825000 0.18920884
9.826000 0.18890584
9.827000 0.1886222
9.828000 0.18835756
9.829000 0.18811150000000001
9.830000 0.18788361
9.831000 0.18767346999999998
9.832000 0.18748064
9.833000 0.18730469
9.834000 0.18714516
9.835000 0.18700162
9.836000 0.18687361
9.837000 0.1867607
9.838000 0.18666245
9.839000 0.18657844
9.840000 0.18650827
9.841000 0.18645154
9.842000 0.18640789
9.843000 0.18637698
9.844000 0.18635849000000002
9.845000 0.18635209
9.846000 0.18635753
9.847000 0.18637455
9.848000 0.18640291
9.849000 0.18644238999999999
9.850000 0.18649278
9.851000 0.1865539
9.852000 0.18662557000000002
9.853000 0.18670759
9.854000 0.18679981999999998
9.855000 0.18690205000000001
9.856000 0.18701410999999998
9.857000 0.18713580000000002
9.858000 0.18726692
9.859000 0.18740725
9.860000 0.18755656
9.861000 0.18771459999999998
9.862000 0.18788109
9.863000 0.18805575000000002
9.864000 0.18823826999999999
9.865000 0.18842831000000002
9.866000 0.18862555
9.867000 0.18882959
9.868000 0.18904005
9.869000 0.18925654
9.870000 0.18947864
9.871000 0.18970591
9.872000 0.18993791999999998
9.873000 0.19017422
9.874000 0.19041435
9.875000 0.19065787
9.876000 0.19090431
9.877000 0.19115323
9.878000 0.19140418
9.879000 0.19165674
9.880000 0.19191049999999998
9.881000 0.19216503
9.882000 0.19241996
9.883000 0.19267494000000002
9.884000 0.19292961
9.885000 0.19318365999999998
9.886000 0.19343679
9.887000 0.19368872
9.888000 0.19393917
9.889000 0.19418791999999999
9.890000 0.19443470999999998
9.891000 0.19467931
9.892000 0.19492148
9.893000 0.19516102
9.894000 0.19539768999999998
9.895000 0.19563122
9.896000 0.19586136999999998
9.897000 0.19608787
9.898000 0.19631044
9.899000 0.19652874
9.900000 0.19674244999999999
9.901000 0.19695121000000002
9.902000 0.19715463
9.903000 0.19735233000000002
9.904000 0.19754388000000003
9.905000 0.19772886
9.906000 0.19790686
9.907000 0.19807740999999998
9.908000 0.19824008999999998
9.909000 0.19839443
9.910000 0.19854004000000003
9.911000 0.19867648000000002
9.912000 0.19880338
9.913000 0.19892035
9.914000 0.19902703
9.915000 0.1991231
9.916000 0.19920824999999998
9.917000 0.19928219
9.918000 0.19934470999999998
9.919000 0.19939558
9.920000 0.19943460000000002
9.921000 0.19946164
9.922000 0.19947656000000002
9.923000 0.19947924
9.924000 0.19946962
9.925000 0.19944763999999998
9.926000 0.19941325000000001
9.927000 0.19936645000000003
9.928000 0.19930725
9.929000 0.19923563
9.930000 0.19915162
9.931000 0.19905525000000002
9.932000 0.19894652
9.933000 0.19882545
9.934000 0.19869204
9.935000 0.19854628000000002
9.936000 0.19838815
9.937000 0.19821756999999998
9.938000 0.19803445
9.939000 0.19783868999999998
9.940000 0.19763010000000003
9.941000 0.19740849
9.942000 0.19717361
9.943000 0.19692517999999998
9.944000 0.19666287
9.945000 0.19638634
9.946000 0.19609521000000002
9.947000 0.19578906000000001
9.948000 0.19546745000000001
9.949000 0.19512994
9.950000 0.19477606
9.951000 0.19440536
9.952000 0.19401739
9.953000 0.19361171
9.954000 0.1931879
9.955000 0.19274555
9.956000 0.19228432
9.957000 0.19180385
9.958000 0.19130383
9.959000 0.19078401
9.960000 0.19024415
9.961000 0.18968404
9.962000 0.18910352
9.963000 0.18850247
9.964000 0.18788077
9.965000 0.18723834
9.966000 0.18657515
9.967000 0.18589115
9.968000 0.18518632999999998
9.969000 0.18446073
9.970000 0.18371436
9.971000 0.18294726
9.972000 0.18215949
9.973000 0.18135112
9.974000 0.18052224
9.975000 0.17967292
9.976000 0.17880326
9.977000 0.17791336
9.978000 0.17700332
9.979000 0.17607323
9.980000 0.17512318000000002
9.981000 0.17415328
9.982000 0.17316358999999998
9.983000 0.17215417
9.984000 0.17112509
9.985000 0.17007635000000002
9.986000 0.16900798
9.987000 0.16791997
9.988000 0.16681232
9.989000 0.16568496
9.990000 0.16453785
9.991000 0.16337092
9.992000 0.16218409
9.993000 0.16097727
9.994000 0.15975037
9.995000 0.15850329
9.996000 0.15723594999999999
9.997000 0.15594824
9.998000 0.15464007999999999
9.999000 0.15331139000000002
10.00000 0.15196208
10.00100 0.15059207
10.00200 0.14920128000000002
10.00300 0.14778964
10.00400 0.14635705999999998
10.00500 0.14490348
10.00600 0.14342879
10.00700 0.1419329
10.00800 0.1404157
10.00900 0.1388771
10.01000 0.13731697
10.01100 0.1357352
10.01200 0.13413167
10.01300 0.13250626000000001
10.01400 0.13085885
10.01500 0.12918935
10.01600 0.12749768
10.01700 0.12578375
10.01800 0.12404754999999999
10.01900 0.12228905000000001
10.02000 0.12050826
10.02100 0.11870526
10.02200 0.11688011
10.02300 0.11503294
10.02400 0.11316389
10.02500 0.11127313999999999
10.02600 0.1093609
10.02700 0.1074274
10.02800 0.10547288
10.02900 0.1034976
10.03000 0.10150183
10.03100 0.099485845
10.03200 0.09744992699999999
10.03300 0.095394347
10.03400 0.093319372
10.03500 0.091225264
10.03600 0.08911227299999999
10.03700 0.086980633
10.03800 0.084830564
10.03900 0.08266227100000001
10.04000 0.080475945
10.04100 0.078271748
10.04200 0.076049834
10.04300 0.073810329
10.04400 0.071553333
10.04500 0.069278927
10.04600 0.066987169
10.04700 0.06467808900000001
10.04800 0.062351691
10.04900 0.060007965999999996
10.05000 0.057646877
10.05100 0.055268372
10.05200 0.052872382
10.05300 0.05045883
10.05400 0.048027633
10.05500 0.045578714
10.05600 0.043112001999999996
10.05700 0.04062744
10.05800 0.038124996
10.05900 0.035604669
10.06000 0.033066486
10.06100 0.030510519999999996
10.06200 0.027936889000000003
10.06300 0.025345749
10.06400 0.022737309
10.06500 0.020111821
10.06600 0.01746958
10.06700 0.014810919999999998
10.06800 0.01213621
10.06900 0.0094458439
10.07000 0.006740236900000001
10.07100 0.0040198152
10.07200 0.0012850108
10.07300 -0.0014637491000000001
10.07400 -0.0042260479
10.07500 -0.007001485899999999
10.07600 -0.0097896882
10.07700 -0.012590308
10.07800 -0.015403031
10.07900 -0.018227575000000003
10.08000 -0.021063698000000002
10.08100 -0.023911193
10.08200 -0.026769891999999997
10.08300 -0.029639658
10.08400 -0.03252039
10.08500 -0.035412018999999996
10.08600 -0.0383145
10.08700 -0.041227811
10.08800 -0.044151951
10.08900 -0.047086935999999996
10.09000 -0.050032791
10.09100 -0.052989548
10.09200 -0.055957242
10.09300 -0.058935903
10.09400 -0.061925559
10.09500 -0.06492621
10.09600 -0.067937857
10.09700 -0.07096047
10.09800 -0.073993986
10.09900 -0.077038322
10.10000 -0.080093346
10.10100 -0.08315889900000001
10.10200 -0.086234772
10.10300 -0.08932072099999999
10.10400 -0.092416449
10.10500 -0.09552163000000001
10.10600 -0.09863588499999999
10.10700 -0.10175881
10.10800 -0.10488996
10.10900 -0.10802888000000001
10.11000 -0.11117506999999999
10.11100 -0.11432803999999999
10.11200 -0.11748729000000001
10.11300 -0.12065232
10.11400 -0.12382262999999999
10.11500 -0.12699775
10.11600 -0.13017724
10.11700 -0.13336068
10.11800 -0.13654765
10.11900 -0.13973781999999998
10.12000 -0.14293086
10.12100 -0.14612646999999998
10.12200 -0.14932441
10.12300 -0.15252446
10.12400 -0.15572641
10.12500 -0.15893012
10.12600 -0.16213541
10.12700 -0.16534219
10.12800 -0.16855032
10.12900 -0.17175969
10.13000 -0.17497019
10.13100 -0.17818173
10.13200 -0.1813942
10.13300 -0.18460748
10.13400 -0.18782147
10.13500 -0.19103602
10.13600 -0.19425101
10.13700 -0.1974663
10.13800 -0.20068174
10.13900 -0.20389714999999997
10.14000 -0.20711238
10.14100 -0.21032724
10.14200 -0.21354153
10.14300 -0.21675508000000002
10.14400 -0.21996771
10.14500 -0.22317916000000002
10.14600 -0.22638924000000002
10.14700 -0.22959774
10.14800 -0.23280443
10.14900 -0.23600906
10.15000 -0.23921140999999999
10.15100 -0.24241125000000002
10.15200 -0.24560834
10.15300 -0.24880243
10.15400 -0.25199328000000004
10.15500 -0.25518066
10.15600 -0.25836432000000004
10.15700 -0.26154402000000004
10.15800 -0.26471952
10.15900 -0.26789061000000003
10.16000 -0.27105701
10.16100 -0.27421848000000004
10.16200 -0.27737475
10.16300 -0.28052558
10.16400 -0.28367068
10.16500 -0.28680975000000003
10.16600 -0.28994251000000004
10.16700 -0.29306861
10.16800 -0.29618775
10.16900 -0.29929955
10.17000 -0.30240368
10.17100 -0.30549972
10.17200 -0.30858728999999996
10.17300 -0.31166601
10.17400 -0.31473543
10.17500 -0.3177952
10.17600 -0.32084489
10.17700 -0.32388412
10.17800 -0.32691252
10.17900 -0.32992974999999997
10.18000 -0.33293548
10.18100 -0.33592943000000003
10.18200 -0.33891133
10.18300 -0.341881
10.18400 -0.3448382
10.18500 -0.34778283000000004
10.18600 -0.35071478
10.18700 -0.35363394
10.18800 -0.35654029
10.18900 -0.35943379999999997
10.19000 -0.36231445
10.19100 -0.36518227000000003
10.19200 -0.36803726000000003
10.19300 -0.37087942
10.19400 -0.37370877999999996
10.19500 -0.37652534
10.19600 -0.37932908000000004
10.19700 -0.38211995
10.19800 -0.38489788
10.19900 -0.38766277
10.20000 -0.39041446999999996
10.20100 -0.39315284
10.20200 -0.39587766
10.20300 -0.39858869
10.20400 -0.40128566
10.20500 -0.40396824000000003
10.20600 -0.40663611
10.20700 -0.40928894
10.20800 -0.41192629999999997
10.20900 -0.41454778999999997
10.21000 -0.41715297999999995
10.21100 -0.41974150000000005
10.21200 -0.42231288
10.21300 -0.42486675
10.21400 -0.42740269999999997
10.21500 -0.42992034
10.21600 -0.43241936
10.21700 -0.43489942000000004
10.21800 -0.43736026
10.21900 -0.43980158
10.22000 -0.44222324999999996
10.22100 -0.44462503999999997
10.22200 -0.44700685000000007
10.22300 -0.44936858999999996
10.22400 -0.45171021
10.22500 -0.45403172
10.22600 -0.45633311
10.22700 -0.45861443999999996
10.22800 -0.46087573000000004
10.22900 -0.4631171
10.23000 -0.46533857999999995
10.23100 -0.46754023
10.23200 -0.46972213
10.23300 -0.47188429
10.23400 -0.47402675
10.23500 -0.47614942
10.23600 -0.4782523
10.23700 -0.48033525
10.23800 -0.48239818
10.23900 -0.48444088999999996
10.24000 -0.48646317
10.24100 -0.48846476999999994
10.24200 -0.49044536
10.24300 -0.49240468
10.24400 -0.49434234
10.24500 -0.49625798000000004
10.24600 -0.49815127000000003
10.24700 -0.50002178
10.24800 -0.50186915
10.24900 -0.50369301
10.25000 -0.50549302
10.25100 -0.50726882
10.25200 -0.5090201299999999
10.25300 -0.51074666
10.25400 -0.51244814
10.25500 -0.5141243799999999
10.25600 -0.51577524
10.25700 -0.5174005899999999
10.25800 -0.5190003200000001
10.25900 -0.5205743500000001
10.26000 -0.52212272
10.26100 -0.5236454300000001
10.26200 -0.52514258
10.26300 -0.52661421
10.26400 -0.52806041
10.26500 -0.5294813300000001
10.26600 -0.53087706
10.26700 -0.5322477800000001
10.26800 -0.53359359
10.26900 -0.5349146699999999
10.27000 -0.53621111
10.27100 -0.53748302
10.27200 -0.53873048
10.27300 -0.53995359
10.27400 -0.54115234
10.27500 -0.54232678
10.27600 -0.54347687
10.27700 -0.54460261
10.27800 -0.54570385
10.27900 -0.54678055
10.28000 -0.54783258
10.28100 -0.54885973
10.28200 -0.5498618799999999
10.28300 -0.5508388399999999
10.28400 -0.55179042
10.28500 -0.55271643
10.28600 -0.55361665
10.28700 -0.55449088
10.28800 -0.55533894
10.28900 -0.55616065
10.29000 -0.55695586
10.29100 -0.55772439
10.29200 -0.5584661399999999
10.29300 -0.55918097
10.29400 -0.5598688
10.29500 -0.56052958
10.29600 -0.56116325
10.29700 -0.5617697700000001
10.29800 -0.56234915
10.29900 -0.56290138
10.30000 -0.56342641
10.30100 -0.5639243399999999
10.30200 -0.56439512
10.30300 -0.56483885
10.30400 -0.56525553
10.30500 -0.5656451499999999
10.30600 -0.56600776
10.30700 -0.56634336
10.30800 -0.56665195
10.30900 -0.5669335400000001
10.31000 -0.56718811
10.31100 -0.56741564
10.31200 -0.56761615
10.31300 -0.56778956
10.31400 -0.56793587
10.31500 -0.56805504
10.31600 -0.568147
10.31700 -0.56821173
10.31800 -0.56824922
10.31900 -0.5682594099999999
10.32000 -0.56824232
10.32100 -0.56819799
10.32200 -0.56812637
10.32300 -0.56802751
10.32400 -0.56790146
10.32500 -0.56774826
10.32600 -0.567568
10.32700 -0.56736073
10.32800 -0.5671266
10.32900 -0.56686574
10.33000 -0.56657824
10.33100 -0.56626424
10.33200 -0.56592389
10.33300 -0.5655573199999999
10.33400 -0.56516468
10.33500 -0.56474609
10.33600 -0.56430167
10.33700 -0.56383153
10.33800 -0.56333584
10.33900 -0.5628146199999999
10.34000 -0.56226798
10.34100 -0.56169597
10.34200 -0.5610986099999999
10.34300 -0.56047598
10.34400 -0.5598281
10.34500 -0.55915499
10.34600 -0.55845659
10.34700 -0.55773295
10.34800 -0.55698403
10.34900 -0.55620982
10.35000 -0.55541033
10.35100 -0.55458555
10.35200 -0.55373549
10.35300 -0.5528601799999999
10.35400 -0.55195964
10.35500 -0.5510339000000001
10.35600 -0.55008307
10.35700 -0.5491072300000001
10.35800 -0.5481064800000001
10.35900 -0.54708095
10.36000 -0.54603084
10.36100 -0.54495628
10.36200 -0.5438575099999999
10.36300 -0.5427347499999999
10.36400 -0.54158829
10.36500 -0.54041832
10.36600 -0.5392251100000001
10.36700 -0.53800899
10.36800 -0.53677014
10.36900 -0.5355089000000001
10.37000 -0.53422549
10.37100 -0.53292015
10.37200 -0.5315930600000001
10.37300 -0.53024446
10.37400 -0.52887448
10.37500 -0.52748327
10.37600 -0.52607092
10.37700 -0.52463748
10.37800 -0.52318294
10.37900 -0.5217073
10.38000 -0.52021057
10.38100 -0.51869261
10.38200 -0.51715337
10.38300 -0.5155927
10.38400 -0.5140105300000001
10.38500 -0.5124067
10.38600 -0.51078107
10.38700 -0.50913356
10.38800 -0.50746403
10.38900 -0.50577242
10.39000 -0.50405865
10.39100 -0.5023227100000001
10.39200 -0.5005646499999999
10.39300 -0.49878447
10.39400 -0.49698232
10.39500 -0.49515827999999995
10.39600 -0.49331258
10.39700 -0.49144547
10.39800 -0.48955721
10.39900 -0.48764809
10.40000 -0.48571853
10.40100 -0.4837689
10.40200 -0.48179962
10.40300 -0.47981114999999996
10.40400 -0.47780395999999997
10.40500 -0.47577857
10.40600 -0.47373548000000004
10.40700 -0.47167516000000004
10.40800 -0.46959813
10.40900 -0.46750489
10.41000 -0.46539590999999997
10.41100 -0.46327165
10.41200 -0.46113255000000003
10.41300 -0.45897895
10.41400 -0.45681120999999997
10.41500 -0.45462962999999995
10.41600 -0.4524345
10.41700 -0.45022600999999995
10.41800 -0.44800433999999995
10.41900 -0.44576959
10.42000 -0.44352183999999995
10.42100 -0.44126115
10.42200 -0.43898746000000005
10.42300 -0.43670079
10.42400 -0.43440103
10.42500 -0.43208809
10.42600 -0.42976188
10.42700 -0.42742225
10.42800 -0.42506912999999996
10.42900 -0.42270236
10.43000 -0.42032184999999994
10.43100 -0.41792751
10.43200 -0.4155193
10.43300 -0.41309716
10.43400 -0.41066109999999995
10.43500 -0.40821115999999996
10.43600 -0.40574740000000004
10.43700 -0.40326989
10.43800 -0.40077879000000005
10.43900 -0.39827422999999995
10.44000 -0.3957564
10.44100 -0.39322552999999993
10.44200 -0.39068180999999996
10.44300 -0.38812556
10.44400 -0.38555707
10.44500 -0.38297661
10.44600 -0.3803845
10.44700 -0.37778108000000005
10.44800 -0.3751667
10.44900 -0.3725417
10.45000 -0.36990643
10.45100 -0.36726124
10.45200 -0.3646065
10.45300 -0.36194257
10.45400 -0.35926979
10.45500 -0.35658851
10.45600 -0.35389911
10.45700 -0.35120187999999997
10.45800 -0.34849718
10.45900 -0.34578533
10.46000 -0.34306665999999997
10.46100 -0.34034145000000005
10.46200 -0.33760999999999997
10.46300 -0.33487258000000003
10.46400 -0.33212949
10.46500 -0.32938097
10.46600 -0.32662728
10.46700 -0.32386868
10.46800 -0.32110538
10.46900 -0.3183376
10.47000 -0.31556559
10.47100 -0.31278953
10.47200 -0.31000964999999997
10.47300 -0.30722613
10.47400 -0.30443917
10.47500 -0.30164896
10.47600 -0.29885564
10.47700 -0.29605939
10.47800 -0.29326035
10.47900 -0.29045865
10.48000 -0.28765441
10.48100 -0.28484773
10.48200 -0.28203870000000003
10.48300 -0.27922739
10.48400 -0.27641386
10.48500 -0.27359817
10.48600 -0.27078034
10.48700 -0.26796039
10.48800 -0.26513836
10.48900 -0.26231427
10.49000 -0.2594881
10.49100 -0.25665991
10.49200 -0.25382973
10.49300 -0.25099762999999997
10.49400 -0.24816364
10.49500 -0.24532785
10.49600 -0.24249038999999997
10.49700 -0.23965139000000002
10.49800 -0.23681102
10.49900 -0.23396946
10.50000 -0.23112695
10.50100 -0.22828373999999999
10.50200 -0.22544009
10.50300 -0.22259629
10.50400 -0.21975271
10.50500 -0.21690966
10.50600 -0.21406751999999998
10.50700 -0.21122666
10.50800 -0.20838748
10.50900 -0.20555037
10.51000 -0.20271575
10.51100 -0.19988401
10.51200 -0.19705559
10.51300 -0.19423084
10.51400 -0.19141015
10.51500 -0.18859389000000001
10.51600 -0.18578242
10.51700 -0.18297604
10.51800 -0.18017506
10.51900 -0.17737976
10.52000 -0.17459035
10.52100 -0.17180707
10.52200 -0.16903008
10.52300 -0.16625952
10.52400 -0.16349552
10.52500 -0.16073815
10.52600 -0.15798749
10.52700 -0.15524356
10.52800 -0.15250638
10.52900 -0.14977595999999999
10.53000 -0.1470523
10.53100 -0.14433537999999999
10.53200 -0.14162522
10.53300 -0.13892181
10.53400 -0.13622516999999998
10.53500 -0.13353534
10.53600 -0.13085237
10.53700 -0.12817635
10.53800 -0.12550739
10.53900 -0.12284562
10.54000 -0.12019118
10.54100 -0.11754429
10.54200 -0.11490515000000001
10.54300 -0.11227397
10.54400 -0.10965103000000001
10.54500 -0.10703658
10.54600 -0.10443087999999999
10.54700 -0.10183422
10.54800 -0.099246879
10.54900 -0.096669124
10.55000 -0.094101217
10.55100 -0.09154341499999999
10.55200 -0.088995951
10.55300 -0.08645904600000001
10.55400 -0.083932886
10.55500 -0.08141765100000001
10.55600 -0.07891348200000001
10.55700 -0.076420495
10.55800 -0.073938788
10.55900 -0.071468437
10.56000 -0.06900948400000001
10.56100 -0.066561956
10.56200 -0.064125867
10.56300 -0.061701202999999996
10.56400 -0.05928796
10.56500 -0.056886114
10.56600 -0.054495642000000004
10.56700 -0.052116532
10.56800 -0.04974877800000001
10.56900 -0.047392389
10.57000 -0.045047404
10.57100 -0.042713879
10.57200 -0.040391902
10.57300 -0.0380816
10.57400 -0.03578313
10.57500 -0.033496693
10.57600 -0.031222519
10.57700 -0.028960881
10.57800 -0.026712083
10.57900 -0.024476461
10.58000 -0.022254375
10.58100 -0.020046202
10.58200 -0.017852332000000002
10.58300 -0.015673162
10.58400 -0.013509083
10.58500 -0.011360477
10.58600 -0.0092277078
10.58700 -0.0071111128
10.58800 -0.0050109989
10.58900 -0.0029276366999999998
10.59000 -0.0008612555599999999
10.59100 0.0011879584
10.59200 0.0032198641
10.59300 0.0052343654
10.59400 0.0072314106
10.59500 0.0092109891
10.59600 0.011173129
10.59700 0.013117892
10.59800 0.015045371
10.59900 0.016955678
10.60000 0.018848947
10.60100 0.020725324
10.60200 0.022584958000000002
10.60300 0.024428
10.60400 0.026254597
10.60500 0.028064882000000003
10.60600 0.029858970000000002
10.60700 0.031636964
10.60800 0.033398936
10.60900 0.035144933
10.61000 0.036874972000000006
10.61100 0.038589039000000006
10.61200 0.040287091
10.61300 0.041969048
10.61400 0.043634803
10.61500 0.045284213
10.61600 0.046917109
10.61700 0.0485333
10.61800 0.050132569999999994
10.61900 0.051714684000000004
10.62000 0.053279399
10.62100 0.054826465000000005
10.62200 0.056355627
10.62300 0.057866634
10.62400 0.059359241
10.62500 0.060833222000000006
10.62600 0.062288367
10.62700 0.063724484
10.62800 0.06514141000000001
10.62900 0.066538999
10.63000 0.067917135
10.63100 0.069275731
10.63200 0.07061471700000001
10.63300 0.071934046
10.63400 0.07323368300000001
10.63500 0.07451361699999999
10.63600 0.07577384200000001
10.63700 0.077014347
10.63800 0.07823513
10.63900 0.079436181
10.64000 0.080617476
10.64100 0.08177899300000001
10.64200 0.08292068999999999
10.64300 0.084042503
10.64400 0.085144374
10.64500 0.086226215
10.64600 0.087287935
10.64700 0.08832943900000001
10.64800 0.08935062199999999
10.64900 0.090351381
10.65000 0.091331615
10.65100 0.092291232
10.65200 0.093230145
10.65300 0.094148278
10.65400 0.095045578
10.65500 0.09592199900000001
10.65600 0.096777524
10.65700 0.09761214
10.65800 0.09842586
10.65900 0.099218718
10.66000 0.099990761
10.66100 0.10074205
10.66200 0.10147265
10.66300 0.10218263999999999
10.66400 0.10287211
10.66500 0.10354115
10.66600 0.10418985
10.66700 0.1048183
10.66800 0.10542657
10.66900 0.10601474
10.67000 0.10658288
10.67100 0.10713104
10.67200 0.10765924
10.67300 0.10816749
10.67400 0.10865579
10.67500 0.10912408999999999
10.67600 0.10957235
10.67700 0.11000046999999999
10.67800 0.11040833
10.67900 0.1107958
10.68000 0.11116271
10.68100 0.11150886
10.68200 0.11183404
10.68300 0.11213802
10.68400 0.11242056
10.68500 0.11268141000000001
10.68600 0.1129203
10.68700 0.113137
10.68800 0.11333126
10.68900 0.11350288
10.69000 0.11365167
10.69100 0.11377749
10.69200 0.11388022
10.69300 0.11395979
10.69400 0.11401618000000001
10.69500 0.11404940999999999
10.69600 0.11405958
10.69700 0.11404678000000001
10.69800 0.11401121
10.69900 0.11395304
10.70000 0.11387253
10.70100 0.11376995
10.70200 0.11364557
10.70300 0.1134997
10.70400 0.11333264
10.70500 0.1131447
10.70600 0.11293616
10.70700 0.11270728
10.70800 0.11245834
10.70900 0.11218954
10.71000 0.11190106
10.71100 0.11159306
10.71200 0.11126564
10.71300 0.11091888999999999
10.71400 0.11055282
10.71500 0.11016744999999999
10.71600 0.10976273
10.71700 0.10933861
10.71800 0.10889497000000001
10.71900 0.1084317
10.72000 0.10794863
10.72100 0.10744563
10.72200 0.10692249
10.72300 0.10637904
10.72400 0.10581509
10.72500 0.10523044
10.72600 0.10462491
10.72700 0.1039983
10.72800 0.10335047
10.72900 0.10268126
10.73000 0.10199053999999999
10.73100 0.10127821999999999
10.73200 0.10054421000000001
10.73300 0.09978845500000001
10.73400 0.099010952
10.73500 0.098211702
10.73600 0.097390742
10.73700 0.096548151
10.73800 0.095684017
10.73900 0.094798469
10.74000 0.09389164600000001
10.74100 0.092963706
10.74200 0.092014816
10.74300 0.091045158
10.74400 0.090054906
10.74500 0.089044229
10.74600 0.088013295
10.74700 0.086962263
10.74800 0.08589127099999999
10.74900 0.084800442
10.75000 0.083689875
10.75100 0.08255966199999999
10.75200 0.081409863
10.75300 0.080240529
10.75400 0.07905169599999999
10.75500 0.077843393
10.75600 0.076615624
10.75700 0.075368403
10.75800 0.07410174
10.75900 0.072815648
10.76000 0.071510149
10.76100 0.070185261
10.76200 0.068841025
10.76300 0.067477487
10.76400 0.066094712
10.76500 0.06469277400000001
10.76600 0.063271762
10.76700 0.061831775
10.76800 0.060372922
10.76900 0.058895315
10.77000 0.057399074999999994
10.77100 0.055884325000000006
10.77200 0.054351187999999995
10.77300 0.052799779
10.77400 0.051230221
10.77500 0.049642619
10.77600 0.048037079999999996
10.77700 0.0464137
10.77800 0.044772570000000005
10.77900 0.043113768
10.78000 0.04143737
10.78100 0.03974344
10.78200 0.038032036
10.78300 0.036303213
10.78400 0.034557018
10.78500 0.032793498
10.78600 0.031012694999999996
10.78700 0.029214649000000002
10.78800 0.027399397000000002
10.78900 0.025566982000000002
10.79000 0.02371744
10.79100 0.021850818
10.79200 0.019967159999999998
10.79300 0.018066519
10.79400 0.016148952
10.79500 0.014214526
10.79600 0.012263317999999999
10.79700 0.010295415
10.79800 0.008310916
10.79900 0.006309933100000001
10.80000 0.0042925942
10.80100 0.0022590402
10.80200 0.00020942714
10.80300 -0.0018560757
10.80400 -0.0039372858999999994
10.80500 -0.0060340099
10.80600 -0.0081460457
10.80700 -0.010273184
10.80800 -0.012415215
10.80900 -0.014571927
10.81000 -0.016743109
10.81100 -0.018928562
10.81200 -0.021128096000000002
10.81300 -0.023341533
10.81400 -0.025568707
10.81500 -0.027809478000000002
10.81600 -0.030063715999999997
10.81700 -0.032331311
10.81800 -0.034612176
10.81900 -0.036906236
10.82000 -0.039213433
10.82100 -0.041533724
10.82200 -0.043867072
10.82300 -0.046213446
10.82400 -0.048572823
10.82500 -0.050945178
10.82600 -0.053330482000000005
10.82700 -0.055728690000000004
10.82800 -0.058139762
10.82900 -0.060563627999999994
10.83000 -0.063000218
10.83100 -0.065449439
10.83200 -0.067911181
10.83300 -0.070385315
10.83400 -0.072871696
10.83500 -0.075370161
10.83600 -0.077880541
10.83700 -0.080402638
10.83800 -0.082936254
10.83900 -0.08548117499999999
10.84000 -0.088037172
10.84100 -0.090604014
10.84200 -0.09318146
10.84300 -0.095769274
10.84400 -0.098367198
10.84500 -0.10097499
10.84600 -0.10359242
10.84700 -0.10621921000000001
10.84800 -0.10885515000000001
10.84900 -0.11149998
10.85000 -0.11415348000000002
10.85100 -0.11681542
10.85200 -0.11948559
10.85300 -0.12216378000000001
10.85400 -0.1248498
10.85500 -0.12754346
10.85600 -0.13024460000000002
10.85700 -0.13295305
10.85800 -0.13566866
10.85900 -0.1383913
10.86000 -0.14112084
10.86100 -0.14385717
10.86200 -0.14660018
10.86300 -0.14934979
10.86400 -0.15210588
10.86500 -0.15486840000000002
10.86600 -0.15763723000000002
10.86700 -0.1604123
10.86800 -0.16319352
10.86900 -0.1659808
10.87000 -0.16877402
10.87100 -0.17157309
10.87200 -0.17437787999999999
10.87300 -0.17718829
10.87400 -0.18000416
10.87500 -0.18282536
10.87600 -0.18565172000000002
10.87700 -0.18848308
10.87800 -0.19131926
10.87900 -0.19416007999999998
10.88000 -0.19700537
10.88100 -0.19985491
10.88200 -0.20270851
10.88300 -0.20556597
10.88400 -0.20842708
10.88500 -0.21129167000000001
10.88600 -0.21415951
10.88700 -0.21703041
10.88800 -0.21990416999999998
10.88900 -0.22278056
10.89000 -0.22565939000000002
10.89100 -0.22854048
10.89200 -0.23142359999999998
10.89300 -0.23430856000000003
10.89400 -0.23719515
10.89500 -0.24008316000000002
10.89600 -0.24297237000000002
10.89700 -0.24586259000000002
10.89800 -0.24875361
10.89900 -0.25164518
10.90000 -0.25453712
10.90100 -0.2574292
10.90200 -0.26032119000000004
10.90300 -0.26321288
10.90400 -0.26610405000000004
10.90500 -0.26899448
10.90600 -0.27188396
10.90700 -0.27477224
10.90800 -0.27765911000000004
10.90900 -0.28054435
10.91000 -0.28342772
10.91100 -0.28630903
10.91200 -0.28918802
10.91300 -0.29206447999999996
10.91400 -0.29493817
10.91500 -0.29780886
10.91600 -0.30067631
10.91700 -0.30354029
10.91800 -0.30640054
10.91900 -0.30925684000000003
10.92000 -0.31210894
10.92100 -0.3149566
10.92200 -0.3177996
10.92300 -0.32063772
10.92400 -0.32347071
10.92500 -0.32629839
10.92600 -0.32912057
10.92700 -0.33193708
10.92800 -0.33474771999999997
10.92900 -0.33755235
10.93000 -0.34035086000000003
10.93100 -0.34314313
10.93200 -0.34592904
10.93300 -0.3487085
10.93400 -0.35148144
10.93500 -0.35424782
10.93600 -0.35700754
10.93700 -0.35976055
10.93800 -0.36250678999999997
10.93900 -0.3652462
10.94000 -0.3679787
10.94100 -0.37070422
10.94200 -0.37342266
10.94300 -0.37613389999999997
10.94400 -0.37883783
10.94500 -0.38153431000000004
10.94600 -0.38422318
10.94700 -0.38690425
10.94800 -0.38957733
10.94900 -0.3922422
10.95000 -0.39489861000000004
10.95100 -0.39754636
10.95200 -0.40018517
10.95300 -0.40281476000000005
10.95400 -0.40543485
10.95500 -0.40804516
10.95600 -0.41064535999999996
10.95700 -0.41323523
10.95800 -0.41581439000000003
10.95900 -0.41838255999999996
10.96000 -0.42093940999999996
10.96100 -0.42348467
10.96200 -0.42601801
10.96300 -0.42853914
10.96400 -0.43104774999999995
10.96500 -0.4335436
10.96600 -0.43602642
10.96700 -0.43849596
10.96800 -0.44095195000000004
10.96900 -0.44339419999999996
10.97000 -0.44582249
10.97100 -0.44823666
10.97200 -0.45063659
10.97300 -0.45302208
10.97400 -0.45539303999999997
10.97500 -0.45774938
10.97600 -0.46009105000000006
10.97700 -0.46241796
10.97800 -0.46473006
10.97900 -0.4670273
10.98000 -0.4693096
10.98100 -0.47157696
10.98200 -0.47382931
10.98300 -0.47606658
10.98400 -0.47828866999999997
10.98500 -0.48049549
10.98600 -0.48268692999999996
10.98700 -0.48486288
10.98800 -0.48702317
10.98900 -0.48916767999999994
10.99000 -0.49129622
10.99100 -0.4934086
10.99200 -0.49550463
10.99300 -0.49758414
10.99400 -0.49964692
10.99500 -0.50169281
10.99600 -0.5037216
10.99700 -0.50573312
10.99800 -0.50772722
10.99900 -0.50970376
11.00000 -0.51166262
11.00100 -0.51360368
11.00200 -0.51552681
11.00300 -0.51743197
11.00400 -0.5193190200000001
11.00500 -0.52118786
11.00600 -0.52303844
11.00700 -0.52487063
11.00800 -0.52668438
11.00900 -0.52847955
11.01000 -0.53025605
11.01100 -0.53201374
11.01200 -0.5337525200000001
11.01300 -0.5354722000000001
11.01400 -0.5371726099999999
11.01500 -0.5388536
11.01600 -0.5405149899999999
11.01700 -0.54215658
11.01800 -0.54377816
11.01900 -0.5453794700000001
11.02000 -0.54696035
11.02100 -0.5485205
11.02200 -0.55005969
11.02300 -0.5515777000000001
11.02400 -0.55307429
11.02500 -0.55454918
11.02600 -0.55600214
11.02700 -0.55743298
11.02800 -0.55884141
11.02900 -0.56022732
11.03000 -0.5615904500000001
11.03100 -0.5629306700000001
11.03200 -0.5642478400000001
11.03300 -0.56554182
11.03400 -0.56681256
11.03500 -0.56806002
11.03600 -0.56928415
11.03700 -0.570485
11.03800 -0.5716626100000001
11.03900 -0.57281707
11.04000 -0.57394849
11.04100 -0.575057
11.04200 -0.57614269
11.04300 -0.5772057500000001
11.04400 -0.57824631
11.04500 -0.57926453
11.04600 -0.58026053
11.04700 -0.58123437
11.04800 -0.58218613
11.04900 -0.58311587
11.05000 -0.58402354
11.05100 -0.58490904
11.05200 -0.5857723300000001
11.05300 -0.5866132199999999
11.05400 -0.58743157
11.05500 -0.58822711
11.05600 -0.5889996
11.05700 -0.5897487499999999
11.05800 -0.5904743
11.05900 -0.59117591
11.06000 -0.59185326
11.06100 -0.5925060200000001
11.06200 -0.59313392
11.06300 -0.59373667
11.06400 -0.59431405
11.06500 -0.59486581
11.06600 -0.59539177
11.06700 -0.5958918
11.06800 -0.59636575
11.06900 -0.59681358
11.07000 -0.59723519
11.07100 -0.59763058
11.07200 -0.5979998
11.07300 -0.5983429
11.07400 -0.5986599300000001
11.07500 -0.59895101
11.07600 -0.59921625
11.07700 -0.59945579
11.07800 -0.5996697599999999
11.07900 -0.59985835
11.08000 -0.60002171
11.08100 -0.60016001
11.08200 -0.60027339
11.08300 -0.60036201
11.08400 -0.60042595
11.08500 -0.60046539
11.08600 -0.60048038
11.08700 -0.60047098
11.08800 -0.6004372099999999
11.08900 -0.6003790999999999
11.09000 -0.60029658
11.09100 -0.60018962
11.09200 -0.6000581199999999
11.09300 -0.59990194
11.09400 -0.59972093
11.09500 -0.59951497
11.09600 -0.59928386
11.09700 -0.59902743
11.09800 -0.59874547
11.09900 -0.5984378
11.10000 -0.5981043
11.10100 -0.59774481
11.10200 -0.59735919
11.10300 -0.5969474100000001
11.10400 -0.59650936
11.10500 -0.59604505
11.10600 -0.59555448
11.10700 -0.5950376900000001
11.10800 -0.59449472
11.10900 -0.59392573
11.11000 -0.5933308
11.11100 -0.59271003
11.11200 -0.5920636
11.11300 -0.5913916499999999
11.11400 -0.59069428
11.11500 -0.58997162
11.11600 -0.58922376
11.11700 -0.58845081
11.11800 -0.5876528599999999
11.11900 -0.58682989
11.12000 -0.5859819700000001
11.12100 -0.58510904
11.12200 -0.58421111
11.12300 -0.58328812
11.12400 -0.5823400799999999
11.12500 -0.58136685
11.12600 -0.58036842
11.12700 -0.57934471
11.12800 -0.5782956300000001
11.12900 -0.57722111
11.13000 -0.57612113
11.13100 -0.5749956199999999
11.13200 -0.5738446
11.13300 -0.57266806
11.13400 -0.5714659599999999
11.13500 -0.5702383400000001
11.13600 -0.5689852900000001
11.13700 -0.56770681
11.13800 -0.56640306
11.13900 -0.5650741
11.14000 -0.56372005
11.14100 -0.56234105
11.14200 -0.56093726
11.14300 -0.5595088899999999
11.14400 -0.5580561199999999
11.14500 -0.55657914
11.14600 -0.55507813
11.14700 -0.55355332
11.14800 -0.5520049
11.14900 -0.55043306
11.15000 -0.54883803
11.15100 -0.54721991
11.15200 -0.54557887
11.15300 -0.54391501
11.15400 -0.54222848
11.15500 -0.54051927
11.15600 -0.5387873900000001
11.15700 -0.53703287
11.15800 -0.5352556199999999
11.15900 -0.5334555599999999
11.16000 -0.53163264
11.16100 -0.5297866600000001
11.16200 -0.5279175500000001
11.16300 -0.52602515
11.16400 -0.52410932
11.16500 -0.52216998
11.16600 -0.52020699
11.16700 -0.51822024
11.16800 -0.51620975
11.16900 -0.51417546
11.17000 -0.51211738
11.17100 -0.51003559
11.17200 -0.5079302
11.17300 -0.50580134
11.17400 -0.5036491399999999
11.17500 -0.50147385
11.17600 -0.49927569999999993
11.17700 -0.49705491
11.17800 -0.49481178000000003
11.17900 -0.49254657
11.18000 -0.49025952
11.18100 -0.48795086
11.18200 -0.48562088000000003
11.18300 -0.48326979999999997
11.18400 -0.48089782000000003
11.18500 -0.47850510999999996
11.18600 -0.47609187000000003
11.18700 -0.47365823
11.18800 -0.47120424
11.18900 -0.46873004
11.19000 -0.46623573
11.19100 -0.4637213
11.19200 -0.46118679
11.19300 -0.45863227
11.19400 -0.45605767999999997
11.19500 -0.45346301
11.19600 -0.45084828
11.19700 -0.44821347
11.19800 -0.44555855000000005
11.19900 -0.44288351000000004
11.20000 -0.44018836
11.20100 -0.43747309
11.20200 -0.43473775000000003
11.20300 -0.43198233
11.20400 -0.42920695
11.20500 -0.42641163
11.20600 -0.42359652
11.20700 -0.42076176
11.20800 -0.41790749000000005
11.20900 -0.41503388999999996
11.21000 -0.41214121000000004
11.21100 -0.40922966
11.21200 -0.40629953
11.21300 -0.40335115
11.21400 -0.40038479000000005
11.21500 -0.39740074000000003
11.21600 -0.39439936999999997
11.21700 -0.39138094999999995
11.21800 -0.38834577000000003
11.21900 -0.38529413
11.22000 -0.38222629
11.22100 -0.37914247
11.22200 -0.37604289
11.22300 -0.37292768
11.22400 -0.369797
11.22500 -0.36665089
11.22600 -0.36348945
11.22700 -0.36031269000000005
11.22800 -0.35712057999999997
11.22900 -0.3539131
11.23000 -0.35069021
11.23100 -0.34745187
11.23200 -0.34419799
11.23300 -0.34092856
11.23400 -0.3376435
11.23500 -0.33434283
11.23600 -0.33102653
11.23700 -0.32769463
11.23800 -0.32434717
11.23900 -0.32098425999999997
11.24000 -0.31760598
11.24100 -0.3142125
11.24200 -0.31080395
11.24300 -0.30738055
11.24400 -0.30394248
11.24500 -0.30048997
11.24600 -0.29702326
11.24700 -0.29354258
11.24800 -0.29004821999999997
11.24900 -0.28654039000000003
11.25000 -0.28301936
11.25100 -0.27948539
11.25200 -0.27593873
11.25300 -0.27237961
11.25400 -0.26880825999999997
11.25500 -0.26522492999999997
11.25600 -0.26162984
11.25700 -0.2580232
11.25800 -0.25440522
11.25900 -0.25077611
11.26000 -0.24713606
11.26100 -0.24348525000000001
11.26200 -0.23982385
11.26300 -0.23615203999999998
11.26400 -0.23246999
11.26500 -0.22877785
11.26600 -0.22507578000000003
11.26700 -0.22136392
11.26800 -0.21764242999999997
11.26900 -0.21391144999999998
11.27000 -0.21017117
11.27100 -0.20642171
11.27200 -0.20266326999999998
11.27300 -0.19889600000000002
11.27400 -0.19512011
11.27500 -0.19133579
11.27600 -0.18754326
11.27700 -0.18374273000000002
11.27800 -0.17993442999999998
11.27900 -0.17611863
11.28000 -0.17229555
11.28100 -0.16846546
11.28200 -0.16462861
11.28300 -0.16078524
11.28400 -0.1569356
11.28500 -0.15307991
11.28600 -0.14921838
11.28700 -0.14535120999999998
11.28800 -0.14147857
11.28900 -0.13760062
11.29000 -0.13371748
11.29100 -0.12982927
11.29200 -0.12593608
11.29300 -0.12203800999999999
11.29400 -0.11813511
11.29500 -0.11422747
11.29600 -0.11031516
11.29700 -0.10639825
11.29800 -0.10247683
11.29900 -0.09855101799999999
11.30000 -0.094620942
11.30100 -0.090686762
11.30200 -0.08674865799999999
11.30300 -0.082806853
11.30400 -0.078861584
11.30500 -0.07491313200000001
11.30600 -0.070961792
11.30700 -0.067007891
11.30800 -0.063051766
11.30900 -0.059093779
11.31000 -0.055134296
11.31100 -0.051173684000000004
11.31200 -0.047212309
11.31300 -0.043250533
11.31400 -0.039288707
11.31500 -0.035327167
11.31600 -0.031366231
11.31700 -0.027406198000000003
11.31800 -0.023447348
11.31900 -0.01948994
11.32000 -0.01553421
11.32100 -0.011580378
11.32200 -0.007628642200000001
11.32300 -0.0036791861999999997
11.32400 0.0002678237
11.32500 0.0042122334
11.32600 0.008153899400000001
11.32700 0.012092689
11.32800 0.016028472999999998
11.32900 0.01996113
11.33000 0.023890537
11.33100 0.027816577
11.33200 0.03173913
11.33300 0.035658077
11.33400 0.039573290000000004
11.33500 0.043484638
11.33600 0.047391982
11.33700 0.051295175000000005
11.33800 0.055194052
11.33900 0.059088442000000005
11.34000 0.062978157
11.34100 0.066862995
11.34200 0.070742733
11.34300 0.07461712799999999
11.34400 0.078485929
11.34500 0.08234886300000001
11.34600 0.086205639
11.34700 0.090055959
11.34800 0.09389951
11.34900 0.09773597099999999
11.35000 0.10156501
11.35100 0.10538629999999999
11.35200 0.10919952
11.35300 0.11300434
11.35400 0.11680046000000001
11.35500 0.12058756999999999
11.35600 0.12436538
11.35700 0.12813363
11.35800 0.13189205
11.35900 0.1356404
11.36000 0.13937845000000001
11.36100 0.14310598
11.36200 0.14682277
11.36300 0.15052862
11.36400 0.15422333
11.36500 0.1579067
11.36600 0.16157853
11.36700 0.16523862
11.36800 0.16888675
11.36900 0.17252271
11.37000 0.17614628
11.37100 0.17975722
11.37200 0.18335531
11.37300 0.18694028000000001
11.37400 0.1905119
11.37500 0.19406993
11.37600 0.19761412
11.37700 0.20114426000000002
11.37800 0.20466009
11.37900 0.20816145
11.38000 0.21164808
11.38100 0.21511985000000003
11.38200 0.21857653999999999
11.38300 0.22201801
11.38400 0.22544410999999998
11.38500 0.22885471000000002
11.38600 0.23224966
11.38700 0.23562882999999998
11.38800 0.23899206
11.38900 0.24233926
11.39000 0.24567023
11.39100 0.24898480999999997
11.39200 0.25228281
11.39300 0.25556402
11.39400 0.25882823
11.39500 0.2620752
11.39600 0.26530463000000004
11.39700 0.26851624999999996
11.39800 0.27170975
11.39900 0.27488484
11.40000 0.27804116
11.40100 0.28117839
11.40200 0.28429618
11.40300 0.2873942
11.40400 0.29047213
11.40500 0.29352964000000004
11.40600 0.2965664
11.40700 0.29958214
11.40800 0.30257660000000003
11.40900 0.30554950000000003
11.41000 0.30850057999999997
11.41100 0.31142966
11.41200 0.31433653
11.41300 0.317221
11.41400 0.32008293000000004
11.41500 0.32292216
11.41600 0.32573859
11.41700 0.32853212
11.41800 0.33130262
11.41900 0.33405004
11.42000 0.33677429999999997
11.42100 0.33947532
11.42200 0.34215306
11.42300 0.34480747
11.42400 0.34743848
11.42500 0.35004604
11.42600 0.35263006999999996
11.42700 0.3551905
11.42800 0.35772724
11.42900 0.36024016000000003
11.43000 0.36272914
11.43100 0.36519403
11.43200 0.36763463
11.43300 0.37005076
11.43400 0.37244216
11.43500 0.3748086
11.43600 0.37714979
11.43700 0.3794654
11.43800 0.38175515
11.43900 0.38401871000000004
11.44000 0.38625572
11.44100 0.38846589
11.44200 0.39064889
11.44300 0.39280439
11.44400 0.39493213
11.44500 0.39703189000000005
11.44600 0.39910343
11.44700 0.40114657000000004
11.44800 0.40316116
11.44900 0.40514707000000005
11.45000 0.40710423999999995
11.45100 0.40903264
11.45200 0.41093225999999994
11.45300 0.41280314
11.45400 0.41464529999999994
11.45500 0.41645882000000006
11.45600 0.41824374
11.45700 0.42000012000000003
11.45800 0.42172805
11.45900 0.42342758
11.46000 0.42509870000000005
11.46100 0.42674146
11.46200 0.42835586
11.46300 0.42994185
11.46400 0.4314994
11.46500 0.43302840000000004
11.46600 0.43452876
11.46700 0.43600039
11.46800 0.43744314
11.46900 0.43885694000000003
11.47000 0.44024158
11.47100 0.44159694
11.47200 0.44292286
11.47300 0.44421916999999994
11.47400 0.44548577
11.47500 0.44672247000000004
11.47600 0.44792918000000004
11.47700 0.44910577
11.47800 0.45025213999999997
11.47900 0.45136814000000003
11.48000 0.45245368999999996
11.48100 0.45350869
11.48200 0.45453309999999997
11.48300 0.45552682000000005
11.48400 0.45648976
11.48500 0.45742192000000004
11.48600 0.45832321
11.48700 0.45919361999999997
11.48800 0.46003312
11.48900 0.46084168999999997
11.49000 0.4616193
11.49100 0.46236589999999994
11.49200 0.46308152
11.49300 0.46376619
11.49400 0.46441983000000003
11.49500 0.46504247
11.49600 0.46563404999999997
11.49700 0.46619456
11.49800 0.46672401999999996
11.49900 0.46722231999999997
11.50000 0.46768942999999996
11.50100 0.46812529
11.50200 0.46852984999999997
11.50300 0.46890303
11.50400 0.46924474
11.50500 0.46955491
11.50600 0.46983347
11.50700 0.47008041
11.50800 0.47029563999999996
11.50900 0.47047921
11.51000 0.4706311
11.51100 0.47075138000000005
11.51200 0.47084014
11.51300 0.47089751
11.51400 0.47092363
11.51500 0.4709187
11.51600 0.47088293
11.51700 0.47081658
11.51800 0.47071991
11.51900 0.47059320000000004
11.52000 0.47043674
11.52100 0.47025074999999994
11.52200 0.47003556999999996
11.52300 0.46979138
11.52400 0.46951845000000003
11.52500 0.46921693999999997
11.52600 0.46888696999999996
11.52700 0.46852863999999994
11.52800 0.46814205000000003
11.52900 0.46772719
11.53000 0.46728402
11.53100 0.4668125
11.53200 0.46631251
11.53300 0.46578393999999995
11.53400 0.46522669000000005
11.53500 0.46464050999999995
11.53600 0.46402533
11.53700 0.46338094
11.53800 0.46270723
11.53900 0.46200408
11.54000 0.46127136
11.54100 0.46050898
11.54200 0.45971692999999997
11.54300 0.45889518
11.54400 0.45804377
11.54500 0.45716278000000005
11.54600 0.45625232
11.54700 0.45531256999999997
11.54800 0.45434372
11.54900 0.45334599
11.55000 0.45231972
11.55100 0.45126523
11.55200 0.45018289
11.55300 0.44907308
11.55400 0.44793626
11.55500 0.44677285000000005
11.55600 0.44558328
11.55700 0.44436804
11.55800 0.44312756999999997
11.55900 0.44186232000000003
11.56000 0.44057271000000003
11.56100 0.43925917999999997
11.56200 0.43792203
11.56300 0.43656164999999997
11.56400 0.43517831
11.56500 0.43377219999999994
11.56600 0.43234355
11.56700 0.4308925
11.56800 0.4294191
11.56900 0.42792335000000004
11.57000 0.42640530000000004
11.57100 0.42486484
11.57200 0.42330194000000004
11.57300 0.42171651
11.57400 0.42010844
11.57500 0.4184776
11.57600 0.41682389999999997
11.57700 0.41514728
11.57800 0.41344770999999997
11.57900 0.41172514
11.58000 0.40997961
11.58100 0.40821115999999996
11.58200 0.4064199
11.58300 0.40460601
11.58400 0.40276973
11.58500 0.40091123
11.58600 0.39903084
11.58700 0.39712884
11.58800 0.39520557
11.58900 0.39326138999999993
11.59000 0.39129667
11.59100 0.38931177
11.59200 0.38730707
11.59300 0.38528296
11.59400 0.38323979999999996
11.59500 0.38117794
11.59600 0.37909772
11.59700 0.37699947
11.59800 0.37488353
11.59900 0.37275020000000003
11.60000 0.37059977
11.60100 0.36843254000000003
11.60200 0.36624880000000004
11.60300 0.36404877999999996
11.60400 0.36183279
11.60500 0.35960106
11.60600 0.35735387
11.60700 0.35509148
11.60800 0.35281414
11.60900 0.35052211
11.61000 0.34821567
11.61100 0.34589506999999997
11.61200 0.34356056999999995
11.61300 0.34121245
11.61400 0.33885099
11.61500 0.33647644
11.61600 0.33408909
11.61700 0.33168923
11.61800 0.32927715
11.61900 0.32685311
11.62000 0.32441738999999997
11.62100 0.3219703
11.62200 0.31951207
11.62300 0.317043
11.62400 0.3145633
11.62500 0.31207324999999997
11.62600 0.30957307
11.62700 0.30706297
11.62800 0.30454313
11.62900 0.30201373000000004
11.63000 0.2994749
11.63100 0.29692678
11.63200 0.29436945999999997
11.63300 0.29180304
11.63400 0.28922758
11.63500 0.28664315999999995
11.63600 0.28404982
11.63700 0.28144764
11.63800 0.27883667
11.63900 0.276217
11.64000 0.27358877
11.64100 0.27095207
11.64200 0.2683071
11.64300 0.26565408
11.64400 0.26299327
11.64500 0.26032496
11.64600 0.25764953
11.64700 0.25496736999999997
11.64800 0.25227894
11.64900 0.24958471999999998
11.65000 0.24688521000000002
11.65100 0.24418097
11.65200 0.24147257000000003
11.65300 0.23876055999999998
11.65400 0.23604552
11.65500 0.23332802000000002
11.65600 0.23060860000000002
11.65700 0.22788777000000002
11.65800 0.22516602
11.65900 0.22244381000000002
11.66000 0.21972150999999998
11.66100 0.21699951
11.66200 0.21427808999999998
11.66300 0.21155754
11.66400 0.20883803
11.66500 0.20611973
11.66600 0.20340278
11.66700 0.20068723
11.66800 0.19797315
11.66900 0.19526056
11.67000 0.19254943
11.67100 0.18983976
11.67200 0.18713149
11.67300 0.18442461999999998
11.67400 0.18171908
11.67500 0.17901486
11.67600 0.17631195
11.67700 0.17361034
11.67800 0.17091009
11.67900 0.16821123
11.68000 0.16551388
11.68100 0.16281814
11.68200 0.16012419
11.68300 0.15743222
11.68400 0.15474247
11.68500 0.15205522
11.68600 0.14937079
11.68700 0.14668951
11.68800 0.14401176000000002
11.68900 0.14133792
11.69000 0.13866841
11.69100 0.13600367
11.69200 0.13334411
11.69300 0.13069017000000002
11.69400 0.12804226
11.69500 0.12540079
11.69600 0.12276615
11.69700 0.12013869999999999
11.69800 0.11751879
11.69900 0.11490672
11.70000 0.11230276
11.70100 0.10970718000000002
11.70200 0.10712018
11.70300 0.10454195000000001
11.70400 0.10197266
11.70500 0.099412468
11.70600 0.096861506
11.70700 0.094319892
11.70800 0.091787748
11.70900 0.089265185
11.71000 0.08675231900000001
11.71100 0.084249274
11.71200 0.081756175
11.71300 0.07927316499999999
11.71400 0.076800387
11.71500 0.074337993
11.71600 0.071886147
11.71700 0.069445017
11.71800 0.067014771
11.71900 0.064595585
11.72000 0.062187633000000006
11.72100 0.059791078000000004
11.72200 0.057406088999999993
11.72300 0.055032817
11.72400 0.052671420000000004
11.72500 0.05032203600000001
11.72600 0.047984797999999995
11.72700 0.045659838
11.72800 0.043347283
11.72900 0.041047251
11.73000 0.038759864
11.73100 0.036485243
11.73200 0.034223511000000005
11.73300 0.031974801
11.73400 0.029739246
11.73500 0.027516988
11.73600 0.025308179
11.73700 0.023112982
11.73800 0.020931569
11.73900 0.018764124
11.74000 0.016610838
11.74100 0.014471908999999998
11.74200 0.012347545
11.74300 0.010237956
11.74400 0.0081433609
11.74500 0.0060639759
11.74600 0.0040000209999999994
11.74700 0.0019517138000000002
11.74800 -8.0730871e-05
11.74900 -0.0020971027
11.75000 -0.0040971976
11.75100 -0.0060808201
11.75200 -0.008047783900000001
11.75300 -0.0099979159
11.75400 -0.011931056
11.75500 -0.013847058
11.75600 -0.015745798
11.75700 -0.017627164
11.75800 -0.019491068
11.75900 -0.02133744
11.76000 -0.023166231
11.76100 -0.024977414
11.76200 -0.026770978
11.76300 -0.028546934
11.76400 -0.030305309
11.76500 -0.03204614
11.76600 -0.033769474
11.76700 -0.035475363
11.76800 -0.037163856999999995
11.76900 -0.038834999
11.77000 -0.040488824
11.77100 -0.04212535
11.77200 -0.043744573
11.77300 -0.045346466
11.77400 -0.046930969
11.77500 -0.048497992
11.77600 -0.050047413
11.77700 -0.051579077
11.77800 -0.053092797
11.77900 -0.054588355000000005
11.78000 -0.056065508
11.78100 -0.057523994
11.78200 -0.058963534
11.78300 -0.060383835999999996
11.78400 -0.061784603
11.78500 -0.063165545
11.78600 -0.064526382
11.78700 -0.06586684
11.78800 -0.067186682
11.78900 -0.068485679
11.79000 -0.069763634
11.79100 -0.071020389
11.79200 -0.072255812
11.79300 -0.073469803
11.79400 -0.074662291
11.79500 -0.07583324300000001
11.79600 -0.076982647
11.79700 -0.078110519
11.79800 -0.07921689
11.79900 -0.080301805
11.80000 -0.08136532299999999
11.80100 -0.082407513
11.80200 -0.083428441
11.80300 -0.084428181
11.80400 -0.085406791
11.80500 -0.086364336
11.80600 -0.087300868
11.80700 -0.088216423
11.80800 -0.08911102800000001
11.80900 -0.089984701
11.81000 -0.09083744399999999
11.81100 -0.091669237
11.81200 -0.092480058
11.81300 -0.093269866
11.81400 -0.094038603
11.81500 -0.09478621100000001
11.81600 -0.095512607
11.81700 -0.096217706
11.81800 -0.096901419
11.81900 -0.097563636
11.82000 -0.09820425199999999
11.82100 -0.09882316199999999
11.82200 -0.09942026799999999
11.82300 -0.099995441
11.82400 -0.10054859000000001
11.82500 -0.10107962000000001
11.82600 -0.10158843
11.82700 -0.10207494
11.82800 -0.10253909
11.82900 -0.10298080999999999
11.83000 -0.10340003999999998
11.83100 -0.10379676000000002
11.83200 -0.10417093
11.83300 -0.10452253
11.83400 -0.10485153
11.83500 -0.10515791
11.83600 -0.10544166
11.83700 -0.10570276
11.83800 -0.10594116999999999
11.83900 -0.10615685999999999
11.84000 -0.10634979
11.84100 -0.10651987999999998
11.84200 -0.10666708000000001
11.84300 -0.10679129
11.84400 -0.10689244
11.84500 -0.10697043
11.84600 -0.10702515000000001
11.84700 -0.10705650000000001
11.84800 -0.10706438000000001
11.84900 -0.1070487
11.85000 -0.10700938000000002
11.85100 -0.10694636999999999
11.85200 -0.1068596
11.85300 -0.10674908
11.85400 -0.10661479
11.85500 -0.10645676
11.85600 -0.10627504
11.85700 -0.10606967999999999
11.85800 -0.10584077
11.85900 -0.10558841000000001
11.86000 -0.10531270000000001
11.86100 -0.10501374
11.86200 -0.10469164
11.86300 -0.10434646
11.86400 -0.10397830000000001
11.86500 -0.10358719
11.86600 -0.10317315999999999
11.86700 -0.10273621
11.86800 -0.10227629
11.86900 -0.10179332
11.87000 -0.10128722
11.87100 -0.10075785000000001
11.87200 -0.10020504
11.87300 -0.099628617
11.87400 -0.09902837900000001
11.87500 -0.09840412500000001
11.87600 -0.097755645
11.87700 -0.097082718
11.87800 -0.09638514599999999
11.87900 -0.095662731
11.88000 -0.09491530399999999
11.88100 -0.094142708
11.88200 -0.09334482
11.88300 -0.092521543
11.88400 -0.091672811
11.88500 -0.090798596
11.88600 -0.08989889799999999
11.88700 -0.08897375099999999
11.88800 -0.088023231
11.88900 -0.08704743200000001
11.89000 -0.086046488
11.89100 -0.085020548
11.89200 -0.083969795
11.89300 -0.08289442000000001
11.89400 -0.081794639
11.89500 -0.080670667
11.89600 -0.07952271799999999
11.89700 -0.078351022
11.89800 -0.077155785
11.89900 -0.07593720200000001
11.90000 -0.074695452
11.90100 -0.073430676
11.90200 -0.07214298799999999
11.90300 -0.07083246600000001
11.90400 -0.069499144
11.90500 -0.068143004
11.90600 -0.066763989
11.90700 -0.065361988
11.90800 -0.063936843
11.90900 -0.062488357
11.91000 -0.061016291
11.91100 -0.059520366
11.91200 -0.058000273000000005
11.91300 -0.056455698
11.91400 -0.054886303
11.91500 -0.05329175
11.91600 -0.051671721000000004
11.91700 -0.050025911
11.91800 -0.048354038
11.91900 -0.046655865
11.92000 -0.044931186
11.92100 -0.043179854000000004
11.92200 -0.041401765
11.92300 -0.039596867
11.92400 -0.037765162000000005
11.92500 -0.035906705
11.92600 -0.034021589000000005
11.92700 -0.032109953
11.92800 -0.030171973
11.92900 -0.028207849
11.93000 -0.026217801000000002
11.93100 -0.024202064000000002
11.93200 -0.022160876
11.93300 -0.020094475
11.93400 -0.01800309
11.93500 -0.015886937
11.93600 -0.013746214
11.93700 -0.011581094
11.93800 -0.0093917319
11.93900 -0.0071782524000000006
11.94000 -0.0049407565
11.94100 -0.0026793172
11.94200 -0.00039398278
11.94300 0.0019152221
11.94400 0.0042482952
11.94500 0.0066052533
11.94600 0.0089861314
11.94700 0.011390978999999999
11.94800 0.013819859
11.94900 0.016272844
11.95000 0.018750012
11.95100 0.021251447
11.95200 0.023777234
11.95300 0.026327459
11.95400 0.028902202000000002
11.95500 0.031501541
11.95600 0.034125539
11.95700 0.036774253
11.95800 0.039447727999999994
11.95900 0.04214599
11.96000 0.044869061
11.96100 0.047616937
11.96200 0.05038961
11.96300 0.053187046
11.96400 0.056009216
11.96500 0.058856071
11.96600 0.06172756
11.96700 0.064623624
11.96800 0.06754421
11.96900 0.07048926800000001
11.97000 0.073458749
11.97100 0.076452619
11.97200 0.07947085499999999
11.97300 0.082513446
11.97400 0.08558038400000001
11.97500 0.08867167599999999
11.97600 0.091787346
11.97700 0.094927417
11.97800 0.098091911
11.97900 0.10128084
11.98000 0.10449423
11.98100 0.10773206999999999
11.98200 0.11099433
11.98300 0.11428096
11.98400 0.11759191
11.98500 0.12092705999999999
11.98600 0.12428624999999999
11.98700 0.12766934000000002
11.98800 0.1310761
11.98900 0.13450629
11.99000 0.13795965
11.99100 0.14143592000000002
11.99200 0.14493477999999999
11.99300 0.14845595
11.99400 0.15199912
11.99500 0.15556401
11.99600 0.15915036
11.99700 0.16275793
11.99800 0.16638651999999998
11.99900 0.17003596
12.00000 0.17370614
12.00100 0.17739698999999998
12.00200 0.18110847
12.00300 0.18484063
12.00400 0.18859352
12.00500 0.19236725
12.00600 0.19616197999999999
12.00700 0.19997789000000002
12.00800 0.20381515
12.00900 0.20767399
12.01000 0.21155465
12.01100 0.21545730999999999
12.01200 0.21938221
12.01300 0.22332951999999998
12.01400 0.22729939999999998
12.01500 0.23129197999999998
12.01600 0.23530736
12.01700 0.23934555
12.01800 0.24340653
12.01900 0.24749027
12.02000 0.25159663
12.02100 0.25572542000000004
12.02200 0.25987641
12.02300 0.26404932
12.02400 0.26824381
12.02500 0.27245947000000004
12.02600 0.27669589
12.02700 0.28095259
12.02800 0.28522911
12.02900 0.28952493
12.03000 0.29383954
12.03100 0.29817245
12.03200 0.30252313999999997
12.03300 0.30689116
12.03400 0.31127604000000003
12.03500 0.3156774
12.03600 0.32009487000000003
12.03700 0.32452815
12.03800 0.32897699
12.03900 0.33344119
12.04000 0.33792062
12.04100 0.34241522999999996
12.04200 0.34692499
12.04300 0.35144996
12.04400 0.35599022999999996
12.04500 0.36054589
12.04600 0.36511709999999997
12.04700 0.36970405
12.04800 0.3743069
12.04900 0.37892584
12.05000 0.38356102999999997
12.05100 0.38821262
12.05200 0.39288070999999997
12.05300 0.39756536000000003
12.05400 0.40226663
12.05500 0.40698452
12.05600 0.41171894000000003
12.05700 0.41646981
12.05800 0.42123691999999996
12.05900 0.42602005000000004
12.06000 0.43081902
12.06100 0.43563345
12.06200 0.44046305
12.06300 0.44530747000000004
12.06400 0.45016627
12.06500 0.45503909000000003
12.06600 0.4599255
12.06700 0.4648251
12.06800 0.46973745000000006
12.06900 0.47466215
12.07000 0.47959881
12.07100 0.48454702000000005
12.07200 0.48950645
12.07300 0.49447668999999994
12.07400 0.49945744999999997
12.07500 0.5044484
12.07600 0.50944923
12.07700 0.51445966
12.07800 0.51947939
12.07900 0.52450816
12.08000 0.5295457800000001
12.08100 0.5345919600000001
12.08200 0.5396464400000001
12.08300 0.54470901
12.08400 0.54977946
12.08500 0.5548575
12.08600 0.55994294
12.08700 0.5650355
12.08800 0.57013496
12.08900 0.57524107
12.09000 0.58035357
12.09100 0.5854721599999999
12.09200 0.59059667
12.09300 0.5957267700000001
12.09400 0.6008622699999999
12.09500 0.6060028900000001
12.09600 0.6111484
12.09700 0.61629862
12.09800 0.6214533
12.09900 0.6266122199999999
12.10000 0.6317752400000001
12.10100 0.63694222
12.10200 0.64211297
12.10300 0.6472874
12.10400 0.65246541
12.10500 0.65764687
12.10600 0.66283178
12.10700 0.66801999
12.10800 0.67321146
12.10900 0.67840614
12.11000 0.68360399
12.11100 0.68880487
12.11200 0.69400868
12.11300 0.6992153400000001
12.11400 0.7044246399999999
12.11500 0.70963646
12.11600 0.71485052
12.11700 0.72006658
12.11800 0.7252843099999999
12.11900 0.73050335
12.12000 0.7357232699999999
12.12100 0.74094366
12.12200 0.74616405
12.12300 0.75138393
12.12400 0.75660273
12.12500 0.76181986
12.12600 0.76703476
12.12700 0.77224686
12.12800 0.77745556
12.12900 0.78266021
12.13000 0.7878603399999999
12.13100 0.7930553499999999
12.13200 0.79824477
12.13300 0.80342805
12.13400 0.80860481
12.13500 0.81377467
12.13600 0.8189372699999999
12.13700 0.8240922399999999
12.13800 0.8292394700000001
12.13900 0.8343786900000001
12.14000 0.83950972
12.14100 0.8446324599999999
12.14200 0.84974682
12.14300 0.8548527
12.14400 0.85995011
12.14500 0.86503895
12.14600 0.8701192199999999
12.14700 0.87519092
12.14800 0.88025397
12.14900 0.88530825
12.15000 0.8903537899999999
12.15100 0.8953903799999999
12.15200 0.90041785
12.15300 0.9054359999999999
12.15400 0.9104445600000001
12.15500 0.91544334
12.15600 0.92043197
12.15700 0.92541007
12.15800 0.93037738
12.15900 0.9353333199999999
12.16000 0.94027752
12.16100 0.94520962
12.16200 0.95012905
12.16300 0.9550354400000001
12.16400 0.9599282400000001
12.16500 0.9648070700000001
12.16600 0.96967136
12.16700 0.97452085
12.16800 0.97935507
12.16900 0.9841736400000001
12.17000 0.98897628
12.17100 0.99376263
12.17200 0.9985324
12.17300 1.0032854
12.17400 1.0080214
12.17500 1.0127401
12.17600 1.0174414
12.17700 1.0221251
12.17800 1.0267910999999998
12.17900 1.031439
12.18000 1.0360688999999998
12.18100 1.0406805
12.18200 1.0452737
12.18300 1.0498482999999998
12.18400 1.054404
12.18500 1.0589407
12.18600 1.0634581
12.18700 1.0679559
12.18800 1.0724338
12.18900 1.0768915000000001
12.19000 1.0813286
12.19100 1.0857447
12.19200 1.0901395
12.19300 1.0945125999999998
12.19400 1.0988636
12.19500 1.1031919
12.19600 1.1074972
12.19700 1.1117791
12.19800 1.116037
12.19900 1.1202706
12.20000 1.1244794
12.20100 1.1286631999999999
12.20200 1.1328215000000001
12.20300 1.1369539
12.20400 1.1410602
12.20500 1.1451400999999999
12.20600 1.1491932999999999
12.20700 1.1532196
12.20800 1.1572187
12.20900 1.1611905
12.21000 1.1651348000000001
12.21100 1.1690515000000001
12.21200 1.1729404
12.21300 1.1768014
12.21400 1.1806343000000001
12.21500 1.1844389
12.21600 1.1882152
12.21700 1.1919631
12.21800 1.1956823
12.21900 1.1993728000000001
12.22000 1.2030343000000001
12.22100 1.2066666
12.22200 1.2102696
12.22300 1.2138431
12.22400 1.2173869
12.22500 1.2209006999999998
12.22600 1.2243843
12.22700 1.2278375
12.22800 1.2312600999999999
12.22900 1.234652
12.23000 1.2380129
12.23100 1.2413425
12.23200 1.2446409
12.23300 1.2479077
12.23400 1.2511428
12.23500 1.2543462
12.23600 1.2575177
12.23700 1.260657
12.23800 1.2637642
12.23900 1.2668390999999999
12.24000 1.2698815
12.24100 1.2728914
12.24200 1.2758684
12.24300 1.2788125
12.24400 1.2817234
12.24500 1.2846008
12.24600 1.2874445
12.24700 1.2902542
12.24800 1.2930295
12.24900 1.2957701
12.25000 1.2984756
12.25100 1.3011456
12.25200 1.3037794999999999
12.25300 1.3063771
12.25400 1.3089377
12.25500 1.3114609
12.25600 1.3139462
12.25700 1.3163932999999999
12.25800 1.3188016
12.25900 1.3211707
12.26000 1.3235002
12.26100 1.3257898000000001
12.26200 1.3280393
12.26300 1.3302482
12.26400 1.3324163
12.26500 1.3345434999999999
12.26600 1.3366298
12.26700 1.3386749999999998
12.26800 1.3406791
12.26900 1.3426421
12.27000 1.3445643
12.27100 1.3464456
12.27200 1.3482863
12.27300 1.3500866
12.27400 1.3518466
12.27500 1.3535666
12.27600 1.3552469
12.27700 1.3568877
12.27800 1.3584892
12.27900 1.3600516
12.28000 1.3615751
12.28100 1.3630597
12.28200 1.3645056
12.28300 1.3659127
12.28400 1.3672811999999999
12.28500 1.3686108000000001
12.28600 1.3699016
12.28700 1.3711532
12.28800 1.3723654
12.28900 1.373538
12.29000 1.3746706
12.29100 1.3757628
12.29200 1.3768143
12.29300 1.3778245
12.29400 1.378793
12.29500 1.3797194000000002
12.29600 1.3806032
12.29700 1.3814440000000001
12.29800 1.3822414
12.29900 1.3829949
12.30000 1.3837043
12.30100 1.3843691999999999
12.30200 1.3849894
12.30300 1.3855645
12.30400 1.3860946
12.30500 1.3865792
12.30600 1.3870185
12.30700 1.3874123
12.30800 1.3877606
12.30900 1.3880633999999998
12.31000 1.3883207
12.31100 1.3885326
12.31200 1.3886992
12.31300 1.3888205
12.31400 1.3888967
12.31500 1.3889277
12.31600 1.3889138
12.31700 1.3888549000000001
12.31800 1.3887512
12.31900 1.3886026
12.32000 1.3884093
12.32100 1.3881712
12.32200 1.3878884
12.32300 1.3875608
12.32400 1.3871886
12.32500 1.3867714999999998
12.32600 1.3863097
12.32700 1.3858030000000001
12.32800 1.3852513
12.32900 1.3846548
12.33000 1.3840132
12.33100 1.3833266
12.33200 1.3825948
12.33300 1.3818178
12.33400 1.3809957
12.33500 1.3801281
12.33600 1.3792153
12.33700 1.3782569999999998
12.33800 1.3772533
12.33900 1.3762040999999998
12.34000 1.3751093
12.34100 1.373969
12.34200 1.3727831
12.34300 1.3715514
12.34400 1.3702739
12.34500 1.3689506
12.34600 1.3675813
12.34700 1.3661659
12.34800 1.3647044000000002
12.34900 1.3631965
12.35000 1.3616421
12.35100 1.3600411
12.35200 1.3583933
12.35300 1.3566985
12.35400 1.3549564
12.35500 1.353167
12.35600 1.3513300000000001
12.35700 1.3494452000000001
12.35800 1.3475124
12.35900 1.3455315
12.36000 1.3435025
12.36100 1.3414251
12.36200 1.3392992
12.36300 1.3371249
12.36400 1.3349021
12.36500 1.3326308
12.36600 1.3303110999999999
12.36700 1.3279432
12.36800 1.3255273
12.36900 1.3230635
12.37000 1.3205521
12.37100 1.3179933
12.37200 1.3153873
12.37300 1.3127347
12.37400 1.3100354
12.37500 1.30729
12.37600 1.3044985
12.37700 1.3016614
12.37800 1.2987788
12.37900 1.2958509
12.38000 1.2928778
12.38100 1.2898597
12.38200 1.2867965000000001
12.38300 1.2836882
12.38400 1.2805347999999999
12.38500 1.2773361
12.38600 1.2740919
12.38700 1.2708021
12.38800 1.2674664
12.38900 1.2640845
12.39000 1.260656
12.39100 1.2571807000000002
12.39200 1.2536583000000001
12.39300 1.2500883
12.39400 1.2464706
12.39500 1.2428047
12.39600 1.2390905
12.39700 1.2353277
12.39800 1.2315162
12.39900 1.2276555999999998
12.40000 1.2237461
12.40100 1.2197876
12.40200 1.2157801
12.40300 1.2117235
12.40400 1.207618
12.40500 1.2034639
12.40600 1.1992612999999999
12.40700 1.1950104
12.40800 1.1907115
12.40900 1.1863649
12.41000 1.181971
12.41100 1.1775301
12.41200 1.1730425
12.41300 1.1685085
12.41400 1.1639286
12.41500 1.159303
12.41600 1.1546319
12.41700 1.1499158
12.41800 1.1451548
12.41900 1.140349
12.42000 1.1354987
12.42100 1.1306037999999998
12.42200 1.1256644999999998
12.42300 1.1206808000000001
12.42400 1.1156526
12.42500 1.1105798999999998
12.42600 1.1054625
12.42700 1.1003003
12.42800 1.0950929
12.42900 1.0898405
12.43000 1.0845426
12.43100 1.0791993
12.43200 1.0738101
12.43300 1.068375
12.43400 1.0628937999999999
12.43500 1.0573664
12.43600 1.0517926
12.43700 1.0461724000000001
12.43800 1.0405058
12.43900 1.0347927
12.44000 1.0290332
12.44100 1.0232273
12.44200 1.0173750000000001
12.44300 1.0114765
12.44400 1.0055318
12.44500 0.9995410200000001
12.44600 0.99350438
12.44700 0.9874219999999999
12.44800 0.98129399
12.44900 0.97512044
12.45000 0.9689015299999999
12.45100 0.96263736
12.45200 0.9563280299999999
12.45300 0.9499737100000001
12.45400 0.9435743999999999
12.45500 0.9371303
12.45600 0.9306415
12.45700 0.9241079899999999
12.45800 0.91752997
12.45900 0.9109075200000001
12.46000 0.9042406500000001
12.46100 0.89752953
12.46200 0.89077419
12.46300 0.88397479
12.46400 0.8771314299999999
12.46500 0.87024411
12.46600 0.86331302
12.46700 0.85633826
12.46800 0.8493199
12.46900 0.84225815
12.47000 0.8351530899999999
12.47100 0.8280048099999999
12.47200 0.82081342
12.47300 0.8135790900000001
12.47400 0.80630202
12.47500 0.7989822900000001
12.47600 0.79162009
12.47700 0.7842155199999999
12.47800 0.77676871
12.47900 0.7692798
12.48000 0.76174899
12.48100 0.75417636
12.48200 0.74656201
12.48300 0.73890602
12.48400 0.7312085
12.48500 0.7234695400000001
12.48600 0.71568913
12.48700 0.70786732
12.48800 0.70000412
12.48900 0.69209947
12.49000 0.6841533799999999
12.49100 0.67616585
12.49200 0.66813678
12.49300 0.66006612
12.49400 0.65195384
12.49500 0.64379992
12.49600 0.63560433
12.49700 0.62736706
12.49800 0.61908811
12.49900 0.61076758
12.50000 0.6024055199999999
12.50100 0.5940020100000001
12.50200 0.58555724
12.50300 0.5770714
12.50400 0.5685446799999999
12.50500 0.5599773
12.50600 0.55136951
12.50700 0.54272162
12.50800 0.5340339599999999
12.50900 0.52530682
12.51000 0.51654051
12.51100 0.50773532
12.51200 0.49889162000000004
12.51300 0.49000969000000005
12.51400 0.48108980999999995
12.51500 0.47213220999999994
12.51600 0.46313717000000004
12.51700 0.45410492
12.51800 0.44503566
12.51900 0.43592950999999996
12.52000 0.42678663
12.52100 0.41760714
12.52200 0.40839114
12.52300 0.39913869
12.52400 0.38984986
12.52500 0.38052469
12.52600 0.37116319999999997
12.52700 0.36176541
12.52800 0.35233134
12.52900 0.34286103
12.53000 0.33335448
12.53100 0.32381173
12.53200 0.31423281999999997
12.53300 0.30461783000000003
12.53400 0.29496683
12.53500 0.28527994
12.53600 0.27555727999999996
12.53700 0.26579902
12.53800 0.25600534999999996
12.53900 0.2461765
12.54000 0.23631272
12.54100 0.2264143
12.54200 0.21648156
12.54300 0.20651482
12.54400 0.19651443999999998
12.54500 0.18648081
12.54600 0.17641431999999999
12.54700 0.16631537999999998
12.54800 0.15618438
12.54900 0.14602173999999998
12.55000 0.13582787
12.55100 0.12560316000000002
12.55200 0.11534797000000001
12.55300 0.10506267000000001
12.55400 0.094747602
12.55500 0.084403064
12.55600 0.074029347
12.55700 0.063626707
12.55800 0.053195363999999995
12.55900 0.04273552
12.56000 0.032247347
12.56100 0.021730989
12.56200 0.011186571999999999
12.56300 0.00061419937
12.56400 -0.0099860365
12.56500 -0.020614055
12.56600 -0.031269784
12.56700 -0.041953147999999996
12.56800 -0.052664074
12.56900 -0.063402479
12.57000 -0.074168266
12.57100 -0.084961322
12.57200 -0.09578152100000001
12.57300 -0.10662869999999999
12.57400 -0.11750268999999999
12.57500 -0.12840326
12.57600 -0.13933019000000002
12.57700 -0.1502832
12.57800 -0.16126201
12.57900 -0.17226626
12.58000 -0.1832956
12.58100 -0.19434963
12.58200 -0.20542794
12.58300 -0.21653008
12.58400 -0.22765559
12.58500 -0.23880398
12.58600 -0.2499748
12.58700 -0.26116751
12.58800 -0.27238161
12.58900 -0.28361662
12.59000 -0.294872
12.59100 -0.30614728999999996
12.59200 -0.31744197
12.59300 -0.32875561000000003
12.59400 -0.34008775999999996
12.59500 -0.35143797
12.59600 -0.36280584
12.59700 -0.374191
12.59800 -0.38559306
12.59900 -0.39701173
12.60000 -0.40844669999999994
12.60100 -0.41989762999999997
12.60200 -0.43136431000000003
12.60300 -0.44284649
12.60400 -0.45434389999999997
12.60500 -0.46585639999999995
12.60600 -0.4773837
12.60700 -0.48892568000000003
12.60800 -0.50048213
12.60900 -0.51205289
12.61000 -0.5236377000000001
12.61100 -0.53523644
12.61200 -0.54684882
12.61300 -0.5584747099999999
12.61400 -0.57011382
12.61500 -0.58176587
12.61600 -0.59343064
12.61700 -0.6051078
12.61800 -0.61679706
12.61900 -0.62849806
12.62000 -0.64021042
12.62100 -0.65193372
12.62200 -0.6636675400000001
12.62300 -0.67541143
12.62400 -0.68716495
12.62500 -0.69892756
12.62600 -0.71069878
12.62700 -0.722478
12.62800 -0.7342647800000001
12.62900 -0.74605849
12.63000 -0.75785853
12.63100 -0.76966439
12.63200 -0.7814754700000001
12.63300 -0.79329116
12.63400 -0.8051108600000001
12.63500 -0.816934
12.63600 -0.82875993
12.63700 -0.8405881900000001
12.63800 -0.8524181299999999
12.63900 -0.86424919
12.64000 -0.8760808
12.64100 -0.8879125099999999
12.64200 -0.8997437500000001
12.64300 -0.9115739700000001
12.64400 -0.92340279
12.64500 -0.9352295700000001
12.64600 -0.9470539199999999
12.64700 -0.95887538
12.64800 -0.97069349
12.64900 -0.98250788
12.65000 -0.99431807
12.65100 -1.0061236
12.65200 -1.0179242
12.65300 -1.0297194
12.65400 -1.0415088
12.65500 -1.0532922
12.65600 -1.0650691
12.65700 -1.0768389999999999
12.65800 -1.0886017
12.65900 -1.1003569
12.66000 -1.112104
12.66100 -1.1238428999999999
12.66200 -1.1355731
12.66300 -1.1472942
12.66400 -1.1590059
12.66500 -1.1707077
12.66600 -1.1823993
12.66700 -1.1940802000000001
12.66800 -1.2057502
12.66900 -1.2174086000000002
12.67000 -1.229055
12.67100 -1.2406891
12.67200 -1.2523104
12.67300 -1.2639183
12.67400 -1.2755124
12.67500 -1.2870922
12.67600 -1.2986571
12.67700 -1.3102065
12.67800 -1.3217400000000001
12.67900 -1.3332569
12.68000 -1.3447567
12.68100 -1.3562387
12.68200 -1.3677023
12.68300 -1.3791470000000001
12.68400 -1.3905719
12.68500 -1.4019764000000001
12.68600 -1.41336
12.68700 -1.4247216999999999
12.68800 -1.436061
12.68900 -1.4473773
12.69000 -1.4586696
12.69100 -1.4699375000000001
12.69200 -1.4811802
12.69300 -1.4923969000000001
12.69400 -1.5035870999999998
12.69500 -1.5147502
12.69600 -1.5258852999999999
12.69700 -1.5369920000000001
12.69800 -1.5480696
12.69900 -1.5591177
12.70000 -1.5701356999999998
12.70100 -1.5811231
12.70200 -1.5920793999999998
12.70300 -1.6030042000000002
12.70400 -1.6138970999999998
12.70500 -1.6247577999999998
12.70600 -1.6355857
12.70700 -1.6463807000000001
12.70800 -1.6571425
12.70900 -1.6678706
12.71000 -1.6785648
12.71100 -1.6892249000000001
12.71200 -1.6998503000000003
12.71300 -1.710441
12.71400 -1.7209966
12.71500 -1.7315166
12.71600 -1.7420007000000002
12.71700 -1.7524484999999999
12.71800 -1.7628595
12.71900 -1.7732333
12.72000 -1.7835694999999998
12.72100 -1.7938675000000002
12.72200 -1.8041268
12.72300 -1.8143468
12.72400 -1.8245266999999998
12.72500 -1.8346660000000001
12.72600 -1.8447641000000001
12.72700 -1.8548204
12.72800 -1.8648338
12.72900 -1.8748039
12.73000 -1.88473
12.73100 -1.8946111
12.73200 -1.9044466
12.73300 -1.9142359000000002
12.73400 -1.9239783
12.73500 -1.933673
12.73600 -1.9433195
12.73700 -1.9529169
12.73800 -1.9624649
12.73900 -1.9719627
12.74000 -1.9814097999999998
12.74100 -1.9908058
12.74200 -2.0001501
12.74300 -2.0094424
12.74400 -2.0186823
12.74500 -2.0278692
12.74600 -2.0370029
12.74700 -2.0460830999999997
12.74800 -2.0551095
12.74900 -2.0640817
12.75000 -2.0729992999999998
12.75100 -2.0818621
12.75200 -2.0906696
12.75300 -2.0994216
12.75400 -2.1081178
12.75500 -2.1167578
12.75600 -2.1253411
12.75700 -2.1338673
12.75800 -2.142336
12.75900 -2.1507465999999997
12.76000 -2.1590987
12.76100 -2.1673916
12.76200 -2.1756249
12.76300 -2.1837978000000002
12.76400 -2.1919098000000004
12.76500 -2.1999601
12.76600 -2.2079483
12.76700 -2.2158735
12.76800 -2.2237351
12.76900 -2.2315327
12.77000 -2.2392655
12.77100 -2.2469329
12.77200 -2.2545341
12.77300 -2.2620689
12.77400 -2.2695364
12.77500 -2.2769364
12.77600 -2.2842683
12.77700 -2.2915317
12.77800 -2.298726
12.77900 -2.3058509000000003
12.78000 -2.3129063
12.78100 -2.3198916
12.78200 -2.3268066
12.78300 -2.3336511
12.78400 -2.3404248
12.78500 -2.3471275
12.78600 -2.3537591
12.78700 -2.3603191999999997
12.78800 -2.3668075
12.78900 -2.3732241000000003
12.79000 -2.3795687
12.79100 -2.3858409000000003
12.79200 -2.3920406
12.79300 -2.3981674
12.79400 -2.4042211
12.79500 -2.4102015
12.79600 -2.4161082
12.79700 -2.4219409
12.79800 -2.4276989999999996
12.79900 -2.4333823
12.80000 -2.4389906
12.80100 -2.4445232
12.80200 -2.4499796000000003
12.80300 -2.4553597
12.80400 -2.4606627999999997
12.80500 -2.4658884999999997
12.80600 -2.4710365000000003
12.80700 -2.4761062000000003
12.80800 -2.4810972000000002
12.80900 -2.486009
12.81000 -2.4908412
12.81100 -2.4955936000000003
12.81200 -2.5002657
12.81300 -2.5048570999999997
12.81400 -2.5093674999999998
12.81500 -2.5137965
12.81600 -2.5181437
12.81700 -2.522409
12.81800 -2.5265917
12.81900 -2.530692
12.82000 -2.5347090999999997
12.82100 -2.5386432
12.82200 -2.5424937
12.82300 -2.5462605
12.82400 -2.5499433
12.82500 -2.5535418
12.82600 -2.5570557000000003
12.82700 -2.5604848
12.82800 -2.5638288
12.82900 -2.5670875
12.83000 -2.5702605
12.83100 -2.5733478
12.83200 -2.5763491
12.83300 -2.579264
12.83400 -2.5820924
12.83500 -2.5848340000000003
12.83600 -2.5874889000000003
12.83700 -2.5900565
12.83800 -2.592537
12.83900 -2.5949301
12.84000 -2.5972359000000003
12.84100 -2.5994541
12.84200 -2.6015848
12.84300 -2.6036278999999998
12.84400 -2.6055835
12.84500 -2.6074516
12.84600 -2.6092321000000003
12.84700 -2.610925
12.84800 -2.6125304
12.84900 -2.6140485
12.85000 -2.615479
12.85100 -2.6168222
12.85200 -2.618078
12.85300 -2.6192463999999998
12.85400 -2.6203273
12.85500 -2.6213208000000003
12.85600 -2.6222268
12.85700 -2.6230450999999997
12.85800 -2.6237757999999998
12.85900 -2.6244186
12.86000 -2.6249735
12.86100 -2.6254401
12.86200 -2.6258184
12.86300 -2.626108
12.86400 -2.626309
12.86500 -2.6264209
12.86600 -2.6264437000000003
12.86700 -2.6263769999999997
12.86800 -2.6262205
12.86900 -2.6259741
12.87000 -2.6256375
12.87100 -2.6252106
12.87200 -2.6246931
12.87300 -2.6240851999999997
12.87400 -2.6233863
12.87500 -2.6225965
12.87600 -2.6217159
12.87700 -2.6207441
12.87800 -2.6196815
12.87900 -2.6185278
12.88000 -2.6172832
12.88100 -2.6159478
12.88200 -2.614522
12.88300 -2.6130055999999997
12.88400 -2.6113991
12.88500 -2.6097026
12.88600 -2.6079165
12.88700 -2.6060408
12.88800 -2.6040761
12.88900 -2.6020223
12.89000 -2.5998801
12.89100 -2.5976494
12.89200 -2.5953306
12.89300 -2.5929239
12.89400 -2.5904294
12.89500 -2.5878474
12.89600 -2.5851778999999997
12.89700 -2.582421
12.89800 -2.5795769
12.89900 -2.5766455
12.90000 -2.5736269
12.90100 -2.5705210999999997
12.90200 -2.5673281
12.90300 -2.5640478
12.90400 -2.5606804
12.90500 -2.5572257
12.90600 -2.5536839
12.90700 -2.5500549
12.90800 -2.5463389
12.90900 -2.542536
12.91000 -2.538646
12.91100 -2.5346694999999997
12.91200 -2.5306063
12.91300 -2.5264569
12.91400 -2.5222214
12.91500 -2.5179001
12.91600 -2.5134934
12.91700 -2.5090016
12.91800 -2.5044251
12.91900 -2.4997642
12.92000 -2.4950193
12.92100 -2.490191
12.92200 -2.4852794
12.92300 -2.4802851
12.92400 -2.4752084
12.92500 -2.47005
12.92600 -2.46481
12.92700 -2.459489
12.92800 -2.4540870999999997
12.92900 -2.4486049999999997
12.93000 -2.4430428
12.93100 -2.4374010000000004
12.93200 -2.4316797
12.93300 -2.4258794
12.93400 -2.4200004
12.93500 -2.4140427
12.93600 -2.4080066
12.93700 -2.4018923
12.93800 -2.3956999
12.93900 -2.3894295
12.94000 -2.3830814
12.94100 -2.3766555
12.94200 -2.3701521
12.94300 -2.3635712
12.94400 -2.3569129
12.94500 -2.3501773999999997
12.94600 -2.3433648000000002
12.94700 -2.3364753
12.94800 -2.3295090000000003
12.94900 -2.3224663
12.95000 -2.3153475
12.95100 -2.3081528000000002
12.95200 -2.3008825
12.95300 -2.2935372
12.95400 -2.2861172
12.95500 -2.278623
12.95600 -2.2710551999999997
12.95700 -2.2634143
12.95800 -2.2557007000000002
12.95900 -2.2479152
12.96000 -2.2400582
12.96100 -2.2321304
12.96200 -2.2241322
12.96300 -2.2160644
12.96400 -2.2079274
12.96500 -2.1997218999999997
12.96600 -2.1914482
12.96700 -2.1831071
12.96800 -2.1746989
12.96900 -2.1662243
12.97000 -2.1576837
12.97100 -2.1490775
12.97200 -2.1404063
12.97300 -2.1316707
12.97400 -2.1228708
12.97500 -2.1140072
12.97600 -2.1050804999999997
12.97700 -2.096091
12.97800 -2.0870390999999997
12.97900 -2.0779252
12.98000 -2.0687498
12.98100 -2.0595133000000003
12.98200 -2.0502161
12.98300 -2.0408586
12.98400 -2.031441
12.98500 -2.0219641
12.98600 -2.0124281
12.98700 -2.0028333999999997
12.98800 -1.9931804000000002
12.98900 -1.9834695
12.99000 -1.9737015
12.99100 -1.9638764
12.99200 -1.9539949
12.99300 -1.9440575000000002
12.99400 -1.9340646
12.99500 -1.9240167
12.99600 -1.9139145
12.99700 -1.9037584
12.99800 -1.893549
12.99900 -1.8832870000000002
13.00000 -1.8729725999999998
13.00100 -1.8626064000000002
13.00200 -1.8521889999999999
13.00300 -1.8417209
13.00400 -1.8312026
13.00500 -1.8206345
13.00600 -1.8100169999999998
13.00700 -1.7993507999999998
13.00800 -1.7886361
13.00900 -1.7778736
13.01000 -1.7670635000000001
13.01100 -1.7562065000000002
13.01200 -1.745303
13.01300 -1.7343536
13.01400 -1.7233588000000002
13.01500 -1.7123191
13.01600 -1.7012349999999998
13.01700 -1.6901072
13.01800 -1.6789364
13.01900 -1.6677232
13.02000 -1.6564684
13.02100 -1.6451726
13.02200 -1.6338363000000002
13.02300 -1.6224606
13.02400 -1.6110459000000001
13.02500 -1.5995931
13.02600 -1.5881028
13.02700 -1.5765756
13.02800 -1.5650122999999998
13.02900 -1.5534136
13.03000 -1.5417798
13.03100 -1.5301118
13.03200 -1.5184099
13.03300 -1.5066747
13.03400 -1.4949067
13.03500 -1.4831060999999999
13.03600 -1.4712737
13.03700 -1.4594096
13.03800 -1.4475143
13.03900 -1.4355881
13.04000 -1.4236314
13.04100 -1.4116446
13.04200 -1.3996279
13.04300 -1.3875818
13.04400 -1.3755065
13.04500 -1.3634024999999999
13.04600 -1.3512701
13.04700 -1.3391096999999998
13.04800 -1.3269218
13.04900 -1.3147066
13.05000 -1.3024649
13.05100 -1.2901969
13.05200 -1.2779034
13.05300 -1.2655848
13.05400 -1.2532417
13.05500 -1.2408748
13.05600 -1.2284849
13.05700 -1.2160726
13.05800 -1.2036387000000002
13.05900 -1.1911839
13.06000 -1.1787090999999998
13.06100 -1.1662152000000001
13.06200 -1.1537029
13.06300 -1.1411732
13.06400 -1.1286268
13.06500 -1.1160646
13.06600 -1.1034872
13.06700 -1.0908957000000001
13.06800 -1.0782905
13.06900 -1.0656725
13.07000 -1.0530422
13.07100 -1.0404002
13.07200 -1.0277471999999999
13.07300 -1.0150835
13.07400 -1.0024096
13.07500 -0.98972591
13.07600 -0.97703272
13.07700 -0.9643304199999999
13.07800 -0.95161917
13.07900 -0.93889935
13.08000 -0.9261712400000001
13.08100 -0.91343503
13.08200 -0.900691
13.08300 -0.88793943
13.08400 -0.8751805899999999
13.08500 -0.86241476
13.08600 -0.84964233
13.08700 -0.8368635600000001
13.08800 -0.8240789199999999
13.08900 -0.8112886899999999
13.09000 -0.7984934399999999
13.09100 -0.78569353
13.09200 -0.77288952
13.09300 -0.76008192
13.09400 -0.74727125
13.09500 -0.73445807
13.09600 -0.72164298
13.09700 -0.70882658
13.09800 -0.69600944
13.09900 -0.68319226
13.10000 -0.67037563
13.10100 -0.65756016
13.10200 -0.64474656
13.10300 -0.63193543
13.10400 -0.6191274600000001
13.10500 -0.60632327
13.10600 -0.59352345
13.10700 -0.58072866
13.10800 -0.5679394600000001
13.10900 -0.55515645
13.11000 -0.5423802
13.11100 -0.52961125
13.11200 -0.51685013
13.11300 -0.5040973
13.11400 -0.49135326
13.11500 -0.47861845000000003
13.11600 -0.46589327999999997
13.11700 -0.45317821
13.11800 -0.44047362
13.11900 -0.42777993000000003
13.12000 -0.4150975
13.12100 -0.40242676999999993
13.12200 -0.38976811
13.12300 -0.37712194
13.12400 -0.36448867
13.12500 -0.35186873
13.12600 -0.33926254
13.12700 -0.32667054
13.12800 -0.31409318999999997
13.12900 -0.30153093
13.13000 -0.28898425
13.13100 -0.27645356
13.13200 -0.26393932999999997
13.13300 -0.25144201
13.13400 -0.23896201
13.13500 -0.22649972
13.13600 -0.21405554999999998
13.13700 -0.20162985
13.13800 -0.18922295
13.13900 -0.17683518
13.14000 -0.16446679
13.14100 -0.15211808000000002
13.14200 -0.13978928000000002
13.14300 -0.12748061000000002
13.14400 -0.11519229
13.14500 -0.10292452
13.14600 -0.090677518
13.14700 -0.078451488
13.14800 -0.06624664499999999
13.14900 -0.05406322300000001
13.15000 -0.041901466
13.15100 -0.029761641
13.15200 -0.01764404
13.15300 -0.0055489767
13.15400 0.0065232102999999994
13.15500 0.018572157
13.15600 0.030597476999999998
13.15700 0.042598759
13.15800 0.054575573
13.15900 0.06652746799999999
13.16000 0.078453973
13.16100 0.090354617
13.16200 0.10222892
13.16300 0.11407635999999999
13.16400 0.12589648
13.16500 0.13768876
13.16600 0.14945271999999998
13.16700 0.16118787
13.16800 0.17289375
13.16900 0.18456988000000002
13.17000 0.19621584
13.17100 0.20783118
13.17200 0.2194155
13.17300 0.23096841999999998
13.17400 0.24248958
13.17500 0.25397866999999996
13.17600 0.26543539
13.17700 0.27685945
13.17800 0.28825062
13.17900 0.29960868
13.18000 0.31093345
13.18100 0.32222476
13.18200 0.33348247
13.18300 0.34470644
13.18400 0.35589659
13.18500 0.36705278
13.18600 0.37817492
13.18700 0.38926289
13.18800 0.40031658
13.18900 0.41133589
13.19000 0.42232064999999996
13.19100 0.43327073000000005
13.19200 0.44418597
13.19300 0.45506614
13.19400 0.46591107
13.19500 0.47672051
13.19600 0.48749419
13.19700 0.49823187
13.19800 0.5089333300000001
13.19900 0.5195982299999999
13.20000 0.53022634
13.20100 0.54081744
13.20200 0.5513711800000001
13.20300 0.5618874
13.20400 0.5723658500000001
13.20500 0.58280635
13.20600 0.5932087100000001
13.20700 0.60357279
13.20800 0.61389846
13.20900 0.6241856100000001
13.21000 0.63443412
13.21100 0.64464393
13.21200 0.654815
13.21300 0.66494728
13.21400 0.67504067
13.21500 0.68509518
13.21600 0.69511076
13.21700 0.70508737
13.21800 0.71502491
13.21900 0.7249233300000001
13.22000 0.73478254
13.22100 0.74460246
13.22200 0.75438297
13.22300 0.76412391
13.22400 0.7738250799999999
13.22500 0.7834862899999999
13.22600 0.79310741
13.22700 0.80268821
13.22800 0.8122284000000001
13.22900 0.8217277000000001
13.23000 0.8311858400000001
13.23100 0.8406025399999999
13.23200 0.8499775100000001
13.23300 0.8593104799999999
13.23400 0.86860107
13.23500 0.8778491100000001
13.23600 0.88705411
13.23700 0.8962159000000001
13.23800 0.9053342000000001
13.23900 0.9144088300000001
13.24000 0.92343949
13.24100 0.93242601
13.24200 0.94136819
13.24300 0.95026605
13.24400 0.9591193899999999
13.24500 0.9679282100000001
13.24600 0.97669261
13.24700 0.9854124900000001
13.24800 0.99408804
13.24900 1.0027193
13.25000 1.0113066
13.25100 1.01985
13.25200 1.0283497000000001
13.25300 1.0368059
13.25400 1.0452189
13.25500 1.0535887000000002
13.25600 1.0619159
13.25700 1.0702003999999998
13.25800 1.0784425
13.25900 1.0866423
13.26000 1.0948
13.26100 1.1029158000000001
13.26200 1.1109895
13.26300 1.1190214
13.26400 1.1270114
13.26500 1.1349595000000001
13.26600 1.1428657
13.26700 1.1507299
13.26800 1.1585520999999999
13.26900 1.166332
13.27000 1.1740697
13.27100 1.1817649
13.27200 1.1894175
13.27300 1.1970273
13.27400 1.2045943
13.27500 1.2121182
13.27600 1.2195989
13.27700 1.2270362
13.27800 1.2344301
13.27900 1.2417803
13.28000 1.2490866999999999
13.28100 1.2563492
13.28200 1.2635678
13.28300 1.2707423
13.28400 1.2778727
13.28500 1.2849589
13.28600 1.2920008
13.28700 1.2989985000000002
13.28800 1.3059519
13.28900 1.3128612
13.29000 1.3197263000000001
13.29100 1.3265472
13.29200 1.3333241
13.29300 1.340057
13.29400 1.346746
13.29500 1.3533913
13.29600 1.3599928000000001
13.29700 1.3665509
13.29800 1.3730656
13.29900 1.3795371
13.30000 1.3859655
13.30100 1.3923508
13.30200 1.3986933
13.30300 1.4049931
13.30400 1.4112504
13.30500 1.4174653000000002
13.30600 1.4236379000000001
13.30700 1.4297685
13.30800 1.4358571
13.30900 1.4419039
13.31000 1.4479090000000001
13.31100 1.4538727
13.31200 1.459795
13.31300 1.4656761
13.31400 1.4715162
13.31500 1.4773155
13.31600 1.483074
13.31700 1.4887921
13.31800 1.4944697
13.31900 1.5001071
13.32000 1.5057043
13.32100 1.5112616
13.32200 1.516779
13.32300 1.5222567
13.32400 1.5276946
13.32500 1.5330928000000001
13.32600 1.5384514999999999
13.32700 1.5437705
13.32800 1.5490498
13.32900 1.5542896000000002
13.33000 1.5594896
13.33100 1.5646501
13.33200 1.5697705999999998
13.33300 1.5748514000000002
13.33400 1.5798923999999999
13.33500 1.5848935000000002
13.33600 1.5898546
13.33700 1.5947759
13.33800 1.5996572
13.33900 1.6044986
13.34000 1.6093001
13.34100 1.6140617
13.34200 1.6187837
13.34300 1.6234661000000001
13.34400 1.6281089
13.34500 1.6327121999999998
13.34600 1.6372763
13.34700 1.6418012
13.34800 1.6462873999999998
13.34900 1.6507348000000002
13.35000 1.6551439000000001
13.35100 1.6595146
13.35200 1.6638473
13.35300 1.6681423
13.35400 1.6723999999999999
13.35500 1.6766204
13.35600 1.6808039000000001
13.35700 1.6849507
13.35800 1.6890610000000001
13.35900 1.6931351000000001
13.36000 1.6971733
13.36100 1.7011758
13.36200 1.7051427000000001
13.36300 1.7090743
13.36400 1.7129708000000001
13.36500 1.7168322999999999
13.36600 1.7206589
13.36700 1.7244507
13.36800 1.7282077999999998
13.36900 1.7319303000000001
13.37000 1.7356182000000002
13.37100 1.7392714
13.37200 1.7428899000000002
13.37300 1.7464738
13.37400 1.7500228999999998
13.37500 1.7535374
13.37600 1.757017
13.37700 1.7604617
13.37800 1.7638717000000002
13.37900 1.7672468000000001
13.38000 1.7705868999999999
13.38100 1.7738922000000001
13.38200 1.7771625999999998
13.38300 1.7803982
13.38400 1.7835991
13.38500 1.7867655
13.38600 1.7898972999999998
13.38700 1.7929949
13.38800 1.7960581999999998
13.38900 1.7990874000000001
13.39000 1.8020828999999998
13.39100 1.8050447
13.39200 1.8079729999999998
13.39300 1.8108681000000002
13.39400 1.8137302000000002
13.39500 1.8165596
13.39600 1.8193563
13.39700 1.8221207
13.39800 1.8248529999999998
13.39900 1.8275534999999998
13.40000 1.8302223
13.40100 1.8328596
13.40200 1.8354658
13.40300 1.8380409
13.40400 1.8405852999999999
13.40500 1.8430991
13.40600 1.8455823999999998
13.40700 1.8480355
13.40800 1.8504584000000002
13.40900 1.8528514
13.41000 1.8552143
13.41100 1.8575475000000001
13.41200 1.8598508
13.41300 1.8621244
13.41400 1.8643680999999999
13.41500 1.866582
13.41600 1.8687662
13.41700 1.8709203
13.41800 1.8730444999999998
13.41900 1.8751384999999998
13.42000 1.8772023
13.42100 1.8792357
13.42200 1.8812388
13.42300 1.8832114
13.42400 1.8851533999999999
13.42500 1.8870648
13.42600 1.8889456999999998
13.42700 1.8907961000000002
13.42800 1.8926159000000002
13.42900 1.8944052999999998
13.43000 1.8961644
13.43100 1.8978933
13.43200 1.8995921999999998
13.43300 1.9012611
13.43400 1.9029003999999998
13.43500 1.9045100999999998
13.43600 1.9060906
13.43700 1.907642
13.43800 1.9091645000000002
13.43900 1.9106585999999999
13.44000 1.9121242999999999
13.44100 1.9135619
13.44200 1.9149715
13.44300 1.9163534
13.44400 1.9177077
13.44500 1.9190347
13.44600 1.9203346
13.44700 1.9216075999999997
13.44800 1.9228535000000002
13.44900 1.9240727999999998
13.45000 1.9252652
13.45100 1.9264310999999998
13.45200 1.9275704
13.45300 1.9286832
13.45400 1.9297695
13.45500 1.9308291000000002
13.45600 1.9318622
13.45700 1.9328683999999998
13.45800 1.9338479
13.45900 1.9348007
13.46000 1.9357263999999998
13.46100 1.9366251
13.46200 1.9374967
13.46300 1.938341
13.46400 1.9391581000000002
13.46500 1.9399479000000002
13.46600 1.9407102999999999
13.46700 1.9414453000000003
13.46800 1.9421529
13.46900 1.942833
13.47000 1.9434856
13.47100 1.9441109
13.47200 1.944709
13.47300 1.9452799
13.47400 1.9458236
13.47500 1.9463401000000002
13.47600 1.9468296
13.47700 1.9472921
13.47800 1.9477276000000001
13.47900 1.9481363000000003
13.48000 1.9485181
13.48100 1.9488731
13.48200 1.9492013
13.48300 1.9495027000000003
13.48400 1.9497771000000002
13.48500 1.9500245999999999
13.48600 1.9502452
13.48700 1.9504389
13.48800 1.9506056
13.48900 1.9507450999999998
13.49000 1.9508576
13.49100 1.9509428999999998
13.49200 1.9510010000000002
13.49300 1.9510319000000003
13.49400 1.9510356999999998
13.49500 1.9510122
13.49600 1.9509617
13.49700 1.9508841
13.49800 1.9507792
13.49900 1.9506473
13.50000 1.9504884
13.50100 1.9503025
13.50200 1.9500898
13.50300 1.9498501000000001
13.50400 1.9495836999999998
13.50500 1.9492906
13.50600 1.9489706
13.50700 1.9486238999999999
13.50800 1.9482506
13.50900 1.9478506999999998
13.51000 1.9474242
13.51100 1.946971
13.51200 1.9464909999999997
13.51300 1.9459842
13.51400 1.9454505
13.51500 1.9448901
13.51600 1.9443025999999999
13.51700 1.9436879
13.51800 1.9430459
13.51900 1.9423764
13.52000 1.9416794000000002
13.52100 1.9409546999999998
13.52200 1.9402018
13.52300 1.9394208
13.52400 1.9386115
13.52500 1.9377735999999999
13.52600 1.9369068999999999
13.52700 1.9360114000000002
13.52800 1.935087
13.52900 1.9341332999999998
13.53000 1.9331505999999998
13.53100 1.9321384000000001
13.53200 1.931097
13.53300 1.9300263000000002
13.53400 1.9289264
13.53500 1.9277973
13.53600 1.9266389
13.53700 1.9254514999999999
13.53800 1.9242352
13.53900 1.9229900000000002
13.54000 1.921716
13.54100 1.9204131999999998
13.54200 1.9190820000000002
13.54300 1.9177223
13.54400 1.916334
13.54500 1.9149171
13.54600 1.9134716999999999
13.54700 1.9119976
13.54800 1.9104948
13.54900 1.9089631999999999
13.55000 1.9074025000000001
13.55100 1.9058123
13.55200 1.9041928
13.55300 1.9025434
13.55400 1.9008638000000002
13.55500 1.8991539000000002
13.55600 1.8974134999999999
13.55700 1.8956421
13.55800 1.8938394
13.55900 1.8920053
13.56000 1.8901395
13.56100 1.8882418
13.56200 1.8863119000000002
13.56300 1.8843498
13.56400 1.8823553
13.56500 1.8803284
13.56600 1.8782690000000002
13.56700 1.8761771
13.56800 1.8740527
13.56900 1.8718958
13.57000 1.8697063999999999
13.57100 1.8674849
13.57200 1.8652311000000001
13.57300 1.8629449999999999
13.57400 1.860627
13.57500 1.8582771000000002
13.57600 1.8558953
13.57700 1.8534819
13.57800 1.8510368
13.57900 1.8485600000000002
13.58000 1.8460518
13.58100 1.8435119
13.58200 1.8409400999999999
13.58300 1.8383364999999998
13.58400 1.8357010999999999
13.58500 1.8330334
13.58600 1.8303333000000002
13.58700 1.8276006
13.58800 1.8248349000000001
13.58900 1.8220359
13.59000 1.8192032
13.59100 1.8163366
13.59200 1.8134356
13.59300 1.8104998
13.59400 1.8075291
13.59500 1.8045228
13.59600 1.8014807000000002
13.59700 1.7984027
13.59800 1.7952883999999998
13.59900 1.7921375
13.60000 1.7889499999999998
13.60100 1.7857254999999999
13.60200 1.7824642000000002
13.60300 1.7791659000000002
13.60400 1.7758303999999998
13.60500 1.7724579
13.60600 1.7690484999999998
13.60700 1.7656023
13.60800 1.7621191
13.60900 1.7585993000000002
13.61000 1.7550427
13.61100 1.7514497
13.61200 1.7478202000000003
13.61300 1.7441541
13.61400 1.7404514999999998
13.61500 1.7367126
13.61600 1.7329374000000002
13.61700 1.7291257
13.61800 1.7252775000000002
13.61900 1.7213926000000002
13.62000 1.717471
13.62100 1.7135126999999999
13.62200 1.7095173000000001
13.62300 1.7054848
13.62400 1.7014151000000002
13.62500 1.697308
13.62600 1.6931630999999998
13.62700 1.6889802999999999
13.62800 1.6847596
13.62900 1.6805008
13.63000 1.6762037
13.63100 1.671868
13.63200 1.6674938
13.63300 1.6630808000000001
13.63400 1.6586289
13.63500 1.654138
13.63600 1.6496081
13.63700 1.645039
13.63800 1.6404307999999999
13.63900 1.6357834000000002
13.64000 1.6310966
13.64100 1.6263703
13.64200 1.6216047
13.64300 1.6167996
13.64400 1.6119550999999999
13.64500 1.6070708999999999
13.64600 1.602147
13.64700 1.5971834
13.64800 1.5921801
13.64900 1.5871368000000001
13.65000 1.5820537
13.65100 1.5769303
13.65200 1.5717667000000002
13.65300 1.5665626
13.65400 1.5613181
13.65500 1.5560328
13.65600 1.5507066999999999
13.65700 1.5453395
13.65800 1.539931
13.65900 1.5344811
13.66000 1.5289895
13.66100 1.5234562999999999
13.66200 1.5178813
13.66300 1.5122643
13.66400 1.5066053
13.66500 1.5009043
13.66600 1.4951611999999999
13.66700 1.4893761
13.66800 1.4835489
13.66900 1.4776798
13.67000 1.4717688
13.67100 1.4658160999999998
13.67200 1.4598217
13.67300 1.4537856999999998
13.67400 1.4477083
13.67500 1.4415895
13.67600 1.4354295
13.67700 1.4292283
13.67800 1.422986
13.67900 1.4167025999999998
13.68000 1.4103781
13.68100 1.4040123999999998
13.68200 1.3976054999999998
13.68300 1.3911573
13.68400 1.3846678
13.68500 1.3781366
13.68600 1.3715638
13.68700 1.3649491
13.68800 1.3582923
13.68900 1.3515932
13.69000 1.3448518
13.69100 1.3380677
13.69200 1.3312409
13.69300 1.3243711999999999
13.69400 1.3174584
13.69500 1.3105026
13.69600 1.3035036
13.69700 1.2964613999999999
13.69800 1.2893761
13.69900 1.2822475999999998
13.70000 1.2750761
13.70100 1.2678616
13.70200 1.2606042
13.70300 1.2533041999999999
13.70400 1.2459616
13.70500 1.2385768
13.70600 1.2311498
13.70700 1.2236809
13.70800 1.2161704
13.70900 1.2086184
13.71000 1.2010250999999998
13.71100 1.1933909
13.71200 1.1857159000000002
13.71300 1.1780001
13.71400 1.1702439
13.71500 1.1624472000000001
13.71600 1.1546102
13.71700 1.146733
13.71800 1.1388156
13.71900 1.1308578999999999
13.72000 1.1228599000000001
13.72100 1.1148215
13.72200 1.1067426999999999
13.72300 1.0986232
13.72400 1.090463
13.72500 1.0822618000000002
13.72600 1.0740195
13.72700 1.065736
13.72800 1.0574109999999999
13.72900 1.0490443999999999
13.73000 1.040636
13.73100 1.0321857
13.73200 1.0236936
13.73300 1.0151594
13.73400 1.0065832000000001
13.73500 0.99796504
13.73600 0.9893049500000001
13.73700 0.9806029500000001
13.73800 0.9718592300000001
13.73900 0.96307388
13.74000 0.9542470799999999
13.74100 0.94537912
13.74200 0.93647009
13.74300 0.92752036
13.74400 0.91853011
13.74500 0.9094996399999999
13.74600 0.90042921
13.74700 0.8913191
13.74800 0.8821695100000001
13.74900 0.8729808
13.75000 0.86375326
13.75100 0.85448716
13.75200 0.84518278
13.75300 0.8358403999999999
13.75400 0.82646031
13.75500 0.81704278
13.75600 0.80758808
13.75700 0.7980965099999999
13.75800 0.78856824
13.75900 0.77900356
13.76000 0.7694026900000001
13.76100 0.75976588
13.76200 0.75009335
13.76300 0.74038529
13.76400 0.7306418400000001
13.76500 0.72086318
13.76600 0.71104951
13.76700 0.70120087
13.76800 0.69131739
13.76900 0.68139918
13.77000 0.6714463199999999
13.77100 0.66145887
13.77200 0.65143686
13.77300 0.6413803
13.77400 0.63128923
13.77500 0.62116371
13.77600 0.6110037199999999
13.77700 0.60080928
13.77800 0.59058042
13.77900 0.58031715
13.78000 0.57001952
13.78100 0.55968757
13.78200 0.5493213
13.78300 0.53892075
13.78400 0.52848603
13.78500 0.51801717
13.78600 0.50751427
13.78700 0.49697747000000003
13.78800 0.48640687
13.78900 0.4758026
13.79000 0.46516489000000005
13.79100 0.45449389
13.79200 0.44378988
13.79300 0.43305308000000003
13.79400 0.42228377
13.79500 0.41148234
13.79600 0.4006491
13.79700 0.3897845
13.79800 0.37888894
13.79900 0.36796287
13.80000 0.35700677
13.80100 0.34602114
13.80200 0.33500649
13.80300 0.32396328
13.80400 0.31289207
13.80500 0.30179333
13.80600 0.29066755
13.80700 0.27951518999999997
13.80800 0.26833671
13.80900 0.25713251000000004
13.81000 0.24590294
13.81100 0.23464839999999998
13.81200 0.22336915000000002
13.81300 0.21206547999999997
13.81400 0.20073764
13.81500 0.18938581000000002
13.81600 0.17801018
13.81700 0.16661091
13.81800 0.15518812
13.81900 0.14374194
13.82000 0.13227247
13.82100 0.12077979999999999
13.82200 0.10926403000000001
13.82300 0.09772526100000001
13.82400 0.086163584
13.82500 0.074579113
13.82600 0.06297196399999999
13.82700 0.051342265000000005
13.82800 0.039690165
13.82900 0.028015826999999997
13.83000 0.016319425999999998
13.83100 0.0046011581
13.83200 -0.00713876
13.83300 -0.018900093
13.83400 -0.030682585000000002
13.83500 -0.042485960999999996
13.83600 -0.054309925
13.83700 -0.066154165
13.83800 -0.078018341
13.83900 -0.089902099
13.84000 -0.10180507
13.84100 -0.11372686000000001
13.84200 -0.12566708
13.84300 -0.13762531
13.84400 -0.14960112
13.84500 -0.16159407
13.84600 -0.17360374
13.84700 -0.18562968999999999
13.84800 -0.19767147
13.84900 -0.20972865000000002
13.85000 -0.22180078
13.85100 -0.23388746000000002
13.85200 -0.24598825000000002
13.85300 -0.25810276
13.85400 -0.27023056
13.85500 -0.28237123000000003
13.85600 -0.29452441
13.85700 -0.30668968999999996
13.85800 -0.31886671
13.85900 -0.33105507
13.86000 -0.34325437
13.86100 -0.35546422
13.86200 -0.36768424
13.86300 -0.37991407
13.86400 -0.39215325
13.86500 -0.40440145
13.86600 -0.41665825999999995
13.86700 -0.42892331000000006
13.86800 -0.44119622999999997
13.86900 -0.45347660999999995
13.87000 -0.46576411
13.87100 -0.47805835
13.87200 -0.49035907999999995
13.87300 -0.5026659
13.87400 -0.51497854
13.87500 -0.52729673
13.87600 -0.53962022
13.87700 -0.5519487
13.87800 -0.56428197
13.87900 -0.5766198
13.88000 -0.5889619700000001
13.88100 -0.60130823
13.88200 -0.6136583600000001
13.88300 -0.6260120800000001
13.88400 -0.63836914
13.88500 -0.65072929
13.88600 -0.6630921700000001
13.88700 -0.67545753
13.88800 -0.68782493
13.88900 -0.7001940600000001
13.89000 -0.71256445
13.89100 -0.72493567
13.89200 -0.73730731
13.89300 -0.74967882
13.89400 -0.76204971
13.89500 -0.77441945
13.89600 -0.78678755
13.89700 -0.79915337
13.89800 -0.8115164899999999
13.89900 -0.8238762599999999
13.90000 -0.8362322099999999
13.90100 -0.84858388
13.90200 -0.8609307
13.90300 -0.87327212
13.90400 -0.8856077699999999
13.90500 -0.8979371700000001
13.90600 -0.91025997
13.90700 -0.92257569
13.90800 -0.9348839499999999
13.90900 -0.9471844
13.91000 -0.95947674
13.91100 -0.97176069
13.91200 -0.9840359
13.91300 -0.99630216
13.91400 -1.0085592
13.91500 -1.0208068000000001
13.91600 -1.0330447
13.91700 -1.0452726
13.91800 -1.0574903
13.91900 -1.0696976
13.92000 -1.0818942
13.92100 -1.0940798999999999
13.92200 -1.1062541000000001
13.92300 -1.1184167
13.92400 -1.1305673
13.92500 -1.1427054
13.92600 -1.1548307
13.92700 -1.1669425
13.92800 -1.1790405
13.92900 -1.1911241
13.93000 -1.2031928
13.93100 -1.2152459
13.93200 -1.2272827
13.93300 -1.2393028
13.93400 -1.2513053
13.93500 -1.2632897
13.93600 -1.2752553999999998
13.93700 -1.2872018
13.93800 -1.2991282
13.93900 -1.3110340999999999
13.94000 -1.3229189000000001
13.94100 -1.3347821
13.94200 -1.3466234000000001
13.94300 -1.3584423
13.94400 -1.3702383
13.94500 -1.3820113
13.94600 -1.3937608000000001
13.94700 -1.4054867
13.94800 -1.4171885
13.94900 -1.4288662
13.95000 -1.4405195000000002
13.95100 -1.4521480999999998
13.95200 -1.4637521
13.95300 -1.4753309
13.95400 -1.4868844
13.95500 -1.4984123999999999
13.95600 -1.5099145
13.95700 -1.5213906
13.95800 -1.5328401
13.95900 -1.5442627
13.96000 -1.5556581
13.96100 -1.5670259
13.96200 -1.5783655
13.96300 -1.5896764
13.96400 -1.6009579999999999
13.96500 -1.6122101
13.96600 -1.6234318
13.96700 -1.6346227000000002
13.96800 -1.6457822
13.96900 -1.6569098
13.97000 -1.6680051000000002
13.97100 -1.6790671
13.97200 -1.6900957
13.97300 -1.7010900999999998
13.97400 -1.7120501
13.97500 -1.7229751000000002
13.97600 -1.7338645
13.97700 -1.7447179
13.97800 -1.7555352
13.97900 -1.7663158
13.98000 -1.7770594000000002
13.98100 -1.7877657000000002
13.98200 -1.7984343999999999
13.98300 -1.8090651999999998
13.98400 -1.8196579000000002
13.98500 -1.8302120000000002
13.98600 -1.8407274
13.98700 -1.8512037
13.98800 -1.8616405999999999
13.98900 -1.8720377
13.99000 -1.8823948
13.99100 -1.8927113999999998
13.99200 -1.9029871999999999
13.99300 -1.9132217
13.99400 -1.9234145
13.99500 -1.933565
13.99600 -1.9436728
13.99700 -1.9537374
13.99800 -1.9637581000000002
13.99900 -1.9737344
14.00000 -1.9836658999999999
14.00100 -1.9935519
14.00200 -2.0033918
14.00300 -2.0131851999999997
14.00400 -2.0229314
14.00500 -2.0326298
14.00600 -2.0422801
14.00700 -2.0518817
14.00800 -2.0614341
14.00900 -2.0709369
14.01000 -2.0803899
14.01100 -2.0897923
14.01200 -2.0991441
14.01300 -2.1084446
14.01400 -2.1176938
14.01500 -2.1268914
14.01600 -2.1360368000000003
14.01700 -2.1451298
14.01800 -2.1541703
14.01900 -2.163158
14.02000 -2.1720923
14.02100 -2.1809731
14.02200 -2.1898
14.02300 -2.1985726
14.02400 -2.2072906
14.02500 -2.2159535
14.02600 -2.224561
14.02700 -2.2331126
14.02800 -2.2416079
14.02900 -2.2500465000000003
14.03000 -2.2584277999999998
14.03100 -2.2667514
14.03200 -2.2750167
14.03300 -2.2832233
14.03400 -2.2913707
14.03500 -2.2994583
14.03600 -2.3074858
14.03700 -2.3154527000000003
14.03800 -2.3233585000000003
14.03900 -2.3312028
14.04000 -2.3389854000000003
14.04100 -2.3467056
14.04200 -2.3543635
14.04300 -2.3619587
14.04400 -2.3694908
14.04500 -2.3769597
14.04600 -2.3843650000000003
14.04700 -2.3917066
14.04800 -2.3989843
14.04900 -2.406198
14.05000 -2.4133472
14.05100 -2.4204318999999996
14.05200 -2.4274519000000003
14.05300 -2.4344066
14.05400 -2.4412962
14.05500 -2.4481200000000003
14.05600 -2.4548778
14.05700 -2.4615692
14.05800 -2.4681939
14.05900 -2.4747510999999998
14.06000 -2.4812406
14.06100 -2.4876619
14.06200 -2.4940141999999996
14.06300 -2.5002969
14.06400 -2.5065096
14.06500 -2.5126515
14.06600 -2.5187219
14.06700 -2.5247201
14.06800 -2.5306456
14.06900 -2.5364976
14.07000 -2.5422757000000002
14.07100 -2.5479792000000003
14.07200 -2.5536073
14.07300 -2.5591597
14.07400 -2.5646359
14.07500 -2.5700353
14.07600 -2.5753576000000002
14.07700 -2.5806025
14.07800 -2.5857696
14.07900 -2.5908588
14.08000 -2.5958698
14.08100 -2.6008027
14.08200 -2.6056571
14.08300 -2.6104331000000003
14.08400 -2.6151307
14.08500 -2.6197497
14.08600 -2.6242903
14.08700 -2.6287522
14.08800 -2.6331356
14.08900 -2.6374405
14.09000 -2.6416667
14.09100 -2.6458142000000002
14.09200 -2.6498828
14.09300 -2.6538724
14.09400 -2.6577828
14.09500 -2.6616137
14.09600 -2.6653649
14.09700 -2.6690362
14.09800 -2.672627
14.09900 -2.6761372
14.10000 -2.6795660999999997
14.10100 -2.6829135
14.10200 -2.6861789000000003
14.10300 -2.6893618
14.10400 -2.6924615999999997
14.10500 -2.6954779
14.10600 -2.6984103
14.10700 -2.7012583
14.10800 -2.7040215
14.10900 -2.7066994
14.11000 -2.7092915
14.11100 -2.7117975
14.11200 -2.7142169000000003
14.11300 -2.7165495
14.11400 -2.7187947
14.11500 -2.7209524
14.11600 -2.7230222
14.11700 -2.7250038
14.11800 -2.726897
14.11900 -2.7287016
14.12000 -2.7304171
14.12100 -2.7320433
14.12200 -2.73358
14.12300 -2.7350271
14.12400 -2.736384
14.12500 -2.7376508
14.12600 -2.7388271
14.12700 -2.7399126
14.12800 -2.7409071
14.12900 -2.7418103
14.13000 -2.7426219
14.13100 -2.7433416
14.13200 -2.7439693000000003
14.13300 -2.7445044
14.13400 -2.744947
14.13500 -2.7452966
14.13600 -2.7455531
14.13700 -2.7457161
14.13800 -2.7457856
14.13900 -2.7457612
14.14000 -2.7456427
14.14100 -2.7454300000000003
14.14200 -2.745123
14.14300 -2.7447216
14.14400 -2.7442258
14.14500 -2.7436353
14.14600 -2.7429502
14.14700 -2.7421704
14.14800 -2.7412958
14.14900 -2.7403265
14.15000 -2.7392624
14.15100 -2.7381035000000002
14.15200 -2.7368495
14.15300 -2.7355008
14.15400 -2.734057
14.15500 -2.7325182999999997
14.15600 -2.7308844
14.15700 -2.7291551000000003
14.15800 -2.7273305000000003
14.15900 -2.7254101
14.16000 -2.7233940000000003
14.16100 -2.7212819
14.16200 -2.7190736
14.16300 -2.7167687
14.16400 -2.714367
14.16500 -2.7118685
14.16600 -2.7092725
14.16700 -2.7065789
14.16800 -2.7037876
14.16900 -2.7008981000000003
14.17000 -2.6979102
14.17100 -2.6948238
14.17200 -2.6916385000000003
14.17300 -2.6883541
14.17400 -2.6849706
14.17500 -2.6814876
14.17600 -2.6779052
14.17700 -2.6742233
14.17800 -2.6704418
14.17900 -2.6665606
14.18000 -2.6625796999999998
14.18100 -2.658499
14.18200 -2.6543189
14.18300 -2.6500391000000003
14.18400 -2.6456598000000002
14.18500 -2.6411811
14.18600 -2.6366031000000003
14.18700 -2.6319258000000003
14.18800 -2.6271492
14.18900 -2.6222736
14.19000 -2.6172988
14.19100 -2.612225
14.19200 -2.6070522
14.19300 -2.6017804
14.19400 -2.5964096
14.19500 -2.5909398
14.19600 -2.5853707
14.19700 -2.5797022999999997
14.19800 -2.5739346
14.19900 -2.5680674
14.20000 -2.5621006
14.20100 -2.5560342
14.20200 -2.5498677
14.20300 -2.5436012
14.20400 -2.5372345000000003
14.20500 -2.5307676
14.20600 -2.5242003
14.20700 -2.5175326
14.20800 -2.5107644
14.20900 -2.5038959
14.21000 -2.496927
14.21100 -2.4898577
14.21200 -2.4826881
14.21300 -2.4754183
14.21400 -2.4680486000000004
14.21500 -2.460579
14.21600 -2.4530098000000002
14.21700 -2.4453413
14.21800 -2.4375737
14.21900 -2.4297073
14.22000 -2.4217425
14.22100 -2.4136793
14.22200 -2.4055180999999997
14.22300 -2.3972593
14.22400 -2.3889031000000003
14.22500 -2.3804497000000002
14.22600 -2.3718994
14.22700 -2.3632525
14.22800 -2.3545092
14.22900 -2.3456698
14.23000 -2.3367343
14.23100 -2.3277031
14.23200 -2.3185762
14.23300 -2.3093536
14.23400 -2.3000356
14.23500 -2.2906221
14.23600 -2.2811133
14.23700 -2.2715092
14.23800 -2.2618096
14.23900 -2.2520149
14.24000 -2.242125
14.24100 -2.2321397
14.24200 -2.2220593
14.24300 -2.2118837
14.24400 -2.201613
14.24500 -2.1912472
14.24600 -2.1807864
14.24700 -2.1702306
14.24800 -2.15958
14.24900 -2.1488348
14.25000 -2.137995
14.25100 -2.1270609
14.25200 -2.1160325
14.25300 -2.1049101
14.25400 -2.093694
14.25500 -2.0823844
14.25600 -2.0709815
14.25700 -2.0594856000000004
14.25800 -2.0478969
14.25900 -2.0362159
14.26000 -2.0244429
14.26100 -2.012578
14.26200 -2.0006219
14.26300 -1.9885746999999998
14.26400 -1.9764367
14.26500 -1.9642085
14.26600 -1.9518903
14.26700 -1.9394826
14.26800 -1.9269858000000002
14.26900 -1.9144004
14.27000 -1.9017268
14.27100 -1.8889653999999998
14.27200 -1.8761169000000002
14.27300 -1.8631815999999999
14.27400 -1.85016
14.27500 -1.8370528000000002
14.27600 -1.8238603999999998
14.27700 -1.8105833000000002
14.27800 -1.797222
14.27900 -1.783777
14.28000 -1.7702490000000002
14.28100 -1.7566383
14.28200 -1.7429454
14.28300 -1.7291708
14.28400 -1.7153148
14.28500 -1.7013779
14.28600 -1.6873605999999999
14.28700 -1.6732631000000002
14.28800 -1.6590859999999998
14.28900 -1.6448295000000002
14.29000 -1.630494
14.29100 -1.6160797
14.29200 -1.601587
14.29300 -1.5870163
14.29400 -1.5723679000000002
14.29500 -1.557642
14.29600 -1.542839
14.29700 -1.5279592
14.29800 -1.5130029
14.29900 -1.4979703
14.30000 -1.4828620000000001
14.30100 -1.467678
14.30200 -1.4524189
14.30300 -1.4370848999999999
14.30400 -1.4216765
14.30500 -1.4061941
14.30600 -1.390638
14.30700 -1.3750088
14.30800 -1.3593069
14.30900 -1.3435328
14.31000 -1.3276871000000001
14.31100 -1.3117704000000001
14.31200 -1.2957832
14.31300 -1.2797262
14.31400 -1.2635999
14.31500 -1.2474052
14.31600 -1.2311426
14.31700 -1.2148129
14.31800 -1.1984168
14.31900 -1.1819549
14.32000 -1.1654281
14.32100 -1.1488371000000002
14.32200 -1.1321824
14.32300 -1.1154649
14.32400 -1.0986852
14.32500 -1.0818439
14.32600 -1.0649416
14.32700 -1.047979
14.32800 -1.0309567
14.32900 -1.0138752
14.33000 -0.99673513
14.33100 -0.9795370499999999
14.33200 -0.96228151
14.33300 -0.94496896
14.33400 -0.9276000799999999
14.33500 -0.9101753100000001
14.33600 -0.8926952300000001
14.33700 -0.8751603800000001
14.33800 -0.8575714200000001
14.33900 -0.83992882
14.34000 -0.82223322
14.34100 -0.80448529
14.34200 -0.78668566
14.34300 -0.76883496
14.34400 -0.75093382
14.34500 -0.73298295
14.34600 -0.71498305
14.34700 -0.69693485
14.34800 -0.67883902
14.34900 -0.6606963
14.35000 -0.64250743
14.35100 -0.62427316
14.35200 -0.60599418
14.35300 -0.5876713
14.35400 -0.5693052900000001
14.35500 -0.5508968599999999
14.35600 -0.5324468
14.35700 -0.5139559
14.35800 -0.49542490999999994
14.35900 -0.47685462
14.36000 -0.45824576999999994
14.36100 -0.43959910999999996
14.36200 -0.42091543000000003
14.36300 -0.40219547
14.36400 -0.38343999
14.36500 -0.36464968999999997
14.36600 -0.34582531
14.36700 -0.32696759
14.36800 -0.3080772
14.36900 -0.28915489
14.37000 -0.27020134
14.37100 -0.25121723
14.37200 -0.23220329999999997
14.37300 -0.21316025
14.37400 -0.19408877000000002
14.37500 -0.17498959
14.37600 -0.15586343
14.37700 -0.13671105
14.37800 -0.1175332
14.37900 -0.09833065599999999
14.38000 -0.07910418799999999
14.38100 -0.059854594
14.38200 -0.040582678
14.38300 -0.021289247
14.38400 -0.0019751176
14.38500 0.017358889
14.38600 0.036711953
14.38700 0.05608325
14.38800 0.075471972
14.38900 0.094877294
14.39000 0.11429840999999999
14.39100 0.13373451
14.39200 0.15318479
14.39300 0.17264844000000001
14.39400 0.19212465
14.39500 0.21161262
14.39600 0.23111152
14.39700 0.25062049000000003
14.39800 0.2701387
14.39900 0.2896653
14.40000 0.30919939999999996
14.40100 0.32874011000000003
14.40200 0.34828649
14.40300 0.36783766
14.40400 0.38739260999999997
14.40500 0.40695043000000003
14.40600 0.42651012000000005
14.40700 0.44607068000000005
14.40800 0.46563116
14.40900 0.48519056000000005
14.41000 0.50474787
14.41100 0.52430215
14.41200 0.54385238
14.41300 0.56339763
14.41400 0.5829369600000001
14.41500 0.6024694500000001
14.41600 0.62199417
14.41700 0.64151022
14.41800 0.66101672
14.41900 0.68051284
14.42000 0.69999774
14.42100 0.7194705800000001
14.42200 0.73893056
14.42300 0.75837695
14.42400 0.7778089499999999
14.42500 0.79722581
14.42600 0.81662675
14.42700 0.8360111200000001
14.42800 0.85537815
14.42900 0.87472713
14.43000 0.8940572900000001
14.43100 0.9133679800000001
14.43200 0.93265837
14.43300 0.95192781
14.43400 0.97117554
14.43500 0.99040074
14.43600 1.0096027
14.43700 1.0287805
14.43800 1.0479333
14.43900 1.0670602
14.44000 1.0861604
14.44100 1.1052327000000002
14.44200 1.1242763
14.44300 1.1432901
14.44400 1.1622731000000002
14.44500 1.1812240999999999
14.44600 1.2001421
14.44700 1.219026
14.44800 1.2378747
14.44900 1.2566869
14.45000 1.2754617
14.45100 1.2941979
14.45200 1.3128944
14.45300 1.3315502
14.45400 1.3501641
14.45500 1.3687354
14.45600 1.3872628
14.45700 1.4057457
14.45800 1.4241829
14.45900 1.4425736
14.46000 1.4609171
14.46100 1.4792125
14.46200 1.4974589
14.46300 1.5156559
14.46400 1.5338024000000001
14.46500 1.5518979
14.46600 1.5699416000000002
14.46700 1.5879329000000002
14.46800 1.6058710999999999
14.46900 1.6237555000000001
14.47000 1.6415853
14.47100 1.6593598
14.47200 1.6770782000000002
14.47300 1.6947400000000001
14.47400 1.7123442
14.47500 1.7298903
14.47600 1.7473774000000002
14.47700 1.7648045
14.47800 1.7821711
14.47900 1.7994759999999999
14.48000 1.8167185
14.48100 1.8338976
14.48200 1.8510127
14.48300 1.8680627
14.48400 1.8850464
14.48500 1.9019632000000002
14.48600 1.9188119
14.48700 1.9355915000000001
14.48800 1.9523012999999998
14.48900 1.9689402000000003
14.49000 1.9855070999999997
14.49100 2.0020012
14.49200 2.0184213
14.49300 2.0347668
14.49400 2.0510365999999998
14.49500 2.0672299
14.49600 2.0833456999999997
14.49700 2.0993831000000003
14.49800 2.1153411
14.49900 2.1312192
14.50000 2.1470163
14.50100 2.1627316
14.50200 2.1783644
14.50300 2.193914
14.50400 2.2093793
14.50500 2.2247598
14.50600 2.2400545000000003
14.50700 2.2552626
14.50800 2.2703834
14.50900 2.2854161
14.51000 2.3003599
14.51100 2.3152141
14.51200 2.329978
14.51300 2.3446506
14.51400 2.3592314
14.51500 2.3737194
14.51600 2.3881141
14.51700 2.4024146
14.51800 2.4166202
14.51900 2.4307303
14.52000 2.4447443
14.52100 2.4586614
14.52200 2.4724809
14.52300 2.4862023
14.52400 2.4998248
14.52500 2.5133478
14.52600 2.5267707
14.52700 2.5400929
14.52800 2.5533138
14.52900 2.5664326
14.53000 2.5794487
14.53100 2.5923617
14.53200 2.6051708
14.53300 2.6178751
14.53400 2.6304742
14.53500 2.6429674
14.53600 2.655354
14.53700 2.6676331
14.53800 2.6798042
14.53900 2.6918665
14.54000 2.7038192
14.54100 2.7156617
14.54200 2.7273932
14.54300 2.739013
14.54400 2.7505202
14.54500 2.7619142
14.54600 2.773194
14.54700 2.7843591
14.54800 2.7954085
14.54900 2.8063416
14.55000 2.8171577
14.55100 2.8278559000000003
14.55200 2.8384358
14.55300 2.8488966000000002
14.55400 2.8592378000000003
14.55500 2.8694587
14.55600 2.8795587
14.55700 2.8895372999999998
14.55800 2.899394
14.55900 2.9091286000000003
14.56000 2.9187404
14.56100 2.9282292
14.56200 2.9375946
14.56300 2.9468363
14.56400 2.9559541
14.56500 2.9649477
14.56600 2.9738167
14.56700 2.9825608999999997
14.56800 2.9911801
14.56900 2.999674
14.57000 3.0080423
14.57100 3.0162845000000003
14.57200 3.0244006
14.57300 3.03239
14.57400 3.0402524
14.57500 3.0479873
14.57600 3.0555942999999997
14.57700 3.0630729999999997
14.57800 3.0704228000000002
14.57900 3.0776432
14.58000 3.0847335
14.58100 3.0916935
14.58200 3.0985223
14.58300 3.1052195
14.58400 3.1117843
14.58500 3.1182166000000002
14.58600 3.1245155000000002
14.58700 3.1306807
14.58800 3.1367112
14.58900 3.1426072
14.59000 3.1483676000000003
14.59100 3.1539924
14.59200 3.1594813
14.59300 3.1648338
14.59400 3.1700496
14.59500 3.1751283
14.59600 3.1800694999999997
14.59700 3.1848736000000004
14.59800 3.1895398999999998
14.59900 3.1940687000000003
14.60000 3.1984596999999995
14.60100 3.2027129000000003
14.60200 3.2068279
14.60300 3.2108049999999997
14.60400 3.2146443
14.60500 3.2183457
14.60600 3.2219089999999997
14.60700 3.2253344000000004
14.60800 3.2286219
14.60900 3.2317717000000004
14.61000 3.2347832
14.61100 3.2376569
14.61200 3.2403927
14.61300 3.2429904
14.61400 3.2454502000000005
14.61500 3.2477718
14.61600 3.2499548000000003
14.61700 3.2519996000000004
14.61800 3.2539058
14.61900 3.2556735000000003
14.62000 3.2573022
14.62100 3.2587922999999996
14.62200 3.2601435
14.62300 3.2613553000000004
14.62400 3.2624277999999998
14.62500 3.263361
14.62600 3.2641549
14.62700 3.2648094000000003
14.62800 3.2653245999999996
14.62900 3.2657000999999997
14.63000 3.2659363
14.63100 3.2660328
14.63200 3.2659899
14.63300 3.2658078
14.63400 3.2654863
14.63500 3.2650255
14.63600 3.2644252999999996
14.63700 3.2636858999999996
14.63800 3.2628074
14.63900 3.2617901
14.64000 3.2606341
14.64100 3.2593392
14.64200 3.2579057000000002
14.64300 3.2563340000000003
14.64400 3.2546237
14.64500 3.2527755999999997
14.64600 3.2507893
14.64700 3.2486650999999998
14.64800 3.2464035000000004
14.64900 3.2440044
14.65000 3.2414682
14.65100 3.2387952999999996
14.65200 3.2359857
14.65300 3.2330398000000002
14.65400 3.2299578
14.65500 3.2267403
14.65600 3.2233875000000003
14.65700 3.2198995
14.65800 3.2162771
14.65900 3.2125204999999997
14.66000 3.2086301999999995
14.66100 3.2046067999999996
14.66200 3.2004505
14.66300 3.1961616
14.66400 3.1917408000000003
14.66500 3.1871885000000004
14.66600 3.1825047000000004
14.66700 3.1776901000000004
14.66800 3.1727452000000005
14.66900 3.1676706
14.67000 3.1624663999999996
14.67100 3.1571329
14.67200 3.1516707999999998
14.67300 3.1460803000000004
14.67400 3.1403616000000003
14.67500 3.1345155
14.67600 3.128542
14.67700 3.1224417
14.67800 3.1162148
14.67900 3.1098619000000003
14.68000 3.1033833
14.68100 3.0967792000000003
14.68200 3.0900504
14.68300 3.083197
14.68400 3.0762196
14.68500 3.0691186
14.68600 3.0618945
14.68700 3.0545479
14.68800 3.0470792
14.68900 3.0394891
14.69000 3.0317781
14.69100 3.023947
14.69200 3.0159963000000003
14.69300 3.007927
14.69400 2.9997393
14.69500 2.9914346000000003
14.69600 2.9830132
14.69700 2.9744759
14.69800 2.9658237
14.69900 2.9570574
14.70000 2.9481776
14.70100 2.9391853
14.70200 2.9300813
14.70300 2.9208664
14.70400 2.9115412
14.70500 2.9021068
14.70600 2.8925635
14.70700 2.8829122
14.70800 2.8731535999999998
14.70900 2.8632883000000002
14.71000 2.853317
14.71100 2.8432402999999997
14.71200 2.8330589
14.71300 2.8227732
14.71400 2.8123839
14.71500 2.8018916000000003
14.71600 2.7912971
14.71700 2.7806006
14.71800 2.7698031000000003
14.71900 2.7589049
14.72000 2.7479069
14.72100 2.7368097000000002
14.72200 2.725614
14.72300 2.7143205999999998
14.72400 2.7029304
14.72500 2.691444
14.72600 2.6798623
14.72700 2.6681863
14.72800 2.6564166
14.72900 2.6445543
14.73000 2.6326006
14.73100 2.6205562000000002
14.73200 2.608422
14.73300 2.5961991
14.73400 2.5838887
14.73500 2.5714915
14.73600 2.5590088
14.73700 2.5464416
14.73800 2.5337907
14.73900 2.5210574
14.74000 2.5082426
14.74100 2.4953475
14.74200 2.4823731
14.74300 2.4693204
14.74400 2.4561904
14.74500 2.4429841
14.74600 2.4297025
14.74700 2.4163468
14.74800 2.4029176999999997
14.74900 2.3894165
14.75000 2.3758439
14.75100 2.3622009999999998
14.75200 2.3484887999999997
14.75300 2.3347082
14.75400 2.3208601
14.75500 2.3069455999999997
14.75600 2.2929655
14.75700 2.2789208
14.75800 2.2648126
14.75900 2.2506416000000002
14.76000 2.2364087
14.76100 2.2221152
14.76200 2.2077616
14.76300 2.1933492
14.76400 2.1788787
14.76500 2.1643512
14.76600 2.1497674
14.76700 2.1351285
14.76800 2.1204351999999997
14.76900 2.1056885000000003
14.77000 2.0908892
14.77100 2.0760385
14.77200 2.061137
14.77300 2.0461857
14.77400 2.0311855
14.77500 2.0161374
14.77600 2.0010421000000003
14.77700 1.9859007000000002
14.77800 1.970714
14.77900 1.9554829
14.78000 1.9402087
14.78100 1.9248919999999998
14.78200 1.9095341
14.78300 1.894136
14.78400 1.8786989
14.78500 1.8632239
14.78600 1.8477123000000002
14.78700 1.8321652000000002
14.78800 1.816584
14.78900 1.8009698
14.79000 1.785324
14.79100 1.7696477
14.79200 1.7539425000000002
14.79300 1.7382096
14.79400 1.7224504
14.79500 1.7066659000000002
14.79600 1.6908575
14.79700 1.6750263
14.79800 1.6591737
14.79900 1.6433008
14.80000 1.6274085
14.80100 1.6114982
14.80200 1.5955707
14.80300 1.5796270000000001
14.80400 1.5636681
14.80500 1.5476949
14.80600 1.5317082
14.80700 1.5157091
14.80800 1.4996984
14.80900 1.4836768999999999
14.81000 1.4676454
14.81100 1.4516046
14.81200 1.4355556
14.81300 1.4194991000000001
14.81400 1.4034359
14.81500 1.3873669
14.81600 1.371293
14.81700 1.3552151000000001
14.81800 1.339134
14.81900 1.3230507
14.82000 1.3069661
14.82100 1.2908813
14.82200 1.2747970000000002
14.82300 1.2587145
14.82400 1.2426347
14.82500 1.2265587
14.82600 1.2104876
14.82700 1.1944225
14.82800 1.1783644
14.82900 1.1623144
14.83000 1.1462738
14.83100 1.1302435
14.83200 1.1142246
14.83300 1.0982184000000002
14.83400 1.0822257
14.83500 1.0662477
14.83600 1.0502852
14.83700 1.0343394000000001
14.83800 1.0184111
14.83900 1.0025012
14.84000 0.98661073
14.84100 0.97074034
14.84200 0.954891
14.84300 0.93906345
14.84400 0.92325844
14.84500 0.90747681
14.84600 0.89171929
14.84700 0.87598674
14.84800 0.8602798899999999
14.84900 0.84459959
14.85000 0.82894657
14.85100 0.81332177
14.85200 0.7977260300000001
14.85300 0.78216018
14.85400 0.76662521
14.85500 0.75112209
14.85600 0.7356517499999999
14.85700 0.72021517
14.85800 0.70481338
14.85900 0.68944735
14.86000 0.6741180999999999
14.86100 0.6588265799999999
14.86200 0.64357379
14.86300 0.6283606899999999
14.86400 0.61318823
14.86500 0.59805727
14.86600 0.58296872
14.86700 0.5679234400000001
14.86800 0.55292221
14.86900 0.53796582
14.87000 0.5230550199999999
14.87100 0.50819051
14.87200 0.49337297999999996
14.87300 0.47860309
14.87400 0.46388148
14.87500 0.44920882
14.87600 0.43458566
14.87700 0.42001256
14.87800 0.40549011999999995
14.87900 0.39101886
14.88000 0.37659935
14.88100 0.36223214000000004
14.88200 0.34791776
14.88300 0.33365674
14.88400 0.31944963
14.88500 0.30529692
14.88600 0.29119919
14.88700 0.27715699
14.88800 0.26317085
14.88900 0.24924136
14.89000 0.23536906000000002
14.89100 0.22155454
14.89200 0.20779837
14.89300 0.19410115
14.89400 0.18046347999999998
14.89500 0.16688594
14.89600 0.15336913000000002
14.89700 0.13991364
14.89800 0.12652003
14.89900 0.11318888
14.90000 0.099920726
14.90100 0.08671609699999999
14.90200 0.073575496
14.90300 0.060499413
14.90400 0.047488298000000005
14.90500 0.034542588
14.90600 0.021662701
14.90700 0.0088490349
14.90800 -0.003898023
14.90900 -0.016578092000000003
14.91000 -0.029190793000000003
14.91100 -0.041735737
14.91200 -0.054212532
14.91300 -0.066620758
14.91400 -0.078959978
14.91500 -0.091229734
14.91600 -0.10342953
14.91700 -0.11555885
14.91800 -0.12761714
14.91900 -0.13960382
14.92000 -0.15151829
14.92100 -0.16335994
14.92200 -0.17512813
14.92300 -0.18682225
14.92400 -0.19844165
14.92500 -0.20998573999999998
14.92600 -0.22145396
14.92700 -0.23284575000000002
14.92800 -0.24416063
14.92900 -0.25539809999999996
14.93000 -0.26655782
14.93100 -0.27763943999999996
14.93200 -0.28864271
14.93300 -0.29956742999999997
14.93400 -0.31041345
14.93500 -0.32118072000000003
14.93600 -0.33186926
14.93700 -0.34247909
14.93800 -0.35301037
14.93900 -0.36346323
14.94000 -0.37383789
14.94100 -0.38413454
14.94200 -0.39435349999999997
14.94300 -0.40449500000000005
14.94400 -0.41455928999999997
14.94500 -0.4245467
14.94600 -0.43445745999999996
14.94700 -0.44429181
14.94800 -0.45404998
14.94900 -0.46373215000000007
14.95000 -0.47333846
14.95100 -0.48286896
14.95200 -0.4923237
14.95300 -0.5017026800000001
14.95400 -0.5110058
14.95500 -0.52023293
14.95600 -0.52938387
14.95700 -0.5384584
14.95800 -0.54745618
14.95900 -0.55637695
14.96000 -0.56522028
14.96100 -0.57398579
14.96200 -0.58267312
14.96300 -0.59128185
14.96400 -0.5998116
14.96500 -0.6082620000000001
14.96600 -0.61663268
14.96700 -0.62492341
14.96800 -0.6331339
14.96900 -0.6412640199999999
14.97000 -0.64931358
14.97100 -0.6572825800000001
14.97200 -0.66517103
14.97300 -0.672979
14.97400 -0.6807065999999999
14.97500 -0.68835407
14.97600 -0.6959216699999999
14.97700 -0.7034096400000001
14.97800 -0.71081836
14.97900 -0.71814815
14.98000 -0.72539933
14.98100 -0.73257233
14.98200 -0.73966752
14.98300 -0.7466852199999999
14.98400 -0.75362576
14.98500 -0.7604895199999999
14.98600 -0.76727676
14.98700 -0.77398773
14.98800 -0.78062271
14.98900 -0.78718187
14.99000 -0.79366546
14.99100 -0.8000736099999999
14.99200 -0.80640651
14.99300 -0.81266435
14.99400 -0.81884731
14.99500 -0.82495557
14.99600 -0.83098924
14.99700 -0.8369484899999999
14.99800 -0.8428336099999999
14.99900 -0.8486447899999999
15.00000 -0.85438229
15.00100 -0.86004641
15.00200 -0.8656374200000001
15.00300 -0.87115569
15.00400 -0.8766016
15.00500 -0.88197542
15.00600 -0.8872777199999999
15.00700 -0.89250887
15.00800 -0.8976693299999999
15.00900 -0.90275956
15.01000 -0.90778004
15.01100 -0.9127312300000001
15.01200 -0.9176135999999999
15.01300 -0.92242761
15.01400 -0.92717372
15.01500 -0.9318524
15.01600 -0.9364640299999999
15.01700 -0.94100898
15.01800 -0.94548762
15.01900 -0.94990032
15.02000 -0.95424745
15.02100 -0.95852921
15.02200 -0.96274586
15.02300 -0.9668977000000001
15.02400 -0.9709848099999999
15.02500 -0.97500747
15.02600 -0.97896587
15.02700 -0.9828600999999999
15.02800 -0.9866904500000001
15.02900 -0.9904570899999999
15.03000 -0.99416021
15.03100 -0.9978000100000001
15.03200 -1.0013767999999998
15.03300 -1.0048909
15.03400 -1.0083427
15.03500 -1.0117325
15.03600 -1.0150609
15.03700 -1.0183282
15.03800 -1.0215351
15.03900 -1.0246822
15.04000 -1.0277699
15.04100 -1.030799
15.04200 -1.0337703
15.04300 -1.0366843000000001
15.04400 -1.0395418
15.04500 -1.0423435
15.04600 -1.0450901000000001
15.04700 -1.0477821
15.04800 -1.0504204
15.04900 -1.0530054
15.05000 -1.0555377
15.05100 -1.0580179
15.05200 -1.0604465
15.05300 -1.0628239
15.05400 -1.0651506
15.05500 -1.0674268
15.05600 -1.069653
15.05700 -1.0718296
15.05800 -1.0739569
15.05900 -1.076035
15.06000 -1.0780645
15.06100 -1.0800456
15.06200 -1.0819786
15.06300 -1.083864
15.06400 -1.0857021
15.06500 -1.0874933
15.06600 -1.089238
15.06700 -1.0909368
15.06800 -1.0925903000000001
15.06900 -1.0941991
15.07000 -1.0957637
15.07100 -1.0972848
15.07200 -1.0987631
15.07300 -1.1001994
15.07400 -1.1015943
15.07500 -1.1029487
15.07600 -1.1042635
15.07700 -1.1055393
15.07800 -1.1067769
15.07900 -1.1079771999999999
15.08000 -1.109141
15.08100 -1.1102689000000001
15.08200 -1.1113618
15.08300 -1.1124201999999999
15.08400 -1.1134449
15.08500 -1.1144365999999999
15.08600 -1.1153957
15.08700 -1.1163228
15.08800 -1.1172184
15.08900 -1.1180828
15.09000 -1.1189166
15.09100 -1.1197199
15.09200 -1.1204932
15.09300 -1.1212367
15.09400 -1.1219504999999999
15.09500 -1.122635
15.09600 -1.1232902
15.09700 -1.1239165
15.09800 -1.1245142
15.09900 -1.1250833
15.10000 -1.1256241
15.10100 -1.126137
15.10200 -1.1266223
15.10300 -1.1270803
15.10400 -1.1275115
15.10500 -1.1279165
15.10600 -1.1282956
15.10700 -1.1286495
15.10800 -1.1289788
15.10900 -1.1292842
15.11000 -1.1295664
15.11100 -1.1298261
15.11200 -1.1300639
15.11300 -1.1302807
15.11400 -1.1304771999999998
15.11500 -1.1306542
15.11600 -1.1308122
15.11700 -1.1309521
15.11800 -1.1310746
15.11900 -1.1311803
15.12000 -1.1312697999999999
15.12100 -1.1313437000000002
15.12200 -1.1314026
15.12300 -1.131447
15.12400 -1.1314775
15.12500 -1.1314945
15.12600 -1.1314985
15.12700 -1.1314901
15.12800 -1.1314695
15.12900 -1.1314373
15.13000 -1.1313938000000001
15.13100 -1.1313396
15.13200 -1.1312749
15.13300 -1.1312003
15.13400 -1.1311162
15.13500 -1.1310231
15.13600 -1.1309213
15.13700 -1.1308113
15.13800 -1.1306936
15.13900 -1.1305684999999999
15.14000 -1.1304366
15.14100 -1.1302983
15.14200 -1.1301541
15.14300 -1.1300044
15.14400 -1.1298496999999998
15.14500 -1.1296905
15.14600 -1.1295271
15.14700 -1.1293601
15.14800 -1.1291898999999999
15.14900 -1.1290168
15.15000 -1.1288414
15.15100 -1.1286640000000001
15.15200 -1.1284849
15.15300 -1.1283045
15.15400 -1.1281230999999998
15.15500 -1.1279412
15.15600 -1.1277588
15.15700 -1.1275764000000001
15.15800 -1.1273941
15.15900 -1.1272123
15.16000 -1.1270312
15.16100 -1.126851
15.16200 -1.126672
15.16300 -1.1264944000000001
15.16400 -1.1263186
15.16500 -1.1261447
15.16600 -1.1259732
15.16700 -1.1258042
15.16800 -1.1256383
15.16900 -1.1254757
15.17000 -1.1253168
15.17100 -1.1251622
15.17200 -1.1250122
15.17300 -1.1248673
15.17400 -1.1247281
15.17500 -1.1245949
15.17600 -1.1244684
15.17700 -1.124349
15.17800 -1.1242371
15.17900 -1.1241334
15.18000 -1.1240381000000002
15.18100 -1.1239516999999999
15.18200 -1.1238748
15.18300 -1.1238076
15.18400 -1.1237504
15.18500 -1.1237036
15.18600 -1.1236673000000001
15.18700 -1.1236419
15.18800 -1.1236276
15.18900 -1.1236245
15.19000 -1.1236329
15.19100 -1.1236529
15.19200 -1.1236846
15.19300 -1.1237283
15.19400 -1.1237840000000001
15.19500 -1.1238519
15.19600 -1.1239322
15.19700 -1.124025
15.19800 -1.1241306
15.19900 -1.1242489
15.20000 -1.1243803
15.20100 -1.124525
15.20200 -1.1246829999999999
15.20300 -1.1248548
15.20400 -1.1250404999999999
15.20500 -1.1252402
15.20600 -1.1254544
15.20700 -1.1256833000000002
15.20800 -1.1259269
15.20900 -1.1261857
15.21000 -1.1264599
15.21100 -1.1267497
15.21200 -1.1270554
15.21300 -1.1273772
15.21400 -1.1277152000000001
15.21500 -1.1280698
15.21600 -1.1284410999999999
15.21700 -1.1288294
15.21800 -1.1292347
15.21900 -1.1296573
15.22000 -1.1300973
15.22100 -1.1305547
15.22200 -1.1310297
15.22300 -1.1315222999999999
15.22400 -1.1320326
15.22500 -1.1325605
15.22600 -1.1331061
15.22700 -1.1336694
15.22800 -1.1342502
15.22900 -1.1348486
15.23000 -1.1354645
15.23100 -1.1360979
15.23200 -1.1367486
15.23300 -1.1374167
15.23400 -1.1381021999999998
15.23500 -1.1388049
15.23600 -1.1395250000000001
15.23700 -1.1402624000000001
15.23800 -1.1410170000000002
15.23900 -1.1417891
15.24000 -1.1425786
15.24100 -1.1433856
15.24200 -1.1442101999999998
15.24300 -1.1450524
15.24400 -1.1459123
15.24500 -1.1467902
15.24600 -1.1476859000000001
15.24700 -1.1485997
15.24800 -1.1495315000000002
15.24900 -1.1504816
15.25000 -1.1514498
15.25100 -1.1524363
15.25200 -1.1534412
15.25300 -1.1544645
15.25400 -1.1555062
15.25500 -1.1565663
15.25600 -1.1576449
15.25700 -1.158742
15.25800 -1.1598577
15.25900 -1.1609919
15.26000 -1.1621449000000001
15.26100 -1.1633165
15.26200 -1.1645068
15.26300 -1.1657159
15.26400 -1.1669437
15.26500 -1.1681903
15.26600 -1.1694556999999999
15.26700 -1.1707398
15.26800 -1.1720424999999999
15.26900 -1.1733639
15.27000 -1.1747037999999999
15.27100 -1.1760621
15.27200 -1.1774387000000002
15.27300 -1.1788335
15.27400 -1.1802461
15.27500 -1.1816764
15.27600 -1.1831243
15.27700 -1.1845893
15.27800 -1.1860713
15.27900 -1.1875701
15.28000 -1.1890853
15.28100 -1.1906166
15.28200 -1.1921637
15.28300 -1.1937262
15.28400 -1.1953041
15.28500 -1.1968968
15.28600 -1.1985043000000002
15.28700 -1.2001262000000001
15.28800 -1.2017622000000001
15.28900 -1.2034120000000001
15.29000 -1.2050755
15.29100 -1.2067525000000001
15.29200 -1.2084426000000001
15.29300 -1.2101457
15.29400 -1.2118617
15.29500 -1.2135903
15.29600 -1.2153315
15.29700 -1.2170851999999999
15.29800 -1.2188512
15.29900 -1.2206294
15.30000 -1.2224196999999999
15.30100 -1.2242222
15.30200 -1.2260366999999999
15.30300 -1.2278632
15.30400 -1.2297017000000001
15.30500 -1.2315522
15.30600 -1.2334144999999999
15.30700 -1.2352885
15.30800 -1.2371741
15.30900 -1.2390713
15.31000 -1.24098
15.31100 -1.2428998
15.31200 -1.2448306
15.31300 -1.2467722
15.31400 -1.2487243000000001
15.31500 -1.2506866
15.31600 -1.2526587
15.31700 -1.2546402
15.31800 -1.2566309
15.31900 -1.2586304
15.32000 -1.2606381999999998
15.32100 -1.2626541
15.32200 -1.2646776
15.32300 -1.2667082
15.32400 -1.2687458
15.32500 -1.2707898
15.32600 -1.2728401
15.32700 -1.2748963
15.32800 -1.2769582
15.32900 -1.2790253
15.33000 -1.2810975
15.33100 -1.2831746
15.33200 -1.2852561
15.33300 -1.2873419000000001
15.33400 -1.2894318
15.33500 -1.2915253999999998
15.33600 -1.2936225000000001
15.33700 -1.2957227999999998
15.33800 -1.297826
15.33900 -1.2999319
15.34000 -1.3020399
15.34100 -1.3041498
15.34200 -1.3062612
15.34300 -1.3083737
15.34400 -1.310487
15.34500 -1.3126006000000001
15.34600 -1.3147142
15.34700 -1.3168273
15.34800 -1.3189394
15.34900 -1.3210502000000002
15.35000 -1.323159
15.35100 -1.3252656999999999
15.35200 -1.3273696
15.35300 -1.3294705
15.35400 -1.3315679
15.35500 -1.3336613000000002
15.35600 -1.3357503
15.35700 -1.3378345999999999
15.35800 -1.3399138
15.35900 -1.3419876000000002
15.36000 -1.3440555
15.36100 -1.3461174
15.36200 -1.3481727000000001
15.36300 -1.3502213
15.36400 -1.352263
15.36500 -1.3542973999999999
15.36600 -1.3563245
15.36700 -1.3583437999999999
15.36800 -1.3603551
15.36900 -1.3623584
15.37000 -1.3643534000000002
15.37100 -1.3663398
15.37200 -1.3683175
15.37300 -1.3702860000000001
15.37400 -1.3722452
15.37500 -1.3741949
15.37600 -1.3761344
15.37700 -1.3780637
15.37800 -1.3799822
15.37900 -1.3818895
15.38000 -1.3837851
15.38100 -1.3856686
15.38200 -1.3875393999999999
15.38300 -1.389397
15.38400 -1.3912409000000001
15.38500 -1.3930704
15.38600 -1.3948851
15.38700 -1.3966844
15.38800 -1.3984678000000001
15.38900 -1.4002348
15.39000 -1.401985
15.39100 -1.4037179
15.39200 -1.405433
15.39300 -1.4071301
15.39400 -1.4088086999999998
15.39500 -1.4104686
15.39600 -1.4121095000000001
15.39700 -1.413731
15.39800 -1.4153331
15.39900 -1.4169153
15.40000 -1.4184775
15.40100 -1.4200195
15.40200 -1.421541
15.40300 -1.4230418
15.40400 -1.4245216
15.40500 -1.4259801
15.40600 -1.4274171
15.40700 -1.4288321
15.40800 -1.4302249
15.40900 -1.431595
15.41000 -1.4329418999999999
15.41100 -1.4342654
15.41200 -1.4355648
15.41300 -1.4368397
15.41400 -1.4380896
15.41500 -1.4393137999999999
15.41600 -1.4405119
15.41700 -1.4416833
15.41800 -1.4428275000000002
15.41900 -1.4439438
15.42000 -1.4450315999999999
15.42100 -1.4460905
15.42200 -1.44712
15.42300 -1.4481195
15.42400 -1.4490887
15.42500 -1.4500269
15.42600 -1.4509338999999999
15.42700 -1.4518092999999999
15.42800 -1.4526528
15.42900 -1.4534642
15.43000 -1.4542431999999998
15.43100 -1.4549895
15.43200 -1.4557031
15.43300 -1.4563838
15.43400 -1.4570314
15.43500 -1.457646
15.43600 -1.4582274
15.43700 -1.4587753
15.43800 -1.45929
15.43900 -1.459771
15.44000 -1.4602183
15.44100 -1.4606318
15.44200 -1.4610111000000001
15.44300 -1.4613559999999999
15.44400 -1.4616663
15.44500 -1.4619415
15.44600 -1.4621812
15.44700 -1.4623851
15.44800 -1.4625526
15.44900 -1.4626833000000001
15.45000 -1.4627766
15.45100 -1.4628319
15.45200 -1.4628488
15.45300 -1.4628265999999999
15.45400 -1.4627649
15.45500 -1.4626630999999999
15.45600 -1.4625207
15.45700 -1.4623373
15.45800 -1.4621125000000001
15.45900 -1.4618458
15.46000 -1.461537
15.46100 -1.4611858
15.46200 -1.4607918
15.46300 -1.4603551
15.46400 -1.4598752
15.46500 -1.4593521999999999
15.46600 -1.4587859
15.46700 -1.4581761
15.46800 -1.4575229
15.46900 -1.4568261
15.47000 -1.4560856
15.47100 -1.4553013
15.47200 -1.4544732
15.47300 -1.453601
15.47400 -1.4526847
15.47500 -1.4517239
15.47600 -1.4507186
15.47700 -1.4496684
15.47800 -1.4485731
15.47900 -1.4474323
15.48000 -1.4462458
15.48100 -1.4450132
15.48200 -1.443734
15.48300 -1.4424080000000001
15.48400 -1.4410347000000001
15.48500 -1.4396137
15.48600 -1.4381447
15.48700 -1.4366273
15.48800 -1.4350611
15.48900 -1.4334457999999999
15.49000 -1.4317811
15.49100 -1.4300669
15.49200 -1.4283027
15.49300 -1.4264885999999999
15.49400 -1.4246243
15.49500 -1.4227098
15.49600 -1.420745
15.49700 -1.4187299
15.49800 -1.4166645
15.49900 -1.4145489
15.50000 -1.4123831999999998
15.50100 -1.4101675
15.50200 -1.4079018
15.50300 -1.4055865
15.50400 -1.4032213999999998
15.50500 -1.4008068
15.50600 -1.3983427
15.50700 -1.3958291
15.50800 -1.3932661000000002
15.50900 -1.3906537
15.51000 -1.3879918
15.51100 -1.3852802000000002
15.51200 -1.3825189
15.51300 -1.3797077
15.51400 -1.3768464
15.51500 -1.3739347000000002
15.51600 -1.3709723999999999
15.51700 -1.367959
15.51800 -1.3648944
15.51900 -1.3617781
15.52000 -1.3586099
15.52100 -1.3553895
15.52200 -1.3521167
15.52300 -1.3487911
15.52400 -1.3454125000000001
15.52500 -1.3419809
15.52600 -1.3384961
15.52700 -1.3349579999999999
15.52800 -1.3313666
15.52900 -1.3277219999999998
15.53000 -1.3240242
15.53100 -1.3202734
15.53200 -1.3164696999999999
15.53300 -1.3126133
15.53400 -1.3087044
15.53500 -1.3047431
15.53600 -1.3007297
15.53700 -1.2966644
15.53800 -1.2925474
15.53900 -1.2883788999999999
15.54000 -1.284159
15.54100 -1.2798877
15.54200 -1.2755654
15.54300 -1.2711919
15.54400 -1.2667673000000002
15.54500 -1.2622916
15.54600 -1.2577648000000001
15.54700 -1.2531868
15.54800 -1.2485575
15.54900 -1.2438769
15.55000 -1.2391448
15.55100 -1.2343612
15.55200 -1.2295258999999998
15.55300 -1.2246389
15.55400 -1.2197001
15.55500 -1.2147095
15.55600 -1.2096670999999999
15.55700 -1.204573
15.55800 -1.1994272000000001
15.55900 -1.1942298
15.56000 -1.1889811
15.56100 -1.1836810999999998
15.56200 -1.1783302
15.56300 -1.1729286
15.56400 -1.1674765999999999
15.56500 -1.1619747
15.56600 -1.1564231
15.56700 -1.1508224
15.56800 -1.1451727999999999
15.56900 -1.1394748
15.57000 -1.1337287999999999
15.57100 -1.1279352
15.57200 -1.1220944
15.57300 -1.1162068
15.57400 -1.1102726
15.57500 -1.1042922
15.57600 -1.0982657999999998
15.57700 -1.0921936
15.57800 -1.0860759
15.57900 -1.0799126
15.58000 -1.0737038
15.58100 -1.0674497
15.58200 -1.0611502
15.58300 -1.0548053
15.58400 -1.0484149999999999
15.58500 -1.0419792
15.58600 -1.0354979
15.58700 -1.0289711
15.58800 -1.0223988
15.58900 -1.0157809
15.59000 -1.0091175000000001
15.59100 -1.0024088
15.59200 -0.99565499
15.59300 -0.9888561400000001
15.59400 -0.98201251
15.59500 -0.97512444
15.59600 -0.96819233
15.59700 -0.9612164499999999
15.59800 -0.95419735
15.59900 -0.9471354099999999
15.60000 -0.94003119
15.60100 -0.93288515
15.60200 -0.92569785
15.60300 -0.91846976
15.60400 -0.91120144
15.60500 -0.90389336
15.60600 -0.8965459699999999
15.60700 -0.88915965
15.60800 -0.88173496
15.60900 -0.8742722700000001
15.61000 -0.8667718600000001
15.61100 -0.8592342
15.61200 -0.85165957
15.61300 -0.8440482399999999
15.61400 -0.8364005900000001
15.61500 -0.8287168100000001
15.61600 -0.82099717
15.61700 -0.81324195
15.61800 -0.8054513500000001
15.61900 -0.79762563
15.62000 -0.7897650799999999
15.62100 -0.7818699800000001
15.62200 -0.77394065
15.62300 -0.76597738
15.62400 -0.75798049
15.62500 -0.74995034
15.62600 -0.74188728
15.62700 -0.73379171
15.62800 -0.72566406
15.62900 -0.71750479
15.63000 -0.70931436
15.63100 -0.70109325
15.63200 -0.6928419699999999
15.63300 -0.6845610200000001
15.63400 -0.67625097
15.63500 -0.66791233
15.63600 -0.6595456000000001
15.63700 -0.6511513099999999
15.63800 -0.64272997
15.63900 -0.63428208
15.64000 -0.62580812
15.64100 -0.6173085
15.64200 -0.60878368
15.64300 -0.60023405
15.64400 -0.59165996
15.64500 -0.58306181
15.64600 -0.57443986
15.64700 -0.56579444
15.64800 -0.55712578
15.64900 -0.54843416
15.65000 -0.53971987
15.65100 -0.53098318
15.65200 -0.52222433
15.65300 -0.5134436299999999
15.65400 -0.50464137
15.65500 -0.49581792999999996
15.65600 -0.48697367
15.65700 -0.47810897
15.65800 -0.46922433999999996
15.65900 -0.46032019999999996
15.66000 -0.45139715
15.66100 -0.44245570999999995
15.66200 -0.43349647999999996
15.66300 -0.42452007
15.66400 -0.41552717
15.66500 -0.40651839
15.66600 -0.39749439
15.66700 -0.38845583
15.66800 -0.37940338
15.66900 -0.37033765
15.67000 -0.36125926
15.67100 -0.35216876
15.67200 -0.34306671
15.67300 -0.33395363
15.67400 -0.32482996999999997
15.67500 -0.31569619
15.67600 -0.30655267
15.67700 -0.2973998
15.67800 -0.28823791
15.67900 -0.27906729
15.68000 -0.26988825
15.68100 -0.26070105
15.68200 -0.25150599
15.68300 -0.24230331
15.68400 -0.23309327999999999
15.68500 -0.22387616
15.68600 -0.21465225
15.68700 -0.20542184000000002
15.68800 -0.19618528999999998
15.68900 -0.18694294
15.69000 -0.17769518
15.69100 -0.16844245000000002
15.69200 -0.15918518999999998
15.69300 -0.14992391
15.69400 -0.14065913000000002
15.69500 -0.13139141000000001
15.69600 -0.12212134
15.69700 -0.11284953
15.69800 -0.10357662000000001
15.69900 -0.094303268
15.70000 -0.085030129
15.70100 -0.075757876
15.70200 -0.066487165
15.70300 -0.057218655
15.70400 -0.047952979
15.70500 -0.038690754
15.70600 -0.029432569999999998
15.70700 -0.020178981000000002
15.70800 -0.010930511
15.70900 -0.0016876444
15.71000 0.0075491713
15.71100 0.016779525
15.71200 0.026003041
15.71300 0.035219375
15.71400 0.044428208000000004
15.71500 0.053629244000000006
15.71600 0.062822207
15.71700 0.072006817
15.71800 0.081182813
15.71900 0.09034992
15.72000 0.099507847
15.72100 0.10865631
15.72200 0.11779498000000001
15.72300 0.12692353
15.72400 0.13604158
15.72500 0.14514877
15.72600 0.15424466
15.72700 0.16332881999999999
15.72800 0.17240081
15.72900 0.18146015000000001
15.73000 0.19050636
15.73100 0.19953896
15.73200 0.20855747
15.73300 0.21756140000000002
15.73400 0.22655029
15.73500 0.23552366
15.73600 0.24448107000000002
15.73700 0.25342212000000003
15.73800 0.26234637
15.73900 0.27125347
15.74000 0.28014304
15.74100 0.28901473
15.74200 0.29786820999999997
15.74300 0.30670316999999997
15.74400 0.31551933
15.74500 0.32431635000000003
15.74600 0.33309397
15.74700 0.34185187
15.74800 0.35058976999999997
15.74900 0.35930735
15.75000 0.36800425
15.75100 0.37668014
15.75200 0.38533465
15.75300 0.39396738
15.75400 0.40257792000000003
15.75500 0.41116579000000003
15.75600 0.41973055
15.75700 0.42827170999999997
15.75800 0.43678874999999995
15.75900 0.44528111
15.76000 0.45374826999999995
15.76100 0.46218963999999996
15.76200 0.4706047
15.76300 0.4789928
15.76400 0.48735342
15.76500 0.49568601
15.76600 0.50399001
15.76700 0.5122649499999999
15.76800 0.52051032
15.76900 0.52872566
15.77000 0.53691058
15.77100 0.54506473
15.77200 0.55318782
15.77300 0.56127962
15.77400 0.5693398900000001
15.77500 0.57736849
15.77600 0.5853653000000001
15.77700 0.5933302500000001
15.77800 0.6012633
15.77900 0.60916445
15.78000 0.6170337100000001
15.78100 0.6248711100000001
15.78200 0.6326766699999999
15.78300 0.64045042
15.78400 0.64819236
15.78500 0.6559024600000001
15.78600 0.66358065
15.78700 0.67122686
15.78800 0.67884093
15.78900 0.6864226400000001
15.79000 0.6939718
15.79100 0.70148814
15.79200 0.70897127
15.79300 0.71642087
15.79400 0.72383648
15.79500 0.73121772
15.79600 0.73856409
15.79700 0.74587511
15.79800 0.75315032
15.79900 0.7603892099999999
15.80000 0.7675913200000001
15.80100 0.77475612
15.80200 0.78188321
15.80300 0.78897215
15.80400 0.7960225499999999
15.80500 0.80303401
15.80600 0.81000617
15.80700 0.81693875
15.80800 0.8238314700000001
15.80900 0.83068404
15.81000 0.8374963900000001
15.81100 0.8442682199999999
15.81200 0.85099945
15.81300 0.85768988
15.81400 0.8643394299999999
15.81500 0.87094791
15.81600 0.87751532
15.81700 0.88404156
15.81800 0.89052645
15.81900 0.89697
15.82000 0.9033720000000001
15.82100 0.9097323799999999
15.82200 0.9160509299999999
15.82300 0.9223275799999999
15.82400 0.92856213
15.82500 0.93475431
15.82600 0.94090402
15.82700 0.9470108899999999
15.82800 0.95307473
15.82900 0.9590953600000001
15.83000 0.9650723999999999
15.83100 0.97100567
15.83200 0.97689489
15.83300 0.9827397800000001
15.83400 0.98854015
15.83500 0.99429581
15.83600 1.0000067
15.83700 1.0056725
15.83800 1.0112932
15.83900 1.0168686999999998
15.84000 1.0223991
15.84100 1.0278842
15.84200 1.0333243
15.84300 1.0387192
15.84400 1.0440690000000001
15.84500 1.049374
15.84600 1.0546342
15.84700 1.0598496000000002
15.84800 1.0650204
15.84900 1.0701465000000001
15.85000 1.0752281000000001
15.85100 1.0802651
15.85200 1.0852574
15.85300 1.090205
15.85400 1.0951077999999999
15.85500 1.0999653999999999
15.85600 1.1047778
15.85700 1.1095446
15.85800 1.1142654
15.85900 1.1189400999999999
15.86000 1.1235682
15.86100 1.1281493
15.86200 1.1326829999999999
15.86300 1.1371689
15.86400 1.1416066
15.86500 1.1459959
15.86600 1.1503362
15.86700 1.1546274
15.86800 1.1588691
15.86900 1.1630611000000002
15.87000 1.1672031
15.87100 1.1712952
15.87200 1.175337
15.87300 1.1793287
15.87400 1.1832700999999999
15.87500 1.1871612999999999
15.87600 1.1910023
15.87700 1.1947933000000002
15.87800 1.1985343000000002
15.87900 1.2022255000000002
15.88000 1.2058671
15.88100 1.2094592
15.88200 1.2130019
15.88300 1.2164955
15.88400 1.2199399999999998
15.88500 1.2233355
15.88600 1.2266821
15.88700 1.2299798000000002
15.88800 1.2332288
15.88900 1.2364287999999999
15.89000 1.2395798
15.89100 1.2426818
15.89200 1.2457345
15.89300 1.2487377
15.89400 1.2516912999999998
15.89500 1.2545951
15.89600 1.2574487
15.89700 1.2602520000000001
15.89800 1.2630046000000001
15.89900 1.2657064
15.90000 1.268357
15.90100 1.2709565
15.90200 1.2735044
15.90300 1.2760008
15.90400 1.2784455000000001
15.90500 1.2808385
15.90600 1.2831799
15.90700 1.2854695
15.90800 1.2877077000000001
15.90900 1.2898944
15.91000 1.2920299
15.91100 1.2941143
15.91200 1.2961477000000001
15.91300 1.2981304
15.91400 1.3000626
15.91500 1.3019444
15.91600 1.3037761
15.91700 1.3055576
15.91800 1.3072891999999998
15.91900 1.3089709
15.92000 1.3106027
15.92100 1.3121844
15.92200 1.3137162
15.92300 1.3151977000000001
15.92400 1.316629
15.92500 1.3180096000000001
15.92600 1.3193394
15.92700 1.320618
15.92800 1.3218452
15.92900 1.3230206
15.93000 1.324144
15.93100 1.3252149
15.93200 1.3262331
15.93300 1.3271984000000001
15.93400 1.3281103
15.93500 1.3289687
15.93600 1.3297735
15.93700 1.3305244
15.93800 1.3312215
15.93900 1.3318646
15.94000 1.3324536999999999
15.94100 1.3329891
15.94200 1.3334705
15.94300 1.3338984
15.94400 1.3342728
15.94500 1.3345938
15.94600 1.3348617999999999
15.94700 1.3350768000000002
15.94800 1.3352391
15.94900 1.3353490000000001
15.95000 1.3354066
15.95100 1.335412
15.95200 1.3353653
15.95300 1.3352667
15.95400 1.3351161999999999
15.95500 1.3349138
15.95600 1.3346596
15.95700 1.3343532999999999
15.95800 1.3339949
15.95900 1.3335843
15.96000 1.3331212000000001
15.96100 1.3326054
15.96200 1.3320369
15.96300 1.3314152
15.96400 1.3307403
15.96500 1.3300119
15.96600 1.3292298
15.96700 1.3283938
15.96800 1.3275038
15.96900 1.3265598
15.97000 1.3255615
15.97100 1.324509
15.97200 1.3234023
15.97300 1.3222414999999998
15.97400 1.3210266
15.97500 1.3197577999999999
15.97600 1.3184351
15.97700 1.3170587
15.97800 1.3156288
15.97900 1.3141456
15.98000 1.3126092
15.98100 1.3110198
15.98200 1.3093776
15.98300 1.3076827
15.98400 1.3059351000000001
15.98500 1.3041349
15.98600 1.3022821
15.98700 1.3003767
15.98800 1.2984186
15.98900 1.2964076999999998
15.99000 1.2943438999999999
15.99100 1.2922269
15.99200 1.2900566
15.99300 1.2878326
15.99400 1.2855547
15.99500 1.2832226
15.99600 1.2808361000000001
15.99700 1.2783949
15.99800 1.2758988
15.99900 1.2733474999999999
16.00000 1.2707408999999998
16.00100 1.2680789
16.00200 1.2653613
16.00300 1.2625881
16.00400 1.2597592
16.00500 1.2568747
16.00600 1.2539346999999998
16.00700 1.2509393
16.00800 1.2478886
16.00900 1.2447829000000001
16.01000 1.2416224
16.01100 1.2384073
16.01200 1.2351378
16.01300 1.2318143
16.01400 1.2284368
16.01500 1.2250058
16.01600 1.2215214
16.01700 1.2179838
16.01800 1.214393
16.01900 1.2107493
16.02000 1.2070527
16.02100 1.2033032000000001
16.02200 1.1995008
16.02300 1.1956455
16.02400 1.1917370999999999
16.02500 1.1877757
16.02600 1.1837609
16.02700 1.1796927000000001
16.02800 1.1755708999999999
16.02900 1.1713952
16.03000 1.1671654999999999
16.03100 1.1628817
16.03200 1.1585435
16.03300 1.1541509
16.03400 1.1497036999999999
16.03500 1.145202
16.03600 1.1406456
16.03700 1.1360346000000001
16.03800 1.1313691000000001
16.03900 1.126649
16.04000 1.1218747
16.04100 1.1170462
16.04200 1.1121636000000001
16.04300 1.1072273000000001
16.04400 1.1022376
16.04500 1.0971946
16.04600 1.0920986000000001
16.04700 1.0869498
16.04800 1.0817487000000001
16.04900 1.0764953000000002
16.05000 1.0711898
16.05100 1.0658326
16.05200 1.0604236
16.05300 1.0549631
16.05400 1.0494511
16.05500 1.0438875
16.05600 1.0382726
16.05700 1.0326061
16.05800 1.0268881
16.05900 1.0211185
16.06000 1.0152970000000001
16.06100 1.0094238
16.06200 1.0034985
16.06300 0.99752117
16.06400 0.9914915999999999
16.06500 0.98540969
16.06600 0.9792753499999999
16.06700 0.97308848
16.06800 0.96684908
16.06900 0.9605571599999999
16.07000 0.9542127100000001
16.07100 0.9478158299999999
16.07200 0.9413666100000001
16.07300 0.93486514
16.07400 0.9283116100000001
16.07500 0.9217063
16.07600 0.9150493000000001
16.07700 0.90834089
16.07800 0.9015813500000001
16.07900 0.8947709599999999
16.08000 0.8879098999999999
16.08100 0.8809985600000001
16.08200 0.87403711
16.08300 0.8670258300000001
16.08400 0.85996501
16.08500 0.8528549200000001
16.08600 0.8456957500000001
16.08700 0.8384876899999999
16.08800 0.83123101
16.08900 0.8239258100000001
16.09000 0.8165723600000001
16.09100 0.80917077
16.09200 0.8017211200000001
16.09300 0.7942236
16.09400 0.7866784
16.09500 0.77908561
16.09600 0.77144541
16.09700 0.76375795
16.09800 0.7560234100000001
16.09900 0.74824197
16.10000 0.74041388
16.10100 0.7325393099999999
16.10200 0.72461856
16.10300 0.7166518799999999
16.10400 0.70863958
16.10500 0.70058191
16.10600 0.69247927
16.10700 0.68433196
16.10800 0.67614033
16.10900 0.66790474
16.11000 0.6596255599999999
16.11100 0.65130312
16.11200 0.64293775
16.11300 0.63452981
16.11400 0.6260796
16.11500 0.61758738
16.11600 0.6090534400000001
16.11700 0.60047805
16.11800 0.5918614099999999
16.11900 0.58320374
16.12000 0.57450524
16.12100 0.56576603
16.12200 0.55698631
16.12300 0.54816622
16.12400 0.5393059
16.12500 0.53040553
16.12600 0.5214652
16.12700 0.51248511
16.12800 0.5034654900000001
16.12900 0.49440647000000004
16.13000 0.48530833
16.13100 0.47617131
16.13200 0.46699573000000005
16.13300 0.45778193
16.13400 0.44853026
16.13500 0.43924116
16.13600 0.42991503000000003
16.13700 0.42055234999999996
16.13800 0.41115363000000005
16.13900 0.40171938
16.14000 0.39225016
16.14100 0.38274648
16.14200 0.37320892
16.14300 0.36363804
16.14400 0.35403438
16.14500 0.34439852000000004
16.14600 0.334731
16.14700 0.32503232
16.14800 0.31530301
16.14900 0.30554354
16.15000 0.29575438
16.15100 0.28593596
16.15200 0.27608871
16.15300 0.26621302
16.15400 0.25630926
16.15500 0.24637779999999998
16.15600 0.23641900999999999
16.15700 0.22643317999999998
16.15800 0.21642069
16.15900 0.20638185
16.16000 0.19631701999999998
16.16100 0.18622654
16.16200 0.17611078000000002
16.16300 0.16597014999999998
16.16400 0.15580504
16.16500 0.14561591000000002
16.16600 0.13540322000000002
16.16700 0.12516747
16.16800 0.1149092
16.16900 0.10462894999999998
16.17000 0.094327307
16.17100 0.084004889
16.17200 0.073662319
16.17300 0.063300243
16.17400 0.052919314
16.17500 0.04252019
16.17600 0.032103533
16.17700 0.021669996
16.17800 0.011220227
16.17900 0.00075485586
16.18000 -0.0097255048
16.18100 -0.020220262
16.18200 -0.030728843
16.18300 -0.041250704
16.18400 -0.051785318999999996
16.18500 -0.06233218
16.18600 -0.072890805
16.18700 -0.083460717
16.18800 -0.094041461
16.18900 -0.10463257999999999
16.19000 -0.11523360999999999
16.19100 -0.12584410999999998
16.19200 -0.13646361
16.19300 -0.14709163
16.19400 -0.15772767000000001
16.19500 -0.16837122000000002
16.19600 -0.17902173999999998
16.19700 -0.18967864
16.19800 -0.20034134
16.19900 -0.21100922
16.20000 -0.22168164
16.20100 -0.2323579
16.20200 -0.24303731
16.20300 -0.25371914
16.20400 -0.26440264
16.20500 -0.27508708000000004
16.20600 -0.28577165
16.20700 -0.29645558
16.20800 -0.30713808000000004
16.20900 -0.31781839
16.21000 -0.32849573
16.21100 -0.33916931
16.21200 -0.34983838
16.21300 -0.36050219
16.21400 -0.37115999
16.21500 -0.38181107999999997
16.21600 -0.39245477
16.21700 -0.40309038
16.21800 -0.41371724
16.21900 -0.42433473000000005
16.22000 -0.43494216999999996
16.22100 -0.44553898999999997
16.22200 -0.45612450000000004
16.22300 -0.46669813000000004
16.22400 -0.47725923
16.22500 -0.48780715999999996
16.22600 -0.49834125999999995
16.22700 -0.50886087
16.22800 -0.51936531
16.22900 -0.52985386
16.23000 -0.54032574
16.23100 -0.55078017
16.23200 -0.56121633
16.23300 -0.57163341
16.23400 -0.5820305100000001
16.23500 -0.59240675
16.23600 -0.60276124
16.23700 -0.61309305
16.23800 -0.62340125
16.23900 -0.63368496
16.24000 -0.64394325
16.24100 -0.6541752700000001
16.24200 -0.6643801500000001
16.24300 -0.6745570799999999
16.24400 -0.68470528
16.24500 -0.69482406
16.24600 -0.7049126600000001
16.24700 -0.7149704699999999
16.24800 -0.72499686
16.24900 -0.7349912999999999
16.25000 -0.74495319
16.25100 -0.7548820700000001
16.25200 -0.7647774199999999
16.25300 -0.77463877
16.25400 -0.7844656699999999
16.25500 -0.7942576
16.25600 -0.80401404
16.25700 -0.81373453
16.25800 -0.82341842
16.25900 -0.8330652500000001
16.26000 -0.84267426
16.26100 -0.85224481
16.26200 -0.8617762500000001
16.26300 -0.8712677300000001
16.26400 -0.88071842
16.26500 -0.89012748
16.26600 -0.89949397
16.26700 -0.90881698
16.26800 -0.91809556
16.26900 -0.9273286000000001
16.27000 -0.93651516
16.27100 -0.94565423
16.27200 -0.9547447800000001
16.27300 -0.96378578
16.27400 -0.97277611
16.27500 -0.9817148600000001
16.27600 -0.9906009800000001
16.27700 -0.9994334500000001
16.27800 -1.0082114
16.27900 -1.0169339
16.28000 -1.0256002
16.28100 -1.0342092
16.28200 -1.0427603
16.28300 -1.0512528
16.28400 -1.0596859
16.28500 -1.068059
16.28600 -1.0763714
16.28700 -1.0846226
16.28800 -1.092812
16.28900 -1.1009390000000001
16.29000 -1.1090032
16.29100 -1.1170039
16.29200 -1.1249407
16.29300 -1.132813
16.29400 -1.1406203
16.29500 -1.148362
16.29600 -1.1560375
16.29700 -1.1636461
16.29800 -1.1711872
16.29900 -1.1786601
16.30000 -1.186064
16.30100 -1.1933981
16.30200 -1.2006618
16.30300 -1.2078541
16.30400 -1.2149743
16.30500 -1.2220214
16.30600 -1.2289948
16.30700 -1.2358935
16.30800 -1.2427167
16.30900 -1.2494637
16.31000 -1.2561337000000001
16.31100 -1.262726
16.31200 -1.2692398
16.31300 -1.2756745999999999
16.31400 -1.2820297
16.31500 -1.2883045
16.31600 -1.2944984
16.31700 -1.300611
16.31800 -1.3066417000000001
16.31900 -1.3125899
16.32000 -1.3184552
16.32100 -1.3242369999999999
16.32200 -1.3299349999999999
16.32300 -1.3355484
16.32400 -1.3410768
16.32500 -1.3465197
16.32600 -1.3518763
16.32700 -1.3571461
16.32800 -1.3623284
16.32900 -1.3674226
16.33000 -1.372428
16.33100 -1.3773438
16.33200 -1.3821692
16.33300 -1.3869036
16.33400 -1.3915461
16.33500 -1.3960960999999998
16.33600 -1.4005526000000001
16.33700 -1.4049149
16.33800 -1.4091821
16.33900 -1.4133536
16.34000 -1.4174285
16.34100 -1.4214061
16.34200 -1.4252857
16.34300 -1.4290666
16.34400 -1.4327481
16.34500 -1.4363297000000002
16.34600 -1.4398107
16.34700 -1.4431907000000002
16.34800 -1.446469
16.34900 -1.4496454
16.35000 -1.4527194
16.35100 -1.4556907
16.35200 -1.4585588999999999
16.35300 -1.4613238000000002
16.35400 -1.4639851000000002
16.35500 -1.4665426000000001
16.35600 -1.4689961
16.35700 -1.4713452999999999
16.35800 -1.4735902
16.35900 -1.4757304
16.36000 -1.4777657
16.36100 -1.4796959
16.36200 -1.4815208
16.36300 -1.4832398
16.36400 -1.4848527
16.36500 -1.4863592
16.36600 -1.4877586
16.36700 -1.4890505
16.36800 -1.4902344
16.36900 -1.4913098
16.37000 -1.492276
16.37100 -1.4931326
16.37200 -1.4938788
16.37300 -1.4945142999999999
16.37400 -1.4950383
16.37500 -1.4954505
16.37600 -1.4957503
16.37700 -1.4959373
16.37800 -1.496011
16.37900 -1.4959712
16.38000 -1.4958174
16.38100 -1.4955494999999999
16.38200 -1.4951671
16.38300 -1.4946703000000001
16.38400 -1.4940587
16.38500 -1.4933323
16.38600 -1.4924912000000001
16.38700 -1.4915351000000001
16.38800 -1.490464
16.38900 -1.4892778
16.39000 -1.4879766
16.39100 -1.4865602
16.39200 -1.4850287
16.39300 -1.4833818
16.39400 -1.4816195
16.39500 -1.4797416
16.39600 -1.4777479
16.39700 -1.4756383
16.39800 -1.4734127
16.39900 -1.4710706
16.40000 -1.4686118
16.40100 -1.4660361
16.40200 -1.4633433
16.40300 -1.4605329
16.40400 -1.4576048
16.40500 -1.4545586
16.40600 -1.4513941000000001
16.40700 -1.4481109
16.40800 -1.4447088000000001
16.40900 -1.4411878
16.41000 -1.4375474
16.41100 -1.4337877
16.41200 -1.4299084
16.41300 -1.4259096
16.41400 -1.4217912
16.41500 -1.4175533
16.41600 -1.4131960000000001
16.41700 -1.4087193
16.41800 -1.4041234999999999
16.41900 -1.3994087
16.42000 -1.3945753
16.42100 -1.3896234
16.42200 -1.3845534
16.42300 -1.3793655999999999
16.42400 -1.3740602
16.42500 -1.3686376999999998
16.42600 -1.3630982
16.42700 -1.357442
16.42800 -1.3516693
16.42900 -1.3457805
16.43000 -1.3397756
16.43100 -1.3336549
16.43200 -1.3274183
16.43300 -1.3210659
16.43400 -1.3145979
16.43500 -1.3080142
16.43600 -1.3013148
16.43700 -1.2944996
16.43800 -1.2875688
16.43900 -1.2805223
16.44000 -1.27336
16.44100 -1.2660821
16.44200 -1.2586885
16.44300 -1.2511794
16.44400 -1.2435547999999998
16.44500 -1.235815
16.44600 -1.2279601
16.44700 -1.2199904
16.44800 -1.2119061
16.44900 -1.2037076
16.45000 -1.1953952
16.45100 -1.1869691999999998
16.45200 -1.1784302
16.45300 -1.1697785
16.45400 -1.1610146
16.45500 -1.1521389
16.45600 -1.1431518999999999
16.45700 -1.1340541000000002
16.45800 -1.1248459
16.45900 -1.1155278
16.46000 -1.1061003
16.46100 -1.0965638
16.46200 -1.0869187
16.46300 -1.0771655999999998
16.46400 -1.0673049000000001
16.46500 -1.0573369000000001
16.46600 -1.0472621999999998
16.46700 -1.0370811
16.46800 -1.026794
16.46900 -1.0164015
16.47000 -1.0059039
16.47100 -0.9953016400000001
16.47200 -0.98459516
16.47300 -0.97378492
16.47400 -0.96287141
16.47500 -0.9518550699999999
16.47600 -0.94073648
16.47700 -0.92951609
16.47800 -0.91819447
16.47900 -0.90677217
16.48000 -0.89524975
16.48100 -0.88362787
16.48200 -0.8719071700000001
16.48300 -0.8600883199999999
16.48400 -0.84817195
16.48500 -0.8361588200000001
16.48600 -0.8240495800000001
16.48700 -0.81184506
16.48800 -0.7995458299999999
16.48900 -0.78715272
16.49000 -0.77466643
16.49100 -0.76208762
16.49200 -0.74941702
16.49300 -0.73665529
16.49400 -0.72380309
16.49500 -0.7108610599999999
16.49600 -0.69782981
16.49700 -0.68470999
16.49800 -0.67150211
16.49900 -0.65820678
16.50000 -0.64482456
16.50100 -0.63135605
16.50200 -0.61780177
16.50300 -0.60416227
16.50400 -0.59043816
16.50500 -0.57663005
16.50600 -0.56273853
16.50700 -0.5487642699999999
16.50800 -0.53470796
16.50900 -0.5205703
16.51000 -0.50635203
16.51100 -0.49205398999999994
16.51200 -0.47767701999999995
16.51300 -0.46322197
16.51400 -0.4486897
16.51500 -0.43408121
16.51600 -0.41939741999999997
16.51700 -0.40463936
16.51800 -0.38980797
16.51900 -0.37490427
16.52000 -0.35992927999999996
16.52100 -0.34488399999999997
16.52200 -0.32976945
16.52300 -0.31458661
16.52400 -0.29933648
16.52500 -0.28402004
16.52600 -0.26863824999999997
16.52700 -0.25319206
16.52800 -0.23768237
16.52900 -0.22211012000000002
16.53000 -0.20647622
16.53100 -0.19078153
16.53200 -0.17502697
16.53300 -0.15921338
16.53400 -0.14334164
16.53500 -0.12741261
16.53600 -0.11142717
16.53700 -0.095386175
16.53800 -0.079290505
16.53900 -0.063141051
16.54000 -0.046938701
16.54100 -0.030684366
16.54200 -0.014378960999999999
16.54300 0.0019765826
16.54400 0.018381319
16.54500 0.03483429
16.54600 0.051334524000000006
16.54700 0.06788103499999999
16.54800 0.08447281999999999
16.54900 0.10110888000000001
16.55000 0.11778820999999999
16.55100 0.13450977
16.55200 0.15127253000000002
16.55300 0.16807547
16.55400 0.18491757
16.55500 0.20179776
16.55600 0.21871508
16.55700 0.23566845
16.55800 0.25265687000000003
16.55900 0.26967935
16.56000 0.28673487
16.56100 0.30382243000000003
16.56200 0.32094105
16.56300 0.33808975
16.56400 0.35526755
16.56500 0.37247347999999997
16.56600 0.38970655
16.56700 0.40696580000000004
16.56800 0.42425021999999996
16.56900 0.4415588
16.57000 0.45889053
16.57100 0.47624437
16.57200 0.49361931
16.57300 0.51101423
16.57400 0.5284280100000001
16.57500 0.54585957
16.57600 0.56330776
16.57700 0.58077141
16.57800 0.59824935
16.57900 0.61574043
16.58000 0.63324338
16.58100 0.65075704
16.58200 0.6682802
16.58300 0.68581165
16.58400 0.7033501799999999
16.58500 0.72089462
16.58600 0.73844385
16.58700 0.75599668
16.58800 0.77355201
16.58900 0.79110879
16.59000 0.8086658999999999
16.59100 0.8262222600000001
16.59200 0.84377686
16.59300 0.8613287500000001
16.59400 0.87887682
16.59500 0.89642014
16.59600 0.9139576899999999
16.59700 0.93148854
16.59800 0.94901165
16.59900 0.9665260099999999
16.60000 0.98403059
16.60100 1.0015245000000002
16.60200 1.0190064
16.60300 1.0364754999999999
16.60400 1.0539305
16.60500 1.0713705
16.60600 1.0887942
16.60700 1.1062006
16.60800 1.1235883
16.60900 1.1409564
16.61000 1.1583036
16.61100 1.1756286
16.61200 1.1929303
16.61300 1.2102077
16.61400 1.2274593
16.61500 1.2446841
16.61600 1.2618809
16.61700 1.2790486
16.61800 1.2961861
16.61900 1.3132921
16.62000 1.3303657
16.62100 1.3474057
16.62200 1.3644112
16.62300 1.381381
16.62400 1.3983143
16.62500 1.4152099
16.62600 1.4320671
16.62700 1.4488846999999998
16.62800 1.4656619
16.62900 1.4823978999999998
16.63000 1.4990916
16.63100 1.5157421
16.63200 1.5323486000000002
16.63300 1.54891
16.63400 1.5654255
16.63500 1.581894
16.63600 1.5983147999999998
16.63700 1.6146865
16.63800 1.6310081
16.63900 1.6472787
16.64000 1.6634970999999998
16.64100 1.6796621
16.64200 1.6957724
16.64300 1.7118271
16.64400 1.7278248
16.64500 1.7437643999999999
16.64600 1.7596446000000001
16.64700 1.775464
16.64800 1.7912216
16.64900 1.8069163
16.65000 1.8225467
[truncated: 330,848 more chars]
