# Supplementary material for: 2D Synthetic dataset of numerical simulations of long-period seismicity in a volcanic edifice and related sensitivity kernels
Source: Data Brief. 2021 Jan 25;34:106673. doi: 10.1016/j.dib.2020.106673 (PMC7841316; doi:10.1016/j.dib.2020.106673)
Supplement: Supplementary Data S1 — Supplementary Raw Research Data. This is open data under the CC BY license http://creativecommons.org/licenses/by/4.0/ [file mmc1.zip › Dataset/OUTPUT_SEISMOGRAMS/9000_3000/disp_X_hetero_11000_2830_SVF7e-1Hz.semd]

-1.714286 0.0
-1.713286 0.0
-1.712286 0.0
-1.711286 0.0
-1.710286 0.0
-1.709286 0.0
-1.708286 0.0
-1.707286 0.0
-1.706286 0.0
-1.705286 -5.5192731e-34
-1.704286 -9.3034386e-33
-1.703286 -8.089427e-32
-1.702286 -4.817111599999999e-31
-1.701286 -2.2009295e-30
-1.700286 -8.196035e-30
-1.699286 -2.580149e-29
-1.698286 -7.0300449e-29
-1.697286 -1.6835906e-28
-1.696286 -3.5778279000000003e-28
-1.695286 -6.777264700000001e-28
-1.694286 -1.1432057e-27
-1.693286 -1.702408e-27
-1.692286 -2.1866608e-27
-1.691286 -2.2788241e-27
-1.690286 -1.5382167999999998e-27
-1.689286 4.8387978e-28
-1.688286 4.035748e-27
-1.687286 8.9200095e-27
-1.686286 1.4332292e-26
-1.685286 1.8933818e-26
-1.684286 2.1258001e-26
-1.683286 2.0403555e-26
-1.682286 1.6758017e-26
-1.681286 1.2325019e-26
-1.680286 1.0225737e-26
-1.679286 1.3200339000000001e-26
-1.678286 2.1422374000000003e-26
-1.677286 3.0473515e-26
-1.676286 3.0614373e-26
-1.675286 8.2574981e-27
-1.674286 -5.0262019000000003e-26
-1.673286 -1.5365922000000001e-25
-1.672286 -3.0136954e-25
-1.671286 -4.8195788e-25
-1.670286 -6.7524991e-25
-1.669286 -8.5722017e-25
-1.668286 -1.0046959e-24
-1.667286 -1.0960622e-24
-1.666286 -1.1052276e-24
-1.665286 -9.890785e-25
-1.664286 -6.7244722e-25
-1.663286 -3.7486340999999996e-26
-1.662286 1.075198e-24
-1.661286 2.8485946e-24
-1.660286 5.4532765000000005e-24
-1.659286 8.99522e-24
-1.658286 1.3450013e-23
-1.657286 1.8584377999999998e-23
-1.656286 2.3864936000000001e-23
-1.655286 2.8358329e-23
-1.654286 3.0640065e-23
-1.653286 2.8751172e-23
-1.652286 2.026554e-23
-1.651286 2.5437421000000002e-24
-1.650286 -2.6762744999999996e-23
-1.649286 -6.8939758e-23
-1.648286 -1.2323454000000001e-22
-1.647286 -1.8583898000000002e-22
-1.646286 -2.4908666000000003e-22
-1.645286 -3.0117143000000003e-22
-1.644286 -3.2668195e-22
-1.643286 -3.0815585e-22
-1.642286 -2.2869567e-22
-1.641286 -7.547942899999999e-23
-1.640286 1.5622461e-22
-1.639286 4.5912797e-22
-1.638286 8.1081072e-22
-1.637286 1.1722236e-21
-1.636286 1.4885539e-21
-1.635286 1.693034e-21
-1.634286 1.7139677e-21
-1.633286 1.4848e-21
-1.632286 9.5650765e-22
-1.631286 1.1097942e-22
-1.630286 -1.0264884e-21
-1.629286 -2.3778445e-21
-1.628286 -3.8084333000000006e-21
-1.627286 -5.1307239e-21
-1.626286 -6.1170086e-21
-1.625286 -6.521454399999999e-21
-1.624286 -6.110615e-21
-1.623286 -4.7001639e-21
-1.622286 -2.194379e-21
-1.621286 1.3761312000000002e-21
-1.620286 5.8235599e-21
-1.619286 1.0784177000000001e-20
-1.618286 1.5716612e-20
-1.617286 1.9921131e-20
-1.616286 2.2582254999999997e-20
-1.615286 2.2835138000000003e-20
-1.614286 1.9853429999999998e-20
-1.613286 1.2953721e-20
-1.612286 1.7085844e-21
-1.611286 -1.3942208e-20
-1.610286 -3.3594952999999995e-20
-1.609286 -5.6313233e-20
-1.608286 -8.0600567e-20
-1.607286 -1.0442575e-19
-1.606286 -1.2530868999999999e-19
-1.605286 -1.4046893e-19
-1.604286 -1.4703166e-19
-1.603286 -1.4227885e-19
-1.602286 -1.2392385e-19
-1.601286 -9.038176e-20
-1.600286 -4.100292e-20
-1.599286 2.3762757e-20
-1.598286 1.022986e-19
-1.597286 1.9186759e-19
-1.596286 2.8877312999999997e-19
-1.595286 3.8861519e-19
-1.594286 4.8660123e-19
-1.593286 5.7785346999999995e-19
-1.592286 6.5764437e-19
-1.591286 7.2149011e-19
-1.590286 7.650463400000001e-19
-1.589286 7.8377996e-19
-1.588286 7.7242828e-19
-1.587286 7.2431084999999995e-19
-1.586286 6.3060227e-19
-1.585286 4.7971976e-19
-1.584286 2.5699746e-19
-1.583286 -5.518563400000001e-20
-1.582286 -4.7669474e-19
-1.581286 -1.0282838e-18
-1.580286 -1.7296386999999998e-18
-1.579286 -2.5969612e-18
-1.578286 -3.6403598e-18
-1.577286 -4.861388e-18
-1.576286 -6.2511196e-18
-1.575286 -7.7891372e-18
-1.574286 -9.4437298e-18
-1.573286 -1.1173454e-17
-1.572286 -1.2930023e-17
-1.571286 -1.4662289e-17
-1.570286 -1.6320854e-17
-1.569286 -1.786273e-17
-1.568286 -1.9255392e-17
-1.567286 -2.047955e-17
-1.566286 -2.1530218e-17
-1.565286 -2.2415801000000002e-17
-1.564286 -2.3155277e-17
-1.563286 -2.3773915000000003e-17
-1.562286 -2.4298203e-17
-1.561286 -2.4750883e-17
-1.560286 -2.5147118e-17
-1.559286 -2.5492538000000002e-17
-1.558286 -2.5783790999999997e-17
-1.557286 -2.6011687000000003e-17
-1.556286 -2.6166628e-17
-1.555286 -2.6245394000000003e-17
-1.554286 -2.6258034000000002e-17
-1.553286 -2.623342e-17
-1.552286 -2.6222e-17
-1.551286 -2.6294556999999997e-17
-1.550286 -2.6536437000000002e-17
-1.549286 -2.7037238000000003e-17
-1.548286 -2.7876912e-17
-1.547286 -2.9109776e-17
-1.546286 -3.074855e-17
-1.545286 -3.2750634000000004e-17
-1.544286 -3.5008638000000003e-17
-1.543286 -3.7346620000000004e-17
-1.542286 -3.9522532e-17
-1.541286 -4.1236196999999996e-17
-1.540286 -4.2141114e-17
-1.539286 -4.185735e-17
-1.538286 -3.998239e-17
-1.537286 -3.6096614e-17
-1.536286 -2.976087e-17
-1.535286 -2.0504793e-17
-1.534286 -7.805926399999999e-18
-1.533286 8.9381421e-18
-1.532286 3.044103e-17
-1.531286 5.7556923e-17
-1.530286 9.1302779e-17
-1.529286 1.3286757e-16
-1.528286 1.8360461e-16
-1.527286 2.4500492e-16
-1.526286 3.1865181000000003e-16
-1.525286 4.0616012000000005e-16
-1.524286 5.0910593e-16
-1.523286 6.289535999999999e-16
-1.522286 7.6698916e-16
-1.521286 9.242663e-16
-1.520286 1.1015716e-15
-1.519286 1.2994098e-15
-1.518286 1.5180096e-15
-1.517286 1.7573420999999999e-15
-1.516286 2.0171474e-15
-1.515286 2.2969555e-15
-1.514286 2.5960926000000003e-15
-1.513286 2.9136660000000002e-15
-1.512286 3.2485206e-15
-1.511286 3.5991644e-15
-1.510286 3.9636764e-15
-1.509286 4.3395969999999995e-15
-1.508286 4.7238204e-15
-1.507286 5.1125029e-15
-1.506286 5.5010032e-15
-1.505286 5.8838634e-15
-1.504286 6.2548374e-15
-1.503286 6.606966199999999e-15
-1.502286 6.932696e-15
-1.501286 7.2240138e-15
-1.500286 7.4725915e-15
-1.499286 7.6699224e-15
-1.498286 7.8074163e-15
-1.497286 7.8764687e-15
-1.496286 7.868471500000001e-15
-1.495286 7.7747937e-15
-1.494286 7.5867424e-15
-1.493286 7.29551e-15
-1.492286 6.8921589e-15
-1.491286 6.367641600000001e-15
-1.490286 5.7128892e-15
-1.489286 4.9189758e-15
-1.488286 3.977357e-15
-1.487286 2.8801651e-15
-1.486286 1.6205326999999998e-15
-1.485286 1.9292535999999998e-16
-1.484286 -1.4065639000000002e-15
-1.483286 -3.1799959e-15
-1.482286 -5.127459e-15
-1.481286 -7.2470551e-15
-1.480286 -9.5350128e-15
-1.479286 -1.1985881000000001e-14
-1.478286 -1.4592817e-14
-1.477286 -1.7347891e-14
-1.476286 -2.0242408e-14
-1.475286 -2.3267151e-14
-1.474286 -2.6412573e-14
-1.473286 -2.9668851e-14
-1.472286 -3.3025836000000004e-14
-1.471286 -3.6472876e-14
-1.470286 -3.999854e-14
-1.469286 -4.359025e-14
-1.468286 -4.7233913999999994e-14
-1.467286 -5.091352e-14
-1.466286 -5.4610739e-14
-1.465286 -5.8304671e-14
-1.464286 -6.197162e-14
-1.463286 -6.5584956e-14
-1.462286 -6.911514100000001e-14
-1.461286 -7.252986400000001e-14
-1.460286 -7.5794223e-14
-1.459286 -7.887103899999999e-14
-1.458286 -8.1721231e-14
-1.457286 -8.4304268e-14
-1.456286 -8.6578631e-14
-1.455286 -8.8502306e-14
-1.454286 -9.003327100000001e-14
-1.453286 -9.112994499999999e-14
-1.452286 -9.1751615e-14
-1.451286 -9.1858923e-14
-1.450286 -9.141408299999999e-14
-1.449286 -9.038130600000001e-14
-1.448286 -8.8727135e-14
-1.447286 -8.6420643e-14
-1.446286 -8.343391000000001e-14
-1.445286 -7.9742244e-14
-1.444286 -7.5324538e-14
-1.443286 -7.016368799999999e-14
-1.442286 -6.4246692e-14
-1.441286 -5.7564851e-14
-1.440286 -5.0113528999999996e-14
-1.439286 -4.1891751e-14
-1.438286 -3.2901343e-14
-1.437286 -2.3145731e-14
-1.436286 -1.2628357e-14
-1.435286 -1.3508049e-15
-1.434286 1.0689164e-14
-1.433286 2.349946e-14
-1.432286 3.7095191e-14
-1.431286 5.1499497000000004e-14
-1.430286 6.6743518e-14
-1.429286 8.2865392e-14
-1.428286 9.9908118e-14
-1.427286 1.1791642e-13
-1.426286 1.3693284e-13
-1.425286 1.5699348999999999e-13
-1.424286 1.7812355e-13
-1.423286 2.0033362999999998e-13
-1.422286 2.2361642e-13
-1.421286 2.4794541e-13
-1.420286 2.7327403e-13
-1.419286 2.9953690000000003e-13
-1.418286 3.2665178e-13
-1.417286 3.5452196e-13
-1.416286 3.8303923e-13
-1.415286 4.1208543e-13
-1.414286 4.4153357999999997e-13
-1.413286 4.7124695e-13
-1.412286 5.010766999999999e-13
-1.411286 5.3085795e-13
-1.410286 5.6040492e-13
-1.409286 5.8950562e-13
-1.408286 6.1791752e-13
-1.407286 6.4536482e-13
-1.406286 6.7153759e-13
-1.405286 6.9609523e-13
-1.404286 7.186709499999999e-13
-1.403286 7.3888107e-13
-1.402286 7.5633444e-13
-1.401286 7.706434499999999e-13
-1.400286 7.8143397e-13
-1.399286 7.8835313e-13
-1.398286 7.910726999999999e-13
-1.397286 7.892895299999999e-13
-1.396286 7.8272053e-13
-1.395286 7.7109441e-13
-1.394286 7.5413986e-13
-1.393286 7.315732100000001e-13
-1.392286 7.03088e-13
-1.391286 6.6834631e-13
-1.390286 6.2697679e-13
-1.389286 5.785789e-13
-1.388286 5.227346899999999e-13
-1.387286 4.590271000000001e-13
-1.386286 3.8706492e-13
-1.385286 3.0651067e-13
-1.384286 2.1711066e-13
-1.383286 1.1872318e-13
-1.382286 1.1342855999999999e-14
-1.381286 -1.0488083e-13
-1.380286 -2.2963264e-13
-1.379286 -3.6242807999999994e-13
-1.378286 -5.0261753e-13
-1.377286 -6.493964000000001e-13
-1.376286 -8.018196e-13
-1.375286 -9.5881877e-13
-1.374286 -1.1192212e-12
-1.373286 -1.2817677999999998e-12
-1.372286 -1.4451326999999999e-12
-1.371286 -1.6079418e-12
-1.370286 -1.7687929999999999e-12
-1.369286 -1.9262818e-12
-1.368286 -2.0790268e-12
-1.367286 -2.2257038000000003e-12
-1.366286 -2.3650834e-12
-1.365286 -2.4960732999999998e-12
-1.364286 -2.6177613e-12
-1.363286 -2.7294529000000003e-12
-1.362286 -2.8307062e-12
-1.361286 -2.9213489e-12
-1.360286 -3.0014825999999997e-12
-1.359286 -3.0714620999999995e-12
-1.358286 -3.1318545000000004e-12
-1.357286 -3.1833764999999997e-12
-1.356286 -3.2268089000000002e-12
-1.355286 -3.2628997e-12
-1.354286 -3.2922595e-12
-1.353286 -3.3152541e-12
-1.352286 -3.3319132000000003e-12
-1.351286 -3.3418499000000003e-12
-1.350286 -3.3442074e-12
-1.349286 -3.3376317e-12
-1.348286 -3.320276e-12
-1.347286 -3.2898281999999997e-12
-1.346286 -3.2435683e-12
-1.345286 -3.1784393000000003e-12
-1.344286 -3.0911356e-12
-1.343286 -2.9781949000000003e-12
-1.342286 -2.8360925e-12
-1.341286 -2.6613401e-12
-1.340286 -2.4505795e-12
-1.339286 -2.2006817e-12
-1.338286 -1.9088531e-12
-1.337286 -1.5727532e-12
-1.336286 -1.1906306e-12
-1.335286 -7.6148355e-13
-1.334286 -2.8524385e-13
-1.333286 2.3701676e-13
-1.332286 8.0286289e-13
-1.331286 1.4082671e-12
-1.330286 2.047392e-12
-1.329286 2.7123987e-12
-1.328286 3.3933051e-12
-1.327286 4.0779107e-12
-1.326286 4.7518115e-12
-1.325286 5.3985113000000005e-12
-1.324286 5.9996577e-12
-1.323286 6.535384999999999e-12
-1.322286 6.9847814000000005e-12
-1.321286 7.326462999999999e-12
-1.320286 7.539239e-12
-1.319286 7.602862e-12
-1.318286 7.4988166e-12
-1.317286 7.2111459e-12
-1.316286 6.7272664e-12
-1.315286 6.038760100000001e-12
-1.314286 5.1420954e-12
-1.313286 4.039266e-12
-1.312286 2.7383132e-12
-1.311286 1.2537011999999999e-12
-1.310286 -3.9347750999999996e-13
-1.309286 -2.1754806000000003e-12
-1.308286 -4.058111800000001e-12
-1.307286 -6.0011376e-12
-1.306286 -7.9589465e-12
-1.305286 -9.8814288e-12
-1.304286 -1.1715104e-11
-1.303286 -1.3404439e-11
-1.302286 -1.4893365e-11
-1.301286 -1.6126922e-11
-1.300286 -1.705298e-11
-1.299286 -1.7623996e-11
-1.298286 -1.779871e-11
-1.297286 -1.7543706000000002e-11
-1.296286 -1.6834793e-11
-1.295286 -1.5658103e-11
-1.294286 -1.401087e-11
-1.293286 -1.1901829e-11
-1.292286 -9.3512363e-12
-1.291286 -6.3904672e-12
-1.290286 -3.0612435e-12
-1.289286 5.8550958e-13
-1.288286 4.4910846e-12
-1.287286 8.5906827e-12
-1.286286 1.2815216999999999e-11
-1.285286 1.7093240000000002e-11
-1.284286 2.1352855e-11
-1.283286 2.5523553000000002e-11
-1.282286 2.9537923e-11
-1.281286 3.3333175e-11
-1.280286 3.6852449e-11
-1.279286 4.0045864e-11
-1.278286 4.2871327e-11
-1.277286 4.5295094e-11
-1.276286 4.7292031e-11
-1.275286 4.8845742e-11
-1.274286 4.9948397000000005e-11
-1.273286 5.060039299999999e-11
-1.272286 5.0809855e-11
-1.271286 5.0591946999999996e-11
-1.270286 4.9968021000000004e-11
-1.269286 4.8964711e-11
-1.268286 4.7612776000000004e-11
-1.267286 4.5945951e-11
-1.266286 4.39997e-11
-1.265286 4.1809907e-11
-1.264286 3.9411611e-11
-1.263286 3.6837769e-11
-1.262286 3.411817e-11
-1.261286 3.1278479e-11
-1.260286 2.8339576e-11
-1.259286 2.5317113e-11
-1.258286 2.2221447e-11
-1.257286 1.9057907e-11
-1.256286 1.5827395e-11
-1.255286 1.2527376000000002e-11
-1.254286 9.153116e-12
-1.253286 5.699166999999999e-12
-1.252286 2.1609926e-12
-1.251286 -1.4633617e-12
-1.250286 -5.1716837e-12
-1.249286 -8.9561733e-12
-1.248286 -1.2802328e-11
-1.247286 -1.6688183e-11
-1.246286 -2.0584e-11
-1.245286 -2.4452448e-11
-1.244286 -2.8249272e-11
-1.243286 -3.1924428e-11
-1.242286 -3.5423669e-11
-1.241286 -3.8690462e-11
-1.240286 -4.1668196e-11
-1.239286 -4.4302553e-11
-1.238286 -4.654390500000001e-11
-1.237286 -4.8349719000000006e-11
-1.236286 -4.9686811999999993e-11
-1.235286 -5.0533373e-11
-1.234286 -5.0880751e-11
-1.233286 -5.0734932000000006e-11
-1.232286 -5.0117625e-11
-1.231286 -4.9067005999999995e-11
-1.230286 -4.7638092e-11
-1.229286 -4.5902621000000005e-11
-1.228286 -4.3948626e-11
-1.227286 -4.1879458e-11
-1.226286 -3.9812426999999995e-11
-1.225286 -3.7876928e-11
-1.224286 -3.6212148999999997e-11
-1.223286 -3.4964276e-11
-1.222286 -3.4283226e-11
-1.221286 -3.4319008e-11
-1.220286 -3.5217687e-11
-1.219286 -3.7117035000000004e-11
-1.218286 -4.0142054e-11
-1.217286 -4.4400329e-11
-1.216286 -4.9977399999999997e-11
-1.215286 -5.6932296e-11
-1.214286 -6.529323e-11
-1.213286 -7.50537e-11
-1.212286 -8.6168903e-11
-1.211286 -9.855263300000001e-11
-1.210286 -1.1207478e-10
-1.209286 -1.2655934e-10
-1.208286 -1.4178326e-10
-1.207286 -1.5747597e-10
-1.206286 -1.7331994e-10
-1.205286 -1.8895227999999998e-10
-1.204286 -2.0396753000000003e-10
-1.203286 -2.1792206e-10
-1.202286 -2.3033986e-10
-1.201286 -2.4072042000000003e-10
-1.200286 -2.4854817e-10
-1.199286 -2.5330419e-10
-1.198286 -2.5447964000000003e-10
-1.197286 -2.51591e-10
-1.196286 -2.4419655000000003e-10
-1.195286 -2.3191407999999998e-10
-1.194286 -2.1443882e-10
-1.193286 -1.9156098e-10
-1.192286 -1.6318251e-10
-1.191286 -1.2933179e-10
-1.190286 -9.0175643e-11
-1.189286 -4.6028052e-11
-1.188286 2.645219e-12
-1.187286 5.5226369000000004e-11
-1.186286 1.1095052e-10
-1.185286 1.6891513000000002e-10
-1.184286 2.2809454e-10
-1.183286 2.8735922e-10
-1.182286 3.4549878e-10
-1.181286 4.0124865e-10
-1.180286 4.5331907000000004e-10
-1.179286 5.004263899999999e-10
-1.178286 5.413248800000001e-10
-1.177286 5.748390899999999e-10
-1.176286 5.998949200000001e-10
-1.175286 6.1554958e-10
-1.174286 6.2101873e-10
-1.173286 6.157015e-10
-1.172286 5.9920094e-10
-1.171286 5.713412400000001e-10
-1.170286 5.3218003e-10
-1.169286 4.820164699999999e-10
-1.168286 4.2139347999999997e-10
-1.167286 3.5109502e-10
-1.166286 2.7213815e-10
-1.165286 1.8575922e-10
-1.164286 9.339495300000001e-11
-1.163286 -3.3417381000000004e-12
-1.162286 -1.0269094e-10
-1.161286 -2.0277921999999999e-10
-1.160286 -3.0165707e-10
-1.159286 -3.9733919e-10
-1.158286 -4.8784718e-10
-1.157286 -5.712532000000001e-10
-1.156286 -6.4572371e-10
-1.155286 -7.095626599999999e-10
-1.154286 -7.6125235e-10
-1.153286 -7.9949086e-10
-1.152286 -8.2322638e-10
-1.151286 -8.3168524e-10
-1.150286 -8.243951500000001e-10
-1.149286 -8.012011199999999e-10
-1.148286 -7.6227479e-10
-1.147286 -7.081157299999999e-10
-1.146286 -6.3954545e-10
-1.145286 -5.5769295e-10
-1.144286 -4.6397252e-10
-1.143286 -3.6005376e-10
-1.142286 -2.4782474e-10
-1.141286 -1.2934803e-10
-1.140286 -6.8115774e-12
-1.139286 1.1752546e-10
-1.138286 2.413895e-10
-1.137286 3.6255111000000004e-10
-1.136286 4.788829099999999e-10
-1.135286 5.8841577e-10
-1.134286 6.893906499999999e-10
-1.133286 7.8030438e-10
-1.132286 8.5994831e-10
-1.131286 9.2743677e-10
-1.130286 9.822265400000001e-10
-1.129286 1.0241244000000001e-09
-1.128286 1.0532842e-09
-1.127286 1.0701926e-09
-1.126286 1.0756446999999999e-09
-1.125286 1.0707109e-09
-1.124286 1.0566961e-09
-1.123286 1.0350929e-09
-1.122286 1.0075306000000001e-09
-1.121286 9.7572193e-10
-1.120286 9.4140936e-10
-1.119286 9.0631131e-10
-1.118286 8.720717700000001e-10
-1.117286 8.402112299999999e-10
-1.116286 8.1208252e-10
-1.115286 7.8882916e-10
-1.114286 7.713491299999999e-10
-1.113286 7.6026243e-10
-1.112286 7.558826e-10
-1.111286 7.581935100000001e-10
-1.110286 7.668306100000001e-10
-1.109286 7.8106775e-10
-1.108286 7.998095200000001e-10
-1.107286 8.2159167e-10
-1.106286 8.445869899999999e-10
-1.105286 8.6662118e-10
-1.104286 8.851979000000001e-10
-1.103286 8.975317e-10
-1.102286 9.0059253e-10
-1.101286 8.911599800000001e-10
-1.100286 8.658854900000001e-10
-1.099286 8.213633800000001e-10
-1.098286 7.5420954e-10
-1.097286 6.611442700000001e-10
-1.096286 5.390791099999999e-10
-1.095286 3.8520532e-10
-1.094286 1.9708121999999999e-10
-1.093286 -2.7282942e-11
-1.092286 -2.8934409e-10
-1.091286 -5.8995157e-10
-1.090286 -9.2927888e-10
-1.089286 -1.306763e-09
-1.088286 -1.7210522999999999e-09
-1.087286 -2.1699622999999997e-09
-1.086286 -2.6504427e-09
-1.085286 -3.1585495000000003e-09
-1.084286 -3.6894297e-09
-1.083286 -4.237315e-09
-1.082286 -4.7955265e-09
-1.081286 -5.3564927e-09
-1.080286 -5.9117815e-09
-1.079286 -6.452143e-09
-1.078286 -6.9675807e-09
-1.077286 -7.447432299999999e-09
-1.076286 -7.8804761e-09
-1.075286 -8.2550612e-09
-1.074286 -8.5592575e-09
-1.073286 -8.7810349e-09
-1.072286 -8.9084587e-09
-1.071286 -8.9299047e-09
-1.070286 -8.834293e-09
-1.069286 -8.611334600000001e-09
-1.068286 -8.2517784e-09
-1.067286 -7.7476629e-09
-1.066286 -7.0925633e-09
-1.065286 -6.2818202e-09
-1.064286 -5.3127586e-09
-1.063286 -4.184875e-09
-1.062286 -2.9000011e-09
-1.061286 -1.4624309e-09
-1.060286 1.209867e-10
-1.059286 1.8407935e-09
-1.058286 3.6849093e-09
-1.057286 5.63866e-09
-1.056286 7.6848347e-09
-1.055286 9.8038036e-09
-1.054286 1.1973654e-08
-1.053286 1.4170367999999999e-08
-1.052286 1.6368042e-08
-1.051286 1.8539137e-08
-1.050286 2.0654761000000002e-08
-1.049286 2.2684959e-08
-1.048286 2.459907e-08
-1.047286 2.6366062000000003e-08
-1.046286 2.7954911e-08
-1.045286 2.9334973000000002e-08
-1.044286 3.0476383e-08
-1.043286 3.1350419e-08
-1.042286 3.1929895e-08
-1.041286 3.2189515e-08
-1.040286 3.2106218e-08
-1.039286 3.1659478e-08
-1.038286 3.0831623e-08
-1.037286 2.9608068999999998e-08
-1.036286 2.7977556e-08
-1.035286 2.5932365e-08
-1.034286 2.3468477000000002e-08
-1.033286 2.0585757000000002e-08
-1.032286 1.7288074e-08
-1.031286 1.3583442999999999e-08
-1.030286 9.4841426e-09
-1.029286 5.0068352e-09
-1.028286 1.7266258999999998e-10
-1.027286 -4.99265e-09
-1.026286 -1.0458726e-08
-1.025286 -1.6190496e-08
-1.024286 -2.2148182000000003e-08
-1.023286 -2.828735e-08
-1.022286 -3.4559028e-08
-1.021286 -4.0909845e-08
-1.020286 -4.7282345e-08
-1.019286 -5.3615273000000005e-08
-1.018286 -5.9844069e-08
-1.017286 -6.5901323e-08
-1.016286 -7.1717449e-08
-1.015286 -7.7221274e-08
-1.014286 -8.2340845e-08
-1.013286 -8.700418699999999e-08
-1.012286 -9.1140068e-08
-1.011286 -9.4678887e-08
-1.010286 -9.755338799999999e-08
-1.009286 -9.969958199999999e-08
-1.008286 -1.0105746e-07
-1.007286 -1.0157181999999999e-07
-1.006286 -1.0119289999999999e-07
-1.005286 -9.987719500000001e-08
-1.004286 -9.758803799999999e-08
-1.003286 -9.429618200000001e-08
-1.002286 -8.998047899999999e-08
-1.001286 -8.4628271e-08
-1.000286 -7.8235851e-08
-0.9992857 -7.0808864e-08
-0.9982857 -6.2362471e-08
-0.9972857 -5.292154499999999e-08
-0.9962857 -4.2520659e-08
-0.9952857 -3.1203953e-08
-0.9942857 -1.9024858999999998e-08
-0.9932857 -6.0457084e-09
-0.9922857 7.66281e-09
-0.9912857 2.2022238e-08
-0.9902857 3.6947076e-08
-0.9892857 5.234546100000001e-08
-0.9882857 6.811991e-08
-0.9872857 8.4167961e-08
-0.9862857 1.0038278e-07
-0.9852857 1.1665361e-07
-0.9842857 1.3286617e-07
-0.9832857 1.4890282e-07
-0.9822857 1.6464271e-07
-0.9812857 1.7996185e-07
-0.9802857 1.9473314e-07
-0.9792857 2.0882631e-07
-0.9782857 2.2210802e-07
-0.9772857 2.3444218e-07
-0.9762857 2.4569022e-07
-0.9752857 2.557117e-07
-0.9742857 2.6436530999999996e-07
-0.9732857 2.7150979e-07
-0.9722857 2.7700533e-07
-0.9712857 2.8071501e-07
-0.9702857 2.8250653e-07
-0.9692857 2.8225402e-07
-0.9682857 2.7983982e-07
-0.9672857 2.7515635999999996e-07
-0.9662857 2.6810789e-07
-0.9652857 2.5861204e-07
-0.9642857 2.4660165e-07
-0.9632857 2.3202589000000001e-07
-0.9622857 2.1485170999999998e-07
-0.9612857 1.9506494e-07
-0.9602857 1.726714e-07
-0.9592857 1.4769789e-07
-0.9582857 1.2019322999999998e-07
-0.9572857 9.0229096e-08
-0.9562857 5.790089e-08
-0.9552857 2.3328667e-08
-0.9542857 -1.3342251e-08
-0.9532857 -5.194068e-08
-0.9522857 -9.2269153e-08
-0.9512857 -1.3410363e-07
-0.9502857 -1.7719370000000002e-07
-0.9492857 -2.2126272e-07
-0.9482857 -2.6600866e-07
-0.9472857 -3.1110501e-07
-0.9462857 -3.5620193e-07
-0.9452857 -4.0092777999999997e-07
-0.9442857 -4.4489057000000006e-07
-0.9432857 -4.8767963e-07
-0.9422857 -5.2886771e-07
-0.9412857 -5.6801195e-07
-0.9402857 -6.046559299999999e-07
-0.9392857 -6.383308099999999e-07
-0.9382857 -6.6855685e-07
-0.9372857 -6.9484445e-07
-0.9362857 -7.1669541e-07
-0.9352857 -7.3360376e-07
-0.9342857 -7.4505717e-07
-0.9332857 -7.5053848e-07
-0.9322857 -7.495262199999999e-07
-0.9312857 -7.4149735e-07
-0.9302857 -7.2592825e-07
-0.9292857 -7.022971500000001e-07
-0.9282857 -6.7008648e-07
-0.9272857 -6.287850700000001e-07
-0.9262857 -5.7789045e-07
-0.9252857 -5.1691149e-07
-0.9242857 -4.4537063000000003e-07
-0.9232857 -3.6280552e-07
-0.9222857 -2.6877134e-07
-0.9212857 -1.6284225e-07
-0.9202857 -4.4613019e-08
-0.9192857 8.6300134e-08
-0.9182857 2.3025829999999997e-07
-0.9172857 3.8759906e-07
-0.9162857 5.5863563e-07
-0.9152857 7.4365625e-07
-0.9142857 9.4292298e-07
-0.9132857 1.156672e-06
-0.9122857 1.3851118999999998e-06
-0.9112857 1.6284243e-06
-0.9102857 1.8867629000000002e-06
-0.9092857 2.1602547e-06
-0.9082857 2.4489994e-06
-0.9072857 2.7530705e-06
-0.9062857 3.0725193e-06
-0.9052857 3.4073736e-06
-0.9042857 3.7576426999999997e-06
-0.9032857 4.1233207e-06
-0.9022857 4.5043869e-06
-0.9012857 4.9008133e-06
-0.9002857 5.3125667e-06
-0.8992857 5.7396106999999995e-06
-0.8982857 6.1819122e-06
-0.8972857 6.6394399e-06
-0.8962857 7.112169700000001e-06
-0.8952857 7.6000845e-06
-0.8942857 8.1031779e-06
-0.8932857 8.6214513e-06
-0.8922857 9.154920399999999e-06
-0.8912857 9.703612099999999e-06
-0.8902857 1.0267566e-05
-0.8892857 1.0846831e-05
-0.8882857 1.1441479e-05
-0.8872857 1.2051588999999998e-05
-0.8862857 1.2677261999999999e-05
-0.8852857 1.3318616e-05
-0.8842857 1.3975794e-05
-0.8832857 1.4648964e-05
-0.8822857 1.5338313e-05
-0.8812857 1.6044059e-05
-0.8802857 1.676645e-05
-0.8792857 1.7505752e-05
-0.8782857 1.8262268000000002e-05
-0.8772857 1.9036323999999998e-05
-0.8762857 1.9828275e-05
-0.8752857 2.0638494e-05
-0.8742857 2.1467383e-05
-0.8732857 2.2315357999999998e-05
-0.8722857 2.3182852e-05
-0.8712857 2.4070317e-05
-0.8702857 2.4978212e-05
-0.8692857 2.5907010999999998e-05
-0.8682857 2.6857205e-05
-0.8672857 2.7829284e-05
-0.8662857 2.8823752e-05
-0.8652857 2.9841112e-05
-0.8642857 3.0881873e-05
-0.8632857 3.1946558e-05
-0.8622857 3.3035673e-05
-0.8612857 3.4149726999999996e-05
-0.8602857 3.5289219e-05
-0.8592857 3.6454636999999996e-05
-0.8582857 3.7646458000000005e-05
-0.8572857 3.8865136e-05
-0.8562857 4.0111094999999996e-05
-0.8552857 4.138474e-05
-0.8542857 4.2686442999999996e-05
-0.8532857 4.4016539e-05
-0.8522857 4.5375342e-05
-0.8512857 4.6763122e-05
-0.8502857 4.8180112e-05
-0.8492857 4.9626527000000004e-05
-0.8482857 5.1102523e-05
-0.8472857 5.260824300000001e-05
-0.8462857 5.4143806000000005e-05
-0.8452857 5.5709273000000005e-05
-0.8442857 5.7304719999999995e-05
-0.8432857 5.8930169e-05
-0.8422857 6.0585637e-05
-0.8412857 6.2271107e-05
-0.8402857 6.398655600000001e-05
-0.8392857 6.5731939e-05
-0.8382857 6.750719900000001e-05
-0.8372857 6.931225e-05
-0.8362857 7.1147008e-05
-0.8352857 7.3011375e-05
-0.8342857 7.490525600000001e-05
-0.8332857 7.6828553e-05
-0.8322857 7.8781164e-05
-0.8312857 8.076297e-05
-0.8302857 8.277385699999999e-05
-0.8292857 8.4813729e-05
-0.8282857 8.688246600000001e-05
-0.8272857 8.8979988e-05
-0.8262857 9.1106193e-05
-0.8252857 9.3261013e-05
-0.8242857 9.5444364e-05
-0.8232857 9.765616400000001e-05
-0.8222857 9.989634e-05
-0.8212857 0.00010216486
-0.8202857 0.00010446165
-0.8192857 0.00010678672
-0.8182857 0.00010914009
-0.8172857 0.00011152179
-0.8162857 0.00011393188000000001
-0.8152857 0.00011637049999999999
-0.8142857 0.00011883778
-0.8132857 0.0001213339
-0.8122857 0.00012385910000000001
-0.8112857 0.00012641368
-0.8102857 0.00012899793999999998
-0.8092857 0.00013161230999999998
-0.8082857 0.00013425721
-0.8072857 0.00013693312
-0.8062857 0.00013964059
-0.8052857 0.00014238015
-0.8042857 0.00014515246000000001
-0.8032857 0.00014795814000000002
-0.8022857 0.00015079787
-0.8012857 0.00015367240000000002
-0.8002857 0.00015658246
-0.7992857 0.00015952885
-0.7982857 0.00016251238000000002
-0.7972857 0.00016553383
-0.7962857 0.00016859404
-0.7952857 0.00017169389
-0.7942857 0.00017483421000000001
-0.7932857 0.00017801588999999998
-0.7922857 0.00018123978
-0.7912857 0.0001845068
-0.7902857 0.00018781781
-0.7892857 0.00019117367
-0.7882857 0.00019457525
-0.7872857 0.00019802342
-0.7862857 0.00020151900999999998
-0.7852857 0.00020506285999999997
-0.7842857 0.00020865577
-0.7832857 0.0002122986
-0.7822857 0.00021599219
-0.7812857 0.00021973735
-0.7802857 0.00022353496999999998
-0.7792857 0.00022738581999999998
-0.7782857 0.00023129082
-0.7772857 0.00023525091999999998
-0.7762857 0.00023926705
-0.7752857 0.00024334012999999998
-0.7742857 0.00024747119000000003
-0.7732857 0.00025166119000000003
-0.7722857 0.00025591121
-0.7712857 0.00026022228
-0.7702857 0.00026459538
-0.7692857 0.00026903159999999997
-0.7682857 0.00027353199
-0.7672857 0.00027809756000000003
-0.7662857 0.0002827293
-0.7652857 0.00028742818000000004
-0.7642857 0.00029219510999999997
-0.7632857 0.00029703099
-0.7622857 0.00030193669
-0.7612857 0.00030691303
-0.7602857 0.00031196084
-0.7592857 0.00031708078
-0.7582857 0.00032227363
-0.7572857 0.00032753999
-0.7562857 0.00033288050000000003
-0.7552857 0.00033829576
-0.7542857 0.00034378641
-0.7532857 0.00034935304
-0.7522857 0.00035499622
-0.7512857 0.00036071654
-0.7502857 0.00036651460999999997
-0.7492857 0.00037239107999999997
-0.7482857 0.0003783467
-0.7472857 0.00038438225000000004
-0.7462857 0.0003904986
-0.7452857 0.00039669653000000004
-0.7442857 0.00040297700000000006
-0.7432857 0.00040934101000000004
-0.7422857 0.00041578955
-0.7412857 0.00042232368
-0.7402857 0.00042894444
-0.7392857 0.00043565292
-0.7382857 0.00044245015999999995
-0.7372857 0.00044933726999999996
-0.7362857 0.00045631541
-0.7352857 0.0004633856
-0.7342857 0.00047054881999999997
-0.7332857 0.00047780612999999997
-0.7322857 0.00048515858
-0.7312857 0.00049260716
-0.7302857 0.00050015283
-0.7292857 0.0005077964899999999
-0.7282857 0.0005155392500000001
-0.7272857 0.00052338205
-0.7262857 0.0005313259
-0.7252857 0.0005393716899999999
-0.7242857 0.00054752054
-0.7232857 0.00055577339
-0.7222857 0.00056413132
-0.7212857 0.0005725954900000001
-0.7202857 0.00058116716
-0.7192857 0.00058984765
-0.7182857 0.00059863823
-0.7172857 0.00060754041
-0.7162857 0.00061655574
-0.7152857 0.00062568588
-0.7142857 0.00063493244
-0.7132857 0.00064429742
-0.7122857 0.0006537827199999999
-0.7112857 0.00066339044
-0.7102857 0.0006731227099999999
-0.7092857 0.00068298195
-0.7082857 0.0006929703
-0.7072857 0.0007030902
-0.7062857 0.00071334402
-0.7052857 0.0007237341400000001
-0.7042857 0.00073426304
-0.7032857 0.00074493314
-0.7022857 0.00075574681
-0.7012857 0.0007667064
-0.7002857 0.0007778145100000001
-0.6992857 0.00078907333
-0.6982857 0.00080048494
-0.6972857 0.0008120518000000001
-0.6962857 0.00082377601
-0.6952857 0.00083565983
-0.6942857 0.00084770572
-0.6932857 0.00085991587
-0.6922857 0.0008722927299999999
-0.6912857 0.00088483857
-0.6902857 0.00089755595
-0.6892857 0.0009104472200000001
-0.6882857 0.0009235150200000001
-0.6872857 0.0009367620800000001
-0.6862857 0.00095019132
-0.6852857 0.00096380572
-0.6842857 0.00097760803
-0.6832857 0.00099160143
-0.6822857 0.0010057892
-0.6812857 0.0010201742
-0.6802857 0.0010347598
-0.6792857 0.0010495492
-0.6782857 0.0010645456
-0.6772857 0.0010797524
-0.6762857 0.0010951727
-0.6752857 0.0011108093
-0.6742857 0.0011266652999999999
-0.6732857 0.0011427435
-0.6722857 0.0011590466000000002
-0.6712857 0.0011755771
-0.6702857 0.0011923375
-0.6692857 0.0012093298
-0.6682857 0.0012265563
-0.6672857 0.0012440189
-0.6662857 0.0012617196000000001
-0.6652857 0.0012796599
-0.6642857 0.0012978415
-0.6632857 0.0013162663
-0.6622857 0.0013349358
-0.6612857 0.0013538517000000001
-0.6602857 0.0013730159
-0.6592857 0.0013924300999999999
-0.6582857 0.0014120962000000001
-0.6572857 0.0014320163
-0.6562857 0.0014521928
-0.6552857 0.0014726279
-0.6542857 0.0014933238
-0.6532857 0.0015142835
-0.6522857 0.0015355097
-0.6512857 0.0015570051000000002
-0.6502857 0.0015787722
-0.6492857 0.0016008139999999999
-0.6482857 0.0016231334
-0.6472857 0.0016457332
-0.6462857 0.0016686165
-0.6452857 0.001691786
-0.6442857 0.0017152449999999998
-0.6432857 0.0017389961
-0.6422857 0.0017630421999999999
-0.6412857 0.0017873859
-0.6402857 0.0018120306999999999
-0.6392857 0.0018369787999999998
-0.6382857 0.0018622334999999998
-0.6372857 0.0018877978000000001
-0.6362857 0.0019136745
-0.6352857 0.0019398674
-0.6342857 0.0019663792
-0.6332857 0.0019932137
-0.6322857 0.0020203746
-0.6312857 0.0020478658999999997
-0.6302857 0.0020756916000000004
-0.6292857 0.0021038562000000004
-0.6282857 0.0021323645
-0.6272857 0.0021612212999999997
-0.6262857 0.002190432
-0.6252857 0.0022200016000000003
-0.6242857 0.0022499364000000003
-0.6232857 0.0022802423999999997
-0.6222857 0.002310926
-0.6212857 0.0023419934
-0.6202857 0.002373451
-0.6192857 0.0024053057
-0.6182857 0.0024375639
-0.6172857 0.0024702316
-0.6162857 0.0025033160000000002
-0.6152857 0.0025368228
-0.6142857 0.0025707579
-0.6132857 0.0026051272999999997
-0.6122857 0.0026399364
-0.6112857 0.0026751904
-0.6102857 0.0027108945
-0.6092857 0.0027470529
-0.6082857 0.0027836713
-0.6072857 0.0028207533
-0.6062857 0.0028583035999999997
-0.6052857 0.0028963263
-0.6042857 0.0029348255
-0.6032857 0.0029738057
-0.6022857 0.0030132712999999998
-0.6012857 0.0030532265
-0.6002857 0.0030936757
-0.5992857 0.0031346232999999997
-0.5982857 0.0031760745
-0.5972857 0.0032180324
-0.5962857 0.0032605031999999997
-0.5952857 0.0033034914
-0.5942857 0.003347002
-0.5932857 0.0033910408
-0.5922857 0.0034356119
-0.5912857 0.0034807206
-0.5902857 0.0035263722
-0.5892857 0.0035725712
-0.5882857 0.0036193218
-0.5872857 0.0036666283
-0.5862857 0.0037144957
-0.5852857 0.0037629288000000003
-0.5842857 0.0038119306
-0.5832857 0.0038615056999999997
-0.5822857 0.0039116578
-0.5812857 0.0039623912
-0.5802857 0.0040137085
-0.5792857 0.0040656152
-0.5782857 0.0041181138
-0.5772857 0.0041712086
-0.5762857 0.0042249038
-0.5752857 0.0042792039
-0.5742857 0.0043341126
-0.5732857 0.0043896347
-0.5722857 0.004445775999999999
-0.5712857 0.004502543
-0.5702857 0.004559942
-0.5692857 0.0046179797
-0.5682857 0.0046766643
-0.5672857 0.0047360048
-0.5662857 0.00479601
-0.5652857 0.004856689700000001
-0.5642857 0.0049180529
-0.5632857 0.004980111
-0.5622857 0.0050428742
-0.5612857 0.0051063529000000005
-0.5602857 0.005170557399999999
-0.5592857 0.0052354986
-0.5582857 0.0053011878
-0.5572857 0.0053676350999999995
-0.5562857 0.0054348511
-0.5552857 0.0055028464
-0.5542857 0.005571630399999999
-0.5532857 0.0056412136
-0.5522857 0.005711606
-0.5512857 0.0057828172
-0.5502857 0.0058548572
-0.5492857 0.0059277354
-0.5482857 0.006001462
-0.5472857 0.0060760467
-0.5462857 0.0061514984
-0.5452857 0.0062278268
-0.5442857 0.0063050407
-0.5432857 0.006383148900000001
-0.5422857 0.0064621621
-0.5412857 0.0065420907
-0.5402857 0.006622944800000001
-0.5392857 0.006704735999999999
-0.5382857 0.006787474599999999
-0.5372857 0.0068711721000000005
-0.5362857 0.0069558409
-0.5352857 0.0070414928
-0.5342857 0.007128138500000001
-0.5332857 0.007215791300000001
-0.5322857 0.007304461199999999
-0.5312857 0.0073941614
-0.5302857 0.007484902
-0.5292857 0.0075766955
-0.5282857 0.0076695498
-0.5272857 0.0077634773
-0.5262857 0.0078584831
-0.5252857 0.0079545774
-0.5242857 0.0080517675
-0.5232857 0.0081500628
-0.5222857 0.0082494691
-0.5212857 0.0083499937
-0.5202857 0.008451644000000001
-0.5192857 0.0085544278
-0.5182857 0.008658349499999999
-0.5172857 0.0087634144
-0.5162857 0.008869631
-0.5152857 0.0089770059
-0.5142857 0.009085545799999999
-0.5132857 0.0091952606
-0.5122857 0.0093061593
-0.5112857 0.0094182513
-0.5102857 0.009531548099999999
-0.5092857 0.009646059299999999
-0.5082857 0.0097617987
-0.5072857 0.009878777200000001
-0.5062857 0.009997008600000001
-0.5052857 0.010116507
-0.5042857 0.010237287999999999
-0.5032857 0.010359367
-0.5022857 0.010482757
-0.5012857 0.010607475
-0.5002857 0.010733531
-0.4992857 0.010860946
-0.4982857 0.010989731
-0.4972857 0.011119903
-0.4962857 0.011251476
-0.4952857 0.011384465
-0.4942857 0.011518886
-0.4932857 0.011654755000000001
-0.4922857 0.011792083
-0.4912857 0.011930884999999999
-0.4902857 0.012071177
-0.4892857 0.012212974000000001
-0.4882857 0.01235629
-0.4872857 0.012501139999999999
-0.4862857 0.012647542
-0.4852857 0.012795509000000002
-0.4842857 0.012945059
-0.4832857 0.013096209999999999
-0.4822857 0.013248982
-0.4812857 0.013403395
-0.4802857 0.013559464
-0.4792857 0.013717216
-0.4782857 0.013876669999999999
-0.4772857 0.014037850000000001
-0.4762857 0.014200774999999999
-0.4752857 0.014365467000000002
-0.4742857 0.014531949
-0.4732857 0.014700244000000001
-0.4722857 0.014870376999999999
-0.4712857 0.015042363999999999
-0.4702857 0.015216233
-0.4692857 0.015392
-0.4682857 0.015569686
-0.4672857 0.015749304999999998
-0.4662857 0.015930879
-0.4652857 0.016114424
-0.4642857 0.016299954999999998
-0.4632857 0.016487488999999998
-0.4622857 0.016677042
-0.4612857 0.01686863
-0.4602857 0.017062265
-0.4592857 0.01725796
-0.4582857 0.017455731
-0.4572857 0.017655591
-0.4562857 0.017857556
-0.4552857 0.018061638
-0.4542857 0.018267856
-0.4532857 0.018476226000000002
-0.4522857 0.018686762
-0.4512857 0.018899486
-0.4502857 0.019114410999999998
-0.4492857 0.019331557
-0.4482857 0.019550943
-0.4472857 0.019772594
-0.4462857 0.019996527
-0.4452857 0.020222763
-0.4442857 0.020451326
-0.4432857 0.020682237
-0.4422857 0.020915519
-0.4412857 0.021151194
-0.4402857 0.021389284
-0.4392857 0.021629807
-0.4382857 0.021872786
-0.4372857 0.022118239
-0.4362857 0.022366188999999998
-0.4352857 0.022616655
-0.4342857 0.022869656000000002
-0.4332857 0.023125207000000002
-0.4322857 0.023383329999999997
-0.4312857 0.023644045
-0.4302857 0.023907371
-0.4292857 0.024173327
-0.4282857 0.024441941
-0.4272857 0.02471323
-0.4262857 0.024987216
-0.4252857 0.025263926000000003
-0.4242857 0.025543392999999998
-0.4232857 0.025825636
-0.4222857 0.026110685
-0.4212857 0.026398571
-0.4202857 0.026689321000000002
-0.4192857 0.02698297
-0.4182857 0.027279544000000003
-0.4172857 0.027579078
-0.4162857 0.027881606
-0.4152857 0.028187155999999998
-0.4142857 0.028495766999999998
-0.4132857 0.028807469
-0.4122857 0.0291223
-0.4112857 0.029440285
-0.4102857 0.029761464
-0.4092857 0.030085861
-0.4082857 0.030413511999999997
-0.4072857 0.030744445000000002
-0.4062857 0.031078683
-0.4052857 0.031416255000000004
-0.4042857 0.031757189000000005
-0.4032857 0.032101502
-0.4022857 0.032449223
-0.4012857 0.032800378000000005
-0.4002857 0.033154991
-0.3992857 0.033513087
-0.3982857 0.033874702
-0.3972857 0.034239853
-0.3962857 0.034608567
-0.3952857 0.034980872
-0.3942857 0.035356797
-0.3932857 0.035736375
-0.3922857 0.036119632
-0.3912857 0.036506602
-0.3902857 0.036897315
-0.3892857 0.0372918
-0.3882857 0.037690086
-0.3872857 0.038092205000000004
-0.3862857 0.038498188999999995
-0.3852857 0.03890807
-0.3842857 0.039321883
-0.3832857 0.039739659
-0.3822857 0.040161435
-0.3812857 0.040587239
-0.3802857 0.041017096
-0.3792857 0.04145104
-0.3782857 0.041889097
-0.3772857 0.042331297
-0.3762857 0.042777669
-0.3752857 0.043228237
-0.3742857 0.043683028
-0.3732857 0.044142068
-0.3722857 0.044605376999999995
-0.3712857 0.045072992
-0.3702857 0.045544942000000005
-0.3692857 0.046021258
-0.3682857 0.046501975
-0.3672857 0.046987124
-0.3662857 0.047476741
-0.3652857 0.047970863
-0.3642857 0.048469528
-0.3632857 0.048972776999999995
-0.3622857 0.04948065
-0.3612857 0.049993198
-0.3602857 0.050510454
-0.3592857 0.051032461
-0.3582857 0.051559274999999995
-0.3572857 0.052090937999999996
-0.3562857 0.052627502
-0.3552857 0.05316900199999999
-0.3542857 0.053715496
-0.3532857 0.054267037000000004
-0.3522857 0.05482366
-0.3512857 0.055385427999999993
-0.3502857 0.055952352999999996
-0.3492857 0.056524511
-0.3482857 0.057101925
-0.3472857 0.057684636
-0.3462857 0.05827269599999999
-0.3452857 0.058866141
-0.3442857 0.05946501
-0.3432857 0.060069328
-0.3422857 0.060679147
-0.3412857 0.061294506000000006
-0.3402857 0.061915437
-0.3392857 0.062541984
-0.3382857 0.063174206
-0.3372857 0.063812145
-0.3362857 0.06445584600000001
-0.3352857 0.065105339
-0.3342857 0.06576069899999999
-0.3332857 0.066421949
-0.3322857 0.067089137
-0.3312857 0.067762315
-0.3302857 0.068441534
-0.3292857 0.069126848
-0.3282857 0.069818302
-0.3272857 0.070515933
-0.3262857 0.071219803
-0.3252857 0.071929948
-0.3242857 0.072646426
-0.3232857 0.07336928999999999
-0.3222857 0.074098591
-0.3212857 0.07483437100000001
-0.3202857 0.075576693
-0.3192857 0.076325581
-0.3182857 0.077081076
-0.3172857 0.077843224
-0.3162857 0.07861206
-0.3152857 0.07938761800000001
-0.3142857 0.08016994699999999
-0.3132857 0.080959086
-0.3122857 0.08175507500000001
-0.3112857 0.082557963
-0.3102857 0.083367771
-0.3092857 0.08418456399999999
-0.3082857 0.085008383
-0.3072857 0.085839274
-0.3062857 0.086677296
-0.3052857 0.087522494
-0.3042857 0.088374934
-0.3032857 0.089234655
-0.3022857 0.090101728
-0.3012857 0.090976187
-0.3002857 0.091858092
-0.2992857 0.09274748699999999
-0.2982857 0.09364444400000001
-0.2972857 0.09454902600000001
-0.2962857 0.095461274
-0.2952857 0.096381252
-0.2942857 0.09730903
-0.2932857 0.09824466000000001
-0.2922857 0.09918820599999999
-0.2912857 0.10013973999999999
-0.2902857 0.10109927999999999
-0.2892857 0.10206691
-0.2882857 0.10304267000000002
-0.2872857 0.10402662
-0.2862857 0.10501880999999999
-0.2852857 0.10601929
-0.2842857 0.10702813000000001
-0.2832857 0.10804534
-0.2822857 0.10907101
-0.2812857 0.11010517
-0.2802857 0.11114789
-0.2792857 0.11219921999999999
-0.2782857 0.11325923999999998
-0.2772857 0.114328
-0.2762857 0.11540555999999999
-0.2752857 0.11649197
-0.2742857 0.11758732000000001
-0.2732857 0.11869166999999999
-0.2722857 0.11980510999999999
-0.2712857 0.12092766
-0.2702857 0.12205943000000001
-0.2692857 0.12320047
-0.2682857 0.12435083000000001
-0.2672857 0.12551059
-0.2662857 0.12667982
-0.2652857 0.12785856
-0.2642857 0.12904688
-0.2632857 0.13024486999999998
-0.2622857 0.13145253999999998
-0.2612857 0.13267
-0.2602857 0.13389732000000001
-0.2592857 0.13513453
-0.2582857 0.1363817
-0.2572857 0.13763888999999999
-0.2562857 0.13890615
-0.2552857 0.1401835
-0.2542857 0.14147103
-0.2532857 0.14276879
-0.2522857 0.14407683999999998
-0.2512857 0.1453952
-0.2502857 0.14672397
-0.2492857 0.14806318999999998
-0.2482857 0.14941292
-0.2472857 0.15077321
-0.2462857 0.15214413
-0.2452857 0.15352575999999998
-0.2442857 0.15491814
-0.2432857 0.15632138
-0.2422857 0.15773552
-0.2412857 0.15916068
-0.2402857 0.16059687
-0.2392857 0.16204417000000002
-0.2382857 0.16350267
-0.2372857 0.16497237
-0.2362857 0.16645341000000002
-0.2352857 0.16794583000000002
-0.2342857 0.16944971
-0.2332857 0.17096512
-0.2322857 0.17249212
-0.2312857 0.17403077
-0.2302857 0.1755811
-0.2292857 0.17714322999999998
-0.2282857 0.17871720000000002
-0.2272857 0.18030311
-0.2262857 0.18190099
-0.2252857 0.18351093
-0.2242857 0.185133
-0.2232857 0.18676726999999999
-0.2222857 0.18841372
-0.2212857 0.19007245
-0.2202857 0.19174353
-0.2192857 0.19342700000000002
-0.2182857 0.19512295
-0.2172857 0.19683149
-0.2162857 0.19855262
-0.2152857 0.20028644
-0.2142857 0.20203304
-0.2132857 0.20379254
-0.2122857 0.20556499
-0.2112857 0.20735045000000002
-0.2102857 0.20914903999999998
-0.2092857 0.21096086
-0.2082857 0.21278595
-0.2072857 0.21462438000000003
-0.2062857 0.21647622
-0.2052857 0.21834155
-0.2042857 0.2202204
-0.2032857 0.22211280000000003
-0.2022857 0.22401889
-0.2012857 0.22593871999999998
-0.2002857 0.22787238
-0.1992857 0.22981996000000002
-0.1982857 0.23178151
-0.1972857 0.23375714999999997
-0.1962857 0.23574689000000001
-0.1952857 0.23775084000000002
-0.1942857 0.23976902
-0.1932857 0.24180152
-0.1922857 0.24384841999999998
-0.1912857 0.24590974000000002
-0.1902857 0.24798554
-0.1892857 0.25007583
-0.1882857 0.25218071000000003
-0.1872857 0.25430026
-0.1862857 0.25643448
-0.1852857 0.2585836
-0.1842857 0.2607476
-0.1832857 0.26292661
-0.1822857 0.26512071
-0.1812857 0.26733004
-0.1802857 0.2695546
-0.1792857 0.2717945
-0.1782857 0.27404984000000004
-0.1772857 0.27632060999999997
-0.1762857 0.27860692
-0.1752857 0.28090877
-0.1742857 0.2832263
-0.1732857 0.28555949999999997
-0.1722857 0.28790847999999997
-0.1712857 0.29027332
-0.1702857 0.29265401
-0.1692857 0.29505072
-0.1682857 0.29746350000000005
-0.1672857 0.29989241
-0.1662857 0.30233751000000003
-0.1652857 0.3047989
-0.1642857 0.30727659
-0.1632857 0.30977066999999997
-0.1622857 0.31228117
-0.1612857 0.31480812
-0.1602857 0.31735164
-0.1592857 0.31991175
-0.1582857 0.32248846000000003
-0.1572857 0.32508191999999997
-0.1562857 0.32769216
-0.1552857 0.33031933
-0.1542857 0.33296344
-0.1532857 0.33562467
-0.1522857 0.33830306000000004
-0.1512857 0.34099866
-0.1502857 0.3437116
-0.1492857 0.34644192
-0.1482857 0.34918974
-0.1472857 0.35195507
-0.1462857 0.35473795
-0.1452857 0.35753851
-0.1442857 0.36035674
-0.1432857 0.36319268
-0.1422857 0.36604646999999996
-0.1412857 0.36891812999999996
-0.1402857 0.37180774
-0.1392857 0.3747154
-0.1382857 0.37764111
-0.1372857 0.38058496999999997
-0.1362857 0.38354704
-0.1352857 0.38652734
-0.1342857 0.38952597
-0.1332857 0.39254301
-0.1322857 0.39557847
-0.1312857 0.39863233
-0.1302857 0.40170476000000005
-0.1292857 0.40479577
-0.1282857 0.40790541
-0.1272857 0.41103382
-0.1262857 0.41418098999999997
-0.1252857 0.41734707
-0.1242857 0.42053209999999996
-0.1232857 0.42373608
-0.1222857 0.42695924999999996
-0.1212857 0.43020159999999996
-0.1202857 0.43346317999999995
-0.1192857 0.43674409000000003
-0.1182857 0.44004437999999996
-0.1172857 0.44336412000000003
-0.1162857 0.44670333
-0.1152857 0.45006209999999996
-0.1142857 0.45344043
-0.1132857 0.4568384
-0.1122857 0.46025598
-0.1112857 0.4636934
-0.1102857 0.46715052
-0.1092857 0.47062743000000007
-0.1082857 0.47412425999999996
-0.1072857 0.47764102999999997
-0.1062857 0.48117777000000006
-0.1052857 0.48473459
-0.1042857 0.48831146999999997
-0.1032857 0.49190843
-0.1022857 0.49552568
-0.1012857 0.49916314999999994
-0.1002857 0.50282083
-9.9285714E-02 0.50649876
-9.8285712E-02 0.51019704
-9.7285718E-02 0.51391572
-9.6285716E-02 0.51765488
-9.5285714E-02 0.52141454
-9.4285712E-02 0.52519473
-9.3285717E-02 0.52899546
-9.2285715E-02 0.53281696
-9.1285713E-02 0.53665922
-9.0285711E-02 0.5405223
-8.9285716E-02 0.5444062900000001
-8.8285714E-02 0.54831118
-8.7285712E-02 0.5522370799999999
-8.6285718E-02 0.55618393
-8.5285716E-02 0.56015169
-8.4285714E-02 0.56414036
-8.3285712E-02 0.5681499799999999
-8.2285717E-02 0.57218061
-8.1285715E-02 0.5762322799999999
-8.0285713E-02 0.580305
-7.9285711E-02 0.58439886
-7.8285716E-02 0.58851382
-7.7285714E-02 0.59264996
-7.6285712E-02 0.59680738
-7.5285718E-02 0.60098604
-7.4285716E-02 0.60518607
-7.3285714E-02 0.60940743
-7.2285712E-02 0.61365012
-7.1285717E-02 0.61791423
-7.0285715E-02 0.6221997100000001
-6.9285713E-02 0.62650656
-6.8285711E-02 0.63083475
-6.7285717E-02 0.63518439
-6.6285715E-02 0.63955537
-6.5285712E-02 0.64394786
-6.4285718E-02 0.64836196
-6.3285716E-02 0.6527977100000001
-6.2285714E-02 0.65725511
-6.1285716E-02 0.66173412
-6.0285714E-02 0.66623483
-5.9285715E-02 0.67075724
-5.8285713E-02 0.67530144
-5.7285715E-02 0.67986734
-5.6285713E-02 0.68445504
-5.5285715E-02 0.68906448
-5.4285713E-02 0.69369567
-5.3285714E-02 0.6983486
-5.2285716E-02 0.70302309
-5.1285714E-02 0.70771929
-5.0285716E-02 0.71243714
-4.9285714E-02 0.71717659
-4.8285715E-02 0.7219377
-4.7285713E-02 0.72672055
-4.6285715E-02 0.7315251
-4.5285713E-02 0.7363515
-4.4285715E-02 0.7411996399999999
-4.3285713E-02 0.74606957
-4.2285714E-02 0.75096125
-4.1285716E-02 0.75587477
-4.0285714E-02 0.76080994
-3.9285716E-02 0.7657668599999999
-3.8285714E-02 0.7707454699999999
-3.7285715E-02 0.77574565
-3.6285713E-02 0.78076748
-3.5285715E-02 0.7858108699999999
-3.4285713E-02 0.7908757799999999
-3.3285715E-02 0.79596229
-3.2285713E-02 0.8010703100000001
-3.1285714E-02 0.80619995
-3.0285714E-02 0.81135128
-2.9285714E-02 0.81652422
-2.8285714E-02 0.82171885
-2.7285714E-02 0.8269350999999999
-2.6285714E-02 0.8321729499999999
-2.5285713E-02 0.8374323100000001
-2.4285715E-02 0.8427129099999999
-2.3285715E-02 0.84801475
-2.2285715E-02 0.85333791
-2.1285715E-02 0.8586821099999999
-2.0285714E-02 0.86404746
-1.9285714E-02 0.86943395
-1.8285714E-02 0.8748416800000001
-1.7285714E-02 0.8802703599999999
-1.6285714E-02 0.8857200900000001
-1.5285715E-02 0.89119095
-1.4285714E-02 0.89668306
-1.3285714E-02 0.90219602
-1.2285714E-02 0.9077300300000001
-1.1285714E-02 0.9132848100000001
-1.0285715E-02 0.9188604499999999
-9.2857145E-03 0.9244567699999999
-8.2857143E-03 0.93007367
-7.2857141E-03 0.9357110599999999
-6.2857145E-03 0.94136884
-5.2857143E-03 0.9470470200000001
-4.2857141E-03 0.95274569
-3.2857142E-03 0.9584646699999999
-2.2857143E-03 0.96420394
-1.2857143E-03 0.9699635200000001
-2.8571428E-04 0.97574331
7.1428571E-04 0.9815434
1.7142857E-03 0.9873637
2.7142856E-03 0.99320374
3.7142858E-03 0.9990637199999999
4.7142855E-03 1.0049435
5.7142857E-03 1.010843
6.7142858E-03 1.0167618999999999
7.7142855E-03 1.0227004
8.7142857E-03 1.0286583
9.7142858E-03 1.0346353000000001
1.0714286E-02 1.0406313
1.1714286E-02 1.0466466
1.2714285E-02 1.0526806999999998
1.3714286E-02 1.0587338
1.4714286E-02 1.0648060000000001
1.5714286E-02 1.0708969000000002
1.6714286E-02 1.0770068000000002
1.7714286E-02 1.0831352
1.8714286E-02 1.0892822
1.9714287E-02 1.0954475
2.0714285E-02 1.1016309
2.1714285E-02 1.1078324
2.2714285E-02 1.1140518
2.3714285E-02 1.120289
2.4714286E-02 1.126544
2.5714286E-02 1.1328164
2.6714286E-02 1.1391063
2.7714286E-02 1.1454136
2.8714286E-02 1.1517381
2.9714286E-02 1.1580799
3.0714286E-02 1.1644387
3.1714287E-02 1.1708144
3.2714285E-02 1.1772070000000001
3.3714287E-02 1.1836163
3.4714285E-02 1.190042
3.5714287E-02 1.1964841
3.6714286E-02 1.2029421
3.7714284E-02 1.209416
3.8714286E-02 1.2159053
3.9714284E-02 1.2224102000000001
4.0714286E-02 1.2289306
4.1714285E-02 1.2354661
4.2714287E-02 1.2420165
4.3714285E-02 1.2485821
4.4714287E-02 1.2551623
4.5714285E-02 1.2617572000000001
4.6714287E-02 1.2683665
4.7714286E-02 1.2749903
4.8714284E-02 1.2816281
4.9714286E-02 1.2882799
5.0714284E-02 1.2949455
5.1714286E-02 1.3016246
5.2714285E-02 1.3083169000000001
5.3714287E-02 1.3150222
5.4714285E-02 1.3217402
5.5714287E-02 1.3284707
5.6714285E-02 1.3352139
5.7714287E-02 1.3419692
5.8714285E-02 1.3487369
5.9714288E-02 1.3555165
6.0714286E-02 1.3623081000000001
6.1714284E-02 1.3691114
6.2714286E-02 1.375926
6.3714288E-02 1.3827519
6.4714283E-02 1.3895887
6.5714285E-02 1.3964362
6.6714287E-02 1.4032939
6.7714289E-02 1.4101618
6.8714283E-02 1.4170395
6.9714285E-02 1.4239269
7.0714287E-02 1.4308233
7.1714282E-02 1.4377288
7.2714284E-02 1.4446431
7.3714286E-02 1.451566
7.4714288E-02 1.4584974000000002
7.5714283E-02 1.4654373
7.6714285E-02 1.4723851
7.7714287E-02 1.4793407
7.8714289E-02 1.4863039
7.9714283E-02 1.4932743
8.0714285E-02 1.5002512000000001
8.1714287E-02 1.5072348
8.2714289E-02 1.5142242000000001
8.3714284E-02 1.5212198
8.4714286E-02 1.5282207
8.5714288E-02 1.535227
8.6714283E-02 1.5422381
8.7714285E-02 1.5492542
8.8714287E-02 1.5562746
8.9714289E-02 1.5632994
9.0714283E-02 1.5703283
9.1714285E-02 1.5773609000000002
9.2714287E-02 1.5843969
9.3714289E-02 1.5914358
9.4714284E-02 1.5984774
9.5714286E-02 1.6055211
9.6714288E-02 1.6125668
9.7714283E-02 1.6196138999999998
9.8714285E-02 1.6266624
9.9714287E-02 1.6337113
0.1007143 1.6407609
0.1017143 1.6478106
0.1027143 1.6548602
0.1037143 1.6619089999999999
0.1047143 1.6689572
0.1057143 1.6760044
0.1067143 1.6830500000000002
0.1077143 1.690094
0.1087143 1.6971359
0.1097143 1.7041754
0.1107143 1.7112117
0.1117143 1.7182447
0.1127143 1.7252738
0.1137143 1.7322985
0.1147143 1.7393189
0.1157143 1.7463343
0.1167143 1.7533446000000001
0.1177143 1.7603488999999999
0.1187143 1.7673472
0.1197143 1.774339
0.1207143 1.7813241
0.1217143 1.7883018000000002
0.1227143 1.7952719999999998
0.1237143 1.8022340000000001
0.1247143 1.8091876
0.1257143 1.8161321000000001
0.1267143 1.8230671
0.1277143 1.829992
0.1287143 1.8369066
0.1297143 1.8438099
0.1307143 1.8507021
0.1317143 1.8575823000000002
0.1327143 1.8644508
0.1337143 1.8713066
0.1347143 1.8781492
0.1357143 1.8849785000000001
0.1367143 1.8917933000000002
0.1377143 1.8985935999999999
0.1387143 1.9053791
0.1397143 1.9121492
0.1407143 1.9189032000000001
0.1417143 1.9256407
0.1427143 1.9323613
0.1437143 1.9390646
0.1447143 1.9457499999999999
0.1457143 1.9524168000000002
0.1467143 1.959065
0.1477143 1.9656941
0.1487143 1.9723034
0.1497143 1.9788925
0.1507143 1.9854605
0.1517143 1.9920072
0.1527143 1.9985313
0.1537143 2.0050328
0.1547143 2.0115117
0.1557143 2.0179666999999997
0.1567143 2.0243978
0.1577143 2.030804
0.1587143 2.0371851
0.1597143 2.0435402
0.1607143 2.0498689
0.1617143 2.056171
0.1627143 2.0624457
0.1637143 2.0686926000000003
0.1647143 2.0749111
0.1657143 2.0811005000000002
0.1667143 2.0872595
0.1677143 2.0933883
0.1687143 2.0994861
0.1697143 2.1055517999999998
0.1707143 2.1115851
0.1717143 2.1175858
0.1727143 2.1235530999999996
0.1737143 2.1294866
0.1747143 2.1353852
0.1757143 2.1412488
0.1767143 2.1470767000000004
0.1777143 2.1528678
0.1787143 2.1586214999999997
0.1797143 2.1643376
0.1807143 2.1700153
0.1817143 2.1756537
0.1827143 2.1812521
0.1837143 2.1868098999999996
0.1847143 2.1923263
0.1857143 2.1978008
0.1867143 2.2032322
0.1877143 2.2086205000000003
0.1887143 2.2139652
0.1897143 2.2192654999999997
0.1907143 2.2245208
0.1917143 2.2297302
0.1927143 2.2348929
0.1937143 2.2400086999999997
0.1947143 2.2450761999999997
0.1957143 2.2500953
0.1967143 2.2550654
0.1977143 2.259985
0.1987143 2.2648541
0.1997143 2.269672
0.2007143 2.2744376
0.2017143 2.2791501
0.2027143 2.2838089999999998
0.2037143 2.2884132
0.2047143 2.2929626
0.2057143 2.2974566
0.2067143 2.3018945
0.2077143 2.3062756
0.2087143 2.310599
0.2097143 2.3148635
0.2107143 2.3190686
0.2117143 2.3232134
0.2127143 2.3272972999999997
0.2137143 2.3313193
0.2147143 2.3352791
0.2157143 2.3391753
0.2167143 2.3430074
0.2177143 2.3467746000000003
0.2187143 2.3504761999999997
0.2197143 2.3541113
0.2207143 2.3576794000000003
0.2217143 2.3611798999999998
0.2227143 2.364612
0.2237143 2.3679748
0.2247143 2.3712674
0.2257143 2.3744889000000002
0.2267143 2.377638
0.2277143 2.3807142
0.2287143 2.3837166
0.2297143 2.3866439
0.2307143 2.389496
0.2317143 2.3922719
0.2327143 2.3949705000000003
0.2337143 2.3975914
0.2347143 2.4001334
0.2357143 2.4025956
0.2367143 2.4049778
0.2377143 2.4072789
0.2387143 2.4094982000000003
0.2397143 2.4116347
0.2407143 2.4136873
0.2417143 2.4156556
0.2427143 2.4175378000000003
0.2437143 2.4193333
0.2447143 2.4210414
0.2457143 2.4226608
0.2467143 2.4241908999999997
0.2477143 2.4256309
0.2487143 2.4269803999999997
0.2497143 2.4282380999999997
0.2507143 2.4294032
0.2517143 2.4304750999999998
0.2527143 2.4314527999999997
0.2537143 2.4323355
0.2547143 2.4331223
0.2557143 2.4338122
0.2567143 2.4344046
0.2577143 2.4348982
0.2587143 2.4352916
0.2597143 2.4355844
0.2607143 2.4357751
0.2617143 2.4358628
0.2627143 2.4358468
0.2637143 2.4357263000000002
0.2647143 2.4355007
0.2657143 2.4351692000000003
0.2667143 2.4347309
0.2677143 2.4341847999999997
0.2687143 2.4335302
0.2697143 2.4327655999999998
0.2707143 2.4318902
0.2717143 2.430903
0.2727143 2.4298031
0.2737143 2.4285892
0.2747143 2.4272606
0.2757143 2.4258157
0.2767143 2.4242540999999997
0.2777143 2.4225745
0.2787143 2.420776
0.2797143 2.418858
0.2807143 2.4168197
0.2817143 2.4146603
0.2827143 2.4123788
0.2837143 2.4099747000000002
0.2847143 2.4074465
0.2857143 2.4047928
0.2867143 2.4020128
0.2877143 2.399105
0.2887143 2.3960689
0.2897143 2.3929035
0.2907143 2.3896075999999997
0.2917143 2.3861803
0.2927143 2.3826208
0.2937143 2.3789279
0.2947143 2.3751010999999997
0.2957143 2.3711389
0.2967143 2.3670407
0.2977143 2.3628056
0.2987143 2.3584329
0.2997143 2.3539214999999998
0.3007143 2.3492705
0.3017143 2.3444785
0.3027143 2.3395443
0.3037143 2.3344669
0.3047143 2.329245
0.3057143 2.3238778
0.3067143 2.3183644
0.3077143 2.3127036
0.3087143 2.3068951
0.3097143 2.3009377
0.3107143 2.29483
0.3117143 2.2885712
0.3127143 2.2821605
0.3137143 2.2755969
0.3147143 2.2688795
0.3157143 2.2620069
0.3167143 2.2549786
0.3177143 2.2477932
0.3187143 2.2404497
0.3197143 2.2329468
0.3207143 2.2252834999999997
0.3217143 2.2174589
0.3227143 2.2094715000000003
0.3237143 2.2013209999999996
0.3247143 2.1930065
0.3257143 2.184527
0.3267143 2.1758812
0.3277143 2.1670682
0.3287143 2.1580873
0.3297143 2.1489371
0.3307143 2.1396164
0.3317143 2.1301245
0.3327143 2.1204602
0.3337143 2.1106225999999997
0.3347143 2.1006105
0.3357143 2.0904232
0.3367143 2.0800592
0.3377143 2.0695178000000003
0.3387143 2.0587979
0.3397143 2.0478984
0.3407143 2.0368183
0.3417143 2.0255568000000004
0.3427143 2.0141131999999997
0.3437143 2.0024868000000002
0.3447143 1.9906761
0.3457143 1.9786805
0.3467143 1.9664986
0.3477143 1.9541293000000002
0.3487143 1.9415721000000001
0.3497143 1.9288255
0.3507143 1.9158890000000002
0.3517143 1.9027612999999999
0.3527143 1.8894415000000002
0.3537143 1.8759286
0.3547143 1.8622216
0.3557143 1.8483194
0.3567143 1.8342212
0.3577143 1.8199261000000002
0.3587143 1.8054332999999998
0.3597143 1.7907415999999998
0.3607143 1.7758504000000002
0.3617143 1.7607586000000002
0.3627143 1.7454652000000002
0.3637143 1.7299691
0.3647143 1.7142689
0.3657143 1.6983641
0.3667143 1.6822537
0.3677143 1.6659365999999998
0.3687143 1.649412
0.3697143 1.6326793999999998
0.3707143 1.6157373999999998
0.3717143 1.598585
0.3727143 1.5812216000000001
0.3737143 1.5636458999999998
0.3747143 1.545857
0.3757143 1.5278540999999999
0.3767143 1.5096368
0.3777143 1.4912038
0.3787143 1.4725544
0.3797143 1.4536877
0.3807143 1.4346026
0.3817143 1.4152980000000002
0.3827143 1.3957733
0.3837143 1.3760275
0.3847143 1.3560599
0.3857143 1.3358694
0.3867143 1.3154549999999998
0.3877143 1.2948161999999999
0.3887143 1.2739518
0.3897143 1.2528609
0.3907143 1.231543
0.3917143 1.2099967999999999
0.3927143 1.1882218999999998
0.3937143 1.1662175000000001
0.3947143 1.1439829000000001
0.3957143 1.1215171
0.3967143 1.0988191
0.3977143 1.0758882
0.3987143 1.0527236
0.3997143 1.0293244
0.4007143 1.00569
0.4017143 0.98181954
0.4027143 0.95771216
0.4037143 0.9333671099999999
0.4047143 0.90878364
0.4057143 0.88396091
0.4067143 0.85889809
0.4077143 0.83359461
0.4087143 0.80804946
0.4097143 0.7822622499999999
0.4107143 0.7562322100000001
0.4117143 0.72995862
0.4127143 0.7034407500000001
0.4137143 0.6766778400000001
0.4147143 0.64966911
0.4157143 0.62241377
0.4167143 0.59491112
0.4177143 0.56716041
0.4187143 0.5391609900000001
0.4197143 0.51091211
0.4207143 0.48241322000000003
0.4217143 0.45366362000000005
0.4227143 0.4246627
0.4237143 0.39540976000000005
0.4247143 0.36590435
0.4257143 0.33614589
0.4267143 0.30613381
0.4277143 0.27586763999999997
0.4287143 0.24534679999999998
0.4297143 0.21457067000000002
0.4307143 0.18353858
0.4317143 0.1522499
0.4327143 0.12070396
0.4337143 0.088900136
0.4347143 0.056837889
0.4357143 0.024516691
0.4367143 -0.0080639715
0.4377143 -0.040904587
0.4387143 -0.07400562799999999
0.4397143 -0.10736757999999999
0.4407143 -0.14099089
0.4417143 -0.17487601
0.4427143 -0.20902338
0.4437143 -0.24343347
0.4447143 -0.27810673
0.4457143 -0.31304366
0.4467143 -0.34824482
0.4477143 -0.38371072
0.4487143 -0.41944189
0.4497143 -0.45543872
0.4507143 -0.49170153
0.4517143 -0.5282306999999999
0.4527143 -0.56502637
0.4537143 -0.60208896
0.4547143 -0.63941879
0.4557143 -0.67701614
0.4567143 -0.7148813900000001
0.4577143 -0.75301491
0.4587143 -0.79141688
0.4597143 -0.8300877200000001
0.4607143 -0.86902762
0.4617143 -0.9082369499999999
0.4627143 -0.94771609
0.4637143 -0.98746549
0.4647143 -1.0274854
0.4657143 -1.0677763999999998
0.4667143 -1.1083386000000002
0.4677143 -1.1491719
0.4687143 -1.1902765
0.4697143 -1.2316525
0.4707143 -1.2732998
0.4717143 -1.3152189
0.4727143 -1.3574096
0.4737143 -1.3998725
0.4747143 -1.4426074
0.4757143 -1.4856144999999998
0.4767143 -1.5288939
0.4777143 -1.5724456000000002
0.4787143 -1.6162697
0.4797143 -1.6603667
0.4807143 -1.7047368
0.4817143 -1.7493794
0.4827143 -1.7942946000000002
0.4837143 -1.8394832
0.4847143 -1.8849438
0.4857143 -1.9306767999999999
0.4867143 -1.9766821
0.4877143 -2.0229591
0.4887143 -2.0695083
0.4897143 -2.1163296000000003
0.4907143 -2.1634233999999997
0.4917143 -2.2107892000000002
0.4927143 -2.2584272999999997
0.4937143 -2.3063377
0.4947143 -2.3545202
0.4957143 -2.4029747
0.4967143 -2.4517002999999997
0.4977143 -2.5006974
0.4987143 -2.5499659
0.4997143 -2.5995051
0.5007143 -2.6493147
0.5017143 -2.6993945
0.5027143 -2.7497441
0.5037143 -2.8003631
0.5047143 -2.8512511000000003
0.5057143 -2.9024083
0.5067143 -2.9538345
0.5077143 -3.0055294
0.5087143 -3.0574925
0.5097143 -3.1097238999999997
0.5107143 -3.1622227
0.5117143 -3.2149895999999996
0.5127143 -3.2680228
0.5137143 -3.3213217000000004
0.5147143 -3.3748858
0.5157143 -3.4287146999999996
0.5167143 -3.4828085
0.5177143 -3.5371657
0.5187143 -3.5917871
0.5197143 -3.6466718
0.5207143 -3.7018187
0.5217143 -3.7572267999999998
0.5227143 -3.8128971999999997
0.5237143 -3.8688279999999997
0.5247143 -3.9250190999999996
0.5257143 -3.9814711000000003
0.5267143 -4.0381819
0.5277143 -4.095152
0.5287143 -4.1523803
0.5297143 -4.2098649
0.5307143 -4.2676058
0.5317143 -4.3256007
0.5327143 -4.3838505
0.5337143 -4.4423528
0.5347143 -4.5011088
0.5357143 -4.5601167
0.5367143 -4.6193764
0.5377143 -4.6788864
0.5387143 -4.7386464
0.5397143 -4.7986552
0.5407143 -4.8589114
0.5417143 -4.9194161
0.5427143 -4.9801674
0.5437143 -5.0411642
0.5447143 -5.102404600000001
0.5457143 -5.163889
0.5467143 -5.225614800000001
0.5477143 -5.2875806
0.5487143 -5.3497862
0.5497143 -5.4122299
0.5507143 -5.4749124
0.5517143 -5.537831
0.5527143 -5.6009863
0.5537143 -5.6643764999999995
0.5547143 -5.7280008
0.5557143 -5.7918571000000005
0.5567143 -5.855945500000001
0.5577143 -5.9202634
0.5587143 -5.98481
0.5597143 -6.0495839
0.5607143 -6.1145841999999995
0.5617143 -6.1798092
0.5627143 -6.2452573
0.5637143 -6.3109279
0.5647143 -6.3768186
0.5657143 -6.4429283
0.5667143 -6.509256400000001
0.5677143 -6.5758005
0.5687143 -6.642559200000001
0.5697143 -6.709533199999999
0.5707143 -6.7767203
0.5717143 -6.844119
0.5727143 -6.9117278
0.5737143 -6.9795452
0.5747143 -7.047568999999999
0.5757143 -7.115795499999999
0.5767143 -7.1842253
0.5777143 -7.252855599999999
0.5787143 -7.3216848
0.5797143 -7.3907129000000005
0.5807143 -7.4599378
0.5817143 -7.5293571
0.5827143 -7.5989686
0.5837143 -7.6687716
0.5847143 -7.7387646000000005
0.5857143 -7.808946799999999
0.5867143 -7.8793176
0.5877143 -7.949874599999999
0.5887143 -8.0206148
0.5897143 -8.0915354
0.5907143 -8.162636299999999
0.5917143 -8.2339115
0.5927143 -8.3053611
0.5937143 -8.3769828
0.5947143 -8.4487744
0.5957143 -8.5207351
0.5967143 -8.5928634
0.5977143 -8.6651579
0.5987143 -8.7376155
0.5997143 -8.8102348
0.6007143 -8.8830143
0.6017143 -8.955950999999999
0.6027143 -9.029045700000001
0.6037143 -9.1022924
0.6047143 -9.175691
0.6057143 -9.2492387
0.6067143 -9.322932400000001
0.6077143 -9.3967691
0.6087143 -9.470746700000001
0.6097143 -9.5448606
0.6107143 -9.6191116
0.6117143 -9.6934974
0.6127143 -9.7680159
0.6137143 -9.8426647
0.6147143 -9.9174447
0.6157143 -9.9923514
0.6167143 -10.06738
0.6177143 -10.142529999999999
0.6187143 -10.21781
0.6197143 -10.293190000000001
0.6207143 -10.3687
0.6217143 -10.44431
0.6227143 -10.52003
0.6237143 -10.59585
0.6247143 -10.67178
0.6257143 -10.74781
0.6267143 -10.823929999999999
0.6277143 -10.90015
0.6287143 -10.976460000000001
0.6297143 -11.052869999999999
0.6307143 -11.12936
0.6317143 -11.20594
0.6327143 -11.2826
0.6337143 -11.35935
0.6347143 -11.436169999999999
0.6357143 -11.51306
0.6367143 -11.59003
0.6377143 -11.66706
0.6387143 -11.744159999999999
0.6397143 -11.82131
0.6407143 -11.898530000000001
0.6417143 -11.9758
0.6427143 -12.05313
0.6437143 -12.13051
0.6447143 -12.20794
0.6457143 -12.285409999999999
0.6467143 -12.36293
0.6477143 -12.44049
0.6487143 -12.51809
0.6497143 -12.595709999999999
0.6507143 -12.673380000000002
0.6517143 -12.75106
0.6527143 -12.82877
0.6537143 -12.906500000000001
0.6547143 -12.98424
0.6557143 -13.062000000000001
0.6567143 -13.13977
0.6577143 -13.21754
0.6587143 -13.29532
0.6597143 -13.373109999999999
0.6607143 -13.45089
0.6617143 -13.528670000000002
0.6627143 -13.606440000000001
0.6637143 -13.684199999999999
0.6647143 -13.761940000000001
0.6657143 -13.839670000000002
0.6667143 -13.917370000000002
0.6677143 -13.99505
0.6687143 -14.0727
0.6697143 -14.150319999999999
0.6707143 -14.227890000000002
0.6717143 -14.30543
0.6727143 -14.382919999999999
0.6737143 -14.460370000000001
0.6747143 -14.53777
0.6757143 -14.615120000000001
0.6767143 -14.69242
0.6777143 -14.76965
0.6787143 -14.84683
0.6797143 -14.923929999999999
0.6807143 -15.000969999999999
0.6817143 -15.077940000000002
0.6827143 -15.154819999999999
0.6837143 -15.231620000000001
0.6847143 -15.30833
0.6857143 -15.38495
0.6867143 -15.461469999999998
0.6877143 -15.537899999999999
0.6887143 -15.614220000000001
0.6897143 -15.69045
0.6907143 -15.766559999999998
0.6917143 -15.84257
0.6927143 -15.918460000000001
0.6937143 -15.994240000000001
0.6947143 -16.0699
0.6957143 -16.145419999999998
0.6967143 -16.22082
0.6977143 -16.29608
0.6987143 -16.371199999999998
0.6997143 -16.44617
0.7007143 -16.520989999999998
0.7017143 -16.595660000000002
0.7027143 -16.670180000000002
0.7037143 -16.744529999999997
0.7047143 -16.818730000000002
0.7057143 -16.892760000000003
0.7067143 -16.96662
0.7077143 -17.04032
0.7087143 -17.11383
0.7097143 -17.187160000000002
0.7107143 -17.2603
0.7117143 -17.33325
0.7127143 -17.40601
0.7137143 -17.47856
0.7147143 -17.550910000000002
0.7157143 -17.62304
0.7167143 -17.694969999999998
0.7177143 -17.76667
0.7187143 -17.83816
0.7197143 -17.90943
0.7207143 -17.98046
0.7217143 -18.05127
0.7227143 -18.121850000000002
0.7237143 -18.19218
0.7247143 -18.26227
0.7257143 -18.33211
0.7267143 -18.401690000000002
0.7277143 -18.47102
0.7287143 -18.54008
0.7297143 -18.60887
0.7307143 -18.67738
0.7317143 -18.74563
0.7327143 -18.813579999999998
0.7337143 -18.88126
0.7347143 -18.94865
0.7357143 -19.01575
0.7367143 -19.08255
0.7377143 -19.149060000000002
0.7387143 -19.21526
0.7397143 -19.28115
0.7407143 -19.34673
0.7417143 -19.41198
0.7427143 -19.47691
0.7437143 -19.541510000000002
0.7447143 -19.60577
0.7457143 -19.66969
0.7467143 -19.73328
0.7477143 -19.79651
0.7487143 -19.8594
0.7497143 -19.92193
0.7507143 -19.984099999999998
0.7517143 -20.04591
0.7527143 -20.10736
0.7537143 -20.16844
0.7547143 -20.22914
0.7557143 -20.289460000000002
0.7567143 -20.34939
0.7577143 -20.40892
0.7587143 -20.468059999999998
0.7597143 -20.5268
0.7607143 -20.58512
0.7617143 -20.64304
0.7627143 -20.70054
0.7637143 -20.75763
0.7647143 -20.81429
0.7657143 -20.870530000000002
0.7667143 -20.92634
0.7677143 -20.98171
0.7687143 -21.03665
0.7697143 -21.09114
0.7707143 -21.14519
0.7717143 -21.19877
0.7727143 -21.251900000000003
0.7737143 -21.30456
0.7747143 -21.356749999999998
0.7757143 -21.40846
0.7767143 -21.4597
0.7777143 -21.51045
0.7787143 -21.56071
0.7797143 -21.61049
0.7807143 -21.65977
0.7817143 -21.70856
0.7827143 -21.75684
0.7837143 -21.80462
0.7847143 -21.85188
0.7857143 -21.898619999999998
0.7867143 -21.94484
0.7877143 -21.99053
0.7887143 -22.03569
0.7897143 -22.08031
0.7907143 -22.12438
0.7917143 -22.1679
0.7927143 -22.21088
0.7937143 -22.25329
0.7947143 -22.29516
0.7957143 -22.33646
0.7967143 -22.37719
0.7977143 -22.41736
0.7987143 -22.45694
0.7997143 -22.49595
0.8007143 -22.53437
0.8017143 -22.572200000000002
0.8027143 -22.60942
0.8037143 -22.646050000000002
0.8047143 -22.68208
0.8057143 -22.71749
0.8067143 -22.75228
0.8077143 -22.78646
0.8087143 -22.82001
0.8097143 -22.85293
0.8107143 -22.88523
0.8117143 -22.916900000000002
0.8127143 -22.94793
0.8137143 -22.97832
0.8147143 -23.00805
0.8157143 -23.03714
0.8167143 -23.065559999999998
0.8177143 -23.093320000000002
0.8187143 -23.12041
0.8197143 -23.146829999999998
0.8207143 -23.17257
0.8217143 -23.19763
0.8227143 -23.22201
0.8237143 -23.2457
0.8247143 -23.2687
0.8257143 -23.291
0.8267143 -23.3126
0.8277143 -23.33351
0.8287143 -23.3537
0.8297143 -23.37319
0.8307143 -23.39195
0.8317143 -23.41
0.8327143 -23.427310000000002
0.8337143 -23.44389
0.8347143 -23.45973
0.8357143 -23.47483
0.8367143 -23.489189999999997
0.8377143 -23.502799999999997
0.8387143 -23.51567
0.8397143 -23.52778
0.8407143 -23.53913
0.8417143 -23.54972
0.8427143 -23.559540000000002
0.8437143 -23.5686
0.8447143 -23.57688
0.8457143 -23.58438
0.8467143 -23.5911
0.8477143 -23.59702
0.8487143 -23.602149999999998
0.8497143 -23.60649
0.8507143 -23.610020000000002
0.8517143 -23.61275
0.8527143 -23.61468
0.8537143 -23.6158
0.8547143 -23.6161
0.8557143 -23.61559
0.8567143 -23.61427
0.8577143 -23.61211
0.8587143 -23.60913
0.8597143 -23.60531
0.8607143 -23.60066
0.8617143 -23.59516
0.8627143 -23.58882
0.8637143 -23.58162
0.8647143 -23.57358
0.8657143 -23.56469
0.8667143 -23.55493
0.8677143 -23.54431
0.8687143 -23.532819999999997
0.8697143 -23.52048
0.8707143 -23.50726
0.8717143 -23.49317
0.8727143 -23.47821
0.8737143 -23.46236
0.8747143 -23.44563
0.8757143 -23.427999999999997
0.8767143 -23.40948
0.8777143 -23.39006
0.8787143 -23.36974
0.8797143 -23.34852
0.8807143 -23.3264
0.8817143 -23.30337
0.8827143 -23.27943
0.8837143 -23.25457
0.8847143 -23.2288
0.8857143 -23.20212
0.8867143 -23.17451
0.8877143 -23.145979999999998
0.8887143 -23.116519999999998
0.8897143 -23.086119999999998
0.8907143 -23.05479
0.8917143 -23.02252
0.8927143 -22.9893
0.8937143 -22.95514
0.8947143 -22.92003
0.8957143 -22.88397
0.8967143 -22.84696
0.8977143 -22.808999999999997
0.8987143 -22.77009
0.8997143 -22.730220000000003
0.9007143 -22.68939
0.9017143 -22.6476
0.9027143 -22.60484
0.9037143 -22.561120000000003
0.9047143 -22.51642
0.9057143 -22.47074
0.9067143 -22.42409
0.9077143 -22.37646
0.9087143 -22.327849999999998
0.9097143 -22.27825
0.9107143 -22.22766
0.9117143 -22.176090000000002
0.9127143 -22.12352
0.9137143 -22.06998
0.9147143 -22.01543
0.9157143 -21.959899999999998
0.9167143 -21.90338
0.9177143 -21.84585
0.9187143 -21.78733
0.9197143 -21.72779
0.9207143 -21.66725
0.9217143 -21.6057
0.9227143 -21.54314
0.9237143 -21.47956
0.9247143 -21.41498
0.9257143 -21.34938
0.9267143 -21.28277
0.9277143 -21.215139999999998
0.9287143 -21.1465
0.9297143 -21.07684
0.9307143 -21.006169999999997
0.9317143 -20.93448
0.9327143 -20.86176
0.9337143 -20.78803
0.9347143 -20.71326
0.9357143 -20.63746
0.9367143 -20.56063
0.9377143 -20.48277
0.9387143 -20.40388
0.9397143 -20.32395
0.9407143 -20.24298
0.9417143 -20.16099
0.9427143 -20.07796
0.9437143 -19.9939
0.9447143 -19.90882
0.9457143 -19.822699999999998
0.9467143 -19.73554
0.9477143 -19.64735
0.9487143 -19.558120000000002
0.9497143 -19.46784
0.9507143 -19.37652
0.9517143 -19.28416
0.9527143 -19.19075
0.9537143 -19.0963
0.9547143 -19.00081
0.9557143 -18.90427
0.9567143 -18.806700000000003
0.9577143 -18.70808
0.9587143 -18.608430000000002
0.9597143 -18.50775
0.9607143 -18.40602
0.9617143 -18.303259999999998
0.9627143 -18.199460000000002
0.9637143 -18.09461
0.9647143 -17.98871
0.9657143 -17.88177
0.9667143 -17.77379
0.9677143 -17.66475
0.9687143 -17.55468
0.9697143 -17.443559999999998
0.9707143 -17.3314
0.9717143 -17.21819
0.9727143 -17.10396
0.9737143 -16.988690000000002
0.9747143 -16.87238
0.9757143 -16.755039999999997
0.9767143 -16.636670000000002
0.9777143 -16.51726
0.9787143 -16.39682
0.9797143 -16.27535
0.9807143 -16.15283
0.9817143 -16.02928
0.9827143 -15.904689999999999
0.9837143 -15.77907
0.9847143 -15.65242
0.9857143 -15.52473
0.9867143 -15.39603
0.9877143 -15.2663
0.9887143 -15.13555
0.9897143 -15.003779999999999
0.9907143 -14.87099
0.9917143 -14.73719
0.9927143 -14.60237
0.9937143 -14.46654
0.9947143 -14.329690000000001
0.9957143 -14.19182
0.9967143 -14.05294
0.9977143 -13.913049999999998
0.9987143 -13.77214
0.9997143 -13.630220000000001
1.000714 -13.4873
1.001714 -13.34338
1.002714 -13.19846
1.003714 -13.052549999999998
1.004714 -12.905639999999998
1.005714 -12.757750000000001
1.006714 -12.60887
1.007714 -12.45901
1.008714 -12.308159999999999
1.009714 -12.15632
1.010714 -12.0035
1.011714 -11.8497
1.012714 -11.69492
1.013714 -11.539159999999999
1.014714 -11.382430000000001
1.015714 -11.22473
1.016714 -11.06606
1.017714 -10.90644
1.018714 -10.74586
1.019714 -10.58433
1.020714 -10.421850000000001
1.021714 -10.25842
1.022714 -10.09404
1.023714 -9.9287264
1.024714 -9.7624682
1.025714 -9.595269
1.026714 -9.4271325
1.027714 -9.2580609
1.028714 -9.088058
1.029714 -8.9171298
1.030714 -8.745280699999999
1.031714 -8.5725151
1.032714 -8.3988406
1.033714 -8.2242601
1.034714 -8.0487795
1.035714 -7.872401900000001
1.036714 -7.6951303
1.037714 -7.516967500000001
1.038714 -7.3379159
1.039714 -7.1579769
1.040714 -6.977155799999999
1.041714 -6.795453999999999
1.042714 -6.6128753
1.043714 -6.4294241
1.044714 -6.2451061
1.045714 -6.0599279
1.046714 -5.8738943
1.047714 -5.6870125
1.048714 -5.4992887999999995
1.049714 -5.3107291
1.050714 -5.1213369
1.051714 -4.931117599999999
1.052714 -4.7400739
1.053714 -4.548208799999999
1.054714 -4.3555245
1.055714 -4.1620262
1.056714 -3.967718
1.057714 -3.7726052
1.058714 -3.5766940999999997
1.059714 -3.3799898
1.060714 -3.1824987
1.061714 -2.9842284
1.062714 -2.7851846
1.063714 -2.5853734
1.064714 -2.3848011999999996
1.065714 -2.1834731
1.066714 -1.9813939999999999
1.067714 -1.7785677999999998
1.068714 -1.5749982999999999
1.069714 -1.3706893
1.070714 -1.1656445
1.071714 -0.9598691899999999
1.072714 -0.75336937
1.073714 -0.54615233
1.074714 -0.33822565
1.075714 -0.12959716
1.076714 0.079725368
1.077714 0.28973471
1.078714 0.50042439
1.079714 0.71178819
1.080714 0.9238204
1.081714 1.1365155999999998
1.082714 1.3498683
1.083714 1.5638737
1.084714 1.7785256999999999
1.085714 1.9938197000000002
1.086714 2.2097493999999998
1.087714 2.4263095
1.088714 2.6434928
1.089714 2.8612908
1.090714 3.0796947
1.091714 3.2986961000000004
1.092714 3.5182852000000002
1.093714 3.7384555
1.094714 3.9592002
1.095714 4.1805133
1.096714 4.4023909
1.097714 4.6248272
1.098714 4.847816
1.099714 5.071352
1.100714 5.2954270999999995
1.101714 5.5200338
1.102714 5.7451647
1.103714 5.9708122
1.104714 6.1969686
1.105714 6.4236246
1.106714 6.650769700000001
1.107714 6.8783954
1.108714 7.1064942
1.109714 7.3350556
1.110714 7.5640731
1.111714 7.793541299999999
1.112714 8.023453499999999
1.113714 8.2538053
1.114714 8.4845908
1.115714 8.7158024
1.116714 8.9474306
1.117714 9.179466999999999
1.118714 9.411903500000001
1.119714 9.6447296
1.120714 9.877936499999999
1.121714 10.11152
1.122714 10.34546
1.123714 10.57976
1.124714 10.814400000000001
1.125714 11.049380000000001
1.126714 11.28469
1.127714 11.52033
1.128714 11.75628
1.129714 11.99255
1.130714 12.22912
1.131714 12.46599
1.132714 12.70314
1.133714 12.940570000000001
1.134714 13.17827
1.135714 13.416210000000001
1.136714 13.65441
1.137714 13.89283
1.138714 14.13148
1.139714 14.370350000000002
1.140714 14.609430000000001
1.141714 14.848700000000001
1.142714 15.088180000000001
1.143714 15.32784
1.144714 15.56767
1.145714 15.80768
1.146714 16.04785
1.147714 16.288169999999997
1.148714 16.52864
1.149714 16.76924
1.150714 17.00997
1.151714 17.250799999999998
1.152714 17.49174
1.153714 17.73276
1.154714 17.97386
1.155714 18.21504
1.156714 18.45628
1.157714 18.69757
1.158714 18.93892
1.159714 19.18031
1.160714 19.42173
1.161714 19.66317
1.162714 19.90463
1.163714 20.14609
1.164714 20.38754
1.165714 20.62898
1.166714 20.87038
1.167714 21.11174
1.168714 21.35305
1.169714 21.59429
1.170714 21.83546
1.171714 22.07655
1.172714 22.31754
1.173714 22.558439999999997
1.174714 22.79924
1.175714 23.039930000000002
1.176714 23.2805
1.177714 23.52093
1.178714 23.76123
1.179714 24.00137
1.180714 24.24134
1.181714 24.48114
1.182714 24.72075
1.183714 24.96017
1.184714 25.19937
1.185714 25.438339999999997
1.186714 25.677100000000003
1.187714 25.91561
1.188714 26.15387
1.189714 26.39188
1.190714 26.62963
1.191714 26.86711
1.192714 27.104309999999998
1.193714 27.34122
1.194714 27.57783
1.195714 27.81412
1.196714 28.05008
1.197714 28.285700000000002
1.198714 28.520970000000002
1.199714 28.75589
1.200714 28.99043
1.201714 29.22458
1.202714 29.45834
1.203714 29.691699999999997
1.204714 29.924659999999996
1.205714 30.1572
1.206714 30.389319999999998
1.207714 30.621
1.208714 30.852249999999998
1.209714 31.08303
1.210714 31.313360000000003
1.211714 31.54321
1.212714 31.77256
1.213714 32.00141
1.214714 32.22975
1.215714 32.45756
1.216714 32.68483
1.217714 32.91155
1.218714 33.13773
1.219714 33.36334
1.220714 33.58837
1.221714 33.81284
1.222714 34.03671
1.223714 34.25999
1.224714 34.482659999999996
1.225714 34.70472
1.226714 34.92614
1.227714 35.14693
1.228714 35.36705
1.229714 35.5865
1.230714 35.80527
1.231714 36.02335
1.232714 36.240719999999996
1.233714 36.45738
1.234714 36.67333
1.235714 36.88856
1.236714 37.103049999999996
1.237714 37.316810000000004
1.238714 37.529810000000005
1.239714 37.74206
1.240714 37.953540000000004
1.241714 38.16424
1.242714 38.374140000000004
1.243714 38.58323
1.244714 38.7915
1.245714 38.99893
1.246714 39.20552
1.247714 39.41126
1.248714 39.61613
1.249714 39.820139999999995
1.250714 40.02328
1.251714 40.22553
1.252714 40.42689
1.253714 40.62735
1.254714 40.82691
1.255714 41.02554
1.256714 41.22325
1.257714 41.42002
1.258714 41.61582
1.259714 41.81065
1.260714 42.0045
1.261714 42.19735
1.262714 42.38921
1.263714 42.58005
1.264714 42.76988
1.265714 42.95868
1.266714 43.14646
1.267714 43.33319
1.268714 43.518879999999996
1.269714 43.70351
1.270714 43.88708
1.271714 44.06958
1.272714 44.25099
1.273714 44.4313
1.274714 44.610490000000006
1.275714 44.78856
1.276714 44.965500000000006
1.277714 45.14129
1.278714 45.31592
1.279714 45.48939
1.280714 45.661699999999996
1.281714 45.832840000000004
1.282714 46.0028
1.283714 46.17157
1.284714 46.339150000000004
1.285714 46.50552
1.286714 46.670669999999994
1.287714 46.83461
1.288714 46.997299999999996
1.289714 47.15874
1.290714 47.318909999999995
1.291714 47.47782
1.292714 47.63545
1.293714 47.79179
1.294714 47.94683
1.295714 48.10057
1.296714 48.25301
1.297714 48.40414
1.298714 48.553940000000004
1.299714 48.70243
1.300714 48.84957
1.301714 48.99538
1.302714 49.13983
1.303714 49.282900000000005
1.304714 49.424600000000005
1.305714 49.5649
1.306714 49.70381
1.307714 49.84131
1.308714 49.97741
1.309714 50.112089999999995
1.310714 50.24535
1.311714 50.37717000000001
1.312714 50.50756
1.313714 50.63651
1.314714 50.763999999999996
1.315714 50.890029999999996
1.316714 51.014610000000005
1.317714 51.137710000000006
1.318714 51.259330000000006
1.319714 51.379450000000006
1.320714 51.49806
1.321714 51.61515
1.322714 51.73072
1.323714 51.84476
1.324714 51.95727
1.325714 52.068250000000006
1.326714 52.17769
1.327714 52.28557000000001
1.328714 52.3919
1.329714 52.49668
1.330714 52.59988
1.331714 52.70151
1.332714 52.80154
1.333714 52.899989999999995
1.334714 52.996829999999996
1.335714 53.09205
1.336714 53.18566
1.337714 53.27765
1.338714 53.368
1.339714 53.45674
1.340714 53.54382
1.341714 53.62927
1.342714 53.713069999999995
1.343714 53.795210000000004
1.344714 53.8757
1.345714 53.954519999999995
1.346714 54.03166
1.347714 54.107119999999995
1.348714 54.1809
1.349714 54.252979999999994
1.350714 54.323350000000005
1.351714 54.392019999999995
1.352714 54.458980000000004
1.353714 54.52422
1.354714 54.58775
1.355714 54.649559999999994
1.356714 54.70962
1.357714 54.76795
1.358714 54.82454
1.359714 54.87938
1.360714 54.93248
1.361714 54.98382000000001
1.362714 55.0334
1.363714 55.081219999999995
1.364714 55.127269999999996
1.365714 55.17155
1.366714 55.21404
1.367714 55.254749999999994
1.368714 55.29366
1.369714 55.330780000000004
1.370714 55.366099999999996
1.371714 55.399620000000006
1.372714 55.43134
1.373714 55.46124999999999
1.374714 55.48934
1.375714 55.51562
1.376714 55.54007
1.377714 55.56269
1.378714 55.583490000000005
1.379714 55.602470000000004
1.380714 55.619600000000005
1.381714 55.634890000000006
1.382714 55.64833
1.383714 55.65993
1.384714 55.66966
1.385714 55.67754
1.386714 55.68358
1.387714 55.68775
1.388714 55.690059999999995
1.389714 55.69052
1.390714 55.6891
1.391714 55.685810000000004
1.392714 55.68066
1.393714 55.67362
1.394714 55.66470999999999
1.395714 55.65392
1.396714 55.64125
1.397714 55.62667999999999
1.398714 55.61024
1.399714 55.59191
1.400714 55.57168
1.401714 55.54956
1.402714 55.52555
1.403714 55.49963999999999
1.404714 55.47183
1.405714 55.442119999999996
1.406714 55.41052
1.407714 55.377010000000006
1.408714 55.3416
1.409714 55.30427999999999
1.410714 55.26505
1.411714 55.22392000000001
1.412714 55.180870000000006
1.413714 55.135920000000006
1.414714 55.08906
1.415714 55.040279999999996
1.416714 54.9896
1.417714 54.937000000000005
1.418714 54.88249
1.419714 54.82606
1.420714 54.76773
1.421714 54.70748
1.422714 54.64531
1.423714 54.581239999999994
1.424714 54.51525
1.425714 54.44736999999999
1.426714 54.37757
1.427714 54.305859999999996
1.428714 54.23225000000001
1.429714 54.15671
1.430714 54.07925
1.431714 53.99988
1.432714 53.91861
1.433714 53.835409999999996
1.434714 53.75031
1.435714 53.6633
1.436714 53.57439000000001
1.437714 53.48356
1.438714 53.39085
1.439714 53.29623
1.440714 53.19970000000001
1.441714 53.101279999999996
1.442714 53.00097
1.443714 52.89876
1.444714 52.79465
1.445714 52.68864
1.446714 52.580740000000006
1.447714 52.47093
1.448714 52.35923999999999
1.449714 52.24568000000001
1.450714 52.13022000000001
1.451714 52.012899999999995
1.452714 51.893710000000006
1.453714 51.77264
1.454714 51.649699999999996
1.455714 51.52489
1.456714 51.39821
1.457714 51.26967
1.458714 51.13927
1.459714 51.007009999999994
1.460714 50.872890000000005
1.461714 50.73694
1.462714 50.59912
1.463714 50.45946
1.464714 50.31795
1.465714 50.174600000000005
1.466714 50.02941
1.467714 49.88241
1.468714 49.73357
1.469714 49.58292
1.470714 49.43045
1.471714 49.276160000000004
1.472714 49.12007
1.473714 48.96216
1.474714 48.80245
1.475714 48.64094
1.476714 48.47763
1.477714 48.31254
1.478714 48.14567
1.479714 47.977019999999996
1.480714 47.806599999999996
1.481714 47.6344
1.482714 47.460429999999995
1.483714 47.284710000000004
1.484714 47.10724
1.485714 46.92803
1.486714 46.747080000000004
1.487714 46.56439
1.488714 46.37997
1.489714 46.193830000000005
1.490714 46.00595
1.491714 45.81636
1.492714 45.62505
1.493714 45.43203
1.494714 45.23732
1.495714 45.04092
1.496714 44.84284
1.497714 44.64307
1.498714 44.441629999999996
1.499714 44.23852
1.500714 44.03375
1.501714 43.827329999999996
1.502714 43.61927
1.503714 43.40958
1.504714 43.19825
1.505714 42.98531
1.506714 42.77073
1.507714 42.55454
1.508714 42.33674
1.509714 42.117329999999995
1.510714 41.896339999999995
1.511714 41.67376
1.512714 41.44961
1.513714 41.223890000000004
1.514714 40.99662
1.515714 40.76779
1.516714 40.53743
1.517714 40.30552
1.518714 40.07208
1.519714 39.83712
1.520714 39.60065
1.521714 39.36267
1.522714 39.123200000000004
1.523714 38.882220000000004
1.524714 38.63976
1.525714 38.39583
1.526714 38.150420000000004
1.527714 37.90356
1.528714 37.65525
1.529714 37.4055
1.530714 37.154340000000005
1.531714 36.90176
1.532714 36.64777
1.533714 36.39238
1.534714 36.13559
1.535714 35.87742
1.536714 35.61788
1.537714 35.35697
1.538714 35.09471
1.539714 34.831089999999996
1.540714 34.56613
1.541714 34.299839999999996
1.542714 34.03222
1.543714 33.76329
1.544714 33.49306
1.545714 33.22154
1.546714 32.94874
1.547714 32.67469
1.548714 32.39938
1.549714 32.122820000000004
1.550714 31.84502
1.551714 31.56599
1.552714 31.28573
1.553714 31.00425
1.554714 30.72158
1.555714 30.437720000000002
1.556714 30.152669999999997
1.557714 29.86646
1.558714 29.57909
1.559714 29.29056
1.560714 29.0009
1.561714 28.71011
1.562714 28.41821
1.563714 28.125220000000002
1.564714 27.831149999999997
1.565714 27.535999999999998
1.566714 27.239790000000003
1.567714 26.94251
1.568714 26.644180000000002
1.569714 26.344800000000003
1.570714 26.0444
1.571714 25.74297
1.572714 25.44054
1.573714 25.137120000000003
1.574714 24.83271
1.575714 24.52734
1.576714 24.221
1.577714 23.913719999999998
1.578714 23.60551
1.579714 23.29638
1.580714 22.98635
1.581714 22.67542
1.582714 22.36361
1.583714 22.050919999999998
1.584714 21.73736
1.585714 21.422939999999997
1.586714 21.107680000000002
1.587714 20.79159
1.588714 20.47467
1.589714 20.156959999999998
1.590714 19.838459999999998
1.591714 19.51918
1.592714 19.19914
1.593714 18.87836
1.594714 18.556829999999998
1.595714 18.23458
1.596714 17.91162
1.597714 17.58796
1.598714 17.2636
1.599714 16.93857
1.600714 16.612859999999998
1.601714 16.28649
1.602714 15.959480000000001
1.603714 15.63182
1.604714 15.30355
1.605714 14.974680000000001
1.606714 14.64521
1.607714 14.31518
1.608714 13.984589999999999
1.609714 13.65345
1.610714 13.32178
1.611714 12.98958
1.612714 12.656880000000001
1.613714 12.32367
1.614714 11.98997
1.615714 11.6558
1.616714 11.321159999999999
1.617714 10.98607
1.618714 10.65054
1.619714 10.314589999999999
1.620714 9.9782258
1.621714 9.641469299999999
1.622714 9.3043387
1.623714 8.966848299999999
1.624714 8.6290114
1.625714 8.2908399
1.626714 7.9523452
1.627714 7.6135375000000005
1.628714 7.2744279999999995
1.629714 6.9350258
1.630714 6.595345599999999
1.631714 6.255397899999999
1.632714 5.9151977
1.633714 5.5747569
1.634714 5.2340906
1.635714 4.8932139
1.636714 4.5521434
1.637714 4.210896
1.638714 3.8694881
1.639714 3.5279355999999997
1.640714 3.1862512
1.641714 2.8444477999999997
1.642714 2.5025355
1.643714 2.1605238
1.644714 1.8184233
1.645714 1.4762457
1.646714 1.1340044
1.647714 0.7917138699999999
1.648714 0.44938903
1.649714 0.10704492
1.650714 -0.23530424000000003
1.651714 -0.57764389
1.652714 -0.91995858
1.653714 -1.2622328
1.654714 -1.6044497000000002
1.655714 -1.9465940000000002
1.656714 -2.2886507
1.657714 -2.6306078
1.658714 -2.9724546000000003
1.659714 -3.3141822000000003
1.660714 -3.6557804999999997
1.661714 -3.9972391000000003
1.662714 -4.3385442
1.663714 -4.6796821
1.664714 -5.0206359
1.665714 -5.3613912
1.666714 -5.7019316
1.667714 -6.042242099999999
1.668714 -6.382308200000001
1.669714 -6.7221142
1.670714 -7.0616476
1.671714 -7.4008927
1.672714 -7.7398352
1.673714 -8.0784611
1.674714 -8.4167585
1.675714 -8.7547183
1.676714 -9.0923324
1.677714 -9.429588899999999
1.678714 -9.7664773
1.679714 -10.10298
1.680714 -10.43909
1.681714 -10.77477
1.682714 -11.11002
1.683714 -11.44482
1.684714 -11.77916
1.685714 -12.113019999999999
1.686714 -12.446390000000001
1.687714 -12.77926
1.688714 -13.11161
1.689714 -13.44344
1.690714 -13.774729999999998
1.691714 -14.10545
1.692714 -14.435619999999998
1.693714 -14.765210000000002
1.694714 -15.09422
1.695714 -15.422630000000002
1.696714 -15.75044
1.697714 -16.07761
1.698714 -16.40414
1.699714 -16.73
1.700714 -17.05519
1.701714 -17.37968
1.702714 -17.70348
1.703714 -18.02657
1.704714 -18.34893
1.705714 -18.67056
1.706714 -18.99145
1.707714 -19.31157
1.708714 -19.63091
1.709714 -19.949469999999998
1.710714 -20.26723
1.711714 -20.58418
1.712714 -20.90032
1.713714 -21.215619999999998
1.714714 -21.530079999999998
1.715714 -21.84366
1.716714 -22.15637
1.717714 -22.46817
1.718714 -22.77908
1.719714 -23.08907
1.720714 -23.39814
1.721714 -23.70628
1.722714 -24.01348
1.723714 -24.31972
1.724714 -24.62498
1.725714 -24.92926
1.726714 -25.232539999999997
1.727714 -25.534820000000003
1.728714 -25.83608
1.729714 -26.13632
1.730714 -26.43551
1.731714 -26.733639999999998
1.732714 -27.030700000000003
1.733714 -27.326669999999996
1.734714 -27.62154
1.735714 -27.9153
1.736714 -28.207929999999998
1.737714 -28.49945
1.738714 -28.789839999999998
1.739714 -29.07907
1.740714 -29.36716
1.741714 -29.654069999999997
1.742714 -29.939799999999998
1.743714 -30.22433
1.744714 -30.507649999999998
1.745714 -30.789749999999998
1.746714 -31.070629999999998
1.747714 -31.350260000000002
1.748714 -31.628650000000004
1.749714 -31.90577
1.750714 -32.18161
1.751714 -32.45617
1.752714 -32.72944
1.753714 -33.0014
1.754714 -33.27205
1.755714 -33.541399999999996
1.756714 -33.80941
1.757714 -34.07608
1.758714 -34.34139
1.759714 -34.60533
1.760714 -34.86789
1.761714 -35.12905
1.762714 -35.388799999999996
1.763714 -35.647149999999996
1.764714 -35.90408
1.765714 -36.15959
1.766714 -36.41365
1.767714 -36.66627
1.768714 -36.91744
1.769714 -37.16713
1.770714 -37.41536
1.771714 -37.662099999999995
1.772714 -37.907360000000004
1.773714 -38.15112
1.774714 -38.39337
1.775714 -38.63409
1.776714 -38.87328
1.777714 -39.11091
1.778714 -39.34699
1.779714 -39.581509999999994
1.780714 -39.81447
1.781714 -40.04585
1.782714 -40.27565
1.783714 -40.50386
1.784714 -40.730470000000004
1.785714 -40.95548
1.786714 -41.17887
1.787714 -41.40064
1.788714 -41.62077
1.789714 -41.83926
1.790714 -42.056090000000005
1.791714 -42.27127
1.792714 -42.48477
1.793714 -42.69659
1.794714 -42.90672
1.795714 -43.11515
1.796714 -43.32188
1.797714 -43.52691
1.798714 -43.73023
1.799714 -43.93184
1.800714 -44.13172
1.801714 -44.32988
1.802714 -44.52631
1.803714 -44.72098
1.804714 -44.9139
1.805714 -45.105050000000006
1.806714 -45.29442
1.807714 -45.48201
1.808714 -45.667809999999996
1.809714 -45.85182
1.810714 -46.03404
1.811714 -46.21446
1.812714 -46.393060000000006
1.813714 -46.56986
1.814714 -46.74483
1.815714 -46.91798
1.816714 -47.0893
1.817714 -47.25879
1.818714 -47.42643
1.819714 -47.59223
1.820714 -47.756159999999994
1.821714 -47.91823
1.822714 -48.07843
1.823714 -48.23675
1.824714 -48.39318
1.825714 -48.54772
1.826714 -48.70037
1.827714 -48.85114
1.828714 -49.000009999999996
1.829714 -49.147
1.830714 -49.29208
1.831714 -49.435269999999996
1.832714 -49.576530000000005
1.833714 -49.71588
1.834714 -49.8533
1.835714 -49.98877
1.836714 -50.122310000000006
1.837714 -50.253919999999994
1.838714 -50.383579999999995
1.839714 -50.511289999999995
1.840714 -50.63704
1.841714 -50.760819999999995
1.842714 -50.88266
1.843714 -51.00251
1.844714 -51.12044
1.845714 -51.2364
1.846714 -51.35039999999999
1.847714 -51.462450000000004
1.848714 -51.57252
1.849714 -51.6806
1.850714 -51.78668
1.851714 -51.890769999999996
1.852714 -51.99287
1.853714 -52.09297000000001
1.854714 -52.19108
1.855714 -52.287209999999995
1.856714 -52.381350000000005
1.857714 -52.47349
1.858714 -52.563610000000004
1.859714 -52.65172999999999
1.860714 -52.737849999999995
1.861714 -52.821960000000004
1.862714 -52.90408
1.863714 -52.98419
1.864714 -53.062290000000004
1.865714 -53.13838
1.866714 -53.21244000000001
1.867714 -53.28446999999999
1.868714 -53.35445
1.869714 -53.42241
1.870714 -53.48836
1.871714 -53.552299999999995
1.872714 -53.61422
1.873714 -53.67413
1.874714 -53.732020000000006
1.875714 -53.78788
1.876714 -53.84172
1.877714 -53.893519999999995
1.878714 -53.94331
1.879714 -53.991080000000004
1.880714 -54.03684
1.881714 -54.080569999999994
1.882714 -54.12228
1.883714 -54.161950000000004
1.884714 -54.19959
1.885714 -54.23518000000001
1.886714 -54.26875
1.887714 -54.3003
1.888714 -54.32982
1.889714 -54.35736
1.890714 -54.382870000000004
1.891714 -54.40638
1.892714 -54.42787
1.893714 -54.44735000000001
1.894714 -54.464789999999994
1.895714 -54.48020999999999
1.896714 -54.493610000000004
1.897714 -54.505
1.898714 -54.51439
1.899714 -54.52176
1.900714 -54.52712
1.901714 -54.530460000000005
1.902714 -54.53179
1.903714 -54.53112
1.904714 -54.52846
1.905714 -54.52382
1.906714 -54.51722
1.907714 -54.50864
1.908714 -54.49809
1.909714 -54.48555
1.910714 -54.471000000000004
1.911714 -54.45445
1.912714 -54.43592
1.913714 -54.415389999999995
1.914714 -54.3929
1.915714 -54.36843999999999
1.916714 -54.342029999999994
1.917714 -54.31365
1.918714 -54.28333
1.919714 -54.251039999999996
1.920714 -54.21681
1.921714 -54.180629999999994
1.922714 -54.142520000000005
1.923714 -54.10248
1.924714 -54.060509999999994
1.925714 -54.01661
1.926714 -53.97076
1.927714 -53.92297000000001
1.928714 -53.87323000000001
1.929714 -53.821580000000004
1.930714 -53.76800000000001
1.931714 -53.71252
1.932714 -53.65517
1.933714 -53.59594
1.934714 -53.534839999999996
1.935714 -53.47186000000001
1.936714 -53.407000000000004
1.937714 -53.340259999999994
1.938714 -53.27166
1.939714 -53.20117
1.940714 -53.12883000000001
1.941714 -53.05462
1.942714 -52.978570000000005
1.943714 -52.90066
1.944714 -52.8209
1.945714 -52.7393
1.946714 -52.65586
1.947714 -52.5706
1.948714 -52.48354
1.949714 -52.39468000000001
1.950714 -52.30403999999999
1.951714 -52.21161
1.952714 -52.1174
1.953714 -52.02139999999999
1.954714 -51.92362000000001
1.955714 -51.82406
1.956714 -51.72272
1.957714 -51.61962
1.958714 -51.51475
1.959714 -51.40815
1.960714 -51.29981
1.961714 -51.18973999999999
1.962714 -51.07796
1.963714 -50.96444999999999
1.964714 -50.84925
1.965714 -50.73234
1.966714 -50.61376
1.967714 -50.49351
1.968714 -50.37159
1.969714 -50.24799
1.970714 -50.122730000000004
1.971714 -49.99578
1.972714 -49.86717
1.973714 -49.73691
1.974714 -49.60501
1.975714 -49.47148
1.976714 -49.33634
1.977714 -49.1996
1.978714 -49.061280000000004
1.979714 -48.921369999999996
1.980714 -48.77988
1.981714 -48.636810000000004
1.982714 -48.49219
1.983714 -48.346000000000004
1.984714 -48.19828
1.985714 -48.049009999999996
1.986714 -47.89821
1.987714 -47.745870000000004
1.988714 -47.592
1.989714 -47.43661
1.990714 -47.27972
1.991714 -47.12133
1.992714 -46.96148
1.993714 -46.800160000000005
1.994714 -46.6374
1.995714 -46.473189999999995
1.996714 -46.30755
1.997714 -46.14047
1.998714 -45.97197
1.999714 -45.80206
2.000714 -45.630739999999996
2.001714 -45.45802
2.002714 -45.28391
2.003714 -45.10843
2.004714 -44.93157
2.005714 -44.75335
2.006714 -44.57377
2.007714 -44.39287
2.008714 -44.21064
2.009714 -44.027100000000004
2.010714 -43.84225
2.011714 -43.65613
2.012714 -43.46872
2.013714 -43.28004
2.014714 -43.0901
2.015714 -42.8989
2.016714 -42.706450000000004
2.017714 -42.51277
2.018714 -42.31785
2.019714 -42.12172
2.020714 -41.92439
2.021714 -41.72586
2.022714 -41.52614
2.023714 -41.32524
2.024714 -41.1232
2.025714 -40.92001
2.026714 -40.71569
2.027714 -40.510239999999996
2.028714 -40.30368
2.029714 -40.096019999999996
2.030714 -39.887260000000005
2.031714 -39.677420000000005
2.032714 -39.466499999999996
2.033714 -39.254509999999996
2.034714 -39.041470000000004
2.035714 -38.82739
2.036714 -38.612269999999995
2.037714 -38.39614
2.038714 -38.179
2.039714 -37.960860000000004
2.040714 -37.74174
2.041714 -37.52165
2.042714 -37.3006
2.043714 -37.07861
2.044714 -36.85568
2.045714 -36.63183
2.046714 -36.407050000000005
2.047714 -36.18136
2.048714 -35.95477
2.049714 -35.7273
2.050714 -35.498960000000004
2.051714 -35.26977
2.052714 -35.039730000000006
2.053714 -34.80885
2.054714 -34.57716
2.055714 -34.34465
2.056714 -34.11133
2.057714 -33.87724
2.058714 -33.64237
2.059714 -33.40675
2.060714 -33.17038
2.061714 -32.93326
2.062714 -32.69541
2.063714 -32.45683
2.064714 -32.21753
2.065714 -31.977529999999998
2.066714 -31.73685
2.067714 -31.4955
2.068714 -31.253500000000003
2.069714 -31.01086
2.070714 -30.76759
2.071714 -30.52369
2.072714 -30.27918
2.073714 -30.03406
2.074714 -29.788360000000004
2.075714 -29.542089999999998
2.076714 -29.29526
2.077714 -29.04788
2.078714 -28.799960000000002
2.079714 -28.5515
2.080714 -28.302519999999998
2.081714 -28.05303
2.082714 -27.803040000000003
2.083714 -27.55257
2.084714 -27.30164
2.085714 -27.050269999999998
2.086714 -26.79848
2.087714 -26.54626
2.088714 -26.29362
2.089714 -26.040570000000002
2.090714 -25.787100000000002
2.091714 -25.533250000000002
2.092714 -25.279020000000003
2.093714 -25.02443
2.094714 -24.76951
2.095714 -24.51424
2.096714 -24.25864
2.097714 -24.00272
2.098714 -23.74649
2.099714 -23.48996
2.100714 -23.23315
2.101714 -22.97609
2.102714 -22.71881
2.103714 -22.46129
2.104714 -22.20356
2.105714 -21.945600000000002
2.106714 -21.68743
2.107714 -21.42905
2.108714 -21.170469999999998
2.109714 -20.911730000000002
2.110714 -20.65283
2.111714 -20.393800000000002
2.112714 -20.13464
2.113714 -19.87536
2.114714 -19.615959999999998
2.115714 -19.356460000000002
2.116714 -19.09686
2.117714 -18.83719
2.118714 -18.577469999999998
2.119714 -18.31771
2.120714 -18.05792
2.121714 -17.79811
2.122714 -17.53827
2.123714 -17.27841
2.124714 -17.018539999999998
2.125714 -16.75866
2.126714 -16.4988
2.127714 -16.23899
2.128714 -15.97924
2.129714 -15.71957
2.130714 -15.459990000000001
2.131714 -15.20049
2.132714 -14.94109
2.133714 -14.68178
2.134714 -14.4226
2.135714 -14.163549999999999
2.136714 -13.904649999999998
2.137714 -13.64591
2.138714 -13.387350000000001
2.139714 -13.12895
2.140714 -12.870719999999999
2.141714 -12.612670000000001
2.142714 -12.354809999999999
2.143714 -12.09716
2.144714 -11.83974
2.145714 -11.58259
2.146714 -11.32571
2.147714 -11.06911
2.148714 -10.81278
2.149714 -10.556740000000001
2.150714 -10.30098
2.151714 -10.04552
2.152714 -9.7903699
2.153714 -9.5355496
2.154714 -9.281072
2.155714 -9.0269484
2.156714 -8.773180799999999
2.157714 -8.5197702
2.158714 -8.2667254
2.159714 -8.0140553
2.160714 -7.7617794
2.161714 -7.50992
2.162714 -7.258497899999999
2.163714 -7.0075281
2.164714 -6.7570172
2.165714 -6.5069631
2.166714 -6.257361899999999
2.167714 -6.0082156
2.168714 -5.7595298
2.169714 -5.5113211
2.170714 -5.263607599999999
2.171714 -5.0164074
2.172714 -4.769733899999999
2.173714 -4.5235954000000005
2.174714 -4.2779963
2.175714 -4.0329412
2.176714 -3.7884387999999998
2.177714 -3.5445031
2.178714 -3.3011522
2.179714 -3.0584040999999997
2.180714 -2.8162712
2.181714 -2.5747592999999998
2.182714 -2.3338674
2.183714 -2.0935916999999997
2.184714 -1.853931
2.185714 -1.6148916
2.186714 -1.3764874999999999
2.187714 -1.1387376
2.188714 -0.90166125
2.189714 -0.66527473
2.190714 -0.42958767000000003
2.191714 -0.19460404
2.192714 0.0396738
2.193714 0.27324196
2.194714 0.50609238
2.195714 0.7382134
2.196714 0.96959174
2.197714 1.2002163
2.198714 1.4300806
2.199714 1.6591832000000002
2.200714 1.8875247000000002
2.201714 2.1151045
2.202714 2.3419159
2.203714 2.5679456
2.204714 2.7931755
2.205714 3.0175861
2.206714 3.2411613
2.207714 3.4638904
2.208714 3.6857683000000003
2.209714 3.9067960999999998
2.210714 4.1269738
2.211714 4.3462988000000005
2.212714 4.564764
2.213714 4.7823592999999995
2.214714 4.9990755
2.215714 5.2149046
2.216714 5.4298431
2.217714 5.6438889
2.218714 5.8570392
2.219714 6.0692877
2.220714 6.2806219
2.221714 6.4910263
2.222714 6.7004867
2.223714 6.908989
2.224714 7.116525599999999
2.225714 7.3230922000000005
2.226714 7.5286925
2.227714 7.7333272
2.228714 7.936995500000001
2.229714 8.1396945
2.230714 8.3414152
2.231714 8.5421473
2.232714 8.741881
2.233714 8.9406081
2.234714 9.1383226
2.235714 9.3350217
2.236714 9.5306978
2.237714 9.725344900000001
2.238714 9.918951199999999
2.239714 10.111509999999999
2.240714 10.302999999999999
2.241714 10.49344
2.242714 10.6828
2.243714 10.8711
2.244714 11.05834
2.245714 11.24452
2.246714 11.42963
2.247714 11.61368
2.248714 11.79664
2.249714 11.97852
2.250714 12.15929
2.251714 12.33895
2.252714 12.517510000000001
2.253714 12.694939999999999
2.254714 12.87125
2.255714 13.04644
2.256714 13.2205
2.257714 13.39341
2.258714 13.56519
2.259714 13.735820000000002
2.260714 13.90532
2.261714 14.07368
2.262714 14.2409
2.263714 14.406979999999999
2.264714 14.571909999999999
2.265714 14.73568
2.266714 14.89828
2.267714 15.059700000000001
2.268714 15.219940000000001
2.269714 15.379000000000001
2.270714 15.53687
2.271714 15.69355
2.272714 15.84903
2.273714 16.00333
2.274714 16.15644
2.275714 16.30835
2.276714 16.45908
2.277714 16.60861
2.278714 16.75694
2.279714 16.90408
2.280714 17.05001
2.281714 17.19472
2.282714 17.33822
2.283714 17.4805
2.284714 17.62155
2.285714 17.761370000000003
2.286714 17.89996
2.287714 18.03731
2.288714 18.17342
2.289714 18.3083
2.290714 18.44195
2.291714 18.574370000000002
2.292714 18.70556
2.293714 18.83553
2.294714 18.96426
2.295714 19.09176
2.296714 19.21801
2.297714 19.34302
2.298714 19.46677
2.299714 19.58927
2.300714 19.71051
2.301714 19.8305
2.302714 19.94923
2.303714 20.06671
2.304714 20.18293
2.305714 20.29789
2.306714 20.41159
2.307714 20.52404
2.308714 20.63525
2.309714 20.74521
2.310714 20.853920000000002
2.311714 20.961389999999998
2.312714 21.067610000000002
2.313714 21.17256
2.314714 21.27625
2.315714 21.37866
2.316714 21.479799999999997
2.317714 21.57967
2.318714 21.67828
2.319714 21.77564
2.320714 21.87173
2.321714 21.96657
2.322714 22.06015
2.323714 22.152469999999997
2.324714 22.24352
2.325714 22.33332
2.326714 22.421879999999998
2.327714 22.50918
2.328714 22.59524
2.329714 22.68004
2.330714 22.76359
2.331714 22.845860000000002
2.332714 22.92687
2.333714 23.00661
2.334714 23.08509
2.335714 23.16232
2.336714 23.238300000000002
2.337714 23.31305
2.338714 23.38656
2.339714 23.45883
2.340714 23.52986
2.341714 23.59964
2.342714 23.66818
2.343714 23.73548
2.344714 23.80155
2.345714 23.8664
2.346714 23.93001
2.347714 23.99238
2.348714 24.05352
2.349714 24.11341
2.350714 24.172060000000002
2.351714 24.22947
2.352714 24.28565
2.353714 24.340619999999998
2.354714 24.394379999999998
2.355714 24.446930000000002
2.356714 24.49828
2.357714 24.54841
2.358714 24.59733
2.359714 24.645030000000002
2.360714 24.69153
2.361714 24.73683
2.362714 24.78093
2.363714 24.82383
2.364714 24.86555
2.365714 24.90607
2.366714 24.94539
2.367714 24.98351
2.368714 25.02044
2.369714 25.05618
2.370714 25.09075
2.371714 25.12416
2.372714 25.15642
2.373714 25.187530000000002
2.374714 25.21747
2.375714 25.246249999999996
2.376714 25.273849999999996
2.377714 25.300299999999996
2.378714 25.32559
2.379714 25.349739999999997
2.380714 25.37274
2.381714 25.39462
2.382714 25.415339999999997
2.383714 25.43493
2.384714 25.453369999999996
2.385714 25.47068
2.386714 25.48686
2.387714 25.50193
2.388714 25.51591
2.389714 25.52879
2.390714 25.540570000000002
2.391714 25.55126
2.392714 25.560830000000003
2.393714 25.569300000000002
2.394714 25.57665
2.395714 25.582919999999998
2.396714 25.588100000000004
2.397714 25.592209999999998
2.398714 25.595259999999996
2.399714 25.59724
2.400714 25.598159999999996
2.401714 25.59801
2.402714 25.596799999999998
2.403714 25.59453
2.404714 25.591219999999996
2.405714 25.58688
2.406714 25.58151
2.407714 25.575110000000002
2.408714 25.56768
2.409714 25.55922
2.410714 25.549719999999997
2.411714 25.5392
2.412714 25.52767
2.413714 25.515120000000003
2.414714 25.50159
2.415714 25.48707
2.416714 25.47156
2.417714 25.455080000000002
2.418714 25.43761
2.419714 25.419150000000002
2.420714 25.39972
2.421714 25.37933
2.422714 25.35798
2.423714 25.33568
2.424714 25.312440000000002
2.425714 25.28825
2.426714 25.26311
2.427714 25.23703
2.428714 25.21
2.429714 25.18204
2.430714 25.153160000000003
2.431714 25.12338
2.432714 25.09269
2.433714 25.06112
2.434714 25.028640000000003
2.435714 24.99527
2.436714 24.96101
2.437714 24.92586
2.438714 24.88983
2.439714 24.85294
2.440714 24.81518
2.441714 24.77657
2.442714 24.7371
2.443714 24.69678
2.444714 24.65561
2.445714 24.61359
2.446714 24.57074
2.447714 24.52706
2.448714 24.48256
2.449714 24.437269999999998
2.450714 24.391170000000002
2.451714 24.34427
2.452714 24.29656
2.453714 24.24806
2.454714 24.19876
2.455714 24.14867
2.456714 24.0978
2.457714 24.04615
2.458714 23.99375
2.459714 23.94059
2.460714 23.88667
2.461714 23.83201
2.462714 23.776600000000002
2.463714 23.72045
2.464714 23.66357
2.465714 23.605970000000003
2.466714 23.54766
2.467714 23.48864
2.468714 23.42892
2.469714 23.3685
2.470714 23.30737
2.471714 23.24555
2.472714 23.18304
2.473714 23.11984
2.474714 23.055970000000002
2.475714 22.99144
2.476714 22.92624
2.477714 22.8604
2.478714 22.7939
2.479714 22.72677
2.480714 22.658990000000003
2.481714 22.59058
2.482714 22.52155
2.483714 22.45191
2.484714 22.38165
2.485714 22.31078
2.486714 22.239320000000003
2.487714 22.16725
2.488714 22.09458
2.489714 22.02132
2.490714 21.94748
2.491714 21.87305
2.492714 21.79806
2.493714 21.7225
2.494714 21.6464
2.495714 21.56976
2.496714 21.49257
2.497714 21.414849999999998
2.498714 21.3366
2.499714 21.25782
2.500714 21.17852
2.501714 21.0987
2.502714 21.01836
2.503714 20.937520000000003
2.504714 20.85618
2.505714 20.77434
2.506714 20.69201
2.507714 20.6092
2.508714 20.52591
2.509714 20.44215
2.510714 20.35793
2.511714 20.27326
2.512714 20.188139999999997
2.513714 20.10258
2.514714 20.01659
2.515714 19.930149999999998
2.516714 19.84329
2.517714 19.75599
2.518714 19.66826
2.519714 19.58012
2.520714 19.49156
2.521714 19.40261
2.522714 19.31325
2.523714 19.223509999999997
2.524714 19.13339
2.525714 19.04288
2.526714 18.951999999999998
2.527714 18.86075
2.528714 18.76914
2.529714 18.67718
2.530714 18.58486
2.531714 18.49221
2.532714 18.3992
2.533714 18.30586
2.534714 18.21217
2.535714 18.11814
2.536714 18.02379
2.537714 17.92911
2.538714 17.834130000000002
2.539714 17.73884
2.540714 17.64327
2.541714 17.54741
2.542714 17.451259999999998
2.543714 17.35483
2.544714 17.25811
2.545714 17.16112
2.546714 17.063860000000002
2.547714 16.96634
2.548714 16.86855
2.549714 16.770509999999998
2.550714 16.67221
2.551714 16.57366
2.552714 16.47487
2.553714 16.37583
2.554714 16.27656
2.555714 16.17708
2.556714 16.077379999999998
2.557714 15.97748
2.558714 15.87739
2.559714 15.77709
2.560714 15.676590000000001
2.561714 15.575890000000001
2.562714 15.47499
2.563714 15.373890000000001
2.564714 15.27261
2.565714 15.17114
2.566714 15.06951
2.567714 14.9677
2.568714 14.86572
2.569714 14.763580000000001
2.570714 14.66129
2.571714 14.558850000000001
2.572714 14.456260000000002
2.573714 14.35355
2.574714 14.25071
2.575714 14.14775
2.576714 14.04466
2.577714 13.94145
2.578714 13.8381
2.579714 13.734630000000001
2.580714 13.63104
2.581714 13.527330000000001
2.582714 13.42352
2.583714 13.31961
2.584714 13.21562
2.585714 13.11154
2.586714 13.00738
2.587714 12.90315
2.588714 12.79884
2.589714 12.694469999999999
2.590714 12.590029999999999
2.591714 12.48554
2.592714 12.38099
2.593714 12.276380000000001
2.594714 12.17171
2.595714 12.06698
2.596714 11.96218
2.597714 11.857330000000001
2.598714 11.752419999999999
2.599714 11.64748
2.600714 11.54251
2.601714 11.43752
2.602714 11.33253
2.603714 11.22752
2.604714 11.1225
2.605714 11.01746
2.606714 10.912420000000001
2.607714 10.807369999999999
2.608714 10.70232
2.609714 10.59727
2.610714 10.49221
2.611714 10.38716
2.612714 10.28212
2.613714 10.17708
2.614714 10.07205
2.615714 9.9670343
2.616714 9.8620512
2.617714 9.7571075
2.618714 9.652210799999999
2.619714 9.5473632
2.620714 9.4425641
2.621714 9.3378104
2.622714 9.2330962
2.623714 9.1284193
2.624714 9.0237804
2.625714 8.9191847
2.626714 8.814635899999999
2.627714 8.7101392
2.628714 8.605697
2.629714 8.5013151
2.630714 8.3969966
2.631714 8.2927465
2.632714 8.188571
2.633714 8.084479
2.634714 7.980477800000001
2.635714 7.8765719999999995
2.636714 7.7727638
2.637714 7.669050199999999
2.638714 7.5654276000000005
2.639714 7.4618913
2.640714 7.3584369999999995
2.641714 7.2550677
2.642714 7.151787
2.643714 7.048600200000001
2.644714 6.945516899999999
2.645714 6.8425432
2.646714 6.739684899999999
2.647714 6.6369451999999995
2.648714 6.534325300000001
2.649714 6.4318269
2.650714 6.3294522
2.651714 6.2272038
2.652714 6.1250843
2.653714 6.0230933
2.654714 5.9212297
2.655714 5.8194898
2.656714 5.7178717
2.657714 5.6163739
2.658714 5.5150006000000005
2.659714 5.4137561000000005
2.660714 5.312650700000001
2.661714 5.2116934
2.662714 5.1108938
2.663714 5.010256200000001
2.664714 4.9097824999999995
2.665714 4.809472
2.666714 4.7093228
2.667714 4.6093322
2.668714 4.5094986
2.669714 4.409821
2.670714 4.3103002
2.671714 4.2109355
2.672714 4.1117277
2.673714 4.0126767
2.674714 3.9137844
2.675714 3.8150545
2.676714 3.7164927
2.677714 3.6181062
2.678714 3.5199024000000003
2.679714 3.4218878
2.680714 3.3240660999999996
2.681714 3.2264378000000002
2.682714 3.1289995
2.683714 3.0317469
2.684714 2.9346758
2.685714 2.8377831
2.686714 2.741068
2.687714 2.6445324
2.688714 2.54818
2.689714 2.4520161
2.690714 2.3560463
2.691714 2.2602757
2.692714 2.1647092
2.693714 2.0693514
2.694714 1.9742051
2.695714 1.8792731999999999
2.696714 1.7845573
2.697714 1.6900569
2.698714 1.5957698
2.699714 1.5016925
2.700714 1.4078198
2.701714 1.3141468
2.702714 1.2206704000000002
2.703714 1.1273899
2.704714 1.034308
2.705714 0.9414305
2.706714 0.84876558
2.707714 0.75632175
2.708714 0.66410606
2.709714 0.57212329
2.710714 0.48037506999999996
2.711714 0.38886094
2.712714 0.29757882
2.713714 0.20652656
2.714714 0.11570193999999999
2.715714 0.025103253
2.716714 -0.065271038
2.717714 -0.15542194
2.718714 -0.24535058
2.719714 -0.33505703
2.720714 -0.42453980999999996
2.721714 -0.51379497
2.722714 -0.60281609
2.723714 -0.6915950700000001
2.724714 -0.78012403
2.725714 -0.8683972099999999
2.726714 -0.9564124
2.727714 -1.0441719999999999
2.728714 -1.1316819
2.729714 -1.2189496
2.730714 -1.3059816
2.731714 -1.3927823000000001
2.732714 -1.4793525
2.733714 -1.5656902000000001
2.734714 -1.6517911
2.735714 -1.737651
2.736714 -1.8232658999999998
2.737714 -1.9086322
2.738714 -1.9937461
2.739714 -2.0786034
2.740714 -2.163198
2.741714 -2.2475241
2.742714 -2.3315772
2.743714 -2.4153569999999998
2.744714 -2.4988672
2.745714 -2.5821151
2.746714 -2.6651097
2.747714 -2.7478589
2.748714 -2.8303656999999998
2.749714 -2.9126281
2.750714 -2.9946405
2.751714 -3.0763937
2.752714 -3.1578798
2.753714 -3.2390926
2.754714 -3.320029
2.755714 -3.400689
2.756714 -3.4810744
2.757714 -3.5611853
2.758714 -3.6410216
2.759714 -3.7205823
2.760714 -3.7998665000000003
2.761714 -3.8788777000000003
2.762714 -3.9576190999999996
2.763714 -4.0360983
2.764714 -4.1143201
2.765714 -4.1922856
2.766714 -4.2699911
2.767714 -4.3474272
2.768714 -4.4245828000000005
2.769714 -4.501446700000001
2.770714 -4.578013
2.771714 -4.6542794
2.772714 -4.730251399999999
2.773714 -4.8059348
2.774714 -4.8813362
2.775714 -4.956458100000001
2.776714 -5.0313007
2.777714 -5.1058616
2.778714 -5.1801376
2.779714 -5.2541278
2.780714 -5.3278357
2.781714 -5.401263
2.782714 -5.474411
2.783714 -5.5472765
2.784714 -5.6198519000000005
2.785714 -5.6921262
2.786714 -5.764091
2.787714 -5.835741400000001
2.788714 -5.9070781000000006
2.789714 -5.9781086
2.790714 -6.048844
2.791714 -6.119293
2.792714 -6.1894592
2.793714 -6.2593415
2.794714 -6.3289307
2.795714 -6.3982211
2.796714 -6.467203100000001
2.797714 -6.5358758
2.798714 -6.6042401
2.799714 -6.672299700000001
2.800714 -6.7400545
2.801714 -6.8075000999999995
2.802714 -6.8746328
2.803714 -6.9414429
2.804714 -7.0079274
2.805714 -7.0740879
2.806714 -7.139931600000001
2.807714 -7.2054654
2.808714 -7.2706997
2.809714 -7.335638299999999
2.810714 -7.4002764999999995
2.811714 -7.464604800000001
2.812714 -7.528609
2.813714 -7.5922824
2.814714 -7.655619099999999
2.815714 -7.7186197
2.816714 -7.7812888
2.817714 -7.8436345
2.818714 -7.905659099999999
2.819714 -7.967361100000001
2.820714 -8.0287367
2.821714 -8.0897801
2.822714 -8.1504889
2.823714 -8.2108662
2.824714 -8.2709163
2.825714 -8.3306447
2.826714 -8.3900526
2.827714 -8.4491365
2.828714 -8.5078865
2.829714 -8.566291600000001
2.830714 -8.624341300000001
2.831714 -8.682028899999999
2.832714 -8.7393574
2.833714 -8.7963343
2.834714 -8.8529684
2.835714 -8.9092672
2.836714 -8.9652307
2.837714 -9.0208568
2.838714 -9.076137099999999
2.839714 -9.131062
2.840714 -9.185630100000001
2.841714 -9.2398383
2.842714 -9.2936903
2.843714 -9.3471907
2.844714 -9.4003394
2.845714 -9.453132
2.846714 -9.505558
2.847714 -9.557613
2.848714 -9.6092902
2.849714 -9.660592699999999
2.850714 -9.7115248
2.851714 -9.7620972
2.852714 -9.8123156
2.853714 -9.8621808
2.854714 -9.9116892
2.855714 -9.9608287
2.856714 -10.00959
2.857714 -10.05795
2.858714 -10.10593
2.859714 -10.15351
2.860714 -10.20071
2.861714 -10.247530000000001
2.862714 -10.29397
2.863714 -10.34003
2.864714 -10.3857
2.865714 -10.43097
2.866714 -10.475850000000001
2.867714 -10.52033
2.868714 -10.56443
2.869714 -10.60814
2.870714 -10.65147
2.871714 -10.69441
2.872714 -10.73696
2.873714 -10.77909
2.874714 -10.82081
2.875714 -10.8621
2.876714 -10.90297
2.877714 -10.94343
2.878714 -10.98349
2.879714 -11.02315
2.880714 -11.062420000000001
2.881714 -11.10128
2.882714 -11.13972
2.883714 -11.17775
2.884714 -11.21535
2.885714 -11.25253
2.886714 -11.28928
2.887714 -11.32561
2.888714 -11.36152
2.889714 -11.39699
2.890714 -11.43202
2.891714 -11.466610000000001
2.892714 -11.50074
2.893714 -11.53443
2.894714 -11.56768
2.895714 -11.6005
2.896714 -11.63289
2.897714 -11.664860000000001
2.898714 -11.6964
2.899714 -11.727509999999999
2.900714 -11.75816
2.901714 -11.78835
2.902714 -11.81808
2.903714 -11.847349999999999
2.904714 -11.87615
2.905714 -11.9045
2.906714 -11.93239
2.907714 -11.95982
2.908714 -11.98678
2.909714 -12.01327
2.910714 -12.03929
2.911714 -12.06485
2.912714 -12.08994
2.913714 -12.11458
2.914714 -12.13876
2.915714 -12.16248
2.916714 -12.18572
2.917714 -12.20847
2.918714 -12.23072
2.919714 -12.25247
2.920714 -12.27371
2.921714 -12.29446
2.922714 -12.31472
2.923714 -12.3345
2.924714 -12.35379
2.925714 -12.3726
2.926714 -12.39092
2.927714 -12.40875
2.928714 -12.426089999999999
2.929714 -12.44293
2.930714 -12.45928
2.931714 -12.47512
2.932714 -12.49047
2.933714 -12.5053
2.934714 -12.51961
2.935714 -12.53339
2.936714 -12.54664
2.937714 -12.55935
2.938714 -12.57154
2.939714 -12.583210000000001
2.940714 -12.59437
2.941714 -12.60502
2.942714 -12.61516
2.943714 -12.624789999999999
2.944714 -12.6339
2.945714 -12.64247
2.946714 -12.650500000000001
2.947714 -12.658
2.948714 -12.66495
2.949714 -12.671360000000002
2.950714 -12.67722
2.951714 -12.682540000000001
2.952714 -12.687309999999998
2.953714 -12.69152
2.954714 -12.69519
2.955714 -12.69831
2.956714 -12.700890000000001
2.957714 -12.702939999999998
2.958714 -12.704450000000001
2.959714 -12.705430000000002
2.960714 -12.705869999999999
2.961714 -12.705739999999999
2.962714 -12.705060000000001
2.963714 -12.703790000000001
2.964714 -12.70194
2.965714 -12.69951
2.966714 -12.6965
2.967714 -12.692919999999999
2.968714 -12.68877
2.969714 -12.68406
2.970714 -12.67878
2.971714 -12.67293
2.972714 -12.66651
2.973714 -12.659519999999999
2.974714 -12.651970000000002
2.975714 -12.64385
2.976714 -12.63516
2.977714 -12.62589
2.978714 -12.61604
2.979714 -12.60559
2.980714 -12.594540000000002
2.981714 -12.58288
2.982714 -12.570619999999998
2.983714 -12.557760000000002
2.984714 -12.54431
2.985714 -12.530289999999999
2.986714 -12.51569
2.987714 -12.500520000000002
2.988714 -12.48476
2.989714 -12.46842
2.990714 -12.45148
2.991714 -12.43393
2.992714 -12.41577
2.993714 -12.39701
2.994714 -12.37764
2.995714 -12.357650000000001
2.996714 -12.33705
2.997714 -12.31583
2.998714 -12.29398
2.999714 -12.271519999999999
3.000714 -12.248439999999999
3.001714 -12.22476
3.002714 -12.20049
3.003714 -12.17564
3.004714 -12.1502
3.005714 -12.12416
3.006714 -12.09751
3.007714 -12.07025
3.008714 -12.04235
3.009714 -12.01382
3.010714 -11.98466
3.011714 -11.95487
3.012714 -11.92446
3.013714 -11.89344
3.014714 -11.8618
3.015714 -11.82954
3.016714 -11.796669999999999
3.017714 -11.76317
3.018714 -11.729059999999999
3.019714 -11.69434
3.020714 -11.65903
3.021714 -11.6231
3.022714 -11.58657
3.023714 -11.54941
3.024714 -11.51161
3.025714 -11.47316
3.026714 -11.43405
3.027714 -11.39431
3.028714 -11.35393
3.029714 -11.312940000000001
3.030714 -11.27133
3.031714 -11.22913
3.032714 -11.18632
3.033714 -11.14289
3.034714 -11.09885
3.035714 -11.054179999999999
3.036714 -11.0089
3.037714 -10.963009999999999
3.038714 -10.9165
3.039714 -10.86938
3.040714 -10.82163
3.041714 -10.773249999999999
3.042714 -10.724210000000001
3.043714 -10.67454
3.044714 -10.62422
3.045714 -10.57328
3.046714 -10.52174
3.047714 -10.4696
3.048714 -10.41688
3.049714 -10.36355
3.050714 -10.30962
3.051714 -10.25507
3.052714 -10.199900000000001
3.053714 -10.14409
3.054714 -10.08767
3.055714 -10.03063
3.056714 -9.9729829
3.057714 -9.914722300000001
3.058714 -9.8558456
3.059714 -9.7963482
3.060714 -9.7362302
3.061714 -9.675498300000001
3.062714 -9.6141651
3.063714 -9.552247099999999
3.064714 -9.4897568
3.065714 -9.4266973
3.066714 -9.3630619
3.067714 -9.2988357
3.068714 -9.234003
3.069714 -9.1685548
3.070714 -9.1024891
3.071714 -9.035813099999999
3.072714 -8.968540299999999
3.073714 -8.9006826
3.074714 -8.8322476
3.075714 -8.7632343
3.076714 -8.6936414
3.077714 -8.6234629
3.078714 -8.5527025
3.079714 -8.481364
3.080714 -8.4094591
3.081714 -8.3369993
3.082714 -8.2639866
3.083714 -8.190419499999999
3.084714 -8.116287
3.085714 -8.041576300000001
3.086714 -7.9662777
3.087714 -7.8903928
3.088714 -7.8139313
3.089714 -7.736910099999999
3.090714 -7.6593496
3.091714 -7.5812615
3.092714 -7.5026505
3.093714 -7.423511100000001
3.094714 -7.343836099999999
3.095714 -7.2636195
3.096714 -7.1828604
3.097714 -7.1015641
3.098714 -7.0197403000000005
3.099714 -6.9373987999999995
3.100714 -6.8545386
3.101714 -6.7711577
3.102714 -6.687247
3.103714 -6.6028006
3.104714 -6.5178208
3.105714 -6.4323142
3.106714 -6.3462988
3.107714 -6.259793800000001
3.108714 -6.1728127
3.109714 -6.0853619
3.110714 -5.9974376000000005
3.111714 -5.9090283
3.112714 -5.820125
3.113714 -5.7307220999999995
3.114714 -5.640821900000001
3.115714 -5.5504359
3.116714 -5.4595776
3.117714 -5.3682568999999996
3.118714 -5.2764799
3.119714 -5.1842455
3.120714 -5.0915502
3.121714 -4.9983945
3.122714 -4.9047846
3.123714 -4.8107311
3.124714 -4.716251
3.125714 -4.6213571
3.126714 -4.5260556
3.127714 -4.430344
3.128714 -4.334212099999999
3.129714 -4.2376488
3.130714 -4.1406479
3.131714 -4.0432122
3.132714 -3.9453536
3.133714 -3.8470887
3.134714 -3.7484348
3.135714 -3.6494020000000003
3.136714 -3.5499953
3.137714 -3.4502111
3.138714 -3.3500481
3.139714 -3.2495067000000004
3.140714 -3.1485934
3.141714 -3.0473195
3.142714 -2.9456973
3.143714 -2.843735
3.144714 -2.7414351999999997
3.145714 -2.6387936
3.146714 -2.5358034000000003
3.147714 -2.4324618
3.148714 -2.3287717
3.149714 -2.224745
3.150714 -2.1203995
3.151714 -2.0157532999999996
3.152714 -1.9108202
3.153714 -1.8056066999999998
3.154714 -1.7001113
3.155714 -1.5943293
3.156714 -1.488256
3.157714 -1.3818926
3.158714 -1.2752458
3.159714 -1.1683271
3.160714 -1.0611485999999999
3.161714 -0.95371846
3.162714 -0.8460400599999999
3.163714 -0.73811319
3.164714 -0.62993672
3.165714 -0.5215134
3.166714 -0.41285226999999997
3.167714 -0.30396781
3.168714 -0.19487682
3.169714 -0.08559337
3.170714 0.023874437999999998
3.171714 0.1335257
3.172714 0.24336479
3.173714 0.35339631
3.174714 0.46362089999999995
3.175714 0.57403259
3.176714 0.68461969
3.177714 0.79536755
3.178714 0.90626292
3.179714 1.017297
3.180714 1.1284655
3.181714 1.2397664
3.182714 1.3511986
3.183714 1.4627576
3.184714 1.5744345
3.185714 1.6862174
3.186714 1.7980941000000001
3.187714 1.9100552
3.188714 2.022096
3.189714 2.1342156
3.190714 2.246416
3.191714 2.3586974
3.192714 2.4710543
3.193714 2.5834762000000002
3.194714 2.6959473000000003
3.195714 2.808453
3.196714 2.9209806
3.197714 3.0335231
3.198714 3.1460773
3.199714 3.2586440000000003
3.200714 3.3712208
3.201714 3.4838028
3.202714 3.5963807
3.203714 3.7089418999999997
3.204714 3.8214758
3.205714 3.9339744000000003
3.206714 4.0464323
3.207714 4.1588478
3.208714 4.2712189
3.209714 4.3835409
3.210714 4.4958036
3.211714 4.6079963
3.212714 4.7201052
3.213714 4.832118400000001
3.214714 4.9440272
3.215714 5.0558276
3.216714 5.1675173999999995
3.217714 5.2790947
3.218714 5.3905547
3.219714 5.5018917
3.220714 5.6130942
3.221714 5.7241507
3.222714 5.83505
3.223714 5.945782
3.224714 6.0563404
3.225714 6.1667211
3.226714 6.2769197
3.227714 6.3869305
3.228714 6.4967445999999995
3.229714 6.6063531
3.230714 6.715744699999999
3.231714 6.8249092
3.232714 6.9338396
3.233714 7.0425302
3.234714 7.1509786
3.235714 7.2591797
3.236714 7.367127399999999
3.237714 7.4748129
3.238714 7.582224899999999
3.239714 7.6893531
3.240714 7.7961855
3.241714 7.9027146
3.242714 8.0089331
3.243714 8.114837099999999
3.244714 8.220422300000001
3.245714 8.3256841
3.246714 8.4306143
3.247714 8.5352033
3.248714 8.6394422
3.249714 8.7433189
3.250714 8.8468269
3.251714 8.9499578
3.252714 9.0527058
3.253714 9.155065599999999
3.254714 9.2570312
3.255714 9.3585968
3.256714 9.459751800000001
3.257714 9.5604882
3.258714 9.6607946
3.259714 9.7606629
3.260714 9.8600894
3.261714 9.9590681
3.262714 10.05759
3.263714 10.15566
3.264714 10.253260000000001
3.265714 10.350380000000001
3.266714 10.447009999999999
3.267714 10.543149999999999
3.268714 10.638770000000001
3.269714 10.73388
3.270714 10.82846
3.271714 10.922519999999999
3.272714 11.01606
3.273714 11.10906
3.274714 11.20151
3.275714 11.29342
3.276714 11.38477
3.277714 11.47555
3.278714 11.56575
3.279714 11.65537
3.280714 11.7444
3.281714 11.832840000000001
3.282714 11.92068
3.283714 12.007909999999999
3.284714 12.09451
3.285714 12.180489999999999
3.286714 12.26583
3.287714 12.35052
3.288714 12.43457
3.289714 12.51797
3.290714 12.60072
3.291714 12.68281
3.292714 12.76424
3.293714 12.844990000000001
3.294714 12.92504
3.295714 13.004399999999999
3.296714 13.08304
3.297714 13.160969999999999
3.298714 13.23818
3.299714 13.314670000000001
3.300714 13.39043
3.301714 13.465460000000002
3.302714 13.53974
3.303714 13.61328
3.304714 13.68606
3.305714 13.75808
3.306714 13.829340000000002
3.307714 13.89984
3.308714 13.969570000000001
3.309714 14.038519999999998
3.310714 14.10669
3.311714 14.17405
3.312714 14.2406
3.313714 14.30633
3.314714 14.371229999999999
3.315714 14.435300000000002
3.316714 14.498549999999998
3.317714 14.560970000000001
3.318714 14.622560000000002
3.319714 14.683309999999999
3.320714 14.743210000000001
3.321714 14.80226
3.322714 14.86044
3.323714 14.91775
3.324714 14.974190000000002
3.325714 15.029770000000001
3.326714 15.08446
3.327714 15.13826
3.328714 15.19115
3.329714 15.24314
3.330714 15.29421
3.331714 15.344360000000002
3.332714 15.393589999999998
3.333714 15.4419
3.334714 15.4893
3.335714 15.535789999999999
3.336714 15.58136
3.337714 15.626000000000001
3.338714 15.6697
3.339714 15.71245
3.340714 15.75423
3.341714 15.79506
3.342714 15.834909999999999
3.343714 15.8738
3.344714 15.911729999999999
3.345714 15.948670000000002
3.346714 15.98461
3.347714 16.019569999999998
3.348714 16.05352
3.349714 16.08648
3.350714 16.11845
3.351714 16.149430000000002
3.352714 16.17942
3.353714 16.20842
3.354714 16.23642
3.355714 16.26341
3.356714 16.28937
3.357714 16.31429
3.358714 16.338179999999998
3.359714 16.36103
3.360714 16.38284
3.361714 16.40363
3.362714 16.42338
3.363714 16.4421
3.364714 16.459770000000002
3.365714 16.47639
3.366714 16.49196
3.367714 16.50648
3.368714 16.51996
3.369714 16.5324
3.370714 16.54379
3.371714 16.55412
3.372714 16.56338
3.373714 16.57155
3.374714 16.57863
3.375714 16.58462
3.376714 16.58952
3.377714 16.59334
3.378714 16.59609
3.379714 16.59777
3.380714 16.598370000000003
3.381714 16.59791
3.382714 16.596359999999997
3.383714 16.59374
3.384714 16.59003
3.385714 16.585240000000002
3.386714 16.57936
3.387714 16.57241
3.388714 16.56435
3.389714 16.555210000000002
3.390714 16.54495
3.391714 16.53358
3.392714 16.5211
3.393714 16.50752
3.394714 16.49284
3.395714 16.477069999999998
3.396714 16.46022
3.397714 16.44229
3.398714 16.423280000000002
3.399714 16.40317
3.400714 16.38196
3.401714 16.359650000000002
3.402714 16.33622
3.403714 16.311690000000002
3.404714 16.28606
3.405714 16.25932
3.406714 16.23147
3.407714 16.20251
3.408714 16.17246
3.409714 16.1413
3.410714 16.10904
3.411714 16.0757
3.412714 16.04128
3.413714 16.00579
3.414714 15.969230000000001
3.415714 15.931600000000001
3.416714 15.892890000000001
3.417714 15.85308
3.418714 15.81217
3.419714 15.77016
3.420714 15.72705
3.421714 15.68285
3.422714 15.63756
3.423714 15.59118
3.424714 15.54374
3.425714 15.49521
3.426714 15.445619999999998
3.427714 15.394969999999999
3.428714 15.34325
3.429714 15.290490000000002
3.430714 15.23667
3.431714 15.1818
3.432714 15.12588
3.433714 15.0689
3.434714 15.01087
3.435714 14.95176
3.436714 14.891599999999999
3.437714 14.83037
3.438714 14.7681
3.439714 14.7048
3.440714 14.64047
3.441714 14.57513
3.442714 14.508779999999998
3.443714 14.441419999999999
3.444714 14.373059999999999
3.445714 14.30369
3.446714 14.23331
3.447714 14.16192
3.448714 14.08953
3.449714 14.016129999999999
3.450714 13.94173
3.451714 13.86633
3.452714 13.78993
3.453714 13.712530000000001
3.454714 13.63415
3.455714 13.5548
3.456714 13.47448
3.457714 13.39322
3.458714 13.311010000000001
3.459714 13.22787
3.460714 13.1438
3.461714 13.058800000000002
3.462714 12.97285
3.463714 12.885959999999999
3.464714 12.798129999999999
3.465714 12.70937
3.466714 12.61969
3.467714 12.529090000000002
3.468714 12.43759
3.469714 12.34519
3.470714 12.251900000000001
3.471714 12.15772
3.472714 12.06268
3.473714 11.96677
3.474714 11.87001
3.475714 11.7724
3.476714 11.67394
3.477714 11.57464
3.478714 11.47449
3.479714 11.37349
3.480714 11.27165
3.481714 11.16897
3.482714 11.06545
3.483714 10.96111
3.484714 10.85597
3.485714 10.750029999999999
3.486714 10.643329999999999
3.487714 10.53586
3.488714 10.42763
3.489714 10.31864
3.490714 10.2089
3.491714 10.098419999999999
3.492714 9.9871881
3.493714 9.8752223
3.494714 9.762526300000001
3.495714 9.649103100000001
3.496714 9.5349573
3.497714 9.420094599999999
3.498714 9.3045212
3.499714 9.1882482
3.500714 9.0712905
3.501714 8.9536637
3.502714 8.8353857
3.503714 8.71647
3.504714 8.5969232
3.505714 8.4767491
3.506714 8.3559453
3.507714 8.234512800000001
3.508714 8.1124537
3.509714 7.9897716999999995
3.510714 7.8664795
3.511714 7.742589
3.512714 7.6181121
3.513714 7.493061600000001
3.514714 7.3674455
3.515714 7.2412752
3.516714 7.1145587
3.517714 6.9873102000000005
3.518714 6.8595424000000005
3.519714 6.731271
3.520714 6.6025063
3.521714 6.4732581
3.522714 6.3435279
3.523714 6.2133148
3.524714 6.082619
3.525714 5.9514415000000005
3.526714 5.8197901000000005
3.527714 5.687679
3.528714 5.555126400000001
3.529714 5.4221507
3.530714 5.2887697
3.531714 5.1549945
3.532714 5.0208334
3.533714 4.8862923
3.534714 4.7513779
3.535714 4.6160996
3.536714 4.4804677
3.537714 4.3444939
3.538714 4.2081874
3.539714 4.0715568
3.540714 3.9346039
3.541714 3.7973333
3.542714 3.659749
3.543714 3.5218610999999997
3.544714 3.3836853
3.545714 3.2452423
3.546714 3.1065537
3.547714 2.9676383
3.548714 2.8285086
3.549714 2.6891701
3.550714 2.5496244
3.551714 2.4098722
3.552714 2.2699172
3.553714 2.129768
3.554714 1.9894371000000002
3.555714 1.8489394
3.556714 1.7082881
3.557714 1.5674934
3.558714 1.4265629
3.559714 1.2855032
3.560714 1.1443236
3.561714 1.0030382
3.562714 0.86166542
3.563714 0.72022476
3.564714 0.5787339100000001
3.565714 0.43720505000000004
3.566714 0.29564334999999997
3.567714 0.154049
3.568714 0.012420763
3.569714 -0.12923948
3.570714 -0.27092367
3.571714 -0.41261679
3.572714 -0.5542995900000001
3.573714 -0.69595231
3.574714 -0.83755888
3.575714 -0.97910836
3.576714 -1.1205935999999999
3.577714 -1.2620088999999999
3.578714 -1.4033453
3.579714 -1.5445902
3.580714 -1.6857278
3.581714 -1.8267421
3.582714 -1.9676207000000001
3.583714 -2.108356
3.584714 -2.2489462000000002
3.585714 -2.3893915000000003
3.586714 -2.5296899
3.587714 -2.669833
3.588714 -2.8098052
3.589714 -2.9495848000000002
3.590714 -3.0891493
3.591714 -3.2284795999999996
3.592714 -3.3675629999999996
3.593714 -3.5063918999999997
3.594714 -3.6449651999999997
3.595714 -3.7832793000000002
3.596714 -3.9213277
3.597714 -4.0590983
3.598714 -4.1965757
3.599714 -4.3337452999999995
3.600714 -4.4705957
3.601714 -4.6071202
3.602714 -4.7433149
3.603714 -4.8791762
3.604714 -5.014696
3.605714 -5.1498607000000005
3.606714 -5.284651
3.607714 -5.4190449
3.608714 -5.5530239
3.609714 -5.6865744000000005
3.610714 -5.8196906
3.611714 -5.9523724
3.612714 -6.0846206
3.613714 -6.2164333
3.614714 -6.3478023
3.615714 -6.4787149
3.616714 -6.609152999999999
3.617714 -6.7391008
3.618714 -6.868544999999999
3.619714 -6.9974788
3.620714 -7.1258954999999995
3.621714 -7.2537906
3.622714 -7.381153899999999
3.623714 -7.5079702
3.624714 -7.6342225
3.625714 -7.7598922
3.626714 -7.8849688
3.627714 -8.0094449
3.628714 -8.133319
3.629714 -8.2565948
3.630714 -8.3792701
3.631714 -8.501339
3.632714 -8.6227894
3.633714 -8.743604300000001
3.634714 -8.8637643
3.635714 -8.983252199999999
3.636714 -9.1020606
3.637714 -9.220181400000001
3.638714 -9.33761
3.639714 -9.4543435
3.640714 -9.5703736
3.641714 -9.685688500000001
3.642714 -9.8002739
3.643714 -9.9141188
3.644714 -10.02721
3.645714 -10.13955
3.646714 -10.25114
3.647714 -10.361979999999999
3.648714 -10.47205
3.649714 -10.58136
3.650714 -10.68988
3.651714 -10.797600000000001
3.652714 -10.9045
3.653714 -11.01056
3.654714 -11.11579
3.655714 -11.22017
3.656714 -11.32371
3.657714 -11.426409999999999
3.658714 -11.52826
3.659714 -11.629240000000001
3.660714 -11.72935
3.661714 -11.828579999999999
3.662714 -11.92692
3.663714 -12.024360000000001
3.664714 -12.12091
3.665714 -12.21655
3.666714 -12.31129
3.667714 -12.40511
3.668714 -12.49799
3.669714 -12.589929999999999
3.670714 -12.680900000000001
3.671714 -12.770909999999999
3.672714 -12.859950000000001
3.673714 -12.94802
3.674714 -13.03513
3.675714 -13.121260000000001
3.676714 -13.20643
3.677714 -13.2906
3.678714 -13.37379
3.679714 -13.45597
3.680714 -13.53713
3.681714 -13.617280000000001
3.682714 -13.6964
3.683714 -13.774510000000001
3.684714 -13.85158
3.685714 -13.927610000000001
3.686714 -14.002600000000001
3.687714 -14.07651
3.688714 -14.14937
3.689714 -14.22115
3.690714 -14.29185
3.691714 -14.36149
3.692714 -14.43008
3.693714 -14.497589999999999
3.694714 -14.56403
3.695714 -14.62938
3.696714 -14.693629999999999
3.697714 -14.75678
3.698714 -14.8188
3.699714 -14.87971
3.700714 -14.9395
3.701714 -14.99818
3.702714 -15.05573
3.703714 -15.11215
3.704714 -15.16744
3.705714 -15.221589999999999
3.706714 -15.2746
3.707714 -15.32647
3.708714 -15.377189999999999
3.709714 -15.42679
3.710714 -15.475240000000001
3.711714 -15.522559999999999
3.712714 -15.568719999999999
3.713714 -15.61372
3.714714 -15.657540000000001
3.715714 -15.70018
3.716714 -15.74164
3.717714 -15.78191
3.718714 -15.821
3.719714 -15.858920000000001
3.720714 -15.89566
3.721714 -15.931219999999998
3.722714 -15.965599999999998
3.723714 -15.99879
3.724714 -16.0308
3.725714 -16.06161
3.726714 -16.09123
3.727714 -16.11967
3.728714 -16.14692
3.729714 -16.17298
3.730714 -16.19784
3.731714 -16.22148
3.732714 -16.2439
3.733714 -16.26511
3.734714 -16.2851
3.735714 -16.30389
3.736714 -16.321469999999998
3.737714 -16.33787
3.738714 -16.35307
3.739714 -16.36708
3.740714 -16.3799
3.741714 -16.3915
3.742714 -16.401889999999998
3.743714 -16.41108
3.744714 -16.41905
3.745714 -16.425819999999998
3.746714 -16.43139
3.747714 -16.43575
3.748714 -16.43889
3.749714 -16.44081
3.750714 -16.44151
3.751714 -16.44099
3.752714 -16.43925
3.753714 -16.436329999999998
3.754714 -16.43221
3.755714 -16.42691
3.756714 -16.42043
3.757714 -16.412750000000003
3.758714 -16.40388
3.759714 -16.393810000000002
3.760714 -16.38253
3.761714 -16.37006
3.762714 -16.35639
3.763714 -16.341530000000002
3.764714 -16.3255
3.765714 -16.30829
3.766714 -16.28989
3.767714 -16.2703
3.768714 -16.24953
3.769714 -16.22758
3.770714 -16.20447
3.771714 -16.1802
3.772714 -16.15479
3.773714 -16.128239999999998
3.774714 -16.10054
3.775714 -16.071669999999997
3.776714 -16.041639999999997
3.777714 -16.01044
3.778714 -15.97808
3.779714 -15.94456
3.780714 -15.909899999999999
3.781714 -15.87411
3.782714 -15.837200000000001
3.783714 -15.79916
3.784714 -15.759989999999998
3.785714 -15.719710000000001
3.786714 -15.6783
3.787714 -15.63579
3.788714 -15.592179999999999
3.789714 -15.54749
3.790714 -15.501719999999999
3.791714 -15.454870000000001
3.792714 -15.40693
3.793714 -15.357899999999999
3.794714 -15.30776
3.795714 -15.256529999999998
3.796714 -15.204229999999999
3.797714 -15.15086
3.798714 -15.09644
3.799714 -15.04099
3.800714 -14.98451
3.801714 -14.926990000000002
3.802714 -14.86843
3.803714 -14.80884
3.804714 -14.74822
3.805714 -14.68658
3.806714 -14.62394
3.807714 -14.560300000000002
3.808714 -14.495669999999999
3.809714 -14.43004
3.810714 -14.363409999999998
3.811714 -14.295779999999999
3.812714 -14.22716
3.813714 -14.157549999999999
3.814714 -14.08699
3.815714 -14.01549
3.816714 -13.94306
3.817714 -13.86971
3.818714 -13.795440000000001
3.819714 -13.72025
3.820714 -13.644139999999998
3.821714 -13.567100000000002
3.822714 -13.48916
3.823714 -13.41031
3.824714 -13.33058
3.825714 -13.24997
3.826714 -13.168489999999998
3.827714 -13.08613
3.828714 -13.00291
3.829714 -12.91882
3.830714 -12.83387
3.831714 -12.748090000000001
3.832714 -12.6615
3.833714 -12.5741
3.834714 -12.48592
3.835714 -12.396939999999999
3.836714 -12.307170000000001
3.837714 -12.2166
3.838714 -12.12523
3.839714 -12.03307
3.840714 -11.940140000000001
3.841714 -11.84645
3.842714 -11.75202
3.843714 -11.65686
3.844714 -11.56098
3.845714 -11.46438
3.846714 -11.36707
3.847714 -11.26906
3.848714 -11.17035
3.849714 -11.07098
3.850714 -10.97094
3.851714 -10.87026
3.852714 -10.768930000000001
3.853714 -10.66696
3.854714 -10.56433
3.855714 -10.46105
3.856714 -10.35712
3.857714 -10.25257
3.858714 -10.147409999999999
3.859714 -10.04166
3.860714 -9.9353418
3.861714 -9.828467700000001
3.862714 -9.7210415
3.863714 -9.6130677
3.864714 -9.5045522
3.865714 -9.3955033
3.866714 -9.285931999999999
3.867714 -9.1758527
3.868714 -9.0652764
3.869714 -8.9542083
3.870714 -8.8426508
3.871714 -8.730606
3.872714 -8.6180769
3.873714 -8.5050732
3.874714 -8.3916105
3.875714 -8.2777105
3.876714 -8.1633963
3.877714 -8.048686400000001
3.878714 -7.9335928
3.879714 -7.8181215
3.880714 -7.702273900000001
3.881714 -7.5860515
3.882714 -7.4694566
3.883714 -7.3524982
3.884714 -7.2351865
3.885714 -7.1175352
3.886714 -6.9995552000000005
3.887714 -6.881256400000001
3.888714 -6.7626460999999995
3.889714 -6.6437319
3.890714 -6.5245256000000005
3.891714 -6.405042099999999
3.892714 -6.285300100000001
3.893714 -6.1653189
3.894714 -6.0451169
3.895714 -5.924705
3.896714 -5.8040883
3.897714 -5.6832682000000005
3.898714 -5.562244000000001
3.899714 -5.4410167000000005
3.900714 -5.319592399999999
3.901714 -5.1979828999999995
3.902714 -5.0762039
3.903714 -4.954270999999999
3.904714 -4.8322007
3.905714 -4.7100052
3.906714 -4.587695399999999
3.907714 -4.465282
3.908714 -4.3427769
3.909714 -4.2201929
3.910714 -4.097544
3.911714 -3.9748427000000004
3.912714 -3.8520991999999996
3.913714 -3.7293181
3.914714 -3.6065031
3.915714 -3.4836553
3.916714 -3.3607781
3.917714 -3.2378793000000003
3.918714 -3.1149717
3.919714 -2.9920727
3.920714 -2.8692013
3.921714 -2.7463753
3.922714 -2.6236099999999998
3.923714 -2.5009164999999998
3.924714 -2.3783032
3.925714 -2.2557765
3.926714 -2.1333436
3.927714 -2.0110117
3.928714 -1.8887885
3.929714 -1.7666822
3.930714 -1.6447006
3.931714 -1.5228502
3.932714 -1.4011382
3.933714 -1.2795725
3.934714 -1.1581637
3.935714 -1.0369256
3.936714 -0.9158745399999999
3.937714 -0.79502789
3.938714 -0.67440202
3.939714 -0.55401069
3.940714 -0.43386379
3.941714 -0.31396749
3.942714 -0.19432529
3.943714 -0.074939977
3.944714 0.044184550999999996
3.945714 0.16304239
3.946714 0.28162508
3.947714 0.39992207
3.948714 0.51792162
3.949714 0.63561159
3.950714 0.75297989
3.951714 0.87001501
3.952714 0.98670544
3.953714 1.1030395
3.954714 1.2190057
3.955714 1.3345935
3.956714 1.4497932
3.957714 1.5645974999999999
3.958714 1.6790012
3.959714 1.7930001
3.960714 1.9065908999999999
3.961714 2.0197695
3.962714 2.132529
3.963714 2.2448597
3.964714 2.3567487000000003
3.965714 2.4681805
3.966714 2.5791395
3.967714 2.6896128
3.968714 2.7995892
3.969714 2.9090604
3.970714 3.018021
3.971714 3.1264666000000005
3.972714 3.2343931
3.973714 3.3417951
3.974714 3.4486663
3.975714 3.5550006
3.976714 3.6607899
3.977714 3.7660292999999996
3.978714 3.8707111000000003
3.979714 3.9748285
3.980714 4.0783722000000004
3.981714 4.1813292
3.982714 4.2836871
3.983714 4.3854319
3.984714 4.4865511
3.985714 4.5870359999999994
3.986714 4.6868823
3.987714 4.7860883
3.988714 4.884653500000001
3.989714 4.9825783999999995
3.990714 5.0798599
3.991714 5.1764909
3.992714 5.2724611
3.993714 5.36776
3.994714 5.4623768
3.995714 5.5563025
3.996714 5.6495294000000005
3.997714 5.7420515
3.998714 5.833861199999999
3.999714 5.9249513
4.000714 6.0153115999999995
4.001714 6.1049346
4.002714 6.1938137
4.003714 6.281945899999999
4.004714 6.369330700000001
4.005714 6.4559706
4.006714 6.5418652999999996
4.007714 6.6270128
4.008714 6.7114069999999995
4.009714 6.7950368
4.010714 6.877887200000001
4.011714 6.9599435000000005
4.012714 7.041198799999999
4.013714 7.1216449
4.014714 7.201281900000001
4.015714 7.2801061
4.016714 7.3581174
4.017715 7.4353114
4.018714 7.5116828
4.019714 7.587225
4.020714 7.661932
4.021714 7.7358022
4.022714 7.8088351
4.023714 7.8810327
4.024714 7.9523921
4.025714 8.0229096
4.026714 8.0925755
4.027714 8.1613787
4.028714 8.2293071
4.029714 8.2963511
4.030715 8.3625086
4.031714 8.4277801
4.032714 8.4921725
4.033714 8.5556887
4.034714 8.618328
4.035714 8.680086600000001
4.036714 8.740956299999999
4.037714 8.8009305
4.038714 8.8600002
4.039714 8.9181632
4.040714 8.9754194
4.041714 9.031768099999999
4.042714 9.0872087
4.043715 9.141734999999999
4.044714 9.1953397
4.045714 9.2480145
4.046714 9.2997514
4.047714 9.3505479
4.048714 9.4004087
4.049714 9.4493411
4.050714 9.4973505
4.051714 9.5444411
4.052714 9.5906116
4.053714 9.6358538
4.054714 9.6801594
4.055714 9.7235188
4.056714 9.7659305
4.057714 9.8073944
4.058714 9.8479152
4.059714 9.8874956
4.060714 9.926135799999999
4.061714 9.9638343
4.062714 10.000589999999999
4.063715 10.036380000000001
4.064714 10.07122
4.065714 10.1051
4.066714 10.13803
4.067714 10.17001
4.068714 10.20104
4.069714 10.23114
4.070714 10.26029
4.071714 10.28848
4.072714 10.31571
4.073714 10.341980000000001
4.074714 10.36728
4.075714 10.39162
4.076715 10.415009999999999
4.077714 10.43746
4.078714 10.458960000000001
4.079714 10.47952
4.080714 10.49913
4.081714 10.51779
4.082714 10.53549
4.083714 10.55224
4.084714 10.56804
4.085714 10.5829
4.086714 10.59683
4.087714 10.60983
4.088714 10.62189
4.089714 10.63301
4.090714 10.64318
4.091714 10.65241
4.092714 10.66069
4.093714 10.66805
4.094714 10.67448
4.095714 10.67999
4.096714 10.68457
4.097714 10.68823
4.098714 10.69097
4.099714 10.69276
4.100714 10.69363
4.101714 10.69357
4.102714 10.692599999999999
4.103714 10.690719999999999
4.104714 10.68795
4.105714 10.68427
4.106714 10.67969
4.107714 10.67422
4.108714 10.66784
4.109715 10.66056
4.110714 10.65239
4.111714 10.64334
4.112714 10.63341
4.113714 10.6226
4.114714 10.61093
4.115714 10.59837
4.116714 10.58494
4.117714 10.57063
4.118714 10.55545
4.119714 10.53941
4.120714 10.52253
4.121714 10.5048
4.122715 10.486239999999999
4.123714 10.46684
4.124714 10.44661
4.125714 10.42553
4.126714 10.40362
4.127714 10.38086
4.128714 10.357289999999999
4.129714 10.33289
4.130714 10.30768
4.131714 10.281659999999999
4.132714 10.25484
4.133714 10.227219999999999
4.134714 10.1988
4.135714 10.169590000000001
4.136714 10.1396
4.137714 10.108839999999999
4.138714 10.077319999999999
4.139714 10.04505
4.140714 10.012020000000001
4.141714 9.9782415
4.142715 9.9437028
4.143714 9.9084057
4.144714 9.8723531
4.145714 9.8355524
4.146714 9.7980157
4.147714 9.759751699999999
4.148714 9.720772499999999
4.149714 9.6810862
4.150714 9.6406974
4.151714 9.5996112
4.152714 9.5578313
4.153714 9.515364499999999
4.154714 9.4722182
4.155715 9.4283998
4.156714 9.3839146
4.157714 9.3387671
4.158714 9.292956400000001
4.159714 9.2464827
4.160714 9.1993481
4.161714 9.1515571
4.162714 9.1031179
4.163714 9.0540446
4.164714 9.0043508
4.165714 8.954051100000001
4.166714 8.9031585
4.167714 8.8516787
4.168715 8.799617
4.169714 8.7469757
4.170714 8.6937562
4.171714 8.6399607
4.172714 8.5855938
4.173714 8.5306622
4.174714 8.4751703
4.175714 8.419124799999999
4.176714 8.3625302
4.177714 8.3053902
4.178714 8.2477137
4.179714 8.189511300000001
4.180714 8.1307933
4.181714 8.0715761
4.182714 8.011873099999999
4.183714 7.951697
4.184714 7.8910559000000005
4.185714 7.8299507
4.186714 7.7683829
4.187714 7.706349299999999
4.188715 7.6438494
4.189714 7.5808860000000005
4.190714 7.5174659
4.191714 7.4535988
4.192714 7.3892980999999995
4.193714 7.3245749
4.194714 7.259439700000001
4.195714 7.193904399999999
4.196714 7.1279779
4.197714 7.06167
4.198714 6.9949924999999995
4.199714 6.9279544
4.200714 6.860566899999999
4.201715 6.792833700000001
4.202714 6.724759199999999
4.203714 6.656340500000001
4.204714 6.587578400000001
4.205714 6.5184698
4.206714 6.4490169
4.207714 6.3792311
4.208714 6.3091232999999995
4.209714 6.238712
4.210714 6.1680142
4.211714 6.0970448
4.212714 6.025815000000001
4.213714 5.9543315
4.214714 5.8825992000000005
4.215714 5.8106225
4.216714 5.7384051
4.217714 5.6659542
4.218714 5.5932749
4.219714 5.520372500000001
4.220714 5.4472499
4.221714 5.3739093
4.222714 5.3003538
4.223714 5.2265897
4.224714 5.1526275
4.225714 5.0784819
4.226714 5.0041713
4.227714 4.9297158
4.228714 4.8551288
4.229714 4.7804203
4.230714 4.7055934
4.231714 4.6306476
4.232714 4.5555785
4.233714 4.4803865
4.234715 4.4050738
4.235714 4.3296475
4.236714 4.2541169
4.237714 4.1784924
4.238714 4.1027822
4.239714 4.0269956
4.240714 3.9511396999999997
4.241714 3.8752246999999995
4.242714 3.7992619
4.243714 3.7232675
4.244714 3.6472554999999995
4.245714 3.5712387
4.246714 3.4952242
4.247715 3.4192123
4.248714 3.3431998999999997
4.249714 3.2671817
4.250714 3.1911563
4.251714 3.1151261
4.252714 3.0391021
4.253714 2.9630993
4.254714 2.8871352
4.255714 2.8112249
4.256714 2.7353806
4.257714 2.6596094
4.258714 2.5839165
4.259714 2.5083061
4.260714 2.4327852
4.261714 2.3573613
4.262714 2.2820419000000003
4.263714 2.2068325
4.264714 2.131735
4.265714 2.0567475
4.266714 1.9818675000000001
4.267715 1.9070943999999999
4.268714 1.8324343
4.269714 1.7578996999999998
4.270714 1.6835092
4.271714 1.6092829
4.272714 1.5352397
4.273714 1.4613911
4.274714 1.3877423
4.275714 1.3142926
4.276714 1.2410392
4.277714 1.1679803
4.278714 1.095118
4.279714 1.0224578
4.280715 0.9500071400000001
4.281714 0.87777264
4.282714 0.80575878
4.283714 0.73396889
4.284714 0.66240621
4.285714 0.5910768599999999
4.286714 0.51999209
4.287714 0.44916747
4.288714 0.37862025
4.289714 0.30836558000000003
4.290714 0.23841232
4.291714 0.16876154999999998
4.292714 0.0994078
4.293715 0.030342734
4.294714 -0.03844008
4.295714 -0.10694144
4.296714 -0.17515519
4.297714 -0.24306965000000003
4.298714 -0.310671
4.299714 -0.37794669999999997
4.300714 -0.44488766999999996
4.301714 -0.5114880399999999
4.302714 -0.57774335
4.303714 -0.64364783
4.304714 -0.70919311
4.305714 -0.77436892
4.306714 -0.83916551
4.307714 -0.90357699
4.308714 -0.96760336
4.309714 -1.03125
4.310714 -1.094525
4.311714 -1.1574345
4.312714 -1.2199787
4.313715 -1.2821502
4.314714 -1.3439348
4.315714 -1.4053147
4.316714 -1.4662738
4.317714 -1.5268014
4.318714 -1.5868929999999999
4.319714 -1.6465496
4.320714 -1.7057743
4.321714 -1.7645679
4.322714 -1.8229287
4.323714 -1.8808518
4.324714 -1.9383317
4.325714 -1.9953648000000002
4.326715 -2.0519515
4.327714 -2.1080939
4.328714 -2.1637941
4.329714 -2.2190496
4.330714 -2.2738528000000002
4.331714 -2.3281895
4.332714 -2.3820432
4.333714 -2.4353994
4.334714 -2.4882488
4.335714 -2.5405901
4.336714 -2.5924291
4.337714 -2.6437758
4.338714 -2.6946379
4.339714 -2.7450195
4.340714 -2.7949184
4.341714 -2.8443278999999997
4.342714 -2.8932393000000003
4.343714 -2.9416462
4.344714 -2.9895445
4.345714 -3.0369325999999996
4.346714 -3.08381
4.347714 -3.1301726000000003
4.348714 -3.1760134000000004
4.349714 -3.2213219
4.350714 -3.2660894000000003
4.351714 -3.3103094
4.352714 -3.3539828000000003
4.353714 -3.3971168000000005
4.354714 -3.4397200000000003
4.355714 -3.4818022999999996
4.356714 -3.5233680000000005
4.357714 -3.5644136
4.358714 -3.6049290999999997
4.359715 -3.6449019
4.360714 -3.6843199
4.361714 -3.7231762
4.362714 -3.7614680999999996
4.363714 -3.7991993
4.364714 -3.8363728999999998
4.365714 -3.8729917
4.366714 -3.9090543999999996
4.367714 -3.9445582999999997
4.368714 -3.9795004
4.369714 -4.0138803
4.370714 -4.0477008
4.371714 -4.0809687
4.372715 -4.1136879
4.373714 -4.1458618000000005
4.374714 -4.1774869
4.375714 -4.2085532
4.376714 -4.2390488
4.377714 -4.2689618
4.378714 -4.2982854
4.379714 -4.32702
4.380714 -4.3551728
4.381714 -4.382753
4.382714 -4.4097718
4.383714 -4.4362329
4.384714 -4.4621382
4.385714 -4.4874821
4.386714 -4.5122605
4.387714 -4.5364685
4.388714 -4.5601062
4.389714 -4.5831747
4.390714 -4.6056759000000005
4.391714 -4.6276093
4.392715 -4.6489708
4.393714 -4.6697538
4.394714 -4.6899524
4.395714 -4.709563800000001
4.396714 -4.7285896
4.397714 -4.7470395
4.398714 -4.7649249
4.399714 -4.7822583000000005
4.400714 -4.7990467
4.401714 -4.8152898
4.402714 -4.8309828999999995
4.403714 -4.8461153999999995
4.404714 -4.8606787
4.405715 -4.8746668
4.406714 -4.8880808
4.407714 -4.9009241
4.408714 -4.9132027
4.409714 -4.9249217
4.410714 -4.936083
4.411714 -4.9466867
4.412714 -4.9567327
4.413714 -4.9662229
4.414714 -4.9751621
4.415714 -4.9835589
4.416714 -4.9914226
4.417714 -4.9987569
4.418715 -5.0055623
4.419714 -5.011832
4.420714 -5.0175559000000005
4.421714 -5.0227251
4.422714 -5.0273336
4.423714 -5.0313842
4.424714 -5.0348841
4.425714 -5.037846399999999
4.426714 -5.0402835
4.427714 -5.0422046
4.428714 -5.0436135
4.429714 -5.044510600000001
4.430714 -5.044893200000001
4.431714 -5.0447598000000005
4.432714 -5.0441123999999995
4.433714 -5.0429538
4.434714 -5.0412875
4.435714 -5.0391153
4.436714 -5.0364353
4.437714 -5.0332431
4.438715 -5.0295334
4.439714 -5.025305599999999
4.440714 -5.0205626
4.441714 -5.015317
4.442714 -5.0095823
4.443714 -5.0033744
4.444714 -4.9967039
4.445714 -4.9895752
4.446714 -4.9819842
4.447714 -4.9739238
4.448714 -4.9653858
4.449714 -4.956365
4.450714 -4.9468618
4.451715 -4.9368806
4.452714 -4.9264285999999995
4.453714 -4.9155112
4.454714 -4.9041342000000006
4.455714 -4.8922989999999995
4.456714 -4.8800085
4.457714 -4.8672684
4.458714 -4.8540871999999995
4.459714 -4.8404779
4.460714 -4.826453
4.461714 -4.8120212
4.462714 -4.7971848
4.463714 -4.7819383
4.464714 -4.7662735
4.465714 -4.7501802
4.466714 -4.733651500000001
4.467714 -4.7166884
4.468714 -4.6993002
4.469714 -4.6814986
4.470714 -4.663299
4.471714 -4.6447128
4.472714 -4.6257481
4.473714 -4.6064075
4.474714 -4.5866940000000005
4.475714 -4.566608
4.476714 -4.546155000000001
4.477714 -4.525339600000001
4.478714 -4.5041665
4.479714 -4.4826381
4.480714 -4.4607509
4.481714 -4.4384997
4.482714 -4.4158775
4.483714 -4.3928823999999995
4.484715 -4.3695185
4.485714 -4.3457992
4.486714 -4.3217421
4.487714 -4.2973652
4.488714 -4.2726837
4.489714 -4.2477070999999995
4.490714 -4.222436999999999
4.491714 -4.1968688
4.492714 -4.1709978
4.493714 -4.1448195
4.494714 -4.1183345000000005
4.495714 -4.0915448
4.496714 -4.064456000000001
4.497715 -4.0370703
4.498714 -4.009391
4.499714 -3.9814178
4.500714 -3.9531544000000003
4.501714 -3.9246082
4.502714 -3.8957901
4.503714 -3.8667165000000003
4.504714 -3.8374033
4.505714 -3.8078628000000005
4.506714 -3.7781008
4.507714 -3.7481144
4.508714 -3.7178952
4.509714 -3.6874332
4.510714 -3.6567206999999997
4.511714 -3.6257576
4.512714 -3.5945489999999998
4.513714 -3.5631068000000004
4.514714 -3.5314426
4.515714 -3.4995686
4.516714 -3.4674942
4.517715 -3.4352269
4.518714 -3.4027725
4.519714 -3.370139
4.520714 -3.3373352
4.521714 -3.3043696999999996
4.522714 -3.2712486
4.523714 -3.2379735
4.524714 -3.2045394
4.525714 -3.1709373
4.526714 -3.1371589999999996
4.527714 -3.1031985
4.528714 -3.0690575
4.529714 -3.0347461
4.530715 -3.0002803
4.531714 -2.9656781
4.532714 -2.9309569
4.533714 -2.8961278
4.534714 -2.8611972999999997
4.535714 -2.826166
4.536714 -2.7910331
4.537714 -2.7557984
4.538714 -2.720462
4.539714 -2.6850255
4.540714 -2.6494894
4.541714 -2.6138529
4.542714 -2.5781140000000002
4.543715 -2.5422711000000002
4.544714 -2.5063256
4.545714 -2.4702853
4.546714 -2.4341635
4.547714 -2.3979785
4.548714 -2.3617494999999997
4.549714 -2.3254916
4.550714 -2.2892136
4.551714 -2.2529157
4.552714 -2.2165922
4.553714 -2.1802338
4.554714 -2.1438321
4.555714 -2.1073828
4.556714 -2.0708852
4.557714 -2.0343434
4.558714 -1.9977633000000001
4.559714 -1.9611523
4.560714 -1.9245176
4.561714 -1.8878685
4.562714 -1.8512155999999997
4.563715 -1.8145714
4.564714 -1.7779501
4.565714 -1.7413648
4.566714 -1.7048238
4.567714 -1.6683294000000002
4.568714 -1.631877
4.569714 -1.5954571
4.570714 -1.5590576
4.571714 -1.5226696
4.572714 -1.4862898
4.573714 -1.4499222
4.574714 -1.413577
4.575714 -1.377269
4.576715 -1.3410131
4.577714 -1.3048233
4.578714 -1.2687107
4.579714 -1.2326836
4.580714 -1.1967482999999999
4.581714 -1.1609091
4.582714 -1.1251681
4.583714 -1.0895245
4.584714 -1.0539744
4.585714 -1.0185108
4.586714 -0.98312451
4.587714 -0.94780838
4.588714 -0.91255885
4.589714 -0.87737897
4.590714 -0.84227873
4.591714 -0.80727404
4.592714 -0.77238339
4.593714 -0.73762452
4.594714 -0.70301099
4.595714 -0.66855075
4.596714 -0.6342460400000001
4.597714 -0.60009426
4.598714 -0.56609008
4.599714 -0.5322272
4.600714 -0.49849935
4.601714 -0.46490155999999994
4.602714 -0.43143029
4.603714 -0.39808429
4.604714 -0.36486532
4.605714 -0.33177908
4.606714 -0.29883551999999997
4.607714 -0.26604808
4.608714 -0.23343232000000003
4.609715 -0.20100316000000001
4.610714 -0.1687723
4.611714 -0.13674592
4.612714 -0.10492380999999999
4.613714 -0.073300058
4.614714 -0.04186485
4.615714 -0.010607295
4.616714 0.020481848
4.617714 0.051408057
4.618714 0.082171941
4.619714 0.11276908000000001
4.620714 0.14319078
4.621714 0.17342523
4.622715 0.20345900999999997
4.623714 0.23327847
4.624714 0.26287127
4.625714 0.29222767
4.626714 0.3213417
4.627714 0.35021184
4.628714 0.37884132000000004
4.629714 0.40723733
4.630714 0.43540983000000005
4.631714 0.46336926
4.632714 0.49112438999999997
4.633714 0.5186803200000001
4.634714 0.54603666
4.635714 0.57318746
4.636714 0.60012164
4.637714 0.6268248399999999
4.638714 0.65328162
4.639714 0.67947833
4.640714 0.7054048599999999
4.641714 0.73105651
4.642715 0.75643389
4.643714 0.78154262
4.644714 0.80639143
4.645714 0.8309903599999999
4.646714 0.855349
4.647714 0.87947445
4.648714 0.90337032
4.649714 0.92703644
4.650714 0.9504683300000001
4.651714 0.9736577999999999
4.652714 0.9965930099999999
4.653714 1.0192608
4.654714 1.0416471999999999
4.655715 1.0637406
4.656714 1.0855326
4.657714 1.1070212
4.658714 1.1282099
4.659714 1.1491083
4.660714 1.1697291
4.661714 1.1900862
4.662714 1.2101903
4.663714 1.2300478
4.664714 1.2496587
4.665714 1.2690172
4.666714 1.2881136
4.667714 1.3069361
4.668715 1.3254731
4.669714 1.3437142
4.670714 1.3616521
4.671714 1.3792817000000002
4.672714 1.3966012
4.673714 1.4136123
4.674714 1.4303203
4.675714 1.4467346
4.676714 1.4628663
4.677714 1.4787279
4.678714 1.4943299
4.679714 1.5096772
4.680714 1.5247682
4.681714 1.5395941
4.682714 1.5541407999999999
4.683714 1.5683916999999998
4.684714 1.5823321000000001
4.685714 1.5959522
4.686714 1.6092476000000002
4.687714 1.6222209
4.688715 1.6348782999999998
4.689714 1.6472285999999998
4.690714 1.659281
4.691714 1.6710441999999999
4.692714 1.6825264
4.693714 1.6937353
4.694714 1.7046763999999999
4.695714 1.7153535000000002
4.696714 1.7257649
4.697714 1.7359044000000001
4.698714 1.7457606
4.699714 1.7553185999999998
4.700714 1.7645638000000001
4.701715 1.7734857
4.702714 1.7820815
4.703714 1.7903547999999998
4.704714 1.798317
4.705714 1.8059829
4.706714 1.8133663000000002
4.707714 1.8204775
4.708714 1.8273223
4.709714 1.8339012
4.710714 1.8402115000000001
4.711714 1.8462494
4.712714 1.8520102
4.713714 1.857489
4.714714 1.8626791999999999
4.715714 1.8675727999999998
4.716714 1.8721616
4.717714 1.8764386000000002
4.718714 1.8804014
4.719714 1.8840536
4.720714 1.8874064
4.721714 1.8904746000000001
4.722714 1.8932754
4.723714 1.8958224
4.724714 1.8981231
4.725714 1.9001766999999998
4.726714 1.9019762
4.727714 1.9035114
4.728714 1.9047715
4.729714 1.9057491999999998
4.730714 1.9064405999999998
4.731714 1.9068444
4.732714 1.9069612
4.733714 1.9067928
4.734715 1.9063404
4.735714 1.9056076000000002
4.736714 1.9046001
4.737714 1.9033274
4.738714 1.9018015
4.739714 1.9000336999999998
4.740714 1.8980317
4.741714 1.8957973
4.742714 1.8933235
4.743714 1.8905994999999998
4.744714 1.8876114999999998
4.745714 1.8843491
4.746714 1.8808067000000002
4.747715 1.8769866
4.748714 1.872896
4.749714 1.8685453
4.750714 1.8639451
4.751714 1.8591027999999998
4.752714 1.8540243
4.753714 1.8487135
4.754714 1.8431742
4.755714 1.8374108
4.756714 1.8314270000000001
4.757714 1.8252248
4.758714 1.8188022000000001
4.759714 1.8121526
4.760714 1.8052660000000003
4.761714 1.7981324
4.762714 1.7907449999999998
4.763714 1.7831031000000002
4.764714 1.7752143000000002
4.765714 1.7670909
4.766714 1.7587480999999998
4.767715 1.7501986
4.768714 1.7414512
4.769714 1.7325085
4.770714 1.7233684999999999
4.771714 1.7140282
4.772714 1.7044844
4.773714 1.6947357
4.774714 1.6847815
4.775714 1.6746210000000001
4.776714 1.6642518
4.777714 1.6536718
4.778714 1.6428775999999998
4.779714 1.6318692
4.780715 1.6206503
4.781714 1.6092306
4.782714 1.5976228
4.783714 1.585841
4.784714 1.5738957000000002
4.785714 1.561792
4.786714 1.5495288
4.787714 1.5370998
4.788714 1.5244967
4.789714 1.5117126
4.790714 1.4987435
4.791714 1.4855902
4.792714 1.4722557
4.793715 1.4587442000000002
4.794714 1.4450601
4.795714 1.4312065
4.796714 1.4171869
4.797714 1.4030061999999999
4.798714 1.3886711
4.799714 1.37419
4.800714 1.3595716
4.801714 1.3448217
4.802714 1.329942
4.803714 1.3149296
4.804714 1.2997774
4.805714 1.2844778
4.806714 1.2690251
4.807714 1.2534178999999999
4.808714 1.23766
4.809714 1.2217589
4.810714 1.2057235
4.811714 1.1895628
4.812714 1.1732832
4.813715 1.1568887
4.814714 1.1403824
4.815714 1.1237665000000001
4.816714 1.1070434
4.817714 1.0902158
4.818714 1.0732857
4.819714 1.0562527
4.820714 1.0391147
4.821714 1.0218677
4.822714 1.0045079000000001
4.823714 0.98703299
4.824714 0.96944487
4.825714 0.95174918
4.826715 0.9339545899999999
4.827714 0.9160709600000001
4.828714 0.89810705
4.829714 0.8800687300000001
4.830714 0.86195888
4.831714 0.8437780699999999
4.832714 0.8255248
4.833714 0.80719776
4.834714 0.78879669
4.835714 0.77032163
4.836714 0.75177355
4.837714 0.7331531
4.838714 0.71446109
4.839714 0.69569852
4.840714 0.67686727
4.841714 0.65797088
4.842714 0.63901474
4.843714 0.62000547
4.844714 0.6009497699999999
4.845714 0.5818534200000001
4.846714 0.56272009
4.847714 0.5435511
4.848714 0.52434579
4.849714 0.5051022900000001
4.850714 0.48581902
4.851714 0.46649524000000003
4.852714 0.44713183
4.853714 0.42773089000000003
4.854714 0.40829596
4.855714 0.38883074
4.856714 0.36933906
4.857714 0.34982464
4.858714 0.33029066
4.859715 0.31074008
4.860714 0.2911754
4.861714 0.27159872
4.862714 0.25201176999999997
4.863714 0.23241586
4.864714 0.21281189
4.865714 0.19320049
4.866714 0.17358237
4.867714 0.15395846000000002
4.868714 0.1343302
4.869714 0.11469990999999999
4.870714 0.09507088699999999
4.871714 0.075447286
4.872715 0.055833877
4.873714 0.036235450999999995
4.874714 0.016656105
4.875714 -0.0029013932
4.876714 -0.022435925
4.877714 -0.041947860000000003
4.878714 -0.061438413
4.879714 -0.08090873
4.880714 -0.10035895
4.881714 -0.11978775
4.882714 -0.13919233
4.883714 -0.15856909
4.884714 -0.1779144
4.885714 -0.19722527
4.886714 -0.21649960000000001
4.887714 -0.23573586000000002
4.888714 -0.25493235000000003
4.889714 -0.27408665
4.890714 -0.29319569
4.891714 -0.31225609
4.892715 -0.33126500999999997
4.893714 -0.35022129
4.894714 -0.36912528
4.895714 -0.38797862
4.896714 -0.40678279
4.897714 -0.42553786
4.898714 -0.44424110000000006
4.899714 -0.46288734
4.900714 -0.48147012
4.901714 -0.49998327
4.902714 -0.51842267
4.903714 -0.5367869
4.904714 -0.55507715
4.905715 -0.57329545
4.906714 -0.59144339
4.907714 -0.60952054
4.908714 -0.62752464
4.909714 -0.6454522699999999
4.910714 -0.66330056
4.911714 -0.68106847
4.912714 -0.69875666
4.913714 -0.71636662
4.914714 -0.73389905
4.915714 -0.75135212
4.916714 -0.76872096
4.917714 -0.7859987199999999
4.918715 -0.80317827
4.919714 -0.82025528
4.920714 -0.83722901
4.921714 -0.85410224
4.922714 -0.8708797399999999
4.923714 -0.88756597
4.924714 -0.9041616699999999
4.925714 -0.9206644300000001
4.926714 -0.93706846
4.927714 -0.95336754
4.928714 -0.96955709
4.929714 -0.98563535
4.930714 -1.0016038
4.931714 -1.0174642
4.932714 -1.0332176
4.933714 -1.0488623000000001
4.934714 -1.0643934000000002
4.935714 -1.0798052
4.936714 -1.0950932
4.937714 -1.110257
4.938715 -1.1253000000000002
4.939714 -1.1402284
4.940714 -1.1550479
4.941714 -1.1697611
4.942714 -1.1843653
4.943714 -1.1988534
4.944714 -1.2132166999999998
4.945714 -1.2274471
4.946714 -1.2415412000000001
4.947714 -1.2554997
4.948714 -1.2693266
4.949714 -1.2830263
4.950714 -1.2966001
4.951715 -1.310046
4.952714 -1.3233586
4.953714 -1.3365321
4.954714 -1.3495633
4.955714 -1.362453
4.956714 -1.3752058
4.957714 -1.3878269
4.958714 -1.40032
4.959714 -1.4126839
4.960714 -1.4249124
4.961714 -1.4369966
4.962714 -1.448929
4.963714 -1.4607056
4.964714 -1.4723286
4.965714 -1.4838049
4.966714 -1.4951426
4.967714 -1.5063477
4.968714 -1.5174211
4.969714 -1.5283584
4.970714 -1.5391517000000001
4.971714 -1.5497943
4.972714 -1.5602822
4.973714 -1.5706165
4.974714 -1.5808005
4.975714 -1.5908385
4.976714 -1.6007310000000001
4.977714 -1.6104735
4.978714 -1.6200598
4.979714 -1.6294815
4.980714 -1.6387349
4.981714 -1.6478213
4.982714 -1.6567479999999999
4.983714 -1.665525
4.984715 -1.6741599999999999
4.985714 -1.6826555
4.986714 -1.691008
4.987714 -1.6992087
4.988714 -1.7072477999999998
4.989714 -1.7151178999999999
4.990714 -1.7228180999999998
4.991714 -1.7303521
4.992714 -1.7377261000000002
4.993714 -1.7449454999999998
4.994714 -1.7520120000000001
4.995714 -1.7589221
4.996714 -1.7656706000000002
4.997715 -1.7722528000000002
4.998714 -1.778668
4.999714 -1.7849209000000001
5.000714 -1.7910188
5.001714 -1.7969685
5.002714 -1.8027725
5.003714 -1.8084269
5.004714 -1.8139221
5.005714 -1.8192459
5.006714 -1.8243892000000002
5.007714 -1.8293487000000002
5.008714 -1.8341284
5.009714 -1.8387372
5.010714 -1.8431848
5.011714 -1.8474773999999998
5.012714 -1.8516161999999998
5.013714 -1.8555974999999998
5.014714 -1.8594157
5.015714 -1.8630669
5.016714 -1.8665513000000002
5.017715 -1.8698731
5.018714 -1.8730383
5.019714 -1.8760506
5.020714 -1.8789080999999999
5.021714 -1.8816043
5.022714 -1.8841305999999998
5.023714 -1.8864783
5.024714 -1.8886454000000001
5.025714 -1.8906359000000001
5.026714 -1.89246
5.027714 -1.8941287
5.028714 -1.8956508
5.029714 -1.8970283000000001
5.030715 -1.8982569
5.031714 -1.8993275
5.032714 -1.9002311
5.033714 -1.900962
5.034714 -1.9015199
5.035714 -1.9019080000000002
5.036714 -1.9021316
5.037714 -1.902193
5.038714 -1.9020916999999997
5.039714 -1.9018229000000002
5.040714 -1.9013824
5.041714 -1.9007690000000002
5.042714 -1.8999868999999998
5.043715 -1.8990451
5.044714 -1.8979546
5.045714 -1.8967241
5.046714 -1.8953562
5.047714 -1.8938465000000002
5.048714 -1.8921848000000001
5.049714 -1.8903594
5.050714 -1.8883621
5.051714 -1.8861901
5.052714 -1.8838467
5.053714 -1.8813388
5.054714 -1.8786743000000001
5.055714 -1.8758575
5.056714 -1.8728890000000002
5.057714 -1.869767
5.058714 -1.8664891
5.059714 -1.8630559000000002
5.060714 -1.8594705
5.061714 -1.855739
5.062714 -1.8518662000000001
5.063715 -1.8478537
5.064714 -1.8436974
5.065714 -1.8393882000000001
5.066714 -1.8349152
5.067714 -1.8302713000000002
5.068714 -1.8254541
5.069714 -1.8204685000000003
5.070714 -1.8153248
5.071714 -1.8100344000000002
5.072714 -1.8046067999999997
5.073714 -1.7990464000000002
5.074714 -1.7933529
5.075714 -1.7875223999999998
5.076715 -1.7815502
5.077714 -1.7754341
5.078714 -1.7691743999999998
5.079714 -1.7627731
5.080714 -1.7562309000000003
5.081714 -1.7495465000000001
5.082714 -1.7427158000000003
5.083714 -1.7357323
5.084714 -1.7285917000000002
5.085714 -1.7212937000000001
5.086714 -1.7138427
5.087714 -1.7062489
5.088714 -1.6985238999999999
5.089714 -1.6906779
5.090714 -1.6827146000000002
5.091714 -1.6746324
5.092714 -1.6664249999999998
5.093714 -1.6580837000000002
5.094714 -1.6496013999999999
5.095714 -1.6409742
5.096714 -1.6322028
5.097714 -1.6232902
5.098714 -1.6142400000000001
5.099714 -1.6050542
5.100714 -1.5957339000000001
5.101714 -1.5862787
5.102714 -1.5766900000000001
5.103714 -1.5669715000000002
5.104714 -1.5571305
5.105714 -1.5471746
5.106714 -1.5371107
5.107714 -1.5269411
5.108714 -1.5166628
5.109715 -1.5062685
5.110714 -1.4957483
5.111714 -1.4850934
5.112714 -1.4742993
5.113714 -1.4633664
5.114714 -1.4523
5.115714 -1.4411073
5.116714 -1.4297961
5.117714 -1.4183716000000002
5.118714 -1.4068366
5.119714 -1.3951917
5.120714 -1.3834377
5.121714 -1.3715756000000001
5.122715 -1.359608
5.123714 -1.3475371999999999
5.124714 -1.3353637999999999
5.125714 -1.3230861
5.126714 -1.3106991000000001
5.127714 -1.2981961
5.128714 -1.2855717
5.129714 -1.2728230999999999
5.130714 -1.2599523
5.131714 -1.246966
5.132714 -1.2338734
5.133714 -1.2206839
5.134714 -1.2074044000000002
5.135714 -1.1940381
5.136714 -1.1805837
5.137714 -1.167038
5.138714 -1.1533968
5.139714 -1.1396573
5.140714 -1.1258181
5.141714 -1.1118796
5.142715 -1.0978423
5.143714 -1.0837063
5.144714 -1.0694711000000001
5.145714 -1.0551356
5.146714 -1.0407001
5.147714 -1.0261669
5.148714 -1.0115412000000001
5.149714 -0.99682985
5.150714 -0.98204035
5.151714 -0.96717803
5.152714 -0.9522445500000001
5.153714 -0.9372376800000001
5.154714 -0.92215193
5.155715 -0.9069805
5.156714 -0.89171827
5.157714 -0.8763629000000001
5.158714 -0.86091608
5.159714 -0.8453819899999999
5.160714 -0.82976632
5.161714 -0.8140739100000001
5.162714 -0.79830838
5.163714 -0.7824717099999999
5.164714 -0.7665649099999999
5.165714 -0.75058928
5.166714 -0.73454701
5.167714 -0.718441
5.168715 -0.70227357
5.169714 -0.68604513
5.170714 -0.66975346
5.171714 -0.6533936100000001
5.172714 -0.63695963
5.173714 -0.62044659
5.174714 -0.60385279
5.175714 -0.58718068
5.176714 -0.5704368
5.177714 -0.5536297800000001
5.178714 -0.53676795
5.179714 -0.51985737
5.180714 -0.50290022
5.181714 -0.48589567
5.182714 -0.4688412
5.183714 -0.45173443
5.184714 -0.43457425000000005
5.185714 -0.41736108
5.186714 -0.40009612999999994
5.187714 -0.38277996
5.188715 -0.36541161
5.189714 -0.34798866
5.190714 -0.33050862000000003
5.191714 -0.31297067
5.192714 -0.29537724
5.193714 -0.27773427
5.194714 -0.26005011
5.195714 -0.242333
5.196714 -0.22458873999999998
5.197714 -0.20681876000000002
5.198714 -0.18902007999999998
5.199714 -0.1711869
5.200714 -0.15331304
5.201715 -0.13539441
5.202714 -0.1174303
5.203714 -0.09942319000000001
5.204714 -0.081377092
5.205714 -0.063295726
5.206714 -0.045181197
5.207714 -0.027033855
5.208714 -0.0088535438
5.209714 0.0093586787
5.210714 0.027599433
5.211714 0.045863085
5.212714 0.064143178
5.213714 0.082434743
5.214714 0.10073633
5.215714 0.11905081
5.216714 0.13738432
5.217714 0.15574379
5.218714 0.17413417
5.219714 0.1925562
5.220714 0.21100607999999998
5.221714 0.22947689999999998
5.222714 0.24796126000000002
5.223714 0.26645351
5.224714 0.28495127
5.225714 0.30345507
5.226714 0.32196667
5.227714 0.34048706
5.228714 0.35901517
5.229714 0.3775479
5.230714 0.39608176000000006
5.231714 0.41461475
5.232714 0.43314816
5.233714 0.45168609
5.234715 0.47023417
5.235714 0.48879678000000004
5.236714 0.50737448
5.237714 0.5259629299999999
5.238714 0.54455418
5.239714 0.56313868
5.240714 0.58170869
5.241714 0.6002604
5.242714 0.61879447
5.243714 0.6373147499999999
5.244714 0.65582572
5.245714 0.67432998
5.246714 0.69282744
5.247715 0.71131526
5.248714 0.7297901
5.249714 0.7482501699999999
5.250714 0.76669627
5.251714 0.78513119
5.252714 0.80355834
5.253714 0.82197851
5.254714 0.8403890799999999
5.255714 0.85878363
5.256714 0.8771540600000001
5.257714 0.8954929199999999
5.258714 0.91379667
5.259714 0.93206633
5.260714 0.9503070299999999
5.261714 0.96852528
5.262714 0.9867262099999999
5.263714 1.0049111
5.264714 1.023077
5.265714 1.0412184
5.266714 1.0593292
5.267715 1.0774056
5.268714 1.0954466
5.269714 1.1134533
5.270714 1.1314272
5.271714 1.1493675
5.272714 1.167271
5.273714 1.1851321
5.274714 1.2029453
5.275714 1.2207078
5.276714 1.2384206
5.277714 1.2560887
5.278714 1.2737191
5.279714 1.2913179000000001
5.280715 1.3088868999999999
5.281714 1.3264237
5.282714 1.3439215
5.283714 1.361372
5.284714 1.3787687
5.285714 1.3961081
5.286714 1.4133906999999999
5.287714 1.4306187
5.288714 1.4477946
5.289714 1.4649187
5.290714 1.4819887999999999
5.291714 1.4990017
5.292714 1.5159543
5.293715 1.5328454999999999
5.294714 1.5496776
5.295714 1.566455
5.296714 1.5831809
5.297714 1.5998572
5.298714 1.6164801999999998
5.299714 1.6330432
5.300714 1.6495374999999999
5.301714 1.6659563
5.302714 1.6822957
5.303714 1.6985561999999998
5.304714 1.7147424000000002
5.305714 1.73086
5.306714 1.7469134000000002
5.307714 1.7629042000000001
5.308714 1.7788308
5.309714 1.7946901000000002
5.310714 1.8104788
5.311714 1.8261960000000002
5.312714 1.8418416
5.313715 1.8574173999999999
5.314714 1.8729238
5.315714 1.8883583999999998
5.316714 1.9037167000000002
5.317714 1.9189919999999998
5.318714 1.9341784
5.319714 1.9492721000000002
5.320714 1.9642744
5.321714 1.9791896
5.322714 1.9940229
5.323714 2.0087797000000003
5.324714 2.023462
5.325714 2.0380674
5.326715 2.0525912
5.327714 2.0670272
5.328714 2.0813702
5.329714 2.0956172
5.330714 2.1097681
5.331714 2.1238236
5.332714 2.137785
5.333714 2.1516519
5.334714 2.1654223999999997
5.335714 2.1790951
5.336714 2.192669
5.337714 2.2061447000000003
5.338714 2.2195255
5.339714 2.2328163
5.340714 2.2460204
5.341714 2.2591382
5.342714 2.2721669
5.343714 2.2851005
5.344714 2.2979314
5.345714 2.3106523
5.346714 2.3232592
5.347714 2.3357512000000002
5.348714 2.3481302
5.349714 2.3603998
5.350714 2.3725633999999998
5.351714 2.3846224
5.352714 2.3965776
5.353714 2.4084274
5.354714 2.4201706
5.355714 2.4318064
5.356714 2.4433346
5.357714 2.4547553
5.358714 2.4660669
5.359715 2.4772668
5.360714 2.4883501
5.361714 2.4993114
5.362714 2.5101462000000003
5.363714 2.5208527000000003
5.364714 2.531432
5.365714 2.5418884999999998
5.366714 2.5522278999999997
5.367714 2.5624569999999998
5.368714 2.5725795
5.369714 2.5825964
5.370714 2.5925054999999997
5.371714 2.6023028
5.372715 2.6119838
5.373714 2.6215433999999997
5.374714 2.6309782999999998
5.375714 2.6402859000000003
5.376714 2.6494645
5.377714 2.6585121
5.378714 2.6674274000000002
5.379714 2.6762091
5.380714 2.6848571000000003
5.381714 2.6933735
5.382714 2.7017618
5.383714 2.7100261
5.384714 2.7181707
5.385714 2.7261978
5.386714 2.7341068
5.387714 2.7418939
5.388714 2.749553
5.389714 2.7570771
5.390714 2.7644603
5.391714 2.7716992
5.392715 2.7787929
5.393714 2.7857432
5.394714 2.7925533999999996
5.395714 2.7992277999999997
5.396714 2.8057694
5.397714 2.8121810000000003
5.398714 2.8184639000000002
5.399714 2.8246189
5.400714 2.8306469
5.401714 2.8365476000000003
5.402714 2.8423205
5.403714 2.8479626000000002
5.404714 2.8534705000000002
5.405715 2.8588377
5.406714 2.8640581
5.407714 2.8691275
5.408714 2.8740433999999997
5.409714 2.8788066
5.410714 2.8834214
5.411714 2.8878937000000002
5.412714 2.8922297
5.413714 2.8964339
5.414714 2.9005082
5.415714 2.9044510999999997
5.416714 2.9082596
5.417714 2.9119294
5.418715 2.9154569
5.419714 2.9188393
5.420714 2.9220739
5.421714 2.9251594
5.422714 2.9280945999999997
5.423714 2.9308775
5.424714 2.9335076
5.425714 2.9359851
5.426714 2.938313
5.427714 2.9404955
5.428714 2.9425381
5.429714 2.9444459999999997
5.430714 2.9462229
5.431714 2.9478693
5.432714 2.9493814
5.433714 2.9507531
5.434714 2.9519772
5.435714 2.9530477
5.436714 2.9539611
5.437714 2.9547172
5.438715 2.9553175
5.439714 2.9557645
5.440714 2.9560614
5.441714 2.9562095
5.442714 2.9562097
5.443714 2.9560627
5.444714 2.9557697000000003
5.445714 2.9553333
5.446714 2.9547561
5.447714 2.9540392
5.448714 2.9531823
5.449714 2.9521829
5.450714 2.9510351
5.451715 2.9497335
5.452714 2.9482741
5.453714 2.9466558
5.454714 2.9448813
5.455714 2.9429555
5.456714 2.9408852
5.457714 2.9386755
5.458714 2.9363288
5.459714 2.9338446
5.460714 2.9312202999999997
5.461714 2.9284522
5.462714 2.9255379
5.463714 2.9224766
5.464714 2.9192682000000003
5.465714 2.9159129
5.466714 2.912409
5.467714 2.9087545
5.468714 2.9049469
5.469714 2.900984
5.470714 2.8968664
5.471714 2.8925975999999998
5.472714 2.8881837
5.473714 2.8836315
5.474714 2.8789459
5.475714 2.8741290999999998
5.476714 2.8691789
5.477714 2.8640909
5.478714 2.8588595000000003
5.479714 2.8534804
5.480714 2.8479517
5.481714 2.8422747000000004
5.482714 2.8364523999999998
5.483714 2.8304877
5.484715 2.8243825
5.485714 2.8181376
5.486714 2.8117521
5.487714 2.8052261
5.488714 2.7985610000000003
5.489714 2.7917603
5.490714 2.7848275
5.491714 2.7777654999999997
5.492714 2.7705742
5.493714 2.7632502999999997
5.494714 2.7557885
5.495714 2.7481828
5.496714 2.7404290000000002
5.497715 2.7325261
5.498714 2.7244775
5.499714 2.7162883
5.500714 2.7079649
5.501714 2.6995122
5.502714 2.6909327
5.503714 2.6822263
5.504714 2.6733924
5.505714 2.6644293
5.506714 2.6553381000000003
5.507714 2.646119
5.508714 2.6367735
5.509714 2.6273022999999998
5.510714 2.6177034
5.511714 2.607974
5.512714 2.59811
5.513714 2.5881097
5.514714 2.5779739
5.515714 2.5677061
5.516714 2.5573124999999997
5.517715 2.5468001
5.518714 2.5361735
5.519714 2.5254346
5.520714 2.5145820999999997
5.521714 2.5036119
5.522714 2.4925197
5.523714 2.481303
5.524714 2.4699611999999997
5.525714 2.4584949
5.526714 2.4469062999999998
5.527714 2.4351962
5.528714 2.423366
5.529714 2.4114152
5.530715 2.3993450999999997
5.531714 2.3871582
5.532714 2.3748584
5.533714 2.3624517000000003
5.534714 2.3499439
5.535714 2.3373382
5.536714 2.3246353
5.537714 2.3118318999999996
5.538714 2.2989234
5.539714 2.2859046000000003
5.540714 2.272772
5.541714 2.2595242
5.542714 2.2461627
5.543715 2.2326908999999997
5.544714 2.2191123999999998
5.545714 2.2054303
5.546714 2.1916471
5.547714 2.1777648
5.548714 2.1637855
5.549714 2.1497114
5.550714 2.1355456
5.551714 2.1212906
5.552714 2.1069470999999997
5.553714 2.0925149
5.554714 2.077991
5.555714 2.063372
5.556714 2.0486543
5.557714 2.0338366
5.558714 2.0189201
5.559714 2.0039083
5.560714 1.9888071
5.561714 1.9736217
5.562714 1.9583572
5.563715 1.9430163999999999
5.564714 1.9276014000000001
5.565714 1.9121122000000002
5.566714 1.8965486
5.567714 1.8809101000000001
5.568714 1.8651953
5.569714 1.8494030000000001
5.570714 1.8335316000000002
5.571714 1.8175786
5.572714 1.8015417999999999
5.573714 1.7854215999999998
5.574714 1.7692195000000002
5.575714 1.7529390999999999
5.576715 1.7365861999999999
5.577714 1.7201667999999999
5.578714 1.7036861
5.579714 1.6871483999999999
5.580714 1.6705557999999998
5.581714 1.6539084
5.582714 1.6372057
5.583714 1.6204458000000002
5.584714 1.6036265
5.585714 1.5867457000000003
5.586714 1.5698018
5.587714 1.5527933
5.588714 1.5357205
5.589714 1.5185849
5.590714 1.5013902000000001
5.591714 1.4841415
5.592714 1.4668447
5.593714 1.4495055
5.594714 1.4321286
5.595714 1.4147162
5.596714 1.3972685
5.597714 1.3797838
5.598714 1.3622598
5.599714 1.3446935
5.600714 1.3270822
5.601714 1.3094243
5.602714 1.2917184
5.603714 1.2739647
5.604714 1.256164
5.605714 1.2383191
5.606714 1.220435
5.607714 1.2025182
5.608714 1.1845765
5.609715 1.1666168
5.610714 1.1486444
5.611714 1.1306613
5.612714 1.1126662
5.613714 1.0946551
5.614714 1.0766231
5.615714 1.0585654
5.616714 1.0404794
5.617714 1.0223647
5.618714 1.0042225999999999
5.619714 0.9860555599999999
5.620714 0.9678667400000001
5.621714 0.9496593799999999
5.622715 0.9314371300000001
5.623714 0.91320472
5.624714 0.8949679300000001
5.625714 0.8767328200000001
5.626714 0.8585044199999999
5.627714 0.84028486
5.628714 0.82207313
5.629714 0.8038641
5.630714 0.7856507800000001
5.631714 0.76742652
5.632714 0.74918703
5.633714 0.73093236
5.634714 0.7126668
5.635714 0.69439742
5.636714 0.6761320900000001
5.637714 0.6578775099999999
5.638714 0.63963821
5.639714 0.62141698
5.640714 0.6032154900000001
5.641714 0.58503547
5.642715 0.5668790100000001
5.643714 0.54874774
5.644714 0.5306414300000001
5.645714 0.51255734
5.646714 0.49448981999999997
5.647714 0.47643217
5.648714 0.45837886000000005
5.649714 0.44032843
5.650714 0.42228461
5.651714 0.40425626
5.652714 0.38625505
5.653714 0.36829229999999996
5.654714 0.35037573
5.655715 0.33250819
5.656714 0.31468794
5.657714 0.29691055
5.658714 0.27917137000000003
5.659714 0.2614673
5.660714 0.24379715
5.661714 0.22616067
5.662714 0.20855723
5.663714 0.19098489000000002
5.664714 0.17344088000000002
5.665714 0.15592332
5.666714 0.13843366000000001
5.667714 0.12097803
5.668715 0.10356706
5.669714 0.086213415
5.670714 0.068928336
5.671714 0.051718089
5.672714 0.03458212
5.673714 0.017513718999999997
5.674714 0.0005028747599999999
5.675714 -0.01645984
5.676714 -0.033380135
5.677714 -0.050258788000000006
5.678714 -0.06709246099999999
5.679714 -0.083876116
5.680714 -0.10060527999999999
5.681714 -0.11727732
5.682714 -0.13389078
5.683714 -0.15044363
5.684714 -0.16693138
5.685714 -0.18334665
5.686714 -0.19968057000000003
5.687714 -0.21592584
5.688715 -0.23207979
5.689714 -0.24814631
5.690714 -0.26413514
5.691714 -0.2800588
5.692714 -0.29592807
5.693714 -0.31174815
5.694714 -0.32751681000000005
5.695714 -0.34322570999999996
5.696714 -0.35886343
5.697714 -0.37441954
5.698714 -0.38988737
5.699714 -0.40526455000000006
5.700714 -0.42055151
5.701715 -0.43574898
5.702714 -0.45085582
5.703714 -0.46586897000000005
5.704714 -0.48078488999999996
5.705714 -0.49560242
5.706714 -0.51032482
5.707714 -0.52495976
5.708714 -0.53951689
5.709714 -0.55400431
5.710714 -0.56842417
5.711714 -0.58277124
5.712714 -0.59703398
5.713714 -0.6111979
5.714714 -0.62525063
5.715714 -0.6391855
5.716714 -0.65300302
5.717714 -0.66670906
5.718714 -0.6803115799999999
5.719714 -0.69381697
5.720714 -0.70722788
5.721714 -0.7205433699999999
5.722714 -0.7337614
5.723714 -0.74688131
5.724714 -0.75990506
5.725714 -0.77283694
5.726714 -0.78568058
5.727714 -0.7984357900000001
5.728714 -0.8110965600000001
5.729714 -0.82365172
5.730714 -0.83608739
5.731714 -0.8483924
5.732714 -0.86056143
5.733714 -0.87259756
5.734715 -0.8845098299999999
5.735714 -0.89631034
5.736714 -0.90800906
5.737714 -0.91961063
5.738714 -0.93111377
5.739714 -0.9425131600000001
5.740714 -0.95380265
5.741714 -0.96497843
5.742714 -0.97604021
5.743714 -0.98698968
5.744714 -0.9978279499999999
5.745714 -1.0085532
5.746714 -1.0191593
5.747715 -1.0296383
5.748714 -1.0399825999999999
5.749714 -1.0501897
5.750714 -1.0602634
5.751714 -1.0702132
5.752714 -1.0800509999999999
5.753714 -1.0897861
5.754714 -1.0994224000000001
5.755714 -1.1089559
5.756714 -1.118378
5.757714 -1.1276777999999998
5.758714 -1.136847
5.759714 -1.1458817
5.760714 -1.1547831
5.761714 -1.1635547
5.762714 -1.1721993
5.763714 -1.180717
5.764714 -1.189105
5.765714 -1.1973592
5.766714 -1.2054778
5.767715 -1.2134626000000002
5.768714 -1.2213201
5.769714 -1.2290594
5.770714 -1.2366878
5.771714 -1.2442081
5.772714 -1.2516172
5.773714 -1.2589061000000001
5.774714 -1.2660641
5.775714 -1.2730827
5.776714 -1.2799582999999999
5.777714 -1.2866933
5.778714 -1.2932938999999999
5.779714 -1.2997669
5.780715 -1.306117
5.781714 -1.3123447
5.782714 -1.3184476
5.783714 -1.3244221
5.784714 -1.3302663
5.785714 -1.3359817
5.786714 -1.3415721
5.787714 -1.3470418
5.788714 -1.3523929000000001
5.789714 -1.3576230999999999
5.790714 -1.3627263
5.791714 -1.3676939000000001
5.792714 -1.3725190999999999
5.793715 -1.3771995000000001
5.794714 -1.3817376
5.795714 -1.3861404000000002
5.796714 -1.3904167
5.797714 -1.3945735000000001
5.798714 -1.3986131000000002
5.799714 -1.4025347000000001
5.800714 -1.406334
5.801714 -1.4100071
5.802714 -1.4135518
5.803714 -1.4169691
5.804714 -1.420262
5.805714 -1.423433
5.806714 -1.4264823
5.807714 -1.4294076
5.808714 -1.4322042
5.809714 -1.4348672
5.810714 -1.4373942
5.811714 -1.4397869
5.812714 -1.4420502
5.813715 -1.444191
5.814714 -1.4462156
5.815714 -1.4481268999999999
5.816714 -1.449924
5.817714 -1.451603
5.818714 -1.4531589
5.819714 -1.454588
5.820714 -1.4558893
5.821714 -1.4570642
5.822714 -1.4581158
5.823714 -1.4590466
5.824714 -1.4598578
5.825714 -1.4605483000000001
5.826715 -1.4611163999999999
5.827714 -1.4615605999999999
5.828714 -1.4618815
5.829714 -1.4620824
5.830714 -1.4621681
5.831714 -1.4621435
5.832714 -1.4620121
5.833714 -1.4617741
5.834714 -1.4614272
5.835714 -1.4609673
5.836714 -1.4603903999999999
5.837714 -1.4596938
5.838714 -1.4588777000000002
5.839714 -1.4579439
5.840714 -1.4568953
5.841714 -1.4557347999999999
5.842714 -1.4544642
5.843714 -1.4530836999999999
5.844714 -1.4515936
5.845714 -1.4499942
5.846714 -1.4482865
5.847714 -1.4464731
5.848714 -1.4445573
5.849714 -1.4425413999999999
5.850714 -1.4404267
5.851714 -1.4382127999999998
5.852714 -1.4358969
5.853714 -1.4334759000000001
5.854714 -1.430947
5.855714 -1.4283085
5.856714 -1.4255613999999999
5.857714 -1.4227083
5.858714 -1.4197533
5.859715 -1.4167008
5.860714 -1.4135541999999999
5.861714 -1.410316
5.862714 -1.4069872
5.863714 -1.4035682
5.864714 -1.400059
5.865714 -1.3964596
5.866714 -1.3927708
5.867714 -1.3889933
5.868714 -1.3851271
5.869714 -1.3811714
5.870714 -1.3771247
5.871714 -1.3729849
5.872715 -1.3687501
5.873714 -1.3644201
5.874714 -1.3599969
5.875714 -1.3554842
5.876714 -1.3508882
5.877714 -1.3462145
5.878714 -1.3414677
5.879714 -1.3366499
5.880714 -1.3317606
5.881714 -1.3267977
5.882714 -1.3217582
5.883714 -1.3166399
5.884714 -1.3114420999999998
5.885714 -1.3061658
5.886714 -1.3008127
5.887714 -1.2953846999999998
5.888714 -1.2898824999999998
5.889714 -1.2843061
5.890714 -1.2786554
5.891714 -1.2729314
5.892715 -1.2671375
5.893714 -1.2612785
5.894714 -1.2553611
5.895714 -1.2493905
5.896714 -1.2433693
5.897714 -1.2372965
5.898714 -1.2311675
5.899714 -1.2249761
5.900714 -1.2187172
5.901714 -1.212388
5.902714 -1.2059898
5.903714 -1.1995271
5.904714 -1.1930052
5.905715 -1.1864292
5.906714 -1.1798012
5.907714 -1.1731224
5.908714 -1.1663924
5.909714 -1.1596119
5.910714 -1.152784
5.911714 -1.1459137
5.912714 -1.1390065
5.913714 -1.1320657
5.914714 -1.1250913
5.915714 -1.1180788000000002
5.916714 -1.1110214999999999
5.917714 -1.1039126
5.918715 -1.0967487
5.919714 -1.0895316
5.920714 -1.0822678000000001
5.921714 -1.0749664
5.922714 -1.0676358000000001
5.923714 -1.0602814999999999
5.924714 -1.0529043999999999
5.925714 -1.0455023
5.926714 -1.0380718
5.927714 -1.0306115
5.928714 -1.0231228
5.929714 -1.0156092
5.930714 -1.0080751000000001
5.931714 -1.0005215
5.932714 -0.99294614
5.933714 -0.9853432900000001
5.934714 -0.9777064400000001
5.935714 -0.97003197
5.936714 -0.96232165
5.937714 -0.9545829100000001
5.938715 -0.94682751
5.939714 -0.93906699
5.940714 -0.9313089800000001
5.941714 -0.9235553400000001
5.942714 -0.91580236
5.943714 -0.9080432399999999
5.944714 -0.9002719100000001
5.945714 -0.8924859599999999
5.946714 -0.8846874299999999
5.947714 -0.8768809000000001
5.948714 -0.8690699
5.949714 -0.86125592
5.950714 -0.85343551
5.951715 -0.8456037399999999
5.952714 -0.83775632
5.953714 -0.82989344
5.954714 -0.8220210699999999
5.955714 -0.81415055
5.956714 -0.8062938199999999
5.957714 -0.7984594399999999
5.958714 -0.7906498399999999
5.959714 -0.78285998
5.960714 -0.7750805900000001
5.961714 -0.7673025099999999
5.962714 -0.75952024
5.963714 -0.75173439
5.964714 -0.74395076
5.965714 -0.73617711
5.966714 -0.72841942
5.967714 -0.72067957
5.968714 -0.71295528
5.969714 -0.70524309
5.970714 -0.6975416600000001
5.971714 -0.68985452
5.972714 -0.68218987
5.973714 -0.67455824
5.974714 -0.6669676400000001
5.975714 -0.65942034
5.976714 -0.65191095
5.977714 -0.64442861
5.978714 -0.63696136
5.979714 -0.6295008599999999
5.980714 -0.62204604
5.981714 -0.61460305
5.982714 -0.60718255
5.983714 -0.5997950200000001
5.984715 -0.5924468399999999
5.985714 -0.58513908
5.986714 -0.57786866
5.987714 -0.57063224
5.988714 -0.56342916
5.989714 -0.55626365
5.990714 -0.54914281
5.991714 -0.5420735999999999
5.992714 -0.53505865
5.993714 -0.52809403
5.994714 -0.52117035
5.995714 -0.51427619
5.996714 -0.50740312
5.997715 -0.50055003
5.998714 -0.49372399
5.999714 -0.48693791
6.000714 -0.48020579999999996
6.001714 -0.47353785
6.002714 -0.4669372
6.003714 -0.46040048000000006
6.004714 -0.45392043000000004
6.005714 -0.44749081
6.006714 -0.44110878
6.007714 -0.43477615999999997
6.008714 -0.42849705
6.009714 -0.422274
6.010714 -0.41610579999999997
6.011714 -0.4099864
6.012714 -0.40390766
6.013714 -0.39786352
6.014714 -0.39185374
6.015714 -0.38588615
6.016714 -0.37997479
6.017715 -0.37413531
6.018714 -0.36837966
6.019714 -0.36271221
6.020714 -0.35712877
6.021714 -0.35161918
6.022714 -0.34617200000000004
6.023714 -0.34077895999999996
6.024714 -0.3354375
6.025714 -0.33015001
6.026714 -0.32492112
6.027714 -0.31975415
6.028714 -0.31464918999999997
6.029714 -0.30960336
6.030715 -0.3046138
6.031714 -0.29968086
6.032714 -0.29481042
6.033714 -0.29001308000000003
6.034714 -0.2853011
6.035714 -0.28068363
6.036714 -0.27616266
6.037714 -0.27173164
6.038714 -0.2673778
6.039714 -0.2630865
6.040714 -0.25884658
6.041714 -0.25465393000000003
6.042714 -0.25051204
6.043715 -0.24642965
6.044714 -0.24241679
6.045714 -0.23848109
6.046714 -0.23462628
6.047714 -0.23085292999999998
6.048714 -0.22716094
6.049714 -0.22355197
6.050714 -0.22003034
6.051714 -0.21660151
6.052714 -0.21326903000000003
6.053714 -0.21003149000000002
6.054714 -0.20688118
6.055714 -0.20380553
6.056714 -0.20079089
6.057714 -0.19782735
6.058714 -0.19491242
6.059714 -0.19205206
6.060714 -0.18925867
6.061714 -0.18654685000000001
6.062714 -0.18392878000000001
6.063715 -0.18141115
6.064714 -0.17899458999999998
6.065714 -0.17667544000000002
6.066714 -0.17444853
6.067714 -0.17230973
6.068714 -0.17025648
6.069714 -0.16828697
6.070714 -0.1663983
6.071714 -0.16458507
6.072714 -0.16283984
6.073714 -0.16115521
6.074714 -0.15952705
6.075714 -0.15795722999999998
6.076715 -0.15645442
6.077714 -0.15503226
6.078714 -0.15370568
6.079714 -0.15248634
6.080714 -0.15137939
6.081714 -0.15038229
6.082714 -0.1494864
6.083714 -0.14868024999999999
6.084714 -0.14795301
6.085714 -0.14729700999999998
6.086714 -0.14670839
6.087714 -0.14618612
6.088714 -0.14573057
6.089714 -0.14534245
6.090714 -0.14502279
6.091714 -0.14477406
6.092714 -0.14460129000000002
6.093714 -0.14451256
6.094714 -0.14451781
6.095714 -0.14462641999999998
6.096714 -0.14484414
6.097714 -0.14517062
6.098714 -0.14559887000000002
6.099714 -0.14611677
6.100714 -0.14671014999999998
6.101714 -0.14736664
6.102714 -0.1480785
6.103714 -0.14884389
6.104714 -0.14966631000000002
6.105714 -0.15055269
6.106714 -0.15151117
6.107714 -0.15254929
6.108714 -0.15367328
6.109715 -0.15488802
6.110714 -0.15619738
6.111714 -0.15760405
6.112714 -0.15910906
6.113714 -0.16071066
6.114714 -0.16240372
6.115714 -0.16417961
6.116714 -0.16602761
6.117714 -0.16793704
6.118714 -0.16989997
6.119714 -0.17191322
6.120714 -0.17397926
6.121714 -0.1761055
6.122715 -0.17830217
6.123714 -0.18057985
6.124714 -0.18294695
6.125714 -0.18540816000000002
6.126714 -0.18796403
6.127714 -0.19061149
6.128714 -0.19334494
6.129714 -0.19615737
6.130714 -0.19904126000000003
6.131714 -0.20198929
6.132714 -0.20499488000000002
6.133714 -0.20805276000000003
6.134714 -0.21115982000000003
6.135714 -0.21431559999999997
6.136714 -0.21752298
6.137714 -0.22078792
6.138714 -0.22411883999999999
6.139714 -0.22752498999999998
6.140714 -0.23101452
6.141714 -0.23459273
6.142715 -0.23826067
6.143714 -0.24201488
6.144714 -0.24584802
6.145714 -0.24975041999999997
6.146714 -0.2537119
6.147714 -0.25772373000000004
6.148714 -0.26178015
6.149714 -0.26587886
6.150714 -0.27002082
6.151714 -0.27420963
6.152714 -0.27845029000000004
6.153714 -0.28274832
6.154714 -0.28710885
6.155715 -0.29153614
6.156714 -0.29603331
6.157714 -0.30060180000000003
6.158714 -0.30524109
6.159714 -0.30994846000000004
6.160714 -0.3147186
6.161714 -0.31954425
6.162714 -0.32441712
6.163714 -0.32932938
6.164714 -0.33427544
6.165714 -0.33925343
6.166714 -0.34426569
6.167714 -0.34931826
6.168715 -0.35441909
6.169714 -0.3595761
6.170714 -0.36479507
6.171714 -0.37007842
6.172714 -0.37542505
6.173714 -0.38083126
6.174714 -0.38629186
6.175714 -0.39180149
6.176714 -0.3973552
6.177714 -0.40294835
6.178714 -0.40857647999999996
6.179714 -0.41423509999999997
6.180714 -0.41991989
6.181714 -0.42562796999999997
6.182714 -0.431359
6.183714 -0.43711583
6.184714 -0.44290451
6.185714 -0.44873278000000005
6.186714 -0.45460761
6.187714 -0.46053347
6.188715 -0.46651028
6.189714 -0.47253369999999995
6.190714 -0.47859638
6.191714 -0.48469035000000005
6.192714 -0.49080905
6.193714 -0.49694888
6.194714 -0.50310893
6.195714 -0.50929002
6.196714 -0.5154932400000001
6.197714 -0.52171871
6.198714 -0.52796588
6.199714 -0.53423424
6.200714 -0.54052449
6.201715 -0.54683941
6.202714 -0.55318326
6.203714 -0.55956021
6.204714 -0.56597237
6.205714 -0.57241805
6.206714 -0.57889135
6.207714 -0.58538332
6.208714 -0.59188479
6.209714 -0.59838868
6.210714 -0.6048922
6.211714 -0.61139669
6.212714 -0.6179065
6.213714 -0.6244265
6.214714 -0.63095996
6.215714 -0.63750804
6.216714 -0.64406963
6.217714 -0.65064314
6.218714 -0.65722847
6.219714 -0.66382713
6.220714 -0.67044185
6.221714 -0.6770748600000001
6.222714 -0.68372549
6.223714 -0.69038966
6.224714 -0.69705988
6.225714 -0.7037276400000001
6.226714 -0.71038608
6.227714 -0.7170320499999999
6.228714 -0.7236670700000001
6.229714 -0.7302959
6.230714 -0.73692435
6.231714 -0.74355658
6.232714 -0.75019347
6.233714 -0.7568324000000001
6.234715 -0.76346947
6.235714 -0.770101
6.236714 -0.77672517
6.237714 -0.78334296
6.238714 -0.78995619
6.239714 -0.7965658800000001
6.240714 -0.8031703499999999
6.241714 -0.8097652300000001
6.242714 -0.816344
6.243714 -0.8229008899999999
6.244714 -0.8294330900000001
6.245714 -0.8359422
6.246714 -0.84243324
6.247715 -0.84891319
6.248714 -0.85538747
6.249714 -0.86185802
6.250714 -0.86832298
6.251714 -0.87477732
6.252714 -0.88121537
6.253714 -0.88763256
6.254714 -0.89402748
6.255714 -0.90040043
6.256714 -0.9067525200000001
6.257714 -0.9130833700000001
6.258714 -0.9193901000000001
6.259714 -0.92566768
6.260714 -0.93191117
6.261714 -0.93811704
6.262714 -0.94428584
6.263714 -0.9504217699999999
6.264714 -0.95653096
6.265714 -0.96261967
6.266714 -0.96869087
6.267715 -0.9747439999999999
6.268714 -0.98077431
6.269714 -0.9867756599999999
6.270714 -0.99274255
6.271714 -0.9986719999999999
6.272714 -1.0045637
6.273714 -1.0104193
6.274714 -1.0162402
6.275714 -1.0220265
6.276714 -1.0277762
6.277714 -1.0334861000000002
6.278714 -1.039154
6.279714 -1.0447794
6.280715 -1.0503649
6.281714 -1.0559153
6.282714 -1.0614352
6.283714 -1.0669273
6.284714 -1.0723904
6.285714 -1.0778193999999999
6.286714 -1.0832075
6.287714 -1.0885472999999999
6.288714 -1.0938341
6.289714 -1.0990657
6.290714 -1.1042434
6.291714 -1.1093697
6.292714 -1.1144467
6.293715 -1.1194756
6.294714 -1.1244564000000001
6.295714 -1.1293883
6.296714 -1.1342712
6.297714 -1.1391069999999999
6.298714 -1.1438986
6.299714 -1.1486496000000002
6.300714 -1.1533616
6.301714 -1.1580340999999998
6.302714 -1.1626629
6.303714 -1.1672425
6.304714 -1.1717659999999999
6.305714 -1.1762287
6.306714 -1.1806284
6.307714 -1.1849659000000001
6.308714 -1.1892443000000001
6.309714 -1.1934668000000002
6.310714 -1.1976364
6.311714 -1.2017544
6.312714 -1.2058206999999999
6.313715 -1.2098343
6.314714 -1.2137946
6.315714 -1.2177011999999998
6.316714 -1.2215542
6.317714 -1.2253529
6.318714 -1.2290959000000001
6.319714 -1.2327804
6.320714 -1.2364023
6.321714 -1.2399576
6.322714 -1.2434433999999999
6.323714 -1.246859
6.324714 -1.2502060000000002
6.325714 -1.2534879
6.326715 -1.2567093
6.327714 -1.2598743000000001
6.328714 -1.2629859
6.329714 -1.2660448
6.330714 -1.2690498
6.331714 -1.2719992
6.332714 -1.2748898
6.333714 -1.2777188
6.334714 -1.2804836
6.335714 -1.2831817
6.336714 -1.2858112
6.337714 -1.2883706
6.338714 -1.2908588
6.339714 -1.2932755
6.340714 -1.2956215
6.341714 -1.2978987000000002
6.342714 -1.3001097
6.343714 -1.3022580000000001
6.344714 -1.3043466
6.345714 -1.3063775999999998
6.346714 -1.308352
6.347714 -1.3102683
6.348714 -1.3121232
6.349714 -1.3139123000000001
6.350714 -1.3156311
6.351714 -1.3172751
6.352714 -1.3188423
6.353714 -1.3203319
6.354714 -1.3217455
6.355714 -1.3230861999999999
6.356714 -1.3243574
6.357714 -1.3255622999999999
6.358714 -1.3267039
6.359715 -1.3277841000000001
6.360714 -1.3288039999999999
6.361714 -1.3297642
6.362714 -1.330665
6.363714 -1.3315061
6.364714 -1.3322859
6.365714 -1.3330015
6.366714 -1.3336484
6.367714 -1.3342216
6.368714 -1.3347164
6.369714 -1.3351305
6.370714 -1.3354644
6.371714 -1.3357216
6.372715 -1.3359077000000001
6.373714 -1.3360291
6.374714 -1.3360908
6.375714 -1.3360955
6.376714 -1.3360428
6.377714 -1.3359305
6.378714 -1.3357554
6.379714 -1.3355145000000002
6.380714 -1.3352060000000001
6.381714 -1.3348287
6.382714 -1.3343818
6.383714 -1.3338633
6.384714 -1.3332712
6.385714 -1.3326031
6.386714 -1.3318577999999999
6.387714 -1.3310369
6.388714 -1.3301455
6.389714 -1.3291906
6.390714 -1.3281798
6.391714 -1.3271188
6.392715 -1.3260097
6.393714 -1.3248499
6.394714 -1.3236331000000001
6.395714 -1.3223519
6.396714 -1.3209999
6.397714 -1.3195734000000001
6.398714 -1.3180722
6.399714 -1.3164981
6.400714 -1.3148536
6.401714 -1.3131403
6.402714 -1.3113589
6.403714 -1.3095092
6.404714 -1.3075923
6.405715 -1.3056116
6.406714 -1.3035727000000001
6.407714 -1.3014819
6.408714 -1.2993444
6.409714 -1.2971609
6.410714 -1.2949277000000001
6.411714 -1.2926372
6.412714 -1.2902801
6.413714 -1.287849
6.414714 -1.2853408
6.415714 -1.2827577
6.416714 -1.2801062
6.417714 -1.2773942
6.418715 -1.2746284
6.419714 -1.2718122
6.420714 -1.2689459
6.421714 -1.2660285
6.422714 -1.2630591
6.423714 -1.2600387
6.424714 -1.2569692000000001
6.425714 -1.2538531
6.426714 -1.2506905000000001
6.427714 -1.2474773
6.428714 -1.2442065
6.429714 -1.2408692000000001
6.430714 -1.2374589
6.431714 -1.2339736000000001
6.432714 -1.2304178000000001
6.433714 -1.2268011
6.434714 -1.2231345
6.435714 -1.2194282
6.436714 -1.2156873000000001
6.437714 -1.2119111999999999
6.438715 -1.2080953
6.439714 -1.2042337
6.440714 -1.2003222
6.441714 -1.1963597
6.442714 -1.1923470999999999
6.443714 -1.1882865
6.444714 -1.1841778
6.445714 -1.1800184999999999
6.446714 -1.1758043
6.447714 -1.1715315
6.448714 -1.1671998
6.449714 -1.1628135
6.450714 -1.1583823
6.451715 -1.1539171000000001
6.452714 -1.149427
6.453714 -1.1449154
6.454714 -1.1403791
6.455714 -1.1358096
6.456714 -1.1311963
6.457714 -1.1265309
6.458714 -1.1218095000000001
6.459714 -1.1170335
6.460714 -1.1122081000000001
6.461714 -1.1073389
6.462714 -1.1024296
6.463714 -1.097481
6.464714 -1.0924926
6.465714 -1.0874641
6.466714 -1.082398
6.467714 -1.0773
6.468714 -1.0721777
6.469714 -1.0670373
6.470714 -1.0618811000000001
6.471714 -1.0567050999999998
6.472714 -1.0515003
6.473714 -1.0462552999999999
6.474714 -1.0409617
6.475714 -1.0356158
6.476714 -1.0302212
6.477714 -1.0247862
6.478714 -1.0193212
6.479714 -1.0138344000000001
6.480714 -1.00833
6.481714 -1.0028074999999999
6.482714 -0.99726403
6.483714 -0.99169649
6.484715 -0.98610418
6.485714 -0.98048896
6.486714 -0.9748532400000001
6.487714 -0.9691985300000001
6.488714 -0.9635227700000001
6.489714 -0.9578200099999999
6.490714 -0.9520827799999999
6.491714 -0.94630541
6.492714 -0.94048688
6.493714 -0.9346321200000001
6.494714 -0.9287512899999999
6.495714 -0.9228566699999999
6.496714 -0.9169584099999999
6.497715 -0.9110613700000001
6.498714 -0.90516405
6.499714 -0.89926086
6.500714 -0.89334371
6.501714 -0.88740671
6.502714 -0.8814473600000001
6.503714 -0.8754666
6.504714 -0.8694672999999999
6.505714 -0.8634511399999999
6.506714 -0.85741822
6.507714 -0.8513662
6.508714 -0.8452925800000001
6.509714 -0.8391972600000001
6.510714 -0.8330837799999999
6.511714 -0.82695941
6.512714 -0.8208334399999999
6.513714 -0.81471354
6.514714 -0.8086030399999999
6.515714 -0.8024995199999999
6.516714 -0.79639582
6.517715 -0.79028225
6.518714 -0.78415116
6.519714 -0.77799875
6.520714 -0.77182637
6.521714 -0.76563936
6.522714 -0.75944429
6.523714 -0.75324634
6.524714 -0.7470479200000001
6.525714 -0.7408489899999999
6.526714 -0.73464843
6.527714 -0.72844638
6.528714 -0.72224494
6.529714 -0.71604806
6.530715 -0.70986007
6.531714 -0.7036828900000001
6.532714 -0.69751502
6.533714 -0.69135134
6.534714 -0.68518454
6.535714 -0.67900824
6.536714 -0.67281947
6.537714 -0.66661993
6.538714 -0.66041569
6.539714 -0.6542149899999999
6.540714 -0.64802505
6.541714 -0.64185034
6.542714 -0.63569113
6.543715 -0.62954477
6.544714 -0.62340754
6.545714 -0.61727674
6.546714 -0.6111518899999999
6.547714 -0.6050346
6.548714 -0.59892712
6.549714 -0.59283082
6.550714 -0.58674519
6.551714 -0.5806674700000001
6.552714 -0.57459446
6.553714 -0.56852396
6.554714 -0.5624567199999999
6.555714 -0.5563966
6.556714 -0.55034976
6.557714 -0.54432261
6.558714 -0.5383192600000001
6.559714 -0.5323404
6.560714 -0.5263832900000001
6.561714 -0.52044298
6.562714 -0.51451479
6.563715 -0.5085959099999999
6.564714 -0.50268662
6.565714 -0.49678976999999996
6.566714 -0.49090925999999996
6.567714 -0.48504826
6.568714 -0.47920769999999996
6.569714 -0.47338647
6.570714 -0.46758181
6.571714 -0.46179141
6.572714 -0.45601474
6.573714 -0.45025363
6.574714 -0.44451174000000004
6.575714 -0.43879291
6.576715 -0.43309955000000006
6.577714 -0.42743166000000005
6.578714 -0.42178691
6.579714 -0.41616186
6.580714 -0.41055386
6.581714 -0.40496266
6.582714 -0.39939065
6.583714 -0.3938423
6.584714 -0.38832233
6.585714 -0.38283372
6.586714 -0.37737638
6.587714 -0.37194721000000003
6.588714 -0.36654146
6.589714 -0.36115485999999997
6.590714 -0.3557855
6.591714 -0.35043471000000004
6.592714 -0.34510645
6.593714 -0.33980564
6.594714 -0.33453603
6.595714 -0.32929881
6.596714 -0.32409241
6.597714 -0.31891365
6.598714 -0.31375949999999997
6.599714 -0.30862882
6.600714 -0.30352294
6.601714 -0.29844483
6.602714 -0.29339758
6.603714 -0.28838234
6.604714 -0.28339745
6.605714 -0.27843893000000003
6.606714 -0.27350218
6.607714 -0.2685844
6.608714 -0.2636865
6.609715 -0.25881329
6.610714 -0.25397216
6.611714 -0.24917042
6.612714 -0.24441257
6.613714 -0.23969875
6.614714 -0.23502483999999998
6.615714 -0.23038440999999998
6.616714 -0.22577133
6.617714 -0.22118215
6.618714 -0.21661699
6.619714 -0.21207858999999998
6.620714 -0.20757036
6.621714 -0.20309407
6.622715 -0.19864903
6.623714 -0.19423242999999998
6.624714 -0.18984137999999998
6.625714 -0.18547514
6.626714 -0.18113654
6.627714 -0.17683157
6.628714 -0.17256712999999999
6.629714 -0.16834796000000002
6.630714 -0.16417425
6.631714 -0.16004082
6.632714 -0.15593869999999999
6.633714 -0.15185854
6.634714 -0.14779409
6.635714 -0.14374452
6.636714 -0.13971463
6.637714 -0.1357126
6.638714 -0.13174665
6.639714 -0.1278221
6.640714 -0.12393998
6.641714 -0.120098
6.642715 -0.11629298999999998
6.643714 -0.11252327
6.644714 -0.10879005000000001
6.645714 -0.10509654
6.646714 -0.10144545999999999
6.647714 -0.097836426
6.648714 -0.094264292
6.649714 -0.090719893
6.650714 -0.087192969
6.651714 -0.08367619
6.652714 -0.080168369
6.653714 -0.07667549700000001
6.654714 -0.07320879400000001
6.655715 -0.069780619
6.656714 -0.06640009799999999
6.657714 -0.063070154
6.658714 -0.059787340999999994
6.659714 -0.056544197
6.660714 -0.053332944
6.661714 -0.050148641
6.662714 -0.046990387
6.663714 -0.043860132999999996
6.664714 -0.040759926
6.665714 -0.037689353
6.666714 -0.034644597
6.667714 -0.03162002
6.668715 -0.028611239
6.669714 -0.025618503999999997
6.670714 -0.022648271999999997
6.671714 -0.019712045
6.672714 -0.016822542000000003
6.673714 -0.013988889000000001
6.674714 -0.011212761
6.675714 -0.0084873755
6.676714 -0.0057997029
6.677714 -0.0031350002000000003
6.678714 -0.00048168822
6.679714 0.002165457
6.680714 0.0048051392
6.681714 0.0074319381
6.682714 0.010039979
6.683714 0.012625767
6.684714 0.015188872999999999
6.685714 0.017730282
6.686714 0.020249496
6.687714 0.022742283000000002
6.688715 0.025200457000000002
6.689714 0.027614404
6.690714 0.029977152
6.691714 0.032288273
6.692714 0.034555534
6.693714 0.036793287
6.694714 0.039017969
6.695714 0.041242543
6.696714 0.043472272
6.697714 0.045703471
6.698714 0.047925801
6.699714 0.050126633
6.700714 0.052295887
6.701715 0.05442868
6.702714 0.05652541899999999
6.703714 0.058589404
6.704714 0.060623564000000005
6.705714 0.062628498
6.706714 0.064602733
6.707714 0.066544989
6.708714 0.068457401
6.709714 0.070347462
6.710714 0.072227366
6.711714 0.07411066300000001
6.712714 0.076007383
6.713714 0.077919755
6.714714 0.07984062
6.715714 0.08175523800000001
6.716714 0.083646033
6.717714 0.085498381
6.718714 0.087304751
6.719714 0.089066091
6.720714 0.09078989999999999
6.721714 0.092486269
6.722714 0.094163988
6.723714 0.095828361
6.724714 0.097481598
6.725714 0.09912499200000001
6.726714 0.1007614
6.727714 0.10239617999999999
6.728714 0.10403591000000001
6.729714 0.10568524
6.730714 0.10734349
6.731714 0.10900293000000001
6.732714 0.11064995999999999
6.733714 0.11226905999999999
6.734715 0.11384819000000002
6.735714 0.11538315999999998
6.736714 0.11687938
6.737714 0.11835011000000001
6.738714 0.11981201
6.739714 0.12127997000000001
6.740714 0.12276315
6.741714 0.12426374999999999
6.742714 0.12577868
6.743714 0.12730253
6.744714 0.12883049
6.745714 0.13035948
6.746714 0.13188737
6.747715 0.13341084
6.748714 0.1349238
6.749714 0.13641743
6.750714 0.13788239
6.751714 0.13931259
6.752714 0.14070871000000001
6.753714 0.14207962000000002
6.754714 0.14344094
6.755714 0.14481094
6.756714 0.14620523
6.757714 0.14763230000000002
6.758714 0.14909166999999998
6.759714 0.15057523
6.760714 0.15207082
6.761714 0.15356649
6.762714 0.15505364
6.763714 0.15652819
6.764714 0.15798946
6.765714 0.15943823
6.766714 0.16087533
6.767715 0.16230131
6.768714 0.16371786
6.769714 0.16512970999999999
6.770714 0.16654566
6.771714 0.16797776
6.772714 0.16943859
6.773714 0.17093724999999999
6.774714 0.17247597
6.775714 0.17404854
6.776714 0.17564183
6.777714 0.17723928
6.778714 0.17882568000000001
6.779714 0.18039127
6.780715 0.18193357000000002
6.781714 0.18345697
6.782714 0.18497029
6.783714 0.18648386
6.784714 0.18800697
6.785714 0.18954722
6.786714 0.19111057
6.787714 0.19270233
6.788714 0.19432737
6.789714 0.19598940999999998
6.790714 0.19768944
6.791714 0.19942401
6.792714 0.20118446999999998
6.793715 0.20295843000000002
6.794714 0.20473233999999998
6.795714 0.20649511999999998
6.796714 0.20824161000000002
6.797714 0.20997418999999998
6.798714 0.21170229
6.799714 0.21343981
6.800714 0.21520140999999998
6.801714 0.21699903999999998
6.802714 0.21883971
6.803714 0.22072529000000002
6.804714 0.22265317
6.805714 0.22461815000000002
6.806714 0.22661389999999998
6.807714 0.22863380000000003
6.808714 0.23067109
6.809714 0.23271888
6.810714 0.2347707
6.811714 0.23682129000000002
6.812714 0.23886845
6.813715 0.24091457
6.814714 0.24296716000000002
6.815714 0.24503811999999997
6.816714 0.24714144
6.817714 0.24929023
6.818714 0.25149346
6.819714 0.25375411
6.820714 0.25606845
6.821714 0.25842756
6.822714 0.26081968
6.823714 0.26323309
6.824714 0.26565853
6.825714 0.26809042
6.826715 0.27052716000000004
6.827714 0.27297048
6.828714 0.27542473
6.829714 0.27789592
6.830714 0.28039138
6.831714 0.2829192
6.832714 0.28548774
6.833714 0.2881045
6.834714 0.29077481
6.835714 0.29350047
6.836714 0.29627879
6.837714 0.29910253000000003
6.838714 0.30196111000000003
6.839714 0.30484274
6.840714 0.30773727
6.841714 0.31063857
6.842714 0.31354593
6.843714 0.31646412999999995
6.844714 0.31940225
6.845714 0.32237137
6.846714 0.32538215
6.847714 0.32844287
6.848714 0.33155843
6.849714 0.33473005
6.850714 0.33795617
6.851714 0.34123305
6.852714 0.34455562
6.853714 0.34791777999999995
6.854714 0.3513128
6.855714 0.35473369000000005
6.856714 0.35817404
6.857714 0.36162939
6.858714 0.36509874999999997
6.859715 0.36858534
6.860714 0.37209673
6.861714 0.37564365
6.862714 0.37923742
6.863714 0.38288757
6.864714 0.38659933
6.865714 0.39037254
6.866714 0.39420212
6.867714 0.39807986
6.868714 0.40199672999999997
6.869714 0.40594502
6.870714 0.40992014000000004
6.871714 0.41392026
6.872715 0.41794605
6.873714 0.42199949000000003
6.874714 0.4260832
6.875714 0.43020039000000004
6.876714 0.4343553
6.877714 0.43855314
6.878714 0.4428003
6.879714 0.44710300999999997
6.880714 0.45146559999999997
6.881714 0.45588859000000004
6.882714 0.46036764999999996
6.883714 0.46489453000000003
6.884714 0.46945848
6.885714 0.47404938
6.886714 0.47866055
6.887714 0.48329043000000005
6.888714 0.48794266999999997
6.889714 0.49262433
6.890714 0.49734386
6.891714 0.50210822
6.892715 0.5069219
6.893714 0.5117867100000001
6.894714 0.51670321
6.895714 0.5216712600000001
6.896714 0.526691
6.897714 0.53176237
6.898714 0.53688423
6.899714 0.54205302
6.900714 0.5472627
6.901714 0.55250553
6.902714 0.5577744499999999
6.903714 0.5630654700000001
6.904714 0.56837974
6.905715 0.5737232999999999
6.906714 0.57910541
6.907714 0.58453563
6.908714 0.59002093
6.909714 0.5955636
6.910714 0.60116127
6.911714 0.60680849
6.912714 0.61249877
6.913714 0.61822729
6.914714 0.62399171
6.915714 0.62979157
6.916714 0.6356271
6.917714 0.64149741
6.918715 0.6474005500000001
6.919714 0.65333387
6.920714 0.65929596
6.921714 0.66528833
6.922714 0.6713159399999999
6.923714 0.67738649
6.924714 0.68350798
6.925714 0.68968558
6.926714 0.6959198
6.927714 0.70220605
6.928714 0.7085362000000001
6.929714 0.71490174
6.930714 0.72129602
6.931714 0.7277165999999999
6.932714 0.73416485
6.933714 0.74064443
6.934714 0.74715917
6.935714 0.75371102
6.936714 0.76029976
6.937714 0.76692379
6.938715 0.77358205
6.939714 0.78027532
6.940714 0.78700669
6.941714 0.79378039
6.942714 0.8005995300000001
6.943714 0.8074642200000001
6.944714 0.8143709000000001
6.945714 0.8213127
6.946714 0.82828244
6.947714 0.8352745300000001
6.948714 0.8422873000000001
6.949714 0.84932381
6.950714 0.85638957
6.951715 0.86349063
6.952714 0.87063108
6.953714 0.8778117599999999
6.954714 0.88503025
6.955714 0.89228246
6.956714 0.89956522
6.957714 0.9068775899999999
6.958714 0.91422033
6.959714 0.9215954700000001
6.960714 0.92900433
6.961714 0.93644569
6.962714 0.94391592
6.963714 0.9514099
6.964714 0.9589234400000001
6.965714 0.9664546700000001
6.966714 0.9740056500000001
6.967714 0.9815807500000001
6.968714 0.98918546
6.969714 0.9968237
6.970714 1.0044962
6.971714 1.0122003
6.972714 1.019931
6.973714 1.0276834000000001
6.974714 1.0354549
6.975714 1.0432452
6.976714 1.0510564
6.977714 1.0588914
6.978714 1.0667522
6.979714 1.0746385
6.980714 1.0825475
6.981714 1.0904756999999998
6.982714 1.0984206
6.983714 1.106381
6.984715 1.1143591
6.985714 1.1223577
6.986714 1.1303795
6.987714 1.1384254
6.988714 1.1464939
6.989714 1.1545809
6.990714 1.1626822
6.991714 1.1707943
6.992714 1.1789161
6.993714 1.1870487
6.994714 1.1951948000000001
6.995714 1.203357
6.996714 1.2115364
6.997715 1.2197316999999999
6.998714 1.22794
6.999714 1.2361576
7.000714 1.2443819999999999
7.001714 1.2526123
7.002714 1.26085
7.003714 1.2690976
7.004714 1.2773572
7.005714 1.2856295
7.006714 1.2939137
7.007714 1.3022073
7.008714 1.3105068
7.009714 1.3188099
7.010714 1.3271158
7.011714 1.3354251
7.012714 1.3437394
7.013714 1.3520595
7.014714 1.3603848
7.015714 1.3687136
7.016714 1.3770426
7.017715 1.3853691
7.018714 1.3936912
7.019714 1.402009
7.020714 1.4103246999999999
7.021714 1.4186407
7.022714 1.4269597
7.023714 1.4352826
7.024714 1.443608
7.025714 1.4519328999999999
7.026714 1.4602534
7.027714 1.4685653
7.028714 1.4768663
7.029714 1.4851550999999998
7.030715 1.4934319999999999
7.031714 1.5016979
7.032714 1.5099532
7.033714 1.5181977
7.034714 1.5264311
7.035714 1.5346521
7.036714 1.542861
7.037714 1.5510586
7.038714 1.5592471
7.039714 1.5674286
7.040714 1.5756040999999998
7.041714 1.5837727
7.042714 1.5919310999999998
7.043715 1.6000744
7.044714 1.6081965999999999
7.045714 1.6162932
7.046714 1.6243614
7.047714 1.6324017
7.048714 1.6404167
7.049714 1.6484098999999999
7.050714 1.6563851
7.051714 1.6643444
7.052714 1.6722878
7.053714 1.6802141
7.054714 1.6881213
7.055714 1.6960071
7.056714 1.7038703
7.057714 1.7117102
7.058714 1.7195255
7.059714 1.7273128
7.060714 1.7350682999999998
7.061714 1.7427873
7.062714 1.7504649
7.063715 1.7580993
7.064714 1.7656922
7.065714 1.7732477
7.066714 1.7807730000000002
7.067714 1.7882751
7.068714 1.7957579000000001
7.069714 1.8032227
7.070714 1.8106651
7.071714 1.8180791000000003
7.072714 1.8254586
7.073714 1.8327974
7.074714 1.8400923999999999
7.075714 1.8473423999999998
7.076715 1.8545473
7.077714 1.8617066000000002
7.078714 1.8688185
7.079714 1.8758822000000002
7.080714 1.8828962
7.081714 1.8898621
7.082714 1.8967845
7.083714 1.9036692000000002
7.084714 1.9105222000000002
7.085714 1.9173468999999999
7.086714 1.9241426
7.087714 1.9309028999999998
7.088714 1.9376179
7.089714 1.9442767
7.090714 1.9508716
7.091714 1.9573983
7.092714 1.9638581
7.093714 1.9702559000000002
7.094714 1.9765979
7.095714 1.9828884000000002
7.096714 1.9891305000000001
7.097714 1.9953251
7.098714 2.0014718
7.099714 2.0075712
7.100714 2.0136254
7.101714 2.0196362999999997
7.102714 2.0256044
7.103714 2.0315269000000002
7.104714 2.0373962999999997
7.105714 2.0432018
7.106714 2.0489325999999997
7.107714 2.0545805
7.108714 2.0601435
7.109715 2.0656256
7.110714 2.071036
7.111714 2.0763863000000002
7.112714 2.0816855
7.113714 2.0869378000000003
7.114714 2.0921428
7.115714 2.0972956000000003
7.116714 2.1023903
7.117714 2.1074216999999997
7.118714 2.1123857999999998
7.119714 2.1172814
7.120714 2.1221055
7.121714 2.1268545
7.122715 2.1315220999999998
7.123714 2.1361025
7.124714 2.1405919
7.125714 2.1449909
7.126714 2.1493074
7.127714 2.1535526999999997
7.128714 2.1577397
7.129714 2.1618782
7.130714 2.1659708
7.131714 2.1700133
7.132714 2.173995
7.133714 2.1779029
7.134714 2.181725
7.135714 2.1854537
7.136714 2.1890864
7.137714 2.192625
7.138714 2.1960719
7.139714 2.1994287000000003
7.140714 2.2026969
7.141714 2.2058769999999996
7.142715 2.2089718
7.143714 2.211987
7.144714 2.2149308
7.145714 2.2178113
7.146714 2.2206344
7.147714 2.2233989
7.148714 2.2260968
7.149714 2.2287141999999998
7.150714 2.2312352
7.151714 2.2336466
7.152714 2.2359416
7.153714 2.2381214
7.154714 2.2401942
7.155715 2.242171
7.156714 2.2440625
7.157714 2.2458753000000002
7.158714 2.2476124
7.159714 2.2492746
7.160714 2.250861
7.161714 2.2523716
7.162714 2.2538064
7.163714 2.2551645
7.164714 2.2564415
7.165714 2.2576283999999998
7.166714 2.2587134
7.167714 2.2596832
7.168715 2.2605287
7.169714 2.2612476999999997
7.170714 2.2618456
7.171714 2.2623355000000003
7.172714 2.2627333
7.173714 2.2630533
7.174714 2.263304
7.175714 2.2634866
7.176714 2.2635957
7.177714 2.2636224
7.178714 2.2635575
7.179714 2.2633938
7.180714 2.2631258
7.181714 2.2627501000000003
7.182714 2.2622633999999997
7.183714 2.2616609999999997
7.184714 2.260939
7.185714 2.2600954
7.186714 2.2591324999999998
7.187714 2.2580586
7.188715 2.2568867999999997
7.189714 2.2556307
7.190714 2.2543015
7.191714 2.2529043
7.192714 2.2514350999999997
7.193714 2.2498826
7.194714 2.2482311
7.195714 2.2464661
7.196714 2.244577
7.197714 2.2425594
7.198714 2.2404134
7.199714 2.2381451
7.200714 2.2357594
7.201715 2.2332625
7.202714 2.2306581999999997
7.203714 2.227951
7.204714 2.2251464
7.205714 2.2222513
7.206714 2.2192722000000003
7.207714 2.2162134
7.208714 2.2130741
7.209714 2.2098472
7.210714 2.2065205
7.211714 2.2030791
7.212714 2.199509
7.213714 2.1958023
7.214714 2.1919589
7.215714 2.1879857
7.216714 2.1838948
7.217714 2.1796994
7.218714 2.1754099
7.219714 2.1710319
7.220714 2.166567
7.221714 2.1620133999999998
7.222714 2.1573678
7.223714 2.1526262000000003
7.224714 2.1477854
7.225714 2.1428406
7.226714 2.1377858
7.227714 2.1326128
7.228714 2.1273132
7.229714 2.1218808
7.230714 2.1163136
7.231714 2.1106154
7.232714 2.1047974000000003
7.233714 2.0988738
7.234715 2.0928582000000002
7.235714 2.0867618
7.236714 2.0805879999999997
7.237714 2.0743332999999997
7.238714 2.0679895
7.239714 2.0615449
7.240714 2.0549895
7.241714 2.0483159
7.242714 2.0415202
7.243714 2.0346018
7.244714 2.0275611
7.245714 2.0203995
7.246714 2.0131184
7.247715 2.0057209
7.248714 1.9982118
7.249714 1.9905989999999998
7.250714 1.9828917000000001
7.251714 1.9750983
7.252714 1.9672235
7.253714 1.9592674
7.254714 1.9512223
7.255714 1.9430759999999998
7.256714 1.9348158
7.257714 1.9264298999999998
7.258714 1.9179123
7.259714 1.9092631999999998
7.260714 1.9004892999999998
7.261714 1.8916005
7.262714 1.8826071
7.263714 1.8735172000000002
7.264714 1.8643359000000002
7.265714 1.8550649
7.266714 1.8457055
7.267715 1.836258
7.268714 1.8267221999999999
7.269714 1.8170983
7.270714 1.8073830999999998
7.271714 1.7975705000000002
7.272714 1.7876520999999999
7.273714 1.7776169000000002
7.274714 1.7674571000000001
7.275714 1.7571699
7.276714 1.7467590000000002
7.277714 1.7362341
7.278714 1.7256089
7.279714 1.7148960000000002
7.280715 1.7041044
7.281714 1.6932369999999999
7.282714 1.6822906
7.283714 1.6712584
7.284714 1.660132
7.285714 1.6489057000000003
7.286714 1.6375761
7.287714 1.6261429
7.288714 1.6146058
7.289714 1.6029635
7.290714 1.5912145
7.291714 1.5793573
7.292714 1.5673919
7.293715 1.5553226999999998
7.294714 1.5431584
7.295714 1.5309106
7.296714 1.5185897
7.297714 1.5062027
7.298714 1.4937492
7.299714 1.4812219999999998
7.300714 1.468609
7.301714 1.4558977
7.302714 1.4430787999999999
7.303714 1.4301491
7.304714 1.4171112
7.305714 1.4039719000000002
7.306714 1.3907387
7.307714 1.3774171
7.308714 1.3640096000000002
7.309714 1.3505167
7.310714 1.3369392
7.311714 1.3232796
7.312714 1.3095426000000001
7.313715 1.2957347
7.314714 1.2818596
7.315714 1.267917
7.316714 1.2539000999999999
7.317714 1.2397988
7.318714 1.2256011
7.319714 1.2112997
7.320714 1.1968934
7.321714 1.1823892
7.322714 1.1677987
7.323714 1.1531354
7.324714 1.1384086999999998
7.325714 1.1236224
7.326715 1.1087746
7.327714 1.0938593
7.328714 1.078871
7.329714 1.0638067
7.330714 1.0486669
7.331714 1.0334541
7.332714 1.0181700999999999
7.333714 1.0028129000000001
7.334714 0.98737786
7.335714 0.97185783
7.336714 0.95624821
7.337714 0.9405494699999999
7.338714 0.92476886
7.339714 0.90891914
7.340714 0.8930141100000001
7.341714 0.87706428
7.342714 0.8610727300000001
7.343714 0.84503423
7.344714 0.8289385599999999
7.345714 0.8127741500000001
7.346714 0.7965331000000001
7.347714 0.7802135800000001
7.348714 0.76381951
7.349714 0.74735763
7.350714 0.73083374
7.351714 0.71425
7.352714 0.69760508
7.353714 0.68089603
7.354714 0.66412184
7.355714 0.64728609
7.356714 0.6303967899999999
7.357714 0.61346409
7.358714 0.59649581
7.359715 0.57949363
7.360714 0.5624516399999999
7.361714 0.54535819
7.362714 0.5282003000000001
7.363714 0.51096906
7.364714 0.49366308000000003
7.365714 0.47628894000000005
7.366714 0.45885863
7.367714 0.44138446000000003
7.368714 0.42387474999999997
7.369714 0.40633176
7.370714 0.38875239
7.371714 0.37113181
7.372715 0.35346681
7.373714 0.33575832
7.374714 0.31801072999999996
7.375714 0.30022908000000004
7.376714 0.28241535
7.377714 0.26456623
7.378714 0.24667354
7.379714 0.22872740000000003
7.380714 0.21072105000000002
7.381714 0.19265461
7.382714 0.17453636
7.383714 0.15638033
7.384714 0.13820156
7.385714 0.12001076
7.386714 0.10181093
7.387714 0.083597266
7.388714 0.065360311
7.389714 0.047090551
7.390714 0.028782489
7.391714 0.010436161
7.392715 -0.0079441503
7.393714 -0.02635337
7.394714 -0.044788979
7.395714 -0.063252472
7.396714 -0.081748178
7.397714 -0.10027994000000001
7.398714 -0.11884745999999999
7.399714 -0.13744441000000002
7.400714 -0.15605947
7.401714 -0.17468007
7.402714 -0.19329737
7.403714 -0.2119099
7.404714 -0.23052434
7.405715 -0.24915279
7.406714 -0.26780786
7.407714 -0.28649773
7.408714 -0.30522326
7.409714 -0.32397811000000004
7.410714 -0.3427522
7.411714 -0.36153590999999996
7.412714 -0.38032336
7.413714 -0.39911358999999996
7.414714 -0.41790847000000003
7.415714 -0.43670953999999995
7.416714 -0.45551565
7.417714 -0.47432175
7.418715 -0.49312105
7.419714 -0.51190867
7.420714 -0.53068446
7.421714 -0.5494548499999999
7.422714 -0.56823092
7.423714 -0.58702421
7.424714 -0.60584191
7.425714 -0.6246841000000001
7.426714 -0.64354283
7.427714 -0.66240486
7.428714 -0.68125697
7.429714 -0.70008975
7.430714 -0.7189002800000001
7.431714 -0.73769144
7.432714 -0.75646881
7.433714 -0.7752372900000001
7.434714 -0.7939985
7.435714 -0.8127509600000001
7.436714 -0.8314909400000001
7.437714 -0.8502171399999999
7.438715 -0.8689309500000001
7.439714 -0.8876371200000001
7.440714 -0.90634124
7.441714 -0.92504648
7.442714 -0.9437502400000001
7.443714 -0.9624443899999999
7.444714 -0.98111639
7.445714 -0.99975402
7.446714 -1.0183494
7.447714 -1.0369013
7.448714 -1.0554158
7.449714 -1.073903
7.450714 -1.092373
7.451715 -1.1108325000000001
7.452714 -1.129283
7.453714 -1.1477219
7.454714 -1.1661443
7.455714 -1.184546
7.456714 -1.2029245
7.457714 -1.2212794
7.458714 -1.23961
7.459714 -1.2579135
7.460714 -1.2761837
7.461714 -1.2944127
7.462714 -1.3125921
7.463714 -1.3307175
7.464714 -1.3487898999999999
7.465714 -1.3668156
7.466714 -1.3848048
7.467714 -1.4027669
7.468714 -1.4207081
7.469714 -1.4386287
7.470714 -1.4565234999999999
7.471714 -1.4743839
7.472714 -1.4922011000000002
7.473714 -1.5099685999999999
7.474714 -1.5276831
7.475714 -1.5453443
7.476714 -1.5629529999999998
7.477714 -1.5805094
7.478714 -1.5980132
7.479714 -1.6154636
7.480714 -1.6328603000000002
7.481714 -1.6502062000000002
7.482714 -1.6675061000000002
7.483714 -1.6847663
7.484715 -1.7019926
7.485714 -1.7191863
7.486714 -1.7363442
7.487714 -1.7534584
7.488714 -1.7705183
7.489714 -1.7875135
7.490714 -1.804436
7.491714 -1.8212827
7.492714 -1.8380545000000001
7.493714 -1.854755
7.494714 -1.8713893
7.495714 -1.8879613
7.496714 -1.9044743999999998
7.497715 -1.9209299
7.498714 -1.9373292
7.499714 -1.9536729999999998
7.500714 -1.9699624
7.501714 -1.9861974
7.502714 -2.0023761
7.503714 -2.0184945
7.504714 -2.0345462000000003
7.505714 -2.0505246
7.506714 -2.0664234
7.507714 -2.08224
7.508714 -2.0979740000000002
7.509714 -2.1136291000000003
7.510714 -2.1292113
7.511714 -2.1447262
7.512714 -2.1601785
7.513714 -2.1755701
7.514714 -2.1909004
7.515714 -2.2061663
7.516714 -2.2213625
7.517715 -2.236484
7.518714 -2.2515258
7.519714 -2.2664823
7.520714 -2.2813497
7.521714 -2.2961253
7.522714 -2.3108074
7.523714 -2.3253961
7.524714 -2.3398928
7.525714 -2.3543019
7.526714 -2.3686279
7.527714 -2.382875
7.528714 -2.3970480999999997
7.529714 -2.4111494
7.530715 -2.4251794
7.531714 -2.4391357
7.532714 -2.4530144
7.533714 -2.4668094000000003
7.534714 -2.4805148999999997
7.535714 -2.4941251
7.536714 -2.5076361
7.537714 -2.5210464
7.538714 -2.5343569
7.539714 -2.5475698
7.540714 -2.5606887
7.541714 -2.5737178
7.542714 -2.5866594
7.543715 -2.5995155999999997
7.544714 -2.6122851
7.545714 -2.6249664
7.546714 -2.6375562
7.547714 -2.6500516
7.548714 -2.6624491
7.549714 -2.6747454
7.550714 -2.6869373
7.551714 -2.6990218
7.552714 -2.7109964
7.553714 -2.7228611
7.554714 -2.734617
7.555714 -2.7462678
7.556714 -2.7578186000000002
7.557714 -2.769275
7.558714 -2.7806417999999997
7.559714 -2.7919212
7.560714 -2.8031113
7.561714 -2.8142078
7.562714 -2.8252040999999997
7.563715 -2.8360939000000003
7.564714 -2.8468724
7.565714 -2.8575374
7.566714 -2.8680885
7.567714 -2.8785268
7.568714 -2.8888537
7.569714 -2.8990692
7.570714 -2.9091733
7.571714 -2.9191663
7.572714 -2.9290496999999998
7.573714 -2.9388262
7.574714 -2.9484985
7.575714 -2.9580688
7.576715 -2.9675376
7.577714 -2.9769015
7.578714 -2.9861543
7.579714 -2.9952891
7.580714 -3.0042998
7.581714 -3.0131835
7.582714 -3.0219413
7.583714 -3.0305775
7.584714 -3.0390984999999997
7.585714 -3.0475097
7.586714 -3.0558145
7.587714 -3.0640127
7.588714 -3.0721029
7.589714 -3.0800825
7.590714 -3.0879497999999996
7.591714 -3.0957043
7.592714 -3.1033468
7.593714 -3.1108765
7.594714 -3.1182908
7.595714 -3.1255849
7.596714 -3.132752
7.597714 -3.1397874999999997
7.598714 -3.1466886
7.599714 -3.1534575
7.600714 -3.1601004
7.601714 -3.1666252999999998
7.602714 -3.1730386999999998
7.603714 -3.1793434
7.604714 -3.1855377999999996
7.605714 -3.1916171
7.606714 -3.1975742
7.607714 -3.2034051
7.608714 -3.2091066
7.609715 -3.2146811
7.610714 -3.2201301
7.611714 -3.2254542999999996
7.612714 -3.2306544
7.613714 -3.2357283
7.614714 -3.2406729000000003
7.615714 -3.2454871000000005
7.616714 -3.2501731
7.617714 -3.2547362000000004
7.618714 -3.2591826999999998
7.619714 -3.263519
7.620714 -3.2677449
7.621714 -3.2718573
7.622715 -3.2758482
7.623714 -3.2797091
7.624714 -3.2834325
7.625714 -3.2870155
7.626714 -3.2904599
7.627714 -3.2937687
7.628714 -3.2969489999999997
7.629714 -3.300003
7.630714 -3.3029329000000005
7.631714 -3.3057369000000003
7.632714 -3.3084136
7.633714 -3.310962
7.634714 -3.313385
7.635714 -3.3156849000000004
7.636714 -3.3178661
7.637714 -3.3199284000000002
7.638714 -3.3218696999999997
7.639714 -3.323682
7.640714 -3.3253584000000003
7.641714 -3.3268924999999996
7.642715 -3.3282830999999997
7.643714 -3.3295329999999996
7.644714 -3.3306491
7.645714 -3.3316407
7.646714 -3.3325138999999995
7.647714 -3.3332713
7.648714 -3.3339109
7.649714 -3.3344287
7.650714 -3.3348192
7.651714 -3.335081
7.652714 -3.335214
7.653714 -3.3352174
7.654714 -3.3350926000000003
7.655715 -3.3348378
7.656714 -3.3344481000000004
7.657714 -3.3339190999999997
7.658714 -3.3332471000000004
7.659714 -3.3324309000000003
7.660714 -3.3314768000000003
7.661714 -3.3303916000000005
7.662714 -3.3291843
7.663714 -3.3278613999999997
7.664714 -3.3264242
7.665714 -3.3248711
7.666714 -3.3231959
7.667714 -3.3213912999999997
7.668715 -3.3194522999999996
7.669714 -3.3173766000000002
7.670714 -3.3151648999999996
7.671714 -3.3128187000000002
7.672714 -3.3103399
7.673714 -3.3077296
7.674714 -3.3049859
7.675714 -3.3021092000000003
7.676714 -3.2990991999999997
7.677714 -3.2959614
7.678714 -3.2927003000000004
7.679714 -3.2893225999999998
7.680714 -3.2858327
7.681714 -3.2822289
7.682714 -3.2785065
7.683714 -3.2746587000000003
7.684714 -3.2706764
7.685714 -3.2665531999999997
7.686714 -3.2622858999999997
7.687714 -3.2578774
7.688715 -3.253331
7.689714 -3.2486517
7.690714 -3.2438442
7.691714 -3.2389108
7.692714 -3.2338534
7.693714 -3.2286737000000003
7.694714 -3.2233737
7.695714 -3.2179556999999996
7.696714 -3.2124224999999997
7.697714 -3.2067742000000004
7.698714 -3.2010093000000004
7.699714 -3.1951234000000004
7.700714 -3.1891093
7.701715 -3.1829603
7.702714 -3.1766731
7.703714 -3.1702474
7.704714 -3.1636868
7.705714 -3.1569973
7.706714 -3.1501862999999997
7.707714 -3.1432595
7.708714 -3.1362198
7.709714 -3.129068
7.710714 -3.1218033
7.711714 -3.1144237
7.712714 -3.1069268
7.713714 -3.0993108
7.714714 -3.0915724
7.715714 -3.0837091
7.716714 -3.075717
7.717714 -3.0675925
7.718714 -3.0593336
7.719714 -3.0509407
7.720714 -3.0424176000000003
7.721714 -3.0337699
7.722714 -3.0250054
7.723714 -3.0161303999999998
7.724714 -3.0071501
7.725714 -2.9980658
7.726714 -2.988877
7.727714 -2.9795811
7.728714 -2.9701734
7.729714 -2.9606499
7.730714 -2.9510072
7.731714 -2.9412422
7.732714 -2.9313533
7.733714 -2.9213393
7.734715 -2.9112009000000003
7.735714 -2.9009406
7.736714 -2.8905621
7.737714 -2.8800702
7.738714 -2.8694706
7.739714 -2.8587677
7.740714 -2.8479638
7.741714 -2.8370589
7.742714 -2.8260509
7.743714 -2.8149351
7.744714 -2.8037077
7.745714 -2.7923645
7.746714 -2.7809022
7.747715 -2.7693197
7.748714 -2.7576172999999997
7.749714 -2.7457966000000003
7.750714 -2.73386
7.751714 -2.7218118
7.752714 -2.7096575
7.753714 -2.6974024
7.754714 -2.6850525
7.755714 -2.6726106
7.756714 -2.6600783999999997
7.757714 -2.6474528
7.758714 -2.6347298
7.759714 -2.6219038
7.760714 -2.6089689
7.761714 -2.5959224
7.762714 -2.5827622000000003
7.763714 -2.5694899
7.764714 -2.5561083
7.765714 -2.5426202
7.766714 -2.5290288000000003
7.767715 -2.5153374
7.768714 -2.5015498000000003
7.769714 -2.487669
7.770714 -2.4736995
7.771714 -2.459644
7.772714 -2.4455033
7.773714 -2.4312753
7.774714 -2.4169547
7.775714 -2.4025353
7.776714 -2.38801
7.777714 -2.3733752
7.778714 -2.358631
7.779714 -2.3437818999999998
7.780715 -2.3288339000000002
7.781714 -2.3137949
7.782714 -2.2986706
7.783714 -2.2834642
7.784714 -2.2681766999999997
7.785714 -2.252808
7.786714 -2.2373578000000003
7.787714 -2.2218265
7.788714 -2.2062144999999997
7.789714 -2.1905206
7.790714 -2.1747431
7.791714 -2.1588776
7.792714 -2.1429177
7.793715 -2.1268593
7.794714 -2.1107001
7.795714 -2.0944439
7.796714 -2.0780971
7.797714 -2.0616697
7.798714 -2.0451704
7.799714 -2.0286055000000003
7.800714 -2.0119756
7.801714 -1.9952779999999999
7.802714 -1.9785069
7.803714 -1.9616571999999999
7.804714 -1.9447261
7.805714 -1.9277132999999997
7.806714 -1.91062
7.807714 -1.8934480999999999
7.808714 -1.8761971999999998
7.809714 -1.8588658
7.810714 -1.8414522
7.811714 -1.8239565
7.812714 -1.8063824999999998
7.813715 -1.7887370999999999
7.814714 -1.7710293
7.815714 -1.7532679999999998
7.816714 -1.7354567
7.817714 -1.7175945000000001
7.818714 -1.6996743
7.819714 -1.6816874999999998
7.820714 -1.6636254
7.821714 -1.6454836
7.822714 -1.6272631999999998
7.823714 -1.6089689
7.824714 -1.5906071000000002
7.825714 -1.5721829999999999
7.826715 -1.5536983
7.827714 -1.5351529
7.828714 -1.5165454999999999
7.829714 -1.4978766
7.830714 -1.4791499
7.831714 -1.4603714
7.832714 -1.4415466
7.833714 -1.4226786999999999
7.834714 -1.4037658
7.835714 -1.3848012
7.836714 -1.3657759
7.837714 -1.3466818999999999
7.838714 -1.3275161
7.839714 -1.3082817
7.840714 -1.2889871000000002
7.841714 -1.2696431
7.842714 -1.2502586
7.843714 -1.2308384
7.844714 -1.2113816
7.845714 -1.1918847
7.846714 -1.1723438
7.847714 -1.1527569999999998
7.848714 -1.1331259
7.849714 -1.1134543000000001
7.850714 -1.0937453
7.851714 -1.0739992999999999
7.852714 -1.0542123
7.853714 -1.0343778
7.854714 -1.0144898
7.855714 -0.99454569
7.856714 -0.97454898
7.857714 -0.9545083200000001
7.858714 -0.9344348699999999
7.859715 -0.91433832
7.860714 -0.8942228700000001
7.861714 -0.87408703
7.862714 -0.8539238899999999
7.863714 -0.8337257400000001
7.864714 -0.8134870799999999
7.865714 -0.79320725
7.866714 -0.7728897
7.867714 -0.7525407199999999
7.868714 -0.7321653
7.869714 -0.71176537
7.870714 -0.69133923
7.871714 -0.67088353
7.872715 -0.6503962
7.873714 -0.62987916
7.874714 -0.60933856
7.875714 -0.58878325
7.876714 -0.5682210400000001
7.877714 -0.54765521
7.878714 -0.52708299
7.879714 -0.50649615
7.880714 -0.48588449
7.881714 -0.46523985999999995
7.882714 -0.44455965999999997
7.883714 -0.42384742
7.884714 -0.40311096
7.885714 -0.38235916000000003
7.886714 -0.36159819000000004
7.887714 -0.34082986
7.888714 -0.32005233
7.889714 -0.29926253
7.890714 -0.27845926
7.891714 -0.25764483
7.892715 -0.23682499
7.893714 -0.21600632
7.894714 -0.19519296
7.895714 -0.17438447
7.896714 -0.15357545
7.897714 -0.13275804
7.898714 -0.11192548999999999
7.899714 -0.09107546600000001
7.900714 -0.070211769
7.901714 -0.049343077
7.902714 -0.028479681
7.903714 -0.007629645599999999
7.904714 0.013204044
7.905715 0.034023824
7.906714 0.054835615
7.907714 0.07564554100000001
7.908714 0.09645690400000001
7.909714 0.11726893999999999
7.910714 0.13807776
7.911714 0.15887895999999999
7.912714 0.1796703
7.913714 0.20045306999999998
7.914714 0.22123142
7.915714 0.24200977999999998
7.916714 0.26278968
7.917714 0.28356791
7.918715 0.30433647
7.919714 0.32508506000000004
7.920714 0.34580454
7.921714 0.36649019
7.922714 0.38714311
7.923714 0.40776896999999995
7.924714 0.42837523
7.925714 0.44896761
7.926714 0.4695477
7.927714 0.49011256000000003
7.928714 0.51065669
7.929714 0.53117475
7.930714 0.5516642199999999
7.931714 0.5721258499999999
7.932714 0.59256307
7.933714 0.6129791
7.934714 0.63337479
7.935714 0.6537471
7.936714 0.67409039
7.937714 0.6943987199999999
7.938715 0.71466812
7.939714 0.73489924
7.940714 0.75509693
7.941714 0.77526802
7.942714 0.79541821
7.943714 0.81554959
7.944714 0.8356588
7.945714 0.85573839
7.946714 0.8757792400000001
7.947714 0.8957738999999999
7.948714 0.9157182599999999
7.949714 0.93561262
7.950714 0.9554595699999999
7.951715 0.97526237
7.952714 0.99502187
7.953714 1.0147365
7.954714 1.0344027
7.955714 1.0540172
7.956714 1.0735796
7.957714 1.0930921
7.958714 1.1125601
7.959714 1.1319892
7.960714 1.1513829
7.961714 1.1707406
7.962714 1.1900572999999999
7.963714 1.2093253
7.964714 1.2285369000000002
7.965714 1.2476878
7.966714 1.2667774
7.967714 1.2858091
7.968714 1.3047876
7.969714 1.323717
7.970714 1.3425981999999999
7.971714 1.3614286
7.972714 1.3802035000000001
7.973714 1.3989177
7.974714 1.4175681
7.975714 1.4361544
7.976714 1.4546778
7.977714 1.4731406
7.978714 1.4915435
7.979714 1.5098835
7.980714 1.5281563
7.981714 1.5463559999999998
7.982714 1.5644787
7.983714 1.582524
7.984715 1.6004953999999998
7.985714 1.6183990999999998
7.986714 1.6362416000000002
7.987714 1.6540276
7.988714 1.6717574
7.989714 1.6894268000000001
7.990714 1.7070302999999998
7.991714 1.724562
7.992714 1.742018
7.993714 1.7593979999999998
7.994714 1.7767046000000002
7.995714 1.7939396
7.996714 1.8111048
7.997715 1.8281980999999998
7.998714 1.8452158
7.999714 1.8621529
8.000714 1.8790057
8.001715 1.8957734
8.002714 1.9124581000000003
8.003715 1.9290633000000001
8.004714 1.9455926
8.005714 1.9620465
8.006714 1.9784216000000001
8.007714 1.9947124999999999
8.008715 2.0109121
8.009714 2.0270164999999998
8.010715 2.0430251999999998
8.011714 2.0589421
8.012714 2.0747734
8.013714 2.0905256
8.014714 2.106203
8.015715 2.1218049999999997
8.016714 2.1373281
8.017715 2.1527667
8.018714 2.1681162
8.019714 2.1833742
8.020715 2.1985417
8.021714 2.2136206
8.022715 2.2286123
8.023714 2.2435158
8.024714 2.2583274
8.025714 2.2730417999999997
8.026714 2.2876531
8.027715 2.3021594
8.028714 2.3165625
8.029715 2.3308681
8.030714 2.3450833
8.031714 2.3592122
8.032714 2.3732556
8.033714 2.3872094
8.034715 2.4010651000000003
8.035714 2.4148150999999998
8.036715 2.428454
8.037714 2.4419805
8.038714 2.4553986
8.039714 2.4687145
8.040714 2.4819339
8.041715 2.4950592
8.042714 2.5080901
8.043715 2.5210228
8.044714 2.5338553
8.045714 2.546587
8.046714 2.5592204
8.047714 2.5717589999999997
8.048715 2.5842061
8.049714 2.5965610999999997
8.050714 2.6088185999999998
8.051714 2.620969
8.052714 2.633002
8.053715 2.6449099
8.054714 2.65669
8.055715 2.6683470000000002
8.056714 2.6798893
8.057714 2.6913272
8.058714 2.7026683
8.059714 2.7139148
8.060715 2.7250644
8.061714 2.7361115
8.062715 2.7470501
8.063714 2.7578782
8.064714 2.7685953
8.065714 2.7792037
8.066714 2.7897043
8.067715 2.8000952999999997
8.068714 2.8103715
8.069715 2.8205259
8.070714 2.8305536
8.071714 2.8404539
8.072714 2.8502323
8.073714 2.8598992
8.074715 2.8694667
8.075714 2.8789431
8.076715 2.8883304
8.077714 2.8976237
8.078714 2.9068129000000003
8.079714 2.9158855
8.080714 2.9248321
8.081715 2.9336480000000003
8.082714 2.9423345
8.083714 2.9508948
8.084714 2.959333
8.085714 2.967651
8.086715 2.9758472
8.087714 2.9839203000000003
8.088715 2.9918706
8.089714 2.9997025
8.090714 3.0074241
8.091714 3.0150445
8.092714 3.0225711
8.093715 3.0300047
8.094714 3.0373387000000003
8.095715 3.0445611
8.096714 3.051657
8.097714 3.0586153
8.098714 3.0654315000000003
8.099714 3.0721083
8.100715 3.0786548000000002
8.101714 3.0850809
8.102715 3.0913956
8.103714 3.0976029
8.104714 3.1037025
8.105714 3.1096917
8.106714 3.1155687000000003
8.107715 3.1213343
8.108714 3.1269907999999997
8.109715 3.1325400000000005
8.110714 3.1379803999999996
8.111714 3.1433063999999997
8.112714 3.1485081
8.113714 3.1535737
8.114715 3.1584955999999997
8.115714 3.1632713999999997
8.116714 3.1679079
8.117714 3.1724191999999998
8.118714 3.1768192
8.119715 3.1811211
8.120714 3.1853314
8.121715 3.1894479000000002
8.122714 3.1934623
8.123714 3.1973664
8.124714 3.2011524
8.125714 3.2048151
8.126715 3.2083537000000004
8.127714 3.211768
8.128715 3.2150574
8.129714 3.2182179
8.130714 3.2212461999999995
8.131714 3.2241384999999996
8.132714 3.2268974999999998
8.133715 3.2295305000000005
8.134714 3.2320511000000005
8.135715 3.2344725
8.136714 3.2368053
8.137714 3.2390524
8.138714 3.2412075
8.139714 3.2432589999999997
8.140715 3.2451909
8.141714 3.2469913000000004
8.142715 3.2486528
8.143714 3.2501757
8.144714 3.2515649
8.145715 3.2528274
8.146714 3.2539696
8.147715 3.2549948000000004
8.148714 3.2559052
8.149714 3.2567042999999996
8.150714 3.2573968
8.151714 3.2579888
8.152715 3.2584872000000003
8.153714 3.2588955000000004
8.154715 3.2592118
8.155714 3.2594277999999997
8.156714 3.2595295
8.157714 3.2595012
8.158714 3.2593313999999998
8.159715 3.2590173
8.160714 3.2585625
8.161715 3.2579790999999996
8.162714 3.2572813
8.163714 3.2564826
8.164714 3.2555927
8.165714 3.2546137
8.166715 3.253546
8.167714 3.2523859
8.168715 3.2511313
8.169714 3.2497792999999997
8.170714 3.2483275999999996
8.171714 3.2467701
8.172714 3.2450996
8.173715 3.2433059
8.174714 3.2413799
8.175714 3.2393172
8.176714 3.2371189
8.177714 3.2347947
8.178715 3.2323584000000003
8.179714 3.2298286000000003
8.180715 3.2272186
8.181714 3.2245364
8.182714 3.2217823
8.183714 3.2189492
8.184714 3.2160264
8.185715 3.2130037
8.186714 3.2098717999999997
8.187715 3.2066252000000004
8.188714 3.2032619999999996
8.189714 3.1997791999999996
8.190714 3.1961769
8.191714 3.1924557
8.192715 3.1886194
8.193714 3.1846739
8.194715 3.1806301
8.195714 3.1765006
8.196714 3.1722981
8.197714 3.1680305
8.198714 3.1636994
8.199715 3.1592984
8.200714 3.1548157
8.201715 3.1502350999999997
8.202714 3.1455434999999996
8.203714 3.1407312
8.204714 3.1357955
8.205714 3.1307388
8.206715 3.1255681
8.207714 3.1202929
8.208714 3.1149227
8.209714 3.1094668
8.210714 3.1039326999999997
8.211715 3.098328
8.212714 3.0926576
8.213715 3.0869251
8.214714 3.0811304
8.215714 3.0752681
8.216714 3.0693287
8.217714 3.0632995
8.218715 3.0571675
8.219714 3.0509233
8.220715 3.0445628
8.221714 3.0380892999999998
8.222714 3.031512
8.223714 3.0248435000000002
8.224714 3.0180985000000002
8.225715 3.0112885
8.226714 3.0044217
8.227715 2.997501
8.228714 2.9905258
8.229714 2.9834909
8.230714 2.97639
8.231714 2.9692145
8.232715 2.9619558
8.233714 2.9546058
8.234715 2.9471575999999997
8.235714 2.9396074000000003
8.236714 2.9319549
8.237714 2.9242049999999997
8.238714 2.9163668
8.239715 2.9084535000000002
8.240714 2.9004794
8.241714 2.8924569
8.242714 2.8843958
8.243714 2.8762981
8.244715 2.868161
8.245714 2.8599756
8.246715 2.85173
8.247714 2.8434118
8.248714 2.83501
8.249714 2.8265176
8.250714 2.817932
8.251715 2.8092552
8.252714 2.8004926
8.253715 2.7916532000000003
8.254714 2.782747
8.255714 2.7737846999999998
8.256714 2.7647767
8.257714 2.7557306
8.258715 2.7466511
8.259714 2.7375391
8.260715 2.7283899
8.261714 2.7191959000000003
8.262714 2.709946
8.263714 2.7006278000000004
8.264714 2.6912304000000002
8.265715 2.6817477999999997
8.266714 2.6721803
8.267715 2.6625326
8.268714 2.6528161000000003
8.269714 2.6430447
8.270715 2.6332311
8.271714 2.6233872
8.272715 2.6135201
8.273714 2.603632
8.274714 2.5937202999999998
8.275714 2.5837803
8.276714 2.573804
8.277715 2.5637828000000003
8.278714 2.5537077
8.279715 2.5435714000000003
8.280714 2.5333669
8.281714 2.5230905000000003
8.282714 2.5127431
8.283714 2.5023304
8.284715 2.4918625
8.285714 2.4813535
8.286715 2.4708174
8.287714 2.4602668000000003
8.288714 2.4497086
8.289714 2.4391428
8.290714 2.4285628999999997
8.291715 2.4179583
8.292714 2.407317
8.293715 2.3966288
8.294714 2.3858858
8.295714 2.3750855
8.296714 2.3642287
8.297714 2.3533195
8.298715 2.3423632999999997
8.299714 2.3313669
8.300714 2.3203393
8.301714 2.3092894
8.302714 2.298227
8.303715 2.287161
8.304714 2.2760963
8.305715 2.2650329
8.306714 2.2539638
8.307714 2.2428777
8.308714 2.2317595999999997
8.309714 2.2205962
8.310715 2.2093789999999998
8.311714 2.1981059000000003
8.312715 2.1867821
8.313714 2.1754181
8.314714 2.1640254000000003
8.315714 2.1526162
8.316714 2.1411987
8.317715 2.129779
8.318714 2.1183597
8.319715 2.1069426
8.320714 2.0955274
8.321714 2.0841124
8.322714 2.0726928
8.323714 2.0612618
8.324715 2.0498089
8.325714 2.0383237
8.326715 2.0267980000000003
8.327714 2.0152295000000002
8.328714 2.0036228
8.329714 1.9919893000000002
8.330714 1.9803435
8.331715 1.9687008
8.332714 1.9570723
8.333714 1.9454623
8.334714 1.9338696999999998
8.335714 1.9222877999999999
8.336715 1.9107083
8.337714 1.8991238000000001
8.338715 1.887528
8.339714 1.8759169
8.340714 1.8642876
8.341714 1.8526368000000002
8.342714 1.8409619
8.343715 1.8292627999999997
8.344714 1.8175423
8.345715 1.8058083999999999
8.346714 1.7940734
8.347714 1.7823502000000002
8.348714 1.7706510000000002
8.349714 1.7589822000000002
8.350715 1.7473428
8.351714 1.7357251
8.352715 1.7241163
8.353714 1.712504
8.354714 1.7008785
8.355714 1.6892357
8.356714 1.6775766
8.357715 1.6659064000000001
8.358714 1.6542308
8.359715 1.6425551999999999
8.360714 1.6308840000000002
8.361714 1.6192218
8.362714 1.6075727000000002
8.363714 1.5959432
8.364715 1.5843393000000001
8.365714 1.5727652
8.366714 1.5612214
8.367714 1.5497018
8.368714 1.5381956
8.369715 1.5266898
8.370714 1.5151728
8.371715 1.5036383
8.372714 1.4920872
8.373714 1.4805268999999999
8.374714 1.4689697
8.375714 1.4574276000000002
8.376715 1.4459101
8.377714 1.4344221000000001
8.378715 1.4229652000000002
8.379714 1.4115377
8.380714 1.4001386
8.381714 1.3887665
8.382714 1.3774205
8.383715 1.3660981
8.384714 1.3547946
8.385715 1.3435024
8.386714 1.3322135000000002
8.387714 1.3209214
8.388714 1.3096248
8.389714 1.2983281
8.390715 1.2870418
8.391714 1.2757783
8.392715 1.2645492
8.393714 1.2533613000000001
8.394714 1.2422156
8.395715 1.2311067
8.396714 1.2200273
8.397715 1.2089693000000001
8.398714 1.1979271
8.399714 1.1868983
8.400714 1.1758825000000002
8.401714 1.1648798
8.402715 1.1538903
8.403714 1.1429131000000001
8.404715 1.1319485
8.405714 1.1209982
8.406714 1.1100682000000002
8.407714 1.0991667999999999
8.408714 1.0883030999999999
8.409715 1.0774842
8.410714 1.0667126
8.411715 1.0559848
8.412714 1.0452927
8.413714 1.0346259
8.414714 1.0239752
8.415714 1.0133353
8.416715 1.0027055999999999
8.417714 0.9920892299999999
8.418715 0.98149152
8.419714 0.9709171000000001
8.420714 0.9603693099999999
8.421714 0.94984965
8.422714 0.9393592399999999
8.423715 0.9288999299999999
8.424714 0.9184744200000001
8.425714 0.9080858900000001
8.426714 0.89773647
8.427714 0.88742496
8.428715 0.87714707
8.429714 0.8668960099999999
8.430715 0.85666422
8.431714 0.84644696
8.432714 0.83624292
8.433714 0.82605565
8.434714 0.8158917499999999
8.435715 0.80575906
8.436714 0.79566361
8.437715 0.7856089599999999
8.438714 0.77559468
8.439714 0.7656188700000001
8.440714 0.75567854
8.441714 0.74577164
8.442715 0.7358966899999999
8.443714 0.7260528399999999
8.444715 0.71623852
8.445714 0.70645125
8.446714 0.6966876799999999
8.447714 0.68694451
8.448714 0.67722043
8.449715 0.66751675
8.450714 0.6578377
8.451715 0.6481888699999999
8.452714 0.63857571
8.453714 0.62900139
8.454714 0.61946604
8.455714 0.60996669
8.456715 0.6004991900000001
8.457714 0.59105949
8.458714 0.58164508
8.459714 0.57225558
8.460714 0.56289202
8.461715 0.55355616
8.462714 0.54424927
8.463715 0.53497194
8.464714 0.5257244200000001
8.465714 0.5165072199999999
8.466714 0.50732158
8.467714 0.49816947
8.468715 0.4890528
8.469714 0.47997204
8.470715 0.47092582
8.471714 0.46191043000000004
8.472714 0.45292112
8.473714 0.44395336999999996
8.474714 0.43500448
8.475715 0.42607449000000003
8.476714 0.41716597
8.477715 0.40828288
8.478714 0.39942898
8.479714 0.39060686
8.480714 0.38181765
8.481714 0.37306095
8.482715 0.36433593000000003
8.483714 0.35564188999999996
8.484715 0.34697822
8.485714 0.33834416
8.486714 0.32973795
8.487714 0.32115688
8.488714 0.31259760999999997
8.489715 0.30405715
8.490714 0.29553426
8.491714 0.28703028999999997
8.492714 0.27854899
8.493714 0.27009556
8.494715 0.26167482
8.495714 0.25328952
8.496715 0.2449394
8.497714 0.23662162
8.498714 0.22833177
8.499714 0.22006547
8.500714 0.2118194
8.501715 0.20359163000000002
8.502714 0.19538116
8.503715 0.1871874
8.504714 0.17900942
8.505714 0.17084636
8.506714 0.16269832
8.507714 0.15456720000000002
8.508715 0.14645705
8.509714 0.13837344999999998
8.510715 0.13032182
8.511714 0.12230540999999999
8.512714 0.11432384999999999
8.513714 0.10637278
8.514714 0.09844501
8.515715 0.090532843
8.516714 0.082630222
8.517715 0.074734353
8.518714 0.0668458
8.519714 0.058967446
8.520715 0.051102787000000004
8.521714 0.043254683
8.522715 0.035424851
8.523714 0.027614430000000002
8.524714 0.019824938
8.525714 0.012058898
8.526714 0.0043194319
8.527715 -0.0033910044
8.528714 -0.011072498
8.529715 -0.018728935999999998
8.530714 -0.026367872
8.531714 -0.033998775
8.532714 -0.041630261999999994
8.533714 -0.049267197
8.534715 -0.056909118
8.535714 -0.06455062
8.536715 -0.072183413
8.537714 -0.07979931
8.538714 -0.087392691
8.539714 -0.094961701
8.540714 -0.10250764999999999
8.541715 -0.11003339000000001
8.542714 -0.11754160999999999
8.543715 -0.12503393
8.544714 -0.13251142999999999
8.545714 -0.13997597
8.546714 -0.1474316
8.547714 -0.15488468
8.548715 -0.16234264
8.549714 -0.16981135
8.550714 -0.1772923
8.551714 -0.18478131
8.552714 -0.19226898
8.553715 -0.19974368999999997
8.554714 -0.20719531000000002
8.555715 -0.21461861000000002
8.556714 -0.22201471
8.557714 -0.22939029
8.558714 -0.23675468000000002
8.559714 -0.24411667
8.560715 -0.25148212000000003
8.561714 -0.25885333
8.562715 -0.26623034
8.563714 -0.27361298
8.564714 -0.28100233
8.565714 -0.28840036
8.566714 -0.29580879000000004
8.567715 -0.30322662
8.568714 -0.3106487
8.569715 -0.31806608
8.570714 -0.32546879
8.571714 -0.33284924
8.572714 -0.34020571
8.573714 -0.34754383
8.574715 -0.35487515999999997
8.575714 -0.36221360999999996
8.576715 -0.36957103
8.577714 -0.37695372
8.578714 -0.38436137
8.579714 -0.39178831999999997
8.580714 -0.39922651
8.581715 -0.40666922000000005
8.582714 -0.41411226
8.583714 -0.42155427
8.584714 -0.42899493
8.585714 -0.43643260999999994
8.586715 -0.44386401000000003
8.587714 -0.45128502
8.588715 -0.45869346
8.589714 -0.46609184000000004
8.590714 -0.47348863
8.591714 -0.48089702999999995
8.592714 -0.48833139999999997
8.593715 -0.49580266
8.594714 -0.50331447
8.595715 -0.51086205
8.596714 -0.51843384
8.597714 -0.52601569
8.598714 -0.53359559
8.599714 -0.54116673
8.600715 -0.54872856
8.601714 -0.55628512
8.602715 -0.56384192
8.603714 -0.57140337
8.604714 -0.57897219
8.605714 -0.5865499399999999
8.606714 -0.59413961
8.607715 -0.60174679
8.608714 -0.6093798699999999
8.609715 -0.6170473999999999
8.610714 -0.6247547
8.611714 -0.63250056
8.612714 -0.6402764
8.613714 -0.64806775
8.614715 -0.6558592400000001
8.615714 -0.66363891
8.616714 -0.67140278
8.617714 -0.67915525
8.618714 -0.68690772
8.619715 -0.6946738800000001
8.620714 -0.70246598
8.621715 -0.71029128
8.622714 -0.7181524300000001
8.623714 -0.72604874
8.624714 -0.73397886
8.625714 -0.7419423700000001
8.626715 -0.7499393099999999
8.627714 -0.7579688
8.628715 -0.76602655
8.629714 -0.77410392
8.630714 -0.7821890499999999
8.631714 -0.7902704199999999
8.632714 -0.79834042
8.633715 -0.80639962
8.634714 -0.81445687
8.635715 -0.82252761
8.636714 -0.8306288199999999
8.637714 -0.83877426
8.638714 -0.8469706400000001
8.639714 -0.85521666
8.640715 -0.86350478
8.641714 -0.8718254
8.642715 -0.8801695
8.643714 -0.8885313800000001
8.644714 -0.89690788
8.645715 -0.90529723
8.646714 -0.9136973899999999
8.647715 -0.92210546
8.648714 -0.9305188400000001
8.649714 -0.93893772
8.650714 -0.94736721
8.651714 -0.9558178500000001
8.652715 -0.9643038700000001
8.653714 -0.97283917
8.654715 -0.98143304
8.655714 -0.9900866100000001
8.656714 -0.99879233
8.657714 -1.0075361
8.658714 -1.0163013
8.659715 -1.0250743999999998
8.660714 -1.0338473000000001
8.661715 -1.0426184
8.662714 -1.0513914
8.663714 -1.0601729
8.664714 -1.0689693
8.665714 -1.0777859
8.666715 -1.0866278999999999
8.667714 -1.0955004000000002
8.668715 -1.1044106
8.669714 -1.1133661
8.670714 -1.1223732
8.671714 -1.1314344
8.672714 -1.1405458
8.673715 -1.1496974
8.674714 -1.1588748
8.675714 -1.1680624000000002
8.676714 -1.1772498
8.677714 -1.1864322999999999
8.678715 -1.1956141999999998
8.679714 -1.2048056999999999
8.680715 -1.2140195
8.681714 -1.2232678000000001
8.682714 -1.2325585000000001
8.683714 -1.2418955
8.684714 -1.2512786999999999
8.685715 -1.2607061
8.686714 -1.2701745
8.687715 -1.2796807000000001
8.688714 -1.2892202
8.689714 -1.2987869
8.690714 -1.3083723
8.691714 -1.3179674000000001
8.692715 -1.3275641
8.693714 -1.3371587
8.694715 -1.3467535
8.695714 -1.3563572
8.696714 -1.3659834
8.697714 -1.375646
8.698714 -1.3853571
8.699715 -1.3951226
8.700714 -1.4049417
8.701715 -1.4148083
8.702714 -1.4247121
8.703714 -1.4346435
8.704714 -1.4445934
8.705714 -1.4545560000000002
8.706715 -1.4645275
8.707714 -1.4745062
8.708714 -1.4844922
8.709714 -1.4944861
8.710714 -1.504491
8.711715 -1.5145125000000002
8.712714 -1.5245587
8.713715 -1.5346386
8.714714 -1.544761
8.715714 -1.5549309
8.716714 -1.5651479
8.717714 -1.5754062999999998
8.718715 -1.5856951000000001
8.719714 -1.5960027
8.720715 -1.6063167
8.721714 -1.6166301
8.722714 -1.6269399
8.723714 -1.6372487000000002
8.724714 -1.6475623
8.725715 -1.6578894
8.726714 -1.6682373
8.727715 -1.678613
8.728714 -1.6890209
8.729714 -1.6994643999999999
8.730714 -1.7099449
8.731714 -1.7204614
8.732715 -1.7310115000000001
8.733714 -1.7415896
8.734715 -1.7521887999999999
8.735714 -1.7627994
8.736714 -1.7734129
8.737714 -1.7840222
8.738714 -1.7946241
8.739715 -1.8052203999999998
8.740714 -1.8158168
8.741714 -1.8264227000000002
8.742714 -1.8370484999999999
8.743714 -1.8477021
8.744715 -1.8583882999999999
8.745714 -1.869107
8.746715 -1.8798551000000001
8.747714 -1.8906256
8.748714 -1.9014109000000001
8.749714 -1.9122035999999998
8.750714 -1.9229983999999998
8.751715 -1.9337910999999999
8.752714 -1.9445799
8.753715 -1.9553641
8.754714 -1.9661445
8.755714 -1.9769235
8.756714 -1.9877052
8.757714 -1.9984954999999998
8.758715 -2.0093005
8.759714 -2.0201265999999998
8.760715 -2.0309782
8.761714 -2.0418555
8.762714 -2.0527542
8.763714 -2.0636663
8.764714 -2.0745812
8.765715 -2.0854893999999997
8.766714 -2.0963825
8.767715 -2.1072576
8.768714 -2.1181161
8.769714 -2.1289628
8.770715 -2.1398047
8.771714 -2.1506477
8.772715 -2.1614965
8.773714 -2.1723533
8.774714 -2.1832187
8.775714 -2.1940922
8.776714 -2.2049731
8.777715 -2.2158606
8.778714 -2.226752
8.779715 -2.2376437
8.780714 -2.248529
8.781714 -2.2593994
8.782714 -2.270248
8.783714 -2.2810699
8.784715 -2.2918653
8.785714 -2.3026383
8.786715 -2.313398
8.787714 -2.3241542
8.788714 -2.3349145
8.789714 -2.3456817
8.790714 -2.356454
8.791715 -2.3672256999999997
8.792714 -2.3779893
8.793715 -2.3887385
8.794714 -2.3994694
8.795714 -2.4101803
8.796714 -2.4208706
8.797714 -2.4315396
8.798715 -2.442185
8.799714 -2.4528038
8.800714 -2.4633931000000002
8.801714 -2.4739532
8.802714 -2.4844881
8.803715 -2.4950041
8.804714 -2.5055088
8.805715 -2.5160080000000002
8.806714 -2.5265023
8.807714 -2.5369864
8.808714 -2.5474511
8.809714 -2.5578862
8.810715 -2.5682831
8.811714 -2.5786381
8.812715 -2.5889525
8.813714 -2.5992317000000003
8.814714 -2.6094809
8.815714 -2.6197042
8.816714 -2.6299017
8.817715 -2.6400710000000003
8.818714 -2.6502088
8.819715 -2.6603144
8.820714 -2.670389
8.821714 -2.6804356
8.822714 -2.6904576
8.823714 -2.7004546
8.824715 -2.7104229
8.825714 -2.7203539
8.826715 -2.7302383999999997
8.827714 -2.7400684
8.828714 -2.7498411000000003
8.829714 -2.7595608
8.830714 -2.7692353
8.831715 -2.7788733999999997
8.832714 -2.7884815
8.833714 -2.7980601000000003
8.834714 -2.8076053
8.835714 -2.8171085
8.836715 -2.8265631
8.837714 -2.8359648
8.838715 -2.8453136
8.839714 -2.8546123
8.840714 -2.863864
8.841714 -2.8730696
8.842714 -2.8822256
8.843715 -2.8913265
8.844714 -2.9003665
8.845715 -2.9093435000000003
8.846714 -2.9182601999999997
8.847714 -2.9271236
8.848714 -2.9359419
8.849714 -2.9447211
8.850715 -2.9534606
8.851714 -2.9621545
8.852715 -2.9707917999999998
8.853714 -2.9793616
8.854714 -2.987857
8.855714 -2.9962765
8.856714 -3.0046247000000004
8.857715 -3.0129084
8.858714 -3.0211341
8.859715 -3.0293033
8.860714 -3.0374134
8.861714 -3.0454587
8.862714 -3.0534348
8.863714 -3.0613391
8.864715 -3.0691739
8.865714 -3.0769443
8.866714 -3.0846545
8.867714 -3.092305
8.868714 -3.0998908
8.869715 -3.1074028
8.870714 -3.1148314
8.871715 -3.1221704999999997
8.872714 -3.1294201
8.873714 -3.1365856999999995
8.874714 -3.1436786000000003
8.875714 -3.1507079
8.876715 -3.1576779
8.877714 -3.1645864
8.878715 -3.1714275
8.879714 -3.1781904
8.880714 -3.1848669000000003
8.881714 -3.1914532
8.882714 -3.1979509000000004
8.883715 -3.2043636
8.884714 -3.2106925
8.885715 -3.2169383000000003
8.886714 -3.2230969999999997
8.887714 -3.2291624999999997
8.888714 -3.2351311000000003
8.889714 -3.2410026000000003
8.890715 -3.2467831
8.891714 -3.2524802
8.892715 -3.2581046000000002
8.893714 -3.2636594
8.894714 -3.269143
8.895715 -3.2745472999999996
8.896714 -3.2798577000000004
8.897715 -3.2850645
8.898714 -3.2901604
8.899714 -3.2951452
8.900714 -3.3000238
8.901714 -3.3048049
8.902715 -3.3094946
8.903714 -3.3140946
8.904715 -3.3186037
8.905714 -3.3230193
8.906714 -3.3273384000000004
8.907714 -3.331561
8.908714 -3.3356912000000003
8.909715 -3.3397327999999997
8.910714 -3.3436868
8.911715 -3.3475502999999995
8.912714 -3.3513136
8.913714 -3.3549648000000003
8.914714 -3.3584933999999995
8.915714 -3.3618930999999996
8.916715 -3.3651657000000004
8.917714 -3.3683192
8.918715 -3.3713646
8.919714 -3.3743147000000002
8.920714 -3.3771764
8.921714 -3.3799498999999997
8.922714 -3.3826303
8.923715 -3.3852108
8.924714 -3.3876851
8.925714 -3.3900496
8.926714 -3.392303
8.927714 -3.3944447
8.928715 -3.3964730999999997
8.929714 -3.3983838000000004
8.930715 -3.4001712000000004
8.931714 -3.4018297000000004
8.932714 -3.4033573999999995
8.933714 -3.4047585
8.934714 -3.4060414999999997
8.935715 -3.4072198
8.936714 -3.4083034999999997
8.937715 -3.4092993000000003
8.938714 -3.4102049
8.939714 -3.4110125
8.940714 -3.4117095
8.941714 -3.4122828000000003
8.942715 -3.4127224
8.943714 -3.4130238
8.944715 -3.4131873
8.945714 -3.4132164
8.946714 -3.4131150999999997
8.947714 -3.412886
8.948714 -3.4125317
8.949715 -3.4120537
8.950714 -3.4114577
8.951715 -3.4107491
8.952714 -3.4099369999999998
8.953714 -3.4090268999999997
8.954714 -3.4080215
8.955714 -3.4069165999999997
8.956715 -3.4056998999999997
8.957714 -3.4043577
8.958714 -3.4028742000000003
8.959714 -3.4012402999999996
8.960714 -3.3994529000000004
8.961715 -3.3975172999999996
8.962714 -3.3954415
8.963715 -3.3932377
8.964714 -3.3909152999999996
8.965714 -3.3884804999999996
8.966714 -3.3859368
8.967714 -3.3832841
8.968715 -3.3805221000000003
8.969714 -3.3776492
8.970715 -3.3746637
8.971714 -3.3715612999999998
8.972714 -3.3683345000000005
8.973714 -3.3649743
8.974714 -3.3614699
8.975715 -3.3578113
8.976714 -3.3539958000000003
8.977715 -3.3500243
8.978714 -3.3459063999999996
8.979714 -3.3416566000000003
8.980714 -3.3372897999999998
8.981714 -3.3328178999999998
8.982715 -3.3282465999999995
8.983714 -3.3235773
8.984715 -3.3188033999999997
8.985714 -3.3139158
8.986714 -3.3089041999999997
8.987714 -3.3037603
8.988714 -3.2984775
8.989715 -3.2930504999999997
8.990714 -3.2874774
8.991714 -3.2817553999999998
8.992714 -3.2758853999999995
8.993714 -3.2698695
8.994715 -3.2637134
8.995714 -3.2574281
8.996715 -3.2510250999999997
8.997714 -3.2445155000000003
8.998714 -3.2379061
8.999714 -3.2311987
9.000714 -3.2243881
9.001715 -3.2174625
9.002714 -3.2104075
9.003715 -3.2032110000000005
9.004714 -3.1958614000000005
9.005714 -3.1883553
9.006714 -3.1806946000000003
9.007714 -3.1728859999999997
9.008715 -3.1649385000000003
9.009714 -3.1568617
9.010715 -3.148663
9.011714 -3.1403501
9.012714 -3.131929
9.013714 -3.1234041
9.014714 -3.114778
9.015715 -3.1060509
9.016714 -3.0972181
9.017715 -3.0882712
9.018714 -3.0791977000000004
9.019714 -3.069984
9.020715 -3.0606193
9.021714 -3.0510981
9.022715 -3.0414214
9.023714 -3.0315977000000003
9.024714 -3.0216394
9.025714 -3.0115612
9.026714 -3.0013759
9.027715 -2.9910913
9.028714 -2.9807104
9.029715 -2.9702308
9.030714 -2.9596472
9.031714 -2.9489532
9.032714 -2.9381418999999998
9.033714 -2.9272065
9.034715 -2.9161416
9.035714 -2.9049417
9.036715 -2.8936021
9.037714 -2.8821208
9.038714 -2.8704992
9.039714 -2.8587442000000003
9.040714 -2.8468676
9.041715 -2.8348831000000003
9.042714 -2.8228047999999997
9.043715 -2.8106421
9.044714 -2.7983984
9.045714 -2.7860688000000002
9.046714 -2.7736430999999997
9.047714 -2.7611077
9.048715 -2.7484495
9.049714 -2.7356593
9.050714 -2.7227325
9.051714 -2.7096696
9.052714 -2.6964742999999998
9.053715 -2.6831521
9.054714 -2.6697094
9.055715 -2.6561528
9.056714 -2.6424909
9.057714 -2.6287317
9.058714 -2.6148843
9.059714 -2.6009556
9.060715 -2.5869492000000003
9.061714 -2.5728624
9.062715 -2.5586873
9.063714 -2.5444115
9.064714 -2.5300201
9.065714 -2.5155022999999996
9.066714 -2.5008518
9.067715 -2.4860706
9.068714 -2.4711670000000003
9.069715 -2.456153
9.070714 -2.4410425
9.071714 -2.4258463
9.072714 -2.4105718
9.073714 -2.3952223000000004
9.074715 -2.3797985
9.075714 -2.3642993
9.076715 -2.348722
9.077714 -2.3330636
9.078714 -2.3173183
9.079714 -2.3014782
9.080714 -2.2855328
9.081715 -2.2694739
9.082714 -2.2532947
9.083714 -2.2369958
9.084714 -2.2205835
9.085714 -2.2040712
9.086715 -2.1874746
9.087714 -2.1708094
9.088715 -2.1540862
9.089714 -2.1373095
9.090714 -2.1204768
9.091714 -2.1035813
9.092714 -2.0866143
9.093715 -2.0695679
9.094714 -2.0524366
9.095715 -2.0352166
9.096714 -2.0179052
9.097714 -2.0005006
9.098714 -1.9830024000000002
9.099714 -1.9654114
9.100715 -1.9477313
9.101714 -1.9299712
9.102715 -1.912142
9.103714 -1.8942568
9.104714 -1.8763269999999999
9.105714 -1.8583585
9.106714 -1.8403501999999998
9.107715 -1.8222949
9.108714 -1.8041799
9.109715 -1.7859936
9.110714 -1.7677256999999997
9.111714 -1.7493717
9.112714 -1.7309328999999998
9.113714 -1.7124139
9.114715 -1.6938214999999999
9.115714 -1.6751624999999999
9.116714 -1.6564428999999998
9.117714 -1.6376693000000002
9.118714 -1.6188476
9.119715 -1.5999846000000002
9.120714 -1.5810870000000001
9.121715 -1.5621603
9.122714 -1.5432051
9.123714 -1.5242181000000001
9.124714 -1.5051906
9.125714 -1.4861113000000001
9.126715 -1.4669694
9.127714 -1.4477576
9.128715 -1.4284748999999999
9.129714 -1.4091259999999999
9.130714 -1.3897206
9.131714 -1.3702701
9.132714 -1.3507851
9.133715 -1.3312731
9.134714 -1.3117381
9.135715 -1.2921816
9.136714 -1.2726034000000002
9.137714 -1.2530029999999999
9.138714 -1.2333794
9.139714 -1.2137306
9.140715 -1.1940528000000001
9.141714 -1.17434
9.142715 -1.1545857
9.143714 -1.1347836999999998
9.144714 -1.1149312999999998
9.145715 -1.0950312
9.146714 -1.0750907
9.147715 -1.0551214
9.148714 -1.0351361
9.149714 -1.0151451
9.150714 -0.9951552400000001
9.151714 -0.97516794
9.152715 -0.95518054
9.153714 -0.93518831
9.154715 -0.91518564
9.155714 -0.89516817
9.156714 -0.8751327200000001
9.157714 -0.8550774299999999
9.158714 -0.83500082
9.159715 -0.81490185
9.160714 -0.7947799700000001
9.161715 -0.77463672
9.162714 -0.75447597
9.163714 -0.73430482
9.164714 -0.71413247
9.165714 -0.6939685
9.166715 -0.6738204999999999
9.167714 -0.6536923299999999
9.168715 -0.63358312
9.169714 -0.6134879799999999
9.170714 -0.59339944
9.171714 -0.57331026
9.172714 -0.55321506
9.173715 -0.53311158
9.174714 -0.51300074
9.175714 -0.49288594
9.176714 -0.47277166
9.177714 -0.45266286
9.178715 -0.43256455
9.179714 -0.4124816
9.180715 -0.39241943
9.181714 -0.37238337
9.182714 -0.3523784
9.183714 -0.33240791
9.184714 -0.31247281
9.185715 -0.29257073
9.186714 -0.2726964
9.187715 -0.25284279
9.188714 -0.23300308
9.189714 -0.21317250000000001
9.190714 -0.19334981
9.191714 -0.17353769
9.192715 -0.15374204
9.193714 -0.13397051999999998
9.194715 -0.11423086
9.195714 -0.09452949199999999
9.196714 -0.074870867
9.197714 -0.055257347
9.198714 -0.035689698
9.199715 -0.016167635
9.200714 0.0033098826
9.201715 0.022744550000000002
9.202714 0.042138841999999996
9.203714 0.061495992
9.204714 0.08081962000000001
9.205714 0.10011286
9.206715 0.11937716999999999
9.207714 0.13861135
9.208714 0.15781097
9.209714 0.17696872000000002
9.210714 0.19607562999999997
9.211715 0.21512287
9.212714 0.23410367
9.213715 0.25301473
9.214714 0.27185653000000004
9.215714 0.29063264
9.216714 0.30934848
9.217714 0.32800955
9.218715 0.34662026
9.219714 0.36518313
9.220715 0.38369915
9.221714 0.40216804
9.222714 0.42058866999999994
9.223714 0.43895924
9.224714 0.45727696
9.225715 0.47553754000000004
9.226714 0.49373480000000003
9.227715 0.51186136
9.228714 0.52991002
9.229714 0.5478751399999999
9.230714 0.56575453
9.231714 0.58354987
9.232715 0.6012666499999999
9.233714 0.61891223
9.234715 0.6364936
9.235714 0.65401522
9.236714 0.67147799
9.237714 0.68887905
9.238714 0.70621301
9.239715 0.72347382
9.240714 0.74065593
9.241714 0.7577554799999999
9.242714 0.77476981
9.243714 0.79169692
9.244715 0.8085344
9.245714 0.82528014
9.246715 0.84193228
9.247714 0.8584911000000001
9.248714 0.87495958
9.249714 0.8913435000000001
9.250714 0.90765059
9.251715 0.92388773
9.252714 0.9400587499999999
9.253715 0.95616253
9.254714 0.9721927300000001
9.255714 0.98813996
9.256714 1.0039934000000001
9.257714 1.0197446000000001
9.258715 1.0353885999999999
9.259714 1.0509244
9.260715 1.0663538
9.261714 1.0816799
9.262714 1.0969047
9.263714 1.1120298000000002
9.264714 1.1270558
9.265715 1.1419845
9.266714 1.1568189
9.267715 1.1715634000000001
9.268714 1.1862228000000001
9.269714 1.2007991
9.270715 1.215291
9.271714 1.2296914
9.272715 1.2439904
9.273714 1.2581769
9.274714 1.2722425000000002
9.275714 1.2861844
9.276714 1.3000047000000001
9.277715 1.3137104
9.278714 1.3273102
9.279715 1.3408112
9.280714 1.3542172
9.281714 1.3675285000000001
9.282714 1.3807431000000001
9.283714 1.3938588
9.284715 1.4068743
9.285714 1.4197892
9.286715 1.4326029
9.287714 1.4453125
9.288714 1.4579122
9.289714 1.4703928
9.290714 1.4827451999999999
9.291715 1.4949623
9.292714 1.5070428
9.293715 1.5189911
9.294714 1.5308172
9.295714 1.542533
9.296714 1.554149
9.297714 1.5656704000000001
9.298715 1.5770972
9.299714 1.5884241000000001
9.300714 1.5996445000000001
9.301714 1.6107518
9.302714 1.6217428999999999
9.303715 1.6326159
9.304714 1.6433703000000002
9.305715 1.6540040999999999
9.306714 1.6645139
9.307714 1.6748946
9.308714 1.6851425
9.309714 1.6952574000000002
9.310715 1.7052436
9.311714 1.7151106
9.312715 1.724869
9.313714 1.7345287
9.314714 1.7440928000000002
9.315714 1.7535584
9.316714 1.7629164999999998
9.317715 1.7721556
9.318714 1.7812643
9.319715 1.7902369
9.320714 1.7990714
9.321714 1.8077701000000002
9.322714 1.8163375999999998
9.323714 1.824777
9.324715 1.83309
9.325714 1.8412776
9.326715 1.849341
9.327714 1.8572839
9.328714 1.8651133
9.329714 1.8728373999999999
9.330714 1.8804627
9.331715 1.8879913000000001
9.332714 1.8954183999999998
9.333714 1.9027329999999998
9.334714 1.9099224000000001
9.335714 1.9169735
9.336715 1.9238792
9.337714 1.9306390999999998
9.338715 1.9372584000000002
9.339714 1.9437461999999999
9.340714 1.9501112
9.341714 1.95636
9.342714 1.9624954
9.343715 1.9685177000000003
9.344714 1.9744272999999999
9.345715 1.9802246
9.346714 1.9859124
9.347714 1.9914923
9.348714 1.9969641999999999
9.349714 2.0023236
9.350715 2.0075619
9.351714 2.012668
9.352715 2.0176325
9.353714 2.0224512
9.354714 2.0271262
9.355714 2.0316669999999997
9.356714 2.0360868
9.357715 2.0403981
9.358714 2.0446105
9.359715 2.0487273
9.360714 2.0527469
9.361714 2.0566646
9.362714 2.0604739
9.363714 2.0641703000000002
9.364715 2.0677509
9.365714 2.0712132000000003
9.366714 2.0745541999999997
9.367714 2.0777688999999997
9.368714 2.0808522
9.369715 2.0837993999999997
9.370714 2.0866103000000003
9.371715 2.089289
9.372714 2.0918459
9.373714 2.0942941
9.374714 2.0966465
9.375714 2.0989107
9.376715 2.1010896
9.377714 2.1031779999999998
9.378715 2.1051668
9.379714 2.1070449
9.380714 2.1088039999999997
9.381714 2.1104384
9.382714 2.1119467999999997
9.383715 2.1133309
9.384714 2.1145926999999998
9.385715 2.1157352
9.386714 2.1167608
9.387714 2.1176735
9.388714 2.1184781999999998
9.389714 2.119183
9.390715 2.1197969
9.391714 2.1203274000000003
9.392715 2.1207789
9.393714 2.121149
9.394714 2.1214299
9.395715 2.1216102
9.396714 2.1216771
9.397715 2.1216208
9.398714 2.1214368
9.399714 2.1211265
9.400714 2.1206962
9.401714 2.1201558
9.402715 2.1195147000000003
9.403714 2.1187807
9.404715 2.1179596
9.405714 2.1170557
9.406714 2.1160714
9.407714 2.1150086
9.408714 2.1138674
9.409715 2.1126462
9.410714 2.1113405
9.411715 2.1099433000000003
9.412714 2.1084454
9.413714 2.1068383
9.414714 2.1051161
9.415714 2.103278
9.416715 2.1013297
9.417714 2.0992819
9.418715 2.0971471
9.419714 2.0949377
9.420714 2.0926625
9.421714 2.0903262999999996
9.422714 2.0879284
9.423715 2.0854641
9.424714 2.082927
9.425714 2.0803103
9.426714 2.0776084
9.427714 2.0748159
9.428715 2.0719292
9.429714 2.0689461
9.430715 2.0658657000000002
9.431714 2.0626888
9.432714 2.0594196
9.433714 2.0560656
9.434714 2.0526364
9.435715 2.0491436
9.436714 2.0455971
9.437715 2.0420028
9.438714 2.0383619
9.439714 2.0346694
9.440714 2.0309165
9.441714 2.0270923
9.442715 2.0231877
9.443714 2.019196
9.444715 2.0151161
9.445714 2.0109506
9.446714 2.0067059
9.447714 2.002389
9.448714 1.9980075
9.449715 1.9935682
9.450714 1.9890761
9.451715 1.9845363
9.452714 1.9799527000000001
9.453714 1.9753279
9.454714 1.9706627
9.455714 1.9659545
9.456715 1.9611971
9.457714 1.9563811
9.458714 1.9514969
9.459714 1.946537
9.460714 1.9414982
9.461715 1.9363832
9.462714 1.9312002000000001
9.463715 1.9259620000000002
9.464714 1.9206811000000001
9.465714 1.9153673
9.466714 1.9100273
9.467714 1.904662
9.468715 1.8992683
9.469714 1.8938423999999998
9.470715 1.88838
9.471714 1.8828775999999998
9.472714 1.8773325
9.473714 1.8717417
9.474714 1.8661016999999998
9.475715 1.8604086999999998
9.476714 1.8546605
9.477715 1.8488573000000001
9.478714 1.8430038999999998
9.479714 1.8371098
9.480714 1.8311871
9.481714 1.8252481
9.482715 1.8193017999999999
9.483714 1.8133499000000002
9.484715 1.8073885
9.485714 1.8014085999999998
9.486714 1.7953991999999999
9.487714 1.7893512
9.488714 1.7832601
9.489715 1.7771263
9.490714 1.7709536000000001
9.491714 1.7647469
9.492714 1.7585110000000002
9.493714 1.752248
9.494715 1.7459612
9.495714 1.7396534000000001
9.496715 1.7333307999999998
9.497714 1.7270014
9.498714 1.720673
9.499714 1.7143511999999999
9.500714 1.7080365
9.501715 1.7017223000000001
9.502714 1.6953983999999998
9.503715 1.6890518
9.504714 1.6826735999999998
9.505714 1.6762605
9.506714 1.6698165
9.507714 1.6633516000000002
9.508715 1.6568764999999999
9.509714 1.650401
9.510715 1.6439300000000001
9.511714 1.6374642
9.512714 1.6310016
9.513714 1.6245408
9.514714 1.6180821
9.515715 1.6116275999999998
9.516714 1.6051808
9.517715 1.5987419999999999
9.518714 1.5923086999999998
9.519714 1.5858732
9.520715 1.5794268
9.521714 1.5729636000000002
9.522715 1.5664823
9.523714 1.5599895000000001
9.524714 1.5534977
9.525714 1.5470213
9.526714 1.5405721
9.527715 1.5341558
9.528714 1.5277705000000001
9.529715 1.5214092000000001
9.530714 1.5150632000000002
9.531714 1.5087262000000001
9.532714 1.5023961000000001
9.533714 1.4960750999999999
9.534715 1.4897666
9.535714 1.4834722999999999
9.536715 1.477191
9.537714 1.4709186
9.538714 1.4646504
9.539714 1.4583853
9.540714 1.4521278
9.541715 1.4458879
9.542714 1.4396784
9.543715 1.4335101
9.544714 1.4273879
9.545714 1.4213091
9.546714 1.4152644
9.547714 1.4092423
9.548715 1.4032335
9.549714 1.3972345000000002
9.550714 1.3912488
9.551714 1.385284
9.552714 1.3793481
9.553715 1.3734461
9.554714 1.3675781999999999
9.555715 1.3617413
9.556714 1.3559321
9.557714 1.3501504
9.558714 1.3444006
9.559714 1.3386911
9.560715 1.3330304
9.561714 1.3274230999999999
9.562715 1.3218672
9.563714 1.3163543
9.564714 1.3108730000000002
9.565714 1.3054131
9.566714 1.2999702
9.567715 1.2945478
9.568714 1.2891552000000002
9.569715 1.2838036000000002
9.570714 1.2785012
9.571714 1.2732513
9.572714 1.268051
9.573714 1.2628944
9.574715 1.2577766000000001
9.575714 1.2526967999999998
9.576715 1.2476594
9.577714 1.2426713
9.578714 1.2377384999999999
9.579714 1.232863
9.580714 1.2280407
9.581715 1.2232635
9.582714 1.2185225
9.583714 1.2138134
9.584714 1.209138
9.585714 1.2045043
9.586715 1.1999236
9.587714 1.1954057
9.588715 1.1909549
9.589714 1.1865686
9.590714 1.1822390999999999
9.591714 1.1779582
9.592714 1.1737205
9.593715 1.1695262
9.594714 1.16538
9.595715 1.1612893
9.596714 1.1572589
9.597714 1.1532889
9.598714 1.1493747
9.599714 1.1455093
9.600715 1.1416869
9.601714 1.1379066
9.602715 1.1341735
9.603714 1.1304965999999999
9.604714 1.1268858
9.605714 1.1233467000000001
9.606714 1.119879
9.607715 1.1164766
9.608714 1.1131308
9.609715 1.1098345
9.610714 1.1065853
9.611714 1.1033865999999999
9.612714 1.1002455
9.613714 1.0971695
9.614715 1.0941622
9.615714 1.0912223
9.616714 1.088344
9.617714 1.0855204999999999
9.618714 1.0827478
9.619715 1.0800262999999999
9.620714 1.0773616
9.621715 1.0747615
9.622714 1.0722324
9.623714 1.0697759
9.624714 1.067388
9.625714 1.0650613999999998
9.626715 1.0627884
9.627714 1.0605647
9.628715 1.058391
9.629714 1.0562732
9.630714 1.0542187
9.631714 1.0522336
9.632714 1.0503192
9.633715 1.0484726
9.634714 1.0466876999999999
9.635715 1.0449586
9.636714 1.0432835999999999
9.637714 1.0416646
9.638714 1.0401079
9.639714 1.0386202
9.640715 1.0372059
9.641714 1.0358644
9.642715 1.0345913
9.643714 1.0333793
9.644714 1.032223
9.645715 1.0311201
9.646714 1.0300734
9.647715 1.0290883000000002
9.648714 1.0281702
9.649714 1.0273223999999999
9.650714 1.0265434
9.651714 1.0258283
9.652715 1.0251704
9.653714 1.0245649000000001
9.654715 1.0240109000000002
9.655714 1.0235111
9.656714 1.0230711
9.657714 1.0226963
9.658714 1.0223891
9.659715 1.0221481
9.660714 1.0219689
9.661715 1.021846
9.662714 1.0217763
9.663714 1.0217597999999999
9.664714 1.0218003
9.665714 1.0219031
9.666715 1.0220733
9.667714 1.0223125
9.668715 1.0226185
9.669714 1.0229869
9.670714 1.0234118
9.671714 1.0238899
9.672714 1.0244206
9.673715 1.0250066
9.674714 1.025652
9.675714 1.0263595
9.676714 1.0271293000000001
9.677714 1.0279587
9.678715 1.0288423
9.679714 1.0297749999999999
9.680715 1.0307538
9.681714 1.0317791
9.682714 1.0328544
9.683714 1.033984
9.684714 1.0351717999999999
9.685715 1.036419
9.686714 1.0377233
9.687715 1.0390809
9.688714 1.0404876
9.689714 1.0419411
9.690714 1.0434419
9.691714 1.0449929
9.692715 1.046598
9.693714 1.04826
9.694715 1.0499792000000001
9.695714 1.0517530000000002
9.696714 1.0535773
9.697714 1.0554478
9.698714 1.0573620000000001
9.699715 1.0593206000000002
9.700714 1.0613265
9.701715 1.0633829
9.702714 1.0654923
9.703714 1.067654
9.704714 1.0698645999999998
9.705714 1.072119
9.706715 1.0744115
9.707714 1.0767392
9.708714 1.0791016
9.709714 1.0815010999999999
9.710714 1.0839416
9.711715 1.0864254
9.712714 1.0889535000000001
9.713715 1.0915241
9.714714 1.0941340000000002
9.715714 1.0967799
9.716714 1.0994608
9.717714 1.1021777
9.718715 1.1049341000000001
9.719714 1.1077339
9.720715 1.1105788
9.721714 1.1134681
9.722714 1.116398
9.723714 1.1193627
9.724714 1.1223568
9.725715 1.1253775000000001
9.726714 1.1284249
9.727715 1.1315021
9.728714 1.1346132
9.729714 1.137761
9.730714 1.1409459
9.731714 1.1441645999999999
9.732715 1.1474121
9.733714 1.1506839
9.734715 1.1539769
9.735714 1.1572917999999999
9.736714 1.1606303
9.737714 1.1639956
9.738714 1.1673888000000001
9.739715 1.1708083
9.740714 1.1742502
9.741714 1.1777092
9.742714 1.1811817
9.743714 1.1846674
9.744715 1.1881694999999999
9.745714 1.1916942
9.746715 1.195247
9.747714 1.1988313000000002
9.748714 1.2024464000000001
9.749714 1.2060874
9.750714 1.2097476
9.751715 1.2134203
9.752714 1.2171022999999999
9.753715 1.2207927
9.754714 1.2244943
9.755714 1.2282092
9.756714 1.2319384
9.757714 1.2356795
9.758715 1.2394281999999999
9.759714 1.2431799000000001
9.760715 1.2469321
9.761714 1.2506857999999998
9.762714 1.2544454
9.763714 1.258217
9.764714 1.262005
9.765715 1.2658101
9.766714 1.2696281
9.767715 1.2734516
9.768714 1.2772725
9.769714 1.281085
9.770715 1.2848873
9.771714 1.2886825
9.772715 1.292476
9.773714 1.2962727
9.774714 1.300075
9.775714 1.3038813999999999
9.776714 1.3076879
9.777715 1.3114903
9.778714 1.3152865999999999
9.779715 1.3190773
9.780714 1.3228659999999999
9.781714 1.3266558
9.782714 1.3304475
9.783714 1.3342375
9.784715 1.3380185
9.785714 1.3417810000000001
9.786715 1.3455177
9.787714 1.3492258
9.788714 1.3529078
9.789714 1.356571
9.790714 1.3602231
9.791715 1.36387
9.792714 1.3675135
9.793715 1.3711503999999999
9.794714 1.3747749999999999
9.795714 1.3783819
9.796714 1.3819681
9.797714 1.3855341
9.798715 1.389082
9.799714 1.3926136
9.800714 1.3961283999999998
9.801714 1.3996216000000001
9.802714 1.4030868
9.803715 1.4065174999999999
9.804714 1.4099109
9.805715 1.4132687
9.806714 1.4165975000000002
9.807714 1.4199055999999999
9.808714 1.4231997
9.809714 1.426482
9.810715 1.4297492
9.811714 1.4329932
9.812715 1.4362046
9.813714 1.4393764999999998
9.814714 1.4425057
9.815714 1.4455928999999998
9.816714 1.4486413999999999
9.817715 1.4516542000000001
9.818714 1.4546316
9.819715 1.4575716
9.820714 1.4604707
9.821714 1.4633265
9.822714 1.4661400999999998
9.823714 1.4689156
9.824715 1.4716597999999999
9.825714 1.4743786
9.826715 1.4770743
9.827714 1.4797434
9.828714 1.4823779000000001
9.829714 1.4849673
9.830714 1.4875026
9.831715 1.489979
9.832714 1.4923971
9.833714 1.494761
9.834714 1.4970769
9.835714 1.4993493
9.836715 1.5015796
9.837714 1.5037658
9.838715 1.5059051
9.839714 1.5079954
9.840714 1.5100366
9.841714 1.5120313
9.842714 1.5139828
9.843715 1.5158921
9.844714 1.5177575
9.845715 1.5195729
9.846714 1.5213304
9.847714 1.5230224
9.848714 1.524645
9.849714 1.5261993
9.850715 1.5276904
9.851714 1.5291259
9.852715 1.5305121
9.853714 1.5318528
9.854714 1.5331466
9.855714 1.5343891
9.856714 1.5355756
9.857715 1.5367012
9.858714 1.537764
9.859715 1.5387642
9.860714 1.5397027
9.861714 1.5405798
9.862714 1.5413935
9.863714 1.5421404
9.864715 1.5428168
9.865714 1.5434204
9.866714 1.5439526000000001
9.867714 1.5444173
9.868714 1.5448207999999999
9.869715 1.5451687
9.870714 1.545464
9.871715 1.5457056
9.872714 1.5458891000000001
9.873714 1.5460072
9.874714 1.5460533
9.875714 1.5460227
9.876715 1.5459138000000001
9.877714 1.5457281999999999
9.878715 1.5454682000000002
9.879714 1.5451362
9.880714 1.5447333
9.881714 1.5442593
9.882714 1.5437132
9.883715 1.543095
9.884714 1.5424055
9.885715 1.5416474
9.886714 1.5408232
9.887714 1.5399344000000001
9.888714 1.5389802
9.889714 1.5379571
9.890715 1.53686
9.891714 1.5356832
9.892715 1.5344227
9.893714 1.5330776000000002
9.894714 1.5316496000000002
9.895715 1.5301429
9.896714 1.5285623
9.897715 1.5269117
9.898714 1.5251928
9.899714 1.5234048
9.900714 1.5215455
9.901714 1.5196119
9.902715 1.5176018
9.903714 1.5155135
9.904715 1.5133463999999999
9.905714 1.5111001000000002
9.906714 1.5087735999999998
9.907714 1.5063652
9.908714 1.5038721
9.909715 1.5012929
9.910714 1.4986266
9.911715 1.4958749
9.912714 1.4930411
9.913714 1.4901303
9.914714 1.4871471
9.915714 1.4840943
9.916715 1.4809719000000001
9.917714 1.4777779
9.918715 1.4745075
9.919714 1.4711563
9.920714 1.4677208000000002
9.921714 1.4641998
9.922714 1.4605944
9.923715 1.4569067
9.924714 1.4531392
9.925714 1.4492934000000002
9.926714 1.445369
9.927714 1.4413648
9.928715 1.4372799
9.929714 1.4331134
9.930715 1.4288671
9.931714 1.4245427
9.932714 1.4201425
9.933714 1.4156670999999998
9.934714 1.4111145
9.935715 1.4064807000000001
9.936714 1.4017606999999999
9.937715 1.3969506
9.938714 1.3920485
9.939714 1.3870565
9.940714 1.3819796
9.941714 1.3768236999999999
9.942715 1.3715941
9.943714 1.3662931999999999
9.944715 1.3609206
9.945714 1.3554736
9.946714 1.3499489
9.947714 1.3443449
9.948714 1.3386617
9.949715 1.3329021
9.950714 1.327068
9.951715 1.3211607
9.952714 1.3151784
9.953714 1.3091173
9.954714 1.3029722000000001
9.955714 1.2967397
9.956715 1.2904197
9.957714 1.2840151
9.958714 1.2775319
9.959714 1.2709757
9.960714 1.26435
9.961715 1.2576547
9.962714 1.2508856000000002
9.963715 1.244038
9.964714 1.2371073
9.965714 1.2300931
9.966714 1.2229980999999999
9.967714 1.2158278
9.968715 1.2085875
9.969714 1.2012798999999998
9.970715 1.193904
9.971714 1.1864564
9.972714 1.1789324
9.973714 1.1713292
9.974714 1.1636483
9.975715 1.155894
9.976714 1.1480726
9.977715 1.1401895
9.978714 1.1322455
9.979714 1.1242379
9.980714 1.1161607
9.981714 1.1080079
9.982715 1.099776
9.983714 1.091466
9.984715 1.0830831
9.985714 1.0746337
9.986714 1.0661227
9.987714 1.0575504
9.988714 1.0489134
9.989715 1.0402055000000001
9.990714 1.0314215999999998
9.991714 1.02256
9.992714 1.0136239
9.993714 1.0046205000000001
9.994715 0.99555785
9.995714 0.9864416
9.996715 0.97727263
9.997714 0.96804751
9.998714 0.95876064
9.999714 0.94940756
10.00071 0.9399873200000001
10.00171 0.93050376
10.00271 0.92096291
10.00371 0.91137085
10.00471 0.90172989
10.00571 0.8920372500000001
10.00671 0.8822863000000001
10.00771 0.87246979
10.00871 0.86258324
10.00971 0.85262759
10.01071 0.84260907
10.01171 0.83253663
10.01271 0.8224183700000001
10.01371 0.8122578300000001
10.01471 0.80205323
10.01571 0.79179844
10.01671 0.78148665
10.01771 0.77111386
10.01871 0.76068053
10.01971 0.75019174
10.02071 0.7396542
10.02171 0.72907303
10.02271 0.71844915
10.02371 0.70777922
10.02471 0.69705774
10.02571 0.68628062
10.02671 0.67544808
10.02771 0.66456595
10.02871 0.65364349
10.02971 0.64269002
10.03071 0.6317110699999999
10.03171 0.62070605
10.03271 0.60966858
10.03371 0.59858947
10.03471 0.5874607199999999
10.03571 0.57627871
10.03671 0.56504565
10.03771 0.55376766
10.03871 0.54245181
10.03971 0.53110267
10.04071 0.51972065
10.04171 0.50830301
10.04271 0.49684606000000003
10.04371 0.48534889000000003
10.04471 0.47381463999999995
10.04571 0.46225041
10.04671 0.45066461999999996
10.04771 0.43906318
10.04871 0.42744665
10.04971 0.41580969
10.05071 0.40414333
10.05171 0.39243852
10.05271 0.3806903
10.05371 0.36889969
10.05471 0.35707345
10.05571 0.34522125
10.05671 0.33335182999999996
10.05771 0.32147008
10.05871 0.30957626
10.05971 0.29766746
10.06071 0.28574043
10.06171 0.27379415
10.06271 0.26183086
10.06371 0.24985496
10.06471 0.23787022
10.06571 0.22587734
10.06671 0.21387251999999998
10.06771 0.20184836
10.06871 0.18979696
10.06971 0.17771341
10.07071 0.16559849
10.07171 0.15345893
10.07271 0.14130551
10.07371 0.12914936999999999
10.07471 0.11699838
10.07571 0.10485520999999999
10.07671 0.092717604
10.07771 0.080580456
10.07871 0.068438868
10.07971 0.056290359000000005
10.08071 0.044135386
10.08171 0.031976157
10.08271 0.019814508
10.08371 0.0076501265999999995
10.08471 -0.0045197412
10.08571 -0.016698909
10.08671 -0.028889795
10.08771 -0.041091113
10.08871 -0.053296983000000006
10.08971 -0.065498019
10.09071 -0.077684049
10.09171 -0.089847425
10.09271 -0.10198546
10.09371 -0.11410093
10.09471 -0.12620077
10.09571 -0.13829316
10.09671 -0.15038457
10.09771 -0.16247805
10.09871 -0.17457285
10.09971 -0.18666582
10.10071 -0.19875327
10.10171 -0.21083241
10.10271 -0.22290165
10.10371 -0.23495987999999998
10.10471 -0.24700504999999998
10.10571 -0.2590331
10.10671 -0.27103808
10.10771 -0.28301338000000004
10.10871 -0.29495391000000004
10.10971 -0.30685798
10.11071 -0.31872840999999996
10.11171 -0.33057164
10.11271 -0.34239591999999996
10.11371 -0.35420842
10.11471 -0.36601302999999996
10.11571 -0.37780914
10.11671 -0.38959204999999997
10.11771 -0.40135463000000005
10.11871 -0.41308962000000005
10.11971 -0.42479084999999994
10.12071 -0.43645459
10.12171 -0.44807922
10.12271 -0.45966427000000004
10.12371 -0.47120959
10.12471 -0.48271486999999996
10.12571 -0.49418006
10.12671 -0.5056060400000001
10.12771 -0.51699528
10.12871 -0.5283521
10.12971 -0.53968164
10.13071 -0.5509886
10.13171 -0.56227529
10.13271 -0.5735402
10.13371 -0.58477777
10.13471 -0.5959793
10.13571 -0.60713505
10.13671 -0.61823642
10.13771 -0.62927804
10.13871 -0.64025884
10.13971 -0.65118144
10.14071 -0.66205086
10.14171 -0.6728726
10.14271 -0.68365121
10.14371 -0.69438922
10.14471 -0.70508746
10.14571 -0.71574575
10.14671 -0.72636362
10.14771 -0.73694061
10.14871 -0.74747596
10.14971 -0.75796763
10.15071 -0.76841158
10.15171 -0.7788015500000001
10.15271 -0.78912992
10.15371 -0.7993899299999999
10.15471 -0.8095774800000001
10.15571 -0.8196926699999999
10.15671 -0.82974099
10.15771 -0.839731
10.15871 -0.8496722199999999
10.15971 -0.8595718999999999
10.16071 -0.8694331200000001
10.16171 -0.87925382
10.16271 -0.8890276799999999
10.16371 -0.8987470500000001
10.16471 -0.9084044
10.16571 -0.9179947900000001
10.16671 -0.92751533
10.16771 -0.9369648100000001
10.16871 -0.94634192
10.16971 -0.95564453
10.17071 -0.96486956
10.17171 -0.9740150499999999
10.17271 -0.9830820400000001
10.17371 -0.99207535
10.17471 -1.0010038
10.17571 -1.0098774
10.17671 -1.0187041000000001
10.17771 -1.0274867
10.17871 -1.036221
10.17971 -1.0448969000000001
10.18071 -1.0535016
10.18171 -1.0620232
10.18271 -1.0704546000000001
10.18371 -1.0787948
10.18471 -1.0870476
10.18571 -1.0952191999999998
10.18671 -1.1033150999999999
10.18771 -1.1113378
10.18871 -1.1192870000000001
10.18971 -1.1271623
10.19071 -1.1349643
10.19171 -1.1426966
10.19271 -1.1503648
10.19371 -1.1579739
10.19471 -1.1655248
10.19571 -1.1730122
10.19671 -1.1804245999999998
10.19771 -1.1877471000000002
10.19871 -1.194966
10.19971 -1.2020743999999999
10.20071 -1.2090736
10.20171 -1.2159728
10.20271 -1.2227853
10.20371 -1.2295242
10.20471 -1.2361972
10.20571 -1.2428053
10.20671 -1.2493449
10.20771 -1.2558105
10.20871 -1.2621982999999999
10.20971 -1.2685076
10.21071 -1.2747403
10.21171 -1.2808977
10.21271 -1.2869765
10.21371 -1.2929694
10.21471 -1.2988643
10.21571 -1.30465
10.21671 -1.3103209
10.21771 -1.3158801
10.21871 -1.3213392
10.21971 -1.3267151
10.22071 -1.3320235999999999
10.22171 -1.3372742
10.22271 -1.3424663
10.22371 -1.3475909
10.22471 -1.3526344
10.22571 -1.3575844
10.22671 -1.3624333
10.22771 -1.3671803999999999
10.22871 -1.3718289
10.22971 -1.376382
10.23071 -1.3808396
10.23171 -1.3851977999999998
10.23271 -1.389451
10.23371 -1.3935957
10.23471 -1.397635
10.23571 -1.4015798
10.23671 -1.405446
10.23771 -1.4092484
10.23871 -1.4129958999999999
10.23971 -1.4166861
10.24071 -1.4203062
10.24171 -1.4238374
10.24271 -1.4272613
10.24371 -1.4305667
10.24471 -1.433752
10.24571 -1.4368242
10.24671 -1.4397942000000001
10.24771 -1.4426717
10.24871 -1.4454603
10.24971 -1.4481594
10.25071 -1.4507654
10.25171 -1.4532771
10.25271 -1.4556988
10.25371 -1.4580393
10.25471 -1.4603089
10.25571 -1.4625129000000001
10.25671 -1.4646483
10.25771 -1.4667019
10.25871 -1.4686549
10.25971 -1.4704886
10.26071 -1.4721922
10.26171 -1.4737664
10.26271 -1.4752232
10.26371 -1.4765810000000001
10.26471 -1.4778575
10.26571 -1.4790635
10.26671 -1.4802008
10.26771 -1.4812642
10.26871 -1.4822456
10.26971 -1.4831399
10.27071 -1.4839470000000001
10.27171 -1.4846705
10.27271 -1.4853141
10.27371 -1.4858765
10.27471 -1.4863491
10.27571 -1.4867181999999999
10.27671 -1.4869694
10.27771 -1.4870947
10.27871 -1.4870969
10.27971 -1.4869897
10.28071 -1.4867936
10.28171 -1.486529
10.28271 -1.4862086
10.28371 -1.4858332
10.28471 -1.4853936
10.28571 -1.4848744
10.28671 -1.4842615
10.28771 -1.4835469000000001
10.28871 -1.4827299999999999
10.28971 -1.481815
10.29071 -1.4808067
10.29171 -1.4797061
10.29271 -1.4785092
10.29371 -1.47721
10.29471 -1.4758046
10.29571 -1.4742965000000001
10.29671 -1.4726974
10.29771 -1.4710255
10.29871 -1.4692978
10.29971 -1.4675246
10.30071 -1.4657045
10.30171 -1.4638244
10.30271 -1.4618645
10.30371 -1.4598051
10.30471 -1.4576335
10.30571 -1.4553471
10.30671 -1.4529524999999999
10.30771 -1.4504612
10.30871 -1.4478832000000001
10.30971 -1.4452236
10.31071 -1.4424827
10.31171 -1.4396586
10.31271 -1.4367518
10.31371 -1.4337672
10.31471 -1.4307149
10.31571 -1.4276056000000001
10.31671 -1.4244454
10.31771 -1.4212319
10.31871 -1.417953
10.31971 -1.4145906
10.32071 -1.4111269
10.32171 -1.4075513
10.32271 -1.4038639
10.32371 -1.4000755999999999
10.32471 -1.3962037
10.32571 -1.3922656
10.32671 -1.3882729
10.32771 -1.3842292
10.32871 -1.3801315
10.32971 -1.3759736999999999
10.33071 -1.3717515
10.33171 -1.367464
10.33271 -1.3631132000000001
10.33371 -1.3587004999999999
10.33471 -1.3542233000000001
10.33571 -1.3496735
10.33671 -1.3450388
10.33771 -1.3403072
10.33871 -1.3354726000000001
10.33971 -1.3305377
10.34071 -1.3255154
10.34171 -1.3204246
10.34271 -1.3152844000000001
10.34371 -1.3101079999999998
10.34471 -1.3048993
10.34571 -1.2996535999999999
10.34671 -1.2943598
10.34771 -1.2890067
10.34871 -1.2835868000000001
10.34971 -1.2780972
10.35071 -1.2725389999999999
10.35171 -1.266914
10.35271 -1.2612222
10.35371 -1.2554610000000002
10.35471 -1.2496270999999999
10.35571 -1.2437191
10.35671 -1.237741
10.35771 -1.231703
10.35871 -1.2256187
10.35971 -1.2195022
10.36071 -1.213362
10.36171 -1.2071977
10.36271 -1.2010008
10.36371 -1.1947566
10.36471 -1.1884498000000001
10.36571 -1.1820693
10.36671 -1.1756106
10.36771 -1.1690767
10.36871 -1.1624747
10.36971 -1.1558134
10.37071 -1.1491
10.37171 -1.1423391999999999
10.37271 -1.1355347999999998
10.37371 -1.1286909
10.37471 -1.121813
10.37571 -1.1149081
10.37671 -1.1079831
10.37771 -1.1010407999999998
10.37871 -1.0940785
10.37971 -1.0870871
10.38071 -1.0800537000000001
10.38171 -1.0729644
10.38271 -1.0658099
10.38371 -1.0585875999999999
10.38471 -1.0513024
10.38571 -1.0439645
10.38671 -1.0365871
10.38771 -1.0291812
10.38871 -1.0217546
10.38971 -1.0143106000000002
10.39071 -1.0068489
10.39171 -0.9993678
10.39271 -0.9918649700000001
10.39371 -0.98433848
10.39471 -0.97678555
10.39571 -0.9692024400000001
10.39671 -0.96158348
10.39771 -0.9539221400000001
10.39871 -0.94621303
10.39971 -0.93845371
10.40071 -0.93064671
10.40171 -0.9228005100000001
10.40271 -0.9149275700000001
10.40371 -0.9070418800000001
10.40471 -0.89915572
10.40571 -0.89127626
10.40671 -0.883405
10.40771 -0.87553766
10.40871 -0.86766621
10.40971 -0.85978098
10.41071 -0.85187331
10.41171 -0.8439365799999999
10.41271 -0.8359669700000001
10.41371 -0.82796272
10.41471 -0.81992457
10.41571 -0.81185475
10.41671 -0.8037569899999999
10.41771 -0.79563716
10.41871 -0.78750355
10.41971 -0.77936505
10.42071 -0.7712311599999999
10.42171 -0.76310928
10.42271 -0.75500319
10.42371 -0.74691176
10.42471 -0.73882891
10.42571 -0.73074503
10.42671 -0.72264927
10.42771 -0.71453233
10.42871 -0.7063892199999999
10.42971 -0.69821961
10.43071 -0.69002849
10.43171 -0.68182414
10.43271 -0.6736165399999999
10.43371 -0.6654149899999999
10.43471 -0.65722689
10.43571 -0.64905724
10.43671 -0.6409084899999999
10.43771 -0.6327813
10.43871 -0.6246747
10.43971 -0.61658616
10.44071 -0.60851113
10.44171 -0.60044304
10.44271 -0.5923735400000001
10.44371 -0.58429409
10.44471 -0.57619801
10.44571 -0.5680827
10.44671 -0.5599511300000001
10.44771 -0.55181216
10.44871 -0.5436783700000001
10.44971 -0.53556398
10.45071 -0.5274808
10.45171 -0.51943609
10.45271 -0.5114314099999999
10.45371 -0.5034633000000001
10.45471 -0.49552516999999996
10.45571 -0.48760986
10.45671 -0.47971136
10.45771 -0.47182561999999995
10.45871 -0.46394994
10.45971 -0.45608235999999996
10.46071 -0.44822097
10.46171 -0.44036455999999996
10.46271 -0.43251351000000005
10.46371 -0.42467178
10.46471 -0.41684718000000004
10.46571 -0.40905075
10.46671 -0.40129437
10.46771 -0.39358735
10.46871 -0.38593341999999997
10.46971 -0.37832945
10.47071 -0.37076641
10.47171 -0.3632322
10.47271 -0.35571554
10.47371 -0.34820919
10.47471 -0.34071158
10.47571 -0.33322601
10.47671 -0.32575857
10.47771 -0.31831563
10.47871 -0.31090209
10.47971 -0.30352136
10.48071 -0.29617653
10.48171 -0.28887186
10.48271 -0.28161355
10.48371 -0.27440863
10.48471 -0.26726255
10.48571 -0.26017660000000004
10.48671 -0.25314605
10.48771 -0.24616062
10.48871 -0.23920731999999997
10.48971 -0.23227457
10.49071 -0.22535617000000002
10.49171 -0.21845335
10.49271 -0.21157414000000002
10.49371 -0.20473027000000002
10.49471 -0.19793322
10.49571 -0.19119096
10.49671 -0.18450649
10.49771 -0.17787897
10.49871 -0.17130610000000002
10.49971 -0.16478657
10.50071 -0.15832109
10.50171 -0.1519114
10.50271 -0.1455581
10.50371 -0.13925846
10.50471 -0.13300568999999998
10.50571 -0.12679055
10.50671 -0.12060471
10.50771 -0.11444452000000001
10.50871 -0.10831339999999999
10.50971 -0.10222157
10.51071 -0.09618307200000001
10.51171 -0.090211176
10.51271 -0.084314216
10.51371 -0.078493485
10.51471 -0.072744
10.51571 -0.067057559
10.51671 -0.061426649
10.51771 -0.055847148
10.51871 -0.050318933999999996
10.51971 -0.044844151
10.52071 -0.03942452
10.52171 -0.034059153
10.52271 -0.028744372
10.52371 -0.023475637
10.52471 -0.018250695
10.52571 -0.013072223000000001
10.52671 -0.0079484424
10.52771 -0.0028910625
10.52871 0.002088678
10.52971 0.0069842274
10.53071 0.01179625
10.53171 0.016532301
10.53271 0.021203776
10.53371 0.025821466
10.53471 0.030391724
10.53571 0.034914879
10.53671 0.039386368
10.53771 0.043799839
10.53871 0.048150474
10.53971 0.052436878
10.54071 0.056660635
10.54171 0.060823938
10.54271 0.064926711
10.54371 0.06896485000000001
10.54471 0.072930817
10.54571 0.076816365
10.54671 0.080616219
10.54771 0.084330788
10.54871 0.087966688
10.54971 0.091534405
10.55071 0.095044303
10.55171 0.09850262400000001
10.55271 0.10190929
10.55371 0.10525847
10.55471 0.10854152
10.55571 0.11175075
10.55671 0.11488232000000001
10.55771 0.11793706000000001
10.55871 0.12091871000000001
10.55971 0.12383100000000001
10.56071 0.12667499000000002
10.56171 0.12944822
10.56271 0.13214595
10.56371 0.13476408
10.56471 0.13730188
10.56571 0.13976336
10.56671 0.14215608999999998
10.56771 0.14448830999999998
10.56871 0.14676529
10.56971 0.14898691
10.57071 0.15114747
10.57171 0.15323792
10.57271 0.15524933999999999
10.57371 0.15717621
10.57471 0.15901793
10.57571 0.16077784
10.57671 0.16246089
10.57771 0.16407066
10.57871 0.16560756
10.57971 0.16706915
10.58071 0.16845204
10.58171 0.16975453000000001
10.58271 0.17097843000000001
10.58371 0.1721291
10.58471 0.17321351
10.58571 0.17423736
10.58671 0.17520251
10.58771 0.17610609
10.58871 0.17694157
10.58971 0.17770152
10.59071 0.17838046999999999
10.59171 0.17897682
10.59271 0.1794928
10.59371 0.17993278
10.59471 0.18030078
10.59571 0.18059849
10.59671 0.18082473999999998
10.59771 0.18097667
10.59871 0.18105174999999998
10.59971 0.18104956
10.60071 0.18097257
10.60171 0.18082507
10.60271 0.1806112
10.60371 0.18033271
10.60471 0.17998783999999998
10.60571 0.17957161
10.60671 0.17907775
10.60771 0.1785011
10.60871 0.17783953
10.60971 0.17709456
10.61071 0.17627054
10.61171 0.17537281
10.61271 0.17440581
10.61371 0.17337204
10.61471 0.17227218
10.61571 0.17110605
10.61671 0.16987394
10.61771 0.16857713000000002
10.61871 0.16721769
10.61971 0.16579729
10.62071 0.16431588
10.62171 0.1627707
10.62271 0.16115673
10.62371 0.15946779
10.62471 0.1576985
10.62571 0.15584591
10.62671 0.15391038
10.62771 0.15189521
10.62871 0.14980546
10.62971 0.14764644
10.63071 0.14542243
10.63171 0.14313615000000002
10.63271 0.14078885000000002
10.63371 0.13838082999999998
10.63471 0.13591191
10.63571 0.13338155000000002
10.63671 0.13078873000000002
10.63771 0.12813164
10.63871 0.1254076
10.63971 0.12261352
10.64071 0.11974666
10.64171 0.11680573
10.64271 0.11379151
10.64371 0.11070706
10.64471 0.10755730000000001
10.64571 0.10434793
10.64671 0.10108429
10.64771 0.097770302
10.64871 0.09440789
10.64971 0.090996764
10.65071 0.087534613
10.65171 0.084017526
10.65271 0.080440531
10.65371 0.076798315
10.65471 0.07308597
10.65571 0.069299876
10.65671 0.065438467
10.65771 0.061502733
10.65871 0.057496212
10.65971 0.05342447499999999
10.66071 0.049294141
10.66171 0.045111726
10.66271 0.040882637
10.66371 0.036610523
10.66471 0.032297056
10.66571 0.027941997000000003
10.66671 0.023543420000000002
10.66771 0.019097938999999998
10.66871 0.014600991999999998
10.66971 0.010047317
10.67071 0.0054317322999999995
10.67171 0.00075026446
10.67271 -0.0039986553
10.67371 -0.0088133187
10.67471 -0.013688576000000001
10.67571 -0.018616686
10.67671 -0.023588992
10.67771 -0.028597962
10.67871 -0.033638917
10.67971 -0.038710891
10.68071 -0.043816352
10.68171 -0.048960081999999995
10.68271 -0.05414769999999999
10.68371 -0.059384346000000005
10.68471 -0.064674125
10.68571 -0.07002006200000001
10.68671 -0.075424276
10.68771 -0.080888043
10.68871 -0.08641127500000001
10.68971 -0.09199170699999999
10.69071 -0.097624102
10.69171 -0.10330026
10.69271 -0.10901019999999999
10.69371 -0.11474422999999999
10.69471 -0.12049549
10.69571 -0.12626200999999998
10.69671 -0.13204728000000002
10.69771 -0.13785913
10.69871 -0.14370737
10.69971 -0.14960088
10.70071 -0.15554547
10.70171 -0.16154284
10.70271 -0.16759118
10.70371 -0.17368672000000002
10.70471 -0.17982512
10.70571 -0.18600228000000002
10.70671 -0.19221426
10.70771 -0.19845648000000002
10.70871 -0.20472331
10.70971 -0.21100838
10.71071 -0.21730612000000002
10.71171 -0.22361375999999997
10.71271 -0.22993325
10.71371 -0.23627139
10.71471 -0.24263877
10.71571 -0.24904655
10.71671 -0.25550304
10.71771 -0.26201093999999997
10.71871 -0.26856654
10.71971 -0.27516109
10.72071 -0.28178345
10.72171 -0.28842338
10.72271 -0.29507373
10.72371 -0.30173079999999997
10.72471 -0.30839376
10.72571 -0.31506289
10.72671 -0.32173849
10.72771 -0.32842079999999996
10.72871 -0.3351111
10.72971 -0.34181306
10.73071 -0.34853345999999996
10.73171 -0.35528119
10.73271 -0.36206485
10.73371 -0.36888958
10.73471 -0.37575453
10.73571 -0.38265216
10.73671 -0.38956981
10.73771 -0.39649331
10.73871 -0.40341094000000005
10.73971 -0.41031656
10.74071 -0.4172103
10.74171 -0.42409752
10.74271 -0.43098559000000003
10.74371 -0.43788129
10.74471 -0.44478913999999997
10.74571 -0.45171114999999995
10.74671 -0.4586482
10.74771 -0.46560150000000006
10.74871 -0.47257305
10.74971 -0.47956472
10.75071 -0.48657650999999996
10.75171 -0.49360436
10.75271 -0.50063967
10.75371 -0.50767018
10.75471 -0.51468378
10.75571 -0.52167149
10.75671 -0.52863117
10.75771 -0.5355679
10.75871 -0.5424922799999999
10.75971 -0.54941699
10.76071 -0.55635283
10.76171 -0.56330562
10.76271 -0.57027559
10.76371 -0.57725855
10.76471 -0.5842485
10.76571 -0.59123985
10.76671 -0.59822849
10.76771 -0.60521108
10.76871 -0.61218417
10.76971 -0.6191425
10.77071 -0.62607955
10.77171 -0.63298885
10.77271 -0.63986657
10.77371 -0.64671393
10.77471 -0.65353801
10.77571 -0.66034985
10.77671 -0.66716168
10.77771 -0.67398236
10.77871 -0.68081464
10.77971 -0.68765418
10.78071 -0.6944909699999999
10.78171 -0.7013129499999999
10.78271 -0.70810909
10.78371 -0.71487217
10.78471 -0.7215995799999999
10.78571 -0.72829188
10.78671 -0.7349512100000001
10.78771 -0.74157948
10.78871 -0.74817827
10.78971 -0.75474931
10.79071 -0.7612959899999999
10.79171 -0.76782405
10.79271 -0.77434098
10.79371 -0.78085377
10.79471 -0.78736665
10.79571 -0.7938781799999999
10.79671 -0.8003805799999999
10.79771 -0.80686174
10.79871 -0.81330771
10.79971 -0.81970692
10.80071 -0.82605295
10.80171 -0.83234617
10.80271 -0.83859209
10.80371 -0.84479917
10.80471 -0.8509757
10.80571 -0.85712792
10.80671 -0.86325901
10.80771 -0.86936979
10.80871 -0.87546017
10.80971 -0.8815296
10.81071 -0.88757724
10.81171 -0.89360075
10.81271 -0.8995958599999999
10.81371 -0.9055552099999999
10.81471 -0.9114694799999999
10.81571 -0.9173295499999999
10.81671 -0.92312898
10.81771 -0.92886677
10.81871 -0.9345473700000001
10.81971 -0.9401809400000001
10.82071 -0.9457794900000001
10.82171 -0.95135421
10.82271 -0.95691234
10.82371 -0.96245538
10.82471 -0.9679794300000001
10.82571 -0.9734772100000001
10.82671 -0.97894017
10.82771 -0.98435981
10.82871 -0.98972991
10.82971 -0.99504534
10.83071 -1.0003023999999998
10.83171 -1.0054982000000001
10.83271 -1.0106314
10.83371 -1.0157021
10.83471 -1.0207133
10.83571 -1.0256717
10.83671 -1.0305862000000001
10.83771 -1.0354662000000001
10.83871 -1.0403195
10.83971 -1.0451497
10.84071 -1.0499545000000001
10.84171 -1.0547263
10.84271 -1.0594535999999999
10.84371 -1.0641243999999999
10.84471 -1.0687286
10.84571 -1.0732601
10.84671 -1.0777184
10.84771 -1.0821066000000001
10.84871 -1.086431
10.84971 -1.0906987
10.85071 -1.0949162000000001
10.85171 -1.0990889
10.85271 -1.1032208
10.85371 -1.1073147
10.85471 -1.1113724999999999
10.85571 -1.115394
10.85671 -1.1193771
10.85771 -1.1233159
10.85871 -1.1272018
10.85971 -1.1310238
10.86071 -1.1347717
10.86171 -1.1384375
10.86271 -1.1420193
10.86371 -1.1455204
10.86471 -1.1489497
10.86571 -1.1523192
10.86671 -1.1556407
10.86771 -1.1589232
10.86871 -1.1621702
10.86971 -1.1653805
10.87071 -1.1685492
10.87171 -1.1716695
10.87271 -1.1747339
10.87371 -1.1777367
10.87471 -1.1806731000000001
10.87571 -1.1835393
10.87671 -1.1863314999999999
10.87771 -1.1890467999999998
10.87871 -1.1916838
10.87971 -1.1942438
10.88071 -1.1967322
10.88171 -1.1991581
10.88271 -1.2015329
10.88371 -1.2038666
10.88471 -1.2061651
10.88571 -1.2084279999999998
10.88671 -1.210648
10.88771 -1.2128131
10.88871 -1.2149099
10.88971 -1.2169278000000001
10.89071 -1.2188608
10.89171 -1.2207087
10.89271 -1.2224764000000001
10.89371 -1.2241699
10.89471 -1.2257952
10.89571 -1.2273567
10.89671 -1.2288571
10.89771 -1.2302990999999999
10.89871 -1.2316866
10.89971 -1.2330242
10.90071 -1.2343165999999999
10.90171 -1.2355655
10.90271 -1.2367675999999999
10.90371 -1.2379141999999999
10.90471 -1.2389923
10.90571 -1.2399887
10.90671 -1.2408934999999999
10.90771 -1.2417044
10.90871 -1.2424269
10.90971 -1.2430728
10.91071 -1.2436559
10.91171 -1.2441875999999998
10.91271 -1.2446739
10.91371 -1.2451144
10.91471 -1.2455047000000001
10.91571 -1.2458391
10.91671 -1.2461131
10.91771 -1.2463248
10.91871 -1.2464737
10.91971 -1.2465584
10.92071 -1.2465754
10.92171 -1.2465176999999998
10.92271 -1.2463776
10.92371 -1.2461498999999998
10.92471 -1.2458353
10.92571 -1.2454418999999999
10.92671 -1.2449836
10.92771 -1.2444758999999999
10.92871 -1.2439301
10.92971 -1.2433502
10.93071 -1.2427306
10.93171 -1.242059
10.93271 -1.2413217
10.93371 -1.2405072
10.93471 -1.2396113
10.93571 -1.2386352999999999
10.93671 -1.2375847
10.93771 -1.2364655
10.93871 -1.2352801
10.93971 -1.2340281
10.94071 -1.2327078
10.94171 -1.2313190999999999
10.94271 -1.2298669
10.94371 -1.2283602
10.94471 -1.2268097
10.94571 -1.2252234
10.94671 -1.2236018
10.94771 -1.2219368
10.94871 -1.2202134
10.94971 -1.2184148000000001
10.95071 -1.2165286000000002
10.95171 -1.214551
10.95271 -1.2124882
10.95371 -1.2103529
10.95471 -1.2081593
10.95571 -1.2059175
10.95671 -1.2036308
10.95771 -1.2012959
10.95871 -1.1989077000000001
10.95971 -1.1964617
10.96071 -1.1939582
10.96171 -1.1914011
10.96271 -1.1887953
10.96371 -1.1861424
10.96471 -1.1834377999999999
10.96571 -1.1806717
10.96671 -1.1778322
10.96771 -1.174911
10.96871 -1.1719081
10.96971 -1.168833
10.97071 -1.1657022
10.97171 -1.1625333999999998
10.97271 -1.1593387
10.97371 -1.1561204999999999
10.97471 -1.1528714
10.97571 -1.1495779
10.97671 -1.1462263
10.97771 -1.1428075
10.97871 -1.1393202999999998
10.97971 -1.1357689
10.98071 -1.1321596
10.98171 -1.1284957
10.98271 -1.1247757
10.98371 -1.1209948
10.98471 -1.1171482
10.98571 -1.1132360000000001
10.98671 -1.1092655999999999
10.98771 -1.1052503999999999
10.98871 -1.1012054
10.98971 -1.0971406
10.99071 -1.0930568999999999
10.99171 -1.0889446
10.99271 -1.0847875
10.99371 -1.0805687
10.99471 -1.0762778000000002
10.99571 -1.0719140999999999
10.99671 -1.0674865
10.99771 -1.0630088
10.99871 -1.0584938
10.99971 -1.0539485
11.00071 -1.0493726
11.00171 -1.0447606
11.00271 -1.0401073
11.00371 -1.0354105
11.00471 -1.0306739
11.00571 -1.0259038
11.00671 -1.0211052999999999
11.00771 -1.0162780999999999
11.00871 -1.0114135
11.00971 -1.0064981
11.01071 -1.0015179
11.01171 -0.99646505
11.01271 -0.99134203
11.01371 -0.9861619199999999
11.01471 -0.98094353
11.01571 -0.9757055000000001
11.01671 -0.9704591699999999
11.01771 -0.96520605
11.01871 -0.9599380200000001
11.01971 -0.95464345
11.02071 -0.94931172
11.02171 -0.94393836
11.02271 -0.93852477
11.02371 -0.9330755099999999
11.02471 -0.92759468
11.02571 -0.92208171
11.02671 -0.91653112
11.02771 -0.91093583
11.02871 -0.90529164
11.02971 -0.89960098
11.03071 -0.8938743699999999
11.03171 -0.88812765
11.03271 -0.88237561
11.03371 -0.8766260899999999
11.03471 -0.87087676
11.03571 -0.86511513
11.03671 -0.85932389
11.03771 -0.8534869199999999
11.03871 -0.8475956499999999
11.03971 -0.8416508300000001
11.04071 -0.83566168
11.04171 -0.82964031
11.04271 -0.8235968600000001
11.04371 -0.81753712
11.04471 -0.81146145
11.04571 -0.80536837
11.04671 -0.79925824
11.04771 -0.79313526
11.04871 -0.78700697
11.04971 -0.78088129
11.05071 -0.7747613799999999
11.05171 -0.7686427800000001
11.05271 -0.762513
11.05371 -0.7563555599999999
11.05471 -0.75015537
11.05571 -0.74390499
11.05671 -0.7376072499999999
11.05771 -0.7312743
11.05871 -0.7249231
11.05971 -0.71856938
11.06071 -0.71222279
11.06171 -0.70588463
11.06271 -0.69955024
11.06371 -0.6932122199999999
11.06471 -0.68686479
11.06571 -0.68050576
11.06671 -0.67413626
11.06771 -0.66775735
11.06871 -0.6613680200000001
11.06971 -0.65496317
11.07071 -0.6485355100000001
11.07171 -0.64207879
11.07271 -0.63559222
11.07371 -0.62908265
11.07471 -0.622564
11.07571 -0.61605382
11.07671 -0.60956739
11.07771 -0.60311249
11.07871 -0.5966876200000001
11.07971 -0.59028259
11.08071 -0.58388258
11.08171 -0.57747355
11.08271 -0.57104598
11.08371 -0.5645968
11.08471 -0.55812788
11.08571 -0.5516434100000001
11.08671 -0.5451472500000001
11.08771 -0.5386418700000001
11.08871 -0.53212894
11.08971 -0.52561145
11.09071 -0.51909578
11.09171 -0.51259152
11.09271 -0.50610965
11.09371 -0.49965903
11.09471 -0.49324267999999993
11.09571 -0.48685576999999997
11.09671 -0.48048659
11.09771 -0.47411998
11.09871 -0.46774195999999996
11.09971 -0.46134432999999997
11.10071 -0.45492686
11.10171 -0.44849655
11.10271 -0.44206479
11.10371 -0.43564373999999995
11.10471 -0.42924299000000005
11.10571 -0.42286818
11.10671 -0.41652167999999995
11.10771 -0.41020396000000003
11.10871 -0.40391474
11.10971 -0.39765369
11.11071 -0.39141964999999995
11.11171 -0.38520894
11.11271 -0.37901478
11.11371 -0.37282745
11.11471 -0.36663653
11.11571 -0.36043406
11.11671 -0.35421751
11.11771 -0.3479915
11.11871 -0.34176719
11.11971 -0.33555969
11.12071 -0.32938411
11.12171 -0.32325193999999996
11.12271 -0.31716854
11.12371 -0.31113294
11.12471 -0.30513932
11.12571 -0.2991792
11.12671 -0.29324405
11.12771 -0.28732662999999997
11.12871 -0.28142153999999997
11.12971 -0.27552494
11.13071 -0.26963432
11.13171 -0.26374853
11.13271 -0.25786839
11.13371 -0.25199768
11.13471 -0.24614364000000002
11.13571 -0.24031627000000003
11.13671 -0.23452684
11.13771 -0.22878526000000002
11.13871 -0.22309758
11.13971 -0.21746405
11.14071 -0.21187894
11.14171 -0.20633172
11.14271 -0.20081006999999998
11.14371 -0.19530258
11.14471 -0.18980172
11.14571 -0.18430502
11.14671 -0.17881518
11.14771 -0.17333882
11.14871 -0.16788468
11.14971 -0.16246178
11.15071 -0.15707818999999998
11.15171 -0.15174037999999998
11.15271 -0.14645299
11.15371 -0.14121885
11.15471 -0.13603867
11.15571 -0.13091050999999998
11.15671 -0.1258294
11.15771 -0.12078741999999999
11.15871 -0.11577458
11.15971 -0.11078065
11.16071 -0.10579738999999999
11.16171 -0.10082095
11.16271 -0.095853256
11.16371 -0.090902101
11.16471 -0.085979525
11.16571 -0.081099058
11.16671 -0.076272566
11.16771 -0.071507704
11.16871 -0.066806655
11.16971 -0.062166475
11.17071 -0.05758063099999999
11.17171 -0.053041172
11.17271 -0.048540506
11.17371 -0.044072454
11.17471 -0.039632464000000006
11.17571 -0.035217285
11.17671 -0.030824821
11.17771 -0.026454421
11.17871 -0.022107711
11.17971 -0.017789495
11.18071 -0.01350802
11.18171 -0.0092740323
11.18271 -0.005098596
11.18371 -0.0009900935800000001
11.18471 0.0030484554
11.18571 0.0070207431999999995
11.18671 0.010936483
11.18771 0.014808789
11.18871 0.018650515
11.18971 0.022470755000000002
11.19071 0.026272828
11.19171 0.030054274000000002
11.19271 0.033808601
11.19371 0.037527821
11.19471 0.041204556999999996
11.19571 0.044833071
11.19671 0.048409001
11.19771 0.051928358
11.19871 0.05538692900000001
11.19971 0.05878065699999999
11.20071 0.062107301000000004
11.20171 0.065368303
11.20271 0.068570283
11.20371 0.071724597
11.20471 0.07484497
11.20571 0.077943673
11.20671 0.081027602
11.20771 0.084095902
11.20871 0.087140151
11.20971 0.09014706
11.21071 0.093102671
11.21171 0.095996307
11.21271 0.09882294100000001
11.21371 0.10158318000000001
11.21471 0.10428121
11.21571 0.10692219
11.21671 0.10951006999999999
11.21771 0.11204729000000001
11.21871 0.11453596999999999
11.21971 0.11697951
11.22071 0.11938362000000001
11.22171 0.12175551
11.22271 0.12410146999999999
11.22371 0.12642355
11.22471 0.12871744
11.22571 0.1309723
11.22671 0.13317351
11.22771 0.13530699000000002
11.22871 0.13736394
11.22971 0.1393437
11.23071 0.14125359
11.23171 0.14310622
11.23271 0.14491485
11.23371 0.14668944
11.23471 0.14843447
11.23571 0.15014948
11.23671 0.15183134
11.23771 0.15347713
11.23871 0.1550856
11.23971 0.15665690000000002
11.24071 0.15819048
11.24171 0.15968281
11.24271 0.16112628
11.24371 0.16251048
11.24471 0.16382560000000002
11.24571 0.16506654
11.24671 0.16623574000000002
11.24771 0.16734329
11.24871 0.16840402
11.24971 0.16943265999999998
11.25071 0.1704389
11.25171 0.17142452
11.25271 0.17238371
11.25371 0.17330616999999998
11.25471 0.17418159
11.25571 0.17500323
11.25671 0.17576942
11.25771 0.17648222
11.25871 0.17714469
11.25971 0.1777582
11.26071 0.17832144
11.26171 0.17883168
11.26271 0.17928758
11.26371 0.17969193
11.26471 0.18005255
11.26571 0.18038047000000001
11.26671 0.18068603
11.26771 0.18097454
11.26871 0.18124347999999998
11.26971 0.18148258
11.27071 0.18167719999999998
11.27171 0.18181348
11.27271 0.18188308
11.27371 0.18188544
11.27471 0.18182700999999998
11.27571 0.18171779
11.27671 0.18156711
11.27771 0.18138052
11.27871 0.18115924
11.27971 0.1809018
11.28071 0.180607
11.28171 0.18027625
11.28271 0.17991372
11.28371 0.17952434
11.28471 0.17911058
11.28571 0.17866985
11.28671 0.17819394000000002
11.28771 0.17767153
11.28871 0.17709233000000002
11.28971 0.17645147
11.29071 0.17575186
11.29171 0.17500353
11.29271 0.17422003
11.29371 0.17341353
11.29471 0.17259069
11.29571 0.17175106
11.29671 0.17088846
11.29771 0.16999443
11.29871 0.16906208
11.29971 0.16808835
11.30071 0.16707395
11.30171 0.16602119
11.30271 0.16493129
11.30371 0.16380269
11.30471 0.16263149000000002
11.30571 0.16141387000000001
11.30671 0.16014933
11.30771 0.15884269
11.30871 0.15750385
11.30971 0.15614502000000002
11.31071 0.15477637
11.31171 0.15340213
11.31271 0.15201891
11.31371 0.15061705
11.31471 0.14918424
11.31571 0.1477101
11.31671 0.14618945
11.31771 0.14462328
11.31871 0.14301724000000002
11.31971 0.14137831
11.32071 0.1397119
11.32171 0.13802034999999999
11.32271 0.13630351000000002
11.32371 0.1345608
11.32471 0.13279337
11.32571 0.13100492
11.32671 0.12920065
11.32771 0.12738467
11.32871 0.12555735
11.32971 0.12371379
11.33071 0.12184487000000001
11.33171 0.11994023
11.33271 0.11799212
11.33371 0.11599872
11.33471 0.11396497
11.33571 0.11190098999999999
11.33671 0.10981872999999999
11.33771 0.10772799999999999
11.33871 0.10563388
11.33971 0.1035364
11.34071 0.10143202000000001
11.34171 0.09931613499999999
11.34271 0.097185391
11.34371 0.09503824400000001
11.34471 0.09287431
11.34571 0.090692734
11.34671 0.088490837
11.34771 0.086264219
11.34871 0.08400819500000001
11.34971 0.081720221
11.35071 0.079401984
11.35171 0.077059958
11.35271 0.074704085
11.35371 0.07234478300000001
11.35471 0.069989613
11.35571 0.067640934
11.35671 0.065295433
11.35771 0.062945747
11.35871 0.06058336
11.35971 0.05820147900000001
11.36071 0.055796781000000004
11.36171 0.053369597
11.36271 0.050922722
11.36371 0.048459696999999996
11.36471 0.045983542999999995
11.36571 0.043496571
11.36671 0.041001083
11.36771 0.038500258
11.36871 0.035998598
11.36971 0.033501249999999996
11.37071 0.031012486
11.37171 0.028533799999999998
11.37271 0.026062706999999997
11.37371 0.023592959
11.37471 0.021116111
11.37571 0.018624131999999998
11.37671 0.016111856
11.37771 0.013578474000000002
11.37871 0.011027542
11.37971 0.008465672700000001
11.38071 0.0059005069
11.38171 0.0033387499999999997
11.38271 0.0007849665099999999
11.38371 -0.0017585631000000001
11.38471 -0.0042913364999999995
11.38571 -0.0068139867
11.38671 -0.0093278133
11.38771 -0.011834852
11.38871 -0.01433811
11.38971 -0.016841602
11.39071 -0.019349864
11.39171 -0.021866876
11.39271 -0.024394644
11.39371 -0.026932175
11.39471 -0.029475098999999998
11.39571 -0.032016399
11.39671 -0.034547996
11.39771 -0.03706261
11.39871 -0.039555397
11.39971 -0.0420247
11.40071 -0.044472047
11.40171 -0.046901367
11.40271 -0.049317803
11.40371 -0.051726663000000006
11.40471 -0.054132629999999994
11.40571 -0.056539214000000004
11.40671 -0.058948371
11.40771 -0.061360281
11.40871 -0.063773006
11.40971 -0.066182541
11.41071 -0.06858320600000001
11.41171 -0.070968526
11.41271 -0.07333245599999999
11.41371 -0.07567064
11.41471 -0.077981391
11.41571 -0.080265873
11.41671 -0.082527753
11.41771 -0.08477217100000001
11.41871 -0.08700458
11.41971 -0.089229661
11.42071 -0.091450481
11.42171 -0.093668181
11.42271 -0.095881836
11.42371 -0.098088477
11.42471 -0.10028332
11.42571 -0.10246019
11.42671 -0.10461222999999999
11.42771 -0.10673314
11.42871 -0.10881840000000001
11.42971 -0.11086634000000001
11.43071 -0.11287881
11.43171 -0.11486089000000001
11.43271 -0.11681955999999999
11.43371 -0.11876220999999999
11.43471 -0.12069473
11.43571 -0.12262042
11.43671 -0.12453955
11.43771 -0.12644967
11.43871 -0.12834657
11.43971 -0.13022528
11.44071 -0.13208068
11.44171 -0.13390798
11.44271 -0.13570279000000002
11.44371 -0.13746152
11.44471 -0.13918192
11.44571 -0.1408639
11.44671 -0.14251015
11.44771 -0.14412614
11.44871 -0.14571905000000002
11.44971 -0.14729619
11.45071 -0.14886268
11.45171 -0.15041986
11.45271 -0.15196452000000002
11.45371 -0.15348971
11.45471 -0.15498656
11.45571 -0.15644646
11.45671 -0.15786316
11.45771 -0.1592336
11.45871 -0.1605579
11.45971 -0.16183843
11.46071 -0.16307874
11.46171 -0.16428283
11.46271 -0.16545503
11.46371 -0.16660012999999999
11.46471 -0.1677235
11.46571 -0.16883040000000002
11.46671 -0.16992487
11.46771 -0.17100794
11.46871 -0.17207646000000001
11.46971 -0.17312308
11.47071 -0.17413741
11.47171 -0.17510869
11.47271 -0.17602853
11.47371 -0.17689324
11.47471 -0.17770446
11.47571 -0.17846823
11.47671 -0.17919273
11.47771 -0.17988578
11.47871 -0.18055291
11.47971 -0.18119664000000002
11.48071 -0.18181697
11.48171 -0.18241245
11.48271 -0.1829811
11.48371 -0.18352063999999998
11.48471 -0.18402792
11.48571 -0.18449826
11.48671 -0.18492533
11.48771 -0.185302
11.48871 -0.18562227
11.48971 -0.18588364
11.49071 -0.18608876000000002
11.49171 -0.18624568
11.49271 -0.18636602
11.49371 -0.18646198
11.49471 -0.18654285
11.49571 -0.18661259
11.49671 -0.18666901
11.49771 -0.18670512
11.49871 -0.18671148
11.49971 -0.1866789
11.50071 -0.1866002
11.50171 -0.18647078
11.50271 -0.18628799999999998
11.50371 -0.18605022000000002
11.50471 -0.18575642
11.50571 -0.18540657
11.50671 -0.18500274
11.50771 -0.18455008
11.50871 -0.184057
11.50971 -0.18353369
11.51071 -0.18298945
11.51171 -0.18242977999999999
11.51271 -0.18185405
11.51371 -0.18125537
11.51471 -0.18062227
11.51571 -0.179942
11.51671 -0.17920424999999998
11.51771 -0.17840372999999998
11.51871 -0.17754092
11.51971 -0.17662102
11.52071 -0.17565155
11.52171 -0.17464004
11.52271 -0.17359257
11.52371 -0.17251349
11.52471 -0.17140605
11.52571 -0.17027317
11.52671 -0.16911735
11.52771 -0.16793975
11.52871 -0.16673863
11.52971 -0.16550805
11.53071 -0.16423794
11.53171 -0.16291586
11.53271 -0.16153003
11.53371 -0.16007291
11.53471 -0.15854362
11.53571 -0.15694849
11.53671 -0.15529935
11.53771 -0.15361009
11.53871 -0.15189305
11.53971 -0.15015618
11.54071 -0.14840203000000002
11.54171 -0.14662851999999998
11.54271 -0.14483084000000002
11.54371 -0.14300327
11.54471 -0.14114026
11.54571 -0.13923665000000002
11.54671 -0.13728701000000001
11.54771 -0.13528542
11.54871 -0.13322599
11.54971 -0.13110439999999998
11.55071 -0.12892003
11.55171 -0.12667733
11.55271 -0.12438607000000002
11.55371 -0.12205943000000001
11.55471 -0.11971074999999999
11.55571 -0.11734975
11.55671 -0.11497975
11.55771 -0.11259671000000002
11.55871 -0.11019068
11.55971 -0.10774863
11.56071 -0.10525815000000001
11.56171 -0.10271008000000001
11.56271 -0.10009987
11.56371 -0.097427238
11.56471 -0.094694947
11.56571 -0.091907475
11.56671 -0.089070195
11.56771 -0.086189416
11.56871 -0.083272706
11.56971 -0.080328854
11.57071 -0.077366899
11.57171 -0.074394152
11.57271 -0.07141378000000001
11.57371 -0.068422989
11.57471 -0.065412681
11.57571 -0.062369078
11.57671 -0.059276999999999996
11.57771 -0.056123733999999995
11.57871 -0.0529023
11.57971 -0.049612956
11.58071 -0.04626259
11.58171 -0.042862378
11.58271 -0.039424674
11.58371 -0.035960309
11.58471 -0.032476959
11.58571 -0.028978849999999997
11.58671 -0.025467327
11.58771 -0.021941596
11.58871 -0.01839906
11.58971 -0.014835128000000001
11.59071 -0.011242841
11.59171 -0.0076129851000000005
11.59271 -0.0039351849
11.59371 -0.00020005691000000002
11.59471 0.0035980993
11.59571 0.0074590447
11.59671 0.011375732999999999
11.59771 0.015335374
11.59871 0.019322314
11.59971 0.023321862999999998
11.60071 0.027323829
11.60171 0.03132468
11.60271 0.035327722
11.60371 0.039341502
11.60471 0.043377152
11.60571 0.047445728
11.60671 0.051556318
11.60771 0.055715238
11.60871 0.059926125999999996
11.60971 0.064190204
11.61071 0.06850637700000001
11.61171 0.07287084
11.61271 0.07727658400000001
11.61371 0.081713335
11.61471 0.086168526
11.61571 0.09062956100000001
11.61671 0.09508669
11.61771 0.09953586900000001
11.61871 0.10398036
11.61971 0.10843042
11.62071 0.11290098000000001
11.62171 0.11740794000000002
11.62271 0.12196427
11.62371 0.12657715
11.62471 0.1312469
11.62571 0.13596782999999998
11.62671 0.14073034999999998
11.62771 0.14552347999999998
11.62871 0.15033694
11.62971 0.15516207
11.63071 0.15999217000000002
11.63171 0.16482243000000002
11.63271 0.16965009
11.63371 0.17447516999999998
11.63471 0.17930134
11.63571 0.18413656
11.63671 0.1889925
11.63771 0.19388257
11.63871 0.19881879
11.63971 0.20380842
11.64071 0.20885149
11.64171 0.21394014
11.64271 0.21906034
11.64371 0.22419535
11.64471 0.2293299
11.64571 0.23445344999999998
11.64671 0.23956208
11.64771 0.24465821000000001
11.64871 0.24974886000000002
11.64971 0.25484322
11.65071 0.25995066
11.65171 0.26507969
11.65271 0.27023777
11.65371 0.27543118
11.65471 0.28066495
11.65571 0.2859416
11.65671 0.29125966000000003
11.65771 0.29661245999999997
11.65871 0.30198798
11.65971 0.30737058
11.66071 0.31274419999999997
11.66171 0.31809648
11.66271 0.32342209
11.66371 0.32872437
11.66471 0.33401405
11.66571 0.33930637999999996
11.66671 0.34461676
11.66771 0.34995698
11.66871 0.35533296999999997
11.66971 0.36074463
11.67071 0.36618749
11.67171 0.37165459
11.67271 0.37713842000000003
11.67371 0.38263148
11.67471 0.38812635
11.67571 0.39361529
11.67671 0.39909058
11.67771 0.40454599
11.67871 0.40997877000000005
11.67971 0.41539189000000004
11.68071 0.42079500999999997
11.68171 0.42620273000000003
11.68271 0.43163168999999996
11.68371 0.43709576
11.68471 0.4426023
11.68571 0.44814968
11.68671 0.45372774000000005
11.68771 0.45932098000000005
11.68871 0.46491246
11.68971 0.4704881
11.69071 0.47603914999999997
11.69171 0.48156249999999995
11.69271 0.48705903
11.69371 0.49253231999999997
11.69471 0.49798694
11.69571 0.50342842
11.69671 0.50886357
11.69771 0.51430124
11.69871 0.51975199
11.69971 0.52522598
11.70071 0.53073005
11.70171 0.5362648999999999
11.70271 0.5418232599999999
11.70371 0.54739104
11.70471 0.55295033
11.70571 0.55848425
11.70671 0.5639818
11.70771 0.5694401499999999
11.70871 0.5748650999999999
11.70971 0.5802681199999999
11.71071 0.58566276
11.71171 0.59106057
11.71271 0.59646904
11.71371 0.6018911
11.71471 0.60732658
11.71571 0.61277365
11.71671 0.61822976
11.71771 0.6236910800000001
11.71871 0.62915189
11.71971 0.63460297
11.72071 0.6400323
11.72171 0.6454273100000001
11.72271 0.65077823
11.72371 0.65608164
11.72471 0.66134264
11.72571 0.66657448
11.72671 0.67179529
11.72771 0.67702299
11.72871 0.6822706199999999
11.72971 0.68754335
11.73071 0.69283773
11.73171 0.69814413
11.73271 0.7034503400000001
11.73371 0.70874491
11.73471 0.71401903
11.73571 0.7192670800000001
11.73671 0.72448514
11.73771 0.7296699999999999
11.73871 0.73481924
11.73971 0.73993178
11.74071 0.74501019
11.74171 0.7500615900000001
11.74271 0.75509776
11.74371 0.7601323999999999
11.74471 0.76517751
11.74571 0.77023925
11.74671 0.7753152400000001
11.74771 0.78039472
11.74871 0.78546135
11.74971 0.79049803
11.75071 0.79549132
11.75171 0.80043497
11.75271 0.8053300899999999
11.75371 0.81018349
11.75471 0.81500467
11.75571 0.8198028399999999
11.75671 0.82458584
11.75771 0.82935924
11.75871 0.83412807
11.75971 0.83889728
11.76071 0.8436711499999999
11.76171 0.8484521899999999
11.76271 0.85323853
11.76371 0.8580222699999999
11.76471 0.8627901800000001
11.76571 0.86752577
11.76671 0.87221311
11.76771 0.8768420699999999
11.76871 0.88141086
11.76971 0.88592637
11.77071 0.8904021200000001
11.77171 0.8948539400000001
11.77271 0.8992954200000001
11.77371 0.90373531
11.77471 0.9081755800000001
11.77571 0.91261398
11.77671 0.9170454
11.77771 0.92146425
11.77871 0.92586549
11.77971 0.9302441
11.78071 0.93459431
11.78171 0.93890885
11.78271 0.94318045
11.78371 0.9474026999999999
11.78471 0.95157363
11.78571 0.95569771
11.78671 0.9597857499999999
11.78771 0.96385293
11.78871 0.96791415
11.78971 0.97198058
11.79071 0.97605586
11.79171 0.98013552
11.79271 0.9842080099999999
11.79371 0.98825935
11.79471 0.9922759600000001
11.79571 0.9962481400000001
11.79671 1.0001711
11.79771 1.0040438
11.79871 1.0078677
11.79971 1.0116456
11.80071 1.0153807000000001
11.80171 1.0190774
11.80271 1.0227423
11.80371 1.0263846
11.80471 1.0300147000000002
11.80571 1.0336420000000002
11.80671 1.0372717999999999
11.80771 1.0409032
11.80871 1.0445283
11.80971 1.0481335
11.81071 1.0517032000000002
11.81171 1.0552241
11.81271 1.058689
11.81371 1.0620971
11.81471 1.0654543
11.81571 1.0687702000000001
11.81671 1.0720553000000002
11.81771 1.0753182
11.81871 1.0785642
11.81971 1.0817966
11.82071 1.0850165
11.82171 1.0882243999999999
11.82271 1.0914197
11.82371 1.0946006
11.82471 1.0977621
11.82571 1.1008961
11.82671 1.1039921
11.82771 1.1070393
11.82871 1.1100297000000001
11.82971 1.1129612
11.83071 1.1158382999999998
11.83171 1.1186717000000002
11.83271 1.1214756
11.83371 1.1242636
11.83471 1.1270455000000001
11.83571 1.1298255
11.83671 1.1326015999999999
11.83771 1.1353676
11.83871 1.1381155
11.83971 1.1408377
11.84071 1.1435282
11.84171 1.1461822
11.84271 1.1487964
11.84371 1.1513669
11.84471 1.1538913
11.84571 1.1563683
11.84671 1.1587996
11.84771 1.1611911000000001
11.84871 1.1635523
11.84971 1.1658947
11.85071 1.1682286
11.85171 1.1705605
11.85271 1.1728908
11.85371 1.1752132
11.85471 1.177517
11.85571 1.1797898
11.85671 1.182021
11.85771 1.1842048
11.85871 1.1863399000000001
11.85971 1.1884294
11.86071 1.1904787
11.86171 1.1924936000000002
11.86271 1.1944786
11.86371 1.1964382
11.86471 1.1983762
11.86571 1.2002969
11.86671 1.2022055
11.86771 1.2041061
11.86871 1.2060004
11.86971 1.2078861
11.87071 1.2097559
11.87171 1.2115989
11.87271 1.2134036000000001
11.87371 1.2151606000000001
11.87471 1.216866
11.87571 1.2185222
11.87671 1.2201373
11.87771 1.2217223
11.87871 1.2232876
11.87971 1.2248413
11.88071 1.2263860999999998
11.88171 1.2279219
11.88271 1.2294462000000002
11.88371 1.2309560000000002
11.88471 1.2324488
11.88571 1.2339229
11.88671 1.2353757
11.88771 1.236803
11.88871 1.2381986
11.88971 1.2395557
11.89071 1.2408689000000002
11.89171 1.2421372
11.89271 1.2433646
11.89371 1.2445609
11.89471 1.2457381
11.89571 1.2469078999999998
11.89671 1.2480777
11.89771 1.2492491
11.89871 1.2504174
11.89971 1.251575
11.90071 1.2527131
11.90171 1.2538251
11.90271 1.2549082
11.90371 1.2559621
11.90471 1.2569881
11.90571 1.257987
11.90671 1.2589583999999998
11.90771 1.2599010000000002
11.90871 1.2608146
11.90971 1.2617019999999999
11.91071 1.2625693
11.91171 1.2634253
11.91271 1.2642781
11.91371 1.2651328
11.91471 1.2659887
11.91571 1.2668393999999998
11.91671 1.2676738
11.91771 1.2684812
11.91871 1.2692535
11.91971 1.2699884
11.92071 1.2706894
11.92171 1.2713634
11.92271 1.2720179999999999
11.92371 1.2726587
11.92471 1.2732879000000001
11.92571 1.273906
11.92671 1.2745125
11.92771 1.2751089
11.92871 1.2756987
11.92971 1.2762863
11.93071 1.2768747
11.93171 1.2774632
11.93271 1.2780459
11.93371 1.2786134
11.93471 1.2791554
11.93571 1.2796639
11.93671 1.2801376
11.93771 1.2805807
11.93871 1.2810028
11.93971 1.2814139
11.94071 1.2818223
11.94171 1.282231
11.94271 1.2826388
11.94371 1.2830408999999998
11.94471 1.2834333999999998
11.94571 1.2838142000000001
11.94671 1.2841844
11.94771 1.2845466
11.94871 1.2849027000000002
11.94971 1.2852516
11.95071 1.2855886
11.95171 1.2859077
11.95271 1.2862038
11.95371 1.2864759
11.95471 1.2867289
11.95571 1.2869719
11.95671 1.2872161
11.95771 1.2874701
11.95871 1.2877371
11.95971 1.2880141
11.96071 1.2882935
11.96171 1.2885669
11.96271 1.2888279
11.96371 1.2890743
11.96471 1.289308
11.96571 1.2895323
11.96671 1.2897501
11.96771 1.2899607
11.96871 1.2901612
11.96971 1.2903474
11.97071 1.2905173
11.97171 1.290673
11.97271 1.290821
11.97371 1.2909701
11.97471 1.2911287
11.97571 1.2913008
11.97671 1.2914849000000002
11.97771 1.2916741
11.97871 1.2918601
11.97971 1.2920355
11.98071 1.2921982
11.98171 1.2923505
11.98271 1.2924982999999999
11.98371 1.2926479
11.98471 1.2928024999999999
11.98571 1.2929617
11.98671 1.2931222
11.98771 1.2932796
11.98871 1.293432
11.98971 1.2935813
11.99071 1.2937324000000001
11.99171 1.2938915
11.99271 1.2940622000000002
11.99371 1.2942439000000001
11.99471 1.2944314000000001
11.99571 1.294617
11.99671 1.2947935000000002
11.99771 1.2949571
11.99871 1.2951099000000001
11.99971 1.2952577
12.00071 1.2954084
12.00171 1.2955682
12.00271 1.2957397000000002
12.00371 1.2959208
12.00471 1.2961078
12.00571 1.2962972
12.00671 1.2964883
12.00771 1.2966841999999998
12.00871 1.2968902
12.00971 1.297111
12.01071 1.2973481
12.01171 1.2975991
12.01271 1.2978574999999999
12.01371 1.2981164
12.01471 1.2983707
12.01571 1.2986192
12.01671 1.2988655
12.01771 1.2991157
12.01871 1.2993759
12.01971 1.299649
12.02071 1.2999351
12.02171 1.3002302000000001
12.02271 1.3005305999999999
12.02371 1.3008337
12.02471 1.3011405999999999
12.02571 1.3014552000000001
12.02671 1.3017825
12.02771 1.3021255
12.02871 1.3024844
12.02971 1.3028555000000002
12.03071 1.3032326
12.03171 1.3036109
12.03271 1.3039879
12.03371 1.3043654
12.03471 1.3047487
12.03571 1.3051442
12.03671 1.3055572999999998
12.03771 1.3059896
12.03871 1.3064400999999999
12.03971 1.3069051
12.04071 1.3073814
12.04171 1.3078673
12.04271 1.3083638
12.04371 1.308873
12.04471 1.3093974
12.04571 1.3099364
12.04671 1.3104875
12.04771 1.3110456
12.04871 1.3116061
12.04971 1.3121658
12.05071 1.3127258
12.05171 1.3132905
12.05271 1.3138665
12.05371 1.3144605
12.05471 1.3150766
12.05571 1.3157159999999999
12.05671 1.3163764999999998
12.05771 1.3170548
12.05871 1.3177471
12.05971 1.3184517999999998
12.06071 1.3191682999999998
12.06171 1.3198971
12.06271 1.3206381999999999
12.06371 1.3213906
12.06471 1.3221521999999999
12.06571 1.3229203
12.06671 1.3236940000000001
12.06771 1.3244742
12.06871 1.3252648
12.06971 1.3260711
12.07071 1.326899
12.07171 1.3277521
12.07271 1.3286315
12.07371 1.3295346
12.07471 1.3304567999999999
12.07571 1.3313924
12.07671 1.3323365999999999
12.07771 1.3332867
12.07871 1.3342417
12.07971 1.3352023
12.08071 1.33617
12.08171 1.3371469
12.08271 1.3381345
12.08371 1.3391349000000001
12.08471 1.3401504
12.08571 1.341184
12.08671 1.3422394
12.08771 1.3433189
12.08871 1.3444239
12.08971 1.3455534
12.09071 1.3467042
12.09171 1.3478708000000001
12.09271 1.3490474000000001
12.09371 1.3502287
12.09471 1.3514115
12.09571 1.3525947999999999
12.09671 1.3537809
12.09771 1.3549739
12.09871 1.3561787
12.09971 1.3574005
12.10071 1.3586435
12.10171 1.3599105
12.10271 1.3612027
12.10371 1.3625197
12.10471 1.3638592
12.10571 1.3652186
12.10671 1.3665941
12.10771 1.3679818
12.10871 1.3693778
12.10971 1.3707783
12.11071 1.3721808
12.11171 1.3735837000000002
12.11271 1.3749884
12.11371 1.3763974
12.11471 1.3778158
12.11571 1.3792498
12.11671 1.3807053
12.11771 1.3821866
12.11871 1.3836956
12.11971 1.3852307
12.12071 1.3867876
12.12171 1.3883603
12.12271 1.3899427
12.12371 1.39153
12.12471 1.3931196
12.12571 1.3947107
12.12671 1.3963044
12.12771 1.3979027
12.12871 1.3995083
12.12971 1.4011232
12.13071 1.4027501
12.13171 1.4043919
12.13271 1.406052
12.13371 1.4077334000000001
12.13471 1.4094381
12.13571 1.4111654
12.13671 1.412912
12.13771 1.4146714
12.13871 1.4164358
12.13971 1.418198
12.14071 1.4199536000000001
12.14171 1.4217021
12.14271 1.4234467
12.14371 1.4251936
12.14471 1.4269495
12.14571 1.4287199
12.14671 1.4305078
12.14771 1.4323136
12.14871 1.4341364
12.14971 1.4359748
12.15071 1.4378279
12.15171 1.4396951999999998
12.15271 1.4415746999999999
12.15371 1.4434638
12.15471 1.4453577
12.15571 1.44725
12.15671 1.4491351
12.15771 1.4510101
12.15871 1.4528761
12.15971 1.4547384
12.16071 1.4566057000000001
12.16171 1.4584863
12.16271 1.4603861
12.16371 1.4623065
12.16471 1.4642446
12.16571 1.4661937999999999
12.16671 1.4681478
12.16771 1.4701013
12.16871 1.4720520000000001
12.16971 1.4739997
12.17071 1.4759446
12.17171 1.4778866
12.17271 1.4798242
12.17371 1.4817551
12.17471 1.4836783
12.17571 1.4855956
12.17671 1.4875123000000001
12.17771 1.4894361
12.17871 1.4913746
12.17971 1.4933326
12.18071 1.4953098999999999
12.18171 1.4973007
12.18271 1.4992952
12.18371 1.5012834
12.18471 1.5032577999999999
12.18571 1.5052156
12.18671 1.507158
12.18771 1.50909
12.18871 1.5110156
12.18971 1.512938
12.19071 1.5148573
12.19171 1.5167723
12.19271 1.5186829000000002
12.19371 1.5205901000000002
12.19471 1.5224978999999998
12.19571 1.5244107
12.19671 1.5263317
12.19771 1.5282598
12.19871 1.5301893
12.19971 1.5321113000000002
12.20071 1.5340162
12.20171 1.5358972
12.20271 1.5377533
12.20371 1.5395888
12.20471 1.5414117999999999
12.20571 1.5432312
12.20671 1.5450531
12.20771 1.5468791000000002
12.20871 1.5487067
12.20971 1.5505314
12.21071 1.5523489
12.21171 1.5541571
12.21271 1.5559566
12.21371 1.5577485
12.21471 1.5595319
12.21571 1.5613033
12.21671 1.5630564
12.21771 1.5647838
12.21871 1.5664805
12.21971 1.5681466000000002
12.22071 1.5697872000000002
12.22171 1.5714124
12.22271 1.5730318
12.22371 1.5746532
12.22471 1.5762785000000001
12.22571 1.5779039000000001
12.22671 1.5795218
12.22771 1.5811241999999999
12.22871 1.5827054
12.22971 1.5842631
12.23071 1.5857987
12.23171 1.5873132
12.23271 1.5888073999999999
12.23371 1.5902802
12.23471 1.5917277
12.23571 1.5931463
12.23671 1.594536
12.23771 1.5958997999999998
12.23871 1.5972456
12.23971 1.5985804
12.24071 1.5999107
12.24171 1.6012366999999998
12.24271 1.6025541
12.24371 1.6038531000000003
12.24471 1.6051237999999999
12.24571 1.6063584
12.24671 1.6075538
12.24771 1.6087119
12.24871 1.6098371
12.24971 1.6109351
12.25071 1.6120087
12.25171 1.6130585
12.25271 1.6140826000000001
12.25371 1.6150801
12.25471 1.6160511999999998
12.25571 1.6169989
12.25671 1.6179282
12.25771 1.6188422
12.25871 1.6197409
12.25971 1.6206196999999998
12.26071 1.6214708000000002
12.26171 1.6222839999999998
12.26271 1.6230524
12.26371 1.6237725
12.26471 1.6244462000000002
12.26571 1.6250807999999999
12.26671 1.6256831999999999
12.26771 1.6262596
12.26871 1.6268129
12.26971 1.6273415
12.27071 1.6278419999999998
12.27171 1.6283114
12.27271 1.628748
12.27371 1.629152
12.27471 1.6295249
12.27571 1.6298667999999998
12.27671 1.6301752999999999
12.27771 1.6304454
12.27871 1.6306715
12.27971 1.6308481
12.28071 1.6309734
12.28171 1.6310505999999998
12.28271 1.631085
12.28371 1.6310846
12.28471 1.6310565
12.28571 1.6310029
12.28671 1.6309230000000001
12.28771 1.6308118
12.28871 1.6306626000000002
12.28971 1.6304702
12.29071 1.6302316000000001
12.29171 1.6299458
12.29271 1.6296132
12.29371 1.6292343
12.29471 1.6288087
12.29571 1.6283343
12.29671 1.6278096999999998
12.29771 1.6272338000000002
12.29871 1.6266079999999998
12.29971 1.6259367
12.30071 1.6252256999999999
12.30171 1.6244802999999999
12.30271 1.6237022
12.30371 1.6228903
12.30471 1.6220396000000001
12.30571 1.621143
12.30671 1.6201936
12.30771 1.6191864
12.30871 1.6181200999999998
12.30971 1.6169958000000002
12.31071 1.6158164999999998
12.31171 1.6145848
12.31271 1.6133029
12.31371 1.6119710999999999
12.31471 1.6105886999999999
12.31571 1.6091564999999999
12.31671 1.6076749000000001
12.31771 1.6061459
12.31871 1.6045707999999999
12.31971 1.6029514000000002
12.32071 1.6012864000000002
12.32171 1.5995728
12.32271 1.5978057
12.32371 1.5959795999999997
12.32471 1.5940901
12.32571 1.592136
12.32671 1.5901191
12.32771 1.588043
12.32871 1.5859125
12.32971 1.5837317
12.33071 1.5815029
12.33171 1.5792252
12.33271 1.5768969000000002
12.33371 1.5745151999999998
12.33471 1.5720773000000001
12.33571 1.5695812
12.33671 1.567027
12.33771 1.5644136999999998
12.33871 1.5617410999999999
12.33971 1.559007
12.34071 1.5562094
12.34171 1.5533459
12.34271 1.5504153
12.34371 1.5474188
12.34471 1.5443594
12.34571 1.5412419
12.34671 1.5380709
12.34771 1.5348494000000001
12.34871 1.5315778
12.34971 1.5282535
12.35071 1.5248721
12.35171 1.5214284999999999
12.35271 1.517919
12.35371 1.5143416
12.35471 1.5106970000000002
12.35571 1.5069865999999998
12.35671 1.5032121
12.35771 1.4993741
12.35871 1.4954716
12.35971 1.491503
12.36071 1.4874671000000002
12.36171 1.4833634
12.36271 1.4791938
12.36371 1.4749616
12.36471 1.4706695
12.36571 1.4663192
12.36671 1.4619092999999999
12.36771 1.4574363
12.36871 1.4528949
12.36971 1.4482804999999999
12.37071 1.4435911
12.37171 1.4388277
12.37271 1.4339941999999999
12.37371 1.429095
12.37471 1.4241342000000001
12.37571 1.4191127
12.37671 1.4140292
12.37771 1.4088804
12.37871 1.4036632
12.37971 1.3983766
12.38071 1.3930217
12.38171 1.3876018
12.38271 1.3821198
12.38371 1.3765764
12.38471 1.3709699
12.38571 1.3652955
12.38671 1.3595477999999999
12.38771 1.3537225
12.38871 1.3478185
12.38971 1.3418382
12.39071 1.3357865
12.39171 1.329668
12.39271 1.3234854
12.39371 1.3172381
12.39471 1.3109222999999999
12.39571 1.3045339
12.39671 1.2980699
12.39771 1.2915306
12.39871 1.2849201
12.39971 1.2782440000000002
12.40071 1.2715069
12.40171 1.2647103
12.40271 1.2578517
12.40371 1.2509255000000001
12.40471 1.2439257000000001
12.40571 1.2368486
12.40671 1.2296936
12.40771 1.2224646000000001
12.40871 1.2151669
12.40971 1.2078044
12.41071 1.2003781999999998
12.41171 1.1928857
12.41271 1.1853219
12.41371 1.1776818999999998
12.41471 1.169964
12.41571 1.1621706
12.41671 1.1543068
12.41771 1.1463784
12.41871 1.1383885
12.41971 1.1303358
12.42071 1.1222147
12.42171 1.114018
12.42271 1.1057391
12.42371 1.0973762999999999
12.42471 1.0889327
12.42571 1.0804154
12.42671 1.0718322
12.42771 1.0631886
12.42871 1.054486
12.42971 1.0457214
12.43071 1.0368899
12.43171 1.0279874
12.43271 1.0190133000000001
12.43371 1.0099702
12.43471 1.0008622
12.43571 0.99169221
12.43671 0.98245982
12.43771 0.97315982
12.43871 0.9637842000000001
12.43971 0.95432531
12.44071 0.94477972
12.44171 0.93514957
12.44271 0.92544295
12.44371 0.91567021
12.44471 0.90584038
12.44571 0.8959578399999999
12.44671 0.8860212799999999
12.44771 0.8760249200000001
12.44871 0.8659617
12.44971 0.8558264899999999
12.45071 0.84561827
12.45171 0.83533898
12.45271 0.8249921699999999
12.45371 0.81458008
12.45471 0.8041012999999999
12.45571 0.79355147
12.45671 0.78292536
12.45771 0.7722205
12.45871 0.76143933
12.45971 0.75058965
12.46071 0.73968205
12.46171 0.72872653
12.46271 0.71772807
12.46371 0.70668492
12.46471 0.695589
12.46571 0.6844291
12.46671 0.67319511
12.46771 0.6618814500000001
12.46871 0.65048798
12.46971 0.63901898
12.47071 0.62748012
12.47171 0.6158756599999999
12.47271 0.60420688
12.47371 0.59247264
12.47471 0.58067185
12.47571 0.56880624
12.47671 0.55688084
12.47771 0.54490343
12.47871 0.53288173
12.47971 0.52081938
12.48071 0.50871382
12.48171 0.49655641999999994
12.48271 0.48433486000000003
12.48371 0.47203786999999997
12.48471 0.45965887
12.48571 0.44719819
12.48671 0.43466296
12.48771 0.42206342
12.48871 0.40940978
12.48971 0.39670868000000004
12.49071 0.38396227
12.49171 0.37116925
12.49271 0.35832736
12.49371 0.34543558
12.49471 0.33249487
12.49571 0.31950714
12.49671 0.30647281
12.49771 0.29338892
12.49871 0.28024836999999997
12.49971 0.26704171
12.50071 0.25376044
12.50171 0.24040060000000002
12.50271 0.22696513
12.50371 0.21346376999999997
12.50471 0.19991035000000001
12.50571 0.18631843
12.50671 0.1726974
12.50771 0.15905011
12.50871 0.14537312
12.50971 0.13165913999999998
12.51071 0.11790008
12.51171 0.10408977000000001
12.51271 0.090224901
12.51371 0.076304225
12.51471 0.062326912000000005
12.51571 0.048291205999999996
12.51671 0.034194477
12.51771 0.020034665
12.51871 0.0058125373
12.51971 -0.0084665407
12.52071 -0.022792484000000002
12.52171 -0.037152495
12.52271 -0.051534583
12.52371 -0.065931369
12.52471 -0.08034253799999999
12.52571 -0.094775023
12.52671 -0.10924074
12.52771 -0.12375285000000001
12.52871 -0.13832196
12.52971 -0.15295373
12.53071 -0.16764837
12.53171 -0.18240209000000002
12.53271 -0.19720921
12.53371 -0.21206411
12.53471 -0.22696187
12.53571 -0.24189779
12.53671 -0.25686654000000003
12.53771 -0.27186163
12.53871 -0.28687594
12.53971 -0.30190364999999997
12.54071 -0.31694253
12.54171 -0.33199566
12.54271 -0.34707177
12.54371 -0.36218327
12.54471 -0.37734308
12.54571 -0.39256057
12.54671 -0.40783924000000005
12.54771 -0.42317547
12.54871 -0.43855971000000005
12.54971 -0.45397957
12.55071 -0.46942309
12.55171 -0.48488094
12.55271 -0.50034788
12.55371 -0.51582227
12.55471 -0.5313048100000001
12.55571 -0.54679755
12.55671 -0.5623036100000001
12.55771 -0.57782698
12.55871 -0.5933736000000001
12.55971 -0.60895118
12.56071 -0.6245682
12.56171 -0.6402324
12.56271 -0.65594795
12.56371 -0.67171366
12.56471 -0.68752188
12.56571 -0.70336
12.56671 -0.71921293
12.56771 -0.73506688
12.56871 -0.75091231
12.56971 -0.76674595
12.57071 -0.78257099
12.57171 -0.7983952799999999
12.57271 -0.8142285000000001
12.57371 -0.8300798899999999
12.57471 -0.8459568000000001
12.57571 -0.8618637
12.57671 -0.87780301
12.57771 -0.893775
12.57871 -0.90977885
12.57971 -0.9258113800000001
12.58071 -0.9418670100000001
12.58171 -0.95793735
12.58271 -0.9740117899999999
12.58371 -0.99007906
12.58471 -1.0061297
12.58571 -1.0221589
12.58671 -1.0381684
12.58771 -1.0541659
12.58871 -1.0701641
12.58971 -1.0861769000000001
12.59071 -1.1022159
12.59171 -1.1182879
12.59271 -1.1343931999999999
12.59371 -1.1505268000000002
12.59471 -1.1666798
12.59571 -1.1828421
12.59671 -1.1990041
12.59771 -1.2151577
12.59871 -1.2312965
12.59971 -1.2474152
12.60071 -1.26351
12.60171 -1.2795786
12.60271 -1.2956219999999998
12.60371 -1.3116444
12.60471 -1.3276553
12.60571 -1.343666
12.60671 -1.359689
12.60771 -1.3757335000000002
12.60871 -1.3918029
12.60971 -1.4078937
12.61071 -1.4239952
12.61171 -1.4400936
12.61271 -1.4561743
12.61371 -1.4722266
12.61471 -1.4882445
12.61571 -1.5042279
12.61671 -1.5201803
12.61771 -1.5361074000000001
12.61871 -1.5520151
12.61971 -1.5679083999999999
12.62071 -1.5837917
12.62171 -1.59967
12.62271 -1.6155483000000002
12.62371 -1.6314311000000001
12.62471 -1.6473209
12.62571 -1.663216
12.62671 -1.6791085000000001
12.62771 -1.6949859
12.62871 -1.7108325
12.62971 -1.7266344
12.63071 -1.7423825
12.63171 -1.7580755
12.63271 -1.7737189
12.63371 -1.7893244
12.63471 -1.8049048
12.63571 -1.8204713000000001
12.63671 -1.8360307
12.63771 -1.8515853
12.63871 -1.867133
12.63971 -1.8826711999999999
12.64071 -1.8981967
12.64171 -1.9137055
12.64271 -1.929193
12.64371 -1.9446528
12.64471 -1.960076
12.64571 -1.9754514
12.64671 -1.9907705000000002
12.64771 -2.0060286
12.64871 -2.021227
12.64971 -2.0363756
12.65071 -2.0514881
12.65171 -2.0665789
12.65271 -2.0816591
12.65371 -2.0967325
12.65471 -2.111795
12.65571 -2.1268371
12.65671 -2.1418469
12.65771 -2.156814
12.65871 -2.1717308
12.65971 -2.186593
12.66071 -2.2013993999999997
12.66171 -2.2161482
12.66271 -2.2308376
12.66371 -2.2454666000000003
12.66471 -2.260036
12.66571 -2.2745505
12.66671 -2.2890194999999998
12.66771 -2.303455
12.66871 -2.3178685
12.66971 -2.3322678999999997
12.67071 -2.3466527
12.67171 -2.3610149000000002
12.67271 -2.3753393000000003
12.67371 -2.38961
12.67471 -2.4038128999999997
12.67571 -2.4179406
12.67671 -2.4319923
12.67771 -2.4459722
12.67871 -2.4598869
12.67971 -2.473742
12.68071 -2.4875417
12.68171 -2.5012888
12.68271 -2.5149856
12.68371 -2.528636
12.68471 -2.5422454
12.68571 -2.5558187
12.68671 -2.5693577
12.68771 -2.5828591000000003
12.68871 -2.5963129
12.68971 -2.6097056
12.69071 -2.6230216
12.69171 -2.6362501
12.69271 -2.6493873
12.69371 -2.6624374
12.69471 -2.6754107
12.69571 -2.6883207
12.69671 -2.7011787999999997
12.69771 -2.7139919
12.69871 -2.7267613
12.69971 -2.7394848
12.70071 -2.7521584000000003
12.70171 -2.7647791
12.70271 -2.7773448999999997
12.70371 -2.7898526
12.70471 -2.8022977
12.70571 -2.8146725
12.70671 -2.8269667
12.70771 -2.8391704
12.70871 -2.8512767
12.70971 -2.8632857
12.71071 -2.8752041999999998
12.71171 -2.887045
12.71271 -2.8988225
12.71371 -2.9105484
12.71471 -2.9222284000000003
12.71571 -2.9338611
12.71671 -2.9454391
12.71771 -2.9569533
12.71871 -2.9683944
12.71971 -2.9797563
12.72071 -2.9910358
12.72171 -3.002231
12.72271 -3.0133406000000003
12.72371 -3.0243615000000004
12.72471 -3.0352909
12.72571 -3.0461275999999997
12.72671 -3.0568739000000003
12.72771 -3.067537
12.72871 -3.0781273000000002
12.72971 -3.0886553
12.73071 -3.099129
12.73171 -3.1095498999999998
12.73271 -3.1199133
12.73371 -3.1302083
12.73471 -3.1404216
12.73571 -3.1505425
12.73671 -3.1605635
12.73771 -3.1704828
12.73871 -3.1803027
12.73971 -3.1900268
12.74071 -3.1996582000000005
12.74171 -3.2092001000000003
12.74271 -3.2186557
12.74371 -3.2280259
12.74471 -3.237316
12.74571 -3.2465313000000005
12.74671 -3.2556771999999996
12.74771 -3.2647569
12.74871 -3.2737691
12.74971 -3.2827083
12.75071 -3.2915636999999998
12.75171 -3.3003259
12.75271 -3.3089843
12.75371 -3.3175349
12.75471 -3.3259779000000003
12.75571 -3.3343188
12.75671 -3.3425643999999997
12.75771 -3.3507209000000002
12.75871 -3.3587939999999996
12.75971 -3.3667859
12.76071 -3.3746962
12.76171 -3.3825252
12.76271 -3.3902727
12.76371 -3.3979382000000005
12.76471 -3.4055199000000003
12.76571 -3.4130149
12.76671 -3.4204181
12.76771 -3.4277227
12.76871 -3.4349214000000003
12.76971 -3.4420107
12.77071 -3.4489889000000002
12.77171 -3.4558591
12.77271 -3.4626283
12.77371 -3.4693033
12.77471 -3.4758914
12.77571 -3.4823988
12.77671 -3.4888259999999995
12.77771 -3.4951732
12.77871 -3.5014372000000002
12.77971 -3.5076149
12.78071 -3.513702
12.78171 -3.5196948999999997
12.78271 -3.5255898
12.78371 -3.531383
12.78471 -3.53707
12.78571 -3.542649
12.78671 -3.5481181
12.78771 -3.5534784
12.78871 -3.5587336999999994
12.78971 -3.5638884
12.79071 -3.5689484
12.79171 -3.5739180000000004
12.79271 -3.5788002999999997
12.79371 -3.583597
12.79471 -3.5883062
12.79571 -3.5929255
12.79671 -3.5974506
12.79771 -3.6018778
12.79871 -3.6062024999999998
12.79971 -3.6104213000000005
12.80071 -3.6145322
12.80171 -3.6185338999999996
12.80271 -3.6224272
12.80371 -3.6262142999999996
12.80471 -3.6298986999999996
12.80571 -3.6334845999999996
12.80671 -3.6369751999999997
12.80771 -3.6403738
12.80871 -3.6436822
12.80971 -3.6469016
12.81071 -3.6500320000000004
12.81171 -3.6530702999999995
12.81271 -3.6560151999999997
12.81371 -3.6588624
12.81471 -3.6616071999999997
12.81571 -3.6642451
12.81671 -3.6667716
12.81771 -3.6691844000000002
12.81871 -3.6714837
12.81971 -3.6736712
12.82071 -3.6757524999999998
12.82171 -3.6777325
12.82271 -3.6796175
12.82371 -3.6814105
12.82471 -3.6831144000000005
12.82571 -3.6847282000000003
12.82671 -3.68625
12.82771 -3.6876778999999997
12.82871 -3.6890093
12.82971 -3.6902428
12.83071 -3.6913764000000002
12.83171 -3.6924064
12.83271 -3.6933303
12.83371 -3.6941439
12.83471 -3.6948446
12.83571 -3.695434
12.83671 -3.6959156
12.83771 -3.6962960000000002
12.83871 -3.6965831999999996
12.83971 -3.696784
12.84071 -3.6969021
12.84171 -3.6969367
12.84271 -3.6968827
12.84371 -3.6967345
12.84471 -3.6964856
12.84571 -3.6961313000000002
12.84671 -3.6956694
12.84771 -3.6950998
12.84871 -3.6944222
12.84971 -3.6936358
12.85071 -3.6927395
12.85171 -3.6917332999999997
12.85271 -3.690619
12.85371 -3.6894027000000005
12.85471 -3.6880922
12.85571 -3.6866969999999997
12.85671 -3.6852252
12.85771 -3.6836784
12.85871 -3.6820538
12.85971 -3.6803436
12.86071 -3.6785371999999996
12.86171 -3.676625
12.86271 -3.6746003
12.86371 -3.6724612
12.86471 -3.67021
12.86571 -3.6678527
12.86671 -3.6653932
12.86771 -3.6628336
12.86871 -3.6601767
12.86971 -3.6574244
12.87071 -3.6545809
12.87171 -3.6516514
12.87271 -3.6486413000000004
12.87371 -3.6455575
12.87471 -3.6423992000000003
12.87571 -3.6391608
12.87671 -3.6358315
12.87771 -3.6323982999999997
12.87871 -3.6288492
12.87971 -3.6251795
12.88071 -3.6213897000000004
12.88171 -3.6174878
12.88271 -3.6134861
12.88371 -3.6093954
12.88471 -3.6052231
12.88571 -3.6009725
12.88671 -3.5966436999999996
12.88771 -3.592236
12.88871 -3.5877485
12.88971 -3.5831828000000003
12.89071 -3.5785395999999996
12.89171 -3.573817
12.89271 -3.5690079999999997
12.89371 -3.5641017999999995
12.89471 -3.5590882999999995
12.89571 -3.5539571
12.89671 -3.5487067
12.89771 -3.5433423
12.89871 -3.5378762
12.89971 -3.5323255
12.90071 -3.5267044
12.90171 -3.5210218
12.90271 -3.5152797
12.90371 -3.5094730999999997
12.90471 -3.5035938000000004
12.90571 -3.497633
12.90671 -3.4915846
12.90771 -3.4854461000000003
12.90871 -3.4792148000000003
12.90971 -3.472887
12.91071 -3.4664582
12.91171 -3.4599233
12.91271 -3.4532800000000003
12.91371 -3.4465294
12.91471 -3.4396812
12.91571 -3.4327507
12.91671 -3.4257542
12.91771 -3.4187056
12.91871 -3.4116119
12.91971 -3.4044697999999998
12.92071 -3.3972688
12.92171 -3.3899941000000005
12.92271 -3.3826298999999995
12.92371 -3.375167
12.92471 -3.3675998
12.92571 -3.3599306
12.92671 -3.3521634000000002
12.92771 -3.3443023000000003
12.92871 -3.336351
12.92971 -3.3283126000000003
12.93071 -3.3201925
12.93171 -3.3119991
12.93271 -3.3037419999999997
12.93371 -3.2954331000000003
12.93471 -3.2870807
12.93571 -3.2786846
12.93671 -3.2702383
12.93771 -3.2617260000000003
12.93871 -3.2531295
12.93971 -3.2444317
12.94071 -3.2356232
12.94171 -3.2267049
12.94271 -3.2176829999999996
12.94371 -3.2085717
12.94471 -3.1993831999999998
12.94571 -3.1901292999999997
12.94671 -3.1808175000000003
12.94771 -3.1714521
12.94871 -3.1620357
12.94971 -3.1525716000000004
12.95071 -3.1430617
12.95171 -3.1335052
12.95271 -3.1238977
12.95371 -3.1142293000000003
12.95471 -3.1044852
12.95571 -3.0946502000000002
12.95671 -3.0847127
12.95771 -3.0746685
12.95871 -3.0645235
12.95971 -3.0542906000000003
12.96071 -3.0439883
12.96171 -3.0336337
12.96271 -3.0232394
12.96371 -3.0128103
12.96471 -3.0023456
12.96571 -2.9918397
12.96671 -2.9812849999999997
12.96771 -2.9706743
12.96871 -2.9600009
12.96971 -2.9492583
12.97071 -2.9384397
12.97171 -2.927538
12.97271 -2.9165475
12.97371 -2.9054664
12.97471 -2.8942989
12.97571 -2.8830557999999997
12.97671 -2.8717535
12.97771 -2.86041
12.97871 -2.8490396000000002
12.97971 -2.837651
12.98071 -2.8262435
12.98171 -2.8148087
12.98271 -2.8033329
12.98371 -2.7918013
12.98471 -2.7802013
12.98571 -2.7685232
12.98671 -2.7567632
12.98771 -2.7449206
12.98871 -2.7329969999999997
12.98971 -2.7209972999999996
12.99071 -2.7089281
12.99171 -2.6967993
12.99271 -2.6846223
12.99371 -2.6724096
12.99471 -2.6601724
12.99571 -2.6479185
12.99671 -2.6356471999999997
12.99771 -2.6233526
12.99871 -2.6110222999999997
12.99971 -2.5986405
13.00071 -2.5861928
13.00171 -2.573668
13.00271 -2.5610622
13.00371 -2.5483778
13.00471 -2.5356231
13.00571 -2.5228091
13.00671 -2.5099479000000002
13.00771 -2.4970511
13.00871 -2.4841286
13.00971 -2.4711872
13.01071 -2.4582303999999997
13.01171 -2.4452582
13.01271 -2.4322664
13.01371 -2.4192471
13.01471 -2.4061882999999997
13.01571 -2.3930769
13.01671 -2.3799006
13.01771 -2.3666508
13.01871 -2.3533246
13.01971 -2.3399245
13.02071 -2.3264598000000003
13.02171 -2.3129437
13.02271 -2.2993915
13.02371 -2.2858169
13.02471 -2.2722309
13.02571 -2.2586392
13.02671 -2.2450425
13.02771 -2.2314357
13.02871 -2.2178099
13.02971 -2.2041535000000003
13.03071 -2.1904547
13.03171 -2.1767033000000002
13.03271 -2.1628918
13.03371 -2.1490179
13.03471 -2.1350825
13.03571 -2.1210923999999998
13.03671 -2.1070568
13.03771 -2.0929869
13.03871 -2.0788946999999998
13.03971 -2.0647908
13.04071 -2.0506831
13.04171 -2.0365741
13.04271 -2.0224633
13.04371 -2.0083431
13.04471 -1.9942024999999999
13.04571 -1.9800277000000002
13.04671 -1.9658055
13.04771 -1.9515247999999998
13.04871 -1.9371805999999998
13.04971 -1.9227743
13.05071 -1.9083142000000002
13.05171 -1.8938122000000002
13.05271 -1.8792827
13.05371 -1.8647384
13.05471 -1.8501895000000002
13.05571 -1.8356416
13.05671 -1.8210974000000002
13.05771 -1.8065551
13.05871 -1.7920109
13.05971 -1.7774580000000002
13.06071 -1.7628878000000001
13.06171 -1.7482894999999998
13.06271 -1.7336519000000001
13.06371 -1.7189652
13.06471 -1.7042233
13.06571 -1.6894262
13.06671 -1.6745819
13.06771 -1.6597035999999998
13.06871 -1.6448079
13.06971 -1.6299101
13.07071 -1.6150202999999999
13.07171 -1.6001422
13.07271 -1.585272
13.07371 -1.5704012
13.07471 -1.5555196
13.07571 -1.540618
13.07671 -1.5256897
13.07771 -1.5107302
13.07871 -1.4957368
13.07971 -1.4807074999999998
13.08071 -1.4656407999999999
13.08171 -1.4505373
13.08271 -1.4354018
13.08371 -1.4202433
13.08471 -1.4050752
13.08571 -1.3899122
13.08671 -1.3747662
13.08771 -1.3596424
13.08871 -1.344537
13.08971 -1.3294386999999999
13.09071 -1.3143313
13.09171 -1.2991993
13.09271 -1.2840321
13.09371 -1.2688262000000001
13.09471 -1.2535847
13.09571 -1.2383145
13.09671 -1.223023
13.09771 -1.2077158
13.09871 -1.1923964
13.09971 -1.1770676
13.10071 -1.1617336
13.10171 -1.1464014
13.10271 -1.1310787
13.10371 -1.1157722
13.10471 -1.1004832
13.10571 -1.0852058
13.10671 -1.0699273
13.10771 -1.0546313
13.10871 -1.0393037
13.10971 -1.0239369999999999
13.11071 -1.0085335
13.11171 -0.9931038099999999
13.11271 -0.97766295
13.11371 -0.9622253500000001
13.11471 -0.94679985
13.11571 -0.93138851
13.11671 -0.91598826
13.11771 -0.9005943299999999
13.11871 -0.88520339
13.11971 -0.8698151399999999
13.12071 -0.85443137
13.12171 -0.83905272
13.12271 -0.82367575
13.12371 -0.8082919799999999
13.12471 -0.79289014
13.12571 -0.7774598899999999
13.12671 -0.76199747
13.12771 -0.74650785
13.12871 -0.7310045900000001
13.12971 -0.71550552
13.13071 -0.70002661
13.13171 -0.68457648
13.13271 -0.66915434
13.13371 -0.65375105
13.13471 -0.6383542
13.13571 -0.62295324
13.13671 -0.6075433
13.13771 -0.59212549
13.13871 -0.57670427
13.13971 -0.56128358
13.14071 -0.54586334
13.14171 -0.53043938
13.14271 -0.51500569
13.14371 -0.49955915000000006
13.14471 -0.48410286999999996
13.14571 -0.46864678
13.14671 -0.45320503
13.14771 -0.43779043
13.14871 -0.42240899000000004
13.14971 -0.40705702
13.15071 -0.39172214000000005
13.15171 -0.37638799
13.15271 -0.36104079
13.15371 -0.3456742
13.15471 -0.33029094
13.15571 -0.31490056
13.15671 -0.29951426999999997
13.15771 -0.28413988
13.15871 -0.26877913999999997
13.15971 -0.25342838
13.16071 -0.23808258
13.16171 -0.22273954999999998
13.16271 -0.20740260000000002
13.16371 -0.19207998
13.16471 -0.17678101999999998
13.16571 -0.16151094
13.16671 -0.14626730000000002
13.16771 -0.13103978000000002
13.16871 -0.11581383
13.16971 -0.10057648
13.17071 -0.085321965
13.17171 -0.070054154
13.17271 -0.054784864
13.17371 -0.039528799
13.17471 -0.024297477
13.17571 -0.0090949645
13.17671 0.0060826757999999995
13.17771 0.021244216
13.17871 0.036398086
13.17971 0.051547954
13.18071 0.066691148
13.18171 0.081820774
13.18271 0.096930179
13.18371 0.11201738
13.18471 0.1270871
13.18571 0.14214913
13.18671 0.15721377
13.18771 0.17228659
13.18871 0.187365
13.18971 0.2024387
13.19071 0.21749364999999998
13.19171 0.23251781
13.19271 0.24750617
13.19371 0.26246237
13.19471 0.27739642999999997
13.19571 0.29231970999999995
13.19671 0.30723966
13.19771 0.32215654
13.19871 0.33706412999999996
13.19971 0.35195348000000004
13.20071 0.36681795
13.20171 0.38165667000000003
13.20271 0.39647524
13.20371 0.41128247999999995
13.20471 0.42608604
13.20571 0.44088777999999995
13.20671 0.45568263
13.20771 0.47046053000000004
13.20871 0.48521115
13.20971 0.49992887999999996
13.21071 0.51461514
13.21171 0.52927802
13.21271 0.54392787
13.21371 0.5585726400000001
13.21471 0.573214
13.21571 0.58784634
13.21671 0.60245991
13.21771 0.6170453
13.21871 0.6315981
13.21971 0.6461207800000001
13.22071 0.660621
13.22171 0.67510782
13.22271 0.68958714
13.22371 0.70405854
13.22471 0.71851555
13.22571 0.7329489100000001
13.22671 0.7473507899999999
13.22771 0.76171877
13.22871 0.7760563899999999
13.22971 0.79037137
13.23071 0.80467109
13.23171 0.81895953
13.23271 0.8332343799999999
13.23371 0.84748901
13.23471 0.8617159900000001
13.23571 0.87591065
13.23671 0.89007411
13.23771 0.9042126100000001
13.23871 0.91833519
13.23971 0.93244873
13.24071 0.94655501
13.24171 0.96064927
13.24271 0.9747223899999999
13.24371 0.98876422
13.24471 1.0027682
13.24571 1.0167331
13.24671 1.0306634000000001
13.24771 1.0445661
13.24871 1.0584475
13.24971 1.0723103
13.25071 1.0861526
13.25171 1.0999705
13.25271 1.1137597000000001
13.25371 1.1275192
13.25471 1.1412518999999999
13.25571 1.1549632
13.25671 1.1686583000000001
13.25771 1.1823389
13.25871 1.1960017
13.25971 1.2096388
13.26071 1.2232414
13.26171 1.2368021999999999
13.26271 1.2503192
13.26371 1.2637957
13.26471 1.2772394
13.26571 1.2906595
13.26671 1.3040625000000001
13.26771 1.3174508999999999
13.26871 1.330823
13.26971 1.344174
13.27071 1.3574993
13.27171 1.3707956000000001
13.27271 1.3840621
13.27371 1.3972995
13.27471 1.4105075
13.27571 1.4236843000000001
13.27671 1.4368260000000002
13.27771 1.4499269000000001
13.27871 1.4629835
13.27971 1.4759948
13.28071 1.4889644
13.28171 1.5019001
13.28271 1.5148111
13.28371 1.5277048999999998
13.28471 1.5405856
13.28571 1.5534521000000001
13.28671 1.5662992
13.28771 1.5791189
13.28871 1.5919032999999998
13.28971 1.6046471999999998
13.29071 1.617348
13.29171 1.6300056
13.29271 1.6426221
13.29371 1.6551992000000002
13.29471 1.6677376000000002
13.29571 1.6802385
13.29671 1.6927032000000002
13.29771 1.7051338999999999
13.29871 1.7175347
13.29971 1.7299101000000001
13.30071 1.7422637
13.30171 1.7545967999999998
13.30271 1.7669071
13.30371 1.7791884
13.30471 1.7914319
13.30571 1.8036289
13.30671 1.8157725999999998
13.30771 1.8278606
13.30871 1.8398952
13.30971 1.8518824
13.31071 1.8638302
13.31171 1.8757464000000001
13.31271 1.8876361000000001
13.31371 1.8995013
13.31471 1.9113410000000002
13.31571 1.9231537
13.31671 1.9349363000000002
13.31771 1.9466864
13.31871 1.9584013
13.31971 1.9700779000000002
13.32071 1.9817119
13.32171 1.9932978000000001
13.32271 2.0048298
13.32371 2.0163046000000002
13.32471 2.0277213
13.32571 2.0390844
13.32671 2.0504022
13.32771 2.0616849999999998
13.32871 2.0729423000000002
13.32971 2.0841802
13.33071 2.0953988999999997
13.33171 2.1065935000000002
13.33271 2.1177551
13.33371 2.1288734
13.33471 2.1399407
13.33571 2.1509521
13.33671 2.1619065
13.33771 2.1728044
13.33871 2.183648
13.33971 2.1944385
13.34071 2.2051774
13.34171 2.2158666
13.34271 2.2265097000000003
13.34371 2.2371128000000002
13.34471 2.2476837
13.34571 2.2582288999999998
13.34671 2.2687519
13.34771 2.27925
13.34871 2.289715
13.34971 2.3001343
13.35071 2.3104941
13.35171 2.3207851
13.35271 2.3310028
13.35371 2.3411507
13.35471 2.3512369
13.35571 2.3612713
13.35671 2.3712624
13.35771 2.3812154
13.35871 2.3911322
13.35971 2.4010118
13.36071 2.410854
13.36171 2.4206588
13.36271 2.4304269
13.36371 2.4401577
13.36471 2.4498474
13.36571 2.4594880999999997
13.36671 2.4690684000000003
13.36771 2.4785768
13.36871 2.4880057
13.36971 2.4973538
13.37071 2.5066288
13.37171 2.5158441
13.37271 2.5250146
13.37371 2.5341524
13.37471 2.5432634999999997
13.37571 2.552346
13.37671 2.5613926
13.37771 2.5703941
13.37871 2.5793422
13.37971 2.5882321999999998
13.38071 2.5970623
13.38171 2.6058311
13.38271 2.6145371
13.38371 2.6231755999999997
13.38471 2.6317423
13.38571 2.6402341
13.38671 2.6486533
13.38771 2.6570082
13.38871 2.6653122000000002
13.38971 2.6735799
13.39071 2.6818212
13.39171 2.6900388
13.39271 2.6982257
13.39371 2.7063673
13.39471 2.7144473
13.39571 2.7224511
13.39671 2.7303718
13.39771 2.7382083
13.39871 2.7459661
13.39971 2.7536513
13.40071 2.7612692
13.40171 2.7688227999999997
13.40271 2.7763136
13.40371 2.7837444
13.40471 2.7911196
13.40571 2.7984483
13.40671 2.8057388999999997
13.40771 2.8129974
13.40871 2.8202226
13.40971 2.8274056
13.41071 2.8345295999999998
13.41171 2.8415767
13.41271 2.8485328
13.41371 2.8553922
13.41471 2.862158
13.41571 2.8688423000000003
13.41671 2.8754584
13.41771 2.8820185
13.41871 2.888529
13.41971 2.8949901000000002
13.42071 2.9013995
13.42171 2.9077539
13.42271 2.9140520999999997
13.42371 2.9202942
13.42471 2.9264806
13.42571 2.9326087000000003
13.42671 2.9386703
13.42771 2.944654
13.42871 2.9505475999999997
13.42971 2.9563422999999998
13.43071 2.9620375
13.43171 2.9676421
13.43271 2.9731715
13.43371 2.9786443
13.43471 2.9840749
13.43571 2.9894698
13.43671 2.9948266
13.43771 3.0001358999999996
13.43871 3.0053861
13.43971 3.0105669
13.44071 3.0156724
13.44171 3.0207001
13.44271 3.0256486
13.44371 3.0305156
13.44471 3.0352972
13.44571 3.0399885
13.44671 3.0445865999999997
13.44771 3.0490933
13.44871 3.0535171
13.44971 3.0578719
13.45071 3.0621724
13.45171 3.0664295
13.45271 3.0706452
13.45371 3.0748138000000003
13.45471 3.0789211
13.45571 3.0829514999999996
13.45671 3.0868921
13.45771 3.0907363
13.45871 3.0944843
13.45971 3.0981414
13.46071 3.1017141
13.46171 3.1052083
13.46271 3.1086262
13.46371 3.1119693
13.46471 3.1152397
13.46571 3.1184411
13.46671 3.12158
13.46771 3.1246633999999998
13.46871 3.1276952
13.46971 3.1306729
13.47071 3.1335864
13.47171 3.1364217
13.47271 3.1391639
13.47371 3.1417999
13.47471 3.1443263999999997
13.47571 3.1467471
13.47671 3.1490728000000003
13.47771 3.1513155
13.47871 3.1534851
13.47971 3.1555886999999996
13.48071 3.1576267999999996
13.48171 3.1595989999999996
13.48271 3.1615019
13.48371 3.1633355
13.48471 3.1651000999999996
13.48571 3.1667948
13.48671 3.1684179
13.48771 3.1699624
13.48871 3.1714200999999997
13.48971 3.1727813
13.49071 3.1740401
13.49171 3.1751972000000004
13.49271 3.1762585000000003
13.49371 3.1772356000000004
13.49471 3.1781398000000003
13.49571 3.1789809
13.49671 3.1797606
13.49771 3.1804778
13.49871 3.1811245
13.49971 3.1816921999999996
13.50071 3.1821739
13.50171 3.1825665
13.50271 3.1828672000000005
13.50371 3.1830769
13.50471 3.1831938999999996
13.50571 3.1832177
13.50671 3.1831469
13.50771 3.1829815
13.50871 3.1827249
13.50971 3.1823829
13.51071 3.1819642000000004
13.51171 3.1814769
13.51271 3.1809247999999997
13.51371 3.1803086
13.51471 3.1796238999999997
13.51571 3.1788610000000004
13.51671 3.1780109000000003
13.51771 3.1770658
13.51871 3.1760231
13.51971 3.1748824
13.52071 3.1736474
13.52171 3.1723212
13.52271 3.1709082
13.52371 3.1694092
13.52471 3.1678259
13.52571 3.1661596
13.52671 3.1644128
13.52771 3.1625886
13.52871 3.1606868
13.52971 3.1587094000000002
13.53071 3.1566522999999997
13.53171 3.1545121000000003
13.53271 3.1522821999999997
13.53371 3.1499572000000002
13.53471 3.1475358
13.53571 3.1450171
13.53671 3.1424057
13.53771 3.1397047999999996
13.53871 3.1369202
13.53971 3.1340557999999996
13.54071 3.1311136000000004
13.54171 3.1280939
13.54271 3.1249952000000003
13.54371 3.1218162
13.54471 3.1185544999999997
13.54571 3.1152073
13.54671 3.111773
13.54771 3.1082489
13.54871 3.1046327
13.54971 3.1009236
13.55071 3.0971216
13.55171 3.0932274
13.55271 3.0892439
13.55371 3.0851744
13.55471 3.0810216
13.55571 3.0767879000000002
13.55671 3.0724738
13.55771 3.0680791
13.55871 3.0636027
13.55971 3.0590426
13.56071 3.0543974
13.56171 3.0496649000000002
13.56271 3.0448439
13.56371 3.0399328
13.56471 3.0349318
13.56571 3.0298414
13.56671 3.0246643
13.56771 3.0194029000000002
13.56871 3.0140602999999997
13.56971 3.0086378000000003
13.57071 3.0031357
13.57171 2.9975524
13.57271 2.9918853
13.57371 2.986131
13.57471 2.9802874
13.57571 2.9743534
13.57671 2.9683292
13.57771 2.9622164
13.57871 2.9560164
13.57971 2.9497305000000003
13.58071 2.9433599
13.58171 2.9369056000000002
13.58271 2.9303687
13.58371 2.9237514
13.58471 2.9170562
13.58571 2.9102847
13.58671 2.903438
13.58771 2.8965132000000002
13.58871 2.8895073
13.58971 2.8824147
13.59071 2.8752312
13.59171 2.8679546
13.59271 2.8605865
13.59371 2.8531307
13.59471 2.8455924
13.59571 2.8379766
13.59671 2.8302858
13.59771 2.8225206
13.59871 2.8146787
13.59971 2.8067574
13.60071 2.7987545
13.60171 2.7906695
13.60271 2.7825022
13.60371 2.7742527
13.60471 2.7659206
13.60571 2.7575035000000003
13.60671 2.7489984
13.60771 2.7404040000000003
13.60871 2.7317213
13.60971 2.7229548
13.61071 2.7141115
13.61171 2.7051995
13.61271 2.6962243
13.61371 2.6871881
13.61471 2.6780881
13.61571 2.6689179
13.61671 2.6596699
13.61771 2.6503371000000002
13.61871 2.6409162
13.61971 2.6314067
13.62071 2.6218107
13.62171 2.6121305
13.62271 2.6023688
13.62371 2.592526
13.62471 2.5826031
13.62571 2.572602
13.62671 2.5625269999999998
13.62771 2.5523832
13.62871 2.542177
13.62971 2.5319126
13.63071 2.5215888
13.63171 2.5112016
13.63271 2.5007419
13.63371 2.4902007
13.63471 2.4795711000000002
13.63571 2.4688512
13.63671 2.4580436
13.63771 2.4471555
13.63871 2.4361953
13.63971 2.4251703
13.64071 2.414084
13.64171 2.4029378
13.64271 2.3917302
13.64371 2.3804616000000003
13.64471 2.3691313
13.64571 2.3577398
13.64671 2.3462859999999996
13.64771 2.3347676
13.64871 2.3231786
13.64971 2.3115117
13.65071 2.2997592
13.65171 2.2879172
13.65271 2.2759868
13.65371 2.2639751
13.65471 2.2518930999999998
13.65571 2.2397527
13.65671 2.2275629
13.65771 2.2153279
13.65871 2.2030471
13.65971 2.1907158
13.66071 2.1783285
13.66171 2.1658795
13.66271 2.1533653
13.66371 2.1407844
13.66471 2.1281358
13.66571 2.1154176000000002
13.66671 2.1026278
13.66771 2.0897642000000003
13.66871 2.0768274
13.66971 2.0638209
13.67071 2.0507524
13.67171 2.0376313
13.67271 2.0244671
13.67371 2.0112654
13.67471 1.9980259
13.67571 1.9847436
13.67671 1.9714087000000002
13.67771 1.9580107
13.67871 1.9445419
13.67971 1.9309981
13.68071 1.9173798999999998
13.68171 1.9036917
13.68271 1.8899389999999998
13.68371 1.8761272
13.68471 1.8622607
13.68571 1.8483439000000002
13.68671 1.8343814
13.68771 1.8203784
13.68871 1.8063398000000002
13.68971 1.7922699
13.69071 1.7781693
13.69171 1.7640337
13.69271 1.7498542999999998
13.69371 1.7356209
13.69471 1.7213231
13.69571 1.7069545
13.69671 1.6925134000000002
13.69771 1.6780045000000001
13.69871 1.6634362
13.69971 1.6488183
13.70071 1.6341596999999999
13.70171 1.6194666
13.70271 1.6047421999999998
13.70371 1.5899874
13.70471 1.5752016
13.70571 1.5603825
13.70671 1.545528
13.70771 1.5306343999999998
13.70871 1.5156964
13.70971 1.5007078999999999
13.71071 1.4856631
13.71171 1.4705585
13.71271 1.4553943999999999
13.71371 1.4401753
13.71471 1.4249098
13.71571 1.4096088999999998
13.71671 1.3942828
13.71771 1.3789393
13.71871 1.3635815
13.71971 1.3482084
13.72071 1.3328145
13.72171 1.317393
13.72271 1.3019361
13.72371 1.2864365
13.72471 1.2708888999999999
13.72571 1.2552902
13.72671 1.2396391
13.72771 1.2239369
13.72871 1.2081871
13.72971 1.1923963
13.73071 1.1765728
13.73171 1.1607254
13.73271 1.1448627
13.73371 1.1289904
13.73471 1.1131106
13.73571 1.0972218
13.73671 1.0813183
13.73771 1.0653927
13.73871 1.0494362
13.73971 1.0334413
13.74071 1.017403
13.74171 1.0013195000000001
13.74271 0.9851925100000001
13.74371 0.9690271699999999
13.74471 0.95283082
13.74571 0.9366123900000001
13.74671 0.92038075
13.74771 0.90414286
13.74871 0.8879032
13.74971 0.87166242
13.75071 0.8554180200000001
13.75171 0.83916448
13.75271 0.82289418
13.75371 0.8065997599999999
13.75471 0.79027452
13.75571 0.7739138799999999
13.75671 0.7575159899999999
13.75771 0.74108182
13.75871 0.72461539
13.75971 0.7081232
13.76071 0.69161374
13.76171 0.6750965999999999
13.76271 0.6585807100000001
13.76371 0.64207315
13.76471 0.62557706
13.76571 0.60909083
13.76671 0.59260842
13.76771 0.57612043
13.76871 0.5596164100000001
13.76971 0.54308758
13.77071 0.5265288100000001
13.77171 0.5099393
13.77271 0.49332250000000005
13.77371 0.47668465
13.77471 0.46003326
13.77571 0.44337552999999996
13.77671 0.42671799
13.77771 0.41006622
13.77871 0.39342474000000005
13.77971 0.37679674999999996
13.78071 0.36018344
13.78171 0.34358270999999996
13.78271 0.32698873
13.78371 0.31039228
13.78471 0.29378254
13.78571 0.27714986
13.78671 0.2604889
13.78771 0.24380046
13.78871 0.22709174000000001
13.78971 0.21037459
13.79071 0.19366217
13.79171 0.17696561
13.79271 0.16029158
13.79371 0.14364173
13.79471 0.1270137
13.79571 0.11040303000000001
13.79671 0.093804946
13.79771 0.077215116
13.79871 0.060629327000000004
13.79971 0.044042693
13.80071 0.027449281
13.80171 0.010842963
13.80271 -0.0057805806
13.80371 -0.022421306
13.80471 -0.039073126
13.80571 -0.055724067999999995
13.80671 -0.072358776
13.80771 -0.08896261600000001
13.80871 -0.10552589
13.80971 -0.12204667999999999
13.81071 -0.13853103
13.81171 -0.15499046
13.81271 -0.17143798999999998
13.81371 -0.18788429
13.81471 -0.20433529
13.81571 -0.22079221
13.81671 -0.23725322000000001
13.81771 -0.25371555
13.81871 -0.27017695999999997
13.81971 -0.28663534
13.82071 -0.3030872
13.82171 -0.31952576
13.82271 -0.33594088
13.82371 -0.3523204
13.82471 -0.36865394
13.82571 -0.38493678000000003
13.82671 -0.4011726
13.82771 -0.41737305
13.82871 -0.43355492
13.82971 -0.44973465
13.83071 -0.46592322
13.83171 -0.48212324999999995
13.83271 -0.49832882
13.83371 -0.51452862
13.83471 -0.53071012
13.83571 -0.5468635399999999
13.83671 -0.56298319
13.83771 -0.57906699
13.83871 -0.5951139599999999
13.83971 -0.61112219
13.84071 -0.62708836
13.84171 -0.64300969
13.84271 -0.65888651
13.84371 -0.67472504
13.84471 -0.69053737
13.84571 -0.70633898
13.84671 -0.7221438
13.84771 -0.73795905
13.84871 -0.75378176
13.84971 -0.76959943
13.85071 -0.7853934499999999
13.85171 -0.8011450999999999
13.85271 -0.8168411400000001
13.85371 -0.8324771200000001
13.85471 -0.84805582
13.85571 -0.8635853400000001
13.85671 -0.8790737
13.85771 -0.8945263
13.85871 -0.90994565
13.85971 -0.92533259
13.86071 -0.94068963
13.86171 -0.95602265
13.86271 -0.9713395499999999
13.86371 -0.98664789
13.86471 -1.0019498999999998
13.86571 -1.0172397
13.86671 -1.0325033000000001
13.86771 -1.0477222
13.86871 -1.0628786
13.86971 -1.0779623999999999
13.87071 -1.0929736
13.87171 -1.1079224
13.87271 -1.1228248
13.87371 -1.1376967999999998
13.87471 -1.1525489
13.87571 -1.1673844
13.87671 -1.1822
13.87771 -1.19699
13.87871 -1.2117496
13.87971 -1.2264769
13.88071 -1.2411725
13.88171 -1.2558357
13.88271 -1.2704624
13.88371 -1.285043
13.88471 -1.2995642
13.88571 -1.3140143
13.88671 -1.3283879
13.88771 -1.3426886
13.88871 -1.3569299
13.88971 -1.3711307000000001
13.89071 -1.3853084999999998
13.89171 -1.3994742
13.89271 -1.4136287
13.89371 -1.4277634000000001
13.89471 -1.441865
13.89571 -1.4559206999999998
13.89671 -1.4699220000000002
13.89771 -1.483867
13.89871 -1.4977576
13.89971 -1.5115961
13.90071 -1.5253822000000001
13.90171 -1.5391121
13.90271 -1.5527803
13.90371 -1.5663842000000001
13.90471 -1.5799272999999998
13.90571 -1.5934186
13.90671 -1.6068727
13.90771 -1.6203018
13.90871 -1.6337129999999997
13.90971 -1.6471036000000001
13.91071 -1.6604608
13.91171 -1.6737678999999999
13.91271 -1.6870085
13.91371 -1.7001731
13.91471 -1.713261
13.91571 -1.7262784999999998
13.91671 -1.7392363000000002
13.91771 -1.7521434999999999
13.91871 -1.7650042000000001
13.91971 -1.7778184
13.92071 -1.7905834999999999
13.92171 -1.8032982999999998
13.92271 -1.8159656
13.92371 -1.8285913
13.92471 -1.8411817000000001
13.92571 -1.8537404
13.92671 -1.8662633000000002
13.92771 -1.8787401
13.92871 -1.8911554000000002
13.92971 -1.9034948
13.93071 -1.9157508
13.93171 -1.9279247
13.93271 -1.9400259
13.93371 -1.9520685
13.93471 -1.9640657999999998
13.93571 -1.9760249
13.93671 -1.9879460000000002
13.93771 -1.9998236999999999
13.93871 -2.0116508
13.93971 -2.0234225
13.94071 -2.0351365
13.94171 -2.0467956
13.94271 -2.0584017
13.94371 -2.0699548
13.94471 -2.0814506
13.94571 -2.0928815
13.94671 -2.1042386
13.94771 -2.1155182000000003
13.94871 -2.1267228
13.94971 -2.1378612
13.95071 -2.1489462
13.95171 -2.1599898
13.95271 -2.170998
13.95371 -2.18197
13.95471 -2.1928977
13.95571 -2.2037698000000003
13.95671 -2.2145756999999997
13.95771 -2.2253102
13.95871 -2.2359728999999997
13.95971 -2.2465678
13.96071 -2.2570999
13.96171 -2.2675712
13.96271 -2.2779809
13.96371 -2.2883257
13.96471 -2.2986026
13.96571 -2.3088114
13.96671 -2.3189571
13.96771 -2.3290466999999997
13.96871 -2.3390887
13.96971 -2.3490876000000003
13.97071 -2.3590416
13.97171 -2.368944
13.97271 -2.3787835999999998
13.97371 -2.3885509
13.97471 -2.39824
13.97571 -2.4078513
13.97671 -2.4173899
13.97771 -2.4268636
13.97871 -2.4362791
13.97971 -2.4456397
13.98071 -2.4549443
13.98171 -2.4641884
13.98271 -2.4733692
13.98371 -2.4824845
13.98471 -2.4915358
13.98571 -2.5005272
13.98671 -2.509461
13.98771 -2.5183385
13.98871 -2.5271561
13.98971 -2.5359078999999998
13.99071 -2.5445879000000002
13.99171 -2.5531912
13.99271 -2.5617182
13.99371 -2.5701737
13.99471 -2.5785649
13.99571 -2.5868987999999997
13.99671 -2.5951793
13.99771 -2.6034064999999997
13.99871 -2.6115758
13.99971 -2.6196811
14.00071 -2.6277166000000003
14.00171 -2.63568
14.00271 -2.6435714
14.00371 -2.6513943
14.00471 -2.6591521
14.00571 -2.6668467000000002
14.00671 -2.6744772
14.00771 -2.6820404
14.00871 -2.6895335
14.00971 -2.696955
14.01071 -2.7043059
14.01171 -2.7115896
14.01271 -2.7188109
14.01371 -2.7259732
14.01471 -2.7330772999999997
14.01571 -2.7401209
14.01671 -2.7470989
14.01771 -2.7540062
14.01871 -2.7608395
14.01971 -2.7675984000000002
14.02071 -2.7742861
14.02171 -2.7809074
14.02271 -2.7874673
14.02371 -2.7939677
14.02471 -2.8004082
14.02571 -2.8067844
14.02671 -2.8130919
14.02771 -2.8193261
14.02871 -2.8254859
14.02971 -2.8315715000000004
14.03071 -2.8375858
14.03171 -2.8435316
14.03271 -2.8494103
14.03371 -2.8552212
14.03471 -2.860962
14.03571 -2.8666305999999997
14.03671 -2.8722262
14.03771 -2.8777501
14.03871 -2.8832069
14.03971 -2.8886009
14.04071 -2.8939364
14.04171 -2.8992137000000002
14.04271 -2.90443
14.04371 -2.9095790999999998
14.04471 -2.9146546
14.04571 -2.9196516
14.04671 -2.9245684
14.04771 -2.9294081
14.04871 -2.9341754
14.04971 -2.9388754
14.05071 -2.9435117
14.05171 -2.9480848
14.05271 -2.9525913
14.05371 -2.9570282
14.05471 -2.961392
14.05571 -2.9656818
14.05671 -2.9698995999999998
14.05771 -2.9740477000000003
14.05871 -2.9781278
14.05971 -2.9821387
14.06071 -2.9860772
14.06171 -2.9899379
14.06271 -2.9937167000000002
14.06371 -2.9974122999999997
14.06471 -3.001029
14.06571 -3.0045737
14.06671 -3.0080553
14.06771 -3.0114805000000002
14.06871 -3.0148515000000002
14.06971 -3.0181659
14.07071 -3.0214168
14.07171 -3.0245963000000002
14.07271 -3.0276986
14.07371 -3.0307209000000004
14.07471 -3.0336646
14.07571 -3.0365320000000002
14.07671 -3.0393256
14.07771 -3.0420452
14.07871 -3.0446891
14.07971 -3.0472536000000003
14.08071 -3.0497368000000002
14.08171 -3.0521404
14.08271 -3.0544689
14.08371 -3.0567296
14.08471 -3.0589288
14.08571 -3.0610694
14.08671 -3.0631483
14.08771 -3.0651577
14.08871 -3.0670887000000002
14.08971 -3.0689331
14.09071 -3.0706875
14.09171 -3.0723546
14.09271 -3.0739408
14.09371 -3.0754549
14.09471 -3.0769037
14.09571 -3.0782893
14.09671 -3.0796101
14.09771 -3.0808625999999997
14.09871 -3.0820435
14.09971 -3.0831523
14.10071 -3.0841909000000003
14.10171 -3.0851627
14.10271 -3.0860684999999997
14.10371 -3.0869052
14.10471 -3.0876653
14.10571 -3.088339
14.10671 -3.0889176000000003
14.10771 -3.089397
14.10871 -3.0897807
14.10971 -3.0900775
14.11071 -3.0902997
14.11171 -3.0904574
14.11271 -3.0905571
14.11371 -3.0905971
14.11471 -3.0905722
14.11571 -3.0904744
14.11671 -3.090298
14.11771 -3.0900415
14.11871 -3.0897064
14.11971 -3.0892959
14.12071 -3.0888109
14.12171 -3.0882493
14.12271 -3.0876063
14.12371 -3.0868759
14.12471 -3.0860549
14.12571 -3.0851465
14.12671 -3.084158
14.12771 -3.0831003999999997
14.12871 -3.0819831
14.12971 -3.0808106
14.13071 -3.0795788
14.13171 -3.0782776000000003
14.13271 -3.0768942
14.13371 -3.0754173
14.13471 -3.0738412999999998
14.13571 -3.0721674
14.13671 -3.070401
14.13771 -3.0685496999999997
14.13871 -3.0666186
14.13971 -3.0646091
14.14071 -3.0625202000000002
14.14171 -3.0603496
14.14271 -3.0580988
14.14371 -3.0557722
14.14471 -3.0533772
14.14571 -3.0509213
14.14671 -3.0484073
14.14771 -3.0458314
14.14871 -3.0431837
14.14971 -3.0404504
14.15071 -3.0376190000000003
14.15171 -3.0346835
14.15271 -3.0316452000000003
14.15371 -3.0285122
14.15471 -3.0252956
14.15571 -3.0220047
14.15671 -3.0186448
14.15771 -3.0152148
14.15871 -3.0117103999999997
14.15971 -3.0081261
14.16071 -3.0044595
14.16171 -3.0007113
14.16271 -2.9968845
14.16371 -2.9929809
14.16471 -2.988999
14.16571 -2.9849332
14.16671 -2.9807748
14.16771 -2.9765163
14.16871 -2.9721538
14.16971 -2.9676916
14.17071 -2.9631404
14.17171 -2.9585127
14.17271 -2.953821
14.17371 -2.9490709
14.17471 -2.9442612
14.17571 -2.9393841
14.17671 -2.9344276999999996
14.17771 -2.9293831
14.17871 -2.9242451999999997
14.17971 -2.9190131
14.18071 -2.9136891
14.18171 -2.908276
14.18271 -2.9027738000000003
14.18371 -2.8971797
14.18471 -2.89149
14.18571 -2.885703
14.18671 -2.8798223000000003
14.18771 -2.8738542999999996
14.18871 -2.8678103999999998
14.18971 -2.8616993
14.19071 -2.8555251999999998
14.19171 -2.8492847
14.19271 -2.8429689000000002
14.19371 -2.8365653
14.19471 -2.830063
14.19571 -2.8234553
14.19671 -2.8167434
14.19771 -2.8099334
14.19871 -2.8030341
14.19971 -2.7960522
14.20071 -2.7889919
14.20171 -2.7818523
14.20271 -2.774632
14.20371 -2.7673289
14.20471 -2.7599441
14.20571 -2.7524807
14.20671 -2.7449412
14.20771 -2.737326
14.20871 -2.7296313999999997
14.20971 -2.7218481999999997
14.21071 -2.7139661999999998
14.21171 -2.7059758
14.21271 -2.6978733
14.21371 -2.6896622
14.21471 -2.6813509
14.21571 -2.6729521999999997
14.21671 -2.6644778000000002
14.21771 -2.6559340000000002
14.21871 -2.647322
14.21971 -2.6386380000000003
14.22071 -2.6298756
14.22171 -2.6210293
14.22271 -2.612095
14.22371 -2.6030716
14.22471 -2.5939584
14.22571 -2.5847539
14.22671 -2.5754554
14.22771 -2.5660578
14.22871 -2.5565574
14.22971 -2.5469538
14.23071 -2.5372509
14.23171 -2.5274577
14.23271 -2.5175847
14.23371 -2.5076414000000002
14.23471 -2.4976321
14.23571 -2.4875555
14.23671 -2.4774035
14.23771 -2.4671657
14.23871 -2.4568317
14.23971 -2.4463944
14.24071 -2.4358518
14.24171 -2.4252061
14.24271 -2.414461
14.24371 -2.403621
14.24471 -2.3926890999999997
14.24571 -2.3816675
14.24671 -2.3705589
14.24771 -2.3593666
14.24871 -2.3480948
14.24971 -2.3367491
14.25071 -2.3253331
14.25171 -2.3138468999999997
14.25271 -2.3022858
14.25371 -2.2906408
14.25471 -2.2789005
14.25571 -2.2670556
14.25671 -2.2550998
14.25771 -2.2430328999999998
14.25871 -2.2308605
14.25971 -2.2185914
14.26071 -2.2062348
14.26171 -2.1937987
14.26271 -2.1812879
14.26371 -2.1687031
14.26471 -2.1560438
14.26571 -2.143308
14.26671 -2.1304941
14.26771 -2.1175997
14.26871 -2.1046219
14.26971 -2.0915559
14.27071 -2.0783959000000003
14.27171 -2.0651359
14.27271 -2.0517716
14.27371 -2.0383015
14.27471 -2.0247294
14.27571 -2.011062
14.27671 -1.9973097
14.27771 -1.9834825999999999
14.27871 -1.9695873999999998
14.27971 -1.9556269000000002
14.28071 -1.9415986
14.28171 -1.9274962999999998
14.28271 -1.9133122999999999
14.28371 -1.8990388
14.28471 -1.8846706000000002
14.28571 -1.8702045
14.28671 -1.8556394
14.28771 -1.8409757
14.28871 -1.8262152999999999
14.28971 -1.8113606
14.29071 -1.7964153
14.29171 -1.7813848
14.29271 -1.7662756000000002
14.29371 -1.7510951000000001
14.29471 -1.7358489000000001
14.29571 -1.7205393
14.29671 -1.7051652000000002
14.29771 -1.6897207
14.29871 -1.6741975999999998
14.29971 -1.6585864
14.30071 -1.6428785000000001
14.30171 -1.6270687999999998
14.30271 -1.6111566000000002
14.30371 -1.5951460000000002
14.30471 -1.5790429000000001
14.30571 -1.5628546
14.30671 -1.5465883
14.30771 -1.530249
14.30871 -1.5138406
14.30971 -1.4973648000000002
14.31071 -1.4808224
14.31171 -1.4642125000000001
14.31271 -1.447533
14.31371 -1.4307800000000002
14.31471 -1.4139485
14.31571 -1.3970322
14.31671 -1.3800253
14.31771 -1.3629242
14.31871 -1.3457279
14.31971 -1.3284398
14.32071 -1.311067
14.32171 -1.2936185
14.32271 -1.2761032
14.32371 -1.2585281
14.32471 -1.2408962000000001
14.32571 -1.2232067
14.32671 -1.2054550000000002
14.32771 -1.1876349
14.32871 -1.1697397999999999
14.32971 -1.1517641
14.33071 -1.1337039
14.33171 -1.1155569
14.33271 -1.0973225
14.33371 -1.0790012999999998
14.33471 -1.060595
14.33571 -1.0421077
14.33671 -1.0235447
14.33771 -1.0049133
14.33871 -0.98622125
14.33971 -0.96747559
14.34071 -0.94868084
14.34171 -0.92983739
14.34271 -0.9109416
14.34371 -0.89198621
14.34471 -0.8729624599999999
14.34571 -0.8538629900000001
14.34671 -0.83468286
14.34771 -0.81542097
14.34871 -0.79607954
14.34971 -0.7766632800000001
14.35071 -0.75717769
14.35171 -0.73762783
14.35271 -0.71801776
14.35371 -0.69835037
14.35471 -0.67862803
14.35571 -0.65885251
14.35671 -0.63902498
14.35771 -0.61914534
14.35871 -0.5992114500000001
14.35971 -0.57921917
14.36071 -0.55916263
14.36171 -0.5390359100000001
14.36271 -0.5188347799999999
14.36371 -0.4985583
14.36471 -0.47820983
14.36571 -0.45779622
14.36671 -0.4373264
14.36771 -0.41680923
14.36871 -0.39625107
14.36971 -0.37565511
14.37071 -0.35502096
14.37171 -0.33434599
14.37271 -0.31362651
14.37371 -0.29285890000000003
14.37471 -0.27204037
14.37571 -0.25116858999999997
14.37671 -0.23024135999999998
14.37771 -0.20925642
14.37871 -0.18821171
14.37971 -0.16710624
14.38071 -0.14594108
14.38171 -0.12472
14.38271 -0.10344922
14.38371 -0.082136178
14.38471 -0.060787651
14.38571 -0.039407884000000004
14.38671 -0.017997531
14.38771 0.0034462886
14.38871 0.024928675999999997
14.38971 0.046455063000000005
14.39071 0.068029325
14.39171 0.08965269099999999
14.39271 0.11132371
14.39371 0.13303914
14.39471 0.15479513
14.39571 0.17658831
14.39671 0.19841604000000002
14.39771 0.22027629999999998
14.39871 0.24216683000000003
14.39971 0.26408497000000003
14.40071 0.28602784000000003
14.40171 0.30799306
14.40271 0.32997993000000003
14.40371 0.35199013
14.40471 0.37402770999999996
14.40571 0.39609815000000004
14.40671 0.41820658
14.40771 0.44035595
14.40871 0.4625462
14.40971 0.48477370000000003
14.41071 0.50703245
14.41171 0.52931616
14.41271 0.55161938
14.41371 0.57393881
14.41471 0.59627355
14.41571 0.61862408
14.41671 0.64099142
14.41771 0.66337613
14.41871 0.6857780299999999
14.41971 0.70819659
14.42071 0.7306315499999999
14.42171 0.7530833100000001
14.42271 0.77555301
14.42371 0.79804156
14.42471 0.8205488299999999
14.42571 0.8430729600000001
14.42671 0.86561022
14.42771 0.8881554899999999
14.42871 0.9107036500000001
14.42971 0.9332512499999999
14.43071 0.95579736
14.43171 0.9783436499999999
14.43271 1.0008939
14.43371 1.0234524
14.43471 1.0460226
14.43571 1.0686056
14.43671 1.0911999000000001
14.43771 1.1138028
14.43871 1.1364108
14.43971 1.1590201
14.44071 1.1816282
14.44171 1.2042328999999998
14.44271 1.2268325
14.44371 1.2494253
14.44471 1.2720089
14.44571 1.2945811
14.44671 1.3171403
14.44771 1.3396864
14.44871 1.3622211
14.44971 1.3847475999999999
14.45071 1.4072685999999999
14.45171 1.4297863
14.45271 1.4523004000000002
14.45371 1.4748079
14.45471 1.4973037999999999
14.45571 1.5197821
14.45671 1.5422374
14.45771 1.5646666
14.45871 1.5870681000000002
14.45971 1.6094431
14.46071 1.6317940999999998
14.46171 1.6541235
14.46271 1.6764328
14.46371 1.6987230999999998
14.46471 1.7209938
14.46571 1.743244
14.46671 1.7654728000000002
14.46771 1.7876797999999998
14.46871 1.8098641
14.46971 1.8320229000000001
14.47071 1.8541531999999998
14.47171 1.8762499
14.47271 1.8983079
14.47371 1.9203227
14.47471 1.9422921999999998
14.47571 1.9642169
14.47671 1.9861
14.47771 2.0079462
14.47871 2.0297602
14.47971 2.0515453
14.48071 2.0733017
14.48171 2.0950267
14.48271 2.1167155
14.48371 2.1383628
14.48471 2.1599635
14.48571 2.1815134
14.48671 2.2030108
14.48771 2.2244537
14.48871 2.245841
14.48971 2.267172
14.49071 2.2884456
14.49171 2.3096619
14.49271 2.3308225
14.49371 2.3519304
14.49471 2.3729902000000003
14.49571 2.3940055
14.49671 2.4149785
14.49771 2.4359077
14.49871 2.4567882
14.49971 2.4776119999999997
14.50071 2.4983706000000003
14.50171 2.5190568
14.50271 2.5396666
14.50371 2.5601992
14.50471 2.5806572
14.50571 2.6010443000000003
14.50671 2.6213642
14.50771 2.6416196999999997
14.50871 2.6618119
14.50971 2.6819402
14.51071 2.7020043
14.51171 2.7220041
14.51271 2.7419388
14.51371 2.7618077000000003
14.51471 2.7816072000000003
14.51571 2.8013318999999997
14.51671 2.8209736999999997
14.51771 2.8405253
14.51871 2.8599801
14.51971 2.8793359
14.52071 2.898596
14.52171 2.9177662
14.52271 2.9368557
14.52371 2.9558716
14.52471 2.974819
14.52571 2.9936977
14.52671 3.0125048000000003
14.52771 3.0312346
14.52871 3.0498816
14.52971 3.0684408
14.53071 3.0869082
14.53171 3.1052811
14.53271 3.1235553
14.53371 3.1417273000000003
14.53471 3.1597920000000004
14.53571 3.177746
14.53671 3.1955902000000003
14.53771 3.2133274000000003
14.53871 3.2309648
14.53971 3.2485105
14.54071 3.2659716999999997
14.54171 3.2833513
14.54271 3.3006474
14.54371 3.3178527
14.54471 3.3349574
14.54571 3.3519514
14.54671 3.3688273
14.54771 3.3855822
14.54871 3.4022167
14.54971 3.4187323999999997
14.55071 3.4351327
14.55171 3.4514192
14.55271 3.467593
14.55371 3.4836549000000003
14.55471 3.4996077
14.55571 3.5154562
14.55671 3.5312042000000003
14.55771 3.5468560000000005
14.55871 3.5624109
14.55971 3.5778644999999996
14.56071 3.5932068
14.56171 3.6084252999999995
14.56271 3.6235087
14.56371 3.6384497000000002
14.56471 3.6532454
14.56571 3.6678992
14.56671 3.6824182
14.56771 3.6968116
14.56871 3.711085
14.56971 3.7252430000000003
14.57071 3.7392850999999996
14.57171 3.7532102
14.57271 3.7670169000000002
14.57371 3.7807047000000003
14.57471 3.7942734
14.57571 3.8077216999999997
14.57671 3.8210466999999997
14.57771 3.8342397999999998
14.57871 3.8472923999999997
14.57971 3.8601972
14.58071 3.8729474
14.58171 3.8855448
14.58271 3.8979950999999997
14.58371 3.9103087000000003
14.58471 3.9224964
14.58571 3.9345652
14.58671 3.9465174
14.58771 3.9583489
14.58871 3.9700523000000003
14.58971 3.9816196999999995
14.59071 3.993044
14.59171 4.0043224
14.59271 4.015450899999999
14.59371 4.026429
14.59471 4.0372547
14.59571 4.0479247
14.59671 4.0584359
14.59771 4.0687878
14.59871 4.0789835000000005
14.59971 4.0890306
14.60071 4.0989388
14.60171 4.1087172999999995
14.60271 4.1183736
14.60371 4.127906299999999
14.60471 4.13731
14.60571 4.1465743999999995
14.60671 4.1556869
14.60771 4.164638
14.60871 4.1734219
14.60971 4.1820385
14.61071 4.1904904
14.61171 4.1987814
14.61271 4.2069148
14.61371 4.2148921999999995
14.61471 4.2227134
14.61571 4.2303819
14.61671 4.2378996
14.61771 4.2452711999999995
14.61871 4.2525012
14.61971 4.2595919
14.62071 4.2665426
14.62171 4.2733449
14.62271 4.2799894
14.62371 4.2864639
14.62471 4.29276
14.62571 4.298875499999999
14.62671 4.3048132
14.62771 4.3105815
14.62871 4.3161906
14.62971 4.3216497
14.63071 4.3269631
14.63171 4.332133
14.63271 4.3371569
14.63371 4.3420307
14.63471 4.3467533000000005
14.63571 4.3513224
14.63671 4.3557364000000005
14.63771 4.3599933
14.63871 4.3640863
14.63971 4.3680083000000005
14.64071 4.3717504
14.64171 4.3753076
14.64271 4.378679
14.64371 4.3818712
14.64471 4.3848932
14.64571 4.3877568
14.64671 4.3904725
14.64771 4.3930456
14.64871 4.3954752
14.64971 4.3977566
14.65071 4.399881499999999
14.65171 4.4018436
14.65271 4.403637
14.65371 4.4052601
14.65471 4.4067126
14.65571 4.4079937
14.65671 4.4091027
14.65771 4.4100385
14.65871 4.410800699999999
14.65971 4.4113904
14.66071 4.4118118
14.66171 4.4120725
14.66271 4.412182
14.66371 4.412145499999999
14.66471 4.4119656
14.66571 4.4116393
14.66671 4.4111576
14.66771 4.4105094
14.66871 4.4096854
14.66971 4.408678399999999
14.67071 4.4074882
14.67171 4.4061169
14.67271 4.4045705
14.67371 4.4028558
14.67471 4.4009775
14.67571 4.3989398
14.67671 4.3967441
14.67771 4.394392300000001
14.67871 4.3918874
14.67971 4.3892331
14.68071 4.3864314
14.68171 4.3834817
14.68271 4.3803807
14.68371 4.3771195999999994
14.68471 4.3736909
14.68571 4.3700848
14.68671 4.3662976
14.68771 4.3623294999999995
14.68871 4.3581866
14.68971 4.3538775
14.69071 4.3494117
14.69171 4.344796
14.69271 4.340034
14.69371 4.3351255
14.69471 4.3300673
14.69571 4.3248557
14.69671 4.3194875
14.69771 4.3139617999999995
14.69871 4.3082774
14.69971 4.3024331
14.70071 4.2964265
14.70171 4.2902544
14.70271 4.2839151
14.70371 4.277407
14.70471 4.2707324
14.70571 4.2638987
14.70671 4.2569142
14.70771 4.249787700000001
14.70871 4.242526
14.70971 4.2351302
14.71071 4.2275976
14.71171 4.2199209
14.71271 4.2120926
14.71371 4.2041048
14.71471 4.1959547
14.71571 4.1876413
14.71671 4.1791674
14.71771 4.1705366
14.71871 4.1617516
14.71971 4.1528154
14.72071 4.1437294
14.72171 4.1344962999999995
14.72271 4.1251186
14.72371 4.1156016
14.72471 4.1059509
14.72571 4.096169000000001
14.72671 4.086257499999999
14.72771 4.076213
14.72871 4.0660281
14.72971 4.0556944999999995
14.73071 4.0452067000000005
14.73171 4.0345617
14.73271 4.0237609
14.73371 4.0128116
14.73471 4.001721
14.73571 3.9904963
14.73671 3.9791439
14.73771 3.9676655
14.73871 3.9560605
14.73971 3.9443265999999997
14.74071 3.9324626
14.74171 3.9204679
14.74271 3.9083425
14.74371 3.8960867
14.74471 3.883699
14.74571 3.8711759999999997
14.74671 3.8585141000000003
14.74771 3.8457088
14.74871 3.8327605
14.74971 3.819672
14.75071 3.8064516999999998
14.75171 3.7931100000000004
14.75271 3.7796561
14.75371 3.7660964
14.75471 3.7524324
14.75571 3.7386607
14.75671 3.724774
14.75771 3.7107658000000003
14.75871 3.6966309
14.75971 3.6823679
14.76071 3.6679786
14.76171 3.6534644999999997
14.76271 3.6388285
14.76371 3.6240715999999997
14.76471 3.6091931
14.76571 3.5941936
14.76671 3.5790753
14.76771 3.5638444
14.76871 3.5485081000000003
14.76971 3.5330746000000004
14.77071 3.5175495000000003
14.77171 3.5019323
14.77271 3.486219
14.77371 3.4704018000000003
14.77471 3.4544721000000003
14.77571 3.4384238999999996
14.77671 3.4222558
14.77771 3.4059725999999997
14.77871 3.3895809
14.77971 3.3730893999999996
14.78071 3.3565030000000005
14.78171 3.3398252000000004
14.78271 3.3230558
14.78371 3.3061933000000003
14.78471 3.2892387000000003
14.78571 3.2721948000000003
14.78671 3.2550643999999997
14.78771 3.2378502000000005
14.78871 3.2205537
14.78971 3.2031715000000003
14.79071 3.1856965
14.79171 3.168121
14.79271 3.15044
14.79371 3.1326529
14.79471 3.1147657
14.79571 3.0967881999999998
14.79671 3.0787323
14.79771 3.0606072
14.79871 3.0424178
14.79971 3.0241635
14.80071 3.0058401
14.80171 2.9874431
14.80271 2.9689705
14.80371 2.9504227000000003
14.80471 2.9318020000000002
14.80571 2.9131111
14.80671 2.8943507
14.80771 2.8755181000000003
14.80871 2.8566081
14.80971 2.8376170999999997
14.81071 2.8185438
14.81171 2.7993932
14.81271 2.7801741
14.81371 2.760897
14.81471 2.741571
14.81571 2.7222006
14.81671 2.7027837999999997
14.81771 2.6833139
14.81871 2.6637832
14.81971 2.644185
14.82071 2.6245182
14.82171 2.6047863
14.82271 2.5849951
14.82371 2.5651509
14.82471 2.5452567
14.82571 2.5253125
14.82671 2.5053166
14.82771 2.485268
14.82871 2.4651685999999997
14.82971 2.4450248
14.83071 2.4248447
14.83171 2.4046363
14.83271 2.3844032
14.83371 2.3641430000000003
14.83471 2.3438491
14.83571 2.3235116
14.83671 2.3031224999999997
14.83771 2.282678
14.83871 2.2621814000000002
14.83971 2.24164
14.84071 2.2210628
14.84171 2.2004571
14.84271 2.1798257000000003
14.84371 2.1591678
14.84471 2.1384815
14.84571 2.1177649
14.84671 2.0970199
14.84771 2.0762512
14.84871 2.055466
14.84971 2.0346688000000004
14.85071 2.0138599
14.85171 1.9930348
14.85271 1.9721868
14.85371 1.9513085
14.85471 1.9303966
14.85571 1.9094541999999999
14.85671 1.8884899
14.85771 1.8675141
14.85871 1.8465361999999998
14.85971 1.8255609999999998
14.86071 1.8045874
14.86171 1.7836109
14.86271 1.7626254000000001
14.86371 1.7416282
14.86471 1.7206191999999998
14.86571 1.6996023999999998
14.86671 1.6785822999999997
14.86771 1.6575612
14.86871 1.6365380999999999
14.86971 1.6155088000000002
14.87071 1.5944684
14.87171 1.5734142
14.87271 1.5523488
14.87371 1.5312795000000001
14.87471 1.5102174
14.87571 1.4891728
14.87671 1.4681522
14.87771 1.4471561000000002
14.87871 1.4261799
14.87971 1.4052163
14.88071 1.3842593
14.88171 1.3633062
14.88271 1.3423589999999999
14.88371 1.3214225
14.88471 1.3005015
14.88571 1.2795984
14.88671 1.2587123
14.88771 1.2378398000000002
14.88871 1.2169778
14.88971 1.1961263
14.89071 1.1752896000000002
14.89171 1.1544754000000002
14.89271 1.1336923
14.89371 1.1129464
14.89471 1.0922386
14.89571 1.0715653
14.89671 1.050919
14.89771 1.030293
14.89871 1.0096834000000001
14.89971 0.9890914900000001
14.90071 0.96852258
14.90171 0.94798366
14.90271 0.9274806800000001
14.90371 0.9070162700000001
14.90471 0.88658947
14.90571 0.86619789
14.90671 0.84583955
14.90771 0.82551576
14.90871 0.8052308100000001
14.90971 0.78499066
14.91071 0.76480079
14.91171 0.74466318
14.91271 0.7245752999999999
14.91371 0.70453109
14.91471 0.68452358
14.91571 0.66454816
14.91671 0.64460407
14.91771 0.6246956100000001
14.91871 0.6048294200000001
14.91971 0.58501256
14.92071 0.5652494299999999
14.92171 0.54554082
14.92271 0.52588484
14.92371 0.50627864
14.92471 0.48672109999999996
14.92571 0.46721394
14.92671 0.44776136000000005
14.92771 0.42836847999999994
14.92871 0.40903846
14.92971 0.38977151
14.93071 0.37056431
14.93171 0.35141169
14.93271 0.33230919000000003
14.93371 0.31325505000000003
14.93471 0.29425137
14.93571 0.27530328000000004
14.93671 0.25641692
14.93771 0.23759713
14.93871 0.21884578999999998
14.93971 0.20016176
14.94071 0.1815423
14.94171 0.16298495
14.94271 0.14448928
14.94371 0.12605735
14.94471 0.10769282000000001
14.94571 0.08939922
14.94671 0.071178185
14.94771 0.053028617
14.94871 0.034947266
14.94971 0.016930341
14.95071 -0.0010245592
14.95171 -0.018917055000000002
14.95271 -0.036743825
14.95371 -0.05449976299999999
14.95471 -0.072179799
14.95571 -0.089780579
14.95671 -0.10730134
14.95771 -0.12474349
14.95871 -0.14210931000000002
14.95971 -0.15940059
14.96071 -0.17661748
14.96171 -0.19375873000000002
14.96271 -0.21082240000000002
14.96371 -0.2278073
14.96471 -0.24471388
14.96571 -0.26154434
14.96671 -0.27830161000000003
14.96771 -0.29498809000000004
14.96871 -0.31160419
14.96971 -0.32814773999999997
14.97071 -0.34461441
14.97171 -0.36099886
14.97271 -0.37729647
14.97371 -0.39350432
14.97471 -0.40962207
14.97571 -0.42565092000000004
14.97671 -0.44159320999999996
14.97771 -0.45745126
14.97871 -0.47322646999999995
14.97971 -0.48891944
14.98071 -0.50453041
14.98171 -0.52005975
14.98271 -0.53550838
14.98371 -0.5508774
14.98471 -0.5661676600000001
14.98571 -0.58137905
14.98671 -0.59650983
14.98771 -0.61155665
14.98871 -0.62651532
14.98971 -0.6413818800000001
14.99071 -0.6561535900000001
14.99171 -0.6708298300000001
14.99271 -0.68541197
14.99371 -0.6999033499999999
14.99471 -0.7143079299999999
14.99571 -0.72862925
14.99671 -0.74286982
14.99771 -0.75703049
14.99871 -0.77111032
14.99971 -0.78510744
15.00071 -0.79901889
15.00171 -0.8128420399999999
15.00271 -0.82657393
15.00371 -0.84021203
15.00471 -0.85375411
15.00571 -0.8671985
15.00671 -0.88054426
15.00771 -0.8937911099999999
15.00871 -0.9069409199999999
15.00971 -0.91999657
15.01071 -0.9329626299999999
15.01171 -0.94584413
15.01271 -0.9586459
15.01371 -0.97137112
15.01471 -0.98402053
15.01571 -0.9965919
15.01671 -1.0090807
15.01771 -1.0214807
15.01871 -1.0337858
15.01971 -1.0459911
15.02071 -1.0580942
15.02171 -1.0700947
15.02271 -1.0819946
15.02371 -1.093797
15.02471 -1.1055056
15.02571 -1.1171238
15.02671 -1.1286549
15.02771 -1.1401019000000001
15.02871 -1.1514674
15.02971 -1.1627535
15.03071 -1.173961
15.03171 -1.1850886999999999
15.03271 -1.1961332
15.03371 -1.207089
15.03471 -1.2179492
15.03571 -1.2287078
15.03671 -1.2393608999999999
15.03771 -1.2499085
15.03871 -1.2603546
15.03971 -1.2707059
15.04071 -1.2809706
15.04171 -1.2911563
15.04271 -1.3012675
15.04371 -1.3113059999999999
15.04471 -1.3212712
15.04571 -1.3311602
15.04671 -1.3409693
15.04771 -1.3506951
15.04871 -1.3603341999999998
15.04971 -1.3698825
15.05071 -1.3793358
15.05171 -1.3886896
15.05271 -1.3979405
15.05371 -1.4070873
15.05471 -1.4161328000000002
15.05571 -1.4250836
15.05671 -1.4339493
15.05771 -1.4427401
15.05871 -1.4514646
15.05971 -1.4601267
15.06071 -1.4687256
15.06171 -1.4772560000000001
15.06271 -1.4857098
15.06371 -1.4940795
15.06471 -1.5023590999999998
15.06571 -1.5105456
15.06671 -1.5186385
15.06771 -1.5266388
15.06871 -1.5345475000000002
15.06971 -1.5423660000000001
15.07071 -1.5500966999999999
15.07171 -1.5577433
15.07271 -1.5653113
15.07371 -1.5728083
15.07471 -1.5802415
15.07571 -1.5876156999999997
15.07671 -1.5949318000000001
15.07771 -1.6021853
15.07871 -1.6093669000000002
15.07971 -1.6164660000000002
15.08071 -1.6234728
15.08171 -1.6303822
15.08271 -1.6371943
15.08371 -1.6439143999999999
15.08471 -1.6505498
15.08571 -1.6571091
15.08671 -1.6635984
15.08771 -1.6700221000000002
15.08871 -1.6763831
15.08971 -1.6826827
15.09071 -1.6889233
15.09171 -1.6951067
15.09271 -1.7012332000000001
15.09371 -1.7073004999999999
15.09471 -1.7133038
15.09571 -1.7192340000000002
15.09671 -1.7250817
15.09771 -1.7308398999999999
15.09871 -1.7365057
15.09971 -1.7420822999999999
15.10071 -1.7475791
15.10171 -1.7530072
15.10271 -1.7583786000000001
15.10371 -1.7637002999999998
15.10471 -1.7689759
15.10571 -1.774203
15.10671 -1.7793776000000001
15.10771 -1.7844951000000002
15.10871 -1.7895522000000001
15.10971 -1.7945467
15.11071 -1.7994773
15.11171 -1.8043415999999999
15.11271 -1.8091369
15.11371 -1.8138596999999999
15.11471 -1.8185079
15.11571 -1.8230823999999999
15.11671 -1.8275889
15.11771 -1.8320365
15.11871 -1.8364364000000002
15.11971 -1.8407984
15.12071 -1.8451273000000001
15.12171 -1.849422
15.12271 -1.8536758
15.12371 -1.8578792
15.12471 -1.8620227
15.12571 -1.8660992
15.12671 -1.8701069000000001
15.12771 -1.8740469999999998
15.12871 -1.8779233
15.12971 -1.8817399
15.13071 -1.8855006
15.13171 -1.8892076
15.13271 -1.8928641
15.13371 -1.8964745
15.13471 -1.9000442999999998
15.13571 -1.9035806999999998
15.13671 -1.9070888000000001
15.13771 -1.9105699
15.13871 -1.9140207999999999
15.13971 -1.9174341000000001
15.14071 -1.9207986
15.14171 -1.9241052
15.14271 -1.9273484
15.14371 -1.9305281
15.14471 -1.9336497000000001
15.14571 -1.9367223999999998
15.14671 -1.9397549
15.14771 -1.9427544
15.14871 -1.9457247
15.14971 -1.9486667999999998
15.15071 -1.9515795999999999
15.15171 -1.954462
15.15271 -1.9573139
15.15371 -1.9601353
15.15471 -1.9629251
15.15571 -1.9656802
15.15671 -1.9683955
15.15771 -1.9710649
15.15871 -1.9736834
15.15971 -1.9762501
15.16071 -1.9787682000000002
15.16171 -1.9812465000000001
15.16271 -1.9836960000000001
15.16371 -1.9861277
15.16471 -1.9885488
15.16571 -1.990962
15.16671 -1.9933652
15.16771 -1.9957518
15.16871 -1.9981149999999999
15.16971 -2.0004489
15.17071 -2.0027498
15.17171 -2.0050161
15.17271 -2.0072468999999997
15.17371 -2.0094428
15.17471 -2.0116033
15.17571 -2.0137283999999998
15.17671 -2.01582
15.17771 -2.0178821
15.17871 -2.0199215
15.17971 -2.0219465999999997
15.18071 -2.0239653
15.18171 -2.025982
15.18271 -2.0279972
15.18371 -2.0300061
15.18471 -2.0320006
15.18571 -2.0339722
15.18671 -2.0359142
15.18771 -2.0378236000000003
15.18871 -2.0397021
15.18971 -2.0415541
15.19071 -2.0433854
15.19171 -2.0452021
15.19271 -2.0470081
15.19371 -2.0488063
15.19471 -2.0505987
15.19571 -2.0523867
15.19671 -2.0541722
15.19771 -2.0559561
15.19871 -2.0577386
15.19971 -2.0595169
15.20071 -2.0612866
15.20171 -2.0630408
15.20271 -2.0647729
15.20371 -2.0664778000000004
15.20471 -2.0681556
15.20571 -2.0698102
15.20671 -2.0714493000000003
15.20771 -2.0730828999999997
15.20871 -2.0747192
15.20971 -2.0763641
15.21071 -2.0780196
15.21171 -2.0796841
15.21271 -2.0813538
15.21371 -2.083024
15.21471 -2.0846916
15.21571 -2.086354
15.21671 -2.0880099
15.21771 -2.0896573000000003
15.21871 -2.0912945
15.21971 -2.0929204
15.22071 -2.0945339
15.22171 -2.096137
15.22271 -2.0977339
15.22371 -2.0993307
15.22471 -2.1009358
15.22571 -2.1025552999999997
15.22671 -2.1041925999999997
15.22771 -2.1058472000000004
15.22871 -2.1075133
15.22971 -2.109183
15.23071 -2.1108484
15.23171 -2.1125033
15.23271 -2.1141462
15.23371 -2.1157784
15.23471 -2.117404
15.23571 -2.1190288
15.23671 -2.1206576
15.23771 -2.122294
15.23871 -2.1239407
15.23971 -2.1256002
15.24071 -2.1272741
15.24171 -2.1289647
15.24271 -2.1306746000000003
15.24371 -2.1324027
15.24471 -2.1341467
15.24571 -2.1359006
15.24671 -2.1376561
15.24771 -2.1394055
15.24871 -2.1411441
15.24971 -2.1428714
15.25071 -2.1445914999999998
15.25171 -2.1463133
15.25271 -2.1480465
15.25371 -2.1497993
15.25471 -2.1515764
15.25571 -2.1533784000000002
15.25671 -2.1552021
15.25771 -2.1570431
15.25871 -2.1588974
15.25971 -2.1607617
15.26071 -2.1626344
15.26171 -2.1645136
15.26271 -2.1663977
15.26371 -2.168284
15.26471 -2.1701695
15.26571 -2.1720536
15.26671 -2.1739382000000003
15.26771 -2.1758294
15.26871 -2.1777365
15.26971 -2.1796688
15.27071 -2.1816337000000003
15.27171 -2.1836335
15.27271 -2.1856645
15.27371 -2.1877183000000002
15.27471 -2.1897838999999997
15.27571 -2.1918522
15.27671 -2.1939166
15.27771 -2.1959757
15.27871 -2.1980319
15.27971 -2.2000892000000003
15.28071 -2.2021526
15.28171 -2.2042256
15.28271 -2.2063112
15.28371 -2.2084113
15.28471 -2.2105299
15.28571 -2.2126719
15.28671 -2.2148428
15.28771 -2.2170456
15.28871 -2.2192799
15.28971 -2.22154
15.29071 -2.2238162999999997
15.29171 -2.226097
15.29271 -2.2283718
15.29371 -2.2306356999999997
15.29471 -2.23289
15.29571 -2.2351422999999997
15.29671 -2.2374028
15.29771 -2.2396816
15.29871 -2.2419859
15.29971 -2.2443182999999998
15.30071 -2.2466771
15.30171 -2.2490593
15.30271 -2.2514617
15.30371 -2.2538822
15.30471 -2.2563195
15.30571 -2.2587711
15.30671 -2.2612331
15.30771 -2.2636990999999997
15.30871 -2.2661619
15.30971 -2.2686161
15.31071 -2.2710608
15.31171 -2.2735009
15.31271 -2.2759465999999997
15.31371 -2.278411
15.31471 -2.2809057
15.31571 -2.283437
15.31671 -2.2860046
15.31771 -2.2886017
15.31871 -2.2912177999999996
15.31971 -2.2938419000000003
15.32071 -2.2964668
15.32171 -2.2990881
15.32271 -2.3017062
15.32371 -2.3043221
15.32471 -2.3069368999999997
15.32571 -2.3095507
15.32671 -2.312164
15.32771 -2.314778
15.32871 -2.3173974999999998
15.32971 -2.3200298
15.33071 -2.3226844
15.33171 -2.3253687
15.33271 -2.3280853
15.33371 -2.3308301
15.33471 -2.3335926
15.33571 -2.3363592
15.33671 -2.3391163
15.33771 -2.3418562
15.33871 -2.3445772
15.33971 -2.3472842000000003
15.34071 -2.3499861
15.34171 -2.3526926
15.34271 -2.3554096
15.34371 -2.3581410000000003
15.34471 -2.3608871
15.34571 -2.3636471
15.34671 -2.3664212
15.34771 -2.3692099
15.34871 -2.3720141999999997
15.34971 -2.374832
15.35071 -2.377658
15.35171 -2.3804827
15.35271 -2.3832949
15.35371 -2.3860846000000002
15.35471 -2.3888471
15.35571 -2.3915848
15.35671 -2.3943072
15.35771 -2.397028
15.35871 -2.3997599000000003
15.35971 -2.4025116
15.36071 -2.4052853
15.36171 -2.4080776000000004
15.36271 -2.4108807999999997
15.36371 -2.4136864
15.36471 -2.416487
15.36571 -2.4192795
15.36671 -2.4220608
15.36771 -2.4248293
15.36871 -2.4275822999999996
15.36971 -2.4303155
15.37071 -2.4330258000000002
15.37171 -2.4357134
15.37271 -2.4383824
15.37371 -2.4410419
15.37471 -2.4437031
15.37571 -2.4463767
15.37671 -2.4490679
15.37771 -2.4517754
15.37871 -2.454491
15.37971 -2.4572015
15.38071 -2.4598941
15.38171 -2.4625592000000003
15.38271 -2.465192
15.38371 -2.4677938
15.38471 -2.4703695000000003
15.38571 -2.4729244
15.38671 -2.4754632
15.38771 -2.4779886
15.38871 -2.4805021
15.38971 -2.4830050999999997
15.39071 -2.4855008
15.39171 -2.4879934
15.39271 -2.4904866
15.39371 -2.4929803
15.39471 -2.4954708
15.39571 -2.4979489
15.39671 -2.5004022
15.39771 -2.5028193
15.39871 -2.5051919999999996
15.39971 -2.5075193
15.40071 -2.5098065
15.40171 -2.5120636
15.40271 -2.5143014000000004
15.40371 -2.5165292
15.40471 -2.5187507
15.40571 -2.5209658
15.40671 -2.5231702
15.40771 -2.5253592
15.40871 -2.527529
15.40971 -2.5296772
15.41071 -2.5318014
15.41171 -2.5338987
15.41271 -2.5359649
15.41371 -2.5379933
15.41471 -2.5399791
15.41571 -2.5419185
15.41671 -2.5438128
15.41771 -2.5456684
15.41871 -2.5474947
15.41971 -2.5493012999999998
15.42071 -2.5510952
15.42171 -2.5528781
15.42271 -2.5546459
15.42371 -2.5563894
15.42471 -2.5580987
15.42571 -2.5597651999999997
15.42671 -2.5613839
15.42771 -2.5629539
15.42871 -2.5644775
15.42971 -2.565958
15.43071 -2.5673985
15.43171 -2.5688002
15.43271 -2.5701636
15.43371 -2.5714898
15.43471 -2.5727812
15.43571 -2.5740415
15.43671 -2.5752744
15.43771 -2.576483
15.43871 -2.5776656
15.43971 -2.5788162
15.44071 -2.5799254
15.44171 -2.5809828
15.44271 -2.5819801
15.44371 -2.5829133
15.44471 -2.5837841
15.44571 -2.5845995
15.44671 -2.5853679
15.44771 -2.5860976
15.44871 -2.586793
15.44971 -2.587454
15.45071 -2.5880782
15.45171 -2.5886611999999998
15.45271 -2.5891989
15.45371 -2.5896898000000004
15.45471 -2.5901323
15.45571 -2.5905257
15.45671 -2.5908673
15.45771 -2.5911534
15.45871 -2.591379
15.45971 -2.5915399
15.46071 -2.5916353
15.46171 -2.591669
15.46271 -2.5916483
15.46371 -2.591582
15.46471 -2.5914785
15.46571 -2.5913404
15.46671 -2.5911659
15.46771 -2.5909476000000002
15.46871 -2.5906757
15.46971 -2.5903396
15.47071 -2.5899335999999997
15.47171 -2.5894552
15.47271 -2.5889063
15.47371 -2.5882902
15.47471 -2.5876105
15.47571 -2.5868683999999997
15.47671 -2.5860645
15.47771 -2.5851989
15.47871 -2.5842728
15.47971 -2.5832900999999997
15.48071 -2.5822558
15.48171 -2.5811741
15.48271 -2.580047
15.48371 -2.5788715
15.48471 -2.5776394000000002
15.48571 -2.5763396000000003
15.48671 -2.5749626
15.48771 -2.5735021000000002
15.48871 -2.5719574
15.48971 -2.5703343
15.49071 -2.5686411
15.49171 -2.5668873
15.49271 -2.5650775
15.49371 -2.5632141
15.49471 -2.5612945000000003
15.49571 -2.5593139000000003
15.49671 -2.5572687
15.49771 -2.5551569
15.49871 -2.5529783
15.49971 -2.5507331
15.50071 -2.5484195
15.50171 -2.5460336
15.50271 -2.543569
15.50371 -2.5410186
15.50471 -2.5383797
15.50571 -2.5356536999999997
15.50671 -2.5328485
15.50771 -2.5299747
15.50871 -2.5270434
15.50971 -2.5240617
15.51071 -2.5210299
15.51171 -2.5179433
15.51271 -2.5147917
15.51371 -2.5115654000000003
15.51471 -2.508257
15.51571 -2.5048641
15.51671 -2.5013872999999998
15.51771 -2.4978301000000003
15.51871 -2.4941934
15.51971 -2.4904775
15.52071 -2.4866804
15.52171 -2.4828002
15.52271 -2.4788376000000003
15.52371 -2.4747971
15.52471 -2.4706861
15.52571 -2.4665132
15.52671 -2.4622840999999998
15.52771 -2.4579974
15.52871 -2.4536461
15.52971 -2.4492184
15.53071 -2.4447022
15.53171 -2.4400895
15.53271 -2.4353785
15.53371 -2.4305737
15.53471 -2.4256835
15.53571 -2.4207167000000003
15.53671 -2.41568
15.53771 -2.4105743
15.53871 -2.4053982
15.53971 -2.4001487
15.54071 -2.3948245
15.54171 -2.3894273
15.54271 -2.3839599
15.54371 -2.3784248
15.54471 -2.3728205
15.54571 -2.3671406999999998
15.54671 -2.3613755
15.54771 -2.3555145
15.54871 -2.3495505
15.54971 -2.3434829
15.55071 -2.3373192
15.55171 -2.3310712000000002
15.55271 -2.3247516
15.55371 -2.3183696
15.55471 -2.3119284
15.55571 -2.3054242
15.55671 -2.2988502
15.55771 -2.2921994000000003
15.55871 -2.2854669000000003
15.55971 -2.2786524
15.56071 -2.2717571
15.56171 -2.264782
15.56271 -2.2577263
15.56371 -2.2505853
15.56471 -2.2433534
15.56571 -2.2360262
15.56671 -2.2286042999999998
15.56771 -2.2210946
15.56871 -2.2135081000000003
15.56971 -2.2058562999999998
15.57071 -2.198148
15.57171 -2.1903843
15.57271 -2.1825590999999998
15.57371 -2.1746615
15.57471 -2.1666797
15.57571 -2.1586053
15.57671 -2.1504357
15.57771 -2.1421731
15.57871 -2.1338231999999997
15.57971 -2.1253916
15.58071 -2.1168804
15.58171 -2.1082897
15.58271 -2.0996181
15.58371 -2.0908661
15.58471 -2.0820377
15.58571 -2.0731395
15.58671 -2.0641802
15.58771 -2.0551652
15.58871 -2.0460936999999997
15.58971 -2.0369599
15.59071 -2.0277515
15.59171 -2.0184563
15.59271 -2.009066
15.59371 -1.9995777
15.59471 -1.9899958999999998
15.59571 -1.9803297000000002
15.59671 -1.9705884
15.59771 -1.9607792
15.59871 -1.9509047000000002
15.59971 -1.9409631999999999
15.60071 -1.9309526000000001
15.60171 -1.9208713
15.60271 -1.9107206
15.60371 -1.9005040000000002
15.60471 -1.8902240000000001
15.60571 -1.8798808
15.60671 -1.8694704
15.60771 -1.8589851000000002
15.60871 -1.8484162
15.60971 -1.8377583
15.61071 -1.8270122
15.61171 -1.8161837
15.61271 -1.8052839
15.61371 -1.7943240999999999
15.61471 -1.7833119000000002
15.61571 -1.7722497
15.61671 -1.7611343000000002
15.61771 -1.7499589999999998
15.61871 -1.738717
15.61971 -1.7274041
15.62071 -1.7160198000000002
15.62171 -1.7045656
15.62271 -1.6930431
15.62371 -1.6814524000000002
15.62471 -1.6697913000000002
15.62571 -1.6580567000000002
15.62671 -1.6462472999999997
15.62771 -1.6343646
15.62871 -1.622415
15.62971 -1.6104075999999998
15.63071 -1.5983511
15.63171 -1.5862511
15.63271 -1.5741076
15.63371 -1.5619152
15.63471 -1.5496656
15.63571 -1.5373508
15.63671 -1.5249656
15.63771 -1.5125092
15.63871 -1.4999853
15.63971 -1.4873989
15.64071 -1.4747553
15.64171 -1.4620571
15.64271 -1.4493055
15.64371 -1.4364999999999999
15.64471 -1.4236419
15.64571 -1.410733
15.64671 -1.3977769
15.64771 -1.3847771
15.64871 -1.3717346
15.64971 -1.3586471
15.65071 -1.3455094
15.65171 -1.3323147
15.65271 -1.3190574
15.65371 -1.3057354
15.65471 -1.2923514
15.65571 -1.2789116999999999
15.65671 -1.2654247
15.65771 -1.2518981
15.65871 -1.2383366999999998
15.65971 -1.224742
15.66071 -1.2111129
15.66171 -1.1974472999999999
15.66271 -1.1837426
15.66371 -1.1699971
15.66471 -1.1562101
15.66571 -1.1423802
15.66671 -1.1285056
15.66771 -1.1145838
15.66871 -1.1006122999999999
15.66971 -1.0865909999999999
15.67071 -1.0725218
15.67171 -1.0584103
15.67271 -1.0442635
15.67371 -1.0300889
15.67471 -1.0158916
15.67571 -1.0016738
15.67671 -0.9874336399999999
15.67771 -0.9731672699999999
15.67871 -0.95886933
15.67971 -0.94453543
15.68071 -0.9301628
15.68171 -0.9157504000000001
15.68271 -0.9012986000000001
15.68371 -0.88680917
15.68471 -0.87228473
15.68571 -0.8577285299999999
15.68671 -0.84314523
15.68771 -0.82854005
15.68871 -0.81391856
15.68971 -0.79928562
15.69071 -0.7846438299999999
15.69171 -0.76999264
15.69271 -0.7553285
15.69371 -0.74064559
15.69471 -0.72593768
15.69571 -0.71119959
15.69671 -0.69642868
15.69771 -0.68162507
15.69871 -0.66679148
15.69971 -0.65193227
15.70071 -0.63705249
15.70171 -0.6221575699999999
15.70271 -0.6072531
15.70371 -0.59234439
15.70471 -0.57743588
15.70571 -0.5625305199999999
15.70671 -0.54762871
15.70771 -0.53272778
15.70871 -0.51782224
15.70971 -0.50290525
15.71071 -0.48797028
15.71171 -0.47301319000000003
15.71271 -0.45803342999999996
15.71371 -0.44303443
15.71471 -0.42802249
15.71571 -0.41300505000000004
15.71671 -0.39798887
15.71771 -0.38297926
15.71871 -0.36797929
15.71971 -0.35299067
15.72071 -0.33801389
15.72171 -0.32304865
15.72271 -0.30809345
15.72371 -0.29314514
15.72471 -0.27819865
15.72571 -0.26324764
15.72671 -0.24828608000000002
15.72771 -0.23331037
15.72871 -0.21832142999999998
15.72971 -0.20332509
15.73071 -0.18833128999999998
15.73171 -0.17335167
15.73271 -0.15839649
15.73371 -0.14347218
15.73471 -0.1285802
15.73571 -0.11371772
15.73671 -0.098879461
15.73771 -0.084059709
15.73871 -0.069253927
15.73971 -0.054459082000000006
15.74071 -0.039673019999999996
15.74171 -0.02489363
15.74271 -0.010118654
15.74371 0.0046534857
15.74471 0.019422108
15.74571 0.034182705
15.74671 0.048926607
15.74771 0.063642272
15.74871 0.078318204
15.74971 0.092946284
15.75071 0.10752445999999999
15.75171 0.12205732
15.75271 0.1365545
15.75371 0.15102726
15.75471 0.16548496000000001
15.75571 0.17993232
15.75671 0.19436898
15.75771 0.20879072
15.75871 0.22319182999999998
15.75971 0.23756719
15.76071 0.2519127
15.76171 0.26622475
15.76271 0.2804989
15.76371 0.29472883
15.76471 0.30890692
15.76571 0.32302625
15.76671 0.33708366
15.76771 0.35108181
15.76871 0.3650296
15.76971 0.37894004000000003
15.77071 0.39282655
15.77171 0.40669800000000006
15.77271 0.42055636
15.77371 0.43439604000000004
15.77471 0.44820588
15.77571 0.46197367
15.77671 0.47568921
15.77771 0.48934636
15.77871 0.50294329
15.77971 0.5164803
15.78071 0.52995766
15.78171 0.54337466
15.78271 0.55672978
15.78371 0.57002301
15.78471 0.58325757
15.78571 0.5964407199999999
15.78671 0.60958234
15.78771 0.6226915399999999
15.78871 0.63577299
15.78971 0.64882394
15.79071 0.66183433
15.79171 0.67478959
15.79271 0.68767481
15.79371 0.70047942
15.79471 0.71319984
15.79571 0.72583924
15.79671 0.73840511
15.79771 0.7509056000000001
15.79871 0.7633467199999999
15.79971 0.77573108
15.80071 0.78805909
15.80171 0.8003307499999999
15.80271 0.81254756
15.80371 0.8247131499999999
15.80471 0.8368305899999999
15.80571 0.84890034
15.80671 0.86091775
15.80771 0.8728723
15.80871 0.8847506700000001
15.80971 0.89654
15.81071 0.90823239
15.81171 0.91982773
15.81271 0.93133338
15.81371 0.9427614500000001
15.81471 0.9541234900000001
15.81571 0.9654279800000001
15.81671 0.9766769599999999
15.81771 0.98786745
15.81871 0.9989937799999999
15.81971 1.0100506
15.82071 1.0210347
15.82171 1.0319457
15.82271 1.0427828
15.82371 1.0535438
15.82471 1.0642231
15.82571 1.0748130999999999
15.82671 1.0853066
15.82771 1.0956999
15.82871 1.1059958
15.82971 1.1162029
15.83071 1.1263332
15.83171 1.1363982
15.83271 1.1464046
15.83371 1.156352
15.83471 1.1662337
15.83571 1.1760393
15.83671 1.1857586
15.83771 1.195385
15.83871 1.2049163
15.83971 1.2143531
15.84071 1.223697
15.84171 1.2329484
15.84271 1.2421058
15.84371 1.2511662
15.84471 1.2601289
15.84571 1.268996
15.84671 1.2777736
15.84771 1.2864704
15.84871 1.2950939
15.84971 1.3036481
15.85071 1.3121307
15.85171 1.3205336
15.85271 1.3288461999999999
15.85371 1.3370577
15.85471 1.3451616
15.85571 1.3531568
15.85671 1.3610465999999999
15.85771 1.368837
15.85871 1.3765327
15.85971 1.3841364999999999
15.86071 1.3916488
15.86171 1.3990683
15.86271 1.4063952
15.86371 1.4136309999999999
15.86471 1.4207795
15.86571 1.4278442
15.86671 1.4348262
15.86771 1.4417225
15.86871 1.4485263
15.86971 1.4552287000000002
15.87071 1.4618215
15.87171 1.4683001
15.87271 1.4746644999999998
15.87371 1.4809193
15.87471 1.4870717
15.87571 1.4931278
15.87671 1.4990923
15.87771 1.5049658000000001
15.87871 1.5107472
15.87971 1.5164345
15.88071 1.5220262
15.88171 1.5275227
15.88271 1.5329245
15.88371 1.5382319
15.88471 1.5434432999999999
15.88571 1.5485547
15.88671 1.5535614
15.88771 1.5584583
15.88871 1.5632434000000002
15.88971 1.5679170999999998
15.89071 1.5724834
15.89171 1.5769478
15.89271 1.5813154999999999
15.89371 1.5855901
15.89471 1.5897723
15.89571 1.5938606000000002
15.89671 1.5978520999999999
15.89771 1.6017435
15.89871 1.605534
15.89971 1.6092220000000002
15.90071 1.6128076000000002
15.90171 1.6162897999999999
15.90271 1.6196674000000002
15.90371 1.6229384
15.90471 1.6261010999999999
15.90571 1.6291555
15.90671 1.632102
15.90771 1.6349434999999999
15.90871 1.6376833
15.90971 1.6403241
15.91071 1.6428684999999998
15.91171 1.6453173
15.91271 1.6476696
15.91371 1.6499242
15.91471 1.6520796
15.91571 1.6541343
15.91671 1.6560875
15.91771 1.6579382
15.91871 1.6596854
15.91971 1.6613284
15.92071 1.6628666
15.92171 1.6643003
15.92271 1.6656296000000002
15.92371 1.666856
15.92471 1.6679804999999999
15.92571 1.6690041999999998
15.92671 1.6699271000000002
15.92771 1.6707504000000002
15.92871 1.6714738999999998
15.92971 1.6720979
15.93071 1.6726237000000002
15.93171 1.6730517
15.93271 1.6733827
15.93371 1.6736159000000002
15.93471 1.6737495000000002
15.93571 1.6737822
15.93671 1.6737122
15.93771 1.6735396999999999
15.93871 1.6732654
15.93971 1.6728916999999999
15.94071 1.672421
15.94171 1.6718549999999999
15.94271 1.6711935
15.94371 1.6704354000000001
15.94471 1.6695799
15.94571 1.6686263
15.94671 1.6675755
15.94771 1.6664304
15.94871 1.6651927
15.94971 1.6638647999999998
15.95071 1.6624458000000002
15.95171 1.6609327999999999
15.95271 1.6593218
15.95371 1.6576091000000002
15.95471 1.6557928
15.95571 1.6538747
15.95671 1.6518585
15.95771 1.6497487000000002
15.95871 1.6475490999999998
15.95971 1.6452611999999998
15.96071 1.6428843
15.96171 1.6404159000000003
15.96271 1.6378549999999998
15.96371 1.6352024
15.96471 1.6324611
15.96571 1.6296354999999998
15.96671 1.6267281000000002
15.96771 1.6237395000000001
15.96871 1.6206659
15.96971 1.6175019
15.97071 1.6142409
15.97171 1.6108805
15.97271 1.6074209
15.97371 1.6038672999999999
15.97471 1.6002269
15.97571 1.5965059
15.97671 1.5927071000000002
15.97771 1.5888300000000002
15.97871 1.5848707
15.97971 1.5808258
15.98071 1.5766935
15.98171 1.5724756
15.98271 1.5681757
15.98371 1.5637983000000002
15.98471 1.5593455
15.98571 1.5548149
15.98671 1.5502011
15.98771 1.5454978
15.98871 1.5407009
15.98971 1.5358119
15.99071 1.5308374
15.99171 1.525787
15.99271 1.52067
15.99371 1.5154919
15.99471 1.5102522
15.99571 1.5049457
15.99671 1.4995646
15.99771 1.494103
15.99871 1.4885593000000001
15.99971 1.4829360999999999
16.00071 1.4772383
16.00171 1.4714701000000001
16.00271 1.465632
16.00371 1.4597205
16.00471 1.4537301
16.00571 1.4476568
16.00671 1.4415014
16.00772 1.4352702
16.00871 1.4289737
16.00971 1.4226227
16.01071 1.4162241
16.01171 1.4097775
16.01271 1.4032764
16.01371 1.3967102
16.01472 1.3900698
16.01571 1.3833506
16.01671 1.3765546
16.01771 1.3696888
16.01871 1.3627610000000001
16.01971 1.355777
16.02071 1.3487377999999999
16.02172 1.3416405
16.02271 1.3344803
16.02371 1.327256
16.02471 1.3199705000000002
16.02571 1.3126315
16.02671 1.3052477999999998
16.02771 1.2978252
16.02872 1.2903632
16.02971 1.282854
16.03071 1.2752856
16.03171 1.2676466000000002
16.03271 1.2599310000000001
16.03371 1.2521408
16.03471 1.2442859
16.03572 1.2363793
16.03671 1.2284328
16.03771 1.2204526
16.03871 1.2124383
16.03971 1.204385
16.04071 1.1962875
16.04171 1.1881436
16.04272 1.1799562
16.04371 1.1717308
16.04471 1.1634724
16.04571 1.1551811
16.04671 1.1468514
16.04771 1.1384727000000001
16.04871 1.1300348999999998
16.04972 1.1215321999999999
16.05071 1.1129675
16.05171 1.1043516
16.05271 1.0957003
16.05371 1.0870277
16.05471 1.0783421
16.05571 1.0696435
16.05672 1.0609244
16.05771 1.0521743
16.05871 1.043385
16.05971 1.0345531
16.06071 1.0256815000000001
16.06171 1.0167750999999998
16.06271 1.0078385
16.06371 0.9988720499999999
16.06471 0.9898716599999999
16.06571 0.98083159
16.06671 0.97174915
16.06771 0.9626274
16.06871 0.9534765000000001
16.06971 0.9443106099999999
16.07071 0.93514342
16.07171 0.9259823699999999
16.07271 0.9168260699999999
16.07372 0.9076644700000001
16.07471 0.89848293
16.07571 0.88926814
16.07671 0.88001257
16.07771 0.87071704
16.07871 0.8613881699999999
16.07971 0.85203508
16.08072 0.84266523
16.08171 0.8332815
16.08271 0.82388297
16.08371 0.81446785
16.08471 0.80503672
16.08571 0.7955948799999999
16.08671 0.7861511800000001
16.08772 0.7767148300000001
16.08871 0.76729092
16.08971 0.7578773
16.09071 0.74846428
16.09171 0.7390379
16.09271 0.72958535
16.09371 0.72009983
16.09472 0.71058343
16.09571 0.70104608
16.09671 0.69150166
16.09771 0.68196319
16.09871 0.67243855
16.09971 0.66292919
16.10071 0.6534318
16.10172 0.64394167
16.10271 0.6344560499999999
16.10371 0.62497561
16.10471 0.61550327
16.10571 0.60604131
16.10671 0.59658843
16.10771 0.58713858
16.10872 0.57768277
16.10971 0.56821252
16.11071 0.55872402
16.11171 0.54922118
16.11271 0.53971526
16.11371 0.53022164
16.11471 0.5207549300000001
16.11572 0.51132413
16.11671 0.50193062
16.11771 0.49256873
16.11871 0.48322887000000003
16.11971 0.47390219
16.12071 0.46458309999999997
16.12171 0.45527075
16.12271 0.44596735
16.12371 0.4366755
16.12471 0.4273959
[truncated: 729,959 more chars]
