# Supplementary material for: 2D Synthetic dataset of numerical simulations of long-period seismicity in a volcanic edifice and related sensitivity kernels
Source: Data Brief. 2021 Jan 25;34:106673. doi: 10.1016/j.dib.2020.106673 (PMC7841316; doi:10.1016/j.dib.2020.106673)
Supplement: Supplementary Data S1 — Supplementary Raw Research Data. This is open data under the CC BY license http://creativecommons.org/licenses/by/4.0/ [file mmc1.zip › Dataset/OUTPUT_SEISMOGRAMS/9000_3000/disp_X_hetero_12000_2493_ISO7e-1Hz.semd]

-1.714286 0.0
-1.713286 0.0
-1.712286 0.0
-1.711286 0.0
-1.710286 0.0
-1.709286 0.0
-1.708286 0.0
-1.707286 0.0
-1.706286 0.0
-1.705286 0.0
-1.704286 -1.9343604999999999e-35
-1.703286 -1.9535961e-34
-1.702286 -1.3170116999999999e-33
-1.701286 -6.9246673e-33
-1.700286 -3.0332330000000004e-32
-1.699286 -1.1513534e-31
-1.698286 -3.8889324e-31
-1.697286 -1.1913895999999999e-30
-1.696286 -3.3581267e-30
-1.695286 -8.8060696e-30
-1.694286 -2.1674275e-29
-1.693286 -5.0431204e-29
-1.692286 -1.1158864e-28
-1.691286 -2.359741e-28
-1.690286 -4.789217899999999e-28
-1.689286 -9.3625481e-28
-1.688286 -1.7685488e-27
-1.687286 -3.2368855e-27
-1.686286 -5.7541027000000004e-27
-1.685286 -9.9564174e-27
-1.684286 -1.6801181e-26
-1.683286 -2.7697435999999997e-26
-1.682286 -4.4676784e-26
-1.681286 -7.0612849e-26
-1.680286 -1.0949821e-25
-1.679286 -1.6678823000000002e-25
-1.678286 -2.498211e-25
-1.677286 -3.6832347000000003e-25
-1.676286 -5.3500978e-25
-1.675286 -7.662821500000001e-25
-1.674286 -1.0830347e-24
-1.673286 -1.5115621e-24
-1.672286 -2.0845668e-24
-1.671286 -2.8422511e-24
-1.670286 -3.8334717e-24
-1.669286 -5.1169213e-24
-1.668286 -6.7622864e-24
-1.667286 -8.8513226e-24
-1.666286 -1.1478759000000001e-23
-1.665286 -1.4752949e-23
-1.664286 -1.8796141e-23
-1.663286 -2.3744273999999996e-23
-1.662286 -2.9746157e-23
-1.661286 -3.6961936999999996e-23
-1.660286 -4.5560736e-23
-1.659286 -5.571741299999999e-23
-1.658286 -6.7608382e-23
-1.657286 -8.1406565e-23
-1.656286 -9.727550299999999e-23
-1.655286 -1.1536280999999999e-22
-1.654286 -1.3579327e-22
-1.653286 -1.5866175999999998e-22
-1.652286 -1.8402652e-22
-1.651286 -2.1190313e-22
-1.650286 -2.4225978e-22
-1.649286 -2.7501415e-22
-1.648286 -3.1003263e-22
-1.647286 -3.4713196999999997e-22
-1.646286 -3.8608403000000003e-22
-1.645286 -4.2662339e-22
-1.644286 -4.6845803e-22
-1.643286 -5.1128272e-22
-1.642286 -5.5479463e-22
-1.641286 -5.9871028e-22
-1.640286 -6.427828799999999e-22
-1.639286 -6.8681891e-22
-1.638286 -7.306922e-22
-1.637286 -7.743546199999999e-22
-1.636286 -8.178417600000001e-22
-1.635286 -8.6127179e-22
-1.634286 -9.0483774e-22
-1.633286 -9.4879196e-22
-1.632286 -9.9342303e-22
-1.631286 -1.0390263e-21
-1.630286 -1.0858698e-21
-1.629286 -1.1341578e-21
-1.628286 -1.1839958e-21
-1.627286 -1.2353608999999999e-21
-1.626286 -1.2880826e-21
-1.625286 -1.3418385000000001e-21
-1.624286 -1.3961707e-21
-1.623286 -1.4505256999999999e-21
-1.622286 -1.5043241e-21
-1.621286 -1.5570585e-21
-1.620286 -1.6084222000000001e-21
-1.619286 -1.658465e-21
-1.618286 -1.7077709e-21
-1.617286 -1.757649e-21
-1.616286 -1.8103261e-21
-1.615286 -1.8691267000000002e-21
-1.614286 -1.9386220000000002e-21
-1.613286 -2.0247313999999998e-21
-1.612286 -2.1347539000000002e-21
-1.611286 -2.2773125000000002e-21
-1.610286 -2.4621938e-21
-1.609286 -2.7000683e-21
-1.608286 -3.0020859e-21
-1.607286 -3.3793415999999997e-21
-1.606286 -3.8422247e-21
-1.605286 -4.3996622e-21
-1.604286 -5.0582919e-21
-1.603286 -5.8215977999999996e-21
-1.602286 -6.6890601999999996e-21
-1.601286 -7.6553776e-21
-1.600286 -8.7098246e-21
-1.599286 -9.835812500000001e-21
-1.598286 -1.1010721e-20
-1.597286 -1.2206060999999998e-20
-1.596286 -1.3388018e-20
-1.595286 -1.4518416999999998e-20
-1.594286 -1.555611e-20
-1.593286 -1.645879e-20
-1.592286 -1.7185178e-20
-1.591286 -1.7697508999999998e-20
-1.590286 -1.7964212e-20
-1.589286 -1.7962651e-20
-1.588286 -1.7681744000000002e-20
-1.587286 -1.7124296e-20
-1.586286 -1.6308821e-20
-1.585286 -1.527067e-20
-1.584286 -1.4062272e-20
-1.583286 -1.2752322999999999e-20
-1.582286 -1.1423804e-20
-1.581286 -1.0170774e-20
-1.580286 -9.093937400000001e-21
-1.579286 -8.2950775e-21
-1.578286 -7.8705473e-21
-1.577286 -7.9040739e-21
-1.576286 -8.459247e-21
-1.575286 -9.5721297e-21
-1.574286 -1.124449e-20
-1.573286 -1.3438195999999999e-20
-1.572286 -1.6071340000000002e-20
-1.571286 -1.9016588e-20
-1.570286 -2.2102259e-20
-1.569286 -2.511646e-20
-1.568286 -2.7814514e-20
-1.567286 -2.9929701e-20
-1.566286 -3.1187155e-20
-1.565286 -3.1320499e-20
-1.564286 -3.0090538e-20
-1.563286 -2.7305172e-20
-1.562286 -2.2839371000000002e-20
-1.561286 -1.6653923e-20
-1.560286 -8.8115523e-21
-1.559286 5.1108022e-22
-1.558286 1.1016956e-20
-1.557286 2.2289174999999997e-20
-1.556286 3.3799421e-20
-1.555286 4.4925212e-20
-1.554286 5.4976269e-20
-1.553286 6.3229819e-20
-1.552286 6.897412e-20
-1.551286 7.1558842e-20
-1.550286 7.0450343e-20
-1.549286 6.5289188e-20
-1.548286 5.5946939e-20
-1.547286 4.2578611999999994e-20
-1.546286 2.5667075e-20
-1.545286 6.0554913e-21
-1.544286 -1.5035831e-20
-1.543286 -3.6011596e-20
-1.542286 -5.4925378e-20
-1.541286 -6.9527136e-20
-1.540286 -7.7335086e-20
-1.539286 -7.5731677e-20
-1.538286 -6.2081778e-20
-1.537286 -3.3869966e-20
-1.536286 1.1147775e-20
-1.535286 7.4783852e-20
-1.534286 1.5825749e-19
-1.533286 2.6203969e-19
-1.532286 3.8571323e-19
-1.531286 5.2785666e-19
-1.530286 6.8595988e-19
-1.529286 8.5637968e-19
-1.528286 1.0343407e-18
-1.527286 1.2139869e-18
-1.526286 1.3884846999999999e-18
-1.525286 1.5501791000000001e-18
-1.524286 1.690799e-18
-1.523286 1.801705e-18
-1.522286 1.8741743e-18
-1.521286 1.8997083e-18
-1.520286 1.8703541e-18
-1.519286 1.7790214000000002e-18
-1.518286 1.6197840999999998e-18
-1.517286 1.388149e-18
-1.516286 1.0812782e-18
-1.515286 6.981549000000001e-19
-1.514286 2.3967948000000004e-19
-1.513286 -2.9130658e-19
-1.512286 -8.9007364e-19
-1.511286 -1.5501311000000002e-18
-1.510286 -2.2634219000000002e-18
-1.509286 -3.0205741000000003e-18
-1.508286 -3.8111946e-18
-1.507286 -4.6241871e-18
-1.506286 -5.4480751999999995e-18
-1.505286 -6.271306000000001e-18
-1.504286 -7.0825201e-18
-1.503286 -7.8707618e-18
-1.502286 -8.6256165e-18
-1.501286 -9.337269e-18
-1.500286 -9.996468699999999e-18
-1.499286 -1.059441e-17
-1.498286 -1.1122539e-17
-1.497286 -1.1572294000000001e-17
-1.496286 -1.1934813999999998e-17
-1.495286 -1.2200636e-17
-1.494286 -1.2359428e-17
-1.493286 -1.2399781e-17
-1.492286 -1.2309114e-17
-1.491286 -1.2073708e-17
-1.490286 -1.1678919e-17
-1.489286 -1.1109588999999999e-17
-1.488286 -1.0350653e-17
-1.487286 -9.3879616e-18
-1.486286 -8.209293200000001e-18
-1.485286 -6.805521899999999e-18
-1.484286 -5.1719028e-18
-1.483286 -3.3094129999999997e-18
-1.482286 -1.2260592e-18
-1.481286 1.0619150000000001e-18
-1.480286 3.5290288e-18
-1.479286 6.139859200000001e-18
-1.478286 8.848725199999999e-18
-1.477286 1.1599840999999999e-17
-1.476286 1.4328009e-17
-1.475286 1.6959904e-17
-1.474286 1.9415956e-17
-1.473286 2.1612843e-17
-1.472286 2.3466543e-17
-1.471286 2.4895875e-17
-1.470286 2.5826418999999998e-17
-1.469286 2.6194685e-17
-1.468286 2.5952352e-17
-1.467286 2.5070412000000002e-17
-1.466286 2.3542986999999997e-17
-1.465286 2.1390662e-17
-1.464286 1.8663089e-17
-1.463286 1.5440705999999998e-17
-1.462286 1.1835417e-17
-1.461286 7.9900981e-18
-1.460286 4.0768891999999995e-18
-1.459286 2.9421221e-19
-1.458286 -3.1374153e-18
-1.457286 -5.9806897e-18
-1.456286 -7.987795000000001e-18
-1.455286 -8.9074376e-18
-1.454286 -8.4923816e-18
-1.453286 -6.5072076e-18
-1.452286 -2.7359768000000003e-18
-1.451286 3.0105206e-18
-1.450286 1.0888224e-17
-1.449286 2.1014277e-17
-1.448286 3.3462726e-17
-1.447286 4.8261662e-17
-1.446286 6.53919e-17
-1.445286 8.4787243e-17
-1.444286 1.0633628e-16
-1.443286 1.2988563e-16
-1.442286 1.5524434e-16
-1.441286 1.8218931999999998e-16
-1.440286 2.1047135e-16
-1.439286 2.3982131e-16
-1.438286 2.6995643e-16
-1.437286 3.0058592e-16
-1.436286 3.3141593e-16
-1.435286 3.6215335999999996e-16
-1.434286 3.9250833000000005e-16
-1.433286 4.2219538e-16
-1.432286 4.5093329e-16
-1.431286 4.784435e-16
-1.430286 5.0444758e-16
-1.429286 5.2866399e-16
-1.428286 5.5080456e-16
-1.427286 5.7057115e-16
-1.426286 5.8765314e-16
-1.425286 6.017259999999999e-16
-1.424286 6.1245185e-16
-1.423286 6.194821400000001e-16
-1.422286 6.2246296e-16
-1.421286 6.2104303e-16
-1.420286 6.1488434e-16
-1.419286 6.0367575e-16
-1.418286 5.8714847e-16
-1.417286 5.6509348e-16
-1.416286 5.373797e-16
-1.415286 5.0397253e-16
-1.414286 4.649509e-16
-1.413286 4.2052277999999997e-16
-1.412286 3.7103712000000004e-16
-1.411286 3.1699168e-16
-1.410286 2.5903552000000003e-16
-1.409286 1.9796536999999999e-16
-1.408286 1.3471547e-16
-1.407286 7.0340301e-17
-1.406286 5.9903696e-18
-1.405286 -5.7118527e-17
-1.404286 -1.1774198e-16
-1.403286 -1.7464858000000002e-16
-1.402286 -2.2666484000000003e-16
-1.401286 -2.7272211e-16
-1.400286 -3.1190343999999997e-16
-1.399286 -3.4348859e-16
-1.398286 -3.6699505999999995e-16
-1.397286 -3.8221340000000003e-16
-1.396286 -3.8923491999999997e-16
-1.395286 -3.8847053000000003e-16
-1.394286 -3.8065925e-16
-1.393286 -3.6686634999999995e-16
-1.392286 -3.484701e-16
-1.391286 -3.2713823e-16
-1.390286 -3.0479436e-16
-1.389286 -2.8357596e-16
-1.388286 -2.6578554e-16
-1.387286 -2.5383722e-16
-1.386286 -2.5020088e-16
-1.385286 -2.5734633e-16
-1.384286 -2.776902e-16
-1.383286 -3.1354734e-16
-1.382286 -3.6708936e-16
-1.381286 -4.4031125999999997e-16
-1.380286 -5.350076e-16
-1.379286 -6.527585000000001e-16
-1.378286 -7.9492512e-16
-1.377286 -9.626541e-16
-1.376286 -1.1568891e-15
-1.375286 -1.3783875e-15
-1.374286 -1.6277396000000002e-15
-1.373286 -1.9053875e-15
-1.372286 -2.2116412e-15
-1.371286 -2.5466878e-15
-1.370286 -2.9105921000000002e-15
-1.369286 -3.3032859e-15
-1.368286 -3.7245447999999995e-15
-1.367286 -4.1739511e-15
-1.366286 -4.6508425e-15
-1.365286 -5.1542497e-15
-1.364286 -5.6828221e-15
-1.363286 -6.2347462e-15
-1.362286 -6.8076614e-15
-1.361286 -7.3985747e-15
-1.360286 -8.003784999999999e-15
-1.359286 -8.6188137e-15
-1.358286 -9.2383561e-15
-1.357286 -9.8562534e-15
-1.356286 -1.0465489e-14
-1.355286 -1.1058214e-14
-1.354286 -1.1625807999999999e-14
-1.353286 -1.2158962e-14
-1.352286 -1.2647809000000002e-14
-1.351286 -1.3082063e-14
-1.350286 -1.3451197000000001e-14
-1.349286 -1.3744638000000001e-14
-1.348286 -1.3951967e-14
-1.347286 -1.4063126999999999e-14
-1.346286 -1.4068632e-14
-1.345286 -1.3959757000000001e-14
-1.344286 -1.3728702e-14
-1.343286 -1.3368741e-14
-1.342286 -1.2874317999999999e-14
-1.341286 -1.2241115e-14
-1.340286 -1.1466068e-14
-1.339286 -1.0547341e-14
-1.338286 -9.4842531e-15
-1.337286 -8.2771709e-15
-1.336286 -6.9273616999999995e-15
-1.335286 -5.4368242e-15
-1.334286 -3.8081056e-15
-1.333286 -2.0441135e-15
-1.332286 -1.4793899e-16
-1.331286 1.877297e-15
-1.330286 4.0285631e-15
-1.329286 6.3029872e-15
-1.328286 8.697873e-15
-1.327286 1.1210648e-14
-1.326286 1.3838744000000001e-14
-1.325286 1.6579409e-14
-1.324286 1.9429446e-14
-1.323286 2.2384891999999998e-14
-1.322286 2.5440642999999998e-14
-1.321286 2.8590035e-14
-1.320286 3.1824402e-14
-1.319286 3.5132618e-14
-1.318286 3.850066e-14
-1.317286 4.1911187999999996e-14
-1.316286 4.5343188e-14
-1.315286 4.8771675e-14
-1.314286 5.2167478e-14
-1.313286 5.5497142999999994e-14
-1.312286 5.8722925e-14
-1.311286 6.180292300000001e-14
-1.310286 6.4691321e-14
-1.309286 6.733877e-14
-1.308286 6.9692902e-14
-1.307286 7.169892e-14
-1.306286 7.3300341e-14
-1.305286 7.443981799999999e-14
-1.304286 7.5060015e-14
-1.303286 7.510459e-14
-1.302286 7.4519201e-14
-1.301286 7.325253700000001e-14
-1.300286 7.1257388e-14
-1.299286 6.849170900000001e-14
-1.298286 6.491967e-14
-1.297286 6.0512685e-14
-1.296286 5.525044e-14
-1.295286 4.9121839e-14
-1.294286 4.2125969e-14
-1.293286 3.4272962e-14
-1.292286 2.5584839e-14
-1.291286 1.6096281e-14
-1.290286 5.8553250000000005e-15
-1.289286 -5.0760104e-15
-1.288286 -1.6621212e-14
-1.287286 -2.8688881999999995e-14
-1.286286 -4.1172472e-14
-1.285286 -5.3950227999999997e-14
-1.284286 -6.6885311e-14
-1.283286 -7.982618e-14
-1.282286 -9.2607245e-14
-1.281286 -1.0504984e-13
-1.280286 -1.1696357e-13
-1.279286 -1.2814802e-13
-1.278286 -1.3839485e-13
-1.277286 -1.4749041e-13
-1.276286 -1.5521869000000002e-13
-1.275286 -1.613648e-13
-1.274286 -1.6571874e-13
-1.273286 -1.680797e-13
-1.272286 -1.6826059000000001e-13
-1.271286 -1.6609283e-13
-1.270286 -1.6143139000000001e-13
-1.269286 -1.5415986000000002e-13
-1.268286 -1.4419548e-13
-1.267286 -1.3149407000000002e-13
-1.266286 -1.1605466e-13
-1.265286 -9.7923658e-14
-1.264286 -7.7198525e-14
-1.263286 -5.4030739e-14
-1.262286 -2.8627959e-14
-1.261286 -1.2552379e-15
-1.260286 2.7764755e-14
-1.259286 5.805264200000001e-14
-1.258286 8.917441100000001e-14
-1.257286 1.2064464999999999e-13
-1.256286 1.5193106999999999e-13
-1.255286 1.8246012999999998e-13
-1.254286 2.1162392e-13
-1.253286 2.3878801000000003e-13
-1.252286 2.6330040000000003e-13
-1.251286 2.8450131999999996e-13
-1.250286 3.0173372e-13
-1.249286 3.1435447000000003e-13
-1.248286 3.2174591e-13
-1.247286 3.2332768e-13
-1.246286 3.1856869e-13
-1.245286 3.0699896e-13
-1.244286 2.8822121e-13
-1.243286 2.6192201e-13
-1.242286 2.2788227e-13
-1.241286 1.8598706999999998e-13
-1.240286 1.3623442e-13
-1.239286 7.8742983e-14
-1.238286 1.3758629e-14
-1.237286 -5.8340458e-14
-1.236286 -1.3704008e-13
-1.235286 -2.21688e-13
-1.234286 -3.1149353000000003e-13
-1.233286 -4.0552896999999996e-13
-1.232286 -5.0273294e-13
-1.231286 -6.0191576e-13
-1.230286 -7.0176671e-13
-1.229286 -8.0086355e-13
-1.228286 -8.9768408e-13
-1.227286 -9.9062002e-13
-1.226286 -1.0779926999999999e-12
-1.225286 -1.1580715e-12
-1.224286 -1.2290933e-12
-1.223286 -1.2892849000000001e-12
-1.222286 -1.3368873e-12
-1.221286 -1.3701802999999999e-12
-1.220286 -1.3875098e-12
-1.219286 -1.3873158999999998e-12
-1.218286 -1.3681611e-12
-1.217286 -1.3287599e-12
-1.216286 -1.2680079e-12
-1.215286 -1.1850099000000002e-12
-1.214286 -1.0791084e-12
-1.213286 -9.499086599999999e-13
-1.212286 -7.973040699999999e-13
-1.211286 -6.2149704e-13
-1.210286 -4.2301778e-13
-1.209286 -2.0273927999999998e-13
-1.208286 3.8111615e-14
-1.207286 2.979478e-13
-1.206286 5.7482027e-13
-1.205286 8.664216199999999e-13
-1.204286 1.170095e-12
-1.203286 1.4828488999999999e-12
-1.202286 1.801377e-12
-1.201286 2.122084e-12
-1.200286 2.4411174e-12
-1.199286 2.7544038000000002e-12
-1.198286 3.0576903000000002e-12
-1.197286 3.3465918999999997e-12
-1.196286 3.6166403000000004e-12
-1.195286 3.8633393e-12
-1.194286 4.0822214e-12
-1.193286 4.2689068e-12
-1.192286 4.4191643e-12
-1.191286 4.5289734e-12
-1.190286 4.5945852e-12
-1.189286 4.6125843e-12
-1.188286 4.5799464e-12
-1.187286 4.4940966e-12
-1.186286 4.3529618999999995e-12
-1.185286 4.1550212e-12
-1.184286 3.8993487e-12
-1.183286 3.5856548e-12
-1.182286 3.2143176e-12
-1.181286 2.7864096e-12
-1.180286 2.303716e-12
-1.179286 1.7687461e-12
-1.178286 1.1847356e-12
-1.177286 5.5564057e-13
-1.176286 -1.1387723e-13
-1.175286 -8.184742999999999e-13
-1.174286 -1.5521583999999998e-12
-1.173286 -2.3083303e-12
-1.172286 -3.0798345e-12
-1.171286 -3.8590187e-12
-1.170286 -4.6378018e-12
-1.169286 -5.407748e-12
-1.168286 -6.1601501e-12
-1.167286 -6.8861177000000004e-12
-1.166286 -7.5766704e-12
-1.165286 -8.222838e-12
-1.164286 -8.8157604e-12
-1.163286 -9.3467924e-12
-1.162286 -9.8076081e-12
-1.161286 -1.0190306e-11
-1.160286 -1.0487513e-11
-1.159286 -1.0692481e-11
-1.158286 -1.0799185e-11
-1.157286 -1.0802412e-11
-1.156286 -1.0697847e-11
-1.155286 -1.0482143e-11
-1.154286 -1.015299e-11
-1.153286 -9.709168e-12
-1.152286 -9.1505972e-12
-1.151286 -8.4783648e-12
-1.150286 -7.6947482e-12
-1.149286 -6.803225e-12
-1.148286 -5.8084668e-12
-1.147286 -4.7163232000000005e-12
-1.146286 -3.5337922999999997e-12
-1.145286 -2.2689799000000002e-12
-1.144286 -9.3104506e-13
-1.143286 4.6986281e-13
-1.142286 1.9226787e-12
-1.141286 3.4155062e-12
-1.140286 4.9357091e-12
-1.139286 6.4700117e-12
-1.138286 8.0046057e-12
-1.137286 9.5252623e-12
-1.136286 1.1017448e-11
-1.135286 1.2466447e-11
-1.134286 1.3857479e-11
-1.133286 1.5175834e-11
-1.132286 1.6406986e-11
-1.131286 1.7536728e-11
-1.130286 1.8551291e-11
-1.129286 1.9437474e-11
-1.128286 2.0182757e-11
-1.127286 2.0775431e-11
-1.126286 2.1204704e-11
-1.125286 2.1460821e-11
-1.124286 2.1535168e-11
-1.123286 2.1420376e-11
-1.122286 2.1110421e-11
-1.121286 2.0600709e-11
-1.120286 1.988817e-11
-1.119286 1.8971328e-11
-1.118286 1.7850372e-11
-1.117286 1.6527219999999998e-11
-1.116286 1.5005563e-11
-1.115286 1.3290906e-11
-1.114286 1.1390600999999999e-11
-1.113286 9.3138543e-12
-1.112286 7.0717344e-12
-1.111286 4.6771567e-12
-1.110286 2.1448572000000002e-12
-1.109286 -5.0865104e-13
-1.108286 -3.2651374999999997e-12
-1.107286 -6.1047311e-12
-1.106286 -9.0060148e-12
-1.105286 -1.1946135e-11
-1.104286 -1.4900936e-11
-1.103286 -1.7845102e-11
-1.102286 -2.0752326e-11
-1.101286 -2.3595488999999998e-11
-1.100286 -2.6346863999999997e-11
-1.099286 -2.897832e-11
-1.098286 -3.1461563000000004e-11
-1.097286 -3.3768368000000005e-11
-1.096286 -3.5870839999999995e-11
-1.095286 -3.7741671000000005e-11
-1.094286 -3.9354422e-11
-1.093286 -4.0683789000000005e-11
-1.092286 -4.1705898999999995e-11
-1.091286 -4.2398582e-11
-1.090286 -4.2741661999999996e-11
-1.089286 -4.2717232e-11
-1.088286 -4.2309933e-11
-1.087286 -4.1507208e-11
-1.086286 -4.0299569999999996e-11
-1.085286 -3.8680821e-11
-1.084286 -3.664828e-11
-1.083286 -3.4202982000000005e-11
-1.082286 -3.1349841e-11
-1.081286 -2.8097803999999998e-11
-1.080286 -2.4459959e-11
-1.079286 -2.0453623e-11
-1.078286 -1.6100378e-11
-1.077286 -1.1426083e-11
-1.076286 -6.4608346e-12
-1.075286 -1.2388904e-12
-1.074286 4.2014579e-12
-1.073286 9.818053799999999e-12
-1.072286 1.5565099000000002e-11
-1.071286 2.1393419e-11
-1.070286 2.7250784999999997e-11
-1.069286 3.3082277e-11
-1.068286 3.8830701e-11
-1.067286 4.4437056e-11
-1.066286 4.9841034e-11
-1.065286 5.4981573e-11
-1.064286 5.979744700000001e-11
-1.063286 6.4227887e-11
-1.062286 6.8213236e-11
-1.061286 7.1695623e-11
-1.060286 7.4619651e-11
-1.059286 7.6933121e-11
-1.058286 7.8587733e-11
-1.057286 7.953978699999999e-11
-1.056286 7.9750876e-11
-1.055286 7.918856e-11
-1.054286 7.7827008e-11
-1.053286 7.5647594e-11
-1.052286 7.2639442e-11
-1.051286 6.8799925e-11
-1.050286 6.4135074e-11
-1.049286 5.8659935e-11
-1.048286 5.2398819e-11
-1.047286 4.5385465e-11
-1.046286 3.7663105e-11
-1.045286 2.9284428e-11
-1.044286 2.0311425e-11
-1.043286 1.0815111e-11
-1.042286 8.7515537e-13
-1.041286 -9.420634e-12
-1.040286 -1.9976926e-11
-1.039286 -3.0691606e-11
-1.038286 -4.1456622e-11
-1.037286 -5.215895e-11
-1.036286 -6.2681642e-11
-1.035286 -7.290498e-11
-1.034286 -8.2707701e-11
-1.033286 -9.1968317e-11
-1.032286 -1.0056645e-10
-1.031286 -1.0838428e-10
-1.030286 -1.1530791999999999e-10
-1.029286 -1.2122892e-10
-1.028286 -1.2604568e-10
-1.027286 -1.2966491e-10
-1.026286 -1.3200295999999999e-10
-1.025286 -1.3298721e-10
-1.024286 -1.3255729e-10
-1.023286 -1.3066625e-10
-1.022286 -1.2728162e-10
-1.021286 -1.2238633999999998e-10
-1.020286 -1.1597951e-10
-1.019286 -1.0807707999999998e-10
-1.018286 -9.8712217e-11
-1.017286 -8.7935648e-11
-1.016286 -7.581571e-11
-1.015286 -6.2438233e-11
-1.014286 -4.790620499999999e-11
-1.013286 -3.233923e-11
-1.012286 -1.5872784e-11
-1.011286 1.3427554999999999e-12
-1.010286 1.9143273e-11
-1.009286 3.7352285e-11
-1.008286 5.57825e-11
-1.007286 7.423755100000001e-11
-1.006286 9.251389800000001e-11
-1.005286 1.1040286999999999e-10
-1.004286 1.2769282e-10
-1.003286 1.4417145e-10
-1.002286 1.5962811e-10
-1.001286 1.7385623e-10
-1.000286 1.8665579000000002e-10
-0.9992857 1.9783571e-10
-0.9982857 2.0721632e-10
-0.9972857 2.1463165000000002e-10
-0.9962857 2.199318e-10
-0.9952857 2.2298502e-10
-0.9942857 2.2367978e-10
-0.9932857 2.2192659999999998e-10
-0.9922857 2.1765972e-10
-0.9912857 2.1083859000000002e-10
-0.9902857 2.0144899e-10
-0.9892857 1.895041e-10
-0.9882857 1.750451e-10
-0.9872857 1.5814164e-10
-0.9862857 1.3889189000000002e-10
-0.9852857 1.1742238e-10
-0.9842857 9.3887485e-11
-0.9832857 6.8468614e-11
-0.9822857 4.1373084e-11
-0.9812857 1.2832702e-11
-0.9802857 -1.6897959e-11
-0.9792857 -4.754357199999999e-11
-0.9782857 -7.8810325e-11
-0.9772857 -1.1038847e-10
-0.9762857 -1.4195506e-10
-0.9752857 -1.7317697e-10
-0.9742857 -2.0371404000000002e-10
-0.9732857 -2.3322247e-10
-0.9722857 -2.6135821e-10
-0.9712857 -2.8778057999999996e-10
-0.9702857 -3.1215594e-10
-0.9692857 -3.341613e-10
-0.9682857 -3.5348809e-10
-0.9672857 -3.6984578e-10
-0.9662857 -3.829654e-10
-0.9652857 -3.9260305e-10
-0.9642857 -3.9854318e-10
-0.9632857 -4.0060168999999997e-10
-0.9622857 -3.9862883e-10
-0.9612857 -3.9251185e-10
-0.9602857 -3.8217715000000004e-10
-0.9592857 -3.6759241e-10
-0.9582857 -3.4876802e-10
-0.9572857 -3.2575833999999997e-10
-0.9562857 -2.9866246e-10
-0.9552857 -2.6762438e-10
-0.9542857 -2.3283294000000003e-10
-0.9532857 -1.9452109e-10
-0.9522857 -1.5296478e-10
-0.9512857 -1.0848125e-10
-0.9502857 -6.142691100000001e-11
-0.9492857 -1.2194748e-11
-0.9482857 3.8788791e-11
-0.9472857 9.106731199999999e-11
-0.9462857 1.4415842e-10
-0.9452857 1.9755801e-10
-0.9442857 2.5074491e-10
-0.9432857 3.0318586e-10
-0.9422857 3.5434069e-10
-0.9412857 4.0366763999999994e-10
-0.9402857 4.5062894e-10
-0.9392857 4.9469634e-10
-0.9382857 5.353567e-10
-0.9372857 5.7211757e-10
-0.9362857 6.0451266e-10
-0.9352857 6.321070399999999e-10
-0.9342857 6.5450219e-10
-0.9332857 6.713408e-10
-0.9322857 6.823112000000001e-10
-0.9312857 6.8715129e-10
-0.9302857 6.8565232e-10
-0.9292857 6.7766188e-10
-0.9282857 6.630866e-10
-0.9272857 6.4189422e-10
-0.9262857 6.1411505e-10
-0.9252857 5.7984299e-10
-0.9242857 5.3923576e-10
-0.9232857 4.9251475e-10
-0.9222857 4.3996412000000005e-10
-0.9212857 3.8192924999999996e-10
-0.9202857 3.1881466e-10
-0.9192857 2.5108143e-10
-0.9182857 1.7924391000000001e-10
-0.9172857 1.0386599999999999e-10
-0.9162857 2.5556835e-11
-0.9152857 -5.5033983e-11
-0.9142857 -1.3722154e-10
-0.9132857 -2.2029123e-10
-0.9122857 -3.035047e-10
-0.9112857 -3.8610616e-10
-0.9102857 -4.6732887e-10
-0.9092857 -5.4640186e-10
-0.9082857 -6.2255682e-10
-0.9072857 -6.9503513e-10
-0.9062857 -7.6309488e-10
-0.9052857 -8.260177299999999e-10
-0.9042857 -8.8311598e-10
-0.9032857 -9.3373928e-10
-0.9022857 -9.7728128e-10
-0.9012857 -1.0131856e-09
-0.9002857 -1.0409525e-09
-0.8992857 -1.0601437e-09
-0.8982857 -1.0703882e-09
-0.8972857 -1.0713867000000001e-09
-0.8962857 -1.0629158e-09
-0.8952857 -1.0448317e-09
-0.8942857 -1.0170731e-09
-0.8932857 -9.7966375e-10
-0.8922857 -9.3271398e-10
-0.8912857 -8.7642168e-10
-0.8902857 -8.1107256e-10
-0.8892857 -7.3703977e-10
-0.8882857 -6.5478235e-10
-0.8872857 -5.6484344e-10
-0.8862857 -4.6784746e-10
-0.8852857 -3.6449641e-10
-0.8842857 -2.5556553e-10
-0.8832857 -1.4189835e-10
-0.8822857 -2.4400772e-11
-0.8812857 9.5965423e-11
-0.8802857 2.1818972e-10
-0.8792857 3.4122069e-10
-0.8782857 4.6397438999999996e-10
-0.8772857 5.8534319e-10
-0.8762857 7.0420523e-10
-0.8752857 8.1943419e-10
-0.8742857 9.2990936e-10
-0.8732857 1.0345260000000001e-09
-0.8722857 1.132206e-09
-0.8712857 1.2219083e-09
-0.8702857 1.3026397e-09
-0.8692857 1.3734648999999998e-09
-0.8682857 1.4335173e-09
-0.8672857 1.4820084e-09
-0.8662857 1.5182377999999998e-09
-0.8652857 1.5416016e-09
-0.8642857 1.5516008999999998e-09
-0.8632857 1.5478492e-09
-0.8622857 1.5300789999999998e-09
-0.8612857 1.4981474e-09
-0.8602857 1.4520411e-09
-0.8592857 1.3918789e-09
-0.8582857 1.3179149e-09
-0.8572857 1.2305387e-09
-0.8562857 1.1302754000000001e-09
-0.8552857 1.0177839e-09
-0.8542857 8.9385331e-10
-0.8532857 7.593988800000001e-10
-0.8522857 6.1545599e-10
-0.8512857 4.6317286e-10
-0.8502857 3.0380195000000003e-10
-0.8492857 1.3869039999999999e-10
-0.8482857 -3.0731017e-11
-0.8472857 -2.0295996e-10
-0.8462857 -3.7643534e-10
-0.8452857 -5.495513300000001e-10
-0.8442857 -7.2067183e-10
-0.8432857 -8.8814563e-10
-0.8422857 -1.0503221e-09
-0.8412857 -1.2055671000000001e-09
-0.8402857 -1.3522791e-09
-0.8392857 -1.4889054e-09
-0.8382857 -1.6139578e-09
-0.8372857 -1.7260287e-09
-0.8362857 -1.823806e-09
-0.8352857 -1.9060878e-09
-0.8342857 -1.9717963000000002e-09
-0.8332857 -2.0199909e-09
-0.8322857 -2.0498797e-09
-0.8312857 -2.0608308e-09
-0.8302857 -2.0523817e-09
-0.8292857 -2.0242469e-09
-0.8282857 -1.9763255e-09
-0.8272857 -1.9087055000000003e-09
-0.8262857 -1.8216673000000001e-09
-0.8252857 -1.7156853999999999e-09
-0.8242857 -1.5914284e-09
-0.8232857 -1.4497565e-09
-0.8222857 -1.2917181e-09
-0.8212857 -1.1185435e-09
-0.8202857 -9.3163758e-10
-0.8192857 -7.3256982e-10
-0.8182857 -5.2306302e-10
-0.8172857 -3.0497993e-10
-0.8162857 -8.030821e-11
-0.8152857 1.4885628999999998e-10
-0.8142857 3.8032771e-10
-0.8132857 6.118499400000001e-10
-0.8122857 8.411173700000001e-10
-0.8112857 1.065797e-09
-0.8102857 1.2835512e-09
-0.8092857 1.4920613000000001e-09
-0.8082857 1.6890518e-09
-0.8072857 1.8723143e-09
-0.8062857 2.0397318e-09
-0.8052857 2.1893027e-09
-0.8042857 2.3191641e-09
-0.8032857 2.4276142e-09
-0.8022857 2.5131336e-09
-0.8012857 2.5744058e-09
-0.8002857 2.6103347e-09
-0.7992857 2.6200618e-09
-0.7982857 2.6029802999999997e-09
-0.7972857 2.558747e-09
-0.7962857 2.4872914e-09
-0.7952857 2.3888235e-09
-0.7942857 2.2638365e-09
-0.7932857 2.1131080999999998e-09
-0.7922857 1.9376984e-09
-0.7912857 1.7389449e-09
-0.7902857 1.5184534e-09
-0.7892857 1.2780872e-09
-0.7882857 1.0199524e-09
-0.7872857 7.4638047e-10
-0.7862857 4.5990824e-10
-0.7852857 1.6325486e-10
-0.7842857 -1.4070313e-10
-0.7832857 -4.4895923e-10
-0.7822857 -7.584061900000001e-10
-0.7812857 -1.0658669e-09
-0.7802857 -1.3681266999999999e-09
-0.7792857 -1.6619659e-09
-0.7782857 -1.9441940999999997e-09
-0.7772857 -2.211684e-09
-0.7762857 -2.4614049e-09
-0.7752857 -2.6904562e-09
-0.7742857 -2.8960999e-09
-0.7732857 -3.0757917e-09
-0.7722857 -3.2272105000000002e-09
-0.7712857 -3.3482862000000003e-09
-0.7702857 -3.4372247999999997e-09
-0.7692857 -3.4925316e-09
-0.7682857 -3.5130301e-09
-0.7672857 -3.4978801e-09
-0.7662857 -3.4465902e-09
-0.7652857 -3.3590283e-09
-0.7642857 -3.2354276000000003e-09
-0.7632857 -3.0763884e-09
-0.7622857 -2.8828788e-09
-0.7612857 -2.6562278e-09
-0.7602857 -2.3981169000000002e-09
-0.7592857 -2.1105678000000002e-09
-0.7582857 -1.7959254e-09
-0.7572857 -1.4568388000000001e-09
-0.7562857 -1.0962378e-09
-0.7552857 -7.1730655e-10
-0.7542857 -3.23455e-10
-0.7532857 8.1712935e-11
-0.7522857 4.944329699999999e-10
-0.7512857 9.108160399999999e-10
-0.7502857 1.3268856e-09
-0.7492857 1.7386156999999998e-09
-0.7482857 2.1419701000000002e-09
-0.7472857 2.5329419e-09
-0.7462857 2.9075926e-09
-0.7452857 3.2620916e-09
-0.7442857 3.5927542e-09
-0.7432857 3.8960783e-09
-0.7422857 4.1687806e-09
-0.7412857 4.4078304e-09
-0.7402857 4.6104801000000004e-09
-0.7392857 4.7742955e-09
-0.7382857 4.8971813e-09
-0.7372857 4.9774039e-09
-0.7362857 5.0136128e-09
-0.7352857 5.0048552e-09
-0.7342857 4.9505903e-09
-0.7332857 4.8506973e-09
-0.7322857 4.7054811e-09
-0.7312857 4.5156736e-09
-0.7302857 4.2824295999999995e-09
-0.7292857 4.0073212000000006e-09
-0.7282857 3.692326e-09
-0.7272857 3.3398125e-09
-0.7262857 2.9525212000000004e-09
-0.7252857 2.5335426e-09
-0.7242857 2.0862897999999998e-09
-0.7232857 1.6144700000000001e-09
-0.7222857 1.1220518e-09
-0.7212857 6.1322891e-10
-0.7202857 9.2383067e-11
-0.7192857 -4.3595704e-10
-0.7182857 -9.6715778e-10
-0.7172857 -1.4965241e-09
-0.7162857 -2.0193446e-09
-0.7152857 -2.5309367e-09
-0.7142857 -3.0266921000000003e-09
-0.7132857 -3.5021222e-09
-0.7122857 -3.9529025999999995e-09
-0.7112857 -4.3749157e-09
-0.7102857 -4.7642928e-09
-0.7092857 -5.117453e-09
-0.7082857 -5.431139600000001e-09
-0.7072857 -5.7024531e-09
-0.7062857 -5.928881700000001e-09
-0.7052857 -6.108327699999999e-09
-0.7042857 -6.239128000000001e-09
-0.7032857 -6.3200729e-09
-0.7022857 -6.3504174000000005e-09
-0.7012857 -6.3298894e-09
-0.7002857 -6.2586921999999995e-09
-0.6992857 -6.1375037e-09
-0.6982857 -5.9674675e-09
-0.6972857 -5.7501805e-09
-0.6962857 -5.487677e-09
-0.6952857 -5.1824066e-09
-0.6942857 -4.8372081e-09
-0.6932857 -4.4552792e-09
-0.6922857 -4.0401435999999996e-09
-0.6912857 -3.595613e-09
-0.6902857 -3.1257486e-09
-0.6892857 -2.6348179e-09
-0.6882857 -2.1272513e-09
-0.6872857 -1.6075970000000002e-09
-0.6862857 -1.0804746000000001e-09
-0.6852857 -5.505285e-10
-0.6842857 -2.2382237e-11
-0.6832857 4.9940733e-10
-0.6822857 1.0103942e-09
-0.6812857 1.5062859000000001e-09
-0.6802857 1.9829840999999998e-09
-0.6792857 2.4366228e-09
-0.6782857 2.863604e-09
-0.6772857 3.26063e-09
-0.6762857 3.6247318e-09
-0.6752857 3.953296e-09
-0.6742857 4.2440856e-09
-0.6732857 4.495258e-09
-0.6722857 4.7053788e-09
-0.6712857 4.8734329e-09
-0.6702857 4.9988295e-09
-0.6692857 5.081404e-09
-0.6682857 5.1214168e-09
-0.6672857 5.1195468e-09
-0.6662857 5.0768813e-09
-0.6652857 4.9949031e-09
-0.6642857 4.8754729e-09
-0.6632857 4.7208095e-09
-0.6622857 4.5334656e-09
-0.6612857 4.3163004e-09
-0.6602857 4.0724504e-09
-0.6592857 3.8052967e-09
-0.6582857 3.5184303e-09
-0.6572857 3.2156149e-09
-0.6562857 2.9007477e-09
-0.6552857 2.5778183e-09
-0.6542857 2.2508672e-09
-0.6532857 1.9239426000000003e-09
-0.6522857 1.6010565999999998e-09
-0.6512857 1.286141e-09
-0.6502857 9.8300309e-10
-0.6492857 6.9528259e-10
-0.6482857 4.2640852000000005e-10
-0.6472857 1.7955792e-10
-0.6462857 -4.2383859e-11
-0.6452857 -2.3686073e-10
-0.6442857 -4.0168069000000003e-10
-0.6432857 -5.3504779e-10
-0.6422857 -6.3559058e-10
-0.6412857 -7.0238659e-10
-0.6402857 -7.349826500000001e-10
-0.6392857 -7.3341055e-10
-0.6382857 -6.9819758e-10
-0.6372857 -6.3037219e-10
-0.6362857 -5.314635e-10
-0.6352857 -4.0349577000000003e-10
-0.6342857 -2.4897650999999997e-10
-0.6332857 -7.0878736e-11
-0.6322857 1.2738264e-10
-0.6312857 3.4198060999999997e-10
-0.6302857 5.6871153e-10
-0.6292857 8.030364600000001e-10
-0.6282857 1.0401279e-09
-0.6272857 1.2749215999999999e-09
-0.6262857 1.5021732000000002e-09
-0.6252857 1.7165193000000002e-09
-0.6242857 1.9125418000000003e-09
-0.6232857 2.0848363e-09
-0.6222857 2.2280820000000002e-09
-0.6212857 2.3371142e-09
-0.6202857 2.4069979000000002e-09
-0.6192857 2.4331006e-09
-0.6182857 2.4111663999999997e-09
-0.6172857 2.3373869e-09
-0.6162857 2.2084705999999997e-09
-0.6152857 2.0217094e-09
-0.6142857 1.7750405e-09
-0.6132857 1.4671039000000002e-09
-0.6122857 1.0972932e-09
-0.6112857 6.658010100000001e-10
-0.6102857 1.7365638e-10
-0.6092857 -3.772455e-10
-0.6082857 -9.841224200000001e-10
-0.6072857 -1.6432931e-09
-0.6062857 -2.3501751e-09
-0.6052857 -3.099292e-09
-0.6042857 -3.8842912e-09
-0.6032857 -4.6979715e-09
-0.6022857 -5.5323222000000005e-09
-0.6012857 -6.3785692e-09
-0.6002857 -7.2272347999999995e-09
-0.5992857 -8.0682037e-09
-0.5982857 -8.8907992e-09
-0.5972857 -9.683869e-09
-0.5962857 -1.0435876e-08
-0.5952857 -1.1134996e-08
-0.5942857 -1.1769226999999999e-08
-0.5932857 -1.2326494000000001e-08
-0.5922857 -1.2794762e-08
-0.5912857 -1.316216e-08
-0.5902857 -1.3417088e-08
-0.5892857 -1.3548346e-08
-0.5882857 -1.3545244e-08
-0.5872857 -1.3397726e-08
-0.5862857 -1.3096474e-08
-0.5852857 -1.2633025e-08
-0.5842857 -1.1999873e-08
-0.5832857 -1.1190567e-08
-0.5822857 -1.0199799e-08
-0.5812857 -9.023491e-09
-0.5802857 -7.658868e-09
-0.5792857 -6.104520399999999e-09
-0.5782857 -4.3604578e-09
-0.5772857 -2.428153e-09
-0.5762857 -3.1057058e-10
-0.5752857 1.9878143e-09
-0.5742857 4.4610111000000004e-09
-0.5732857 7.101520800000001e-09
-0.5722857 9.9003583e-09
-0.5712857 1.2847086e-08
-0.5702857 1.5929863e-08
-0.5692857 1.9135507000000002e-08
-0.5682857 2.2449569e-08
-0.5672857 2.5856417e-08
-0.5662857 2.9339348e-08
-0.5652857 3.288069e-08
-0.5642857 3.6461927999999996e-08
-0.5632857 4.0063844e-08
-0.5622857 4.3666654e-08
-0.5612857 4.7250165e-08
-0.5602857 5.0793936000000004e-08
-0.5592857 5.4277438000000004e-08
-0.5582857 5.7680227e-08
-0.5572857 6.0982119e-08
-0.5562857 6.4163358e-08
-0.5552857 6.7204792e-08
-0.5542857 7.0088041e-08
-0.5532857 7.2795675e-08
-0.5522857 7.5311346e-08
-0.5512857 7.7619972e-08
-0.5502857 7.9707857e-08
-0.5492857 8.1562818e-08
-0.5482857 8.3174323e-08
-0.5472857 8.4533563e-08
-0.5462857 8.5633567e-08
-0.5452857 8.6469248e-08
-0.5442857 8.7037455e-08
-0.5432857 8.7337004e-08
-0.5422857 8.736870100000001e-08
-0.5412857 8.713530999999999e-08
-0.5402857 8.6641538e-08
-0.5392857 8.5893986e-08
-0.5382857 8.4901058e-08
-0.5372857 8.3672902e-08
-0.5362857 8.222128e-08
-0.5352857 8.0559459e-08
-0.5342857 7.8702073e-08
-0.5332857 7.6664969e-08
-0.5322857 7.4465034e-08
-0.5312857 7.2120043e-08
-0.5302857 6.9648459e-08
-0.5292857 6.7069256e-08
-0.5282857 6.4401734e-08
-0.5272857 6.1665323e-08
-0.5262857 5.8879385e-08
-0.5252857 5.6063048999999996e-08
-0.5242857 5.3235011e-08
-0.5232857 5.0413373e-08
-0.5222857 4.7615473e-08
-0.5212857 4.4857736999999996e-08
-0.5202857 4.2155543e-08
-0.5192857 3.9523090000000005e-08
-0.5182857 3.6973297e-08
-0.5172857 3.4517708e-08
-0.5162857 3.2166425000000005e-08
-0.5152857 2.9928052e-08
-0.5142857 2.7809654999999998e-08
-0.5132857 2.5816756999999997e-08
-0.5122857 2.3953339000000002e-08
-0.5112857 2.2221863e-08
-0.5102857 2.0623317e-08
-0.5092857 1.9157273000000002e-08
-0.5082857 1.782197e-08
-0.5072857 1.6614403e-08
-0.5062857 1.553043e-08
-0.5052857 1.4564897999999999e-08
-0.5042857 1.3711773000000001e-08
-0.5032857 1.2964282e-08
-0.5022857 1.2315059e-08
-0.5012857 1.1756301e-08
-0.5002857 1.1279928e-08
-0.4992857 1.0877737999999999e-08
-0.4982857 1.0541566e-08
-0.4972857 1.0263435e-08
-0.4962857 1.003571e-08
-0.4952857 9.851235799999999e-09
-0.4942857 9.703471399999999e-09
-0.4932857 9.5866079e-09
-0.4922857 9.4956813e-09
-0.4912857 9.426665000000001e-09
-0.4902857 9.3765502e-09
-0.4892857 9.343407999999999e-09
-0.4882857 9.326436199999999e-09
-0.4872857 9.3259879e-09
-0.4862857 9.3435815e-09
-0.4852857 9.381891100000001e-09
-0.4842857 9.4447207e-09
-0.4832857 9.5369601e-09
-0.4822857 9.6645213e-09
-0.4812857 9.834260500000001e-09
-0.4802857 1.0053883000000001e-08
-0.4792857 1.0331831e-08
-0.4782857 1.0677165e-08
-0.4772857 1.109942e-08
-0.4762857 1.1608467e-08
-0.4752857 1.2214351999999999e-08
-0.4742857 1.2927136e-08
-0.4732857 1.3756725999999999e-08
-0.4722857 1.4712705000000001e-08
-0.4712857 1.5804155e-08
-0.4702857 1.7039495e-08
-0.4692857 1.8426301000000002e-08
-0.4682857 1.997115e-08
-0.4672857 2.1679464e-08
-0.4662857 2.3555359999999997e-08
-0.4652857 2.5601521000000003e-08
-0.4642857 2.7819064e-08
-0.4632857 3.0207442e-08
-0.4622857 3.2764355e-08
-0.4612857 3.5485673e-08
-0.4602857 3.8365394e-08
-0.4592857 4.1395606e-08
-0.4582857 4.4566492e-08
-0.4572857 4.7866333000000004e-08
-0.4562857 5.1281562e-08
-0.4552857 5.4796817e-08
-0.4542857 5.8395039000000004e-08
-0.4532857 6.205757e-08
-0.4522857 6.5764316e-08
-0.4512857 6.9493872e-08
-0.4502857 7.322372199999999e-08
-0.4492857 7.6930429e-08
-0.4482857 8.0589857e-08
-0.4472857 8.4177393e-08
-0.4462857 8.76682e-08
-0.4452857 9.1037466e-08
-0.4442857 9.426066599999999e-08
-0.4432857 9.731383499999999e-08
-0.4422857 1.0017381999999999e-07
-0.4412857 1.0281859000000001e-07
-0.4402857 1.0522743e-07
-0.4392857 1.0738125000000001e-07
-0.4382857 1.0926282e-07
-0.4372857 1.1085697999999999e-07
-0.4362857 1.1215085999999999e-07
-0.4352857 1.1313405999999999e-07
-0.4342857 1.1379886000000001e-07
-0.4332857 1.1414032e-07
-0.4322857 1.1415641e-07
-0.4312857 1.1384810000000001e-07
-0.4302857 1.1321942999999999e-07
-0.4292857 1.1227754999999999e-07
-0.4282857 1.1103269000000001e-07
-0.4272857 1.0949813000000001e-07
-0.4262857 1.0769017e-07
-0.4252857 1.05628e-07
-0.4242857 1.0333359e-07
-0.4232857 1.0083158e-07
-0.4222857 9.814903299999999e-08
-0.4212857 9.531532200000001e-08
-0.4202857 9.2361824e-08
-0.4192857 8.9321739e-08
-0.4182857 8.6229818e-08
-0.4172857 8.3122076e-08
-0.4162857 8.0035534e-08
-0.4152857 7.7007906e-08
-0.4142857 7.4077322e-08
-0.4132857 7.1282019e-08
-0.4122857 6.8660033e-08
-0.4112857 6.6248917e-08
-0.4102857 6.4085431e-08
-0.4092857 6.220528e-08
-0.4082857 6.0642807e-08
-0.4072857 5.943076000000001e-08
-0.4062857 5.8600014000000006e-08
-0.4052857 5.817935e-08
-0.4042857 5.8195238e-08
-0.4032857 5.8671617999999995e-08
-0.4022857 5.9629734e-08
-0.4012857 6.1087968e-08
-0.4002857 6.3061695e-08
-0.3992857 6.5563166e-08
-0.3982857 6.860140799999999e-08
-0.3972857 7.2182144e-08
-0.3962857 7.6307749e-08
-0.3952857 8.0977214e-08
-0.3942857 8.6186136e-08
-0.3932857 9.1926738e-08
-0.3922857 9.8187902e-08
-0.3912857 1.0495524000000001e-07
-0.3902857 1.1221116000000001e-07
-0.3892857 1.1993496e-07
-0.3882857 1.2810298e-07
-0.3872857 1.3668872e-07
-0.3862857 1.4566299e-07
-0.3852857 1.5499415e-07
-0.3842857 1.6464821999999998e-07
-0.3832857 1.7458914e-07
-0.3822857 1.8477900000000002e-07
-0.3812857 1.9517825e-07
-0.3802857 2.0574595e-07
-0.3792857 2.1644003999999998e-07
-0.3782857 2.2721762e-07
-0.3772857 2.3803519e-07
-0.3762857 2.4884892e-07
-0.3752857 2.5961497e-07
-0.3742857 2.7028972e-07
-0.3732857 2.8083009e-07
-0.3722857 2.9119374e-07
-0.3712857 3.013394e-07
-0.3702857 3.1122711e-07
-0.3692857 3.2081848e-07
-0.3682857 3.3007688e-07
-0.3672857 3.3896764999999997e-07
-0.3662857 3.4745844e-07
-0.3652857 3.5551921e-07
-0.3642857 3.6312258e-07
-0.3632857 3.7024384e-07
-0.3622857 3.7686116e-07
-0.3612857 3.8295576e-07
-0.3602857 3.885118e-07
-0.3592857 3.9351668999999995e-07
-0.3582857 3.9796091e-07
-0.3572857 4.0183825e-07
-0.3562857 4.0514565e-07
-0.3552857 4.0788324e-07
-0.3542857 4.100543e-07
-0.3532857 4.116651e-07
-0.3522857 4.1272492e-07
-0.3512857 4.1324583999999997e-07
-0.3502857 4.1324273e-07
-0.3492857 4.1273299999999994e-07
-0.3482857 4.1173647e-07
-0.3472857 4.1027509999999995e-07
-0.3462857 4.0837289e-07
-0.3452857 4.0605568e-07
-0.3442857 4.0335082000000003e-07
-0.3432857 4.0028704999999993e-07
-0.3422857 3.9689416e-07
-0.3412857 3.9320289e-07
-0.3402857 3.8924455e-07
-0.3392857 3.8505079000000003e-07
-0.3382857 3.8065346e-07
-0.3372857 3.7608436000000006e-07
-0.3362857 3.7137493e-07
-0.3352857 3.6655605e-07
-0.3342857 3.6165795e-07
-0.3332857 3.5670986000000004e-07
-0.3322857 3.5173997e-07
-0.3312857 3.4677516e-07
-0.3302857 3.4184096e-07
-0.3292857 3.3696133000000003e-07
-0.3282857 3.3215857000000003e-07
-0.3272857 3.2745329e-07
-0.3262857 3.2286428999999997e-07
-0.3252857 3.184085e-07
-0.3242857 3.1410099000000003e-07
-0.3232857 3.0995490999999996e-07
-0.3222857 3.0598151e-07
-0.3212857 3.0219021e-07
-0.3202857 2.9858857999999996e-07
-0.3192857 2.9518243e-07
-0.3182857 2.9197593e-07
-0.3172857 2.8897161999999997e-07
-0.3162857 2.8617058e-07
-0.3152857 2.8357252e-07
-0.3142857 2.8117599e-07
-0.3132857 2.7897848e-07
-0.3122857 2.769766e-07
-0.3112857 2.7516622e-07
-0.3102857 2.7354277e-07
-0.3092857 2.7210132000000003e-07
-0.3082857 2.7083686e-07
-0.3072857 2.6974452e-07
-0.3062857 2.688197e-07
-0.3052857 2.6805842e-07
-0.3042857 2.6745740999999996e-07
-0.3032857 2.6701441e-07
-0.3022857 2.6672831e-07
-0.3012857 2.6659936e-07
-0.3002857 2.6662943e-07
-0.2992857 2.6682205e-07
-0.2982857 2.6718263e-07
-0.2972857 2.6771854e-07
-0.2962857 2.6843923e-07
-0.2952857 2.6935625e-07
-0.2942857 2.7048332e-07
-0.2932857 2.7183631e-07
-0.2922857 2.7343316e-07
-0.2912857 2.7529387999999997e-07
-0.2902857 2.7744032e-07
-0.2892857 2.7989605999999996e-07
-0.2882857 2.8268625e-07
-0.2872857 2.8583731e-07
-0.2862857 2.8937668e-07
-0.2852857 2.9333248999999997e-07
-0.2842857 2.9773326000000003e-07
-0.2832857 3.0260752e-07
-0.2822857 3.0798339e-07
-0.2812857 3.1388825e-07
-0.2802857 3.2034826e-07
-0.2792857 3.2738798e-07
-0.2782857 3.3502996e-07
-0.2772857 3.4329428e-07
-0.2762857 3.521982e-07
-0.2752857 3.6175574e-07
-0.2742857 3.7197736000000003e-07
-0.2732857 3.8286959999999997e-07
-0.2722857 3.9443488e-07
-0.2712857 4.066711e-07
-0.2702857 4.1957153000000004e-07
-0.2692857 4.3312465e-07
-0.2682857 4.4731405e-07
-0.2672857 4.6211834e-07
-0.2662857 4.7751119e-07
-0.2652857 4.9346132e-07
-0.2642857 5.0993272e-07
-0.2632857 5.2688476e-07
-0.2622857 5.442724900000001e-07
-0.2612857 5.620468100000001e-07
-0.2602857 5.801548599999999e-07
-0.2592857 5.9854042e-07
-0.2582857 6.1714438e-07
-0.2572857 6.3590511e-07
-0.2562857 6.547590500000001e-07
-0.2552857 6.7364123e-07
-0.2542857 6.924858e-07
-0.2532857 7.1122672e-07
-0.2522857 7.2979822e-07
-0.2512857 7.4813551e-07
-0.2502857 7.661753900000001e-07
-0.2492857 7.838567999999999e-07
-0.2482857 8.0112157e-07
-0.2472857 8.1791471e-07
-0.2462857 8.341853400000001e-07
-0.2452857 8.4988692e-07
-0.2442857 8.649778700000001e-07
-0.2432857 8.7942205e-07
-0.2422857 8.9318908e-07
-0.2412857 9.0625472e-07
-0.2402857 9.1860128e-07
-0.2392857 9.3021759e-07
-0.2382857 9.410995499999999e-07
-0.2372857 9.512499199999999e-07
-0.2362857 9.6067847e-07
-0.2352857 9.6940198e-07
-0.2342857 9.7744408e-07
-0.2332857 9.8483532e-07
-0.2322857 9.9161248e-07
-0.2312857 9.9781881e-07
-0.2302857 1.0035031e-06
-0.2292857 1.00872e-06
-0.2282857 1.0135288e-06
-0.2272857 1.0179932000000001e-06
-0.2262857 1.0221811e-06
-0.2252857 1.0261632e-06
-0.2242857 1.0300133e-06
-0.2232857 1.0338068e-06
-0.2222857 1.0376206e-06
-0.2212857 1.0415318e-06
-0.2202857 1.0456178e-06
-0.2192857 1.0499547e-06
-0.2182857 1.0546172e-06
-0.2172857 1.0596776e-06
-0.2162857 1.0652053e-06
-0.2152857 1.0712660999999999e-06
-0.2142857 1.0779214e-06
-0.2132857 1.0852279e-06
-0.2122857 1.093237e-06
-0.2112857 1.101994e-06
-0.2102857 1.1115381e-06
-0.2092857 1.1219018e-06
-0.2082857 1.1331107e-06
-0.2072857 1.1451831e-06
-0.2062857 1.1581302e-06
-0.2052857 1.1719556e-06
-0.2042857 1.1866555e-06
-0.2032857 1.2022188000000001e-06
-0.2022857 1.2186271e-06
-0.2012857 1.2358552e-06
-0.2002857 1.2538714e-06
-0.1992857 1.2726373e-06
-0.1982857 1.292109e-06
-0.1972857 1.3122373e-06
-0.1962857 1.3329683e-06
-0.1952857 1.354244e-06
-0.1942857 1.376003e-06
-0.1932857 1.3981815e-06
-0.1922857 1.4207134000000001e-06
-0.1912857 1.4435319999999999e-06
-0.1902857 1.4665701e-06
-0.1892857 1.4897609e-06
-0.1882857 1.5130393e-06
-0.1872857 1.5363419000000002e-06
-0.1862857 1.5596084e-06
-0.1852857 1.5827821e-06
-0.1842857 1.6058104e-06
-0.1832857 1.6286458e-06
-0.1822857 1.6512461000000001e-06
-0.1812857 1.6735750999999998e-06
-0.1802857 1.6956026000000002e-06
-0.1792857 1.7173055999999998e-06
-0.1782857 1.7386675e-06
-0.1772857 1.7596790000000001e-06
-0.1762857 1.7803376999999999e-06
-0.1752857 1.8006483e-06
-0.1742857 1.8206226e-06
-0.1732857 1.8402789e-06
-0.1722857 1.859642e-06
-0.1712857 1.8787428999999999e-06
-0.1702857 1.8976179000000002e-06
-0.1692857 1.9163087e-06
-0.1682857 1.9348613e-06
-0.1672857 1.9533259e-06
-0.1662857 1.9717557e-06
-0.1652857 1.9902069e-06
-0.1642857 2.0087371999999998e-06
-0.1632857 2.0274056000000003e-06
-0.1622857 2.0462718e-06
-0.1612857 2.0653948e-06
-0.1602857 2.0848333e-06
-0.1592857 2.1046439e-06
-0.1582857 2.1248812e-06
-0.1572857 2.1455971e-06
-0.1562857 2.1668397e-06
-0.1552857 2.1886535e-06
-0.1542857 2.2110786e-06
-0.1532857 2.2341501e-06
-0.1522857 2.2578982000000003e-06
-0.1512857 2.2823478e-06
-0.1502857 2.3075179e-06
-0.1492857 2.3334218e-06
-0.1482857 2.3600670000000002e-06
-0.1472857 2.3874549e-06
-0.1462857 2.4155808e-06
-0.1452857 2.4444347e-06
-0.1442857 2.4740002e-06
-0.1432857 2.5042558e-06
-0.1422857 2.5351746e-06
-0.1412857 2.5667244e-06
-0.1402857 2.5988687e-06
-0.1392857 2.6315664e-06
-0.1382857 2.6647726e-06
-0.1372857 2.698439e-06
-0.1362857 2.7325141e-06
-0.1352857 2.7669442e-06
-0.1342857 2.8016734e-06
-0.1332857 2.8366449000000003e-06
-0.1322857 2.8718006000000002e-06
-0.1312857 2.9070823999999998e-06
-0.1302857 2.9424328e-06
-0.1292857 2.9777951e-06
-0.1282857 3.013114e-06
-0.1272857 3.048337e-06
-0.1262857 3.0834136999999997e-06
-0.1252857 3.1182974e-06
-0.1242857 3.1529455999999997e-06
-0.1232857 3.1873191999999997e-06
-0.1222857 3.2213847999999997e-06
-0.1212857 3.2551139e-06
-0.1202857 3.2884834e-06
-0.1192857 3.3214768e-06
-0.1182857 3.3540832000000003e-06
-0.1172857 3.3862988999999995e-06
-0.1162857 3.4181259e-06
-0.1152857 3.4495734e-06
-0.1142857 3.4806575000000004e-06
-0.1132857 3.5114006e-06
-0.1122857 3.5418317e-06
-0.1112857 3.5719868000000002e-06
-0.1102857 3.601907e-06
-0.1092857 3.6316404e-06
-0.1082857 3.6612395e-06
-0.1072857 3.6907625e-06
-0.1062857 3.7202723999999996e-06
-0.1052857 3.7498355999999996e-06
-0.1042857 3.7795225e-06
-0.1032857 3.8094061e-06
-0.1022857 3.8395623e-06
-0.1012857 3.870068e-06
-0.1002857 3.9010014999999995e-06
-9.9285714E-02 3.9324412e-06
-9.8285712E-02 3.964465e-06
-9.7285718E-02 3.9971503e-06
-9.6285716E-02 4.0305725e-06
-9.5285714E-02 4.0648047e-06
-9.4285712E-02 4.0999172e-06
-9.3285717E-02 4.135976500000001e-06
-9.2285715E-02 4.1730456e-06
-9.1285713E-02 4.2111822e-06
-9.0285711E-02 4.2504396000000005e-06
-8.9285716E-02 4.2908656000000004e-06
-8.8285714E-02 4.3325015999999995e-06
-8.7285712E-02 4.375384e-06
-8.6285718E-02 4.4195421e-06
-8.5285716E-02 4.4649986999999995e-06
-8.4285714E-02 4.5117702e-06
-8.3285712E-02 4.5598664e-06
-8.2285717E-02 4.60929e-06
-8.1285715E-02 4.6600373e-06
-8.0285713E-02 4.7120981e-06
-7.9285711E-02 4.7654556e-06
-7.8285716E-02 4.8200871e-06
-7.7285714E-02 4.8759635e-06
-7.6285712E-02 4.9330506e-06
-7.5285718E-02 4.991308700000001e-06
-7.4285716E-02 5.0506934e-06
-7.3285714E-02 5.1111556e-06
-7.2285712E-02 5.172642e-06
-7.1285717E-02 5.2350966e-06
-7.0285715E-02 5.2984593e-06
-6.9285713E-02 5.3626682e-06
-6.8285711E-02 5.4276587e-06
-6.7285717E-02 5.4933651e-06
-6.6285715E-02 5.5597202e-06
-6.5285712E-02 5.6266565e-06
-6.4285718E-02 5.6941065e-06
-6.3285716E-02 5.7620031e-06
-6.2285714E-02 5.8302799e-06
-6.1285716E-02 5.8988721e-06
-6.0285714E-02 5.967716299999999e-06
-5.9285715E-02 6.0367519e-06
-5.8285713E-02 6.105920400000001e-06
-5.7285715E-02 6.175166300000001e-06
-5.6285713E-02 6.244438599999999e-06
-5.5285715E-02 6.313688799999999e-06
-5.4285713E-02 6.3828736e-06
-5.3285714E-02 6.4519533e-06
-5.2285716E-02 6.520893699999999e-06
-5.1285714E-02 6.5896656999999994e-06
-5.0285716E-02 6.6582459e-06
-4.9285714E-02 6.726615e-06
-4.8285715E-02 6.794761e-06
-4.7285713E-02 6.8626775e-06
-4.6285715E-02 6.9303645e-06
-4.5285713E-02 6.9978277e-06
-4.4285715E-02 7.0650792e-06
-4.3285713E-02 7.1321374e-06
-4.2285714E-02 7.1990272000000004e-06
-4.1285716E-02 7.2657791e-06
-4.0285714E-02 7.3324301e-06
-3.9285716E-02 7.3990229e-06
-3.8285714E-02 7.465605e-06
-3.7285715E-02 7.5322298e-06
-3.6285713E-02 7.598954700000001e-06
-3.5285715E-02 7.6658409e-06
-3.4285713E-02 7.7329538e-06
-3.3285715E-02 7.8003623e-06
-3.2285713E-02 7.8681367e-06
-3.1285714E-02 7.9363488e-06
-3.0285714E-02 8.0050725e-06
-2.9285714E-02 8.0743817e-06
-2.8285714E-02 8.1443488e-06
-2.7285714E-02 8.2150457e-06
-2.6285714E-02 8.286541900000001e-06
-2.5285713E-02 8.358904300000001e-06
-2.4285715E-02 8.4321961e-06
-2.3285715E-02 8.5064769e-06
-2.2285715E-02 8.5818016e-06
-2.1285715E-02 8.658219e-06
-2.0285714E-02 8.735773300000001e-06
-1.9285714E-02 8.8145015e-06
-1.8285714E-02 8.8944347e-06
-1.7285714E-02 8.975597200000001e-06
-1.6285714E-02 9.0580052e-06
-1.5285715E-02 9.141670199999999e-06
-1.4285714E-02 9.226595e-06
-1.3285714E-02 9.312776e-06
-1.2285714E-02 9.4002033e-06
-1.1285714E-02 9.488859799999999e-06
-1.0285715E-02 9.578723600000001e-06
-9.2857145E-03 9.6697661e-06
-8.2857143E-03 9.7619534e-06
-7.2857141E-03 9.8552476e-06
-6.2857145E-03 9.949607e-06
-5.2857143E-03 1.0044986e-05
-4.2857141E-03 1.0141336e-05
-3.2857142E-03 1.0238605e-05
-2.2857143E-03 1.0336743e-05
-1.2857143E-03 1.0435697e-05
-2.8571428E-04 1.0535413999999999e-05
7.1428571E-04 1.0635841999999999e-05
1.7142857E-03 1.0736930000000001e-05
2.7142856E-03 1.083863e-05
3.7142858E-03 1.0940896999999999e-05
4.7142855E-03 1.1043686e-05
5.7142857E-03 1.1146962e-05
6.7142858E-03 1.1250689e-05
7.7142855E-03 1.135484e-05
8.7142857E-03 1.1459392e-05
9.7142858E-03 1.1564329e-05
1.0714286E-02 1.166964e-05
1.1714286E-02 1.1775323e-05
1.2714285E-02 1.1881382e-05
1.3714286E-02 1.1987829e-05
1.4714286E-02 1.2094684e-05
1.5714286E-02 1.2201973e-05
1.6714286E-02 1.2309732000000001e-05
1.7714286E-02 1.2418003e-05
1.8714286E-02 1.2526837e-05
1.9714287E-02 1.2636292000000001e-05
2.0714285E-02 1.2746432000000001e-05
2.1714285E-02 1.2857326e-05
2.2714285E-02 1.2969055e-05
2.3714285E-02 1.3081699e-05
2.4714286E-02 1.3195346e-05
2.5714286E-02 1.3310088e-05
2.6714286E-02 1.3426021999999998e-05
2.7714286E-02 1.3543244e-05
2.8714286E-02 1.3661854999999999e-05
2.9714286E-02 1.3781955000000001e-05
3.0714286E-02 1.3903643e-05
3.1714287E-02 1.4027019e-05
3.2714285E-02 1.4152178000000001e-05
3.3714287E-02 1.4279214999999998e-05
3.4714285E-02 1.4408216e-05
3.5714287E-02 1.4539269e-05
3.6714286E-02 1.4672446999999999e-05
3.7714284E-02 1.4807823e-05
3.8714286E-02 1.4945458e-05
3.9714284E-02 1.5085406e-05
4.0714286E-02 1.5227711000000002e-05
4.1714285E-02 1.5372406000000002e-05
4.2714287E-02 1.5519514e-05
4.3714285E-02 1.5669048e-05
4.4714287E-02 1.5821006e-05
4.5714285E-02 1.5975378000000003e-05
4.6714287E-02 1.6132141e-05
4.7714286E-02 1.629126e-05
4.8714284E-02 1.6452687e-05
4.9714286E-02 1.6616364e-05
5.0714284E-02 1.6782224e-05
5.1714286E-02 1.6950186e-05
5.2714285E-02 1.7120161e-05
5.3714287E-02 1.7292051000000003e-05
5.4714285E-02 1.7465749999999998e-05
5.5714287E-02 1.7641145e-05
5.6714285E-02 1.7818115e-05
5.7714287E-02 1.7996538e-05
5.8714285E-02 1.8176286e-05
5.9714288E-02 1.8357226999999998e-05
6.0714286E-02 1.8539231999999998e-05
6.1714284E-02 1.8722172e-05
6.2714286E-02 1.8905915e-05
6.3714288E-02 1.9090339000000003e-05
6.4714283E-02 1.9275322999999998e-05
6.5714285E-02 1.9460752e-05
6.6714287E-02 1.9646519e-05
6.7714289E-02 1.9832527e-05
6.8714283E-02 2.0018686e-05
6.9714285E-02 2.0204921e-05
7.0714287E-02 2.0391164e-05
7.1714282E-02 2.0577363e-05
7.2714284E-02 2.0763478e-05
7.3714286E-02 2.0949484000000003e-05
7.4714288E-02 2.1135368e-05
7.5714283E-02 2.1321134e-05
7.6714285E-02 2.1506798e-05
7.7714287E-02 2.1692395e-05
7.8714289E-02 2.187797e-05
7.9714283E-02 2.2063585e-05
8.0714285E-02 2.2249313e-05
8.1714287E-02 2.2435241e-05
8.2714289E-02 2.2621468e-05
8.3714284E-02 2.2808106e-05
8.4714286E-02 2.2995276e-05
8.5714288E-02 2.3183107e-05
8.6714283E-02 2.3371737e-05
8.7714285E-02 2.3561311e-05
8.8714287E-02 2.3751981e-05
8.9714289E-02 2.39439e-05
9.0714283E-02 2.4137231e-05
9.1714285E-02 2.433213e-05
9.2714287E-02 2.4528757000000004e-05
9.3714289E-02 2.4727274000000002e-05
9.4714284E-02 2.4927839999999998e-05
9.5714286E-02 2.5130609e-05
9.6714288E-02 2.5335731000000004e-05
9.7714283E-02 2.5543355e-05
9.8714285E-02 2.5753619000000002e-05
9.9714287E-02 2.5966651e-05
0.1007143 2.6182578999999998e-05
0.1017143 2.6401517e-05
0.1027143 2.6623569999999998e-05
0.1037143 2.6848831999999997e-05
0.1047143 2.7077385e-05
0.1057143 2.7309303999999997e-05
0.1067143 2.7544647e-05
0.1077143 2.7783463e-05
0.1087143 2.8025789000000002e-05
0.1097143 2.8271651000000002e-05
0.1107143 2.8521058e-05
0.1117143 2.8774011e-05
0.1127143 2.9030494000000003e-05
0.1137143 2.9290487e-05
0.1147143 2.9553954e-05
0.1157143 2.9820848000000002e-05
0.1167143 3.0091113e-05
0.1177143 3.0364682999999998e-05
0.1187143 3.0641485e-05
0.1197143 3.0921439e-05
0.1207143 3.1204456e-05
0.1217143 3.1490444e-05
0.1227143 3.1779304999999996e-05
0.1237143 3.2070938e-05
0.1247143 3.2365239e-05
0.1257143 3.2662105999999997e-05
0.1267143 3.2961438e-05
0.1277143 3.3263134e-05
0.1287143 3.3567095999999995e-05
0.1297143 3.3873229e-05
0.1307143 3.4181448e-05
0.1317143 3.4491669e-05
0.1327143 3.4803818e-05
0.1337143 3.5117832999999995e-05
0.1347143 3.5433658000000004e-05
0.1357143 3.5751245e-05
0.1367143 3.607056e-05
0.1377143 3.6391577e-05
0.1387143 3.6714286e-05
0.1397143 3.7038683e-05
0.1407143 3.7364779e-05
0.1417143 3.7692598e-05
0.1427143 3.8022172999999996e-05
0.1437143 3.8353548e-05
0.1447143 3.8686775e-05
0.1457143 3.9021921e-05
0.1467143 3.9359060000000005e-05
0.1477143 3.969827e-05
0.1487143 4.0039643e-05
0.1497143 4.0383272999999996e-05
0.1507143 4.0729262e-05
0.1517143 4.1077715e-05
0.1527143 4.1428737e-05
0.1537143 4.1782442e-05
0.1547143 4.2138942e-05
0.1557143 4.2498348000000004e-05
0.1567143 4.2860770999999995e-05
0.1577143 4.3226319e-05
0.1587143 4.3595098999999996e-05
0.1597143 4.3967214e-05
0.1607143 4.4342758000000004e-05
0.1617143 4.4721826999999996e-05
0.1627143 4.5104505e-05
0.1637143 4.5490875999999996e-05
0.1647143 4.5881009e-05
0.1657143 4.6274971e-05
0.1667143 4.6672821e-05
0.1677143 4.7074607e-05
0.1687143 4.7480376e-05
0.1697143 4.7890159999999995e-05
0.1707143 4.8303986000000005e-05
0.1717143 4.8721876000000006e-05
0.1727143 4.9143840999999994e-05
0.1737143 4.9569888e-05
0.1747143 5.0000023e-05
0.1757143 5.0434232e-05
0.1767143 5.0872512e-05
0.1777143 5.1314845e-05
0.1787143 5.1761214e-05
0.1797143 5.2211595e-05
0.1807143 5.2665973e-05
0.1817143 5.3124318999999994e-05
0.1827143 5.3586604e-05
0.1837143 5.4052810999999995e-05
0.1847143 5.4522911e-05
0.1857143 5.4996889000000005e-05
0.1867143 5.5474719999999994e-05
0.1877143 5.5956393999999995e-05
0.1887143 5.6441900000000006e-05
0.1897143 5.6931236000000007e-05
0.1907143 5.7424404e-05
0.1917143 5.7921403e-05
0.1927143 5.8422256000000004e-05
0.1937143 5.8926980000000005e-05
0.1947143 5.9435603999999995e-05
0.1957143 5.9948167000000006e-05
0.1967143 6.0464708e-05
0.1977143 6.0985285999999995e-05
0.1987143 6.1509962e-05
0.1997143 6.2038805e-05
0.2007143 6.2571894e-05
0.2017143 6.3109314e-05
0.2027143 6.3651163e-05
0.2037143 6.4197542e-05
0.2047143 6.4748559e-05
0.2057143 6.5304334e-05
0.2067143 6.5864987e-05
0.2077143 6.6430653e-05
0.2087143 6.7001463e-05
0.2097143 6.7577565e-05
0.2107143 6.8159102e-05
0.2117143 6.874622e-05
0.2127143 6.9339069e-05
0.2137143 6.9937806e-05
0.2147143 7.054258599999999e-05
0.2157143 7.1153562e-05
0.2167143 7.177089300000001e-05
0.2177143 7.239472700000001e-05
0.2187143 7.3025217e-05
0.2197143 7.3662511e-05
0.2207143 7.430675200000001e-05
0.2217143 7.495807500000001e-05
0.2227143 7.5616612e-05
0.2237143 7.6282481e-05
0.2247143 7.6955803e-05
0.2257143 7.7636679e-05
0.2267143 7.8325212e-05
0.2277143 7.9021481e-05
0.2287143 7.9725561e-05
0.2297143 8.0437519e-05
0.2307143 8.1157401e-05
0.2317143 8.1885253e-05
0.2327143 8.2621091e-05
0.2337143 8.3364938e-05
0.2347143 8.4116789e-05
0.2357143 8.4876638e-05
0.2367143 8.5644456e-05
0.2377143 8.6420215e-05
0.2387143 8.720386999999999e-05
0.2397143 8.7995369e-05
0.2407143 8.8794644e-05
0.2417143 8.9601627e-05
0.2427143 9.0416239e-05
0.2437143 9.12384e-05
0.2447143 9.2068012e-05
0.2457143 9.290499200000001e-05
0.2467143 9.3749236e-05
0.2477143 9.4600654e-05
0.2487143 9.545914299999999e-05
0.2497143 9.6324607e-05
0.2507143 9.7196948e-05
0.2517143 9.8076077e-05
0.2527143 9.8961902e-05
0.2537143 9.985435600000001e-05
0.2547143 0.00010075335000000001
0.2557143 0.0001016588
0.2567143 0.00010257068000000001
0.2577143 0.00010348889999999999
0.2587143 0.00010441344
0.2597143 0.00010534424999999999
0.2607143 0.00010628131000000002
0.2617143 0.00010722461999999999
0.2627143 0.00010817415
0.2637143 0.00010912994
0.2647143 0.000110092
0.2657143 0.00011106039
0.2667143 0.00011203514
0.2677143 0.00011301631
0.2687143 0.00011400399999999999
0.2697143 0.00011499828
0.2707143 0.00011599926999999999
0.2717143 0.00011700708
0.2727143 0.00011802186
0.2737143 0.00011904374999999999
0.2747143 0.00012007289
0.2757143 0.00012110947
0.2767143 0.00012215368
0.2777143 0.00012320569
0.2787143 0.00012426573000000001
0.2797143 0.000125334
0.2807143 0.00012641073
0.2817143 0.00012749614
0.2827143 0.00012859048000000002
0.2837143 0.00012969398999999998
0.2847143 0.00013080692
0.2857143 0.00013192951
0.2867143 0.00013306202
0.2877143 0.0001342047
0.2887143 0.00013535779
0.2897143 0.00013652154
0.2907143 0.0001376962
0.2917143 0.00013888201
0.2927143 0.00014007919
0.2937143 0.00014128796999999998
0.2947143 0.00014250854
0.2957143 0.00014374114
0.2967143 0.00014498593
0.2977143 0.0001462431
0.2987143 0.00014751281
0.2997143 0.00014879522
0.3007143 0.00015009047
0.3017143 0.00015139867
0.3027143 0.00015271993999999998
0.3037143 0.00015405437
0.3047143 0.00015540204999999998
0.3057143 0.00015676303
0.3067143 0.00015813737
0.3077143 0.0001595251
0.3087143 0.00016092624
0.3097143 0.00016234080999999998
0.3107143 0.00016376881
0.3117143 0.00016521024000000002
0.3127143 0.00016666505
0.3137143 0.00016813323
0.3147143 0.00016961474
0.3157143 0.00017110954
0.3167143 0.00017261757000000002
0.3177143 0.00017413879
0.3187143 0.00017567315
0.3197143 0.00017722061000000002
0.3207143 0.00017878111
0.3217143 0.0001803546
0.3227143 0.00018194104
0.3237143 0.0001835404
0.3247143 0.00018515263
0.3257143 0.00018677774
0.3267143 0.00018841569999999999
0.3277143 0.00019006651000000001
0.3287143 0.00019173018999999998
0.3297143 0.00019340675
0.3307143 0.00019509623000000002
0.3317143 0.00019679867000000001
0.3327143 0.00019851416
0.3337143 0.00020024274
0.3347143 0.00020198452000000003
0.3357143 0.00020373959
0.3367143 0.00020550807999999998
0.3377143 0.00020729012
0.3387143 0.00020908584999999999
0.3397143 0.00021089543
0.3407143 0.00021271900999999998
0.3417143 0.00021455678
0.3427143 0.00021640893999999998
0.3437143 0.00021827568
0.3447143 0.0002201572
0.3457143 0.00022205370000000002
0.3467143 0.00022396540999999998
0.3477143 0.00022589256
0.3487143 0.00022783538000000002
0.3497143 0.00022979409
0.3507143 0.00023176892000000002
0.3517143 0.00023376012
0.3527143 0.0002357679
0.3537143 0.00023779251
0.3547143 0.00023983416
0.3557143 0.00024189308000000003
0.3567143 0.00024396948
0.3577143 0.00024606356
0.3587143 0.00024817555
0.3597143 0.00025030563
0.3607143 0.00025245399
0.3617143 0.0002546208
0.3627143 0.0002568062
0.3637143 0.00025901036
0.3647143 0.00026123339
0.3657143 0.00026347543
0.3667143 0.00026573659
0.3677143 0.00026801695
0.3687143 0.00027031658
0.3697143 0.00027263557
0.3707143 0.00027497397
0.3717143 0.00027733179
0.3727143 0.00027970907
0.3737143 0.00028210584
0.3747143 0.00028452207
0.3757143 0.00028695777
0.3767143 0.0002894129
0.3777143 0.00029188748000000004
0.3787143 0.00029438145
0.3797143 0.00029689479
0.3807143 0.00029942746
0.3817143 0.00030197943
0.3827143 0.00030455067
0.3837143 0.00030714116
0.3847143 0.00030975086
0.3857143 0.0003123798
0.3867143 0.00031502795999999996
0.3877143 0.00031769534
0.3887143 0.00032038199
0.3897143 0.00032308797
0.3907143 0.00032581331
0.3917143 0.0003285581
0.3927143 0.00033132246
0.3937143 0.00033410648999999997
0.3947143 0.00033691035
0.3957143 0.00033973419999999997
0.3967143 0.00034257821000000004
0.3977143 0.00034544260000000005
0.3987143 0.00034832758
0.3997143 0.00035123344000000003
0.4007143 0.0003541604
0.4017143 0.00035710877
0.4027143 0.00036007887
0.4037143 0.00036307097
0.4047143 0.00036608542
0.4057143 0.00036912258999999997
0.4067143 0.00037218279
0.4077143 0.0003752664
0.4087143 0.00037837378
0.4097143 0.00038150532999999996
0.4107143 0.00038466137
0.4117143 0.00038784227999999997
0.4127143 0.00039104843000000003
0.4137143 0.00039428023
0.4147143 0.000397538
0.4157143 0.00040082205
0.4167143 0.00040413274
0.4177143 0.00040747041000000004
0.4187143 0.00041083536
0.4197143 0.00041422785999999996
0.4207143 0.00041764824
0.4217143 0.00042109673000000005
0.4227143 0.00042457355000000005
0.4237143 0.00042807897
0.4247143 0.00043161313
0.4257143 0.00043517625000000004
0.4267143 0.00043876848
0.4277143 0.00044239
0.4287143 0.00044604089
0.4297143 0.00044972126
0.4307143 0.00045343118000000006
0.4317143 0.0004571707
0.4327143 0.00046093987000000005
0.4337143 0.00046473874
0.4347143 0.0004685673
0.4357143 0.00047242552
0.4367143 0.00047631343
0.4377143 0.00048023094
0.4387143 0.00048417801
0.4397143 0.00048815459
0.4407143 0.00049216064
0.4417143 0.00049619607
0.4427143 0.00050026078
0.4437143 0.00050435474
0.4447143 0.0005084778
0.4457143 0.00051262996
0.4467143 0.00051681109
0.4477143 0.0005210211400000001
0.4487143 0.00052526007
0.4497143 0.00052952778
0.4507143 0.00053382428
0.4517143 0.00053814952
0.4527143 0.00054250349
0.4537143 0.00054688617
0.4547143 0.00055129758
0.4557143 0.0005557377800000001
0.4567143 0.00056020676
0.4577143 0.00056470467
0.4587143 0.0005692315399999999
0.4597143 0.0005737875200000001
0.4607143 0.00057837269
0.4617143 0.00058298724
0.4627143 0.00058763135
0.4637143 0.0005923052
0.4647143 0.00059700897
0.4657143 0.00060174293
0.4667143 0.0006065072700000001
0.4677143 0.00061130231
0.4687143 0.00061612827
0.4697143 0.00062098552
0.4707143 0.00062587428
0.4717143 0.00063079492
0.4727143 0.00063574771
0.4737143 0.00064073301
0.4747143 0.00064575115
0.4757143 0.00065080249
0.4767143 0.00065588733
0.4777143 0.00066100602
0.4787143 0.0006661588899999999
0.4797143 0.00067134629
0.4807143 0.00067656852
0.4817143 0.0006818259
0.4827143 0.00068711879
0.4837143 0.00069244743
0.4847143 0.00069781217
0.4857143 0.0007032132499999999
0.4867143 0.00070865094
0.4877143 0.0007141255099999999
0.4887143 0.00071963714
0.4897143 0.0007251861
0.4907143 0.00073077263
0.4917143 0.00073639685
0.4927143 0.000742059
0.4937143 0.00074775921
0.4947143 0.0007534976699999999
0.4957143 0.00075927446
0.4967143 0.00076508977
0.4977143 0.0007709436399999999
0.4987143 0.0007768362600000001
0.4997143 0.0007827676200000001
0.5007143 0.0007887378199999999
0.5017143 0.00079474703
0.5027143 0.0008007951700000001
0.5037143 0.00080688242
0.5047143 0.0008130087699999999
0.5057143 0.0008191742399999999
0.5067143 0.0008253789000000001
0.5077143 0.00083162286
0.5087143 0.00083790601
0.5097143 0.00084422845
0.5107143 0.0008505902799999999
0.5117143 0.00085699139
0.5127143 0.00086343189
0.5137143 0.00086991176
0.5147143 0.00087643111
0.5157143 0.00088298993
0.5167143 0.0008895882299999999
0.5177143 0.0008962260800000001
0.5187143 0.0009029035
0.5197143 0.0009096205799999999
0.5207143 0.0009163773
0.5217143 0.00092317377
0.5227143 0.00093001008
0.5237143 0.00093688623
0.5247143 0.0009438023
0.5257143 0.0009507584799999999
0.5267143 0.0009577547599999999
0.5277143 0.0009647913399999999
0.5287143 0.0009718683000000001
0.5297143 0.00097898574
0.5307143 0.00098614382
0.5317143 0.00099334275
0.5327143 0.0010005825999999998
0.5337143 0.0010078636
0.5347143 0.0010151860000000002
0.5357143 0.0010225498
0.5367143 0.0010299554
0.5377143 0.0010374029
0.5387143 0.0010448925
0.5397143 0.0010524246000000001
0.5407143 0.0010599992
0.5417143 0.0010676167
0.5427143 0.0010752773
0.5437143 0.0010829812999999999
0.5447143 0.0010907288
0.5457143 0.0010985201
0.5467143 0.0011063555
0.5477143 0.0011142351
0.5487143 0.0011221593
0.5497143 0.0011301282
0.5507143 0.0011381421
0.5517143 0.0011462012
0.5527143 0.0011543056
0.5537143 0.0011624556
0.5547143 0.0011706515
0.5557143 0.0011788932000000002
0.5567143 0.001187181
0.5577143 0.0011955151
0.5587143 0.0012038954
0.5597143 0.0012123222
0.5607143 0.0012207957
0.5617143 0.0012293159
0.5627143 0.0012378828
0.5637143 0.0012464964
0.5647143 0.001255157
0.5657143 0.0012638644
0.5667143 0.0012726187
0.5677143 0.00128142
0.5687143 0.0012902681
0.5697143 0.0012991631
0.5707143 0.0013081049
0.5717143 0.0013170934
0.5727143 0.0013261287
0.5737143 0.0013352105
0.5747143 0.0013443389000000001
0.5757143 0.0013535137999999998
0.5767143 0.001362735
0.5777143 0.0013720024
0.5787143 0.0013813159
0.5797143 0.0013906753
0.5807143 0.0014000806
0.5817143 0.0014095315
0.5827143 0.0014190280000000001
0.5837143 0.0014285699999999999
0.5847143 0.0014381571999999999
0.5857143 0.0014477897
0.5867143 0.0014574672
0.5877143 0.0014671896
0.5887143 0.0014769568
0.5897143 0.0014867688000000001
0.5907143 0.0014966254999999999
0.5917143 0.0015065268
0.5927143 0.0015164725
0.5937143 0.0015264628
0.5947143 0.0015364976000000002
0.5957143 0.0015465767999999999
0.5967143 0.0015567006000000003
0.5977143 0.0015668687
0.5987143 0.0015770814999999999
0.5997143 0.0015873387
0.6007143 0.0015976408
0.6017143 0.0016079875
0.6027143 0.0016183791000000001
0.6037143 0.0016288157
0.6047143 0.0016392974
0.6057143 0.0016498243000000001
0.6067143 0.0016603966
0.6077143 0.0016710144
0.6087143 0.0016816780999999999
0.6097143 0.0016923876
0.6107143 0.0017031430999999999
0.6117143 0.0017139447999999999
0.6127143 0.0017247926999999998
0.6137143 0.0017356871000000001
0.6147143 0.0017466282
0.6157143 0.0017576158000000002
0.6167143 0.0017686503
0.6177143 0.0017797316
0.6187143 0.0017908598000000002
0.6197143 0.001802035
0.6207143 0.0018132569
0.6217143 0.0018245256999999998
0.6227143 0.0018358412
0.6237143 0.0018472033999999999
0.6247143 0.0018586121
0.6257143 0.0018700671999999998
0.6267143 0.0018815683
0.6277143 0.0018931152000000002
0.6287143 0.0019047078
0.6297143 0.0019163455
0.6307143 0.0019280281999999999
0.6317143 0.0019397552
0.6327143 0.0019515262
0.6337143 0.0019633409
0.6347143 0.0019751988
0.6357143 0.0019870993
0.6367143 0.0019990419
0.6377143 0.0020110259
0.6387143 0.0020230510999999997
0.6397143 0.0020351165999999998
0.6407143 0.0020472222
0.6417143 0.002059367
0.6427143 0.0020715506000000003
0.6437143 0.0020837724
0.6447143 0.0020960317
0.6457143 0.002108328
0.6467143 0.002120661
0.6477143 0.0021330298999999997
0.6487143 0.0021454343
0.6497143 0.0021578737
0.6507143 0.0021703476
0.6517143 0.0021828557
0.6527143 0.0021953974
0.6537143 0.0022079725
0.6547143 0.0022205804
0.6557143 0.0022332211
0.6567143 0.0022458942
0.6577143 0.0022585993
0.6587143 0.0022713362
0.6597143 0.0022841048
0.6607143 0.0022969049
0.6617143 0.0023097362
0.6627143 0.0023225985999999997
0.6637143 0.0023354922
0.6647143 0.0023484166
0.6657143 0.002361372
0.6667143 0.0023743582
0.6677143 0.0023873752000000002
0.6687143 0.0024004229999999996
0.6697143 0.0024135014
0.6707143 0.0024266103999999998
0.6717143 0.0024397501
0.6727143 0.0024529203
0.6737143 0.0024661211
0.6747143 0.0024793522
0.6757143 0.0024926137
0.6767143 0.0025059056000000003
0.6777143 0.0025192277
0.6787143 0.0025325799
0.6797143 0.0025459617999999996
0.6807143 0.0025593734000000003
0.6817143 0.0025728144
0.6827143 0.0025862848
0.6837143 0.0025997841
0.6847143 0.0026133121
0.6857143 0.0026268683
0.6867143 0.0026404525
0.6877143 0.0026540642
0.6887143 0.0026677028
0.6897143 0.0026813679
0.6907143 0.0026950593
0.6917143 0.0027087761
0.6927143 0.0027225178
0.6937143 0.0027362836999999997
0.6947143 0.0027500733
0.6957143 0.002763886
0.6967143 0.0027777209
0.6977143 0.0027915774
0.6987143 0.0028054546
0.6997143 0.0028193521000000003
0.7007143 0.0028332688
0.7017143 0.0028472041
0.7027143 0.0028611572
0.7037143 0.0028751274
0.7047143 0.0028891138
0.7057143 0.0029031156
0.7067143 0.0029171320000000002
0.7077143 0.0029311625
0.7087143 0.002945206
0.7097143 0.0029592616999999997
0.7107143 0.0029733290000000002
0.7117143 0.0029874071
0.7127143 0.0030014953
0.7137143 0.0030155928
0.7147143 0.0030296991
0.7157143 0.0030438134
0.7167143 0.0030579351
0.7177143 0.0030720635999999996
0.7187143 0.0030861977999999996
0.7197143 0.0031003376
0.7207143 0.0031144824
0.7217143 0.0031286312
0.7227143 0.0031427837
0.7237143 0.0031569394
0.7247143 0.0031710976999999997
0.7257143 0.0031852582
0.7267143 0.0031994201
0.7277143 0.0032135831000000004
0.7287143 0.0032277469
0.7297143 0.0032419106
0.7307143 0.003256074
0.7317143 0.0032702363
0.7327143 0.0032843971
0.7337143 0.0032985561
0.7347143 0.0033127126
0.7357143 0.0033268658
0.7367143 0.0033410153
0.7377143 0.0033551608999999997
0.7387143 0.0033693016999999997
0.7397143 0.0033834371000000005
0.7407143 0.0033975666
0.7417143 0.0034116891999999995
0.7427143 0.0034258046000000004
0.7437143 0.0034399120000000003
0.7447143 0.0034540106
0.7457143 0.0034680994
0.7467143 0.003482178
0.7477143 0.0034962453
0.7487143 0.0035103007
0.7497143 0.0035243429
0.7507143 0.0035383713
0.7517143 0.0035523848
0.7527143 0.0035663827
0.7537143 0.0035803633999999997
0.7547143 0.0035943263
0.7557143 0.00360827
0.7567143 0.0036221936
0.7577143 0.0036360957999999996
0.7587143 0.0036499754
0.7597143 0.0036638314000000003
0.7607143 0.0036776626
0.7617143 0.0036914673
0.7627143 0.0037052447
0.7637143 0.0037189933
0.7647143 0.0037327118
0.7657143 0.0037463989
0.7667143 0.003760053
0.7677143 0.0037736732
0.7687143 0.0037872578
0.7697143 0.0038008055999999998
0.7707143 0.0038143153
0.7717143 0.0038277853
0.7727143 0.0038412141000000004
0.7737143 0.0038546004
0.7747143 0.0038679431
0.7757143 0.0038812405999999995
0.7767143 0.0038944915999999997
0.7777143 0.0039076949
0.7787143 0.0039208491
0.7797143 0.0039339528
0.7807143 0.0039470047
0.7817143 0.0039600035999999995
0.7827143 0.0039729479
0.7837143 0.0039858365
0.7847143 0.0039986684
0.7857143 0.0040114421
0.7867143 0.0040241564
0.7877143 0.0040368104
0.7887143 0.0040494029
0.7897143 0.0040619325000000005
0.7907143 0.0040743984
0.7917143 0.0040867992
0.7927143 0.0040991337
0.7937143 0.0041114014
0.7947143 0.004123600999999999
0.7957143 0.0041357314
0.7967143 0.0041477916999999994
0.7977143 0.0041597809999999995
0.7987143 0.0041716983
0.7997143 0.0041835425
0.8007143 0.0041953124
0.8017143 0.0042070078
0.8027143 0.0042186271000000004
0.8037143 0.0042301697000000004
0.8047143 0.0042416345
0.8057143 0.0042530206
0.8067143 0.0042643271
0.8077143 0.0042755528
0.8087143 0.0042866966
0.8097143 0.0042977579
0.8107143 0.0043087355
0.8117143 0.0043196284
0.8127143 0.0043304353
0.8137143 0.0043411553999999995
0.8147143 0.0043517874
0.8157143 0.0043623302
0.8167143 0.0043727825
0.8177143 0.0043831431
0.8187143 0.0043934109
0.8197143 0.0044035845
0.8207143 0.0044136625
0.8217143 0.0044236433
0.8227143 0.0044335258
0.8237143 0.0044433084
0.8247143 0.0044529894
0.8257143 0.0044625671
0.8267143 0.004472040399999999
0.8277143 0.0044814074
0.8287143 0.0044906665
0.8297143 0.0044998156
0.8307143 0.0045088535
0.8317143 0.0045177781
0.8327143 0.0045265875
0.8337143 0.0045352801
0.8347143 0.0045438541
0.8357143 0.0045523077
0.8367143 0.0045606386
0.8377143 0.004568845199999999
0.8387143 0.0045769255
0.8397143 0.0045848778
0.8407143 0.0045926998
0.8417143 0.0046003901
0.8427143 0.0046079465000000005
0.8437143 0.0046153673
0.8447143 0.0046226502
0.8457143 0.0046297937
0.8467143 0.0046367961
0.8477143 0.0046436551000000005
0.8487143 0.0046503694
0.8497143 0.004656937
0.8507143 0.0046633562000000005
0.8517143 0.0046696256
0.8527143 0.0046757432000000005
0.8537143 0.0046817077
0.8547143 0.0046875171
0.8557143 0.0046931702
0.8567143 0.0046986654000000004
0.8577143 0.0047040012
0.8587143 0.0047091762
0.8597143 0.004714189000000001
0.8607143 0.004719038
0.8617143 0.0047237223
0.8627143 0.0047282403
0.8637143 0.004732591
0.8647143 0.0047367728000000005
0.8657143 0.0047407848
0.8667143 0.0047446258
0.8677143 0.004748294300000001
0.8687143 0.0047517893
0.8697143 0.0047551093
0.8707143 0.0047582533
0.8717143 0.00476122
0.8727143 0.0047640082
0.8737143 0.0047666166
0.8747143 0.0047690439
0.8757143 0.0047712889
0.8767143 0.0047733502
0.8777143 0.0047752263
0.8787143 0.0047769157
0.8797143 0.0047784175
0.8807143 0.004779729700000001
0.8817143 0.0047808508999999996
0.8827143 0.0047817797
0.8837143 0.0047825142
0.8847143 0.004783053
0.8857143 0.0047833943
0.8867143 0.0047835361
0.8877143 0.0047834772000000005
0.8887143 0.0047832153
0.8897143 0.0047827489
0.8907143 0.0047820758
0.8917143 0.004781194
0.8927143 0.0047801019
0.8937143 0.0047787973
0.8947143 0.0047772781
0.8957143 0.0047755424
0.8967143 0.0047735884
0.8977143 0.0047714137
0.8987143 0.0047690166
0.8997143 0.0047663947
0.9007143 0.0047635462
0.9017143 0.0047604692
0.9027143 0.0047571612
0.9037143 0.0047536207
0.9047143 0.0047498455000000005
0.9057143 0.0047458336
0.9067143 0.004741583000000001
0.9077143 0.0047370919000000004
0.9087143 0.0047323585000000005
0.9097143 0.0047273807000000004
0.9107143 0.0047221569
0.9117143 0.004716685
0.9127143 0.0047109635
0.9137143 0.0047049907
0.9147143 0.0046987647
0.9157143 0.004692284
0.9167143 0.0046855468
0.9177143 0.0046785513
0.9187143 0.0046712965
0.9197143 0.0046637804
0.9207143 0.0046560017000000006
0.9217143 0.0046479588
0.9227143 0.0046396504
0.9237143 0.004631075399999999
0.9247143 0.0046222318
0.9257143 0.0046131183
0.9267143 0.0046037338
0.9277143 0.0045940767000000006
0.9287143 0.004584145800000001
0.9297143 0.0045739398
0.9307143 0.0045634573
0.9317143 0.0045526969
0.9327143 0.0045416575
0.9337143 0.0045303375
0.9347143 0.004518736
0.9357143 0.0045068515
0.9367143 0.0044946824
0.9377143 0.0044822275
0.9387143 0.0044694854
0.9397143 0.0044564546000000005
0.9407143 0.0044431337
0.9417143 0.0044295219
0.9427143 0.004415617100000001
0.9437143 0.004401418099999999
0.9447143 0.0043869233
0.9457143 0.0043721313
0.9467143 0.004357040600000001
0.9477143 0.0043416498
0.9487143 0.004325957
0.9497143 0.0043099608
0.9507143 0.004293659700000001
0.9517143 0.004277052
0.9527143 0.0042601361
0.9537143 0.0042429103
0.9547143 0.004225373
0.9557143 0.004207522599999999
0.9567143 0.0041893571
0.9577143 0.004170875
0.9587143 0.0041520747
0.9597143 0.0041329546
0.9607143 0.0041135128
0.9617143 0.004093747700000001
0.9627143 0.0040736577
0.9637143 0.004053241399999999
0.9647143 0.0040324969
0.9657143 0.0040114224
0.9667143 0.003990016900000001
0.9677143 0.0039682785
0.9687143 0.0039462058
0.9697143 0.003923797
0.9707143 0.0039010509
0.9717143 0.0038779660999999997
0.9727143 0.0038545415
0.9737143 0.0038307753
0.9747143 0.0038066664
0.9757143 0.0037822138000000003
0.9767143 0.0037574158000000003
0.9777143 0.0037322719
0.9787143 0.0037067806
0.9797143 0.0036809408
0.9807143 0.0036547512999999996
0.9817143 0.0036282112
0.9827143 0.0036013195999999997
0.9837143 0.0035740755
0.9847143 0.0035464778
0.9857143 0.0035185258
0.9867143 0.0034902186999999996
0.9877143 0.0034615554
0.9887143 0.0034325351999999996
0.9897143 0.0034031575
0.9907143 0.003373421
0.9917143 0.0033433254
0.9927143 0.0033128696999999998
0.9937143 0.0032820535
0.9947143 0.0032508756999999997
0.9957143 0.0032193358
0.9967143 0.0031874330000000004
0.9977143 0.0031551666
0.9987143 0.0031225358
0.9997143 0.0030895400000000004
1.000714 0.0030561783
1.001714 0.0030224503
1.002714 0.0029883549000000002
1.003714 0.0029538916
1.004714 0.0029190597999999997
1.005714 0.0028838585
1.006714 0.0028482873000000002
1.007714 0.0028123452
1.008714 0.0027760315999999998
1.009714 0.0027393457
1.010714 0.0027022867
1.011714 0.0026648539
1.012714 0.0026270465
1.013714 0.0025888639
1.014714 0.0025503051999999997
1.015714 0.0025113697
1.016714 0.0024720566
1.017714 0.0024323652
1.018714 0.0023922948
1.019714 0.0023518447
1.020714 0.002311014
1.021714 0.0022698023
1.022714 0.0022282087
1.023714 0.0021862326
1.024714 0.0021438735000000003
1.025714 0.0021011305
1.026714 0.0020580032999999998
1.027714 0.0020144913
1.028714 0.0019705938
1.029714 0.0019263104999999998
1.030714 0.0018816409
1.031714 0.0018365843000000001
1.032714 0.0017911407
1.033714 0.0017453096
1.034714 0.0016990907
1.035714 0.0016524837999999998
1.036714 0.0016054888000000002
1.037714 0.0015581053999999999
1.038714 0.0015103335000000002
1.039714 0.0014621729
1.040714 0.0014136238
1.041714 0.0013646862
1.042714 0.00131536
1.043714 0.0012656455
1.044714 0.0012155427
1.045714 0.0011650519
1.046714 0.0011141734
1.047714 0.0010629074
1.048714 0.0010112542
1.049714 0.0009592142300000001
1.050714 0.00090678786
1.051714 0.0008539756000000001
1.052714 0.00080077789
1.053714 0.00074719519
1.054714 0.00069322814
1.055714 0.00063887728
1.056714 0.00058414321
1.057714 0.0005290266
1.058714 0.0004735281
1.059714 0.00041764847
1.060714 0.00036138842000000003
1.061714 0.00030474873
1.062714 0.00024773021
1.063714 0.00019033366000000001
1.064714 0.00013255994000000001
1.065714 7.4409928e-05
1.066714 1.5884525e-05
1.067714 -4.3015353e-05
1.068714 -0.00010228874999999999
1.069714 -0.0001619347
1.070714 -0.00022195222000000002
1.071714 -0.00028234033
1.072714 -0.00034309799
1.073714 -0.00040422419
1.074714 -0.0004657179
1.075714 -0.00052757805
1.076714 -0.00058980359
1.077714 -0.00065239342
1.078714 -0.0007153465
1.079714 -0.00077866171
1.080714 -0.0008423379800000001
1.081714 -0.0009063742300000001
1.082714 -0.0009707692699999999
1.083714 -0.001035522
1.084714 -0.0011006314
1.085714 -0.0011660962
1.086714 -0.0012319153
1.087714 -0.0012980876
1.088714 -0.0013646119
1.089714 -0.0014314867999999999
1.090714 -0.0014987114
1.091714 -0.0015662843
1.092714 -0.0016342043
1.093714 -0.00170247
1.094714 -0.0017710803
1.095714 -0.0018400338
1.096714 -0.0019093293
1.097714 -0.0019789652999999997
1.098714 -0.0020489404
1.099714 -0.0021192531
1.100714 -0.0021899019
1.101714 -0.0022608852
1.102714 -0.0023322015999999997
1.103714 -0.0024038495999999998
1.104714 -0.0024758274
1.105714 -0.0025481331
1.106714 -0.0026207654
1.107714 -0.0026937221
1.108714 -0.0027670016
1.109714 -0.0028406016999999997
1.110714 -0.0029145207
1.111714 -0.0029887565999999997
1.112714 -0.0030633073000000005
1.113714 -0.0031381707
1.114714 -0.0032133445
1.115714 -0.0032888266999999997
1.116714 -0.0033646148999999996
1.117714 -0.0034407069
1.118714 -0.0035171
1.119714 -0.0035937918999999997
1.120714 -0.0036707803000000003
1.121714 -0.0037480622
1.122714 -0.0038256356
1.123714 -0.0039034974
1.124714 -0.0039816452
1.125714 -0.004060076
1.126714 -0.004138787299999999
1.127714 -0.0042177759
1.128714 -0.004297039
1.129714 -0.004376574
1.130714 -0.0044563778
1.131714 -0.0045364472
1.132714 -0.0046167792
1.133714 -0.0046973710000000005
1.134714 -0.0047782192
1.135714 -0.0048593207
1.136714 -0.0049406721
1.137714 -0.0050222705
1.138714 -0.0051041123
1.139714 -0.0051861945000000005
1.140714 -0.0052685136
1.141714 -0.0053510663
1.142714 -0.0054338492
1.143714 -0.0055168592
1.144714 -0.005600092500000001
1.145714 -0.0056835455
1.146714 -0.005767215
1.147714 -0.0058510974
1.148714 -0.0059351893
1.149714 -0.0060194867
1.150714 -0.0061039864
1.151714 -0.0061886843
1.152714 -0.0062735773
1.153714 -0.0063586616
1.154714 -0.0064439337000000005
1.155714 -0.0065293898
1.156714 -0.0066150264
1.157714 -0.006700839000000001
1.158714 -0.006786824099999999
1.159714 -0.006872978
1.160714 -0.006959297
1.161714 -0.0070457776
1.162714 -0.007132415299999999
1.163714 -0.0072192059
1.164714 -0.0073061456
1.165714 -0.0073932308
1.166714 -0.007480457100000001
1.167714 -0.007567821000000001
1.168714 -0.0076553179999999995
1.169714 -0.0077429439
1.170714 -0.0078306948
1.171714 -0.0079185658
1.172714 -0.0080065533
1.173714 -0.0080946527
1.174714 -0.008182859899999999
1.175714 -0.0082711704
1.176714 -0.0083595798
1.177714 -0.0084480838
1.178714 -0.0085366781
1.179714 -0.0086253574
1.180714 -0.0087141183
1.181714 -0.0088029548
1.182714 -0.0088918634
1.183714 -0.008980838199999999
1.184714 -0.0090698755
1.185714 -0.0091589696
1.186714 -0.0092481161
1.187714 -0.009337310599999999
1.188714 -0.0094265473
1.189714 -0.0095158219
1.190714 -0.0096051284
1.191714 -0.0096944626
1.192714 -0.009783819400000001
1.193714 -0.009873192900000001
1.194714 -0.009962578
1.195714 -0.01005197
1.196714 -0.010141364
1.197714 -0.010230753
1.198714 -0.010320133
1.199714 -0.010409499
1.200714 -0.010498844
1.201714 -0.010588163
1.202714 -0.010677452
1.203714 -0.010766704
1.204714 -0.010855914
1.205714 -0.010945075
1.206714 -0.011034183999999999
1.207714 -0.011123234000000001
1.208714 -0.011212218999999999
1.209714 -0.011301134000000001
1.210714 -0.011389973
1.211714 -0.011478731
1.212714 -0.011567403
1.213714 -0.011655981
1.214714 -0.011744462
1.215714 -0.011832838
1.216714 -0.011921105999999999
1.217714 -0.012009258
1.218714 -0.01209729
1.219714 -0.012185195999999999
1.220714 -0.01227297
1.221714 -0.012360607999999999
1.222714 -0.012448101
1.223714 -0.012535446
1.224714 -0.012622636999999999
1.225714 -0.012709667
1.226714 -0.012796534000000002
1.227714 -0.012883228
1.228714 -0.012969745000000001
1.229714 -0.013056079000000002
1.230714 -0.013142223
1.231714 -0.013228173999999999
1.232714 -0.013313924
1.233714 -0.013399468000000001
1.234714 -0.013484797
1.235714 -0.013569908
1.236714 -0.013654794
1.237714 -0.013739448
1.238714 -0.013823863999999998
1.239714 -0.013908036999999998
1.240714 -0.013991958
1.241714 -0.014075622000000001
1.242714 -0.014159024
1.243714 -0.014242154
1.244714 -0.014325009
1.245714 -0.014407579
1.246714 -0.014489858999999999
1.247714 -0.014571840999999999
1.248714 -0.01465352
1.249714 -0.014734888000000002
1.250714 -0.014815938999999998
1.251714 -0.014896666
1.252714 -0.014977061
1.253714 -0.015057117
1.254714 -0.015136828
1.255714 -0.015216186999999999
1.256714 -0.015295185000000001
1.257714 -0.015373818000000001
1.258714 -0.015452076
1.259714 -0.015529954
1.260714 -0.015607443000000002
1.261714 -0.015684537000000002
1.262714 -0.01576123
1.263714 -0.015837514
1.264714 -0.015913382
1.265714 -0.015988827
1.266714 -0.01606384
1.267714 -0.016138416
1.268714 -0.016212548
1.269714 -0.016286227
1.270714 -0.016359448000000002
1.271714 -0.016432203
1.272714 -0.016504485
1.273714 -0.016576287000000002
1.274714 -0.016647603
1.275714 -0.016718425
1.276714 -0.016788745
1.277714 -0.016858558
1.278714 -0.016927856
1.279714 -0.016996631
1.280714 -0.017064877000000003
1.281714 -0.017132587
1.282714 -0.017199753
1.283714 -0.017266368
1.284714 -0.017332426999999997
1.285714 -0.017397921
1.286714 -0.017462843999999998
1.287714 -0.017527188
1.288714 -0.017590947
1.289714 -0.017654114000000002
1.290714 -0.017716682
1.291714 -0.017778642
1.292714 -0.017839989
1.293714 -0.017900713999999998
1.294714 -0.017960812
1.295714 -0.018020274
1.296714 -0.018079094
1.297714 -0.018137264
1.298714 -0.018194778
1.299714 -0.018251628
1.300714 -0.018307805
1.301714 -0.018363305
1.302714 -0.018418119
1.303714 -0.01847224
1.304714 -0.018525661
1.305714 -0.018578373
1.306714 -0.018630372
1.307714 -0.018681647
1.308714 -0.018732193
1.309714 -0.018782001
1.310714 -0.018831066
1.311714 -0.018879378000000002
1.312714 -0.018926933
1.313714 -0.01897372
1.314714 -0.019019734
1.315714 -0.019064968
1.316714 -0.019109412
1.317714 -0.019153062
1.318714 -0.01919591
1.319714 -0.019237947999999998
1.320714 -0.019279169
1.321714 -0.019319566
1.322714 -0.019359133
1.323714 -0.019397863
1.324714 -0.019435748
1.325714 -0.019472780999999998
1.326714 -0.019508955
1.327714 -0.019544266
1.328714 -0.019578704
1.329714 -0.019612264
1.330714 -0.019644939
1.331714 -0.019676723
1.332714 -0.019707608
1.333714 -0.019737589
1.334714 -0.019766660000000002
1.335714 -0.019794812
1.336714 -0.019822040000000003
1.337714 -0.019848338
1.338714 -0.019873699
1.339714 -0.019898119000000002
1.340714 -0.019921588
1.341714 -0.019944103
1.342714 -0.019965656
1.343714 -0.019986241
1.344714 -0.020005850999999998
1.345714 -0.02002448
1.346714 -0.020042123
1.347714 -0.020058773
1.348714 -0.020074424
1.349714 -0.020089068999999998
1.350714 -0.020102703
1.351714 -0.020115319
1.352714 -0.020126911
1.353714 -0.020137473
1.354714 -0.020146997
1.355714 -0.020155478
1.356714 -0.02016291
1.357714 -0.020169286
1.358714 -0.020174601
1.359714 -0.020178847
1.360714 -0.020182019
1.361714 -0.02018411
1.362714 -0.020185114
1.363714 -0.020185024
1.364714 -0.020183834
1.365714 -0.020181538
1.366714 -0.020178128
1.367714 -0.020173599
1.368714 -0.020167945
1.369714 -0.020161158
1.370714 -0.020153233
1.371714 -0.020144162
1.372714 -0.020133941
1.373714 -0.020122562
1.374714 -0.020110018
1.375714 -0.020096304
1.376714 -0.020081415000000002
1.377714 -0.020065342
1.378714 -0.02004808
1.379714 -0.020029623
1.380714 -0.020009965
1.381714 -0.019989099
1.382714 -0.019967019
1.383714 -0.019943721
1.384714 -0.019919199000000002
1.385714 -0.019893445
1.386714 -0.019866454
1.387714 -0.01983822
1.388714 -0.019808739
1.389714 -0.019778004
1.390714 -0.01974601
1.391714 -0.019712752
1.392714 -0.019678225
1.393714 -0.019642423
1.394714 -0.019605341000000002
1.395714 -0.019566975
1.396714 -0.019527318
1.397714 -0.019486368
1.398714 -0.019444118
1.399714 -0.019400564
1.400714 -0.0193557
1.401714 -0.019309523000000002
1.402714 -0.019262028
1.403714 -0.019213210999999997
1.404714 -0.019163066
1.405714 -0.019111592
1.406714 -0.019058782
1.407714 -0.019004632
1.408714 -0.01894914
1.409714 -0.0188923
1.410714 -0.018834109
1.411714 -0.018774562
1.412714 -0.018713658
1.413714 -0.018651391
1.414714 -0.018587758
1.415714 -0.018522755
1.416714 -0.018456379
1.417714 -0.018388627
1.418714 -0.018319494999999998
1.419714 -0.018248981
1.420714 -0.018177081
1.421714 -0.018103792
1.422714 -0.018029111
1.423714 -0.017953035
1.424714 -0.017875562
1.425714 -0.01779669
1.426714 -0.017716414
1.427714 -0.017634733
1.428714 -0.017551643000000002
1.429714 -0.017467143
1.430714 -0.017381229999999998
1.431714 -0.017293902
1.432714 -0.017205157
1.433714 -0.017114992000000002
1.434714 -0.017023405
1.435714 -0.016930394
1.436714 -0.016835956
1.437714 -0.016740091
1.438714 -0.016642797
1.439714 -0.016544071
1.440714 -0.016443910000000003
1.441714 -0.016342314
1.442714 -0.016239280999999998
1.443714 -0.016134809
1.444714 -0.016028894999999998
1.445714 -0.015921539999999998
1.446714 -0.015812740000000002
1.447714 -0.015702494
1.448714 -0.015590803
1.449714 -0.015477663
1.450714 -0.015363072
1.451714 -0.015247031
1.452714 -0.015129537
1.453714 -0.015010592
1.454714 -0.014890191
1.455714 -0.014768334000000001
1.456714 -0.014645023000000002
1.457714 -0.014520253
1.458714 -0.014394027000000002
1.459714 -0.014266341
1.460714 -0.014137197
1.461714 -0.014006593999999999
1.462714 -0.013874530999999999
1.463714 -0.013741008
1.464714 -0.013606026000000002
1.465714 -0.013469585
1.466714 -0.013331682
1.467714 -0.01319232
1.468714 -0.013051499000000001
1.469714 -0.012909219
1.470714 -0.012765481
1.471714 -0.012620285
1.472714 -0.012473631
1.473714 -0.01232552
1.474714 -0.012175954
1.475714 -0.012024933
1.476714 -0.011872457999999999
1.477714 -0.011718531
1.478714 -0.011563152
1.479714 -0.011406323
1.480714 -0.011248045
1.481714 -0.011088321
1.482714 -0.01092715
1.483714 -0.010764534
1.484714 -0.010600476
1.485714 -0.010434977
1.486714 -0.010268039
1.487714 -0.010099664
1.488714 -0.009929852999999999
1.489714 -0.0097586089
1.490714 -0.009585933
1.491714 -0.0094118281
1.492714 -0.0092362963
1.493714 -0.0090593392
1.494714 -0.0088809596
1.495714 -0.008701159799999999
1.496714 -0.0085199426
1.497714 -0.0083373103
1.498714 -0.008153265699999999
1.499714 -0.0079678117
1.500714 -0.0077809505
1.501714 -0.0075926851000000005
1.502714 -0.007403019100000001
1.503714 -0.0072119554
1.504714 -0.0070194967999999995
1.505714 -0.006825647099999999
1.506714 -0.0066304099
1.507714 -0.0064337881
1.508714 -0.006235786
1.509714 -0.0060364069
1.510714 -0.0058356549
1.511714 -0.0056335339
1.512714 -0.0054300483
1.513714 -0.005225202
1.514714 -0.0050189999
1.515714 -0.0048114463
1.516714 -0.004602546
1.517714 -0.0043923039
1.518714 -0.0041807245
1.519714 -0.003967813200000001
1.520714 -0.0037535756
1.521714 -0.0035380166
1.522714 -0.0033211418
1.523714 -0.0031029565
1.524714 -0.0028834668999999998
1.525714 -0.0026626786999999997
1.526714 -0.0024405981
1.527714 -0.0022172309
1.528714 -0.0019925836
1.529714 -0.0017666624
1.530714 -0.0015394739
1.531714 -0.0013110245
1.532714 -0.0010813211
1.533714 -0.0008503702699999999
1.534714 -0.000618179
1.535714 -0.00038475422999999996
1.536714 -0.00015010305
1.537714 8.5767391e-05
1.538714 0.00032284988
1.539714 0.00056113709
1.540714 0.00080062155
1.541714 0.0010412958
1.542714 0.0012831522
1.543714 0.0015261832
1.544714 0.0017703811000000002
1.545714 0.0020157378
1.546714 0.0022622458000000002
1.547714 0.0025098969
1.548714 0.002758683
1.549714 0.0030085961
1.550714 0.0032596279
1.551714 0.0035117699999999996
1.552714 0.0037650145
1.553714 0.0040193525
1.554714 0.0042747753
1.555714 0.0045312747
1.556714 0.0047888413999999995
1.557714 0.0050474671
1.558714 0.0053071428
1.559714 0.0055678593
1.560714 0.005829607499999999
1.561714 0.0060923787
1.562714 0.006356163099999999
1.563714 0.0066209519
1.564714 0.0068867354
1.565714 0.007153504
1.566714 0.0074212476
1.567714 0.007689957399999999
1.568714 0.007959623300000001
1.569714 0.0082302351
1.570714 0.0085017833
1.571714 0.0087742577
1.572714 0.009047648200000001
1.573714 0.0093219445
1.574714 0.0095971365
1.575714 0.0098732133
1.576714 0.010150165
1.577714 0.01042798
1.578714 0.010706649
1.579714 0.01098616
1.580714 0.011266502
1.581714 0.011547666
1.582714 0.011829638
1.583714 0.012112409
1.584714 0.012395966
1.585714 0.012680298999999999
1.586714 0.012965396
1.587714 0.013251245000000002
1.588714 0.013537833999999999
1.589714 0.013825153000000001
1.590714 0.01411319
1.591714 0.01440193
1.592714 0.014691363
1.593714 0.014981478000000001
1.594714 0.015272260000000001
1.595714 0.015563698
1.596714 0.01585578
1.597714 0.016148492
1.598714 0.016441822000000002
1.599714 0.016735758
1.600714 0.017030285
1.601714 0.017325393999999997
1.602714 0.017621068
1.603714 0.017917296
1.604714 0.018214064999999998
1.605714 0.01851136
1.606714 0.01880917
1.607714 0.01910748
1.608714 0.019406276
1.609714 0.019705544
1.610714 0.020005273
1.611714 0.020305447
1.612714 0.020606053000000003
1.613714 0.020907079
1.614714 0.021208507
1.615714 0.021510325
1.616714 0.021812521
1.617714 0.022115077
1.618714 0.022417981
1.619714 0.022721216
1.620714 0.023024771
1.621714 0.023328628
1.622714 0.023632775
1.623714 0.023937194999999998
1.624714 0.024241874
1.625714 0.024546796
1.626714 0.02485195
1.627714 0.025157316000000002
1.628714 0.02546288
1.629714 0.025768628
1.630714 0.026074543999999998
1.631714 0.026380610999999998
1.632714 0.026686816
1.633714 0.026993142
1.634714 0.027299573
1.635714 0.027606095
1.636714 0.027912692
1.637714 0.028219348000000002
1.638714 0.028526044
1.639714 0.028832769
1.640714 0.029139503
1.641714 0.029446231
1.642714 0.029752939
1.643714 0.030059609
1.644714 0.030366227000000003
1.645714 0.030672774
1.646714 0.030979238
1.647714 0.031285596000000006
1.648714 0.031591838
1.649714 0.031897947
1.650714 0.032203904
1.651714 0.032509692
1.652714 0.032815296
1.653714 0.033120699999999996
1.654714 0.033425886
1.655714 0.033730839
1.656714 0.034035541
1.657714 0.034339976
1.658714 0.034644128999999996
1.659714 0.034947979000000004
1.660714 0.035251511
1.661714 0.035554709000000004
1.662714 0.035857555
1.663714 0.036160031
1.664714 0.036462123
1.665714 0.03676381
1.666714 0.037065075999999995
1.667714 0.037365904
1.668714 0.037666276
1.669714 0.037966177000000004
1.670714 0.038265585
1.671714 0.038564486999999995
1.672714 0.038862863
1.673714 0.039160694
1.674714 0.039457963
1.675714 0.039754654
1.676714 0.040050747
1.677714 0.040346227
1.678714 0.040641072
1.679714 0.040935268
1.680714 0.041228795
1.681714 0.041521635
1.682714 0.041813767
1.683714 0.042105175
1.684714 0.042395841
1.685714 0.042685747
1.686714 0.042974873
1.687714 0.043263202
1.688714 0.043550713
1.689714 0.043837390999999996
1.690714 0.044123217
1.691714 0.04440817
1.692714 0.044692232
1.693714 0.044975386
1.694714 0.045257612
1.695714 0.045538892
1.696714 0.045819208
1.697714 0.046098541
1.698714 0.046376872
1.699714 0.046654181999999995
1.700714 0.046930456
1.701714 0.047205674
1.702714 0.047479814
1.703714 0.047752864
1.704714 0.048024801
1.705714 0.048295606000000005
1.706714 0.048565264999999996
1.707714 0.04883375400000001
1.708714 0.049101061
1.709714 0.049367163
1.710714 0.049632043
1.711714 0.049895688
1.712714 0.050158077
1.713714 0.050419185000000005
1.714714 0.050679001
1.715714 0.050937507
1.716714 0.051194680000000006
1.717714 0.051450508
1.718714 0.051704968999999996
1.719714 0.051958044
1.720714 0.052209716999999996
1.721714 0.052459963000000005
1.722714 0.052708772
1.723714 0.052956119
1.724714 0.053201994
1.725714 0.053446373
1.726714 0.05368923900000001
1.727714 0.053930568
1.728714 0.05417034799999999
1.729714 0.054408557
1.730714 0.054645183
1.731714 0.054880203
1.732714 0.055113592
1.733714 0.05534534
1.734714 0.055575429
1.735714 0.055803836
1.736714 0.056030543
1.737714 0.056255533
1.738714 0.056478789
1.739714 0.05670029199999999
1.740714 0.05692002
1.741714 0.057137955
1.742714 0.057354086
1.743714 0.057568389000000005
1.744714 0.057780847
1.745714 0.057991443
1.746714 0.058200158
1.747714 0.05840697
1.748714 0.058611867
1.749714 0.058814825
1.750714 0.059015833999999996
1.751714 0.059214868999999996
1.752714 0.05941191900000001
1.753714 0.059606961
1.754714 0.059799978000000004
1.755714 0.059990952
1.756714 0.060179865
1.757714 0.060366699
1.758714 0.060551439
1.759714 0.060734065
1.760714 0.060914562
1.761714 0.061092904
1.762714 0.061269080999999996
1.763714 0.061443076
1.764714 0.061614864
1.765714 0.061784434000000006
1.766714 0.061951764000000006
1.767714 0.06211684099999999
1.768714 0.062279641999999996
1.769714 0.062440149
1.770714 0.062598352
1.771714 0.062754226
1.772714 0.062907755
1.773714 0.063058926
1.774714 0.063207716
1.775714 0.063354115
1.776714 0.063498097
1.777714 0.063639652
1.778714 0.063778757
1.779714 0.063915399
1.780714 0.06404956199999999
1.781714 0.064181228
1.782714 0.064310379
1.783714 0.06443700399999999
1.784714 0.06456107900000001
1.785714 0.064682594
1.786714 0.06480153000000001
1.787714 0.064917869
1.788714 0.06503160100000001
1.789714 0.065142702
1.790714 0.06525116
1.791714 0.065356964
1.792714 0.065460091
1.793714 0.065560528
1.794714 0.065658259
1.795714 0.065753271
1.796714 0.065845548
1.797714 0.06593507700000001
1.798714 0.066021836
1.799714 0.066105818
1.800714 0.066187006
1.801714 0.066265382
1.802714 0.066340936
1.803714 0.06641364899999999
1.804714 0.06648351000000001
1.805714 0.066550507
1.806714 0.066614622
1.807714 0.066675839
1.808714 0.066734152
1.809714 0.06678954200000001
1.810714 0.066841999
1.811714 0.066891505
1.812714 0.066938053
1.813714 0.066981628
1.814714 0.067022216
1.815714 0.0670598
1.816714 0.067094376
1.817714 0.067125924
1.818714 0.067154435
1.819714 0.0671799
1.820714 0.06720230399999999
1.821714 0.067221635
1.822714 0.067237881
1.823714 0.06725102999999999
1.824714 0.06726106500000001
1.825714 0.06726797999999999
1.826714 0.067271764
1.827714 0.06727240400000001
1.828714 0.067269889
1.829714 0.067264208
1.830714 0.06725534899999999
1.831714 0.06724329999999999
1.832714 0.067228056
1.833714 0.06720959800000001
1.834714 0.067187916
1.835714 0.067163003
1.836714 0.067134848
1.837714 0.067103439
1.838714 0.067068764
1.839714 0.067030813
1.840714 0.066989579
1.841714 0.066945044
1.842714 0.066897209
1.843714 0.066846056
1.844714 0.066791574
1.845714 0.066733756
1.846714 0.066672597
1.847714 0.06660808
1.848714 0.06654019800000001
1.849714 0.066468946
1.850714 0.066394312
1.851714 0.066316285
1.852714 0.066234858
1.853714 0.066150021
1.854714 0.06606176600000001
1.855714 0.065970083
1.856714 0.065874966
1.857714 0.065776409
1.858714 0.06567440000000001
1.859714 0.065568933
1.860714 0.065459998
1.861714 0.065347587
1.862714 0.06523169599999999
1.863714 0.065112318
1.864714 0.06498944100000001
1.865714 0.064863061
1.866714 0.06473317
1.867714 0.064599764
1.868714 0.064462837
1.869714 0.064322382
1.870714 0.064178393
1.871714 0.06403086
1.872714 0.063879782
1.873714 0.063725148
1.874714 0.063566957
1.875714 0.063405203
1.876714 0.063239882
1.877714 0.063070987
1.878714 0.062898512
1.879714 0.062722451
1.880714 0.062542805
1.881714 0.062359560999999994
1.882714 0.062172726000000005
1.883714 0.061982287999999996
1.884714 0.061788247000000004
1.885714 0.061590597
1.886714 0.061389338
1.887714 0.06118446499999999
1.888714 0.060975971
1.889714 0.060763856
1.890714 0.060548115
1.891714 0.060328748
1.892714 0.060105755
1.893714 0.059879129
1.894714 0.059648871000000006
1.895714 0.059414981
1.896714 0.059177453000000005
1.897714 0.058936287
1.898714 0.058691477
1.899714 0.058443028999999994
1.900714 0.058190938000000005
1.901714 0.057935202000000005
1.902714 0.057675822999999994
1.903714 0.057412795
1.904714 0.057146122
1.905714 0.056875800000000004
1.906714 0.056601834
1.907714 0.056324217999999995
1.908714 0.056042953000000006
1.909714 0.055758044
1.910714 0.055469485
1.911714 0.055177283
1.912714 0.054881430999999994
1.913714 0.054581935000000005
1.914714 0.054278795
1.915714 0.053972017000000004
1.916714 0.053661596
1.917714 0.053347537
1.918714 0.053029838999999995
1.919714 0.05270851
1.920714 0.052383547999999995
1.921714 0.05205495400000001
1.922714 0.051722734000000006
1.923714 0.051386892999999996
1.924714 0.051047432000000004
1.925714 0.05070435
1.926714 0.050357659
1.927714 0.050007359999999994
1.928714 0.049653451
1.929714 0.04929594599999999
1.930714 0.048934843000000006
1.931714 0.048570149
1.932714 0.048201869
1.933714 0.047830009
1.934714 0.047454573
1.935714 0.047075568
1.936714 0.046692998
1.937714 0.046306872
1.938714 0.045917191999999996
1.939714 0.045523967
1.940714 0.045127203
1.941714 0.044726909
1.942714 0.044323091
1.943714 0.043915756
1.944714 0.043504912
1.945714 0.043090564000000005
1.946714 0.042672723
1.947714 0.042251396000000004
1.948714 0.04182659
1.949714 0.041398313
1.950714 0.040966575
1.951714 0.040531384999999996
1.952714 0.040092752999999995
1.953714 0.039650686
1.954714 0.039205194
1.955714 0.038756285
1.956714 0.03830397
1.957714 0.03784826
1.958714 0.037389161
1.959714 0.036926687
1.960714 0.036460848000000004
1.961714 0.035991654
1.962714 0.035519115
1.963714 0.035043241
1.964714 0.034564044
1.965714 0.034081534000000004
1.966714 0.033595724
1.967714 0.033106626
1.968714 0.03261425
1.969714 0.032118609
1.970714 0.031619711
1.971714 0.031117571
1.972714 0.0306122
1.973714 0.030103614
1.974714 0.02959182
1.975714 0.029076834
1.976714 0.028558669000000002
1.977714 0.028037335
1.978714 0.027512845999999997
1.979714 0.026985217
1.980714 0.026454459
1.981714 0.025920587
1.982714 0.025383616
1.983714 0.024843559
1.984714 0.024300430999999997
1.985714 0.023754245
1.986714 0.023205017
1.987714 0.02265276
1.988714 0.022097488999999998
1.989714 0.021539223
1.990714 0.020977973
1.991714 0.020413757
1.992714 0.019846592
1.993714 0.019276493
1.994714 0.018703478000000003
1.995714 0.018127562
1.996714 0.017548763
1.997714 0.016967098
1.998714 0.016382584
1.999714 0.01579524
2.000714 0.015205082000000002
2.001714 0.014612130999999999
2.002714 0.014016403
2.003714 0.013417918
2.004714 0.012816693999999998
2.005714 0.012212750000000001
2.006714 0.011606105
2.007714 0.010996778
2.008714 0.010384789
2.009714 0.0097701581
2.010714 0.0091529037
2.011714 0.0085330459
2.012714 0.007910605199999999
2.013714 0.0072856019
2.014714 0.006658055600000001
2.015714 0.0060279872
2.016714 0.0053954169
2.017714 0.0047603650999999995
2.018714 0.0041228526
2.019714 0.0034829000999999997
2.020714 0.0028405286
2.021714 0.0021957590000000003
2.022714 0.0015486125
2.023714 0.00089911
2.024714 0.00024727317
2.025714 -0.00040687673000000004
2.026714 -0.0010633181
2.027714 -0.0017220291
2.028714 -0.002382988
2.029714 -0.0030461729999999997
2.030714 -0.0037115617
2.031714 -0.0043791322
2.032714 -0.0050488619
2.033714 -0.0057207282000000005
2.034714 -0.0063947089
2.035714 -0.0070707807
2.036714 -0.007748920300000001
2.037714 -0.008429104500000001
2.038714 -0.0091113099
2.039714 -0.009795513300000001
2.040714 -0.010481691
2.041714 -0.011169819
2.042714 -0.011859873
2.043714 -0.012551829
2.044714 -0.013245663000000001
2.045714 -0.013941349
2.046714 -0.014638863000000002
2.047714 -0.015338179999999998
2.048714 -0.016039275
2.049714 -0.016742124
2.050714 -0.017446700000000002
2.051714 -0.018152977
2.052714 -0.018860929
2.053714 -0.019570532
2.054714 -0.020281756999999997
2.055714 -0.020994579
2.056714 -0.021708972
2.057714 -0.022424909
2.058714 -0.023142362
2.059714 -0.023861304
2.060714 -0.024581708999999997
2.061714 -0.025303548000000002
2.062714 -0.026026793
2.063714 -0.026751417000000003
2.064714 -0.027477395
2.065714 -0.028204694
2.066714 -0.028933288
2.067714 -0.029663147999999997
2.068714 -0.030394245
2.069714 -0.031126549999999996
2.070714 -0.031860036
2.071714 -0.032594672000000005
2.072714 -0.033330428
2.073714 -0.034067276
2.074714 -0.034805186
2.075714 -0.035544127
2.076714 -0.036284071
2.077714 -0.037024988
2.078714 -0.037766845
2.079714 -0.038509615000000004
2.080714 -0.039253267
2.081714 -0.03999777
2.082714 -0.040743093
2.083714 -0.041489207
2.084714 -0.042236081
2.085714 -0.042983686
2.086714 -0.043731992
2.087714 -0.044480964
2.088714 -0.045230577
2.089714 -0.045980798
2.090714 -0.046731596
2.091714 -0.047482937
2.092714 -0.048234797
2.093714 -0.048987143000000004
2.094714 -0.049739941999999995
2.095714 -0.050493160999999995
2.096714 -0.051246775999999994
2.097714 -0.052000751
2.098714 -0.052755052
2.099714 -0.053509651
2.100714 -0.054264517
2.101714 -0.055019622
2.102714 -0.05577492999999999
2.103714 -0.056530413
2.104714 -0.057286036
2.105714 -0.058041769
2.106714 -0.058797584
2.107714 -0.059553445
2.108714 -0.060309318
2.109714 -0.061065174
2.110714 -0.061820983
2.111714 -0.06257671
2.112714 -0.063332322
2.113714 -0.064087787
2.114714 -0.064843078
2.115714 -0.065598154
2.116714 -0.066352985
2.117714 -0.06710754199999999
2.118714 -0.067861791
2.119714 -0.068615697
2.120714 -0.06936922400000001
2.121714 -0.070122344
2.122714 -0.070875022
2.123714 -0.071627228
2.124714 -0.072378921
2.125714 -0.073130074
2.126714 -0.073880656
2.127714 -0.074630626
2.128714 -0.075379957
2.129714 -0.076128612
2.130714 -0.076876557
2.131714 -0.077623763
2.132714 -0.07837018899999999
2.133714 -0.079115806
2.134714 -0.079860579
2.135714 -0.080604473
2.136714 -0.08134745900000001
2.137714 -0.082089496
2.138714 -0.082830555
2.139714 -0.083570596
2.140714 -0.084309588
2.141714 -0.085047499
2.142714 -0.085784291
2.143714 -0.08651993100000001
2.144714 -0.087254384
2.145714 -0.08798762
2.146714 -0.088719599
2.147714 -0.089450291
2.148714 -0.090179656
2.149714 -0.090907665
2.150714 -0.09163428300000001
2.151714 -0.092359475
2.152714 -0.093083206
2.153714 -0.093805441
2.154714 -0.094526145
2.155714 -0.095245289
2.156714 -0.095962832
2.157714 -0.096678745
2.158714 -0.09739299400000001
2.159714 -0.098105543
2.160714 -0.098816352
2.161714 -0.099525403
2.162714 -0.10023264999999999
2.163714 -0.10093806
2.164714 -0.1016416
2.165714 -0.10234324
2.166714 -0.10304294
2.167714 -0.10374066
2.168714 -0.10443638000000001
2.169714 -0.10513007
2.170714 -0.10582167999999999
2.171714 -0.10651118
2.172714 -0.10719855
2.173714 -0.10788373
2.174714 -0.10856671000000001
2.175714 -0.10924744000000002
2.176714 -0.1099259
2.177714 -0.11060205000000001
2.178714 -0.11127585000000001
2.179714 -0.11194728000000001
2.180714 -0.11261628
2.181714 -0.11328284
2.182714 -0.11394692000000001
2.183714 -0.11460849
2.184714 -0.1152675
2.185714 -0.11592393
2.186714 -0.11657773999999999
2.187714 -0.1172289
2.188714 -0.11787737
2.189714 -0.11852313
2.190714 -0.11916612
2.191714 -0.11980633
2.192714 -0.12044371000000001
2.193714 -0.12107824
2.194714 -0.12170989000000002
2.195714 -0.12233861
2.196714 -0.12296438
2.197714 -0.12358715999999999
2.198714 -0.12420692
2.199714 -0.12482362000000001
2.200714 -0.12543723
2.201714 -0.12604772
2.202714 -0.12665505999999999
2.203714 -0.12725922
2.204714 -0.12786016
2.205714 -0.12845784999999998
2.206714 -0.12905225
2.207714 -0.12964334
2.208714 -0.13023108
2.209714 -0.13081544
2.210714 -0.1313964
2.211714 -0.13197392
2.212714 -0.13254795
2.213714 -0.13311848
2.214714 -0.13368546
2.215714 -0.13424889
2.216714 -0.13480872
2.217714 -0.13536492
2.218714 -0.13591745
2.219714 -0.13646629000000002
2.220714 -0.13701142
2.221714 -0.13755277999999999
2.222714 -0.13809036
2.223714 -0.13862414
2.224714 -0.13915406
2.225714 -0.13968012000000002
2.226714 -0.14020227
2.227714 -0.14072048
2.228714 -0.14123473
2.229714 -0.14174499
2.230714 -0.14225123
2.231714 -0.14275343
2.232714 -0.14325153
2.233714 -0.14374552999999998
2.234714 -0.14423539
2.235714 -0.14472109
2.236714 -0.14520258
2.237714 -0.14567985
2.238714 -0.14615287
2.239714 -0.14662161
2.240714 -0.14708601999999998
2.241714 -0.14754609
2.242714 -0.14800180000000002
2.243714 -0.14845311
2.244714 -0.14889999
2.245714 -0.14934243
2.246714 -0.14978038000000002
2.247714 -0.15021382
2.248714 -0.15064271999999998
2.249714 -0.15106704999999998
2.250714 -0.15148678999999998
2.251714 -0.15190189999999998
2.252714 -0.15231237
2.253714 -0.15271816
2.254714 -0.15311924999999998
2.255714 -0.1535156
2.256714 -0.1539072
2.257714 -0.15429402
2.258714 -0.15467602
2.259714 -0.15505318
2.260714 -0.15542548
2.261714 -0.15579289
2.262714 -0.15615538
2.263714 -0.15651293
2.264714 -0.1568655
2.265714 -0.15721309
2.266714 -0.15755566999999998
2.267714 -0.15789319000000002
2.268714 -0.15822565
2.269714 -0.15855302
2.270714 -0.15887528
2.271714 -0.1591924
2.272714 -0.15950435999999998
2.273714 -0.15981112
2.274714 -0.16011269
2.275714 -0.16040901999999999
2.276714 -0.16070009
2.277714 -0.16098589
2.278714 -0.1612664
2.279714 -0.16154158000000002
2.280714 -0.16181142
2.281714 -0.16207589
2.282714 -0.16233497
2.283714 -0.16258863999999998
2.284714 -0.16283688999999998
2.285714 -0.16307966999999998
2.286714 -0.16331698
2.287714 -0.1635488
2.288714 -0.1637751
2.289714 -0.16399587
2.290714 -0.16421108
2.291714 -0.1644207
2.292714 -0.16462473
2.293714 -0.16482315
2.294714 -0.16501594
2.295714 -0.16520306
2.296714 -0.16538450999999998
2.297714 -0.16556026
2.298714 -0.1657303
2.299714 -0.1658946
2.300714 -0.16605315
2.301714 -0.16620593
2.302714 -0.16635293
2.303714 -0.16649412
2.304714 -0.16662949
2.305714 -0.16675901
2.306714 -0.16688268
2.307714 -0.16700046999999998
2.308714 -0.16711237
2.309714 -0.16721835
2.310714 -0.16731841
2.311714 -0.16741253
2.312714 -0.16750069
2.313714 -0.16758288
2.314714 -0.16765908
2.315714 -0.16772926
2.316714 -0.16779343
2.317714 -0.16785156
2.318714 -0.16790363
2.319714 -0.16794964
2.320714 -0.16798957
2.321714 -0.16802340000000002
2.322714 -0.16805112
2.323714 -0.16807271
2.324714 -0.16808817
2.325714 -0.16809748
2.326714 -0.16810064
2.327714 -0.16809761
2.328714 -0.16808839
2.329714 -0.16807298
2.330714 -0.16805135
2.331714 -0.16802349
2.332714 -0.16798939000000002
2.333714 -0.16794906
2.334714 -0.16790245
2.335714 -0.16784958
2.336714 -0.16779043
2.337714 -0.16772498
2.338714 -0.16765323
2.339714 -0.16757518
2.340714 -0.1674908
2.341714 -0.1674001
2.342714 -0.16730307
2.343714 -0.16719968999999998
2.344714 -0.16708996
2.345714 -0.16697386
2.346714 -0.16685139000000002
2.347714 -0.16672255
2.348714 -0.16658732
2.349714 -0.1664457
2.350714 -0.16629769
2.351714 -0.16614328
2.352714 -0.16598245
2.353714 -0.16581521
2.354714 -0.16564155
2.355714 -0.16546147
2.356714 -0.16527495
2.357714 -0.16508199
2.358714 -0.16488259
2.359714 -0.16467675
2.360714 -0.16446444999999998
2.361714 -0.16424571
2.362714 -0.1640205
2.363714 -0.16378884
2.364714 -0.1635507
2.365714 -0.16330609000000001
2.366714 -0.163055
2.367714 -0.16279744000000002
2.368714 -0.1625334
2.369714 -0.16226289
2.370714 -0.16198589
2.371714 -0.16170241
2.372714 -0.16141243
2.373714 -0.16111596
2.374714 -0.16081301
2.375714 -0.16050356000000002
2.376714 -0.16018762
2.377714 -0.15986519000000002
2.378714 -0.15953626999999998
2.379714 -0.15920085
2.380714 -0.15885894
2.381714 -0.15851052999999998
2.382714 -0.15815564
2.383714 -0.15779425
2.384714 -0.15742638
2.385714 -0.15705201
2.386714 -0.15667116
2.387714 -0.15628382000000002
2.388714 -0.15589
2.389714 -0.15548968999999999
2.390714 -0.15508290000000002
2.391714 -0.15466964
2.392714 -0.15424991
2.393714 -0.1538237
2.394714 -0.15339102999999998
2.395714 -0.1529519
2.396714 -0.15250631
2.397714 -0.15205427
2.398714 -0.15159577999999999
2.399714 -0.15113084
2.400714 -0.15065946
2.401714 -0.15018164
2.402714 -0.1496974
2.403714 -0.14920675
2.404714 -0.14870968
2.405714 -0.14820619999999998
2.406714 -0.14769633000000001
2.407714 -0.14718006
2.408714 -0.14665741000000002
2.409714 -0.14612839
2.410714 -0.14559301
2.411714 -0.14505127
2.412714 -0.14450317000000001
2.413714 -0.14394874000000002
2.414714 -0.14338798
2.415714 -0.1428209
2.416714 -0.14224751
2.417714 -0.14166782
2.418714 -0.14108184000000001
2.419714 -0.14048959
2.420714 -0.13989108
2.421714 -0.13928631
2.422714 -0.13867531
2.423714 -0.13805805999999998
2.424714 -0.1374346
2.425714 -0.13680493
2.426714 -0.13616907
2.427714 -0.13552702
2.428714 -0.13487879
2.429714 -0.13422441000000002
2.430714 -0.13356388
2.431714 -0.13289721999999998
2.432714 -0.13222444
2.433714 -0.13154555
2.434714 -0.13086058
2.435714 -0.13016951000000002
2.436714 -0.12947238
2.437714 -0.1287692
2.438714 -0.12805997
2.439714 -0.12734473
2.440714 -0.12662348
2.441714 -0.12589623
2.442714 -0.12516300000000002
2.443714 -0.12442381
2.444714 -0.12367866999999999
2.445714 -0.12292759
2.446714 -0.12217059999999999
2.447714 -0.12140771
2.448714 -0.12063893999999999
2.449714 -0.11986430000000001
2.450714 -0.11908381000000001
2.451714 -0.11829748999999999
2.452714 -0.11750535000000001
2.453714 -0.11670743
2.454714 -0.11590373
2.455714 -0.11509428999999999
2.456714 -0.1142791
2.457714 -0.11345820000000001
2.458714 -0.1126316
2.459714 -0.11179934
2.460714 -0.11096143
2.461714 -0.11011788
2.462714 -0.10926872
2.463714 -0.10841398999999999
2.464714 -0.10755369000000001
2.465714 -0.10668786000000001
2.466714 -0.10581650000000001
2.467714 -0.10493965
2.468714 -0.10405732
2.469714 -0.10316955
2.470714 -0.10227636000000001
2.471714 -0.10137777
2.472714 -0.1004738
2.473714 -0.099564495
2.474714 -0.098649855
2.475714 -0.097729918
2.476714 -0.096804713
2.477714 -0.09587425699999999
2.478714 -0.094938581
2.479714 -0.093997712
2.480714 -0.093051675
2.481714 -0.092100492
2.482714 -0.091144192
2.483714 -0.090182805
2.484714 -0.08921636
2.485714 -0.08824488
2.486714 -0.087268394
2.487714 -0.086286926
2.488714 -0.08530051
2.489714 -0.084309169
2.490714 -0.08331292800000001
2.491714 -0.08231182000000001
2.492714 -0.081305869
2.493714 -0.080295111
2.494714 -0.079279568
2.495714 -0.07825926899999999
2.496714 -0.077234244
2.497714 -0.076204521
2.498714 -0.07517013
2.499714 -0.074131094
2.500714 -0.073087448
2.501714 -0.072039221
2.502714 -0.070986437
2.503714 -0.06992913
2.504714 -0.068867329
2.505714 -0.06780106300000001
2.506714 -0.066730363
2.507714 -0.065655255
2.508714 -0.064575777
2.509714 -0.063491956
2.510714 -0.062403822000000005
2.511714 -0.06131140399999999
2.512714 -0.060214737
2.513714 -0.059113849
2.514714 -0.05800877100000001
2.515714 -0.056899543
2.516714 -0.055786187
2.517714 -0.054668746000000004
2.518714 -0.053547247
2.519714 -0.052421726
2.520714 -0.051292212000000004
2.521714 -0.050158746
2.522714 -0.049021356999999995
2.523714 -0.047880079000000006
2.524714 -0.046734951000000004
2.525714 -0.045586005
2.526714 -0.044433278
2.527714 -0.043276802
2.528714 -0.042116619
2.529714 -0.040952759
2.530714 -0.039785262
2.531714 -0.038614162
2.532714 -0.037439496
2.533714 -0.036261300999999996
2.534714 -0.035079612
2.535714 -0.033894468999999997
2.536714 -0.032705910000000005
2.537714 -0.031513968
2.538714 -0.030318683
2.539714 -0.029120091000000004
2.540714 -0.027918231
2.541714 -0.026713140000000003
2.542714 -0.025504857000000002
2.543714 -0.024293418
2.544714 -0.023078865
2.545714 -0.021861232
2.546714 -0.020640559
2.547714 -0.019416884
2.548714 -0.018190248
2.549714 -0.016960686
2.550714 -0.015728241
2.551714 -0.014492948999999998
2.552714 -0.013254852000000001
2.553714 -0.012013987
2.554714 -0.010770394999999999
2.555714 -0.009524115
2.556714 -0.008275188199999998
2.557714 -0.0070236536
2.558714 -0.0057695517
2.559714 -0.0045129229
2.560714 -0.0032538079000000004
2.561714 -0.0019922474
2.562714 -0.0007282822899999999
2.563714 0.00053804656
2.564714 0.0018066981
2.565714 0.0030776311000000004
2.566714 0.0043508044
2.567714 0.0056261764
2.568714 0.0069037058
2.569714 0.008183351
2.570714 0.0094650706
2.571714 0.010748822
2.572714 0.012034565
2.573714 0.013322255
2.574714 0.014611852
2.575714 0.015903312
2.576714 0.017196595
2.577714 0.018491657
2.578714 0.019788455
2.579714 0.021086948
2.580714 0.02238709
2.581714 0.02368884
2.582714 0.024992155
2.583714 0.02629699
2.584714 0.027603300999999997
2.585714 0.028911044
2.586714 0.030220175
2.587714 0.031530648
2.588714 0.032842418
2.589714 0.034155443
2.590714 0.035469676
2.591714 0.036785071
2.592714 0.038101582
2.593714 0.039419165
2.594714 0.040737772
2.595714 0.042057357
2.596714 0.043377877
2.597714 0.044699281
2.598714 0.046021523
2.599714 0.047344557
2.600714 0.048668336
2.601714 0.049992814000000003
2.602714 0.051317940000000006
2.603714 0.052643671999999996
2.604714 0.053969963
2.605714 0.05529676
2.606714 0.056624017000000006
2.607714 0.057951693000000006
2.608714 0.05927973499999999
2.609714 0.060608098000000006
2.610714 0.061936735
2.611714 0.06326559799999999
2.612714 0.064594642
2.613714 0.065923814
2.614714 0.067253073
2.615714 0.068582367
2.616714 0.069911656
2.617714 0.071240886
2.618714 0.072570017
2.619714 0.07389899700000001
2.620714 0.075227779
2.621714 0.076556316
2.622714 0.077884563
2.623714 0.079212472
2.624714 0.080539996
2.625714 0.08186708999999999
2.626714 0.083193701
2.627714 0.084519788
2.628714 0.085845299
2.629714 0.08717018600000001
2.630714 0.088494405
2.631714 0.089817907
2.632714 0.091140647
2.633714 0.092462573
2.634714 0.093783636
2.635714 0.095103786
2.636714 0.09642298099999999
2.637714 0.09774117499999999
2.638714 0.09905831
2.639714 0.10037434
2.640714 0.10168921
2.641714 0.10300289
2.642714 0.10431532
2.643714 0.10562646
2.644714 0.10693625000000001
2.645714 0.10824464
2.646714 0.10955158999999999
2.647714 0.11085705000000001
2.648714 0.11216097
2.649714 0.11346329999999999
2.650714 0.11476398
2.651714 0.11606298000000001
2.652714 0.11736024
2.653714 0.11865572
2.654714 0.11994937
2.655714 0.12124112
2.656714 0.12253094
2.657714 0.12381878
2.658714 0.12510458
2.659714 0.12638831
2.660714 0.12766989
2.661714 0.12894929
2.662714 0.13022646
2.663714 0.13150135000000002
2.664714 0.1327739
2.665714 0.13404406
2.666714 0.13531179
2.667714 0.13657704
2.668714 0.13783974999999998
2.669714 0.13909987000000001
2.670714 0.14035736
2.671714 0.14161216
2.672714 0.14286423
2.673714 0.14411351
2.674714 0.14535995000000002
2.675714 0.14660351
2.676714 0.14784413999999999
2.677714 0.14908178
2.678714 0.15031638
2.679714 0.15154791
2.680714 0.1527763
2.681714 0.15400151
2.682714 0.15522349000000002
2.683714 0.15644219
2.684714 0.15765757
2.685714 0.15886957000000002
2.686714 0.16007815
2.687714 0.16128324
2.688714 0.16248482
2.689714 0.16368283
2.690714 0.16487722
2.691714 0.16606794
2.692714 0.16725494000000002
2.693714 0.16843819000000002
2.694714 0.16961761
2.695714 0.17079319
2.696714 0.17196485
2.697714 0.17313255
2.698714 0.17429624999999999
2.699714 0.1754559
2.700714 0.17661145
2.701714 0.17776284
2.702714 0.17891004
2.703714 0.18005299
2.704714 0.18119164999999998
2.705714 0.18232596
2.706714 0.18345588000000002
2.707714 0.18458136
2.708714 0.18570235
2.709714 0.1868188
2.710714 0.18793067000000002
2.711714 0.18903791
2.712714 0.19014047
2.713714 0.19123829
2.714714 0.19233134
2.715714 0.19341956000000002
2.716714 0.19450291
2.717714 0.19558135
2.718714 0.19665481999999998
2.719714 0.19772325
2.720714 0.19878664000000001
2.721714 0.19984491999999998
2.722714 0.20089804000000003
2.723714 0.20194596
2.724714 0.20298861999999998
2.725714 0.20402598
2.726714 0.20505800000000002
2.727714 0.20608462
2.728714 0.20710580999999997
2.729714 0.20812151
2.730714 0.2091317
2.731714 0.21013629
2.732714 0.21113525
2.733714 0.21212854999999997
2.734714 0.21311613000000001
2.735714 0.21409795
2.736714 0.21507395
2.737714 0.21604409
2.738714 0.21700832999999997
2.739714 0.21796662
2.740714 0.21891892
2.741714 0.21986517
2.742714 0.22080534
2.743714 0.22173938
2.744714 0.22266724
2.745714 0.22358887
2.746714 0.22450425000000002
2.747714 0.22541331000000003
2.748714 0.22631601999999998
2.749714 0.22721232000000002
2.750714 0.22810218000000002
2.751714 0.22898556
2.752714 0.2298624
2.753714 0.23073268
2.754714 0.23159634
2.755714 0.23245333999999998
2.756714 0.23330363999999998
2.757714 0.23414718
2.758714 0.23498395
2.759714 0.2358139
2.760714 0.23663698
2.761714 0.23745315000000003
2.762714 0.23826235
2.763714 0.23906457
2.764714 0.23985973
2.765714 0.24064782
2.766714 0.2414288
2.767714 0.24220260999999998
2.768714 0.24296922999999998
2.769714 0.24372860999999998
2.770714 0.24448069999999997
2.771714 0.24522544999999998
2.772714 0.24596284999999998
2.773714 0.24669284
2.774714 0.24741541
2.775714 0.2481305
2.776714 0.24883808
2.777714 0.24953808
2.778714 0.25023049999999997
2.779714 0.25091525
2.780714 0.25159235
2.781714 0.25226173
2.782714 0.25292337
2.783714 0.2535772
2.784714 0.25422321999999997
2.785714 0.25486136000000004
2.786714 0.25549161
2.787714 0.25611392
2.788714 0.25672824
2.789714 0.25733456
2.790714 0.25793281
2.791714 0.25852299
2.792714 0.25910505
2.793714 0.25967895
2.794714 0.26024465999999996
2.795714 0.26080215
2.796714 0.26135136999999997
2.797714 0.26189231
2.798714 0.26242491
2.799714 0.26294915
2.800714 0.26346499
2.801714 0.26397239
2.802714 0.26447133
2.803714 0.26496176
2.804714 0.26544366999999996
2.805714 0.26591702
2.806714 0.26638175
2.807714 0.26683786
2.808714 0.26728529
2.809714 0.26772404
2.810714 0.26815405999999997
2.811714 0.26857528999999997
2.812714 0.26898774999999997
2.813714 0.26939139
2.814714 0.26978615
2.815714 0.27017205
2.816714 0.27054902000000003
2.817714 0.27091703
2.818714 0.27127608000000003
2.819714 0.27162611999999997
2.820714 0.2719671
2.821714 0.27229902
2.822714 0.27262184
2.823714 0.27293555999999997
2.824714 0.27324012
2.825714 0.27353549
2.826714 0.27382167
2.827714 0.27409859
2.828714 0.27436627999999996
2.829714 0.27462468
2.830714 0.27487376
2.831714 0.2751135
2.832714 0.27534389
2.833714 0.27556489
2.834714 0.27577649
2.835714 0.27597866
2.836714 0.27617135
2.837714 0.27635455999999997
2.838714 0.27652827999999996
2.839714 0.27669244000000004
2.840714 0.27684707000000003
2.841714 0.27699212
2.842714 0.27712758
2.843714 0.27725343
2.844714 0.27736963000000003
2.845714 0.27747618
2.846714 0.27757303
2.847714 0.27766018
2.848714 0.2777376
2.849714 0.27780528
2.850714 0.27786319
2.851714 0.27791131
2.852714 0.27794964
2.853714 0.27797814
2.854714 0.27799679
2.855714 0.27800558999999997
2.856714 0.27800449
2.857714 0.2779935
2.858714 0.27797259
2.859714 0.27794177
2.860714 0.27790098
2.861714 0.27785022
2.862714 0.27778947000000004
2.863714 0.27771874
2.864714 0.27763799
2.865714 0.27754721000000004
2.866714 0.2774464
2.867714 0.27733552
2.868714 0.27721457
2.869714 0.27708352999999997
2.870714 0.27694239
2.871714 0.27679114000000005
2.872714 0.27662977
2.873714 0.27645826
2.874714 0.27627661
2.875714 0.2760848
2.876714 0.27588282000000003
2.877714 0.27567067
2.878714 0.27544834
2.879714 0.27521579
2.880714 0.27497304
2.881714 0.27472007
2.882714 0.27445687
2.883714 0.27418344
2.884714 0.27389976
2.885714 0.27360583
2.886714 0.27330164
2.887714 0.27298718
2.888714 0.27266245
2.889714 0.27232745
2.890714 0.27198216000000003
2.891714 0.27162659
2.892714 0.27126072
2.893714 0.27088455
2.894714 0.2704981
2.895714 0.27010133000000003
2.896714 0.26969425
2.897714 0.26927686
2.898714 0.26884915
2.899714 0.26841112
2.900714 0.26796279
2.901714 0.26750413
2.902714 0.26703516
2.903714 0.26655588
2.904714 0.26606629000000004
2.905714 0.26556638
2.906714 0.26505615
2.907714 0.26453561
2.908714 0.26400476
2.909714 0.26346361
2.910714 0.26291215
2.911714 0.2623504
2.912714 0.26177836
2.913714 0.26119603
2.914714 0.26060340000000004
2.915714 0.26000049
2.916714 0.25938731
2.917714 0.25876386
2.918714 0.25813014
2.919714 0.25748615
2.920714 0.25683192
2.921714 0.25616745
2.922714 0.25549275
2.923714 0.25480783
2.924714 0.25411269000000003
2.925714 0.25340733
2.926714 0.25269177
2.927714 0.25196604
2.928714 0.25123013
2.929714 0.25048405
2.930714 0.24972782
2.931714 0.24896142999999998
2.932714 0.24818492
2.933714 0.24739826999999998
2.934714 0.24660152999999999
2.935714 0.24579469999999998
2.936714 0.24497779
2.937714 0.24415082
2.938714 0.2433138
2.939714 0.24246674
2.940714 0.24160966
2.941714 0.24074258
2.942714 0.23986551
2.943714 0.23897847
2.944714 0.23808149
2.945714 0.23717456
2.946714 0.23625771999999998
2.947714 0.23533099
2.948714 0.23439438
2.949714 0.23344792
2.950714 0.23249164
2.951714 0.23152553
2.952714 0.23054962999999998
2.953714 0.22956396
2.954714 0.22856854000000001
2.955714 0.22756341
2.956714 0.22654857
2.957714 0.22552405
2.958714 0.22448987999999998
2.959714 0.22344608
2.960714 0.22239268
2.961714 0.22132972
2.962714 0.22025717999999997
2.963714 0.21917513000000002
2.964714 0.21808359000000002
2.965714 0.21698258
2.966714 0.21587214
2.967714 0.21475228000000002
2.968714 0.21362302
2.969714 0.21248444
2.970714 0.21133650999999998
2.971714 0.21017929999999999
2.972714 0.20901283999999998
2.973714 0.20783714
2.974714 0.20665224000000001
2.975714 0.20545819
2.976714 0.20425501000000001
2.977714 0.20304273
2.978714 0.20182139999999998
2.979714 0.20059103
2.980714 0.19935167
2.981714 0.19810334999999998
2.982714 0.19684611
2.983714 0.19557998000000001
2.984714 0.194305
2.985714 0.1930212
2.986714 0.19172862999999998
2.987714 0.19042732
2.988714 0.18911730999999998
2.989714 0.18779862
2.990714 0.18647132
2.991714 0.18513543
2.992714 0.18379098
2.993714 0.18243804
2.994714 0.18107662
2.995714 0.17970677000000002
2.996714 0.17832853
2.997714 0.17694195
2.998714 0.17554706
2.999714 0.17414391
3.000714 0.17273254
3.001714 0.17131299
3.002714 0.16988531
3.003714 0.16844954
3.004714 0.16700572
3.005714 0.1655539
3.006714 0.16409414
3.007714 0.16262647
3.008714 0.16115094
3.009714 0.1596676
3.010714 0.15817649
3.011714 0.15667767
3.012714 0.15517117
3.013714 0.15365705999999998
3.014714 0.15213538000000001
3.015714 0.15060619
3.016714 0.14906953
3.017714 0.14752545
3.018714 0.14597401
3.019714 0.14441526
3.020714 0.14284924999999998
3.021714 0.14127603
3.022714 0.13969566
3.023714 0.13810820000000001
3.024714 0.13651369
3.025714 0.13491219000000002
3.026714 0.13330376
3.027714 0.13168845
3.028714 0.13006631999999999
3.029714 0.12843743
3.030714 0.12680181999999998
3.031714 0.12515956
3.032714 0.1235107
3.033714 0.12185531000000001
3.034714 0.12019343
3.035714 0.11852512999999999
3.036714 0.11685047
3.037714 0.11516950000000001
3.038714 0.11348228
3.039714 0.11178888000000001
3.040714 0.11008936
3.041714 0.10838377
3.042714 0.10667217000000001
3.043714 0.10495463000000001
3.044714 0.10323121000000002
3.045714 0.10150196
3.046714 0.09976695299999999
3.047714 0.09802625300000001
3.048714 0.096279924
3.049714 0.094528025
3.050714 0.092770619
3.051714 0.091007771
3.052714 0.089239544
3.053714 0.087466004
3.054714 0.085687218
3.055714 0.083903247
3.056714 0.082114164
3.057714 0.08032003
3.058714 0.078520912
3.059714 0.076716876
3.060714 0.074907992
3.061714 0.073094323
3.062714 0.07127593900000001
3.063714 0.06945290999999999
3.064714 0.0676253
3.065714 0.06579318399999999
3.066714 0.063956628
3.067714 0.0621157
3.068714 0.060270476
3.069714 0.058421021
3.070714 0.05656741
3.071714 0.054709706
3.072714 0.052847992999999996
3.073714 0.050982332
3.074714 0.049112801000000005
3.075714 0.047239472
3.076714 0.045362418
3.077714 0.043481711
3.078714 0.041597427
3.079714 0.039709639
3.080714 0.037818422
3.081714 0.035923853
3.082714 0.034026004
3.083714 0.032124954000000004
3.084714 0.030220776999999997
3.085714 0.028313550999999996
3.086714 0.02640335
3.087714 0.024490250999999998
3.088714 0.022574332
3.089714 0.020655672
3.090714 0.018734347
3.091714 0.016810434
3.092714 0.014884012
3.093714 0.012955158000000001
3.094714 0.011023952
3.095714 0.0090904708
3.096714 0.007154794
3.097714 0.0052169999
3.098714 0.003277167
3.099714 0.0013353747
3.100714 -0.00060829807
3.101714 -0.0025537719999999997
3.102714 -0.0045009674
3.103714 -0.006449804599999999
3.104714 -0.0084002044
3.105714 -0.010352086
3.106714 -0.01230537
3.107714 -0.014259975
3.108714 -0.016215821000000002
3.109714 -0.018172825
3.110714 -0.020130909000000002
3.111714 -0.022089989
3.112714 -0.024049984
3.113714 -0.026010812
3.114714 -0.02797239
3.115714 -0.029934637
3.116714 -0.031897469
3.117714 -0.033860805
3.118714 -0.035824560000000005
3.119714 -0.037788649
3.120714 -0.039752992
3.121714 -0.041717502999999996
3.122714 -0.043682098999999995
3.123714 -0.045646692
3.124714 -0.047611201
3.125714 -0.04957554
3.126714 -0.051539624
3.127714 -0.05350337
3.128714 -0.055466691000000005
3.129714 -0.057429506000000005
3.130714 -0.059391721
3.131714 -0.061353261
3.132714 -0.063314033
3.133714 -0.06527395500000001
3.134714 -0.067232939
3.135714 -0.069190899
3.136714 -0.071147754
3.137714 -0.073103415
3.138714 -0.075057795
3.139714 -0.077010813
3.140714 -0.078962377
3.141714 -0.08091240300000001
3.142714 -0.08286081099999999
3.143714 -0.084807508
3.144714 -0.086752413
3.145714 -0.08869543699999999
3.146714 -0.090636493
3.147714 -0.092575495
3.148714 -0.094512355
3.149714 -0.09644699200000001
3.150714 -0.098379317
3.151714 -0.10030924000000001
3.152714 -0.10223668000000001
3.153714 -0.10416155
3.154714 -0.10608376
3.155714 -0.10800322999999999
3.156714 -0.10991986
3.157714 -0.11183358000000002
3.158714 -0.11374429000000001
3.159714 -0.11565191
3.160714 -0.11755634000000001
3.161714 -0.11945751
3.162714 -0.12135532000000002
3.163714 -0.12324969999999999
3.164714 -0.12514055999999998
3.165714 -0.12702779
3.166714 -0.12891132
3.167714 -0.13079107
3.168714 -0.13266694
3.169714 -0.13453885000000002
3.170714 -0.13640671000000001
3.171714 -0.13827044
3.172714 -0.14012995
3.173714 -0.14198516
3.174714 -0.14383595999999998
3.175714 -0.14568230000000001
3.176714 -0.14752406
3.177714 -0.14936117
3.178714 -0.15119355
3.179714 -0.15302111000000002
3.180714 -0.15484375
3.181714 -0.1566614
3.182714 -0.15847398
3.183714 -0.16028138
3.184714 -0.16208354
3.185714 -0.16388036
3.186714 -0.16567176
3.187714 -0.16745767
3.188714 -0.16923797
3.189714 -0.17101261
3.190714 -0.17278148000000002
3.191714 -0.17454452
3.192714 -0.17630162
3.193714 -0.17805272
3.194714 -0.17979773
3.195714 -0.18153655
3.196714 -0.18326911
3.197714 -0.18499532999999999
3.198714 -0.18671511999999998
3.199714 -0.18842841
3.200714 -0.1901351
3.201714 -0.19183512
3.202714 -0.19352838
3.203714 -0.19521479
3.204714 -0.19689427999999998
3.205714 -0.19856676999999998
3.206714 -0.20023219
3.207714 -0.20189042999999998
3.208714 -0.20354142999999997
3.209714 -0.20518509999999998
3.210714 -0.20682137
3.211714 -0.20845016
3.212714 -0.21007138
3.213714 -0.21168494000000002
3.214714 -0.21329077000000002
3.215714 -0.21488880999999999
3.216714 -0.21647895
3.217714 -0.21806112
3.218714 -0.21963527000000002
3.219714 -0.22120129
3.220714 -0.22275909000000002
3.221714 -0.22430862000000001
3.222714 -0.2258498
3.223714 -0.22738251999999998
3.224714 -0.22890675
3.225714 -0.23042238
3.226714 -0.23192935999999997
3.227714 -0.23342757
3.228714 -0.23491697
3.229714 -0.23639746999999997
3.230714 -0.23786901000000002
3.231714 -0.23933151
3.232714 -0.24078488
3.233714 -0.24222906
3.234714 -0.24366396999999998
3.235714 -0.24508955
3.236714 -0.24650570000000002
3.237714 -0.24791237
3.238714 -0.24930947000000003
3.239714 -0.25069695000000003
3.240714 -0.25207472
3.241714 -0.25344272
3.242714 -0.25480086999999996
3.243714 -0.25614912
3.244714 -0.25748739
3.245714 -0.25881559
3.246714 -0.26013367
3.247714 -0.26144154999999997
3.248714 -0.26273918
3.249714 -0.26402648
3.250714 -0.26530339
3.251714 -0.26656985
3.252714 -0.26782579
3.253714 -0.26907113
3.254714 -0.27030581
3.255714 -0.27152975
3.256714 -0.27274291
3.257714 -0.27394523
3.258714 -0.27513662
3.259714 -0.27631702999999996
3.260714 -0.2774864
3.261714 -0.27864466
3.262714 -0.27979175
3.263714 -0.28092761
3.264714 -0.28205218000000004
3.265714 -0.28316538999999996
3.266714 -0.28426719
3.267714 -0.28535752000000003
3.268714 -0.28643631
3.269714 -0.28750351999999996
3.270714 -0.28855908
3.271714 -0.28960293000000004
3.272714 -0.290635
3.273714 -0.29165524
3.274714 -0.29266359999999997
3.275714 -0.29366002
3.276714 -0.29464446
3.277714 -0.29561683
3.278714 -0.29657709
3.279714 -0.2975252
3.280714 -0.29846111
3.281714 -0.29938475000000003
3.282714 -0.30029607
3.283714 -0.30119503
3.284714 -0.30208155999999997
3.285714 -0.30295562000000004
3.286714 -0.30381716999999997
3.287714 -0.30466614000000003
3.288714 -0.30550248999999996
3.289714 -0.30632617
3.290714 -0.30713712
3.291714 -0.30793531
3.292714 -0.30872069999999996
3.293714 -0.30949323
3.294714 -0.31025284
3.295714 -0.3109995
3.296714 -0.31173318
3.297714 -0.31245381
3.298714 -0.31316136
3.299714 -0.3138558
3.300714 -0.31453706
3.301714 -0.31520512
3.302714 -0.31585994
3.303714 -0.31650146
3.304714 -0.31712966
3.305714 -0.31774449
3.306714 -0.31834592
3.307714 -0.31893391
3.308714 -0.31950842
3.309714 -0.32006942
3.310714 -0.32061688
3.311714 -0.32115073
3.312714 -0.32167097
3.313714 -0.32217756
3.314714 -0.32267047000000004
3.315714 -0.32314963
3.316714 -0.32361506
3.317714 -0.32406671
3.318714 -0.32450451999999996
3.319714 -0.3249285
3.320714 -0.32533861000000003
3.321714 -0.32573482
3.322714 -0.32611710000000005
3.323714 -0.32648541999999997
3.324714 -0.32683976
3.325714 -0.32718009
3.326714 -0.32750638000000004
3.327714 -0.32781863
3.328714 -0.32811679
3.329714 -0.32840084999999997
3.330714 -0.32867077
3.331714 -0.32892653
3.332714 -0.32916814
3.333714 -0.32939555
3.334714 -0.32960875
3.335714 -0.3298077
3.336714 -0.32999241
3.337714 -0.33016284
3.338714 -0.33031900000000003
3.339714 -0.33046084
3.340714 -0.33058836
3.341714 -0.33070154
3.342714 -0.33080038
3.343714 -0.33088485
3.344714 -0.33095493
3.345714 -0.33101062
3.346714 -0.3310519
3.347714 -0.33107877
3.348714 -0.33109121
3.349714 -0.33108920000000003
3.350714 -0.33107277
3.351714 -0.33104187
3.352714 -0.33099650999999997
3.353714 -0.33093668
3.354714 -0.33086235999999997
3.355714 -0.33077355
3.356714 -0.33067027
3.357714 -0.33055251
3.358714 -0.33042023000000004
3.359714 -0.33027348
3.360714 -0.33011222
3.361714 -0.32993646
3.362714 -0.32974621000000004
3.363714 -0.32954146
3.364714 -0.3293222
3.365714 -0.32908846999999997
3.366714 -0.32884021999999996
3.367714 -0.32857749999999997
3.368714 -0.32830029
3.369714 -0.32800860000000004
3.370714 -0.32770243
3.371714 -0.32738179
3.372714 -0.32704668
3.373714 -0.32669713
3.374714 -0.32633313
3.375714 -0.32595468
3.376714 -0.32556183
3.377714 -0.32515454
3.378714 -0.32473286
3.379714 -0.32429679
3.380714 -0.32384633
3.381714 -0.32338151000000004
3.382714 -0.32290232
3.383714 -0.32240881
3.384714 -0.32190096
3.385714 -0.32137881
3.386714 -0.32084237
3.387714 -0.32029166
3.388714 -0.31972670000000003
3.389714 -0.31914751
3.390714 -0.31855409
3.391714 -0.31794649999999997
3.392714 -0.31732472
3.393714 -0.31668879
3.394714 -0.31603875
3.395714 -0.3153746
3.396714 -0.31469637
3.397714 -0.31400409
3.398714 -0.31329778
3.399714 -0.31257746999999997
3.400714 -0.31184317
3.401714 -0.31109492
3.402714 -0.31033275
3.403714 -0.3095567
3.404714 -0.30876676999999997
3.405714 -0.30796302
3.406714 -0.30714546000000004
3.407714 -0.30631413999999996
3.408714 -0.30546908
3.409714 -0.30461031
3.410714 -0.30373787
3.411714 -0.30285178
3.412714 -0.3019521
3.413714 -0.30103884999999997
3.414714 -0.30011206
3.415714 -0.29917178
3.416714 -0.29821803
3.417714 -0.29725088
3.418714 -0.29627036
3.419714 -0.2952765
3.420714 -0.29426932
3.421714 -0.29324889
3.422714 -0.29221524
3.423714 -0.29116843
3.424714 -0.2901085
3.425714 -0.28903547
3.426714 -0.28794940999999996
3.427714 -0.28685035999999997
3.428714 -0.28573836
3.429714 -0.28461346
3.430714 -0.28347571
3.431714 -0.28232514999999997
3.432714 -0.28116184
3.433714 -0.27998583
3.434714 -0.27879719000000003
3.435714 -0.27759594
3.436714 -0.27638215
3.437714 -0.27515588
3.438714 -0.27391717
3.439714 -0.27266608
3.440714 -0.27140266999999996
3.441714 -0.27012699
3.442714 -0.26883911
3.443714 -0.26753908
3.444714 -0.26622696
3.445714 -0.26490281
3.446714 -0.26356669
3.447714 -0.26221864
3.448714 -0.26085875000000003
3.449714 -0.25948707
3.450714 -0.25810366
3.451714 -0.25670861
3.452714 -0.25530197
3.453714 -0.25388377
3.454714 -0.25245412
3.455714 -0.25101306
3.456714 -0.24956066999999998
3.457714 -0.24809699999999998
3.458714 -0.24662213
3.459714 -0.24513612
3.460714 -0.24363903999999997
3.461714 -0.24213097000000003
3.462714 -0.24061196
3.463714 -0.2390821
3.464714 -0.23754144
3.465714 -0.23599006
3.466714 -0.23442802
3.467714 -0.23285542
3.468714 -0.23127231
3.469714 -0.22967877
3.470714 -0.22807487
3.471714 -0.22646068
3.472714 -0.22483629000000002
3.473714 -0.22320175
3.474714 -0.22155715
3.475714 -0.21990258000000001
3.476714 -0.21823810000000002
3.477714 -0.21656379
3.478714 -0.21487973000000002
3.479714 -0.21318600000000001
3.480714 -0.21148268
3.481714 -0.20976983999999999
3.482714 -0.20804757
3.483714 -0.20631593999999998
3.484714 -0.20457503999999999
3.485714 -0.20282493999999998
3.486714 -0.20106575000000002
3.487714 -0.19929751
3.488714 -0.19752034000000002
3.489714 -0.19573429999999997
3.490714 -0.19393949
3.491714 -0.19213597999999998
3.492714 -0.19032387
3.493714 -0.18850325
3.494714 -0.1866742
3.495714 -0.18483681
3.496714 -0.18299116
3.497714 -0.18113735
3.498714 -0.17927546
3.499714 -0.17740559
3.500714 -0.17552780999999998
3.501714 -0.17364222999999998
3.502714 -0.17174893000000002
3.503714 -0.16984801
3.504714 -0.16793956
3.505714 -0.16602366000000002
3.506714 -0.16410042
3.507714 -0.16216993
3.508714 -0.16023228
3.509714 -0.15828756
3.510714 -0.15633587
3.511714 -0.1543773
3.512714 -0.15241194
3.513714 -0.15043990000000002
3.514714 -0.14846125999999998
3.515714 -0.14647612000000002
3.516714 -0.14448457
3.517714 -0.14248671000000002
3.518714 -0.14048264
3.519714 -0.13847245000000002
3.520714 -0.13645624
3.521714 -0.13443411
3.522714 -0.13240614
3.523714 -0.13037245
3.524714 -0.12833312
3.525714 -0.12628826
3.526714 -0.12423795
3.527714 -0.12218232
3.528714 -0.12012143
3.529714 -0.11805539999999999
3.530714 -0.11598433999999999
3.531714 -0.11390833
3.532714 -0.11182748
3.533714 -0.10974186999999999
3.534714 -0.10765162
3.535714 -0.10555683
3.536714 -0.10345760999999999
3.537714 -0.10135403999999999
3.538714 -0.09924623899999999
3.539714 -0.097134296
3.540714 -0.09501832
3.541714 -0.092898414
3.542714 -0.090774678
3.543714 -0.088647223
3.544714 -0.086516148
3.545714 -0.084381551
3.546714 -0.082243542
3.547714 -0.08010222800000001
3.548714 -0.077957707
3.549714 -0.075810088
3.550714 -0.073659478
3.551714 -0.071505981
3.552714 -0.069349702
3.553714 -0.067190744
3.554714 -0.065029215
3.555714 -0.062865223
3.556714 -0.06069887300000001
3.557714 -0.058530270999999995
3.558714 -0.056359527
3.559714 -0.054186746
3.560714 -0.052012032
3.561714 -0.04983549599999999
3.562714 -0.047657246
3.563714 -0.045477386
3.564714 -0.043296025
3.565714 -0.041113273
3.566714 -0.038929237
3.567714 -0.036744023
3.568714 -0.034557739999999997
3.569714 -0.032370497
3.570714 -0.030182404000000003
3.571714 -0.027993566
3.572714 -0.025804093
3.573714 -0.023614096
3.574714 -0.02142368
3.575714 -0.019232955
3.576714 -0.017042029
3.577714 -0.014851010999999999
3.578714 -0.012660009
3.579714 -0.010469131
3.580714 -0.0082784863
3.581714 -0.0060881834
3.582714 -0.00389833
3.583714 -0.0017090346
3.584714 0.00047959466
3.585714 0.0026674497
3.586714 0.0048544224999999995
3.587714 0.0070404050000000004
3.588714 0.0092252893
3.589714 0.011408968
3.590714 0.013591332999999999
3.591714 0.015772276999999998
3.592714 0.017951691
3.593714 0.020129468
3.594714 0.022305502
3.595714 0.024479683000000002
3.596714 0.026651905999999996
3.597714 0.028822062000000002
3.598714 0.030990047000000003
3.599714 0.033155750000000005
3.600714 0.035319067
3.601714 0.03747989
3.602714 0.03963811
3.603714 0.041793624
3.604714 0.043946323999999995
3.605714 0.046096102
3.606714 0.048242853
3.607714 0.050386466
3.608714 0.05252683799999999
3.609714 0.054663862
3.610714 0.05679743499999999
3.611714 0.058927445
3.612714 0.061053789
3.613714 0.06317636
3.614714 0.065295055
3.615714 0.067409762
3.616714 0.069520384
3.617714 0.071626808
3.618714 0.07372893200000001
3.619714 0.075826648
3.620714 0.07791986000000001
3.621714 0.080008456
3.622714 0.082092331
3.623714 0.08417137999999999
3.624714 0.086245505
3.625714 0.088314596
3.626714 0.090378552
3.627714 0.092437275
3.628714 0.09449065499999999
3.629714 0.096538593
3.630714 0.098580983
3.631714 0.10061772999999999
3.632714 0.10264872
3.633714 0.10467386
3.634714 0.10669305
3.635714 0.10870617999999999
3.636714 0.11071317
3.637714 0.1127139
3.638714 0.11470828000000001
3.639714 0.11669619999999999
3.640714 0.11867755999999999
3.641714 0.12065228
3.642714 0.12262025
3.643714 0.12458137
3.644714 0.12653554
3.645714 0.12848267
3.646714 0.13042265
3.647714 0.1323554
3.648714 0.13428081
3.649714 0.13619879
3.650714 0.13810925
3.651714 0.14001208
3.652714 0.14190719999999998
3.653714 0.14379452
3.654714 0.14567393
3.655714 0.14754535
3.656714 0.14940868
3.657714 0.15126383000000002
3.658714 0.15311070999999998
3.659714 0.15494922
3.660714 0.15677928
3.661714 0.15860080000000001
3.662714 0.16041368
3.663714 0.16221784
3.664714 0.16401318
3.665714 0.16579962
3.666714 0.16757707
3.667714 0.16934545
3.668714 0.17110466
3.669714 0.17285461
3.670714 0.17459523
3.671714 0.17632641999999998
3.672714 0.1780481
3.673714 0.17976018000000002
3.674714 0.18146258999999998
3.675714 0.18315524
3.676714 0.18483803000000001
3.677714 0.1865109
3.678714 0.18817375
3.679714 0.18982651
3.680714 0.19146909
3.681714 0.19310142
3.682714 0.19472342
3.683714 0.196335
3.684714 0.19793608000000001
3.685714 0.19952658999999998
3.686714 0.20110644
3.687714 0.20267556
3.688714 0.20423387
3.689714 0.20578128999999998
3.690714 0.20731774
3.691714 0.20884315
3.692714 0.21035746000000002
3.693714 0.21186057000000003
3.694714 0.21335243
3.695714 0.21483295000000002
3.696714 0.21630207
3.697714 0.2177597
3.698714 0.21920579
3.699714 0.22064025999999998
3.700714 0.22206302
3.701714 0.22347402
3.702714 0.22487319000000003
3.703714 0.22626047
3.704714 0.22763577
3.705714 0.22899904000000001
3.706714 0.23035020999999997
3.707714 0.23168921
3.708714 0.233016
3.709714 0.23433046999999999
3.710714 0.23563260000000003
3.711714 0.23692229
3.712714 0.23819951
3.713714 0.23946417
3.714714 0.24071622
3.715714 0.2419556
3.716714 0.24318225
3.717714 0.24439611000000003
3.718714 0.24559712
3.719714 0.24678523000000002
3.720714 0.24796039999999997
3.721714 0.24912255
3.722714 0.25027161
3.723714 0.25140755
3.724714 0.2525303
3.725714 0.25363984
3.726714 0.25473607
3.727714 0.25581899
3.728714 0.25688852
3.729714 0.25794462
3.730714 0.25898721
3.731714 0.26001628
3.732714 0.26103177
3.733714 0.26203361000000003
3.734714 0.26302179000000003
3.735714 0.26399624
3.736714 0.26495692000000004
3.737714 0.26590377000000004
3.738714 0.26683677
3.739714 0.26775587
3.740714 0.26866102
3.741714 0.26955218000000003
3.742714 0.2704293
3.743714 0.27129236
3.744714 0.2721413
3.745714 0.27297609
3.746714 0.27379671
3.747714 0.27460309
3.748714 0.27539521
3.749714 0.27617302
3.750714 0.27693650000000003
3.751714 0.27768560999999997
3.752714 0.2784203
3.753714 0.27914057000000003
3.754714 0.27984637
3.755714 0.28053766999999996
3.756714 0.28121443
3.757714 0.28187663
3.758714 0.28252425000000003
3.759714 0.28315724
3.760714 0.28377559999999996
3.761714 0.28437928
3.762714 0.28496825
3.763714 0.2855425
3.764714 0.28610199000000003
3.765714 0.28664672
3.766714 0.28717666999999997
3.767714 0.28769178
3.768714 0.28819206999999997
3.769714 0.28867749
3.770714 0.28914805
3.771714 0.2896037
3.772714 0.29004444
3.773714 0.29047024
3.774714 0.29088112
3.775714 0.29127703
3.776714 0.29165796
3.777714 0.2920239
3.778714 0.29237482
3.779714 0.29271073000000003
3.780714 0.29303159
3.781714 0.29333740999999997
3.782714 0.2936282
3.783714 0.29390391
3.784714 0.29416454
3.785714 0.29441011
3.786714 0.29464059
3.787714 0.29485596000000003
3.788714 0.29505624
3.789714 0.29524141
3.790714 0.29541147
3.791714 0.29556642
3.792714 0.29570626
3.793714 0.29583096
3.794714 0.29594055
3.795714 0.29603504
3.796714 0.29611439
3.797714 0.29617862
3.798714 0.29622775
3.799714 0.29626177000000004
3.800714 0.29628066999999997
3.801714 0.29628449
3.802714 0.2962732
3.803714 0.29624681999999997
3.804714 0.29620538
3.805714 0.29614884
3.806714 0.29607725
3.807714 0.29599061
3.808714 0.29588894
3.809714 0.29577222
3.810714 0.29564048
3.811714 0.29549375
3.812714 0.29533202999999997
3.813714 0.29515533
3.814714 0.29496367
3.815714 0.29475708
3.816714 0.29453556
3.817714 0.29429914
3.818714 0.29404783
3.819714 0.29378165
3.820714 0.29350063
3.821714 0.29320477
3.822714 0.2928941
3.823714 0.29256865
3.824714 0.29222844
3.825714 0.29187351
3.826714 0.29150387
3.827714 0.29111953999999995
3.828714 0.29072056
3.829714 0.29030694
3.830714 0.28987871
3.831714 0.28943592
3.832714 0.28897857
3.833714 0.28850671
3.834714 0.28802035000000004
3.835714 0.28751956
3.836714 0.28700433000000003
3.837714 0.28647471
3.838714 0.28593071999999997
3.839714 0.28537241999999996
3.840714 0.28479984
3.841714 0.28421299
3.842714 0.28361194
3.843714 0.28299671
3.844714 0.28236732000000003
3.845714 0.28172384
3.846714 0.28106631000000004
3.847714 0.28039473
3.848714 0.27970918
3.849714 0.27900969
3.850714 0.2782963
3.851714 0.27756905
3.852714 0.27682798000000003
3.853714 0.27607314
3.854714 0.27530456000000003
3.855714 0.27452232
3.856714 0.27372646
3.857714 0.272917
3.858714 0.27209402
3.859714 0.27125754999999996
3.860714 0.27040765
3.861714 0.26954436
3.862714 0.26866773
3.863714 0.26777782
3.864714 0.2668747
3.865714 0.26595839
3.866714 0.26502897999999997
3.867714 0.2640865
3.868714 0.26313101
3.869714 0.26216258000000003
3.870714 0.26118124
3.871714 0.26018708
3.872714 0.25918013
3.873714 0.25816048
3.874714 0.25712817
3.875714 0.25608328
3.876714 0.25502585
3.877714 0.25395595
3.878714 0.25287364
3.879714 0.25177898000000004
3.880714 0.25067204000000004
3.881714 0.24955289000000003
3.882714 0.24842159
3.883714 0.24727820000000003
3.884714 0.24612278
3.885714 0.24495542
3.886714 0.24377614999999997
3.887714 0.24258508
3.888714 0.24138226000000002
3.889714 0.24016774000000002
3.890714 0.23894161000000003
3.891714 0.23770394999999997
3.892714 0.23645481999999998
3.893714 0.23519426999999998
3.894714 0.23392241
3.895714 0.23263927999999998
3.896714 0.23134497
3.897714 0.23003954
3.898714 0.22872307000000003
3.899714 0.22739563
3.900714 0.22605732
3.901714 0.22470818
3.902714 0.22334831000000002
3.903714 0.22197777999999999
3.904714 0.22059665
3.905714 0.21920502000000003
3.906714 0.21780296
3.907714 0.21639057
3.908714 0.2149679
3.909714 0.21353504
3.910714 0.21209207
3.911714 0.21063906999999998
3.912714 0.20917612000000002
3.913714 0.20770329999999998
3.914714 0.20622071
3.915714 0.20472839999999998
3.916714 0.20322648000000001
3.917714 0.20171503999999998
3.918714 0.20019414
3.919714 0.19866389
3.920714 0.19712433999999998
3.921714 0.1955756
3.922714 0.19401775999999998
3.923714 0.19245091
3.924714 0.19087512
3.925714 0.1892905
3.926714 0.18769712
3.927714 0.18609507
3.928714 0.18448445
3.929714 0.18286534999999998
3.930714 0.18123785
3.931714 0.17960204000000002
3.932714 0.17795803
3.933714 0.17630588
3.934714 0.17464570999999998
3.935714 0.17297759
3.936714 0.17130163
3.937714 0.16961792
3.938714 0.16792654
3.939714 0.16622761
3.940714 0.16452121
3.941714 0.16280742
3.942714 0.16108635000000002
3.943714 0.15935808
3.944714 0.15762273
3.945714 0.15588037
3.946714 0.15413111999999998
3.947714 0.15237505
3.948714 0.15061226
3.949714 0.14884287
3.950714 0.14706695
3.951714 0.14528461999999998
3.952714 0.14349596
3.953714 0.14170108
3.954714 0.13990006
3.955714 0.13809301999999998
3.956714 0.13628004999999999
3.957714 0.13446125
3.958714 0.1326367
3.959714 0.13080653
3.960714 0.12897081999999999
3.961714 0.12712968
3.962714 0.12528319999999998
3.963714 0.12343148999999999
3.964714 0.12157464000000001
3.965714 0.11971276
3.966714 0.11784596
3.967714 0.11597433000000001
3.968714 0.11409797
3.969714 0.11221698
3.970714 0.11033147
3.971714 0.10844153999999999
3.972714 0.10654728000000001
3.973714 0.10464882
3.974714 0.10274623999999999
3.975714 0.10083966
3.976714 0.098929182
3.977714 0.097014895
3.978714 0.095096912
3.979714 0.09317534300000001
3.980714 0.091250287
3.981714 0.08932185000000001
3.982714 0.08739013600000001
3.983714 0.085455249
3.984714 0.083517295
3.985714 0.08157637799999999
3.986714 0.079632603
3.987714 0.07768608
3.988714 0.07573690999999999
3.989714 0.073785201
3.990714 0.071831059
3.991714 0.069874589
3.992714 0.067915895
3.993714 0.065955083
3.994714 0.063992257
3.995714 0.062027527
3.996714 0.06006099299999999
3.997714 0.058092765
3.998714 0.056122948000000006
3.999714 0.054151646000000005
4.000714 0.05217896500000001
4.001714 0.05020501
4.002714 0.048229890000000004
4.003714 0.046253708000000004
4.004714 0.044276568
4.005714 0.042298579
4.006714 0.040319844
4.007714 0.038340469
4.008714 0.036360559
4.009714 0.034380221
4.010714 0.03239956
4.011714 0.030418680000000003
4.012714 0.028437687000000003
4.013714 0.026456689000000002
4.014714 0.024475788999999998
4.015714 0.022495093
4.016714 0.020514707
4.017715 0.018534737
4.018714 0.016555288
4.019714 0.014576464
4.020714 0.012598373
4.021714 0.010621118
4.022714 0.0086448061
4.023714 0.0066695407
4.024714 0.0046954283
4.025714 0.0027225731
4.026714 0.00075108019
4.027714 -0.0012189457
4.028714 -0.0031873999
4.029714 -0.0051541781
4.030715 -0.0071191760000000005
4.031714 -0.009082289799999999
4.032714 -0.011043416
4.033714 -0.013002451000000002
4.034714 -0.01495929
4.035714 -0.016913832
4.036714 -0.018865973
4.037714 -0.020815610000000002
4.038714 -0.02276264
4.039714 -0.024706963000000002
4.040714 -0.026648477
4.041714 -0.028587077
4.042714 -0.030522665000000004
4.043715 -0.032455137
4.044714 -0.034384392
4.045714 -0.036310332
4.046714 -0.038232855
4.047714 -0.04015186
4.048714 -0.042067247
4.049714 -0.043978918
4.050714 -0.045886773
4.051714 -0.04779071
4.052714 -0.049690634000000004
4.053714 -0.051586446
4.054714 -0.053478043999999995
4.055714 -0.055365334
4.056714 -0.057248212
4.057714 -0.059126584999999995
4.058714 -0.06100036
4.059714 -0.062869431
4.060714 -0.064733706
4.061714 -0.066593091
4.062714 -0.068447489
4.063715 -0.070296798
4.064714 -0.07214092799999999
4.065714 -0.073979783
4.066714 -0.075813272
4.067714 -0.077641296
4.068714 -0.079463766
4.069714 -0.081280584
4.070714 -0.083091657
4.071714 -0.084896892
4.072714 -0.086696201
4.073714 -0.088489486
4.074714 -0.090276659
4.075714 -0.092057628
4.076715 -0.093832298
4.077714 -0.09560057699999999
4.078714 -0.097362383
4.079714 -0.099117623
4.080714 -0.1008662
4.081714 -0.10260803
4.082714 -0.10434303
4.083714 -0.1060711
4.084714 -0.10779215
4.085714 -0.10950610000000001
4.086714 -0.11121284999999999
4.087714 -0.11291233
4.088714 -0.11460443000000001
4.089714 -0.11628909000000001
4.090714 -0.11796622
4.091714 -0.11963572
4.092714 -0.1212975
4.093714 -0.12295149
4.094714 -0.1245976
4.095714 -0.12623573000000002
4.096714 -0.12786582999999999
4.097714 -0.12948778
4.098714 -0.13110152
4.099714 -0.13270695999999998
4.100714 -0.13430401
4.101714 -0.13589261
4.102714 -0.13747265
4.103714 -0.13904407
4.104714 -0.14060679
4.105714 -0.14216071
4.106714 -0.14370576000000002
4.107714 -0.14524186
4.108714 -0.14676894000000001
4.109715 -0.14828693
4.110714 -0.14979573
4.111714 -0.15129526999999998
4.112714 -0.15278549
4.113714 -0.15426631
4.114714 -0.15573764
4.115714 -0.1571994
4.116714 -0.15865155
4.117714 -0.16009399000000002
4.118714 -0.16152667
4.119714 -0.16294949
4.120714 -0.1643624
4.121714 -0.16576533
4.122715 -0.16715818999999998
4.123714 -0.16854093
4.124714 -0.16991348
4.125714 -0.17127577000000002
4.126714 -0.17262772999999998
4.127714 -0.17396929
4.128714 -0.17530039
4.129714 -0.17662096
4.130714 -0.17793094
4.131714 -0.17923026
4.132714 -0.18051886
4.133714 -0.18179668
4.134714 -0.18306365
4.135714 -0.18431972
4.136714 -0.18556481
4.137714 -0.18679887
4.138714 -0.18802184
4.139714 -0.18923366
4.140714 -0.19043427999999998
4.141714 -0.19162362
4.142715 -0.19280164
4.143714 -0.19396828
4.144714 -0.19512348000000002
4.145714 -0.19626717999999999
4.146714 -0.19739934
4.147714 -0.19851987999999998
4.148714 -0.19962878
4.149714 -0.20072597999999997
4.150714 -0.20181139
4.151714 -0.20288499
4.152714 -0.20394672000000003
4.153714 -0.20499653
4.154714 -0.20603437
4.155715 -0.20706017999999998
4.156714 -0.20807392
4.157714 -0.20907553999999998
4.158714 -0.210065
4.159714 -0.21104224
4.160714 -0.21200723
4.161714 -0.21295989999999998
4.162714 -0.21390021
4.163714 -0.21482812999999998
4.164714 -0.21574362
4.165714 -0.21664661000000002
4.166714 -0.21753707
4.167714 -0.21841496
4.168715 -0.21928024999999998
4.169714 -0.22013290000000002
4.170714 -0.22097286
4.171714 -0.22180008
4.172714 -0.22261455
4.173714 -0.22341621
4.174714 -0.22420504
4.175714 -0.22498099
4.176714 -0.22574405
4.177714 -0.22649416
4.178714 -0.22723130000000002
4.179714 -0.22795543000000001
4.180714 -0.22866651
4.181714 -0.22936454
4.182714 -0.23004948
4.183714 -0.23072129000000002
4.184714 -0.23137994999999997
4.185714 -0.23202545
4.186714 -0.23265771999999998
4.187714 -0.23327677000000002
4.188715 -0.23388256999999998
4.189714 -0.2344751
4.190714 -0.23505432
4.191714 -0.23562021
4.192714 -0.23617275999999998
4.193714 -0.23671195
4.194714 -0.23723772999999998
4.195714 -0.23775010000000002
4.196714 -0.23824905999999998
4.197714 -0.23873455000000002
4.198714 -0.23920656999999998
4.199714 -0.23966511000000001
4.200714 -0.24011013999999997
4.201715 -0.24054164999999997
4.202714 -0.24095962
4.203714 -0.24136405
4.204714 -0.24175490000000002
4.205714 -0.24213215999999999
4.206714 -0.24249582
4.207714 -0.24284588
4.208714 -0.24318232
4.209714 -0.24350511000000002
4.210714 -0.24381427000000003
4.211714 -0.24410977
4.212714 -0.24439162
4.213714 -0.24465979
4.214714 -0.24491427
4.215714 -0.24515507
4.216714 -0.24538216999999998
4.217714 -0.24559558
4.218714 -0.24579528
4.219714 -0.24598129
4.220714 -0.24615358999999998
4.221714 -0.24631217000000002
4.222714 -0.24645701
4.223714 -0.24658814
4.224714 -0.24670556
4.225714 -0.24680926
4.226714 -0.24689925
4.227714 -0.24697552000000003
4.228714 -0.24703809000000002
4.229714 -0.24708693
4.230714 -0.24712207
4.231714 -0.24714349000000002
4.232714 -0.24715122
4.233714 -0.24714526
4.234715 -0.24712561
4.235714 -0.24709229
4.236714 -0.2470453
4.237714 -0.24698465
4.238714 -0.24691036
4.239714 -0.24682241
4.240714 -0.24672085
4.241714 -0.24660567
4.242714 -0.24647688999999998
4.243714 -0.24633454000000002
4.244714 -0.24617861000000002
4.245714 -0.24600914
4.246714 -0.24582611
4.247715 -0.24562958000000001
4.248714 -0.24541954
4.249714 -0.24519602000000001
4.250714 -0.24495901999999997
4.251714 -0.24470859000000003
4.252714 -0.24444475
4.253714 -0.24416749
4.254714 -0.24387686999999997
4.255714 -0.24357289000000001
4.256714 -0.24325557
4.257714 -0.24292494999999997
4.258714 -0.24258106
4.259714 -0.24222389
4.260714 -0.24185351
4.261714 -0.24146991999999998
4.262714 -0.24107314999999999
4.263714 -0.24066325
4.264714 -0.24024022
4.265714 -0.23980411000000001
4.266714 -0.23935495
4.267715 -0.23889276
4.268714 -0.23841758
4.269714 -0.23792943000000003
4.270714 -0.23742835
4.271714 -0.23691438
4.272714 -0.23638753
4.273714 -0.23584785
4.274714 -0.23529536999999998
4.275714 -0.23473012000000001
4.276714 -0.23415217
4.277714 -0.23356152000000002
4.278714 -0.23295823
4.279714 -0.23234232999999999
4.280715 -0.23171385
4.281714 -0.23107284
4.282714 -0.23041933
4.283714 -0.22975336999999998
4.284714 -0.22907498999999998
4.285714 -0.22838425
4.286714 -0.2276812
4.287714 -0.22696587000000001
4.288714 -0.22623830000000003
4.289714 -0.22549855
4.290714 -0.22474665
4.291714 -0.22398266
4.292714 -0.22320664
4.293715 -0.2224186
4.294714 -0.22161861
4.295714 -0.22080672999999998
4.296714 -0.21998299999999998
4.297714 -0.21914749
4.298714 -0.21830022
4.299714 -0.21744126
4.300714 -0.21657066
4.301714 -0.21568848999999998
4.302714 -0.21479477000000002
4.303714 -0.21388956999999997
4.304714 -0.21297296000000002
4.305714 -0.21204499
4.306714 -0.21110571
4.307714 -0.21015517
4.308714 -0.20919347
4.309714 -0.20822061
4.310714 -0.20723668999999997
4.311714 -0.20624176000000002
4.312714 -0.20523586
4.313715 -0.20421909
4.314714 -0.20319146999999999
4.315714 -0.20215309
4.316714 -0.201104
4.317714 -0.20004427
4.318714 -0.19897397000000003
4.319714 -0.19789315
4.320714 -0.19680187
4.321714 -0.19570020999999999
4.322714 -0.19458823
4.323714 -0.193466
4.324714 -0.19233358
4.325714 -0.19119105
4.326715 -0.19003846
4.327714 -0.18887589
4.328714 -0.18770340000000002
4.329714 -0.18652107
4.330714 -0.18532896999999998
4.331714 -0.18412715
4.332714 -0.18291570999999998
4.333714 -0.1816947
4.334714 -0.1804642
4.335714 -0.17922427999999999
4.336714 -0.177975
4.337714 -0.17671644
4.338714 -0.17544869000000002
4.339714 -0.1741718
4.340714 -0.17288586
4.341714 -0.17159093
4.342714 -0.17028711
4.343714 -0.16897444
4.344714 -0.16765301
4.345714 -0.16632291
4.346714 -0.16498419
4.347714 -0.16363695
4.348714 -0.16228125999999998
4.349714 -0.16091719000000002
4.350714 -0.15954482
4.351714 -0.15816424
4.352714 -0.15677552
4.353714 -0.15537875
4.354714 -0.153974
4.355714 -0.15256135
4.356714 -0.15114088
4.357714 -0.14971269
4.358714 -0.14827683
4.359715 -0.14683341
4.360714 -0.1453825
4.361714 -0.1439242
4.362714 -0.14245858
4.363714 -0.14098573
4.364714 -0.13950573
4.365714 -0.13801868
4.366714 -0.13652465
4.367714 -0.13502372999999998
4.368714 -0.13351601
4.369714 -0.13200159
4.370714 -0.13048054
4.371714 -0.12895294999999998
4.372715 -0.12741891
4.373714 -0.12587851
4.374714 -0.12433185
4.375714 -0.12277901
4.376714 -0.12122008
4.377714 -0.11965515
4.378714 -0.1180843
4.379714 -0.11650763
4.380714 -0.11492523
4.381714 -0.11333719999999999
4.382714 -0.11174361
4.383714 -0.11014455999999999
4.384714 -0.10854014999999999
4.385714 -0.10693046
4.386714 -0.1053156
4.387714 -0.10369564
4.388714 -0.1020707
4.389714 -0.10044083
4.390714 -0.09880616599999999
4.391714 -0.097166776
4.392715 -0.095522759
4.393714 -0.093874207
4.394714 -0.09222121400000001
4.395714 -0.090563874
4.396714 -0.088902283
4.397714 -0.08723653199999999
4.398714 -0.085566717
4.399714 -0.083892932
4.400714 -0.082215271
4.401714 -0.080533832
4.402714 -0.078848709
4.403714 -0.077159994
4.404714 -0.07546778700000001
4.405715 -0.07377218
4.406714 -0.072073273
4.407714 -0.070371159
4.408714 -0.06866593
4.409714 -0.066957693
4.410714 -0.065246533
4.411714 -0.063532556
4.412714 -0.061815849000000006
4.413714 -0.060096517
4.414714 -0.05837465299999999
4.415714 -0.056650356000000006
4.416714 -0.05492372399999999
4.417714 -0.053194851999999994
4.418715 -0.051463843999999995
4.419714 -0.049730792
4.420714 -0.047995796
4.421714 -0.046258955
4.422714 -0.044520365
4.423714 -0.042780128
4.424714 -0.041038342
4.425714 -0.039295106999999996
4.426714 -0.037550521999999996
4.427714 -0.035804685
4.428714 -0.034057695
4.429714 -0.032309655
4.430714 -0.030560663000000002
4.431714 -0.028810822
4.432714 -0.027060228999999998
4.433714 -0.025308985
4.434714 -0.02355719
4.435714 -0.021804946
4.436714 -0.020052351
4.437714 -0.018299508000000003
4.438715 -0.016546516
4.439714 -0.014793477
4.440714 -0.013040491
4.441714 -0.011287657999999999
4.442714 -0.009535078399999999
4.443714 -0.0077828532
4.444714 -0.0060310816
4.445714 -0.0042798637999999995
4.446714 -0.0025292997
4.447714 -0.0007794891600000001
4.448714 0.0009694682399999999
4.449714 0.0027174734
4.450714 0.0044644272
4.451715 0.006210230600000001
4.452714 0.0079547848
4.453714 0.0096979915
4.454714 0.011439752000000001
4.455714 0.013179968
4.456714 0.014918542
4.457714 0.016655374
4.458714 0.018390368
4.459714 0.020123427
4.460714 0.021854452
4.461714 0.023583345999999998
4.462714 0.025310012
4.463714 0.027034352999999997
4.464714 0.02875627
4.465714 0.030475666000000002
4.466714 0.032192445
4.467714 0.033906513
4.468714 0.035617768
4.469714 0.037326119
4.470714 0.039031467
4.471714 0.040733715000000004
4.472714 0.042432768
4.473714 0.044128529
4.474714 0.045820902
4.475714 0.047509791
4.476714 0.049195101
4.477714 0.050876738000000005
4.478714 0.052554603
4.479714 0.054228608
4.480714 0.05589865
4.481714 0.05756464099999999
4.482714 0.059226481000000004
4.483714 0.060884077999999994
4.484715 0.062537339
4.485714 0.06418617
4.486714 0.065830472
4.487714 0.067470159
4.488714 0.06910513
4.489714 0.070735294
4.490714 0.072360563
4.491714 0.07398083700000001
4.492714 0.07559603
4.493714 0.077206048
4.494714 0.078810798
4.495714 0.080410187
4.496714 0.082004123
4.497715 0.083592517
4.498714 0.085175276
4.499714 0.086752308
4.500714 0.088323525
4.501714 0.089888833
4.502714 0.09144814700000001
4.503714 0.093001372
4.504714 0.09454842100000001
4.505714 0.096089207
4.506714 0.097623642
4.507714 0.09915164
4.508714 0.10067310999999998
4.509714 0.10218795
4.510714 0.10369609
4.511714 0.10519743999999999
4.512714 0.10669191
4.513714 0.10817942
4.514714 0.10965987999999999
4.515714 0.11113321000000001
4.516714 0.11259933
4.517715 0.11405816
4.518714 0.1155096
4.519714 0.11695357
4.520714 0.11838999
4.521714 0.11981879
4.522714 0.12123989
4.523714 0.12265319
4.524714 0.12405864
4.525714 0.12545615
4.526714 0.12684562
4.527714 0.12822701
4.528714 0.12960021
4.529714 0.13096516
4.530715 0.13232179000000002
4.531714 0.13367001
4.532714 0.13500974999999998
4.533714 0.13634093
4.534714 0.13766349
4.535714 0.13897734
4.536714 0.14028242000000002
4.537714 0.14157864
4.538714 0.14286594
4.539714 0.14414424
4.540714 0.14541348
4.541714 0.14667357
4.542714 0.14792446
4.543715 0.14916606
4.544714 0.15039829999999998
4.545714 0.15162113
4.546714 0.15283446
4.547714 0.15403823
4.548714 0.15523235999999999
4.549714 0.15641679
4.550714 0.15759146000000002
4.551714 0.15875628
4.552714 0.15991121
4.553714 0.16105615
4.554714 0.16219106
4.555714 0.16331587
4.556714 0.1644305
4.557714 0.16553489
4.558714 0.16662899
4.559714 0.16771271999999998
4.560714 0.16878602
4.561714 0.16984884
4.562714 0.1709011
4.563715 0.17194275
4.564714 0.17297373
4.565714 0.17399397
4.566714 0.17500342
4.567714 0.176002
4.568714 0.17698968
4.569714 0.1779664
4.570714 0.17893207
4.571714 0.17988667
4.572714 0.18083013
4.573714 0.18176240000000002
4.574714 0.18268341999999999
4.575714 0.18359313
4.576715 0.1844915
4.577714 0.18537845
4.578714 0.18625396
4.579714 0.18711796
4.580714 0.1879704
4.581714 0.18881123
4.582714 0.18964041
4.583714 0.19045789
4.584714 0.19126362
4.585714 0.19205756000000002
4.586714 0.19283966
4.587714 0.19360988
4.588714 0.19436817
4.589714 0.1951145
4.590714 0.19584883
4.591714 0.19657109
4.592714 0.19728126999999998
4.593714 0.19797932000000001
4.594714 0.19866519000000002
4.595714 0.19933885999999998
4.596714 0.20000029000000002
4.597714 0.20064943999999998
4.598714 0.20128628
4.599714 0.20191075999999997
4.600714 0.20252285000000003
4.601714 0.20312251999999997
4.602714 0.20370975
4.603714 0.20428447
4.604714 0.20484668
4.605714 0.20539635
4.606714 0.20593342
4.607714 0.20645789
4.608714 0.20696972000000002
4.609715 0.20746887
4.610714 0.20795532
4.611714 0.20842904
4.612714 0.20889
4.613714 0.20933817
4.614714 0.20977354
4.615714 0.21019606000000002
4.616714 0.21060571999999997
4.617714 0.21100249000000001
4.618714 0.21138633999999998
4.619714 0.21175726
4.620714 0.21211521
4.621714 0.21246017
4.622715 0.21279214000000002
4.623714 0.21311108
4.624714 0.21341696999999998
4.625714 0.2137098
4.626714 0.21398955
4.627714 0.21425618000000002
4.628714 0.21450971
4.629714 0.21475009
4.630714 0.21497733
4.631714 0.21519138999999998
4.632714 0.21539229999999998
4.633714 0.21558001
4.634714 0.21575452
4.635714 0.21591582
4.636714 0.21606389999999998
4.637714 0.21619876
4.638714 0.21632039
4.639714 0.21642877
4.640714 0.21652392999999998
4.641714 0.21660584
4.642715 0.21667447999999997
4.643714 0.21672987
4.644714 0.21677201000000001
4.645714 0.21680088000000003
4.646714 0.21681651000000002
4.647714 0.21681888
4.648714 0.21680798
4.649714 0.21678384
4.650714 0.21674645
4.651714 0.21669581000000002
4.652714 0.21663194
4.653714 0.21655482999999998
4.654714 0.21646449
4.655715 0.21636093
4.656714 0.21624416
4.657714 0.2161142
4.658714 0.21597103
4.659714 0.21581467999999998
4.660714 0.21564516
4.661714 0.21546246000000002
4.662714 0.2152666
4.663714 0.21505761
4.664714 0.21483549000000002
4.665714 0.21460026
4.666714 0.21435195
4.667714 0.21409055
4.668715 0.21381609
4.669714 0.21352859000000002
4.670714 0.21322807000000002
4.671714 0.21291453999999999
4.672714 0.21258802000000002
4.673714 0.21224855
4.674714 0.21189614
4.675714 0.21153080999999999
4.676714 0.21115255000000002
4.677714 0.21076141999999998
4.678714 0.21035743
4.679714 0.20994062
4.680714 0.20951099999999998
4.681714 0.20906862
4.682714 0.20861349
4.683714 0.20814560999999998
4.684714 0.20766505
4.685714 0.20717181999999998
4.686714 0.20666595
4.687714 0.20614748
4.688715 0.20561643999999998
4.689714 0.20507285
4.690714 0.20451676
4.691714 0.20394819
4.692714 0.20336718
4.693714 0.20277377000000002
4.694714 0.20216797
4.695714 0.20154984999999997
4.696714 0.20091942999999998
4.697714 0.20027675
4.698714 0.19962186999999998
4.699714 0.19895480999999998
4.700714 0.19827562
4.701715 0.19758435
4.702714 0.19688101000000002
4.703714 0.19616567999999998
4.704714 0.19543839
4.705714 0.19469920000000002
4.706714 0.19394815
4.707714 0.19318528000000001
4.708714 0.19241065000000002
4.709714 0.19162431
4.710714 0.19082631
4.711714 0.19001669000000002
4.712714 0.18919550000000002
4.713714 0.18836282000000001
4.714714 0.18751868000000002
4.715714 0.18666314
4.716714 0.18579626000000002
4.717714 0.18491809
4.718714 0.18402869000000002
4.719714 0.18312810999999998
4.720714 0.1822164
4.721714 0.18129364
4.722714 0.18035987
4.723714 0.17941516
4.724714 0.17845955000000002
4.725714 0.17749312
4.726714 0.17651593
4.727714 0.17552803
4.728714 0.17452949
4.729714 0.17352037
4.730714 0.17250073000000002
4.731714 0.17147064
4.732714 0.17043017000000002
4.733714 0.16937937
4.734715 0.16831831
4.735714 0.16724707
4.736714 0.1661657
4.737714 0.16507427
4.738714 0.16397286
4.739714 0.16286152
4.740714 0.16174035
4.741714 0.16060939999999999
4.742714 0.15946873
4.743714 0.15831842999999998
4.744714 0.15715858
4.745714 0.15598922
4.746714 0.15481045
4.747715 0.15362233
4.748714 0.15242496
4.749714 0.15121837999999999
4.750714 0.15000268
4.751714 0.14877794
4.752714 0.14754423
4.753714 0.14630164
4.754714 0.14505023
4.755714 0.14379008000000001
4.756714 0.14252128
4.757714 0.1412439
4.758714 0.13995803
4.759714 0.13866375
4.760714 0.13736113
4.761714 0.13605026
4.762714 0.13473121000000002
4.763714 0.13340409
4.764714 0.13206896
4.765714 0.13072591
4.766714 0.12937502
4.767715 0.1280164
4.768714 0.1266501
4.769714 0.12527624
4.770714 0.12389489000000001
4.771714 0.12250614000000001
4.772714 0.12111008
4.773714 0.11970679999999999
4.774714 0.11829640000000001
4.775714 0.11687895
4.776714 0.11545456000000001
4.777714 0.11402331
4.778714 0.1125853
4.779714 0.11114063
4.780715 0.10968937000000001
4.781714 0.10823163
4.782714 0.10676749999999999
4.783714 0.10529706000000001
4.784714 0.10382044
4.785714 0.10233771
4.786714 0.10084896
4.787714 0.099354307
4.788714 0.09785383
4.789714 0.09634763099999999
4.790714 0.094835804
4.791714 0.093318446
4.792714 0.091795652
4.793715 0.090267527
4.794714 0.08873416199999999
4.795714 0.087195652
4.796714 0.085652102
4.797714 0.08410360900000001
4.798714 0.082550268
4.799714 0.080992177
4.800714 0.07942944099999999
4.801714 0.077862153
4.802714 0.076290418
4.803714 0.074714329
4.804714 0.073133997
4.805714 0.071549515
4.806714 0.069960987
4.807714 0.068368512
4.808714 0.06677219599999999
4.809714 0.065172144
4.810714 0.06356845800000001
4.811714 0.06196124
4.812714 0.060350593
4.813715 0.058736623
4.814714 0.057119434
4.815714 0.05549913
4.816714 0.053875818
4.817714 0.0522496
4.818714 0.05062058900000001
4.819714 0.048988889
4.820714 0.047354604
4.821714 0.045717841999999995
4.822714 0.044078712
4.823714 0.04243732
4.824714 0.040793774
4.825714 0.039148182
4.826715 0.037500651999999995
4.827714 0.035851292
4.828714 0.034200211
4.829714 0.032547515
4.830714 0.030893313999999998
4.831714 0.02923772
4.832714 0.027580839000000003
4.833714 0.025922779
4.834714 0.024263652
4.835714 0.022603569
4.836714 0.020942635
4.837714 0.019280962
4.838714 0.01761866
4.839714 0.015955839
4.840714 0.014292607
4.841714 0.012629076000000001
4.842714 0.010965356
4.843714 0.0093015551
4.844714 0.0076377859
4.845714 0.005974157799999999
4.846714 0.0043107812
4.847714 0.0026477663000000003
4.848714 0.0009852230500000001
4.849714 -0.00067673827
4.850714 -0.0023380075
4.851714 -0.0039984745
4.852714 -0.0056580295
4.853714 -0.0073165626
4.854714 -0.0089739638
4.855714 -0.010630124
4.856714 -0.012284933
4.857714 -0.013938283000000001
4.858714 -0.015590063
4.859715 -0.017240166
4.860714 -0.018888482999999998
4.861714 -0.020534905
4.862714 -0.022179323
4.863714 -0.023821631
4.864714 -0.025461719
4.865714 -0.027099478999999996
4.866714 -0.028734802999999996
4.867714 -0.030367586
4.868714 -0.03199772
4.869714 -0.033625096
4.870714 -0.035249608
4.871714 -0.036871151
4.872715 -0.038489615000000005
4.873714 -0.040104895
4.874714 -0.041716886
4.875714 -0.043325478
4.876714 -0.044930566
4.877714 -0.046532045
4.878714 -0.048129808
4.879714 -0.049723749
4.880714 -0.051313754999999996
4.881714 -0.052899728
4.882714 -0.054481555999999993
4.883714 -0.05605913999999999
4.884714 -0.057632371
4.885714 -0.059201143000000005
4.886714 -0.060765346
4.887714 -0.062324881
4.888714 -0.063879637
4.889714 -0.065429515
4.890714 -0.066974404
4.891714 -0.068514206
4.892715 -0.070048816
4.893714 -0.071578129
4.894714 -0.07310204099999999
4.895714 -0.07462044599999999
4.896714 -0.076133246
4.897714 -0.07764033499999999
4.898714 -0.079141615
4.899714 -0.08063698799999999
4.900714 -0.082126347
4.901714 -0.08360959500000001
4.902714 -0.085086626
4.903714 -0.08655734699999999
4.904714 -0.08802166
4.905715 -0.089479465
4.906714 -0.090930663
4.907714 -0.092375156
4.908714 -0.093812851
4.909714 -0.095243647
4.910714 -0.096667453
4.911714 -0.098084169
4.912714 -0.099493703
4.913714 -0.10089596
4.914714 -0.10229085
4.915714 -0.10367827
4.916714 -0.10505815
4.917714 -0.10643037
4.918715 -0.10779483999999999
4.919714 -0.10915147
4.920714 -0.11050019000000001
4.921714 -0.11184089000000001
4.922714 -0.11317347999999999
4.923714 -0.11449787
4.924714 -0.11581398
4.925714 -0.11712171
4.926714 -0.11842097000000001
4.927714 -0.11971168000000001
4.928714 -0.12099375000000001
4.929714 -0.12226709
4.930714 -0.12353162000000001
4.931714 -0.12478724000000001
4.932714 -0.12603387
4.933714 -0.12727143
4.934714 -0.12849984
4.935714 -0.129719
4.936714 -0.13092883
4.937714 -0.13212926
4.938715 -0.13332019
4.939714 -0.13450155
4.940714 -0.13567326
4.941714 -0.13683523
4.942714 -0.13798739999999998
4.943714 -0.13912966
4.944714 -0.14026195
4.945714 -0.1413842
4.946714 -0.1424963
4.947714 -0.14359821
4.948714 -0.14468983
4.949714 -0.1457711
4.950714 -0.14684193
4.951715 -0.14790226
4.952714 -0.14895201
4.953714 -0.14999111
4.954714 -0.15101947000000002
4.955714 -0.15203705
4.956714 -0.15304376
4.957714 -0.15403953
4.958714 -0.1550243
4.959714 -0.155998
4.960714 -0.15696055
4.961714 -0.1579119
4.962714 -0.15885198
4.963714 -0.15978072
4.964714 -0.16069806
4.965714 -0.16160393
4.966714 -0.16249827
4.967714 -0.16338102
4.968714 -0.16425212
4.969714 -0.16511151999999998
4.970714 -0.16595916
4.971714 -0.16679496
4.972714 -0.16761888
4.973714 -0.16843086000000002
4.974714 -0.16923085
4.975714 -0.17001878
4.976714 -0.17079462
4.977714 -0.1715583
4.978714 -0.17230978000000002
4.979714 -0.17304899
4.980714 -0.17377589999999998
4.981714 -0.17449044
4.982714 -0.17519259
4.983714 -0.17588228
4.984715 -0.17655947
4.985714 -0.17722411
4.986714 -0.17787616
4.987714 -0.17851557
4.988714 -0.17914231
4.989714 -0.17975632
4.990714 -0.18035755
4.991714 -0.18094599
4.992714 -0.18152157
4.993714 -0.18208426
4.994714 -0.18263401999999998
4.995714 -0.18317081000000002
4.996714 -0.1836946
4.997715 -0.18420535
4.998714 -0.18470302
4.999714 -0.18518758000000002
5.000714 -0.18565899
5.001714 -0.18611721
5.002714 -0.18656224000000002
5.003714 -0.18699401000000002
5.004714 -0.18741251
5.005714 -0.1878177
5.006714 -0.18820957000000002
5.007714 -0.18858807
5.008714 -0.18895318
5.009714 -0.18930489
5.010714 -0.18964316
5.011714 -0.18996797
5.012714 -0.1902793
5.013714 -0.19057712
5.014714 -0.19086143
5.015714 -0.1911322
5.016714 -0.19138941
5.017715 -0.19163304
5.018714 -0.19186309000000001
5.019714 -0.19207953
5.020714 -0.19228235000000002
5.021714 -0.19247154
5.022714 -0.19264708
5.023714 -0.19280898000000002
5.024714 -0.19295721000000002
5.025714 -0.19309176
5.026714 -0.19321264000000002
5.027714 -0.19331982
5.028714 -0.19341331
5.029714 -0.1934931
5.030715 -0.19355919
5.031714 -0.19361157
5.032714 -0.19365023
5.033714 -0.19367519
5.034714 -0.19368643
5.035714 -0.19368396999999998
5.036714 -0.19366778
5.037714 -0.1936379
5.038714 -0.1935943
5.039714 -0.19353702
5.040714 -0.19346602
5.041714 -0.19338134
5.042714 -0.19328299
5.043715 -0.19317096
5.044714 -0.19304527000000002
5.045714 -0.19290592
5.046714 -0.19275292
5.047714 -0.19258630000000002
5.048714 -0.19240605
5.049714 -0.19221221000000002
5.050714 -0.19200478
5.051714 -0.19178378
5.052714 -0.19154921
5.053714 -0.19130111
5.054714 -0.19103949
5.055714 -0.19076436000000002
5.056714 -0.19047576
5.057714 -0.19017368
5.058714 -0.18985817
5.059714 -0.18952925
5.060714 -0.18918694
5.061714 -0.18883125
5.062714 -0.18846223
5.063715 -0.18807988
5.064714 -0.18768426000000002
5.065714 -0.18727537
5.066714 -0.18685326
5.067714 -0.18641795
5.068714 -0.18596948
5.069714 -0.18550787
5.070714 -0.18503317
5.071714 -0.1845454
5.072714 -0.1840446
5.073714 -0.18353081999999998
5.074714 -0.18300407
5.075714 -0.18246442
5.076715 -0.18191189000000002
5.077714 -0.18134653
5.078714 -0.18076837
5.079714 -0.18017747
5.080714 -0.17957387
5.081714 -0.17895761
5.082714 -0.17832875
5.083714 -0.17768733
5.084714 -0.17703338999999998
5.085714 -0.17636699
5.086714 -0.17568818
5.087714 -0.17499701
5.088714 -0.17429354
5.089714 -0.17357781
5.090714 -0.17284987
5.091714 -0.17210979999999998
5.092714 -0.17135762999999998
5.093714 -0.17059343
5.094714 -0.16981725
5.095714 -0.16902917
5.096714 -0.16822922
5.097714 -0.16741747999999998
5.098714 -0.16659400000000002
5.099714 -0.16575884999999999
5.100714 -0.16491209
5.101714 -0.16405379
5.102714 -0.163184
5.103714 -0.1623028
5.104714 -0.16141023
5.105714 -0.16050638
5.106714 -0.15959131000000001
5.107714 -0.15866508000000001
5.108714 -0.15772777
5.109715 -0.15677944000000002
5.110714 -0.15582015999999999
5.111714 -0.15485
5.112714 -0.15386904
5.113714 -0.15287735
5.114714 -0.15187499999999998
5.115714 -0.15086206
5.116714 -0.1498386
5.117714 -0.14880472
5.118714 -0.14776047
5.119714 -0.14670595
5.120714 -0.14564122999999998
5.121714 -0.14456637
5.122715 -0.14348148
5.123714 -0.14238661
5.124714 -0.14128187
5.125714 -0.14016733
5.126714 -0.13904307
5.127714 -0.13790919
5.128714 -0.13676574
5.129714 -0.13561285
5.130714 -0.13445057
5.131714 -0.13327899999999998
5.132714 -0.13209824
5.133714 -0.13090834999999998
5.134714 -0.12970944999999998
5.135714 -0.12850161
5.136714 -0.12728493000000002
5.137714 -0.12605949
5.138714 -0.1248254
5.139714 -0.12358273
5.140714 -0.12233159999999998
5.141714 -0.12107207
5.142715 -0.11980427999999999
5.143714 -0.11852828
5.144714 -0.1172442
5.145714 -0.11595213
5.146714 -0.11465215
5.147714 -0.11334438000000001
5.148714 -0.11202891000000001
5.149714 -0.11070584000000001
5.150714 -0.10937527
5.151714 -0.10803731
5.152714 -0.10669205
5.153714 -0.10533959
5.154714 -0.10398004999999999
5.155715 -0.10261351
5.156714 -0.10124008
5.157714 -0.099859876
5.158714 -0.09847299699999999
5.159714 -0.097079546
5.160714 -0.09567962799999999
5.161714 -0.09427334899999999
5.162714 -0.092860818
5.163714 -0.09144214
5.164714 -0.09001742600000001
5.165714 -0.08858678
5.166714 -0.087150314
5.167714 -0.085708132
5.168715 -0.084260345
5.169714 -0.082807057
5.170714 -0.08134838400000001
5.171714 -0.07988443199999999
5.172714 -0.078415312
5.173714 -0.076941133
5.174714 -0.075462001
5.175714 -0.073978031
5.176714 -0.072489335
5.177714 -0.07099602399999999
5.178714 -0.069498213
5.179714 -0.067996007
5.180714 -0.06648952300000001
5.181714 -0.064978871
5.182714 -0.063464162
5.183714 -0.06194551200000001
5.184714 -0.060423039000000005
5.185714 -0.05889685099999999
5.186714 -0.057367067
5.187714 -0.055833795
5.188715 -0.05429715399999999
5.189714 -0.052757264
5.190714 -0.051214236999999996
5.191714 -0.04966819
5.192714 -0.048119234000000004
5.193714 -0.046567494
5.194714 -0.045013080999999996
5.195714 -0.043456117
5.196714 -0.041896719
5.197714 -0.040335004
5.198714 -0.038771093
5.199714 -0.037205103
5.200714 -0.035637151
5.201715 -0.034067361
5.202714 -0.032495847
5.203714 -0.030922733
5.204714 -0.029348137
5.205714 -0.027772182
5.206714 -0.026194983999999998
5.207714 -0.024616666
5.208714 -0.023037348
5.209714 -0.021457151
5.210714 -0.019876195
5.211714 -0.018294601
5.212714 -0.016712489
5.213714 -0.015129980999999999
5.214714 -0.013547199
5.215714 -0.011964261
5.216714 -0.01038129
5.217714 -0.008798407400000001
5.218714 -0.0072157323
5.219714 -0.0056333869000000005
5.220714 -0.0040514915000000006
5.221714 -0.0024701669
5.222714 -0.00088953357
5.223714 0.00069028788
5.224714 0.0022691773
5.225714 0.0038470145
5.226714 0.0054236792
5.227714 0.0069990521
5.228714 0.008573013499999999
5.229714 0.010145444
5.230714 0.011716224
5.231714 0.013285235
5.232714 0.014852358
5.233714 0.016417477
5.234715 0.017980470000000002
5.235714 0.019541223
5.236714 0.021099616
5.237714 0.022655533000000002
5.238714 0.024208857
5.239714 0.025759471000000003
5.240714 0.02730726
5.241714 0.028852106
5.242714 0.030393895999999997
5.243714 0.031932512999999996
5.244714 0.033467842
5.245714 0.034999769
5.246714 0.036528176999999995
5.247715 0.038052956
5.248714 0.039573989000000004
5.249714 0.041091163
5.250714 0.042604361
5.251714 0.044113473
5.252714 0.045618386000000004
5.253714 0.047118985
5.254714 0.048615161
5.255714 0.050106795999999995
5.256714 0.051593781
5.257714 0.053076003999999996
5.258714 0.054553348999999994
5.259714 0.056025712000000005
5.260714 0.057492975999999994
5.261714 0.05895503
5.262714 0.060411758
5.263714 0.061863055
5.264714 0.063308812
5.265714 0.064748916
5.266714 0.06618326299999999
5.267715 0.067611737
5.268714 0.069034233
5.269714 0.07045064100000001
5.270714 0.071860856
5.271714 0.073264766
5.272714 0.07466226799999999
5.273714 0.076053257
5.274714 0.07743762700000001
5.275714 0.078815274
5.276714 0.080186094
5.277714 0.08154998100000001
5.278714 0.08290683600000001
5.279714 0.084256555
5.280715 0.085599039
5.281714 0.086934189
5.282714 0.08826189999999999
5.283714 0.089582073
5.284714 0.090894615
5.285714 0.092199421
5.286714 0.093496399
5.287714 0.094785454
5.288714 0.096066488
5.289714 0.097339408
5.290714 0.098604115
5.291714 0.099860528
5.292714 0.10110853
5.293715 0.10234806
5.294714 0.103579
5.295714 0.10480128
5.296714 0.10601479000000001
5.297714 0.10721945
5.298714 0.10841518
5.299714 0.10960188000000001
5.300714 0.11077947
5.301714 0.11194786
5.302714 0.11310695999999999
5.303714 0.11425669
5.304714 0.11539696999999999
5.305714 0.11652770999999999
5.306714 0.11764881999999999
5.307714 0.11876024
5.308714 0.11986187000000001
5.309714 0.12095362000000001
5.310714 0.12203543
5.311714 0.12310721
5.312714 0.12416888
5.313715 0.12522037
5.314714 0.1262616
5.315714 0.12729249
5.316714 0.12831297
5.317714 0.12932295000000002
5.318714 0.13032238
5.319714 0.13131116
5.320714 0.13228924
5.321714 0.13325653
5.322714 0.13421297999999998
5.323714 0.1351585
5.324714 0.13609304
5.325714 0.13701651
5.326715 0.13792886
5.327714 0.13883002
5.328714 0.13971991
5.329714 0.14059849
5.330714 0.14146568
5.331714 0.14232140999999998
5.332714 0.14316563
5.333714 0.14399828
5.334714 0.14481929
5.335714 0.14562861
5.336714 0.14642618
5.337714 0.14721193999999999
5.338714 0.14798583
5.339714 0.14874779999999999
5.340714 0.14949780999999998
5.341714 0.15023579
5.342714 0.15096168
5.343714 0.15167545000000002
5.344714 0.15237704
5.345714 0.15306639
5.346714 0.15374348
5.347714 0.15440824
5.348714 0.15506063
5.349714 0.15570061999999998
5.350714 0.15632814
5.351714 0.15694317
5.352714 0.15754567
5.353714 0.15813558
5.354714 0.15871288
5.355714 0.15927753
5.356714 0.15982949
5.357714 0.16036872
5.358714 0.16089518
5.359715 0.16140885
5.360714 0.1619097
5.361714 0.16239768999999998
5.362714 0.16287279000000002
5.363714 0.16333497000000002
5.364714 0.1637842
5.365714 0.16422045999999998
5.366714 0.16464371
5.367714 0.16505393000000002
5.368714 0.16545111
5.369714 0.16583520999999998
5.370714 0.16620621
5.371714 0.1665641
5.372715 0.16690884
5.373714 0.16724041
5.374714 0.16755881
5.375714 0.16786399999999999
5.376714 0.16815598
5.377714 0.16843473
5.378714 0.16870023
5.379714 0.16895246
5.380714 0.16919143
5.381714 0.16941711
5.382714 0.1696295
5.383714 0.16982859
5.384714 0.17001437
5.385714 0.17018682999999998
5.386714 0.17034597
5.387714 0.17049178
5.388714 0.17062426
5.389714 0.17074340000000002
5.390714 0.17084921
5.391714 0.17094168999999998
5.392715 0.17102082
5.393714 0.17108663
5.394714 0.17113911
5.395714 0.17117828000000002
5.396714 0.17120412
5.397714 0.17121666
5.398714 0.17121588999999998
5.399714 0.17120184
5.400714 0.1711745
5.401714 0.1711339
5.402714 0.17108003
5.403714 0.17101293
5.404714 0.17093259
5.405715 0.17083904
5.406714 0.1707323
5.407714 0.17061238
5.408714 0.1704793
5.409714 0.17033308
5.410714 0.17017374
5.411714 0.17000131000000002
5.412714 0.1698158
5.413714 0.16961724
5.414714 0.16940567
5.415714 0.16918109
5.416714 0.16894354
5.417714 0.16869307
5.418715 0.16842968
5.419714 0.16815339999999998
5.420714 0.16786426999999998
5.421714 0.16756234
5.422714 0.16724762
5.423714 0.16692015000000002
5.424714 0.16657998
5.425714 0.16622712
5.426714 0.16586162
5.427714 0.16548353
5.428714 0.16509289
5.429714 0.16468972999999998
5.430714 0.16427409
5.431714 0.16384602
5.432714 0.16340557
5.433714 0.16295279000000001
5.434714 0.1624877
5.435714 0.16201036
5.436714 0.16152083
5.437714 0.16101915
5.438715 0.16050538
5.439714 0.15997955
5.440714 0.15944174
5.441714 0.15889198000000002
5.442714 0.15833033
5.443714 0.15775685
5.444714 0.15717159
5.445714 0.15657461
5.446714 0.15596596999999998
5.447714 0.15534572
5.448714 0.15471394
5.449714 0.15407066
5.450714 0.15341596
5.451715 0.15274991999999998
5.452714 0.15207257999999998
5.453714 0.151384
5.454714 0.15068427
5.455714 0.14997342
5.456714 0.14925156
5.457714 0.14851872000000002
5.458714 0.14777499
5.459714 0.14702043
5.460714 0.14625512
5.461714 0.14547912000000002
5.462714 0.14469251
5.463714 0.14389537
5.464714 0.14308776
5.465714 0.14226976000000002
5.466714 0.14144144
5.467714 0.14060289
5.468714 0.13975417
5.469714 0.13889537999999998
5.470714 0.13802657
5.471714 0.13714784
5.472714 0.13625927
5.473714 0.13536093000000002
5.474714 0.13445290999999998
5.475714 0.13353529
5.476714 0.13260816
5.477714 0.1316716
5.478714 0.13072569
5.479714 0.12977051
5.480714 0.12880616
5.481714 0.12783271999999998
5.482714 0.12685028
5.483714 0.12585891999999999
5.484715 0.12485874
5.485714 0.12384983000000001
5.486714 0.12283226
5.487714 0.12180614000000001
5.488714 0.12077156
5.489714 0.11972860999999999
5.490714 0.11867738
5.491714 0.11761796000000001
5.492714 0.11655046
5.493714 0.11547495
5.494714 0.11439155000000001
5.495714 0.11330034
5.496714 0.11220142
5.497715 0.1110949
5.498714 0.10998086000000001
5.499714 0.10885941
5.500714 0.10773063
5.501714 0.10659464
5.502714 0.10545154
5.503714 0.10430141
5.504714 0.10314437
5.505714 0.10198052
5.506714 0.10080995000000001
5.507714 0.09963277300000001
5.508714 0.098449085
5.509714 0.097258994
5.510714 0.0960626
5.511714 0.09486001200000001
5.512714 0.09365133
5.513714 0.092436658
5.514714 0.091216108
5.515714 0.089989777
5.516714 0.08875777700000001
5.517715 0.087520212
5.518714 0.086277194
5.519714 0.085028826
5.520714 0.083775213
5.521714 0.082516467
5.522714 0.081252697
5.523714 0.079984014
5.524714 0.078710524
5.525714 0.077432336
5.526714 0.076149561
5.527714 0.07486231
5.528714 0.07357069399999999
5.529714 0.072274823
5.530715 0.070974813
5.531714 0.069670775
5.532714 0.06836282
5.533714 0.067051058
5.534714 0.065735605
5.535714 0.064416573
5.536714 0.063094078
5.537714 0.061768235000000005
5.538714 0.060439155999999994
5.539714 0.059106952000000004
5.540714 0.057771738
5.541714 0.056433631
5.542714 0.055092748000000004
5.543715 0.053749199000000004
5.544714 0.0524031
5.545714 0.051054562
5.546714 0.049703708
5.547714 0.048350648
5.548714 0.046995495000000005
5.549714 0.045638366
5.550714 0.044279377
5.551714 0.042918642
5.552714 0.041556274
5.553714 0.040192386999999996
5.554714 0.038827097
5.555714 0.037460521
5.556714 0.036092769
5.557714 0.034723958
5.558714 0.0333542
5.559714 0.031983614
5.560714 0.030612308
5.561714 0.0292404
5.562714 0.027868003
5.563715 0.026495231
5.564714 0.025122198999999998
5.565714 0.023749021000000002
5.566714 0.022375809
5.567714 0.021002677
5.568714 0.019629739
5.569714 0.018257108
5.570714 0.016884897
5.571714 0.015513220999999999
5.572714 0.014142192000000001
5.573714 0.012771924
5.574714 0.011402529
5.575714 0.010034119999999999
5.576715 0.00866681
5.577714 0.0073007118999999995
5.578714 0.005935937200000001
5.579714 0.0045725985
5.580714 0.0032108077000000002
5.581714 0.0018506762
5.582714 0.00049231562
5.583714 -0.00086416294
5.584714 -0.0022186485
5.585714 -0.0035710305000000004
5.586714 -0.0049211987
5.587714 -0.0062690437
5.588714 -0.0076144548
5.589714 -0.0089573237
5.590714 -0.010297541
5.591714 -0.011634997999999999
5.592714 -0.012969587999999999
5.593714 -0.0143012
5.594714 -0.01562973
5.595714 -0.016955069
5.596714 -0.018277111
5.597714 -0.01959575
5.598714 -0.02091088
5.599714 -0.022222396000000002
5.600714 -0.023530192
5.601714 -0.024834165000000002
5.602714 -0.026134209
5.603714 -0.027430222999999997
5.604714 -0.028722102000000003
5.605714 -0.030009744999999997
5.606714 -0.03129305
5.607714 -0.032571913
5.608714 -0.033846236
5.609715 -0.035115916
5.610714 -0.036380853000000005
5.611714 -0.03764095
5.612714 -0.038896105
5.613714 -0.040146221999999995
5.614714 -0.041391203
5.615714 -0.04263095
5.616714 -0.043865369
5.617714 -0.045094363
5.618714 -0.046317838
5.619714 -0.0475357
5.620714 -0.048747850999999995
5.621714 -0.049954199
5.622715 -0.051154656
5.623714 -0.052349129999999994
5.624714 -0.053537525999999995
5.625714 -0.054719752999999996
5.626714 -0.055895722
5.627714 -0.057065347
5.628714 -0.058228534000000005
5.629714 -0.059385202
5.630714 -0.060535256999999995
5.631714 -0.061678619000000004
5.632714 -0.062815199
5.633714 -0.06394491100000001
5.634714 -0.06506767200000001
5.635714 -0.066183397
5.636714 -0.06729200199999999
5.637714 -0.068393408
5.638714 -0.069487531
5.639714 -0.070574292
5.640714 -0.071653607
5.641714 -0.072725402
5.642715 -0.07378959
5.643714 -0.074846094
5.644714 -0.075894839
5.645714 -0.076935749
5.646714 -0.077968743
5.647714 -0.078993751
5.648714 -0.08001069100000001
5.649714 -0.081019494
5.650714 -0.08202008300000001
5.651714 -0.08301238999999999
5.652714 -0.083996338
5.653714 -0.084971864
5.654714 -0.085938891
5.655715 -0.08689735000000001
5.656714 -0.087847171
5.657714 -0.08878828999999999
5.658714 -0.089720637
5.659714 -0.09064414800000001
5.660714 -0.09155875899999999
5.661714 -0.092464406
5.662714 -0.093361025
5.663714 -0.094248552
5.664714 -0.095126929
5.665714 -0.09599609199999999
5.666714 -0.096855982
5.667714 -0.097706541
5.668715 -0.098547712
5.669714 -0.099379441
5.670714 -0.10020166999999999
5.671714 -0.10101434
5.672714 -0.10181741
5.673714 -0.10261082
5.674714 -0.10339450000000001
5.675714 -0.10416842
5.676714 -0.10493251999999999
5.677714 -0.10568677
5.678714 -0.1064311
5.679714 -0.10716547
5.680714 -0.10788983999999999
5.681714 -0.10860417
5.682714 -0.1093084
5.683714 -0.11000249000000001
5.684714 -0.11068641
5.685714 -0.1113601
5.686714 -0.11202353999999999
5.687714 -0.11267668
5.688715 -0.11331948
5.689714 -0.11395190000000001
5.690714 -0.11457392000000001
5.691714 -0.1151855
5.692714 -0.1157866
5.693714 -0.11637718
5.694714 -0.11695723999999999
5.695714 -0.11752672000000002
5.696714 -0.11808559
5.697714 -0.11863384
5.698714 -0.11917142
5.699714 -0.11969832000000001
5.700714 -0.1202145
5.701715 -0.12071994999999999
5.702714 -0.12121465000000001
5.703714 -0.12169856000000001
5.704714 -0.12217167999999999
5.705714 -0.12263396000000001
5.706714 -0.1230854
5.707714 -0.12352597000000001
5.708714 -0.12395566
5.709714 -0.12437445
5.710714 -0.12478232
5.711714 -0.12517927
5.712714 -0.12556526
5.713714 -0.12594031
5.714714 -0.12630438
5.715714 -0.12665748
5.716714 -0.12699958
5.717714 -0.12733069
5.718714 -0.12765079
5.719714 -0.12795987
5.720714 -0.12825793
5.721714 -0.12854495999999999
5.722714 -0.12882096
5.723714 -0.12908592
5.724714 -0.12933984
5.725714 -0.12958272999999998
5.726714 -0.12981459
5.727714 -0.13003540000000002
5.728714 -0.13024518000000002
5.729714 -0.13044393
5.730714 -0.13063165000000002
5.731714 -0.13080834
5.732714 -0.13097401
5.733714 -0.13112868
5.734715 -0.13127235
5.735714 -0.13140503
5.736714 -0.13152672
5.737714 -0.13163744
5.738714 -0.13173721
5.739714 -0.13182603
5.740714 -0.13190393
5.741714 -0.1319709
5.742714 -0.13202698000000002
5.743714 -0.13207217
5.744714 -0.1321065
5.745714 -0.13212999
5.746714 -0.13214266000000002
5.747715 -0.13214453
5.748714 -0.13213563
5.749714 -0.13211597
5.750714 -0.13208556999999999
5.751714 -0.13204447
5.752714 -0.1319927
5.753714 -0.13193027999999998
5.754714 -0.13185724
5.755714 -0.13177360999999999
5.756714 -0.13167941
5.757714 -0.13157468
5.758714 -0.13145945
5.759714 -0.13133376
5.760714 -0.13119762
5.761714 -0.13105109
5.762714 -0.1308942
5.763714 -0.13072698
5.764714 -0.13054947
5.765714 -0.1303617
5.766714 -0.13016372999999998
5.767715 -0.12995558000000001
5.768714 -0.12973729
5.769714 -0.12950889999999998
5.770714 -0.12927046
5.771714 -0.12902201
5.772714 -0.12876358999999998
5.773714 -0.12849523999999998
5.774714 -0.12821702000000001
5.775714 -0.12792896
5.776714 -0.12763111
5.777714 -0.12732352
5.778714 -0.12700623
5.779714 -0.12667929
5.780715 -0.12634274
5.781714 -0.12599664000000002
5.782714 -0.12564104
5.783714 -0.12527598
5.784714 -0.12490153
5.785714 -0.12451772
5.786714 -0.12412461999999999
5.787714 -0.12372227999999999
5.788714 -0.12331075
5.789714 -0.12289009000000001
5.790714 -0.12246034
5.791714 -0.12202157
5.792714 -0.12157384
5.793715 -0.1211172
5.794714 -0.12065171000000001
5.795714 -0.12017743
5.796714 -0.11969444
5.797714 -0.11920278000000001
5.798714 -0.11870252
5.799714 -0.11819371999999999
5.800714 -0.11767644
5.801714 -0.11715073999999999
5.802714 -0.1166167
5.803714 -0.11607437999999999
5.804714 -0.11552385
5.805714 -0.11496517
5.806714 -0.11439841
5.807714 -0.11382365000000001
5.808714 -0.11324096
5.809714 -0.11265038999999999
5.810714 -0.11205203
5.811714 -0.11144595000000002
5.812714 -0.11083221
5.813715 -0.11021088999999999
5.814714 -0.10958206
5.815714 -0.1089458
5.816714 -0.10830219
5.817714 -0.10765129000000001
5.818714 -0.10699318
5.819714 -0.10632793
5.820714 -0.10565564000000001
5.821714 -0.10497635
5.822714 -0.10429017
5.823714 -0.10359716000000001
5.824714 -0.1028974
5.825714 -0.10219096000000001
5.826715 -0.10147794
5.827714 -0.1007584
5.828714 -0.10003244
5.829714 -0.09930011600000001
5.830714 -0.09856151899999999
5.831714 -0.097816717
5.832714 -0.097065803
5.833714 -0.096308853
5.834714 -0.09554594899999999
5.835714 -0.09477717100000001
5.836714 -0.09400260199999999
5.837714 -0.093222322
5.838714 -0.092436414
5.839714 -0.091644959
5.840714 -0.090848038
5.841714 -0.090045732
5.842714 -0.08923813
5.843714 -0.08842531199999999
5.844714 -0.087607367
5.845714 -0.086784374
5.846714 -0.08595641700000001
5.847714 -0.085123582
5.848714 -0.08428595
5.849714 -0.08344361
5.850714 -0.082596648
5.851714 -0.081745151
5.852714 -0.08088920100000001
5.853714 -0.080028892
5.854714 -0.079164305
5.855714 -0.078295526
5.856714 -0.077422644
5.857714 -0.076545746
5.858714 -0.075664924
5.859715 -0.074780261
5.860714 -0.073891843
5.861714 -0.072999764
5.862714 -0.072104111
5.863714 -0.071204972
5.864714 -0.070302439
5.865714 -0.069396599
5.866714 -0.068487541
5.867714 -0.067575357
5.868714 -0.066660135
5.869714 -0.065741962
5.870714 -0.06482093
5.871714 -0.063897128
5.872715 -0.062970648
5.873714 -0.06204157799999999
5.874714 -0.061110011000000006
5.875714 -0.060176033999999996
5.876714 -0.059239741000000005
5.877714 -0.058301217999999995
5.878714 -0.057360559
5.879714 -0.056417851000000005
5.880714 -0.055473180999999996
5.881714 -0.054526643
5.882714 -0.053578324
5.883714 -0.052628316999999994
5.884714 -0.051676703
5.885714 -0.050723581999999996
5.886714 -0.049769034000000004
5.887714 -0.048813151
5.888714 -0.047856022
5.889714 -0.046897734999999996
5.890714 -0.045938377
5.891714 -0.044978035
5.892715 -0.044016799
5.893714 -0.043054754
5.894714 -0.042091988000000004
5.895714 -0.041128587
5.896714 -0.040164638999999995
5.897714 -0.039200229
5.898714 -0.038235442
5.899714 -0.037270365
5.900714 -0.036305084
5.901714 -0.035339684
5.902714 -0.034374246000000004
5.903714 -0.033408857
5.904714 -0.032443603
5.905715 -0.031478566
5.906714 -0.030513832
5.907714 -0.029549482999999998
5.908714 -0.028585601999999998
5.909714 -0.027622271
5.910714 -0.026659574
5.911714 -0.025697593999999997
5.912714 -0.024736411000000003
5.913714 -0.023776109
5.914714 -0.022816772000000003
5.915714 -0.021858478
5.916714 -0.020901312000000002
5.917714 -0.019945353000000002
5.918715 -0.018990682
5.919714 -0.018037380999999998
5.920714 -0.017085529999999998
5.921714 -0.01613521
5.922714 -0.015186501000000002
5.923714 -0.014239481
5.924714 -0.013294232000000001
5.925714 -0.012350832999999999
5.926714 -0.011409362
5.927714 -0.010469899
5.928714 -0.0095325202
5.929714 -0.0085973057
5.930714 -0.0076643322
5.931714 -0.0067336776
5.932714 -0.0058054182
5.933714 -0.0048796304
5.934714 -0.0039563907
5.935714 -0.0030357744
5.936714 -0.0021178564999999997
5.937714 -0.0012027117
5.938715 -0.00029041418999999996
5.939714 0.00061896249
5.940714 0.0015253453
5.941714 0.0024286616999999997
5.942714 0.0033288397000000003
5.943714 0.0042258082
5.944714 0.0051194958
5.945714 0.0060098328999999995
5.946714 0.00689675
5.947714 0.0077801778
5.948714 0.0086600485
5.949714 0.0095362942
5.950714 0.010408848
5.951715 0.011277644
5.952714 0.012142616
5.953714 0.013003701
5.954714 0.013860832
5.955714 0.014713945999999999
5.956714 0.015562982000000001
5.957714 0.016407877
5.958714 0.017248567
5.959714 0.018084994
5.960714 0.018917097
5.961714 0.019744816000000002
5.962714 0.020568092
5.963714 0.021386867
5.964714 0.022201084
5.965714 0.023010686
5.966714 0.023815616
5.967714 0.024615819
5.968714 0.025411238000000003
5.969714 0.026201821
5.970714 0.026987513
5.971714 0.027768261000000002
5.972714 0.028544011999999997
5.973714 0.029314716999999997
5.974714 0.030080321999999996
5.975714 0.030840776
5.976714 0.031596029
5.977714 0.032346032
5.978714 0.033090738
5.979714 0.033830095
5.980714 0.034564058
5.981714 0.03529258
5.982714 0.036015612
5.983714 0.036733109
5.984715 0.037445026
5.985714 0.038151318
5.986714 0.038851943
5.987714 0.039546855
5.988714 0.040236010999999995
5.989714 0.040919369
5.990714 0.041596888
5.991714 0.042268526
5.992714 0.042934244
5.993714 0.043594002
5.994714 0.044247761
5.995714 0.044895484
5.996714 0.045537131
5.997715 0.046172668
5.998714 0.046802056
5.999714 0.047425262
6.000714 0.048042252
6.001714 0.048652993
6.002714 0.049257453
6.003714 0.049855595
6.004714 0.050447392
6.005714 0.051032816
6.006714 0.051611831000000004
6.007714 0.052184414000000005
6.008714 0.052750536
6.009714 0.053310167000000006
6.010714 0.053863285999999996
6.011714 0.054409861
6.012714 0.054949877
6.013714 0.055483304
6.014714 0.056010118
6.015714 0.056530297
6.016714 0.057043822
6.017715 0.057550671000000005
6.018714 0.058050826
6.019714 0.058544264
6.020714 0.059030973
6.021714 0.059510930000000004
6.022714 0.05998412399999999
6.023714 0.060450529999999995
6.024714 0.060910144
6.025714 0.061362941
6.026714 0.061808917000000005
6.027714 0.062248053
6.028714 0.062680338
6.029714 0.06310576
6.030715 0.063524314
6.031714 0.063935982
6.032714 0.064340758
6.033714 0.064738636
6.034714 0.06512960500000001
6.035714 0.06551365399999999
6.036714 0.06589078100000001
6.037714 0.066260976
6.038714 0.066624238
6.039714 0.066980557
6.040714 0.067329931
6.041714 0.06767236
6.042714 0.068007834
6.043715 0.068336359
6.044714 0.068657927
6.045714 0.068972539
6.046714 0.06928019
6.047714 0.069580885
6.048714 0.069874624
6.049714 0.070161407
6.050714 0.070441241
6.051714 0.070714124
6.052714 0.070980063
6.053714 0.071239058
6.054714 0.071491115
6.055714 0.071736239
6.056714 0.07197443
6.057714 0.072205701
6.058714 0.07243005699999999
6.059714 0.072647503
6.060714 0.072858052
6.061714 0.073061709
6.062714 0.073258486
6.063715 0.073448388
6.064714 0.073631428
6.065714 0.073807617
6.066714 0.073976966
6.067714 0.074139488
6.068714 0.074295199
6.069714 0.074444112
6.070714 0.074586237
6.071714 0.074721593
6.072714 0.074850192
6.073714 0.074972055
6.074714 0.07508719600000001
6.075714 0.075195637
6.076715 0.075297389
6.077714 0.075392477
6.078714 0.07548092399999999
6.079714 0.075562746
6.080714 0.075637962
6.081714 0.075706595
6.082714 0.075768668
6.083714 0.07582420399999999
6.084714 0.075873232
6.085714 0.07591577000000001
6.086714 0.075951841
6.087714 0.07598147499999999
6.088714 0.07600469400000001
6.089714 0.076021528
6.090714 0.076031999
6.091714 0.076036138
6.092714 0.076033972
6.093714 0.07602553199999999
6.094714 0.076010841
6.095714 0.075989933
6.096714 0.07596283699999999
6.097714 0.07592958300000001
6.098714 0.0758902
6.099714 0.075844716
6.100714 0.07579316700000001
6.101714 0.075735583
6.102714 0.07567199599999999
6.103714 0.07560244399999999
6.104714 0.075526955
6.105714 0.075445557
6.106714 0.07535829200000001
6.107714 0.07526518900000001
6.108714 0.075166288
6.109715 0.075061619
6.110714 0.074951223
6.111714 0.074835127
6.112714 0.074713374
6.113714 0.074585999
6.114714 0.074453041
6.115714 0.07431452999999999
6.116714 0.074170512
6.117714 0.074021023
6.118714 0.073866098
6.119714 0.073705777
6.120714 0.073540106
6.121714 0.073369115
6.122715 0.073192851
6.123714 0.073011353
6.124714 0.072824664
6.125714 0.072632823
6.126714 0.072435872
6.127714 0.07223384999999999
6.128714 0.0720268
6.129714 0.071814767
6.130714 0.071597798
6.131714 0.07137592799999999
6.132714 0.071149203
6.133714 0.07091767
6.134714 0.070681376
6.135714 0.07044036199999999
6.136714 0.070194667
6.137714 0.069944345
6.138714 0.069689436
6.139714 0.069429987
6.140714 0.069166045
6.141714 0.068897649
6.142715 0.068624853
6.143714 0.06834770300000001
6.144714 0.068066246
6.145714 0.067780522
6.146714 0.06749058399999999
6.147714 0.06719647799999999
6.148714 0.06689825099999999
6.149714 0.066595955
6.150714 0.066289632
6.151714 0.065979332
6.152714 0.065665104
6.153714 0.06534699399999999
6.154714 0.065025053
6.155715 0.06469932299999999
6.156714 0.064369856
6.157714 0.064036704
6.158714 0.063699915
6.159714 0.063359534
6.160714 0.063015608
6.161714 0.06266819
6.162714 0.062317326
6.163714 0.061963068
6.164714 0.061605463
6.165714 0.061244558000000004
6.166714 0.060880405000000005
6.167714 0.060513056999999995
6.168715 0.060142553
6.169714 0.059768948
6.170714 0.059392292
6.171714 0.059012631999999995
6.172714 0.058630022
6.173714 0.058244506
6.174714 0.057856133
6.175714 0.057464954
6.176714 0.057071022
6.177714 0.056674384
6.178714 0.056275084999999996
6.179714 0.055873179
6.180714 0.055468711
6.181714 0.055061735
6.182714 0.054652295999999996
6.183714 0.054240448000000004
6.184714 0.053826236000000006
6.185714 0.053409714
6.186714 0.05299092699999999
6.187714 0.052569923
6.188715 0.052146753000000004
6.189714 0.051721465
6.190714 0.05129411
6.191714 0.050864735
6.192714 0.050433387999999996
6.193714 0.050000119
6.194714 0.049564976000000004
6.195714 0.049128011
6.196714 0.048689268
6.197714 0.048248796
6.198714 0.047806641999999996
6.199714 0.047362855
6.200714 0.046917482
6.201715 0.046470572
6.202714 0.046022172
6.203714 0.045572328999999995
6.204714 0.045121088999999996
6.205714 0.044668501
6.206714 0.044214612
6.207714 0.043759466
6.208714 0.043303112000000005
6.209714 0.042845597
6.210714 0.042386967
6.211714 0.041927266000000005
6.212714 0.041466540999999996
6.213714 0.041004838
6.214714 0.040542203
6.215714 0.040078681
6.216714 0.039614317999999996
6.217714 0.039149157
6.218714 0.038683246
6.219714 0.038216626999999996
6.220714 0.037749344
6.221714 0.037281442
6.222714 0.036812964000000004
6.223714 0.036343955
6.224714 0.035874458
6.225714 0.035404516
6.226714 0.034934175
6.227714 0.034463472999999994
6.228714 0.033992456
6.229714 0.033521166
6.230714 0.033049646
6.231714 0.032577937
6.232714 0.03210608
6.233714 0.031634117
6.234715 0.031162091000000003
6.235714 0.030690045000000003
6.236714 0.030218014999999997
6.237714 0.029746047
6.238714 0.029274177999999998
6.239714 0.028802449
6.240714 0.028330903
6.241714 0.027859578
6.242714 0.027388511999999997
6.243714 0.026917746
6.244714 0.02644732
6.245714 0.025977273
6.246714 0.025507642000000004
6.247715 0.025038465
6.248714 0.024569780000000003
6.249714 0.024101627
6.250714 0.023634042
6.251714 0.023167062
6.252714 0.022700724000000002
6.253714 0.022235065
6.254714 0.021770121
6.255714 0.021305926
6.256714 0.020842518
6.257714 0.020379931
6.258714 0.0199182
6.259714 0.019457359
6.260714 0.018997441
6.261714 0.018538481
6.262714 0.018080512
6.263714 0.017623566
6.264714 0.017167676
6.265714 0.016712875
6.266714 0.016259192
6.267715 0.015806661
6.268714 0.015355312
6.269714 0.014905175
6.270714 0.014456279999999998
6.271714 0.014008657
6.272714 0.013562336
6.273714 0.013117344
6.274714 0.012673710000000001
6.275714 0.012231462000000002
6.276714 0.01179063
6.277714 0.011351239999999999
6.278714 0.010913319
6.279714 0.010476893999999999
6.280715 0.010041991
6.281714 0.009608636200000001
6.282714 0.0091768547
6.283714 0.0087466717
6.284714 0.0083181127
6.285714 0.007891200899999999
6.286714 0.0074659612
6.287714 0.007042417600000001
6.288714 0.0066205924999999995
6.289714 0.0062005092
6.290714 0.0057821904
6.291714 0.0053656575
6.292714 0.0049509323000000004
6.293715 0.0045380362
6.294714 0.0041269897
6.295714 0.0037178132000000004
6.296714 0.0033105265
6.297714 0.0029051494000000002
6.298714 0.0025017009
6.299714 0.0021001999
6.300714 0.0017006645000000001
6.301714 0.001303113
6.302714 0.00090756294
6.303714 0.00051403149
6.304714 0.0001225356
6.305714 -0.00026690816
6.306714 -0.00065428362
6.307714 -0.001039575
6.308714 -0.0014227668
6.309714 -0.001803844
6.310714 -0.0021827915999999997
6.311714 -0.0025595957
6.312714 -0.0029342418
6.313715 -0.0033067164999999996
6.314714 -0.0036770063
6.315714 -0.0040450985
6.316714 -0.0044109802
6.317714 -0.0047746395
6.318714 -0.0051360643
6.319714 -0.005495243
6.320714 -0.0058521644
6.321714 -0.0062068175
6.322714 -0.0065591921
6.323714 -0.006909277699999999
6.324714 -0.0072570641
6.325714 -0.0076025419
6.326715 -0.0079457022
6.327714 -0.0082865357
6.328714 -0.0086250337
6.329714 -0.008961188
6.330714 -0.0092949907
6.331714 -0.0096264339
6.332714 -0.0099555094
6.333714 -0.010282211
6.334714 -0.010606532
6.335714 -0.010928465
6.336714 -0.011248005
6.337714 -0.011565145
6.338714 -0.011879879
6.339714 -0.012192204
6.340714 -0.012502112
6.341714 -0.012809601
6.342714 -0.013114666
6.343714 -0.013417301999999999
6.344714 -0.013717507
6.345714 -0.014015276
6.346714 -0.014310607000000001
6.347714 -0.014603496
6.348714 -0.014893942
6.349714 -0.015181943
6.350714 -0.015467498
6.351714 -0.015750605
6.352714 -0.016031260999999998
6.353714 -0.016309469
6.354714 -0.016585227
6.355714 -0.016858533
6.356714 -0.01712939
6.357714 -0.017397797
6.358714 -0.017663755
6.359715 -0.017927264999999998
6.360714 -0.01818833
6.361714 -0.018446947999999998
6.362714 -0.018703124
6.363714 -0.01895686
6.364714 -0.019208157
6.365714 -0.019457018
6.366714 -0.019703446
6.367714 -0.019947445
6.368714 -0.020189017
6.369714 -0.020428166
6.370714 -0.020664897
6.371714 -0.020899212
6.372715 -0.021131115
6.373714 -0.021360610999999998
6.374714 -0.021587704
6.375714 -0.021812397
6.376714 -0.022034696
6.377714 -0.022254606
6.378714 -0.022472131
6.379714 -0.022687277
6.380714 -0.022900048
6.381714 -0.023110448
6.382714 -0.023318485
6.383714 -0.023524163
6.384714 -0.023727489
6.385714 -0.023928467
6.386714 -0.024127103
6.387714 -0.024323406
6.388714 -0.024517378
6.389714 -0.02470903
6.390714 -0.024898367999999997
6.391714 -0.025085398
6.392715 -0.025270125
6.393714 -0.025452563
6.394714 -0.025632713
6.395714 -0.025810587
6.396714 -0.02598619
6.397714 -0.026159533
6.398714 -0.026330621999999998
6.399714 -0.026499471
6.400714 -0.026666085000000003
6.401714 -0.026830472
6.402714 -0.026992641999999997
6.403714 -0.027152604999999996
6.404714 -0.027310371
6.405715 -0.027465948
6.406714 -0.027619346
6.407714 -0.027770575
6.408714 -0.027919648
6.409714 -0.028066573
6.410714 -0.028211359
6.411714 -0.02835402
6.412714 -0.028494562
6.413714 -0.028633
6.414714 -0.028769343000000003
6.415714 -0.028903599
6.416714 -0.029035783
6.417714 -0.029165903
6.418715 -0.029293975000000003
6.419714 -0.029420006000000002
6.420714 -0.029544008
6.421714 -0.029665991
6.422714 -0.029785969
6.423714 -0.029903953
6.424714 -0.030019954999999997
6.425714 -0.030133983999999996
6.426714 -0.030246054
6.427714 -0.030356177
6.428714 -0.030464365
6.429714 -0.030570629000000002
6.430714 -0.030674979999999998
6.431714 -0.030777432
6.432714 -0.030877997
6.433714 -0.030976685000000004
6.434714 -0.031073511
6.435714 -0.031168485000000003
6.436714 -0.031261620000000004
6.437714 -0.031352928
6.438715 -0.031442422
6.439714 -0.031530112
6.440714 -0.031616012
6.441714 -0.031700134000000005
6.442714 -0.031782489
6.443714 -0.031863089
6.444714 -0.031941949
6.445714 -0.03201908
6.446714 -0.032094490999999996
6.447714 -0.032168196
6.448714 -0.032240208
6.449714 -0.03231054
6.450714 -0.032379202
6.451715 -0.032446205
6.452714 -0.032511563
6.453714 -0.032575289
6.454714 -0.032637391
6.455714 -0.032697883
6.456714 -0.032756777
6.457714 -0.032814089
6.458714 -0.032869825000000005
6.459714 -0.032923999
6.460714 -0.032976624999999996
6.461714 -0.033027711
6.462714 -0.033077272
6.463714 -0.033125319
6.464714 -0.033171862
6.465714 -0.033216915
6.466714 -0.033260489
6.467714 -0.033302596
6.468714 -0.033343246
6.469714 -0.033382452
6.470714 -0.033420225
6.471714 -0.033456576
6.472714 -0.033491518
6.473714 -0.033525059999999995
6.474714 -0.033557217
6.475714 -0.033587997
6.476714 -0.033617413
6.477714 -0.033645472
6.478714 -0.033672189000000005
6.479714 -0.033697573
6.480714 -0.033721636
6.481714 -0.033744387
6.482714 -0.033765836
6.483714 -0.033785994
6.484715 -0.033804873
6.485714 -0.033822481
6.486714 -0.033838829
6.487714 -0.033853928000000005
6.488714 -0.033867787
6.489714 -0.033880415
6.490714 -0.033891820999999996
6.491714 -0.033902016
6.492714 -0.033911009
6.493714 -0.033918809
6.494714 -0.033925427
6.495714 -0.03393087
6.496714 -0.033935148
6.497715 -0.033938268
6.498714 -0.033940240999999996
6.499714 -0.033941073
6.500714 -0.033940774
6.501714 -0.03393935
6.502714 -0.03393681
6.503714 -0.033933162999999995
6.504714 -0.033928415999999996
6.505714 -0.033922575
6.506714 -0.033915648
6.507714 -0.033907642
6.508714 -0.033898564000000006
6.509714 -0.033888422
6.510714 -0.03387722
6.511714 -0.033864964
6.512714 -0.033851663
6.513714 -0.033837321000000004
6.514714 -0.033821946
6.515714 -0.03380554
6.516714 -0.033788112
6.517715 -0.033769666
6.518714 -0.033750208
6.519714 -0.033729742
6.520714 -0.033708274999999996
6.521714 -0.033685812
6.522714 -0.033662357999999996
6.523714 -0.033637916
6.524714 -0.033612494
6.525714 -0.033586097
6.526714 -0.033558728
6.527714 -0.033530392
6.528714 -0.033501092999999996
6.529714 -0.033470837
6.530715 -0.033439629000000005
6.531714 -0.033407475
6.532714 -0.033374377999999996
6.533714 -0.033340344
6.534714 -0.033305376
6.535714 -0.033269476
6.536714 -0.033232654
6.537714 -0.033194909
6.538714 -0.033156251
6.539714 -0.033116678000000004
6.540714 -0.033076198
6.541714 -0.033034812000000004
6.542714 -0.032992527
6.543715 -0.032949343
6.544714 -0.032905264999999996
6.545714 -0.032860297000000004
6.546714 -0.032814441
6.547714 -0.032767703
6.548714 -0.032720083
6.549714 -0.032671585
6.550714 -0.032622207
6.551714 -0.032571956
6.552714 -0.032520836
6.553714 -0.032468844
6.554714 -0.032415986
6.555714 -0.032362260000000004
6.556714 -0.032307670000000004
6.557714 -0.032252216
6.558714 -0.0321959
6.559714 -0.032138723
6.560714 -0.032080687000000004
6.561714 -0.032021792
6.562714 -0.031962039000000005
6.563715 -0.031901427
6.564714 -0.031839957
6.565714 -0.031777628
6.566714 -0.031714440999999996
6.567714 -0.031650395
6.568714 -0.031585491
6.569714 -0.031519728
6.570714 -0.031453105999999995
6.571714 -0.031385623
6.572714 -0.031317279
6.573714 -0.03124807
6.574714 -0.031177996
6.575714 -0.031107055999999998
6.576715 -0.031035247999999998
6.577714 -0.030962573
6.578714 -0.030889027
6.579714 -0.030814609
6.580714 -0.030739314000000004
6.581714 -0.030663144
6.582714 -0.030586094
6.583714 -0.030508162999999998
6.584714 -0.030429347
6.585714 -0.030349646
6.586714 -0.030269055000000003
6.587714 -0.030187573000000002
6.588714 -0.030105197
6.589714 -0.030021924999999998
6.590714 -0.029937757
6.591714 -0.029852687000000003
6.592714 -0.029766713999999996
6.593714 -0.029679833000000003
6.594714 -0.029592044
6.595714 -0.029503344999999997
6.596714 -0.029413731
6.597714 -0.029323201
6.598714 -0.029231751000000004
6.599714 -0.029139378
6.600714 -0.02904608
6.601714 -0.028951855999999998
6.602714 -0.028856704
6.603714 -0.028760618
6.604714 -0.028663597000000002
6.605714 -0.02856564
6.606714 -0.028466742
6.607714 -0.028366901000000003
6.608714 -0.028266115
6.609715 -0.028164378999999996
6.610714 -0.028061692
6.611714 -0.027958048
6.612714 -0.027853444999999998
6.613714 -0.027747883
6.614714 -0.027641354
6.615714 -0.027533856000000002
6.616714 -0.027425388999999998
6.617714 -0.027315944
6.618714 -0.027205521000000003
6.619714 -0.027094115000000002
6.620714 -0.026981722
6.621714 -0.026868338999999998
6.622715 -0.026753961000000003
6.623714 -0.026638585000000003
6.624714 -0.026522204
6.625714 -0.026404816999999997
6.626714 -0.026286419999999998
6.627714 -0.026167007000000003
6.628714 -0.026046571999999997
6.629714 -0.025925116
6.630714 -0.025802632
6.631714 -0.025679116
6.632714 -0.025554563000000002
6.633714 -0.025428968
6.634714 -0.025302329
6.635714 -0.025174642
6.636714 -0.025045901
6.637714 -0.024916101
6.638714 -0.024785241
6.639714 -0.024653312999999996
6.640714 -0.024520318
6.641714 -0.024386247
6.642715 -0.024251097
6.643714 -0.024114865
6.644714 -0.023977547000000002
6.645714 -0.023839139999999998
6.646714 -0.023699638000000002
6.647714 -0.023559039
6.648714 -0.023417339
6.649714 -0.023274535
6.650714 -0.023130623
6.651714 -0.0229856
6.652714 -0.022839462
6.653714 -0.022692207
6.654714 -0.022543833
6.655715 -0.022394335
6.656714 -0.022243711
6.657714 -0.02209196
6.658714 -0.021939077
6.659714 -0.021785063
6.660714 -0.021629913
6.661714 -0.021473625
6.662714 -0.0213162
6.663714 -0.021157633000000002
6.664714 -0.020997925
6.665714 -0.020837072
6.666714 -0.020675073
6.667714 -0.020511927
6.668715 -0.020347633
6.669714 -0.020182191
6.670714 -0.020015598
6.671714 -0.019847853
6.672714 -0.019678957
6.673714 -0.019508907
6.674714 -0.019337704
6.675714 -0.019165345
6.676714 -0.018991831
6.677714 -0.018817162
6.678714 -0.018641335000000002
6.679714 -0.018464352
6.680714 -0.018286212
6.681714 -0.018106915
6.682714 -0.017926459
6.683714 -0.017744846999999998
6.684714 -0.017562076
6.685714 -0.017378147
6.686714 -0.01719306
6.687714 -0.017006816
6.688715 -0.016819413999999998
6.689714 -0.016630854
6.690714 -0.016441138
6.691714 -0.016250265
6.692714 -0.016058235
6.693714 -0.015865049
6.694714 -0.01567071
6.695714 -0.015475217
6.696714 -0.015278571
6.697714 -0.015080774
6.698714 -0.014881828
6.699714 -0.014681731
6.700714 -0.014480489
6.701715 -0.014278102
6.702714 -0.014074572
6.703714 -0.0138699
6.704714 -0.01366409
6.705714 -0.013457144
6.706714 -0.013249065
6.707714 -0.013039852999999999
6.708714 -0.012829513999999998
6.709714 -0.012618049999999999
6.710714 -0.012405466
6.711714 -0.012191763
6.712714 -0.011976946
6.713714 -0.011761018
6.714714 -0.011543984
6.715714 -0.011325848
6.716714 -0.011106615
6.717714 -0.010886289
6.718714 -0.010664874999999999
6.719714 -0.010442377
6.720714 -0.010218802
6.721714 -0.0099941557
6.722714 -0.009768442399999999
6.723714 -0.009541669000000001
6.724714 -0.0093138413
6.725714 -0.0090849659
6.726714 -0.0088550492
6.727714 -0.008624098
6.728714 -0.0083921193
6.729714 -0.008159119900000001
6.730714 -0.0079251076
6.731714 -0.0076900898
6.732714 -0.007454073800000001
6.733714 -0.0072170674999999995
6.734715 -0.0069790788999999995
6.735714 -0.0067401161
6.736714 -0.006500187
6.737714 -0.0062593004
6.738714 -0.0060174647
6.739714 -0.0057746882
6.740714 -0.0055309793
6.741714 -0.005286346999999999
6.742714 -0.0050407998
6.743714 -0.0047943471
6.744714 -0.0045469973
6.745714 -0.0042987598
6.746714 -0.0040496434000000005
6.747715 -0.0037996575
6.748714 -0.0035488109
6.749714 -0.0032971132999999996
6.750714 -0.0030445743
6.751714 -0.002791203
6.752714 -0.0025370095
6.753714 -0.0022820032
6.754714 -0.0020261941
6.755714 -0.0017695922
6.756714 -0.0015122077
6.757714 -0.0012540509
6.758714 -0.0009951322700000001
6.759714 -0.00073546248
6.760714 -0.00047505241000000005
6.761714 -0.00021391304
6.762714 4.7944370999999995e-05
6.763714 0.00031050838
6.764714 0.0005737673300000001
6.765714 0.0008377093800000001
6.766714 0.0011023222999999999
6.767715 0.0013675938
6.768714 0.0016335111999999999
6.769714 0.0019000618000000003
6.770714 0.0021672322
6.771714 0.0024350093
6.772714 0.0027033791
6.773714 0.0029723279999999998
6.774714 0.0032418415000000003
6.775714 0.0035119049999999996
6.776714 0.0037825040999999995
6.777714 0.0040536233
6.778714 0.0043252479
6.779714 0.0045973618
6.780715 0.0048699494
6.781714 0.0051429946
6.782714 0.0054164808
6.783714 0.005690391499999999
6.784714 0.0059647096000000005
6.785714 0.0062394189
6.786714 0.006514501
6.787714 0.0067899389
6.788714 0.0070657152
6.789714 0.0073418116
6.790714 0.0076182099
6.791714 0.007894892799999999
6.792714 0.0081718412
6.793715 0.008449037
6.794714 0.0087264612
6.795714 0.0090040958
6.796714 0.0092819217
6.797714 0.009559920000000001
6.798714 0.0098380719
6.799714 0.010116357999999999
6.800714 0.01039476
6.801714 0.010673259
6.802714 0.010951836
6.803714 0.011230472
6.804714 0.011509148
6.805714 0.011787844
6.806714 0.012066541
6.807714 0.012345222000000001
6.808714 0.012623865000000001
6.809714 0.012902453000000001
6.810714 0.013180966
6.811714 0.013459385
6.812714 0.013737689999999999
6.813715 0.014015864999999999
6.814714 0.014293886
6.815714 0.014571737999999999
6.816714 0.014849399999999999
6.817714 0.015126853
6.818714 0.015404076999999999
6.819714 0.015681052
6.820714 0.01595776
6.821714 0.016234181
6.822714 0.016510295
6.823714 0.016786082
6.824714 0.017061524
6.825714 0.0173366
6.826715 0.01761129
6.827714 0.017885573
6.828714 0.01815943
6.829714 0.01843284
6.830714 0.018705783
6.831714 0.018978237999999998
6.832714 0.019250186000000002
6.833714 0.019521605
6.834714 0.019792475
6.835714 0.020062774000000002
6.836714 0.020332482000000002
6.837714 0.020601577
6.838714 0.02087004
6.839714 0.021137846999999998
6.840714 0.021404978
6.841714 0.021671414
6.842714 0.02193713
6.843714 0.022202107
6.844714 0.022466324
6.845714 0.022729758
6.846714 0.022992389999999998
6.847714 0.023254195999999998
6.848714 0.023515157000000002
6.849714 0.023775251
6.850714 0.024034455
6.851714 0.024292749000000002
6.852714 0.024550111000000003
6.853714 0.024806521999999998
6.854714 0.025061957
6.855714 0.025316395
6.856714 0.025569816000000002
6.857714 0.025822199
6.858714 0.026073519
6.859715 0.026323757
6.860714 0.026572892
6.861714 0.026820902999999997
6.862714 0.027067767000000003
6.863714 0.027313465000000002
6.864714 0.027557972000000003
6.865714 0.027801271
6.866714 0.028043338999999997
6.867714 0.028284153
6.868714 0.028523695
6.869714 0.028761942
6.870714 0.028998872999999998
6.871714 0.029234469
6.872715 0.029468708000000003
6.873714 0.029701571
6.874714 0.029933036000000003
6.875714 0.030163085000000003
6.876714 0.030391692
6.877714 0.030618842
6.878714 0.03084451
6.879714 0.03106868
6.880714 0.03129133
6.881714 0.031512437
6.882714 0.031731985000000004
6.883714 0.031949952
6.884714 0.032166316
6.885714 0.032381059
6.886714 0.03259416
6.887714 0.032805599
6.888714 0.033015356
6.889714 0.033223411
6.890714 0.033429742
6.891714 0.033634331
6.892715 0.033837158
6.893714 0.034038202
6.894714 0.034237441
6.895714 0.034434858
6.896714 0.034630432
6.897714 0.034824145
6.898714 0.035015974
6.899714 0.0352059
6.900714 0.035393902
6.901714 0.035579962
6.902714 0.035764062
6.903714 0.035946178999999995
6.904714 0.036126297
6.905715 0.036304395
6.906714 0.036480452000000003
6.907714 0.036654453000000004
6.908714 0.036826378
6.909714 0.036996206999999996
6.910714 0.037163924
6.911714 0.037329509999999996
6.912714 0.037492946
6.913714 0.037654216000000004
6.914714 0.0378133
6.915714 0.037970181
6.916714 0.038124845
6.917714 0.038277273
6.918715 0.038427446
6.919714 0.038575349
6.920714 0.038720967
6.921714 0.038864283
6.922714 0.03900528
6.923714 0.039143942
6.924714 0.039280255
6.925714 0.039414202999999995
6.926714 0.039545773
6.927714 0.039674947
6.928714 0.039801711999999996
6.929714 0.039926052000000004
6.930714 0.040047953000000004
6.931714 0.040167401
6.932714 0.040284384
6.933714 0.040398886999999994
6.934714 0.040510896000000005
6.935714 0.0406204
6.936714 0.040727382
6.937714 0.040831833
6.938715 0.040933737
6.939714 0.041033086
6.940714 0.041129865
6.941714 0.041224062
6.942714 0.04131567
6.943714 0.041404672
6.944714 0.041491061
6.945714 0.041574825
6.946714 0.041655951999999996
6.947714 0.041734432999999994
6.948714 0.041810257
6.949714 0.041883416
6.950714 0.041953896000000004
6.951715 0.042021694
6.952714 0.042086793
6.953714 0.042149189
6.954714 0.042208872
6.955714 0.042265834
6.956714 0.042320063000000005
6.957714 0.042371554
6.958714 0.042420297
6.959714 0.042466284
6.960714 0.042509505999999996
6.961714 0.042549957
6.962714 0.042587628999999995
6.963714 0.042622516
6.964714 0.042654609
6.965714 0.042683899000000004
6.966714 0.042710381
6.967714 0.042734048
6.968714 0.042754895
6.969714 0.042772912999999996
6.970714 0.042788099
6.971714 0.042800445
6.972714 0.042809948
6.973714 0.042816601
6.974714 0.042820402
6.975714 0.042821345
6.976714 0.042819423999999995
6.977714 0.042814635999999996
6.978714 0.042806978999999995
6.979714 0.042796449
6.980714 0.042783044
6.981714 0.042766763
6.982714 0.042747601
6.983714 0.042725558
6.984715 0.042700634
6.985714 0.042672825
6.986714 0.042642132
6.987714 0.042608555
6.988714 0.042572094000000005
6.989714 0.042532748
6.990714 0.042490519
6.991714 0.042445405
6.992714 0.04239741
6.993714 0.042346536000000004
6.994714 0.042292781
6.995714 0.042236151
6.996714 0.042176645
6.997715 0.04211427
6.998714 0.042049025000000004
6.999714 0.041980913
7.000714 0.041909941
7.001714 0.041836107
7.002714 0.041759419000000006
7.003714 0.041679880999999995
7.004714 0.041597494
7.005714 0.041512266
7.006714 0.041424198
7.007714 0.041333298000000004
7.008714 0.041239569
7.009714 0.041143017
7.010714 0.041043648
7.011714 0.040941467
7.012714 0.040836481
7.013714 0.040728694999999995
7.014714 0.040618114999999996
7.015714 0.040504747
7.016714 0.040388596
7.017715 0.040269672
7.018714 0.04014798
7.019714 0.040023526999999996
7.020714 0.03989632
7.021714 0.039766365
7.022714 0.039633672
7.023714 0.039498249
7.024714 0.039360102
7.025714 0.039219238999999996
7.026714 0.03907567
7.027714 0.038929399999999996
7.028714 0.038780441
7.029714 0.038628798
7.030715 0.038474484
7.031714 0.038317507
7.032714 0.038157871999999995
7.033714 0.037995595
7.034714 0.037830681
7.035714 0.037663142
7.036714 0.037492989
7.037714 0.037320232
7.038714 0.037144881
7.039714 0.036966949
7.040714 0.036786447
7.041714 0.036603387
7.042714 0.03641778
7.043715 0.036229638
7.044714 0.036038976
7.045714 0.035845806
7.046714 0.03565014
7.047714 0.035451996
7.048714 0.035251386
7.049714 0.035048326
7.050714 0.034842829
7.051714 0.034634912
7.052714 0.03442459
7.053714 0.034211879
7.054714 0.033996796
7.055714 0.033779355
7.056714 0.033559575
7.057714 0.033337472
7.058714 0.033113064
7.059714 0.032886368
7.060714 0.032657402
7.061714 0.032426184000000004
7.062714 0.032192731
7.063715 0.031957059
7.064714 0.031719191
7.065714 0.031479141999999995
7.066714 0.031236932000000002
7.067714 0.030992579
7.068714 0.030746098
7.069714 0.030497514
7.070714 0.03024684
7.071714 0.029994096
7.072714 0.029739304
7.073714 0.029482480000000002
7.074714 0.029223645000000003
7.075714 0.028962819
7.076715 0.028700021000000003
7.077714 0.028435269
7.078714 0.028168581999999998
7.079714 0.027899982999999996
7.080714 0.027629488999999997
7.081714 0.02735712
7.082714 0.027082901
7.083714 0.026806847999999998
7.084714 0.026528983
7.085714 0.026249327
7.086714 0.025967900999999998
7.087714 0.025684727
7.088714 0.025399827000000003
7.089714 0.025113221
7.090714 0.024824930000000002
7.091714 0.024534977000000003
7.092714 0.024243385
7.093714 0.023950175
7.094714 0.023655371
7.095714 0.023358993
7.096714 0.023061066
7.097714 0.022761612
7.098714 0.022460656000000002
7.099714 0.022158217
7.100714 0.021854322000000002
7.101714 0.021548994000000002
7.102714 0.021242257
7.103714 0.020934135
7.104714 0.020624651
7.105714 0.020313829000000002
7.106714 0.020001695
7.107714 0.019688273
7.108714 0.019373586
7.109715 0.019057661
7.110714 0.018740523
7.111714 0.018422195000000002
7.112714 0.018102702999999998
7.113714 0.017782074
7.114714 0.017460331
7.115714 0.017137501
7.116714 0.01681361
7.117714 0.016488683
7.118714 0.016162747
7.119714 0.015835824999999998
7.120714 0.015507944999999999
7.121714 0.015179133000000001
7.122715 0.014849416
7.123714 0.014518818
7.124714 0.014187368
7.125714 0.013855089000000001
7.126714 0.013522010999999999
7.127714 0.013188156
7.128714 0.012853554
7.129714 0.012518228
7.130714 0.012182206000000001
7.131714 0.011845514
7.132714 0.011508178
7.133714 0.011170224
7.134714 0.010831677
7.135714 0.010492564999999999
7.136714 0.010152911
7.137714 0.0098127428
7.138714 0.0094720854
7.139714 0.009130963700000001
7.140714 0.0087894041
7.141714 0.008447431200000001
7.142715 0.008105071200000001
7.143714 0.0077623488
7.144714 0.007419289599999999
7.145714 0.007075919000000001
7.146714 0.0067322617000000005
7.147714 0.0063883432
7.148714 0.0060441886
7.149714 0.0056998229
7.150714 0.0053552718
7.151714 0.0050105602
7.152714 0.0046657133
7.153714 0.0043207565
7.154714 0.0039757153
7.155715 0.0036306147999999997
7.156714 0.0032854805
7.157714 0.0029403376
7.158714 0.0025952117000000003
7.159714 0.0022501280999999997
7.160714 0.0019051122
7.161714 0.0015601894000000002
7.162714 0.0012153853000000001
7.163714 0.0008707254
7.164714 0.000526235
7.165714 0.00018193957
7.166714 -0.00016213546
7.167714 -0.00050596473
7.168715 -0.0008495228
7.169714 -0.0011927844
7.170714 -0.0015357242
7.171714 -0.0018783168
7.172714 -0.002220537
7.173714 -0.0025623596
7.174714 -0.0029037594000000003
7.175714 -0.0032447111
7.176714 -0.0035851899
7.177714 -0.0039251703
7.178714 -0.0042646276
7.179714 -0.004603536599999999
7.180714 -0.0049418722
7.181714 -0.0052796098000000005
7.182714 -0.0056167242
7.183714 -0.0059531906999999995
7.184714 -0.0062889842
7.185714 -0.0066240798
7.186714 -0.0069584537
7.187714 -0.0072920803999999995
7.188715 -0.0076249351
7.189714 -0.007956993800000001
7.190714 -0.0082882318
7.191714 -0.008618624299999999
7.192714 -0.0089481473
7.193714 -0.009276776799999999
7.194714 -0.0096044889
7.195714 -0.0099312594
7.196714 -0.010257064
7.197714 -0.010581881
7.198714 -0.010905685
7.199714 -0.011228453
7.200714 -0.011550162
7.201715 -0.011870789999999999
7.202714 -0.012190313
7.203714 -0.012508708
7.204714 -0.012825956
7.205714 -0.013142033
7.206714 -0.013456916000000001
7.207714 -0.013770583999999999
7.208714 -0.014083016
7.209714 -0.014394190999999999
7.210714 -0.014704089
7.211714 -0.015012687000000002
7.212714 -0.015319967
7.213714 -0.015625907999999997
7.214714 -0.015930488
7.215714 -0.01623369
7.216714 -0.016535494
7.217714 -0.016835879
7.218714 -0.017134826
7.219714 -0.017432317
7.220714 -0.017728333000000002
7.221714 -0.018022856
7.222714 -0.018315866
7.223714 -0.018607345
7.224714 -0.018897276
7.225714 -0.019185639
7.226714 -0.019472418
7.227714 -0.019757594
7.228714 -0.020041148
7.229714 -0.020323065
7.230714 -0.020603325999999998
7.231714 -0.020881913999999998
7.232714 -0.021158811
7.233714 -0.021434001
7.234715 -0.021707466
7.235714 -0.021979189
7.236714 -0.022249154
7.237714 -0.022517343
7.238714 -0.022783739
7.239714 -0.023048325999999997
7.240714 -0.023311088
7.241714 -0.02357201
7.242714 -0.023831073
7.243714 -0.024088263
7.244714 -0.024343561
7.245714 -0.024596954000000004
7.246714 -0.024848425999999996
7.247715 -0.025097961999999998
7.248714 -0.025345545000000004
7.249714 -0.025591161
7.250714 -0.025834795
7.251714 -0.026076433
7.252714 -0.026316056
7.253714 -0.026553654
7.254714 -0.026789212
7.255714 -0.027022714
7.256714 -0.027254148
7.257714 -0.027483498
7.258714 -0.027710751999999998
7.259714 -0.027935896999999998
7.260714 -0.028158919
7.261714 -0.028379806
7.262714 -0.028598544000000004
7.263714 -0.02881512
7.264714 -0.029029522999999998
7.265714 -0.029241742
7.266714 -0.029451764
7.267715 -0.029659577
7.268714 -0.029865169
7.269714 -0.030068532
7.270714 -0.030269654
7.271714 -0.030468523999999997
7.272714 -0.030665131999999998
7.273714 -0.03085947
7.274714 -0.031051526000000003
7.275714 -0.031241294000000003
7.276714 -0.031428764
7.277714 -0.031613928
7.278714 -0.031796776
7.279714 -0.031977301
7.280715 -0.032155498
7.281714 -0.032331355
7.282714 -0.032504869
7.283714 -0.032676032
7.284714 -0.032844837
7.285714 -0.033011279000000004
7.286714 -0.033175349
7.287714 -0.033337044
7.288714 -0.033496355
7.289714 -0.03365328
7.290714 -0.033807813
7.291714 -0.033959947000000004
7.292714 -0.034109678000000004
7.293715 -0.034257001
7.294714 -0.034401909
7.295714 -0.034544402
7.296714 -0.034684469999999995
7.297714 -0.034822109999999996
7.298714 -0.034957321
7.299714 -0.035090095
7.300714 -0.035220431
7.301714 -0.035348322
7.302714 -0.035473765
7.303714 -0.035596755
7.304714 -0.035717289
7.305714 -0.035835362999999995
7.306714 -0.035950974999999996
7.307714 -0.036064119
7.308714 -0.036174792
7.309714 -0.036282992
7.310714 -0.036388714
7.311714 -0.036491957
7.312714 -0.036592717999999996
7.313715 -0.036690992
7.314714 -0.036786782
7.315714 -0.03688008
7.316714 -0.036970887
7.317714 -0.0370592
7.318714 -0.037145018
7.319714 -0.037228339
7.320714 -0.037309164
7.321714 -0.037387488
7.322714 -0.037463315000000004
7.323714 -0.037536642
7.324714 -0.037607469000000004
7.325714 -0.037675799
7.326715 -0.037741632000000004
7.327714 -0.037804967999999994
7.328714 -0.037865806
7.329714 -0.037924151
7.330714 -0.037980004000000005
7.331714 -0.038033366
7.332714 -0.038084239
7.333714 -0.038132624
7.334714 -0.038178527
7.335714 -0.038221947
7.336714 -0.03826289
7.337714 -0.038301357
7.338714 -0.038337352
7.339714 -0.038370877
7.340714 -0.038401937000000004
7.341714 -0.038430533999999995
7.342714 -0.038456675
7.343714 -0.038480363
7.344714 -0.038501600000000004
7.345714 -0.038520392
7.346714 -0.038536743
7.347714 -0.038550656999999995
7.348714 -0.038562139
7.349714 -0.038571193
7.350714 -0.038577826
7.351714 -0.038582040000000005
7.352714 -0.038583842
7.353714 -0.038583236
7.354714 -0.03858023
7.355714 -0.038574828
7.356714 -0.038567037
7.357714 -0.038556862
7.358714 -0.038544307
7.359715 -0.03852938
7.360714 -0.038512086
7.361714 -0.038492432
7.362714 -0.038470427
7.363714 -0.038446073
7.364714 -0.038419379000000003
7.365714 -0.038390351
7.366714 -0.038358994
7.367714 -0.038325318
7.368714 -0.038289328
7.369714 -0.038251033000000004
7.370714 -0.038210439
7.371714 -0.038167555
7.372715 -0.038122386
7.373714 -0.038074941
7.374714 -0.038025228
7.375714 -0.037973257999999996
7.376714 -0.037919034
7.377714 -0.037862570000000005
7.378714 -0.037803871
7.379714 -0.037742945
7.380714 -0.037679804000000004
7.381714 -0.037614454
7.382714 -0.037546907000000004
7.383714 -0.037477171000000004
7.384714 -0.037405256
7.385714 -0.037331171999999996
7.386714 -0.037254929
7.387714 -0.037176535
7.388714 -0.037096001
7.389714 -0.037013341000000005
7.390714 -0.036928564
7.391714 -0.036841683
7.392715 -0.036752707
7.393714 -0.036661647000000006
7.394714 -0.036568518
7.395714 -0.036473328
7.396714 -0.036376092
7.397714 -0.036276819
7.398714 -0.036175523
7.399714 -0.036072216000000004
7.400714 -0.035966912000000004
7.401714 -0.035859621
7.402714 -0.035750357
7.403714 -0.035639132999999996
7.404714 -0.035525963
7.405715 -0.035410858
7.406714 -0.035293828
7.407714 -0.035174889
7.408714 -0.035054053
7.409714 -0.034931330999999996
7.410714 -0.034806738000000004
7.411714 -0.034680284
7.412714 -0.034551986
7.413714 -0.034421851
7.414714 -0.034289894
7.415714 -0.034156127
7.416714 -0.034020565
7.417714 -0.033883218
7.418715 -0.033744099
7.419714 -0.033603219
7.420714 -0.033460592
7.421714 -0.033316232
7.422714 -0.033170151
7.423714 -0.033022359
7.424714 -0.032872873
7.425714 -0.032721704
7.426714 -0.032568866
7.427714 -0.032414371000000004
7.428714 -0.032258234999999996
7.429714 -0.032100469
7.430714 -0.031941087
7.431714 -0.031780105
7.432714 -0.031617534
7.433714 -0.031453391
7.434714 -0.031287689
7.435714 -0.031120441000000002
7.436714 -0.030951664999999996
7.437714 -0.030781371999999998
7.438715 -0.030609578000000002
7.439714 -0.030436297
7.440714 -0.030261543000000002
7.441714 -0.030085334000000002
7.442714 -0.029907681000000002
7.443714 -0.029728599
7.444714 -0.029548105999999998
7.445714 -0.029366216
7.446714 -0.029182939999999997
7.447714 -0.028998297000000003
7.448714 -0.0288123
7.449714 -0.028624965
7.450714 -0.028436305000000002
7.451715 -0.028246336000000004
7.452714 -0.028055071
7.453714 -0.027862529
7.454714 -0.027668721
7.455714 -0.027473664000000002
7.456714 -0.02727737
7.457714 -0.027079857
7.458714 -0.026881139
7.459714 -0.026681231
7.460714 -0.026480146
7.461714 -0.026277903999999998
7.462714 -0.026074515
7.463714 -0.025869996
7.464714 -0.025664363
7.465714 -0.025457633
7.466714 -0.02524982
7.467714 -0.025040939
7.468714 -0.024831004
7.469714 -0.024620033
7.470714 -0.024408042
7.471714 -0.024195046
7.472714 -0.023981062
7.473714 -0.023766104
7.474714 -0.023550187
7.475714 -0.023333328
7.476714 -0.023115543
7.477714 -0.022896846
7.478714 -0.022677255
7.479714 -0.022456785
7.480714 -0.022235452
7.481714 -0.022013269999999998
7.482714 -0.021790256
7.483714 -0.021566424
7.484715 -0.021341791
7.485714 -0.021116371000000002
7.486714 -0.020890180999999997
7.487714 -0.020663235000000002
7.488714 -0.020435549
7.489714 -0.020207137
7.490714 -0.019978016
7.491714 -0.019748199
7.492714 -0.019517701999999998
7.493714 -0.019286541
7.494714 -0.01905473
7.495714 -0.018822285
7.496714 -0.018589222
7.497715 -0.018355554
7.498714 -0.018121298
7.499714 -0.017886468
7.500714 -0.01765108
7.501714 -0.01741515
7.502714 -0.017178692000000002
7.503714 -0.016941722
7.504714 -0.016704256
7.505714 -0.016466308000000002
7.506714 -0.016227896000000002
7.507714 -0.015989033
7.508714 -0.015749737
7.509714 -0.015510021999999998
7.510714 -0.015269904
7.511714 -0.015029398000000001
7.512714 -0.014788522000000002
7.513714 -0.014547289
7.514714 -0.014305716
7.515714 -0.014063815999999998
7.516714 -0.013821608
7.517715 -0.013579105000000001
7.518714 -0.013336324
7.519714 -0.013093278
7.520714 -0.012849983
7.521714 -0.012606455
7.522714 -0.012362709000000001
7.523714 -0.012118760000000001
7.524714 -0.011874622999999999
7.525714 -0.011630312
7.526714 -0.011385843
7.527714 -0.01114123
7.528714 -0.010896489
7.529714 -0.010651633
7.530715 -0.010406678
7.531714 -0.01016164
7.532714 -0.0099165321
7.533714 -0.009671369499999999
7.534714 -0.0094261661
7.535714 -0.009180937200000001
7.536714 -0.0089356974
7.537714 -0.0086904613
7.538714 -0.0084452426
7.539714 -0.0082000566
7.540714 -0.007954916499999999
7.541714 -0.0077098375
7.542714 -0.0074648327
7.543715 -0.0072199167000000005
7.544714 -0.0069751026
7.545714 -0.0067304041
7.546714 -0.0064858352
7.547714 -0.006241408800000001
7.548714 -0.0059971386
7.549714 -0.0057530371
7.550714 -0.0055091179
7.551714 -0.0052653933
7.552714 -0.0050218764999999995
7.553714 -0.004778580100000001
7.554714 -0.0045355169
7.555714 -0.0042926993
7.556714 -0.0040501396
7.557714 -0.0038078506
7.558714 -0.0035658442
7.559714 -0.0033241333
7.560714 -0.0030827300999999997
7.561714 -0.0028416473
7.562714 -0.0026008971
7.563715 -0.0023604921999999997
7.564714 -0.0021204451
7.565714 -0.0018807683
7.566714 -0.0016414744
7.567714 -0.0014025762
7.568714 -0.0011640864
7.569714 -0.0009260178599999999
7.570714 -0.0006883834400000001
7.571714 -0.00045119618
7.572714 -0.00021446906000000001
7.573714 2.1784804e-05
7.574714 0.00025755228
7.575714 0.00049282021
7.576715 0.00072757534
7.577714 0.00096180447
7.578714 0.0011954943000000002
7.579714 0.0014286315999999999
7.580714 0.0016612034
7.581714 0.0018931962
7.582714 0.0021245971000000002
7.583714 0.002355393
7.584714 0.002585571
7.585714 0.0028151184
7.586714 0.0030440224
7.587714 0.0032722706
7.588714 0.0034998506
7.589714 0.0037267502
7.590714 0.0039529576
7.591714 0.0041784606
7.592714 0.0044032477
7.593714 0.0046273075
7.594714 0.0048506285
7.595714 0.0050731996
7.596714 0.0052950098
7.597714 0.0055160483000000005
7.598714 0.0057363042
7.599714 0.0059557668
7.600714 0.0061744257
7.601714 0.006392269999999999
7.602714 0.00660929
7.603714 0.0068254747
7.604714 0.0070408139
7.605714 0.0072552968
7.606714 0.007468913799999999
7.607714 0.0076816541
7.608714 0.007893507400000001
7.609715 0.0081044636
7.610714 0.008314512500000001
7.611714 0.0085236432
7.612714 0.0087318462
7.613714 0.0089391106
7.614714 0.0091454262
7.615714 0.009350782799999999
7.616714 0.0095551703
7.617714 0.0097585777
7.618714 0.0099609955
7.619714 0.010162413
7.620714 0.01036282
7.621714 0.010562207
7.622715 0.010760564
7.623714 0.010957879
7.624714 0.011154143
7.625714 0.011349346
7.626714 0.011543478
7.627714 0.011736529
7.628714 0.011928487
7.629714 0.012119343999999999
7.630714 0.012309088
7.631714 0.01249771
7.632714 0.0126852
7.633714 0.012871546999999999
7.634714 0.013056742
7.635714 0.013240773
7.636714 0.013423630999999998
7.637714 0.013605306
7.638714 0.013785787
7.639714 0.013965066
7.640714 0.014143129999999999
7.641714 0.014319971999999999
7.642715 0.01449558
7.643714 0.014669946
7.644714 0.01484306
7.645714 0.015014912000000002
7.646714 0.015185493000000001
7.647714 0.015354792
7.648714 0.015522803
7.649714 0.015689516
7.650714 0.015854920999999998
7.651714 0.016019012
7.652714 0.016181778
7.653714 0.016343212000000003
7.654714 0.016503307
7.655715 0.016662054000000003
7.656714 0.016819444000000003
7.657714 0.016975473
7.658714 0.01713013
7.659714 0.017283412
7.660714 0.017435309
7.661714 0.017585815
7.662714 0.017734924
7.663714 0.017882629
7.664714 0.018028923999999998
7.665714 0.018173804000000002
7.666714 0.018317263
7.667714 0.018459294
7.668715 0.018599891
7.669714 0.01873905
7.670714 0.018876765
7.671714 0.019013029
7.672714 0.019147838
7.673714 0.019281187
7.674714 0.01941307
7.675714 0.019543480999999998
7.676714 0.019672417
7.677714 0.01979987
7.678714 0.019925836000000002
7.679714 0.020050308
7.680714 0.020173284
7.681714 0.020294756
7.682714 0.020414719
7.683714 0.020533169
7.684714 0.020650099
7.685714 0.020765504
7.686714 0.02087938
7.687714 0.020991721
7.688715 0.021102522000000002
7.689714 0.021211778
7.690714 0.021319484
7.691714 0.021425635999999998
7.692714 0.021530229
7.693714 0.021633258
7.694714 0.02173472
7.695714 0.021834609
7.696714 0.021932922
7.697714 0.022029655999999998
7.698714 0.022124806
7.699714 0.022218368999999998
7.700714 0.022310342
7.701715 0.022400721
7.702714 0.022489503
7.703714 0.022576685000000003
7.704714 0.022662265
7.705714 0.02274624
7.706714 0.022828607
7.707714 0.022909364
7.708714 0.022988507000000002
7.709714 0.023066037
7.710714 0.023141949000000002
7.711714 0.023216242
7.712714 0.023288913
7.713714 0.023359961
7.714714 0.023429384
7.715714 0.02349718
7.716714 0.023563346
7.717714 0.023627881
7.718714 0.023690783
7.719714 0.023752051
7.720714 0.023811682
7.721714 0.023869674
7.722714 0.023926026
7.723714 0.023980737
7.724714 0.024033805000000002
7.725714 0.024085227
7.726714 0.024135002000000003
7.727714 0.024183127999999998
7.728714 0.024229604999999998
7.729714 0.024274431
7.730714 0.024317604
7.731714 0.024359122
7.732714 0.024398984
7.733714 0.024437188000000002
7.734715 0.024473737000000002
7.735714 0.024508626999999998
7.736714 0.024541854999999998
7.737714 0.024573423
7.738714 0.024603331
7.739714 0.024631576
7.740714 0.024658156
7.741714 0.024683075
7.742714 0.024706329
7.743714 0.024727921
7.744714 0.024747849000000002
7.745714 0.024766110999999997
7.746714 0.024782712000000002
7.747715 0.024797648
7.748714 0.024810919
7.749714 0.024822529
7.750714 0.024832477
7.751714 0.024840762
7.752714 0.024847387000000002
7.753714 0.024852349
7.754714 0.024855652000000002
7.755714 0.024857295999999997
7.756714 0.024857285
7.757714 0.024855617
7.758714 0.024852293
7.759714 0.024847317
7.760714 0.024840687
7.761714 0.024832407
7.762714 0.024822476999999996
7.763714 0.024810898999999997
7.764714 0.024797677000000004
7.765714 0.024782811000000002
7.766714 0.024766303
7.767715 0.024748157000000003
7.768714 0.024728374999999997
7.769714 0.024706961
7.770714 0.024683913000000002
7.771714 0.024659238999999996
7.772714 0.024632941
7.773714 0.024605021
7.774714 0.024575483999999998
7.775714 0.024544331
7.776714 0.024511569000000004
7.777714 0.024477199999999998
7.778714 0.024441228000000002
7.779714 0.024403658
7.780715 0.024364493
7.781714 0.024323737
7.782714 0.024281397
7.783714 0.024237476
7.784714 0.024191978
7.785714 0.024144910000000002
7.786714 0.024096275
7.787714 0.024046078000000002
7.788714 0.023994324
7.789714 0.023941019
7.790714 0.023886167
7.791714 0.023829773999999998
7.792714 0.023771844
7.793715 0.023712384
7.794714 0.023651396999999998
7.795714 0.023588889000000002
7.796714 0.023524866
7.797714 0.023459334999999998
7.798714 0.0233923
7.799714 0.023323768
7.800714 0.023253742
7.801714 0.023182231
7.802714 0.02310924
7.803714 0.023034775
7.804714 0.022958843
7.805714 0.022881449999999998
7.806714 0.022802604
7.807714 0.022722309
7.808714 0.022640574
7.809714 0.022557404
7.810714 0.022472808
7.811714 0.022386792
7.812714 0.022299364
7.813715 0.022210531000000002
7.814714 0.022120301
7.815714 0.022028681
7.816714 0.021935679
7.817714 0.021841304
7.818714 0.021745563
7.819714 0.021648464
7.820714 0.021550015999999998
7.821714 0.021450226
7.822714 0.021349103
7.823714 0.021246656
7.824714 0.021142892
7.825714 0.021037822
7.826715 0.020931453
7.827714 0.020823794
7.828714 0.020714854999999997
7.829714 0.020604645
7.830714 0.020493173
7.831714 0.020380448000000002
7.832714 0.020266479
7.833714 0.020151277000000002
7.834714 0.020034851
7.835714 0.019917212
7.836714 0.019798368
7.837714 0.019678331
7.838714 0.019557109
7.839714 0.019434714
7.840714 0.019311157
7.841714 0.019186447
7.842714 0.019060595
7.843714 0.018933612
7.844714 0.01880551
7.845714 0.018676299
7.846714 0.01854599
7.847714 0.018414593
7.848714 0.018282121000000002
7.849714 0.018148586
7.850714 0.018013995999999997
7.851714 0.017878365
7.852714 0.017741704
7.853714 0.017604024
7.854714 0.017465335
7.855714 0.017325650999999997
7.856714 0.017184981999999998
7.857714 0.017043337999999998
7.858714 0.016900733
7.859715 0.016757175
7.860714 0.016612677
7.861714 0.01646725
7.862714 0.016320904
7.863714 0.016173652
7.864714 0.016025502
7.865714 0.015876467
7.866714 0.015726556
7.867714 0.015575781
7.868714 0.015424153
7.869714 0.015271682000000002
7.870714 0.015118379000000001
7.871714 0.014964255000000001
7.872715 0.014809323
7.873714 0.014653590999999999
7.874714 0.014497072000000001
7.875714 0.014339777000000001
7.876714 0.014181719
7.877714 0.014022907999999999
7.878714 0.013863356
7.879714 0.013703077
7.880714 0.013542082
7.881714 0.013380384
7.882714 0.013217996
7.883714 0.013054932000000002
7.884714 0.012891204
7.885714 0.012726827
7.886714 0.012561814000000001
7.887714 0.012396177999999999
7.888714 0.012229935
7.889714 0.012063095
7.890714 0.011895676
7.891714 0.011727691
7.892715 0.011559154
7.893714 0.011390079000000001
7.894714 0.011220482
7.895714 0.011050375999999999
7.896714 0.010879777
7.897714 0.010708698
7.898714 0.010537155
7.899714 0.010365162
7.900714 0.010192734
7.901714 0.010019886
7.902714 0.0098466313
7.903714 0.0096729862
7.904714 0.0094989649
7.905715 0.009324582100000001
7.906714 0.0091498528
7.907714 0.0089747919
7.908714 0.0087994136
7.909714 0.0086237334
7.910714 0.0084477659
7.911714 0.0082715254
7.912714 0.008095027400000001
7.913714 0.0079182864
7.914714 0.0077413169
7.915714 0.0075641343
7.916714 0.007386753
7.917714 0.007209187599999999
7.918715 0.0070314534
7.919714 0.0068535643
7.920714 0.0066755354
7.921714 0.0064973814
7.922714 0.006319116800000001
7.923714 0.006140756199999999
7.924714 0.0059623133
7.925714 0.0057838028000000005
7.926714 0.0056052388
7.927714 0.005426635500000001
7.928714 0.0052480071
7.929714 0.005069367
7.930714 0.0048907295
7.931714 0.0047121084
7.932714 0.0045335168
7.933714 0.0043549688
7.934714 0.0041764775
7.935714 0.0039980561
7.936714 0.0038197184
7.937714 0.0036414771
7.938715 0.0034633456
7.939714 0.0032853375
7.940714 0.0031074655
7.941714 0.0029297431
7.942714 0.0027521837
7.943714 0.0025748006
7.944714 0.0023976074
7.945714 0.0022206175
7.946714 0.0020438449000000003
7.947714 0.0018673033999999998
7.948714 0.0016910071
7.949714 0.0015149703
7.950714 0.0013392075
7.951715 0.0011637332
7.952714 0.00098856226
7.953714 0.0008137096299999999
7.954714 0.0006391904700000001
7.955714 0.00046501996
7.956714 0.00029121352
7.957714 0.00011778661
7.958714 -5.5245220999999995e-05
7.959714 -0.00022786642
7.960714 -0.00040006139
7.961714 -0.00057181455
7.962714 -0.00074311042
7.963714 -0.00091393349
7.964714 -0.0010842685
7.965714 -0.0012541001
7.966714 -0.0014234132000000002
7.967714 -0.0015921930999999998
7.968714 -0.0017604246999999998
7.969714 -0.0019280937
7.970714 -0.0020951857
7.971714 -0.0022616865000000003
7.972714 -0.0024275820999999998
7.973714 -0.002592859
7.974714 -0.0027575035
7.975714 -0.0029215023
7.976714 -0.0030848422999999996
7.977714 -0.0032475109
7.978714 -0.0034094948
7.979714 -0.0035707816999999997
7.980714 -0.0037313595000000002
7.981714 -0.0038912156
7.982714 -0.0040503379
7.983714 -0.0042087147
7.984715 -0.0043663342
7.985714 -0.0045231842
7.986714 -0.0046792535
7.987714 -0.00483453
7.988714 -0.004989003
7.989714 -0.0051426607
7.990714 -0.0052954914
7.991714 -0.0054474844
7.992714 -0.0055986286
7.993714 -0.005748912399999999
7.994714 -0.0058983253
7.995714 -0.0060468559
7.996714 -0.0061944935
7.997715 -0.006341227
7.998714 -0.0064870459
7.999714 -0.0066319401
8.000714 -0.006775897800000001
8.001715 -0.0069189089
8.002714 -0.0070609633000000005
8.003715 -0.0072020499
8.004714 -0.007342158600000001
8.005714 -0.0074812793
8.006714 -0.007619401699999999
8.007714 -0.007756515
8.008715 -0.0078926103
8.009714 -0.0080276768
8.010715 -0.008161704300000001
8.011714 -0.0082946834
8.012714 -0.0084266045
8.013714 -0.0085574567
8.014714 -0.0086872315
8.015715 -0.0088159184
8.016714 -0.0089435074
8.017715 -0.009069989
8.018714 -0.0091953538
8.019714 -0.0093195915
8.020715 -0.0094426927
8.021714 -0.0095646472
8.022715 -0.0096854455
8.023714 -0.0098050783
8.024714 -0.009923536
8.025714 -0.010040808
8.026714 -0.010156886
8.027715 -0.01027176
8.028714 -0.01038542
8.029715 -0.010497857999999999
8.030714 -0.010609064
8.031714 -0.010719029
8.032714 -0.010827744
8.033714 -0.0109352
8.034715 -0.01104139
8.035714 -0.011146304000000001
8.036715 -0.011249936
8.037714 -0.011352276
8.038714 -0.011453317
8.039714 -0.011553052
8.040714 -0.011651475
8.041715 -0.011748578
8.042714 -0.011844354
8.043715 -0.011938797
8.044714 -0.012031903
8.045714 -0.012123664
8.046714 -0.012214075999999999
8.047714 -0.012303134
8.048715 -0.012390831
8.049714 -0.012477163999999999
8.050714 -0.01256213
8.051714 -0.012645722
8.052714 -0.012727937000000002
8.053715 -0.012808772999999999
8.054714 -0.012888224
8.055715 -0.012966288
8.056714 -0.013042960000000001
8.057714 -0.013118237
8.058714 -0.013192117000000001
8.059714 -0.013264595999999998
8.060715 -0.013335672
8.061714 -0.013405341
8.062715 -0.013473601
8.063714 -0.013540448
8.064714 -0.013605881
8.065714 -0.013669895000000001
8.066714 -0.013732488000000001
8.067715 -0.013793659
8.068714 -0.013853404
8.069715 -0.013911722999999999
8.070714 -0.013968610000000001
8.071714 -0.014024065
8.072714 -0.014078086
8.073714 -0.014130669000000002
8.074715 -0.014181813000000001
8.075714 -0.014231517
8.076715 -0.014279778000000002
8.077714 -0.014326595000000001
8.078714 -0.014371965
8.079714 -0.014415886999999999
8.080714 -0.014458360000000002
8.081715 -0.014499380999999999
8.082714 -0.014538951
8.083714 -0.014577066999999999
8.084714 -0.014613727
8.085714 -0.014648933000000001
8.086715 -0.014682681999999999
8.087714 -0.014714970999999999
8.088715 -0.014745802
8.089714 -0.014775174
8.090714 -0.014803084000000001
8.091714 -0.014829534
8.092714 -0.014854522
8.093715 -0.014878048
8.094714 -0.014900111999999998
8.095715 -0.014920715
8.096714 -0.014939854999999998
8.097714 -0.014957533999999998
8.098714 -0.014973752
8.099714 -0.014988509
8.100715 -0.015001808
8.101714 -0.015013649
8.102715 -0.015024033000000001
8.103714 -0.015032962
8.104714 -0.015040438
8.105714 -0.015046461999999998
8.106714 -0.015051039
8.107715 -0.015054169000000001
8.108714 -0.015055854999999998
8.109715 -0.015056103
8.110714 -0.015054913999999999
8.111714 -0.015052292
8.112714 -0.015048241999999998
8.113714 -0.015042766999999999
8.114715 -0.015035873
8.115714 -0.015027562
8.116714 -0.01501784
8.117714 -0.015006711999999998
8.118714 -0.014994183
8.119715 -0.01498026
8.120714 -0.014964945
8.121715 -0.014948247000000001
8.122714 -0.014930170000000001
8.123714 -0.014910722000000001
8.124714 -0.014889906999999999
8.125714 -0.014867731
8.126715 -0.014844201
8.127714 -0.014819323
8.128715 -0.014793103
8.129714 -0.014765547999999998
8.130714 -0.014736662999999999
8.131714 -0.014706457
8.132714 -0.014674933000000001
8.133715 -0.014642099
8.134714 -0.014607962
8.135715 -0.014572527000000002
8.136714 -0.0145358
8.137714 -0.014497789
8.138714 -0.014458501000000002
8.139714 -0.014417939
8.140715 -0.014376111999999998
8.141714 -0.014333027
8.142715 -0.014288689
8.143714 -0.014243105
8.144714 -0.014196281
8.145715 -0.014148224999999999
8.146714 -0.014098943
8.147715 -0.014048444
8.148714 -0.013996732999999999
8.149714 -0.013943819999999999
8.150714 -0.01388971
8.151714 -0.013834411000000001
8.152715 -0.013777932
8.153714 -0.013720280999999999
8.154715 -0.013661462999999999
8.155714 -0.01360149
8.156714 -0.013540369000000002
8.157714 -0.013478108
8.158714 -0.013414715
8.159715 -0.013350201
8.160714 -0.013284573
8.161715 -0.013217841000000001
8.162714 -0.013150014000000002
8.163714 -0.013081101999999999
8.164714 -0.013011113
8.165714 -0.012940057999999999
8.166715 -0.012867944000000001
8.167714 -0.012794785
8.168715 -0.012720586999999998
8.169714 -0.012645363000000001
8.170714 -0.012569122
8.171714 -0.012491875
8.172714 -0.012413632
8.173715 -0.012334404
8.174714 -0.012254201
8.175714 -0.012173036
8.176714 -0.012090918
8.177714 -0.012007859
8.178715 -0.011923870999999999
8.179714 -0.011838966
8.180715 -0.011753155
8.181714 -0.011666449
8.182714 -0.011578862
8.183714 -0.011490405
8.184714 -0.011401091
8.185715 -0.011310932
8.186714 -0.011219939
8.187715 -0.011128127
8.188714 -0.011035507
8.189714 -0.010942091000000001
8.190714 -0.010847894
8.191714 -0.010752927
8.192715 -0.010657204
8.193714 -0.010560736000000001
8.194715 -0.010463538
8.195714 -0.010365622
8.196714 -0.010267
8.197714 -0.010167687
8.198714 -0.010067695
8.199715 -0.009967037500000001
8.200714 -0.009865726299999999
8.201715 -0.009763774099999999
8.202714 -0.0096611948
8.203714 -0.0095579999
8.204714 -0.0094542025
8.205714 -0.0093498158
8.206715 -0.0092448521
8.207714 -0.0091393238
8.208714 -0.0090332433
8.209714 -0.0089266228
8.210714 -0.0088194749
8.211715 -0.0087118118
8.212714 -0.008603646000000001
8.213715 -0.0084949897
8.214714 -0.0083858555
8.215714 -0.0082762548
8.216714 -0.008166201599999999
8.217714 -0.008055707399999999
8.218715 -0.0079447847
8.219714 -0.0078334473
8.220715 -0.0077217068
8.221714 -0.007609576999999999
8.222714 -0.0074970703
8.223714 -0.007384200600000001
8.224714 -0.0072709809000000005
8.225715 -0.007157424999999999
8.226714 -0.0070435468
8.227715 -0.0069293594
8.228714 -0.0068148773
8.229714 -0.006700114300000001
8.230714 -0.0065850851000000005
8.231714 -0.0064698033
8.232715 -0.0063542836999999994
8.233714 -0.0062385407000000006
8.234715 -0.0061225888
8.235714 -0.0060064422999999995
8.236714 -0.0058901162
8.237714 -0.0057736244
8.238714 -0.0056569821
8.239715 -0.0055402033
8.240714 -0.0054233027
8.241714 -0.0053062944
8.242714 -0.005189193
8.243714 -0.0050720126
8.244715 -0.0049547674
8.245714 -0.0048374714000000004
8.246715 -0.004720138499999999
8.247714 -0.0046027824
8.248714 -0.004485417199999999
8.249714 -0.004368056
8.250714 -0.0042507127
8.251715 -0.0041334002
8.252714 -0.0040161318
8.253715 -0.0038989205000000003
8.254714 -0.0037817790000000003
8.255714 -0.0036647201
8.256714 -0.0035477566
8.257714 -0.0034309007
8.258715 -0.0033141649000000004
8.259714 -0.0031975615
8.260715 -0.0030811020999999997
8.261714 -0.002964799
8.262714 -0.002848664
8.263714 -0.0027327089000000002
8.264714 -0.0026169451
8.265715 -0.0025013844000000003
8.266714 -0.0023860381
8.267715 -0.0022709175
8.268714 -0.0021560341
8.269714 -0.0020413991
8.270715 -0.0019270234999999999
8.271714 -0.0018129188999999998
8.272715 -0.0016990960000000002
8.273714 -0.0015855659999999998
8.274714 -0.0014723397
8.275714 -0.0013594282
8.276714 -0.0012468423999999999
8.277715 -0.0011345931000000002
8.278714 -0.0010226912
8.279715 -0.00091114762
8.280714 -0.00079997299
8.281714 -0.0006891782
8.282714 -0.00057877396
8.283714 -0.00046877099
8.284715 -0.00035918006
8.285714 -0.00025001183999999997
8.286715 -0.00014127709
8.287714 -3.2986506e-05
8.288714 7.4849191e-05
8.289714 0.00018221928
8.290714 0.00028911302
8.291715 0.00039551969
8.292714 0.00050142853
8.293715 0.0006068287799999999
8.294714 0.00071170971
8.295714 0.0008160605799999999
8.296714 0.00091987067
8.297714 0.0010231293000000001
8.298715 0.0011258258
8.299714 0.0012279495
8.300714 0.0013294899
8.301714 0.0014304364
8.302714 0.0015307787
8.303715 0.0016305066
8.304714 0.0017296098999999999
8.305715 0.0018280784999999999
8.306714 0.0019259027
8.307714 0.0020230726
8.308714 0.0021195789000000003
8.309714 0.0022154121
8.310715 0.0023105633
8.311714 0.0024050236000000003
8.312715 0.0024987843
8.313714 0.0025918371
8.314714 0.0026841735
8.315714 0.0027757858
8.316714 0.0028666664
8.317715 0.0029568075000000003
8.318714 0.0030462017
8.319715 0.003134842
8.320714 0.0032227214
8.321714 0.0033098331
8.322714 0.0033961704
8.323714 0.0034817265
8.324715 0.0035664951
8.325714 0.0036504702000000003
8.326715 0.0037336449
8.327714 0.0038160135
8.328714 0.0038975697
8.329714 0.0039783074
8.330714 0.0040582203
8.331715 0.0041373023
8.332714 0.0042155476
8.333714 0.00429295
8.334714 0.0043695036
8.335714 0.0044452019
8.336715 0.0045200391
8.337714 0.0045940094
8.338715 0.0046671066
8.339714 0.0047393245
8.340714 0.0048106569
8.341714 0.0048810984
8.342714 0.0049506427
8.343715 0.005019284099999999
8.344714 0.0050870167
8.345715 0.0051538347
8.346714 0.0052197323
8.347714 0.0052847041
8.348714 0.0053487445000000005
8.349714 0.0054118481999999996
8.350715 0.0054740095999999995
8.351714 0.0055352237
8.352715 0.0055954853
8.353714 0.0056547895
8.354714 0.0057131314
8.355714 0.0057705063000000004
8.356714 0.0058269092
8.357715 0.005882336
8.358714 0.0059367816000000006
8.359715 0.0059902424
8.360714 0.0060427137
8.361714 0.0060941915
8.362714 0.0061446721
8.363714 0.0061941515
8.364715 0.0062426254
8.365714 0.0062900908
8.366714 0.006336544899999999
8.367714 0.006381983999999999
8.368714 0.006426404399999999
8.369715 0.0064698041
8.370714 0.00651218
8.371715 0.006553529999999999
8.372714 0.006593851099999999
8.373714 0.006633142
8.374714 0.006671400500000001
8.375714 0.0067086243
8.376715 0.0067448134
8.377714 0.006779965800000001
8.378715 0.0068140813
8.379714 0.0068471585
8.380714 0.0068791982000000005
8.381714 0.006910199600000001
8.382714 0.0069401626999999995
8.383715 0.006969089
8.384714 0.0069969785
8.385715 0.0070238326
8.386714 0.0070496528
8.387714 0.0070744397999999995
8.388714 0.0070981958
8.389714 0.007120923
8.390715 0.0071426228
8.391714 0.007163297400000001
8.392715 0.0071829497999999995
8.393714 0.007201582
8.394714 0.0072191964
8.395715 0.007235795099999999
8.396714 0.0072513816
8.397715 0.007265957500000001
8.398714 0.0072795257
8.399714 0.0072920891
8.400714 0.0073036499
8.401714 0.007314211000000001
8.402715 0.0073237745
8.403714 0.0073323426
8.404715 0.0073399176
8.405714 0.0073465017
8.406714 0.0073520969000000005
8.407714 0.0073567062
8.408714 0.0073603311
8.409715 0.007362973700000001
8.410714 0.0073646363000000005
8.411715 0.0073653209
8.412714 0.0073650306
8.413714 0.0073637668
8.414714 0.0073615323
8.415714 0.007358330200000001
8.416715 0.007354162500000001
8.417714 0.0073490322
8.418715 0.0073429422999999995
8.419714 0.007335896200000001
8.420714 0.007327897
8.421714 0.0073189490999999995
8.422714 0.0073090559
8.423715 0.0072982213
8.424714 0.0072864495
8.425714 0.007273745
8.426714 0.007260112799999999
8.427714 0.0072455572
8.428715 0.0072300834
8.429714 0.007213696499999999
8.430715 0.007196401599999999
8.431714 0.0071782037
8.432714 0.007159108599999999
8.433714 0.0071391223
8.434714 0.0071182498
8.435715 0.0070964968
8.436714 0.0070738693
8.437715 0.007050373100000001
8.438714 0.007026014599999999
8.439714 0.007000799100000001
8.440714 0.006974733
8.441714 0.0069478221
8.442715 0.006920073099999999
8.443714 0.0068914916
8.444715 0.0068620837
8.445714 0.0068318564
8.446714 0.006800816499999999
8.447714 0.006768969600000001
8.448714 0.006736323099999999
8.449715 0.0067028834999999995
8.450714 0.0066686574
8.451715 0.0066336521
8.452714 0.006597874699999999
8.453714 0.0065613327
8.454714 0.0065240331999999995
8.455714 0.0064859836
8.456715 0.0064471911
8.457714 0.006407663700000001
8.458714 0.0063674095
8.459714 0.006326435700000001
8.460714 0.0062847503
8.461715 0.0062423613
8.462714 0.0061992767
8.463715 0.0061555045
8.464714 0.006111052799999999
8.465714 0.0060659295
8.466714 0.0060201426
8.467714 0.0059737002
8.468715 0.0059266102
8.469714 0.0058788803
8.470715 0.0058305184
8.471714 0.0057815322999999995
8.472714 0.0057319299
8.473714 0.0056817185
8.474714 0.0056309058
8.475715 0.0055794993
8.476714 0.0055275061
8.477715 0.0054749336
8.478714 0.005421789
8.479714 0.0053680793
8.480714 0.0053138119
8.481714 0.0052589941
8.482715 0.0052036328
8.483714 0.0051477353
8.484715 0.0050913087999999995
8.485714 0.0050343609
8.486714 0.0049768987
8.487714 0.004918930100000001
8.488714 0.0048604626000000005
8.489715 0.0048015045000000004
8.490714 0.0047420635
8.491714 0.004682148200000001
8.492714 0.0046217669
8.493714 0.0045609286
8.494715 0.0044996425
8.495714 0.0044379176
8.496715 0.0043757635
8.497714 0.0043131902
8.498714 0.0042502073
8.499714 0.0041868254
8.500714 0.0041230545
8.501715 0.004058905
8.502714 0.003994388
8.503715 0.0039295141
8.504714 0.0038642941999999995
8.505714 0.0037987393000000003
8.506714 0.0037328602
8.507714 0.0036666682999999998
8.508715 0.0036001748
8.509714 0.0035333906
8.510715 0.0034663270000000004
8.511714 0.0033989948999999997
8.512714 0.0033314052
8.513714 0.0032635689
8.514714 0.0031954973
8.515715 0.0031272008000000004
8.516714 0.0030586903
8.517715 0.0029899767
8.518714 0.0029210703
8.519714 0.0028519817
8.520715 0.0027827211
8.521714 0.0027132989999999997
8.522715 0.0026437256
8.523714 0.0025740108
8.524714 0.0025041647
8.525714 0.0024341973
8.526714 0.0023641182
8.527715 0.0022939370000000002
8.528714 0.0022236633
8.529715 0.0021533066
8.530714 0.0020828762
8.531714 0.0020123813000000003
8.532714 0.001941831
8.533714 0.0018712344
8.534715 0.0018006005
8.535714 0.001729938
8.536715 0.0016592559
8.537714 0.0015885627
8.538714 0.0015178673
8.539714 0.0014471781
8.540714 0.0013765037
8.541715 0.0013058526
8.542714 0.0012352334
8.543715 0.0011646545000000002
8.544714 0.0010941244999999999
8.545714 0.0010236517
8.546714 0.00095324458
8.547714 0.00088291172
8.548715 0.00081266162
8.549714 0.00074250283
8.550714 0.00067244391
8.551714 0.00060249345
8.552714 0.00053266012
8.553715 0.00046295262999999996
8.554714 0.00039337974000000004
8.555715 0.00032395026000000003
8.556714 0.00025467302
8.557714 0.00018555698
8.558714 0.00011661110999999999
8.559714 4.7844435e-05
8.560715 -2.0733955000000002e-05
8.561714 -8.911491099999999e-05
8.562715 -0.00015728925
8.563714 -0.00022524775000000002
8.564714 -0.00029298114000000003
8.565714 -0.00036048011
8.566714 -0.00042773536
8.567715 -0.00049473756
8.568714 -0.0005614773699999999
8.569715 -0.00062794552
8.570714 -0.00069413272
8.571714 -0.0007600298
8.572714 -0.00082562756
8.573714 -0.0008909169099999999
8.574715 -0.00095588894
8.575714 -0.0010205347
8.576715 -0.0010848455999999999
8.577714 -0.0011488131
8.578714 -0.0012124287
8.579714 -0.0012756841
8.580714 -0.0013385714
8.581715 -0.0014010825999999999
8.582714 -0.0014632101
8.583714 -0.0015249464
8.584714 -0.0015862843000000002
8.585714 -0.0016472166000000002
8.586715 -0.0017077363999999998
8.587714 -0.0017678371
8.588715 -0.0018275118999999999
8.589714 -0.0018867547999999999
8.590714 -0.0019455591999999998
8.591714 -0.0020039193
8.592714 -0.0020618290000000003
8.593715 -0.0021192825
8.594714 -0.0021762742
8.595715 -0.0022327982000000003
8.596714 -0.0022888491
8.597714 -0.0023444214
8.598714 -0.0023995097
8.599714 -0.0024541085
8.600715 -0.0025082125
8.601714 -0.0025618163
8.602715 -0.0026149148
8.603714 -0.0026675025
8.604714 -0.0027195741
8.605714 -0.0027711245
8.606714 -0.0028221484
8.607715 -0.0028726405
8.608714 -0.0029225953999999998
8.609715 -0.0029720079
8.610714 -0.0030208725999999997
8.611714 -0.0030691845
8.612714 -0.0031169376999999996
8.613714 -0.0031641272999999998
8.614715 -0.0032107477
8.615714 -0.0032567936000000002
8.616714 -0.0033022596
8.617714 -0.0033471402
8.618714 -0.0033914300999999996
8.619715 -0.0034351237
8.620714 -0.0034782154999999995
8.621715 -0.0035207006
8.622714 -0.0035625730000000003
8.623714 -0.0036038273
8.624714 -0.0036444584000000003
8.625714 -0.0036844605000000002
8.626715 -0.0037238286
8.627714 -0.0037625574000000003
8.628715 -0.0038006415999999998
8.629714 -0.0038380764
8.630714 -0.0038748563000000004
8.631714 -0.0039109767
8.632714 -0.0039464328
8.633715 -0.0039812196000000005
8.634714 -0.0040153329
8.635715 -0.0040487681
8.636714 -0.004081520799999999
8.637714 -0.0041135871
8.638714 -0.0041449628
8.639714 -0.0041756441
8.640715 -0.0042056276
8.641714 -0.0042349096
8.642715 -0.0042634871
8.643714 -0.0042913565
8.644714 -0.0043185155
8.645715 -0.0043449607
8.646714 -0.0043706898999999995
8.647715 -0.0043957007
8.648714 -0.0044199911
8.649714 -0.0044435586000000004
8.650714 -0.0044664015
8.651714 -0.0044885182
8.652715 -0.0045099070000000005
8.653714 -0.0045305664
8.654715 -0.0045504952
8.655714 -0.0045696921
8.656714 -0.0045881559
8.657714 -0.004605886
8.658714 -0.0046228812
8.659715 -0.0046391411
8.660714 -0.0046546647
8.661715 -0.0046694513
8.662714 -0.0046835004
8.663714 -0.0046968114
8.664714 -0.0047093839
8.665714 -0.0047212172
8.666715 -0.0047323108
8.667714 -0.0047426642
8.668715 -0.0047522768
8.669714 -0.004761148
8.670714 -0.0047692771
8.671714 -0.0047766633
8.672714 -0.0047833058
8.673715 -0.0047892041
8.674714 -0.0047943573
8.675714 -0.0047987647
8.676714 -0.0048024252
8.677714 -0.0048053382
8.678715 -0.0048075024
8.679714 -0.004808916900000001
8.680715 -0.0048095808
8.681714 -0.004809493099999999
8.682714 -0.004808653499999999
8.683714 -0.004807060399999999
8.684714 -0.0048047135
8.685715 -0.0048016122
8.686714 -0.0047977555000000005
8.687715 -0.0047931437
8.688714 -0.0047877758000000005
8.689714 -0.0047816517
8.690714 -0.004774771200000001
8.691714 -0.0047671347
8.692715 -0.0047587422
8.693714 -0.0047495945
8.694715 -0.0047396919
8.695714 -0.0047290351999999996
8.696714 -0.0047176254
8.697714 -0.0047054633
8.698714 -0.0046925505999999995
8.699715 -0.004678888599999999
8.700714 -0.0046644789
8.701715 -0.0046493231
8.702714 -0.0046334233
8.703714 -0.0046167817
8.704714 -0.0045994002
8.705714 -0.0045812812000000005
8.706715 -0.0045624274
8.707714 -0.0045428413
8.708714 -0.0045225257
8.709714 -0.0045014833
8.710714 -0.0044797169
8.711715 -0.004457229399999999
8.712714 -0.0044340239
8.713715 -0.0044101038
8.714714 -0.0043854718
8.715714 -0.0043601314
8.716714 -0.004334086
8.717714 -0.004307338900000001
8.718715 -0.0042798932999999996
8.719714 -0.0042517527999999995
8.720715 -0.0042229207
8.721714 -0.0041934007
8.722714 -0.004163196
8.723714 -0.0041323106
8.724714 -0.0041007479
8.725715 -0.004068511
8.726714 -0.0040356040999999995
8.727715 -0.0040020305999999995
8.728714 -0.0039677943
8.729714 -0.0039328992
8.730714 -0.0038973485000000003
8.731714 -0.0038611463
8.732715 -0.0038242961
8.733714 -0.0037868019999999997
8.734715 -0.003748668
8.735714 -0.0037098976
8.736714 -0.0036704951
8.737714 -0.0036304645999999997
8.738714 -0.0035898098
8.739715 -0.0035485346999999997
8.740714 -0.0035066437999999997
8.741714 -0.0034641405
8.742714 -0.0034210298
8.743714 -0.0033773151
8.744715 -0.0033330009
8.745714 -0.0032880911000000004
8.746715 -0.0032425902
8.747714 -0.0031965024
8.748714 -0.0031498319000000004
8.749714 -0.0031025829000000003
8.750714 -0.0030547595
8.751715 -0.0030063662
8.752714 -0.002957407
8.753715 -0.0029078865000000003
8.754714 -0.002857809
8.755714 -0.0028071789000000003
8.756714 -0.0027560005
8.757714 -0.0027042786
8.758715 -0.0026520178
8.759714 -0.0025992229000000003
8.760715 -0.0025458987
8.761714 -0.00249205
8.762714 -0.0024376821
8.763714 -0.0023828003
8.764714 -0.0023274097
8.765715 -0.0022715161
8.766714 -0.0022151250999999997
8.767715 -0.0021582424
8.768714 -0.002100874
8.769714 -0.0020430261
8.770715 -0.0019847050000000002
8.771714 -0.0019259168999999998
8.772715 -0.0018666684
8.773714 -0.0018069661000000002
8.774714 -0.0017468165000000002
8.775714 -0.0016862265
8.776714 -0.0016252028
8.777715 -0.0015637524
8.778714 -0.0015018823
8.779715 -0.0014395991
8.780714 -0.0013769102000000001
8.781714 -0.0013138224
8.782714 -0.0012503427
8.783714 -0.0011864780000000001
8.784715 -0.0011222354
8.785714 -0.0010576219
8.786715 -0.00099264444
8.787714 -0.00092730997
8.788714 -0.0008616254499999999
8.789714 -0.00079559777
8.790714 -0.00072923385
8.791715 -0.0006625406099999999
8.792714 -0.00059552494
8.793715 -0.00052819378
8.794714 -0.00046055393
8.795714 -0.00039261231
8.796714 -0.00032437576
8.797714 -0.00025585118
8.798715 -0.00018704537
8.799714 -0.00011796518999999999
8.800714 -4.8617466e-05
8.801714 2.0990984e-05
8.802714 9.0853337e-05
8.803715 0.00016096278
8.804714 0.00023131252
8.805715 0.00030189576
8.806714 0.00037270572
8.807714 0.00044373564000000005
8.808714 0.00051497873
8.809714 0.0005864282199999999
8.810715 0.0006580774
8.811714 0.0007299194700000001
8.812715 0.00080194768
8.813714 0.0008741552799999999
8.814714 0.0009465355099999999
8.815714 0.0010190816
8.816714 0.0010917868
8.817715 0.0011646443
8.818714 0.0012376474
8.819715 0.0013107892
8.820714 0.001384063
8.821714 0.0014574619
8.822714 0.001530979
8.823714 0.0016046075
8.824715 0.0016783404
8.825714 0.0017521708
8.826715 0.0018260918
8.827714 0.0019000962999999999
8.828714 0.0019741774
8.829714 0.0020483278000000002
8.830714 0.0021225404
8.831715 0.0021968079
8.832714 0.002271123
8.833714 0.0023454786
8.834714 0.0024198671
8.835714 0.0024942809999999997
8.836715 0.0025687128
8.837714 0.0026431549
8.838715 0.0027175996
8.839714 0.0027920392
8.840714 0.0028664661
8.841714 0.0029408724
8.842714 0.0030152503000000002
8.843715 0.0030895921
8.844714 0.0031638898
8.845715 0.0032381358
8.846714 0.0033123226
8.847714 0.0033864424
8.848714 0.0034604875999999997
8.849714 0.003534451
8.850715 0.0036083249000000003
8.851714 0.003682102
8.852715 0.0037557755
8.853714 0.0038293383000000004
8.854714 0.0039027835999999997
8.855714 0.0039761046
8.856714 0.0040492949
8.857715 0.0041223480000000005
8.858714 0.0041952575
8.859715 0.0042680171
8.860714 0.004340620900000001
8.861714 0.0044130629
8.862714 0.0044853372
8.863714 0.0045574379
8.864715 0.0046293589999999996
8.865714 0.0047010948
8.866714 0.0047726397
8.867714 0.0048439877
8.868714 0.0049151335
8.869715 0.0049860708
8.870714 0.0050567938
8.871715 0.0051272971
8.872714 0.0051975745
8.873714 0.0052676201
8.874714 0.0053374278999999995
8.875714 0.0054069918
8.876715 0.0054763059
8.877714 0.0055453638
8.878715 0.0056141598
8.879714 0.0056826873
8.880714 0.0057509402000000005
8.881714 0.0058189122
8.882714 0.0058865971
8.883715 0.0059539889
8.884714 0.0060210808
8.885715 0.0060878665000000005
8.886714 0.006154339599999999
8.887714 0.0062204941
8.888714 0.0062863233000000004
8.889714 0.0063518208000000005
8.890715 0.0064169806
8.891714 0.0064817956000000005
8.892715 0.0065462598
8.893714 0.0066103668
8.894714 0.0066741093
8.895715 0.006737481500000001
8.896714 0.0068004767
8.897715 0.0068630884999999996
8.898714 0.0069253103
8.899714 0.0069871355999999996
8.900714 0.0070485585
8.901714 0.0071095717
8.902715 0.0071701688
8.903714 0.007230343199999999
8.904715 0.0072900890000000005
8.905714 0.0073493989
8.906714 0.007408267299999999
8.907714 0.0074666881
8.908714 0.0075246542
8.909715 0.0075821605
8.910714 0.0076391995999999995
8.911715 0.0076957665
8.912714 0.0077518547
8.913714 0.007807459
8.914714 0.0078625737
8.915714 0.0079171929
8.916715 0.0079713114
8.917714 0.0080249236
8.918715 0.008078024999999999
8.919714 0.0081306105
8.920714 0.0081826751
8.921714 0.0082342143
8.922714 0.008285223199999999
8.923715 0.0083356979
8.924714 0.0083856343
8.925714 0.0084350286
8.926714 0.0084838772
8.927714 0.0085321757
8.928715 0.0085799213
8.929714 0.0086271095
8.930715 0.0086737375
8.931714 0.008719802300000001
8.932714 0.0087652996
8.933714 0.0088102272
8.934714 0.0088545807
8.935715 0.0088983572
8.936714 0.008941553100000001
8.937715 0.008984165499999999
8.938714 0.009026189899999999
8.939714 0.0090676236
8.940714 0.009108462099999999
8.941714 0.0091487011
8.942715 0.009188336799999999
8.943714 0.0092273658
8.944715 0.0092657829
8.945714 0.0093035836
8.946714 0.009340763799999999
8.947714 0.0093773182
8.948714 0.0094132425
8.949715 0.0094485316
8.950714 0.009483180499999999
8.951715 0.0095171839
8.952714 0.0095505377
8.953714 0.009583235800000001
8.954714 0.009615274
8.955714 0.0096466472
8.956715 0.009677351
8.957714 0.0097073804
8.958714 0.0097367309
8.959714 0.009765398100000001
8.960714 0.0097933778
8.961715 0.0098206656
8.962714 0.009847257
8.963715 0.0098731492
8.964714 0.0098983379
8.965714 0.00992282
8.966714 0.009946591999999999
8.967714 0.0099696517
8.968715 0.0099919955
8.969714 0.01001362
8.970715 0.010034524000000001
8.971714 0.010054705
8.972714 0.010074161
8.973714 0.010092889
8.974714 0.010110888
8.975715 0.010128156999999999
8.976714 0.010144693
8.977715 0.010160496
8.978714 0.010175564
8.979714 0.010189896
8.980714 0.010203491
8.981714 0.010216348
8.982715 0.010228467
8.983714 0.010239847
8.984715 0.010250486999999999
8.985714 0.010260387
8.986714 0.010269547
8.987714 0.010277967
8.988714 0.010285645
8.989715 0.010292583
8.990714 0.010298779
8.991714 0.010304234
8.992714 0.010308949
8.993714 0.010312922
8.994715 0.010316154
8.995714 0.010318645
8.996715 0.010320395000000001
8.997714 0.010321404
8.998714 0.010321673
8.999714 0.010321201
9.000714 0.010319989
9.001715 0.010318036
9.002714 0.010315343
9.003715 0.010311911
9.004714 0.010307737
9.005714 0.010302823999999999
9.006714 0.01029717
9.007714 0.010290774999999999
9.008715 0.010283641
9.009714 0.010275765
9.010715 0.010267148
9.011714 0.010257791
9.012714 0.010247692
9.013714 0.010236851
9.014714 0.010225268000000001
9.015715 0.010212944
9.016714 0.010199876
9.017715 0.010186065999999999
9.018714 0.010171512
9.019714 0.010156214
9.020715 0.010140172999999999
9.021714 0.010123387000000001
9.022715 0.010105857000000001
9.023714 0.010087583
9.024714 0.010068564
9.025714 0.0100488
9.026714 0.010028292
9.027715 0.01000704
9.028714 0.009985043300000001
9.029715 0.009962302999999999
9.030714 0.0099388199
9.031714 0.009914593800000001
9.032714 0.0098896257
9.033714 0.009863916799999999
9.034715 0.0098374672
9.035714 0.009810279199999999
9.036715 0.0097823526
9.037714 0.0097536897
9.038714 0.0097242912
9.039714 0.0096941592
9.040714 0.0096632954
9.041715 0.009631701
9.042714 0.009599377499999999
9.043715 0.0095663272
9.044714 0.0095325515
9.045714 0.0094980525
9.046714 0.0094628325
9.047714 0.0094268937
9.048715 0.009390237400000001
9.049714 0.009352866599999999
9.050714 0.009314782800000001
9.051714 0.009275988899999999
9.052714 0.0092364869
9.053715 0.0091962793
9.054714 0.009155368799999999
9.055715 0.0091137576
9.056714 0.0090714479
9.057714 0.0090284433
9.058714 0.0089847461
9.059714 0.0089403591
9.060715 0.0088952853
9.061714 0.0088495268
9.062715 0.008803088
9.063714 0.0087559711
9.064714 0.0087081797
9.065714 0.0086597167
9.066714 0.0086105858
9.067715 0.008560789899999999
9.068714 0.0085103326
9.069715 0.0084592175
9.070714 0.0084074483
9.071714 0.008355028
9.072714 0.008301960799999999
9.073714 0.0082482497
9.074715 0.008193899000000001
9.075714 0.0081389117
9.076715 0.0080832913
9.077714 0.0080270416
9.078714 0.0079701662
9.079714 0.0079126679
9.080714 0.0078545512
9.081715 0.0077958197
9.082714 0.0077364763
9.083714 0.007676524499999999
9.084714 0.0076159689
9.085714 0.0075548123
9.086715 0.0074930584
9.087714 0.0074307107
9.088715 0.0073677737
9.089714 0.007304250199999999
9.090714 0.0072401446
9.091714 0.007175460599999999
9.092714 0.007110202600000001
9.093715 0.007044374799999999
9.094714 0.006977981
9.095715 0.0069110254
9.096714 0.0068435133
9.097714 0.0067754481
9.098714 0.0067068358
9.099714 0.0066376801000000004
9.100715 0.0065679866
9.101714 0.006497759799999999
9.102715 0.0064270054
9.103714 0.0063557287
9.104714 0.0062839346
9.105714 0.0062116298
9.106714 0.006138819300000001
9.107715 0.0060655089
9.108714 0.0059917045
9.109715 0.0059174126
9.110714 0.0058426393999999994
9.111714 0.0057673915
9.112714 0.005691675
9.113714 0.0056154964
9.114715 0.0055388628
9.115714 0.0054617805
9.116714 0.0053842567
9.117714 0.005306298
9.118714 0.0052279112
9.119715 0.0051491035
9.120714 0.0050698818
9.121715 0.004990253
9.122714 0.004910224
9.123714 0.0048298021
9.124714 0.0047489939
9.125714 0.0046678062
9.126715 0.004586246
9.127714 0.0045043202
9.128715 0.0044220356
9.129714 0.0043393989
9.130714 0.0042564167
9.131714 0.0041730957
9.132714 0.0040894425
9.133715 0.0040054638
9.134714 0.0039211663999999995
9.135715 0.0038365564
9.136714 0.0037516401999999997
9.137714 0.0036664244999999995
9.138714 0.0035809157
9.139714 0.0034951201
9.140715 0.0034090441
9.141714 0.0033226937
9.142715 0.0032360756000000004
9.143714 0.003149196
9.144714 0.0030620609
9.145715 0.0029746763
9.146714 0.0028870485
9.147715 0.0027991833
9.148714 0.0027110869
9.149714 0.0026227652
9.150714 0.002534224
9.151714 0.0024454692
9.152715 0.0023565065999999997
9.153714 0.0022673419000000003
9.154715 0.002177981
9.155714 0.0020884294
9.156714 0.0019986929999999997
9.157714 0.0019087773999999999
9.158714 0.0018186885
9.159715 0.0017284321
9.160714 0.0016380138
9.161715 0.0015474396
9.162714 0.0014567153
9.163714 0.0013658469
9.164714 0.0012748405
9.165714 0.0011837022
9.166715 0.0010924380999999999
9.167714 0.0010010545
9.168715 0.0009095578199999999
9.169714 0.00081795442
9.170714 0.00072625076
9.171714 0.00063445345
9.172714 0.0005425691599999999
9.173715 0.00045060456
9.174714 0.00035856643999999997
9.175714 0.00026646164
9.176714 0.00017429702
9.177714 8.2079509e-05
9.178715 -1.0183926e-05
9.179714 -0.00010248629
9.180715 -0.00019482056
9.181714 -0.00028717970999999996
9.182714 -0.00037955665000000003
9.183714 -0.0004719443
9.184714 -0.0005643356
9.185715 -0.00065672343
9.186714 -0.00074910076
9.187715 -0.0008414605
9.188714 -0.0009337955800000001
9.189714 -0.001026099
9.190714 -0.0011183639000000001
9.191714 -0.0012105832
9.192715 -0.00130275
9.193714 -0.0013948576
9.194715 -0.0014868991
9.195714 -0.0015788679
9.196714 -0.0016707572
9.197714 -0.0017625605
9.198714 -0.0018542714
9.199715 -0.0019458834
9.200714 -0.0020373898
9.201715 -0.0021287846
9.202714 -0.0022200615
9.203714 -0.0023112141000000003
9.204714 -0.0024022364
9.205714 -0.002493122
9.206715 -0.0025838648000000002
9.207714 -0.0026744587
9.208714 -0.0027648974000000002
9.209714 -0.0028551747
9.210714 -0.0029452845
9.211715 -0.0030352203
9.212714 -0.0031249757999999997
9.213715 -0.0032145446
9.214714 -0.0033039203000000002
9.215714 -0.0033930965999999997
9.216714 -0.0034820667
9.217714 -0.0035708238999999998
9.218715 -0.0036593617999999997
9.219714 -0.0037476732999999996
9.220715 -0.0038357517
9.221714 -0.0039235903
9.222714 -0.0040111827
9.223714 -0.0040985215000000005
9.224714 -0.004185600100000001
9.225715 -0.0042724118000000005
9.226714 -0.004358949399999999
9.227715 -0.0044452067
9.228714 -0.0045311765
9.229714 -0.0046168523
9.230714 -0.0047022272999999995
9.231714 -0.0047872953
9.232715 -0.0048720492
9.233714 -0.0049564827
9.234715 -0.0050405895
9.235714 -0.0051243631
9.236714 -0.0052077972
9.237714 -0.0052908857
9.238714 -0.0053736224999999995
9.239715 -0.0054560011999999995
9.240714 -0.0055380158
9.241714 -0.0056196604
9.242714 -0.0057009293
9.243714 -0.0057818161
9.244715 -0.0058623154
9.245714 -0.0059424216
9.246715 -0.0060221286
9.247714 -0.0061014311
9.248714 -0.0061803235
9.249714 -0.0062587998
9.250714 -0.006336854899999999
9.251715 -0.0064144835
9.252714 -0.0064916800000000005
9.253715 -0.0065684384
9.254714 -0.0066447537000000004
9.255714 -0.0067206209
9.256714 -0.006796034
9.257714 -0.006870988000000001
9.258715 -0.0069454778
9.259714 -0.007019497600000001
9.260715 -0.007093042199999999
9.261714 -0.0071661059
9.262714 -0.0072386829000000005
9.263714 -0.007310768699999999
9.264714 -0.0073823569
9.265715 -0.007453443000000001
9.266714 -0.0075240205
9.267715 -0.0075940843
9.268714 -0.007663629399999999
9.269714 -0.0077326498
9.270715 -0.0078011399
9.271714 -0.0078690944
9.272715 -0.0079365083
9.273714 -0.0080033758
9.274714 -0.0080696918
9.275714 -0.0081354512
9.276714 -0.0082006482
9.277715 -0.0082652783
9.278714 -0.0083293366
9.279715 -0.0083928171
9.280714 -0.008455716299999999
9.281714 -0.008518028300000001
9.282714 -0.0085797496
9.283714 -0.008640874900000001
9.284715 -0.0087013999
9.285714 -0.0087613204
9.286715 -0.008820631800000001
9.287714 -0.0088793306
9.288714 -0.0089374123
9.289714 -0.0089948735
9.290714 -0.009051710400000001
9.291715 -0.0091079193
9.292714 -0.009163496699999999
9.293715 -0.009218439699999999
9.294714 -0.009272744500000001
9.295714 -0.0093264091
9.296714 -0.009379429699999999
9.297714 -0.009431803499999999
9.298715 -0.0094835283
9.299714 -0.0095346011
9.300714 -0.0095850199
9.301714 -0.0096347823
9.302714 -0.009683887
9.303715 -0.0097323311
9.304714 -0.009780113
9.305715 -0.0098272307
9.306714 -0.0098736833
9.307714 -0.0099194687
9.308714 -0.0099645848
9.309714 -0.010009031
9.310715 -0.010052805
9.311714 -0.010095906
9.312715 -0.010138332
9.313714 -0.010180083
9.314714 -0.010221154999999999
9.315714 -0.010261549
9.316714 -0.010301263
9.317715 -0.010340295
9.318714 -0.010378643
9.319715 -0.010416307
9.320714 -0.010453285
9.321714 -0.010489573
9.322714 -0.010525172999999999
9.323714 -0.01056008
9.324715 -0.010594293
9.325714 -0.010627812
9.326715 -0.010660633
9.327714 -0.010692755
9.328714 -0.010724176
9.329714 -0.010754895
9.330714 -0.01078491
9.331715 -0.010814217999999999
9.332714 -0.010842818
9.333714 -0.010870709
9.334714 -0.010897889
9.335714 -0.010924356999999999
9.336715 -0.010950111
9.337714 -0.01097515
9.338715 -0.010999473000000001
9.339714 -0.011023077999999999
9.340714 -0.011045965
9.341714 -0.011068134
9.342714 -0.011089582
9.343715 -0.011110309
9.344714 -0.011130317
9.345715 -0.011149603000000001
9.346714 -0.011168167
9.347714 -0.01118601
9.348714 -0.011203131
9.349714 -0.01121953
9.350715 -0.011235207
9.351714 -0.011250163
9.352715 -0.011264397
9.353714 -0.011277911
9.354714 -0.011290704
9.355714 -0.011302777
9.356714 -0.011314132000000001
9.357715 -0.011324767
9.358714 -0.011334684
9.359715 -0.011343884
9.360714 -0.011352367
9.361714 -0.011360136
9.362714 -0.01136719
9.363714 -0.011373531000000001
9.364715 -0.01137916
9.365714 -0.011384079
9.366714 -0.011388288
9.367714 -0.011391789
9.368714 -0.011394585
9.369715 -0.011396676
9.370714 -0.011398064
9.371715 -0.011398752
9.372714 -0.011398740000000001
9.373714 -0.011398031
9.374714 -0.011396628
9.375714 -0.011394532
9.376715 -0.011391746000000001
9.377714 -0.011388273
9.378715 -0.011384114
9.379714 -0.011379272
9.380714 -0.011373751
9.381714 -0.011367552999999999
9.382714 -0.01136068
9.383715 -0.011353136
9.384714 -0.011344923
9.385715 -0.011336044
9.386714 -0.011326501
9.387714 -0.011316299
9.388714 -0.011305439
9.389714 -0.011293924
9.390715 -0.011281756
9.391714 -0.01126894
9.392715 -0.011255476
9.393714 -0.011241368
9.394714 -0.011226617999999999
9.395715 -0.011211228
9.396714 -0.0111952
9.397715 -0.011178538
9.398714 -0.011161243000000001
9.399714 -0.011143318
9.400714 -0.011124763000000001
9.401714 -0.011105582000000001
9.402715 -0.011085777
9.403714 -0.01106535
9.404715 -0.011044303
9.405714 -0.011022638
9.406714 -0.011000356999999999
9.407714 -0.010977464
9.408714 -0.01095396
9.409715 -0.010929848
9.410714 -0.010905131
9.411715 -0.010879811
9.412714 -0.010853892
9.413714 -0.010827375
9.414714 -0.010800266000000001
9.415714 -0.010772565999999999
9.416715 -0.010744279
9.417714 -0.010715409
9.418715 -0.01068596
9.419714 -0.010655934
9.420714 -0.010625335999999999
9.421714 -0.01059417
9.422714 -0.010562439
9.423715 -0.010530148999999999
9.424714 -0.010497301
9.425714 -0.010463902
9.426714 -0.010429955
9.427714 -0.010395464
9.428715 -0.010360434
9.429714 -0.01032487
9.430715 -0.010288775
9.431714 -0.010252155
9.432714 -0.010215013
9.433714 -0.010177356
9.434714 -0.010139187
9.435715 -0.010100511
9.436714 -0.010061334
9.437715 -0.01002166
9.438714 -0.0099814955
9.439714 -0.009940844800000001
9.440714 -0.009899713
9.441714 -0.0098581069
9.442715 -0.0098160308
9.443714 -0.0097734912
9.444715 -0.0097304939
9.445714 -0.0096870441
9.446714 -0.0096431482
9.447714 -0.009598812200000001
9.448714 -0.0095540418
9.449715 -0.009508843500000001
9.450714 -0.0094632233
9.451715 -0.009417186800000001
9.452714 -0.0093707407
9.453714 -0.0093238908
9.454714 -0.009276643000000001
9.455714 -0.0092290036
9.456715 -0.0091809787
9.457714 -0.0091325739
9.458714 -0.0090837952
9.459714 -0.0090346482
9.460714 -0.008985139
9.461715 -0.008935272499999999
9.462714 -0.008885054600000001
9.463715 -0.008834491
9.464714 -0.0087835862
9.465714 -0.008732346
9.466714 -0.0086807755
9.467714 -0.008628878999999999
9.468715 -0.0085766616
9.469714 -0.0085241285
9.470715 -0.008471283900000001
9.471714 -0.008418132299999999
9.472714 -0.0083646781
9.473714 -0.0083109255
9.474714 -0.0082568789
9.475715 -0.0082025428
9.476714 -0.0081479215
9.477715 -0.0080930193
9.478714 -0.0080378406
9.479714 -0.0079823898
9.480714 -0.007926672000000001
9.481714 -0.0078706915
9.482715 -0.0078144527
9.483714 -0.0077579607
9.484715 -0.0077012206
9.485714 -0.0076442375000000005
9.486714 -0.0075870163999999995
9.487714 -0.007529563299999999
9.488714 -0.0074718831
9.489715 -0.0074139818
9.490714 -0.0073558658
9.491714 -0.0072975403000000005
9.492714 -0.0072390125
9.493714 -0.0071802875
9.494715 -0.007121372599999999
9.495714 -0.0070622737
9.496715 -0.007002997899999999
9.497714 -0.0069435511000000005
9.498714 -0.0068839399
9.499714 -0.0068241716
9.500714 -0.0067642526
9.501715 -0.0067041895999999995
9.502714 -0.006643989
9.503715 -0.0065836575
9.504714 -0.0065232023
9.505714 -0.00646263
9.506714 -0.006401947000000001
9.507714 -0.006341159999999999
9.508715 -0.0062802763
9.509714 -0.006219301599999999
9.510715 -0.0061582432
9.511714 -0.0060971077
9.512714 -0.0060359012
9.513714 -0.0059746308
9.514714 -0.0059133024
9.515715 -0.0058519225000000005
9.516714 -0.0057904974
9.517715 -0.0057290334
9.518714 -0.0056675366
9.519714 -0.0056060129
9.520715 -0.0055444685
9.521714 -0.0054829088
9.522715 -0.0054213397
9.523714 -0.0053597665
9.524714 -0.0052981948
9.525714 -0.00523663
9.526714 -0.0051750769000000005
9.527715 -0.0051135408
9.528714 -0.0050520266
9.529715 -0.0049905389
9.530714 -0.0049290822
9.531714 -0.0048676615
9.532714 -0.0048062811
9.533714 -0.0047449455
9.534715 -0.0046836591
9.535714 -0.004622426099999999
9.536715 -0.0045612509
9.537714 -0.0045001379
9.538714 -0.0044390916
9.539714 -0.0043781157999999995
9.540714 -0.0043172149
9.541715 -0.0042563934
9.542714 -0.0041956555
9.543715 -0.0041350056999999996
9.544714 -0.0040744482
9.545714 -0.0040139876
9.546714 -0.0039536284
9.547714 -0.0038933751
9.548715 -0.0038332328
9.549714 -0.0037732058000000002
9.550714 -0.0037132992000000003
9.551714 -0.0036535177
9.552714 -0.0035938665
9.553715 -0.0035343503
9.554714 -0.0034749743999999997
9.555715 -0.0034157440999999997
9.556714 -0.0033566645000000003
9.557714 -0.0032977405
9.558714 -0.0032389777000000003
9.559714 -0.0031803811
9.560715 -0.0031219563
9.561714 -0.0030637082
9.562715 -0.0030056426
9.563714 -0.0029477646
9.564714 -0.0028900791000000003
9.565714 -0.0028325916
9.566714 -0.0027753071
9.567715 -0.0027182305
9.568714 -0.0026613667
9.569715 -0.0026047204
9.570714 -0.0025482965
9.571714 -0.0024920993000000003
9.572714 -0.0024361336
9.573714 -0.0023804034000000003
9.574715 -0.0023249129
9.575714 -0.0022696664
9.576715 -0.0022146676000000002
9.577714 -0.0021599206000000003
9.578714 -0.0021054288999999998
9.579714 -0.0020511963
9.580714 -0.0019972264
9.581715 -0.0019435225000000002
9.582714 -0.0018900882000000001
9.583714 -0.0018369267999999998
9.584714 -0.0017840415
9.585714 -0.0017314353999999998
9.586715 -0.0016791118
9.587714 -0.0016270738
9.588715 -0.0015753243
9.589714 -0.0015238664
9.590714 -0.0014727029
9.591714 -0.0014218367000000001
9.592714 -0.0013712705000000001
9.593715 -0.0013210071
9.594714 -0.001271049
9.595715 -0.0012213988000000001
9.596714 -0.0011720588
9.597714 -0.0011230314
9.598714 -0.0010743189
9.599714 -0.0010259233
9.600715 -0.00097784668
9.601714 -0.00093009094
9.602715 -0.0008826578800000001
9.603714 -0.0008355492399999999
9.604714 -0.0007887666500000001
9.605714 -0.0007423117
9.606714 -0.00069618582
9.607715 -0.00065039039
9.608714 -0.0006049267999999999
9.609715 -0.00055979635
9.610714 -0.00051500028
9.611714 -0.00047053986
9.612714 -0.00042641635999999996
9.613714 -0.00038263105999999995
9.614715 -0.0003391852
9.615714 -0.00029608011
9.616714 -0.00025331715
9.617714 -0.0002108977
9.618714 -0.00016882324
9.619715 -0.00012709526999999998
9.620714 -8.5715402e-05
9.621715 -4.4685296999999996e-05
9.622714 -4.0066904e-06
9.623714 3.6318602e-05
9.624714 7.6288694e-05
9.625714 0.00011590164
9.626715 0.00015515542
9.627714 0.00019404797
9.628715 0.00023257717
9.629714 0.00027074086
9.630714 0.00030853687000000004
9.631714 0.00034596299
9.632714 0.000383017
9.633715 0.00041969679
9.634714 0.00045600012999999994
9.635715 0.0004919249
9.636714 0.00052746905
9.637714 0.00056263052
9.638714 0.0005974074199999999
9.639714 0.00063179787
9.640715 0.00066580014
9.641714 0.00069941261
9.642715 0.00073263373
9.643714 0.00076546212
9.644714 0.0007978965200000001
9.645715 0.00082993583
9.646714 0.00086157906
9.647715 0.0008928253899999999
9.648714 0.0009236740899999999
9.649714 0.0009541247
9.650714 0.00098417677
9.651714 0.0010138301
9.652715 0.0010430845999999999
9.653714 0.0010719404
9.654715 0.0011003975
9.655714 0.0011284563
9.656714 0.0011561172
9.657714 0.0011833807
9.658714 0.0012102474
9.659715 0.0012367182
9.660714 0.0012627936
9.661715 0.0012884749
9.662714 0.0013137627
9.663714 0.0013386582
9.664714 0.0013631626
9.665714 0.0013872768
9.666715 0.0014110022
9.667714 0.0014343398
9.668715 0.0014572911000000001
9.669714 0.0014798573
9.670714 0.0015020397
9.671714 0.0015238397
9.672714 0.0015452588
9.673715 0.0015662983
9.674714 0.0015869597
9.675714 0.0016072443
9.676714 0.0016271539000000002
9.677714 0.0016466896
9.678715 0.0016658534
9.679714 0.0016846464999999999
9.680715 0.0017030705
9.681714 0.001721127
9.682714 0.0017388176000000001
9.683714 0.0017561437
9.684714 0.0017731068999999999
9.685715 0.0017897086
9.686714 0.0018059505
9.687715 0.0018218339000000002
9.688714 0.0018373605
9.689714 0.0018525313999999998
9.690714 0.0018673481
9.691714 0.001881812
9.692715 0.0018959243
9.693714 0.0019096864000000002
9.694715 0.0019230993999999999
9.695714 0.0019361645000000002
9.696714 0.0019488829000000002
9.697714 0.0019612557
9.698714 0.0019732841
9.699715 0.0019849693
9.700714 0.0019963125
9.701715 0.0020073148
9.702714 0.0020179776
9.703714 0.0020283021999999997
9.704714 0.0020382899000000003
9.705714 0.0020479422999999997
9.706715 0.0020572612
9.707714 0.0020662480999999997
9.708714 0.0020749048
9.709714 0.0020832334
9.710714 0.0020912361
9.711715 0.002098915
9.712714 0.0021062726
9.713715 0.0021133115
9.714714 0.0021200343
9.715714 0.0021264441
9.716714 0.0021325439
9.717714 0.0021383367999999996
9.718715 0.0021438262000000002
9.719714 0.0021490156
9.720715 0.0021539085
9.721714 0.0021585086999999998
9.722714 0.0021628202
9.723714 0.0021668469
9.724714 0.0021705928
9.725715 0.0021740621
9.726714 0.002177259
9.727715 0.0021801878
9.728714 0.0021828528
9.729714 0.0021852584
9.730714 0.002187409
9.731714 0.0021893089
9.732715 0.0021909626
9.733714 0.0021923743
9.734715 0.0021935482
9.735714 0.0021944887
9.736714 0.0021951997
9.737714 0.0021956852
9.738714 0.0021959489
9.739715 0.0021959948
9.740714 0.0021958261999999997
9.741714 0.0021954464
9.742714 0.0021948586
9.743714 0.0021940661
9.744715 0.0021930715
9.745714 0.0021918773
9.746715 0.0021904862000000002
9.747714 0.0021889001999999998
9.748714 0.0021871216
9.749714 0.0021851522999999998
9.750714 0.0021829943
9.751715 0.0021806492
9.752714 0.0021781187
9.753715 0.002175404
9.754714 0.0021725069
9.755714 0.0021694288
9.756714 0.002166171
9.757714 0.0021627347
9.758715 0.0021591217
9.759714 0.0021553331
9.760715 0.0021513704000000002
9.761714 0.0021472353
9.762714 0.0021429292
9.763714 0.0021384538
9.764714 0.0021338108
9.765715 0.0021290020999999997
9.766714 0.0021240296
9.767715 0.0021188953
9.768714 0.0021136013
9.769714 0.0021081498
9.770715 0.0021025433000000002
9.771714 0.0020967844
9.772715 0.0020908756
9.773714 0.0020848196
9.774714 0.0020786196
9.775714 0.0020722786
9.776714 0.0020657997
9.777715 0.0020591864
9.778714 0.0020524423
9.779715 0.0020455711
9.780714 0.0020385765
9.781714 0.0020314626
9.782714 0.0020242336
9.783714 0.0020168933999999998
9.784715 0.0020094465
9.785714 0.0020018973
9.786715 0.0019942503
9.787714 0.0019865098
9.788714 0.0019786804999999998
9.789714 0.0019707668
9.790714 0.0019627731999999998
9.791715 0.0019547044
9.792714 0.0019465646000000002
9.793715 0.0019383582
9.794714 0.0019300895999999998
9.795714 0.001921763
9.796714 0.0019133823999999998
9.797714 0.0019049516000000002
9.798715 0.0018964745000000002
9.799714 0.0018879546999999999
9.800714 0.0018793959000000002
9.801714 0.0018708013
9.802714 0.0018621742
9.803715 0.0018535178000000001
9.804714 0.0018448349000000001
9.805715 0.0018361285
9.806714 0.0018274011000000002
9.807714 0.0018186554
9.808714 0.0018098939
9.809714 0.0018011189
9.810715 0.0017923326999999998
9.811714 0.0017835373
9.812715 0.0017747348
9.813714 0.0017659275
9.814714 0.001757117
9.815714 0.0017483054999999999
9.816714 0.0017394948
9.817715 0.0017306867000000002
9.818714 0.0017218831999999999
9.819715 0.001713086
9.820714 0.001704297
9.821714 0.0016955182
9.822714 0.0016867516000000002
9.823714 0.0016779992
9.824715 0.0016692631
9.825714 0.0016605458
9.826715 0.0016518494
9.827714 0.0016431763999999998
9.828714 0.0016345296999999998
9.829714 0.0016259119
9.830714 0.0016173257
9.831715 0.0016087743999999998
9.832714 0.0016002612
9.833714 0.0015917891000000002
9.834714 0.0015833617
9.835714 0.0015749825000000001
9.836715 0.0015666554
9.837714 0.0015583837
9.838715 0.0015501714999999999
9.839714 0.0015420224
9.840714 0.0015339405
9.841714 0.0015259297
9.842714 0.0015179937
9.843715 0.0015101366
9.844714 0.0015023621
9.845715 0.0014946742
9.846714 0.0014870767
9.847714 0.0014795732000000002
9.848714 0.0014721674
9.849714 0.0014648631
9.850715 0.0014576636
9.851714 0.0014505725
9.852715 0.0014435931
9.853714 0.0014367288
9.854714 0.0014299827
9.855714 0.001423358
9.856714 0.0014168578
9.857715 0.0014104849
9.858714 0.0014042422
9.859715 0.0013981325
9.860714 0.0013921583
9.861714 0.0013863222
9.862714 0.0013806267
9.863714 0.0013750739
9.864715 0.0013696659
9.865714 0.0013644049
9.866714 0.0013592924000000001
9.867714 0.0013543302
9.868714 0.0013495198
9.869715 0.0013448624
9.870714 0.0013403591
9.871715 0.0013360109
9.872714 0.0013318184
9.873714 0.0013277822
9.874714 0.0013239027
9.875714 0.0013201799
9.876715 0.001316614
9.877714 0.0013132048
9.878715 0.0013099519
9.879714 0.0013068548
9.880714 0.001303913
9.881714 0.0013011258
9.882714 0.0012984926
9.883715 0.0012960123
9.884714 0.0012936841
9.885715 0.0012915070000000001
9.886714 0.0012894801
9.887714 0.0012876025
9.888714 0.0012858731
9.889714 0.001284291
9.890715 0.0012828555
9.891714 0.0012815657000000002
9.892715 0.001280421
9.893714 0.0012794208000000001
9.894714 0.0012785647
9.895715 0.0012778524
9.896714 0.0012772836
9.897715 0.0012768584
9.898714 0.0012765768999999998
9.899714 0.0012764393
9.900714 0.001276446
9.901714 0.0012765977
9.902715 0.0012768950000000001
9.903714 0.0012773389000000001
9.904715 0.0012779304000000002
9.905714 0.0012786705
9.906714 0.0012795605
9.907714 0.0012806018
9.908714 0.0012817958
9.909715 0.0012831439000000001
9.910714 0.0012846474
9.911715 0.0012863081
9.912714 0.0012881273
9.913714 0.0012901064
9.914714 0.001292247
9.915714 0.0012945502999999999
9.916715 0.0012970177
9.917714 0.0012996503
9.918715 0.0013024492
9.919714 0.0013054153
9.920714 0.0013085495
9.921714 0.0013118525
9.922714 0.0013153249
9.923715 0.0013189669999999999
9.924714 0.0013227793
9.925714 0.0013267616999999999
9.926714 0.0013309143
9.927714 0.0013352371
9.928715 0.0013397297
9.929714 0.0013443919
9.930715 0.0013492229999999999
9.931714 0.0013542226
9.932714 0.0013593899
9.933714 0.0013647241
9.934714 0.0013702243
9.935715 0.0013758894
9.936714 0.0013817184
9.937715 0.0013877102
9.938714 0.0013938634
9.939714 0.0014001767
9.940714 0.0014066488
9.941714 0.001413278
9.942715 0.0014200628
9.943714 0.0014270016
9.944715 0.0014340927000000001
9.945714 0.0014413343000000002
9.946714 0.0014487245000000001
9.947714 0.0014562613
9.948714 0.0014639429
9.949715 0.0014717671
9.950714 0.0014797319999999999
9.951715 0.0014878354
9.952714 0.0014960752
9.953714 0.0015044494
9.954714 0.0015129558
9.955714 0.0015215925
9.956715 0.0015303573
9.957714 0.0015392482999999999
9.958714 0.0015482638
9.959714 0.0015574019999999998
9.960714 0.0015666611999999999
9.961715 0.0015760397
9.962714 0.0015855365000000002
9.963715 0.00159515
9.964714 0.0016048794000000002
9.965714 0.0016147238
9.966714 0.0016246824
9.967714 0.0016347548999999999
9.968715 0.0016449407000000001
9.969714 0.0016552396
9.970715 0.0016656519
9.971714 0.0016761775
9.972714 0.0016868165
9.973714 0.0016975695
9.974714 0.0017084369000000001
9.975715 0.0017194192
9.976714 0.001730517
9.977715 0.0017417309000000002
9.978714 0.0017530616000000002
9.979714 0.0017645096
9.980714 0.0017760754
9.981714 0.0017877597000000001
9.982715 0.0017995628
9.983714 0.0018114850000000003
9.984715 0.0018235263000000001
9.985714 0.0018356867999999998
9.986714 0.0018479664999999999
9.987714 0.0018603649
9.988714 0.0018728815
9.989715 0.0018855158
9.990714 0.0018982670000000001
9.991714 0.0019111337999999998
9.992714 0.0019241150000000001
9.993714 0.0019372092
9.994715 0.0019504147
9.995714 0.0019637294999999997
9.996715 0.0019771518
9.997714 0.0019906793
9.998714 0.0020043097
9.999714 0.0020180402999999997
10.00071 0.0020318686000000002
10.00171 0.0020457916999999997
10.00271 0.0020598069
10.00371 0.0020739108000000003
10.00471 0.0020881005
10.00571 0.0021023729
10.00671 0.0021167245
10.00771 0.0021311522
10.00871 0.0021456526000000003
10.00971 0.0021602226999999996
10.01071 0.0021748592
10.01171 0.0021895588
10.01271 0.0022043185
10.01371 0.0022191351
10.01471 0.0022340057
10.01571 0.0022489274
10.01671 0.0022638976999999998
10.01771 0.0022789138
10.01871 0.0022939732
10.01971 0.0023090735
10.02071 0.0023242128
10.02171 0.0023393888
10.02271 0.0023545996
10.02371 0.0023698434
10.02471 0.0023851188
10.02571 0.0024004239
10.02671 0.0024157576000000004
10.02771 0.0024311186
10.02871 0.0024465056
10.02971 0.0024619179
10.03071 0.0024773544
10.03171 0.0024928142
10.03271 0.0025082967
10.03371 0.0025238014
10.03471 0.0025393278
10.03571 0.0025548752
10.03671 0.0025704434
10.03771 0.0025860321000000003
10.03871 0.0026016411
10.03971 0.00261727
10.04071 0.0026329188
10.04171 0.0026485872
10.04271 0.0026642751000000003
10.04371 0.002679982
10.04471 0.0026957078999999998
10.04571 0.0027114524
10.04671 0.0027272148
10.04771 0.0027429947
10.04871 0.0027587916000000002
10.04971 0.0027746043999999997
10.05071 0.0027904322
10.05171 0.0028062737
10.05271 0.0028221279
10.05371 0.0028379929
10.05471 0.002853867
10.05571 0.0028697485
10.05671 0.002885635
10.05771 0.0029015244
10.05871 0.0029174142
10.05971 0.0029333016
10.06071 0.0029491841
10.06171 0.0029650588000000003
10.06271 0.0029809225
10.06371 0.0029967727
10.06471 0.0030126059
10.06571 0.0030284193
10.06671 0.0030442096999999998
10.06771 0.0030599746
10.06871 0.0030757103
10.06971 0.0030914143
10.07071 0.0031070838
10.07171 0.0031227162000000003
10.07271 0.003138309
10.07371 0.0031538595000000003
10.07471 0.0031693657
10.07571 0.0031848253
10.07671 0.0032002360999999996
10.07771 0.0032155964000000004
10.07871 0.0032309046
10.07971 0.003246159
10.08071 0.0032613585
10.08171 0.0032765016
10.08271 0.0032915872
10.08371 0.0033066142
10.08471 0.0033215820000000004
10.08571 0.00333649
10.08671 0.0033513374
10.08771 0.0033661239000000003
10.08871 0.0033808493999999997
10.08971 0.0033955133
10.09071 0.0034101155
10.09171 0.0034246561
10.09271 0.0034391353000000004
10.09371 0.0034535529000000002
10.09471 0.0034679094999999997
10.09571 0.0034822049
10.09671 0.0034964396000000003
10.09771 0.0035106139
10.09871 0.0035247277999999995
10.09971 0.0035387817
10.10071 0.0035527755
10.10171 0.0035667097
10.10271 0.0035805846
10.10371 0.0035943998
10.10471 0.0036081553999999997
10.10571 0.0036218516000000004
10.10671 0.0036354881999999997
10.10771 0.0036490648
10.10871 0.0036625814000000004
10.10971 0.0036760375
10.11071 0.0036894329
10.11171 0.0037027672
10.11271 0.00371604
10.11371 0.0037292505999999997
10.11471 0.0037423982999999997
10.11571 0.0037554826
10.11671 0.0037685029000000003
10.11771 0.0037814585000000003
10.11871 0.0037943486
10.11971 0.0038071725
10.12071 0.0038199294000000003
10.12171 0.0038326183
10.12271 0.0038452384999999997
10.12371 0.0038577888000000003
10.12471 0.0038702681
10.12571 0.0038826754
10.12671 0.0038950096000000003
10.12771 0.0039072696
10.12871 0.003919454300000001
10.12971 0.0039315626
10.13071 0.0039435930000000004
10.13171 0.0039555445
10.13271 0.003967416
10.13371 0.0039792063
10.13471 0.0039909144
10.13571 0.0040025388
10.13671 0.0040140789
10.13771 0.0040255338
10.13871 0.0040369025
10.13971 0.0040481842
10.14071 0.0040593782999999994
10.14171 0.0040704846
10.14271 0.0040815026
10.14371 0.0040924318
10.14471 0.0041032723
10.14571 0.004114024
10.14671 0.0041246869000000005
10.14771 0.0041352614
10.14871 0.0041457475
10.14971 0.004156146
10.15071 0.0041664571
10.15171 0.0041766816
10.15271 0.0041868203000000005
10.15371 0.004196873899999999
10.15471 0.0042068426
10.15571 0.0042167281
10.15671 0.0042265307
10.15771 0.004236251
10.15871 0.0042458902
10.15971 0.0042554493
10.16071 0.0042649288
10.16171 0.0042743297
10.16271 0.0042836527000000004
10.16371 0.0042928987
10.16471 0.0043020682
10.16571 0.0043111619999999995
10.16671 0.004320180999999999
10.16771 0.0043291253
10.16871 0.0043379958
10.16971 0.0043467928
10.17071 0.004355517
10.17171 0.0043641685
10.17271 0.0043727479
10.17371 0.0043812553
10.17471 0.0043896911
10.17571 0.0043980552
10.17671 0.0044063476
10.17771 0.0044145687
10.17871 0.0044227180999999996
10.17971 0.004430795899999999
10.18071 0.0044388019999999995
10.18171 0.0044467364
10.18271 0.0044545992
10.18371 0.0044623899000000005
10.18471 0.0044701083
10.18571 0.0044777546
10.18671 0.0044853281
10.18771 0.0044928292
10.18871 0.0045002576
10.18971 0.004507613299999999
10.19071 0.0045148958
10.19171 0.0045221055
10.19271 0.0045292421
10.19371 0.004536306
10.19471 0.0045432970999999996
10.19571 0.0045502158
10.19671 0.0045570621
10.19771 0.0045638364
10.19871 0.004570538999999999
10.19971 0.0045771703
10.20071 0.0045837307
10.20171 0.0045902209
10.20271 0.0045966412
10.20371 0.0046029923
10.20471 0.004609274799999999
10.20571 0.0046154895
10.20671 0.004621637
10.20771 0.0046277182
10.20871 0.0046337344
10.20971 0.0046396861
10.21071 0.0046455742
10.21171 0.0046514
10.21271 0.0046571644
10.21371 0.0046628687
10.21471 0.0046685138
10.21571 0.004674101
10.21671 0.0046796318
10.21771 0.0046851073000000005
10.21871 0.004690529
10.21971 0.004695898
10.22071 0.0047012156
10.22171 0.0047064837
10.22271 0.0047117035
10.22371 0.0047168767
10.22471 0.0047220048
10.22571 0.0047270893
10.22671 0.004732131499999999
10.22771 0.0047371333
10.22871 0.0047420963
10.22971 0.0047470216999999995
10.23071 0.0047519115
10.23171 0.0047567671999999995
10.23271 0.0047615897
10.23371 0.0047663809000000005
10.23471 0.0047711423000000005
10.23571 0.0047758753
10.23671 0.004780581
10.23771 0.004785260499999999
10.23871 0.0047899153
10.23971 0.0047945465
10.24071 0.0047991547
10.24171 0.0048037411
10.24271 0.0048083064
10.24371 0.0048128517
10.24471 0.0048173773
10.24571 0.0048218841
10.24671 0.0048263722
10.24771 0.0048308425999999995
10.24871 0.0048352951
10.24971 0.0048397305
10.25071 0.004844148899999999
10.25171 0.0048485501
10.25271 0.0048529346
10.25371 0.0048573023
10.25471 0.0048616534
10.25571 0.0048659876
10.25671 0.0048703048
10.25771 0.0048746053
10.25871 0.0048788886
10.25971 0.0048831549000000005
10.26071 0.0048874041
10.26171 0.0048916358
10.26271 0.00489585
10.26371 0.0049000468
10.26471 0.004904226100000001
10.26571 0.0049083876
10.26671 0.0049125312
10.26771 0.0049166574
10.26871 0.0049207662
10.26971 0.0049248574
10.27071 0.0049289316
10.27171 0.0049329890000000005
10.27271 0.0049370301
10.27371 0.0049410552
10.27471 0.0049450646
10.27571 0.0049490591
10.27671 0.0049530394
10.27771 0.0049570062
10.27871 0.0049609604
10.27971 0.0049649028000000005
10.28071 0.004968834399999999
10.28171 0.0049727558
10.28271 0.0049766684
10.28371 0.0049805731
10.28471 0.0049844704
10.28571 0.004988362
10.28671 0.0049922481
10.28771 0.0049961302
10.28871 0.005000009000000001
10.28971 0.0050038849
10.29071 0.0050077590000000005
10.29171 0.0050116319
10.29271 0.0050155046
10.29371 0.005019377199999999
10.29471 0.0050232502
10.29571 0.0050271239
10.29671 0.0050309987
10.29771 0.0050348746
10.29871 0.005038752
10.29971 0.0050426308
10.30071 0.0050465106999999995
10.30171 0.0050503917
10.30271 0.0050542738
10.30371 0.0050581562
10.30471 0.0050620387
10.30571 0.0050659204
10.30671 0.0050698010000000005
10.30771 0.0050736799
10.30871 0.0050775558
10.30971 0.005081428
10.31071 0.0050852956
10.31171 0.0050891573
10.31271 0.0050930121
10.31371 0.0050968589
10.31471 0.0051006962
10.31571 0.005104523
10.31671 0.0051083377999999995
10.31771 0.0051121390999999995
10.31871 0.0051159259
10.31971 0.0051196967
10.32071 0.00512345
10.32171 0.0051271847
10.32271 0.0051308994000000005
10.32371 0.0051345934
10.32471 0.0051382653
10.32571 0.0051419142
10.32671 0.005145539
10.32771 0.0051491392
10.32871 0.0051527139
10.32971 0.0051562627
10.33071 0.0051597846
10.33171 0.0051632796
10.33271 0.005166746999999999
10.33371 0.0051701867
10.33471 0.0051735984
10.33571 0.0051769817
10.33671 0.0051803362999999995
10.33771 0.0051836618
10.33871 0.0051869582
10.33971 0.0051902254
10.34071 0.0051934629
10.34171 0.0051966705
10.34271 0.0051998475
10.34371 0.005202994
10.34471 0.0052061092
10.34571 0.0052091924
10.34671 0.0052122432
10.34771 0.0052152605
10.34871 0.0052182437
10.34971 0.0052211919
10.35071 0.0052241041
10.35171 0.0052269792
10.35271 0.0052298157
10.35371 0.0052326125999999995
10.35471 0.0052353684
10.35571 0.0052380811999999995
10.35671 0.005240750000000001
10.35771 0.0052433727
10.35871 0.0052459476
10.35971 0.0052484727
10.36071 0.0052509466000000005
10.36171 0.0052533664999999995
10.36271 0.0052557309
10.36371 0.0052580373
10.36471 0.0052602842
10.36571 0.0052624688
10.36671 0.0052645893
10.36771 0.0052666433
10.36871 0.0052686289999999995
10.36971 0.0052705436
10.37071 0.0052723855
10.37171 0.0052741525
10.37271 0.0052758427
10.37371 0.005277454
10.37471 0.0052789841
10.37571 0.0052804313
10.37671 0.0052817941
10.37771 0.0052830703
10.37871 0.0052842581000000005
10.37971 0.0052853557
10.38071 0.0052863612
10.38171 0.0052872732
10.38271 0.0052880896
10.38371 0.0052888088
10.38471 0.0052894286999999995
10.38571 0.0052899475
10.38671 0.005290363300000001
10.38771 0.0052906744
10.38871 0.0052908785
10.38971 0.0052909738
10.39071 0.0052909581
10.39171 0.005290829
10.39271 0.0052905845
10.39371 0.0052902224999999995
10.39471 0.0052897409
10.39571 0.005289137
10.39671 0.0052884086
10.39771 0.0052875537
10.39871 0.0052865696
10.39971 0.0052854545999999995
10.40071 0.0052842061
10.40171 0.0052828218
10.40271 0.0052812997
10.40371 0.0052796371
10.40471 0.0052778323
10.40571 0.0052758831
10.40671 0.0052737871999999995
10.40771 0.0052715426
10.40871 0.005269147399999999
10.40971 0.0052665993
10.41071 0.0052638963
10.41171 0.0052610361
10.41271 0.0052580166
10.41371 0.0052548359
10.41471 0.0052514919
10.41571 0.0052479823000000005
10.41671 0.0052443051
10.41771 0.0052404579
10.41871 0.0052364387
10.41971 0.0052322455000000006
10.42071 0.005227876
10.42171 0.0052233278
10.42271 0.0052185987
10.42371 0.0052136864
10.42471 0.0052085888
10.42571 0.005203304
10.42671 0.0051978292
10.42771 0.0051921623
10.42871 0.0051863010999999995
10.42971 0.0051802435
10.43071 0.0051739877
10.43171 0.0051675309999999995
10.43271 0.005160871300000001
10.43371 0.0051540067999999994
10.43471 0.0051469353
10.43571 0.0051396546
10.43671 0.0051321629
10.43771 0.005124458
10.43871 0.0051165382
10.43971 0.0051084015
10.44071 0.0051000461
10.44171 0.0050914699
10.44271 0.0050826711
10.44371 0.0050736478
10.44471 0.0050643983
10.44571 0.005054920599999999
10.44671 0.005045213
10.44771 0.0050352737
10.44871 0.0050251005
10.44971 0.0050146915
10.45071 0.0050040449
10.45171 0.0049931587
10.45271 0.0049820304
10.45371 0.0049706581
10.45471 0.0049590391
10.45571 0.0049471713
10.45671 0.0049350521
10.45771 0.004922679
10.45871 0.0049100490000000005
10.45971 0.0048971592999999996
10.46071 0.0048840069000000005
10.46171 0.0048705886
10.46271 0.0048569014
10.46371 0.004842941799999999
10.46471 0.0048287059999999995
10.46571 0.004814190800000001
10.46671 0.0047993926
10.46771 0.0047843077
10.46871 0.0047689326
10.46971 0.004753263099999999
10.47071 0.0047372956
10.47171 0.0047210266
10.47271 0.0047044519
10.47371 0.0046875681
10.47471 0.0046703717
10.47571 0.0046528592
10.47671 0.004635026899999999
10.47771 0.0046168716
10.47871 0.0045983903
10.47971 0.0045795794
10.48071 0.0045604364
10.48171 0.0045409579
10.48271 0.0045211415
10.48371 0.0045009845
10.48471 0.0044804845
10.48571 0.0044596392
10.48671 0.004438446600000001
10.48771 0.0044169039
10.48871 0.0043950095
10.48971 0.0043727614
10.49071 0.0043501579
10.49171 0.0043271972
10.49271 0.0043038774
10.49371 0.0042801969999999995
10.49471 0.0042561544
10.49571 0.0042317479
10.49671 0.0042069761999999995
10.49771 0.0041818374
10.49871 0.0041563304
10.49971 0.0041304535
10.50071 0.0041042051
10.50171 0.0040775838
10.50271 0.0040505878
10.50371 0.0040232160000000005
10.50471 0.0039954662000000005
10.50571 0.0039673374
10.50671 0.0039388273
10.50771 0.0039099345
10.50871 0.0038806571000000005
10.50971 0.0038509929999999996
10.51071 0.0038209408000000004
10.51171 0.0037904982000000003
10.51271 0.0037596634
10.51371 0.0037284342
10.51471 0.0036968085999999995
10.51571 0.0036647845
10.51671 0.0036323599000000002
10.51771 0.0035995323
10.51871 0.0035662997
10.51971 0.0035326597
10.52071 0.0034986104
10.52171 0.0034641493
10.52271 0.0034292741000000004
10.52371 0.0033939828
10.52471 0.0033582732000000002
10.52571 0.0033221429
10.52671 0.0032855904000000003
10.52771 0.0032486132
10.52871 0.0032112097
10.52971 0.003173378
10.53071 0.0031351166
10.53171 0.0030964238000000003
10.53271 0.0030572981
10.53371 0.0030177383
10.53471 0.0029777433000000002
10.53571 0.0029373119
10.53671 0.0028964434
10.53771 0.0028551371
10.53871 0.0028133923
10.53971 0.0027712091
10.54071 0.0027285869
10.54171 0.0026855257999999996
10.54271 0.0026420259
10.54371 0.0025980875
10.54471 0.0025537109
10.54571 0.0025088966
10.54671 0.0024636454
10.54771 0.0024179581
10.54871 0.0023718351999999997
10.54971 0.002325278
10.55071 0.0022782875
10.55171 0.0022308646
10.55271 0.0021830107
10.55371 0.0021347267000000002
10.55471 0.002086014
10.55571 0.0020368736
10.55671 0.001987307
10.55771 0.0019373154
10.55871 0.0018868997
10.55971 0.0018360613
10.56071 0.0017848015
10.56171 0.0017331211
10.56271 0.0016810212
10.56371 0.0016285028
10.56471 0.001575567
10.56571 0.0015222145
10.56671 0.0014684461
10.56771 0.0014142627
10.56871 0.0013596649
10.56971 0.0013046533
10.57071 0.0012492285
10.57171 0.0011933910999999998
10.57271 0.0011371416
10.57371 0.0010804803
10.57471 0.0010234079
10.57571 0.0009659246599999999
10.57671 0.00090803114
10.57771 0.00084972771
10.57871 0.00079101483
10.57971 0.00073189294
10.58071 0.0006723626
10.58171 0.0006124243099999999
10.58271 0.0005520787
10.58371 0.00049132641
10.58471 0.00043016812000000004
10.58571 0.00036860460999999997
10.58671 0.00030663666
10.58771 0.00024426513
10.58871 0.00018149094
10.58971 0.00011831507
10.59071 5.473854699999999e-05
10.59171 -9.2375622e-06
10.59271 -7.3612125e-05
10.59371 -0.00013838396000000002
10.59471 -0.00020355185
10.59571 -0.0002691145
10.59671 -0.00033507058
10.59771 -0.00040141871999999995
10.59871 -0.00046815749
10.59971 -0.0005352854299999999
10.60071 -0.00060280095
10.60171 -0.00067070246
10.60271 -0.00073898832
10.60371 -0.0008076567599999999
10.60471 -0.0008767058700000001
10.60571 -0.00094613388
10.60671 -0.0010159387
10.60771 -0.0010861182
10.60871 -0.0011566704
10.60971 -0.0012275927
10.61071 -0.0012988831
10.61171 -0.001370539
10.61271 -0.0014425578
10.61371 -0.001514937
10.61471 -0.0015876736
10.61571 -0.0016607651999999999
10.61671 -0.0017342087
10.61771 -0.0018080011
10.61871 -0.0018821393999999998
10.61971 -0.0019566207000000003
10.62071 -0.0020314417
10.62171 -0.0021065995
10.62271 -0.0021820904
10.62371 -0.0022579114999999998
10.62471 -0.0023340595
10.62571 -0.0024105309
10.62671 -0.0024873225
10.62771 -0.0025644307
10.62871 -0.0026418522
10.62971 -0.0027195836
10.63071 -0.0027976213000000002
10.63171 -0.0028759619
10.63271 -0.0029546019999999997
10.63371 -0.0030335375
10.63471 -0.0031127653
10.63571 -0.0031922816999999997
10.63671 -0.0032720829
10.63771 -0.0033521654000000004
10.63871 -0.0034325254
10.63971 -0.0035131593999999998
10.64071 -0.0035940637
10.64171 -0.0036752343
10.64271 -0.0037566674999999997
10.64371 -0.0038383594
10.64471 -0.003920306300000001
10.64571 -0.0040025043
10.64671 -0.0040849496
10.64771 -0.0041676383
10.64871 -0.0042505664
10.64971 -0.0043337299
10.65071 -0.0044171246999999995
10.65171 -0.0045007469
10.65271 -0.0045845922
10.65371 -0.0046686564
10.65471 -0.0047529356
10.65571 -0.0048374255
10.65671 -0.0049221217000000005
10.65771 -0.0050070196999999995
10.65871 -0.0050921153
10.65971 -0.0051774041000000005
10.66071 -0.0052628817
10.66171 -0.005348543000000001
10.66271 -0.0054343840000000004
10.66371 -0.0055203996
10.66471 -0.0056065852
10.66571 -0.0056929358999999995
10.66671 -0.005779447
10.66771 -0.005866113500000001
10.66871 -0.005952930600000001
10.66971 -0.0060398932
10.67071 -0.0061269966
10.67171 -0.0062142353
10.67271 -0.0063016036
10.67371 -0.006389097
10.67471 -0.0064767104
10.67571 -0.0065644381
10.67671 -0.0066522742
10.67771 -0.0067402136
10.67871 -0.0068282505
10.67971 -0.0069163798
10.68071 -0.007004595
10.68171 -0.007092890899999999
10.68271 -0.0071812609999999995
10.68371 -0.0072696996
10.68471 -0.0073582007
10.68571 -0.0074467577999999994
10.68671 -0.007535365099999999
10.68771 -0.0076240160999999996
10.68871 -0.0077127042
10.68971 -0.007801423599999999
10.69071 -0.0078901678
10.69171 -0.0079789301
10.69271 -0.0080677048
10.69371 -0.0081564853
10.69471 -0.0082452651
10.69571 -0.0083340383
10.69671 -0.0084227984
10.69771 -0.0085115389
10.69871 -0.0086002539
10.69971 -0.0086889377
10.70071 -0.0087775843
10.70171 -0.008866188
10.70271 -0.008954743000000001
10.70371 -0.0090432426
10.70471 -0.0091316826
10.70571 -0.009220056400000001
10.70671 -0.009308358899999999
10.70771 -0.009396584199999999
10.70871 -0.0094847273
10.70971 -0.009572783199999999
10.71071 -0.0096607459
10.71171 -0.009748611
10.71271 -0.0098363729
10.71371 -0.0099240257
10.71471 -0.010011565
10.71571 -0.010098985999999999
10.71671 -0.010186282
10.71771 -0.010273448000000001
10.71871 -0.010360481
10.71971 -0.010447372
10.72071 -0.010534118
10.72171 -0.010620714
10.72271 -0.010707153
10.72371 -0.01079343
10.72471 -0.010879539
10.72571 -0.010965475
10.72671 -0.011051232
10.72771 -0.011136802999999999
10.72871 -0.011222182
10.72971 -0.011307362999999999
10.73071 -0.011392341
10.73171 -0.011477107
10.73271 -0.011561656
10.73371 -0.01164598
10.73471 -0.011730073
10.73571 -0.011813927
10.73671 -0.011897536
10.73771 -0.011980892
10.73871 -0.012063987
10.73971 -0.012146814
10.74071 -0.012229366
10.74171 -0.012311633
10.74271 -0.012393612000000002
10.74371 -0.012475291
10.74471 -0.012556663999999999
10.74571 -0.012637724
10.74671 -0.012718463
10.74771 -0.012798872
10.74871 -0.012878946
10.74971 -0.012958676
10.75071 -0.013038055
10.75171 -0.013117076
10.75271 -0.013195733
10.75371 -0.013274017999999999
10.75471 -0.013351926000000002
10.75571 -0.013429449
10.75671 -0.013506581000000002
10.75771 -0.013583316000000002
10.75871 -0.01365965
10.75971 -0.013735574999999998
10.76071 -0.013811086
10.76171 -0.013886177000000001
10.76271 -0.013960844
10.76371 -0.014035081000000001
10.76471 -0.014108882
10.76571 -0.014182244
10.76671 -0.014255162
10.76771 -0.014327631
10.76871 -0.014399645
10.76971 -0.014471201999999999
10.77071 -0.014542295
10.77171 -0.014612920000000001
10.77271 -0.014683073000000001
10.77371 -0.014752748999999999
10.77471 -0.014821942999999999
10.77571 -0.014890652
10.77671 -0.014958868
10.77771 -0.01502659
10.77871 -0.015093811
10.77971 -0.015160525999999999
10.78071 -0.01522673
10.78171 -0.015292416999999999
10.78271 -0.015357583
10.78371 -0.015422223
10.78471 -0.015486330000000001
10.78571 -0.015549899
10.78671 -0.015612922000000001
10.78771 -0.015675394
10.78871 -0.01573731
10.78971 -0.015798662
10.79071 -0.015859444
10.79171 -0.01591965
10.79271 -0.015979272
10.79371 -0.016038303
10.79471 -0.016096736
10.79571 -0.016154566
10.79671 -0.016211784
10.79771 -0.016268382999999997
10.79871 -0.016324357
10.79971 -0.016379698
10.80071 -0.016434399000000002
10.80171 -0.016488454
10.80271 -0.016541853
10.80371 -0.016594592000000002
10.80471 -0.016646663
10.80571 -0.016698061
10.80671 -0.016748777
10.80771 -0.016798805
10.80871 -0.016848138999999998
10.80971 -0.016896773
10.81071 -0.016944701
10.81171 -0.016991916
10.81271 -0.017038413999999998
10.81371 -0.017084189
10.81471 -0.017129234
10.81571 -0.017173546
10.81671 -0.017217119
10.81771 -0.017259948
10.81871 -0.017302028
10.81971 -0.017343354999999998
10.82071 -0.017383926
10.82171 -0.017423734
10.82271 -0.017462778
10.82371 -0.017501054000000002
10.82471 -0.017538558
10.82571 -0.017575285000000003
10.82671 -0.017611234
10.82771 -0.0176464
10.82871 -0.017680782
10.82971 -0.017714375
10.83071 -0.017747178000000002
10.83171 -0.017779187
10.83271 -0.017810398999999998
10.83371 -0.017840811
10.83471 -0.017870420999999997
10.83571 -0.017899227
10.83671 -0.017927223
10.83771 -0.017954407999999998
10.83871 -0.017980777
10.83971 -0.018006329
10.84071 -0.018031058
10.84171 -0.018054963
10.84271 -0.018078039
10.84371 -0.018100282
10.84471 -0.018121688
10.84571 -0.018142253
10.84671 -0.018161973
10.84771 -0.018180843999999998
10.84871 -0.018198861
10.84971 -0.018216019
10.85071 -0.018232314
10.85171 -0.018247742
10.85271 -0.018262297
10.85371 -0.018275974
10.85471 -0.01828877
10.85571 -0.018300679
10.85671 -0.018311698
10.85771 -0.01832182
10.85871 -0.018331042000000002
10.85971 -0.018339358
10.86071 -0.018346764999999998
10.86171 -0.018353257999999997
10.86271 -0.018358833
10.86371 -0.018363485
10.86471 -0.018367211
10.86571 -0.018370006
10.86671 -0.018371867
10.86771 -0.01837279
10.86871 -0.018372771
10.86971 -0.018371808
10.87071 -0.018369897
10.87171 -0.018367034
10.87271 -0.018363219
10.87371 -0.018358447
10.87471 -0.018352717
10.87571 -0.018346024
10.87671 -0.018338369
10.87771 -0.018329748
10.87871 -0.018320161
10.87971 -0.018309605
10.88071 -0.018298079000000002
10.88171 -0.018285582
10.88271 -0.018272112
10.88371 -0.01825767
10.88471 -0.018242253
10.88571 -0.018225862
10.88671 -0.018208496
10.88771 -0.018190153
10.88871 -0.018170834
10.88971 -0.01815054
10.89071 -0.018129269
10.89171 -0.018107022
10.89271 -0.0180838
10.89371 -0.018059601999999998
10.89471 -0.018034429
10.89571 -0.018008282
10.89671 -0.01798116
10.89771 -0.017953064999999997
10.89871 -0.017923996
10.89971 -0.017893955
10.90071 -0.017862942
10.90171 -0.017830957999999997
10.90271 -0.017798004
10.90371 -0.017764079
10.90471 -0.017729185
10.90571 -0.017693322
10.90671 -0.017656489
10.90771 -0.017618689
10.90871 -0.017579921000000002
10.90971 -0.017540186
10.91071 -0.017499483
10.91171 -0.017457812
10.91271 -0.017415173
10.91371 -0.017371566999999997
10.91471 -0.017326992
10.91571 -0.017281447
10.91671 -0.017234933
10.91771 -0.017187449
10.91871 -0.017138993999999998
10.91971 -0.017089568
10.92071 -0.017039169
10.92171 -0.016987798
10.92271 -0.016935452
10.92371 -0.016882130999999998
10.92471 -0.016827835
10.92571 -0.016772561999999998
10.92671 -0.016716312
10.92771 -0.016659085
10.92871 -0.01660088
10.92971 -0.016541696
10.93071 -0.016481534000000003
10.93171 -0.016420394
10.93271 -0.016358276
10.93371 -0.016295181000000002
10.93471 -0.016231106999999998
10.93571 -0.016166056999999998
10.93671 -0.016100031
10.93771 -0.01603303
10.93871 -0.015965056
10.93971 -0.015896110999999997
10.94071 -0.015826194
10.94171 -0.015755311
10.94271 -0.015683461000000003
10.94371 -0.015610647
10.94471 -0.015536871999999998
10.94571 -0.015462139000000001
10.94671 -0.015386450000000001
10.94771 -0.015309810000000002
10.94871 -0.015232219000000002
10.94971 -0.015153682
10.95071 -0.015074203999999999
10.95171 -0.014993787
10.95271 -0.014912435
10.95371 -0.014830151000000001
10.95471 -0.01474694
10.95571 -0.014662807000000002
10.95671 -0.014577755000000001
10.95771 -0.014491790000000001
10.95871 -0.014404913000000002
10.95971 -0.014317132000000002
10.96071 -0.014228449
10.96171 -0.014138871
10.96271 -0.014048399999999999
10.96371 -0.013957042
10.96471 -0.0138648
10.96571 -0.013771679
10.96671 -0.013677683999999999
10.96771 -0.013582819
10.96871 -0.013487088
10.96971 -0.013390495
10.97071 -0.013293045
10.97171 -0.013194741000000001
10.97271 -0.013095587
10.97371 -0.012995586
10.97471 -0.012894742999999998
10.97571 -0.012793062
10.97671 -0.012690543
10.97771 -0.012587193
10.97871 -0.012483013999999999
10.97971 -0.012378009
10.98071 -0.012272182000000001
10.98171 -0.012165534
10.98271 -0.012058068
10.98371 -0.01194979
10.98471 -0.011840700000000001
10.98571 -0.011730802
10.98671 -0.011620098
10.98771 -0.011508592
10.98871 -0.011396286
10.98971 -0.011283182999999999
10.99071 -0.011169288
10.99171 -0.011054600999999999
10.99271 -0.010939127
10.99371 -0.01082287
10.99471 -0.010705832
10.99571 -0.010588015999999999
10.99671 -0.010469429
10.99771 -0.010350072
10.99871 -0.010229949
10.99971 -0.010109066
11.00071 -0.0099874262
11.00171 -0.0098650351
11.00271 -0.0097418975
11.00371 -0.0096180178
11.00471 -0.009493402500000001
11.00571 -0.0093680566
11.00671 -0.0092419861
11.00771 -0.0091151967
11.00871 -0.0089876958
11.00971 -0.008859489
11.01071 -0.0087305831
11.01171 -0.0086009859
11.01271 -0.0084707041
11.01371 -0.0083397448
11.01471 -0.0082081155
11.01571 -0.008075824
11.01671 -0.007942878399999999
11.01771 -0.0078092868
11.01871 -0.007675056299999999
11.01971 -0.0075401957
11.02071 -0.007404713
11.02171 -0.0072686162
11.02271 -0.0071319133
11.02371 -0.0069946131
11.02471 -0.006856723500000001
11.02571 -0.006718252599999999
11.02671 -0.0065792083
11.02771 -0.006439598699999999
11.02871 -0.006299432400000001
11.02971 -0.0061587169
11.03071 -0.0060174603
11.03171 -0.0058756705
11.03271 -0.0057333553
11.03371 -0.0055905221
11.03471 -0.0054471784
11.03571 -0.005303332
11.03671 -0.0051589901
11.03771 -0.0050141596
11.03871 -0.0048688481999999995
11.03971 -0.0047230624
11.04071 -0.0045768091
11.04171 -0.004430095199999999
11.04271 -0.0042829273
11.04371 -0.0041353119999999995
11.04471 -0.0039872557
11.04571 -0.0038387647
11.04671 -0.0036898455000000004
11.04771 -0.0035405046000000005
11.04871 -0.0033907483
11.04971 -0.0032405827000000003
11.05071 -0.0030900144
11.05171 -0.0029390498
11.05271 -0.0027876951000000002
11.05371 -0.0026359572
11.05471 -0.0024838428
11.05571 -0.0023313587
11.05671 -0.0021785121
11.05771 -0.0020253103
11.05871 -0.0018717604999999998
11.05971 -0.0017178705
11.06071 -0.0015636482
11.06171 -0.0014091016999999999
11.06271 -0.0012542393
11.06371 -0.0010990696
11.06471 -0.0009436013
11.06571 -0.00078784351
11.06671 -0.00063180537
11.06771 -0.00047549629
11.06871 -0.00031892586999999995
11.06971 -0.00016210385
11.07071 -5.0401201e-06
11.07171 0.00015225527
11.07271 0.00030977217
11.07371 0.00046750032999999996
11.07471 0.0006254294
11.07571 0.0007835489699999999
11.07671 0.00094184852
11.07771 0.0011003175
11.07871 0.0012589455
11.07971 0.0014177219000000001
11.08071 0.0015766362000000003
11.08171 0.0017356777
11.08271 0.0018948361999999999
11.08371 0.0020541011
11.08471 0.0022134617999999997
11.08571 0.0023729082
11.08671 0.0025324302
11.08771 0.0026920174
11.08871 0.0028516599
11.08971 0.0030113477
11.09071 0.0031710710999999997
11.09171 0.0033308203
11.09271 0.0034905857000000003
11.09371 0.0036503581000000003
11.09471 0.003810128
11.09571 0.0039698864999999995
11.09671 0.0041296244
11.09771 0.0042893327
11.09871 0.0044490029
11.09971 0.0046086257000000005
11.10071 0.0047681929999999996
11.10171 0.0049276961
11.10271 0.0050871266
11.10371 0.0052464758
11.10471 0.0054057353
11.10571 0.0055648965
11.10671 0.0057239511
11.10771 0.005882890799999999
11.10871 0.0060417067
11.10971 0.006200390599999999
11.11071 0.006358933799999999
11.11171 0.006517327
11.11271 0.0066755623
11.11371 0.0068336303
11.11471 0.0069915222
11.11571 0.0071492294
11.11671 0.007306742200000001
11.11771 0.0074640513
11.11871 0.0076211472
11.11971 0.0077780212
11.12071 0.0079346632
11.12171 0.008091064200000001
11.12271 0.0082472136
11.12371 0.0084031024
11.12471 0.0085587206
11.12571 0.0087140579
11.12671 0.0088691042
11.12771 0.0090238493
11.12871 0.009178282900000001
11.12971 0.009332395
11.13071 0.0094861753
11.13171 0.009639612799999999
11.13271 0.009792697500000001
11.13371 0.0099454184
11.13471 0.010097765
11.13571 0.010249728
11.13671 0.010401296
11.13771 0.010552457
11.13871 0.010703203
11.13971 0.010853522
11.14071 0.011003405
11.14171 0.011152839999999999
11.14271 0.011301818
11.14371 0.011450329
11.14471 0.011598362000000001
11.14571 0.011745908
11.14671 0.011892957
11.14771 0.012039499
11.14871 0.012185524
11.14971 0.012331024
11.15071 0.012475988
11.15171 0.012620408
11.15271 0.012764273999999999
11.15371 0.012907576
11.15471 0.013050306
11.15571 0.013192455
11.15671 0.013334012999999999
11.15771 0.013474972
11.15871 0.013615322000000001
11.15971 0.013755055
11.16071 0.013894161000000002
11.16171 0.014032633000000001
11.16271 0.01417046
11.16371 0.014307634999999999
11.16471 0.014444147999999999
11.16571 0.014579990000000001
11.16671 0.014715153000000002
11.16771 0.014849627
11.16871 0.014983404
11.16971 0.015116475999999998
11.17071 0.015248833
11.17171 0.015380466
11.17271 0.015511368000000001
11.17371 0.015641529
11.17471 0.015770941
11.17571 0.015899593
11.17671 0.016027477000000002
11.17771 0.016154585
11.17871 0.016280907
11.17971 0.016406435
11.18071 0.016531158
11.18171 0.016655068999999998
11.18271 0.016778157000000002
11.18371 0.016900414
11.18471 0.017021831
11.18571 0.017142395999999997
11.18671 0.017262102999999997
11.18771 0.017380941
11.18871 0.017498901
11.18971 0.017615972
11.19071 0.017732146
11.19171 0.017847412
11.19271 0.017961761
11.19371 0.018075184
11.19471 0.018187671
11.19571 0.018299211
11.19671 0.018409797000000002
11.19771 0.018519418
11.19871 0.018628064
11.19971 0.018735725999999998
11.20071 0.018842396
11.20171 0.018948063
11.20271 0.019052719
11.20371 0.019156355
11.20471 0.019258961
11.20571 0.019360528999999998
11.20671 0.019461049
11.20771 0.019560513999999998
11.20871 0.019658916000000002
11.20971 0.019756245
11.21071 0.019852494000000002
11.21171 0.019947656
11.21271 0.020041722999999997
11.21371 0.020134686000000002
11.21471 0.020226538999999998
11.21571 0.020317275000000003
11.21671 0.020406886
11.21771 0.020495364000000002
11.21871 0.020582705
11.21971 0.0206689
11.22071 0.020753944
11.22171 0.020837829999999998
11.22271 0.020920552
11.22371 0.021002103
11.22471 0.021082476
11.22571 0.021161666
11.22671 0.021239667
11.22771 0.021316473
11.22871 0.021392079
11.22971 0.021466477
11.23071 0.021539663
11.23171 0.02161163
11.23271 0.021682373
11.23371 0.021751884
11.23471 0.021820159999999998
11.23571 0.021887194
11.23671 0.02195298
11.23771 0.022017513
11.23871 0.022080787
11.23971 0.022142795
11.24071 0.022203533
11.24171 0.022262995
11.24271 0.022321175
11.24371 0.022378069
11.24471 0.022433669
11.24571 0.022487971
11.24671 0.022540968
11.24771 0.022592655
11.24871 0.022643027
11.24971 0.022692079
11.25071 0.022739805000000002
11.25171 0.022786199
11.25271 0.022831257
11.25371 0.022874972
11.25471 0.022917341
11.25571 0.022958359
11.25671 0.022998018999999998
11.25771 0.023036315999999998
11.25871 0.023073247999999998
11.25971 0.023108808
11.26071 0.023142991999999998
11.26171 0.023175795
11.26271 0.023207213
11.26371 0.02323724
11.26471 0.023265874
11.26571 0.02329311
11.26671 0.023318942
11.26771 0.023343369
11.26871 0.023366384
11.26971 0.023387987000000002
11.27071 0.02340817
11.27171 0.023426933
11.27271 0.023444272000000002
11.27371 0.023460183
11.27471 0.023474664
11.27571 0.023487711
11.27671 0.023499323
11.27771 0.023509498
11.27871 0.023518232
11.27971 0.023525524000000003
11.28071 0.023531372000000002
11.28171 0.023535776999999997
11.28271 0.023538736
11.28371 0.023540246
11.28471 0.023540310000000002
11.28571 0.023538925
11.28671 0.02353609
11.28771 0.023531806
11.28871 0.023526073
11.28971 0.02351889
11.29071 0.023510258000000003
11.29171 0.023500176
11.29271 0.023488645
11.29371 0.023475665
11.29471 0.023461237
11.29571 0.023445359
11.29671 0.023428033
11.29771 0.02340926
11.29871 0.02338904
11.29971 0.023367372
11.30071 0.023344258
11.30171 0.023319699
11.30271 0.023293695
11.30371 0.023266245
11.30471 0.023237351
11.30571 0.023207013
11.30671 0.023175232
11.30771 0.023142007
11.30871 0.02310734
11.30971 0.023071232
11.31071 0.023033682
11.31171 0.022994692
11.31271 0.022954261
11.31371 0.022912391
11.31471 0.022869081
11.31571 0.022824334
11.31671 0.022778149
11.31771 0.022730527
11.31871 0.022681466
11.31971 0.022630971
11.32071 0.022579039999999998
11.32171 0.022525674000000002
11.32271 0.022470874000000002
11.32371 0.022414642
11.32471 0.022356979
11.32571 0.022297885
11.32671 0.022237362
11.32771 0.022175412000000002
11.32871 0.022112035000000002
11.32971 0.022047234000000002
11.33071 0.021981010000000002
11.33171 0.021913365
11.33271 0.021844303000000002
11.33371 0.021773827000000003
11.33471 0.021701939
11.33571 0.021628641
11.33671 0.021553937000000002
11.33771 0.021477832
11.33871 0.021400329
11.33971 0.021321431
11.34071 0.021241144
11.34171 0.021159471
11.34271 0.021076419
11.34371 0.020991991999999998
11.34471 0.020906194
11.34571 0.020819031999999998
11.34671 0.020730513
11.34771 0.02064064
11.34871 0.020549422
11.34971 0.020456863999999998
11.35071 0.020362974000000002
11.35171 0.020267758
11.35271 0.020171223
11.35371 0.020073378
11.35471 0.019974228
11.35571 0.019873782
11.35671 0.019772048
11.35771 0.019669034000000002
11.35871 0.019564746
11.35971 0.019459194
11.36071 0.019352384
11.36171 0.019244326
11.36271 0.019135026
11.36371 0.019024494
11.36471 0.018912737
11.36571 0.018799762
11.36671 0.018685577
11.36771 0.018570191
11.36871 0.018453611
11.36971 0.018335844
11.37071 0.018216898000000002
11.37171 0.018096781
11.37271 0.017975499
11.37371 0.017853061
11.37471 0.017729474000000002
11.37571 0.017604746
11.37671 0.017478883
11.37771 0.017351893
11.37871 0.017223784
11.37971 0.017094563
11.38071 0.016964237
11.38171 0.016832816
11.38271 0.016700305999999998
11.38371 0.016566715
11.38471 0.016432052000000003
11.38571 0.016296325
11.38671 0.016159542
11.38771 0.016021713
11.38871 0.015882844
11.38971 0.015742946
11.39071 0.015602027
11.39171 0.015460096
11.39271 0.015317164000000001
11.39371 0.015173237999999999
11.39471 0.01502833
11.39571 0.014882449999999998
11.39671 0.014735607000000001
11.39771 0.014587810000000001
11.39871 0.014439071999999999
11.39971 0.014289403000000001
11.40071 0.014138814000000001
11.40171 0.013987314999999998
11.40271 0.013834920999999998
11.40371 0.013681639
11.40471 0.013527484000000001
11.40571 0.013372465
11.40671 0.013216597
11.40771 0.013059890000000001
11.40871 0.012902358
11.40971 0.012744014
11.41071 0.012584869999999998
11.41171 0.012424939000000001
11.41271 0.012264233
11.41371 0.012102766
11.41471 0.011940550999999999
11.41571 0.011777601
11.41671 0.011613929
11.41771 0.011449549
11.41871 0.011284474000000001
11.41971 0.011118718
11.42071 0.010952293
11.42171 0.010785214000000001
11.42271 0.010617494
11.42371 0.010449145
11.42471 0.010280183
11.42571 0.01011062
11.42671 0.0099404693
11.42771 0.0097697455
11.42871 0.0095984615
11.42971 0.009426631
11.43071 0.0092542672
11.43171 0.0090813839
11.43271 0.0089079942
11.43371 0.008734111900000001
11.43471 0.008559750100000001
11.43571 0.0083849227
11.43671 0.0082096427
11.43771 0.0080339232
11.43871 0.0078577781
11.43971 0.007681220399999999
11.44071 0.0075042641000000005
11.44171 0.0073269213
11.44271 0.0071492060999999996
11.44371 0.0069711321
11.44471 0.0067927118
11.44571 0.006613959
11.44671 0.006434886700000001
11.44771 0.0062555082
11.44871 0.0060758368
11.44971 0.005895886
11.45071 0.0057156692
11.45171 0.0055352000000000005
11.45271 0.005354492200000001
11.45371 0.0051735591
11.45471 0.0049924143
11.45571 0.0048110720000000004
11.45671 0.0046295458999999995
11.45771 0.00444785
11.45871 0.0042659984
11.45971 0.0040840052
11.46071 0.0039018847000000002
11.46171 0.0037196511
11.46271 0.0035373192
11.46371 0.0033549033
11.46471 0.0031724179
11.46571 0.0029898778
11.46671 0.0028072978
11.46771 0.0026246929
11.46871 0.0024420779000000003
11.46971 0.0022594679
11.47071 0.0020768781000000004
11.47171 0.0018943236
11.47271 0.0017118195
11.47371 0.0015293811999999999
11.47471 0.0013470242000000001
11.47571 0.0011647639
11.47671 0.0009826155299999999
11.47771 0.0008005947200000001
11.47871 0.00061871701
11.47971 0.00043699793000000003
11.48071 0.00025545296
11.48171 7.4097676e-05
11.48271 -0.00010705239
11.48371 -0.00028798172000000003
11.48471 -0.00046867484999999994
11.48571 -0.00064911628
11.48671 -0.0008292906399999999
11.48771 -0.0010091826
11.48871 -0.0011887768000000002
11.48971 -0.0013680579
11.49071 -0.0015470108000000002
11.49171 -0.0017256205
11.49271 -0.0019038718
11.49371 -0.0020817499
11.49471 -0.0022592398
11.49571 -0.0024363266
11.49671 -0.0026129957
11.49771 -0.0027892324999999997
11.49871 -0.0029650224
11.49971 -0.003140351
11.50071 -0.0033152035
11.50171 -0.0034895656
11.50271 -0.0036634232000000004
11.50371 -0.0038367620000000005
11.50471 -0.0040095674
11.50571 -0.0041818257
11.50671 -0.0043535223
11.50771 -0.004524643
11.50871 -0.004695174
11.50971 -0.004865101100000001
11.51071 -0.005034410400000001
11.51171 -0.0052030875
11.51271 -0.0053711188000000005
11.51371 -0.0055384899000000005
11.51471 -0.0057051871
11.51571 -0.0058711961
11.51671 -0.0060365033
11.51771 -0.0062010949
11.51871 -0.006364956799999999
11.51971 -0.0065280749999999995
11.52071 -0.0066904358
11.52171 -0.0068520254000000004
11.52271 -0.0070128306000000005
11.52371 -0.007172837600000001
11.52471 -0.0073320320000000005
11.52571 -0.007490401200000001
11.52671 -0.0076479308
11.52771 -0.0078046076
11.52871 -0.0079604186
11.52971 -0.008115349899999999
11.53071 -0.0082693885
11.53171 -0.0084225212
11.53271 -0.008574734200000001
11.53371 -0.0087260145
11.53471 -0.0088763489
11.53571 -0.009025724300000001
11.53671 -0.0091741269
11.53771 -0.0093215443
11.53871 -0.0094679628
11.53971 -0.0096133692
11.54071 -0.0097577504
11.54171 -0.0099010933
11.54271 -0.010043385
11.54371 -0.010184611
11.54471 -0.01032476
11.54571 -0.010463818
11.54671 -0.010601771999999999
11.54771 -0.010738608
11.54871 -0.010874314999999999
11.54971 -0.011008879999999999
11.55071 -0.011142289
11.55171 -0.011274529
11.55271 -0.011405589
11.55371 -0.011535455
11.55471 -0.011664115999999999
11.55571 -0.011791559
11.55671 -0.011917770999999999
11.55771 -0.012042742
11.55871 -0.012166458
11.55971 -0.012288908
11.56071 -0.012410081
11.56171 -0.012529966000000002
11.56271 -0.012648551
11.56371 -0.012765825000000001
11.56471 -0.012881777
11.56571 -0.012996397
11.56671 -0.013109672999999999
11.56771 -0.013221598
11.56871 -0.013332159
11.56971 -0.013441347
11.57071 -0.013549151
11.57171 -0.013655564
11.57271 -0.013760574999999999
11.57371 -0.013864176
11.57471 -0.013966356000000001
11.57571 -0.014067109
11.57671 -0.014166425000000002
11.57771 -0.014264295
11.57871 -0.014360712000000001
11.57971 -0.014455667
11.58071 -0.014549153
11.58171 -0.014641162000000001
11.58271 -0.014731685
11.58371 -0.014820715
11.58471 -0.014908245
11.58571 -0.014994267
11.58671 -0.015078775
11.58771 -0.015161761
11.58871 -0.015243219
11.58971 -0.015323139
11.59071 -0.015401517
11.59171 -0.015478344
11.59271 -0.015553613999999999
11.59371 -0.015627321
11.59471 -0.015699457
11.59571 -0.015770017
11.59671 -0.015838993
11.59771 -0.01590638
11.59871 -0.015972171
11.59971 -0.016036359
11.60071 -0.01609894
11.60171 -0.016159906
11.60271 -0.016219253
11.60371 -0.016276975000000003
11.60471 -0.016333065
11.60571 -0.01638752
11.60671 -0.016440332999999998
11.60771 -0.016491501
11.60871 -0.016541017
11.60971 -0.016588876
11.61071 -0.016635076
11.61171 -0.016679609999999997
11.61271 -0.016722476
11.61371 -0.016763668
11.61471 -0.016803182
11.61571 -0.016841016
11.61671 -0.016877164
11.61771 -0.016911625
11.61871 -0.016944394
11.61971 -0.01697547
11.62071 -0.017004849
11.62171 -0.017032527999999998
11.62271 -0.017058504000000002
11.62371 -0.017082777
11.62471 -0.017105344
11.62571 -0.017126204
11.62671 -0.017145356
11.62771 -0.017162797
11.62871 -0.017178527
11.62971 -0.017192545
11.63071 -0.01720485
11.63171 -0.017215442
11.63271 -0.017224322
11.63371 -0.017231489000000003
11.63471 -0.017236941
11.63571 -0.017240681
11.63671 -0.017242708000000002
11.63771 -0.017243023
11.63871 -0.017241623999999997
11.63971 -0.017238515
11.64071 -0.017233695
11.64171 -0.017227164
11.64271 -0.017218925
11.64371 -0.017208977
11.64471 -0.017197320999999998
11.64571 -0.017183958
11.64671 -0.017168891
11.64771 -0.01715212
11.64871 -0.017133646
11.64971 -0.017113470999999998
11.65071 -0.017091597
11.65171 -0.017068024
11.65271 -0.017042756
11.65371 -0.017015795
11.65471 -0.016987142
11.65571 -0.016956801
11.65671 -0.016924774
11.65771 -0.016891063
11.65871 -0.016855673
11.65971 -0.016818604
11.66071 -0.016779863000000002
11.66171 -0.016739451000000002
11.66271 -0.016697372
11.66371 -0.016653631
11.66471 -0.016608232
11.66571 -0.016561178
11.66671 -0.016512474
11.66771 -0.016462126
11.66871 -0.016410137
11.66971 -0.016356513
11.67071 -0.016301259000000002
11.67171 -0.01624438
11.67271 -0.016185883
11.67371 -0.016125773
11.67471 -0.016064057
11.67571 -0.01600074
11.67671 -0.015935829
11.67771 -0.015869331
11.67871 -0.015801252000000002
11.67971 -0.015731600000000002
11.68071 -0.015660381
11.68171 -0.015587603000000002
11.68271 -0.015513273000000001
11.68371 -0.015437398000000001
11.68471 -0.015359986
11.68571 -0.015281046
11.68671 -0.015200584000000001
11.68771 -0.015118609
11.68871 -0.015035128
11.68971 -0.014950149000000001
11.69071 -0.014863681
11.69171 -0.014775732000000001
11.69271 -0.014686311
11.69371 -0.014595424
11.69471 -0.014503081999999999
11.69571 -0.014409292
11.69671 -0.014314064000000001
11.69771 -0.014217405999999998
11.69871 -0.014119328
11.69971 -0.014019837999999998
11.70071 -0.013918945
11.70171 -0.013816657999999999
11.70271 -0.013712987
11.70371 -0.013607941000000002
11.70471 -0.01350153
11.70571 -0.013393763
11.70671 -0.01328465
11.70771 -0.013174201
11.70871 -0.013062425
11.70971 -0.012949333
11.71071 -0.012834935
11.71171 -0.012719240000000001
11.71271 -0.012602258000000002
11.71371 -0.012484002000000001
11.71471 -0.01236448
11.71571 -0.012243704000000001
11.71671 -0.012121684
11.71771 -0.011998430000000001
11.71871 -0.011873955
11.71971 -0.011748268000000001
11.72071 -0.011621381
11.72171 -0.011493304999999999
11.72271 -0.011364053
11.72371 -0.011233635
11.72471 -0.011102065
11.72571 -0.010969353000000001
11.72671 -0.010835513
11.72771 -0.010700556
11.72871 -0.010564496000000001
11.72971 -0.010427347
11.73071 -0.010289119
11.73171 -0.010149828
11.73271 -0.010009488
11.73371 -0.0098681099
11.73471 -0.00972571
11.73571 -0.009582301599999999
11.73671 -0.0094378986
11.73771 -0.0092925155
11.73871 -0.0091461668
11.73971 -0.0089988673
11.74071 -0.008850632
11.74171 -0.0087014749
11.74271 -0.0085514119
11.74371 -0.008400456899999999
11.74471 -0.0082486258
11.74571 -0.0080959333
11.74671 -0.0079423946
11.74771 -0.007788025
11.74871 -0.0076328397000000004
11.74971 -0.0074768541
11.75071 -0.007320083400000001
11.75171 -0.0071625436
11.75271 -0.0070042493
11.75371 -0.0068452166000000005
11.75471 -0.0066854605000000004
11.75571 -0.0065249973
11.75671 -0.0063638421
11.75771 -0.0062020103
11.75871 -0.0060395174000000005
11.75971 -0.0058763791
11.76071 -0.0057126112
11.76171 -0.005548229500000001
11.76271 -0.005383249299999999
11.76371 -0.0052176867
11.76471 -0.0050515577
11.76571 -0.0048848775
11.76671 -0.0047176625
11.76771 -0.0045499284
11.76871 -0.0043816915
11.76971 -0.0042129675
11.77071 -0.0040437728
11.77171 -0.0038741236
11.77271 -0.0037040361
11.77371 -0.0035335266
11.77471 -0.0033626118000000004
11.77571 -0.0031913078
11.77671 -0.0030196315
11.77771 -0.0028475995
11.77871 -0.0026752286
11.77971 -0.0025025356
11.78071 -0.0023295373
11.78171 -0.0021562508
11.78271 -0.001982693
11.78371 -0.0018088810999999998
11.78471 -0.0016348324
11.78571 -0.0014605638
11.78671 -0.0012860928
11.78771 -0.0011114365
11.78871 -0.00093661247
11.78971 -0.0007616378300000001
11.79071 -0.00058653004
11.79171 -0.00041130647
11.79271 -0.00023598448000000002
11.79371 -6.0581436e-05
11.79471 0.00011488530000000002
11.79571 0.00029039843
11.79671 0.00046594064
11.79771 0.00064149467
11.79871 0.00081704329
11.79971 0.00099256931
11.80071 0.0011680557000000001
11.80171 0.0013434853
11.80271 0.0015188412
11.80371 0.0016941065
11.80471 0.0018692643
11.80571 0.0020442978
11.80671 0.0022191904
11.80771 0.0023939252
11.80871 0.002568486
11.80971 0.0027428559
11.81071 0.0029170189000000003
11.81171 0.0030909584999999997
11.81271 0.0032646585
11.81371 0.0034381024
11.81471 0.0036112746000000005
11.81571 0.0037841586000000003
11.81671 0.0039567385
11.81771 0.0041289986
11.81871 0.0043009226
11.81971 0.0044724948
11.82071 0.0046436991
11.82171 0.0048145196999999995
11.82271 0.0049849408
11.82371 0.0051549468
11.82471 0.0053245214
11.82571 0.0054936489
11.82671 0.0056623136
11.82771 0.0058304991
11.82871 0.0059981895999999995
11.82971 0.006165369299999999
11.83071 0.0063320213999999994
11.83171 0.0064981308
11.83271 0.006663680700000001
11.83371 0.006828655
11.83471 0.0069930371
11.83571 0.0071568109
11.83671 0.0073199604000000005
11.83771 0.0074824689
11.83871 0.0076443204
11.83971 0.0078054989
11.84071 0.0079659883
11.84171 0.008125772
11.84271 0.0082848339
11.84371 0.008443158000000001
11.84471 0.0086007283
11.84571 0.0087575296
11.84671 0.0089135458
11.84771 0.0090687616
11.84871 0.0092231618
11.84971 0.009376731000000001
11.85071 0.009529454100000001
11.85171 0.0096813157
11.85271 0.009832302
11.85371 0.0099823978
11.85471 0.010131589
11.85571 0.010279861
11.85671 0.010427200999999999
11.85771 0.010573594
11.85871 0.010719027
11.85971 0.010863484999999999
11.86071 0.011006956
11.86171 0.011149426
11.86271 0.011290883
11.86371 0.011431311999999999
11.86471 0.011570701
11.86571 0.011709037
11.86671 0.011846308
11.86771 0.011982501
11.86871 0.012117603
11.86971 0.012251602
11.87071 0.012384486
11.87171 0.012516242
11.87271 0.012646859
11.87371 0.012776323999999999
11.87471 0.012904625
11.87571 0.013031752
11.87671 0.013157692000000002
11.87771 0.013282432
11.87871 0.013405962
11.87971 0.013528269
11.88071 0.013649343
11.88171 0.013769170999999998
11.88271 0.013887740999999999
11.88371 0.014005044
11.88471 0.014121066
11.88571 0.014235798000000001
11.88671 0.014349227
11.88771 0.014461344000000001
11.88871 0.014572135
11.88971 0.01468159
11.89071 0.014789699000000002
11.89171 0.014896450999999998
11.89271 0.015001834
11.89371 0.015105838
11.89471 0.015208453
11.89571 0.015309667
11.89671 0.015409471000000001
11.89771 0.015507855000000001
11.89871 0.015604807000000002
11.89971 0.015700318999999997
11.90071 0.015794381
11.90171 0.015886981999999997
11.90271 0.015978113999999998
11.90371 0.016067766
11.90471 0.016155931000000002
11.90571 0.016242597
11.90671 0.016327757999999998
11.90771 0.016411402999999998
11.90871 0.016493523
11.90971 0.01657411
11.91071 0.016653156
11.91171 0.016730653
11.91271 0.01680659
11.91371 0.016880962
11.91471 0.016953760000000002
11.91571 0.017024974999999998
11.91671 0.017094602
11.91771 0.017162632
11.91871 0.017229058999999998
11.91971 0.017293874
11.92071 0.017357072
11.92171 0.017418645
11.92271 0.017478588
11.92371 0.017536892999999998
11.92471 0.017593555
11.92571 0.017648569
11.92671 0.017701929
11.92771 0.017753629
11.92871 0.017803664
11.92971 0.017852029
11.93071 0.017898719
11.93171 0.017943729
11.93271 0.017987056
11.93371 0.018028694999999997
11.93471 0.018068642
11.93571 0.018106891
11.93671 0.01814344
11.93771 0.018178285000000002
11.93871 0.018211422
11.93971 0.01824285
11.94071 0.018272563000000002
11.94171 0.01830056
11.94271 0.018326837999999998
11.94371 0.018351393
11.94471 0.018374225
11.94571 0.018395329
11.94671 0.018414707
11.94771 0.018432354
11.94871 0.018448268
11.94971 0.018462448
11.95071 0.018474895
11.95171 0.018485606
11.95271 0.018494581
11.95371 0.018501817
11.95471 0.018507315
11.95571 0.018511074
11.95671 0.018513094
11.95771 0.018513373
11.95871 0.018511912000000002
11.95971 0.018508709999999998
11.96071 0.018503769
11.96171 0.018497085
11.96271 0.018488661
11.96371 0.018478496
11.96471 0.018466591
11.96571 0.018452946
11.96671 0.018437562
11.96771 0.018420439
11.96871 0.018401576
11.96971 0.018380977
11.97071 0.018358641000000002
11.97171 0.018334571
11.97271 0.018308766
11.97371 0.018281228
11.97471 0.018251958000000002
11.97571 0.018220959
11.97671 0.018188233999999998
11.97771 0.018153782
11.97871 0.018117607
11.97971 0.018079711000000002
11.98071 0.018040098
11.98171 0.017998769
11.98271 0.017955728
11.98371 0.017910977
11.98471 0.017864522
11.98571 0.017816364
11.98671 0.017766508
11.98771 0.017714956
11.98871 0.017661715
11.98971 0.017606787000000002
11.99071 0.017550179
11.99171 0.017491894
11.99271 0.017431939
11.99371 0.017370317
11.99471 0.017307034
11.99571 0.017242096
11.99671 0.017175509
11.99771 0.017107278
11.99871 0.01703741
11.99971 0.016965912
12.00071 0.01689279
12.00171 0.016818049999999998
12.00271 0.016741700999999998
12.00371 0.016663747
12.00471 0.016584198
12.00571 0.016503059
12.00671 0.016420339000000003
12.00771 0.016336046
12.00871 0.016250185
12.00971 0.016162766000000002
12.01071 0.016073795
12.01171 0.015983281000000002
12.01271 0.015891231
12.01371 0.015797655
12.01471 0.01570256
12.01571 0.015605953
12.01671 0.015507842
12.01771 0.015408235999999999
12.01871 0.015307143999999998
12.01971 0.015204572000000001
12.02071 0.015100530000000001
12.02171 0.014995024999999999
12.02271 0.014888067
12.02371 0.014779664
12.02471 0.014669824
12.02571 0.014558554000000001
12.02671 0.014445865
12.02771 0.014331764999999998
12.02871 0.014216262
12.02971 0.014099364999999999
12.03071 0.013981083
12.03171 0.013861424
12.03271 0.013740399
12.03371 0.013618014
12.03471 0.013494281
12.03571 0.013369207
12.03671 0.013242803
12.03771 0.013115077999999999
12.03871 0.012986042000000001
12.03971 0.012855703
12.04071 0.012724072000000001
12.04171 0.012591159999999999
12.04271 0.012456976
12.04371 0.012321532
12.04471 0.012184836000000001
12.04571 0.012046901
12.04671 0.011907736
12.04771 0.011767355
12.04871 0.011625767
12.04971 0.011482984
12.05071 0.011339018999999999
12.05171 0.011193883
12.05271 0.011047589
12.05371 0.01090015
12.05471 0.010751577
12.05571 0.010601884
12.05671 0.010451084000000001
12.05771 0.010299189
12.05871 0.010146213999999999
12.05971 0.0099921708
12.06071 0.0098370743
12.06171 0.0096809381
12.06271 0.009523776
12.06371 0.009365601
12.06471 0.0092064278
12.06571 0.0090462709
12.06671 0.0088851441
12.06771 0.008723061899999999
12.06871 0.0085600383
12.06971 0.008396087699999999
12.07071 0.0082312246
12.07171 0.0080654638
12.07271 0.0078988196
12.07371 0.007731306
12.07471 0.0075629380999999996
12.07571 0.0073937306000000005
12.07671 0.007223697300000001
12.07771 0.007052852699999999
12.07871 0.0068812122
12.07971 0.0067087894
12.08071 0.0065355991
12.08171 0.006361655700000001
12.08271 0.0061869738
12.08371 0.0060115679
12.08471 0.0058354522
12.08571 0.005658641
12.08671 0.0054811484
12.08771 0.0053029889000000005
12.08871 0.0051241765
12.08971 0.0049447255
12.09071 0.0047646503
12.09171 0.004583965
12.09271 0.0044026838
12.09371 0.0042208205
12.09471 0.00403839
12.09571 0.0038554062
12.09671 0.0036718836999999997
12.09771 0.0034878365
12.09871 0.0033032793
12.09971 0.0031182266
12.10071 0.0029326932999999998
12.10171 0.002746694
12.10271 0.0025602436
12.10371 0.0023733572
12.10471 0.0021860498
12.10571 0.001998337
12.10671 0.0018102341
12.10771 0.0016217564
12.10871 0.0014329198
12.10971 0.0012437402
12.11071 0.0010542335
12.11171 0.0008644157799999999
12.11271 0.00067430328
12.11371 0.00048391234
12.11471 0.00029325936
12.11571 0.00010236081999999999
12.11671 -8.876666599999999e-05
12.11771 -0.00028010645
12.11871 -0.00047164181000000004
12.11971 -0.00066335597
12.12071 -0.0008552321599999999
12.12171 -0.0010472536
12.12271 -0.0012394034
12.12371 -0.001431665
12.12471 -0.0016240214
12.12571 -0.0018164557
12.12671 -0.0020089514
12.12771 -0.0022014918
12.12871 -0.0023940602
12.12971 -0.00258664
12.13071 -0.0027792147999999997
12.13171 -0.0029717681
12.13271 -0.0031642834
12.13371 -0.0033567445000000002
12.13471 -0.0035491354
12.13571 -0.0037414397
12.13671 -0.0039336417
12.13771 -0.004125725199999999
12.13871 -0.004317674
12.13971 -0.0045094726
12.14071 -0.0047011054
12.14171 -0.0048925562
12.14271 -0.0050838098
12.14371 -0.0052748503
12.14471 -0.0054656619
12.14571 -0.005656229400000001
12.14671 -0.0058465372
12.14771 -0.0060365695
12.14871 -0.006226311199999999
12.14971 -0.006415746599999999
12.15071 -0.0066048597
12.15171 -0.0067936358
12.15271 -0.0069820591
12.15371 -0.0071701143
12.15471 -0.0073577852000000004
12.15571 -0.0075450567
12.15671 -0.0077319141999999995
12.15771 -0.007918341700000001
12.15871 -0.0081043232
12.15971 -0.0082898441
12.16071 -0.0084748892
12.16171 -0.0086594431
12.16271 -0.008843491399999999
12.16371 -0.0090270179
12.16471 -0.0092100083
12.16571 -0.0093924478
12.16671 -0.009574321299999999
12.16771 -0.0097556149
12.16871 -0.0099363133
12.16971 -0.010116402
12.17071 -0.010295867
12.17171 -0.010474694
12.17271 -0.010652869
12.17371 -0.010830376
12.17471 -0.011007204
12.17571 -0.011183337
12.17671 -0.011358761
12.17771 -0.011533462000000001
12.17871 -0.011707428
12.17971 -0.011880643
12.18071 -0.012053095
12.18171 -0.012224769
12.18271 -0.01239565
12.18371 -0.012565727
12.18471 -0.012734986
12.18571 -0.012903413
12.18671 -0.013070993000000001
12.18771 -0.013237713
12.18871 -0.01340356
12.18971 -0.01356852
12.19071 -0.013732581
12.19171 -0.013895728999999999
12.19271 -0.014057948999999998
12.19371 -0.014219229
12.19471 -0.014379557
12.19571 -0.014538917
12.19671 -0.014697301
12.19771 -0.014854691
12.19871 -0.015011078
12.19971 -0.015166446
12.20071 -0.015320783000000001
12.20171 -0.015474078999999998
12.20271 -0.01562632
12.20371 -0.015777494
12.20471 -0.015927588
12.20571 -0.016076590999999998
12.20671 -0.016224488999999998
12.20771 -0.016371271
12.20871 -0.016516927
12.20971 -0.016661443999999997
12.21071 -0.016804809
12.21171 -0.016947012
12.21271 -0.017088041999999998
12.21371 -0.017227887
12.21471 -0.017366536000000002
12.21571 -0.017503978
12.21671 -0.017640201
12.21771 -0.017775196
12.21871 -0.017908953000000002
12.21971 -0.018041460000000002
12.22071 -0.018172707
12.22171 -0.018302683
12.22271 -0.01843138
12.22371 -0.018558787
12.22471 -0.018684893
12.22571 -0.018809691
12.22671 -0.018933169
12.22771 -0.019055318
12.22871 -0.01917613
12.22971 -0.019295594
12.23071 -0.019413701
12.23171 -0.019530443999999998
12.23271 -0.019645812
12.23371 -0.019759795
12.23471 -0.019872386
12.23571 -0.019983578
12.23671 -0.020093359
12.23771 -0.020201721
12.23871 -0.020308656
12.23971 -0.020414156
12.24071 -0.020518211
12.24171 -0.020620813
12.24271 -0.020721956
12.24371 -0.02082163
12.24471 -0.020919826
12.24571 -0.021016537
12.24671 -0.021111754
12.24771 -0.021205471
12.24871 -0.021297678
12.24971 -0.021388369
12.25071 -0.021477534
12.25171 -0.021565167
12.25271 -0.021651259
12.25371 -0.021735803
12.25471 -0.021818792
12.25571 -0.021900219
12.25671 -0.021980074
12.25771 -0.022058352
12.25871 -0.022135046
12.25971 -0.022210149
12.26071 -0.022283653
12.26171 -0.022355553
12.26271 -0.02242584
12.26371 -0.022494511
12.26471 -0.022561557
12.26571 -0.022626974
12.26671 -0.022690755
12.26771 -0.022752894
12.26871 -0.022813388
12.26971 -0.02287223
12.27071 -0.022929415999999998
12.27171 -0.022984941999999998
12.27271 -0.023038802
12.27371 -0.023090991999999998
12.27471 -0.023141511
12.27571 -0.023190350999999998
12.27671 -0.023237512999999998
12.27771 -0.02328299
12.27871 -0.023326780000000002
12.27971 -0.023368879999999998
12.28071 -0.023409288
12.28171 -0.023447999
12.28271 -0.023485011
12.28371 -0.023520324999999998
12.28471 -0.023553934
12.28571 -0.023585837
12.28671 -0.023616034
12.28771 -0.023644521
12.28871 -0.023671295999999998
12.28971 -0.023696359
12.29071 -0.023719708
12.29171 -0.023741339
12.29271 -0.023761253
12.29371 -0.023779448999999998
12.29471 -0.023795925
12.29571 -0.023810678999999998
12.29671 -0.02382371
12.29771 -0.023835019
12.29871 -0.023844604
12.29971 -0.023852465
12.30071 -0.023858601
12.30171 -0.023863012
12.30271 -0.023865696999999998
12.30371 -0.023866656
12.30471 -0.023865889
12.30571 -0.023863396
12.30671 -0.023859177999999998
12.30771 -0.023853232999999998
12.30871 -0.023845564
12.30971 -0.02383617
12.31071 -0.02382505
12.31171 -0.023812207
12.31271 -0.023797639
12.31371 -0.023781348
12.31471 -0.023763336
12.31571 -0.023743602
12.31671 -0.023722148000000002
12.31771 -0.023698974
12.31871 -0.023674083000000002
12.31971 -0.023647475
12.32071 -0.023619152
12.32171 -0.023589117
12.32271 -0.023557371
12.32371 -0.023523916
12.32471 -0.023488754
12.32571 -0.023451888
12.32671 -0.023413321
12.32771 -0.023373056
12.32871 -0.023331096
12.32971 -0.023287443
12.33071 -0.023242102
12.33171 -0.023195078
12.33271 -0.023146372
12.33371 -0.023095992
12.33471 -0.023043940000000002
12.33571 -0.022990222
12.33671 -0.022934841
12.33771 -0.022877805
12.33871 -0.022819119000000002
12.33971 -0.022758787000000003
12.34071 -0.022696816
12.34171 -0.022633211
12.34271 -0.022567979
12.34371 -0.022501127000000003
12.34471 -0.022432662
12.34571 -0.022362589
12.34671 -0.022290915999999997
12.34771 -0.02221765
12.34871 -0.022142797999999998
12.34971 -0.022066367
12.35071 -0.021988364
12.35171 -0.021908797
12.35271 -0.021827673
12.35371 -0.021745001
12.35471 -0.021660785999999998
12.35571 -0.021575036000000002
12.35671 -0.021487759999999998
12.35771 -0.021398962
12.35871 -0.021308653
12.35971 -0.021216838
12.36071 -0.021123525
12.36171 -0.021028721
12.36271 -0.020932434
12.36371 -0.02083467
12.36471 -0.020735436
12.36571 -0.020634740999999998
12.36671 -0.020532591000000003
12.36771 -0.020428994
12.36871 -0.020323959
12.36971 -0.020217489999999998
12.37071 -0.020109596
12.37171 -0.020000285
12.37271 -0.019889564999999998
12.37371 -0.019777444
12.37471 -0.01966393
12.37571 -0.019549030999999998
12.37671 -0.019432754
12.37771 -0.019315108999999997
12.37871 -0.019196104
12.37971 -0.019075748
12.38071 -0.018954049
12.38171 -0.018831015
12.38271 -0.018706657
12.38371 -0.018580984999999998
12.38471 -0.018454007
12.38571 -0.018325733
12.38671 -0.018196173
12.38771 -0.018065335000000002
12.38871 -0.017933232
12.38971 -0.017799872
12.39071 -0.017665265
12.39171 -0.017529423
12.39271 -0.017392357
12.39371 -0.017254076
12.39471 -0.017114593
12.39571 -0.016973916999999998
12.39671 -0.016832061
12.39771 -0.016689034
12.39871 -0.016544851
12.39971 -0.016399521
12.40071 -0.016253056
12.40171 -0.016105469
12.40271 -0.015956772
12.40371 -0.015806976
12.40471 -0.015656094
12.40571 -0.015504139
12.40671 -0.015351121999999998
12.40771 -0.015197058000000001
12.40871 -0.015041958000000001
12.40971 -0.014885834999999998
12.41071 -0.014728703999999999
12.41171 -0.014570575
12.41271 -0.014411463000000001
12.41371 -0.014251380000000001
12.41471 -0.01409034
12.41571 -0.013928355
12.41671 -0.013765441000000002
12.41771 -0.013601609999999998
12.41871 -0.013436875000000001
12.41971 -0.013271248999999999
12.42071 -0.013104746
12.42171 -0.012937380000000002
12.42271 -0.012769164
12.42371 -0.012600113000000001
12.42471 -0.012430239999999999
12.42571 -0.012259557999999999
12.42671 -0.01208808
12.42771 -0.011915821
12.42871 -0.011742793999999999
12.42971 -0.011569013
12.43071 -0.01139449
12.43171 -0.011219241
12.43271 -0.011043277
12.43371 -0.010866614
12.43471 -0.010689264
12.43571 -0.010511241
12.43671 -0.010332559
12.43771 -0.010153231
12.43871 -0.0099732701
12.43971 -0.0097926903
12.44071 -0.009611505099999999
12.44171 -0.0094297284
12.44271 -0.009247373199999999
12.44371 -0.0090644542
12.44471 -0.0088809844
12.44571 -0.008696977600000001
12.44671 -0.0085124477
12.44771 -0.0083274084
12.44871 -0.0081418737
12.44971 -0.007955858
12.45071 -0.007769376000000001
12.45171 -0.0075824413
12.45271 -0.0073950687
12.45371 -0.0072072726
12.45471 -0.0070190676
12.45571 -0.0068304682
12.45671 -0.0066414897
12.45771 -0.0064521468
12.45871 -0.0062624546
12.45971 -0.0060724284
12.46071 -0.0058820835
12.46171 -0.0056914356
12.46271 -0.005500499900000001
12.46371 -0.0053092921
12.46471 -0.0051178277999999995
12.46571 -0.0049261231
12.46671 -0.0047341939
12.46771 -0.0045420562
12.46871 -0.004349725699999999
12.46971 -0.0041572188
12.47071 -0.0039645518000000005
12.47171 -0.0037717407
12.47271 -0.003578802
12.47371 -0.0033857523000000002
12.47471 -0.0031926076
12.47571 -0.0029993846
12.47671 -0.0028060995
12.47771 -0.0026127689
12.47871 -0.0024194094
12.47971 -0.0022260374
12.48071 -0.0020326694
12.48171 -0.0018393217
12.48271 -0.0016460108
12.48371 -0.001452753
12.48471 -0.0012595645
12.48571 -0.0010664616
12.48671 -0.0008734603400000001
12.48771 -0.00068057675
12.48871 -0.00048782667000000005
12.48971 -0.00029522594
12.49071 -0.0001027902
12.49171 8.9464993e-05
12.49271 0.00028152422
12.49371 0.00047337217
12.49471 0.00066499365
12.49571 0.0008563736600000001
12.49671 0.0010474972000000002
12.49771 0.0012383493
12.49871 0.0014289155
12.49971 0.0016191809
12.50071 0.001809131
12.50171 0.0019987515999999998
12.50271 0.002188028
12.50371 0.0023769458
12.50471 0.002565491
12.50571 0.0027536493
12.50671 0.0029414065000000003
12.50771 0.0031287484
12.50871 0.0033156612
12.50971 0.0035021305
12.51071 0.0036881422000000002
12.51171 0.0038736823999999995
12.51271 0.0040587369
12.51371 0.0042432919
12.51471 0.0044273333
12.51571 0.0046108467
12.51671 0.0047938185
12.51771 0.0049762344000000005
12.51871 0.0051580799
12.51971 0.0053393411
12.52071 0.005520003799999999
12.52171 0.005700054
12.52271 0.0058794769
12.52371 0.0060582584000000005
12.52471 0.0062363841
12.52571 0.0064138396
12.52671 0.0065906103999999995
12.52771 0.0067666821
12.52871 0.0069420399
12.52971 0.007116669399999999
12.53071 0.007290556100000001
12.53171 0.0074636853
12.53271 0.0076360426
12.53371 0.007807614
12.53471 0.0079783844
12.53571 0.0081483398
12.53671 0.0083174658
12.53771 0.008485748500000001
12.53871 0.0086531734
12.53971 0.0088197274
12.54071 0.0089853958
12.54171 0.009150165
12.54271 0.009314021700000001
12.54371 0.009476953
12.54471 0.0096389449
12.54571 0.0097999851
12.54671 0.0099600598
12.54771 0.010119157
12.54871 0.010277263
12.54971 0.010434367
12.55071 0.010590455
12.55171 0.010745516
12.55271 0.010899536999999999
12.55371 0.011052507
12.55471 0.011204413
12.55571 0.011355244
12.55671 0.011504987
12.55771 0.011653632
12.55871 0.011801167
12.55971 0.011947582
12.56071 0.012092862999999999
12.56171 0.012237000999999999
12.56271 0.012379983999999998
12.56371 0.012521801
12.56471 0.012662442
12.56571 0.012801896
12.56671 0.012940154
12.56771 0.013077204
12.56871 0.013213033999999999
12.56971 0.013347637
12.57071 0.013481
12.57171 0.013613116000000001
12.57271 0.013743973999999999
12.57371 0.013873563
12.57471 0.014001875
12.57571 0.014128900000000002
12.57671 0.014254628
12.57771 0.01437905
12.57871 0.014502155999999999
12.57971 0.014623938
12.58071 0.014744388
12.58171 0.014863495
12.58271 0.014981251000000001
12.58371 0.015097646
12.58471 0.015212673
12.58571 0.015326321999999998
12.58671 0.015438584
12.58771 0.015549452
12.58871 0.015658916000000002
12.58971 0.015766968
12.59071 0.0158736
12.59171 0.015978805
12.59271 0.016082572
12.59371 0.016184893
12.59471 0.016285761
12.59571 0.016385168000000002
12.59671 0.016483106
12.59771 0.016579566
12.59871 0.016674541
12.59971 0.016768021
12.60071 0.016859999
12.60171 0.016950468
12.60271 0.01703942
12.60371 0.017126846
12.60471 0.01721274
12.60571 0.017297095
12.60671 0.017379902000000003
12.60771 0.017461154
12.60871 0.017540845
12.60971 0.017618968999999998
12.61071 0.017695516999999997
12.61171 0.017770485000000003
12.61271 0.017843864
12.61371 0.01791565
12.61471 0.017985837
12.61571 0.01805442
12.61671 0.018121394000000002
12.61771 0.018186752
12.61871 0.018250491
12.61971 0.018312606000000002
12.62071 0.018373091999999997
12.62171 0.018431948
12.62271 0.018489166
12.62371 0.018544745
12.62471 0.018598681000000002
12.62571 0.01865097
12.62671 0.018701609
12.62771 0.018750595
12.62871 0.018797925
12.62971 0.018843598
12.63071 0.018887609
12.63171 0.018929955000000002
12.63271 0.018970635
12.63371 0.019009646
12.63471 0.019046984
12.63571 0.01908265
12.63671 0.019116639
12.63771 0.019148948
12.63871 0.019179577
12.63971 0.019208522
12.64071 0.019235782
12.64171 0.019261356
12.64271 0.019285240000000002
12.64371 0.019307433000000002
12.64471 0.019327934
12.64571 0.019346741
12.64671 0.019363852
12.64771 0.019379267000000002
12.64871 0.019392984
12.64971 0.019405002
12.65071 0.019415321
12.65171 0.019423939
12.65271 0.019430855
12.65371 0.019436069
12.65471 0.019439582
12.65571 0.019441392000000002
12.65671 0.0194415
12.65771 0.019439905
12.65871 0.019436609
12.65971 0.01943161
12.66071 0.019424911
12.66171 0.01941651
12.66271 0.019406409
12.66371 0.019394609
12.66471 0.019381111
12.66571 0.019365916
12.66671 0.019349025
12.66771 0.01933044
12.66871 0.019310162000000002
12.66971 0.019288193
12.67071 0.019264534
12.67171 0.019239189
12.67271 0.019212159000000003
12.67371 0.019183446
12.67471 0.019153053
12.67571 0.019120981999999998
12.67671 0.019087236
12.67771 0.01905182
12.67871 0.019014734
12.67971 0.018975983999999998
12.68071 0.018935571999999998
12.68171 0.018893502
12.68271 0.018849778
12.68371 0.018804404
12.68471 0.018757384
12.68571 0.018708724
12.68671 0.018658426
12.68771 0.018606498
12.68871 0.018552944000000002
12.68971 0.018497769
12.69071 0.01844098
12.69171 0.018382582
12.69271 0.018322579999999998
12.69371 0.01826098
12.69471 0.018197790000000002
12.69571 0.018133015
12.69671 0.018066663
12.69771 0.017998739
12.69871 0.01792925
12.69971 0.017858205000000002
12.70071 0.01778561
12.70171 0.017711471
12.70271 0.017635796
12.70371 0.017558592999999997
12.70471 0.017479867
12.70571 0.017399628
12.70671 0.017317882
12.70771 0.017234636
12.70871 0.017149899
12.70971 0.017063679
12.71071 0.016975982
12.71171 0.016886817
12.71271 0.016796190000000003
12.71371 0.01670411
12.71471 0.016610584999999997
12.71571 0.016515623
12.71671 0.016419233
12.71771 0.016321421
12.71871 0.016222197
12.71971 0.016121569
12.72071 0.016019546
12.72171 0.015916134999999998
12.72271 0.015811347
12.72371 0.015705189
12.72471 0.015597671
12.72571 0.015488801000000002
12.72671 0.015378588000000002
12.72771 0.015267041
12.72871 0.015154171
12.72971 0.015039985999999998
12.73071 0.014924497000000002
12.73171 0.014807711999999999
12.73271 0.01468964
12.73371 0.014570293
12.73471 0.014449678
12.73571 0.014327807000000001
12.73671 0.014204689
12.73771 0.014080334
12.73871 0.013954751000000001
12.73971 0.013827952000000001
12.74071 0.013699946000000001
12.74171 0.013570744
12.74271 0.013440355999999999
12.74371 0.013308792
12.74471 0.013176064
12.74571 0.013042182000000001
12.74671 0.012907156999999999
12.74771 0.012771002000000002
12.74871 0.012633726999999999
12.74971 0.012495343
12.75071 0.012355862
12.75171 0.012215297
12.75271 0.012073659
12.75371 0.01193096
12.75471 0.011787213
12.75571 0.01164243
12.75671 0.011496625
12.75771 0.01134981
12.75871 0.011201998
12.75971 0.011053203
12.76071 0.010903435999999999
12.76171 0.010752714
12.76271 0.010601047
12.76371 0.01044845
12.76471 0.010294937
12.76571 0.01014052
12.76671 0.009985215
12.76771 0.0098290337
12.76871 0.0096719908
12.76971 0.0095140997
12.77071 0.0093553739
12.77171 0.009195826700000001
12.77271 0.0090354726
12.77371 0.0088743247
12.77471 0.008712396099999999
12.77571 0.0085497006
12.77671 0.0083862513
12.77771 0.008222062
12.77871 0.0080571466
12.77971 0.007891518200000001
12.78071 0.0077251898
12.78171 0.0075581745
12.78271 0.0073904863
12.78371 0.007222138099999999
12.78471 0.007053143800000001
12.78571 0.0068835172000000005
12.78671 0.0067132714
12.78771 0.006542419600000001
12.78871 0.0063709762
12.78971 0.0061989544
12.79071 0.0060263682999999995
12.79171 0.0058532318
12.79271 0.005679559
12.79371 0.0055053639
12.79471 0.0053306609
12.79571 0.005155464199999999
12.79671 0.004979788
12.79771 0.0048036471999999995
12.79871 0.0046270565
12.79971 0.0044500302
12.80071 0.0042725831
12.80171 0.0040947303
12.80271 0.0039164868
12.80371 0.0037378675
12.80471 0.0035588873
12.80571 0.0033795615
12.80671 0.003199905
12.80771 0.003019933
12.80871 0.0028396606
12.80971 0.0026591031
12.81071 0.0024782756
12.81171 0.0022971934
12.81271 0.0021158716000000003
12.81371 0.0019343255
12.81471 0.0017525705000000001
12.81571 0.0015706217
12.81671 0.0013884945
12.81771 0.0012062043
12.81871 0.0010237666000000002
12.81971 0.00084119683
12.82071 0.00065851054
12.82171 0.00047572335
12.82271 0.00029285097
12.82371 0.00010990916
12.82471 -7.3086227e-05
12.82571 -0.00025611926
12.82671 -0.00043917398000000005
12.82771 -0.0006222343500000001
12.82871 -0.00080528425
12.82971 -0.0009883075999999999
12.83071 -0.0011712882
12.83171 -0.0013542099
12.83271 -0.0015370566
12.83371 -0.0017198121
12.83471 -0.0019024605
12.83571 -0.0020849855
12.83671 -0.0022673716
12.83771 -0.0024496027
12.83871 -0.0026316629
12.83971 -0.002813537
12.84071 -0.0029952093
12.84171 -0.0031766645
12.84271 -0.0033578875
12.84371 -0.0035388635
12.84471 -0.0037195771999999996
12.84571 -0.0039000141
12.84671 -0.0040801595
12.84771 -0.0042599989999999996
12.84871 -0.0044395183
12.84971 -0.0046187033
12.85071 -0.0047975398
12.85171 -0.004976014
12.85271 -0.0051541116
12.85371 -0.0053318192
12.85471 -0.0055091226
12.85571 -0.0056860083999999995
12.85671 -0.0058624624
12.85771 -0.0060384711
12.85871 -0.0062140207
12.85971 -0.0063890977
12.86071 -0.0065636879
12.86171 -0.0067377783
12.86271 -0.0069113543
12.86371 -0.007084402
12.86471 -0.007256907700000001
12.86571 -0.0074288568
12.86671 -0.0076002361
12.86771 -0.0077710305
12.86871 -0.0079412261
12.86971 -0.008110809
12.87071 -0.008279764
12.87171 -0.0084480773
12.87271 -0.008615734299999999
12.87371 -0.0087827197
12.87471 -0.0089490197
12.87571 -0.009114619800000001
12.87671 -0.0092795053
12.87771 -0.0094436611
12.87871 -0.009607073300000001
12.87971 -0.009769727300000001
12.88071 -0.0099316087
12.88171 -0.010092703000000001
12.88271 -0.010252997
12.88371 -0.010412475000000001
12.88471 -0.010571124
12.88571 -0.010728930000000001
12.88671 -0.010885879
12.88771 -0.011041958
12.88871 -0.011197152
12.88971 -0.01135145
12.89071 -0.011504837
12.89171 -0.011657301
12.89271 -0.011808828
12.89371 -0.011959407
12.89471 -0.012109024999999999
12.89571 -0.012257669
12.89671 -0.012405327
12.89771 -0.012551989000000001
12.89871 -0.01269764
12.89971 -0.01284227
12.90071 -0.012985867000000002
12.90171 -0.013128421000000001
12.90271 -0.013269918
12.90371 -0.013410348
12.90471 -0.0135497
12.90571 -0.013687964
12.90671 -0.013825129
12.90771 -0.013961183
12.90871 -0.014096117
12.90971 -0.014229921
12.91071 -0.014362583
12.91171 -0.014494095
12.91271 -0.014624446
12.91371 -0.014753628
12.91471 -0.014881629999999998
12.91571 -0.015008440999999999
12.91671 -0.015134054000000001
12.91771 -0.01525846
12.91871 -0.015381648000000001
12.91971 -0.015503610000000001
12.92071 -0.015624339
12.92171 -0.015743823
12.92271 -0.015862056
12.92371 -0.015979027
12.92471 -0.01609473
12.92571 -0.016209154
12.92671 -0.016322293
12.92771 -0.016434136999999998
12.92871 -0.016544678
12.92971 -0.016653907
12.93071 -0.016761817
12.93171 -0.016868398
12.93271 -0.016973644
12.93371 -0.017077544
12.93471 -0.017180092
12.93571 -0.017281277
12.93671 -0.017381093
12.93771 -0.017479531
12.93871 -0.017576582
12.93971 -0.017672237
12.94071 -0.01776649
12.94171 -0.017859331000000003
12.94271 -0.017950754000000003
12.94371 -0.018040747
12.94471 -0.018129304
12.94571 -0.018216416
12.94671 -0.018302076
12.94771 -0.018386275
12.94871 -0.018469004
12.94971 -0.018550256
12.95071 -0.018630024
12.95171 -0.018708299
12.95271 -0.018785072
12.95371 -0.018860337
12.95471 -0.018934086
12.95571 -0.019006312
12.95671 -0.019077006
12.95771 -0.019146163
12.95871 -0.019213776
12.95971 -0.019279835000000002
12.96071 -0.019344337
12.96171 -0.019407274
12.96271 -0.019468641000000002
12.96371 -0.01952843
12.96471 -0.019586638
12.96571 -0.019643256
12.96671 -0.019698282
12.96771 -0.019751709
12.96871 -0.019803533
12.96971 -0.019853748
12.97071 -0.019902352999999998
12.97171 -0.019949341000000002
12.97271 -0.01999471
12.97371 -0.020038454
12.97471 -0.020080571999999998
12.97571 -0.020121058
12.97671 -0.020159912
12.97771 -0.02019713
12.97871 -0.020232708999999998
12.97971 -0.020266647
12.98071 -0.020298942
12.98171 -0.020329592
12.98271 -0.020358594
12.98371 -0.020385946999999998
12.98471 -0.02041165
12.98571 -0.020435701
12.98671 -0.0204581
12.98771 -0.020478843
12.98871 -0.020497933
12.98971 -0.020515366
12.99071 -0.020531143
12.99171 -0.020545262999999998
12.99271 -0.020557725
12.99371 -0.020568528000000003
12.99471 -0.020577673
12.99571 -0.020585158
12.99671 -0.020590985
12.99771 -0.020595151
12.99871 -0.020597657
12.99971 -0.020598502
13.00071 -0.020597687
13.00171 -0.020595212
13.00271 -0.020591075
13.00371 -0.020585276
13.00471 -0.020577815
13.00571 -0.020568693
13.00671 -0.020557907
13.00771 -0.020545458
13.00871 -0.020531345
13.00971 -0.020515569
13.01071 -0.02049813
13.01171 -0.020479027
13.01271 -0.02045826
13.01371 -0.020435828
13.01471 -0.020411731
13.01571 -0.020385972
13.01671 -0.020358546999999998
13.01771 -0.020329459
13.01871 -0.020298708
13.01971 -0.020266295
13.02071 -0.020232222
13.02171 -0.020196488
13.02271 -0.020159096
13.02371 -0.020120047000000002
13.02471 -0.020079344
13.02571 -0.020036988
13.02671 -0.019992981
13.02771 -0.019947327
13.02871 -0.019900028
13.02971 -0.019851088
13.03071 -0.01980051
13.03171 -0.019748298
13.03271 -0.019694456
13.03371 -0.019638988
13.03471 -0.0195819
13.03571 -0.019523194
13.03671 -0.019462878
13.03771 -0.019400957
13.03871 -0.019337435
13.03971 -0.019272319
13.04071 -0.019205615
13.04171 -0.019137328
13.04271 -0.019067465999999998
13.04371 -0.018996034
13.04471 -0.018923038
13.04571 -0.018848486
13.04671 -0.018772384
13.04771 -0.018694739000000002
13.04871 -0.018615559
13.04971 -0.018534850000000002
13.05071 -0.018452617
13.05171 -0.018368869
13.05271 -0.018283614
13.05371 -0.018196857
13.05471 -0.018108606000000003
13.05571 -0.018018865
13.05671 -0.017927645
13.05771 -0.017834951
13.05871 -0.017740790000000003
13.05971 -0.017645169
13.06071 -0.017548096
13.06171 -0.017449577
13.06271 -0.017349618
13.06371 -0.017248229
13.06471 -0.017145416
13.06571 -0.017041185
13.06671 -0.016935544
13.06771 -0.0168285
13.06871 -0.016720060000000002
13.06971 -0.016610233000000002
13.07071 -0.016499024
13.07171 -0.016386442
13.07271 -0.016272494000000002
13.07371 -0.016157188
13.07471 -0.016040531
13.07571 -0.015922531
13.07671 -0.015803196999999998
13.07771 -0.015682534999999997
13.07871 -0.015560553999999999
13.07971 -0.015437261
13.08071 -0.015312665
13.08171 -0.015186773
13.08271 -0.015059593999999999
13.08371 -0.014931135
13.08471 -0.014801406
13.08571 -0.014670414000000001
13.08671 -0.014538168999999998
13.08771 -0.014404679000000002
13.08871 -0.014269953
13.08971 -0.014133999000000001
13.09071 -0.013996827
13.09171 -0.013858447
13.09271 -0.013718867999999999
13.09371 -0.0135781
13.09471 -0.013436150999999999
13.09571 -0.013293035
13.09671 -0.013148759999999999
13.09771 -0.013003337
13.09871 -0.012856777
13.09971 -0.012709093
13.10071 -0.012560294000000001
13.10171 -0.012410391
13.10271 -0.012259399
13.10371 -0.012107327000000001
13.10471 -0.01195419
13.10571 -0.011799997000000001
13.10671 -0.011644762999999999
13.10771 -0.011488501
13.10871 -0.011331222
13.10971 -0.01117294
13.11071 -0.011013667999999999
13.11171 -0.010853418
13.11271 -0.010692204
13.11371 -0.010530039
13.11471 -0.010366934999999999
13.11571 -0.010202906
13.11671 -0.010037964
13.11771 -0.009872123299999999
13.11871 -0.0097053955
13.11971 -0.0095377931
13.12071 -0.0093693292
13.12171 -0.0092000155
13.12271 -0.009029865
13.12371 -0.0088588902
13.12471 -0.008687102700000001
13.12571 -0.008514514800000001
13.12671 -0.0083411389
13.12771 -0.0081669867
13.12871 -0.0079920697
13.12971 -0.0078163997
13.13071 -0.0076399891
13.13171 -0.0074628493
13.13271 -0.0072849922
13.13371 -0.007106429300000001
13.13471 -0.0069271728999999995
13.13571 -0.006747234899999999
13.13671 -0.0065666273999999995
13.13771 -0.0063853621999999995
13.13871 -0.0062034516
13.13971 -0.0060209077000000005
13.14071 -0.0058377431
13.14171 -0.0056539702
13.14271 -0.0054696015
13.14371 -0.0052846499
13.14471 -0.0050991282
13.14571 -0.0049130496
13.14671 -0.0047264271000000005
13.14771 -0.0045392741999999995
13.14871 -0.004351603999999999
13.14971 -0.0041634299
13.15071 -0.0039747658
13.15171 -0.0037856251
13.15271 -0.0035960216
13.15371 -0.0034059689
13.15471 -0.003215481
13.15571 -0.0030245721
13.15671 -0.0028332559
13.15771 -0.0026415464
13.15871 -0.0024494579
13.15971 -0.0022570042
13.16071 -0.0020641997
13.16171 -0.0018710587000000001
13.16271 -0.0016775952
13.16371 -0.0014838236
13.16471 -0.0012897583000000001
13.16571 -0.0010954139
13.16671 -0.0009008046599999999
13.16771 -0.00070594515
13.16871 -0.00051085003
13.16971 -0.00031553395
13.17071 -0.00012001163
13.17171 7.5702133e-05
13.17271 0.00027159248999999996
13.17371 0.00046764453
13.17471 0.0006638433699999999
13.17571 0.00086017399
13.17671 0.0010566215
13.17771 0.0012531706999999999
13.17871 0.0014498069
13.17971 0.0016465148
13.18071 0.0018432797999999998
13.18171 0.0020400868
13.18271 0.0022369211
13.18371 0.002433768
13.18471 0.0026306127
13.18571 0.0028274408
13.18671 0.0030242378
13.18771 0.0032209897000000003
13.18871 0.0034176821
13.18971 0.0036143009999999995
13.19071 0.0038108322999999998
13.19171 0.0040072628
13.19271 0.0042035783
13.19371 0.004399765700000001
13.19471 0.0045958113
13.19571 0.0047917019000000005
13.19671 0.0049874245000000005
13.19771 0.0051829658
13.19871 0.0053783126
13.19971 0.0055734519
13.20071 0.0057683708
13.20171 0.0059630562000000005
13.20271 0.0061574952
13.20371 0.006351675300000001
13.20471 0.0065455832
13.20571 0.006739205900000001
13.20671 0.0069325302
13.20771 0.007125543200000001
13.20871 0.0073182316999999995
13.20971 0.007510582500000001
13.21071 0.0077025834
13.21171 0.0078942205
13.21271 0.0080854807
13.21371 0.0082763509
13.21471 0.0084668172
13.21571 0.0086568674
13.21671 0.0088464876
13.21771 0.009035664700000001
13.21871 0.0092243848
13.21971 0.009412634999999999
13.22071 0.0096004012
13.22171 0.0097876713
13.22271 0.0099744306
13.22371 0.010160667
13.22471 0.010346365
13.22571 0.010531514
13.22671 0.010716098
13.22771 0.010900106
13.22871 0.011083523
13.22971 0.011266337
13.23071 0.011448533
13.23171 0.011630099
13.23271 0.011811023
13.23371 0.011991288999999999
13.23471 0.012170886
13.23571 0.0123498
13.23671 0.012528019
13.23771 0.012705529
13.23871 0.012882316000000001
13.23971 0.013058368
13.24071 0.013233673
13.24171 0.013408218000000001
13.24271 0.013581988
13.24371 0.013754971999999999
13.24471 0.013927157999999999
13.24571 0.014098531000000001
13.24671 0.01426908
13.24771 0.01443879
13.24871 0.014607651
13.24971 0.014775649
13.25071 0.014942773999999999
13.25171 0.015109011000000002
13.25271 0.015274349
13.25371 0.015438777
13.25471 0.015602283000000002
13.25571 0.015764854
13.25671 0.015926479
13.25771 0.016087148
13.25871 0.01624685
13.25971 0.016405573
13.26071 0.016563307
13.26171 0.016720043
13.26271 0.016875769
13.26371 0.017030475
13.26471 0.017184152
13.26571 0.017336789000000002
13.26671 0.01748838
13.26771 0.017638911
13.26871 0.017788375
13.26971 0.017936762000000002
13.27071 0.018084064
13.27171 0.01823027
13.27271 0.018375370999999998
13.27371 0.01851936
13.27471 0.018662223999999998
13.27571 0.018803957
13.27671 0.018944548999999998
13.27771 0.01908399
13.27871 0.019222271000000003
13.27971 0.019359381999999998
13.28071 0.019495314
13.28171 0.019630058
13.28271 0.019763604
13.28371 0.019895942
13.28471 0.020027063
13.28571 0.020156958
13.28671 0.020285616
13.28771 0.020413028
13.28871 0.020539186
13.28971 0.020664079000000002
13.29071 0.020787699
13.29171 0.020910037
13.29271 0.021031083
13.29371 0.021150828
13.29471 0.021269264
13.29571 0.021386382000000002
13.29671 0.021502175000000002
13.29771 0.021616633
13.29871 0.021729749
13.29971 0.021841515000000002
13.30071 0.021951922000000002
13.30171 0.022060964
13.30271 0.022168634
13.30371 0.022274922
13.30471 0.022379824
13.30571 0.022483331999999998
13.30671 0.022585438
13.30771 0.022686137999999998
13.30871 0.022785424000000002
13.30971 0.02288329
13.31071 0.02297973
13.31171 0.023074738
13.31271 0.023168307
13.31371 0.023260431999999998
13.31471 0.023351108
13.31571 0.023440328
13.31671 0.023528088
13.31771 0.023614381
13.31871 0.023699201
13.31971 0.023782544
13.32071 0.023864405
13.32171 0.023944776
13.32271 0.024023655
13.32371 0.024101035
13.32471 0.024176911
13.32571 0.024251279
13.32671 0.024324132
13.32771 0.024395467
13.32871 0.024465277
13.32971 0.024533557
13.33071 0.024600307000000002
13.33171 0.024665517
13.33271 0.024729184
13.33371 0.024791306
13.33471 0.024851876999999998
13.33571 0.024910891
13.33671 0.024968347999999998
13.33771 0.025024242000000002
13.33871 0.025078567
13.33971 0.025131322999999997
13.34071 0.025182505
13.34171 0.02523211
13.34271 0.025280134
13.34371 0.025326572000000002
13.34471 0.025371424
13.34571 0.025414684000000003
13.34671 0.025456352
13.34771 0.025496421999999998
13.34871 0.025534891999999997
13.34971 0.025571758
13.35071 0.025607017
13.35171 0.02564067
13.35271 0.025672709999999998
13.35371 0.025703135000000002
13.35471 0.025731942
13.35571 0.025759131
13.35671 0.025784696000000003
13.35771 0.025808637000000002
13.35871 0.02583095
13.35971 0.025851634999999998
13.36071 0.025870689000000002
13.36171 0.025888110000000002
13.36271 0.025903899
13.36371 0.025918052
13.36471 0.025930567
13.36571 0.025941446000000003
13.36671 0.025950687
13.36771 0.025958288000000003
13.36871 0.025964249000000002
13.36971 0.025968571
13.37071 0.025971251
13.37171 0.025972293
13.37271 0.025971697
13.37371 0.025969461
13.37471 0.025965591000000003
13.37571 0.025960084
13.37671 0.025952942
13.37771 0.025944167
13.37871 0.02593376
13.37971 0.025921722
13.38071 0.025908057999999998
13.38171 0.025892766999999997
13.38271 0.025875851999999998
13.38371 0.025857316
13.38471 0.025837161000000004
13.38571 0.025815388999999998
13.38671 0.025792004000000004
13.38771 0.025767006000000002
13.38871 0.025740399999999997
13.38971 0.025712189
13.39071 0.025682374999999997
13.39171 0.025650961
13.39271 0.025617951
13.39371 0.025583347
13.39471 0.02554715
13.39571 0.025509368
13.39671 0.025469999
13.39771 0.02542905
13.39871 0.025386522999999998
13.39971 0.025342418999999998
13.40071 0.025296744000000003
13.40171 0.025249502999999996
13.40271 0.025200695
13.40371 0.025150325
13.40471 0.025098398
13.40571 0.025044917
13.40671 0.024989885
13.40771 0.024933307000000002
13.40871 0.024875187
13.40971 0.024815527
13.41071 0.024754333
13.41171 0.024691608000000004
13.41271 0.024627359
13.41371 0.024561587000000003
13.41471 0.024494299
13.41571 0.024425496999999997
13.41671 0.024355190000000002
13.41771 0.02428338
13.41871 0.024210074999999998
13.41971 0.024135278
13.42071 0.024058996
13.42171 0.023981231999999998
13.42271 0.023901994
13.42371 0.023821286
13.42471 0.023739116
13.42571 0.023655489000000002
13.42671 0.023570411000000003
13.42771 0.023483888
13.42871 0.023395928
13.42971 0.023306535
13.43071 0.023215717
13.43171 0.023123479
13.43271 0.02302983
13.43371 0.022934777
13.43471 0.022838326
13.43571 0.022740483
13.43671 0.022641258
13.43771 0.022540656
13.43871 0.022438685
13.43971 0.022335353
13.44071 0.022230667
13.44171 0.022124634
13.44271 0.022017265
13.44371 0.021908563
13.44471 0.021798539000000002
13.44571 0.021687201
13.44671 0.021574556
13.44771 0.021460613
13.44871 0.021345381
13.44971 0.021228867
13.45071 0.021111078999999998
13.45171 0.020992027
13.45271 0.020871719
13.45371 0.020750162
13.45471 0.020627366999999997
13.45571 0.020503343
13.45671 0.020378096
13.45771 0.020251637
13.45871 0.020123975
13.45971 0.019995117
13.46071 0.019865074
13.46171 0.019733854000000002
13.46271 0.019601465999999998
13.46371 0.01946792
13.46471 0.019333225
13.46571 0.019197389999999998
13.46671 0.019060426
13.46771 0.01892234
13.46871 0.018783143999999998
13.46971 0.018642845999999998
13.47071 0.018501455
13.47171 0.018358981
13.47271 0.018215435999999998
13.47371 0.018070827
13.47471 0.017925167
13.47571 0.017778463
13.47671 0.017630727000000002
13.47771 0.017481967
13.47871 0.017332194999999998
13.47971 0.017181422
13.48071 0.017029653999999998
13.48171 0.016876904
13.48271 0.016723182
13.48371 0.016568498
13.48471 0.016412862
13.48571 0.016256285000000002
13.48671 0.016098777
13.48771 0.015940347
13.48871 0.015781006
13.48971 0.015620765000000002
13.49071 0.015459632999999999
13.49171 0.015297621
13.49271 0.01513474
13.49371 0.014970998999999999
13.49471 0.014806409
13.49571 0.014640981999999999
13.49671 0.014474728
13.49771 0.014307657000000001
13.49871 0.014139780000000001
13.49971 0.013971109
13.50071 0.013801653
13.50171 0.013631424999999999
13.50271 0.013460434
13.50371 0.013288694000000002
13.50471 0.013116215
13.50571 0.012943007000000001
13.50671 0.012769084
13.50771 0.012594457000000002
13.50871 0.012419136999999998
13.50971 0.012243136
13.51071 0.012066466
13.51171 0.01188914
13.51271 0.01171117
13.51371 0.011532567
13.51471 0.011353345
13.51571 0.011173516999999999
13.51671 0.010993094
13.51771 0.010812091
13.51871 0.010630520000000001
13.51971 0.010448394
13.52071 0.010265726
13.52171 0.010082530000000001
13.52271 0.009898819599999999
13.52371 0.0097146069
13.52471 0.0095299059
13.52571 0.0093447306
13.52671 0.009159094
13.52771 0.0089730092
13.52871 0.008786489299999999
13.52971 0.008599548200000001
13.53071 0.0084121988
13.53171 0.008224454400000001
13.53271 0.0080363279
13.53371 0.0078478319
13.53471 0.0076589792999999995
13.53571 0.0074697832999999995
13.53671 0.007280256200000001
13.53771 0.0070904105
13.53871 0.0069002592
13.53971 0.0067098146
13.54071 0.006519088500000001
13.54171 0.006328093900000001
13.54271 0.0061368424
13.54371 0.0059453472
13.54471 0.0057536199
13.54571 0.0055616729
13.54671 0.0053695185
13.54771 0.0051771691
13.54871 0.0049846371
13.54971 0.0047919348
13.55071 0.0045990746
13.55171 0.0044060689
13.55271 0.0042129301
13.55371 0.004019670800000001
13.55471 0.0038263035
13.55571 0.0036328409
13.55671 0.0034392957000000004
13.55771 0.0032456806
13.55871 0.0030520085
13.55971 0.0028582921
13.56071 0.0026645442999999997
13.56171 0.0024707779
13.56271 0.0022770060000000003
13.56371 0.0020832416
13.56471 0.0018894979999999999
13.56571 0.0016957882
13.56671 0.0015021252999999999
13.56771 0.0013085227
13.56871 0.0011149937
13.56971 0.00092155142
13.57071 0.0007282094000000001
13.57171 0.00053498097
13.57271 0.00034187951
13.57371 0.00014891838999999999
13.57471 -4.3888993999999996e-05
13.57571 -0.00023652926
13.57671 -0.0004289891
13.57771 -0.00062125514
13.57871 -0.0008133140900000001
13.57971 -0.0010051527
13.58071 -0.0011967578
13.58171 -0.0013881161999999999
13.58271 -0.0015792147999999998
13.58371 -0.0017700403999999998
13.58471 -0.0019605803
13.58571 -0.0021508213
13.58671 -0.0023407505
13.58771 -0.0025303551
13.58871 -0.0027196221999999997
13.58971 -0.0029085391
13.59071 -0.0030970932
13.59171 -0.003285272
13.59271 -0.0034730627000000005
13.59371 -0.0036604528
13.59471 -0.0038474299999999998
13.59571 -0.004033981900000001
13.59671 -0.0042200962000000005
13.59771 -0.0044057611
13.59871 -0.0045909645
13.59971 -0.0047756941
13.60071 -0.0049599388
13.60171 -0.0051436866
13.60271 -0.0053269261000000005
13.60371 -0.0055096465
13.60471 -0.0056918361
13.60571 -0.0058734844
13.60671 -0.0060545801
13.60771 -0.006235113
13.60871 -0.0064150721
13.60971 -0.006594447
13.61071 -0.0067732274999999995
13.61171 -0.006951403300000001
13.61271 -0.0071289644
13.61371 -0.007305900400000001
13.61471 -0.0074822012
13.61571 -0.0076578565999999995
13.61671 -0.0078328565
13.61771 -0.0080071906
13.61871 -0.0081808488
13.61971 -0.0083538209
13.62071 -0.008526095899999999
13.62171 -0.0086976637
13.62271 -0.0088685141
13.62371 -0.0090386355
13.62471 -0.0092080183
13.62571 -0.009376651
13.62671 -0.009544522599999999
13.62771 -0.0097116223
13.62871 -0.0098779397
13.62971 -0.010043462999999999
13.63071 -0.010208181
13.63171 -0.010372082999999999
13.63271 -0.010535159
13.63371 -0.010697396000000001
13.63471 -0.010858783
13.63571 -0.011019310000000001
13.63671 -0.011178967
13.63771 -0.011337741
13.63871 -0.011495622
13.63971 -0.0116526
13.64071 -0.011808663
13.64171 -0.011963803
13.64271 -0.012118007
13.64371 -0.012271268
13.64471 -0.012423574
13.64571 -0.012574915
13.64671 -0.012725283
13.64771 -0.012874667000000001
13.64871 -0.013023059
13.64971 -0.013170448
13.65071 -0.013316827
13.65171 -0.013462186000000001
13.65271 -0.013606518
13.65371 -0.013749813999999999
13.65471 -0.013892063999999999
13.65571 -0.014033262999999999
13.65671 -0.014173401
13.65771 -0.014312469
13.65871 -0.014450461999999999
13.65971 -0.014587371000000002
13.66071 -0.014723186999999999
13.66171 -0.014857904
13.66271 -0.014991514
13.66371 -0.015124008999999999
13.66471 -0.015255382
13.66571 -0.015385628
13.66671 -0.015514735
13.66771 -0.015642699
13.66871 -0.015769512
13.66971 -0.015895166
13.67071 -0.016019655
13.67171 -0.016142971
13.67271 -0.016265105000000002
13.67371 -0.016386052
13.67471 -0.016505804
13.67571 -0.016624354
13.67671 -0.016741695
13.67771 -0.016857819
13.67871 -0.016972721
13.67971 -0.017086392
13.68071 -0.017198826
13.68171 -0.017310014
13.68271 -0.017419951000000003
13.68371 -0.01752863
13.68471 -0.017636044
13.68571 -0.017742185
13.68671 -0.017847049
13.68771 -0.017950627
13.68871 -0.018052914
13.68971 -0.018153901
13.69071 -0.018253583
13.69171 -0.018351954
13.69271 -0.018449007
13.69371 -0.018544735
13.69471 -0.018639133000000002
13.69571 -0.018732194
13.69671 -0.018823911999999998
13.69771 -0.018914280999999998
13.69871 -0.019003295
13.69971 -0.019090949
13.70071 -0.019177237
13.70171 -0.019262153
13.70271 -0.019345692
13.70371 -0.019427847
13.70471 -0.019508616
13.70571 -0.019587993
13.70671 -0.019665972
13.70771 -0.01974255
13.70871 -0.019817721
13.70971 -0.019891483
13.71071 -0.019963831
13.71171 -0.020034761
13.71271 -0.020104271
13.71371 -0.020172357000000002
13.71471 -0.020239015
13.71571 -0.020304244
13.71671 -0.020368041
13.71771 -0.020430403
13.71871 -0.020491329
13.71971 -0.020550816
13.72071 -0.020608862000000002
13.72171 -0.020665466
13.72271 -0.020720625
13.72371 -0.020774339
13.72471 -0.020826606
13.72571 -0.020877425
13.72671 -0.020926794
13.72771 -0.020974712
13.72871 -0.021021177000000002
13.72971 -0.021066191
13.73071 -0.021109749
13.73171 -0.021151852000000002
13.73271 -0.021192498
13.73371 -0.021231687000000003
13.73471 -0.021269415
13.73571 -0.021305683
13.73671 -0.02134049
13.73771 -0.021373833999999998
13.73871 -0.021405715
13.73971 -0.021436131
13.74071 -0.021465082
13.74171 -0.021492566
13.74271 -0.021518584
13.74371 -0.021543133
13.74471 -0.021566213
13.74571 -0.021587825999999997
13.74671 -0.02160797
13.74771 -0.021626645
13.74871 -0.021643849
13.74971 -0.021659584
13.75071 -0.021673848
13.75171 -0.021686642
13.75271 -0.021697966
13.75371 -0.021707821
13.75471 -0.021716206
13.75571 -0.021723122
13.75671 -0.021728571000000002
13.75771 -0.021732551
13.75871 -0.021735062
13.75971 -0.021736107999999997
13.76071 -0.021735688
13.76171 -0.021733802
13.76271 -0.021730451999999997
13.76371 -0.02172564
13.76471 -0.021719366
13.76571 -0.021711631999999998
13.76671 -0.02170244
13.76771 -0.021691789
13.76871 -0.021679682999999998
13.76971 -0.021666124000000002
13.77071 -0.021651112
13.77171 -0.021634650999999998
13.77271 -0.021616741999999998
13.77371 -0.021597388000000002
13.77471 -0.021576592
13.77571 -0.021554356
13.77671 -0.021530685
13.77771 -0.02150558
13.77871 -0.021479045000000002
13.77971 -0.021451083
13.78071 -0.021421698
13.78171 -0.021390895
13.78271 -0.021358675
13.78371 -0.021325046
13.78471 -0.021290010999999998
13.78571 -0.021253574
13.78671 -0.021215741
13.78771 -0.021176516
13.78871 -0.021135905
13.78971 -0.021093914000000002
13.79071 -0.021050547000000003
13.79171 -0.02100581
13.79271 -0.020959710000000003
13.79371 -0.020912252
13.79471 -0.02086344
13.79571 -0.020813283
13.79671 -0.020761784000000002
13.79771 -0.02070895
13.79871 -0.020654785999999998
13.79971 -0.020599298
13.80071 -0.020542492
13.80171 -0.020484373
13.80271 -0.020424946
13.80371 -0.020364216
13.80471 -0.020302189
13.80571 -0.020238869
13.80671 -0.020174262
13.80771 -0.020108371
13.80871 -0.0200412
13.80971 -0.019972755
13.81071 -0.019903042
13.81171 -0.019832063
13.81271 -0.019759824
13.81371 -0.01968633
13.81471 -0.019611586
13.81571 -0.019535594
13.81671 -0.019458363
13.81771 -0.019379894
13.81871 -0.019300196
13.81971 -0.019219273000000002
13.82071 -0.019137131
13.82171 -0.019053774
13.82271 -0.018969209
13.82371 -0.018883443
13.82471 -0.01879648
13.82571 -0.018708329
13.82671 -0.018618996999999998
13.82771 -0.018528488
13.82871 -0.018436812
13.82971 -0.018343976
13.83071 -0.018249985
13.83171 -0.018154849
13.83271 -0.018058575
13.83371 -0.017961170999999998
13.83471 -0.017862646000000003
13.83571 -0.017763008
13.83671 -0.017662265
13.83771 -0.017560426
13.83871 -0.017457501
13.83971 -0.017353498
13.84071 -0.017248426
13.84171 -0.017142294
13.84271 -0.017035114
13.84371 -0.016926893000000002
13.84471 -0.016817641
13.84571 -0.016707368
13.84671 -0.016596084
13.84771 -0.016483797
13.84871 -0.016370519
13.84971 -0.016256259
13.85071 -0.016141027
13.85171 -0.016024831
13.85271 -0.015907684
13.85371 -0.015789592999999998
13.85471 -0.01567057
13.85571 -0.015550625
13.85671 -0.015429765
13.85771 -0.015308004
13.85871 -0.015185348000000001
13.85971 -0.015061809
13.86071 -0.014937394
13.86171 -0.014812114999999999
13.86271 -0.014685982
13.86371 -0.014559003000000001
13.86471 -0.01443119
13.86571 -0.014302549
13.86671 -0.014173092
13.86771 -0.01404283
13.86871 -0.013911769
13.86971 -0.01377992
13.87071 -0.013647293
13.87171 -0.013513897
13.87271 -0.013379740999999999
13.87371 -0.013244835
13.87471 -0.013109187
13.87571 -0.012972807999999999
13.87671 -0.012835706
13.87771 -0.012697891
13.87871 -0.012559372000000001
13.87971 -0.01242016
13.88071 -0.012280262
13.88171 -0.01213969
13.88271 -0.011998452
13.88371 -0.011856558
13.88471 -0.011714018000000001
13.88571 -0.011570842
13.88671 -0.01142704
13.88771 -0.011282621999999999
13.88871 -0.011137599
13.88971 -0.010991982
13.89071 -0.010845781
13.89171 -0.010699008
13.89271 -0.010551672
13.89371 -0.010403786
13.89471 -0.010255361999999999
13.89571 -0.01010641
13.89671 -0.0099569428
13.89771 -0.009806973
13.89871 -0.009656512
13.89971 -0.0095055715
13.90071 -0.0093541646
13.90171 -0.009202303799999999
13.90271 -0.0090500012
13.90371 -0.0088972702
13.90471 -0.0087441229
13.90571 -0.008590572500000001
13.90671 -0.0084366315
13.90771 -0.008282312
13.90871 -0.0081276274
13.90971 -0.0079725905
13.91071 -0.0078172139
13.91171 -0.007661510599999999
13.91271 -0.007505493
13.91371 -0.0073491734
13.91471 -0.007192565000000001
13.91571 -0.007035680000000001
13.91671 -0.006878530999999999
13.91771 -0.006721130200000001
13.91871 -0.00656349
13.91971 -0.006405622799999999
13.92071 -0.0062475403
13.92171 -0.0060892547
13.92271 -0.0059307778
13.92371 -0.0057721216
13.92471 -0.0056132976
13.92571 -0.0054543172
13.92671 -0.005295192
13.92771 -0.0051359337
13.92871 -0.0049765531
13.92971 -0.0048170616
13.93071 -0.0046574703
13.93171 -0.0044977904
13.93271 -0.0043380322
13.93371 -0.004178207
13.93471 -0.0040183258999999995
13.93571 -0.0038583992
13.93671 -0.0036984380000000005
13.93771 -0.0035384528000000004
13.93871 -0.0033784544999999997
13.93971 -0.003218454
13.94071 -0.0030584618999999996
13.94171 -0.002898489
13.94271 -0.0027385464
13.94371 -0.002578645
13.94471 -0.0024187959
13.94571 -0.00225901
13.94671 -0.0020992986
13.94771 -0.0019396728
13.94871 -0.0017801440000000002
13.94971 -0.0016207237000000002
13.95071 -0.0014614234
13.95171 -0.0013022546
13.95271 -0.001143229
13.95371 -0.00098435848
13.95471 -0.0008256546600000001
13.95571 -0.00066712951
13.95671 -0.00050879494
13.95771 -0.00035066294
13.95871 -0.00019274548
13.95971 -3.5054606e-05
13.96071 0.00012239768
13.96171 0.00027959936000000003
13.96271 0.0004365384
13.96371 0.0005932028699999999
13.96471 0.00074958079
13.96571 0.0009056602700000001
13.96671 0.0010614295
13.96771 0.0012168767
13.96871 0.0013719901
13.96971 0.0015267582
13.97071 0.0016811694999999999
13.97171 0.0018352123999999998
13.97271 0.0019888757
13.97371 0.0021421483
13.97471 0.0022950189
13.97571 0.0024474768
13.97671 0.0025995108
13.97771 0.0027511103
13.97871 0.0029022645
13.97971 0.0030529630999999997
13.98071 0.0032031956
13.98171 0.0033529515
13.98271 0.0035022206999999997
13.98371 0.0036509929
13.98471 0.003799258
13.98571 0.0039470062
13.98671 0.0040942276
13.98771 0.0042409119
13.98871 0.0043870498999999995
13.98971 0.0045326313
13.99071 0.0046776466
13.99171 0.0048220863
13.99271 0.0049659403999999996
13.99371 0.0051091993
13.99471 0.0052518535
13.99571 0.0053938933
13.99671 0.0055353087999999995
13.99771 0.005676090599999999
13.99871 0.0058162288
13.99971 0.0059557136
14.00071 0.0060945356
14.00171 0.006232685000000001
14.00271 0.0063701517999999995
14.00371 0.0065069275
14.00471 0.0066430017
14.00571 0.0067783651
14.00671 0.0069130081
14.00771 0.007046920700000001
14.00871 0.0071800946999999995
14.00971 0.00731252
14.01071 0.0074441878999999996
14.01171 0.007575089000000001
14.01271 0.0077052144
14.01371 0.0078345554
14.01471 0.0079631027
14.01571 0.008090848099999999
14.01671 0.008217783
14.01771 0.0083438987
14.01871 0.008469187
14.01971 0.0085936394
14.02071 0.0087172477
14.02171 0.008840004
14.02271 0.0089619003
14.02371 0.0090829286
14.02471 0.0092030808
14.02571 0.0093223491
14.02671 0.0094407253
14.02771 0.0095582021
14.02871 0.0096747717
14.02971 0.009790426699999999
14.03071 0.0099051598
14.03171 0.010018963
14.03271 0.010131829
14.03371 0.010243751
14.03471 0.010354721
14.03571 0.010464731
14.03671 0.010573775
14.03771 0.010681846
14.03871 0.010788935
14.03971 0.010895037
14.04071 0.011000144
14.04171 0.011104249
14.04271 0.011207345
14.04371 0.011309425
14.04471 0.011410482999999999
14.04571 0.01151051
14.04671 0.0116095
14.04771 0.011707447000000001
14.04871 0.011804343
14.04971 0.011900182
14.05071 0.011994958
14.05171 0.012088663
14.05271 0.012181291
14.05371 0.012272836
14.05471 0.012363291
14.05571 0.012452650000000001
14.05671 0.012540907
14.05771 0.012628056999999998
14.05871 0.012714093000000001
14.05971 0.012799009
14.06071 0.0128828
14.06171 0.012965461
14.06271 0.013046987
14.06371 0.013127371
14.06471 0.013206611000000002
14.06571 0.013284701
14.06671 0.013361636
14.06771 0.013437409999999999
14.06871 0.013512022
14.06971 0.013585466
14.07071 0.013657736
14.07171 0.013728831
14.07271 0.013798746
14.07371 0.013867476
14.07471 0.013935019
14.07571 0.014001369999999999
14.07671 0.014066526
14.07771 0.014130483
14.07871 0.014193238
14.07971 0.014254788000000001
14.08071 0.014315129000000001
14.08171 0.014374258
14.08271 0.014432173
14.08371 0.014488871
14.08471 0.014544347000000001
14.08571 0.014598599
14.08671 0.014651625
14.08771 0.014703422
14.08871 0.014753988999999999
14.08971 0.014803323
14.09071 0.014851421
14.09171 0.014898281
14.09271 0.014943901999999998
14.09371 0.014988280999999999
14.09471 0.015031417
14.09571 0.015073307
14.09671 0.015113952000000002
14.09771 0.015153349
14.09871 0.015191495000000001
14.09971 0.015228392
14.10071 0.015264035000000002
14.10171 0.015298425999999999
14.10271 0.015331563000000001
14.10371 0.015363445
14.10471 0.015394070999999999
14.10571 0.015423441
14.10671 0.015451554
14.10771 0.015478407999999999
14.10871 0.015504005
14.10971 0.015528343
14.11071 0.015551421
14.11171 0.01557324
14.11271 0.0155938
14.11371 0.015613100999999999
14.11471 0.015631142
14.11571 0.015647923
14.11671 0.015663446
14.11771 0.015677709999999997
14.11871 0.015690714999999997
14.11971 0.015702462
14.12071 0.015712952999999998
14.12171 0.015722186000000003
14.12271 0.015730162
14.12371 0.015736882
14.12471 0.015742348
14.12571 0.015746559
14.12671 0.015749517
14.12771 0.015751224
14.12871 0.01575168
14.12971 0.015750886999999998
14.13071 0.015748845
14.13171 0.015745558
14.13271 0.015741025
14.13371 0.015735249
14.13471 0.015728234
14.13571 0.015719979
14.13671 0.015710488
14.13771 0.015699762
14.13871 0.015687804
14.13971 0.015674619
14.14071 0.015660207000000002
14.14171 0.015644571
14.14271 0.015627715
14.14371 0.015609642
14.14471 0.015590354
14.14571 0.015569857000000001
14.14671 0.015548151000000001
14.14771 0.015525242000000002
14.14871 0.015501132
14.14971 0.015475827
14.15071 0.015449326999999999
14.15171 0.015421637999999998
14.15271 0.015392763
14.15371 0.015362705999999999
14.15471 0.015331470000000002
14.15571 0.01529906
14.15671 0.015265480000000001
14.15771 0.015230734
14.15871 0.015194826
14.15971 0.015157759
14.16071 0.015119539999999999
14.16171 0.015080172
14.16271 0.015039658000000001
14.16371 0.014998003000000001
14.16471 0.014955213
14.16571 0.014911292
14.16671 0.014866245
14.16771 0.014820078
14.16871 0.014772793999999999
14.16971 0.014724401
14.17071 0.014674900999999999
14.17171 0.014624301
14.17271 0.014572605
14.17371 0.014519821
14.17471 0.014465953
14.17571 0.014411006
14.17671 0.014354987
14.17771 0.014297900999999998
14.17871 0.014239755
14.17971 0.014180553
14.18071 0.014120303
14.18171 0.014059008000000001
14.18271 0.013996678
14.18371 0.013933317999999998
14.18471 0.013868933000000002
14.18571 0.013803529
14.18671 0.013737114
14.18771 0.013669694
14.18871 0.013601274
14.18971 0.013531861
14.19071 0.013461463
14.19171 0.013390086
14.19271 0.013317737
14.19371 0.013244423000000002
14.19471 0.01317015
14.19571 0.013094927
14.19671 0.013018759000000001
14.19771 0.012941653999999999
14.19871 0.012863619
14.19971 0.012784662
14.20071 0.012704789999999999
14.20171 0.012624009
14.20271 0.012542329
14.20371 0.012459756
14.20471 0.012376298
14.20571 0.012291961
14.20671 0.012206754
14.20771 0.012120684999999999
14.20871 0.012033762
14.20971 0.011945991000000001
14.21071 0.011857381
14.21171 0.011767941
14.21271 0.011677678
14.21371 0.011586599000000001
14.21471 0.011494713
14.21571 0.011402028
14.21671 0.011308553
14.21771 0.011214296
14.21871 0.011119265
14.21971 0.011023468
14.22071 0.010926914999999999
14.22171 0.010829612
14.22271 0.010731570999999999
14.22371 0.010632799
14.22471 0.010533303
14.22571 0.010433095
14.22671 0.010332183
14.22771 0.010230575
14.22871 0.01012828
14.22971 0.010025308
14.23071 0.0099216675
14.23171 0.0098173681
14.23271 0.009712419
14.23371 0.0096068296
14.23471 0.0095006093
14.23571 0.0093937677
14.23671 0.0092863142
14.23771 0.0091782582
14.23871 0.009069609999999999
14.23971 0.008960378199999999
14.24071 0.0088505731
14.24171 0.0087402041
14.24271 0.008629281400000001
14.24371 0.0085178144
14.24471 0.0084058127
14.24571 0.0082932856
14.24671 0.0081802435
14.24771 0.0080666956
14.24871 0.0079526515
14.24971 0.0078381214
14.25071 0.0077231140000000005
14.25171 0.0076076394
14.25271 0.007491707199999999
14.25371 0.007375326099999999
14.25471 0.0072585062
14.25571 0.007141257099999999
14.25671 0.0070235880999999995
14.25771 0.0069055088
14.25871 0.0067870285
14.25971 0.0066681569
14.26071 0.0065489039
14.26171 0.0064292792
14.26271 0.006309292100000001
14.26371 0.0061889528
14.26471 0.0060682709
14.26571 0.0059472568
14.26671 0.005825920399999999
14.26771 0.0057042722
14.26871 0.0055823224
14.26971 0.0054600816
14.27071 0.0053375602999999995
14.27171 0.005214769
14.27271 0.0050917183999999996
14.27371 0.0049684193000000005
14.27471 0.0048448823
14.27571 0.0047211182
14.27671 0.0045971381
14.27771 0.0044729528
14.27871 0.0043485728
14.27971 0.0042240088
14.28071 0.0040992716
14.28171 0.0039743718
14.28271 0.0038493199000000002
14.28371 0.0037241261
14.28471 0.0035988010000000004
14.28571 0.0034733548
14.28671 0.0033477976000000002
14.28771 0.0032221396
14.28871 0.0030963907000000003
14.28971 0.0029705605
14.29071 0.002844659
14.29171 0.0027186958
14.29271 0.0025926805
14.29371 0.0024666228
14.29471 0.0023405319999999998
14.29571 0.0022144179
14.29671 0.0020882897
14.29771 0.001962157
14.29871 0.0018360292
14.29971 0.0017099157
14.30071 0.0015838259000000002
14.30171 0.0014577694
14.30271 0.0013317555
14.30371 0.0012057939
14.30471 0.0010798941
14.30571 0.00095406558
14.30671 0.00082831812
14.30771 0.00070266142
14.30871 0.00057710517
14.30971 0.00045165921
14.31071 0.00032633334000000005
14.31171 0.00020113748
14.31271 7.6081545e-05
14.31371 -4.8824495000000006e-05
14.31471 -0.00017357065
14.31571 -0.00029814691999999996
14.31671 -0.00042254327999999996
14.31771 -0.0005467497
14.31871 -0.00067075616
14.31971 -0.0007945526699999999
14.32071 -0.0009181293500000001
14.32171 -0.0010414762
14.32271 -0.0011645835
14.32371 -0.0012874414
14.32471 -0.0014100402
14.32571 -0.0015323702999999998
14.32671 -0.0016544223
14.32771 -0.0017761868
14.32871 -0.0018976543
14.32971 -0.0020188159
14.33071 -0.0021396623
14.33171 -0.0022601847
14.33271 -0.0023803743000000003
14.33371 -0.0025002222
14.33471 -0.00261972
14.33571 -0.0027388590999999998
14.33671 -0.0028576309
14.33771 -0.0029760271
14.33871 -0.0030940395
14.33971 -0.0032116597
14.34071 -0.0033288801000000002
14.34171 -0.003445692
14.34271 -0.0035620877
14.34371 -0.0036780591
14.34471 -0.0037935984
14.34571 -0.0039086975
14.34671 -0.0040233488
14.34771 -0.0041375446
14.34871 -0.0042512769
14.34971 -0.0043645385
14.35071 -0.0044773213
14.35171 -0.0045896177
14.35271 -0.0047014204
14.35371 -0.0048127222
14.35471 -0.004923515
14.35571 -0.005033792
14.35671 -0.0051435458
14.35771 -0.0052527688
14.35871 -0.0053614542
14.35971 -0.0054695942
14.36071 -0.0055771818999999995
14.36171 -0.0056842106
14.36271 -0.0057906723999999994
14.36371 -0.0058965605
14.36471 -0.0060018676
14.36571 -0.0061065868
14.36671 -0.0062107109
14.36771 -0.0063142325
14.36871 -0.0064171443
14.36971 -0.0065194399
14.37071 -0.006621111200000001
14.37171 -0.006722151700000001
14.37271 -0.0068225534
14.37371 -0.0069223097
14.37471 -0.0070214133
14.37571 -0.007119857
14.37671 -0.007217634300000001
14.37771 -0.007314736999999999
14.37871 -0.007411158699999999
14.37971 -0.0075068921
14.38071 -0.0076019307
14.38171 -0.0076962671
14.38271 -0.007789894899999999
14.38371 -0.0078828074
14.38471 -0.0079749982
14.38571 -0.0080664598
14.38671 -0.0081571874
14.38771 -0.0082471735
14.38871 -0.0083364124
14.38971 -0.0084248983
14.39071 -0.0085126245
14.39171 -0.008599586
14.39271 -0.008685777
14.39371 -0.0087711916
14.39471 -0.0088558249
14.39571 -0.0089396708
14.39671 -0.0090227251
14.39771 -0.009104982000000001
14.39871 -0.0091864364
14.39971 -0.009267083800000001
14.40071 -0.0093469193
14.40171 -0.009425938299999999
14.40271 -0.0095041367
14.40371 -0.0095815092
14.40471 -0.0096580516
14.40571 -0.0097337601
14.40671 -0.0098086297
14.40771 -0.0098826575
14.40871 -0.0099558383
14.40971 -0.010028169
14.41071 -0.010099646
14.41171 -0.010170264
14.41271 -0.010240021
14.41371 -0.010308913
14.41471 -0.010376936
14.41571 -0.010444087
14.41671 -0.010510362
14.41771 -0.010575759
14.41871 -0.010640273
14.41971 -0.010703902000000001
14.42071 -0.010766643
14.42171 -0.010828492
14.42271 -0.010889447
14.42371 -0.010949505
14.42471 -0.011008662
14.42571 -0.011066916000000001
14.42671 -0.011124265
14.42771 -0.011180704999999999
14.42871 -0.011236234
14.42971 -0.011290848000000001
14.43071 -0.011344547
14.43171 -0.011397327
14.43271 -0.011449186
14.43371 -0.011500120999999999
14.43471 -0.01155013
14.43571 -0.011599212000000001
14.43671 -0.011647362
14.43771 -0.011694581
14.43871 -0.011740865
14.43971 -0.011786212
14.44071 -0.01183062
14.44171 -0.011874087
14.44271 -0.011916612
14.44371 -0.011958192
14.44471 -0.011998825999999999
14.44571 -0.012038512
14.44671 -0.012077247999999999
14.44771 -0.012115032
14.44871 -0.012151863
14.44971 -0.012187741
14.45071 -0.012222661
14.45171 -0.012256626
14.45271 -0.012289632
14.45371 -0.01232168
14.45471 -0.012352766999999999
14.45571 -0.012382893999999998
14.45671 -0.01241206
14.45771 -0.012440264999999999
14.45871 -0.012467507999999999
14.45971 -0.012493787999999999
14.46071 -0.012519107
14.46171 -0.012543466
14.46271 -0.012566862
14.46371 -0.012589297999999999
14.46471 -0.012610774
14.46571 -0.012631291
14.46671 -0.012650848999999999
14.46771 -0.012669449
14.46871 -0.012687093
14.46971 -0.012703781
14.47071 -0.012719515999999998
14.47171 -0.012734298
14.47271 -0.012748127000000001
14.47371 -0.012761004999999999
14.47471 -0.012772935
14.47571 -0.012783916
14.47671 -0.012793951000000001
14.47771 -0.012803041
14.47871 -0.012811187
14.47971 -0.012818392000000001
14.48071 -0.012824654999999999
14.48171 -0.01282998
14.48271 -0.012834367000000001
14.48371 -0.012837819
14.48471 -0.012840335999999999
14.48571 -0.012841921000000001
14.48671 -0.012842576
14.48771 -0.012842301999999998
14.48871 -0.012841101999999998
14.48971 -0.012838975999999998
14.49071 -0.012835926999999999
14.49171 -0.012831959
14.49271 -0.012827072000000002
14.49371 -0.012821271
14.49471 -0.012814555
14.49571 -0.012806927999999999
14.49671 -0.012798393
14.49771 -0.012788954
14.49871 -0.012778612
14.49971 -0.012767369999999998
14.50071 -0.012755232000000002
14.50171 -0.012742200999999998
14.50271 -0.012728277999999999
14.50371 -0.012713468000000002
14.50471 -0.012697774000000002
14.50571 -0.012681199999999998
14.50671 -0.012663747
14.50771 -0.012645420999999999
14.50871 -0.012626224
14.50971 -0.012606161
14.51071 -0.012585236
14.51171 -0.012563449999999999
14.51271 -0.012540809
14.51371 -0.012517316
14.51471 -0.012492975
14.51571 -0.01246779
14.51671 -0.012441764999999999
14.51771 -0.012414904
14.51871 -0.012387210000000001
14.51971 -0.012358688
14.52071 -0.012329341999999998
14.52171 -0.012299174
14.52271 -0.012268190000000002
14.52371 -0.012236393
14.52471 -0.012203787
14.52571 -0.012170376
14.52671 -0.012136164999999999
14.52771 -0.012101157
14.52871 -0.012065355
14.52971 -0.012028764
14.53071 -0.011991389
14.53171 -0.011953232
14.53271 -0.011914299
14.53371 -0.011874593
14.53471 -0.01183412
14.53571 -0.011792882000000001
14.53671 -0.011750886
14.53771 -0.011708136
14.53871 -0.011664636
14.53971 -0.011620390999999999
14.54071 -0.011575407
14.54171 -0.011529688
14.54271 -0.011483241
14.54371 -0.011436069
14.54471 -0.011388179
14.54571 -0.011339575999999999
14.54671 -0.011290266
14.54771 -0.011240255
14.54871 -0.011189548
14.54971 -0.011138152
14.55071 -0.011086072
14.55171 -0.011033316
14.55271 -0.010979888
14.55371 -0.010925795
14.55471 -0.010871043
14.55571 -0.010815639
14.55671 -0.010759589
14.55771 -0.010702899
14.55871 -0.010645576
14.55971 -0.010587626000000001
14.56071 -0.010529055
14.56171 -0.010469871
14.56271 -0.010410079
14.56371 -0.010349687
14.56471 -0.010288700000000001
14.56571 -0.010227125
14.56671 -0.010164968
14.56771 -0.010102237
14.56871 -0.010038938
14.56971 -0.009975076
14.57071 -0.0099106583
14.57171 -0.0098456912
14.57271 -0.009780181399999999
14.57371 -0.0097141346
14.57471 -0.0096475575
14.57571 -0.0095804564
14.57671 -0.0095128373
14.57771 -0.0094447067
14.57871 -0.009376071100000001
14.57971 -0.009306937099999999
14.58071 -0.0092373106
14.58171 -0.0091671987
14.58271 -0.0090966074
14.58371 -0.009025543799999999
14.58471 -0.0089540146
14.58571 -0.0088820263
14.58671 -0.0088095854
14.58771 -0.0087366992
14.58871 -0.008663375
14.58971 -0.0085896194
14.59071 -0.0085154395
14.59171 -0.0084408435
14.59271 -0.008365837899999999
14.59371 -0.0082904298
14.59471 -0.0082146267
14.59571 -0.0081384358
14.59671 -0.0080618644
14.59771 -0.0079849204
14.59871 -0.0079076104
14.59971 -0.0078299425
14.60071 -0.0077519238
14.60171 -0.0076735618
14.60271 -0.0075948636000000005
14.60371 -0.0075158372
14.60471 -0.007436489199999999
14.60571 -0.0073568277000000005
14.60671 -0.0072768598
14.60771 -0.007196592199999999
14.60871 -0.0071160335000000005
14.60971 -0.0070351903999999995
14.61071 -0.00695407
14.61171 -0.006872680400000001
14.61271 -0.0067910289
14.61371 -0.0067091234
14.61471 -0.006626971299999999
14.61571 -0.0065445805
14.61671 -0.0064619583999999996
14.61771 -0.0063791122
14.61871 -0.0062960506
14.61971 -0.0062127809
14.62071 -0.0061293111
14.62171 -0.0060456488
14.62271 -0.0059618022
14.62371 -0.005877779
14.62471 -0.0057935875
14.62571 -0.0057092351000000005
14.62671 -0.0056247303
14.62771 -0.0055400811
14.62871 -0.0054552955
14.62971 -0.005370381
14.63071 -0.0052853462
14.63171 -0.0052001988999999995
14.63271 -0.005114946899999999
14.63371 -0.0050295981
14.63471 -0.0049441609
14.63571 -0.0048586429
14.63671 -0.004773051800000001
14.63771 -0.0046873956
14.63871 -0.0046016823
14.63971 -0.0045159195
14.64071 -0.0044301149000000005
14.64171 -0.004344276
14.64271 -0.0042584106
14.64371 -0.0041725263
14.64471 -0.0040866304
14.64571 -0.0040007304
14.64671 -0.0039148337
14.64771 -0.0038289476000000003
14.64871 -0.0037430789
14.64971 -0.0036572354
14.65071 -0.0035714238
14.65171 -0.0034856512
14.65271 -0.0033999243999999996
14.65371 -0.0033142507
14.65471 -0.0032286370999999995
14.65571 -0.00314309
14.65671 -0.0030576164
14.65771 -0.0029722234
14.65871 -0.0028869175
14.65971 -0.0028017055
14.66071 -0.0027165943000000002
14.66171 -0.0026315904
14.66271 -0.0025467005
14.66371 -0.0024619314000000002
14.66471 -0.0023772896
14.66571 -0.0022927820999999998
14.66671 -0.0022084153999999997
14.66771 -0.0021241962
14.66871 -0.0020401312000000002
14.66971 -0.0019562272
14.67071 -0.0018724908
14.67171 -0.0017889287999999998
14.67271 -0.0017055478999999998
14.67371 -0.0016223550000000002
14.67471 -0.0015393567
14.67571 -0.0014565599000000002
14.67671 -0.0013739713
[truncated: 184,135 more chars]
