# Supplementary material for: 2D Synthetic dataset of numerical simulations of long-period seismicity in a volcanic edifice and related sensitivity kernels
Source: Data Brief. 2021 Jan 25;34:106673. doi: 10.1016/j.dib.2020.106673 (PMC7841316; doi:10.1016/j.dib.2020.106673)
Supplement: Supplementary Data S1 — Supplementary Raw Research Data. This is open data under the CC BY license http://creativecommons.org/licenses/by/4.0/ [file mmc1.zip › Dataset/OUTPUT_SEISMOGRAMS/9000_3000/disp_X_hetero_12000_2493_SVF1e0Hz.semd]

-1.200000 0.0
-1.199000 0.0
-1.198000 0.0
-1.197000 0.0
-1.196000 0.0
-1.195000 0.0
-1.194000 0.0
-1.193000 0.0
-1.192000 0.0
-1.191000 0.0
-1.190000 0.0
-1.189000 0.0
-1.188000 0.0
-1.187000 0.0
-1.186000 0.0
-1.185000 0.0
-1.184000 0.0
-1.183000 0.0
-1.182000 0.0
-1.181000 0.0
-1.180000 0.0
-1.179000 0.0
-1.178000 0.0
-1.177000 0.0
-1.176000 0.0
-1.175000 0.0
-1.174000 0.0
-1.173000 0.0
-1.172000 0.0
-1.171000 0.0
-1.170000 0.0
-1.169000 0.0
-1.168000 0.0
-1.167000 0.0
-1.166000 0.0
-1.165000 0.0
-1.164000 0.0
-1.163000 0.0
-1.162000 0.0
-1.161000 0.0
-1.160000 0.0
-1.159000 0.0
-1.158000 0.0
-1.157000 0.0
-1.156000 0.0
-1.155000 0.0
-1.154000 0.0
-1.153000 0.0
-1.152000 0.0
-1.151000 0.0
-1.150000 0.0
-1.149000 0.0
-1.148000 0.0
-1.147000 0.0
-1.146000 0.0
-1.145000 0.0
-1.144000 0.0
-1.143000 0.0
-1.142000 0.0
-1.141000 0.0
-1.140000 0.0
-1.139000 0.0
-1.138000 0.0
-1.137000 0.0
-1.136000 0.0
-1.135000 0.0
-1.134000 0.0
-1.133000 0.0
-1.132000 0.0
-1.131000 0.0
-1.130000 0.0
-1.129000 0.0
-1.128000 0.0
-1.127000 0.0
-1.126000 0.0
-1.125000 0.0
-1.124000 0.0
-1.123000 0.0
-1.122000 0.0
-1.121000 0.0
-1.120000 0.0
-1.119000 0.0
-1.118000 0.0
-1.117000 0.0
-1.116000 0.0
-1.115000 0.0
-1.114000 0.0
-1.113000 0.0
-1.112000 0.0
-1.111000 0.0
-1.110000 0.0
-1.109000 0.0
-1.108000 0.0
-1.107000 0.0
-1.106000 0.0
-1.105000 0.0
-1.104000 0.0
-1.103000 0.0
-1.102000 0.0
-1.101000 0.0
-1.100000 0.0
-1.099000 0.0
-1.098000 0.0
-1.097000 0.0
-1.096000 0.0
-1.095000 0.0
-1.094000 0.0
-1.093000 0.0
-1.092000 0.0
-1.091000 0.0
-1.090000 0.0
-1.089000 0.0
-1.088000 0.0
-1.087000 0.0
-1.086000 0.0
-1.085000 0.0
-1.084000 0.0
-1.083000 0.0
-1.082000 0.0
-1.081000 0.0
-1.080000 0.0
-1.079000 0.0
-1.078000 0.0
-1.077000 0.0
-1.076000 0.0
-1.075000 0.0
-1.074000 0.0
-1.073000 0.0
-1.072000 0.0
-1.071000 0.0
-1.070000 0.0
-1.069000 0.0
-1.068000 0.0
-1.067000 0.0
-1.066000 0.0
-1.065000 0.0
-1.064000 0.0
-1.063000 0.0
-1.062000 0.0
-1.061000 0.0
-1.060000 0.0
-1.059000 0.0
-1.058000 0.0
-1.057000 0.0
-1.056000 0.0
-1.055000 0.0
-1.054000 0.0
-1.053000 0.0
-1.052000 0.0
-1.051000 0.0
-1.050000 0.0
-1.049000 0.0
-1.048000 0.0
-1.047000 0.0
-1.046000 0.0
-1.045000 0.0
-1.044000 0.0
-1.043000 0.0
-1.042000 0.0
-1.041000 0.0
-1.040000 0.0
-1.039000 0.0
-1.038000 0.0
-1.037000 0.0
-1.036000 0.0
-1.035000 0.0
-1.034000 0.0
-1.033000 0.0
-1.032000 0.0
-1.031000 0.0
-1.030000 0.0
-1.029000 0.0
-1.028000 0.0
-1.027000 0.0
-1.026000 0.0
-1.025000 0.0
-1.024000 0.0
-1.023000 0.0
-1.022000 0.0
-1.021000 0.0
-1.020000 0.0
-1.019000 0.0
-1.018000 0.0
-1.017000 0.0
-1.016000 0.0
-1.015000 0.0
-1.014000 0.0
-1.013000 0.0
-1.012000 0.0
-1.011000 0.0
-1.010000 0.0
-1.009000 0.0
-1.008000 0.0
-1.007000 0.0
-1.006000 0.0
-1.005000 0.0
-1.004000 0.0
-1.003000 0.0
-1.002000 0.0
-1.001000 0.0
-1.000000 0.0
-0.9990000 0.0
-0.9980000 0.0
-0.9970000 0.0
-0.9960000 0.0
-0.9950000 0.0
-0.9940000 0.0
-0.9930000 0.0
-0.9920000 0.0
-0.9910000 0.0
-0.9900000 0.0
-0.9890000 0.0
-0.9880000 0.0
-0.9870000 0.0
-0.9860000 0.0
-0.9850000 0.0
-0.9840000 0.0
-0.9830000 0.0
-0.9820000 0.0
-0.9810000 0.0
-0.9800000 0.0
-0.9790000 0.0
-0.9780000 0.0
-0.9770000 0.0
-0.9760000 0.0
-0.9750000 0.0
-0.9740000 0.0
-0.9730000 0.0
-0.9720000 0.0
-0.9710000 0.0
-0.9700000 0.0
-0.9690000 0.0
-0.9680000 0.0
-0.9670000 0.0
-0.9660000 0.0
-0.9650000 0.0
-0.9640000 0.0
-0.9630000 0.0
-0.9620000 0.0
-0.9610000 0.0
-0.9600000 0.0
-0.9590000 0.0
-0.9580000 0.0
-0.9570000 0.0
-0.9560000 0.0
-0.9550000 0.0
-0.9540000 0.0
-0.9530000 0.0
-0.9520000 0.0
-0.9510000 0.0
-0.9500000 0.0
-0.9490000 0.0
-0.9480000 0.0
-0.9470000 0.0
-0.9460000 0.0
-0.9450000 0.0
-0.9440000 0.0
-0.9430000 0.0
-0.9420000 0.0
-0.9410000 0.0
-0.9400000 0.0
-0.9390000 0.0
-0.9380000 0.0
-0.9370000 -1.9692397e-36
-0.9360000 -4.6308231e-36
-0.9350000 -8.1241624e-36
-0.9340000 -1.2384649e-35
-0.9330000 -1.7087632e-35
-0.9320000 -2.1688047e-35
-0.9310000 -2.556654e-35
-0.9300000 -2.7911547e-35
-0.9290000 -2.7785634e-35
-0.9280000 -2.4142113e-35
-0.9270000 -1.5995895e-35
-0.9260000 -2.5202227e-36
-0.9250000 1.6824431e-35
-0.9240000 4.2060976e-35
-0.9230000 7.2627573e-35
-0.9220000 1.0699509e-34
-0.9210000 1.4270702e-34
-0.9200000 1.7623641e-34
-0.9190000 2.0303203e-34
-0.9180000 2.1764412e-34
-0.9170000 2.1401853000000002e-34
-0.9160000 1.8595363999999998e-34
-0.9150000 1.2780017e-34
-0.9140000 3.5125692e-35
-0.9130000 -9.421232299999999e-35
-0.9120000 -2.5917973000000002e-34
-0.9110000 -4.5444537e-34
-0.9100000 -6.6966028e-34
-0.9090000 -8.888586899999999e-34
-0.9080000 -1.0903246e-33
-0.9070000 -1.2470164e-33
-0.9060000 -1.3277319e-33
-0.9050000 -1.2990656000000001e-33
-0.9040000 -1.1282189e-33
-0.9030000 -7.8662505e-34
-0.9020000 -2.5423929e-34
-0.9010000 4.757502e-34
-0.9000000 1.3921914999999998e-33
-0.8990000 2.4616238e-33
-0.8980000 3.625069e-33
-0.8970000 4.7963269e-33
-0.8960000 5.8626534999999996e-33
-0.8950000 6.688268400000001e-33
-0.8940000 7.1211649e-33
-0.8930000 7.0034128e-33
-0.8920000 6.1848939e-33
-0.8910000 4.5399988e-33
-0.8900000 1.9864388e-33
-0.8890000 -1.4951206e-33
-0.8880000 -5.8422855999999996e-33
-0.8870000 -1.0895035e-32
-0.8860000 -1.6384909e-32
-0.8850000 -2.1931563e-32
-0.8840000 -2.7048766e-32
-0.8830000 -3.1161561e-32
-0.8820000 -3.3635656999999996e-32
-0.8810000 -3.3819186e-32
-0.8800000 -3.1096006e-32
-0.8790000 -2.4948403000000004e-32
-0.8780000 -1.5025837e-32
-0.8770000 -1.215138e-33
-0.8760000 1.6293505e-32
-0.8750000 3.6951240000000005e-32
-0.8740000 5.9812766e-32
-0.8730000 8.3522868e-32
-0.8720000 1.0633346e-31
-0.8710000 1.2615605e-31
-0.8700000 1.4065273e-31
-0.8690000 1.4736668e-31
-0.8680000 1.4388983e-31
-0.8670000 1.2806289e-31
-0.8660000 9.819899799999999e-32
-0.8650000 5.3319354e-32
-0.8640000 -6.6141543e-33
-0.8630000 -8.0486741e-32
-0.8620000 -1.6585869e-31
-0.8610000 -2.5885398999999997e-31
-0.8600000 -3.5413059999999995e-31
-0.8590000 -4.4495168e-31
-0.8580000 -5.2337461e-31
-0.8570000 -5.805699e-31
-0.8560000 -6.072767300000001e-31
-0.8550000 -5.9439188e-31
-0.8540000 -5.3368175e-31
-0.8530000 -4.1859291e-31
-0.8520000 -2.4512582e-31
-0.8510000 -1.2721486e-32
-0.8500000 2.7490069e-31
-0.8490000 6.0902954e-31
-0.8480000 9.754568799999999e-31
-0.8470000 1.3542692999999999e-30
-0.8460000 1.7200257999999998e-30
-0.8450000 2.0424010000000002e-30
-0.8440000 2.2873564e-30
-0.8430000 2.4188769e-30
-0.8420000 2.4012674e-30
-0.8410000 2.2019641999999998e-30
-0.8400000 1.7947567e-30
-0.8390000 1.1632545e-30
-0.8380000 3.0437887e-31
-0.8370000 -7.6840082e-31
-0.8360000 -2.0224082e-30
-0.8350000 -3.4040274e-30
-0.8340000 -4.8382454e-30
-0.8330000 -6.229791500000001e-30
-0.8320000 -7.4661289e-30
-0.8310000 -8.4224552e-30
-0.8300000 -8.968729799999999e-30
-0.8290000 -8.978584e-30
-0.8280000 -8.3397745e-30
-0.8270000 -6.965653299999999e-30
-0.8260000 -4.8069269999999996e-30
-0.8250000 -1.8628185e-30
-0.8240000 1.8093715000000002e-30
-0.8230000 6.0873745000000006e-30
-0.8220000 1.0780773e-29
-0.8210000 1.5632448e-29
-0.8200000 2.0325383000000002e-29
-0.8190000 2.449521e-29
-0.8180000 2.7748529e-29
-0.8170000 2.968655e-29
-0.8160000 2.9933136e-29
-0.8150000 2.8165816e-29
-0.8140000 2.4147931e-29
-0.8130000 1.7759669999999998e-29
-0.8120000 9.0255555e-30
-0.8110000 -1.8641587000000002e-30
-0.8100000 -1.4540582e-29
-0.8090000 -2.8453887e-29
-0.8080000 -4.2883200000000004e-29
-0.8070000 -5.6959613e-29
-0.8060000 -6.9702395e-29
-0.8050000 -8.006760300000001e-29
-0.8040000 -8.700728900000001e-29
-0.8030000 -8.9536681e-29
-0.8020000 -8.680586599999999e-29
-0.8010000 -7.8171837e-29
-0.8000000 -6.3266531e-29
-0.7990000 -4.2056108e-29
-0.7980000 -1.4887109000000002e-29
-0.7970000 1.7484557e-29
-0.7960000 5.3885159e-29
-0.7950000 9.273763599999999e-29
-0.7940000 1.3210035e-28
-0.7930000 1.697304e-28
-0.7920000 2.0317034e-28
-0.7910000 2.2985623999999997e-28
-0.7900000 2.4724387e-28
-0.7890000 2.5294869e-28
-0.7880000 2.4489471e-28
-0.7870000 2.2146641e-28
-0.7860000 1.8165747000000001e-28
-0.7850000 1.2520933e-28
-0.7840000 5.2732498e-29
-0.7830000 -3.4197237e-29
-0.7820000 -1.3297533e-28
-0.7810000 -2.3994604e-28
-0.7800000 -3.5042878e-28
-0.7790000 -4.5880075e-28
-0.7780000 -5.5864254e-28
-0.7770000 -6.4295125e-28
-0.7760000 -7.0442415e-28
-0.7750000 -7.3581101e-28
-0.7740000 -7.303308400000001e-28
-0.7730000 -6.821412099999999e-28
-0.7720000 -5.8684421e-28
-0.7710000 -4.4200498e-28
-0.7700000 -2.4765317e-28
-0.7690000 -6.7310517e-30
-0.7680000 2.7455187999999996e-28
-0.7670000 5.8650164e-28
-0.7660000 9.159023899999999e-28
-0.7650000 1.2461982000000001e-27
-0.7640000 1.5579254e-27
-0.7630000 1.8294148e-27
-0.7620000 2.0377679e-27
-0.7610000 2.160089e-27
-0.7600000 2.1749366e-27
-0.7590000 2.0639311e-27
-0.7580000 1.8134349e-27
-0.7570000 1.4161992000000001e-27
-0.7560000 8.7285891e-28
-0.7550000 1.9314516e-28
-0.7540000 -6.0331189e-28
-0.7530000 -1.4867075e-27
-0.7520000 -2.4174133999999998e-27
-0.7510000 -3.3470201e-27
-0.7500000 -4.2200965e-27
-0.7490000 -4.9766469e-27
-0.7480000 -5.5551871999999996e-27
-0.7470000 -5.8963206e-27
-0.7460000 -5.9466319e-27
-0.7450000 -5.6626872000000006e-27
-0.7440000 -5.014895e-27
-0.7430000 -3.990968e-27
-0.7420000 -2.5987277e-27
-0.7410000 -8.680242200000001e-28
-0.7400000 1.1484311e-27
-0.7390000 3.3754570000000005e-27
-0.7380000 5.7170905000000004e-27
-0.7370000 8.0595714e-27
-0.7360000 1.0275551000000001e-26
-0.7350000 1.2229373e-26
-0.7340000 1.3783226e-26
-0.7330000 1.4803901e-26
-0.7320000 1.5169893e-26
-0.7310000 1.4778518e-26
-0.7300000 1.3552787e-26
-0.7290000 1.1447744e-26
-0.7280000 8.4560301e-27
-0.7270000 4.6124557e-27
-0.7260000 -2.6115241e-30
-0.7250000 -5.2612145000000005e-27
-0.7240000 -1.0987315e-26
-0.7230000 -1.6958019e-26
-0.7220000 -2.2906741e-26
-0.7210000 -2.8528534999999996e-26
-0.7200000 -3.3487865e-26
-0.7190000 -3.7429067e-26
-0.7180000 -3.9989735e-26
-0.7170000 -4.0817177e-26
-0.7160000 -3.9587911e-26
-0.7150000 -3.6029989e-26
-0.7140000 -2.9947567999999996e-26
-0.7130000 -2.1246862e-26
-0.7120000 -9.9621098e-27
-0.7110000 3.7201726e-27
-0.7100000 1.9440827e-26
-0.7090000 3.6654065000000004e-26
-0.7080000 5.4622517e-26
-0.7070000 7.2423941e-26
-0.7060000 8.897205999999999e-26
-0.7050000 1.0305330000000001e-25
-0.7040000 1.1338044000000001e-25
-0.7030000 1.1866300999999998e-25
-0.7020000 1.1769286e-25
-0.7010000 1.0944174e-25
-0.7000000 9.316586e-26
-0.6990000 6.8511096e-26
-0.6980000 3.5610772000000003e-26
-0.6970000 -4.8329737e-27
-0.6960000 -5.1493647e-26
-0.6950000 -1.0239998e-25
-0.6940000 -1.5495884000000001e-25
-0.6930000 -2.0602768000000002e-25
-0.6920000 -2.5204013e-25
-0.6910000 -2.8918429e-25
-0.6900000 -3.1362962e-25
-0.6890000 -3.2179327e-25
-0.6880000 -3.1063232e-25
-0.6870000 -2.779437e-25
-0.6860000 -2.2265081e-25
-0.6850000 -1.4505273e-25
-0.6840000 -4.7011448999999996e-26
-0.6830000 6.7946216e-26
-0.6820000 1.9463238000000002e-25
-0.6810000 3.2632286999999996e-25
-0.6800000 4.5501058e-25
-0.6790000 5.7178707000000005e-25
-0.6780000 6.6734127e-25
-0.6770000 7.3255411e-25
-0.6760000 7.5915821e-25
-0.6750000 7.4042207e-25
-0.6740000 6.718115100000001e-25
-0.6730000 5.5157775e-25
-0.6720000 3.8121984e-25
-0.6710000 1.6577298e-25
-0.6700000 -8.6117746e-26
-0.6690000 -3.623685e-25
-0.6680000 -6.4788691999999995e-25
-0.6670000 -9.2525865e-25
-0.6660000 -1.1756683e-24
-0.6650000 -1.3800135000000001e-24
-0.6640000 -1.5201524e-24
-0.6630000 -1.5802099999999999e-24
-0.6620000 -1.5478582999999999e-24
-0.6610000 -1.4154781e-24
-0.6600000 -1.1811113e-24
-0.6590000 -8.491231e-25
-0.6580000 -4.3050162e-25
-0.6570000 5.7250969e-26
-0.6560000 5.9066222e-25
-0.6550000 1.1412617e-24
-0.6540000 1.6769493999999997e-24
-0.6530000 2.163696e-24
-0.6520000 2.567488e-24
-0.6510000 2.8564064999999997e-24
-0.6500000 3.002718e-24
-0.6490000 2.9848475e-24
-0.6480000 2.7891077000000003e-24
-0.6470000 2.4110685e-24
-0.6460000 1.856472e-24
-0.6450000 1.1416228e-24
-0.6440000 2.9321114e-25
-0.6430000 -6.524385800000001e-25
-0.6420000 -1.6506708e-24
-0.6410000 -2.6503018e-24
-0.6400000 -3.5958456000000004e-24
-0.6390000 -4.4300694e-24
-0.6380000 -5.0967668e-24
-0.6370000 -5.5436411e-24
-0.6360000 -5.7251802e-24
-0.6350000 -5.6054199999999996e-24
-0.6340000 -5.1604852e-24
-0.6330000 -4.3808229e-24
-0.6320000 -3.2730264000000002e-24
-0.6310000 -1.8611705e-24
-0.6300000 -1.8756431e-25
-0.6290000 1.6871663999999998e-24
-0.6280000 3.6847659e-24
-0.6270000 5.7108987e-24
-0.6260000 7.6576552e-24
-0.6250000 9.4070923e-24
-0.6240000 1.0835854000000001e-23
-0.6230000 1.1820876e-23
-0.6220000 1.2246102e-23
-0.6210000 1.2010065e-23
-0.6200000 1.1034065e-23
-0.6190000 9.2705787e-24
-0.6180000 6.7113993e-24
-0.6170000 3.3948961999999994e-24
-0.6160000 -5.8828489e-25
-0.6150000 -5.0918328e-24
-0.6140000 -9.9134357e-24
-0.6130000 -1.4798169e-23
-0.6120000 -1.9446133e-23
-0.6110000 -2.3524658000000002e-23
-0.6100000 -2.6685079e-23
-0.6090000 -2.8583734e-23
-0.6080000 -2.8906414999999996e-23
-0.6070000 -2.7395088e-23
-0.6060000 -2.3875265000000003e-23
-0.6050000 -1.8282075e-23
-0.6040000 -1.068281e-23
-0.6030000 -1.2935632e-24
-0.6020000 9.512299899999999e-24
-0.6010000 2.1205911999999997e-23
-0.6000000 3.3116502e-23
-0.5990000 4.4457705999999996e-23
-0.5980000 5.4366681e-23
-0.5970000 6.1954996e-23
-0.5960000 6.6369294e-23
-0.5950000 6.685853e-23
-0.5940000 6.284364299999999e-23
-0.5930000 5.3984592e-23
-0.5920000 4.0239314e-23
-0.5910000 2.1908769999999997e-23
-0.5900000 -3.3729543e-25
-0.5890000 -2.5458653999999998e-23
-0.5880000 -5.2070416000000003e-23
-0.5870000 -7.8498208e-23
-0.5860000 -1.0286242e-22
-0.5850000 -1.2318901e-22
-0.5840000 -1.3754181000000001e-22
-0.5830000 -1.4416905000000001e-22
-0.5820000 -1.4165479e-22
-0.5810000 -1.2906406e-22
-0.5800000 -1.0607025e-22
-0.5790000 -7.3052326e-23
-0.5780000 -3.1151459e-23
-0.5770000 1.7722772e-23
-0.5760000 7.0942478e-23
-0.5750000 1.2527089e-22
-0.5740000 1.7702946e-22
-0.5730000 2.2231651999999997e-22
-0.5720000 2.5726667e-22
-0.5710000 2.7833565e-22
-0.5700000 2.8259195e-22
-0.5690000 2.6799388e-22
-0.5680000 2.336295e-22
-0.5670000 1.7989766000000002e-22
-0.5660000 1.0861038e-22
-0.5650000 2.300101e-23
-0.5640000 -7.2371766e-23
-0.5630000 -1.7182682e-22
-0.5620000 -2.6886553e-22
-0.5610000 -3.5656533e-22
-0.5600000 -4.280405e-22
-0.5590000 -4.7694195e-22
-0.5580000 -4.9796154e-22
-0.5570000 -4.8730388e-22
-0.5560000 -4.4308724e-22
-0.5550000 -3.6563758000000003e-22
-0.5540000 -2.576444e-22
-0.5530000 -1.2415567999999998e-22
-0.5520000 2.7600865e-23
-0.5510000 1.8857093e-22
-0.5500000 3.483878e-22
-0.5490000 4.9602189e-22
-0.5480000 6.2052694e-22
-0.5470000 7.118340799999999e-22
-0.5460000 7.615377599999999e-22
-0.5450000 7.636138100000001e-22
-0.5440000 7.1501122e-22
-0.5430000 6.160644299999999e-22
-0.5420000 4.7068258e-22
-0.5410000 2.8628721e-22
-0.5400000 7.3486683e-23
-0.5390000 -1.5450561e-22
-0.5380000 -3.826808e-22
-0.5370000 -5.9522521e-22
-0.5360000 -7.766285100000001e-22
-0.5350000 -9.1283221e-22
-0.5340000 -9.9233456e-22
-0.5330000 -1.0071654e-21
-0.5320000 -9.5365024e-22
-0.5310000 -8.3289394e-22
-0.5300000 -6.5093205e-22
-0.5290000 -4.1852081e-22
-0.5280000 -1.5056279e-22
-0.5270000 1.348066e-22
-0.5260000 4.1742023e-22
-0.5250000 6.7649027e-22
-0.5240000 8.921325e-22
-0.5230000 1.0468941e-21
-0.5220000 1.127168e-21
-0.5210000 1.1243829e-21
-0.5200000 1.0358674e-21
-0.5190000 8.653087799999999e-22
-0.5180000 6.227551200000001e-22
-0.5170000 3.2413965e-22
-0.5160000 -9.655358000000001e-24
-0.5150000 -3.5414415e-22
-0.5140000 -6.8290766e-22
-0.5130000 -9.6947613e-22
-0.5120000 -1.1892926e-21
-0.5110000 -1.3216144000000001e-21
-0.5100000 -1.3512105e-21
-0.5090000 -1.2697239e-21
-0.5080000 -1.0765899e-21
-0.5070000 -7.7942921e-22
-0.5060000 -3.9387502e-22
-0.5050000 5.7170293e-23
-0.5040000 5.448084800000001e-22
-0.5030000 1.0358716e-21
-0.5020000 1.4949902e-21
-0.5010000 1.8868679e-21
-0.5000000 2.1786118e-21
-0.4990000 2.3419636e-21
-0.4980000 2.3552867e-21
-0.4970000 2.2051793999999998e-21
-0.4960000 1.8876149e-21
-0.4950000 1.4085402999999999e-21
-0.4940000 7.839055999999999e-22
-0.4930000 3.9130659000000003e-23
-0.4920000 -7.9194638e-22
-0.4910000 -1.6685667000000002e-21
-0.4900000 -2.5449e-21
-0.4890000 -3.372138e-21
-0.4880000 -4.1007217999999995e-21
-0.4870000 -4.6825998e-21
-0.4860000 -5.073421e-21
-0.4850000 -5.2345945e-21
-0.4840000 -5.1351573e-21
-0.4830000 -4.7534199e-21
-0.4820000 -4.0783708e-21
-0.4810000 -3.1108298e-21
-0.4800000 -1.8643516e-21
-0.4790000 -3.6586406000000003e-22
-0.4780000 1.3439741e-21
-0.4770000 3.2107428e-21
-0.4760000 5.1666114e-21
-0.4750000 7.1311518e-21
-0.4740000 9.012711899999999e-21
-0.4730000 1.0710447000000001e-20
-0.4720000 1.2117105e-20
-0.4710000 1.3122651e-20
-0.4700000 1.3618743e-20
-0.4690000 1.3504076e-20
-0.4680000 1.2690478999999999e-20
-0.4670000 1.1109619999999999e-20
-0.4660000 8.7200539e-21
-0.4650000 5.514275899999999e-21
-0.4640000 1.5253605e-21
-0.4630000 -3.1673065e-21
-0.4620000 -8.4337347e-21
-0.4610000 -1.4091032e-20
-0.4600000 -1.9903643e-20
-0.4590000 -2.5586608999999998e-20
-0.4580000 -3.0812251e-20
-0.4570000 -3.5220543999999997e-20
-0.4560000 -3.8433278e-20
-0.4550000 -4.0071915e-20
-0.4540000 -3.9778812e-20
-0.4530000 -3.724123e-20
-0.4520000 -3.2217281e-20
-0.4510000 -2.4562729999999998e-20
-0.4500000 -1.4257242e-20
-0.4490000 -1.4285334000000002e-21
-0.4480000 1.3627418999999998e-20
-0.4470000 3.0432017e-20
-0.4460000 4.8317536000000005e-20
-0.4450000 6.6430464e-20
-0.4440000 8.374648299999999e-20
-0.4430000 9.9098641e-20
-0.4420000 1.1121982e-19
-0.4410000 1.1879991e-19
-0.4400000 1.2055745e-19
-0.4390000 1.1532431e-19
-0.4380000 1.0214087e-19
-0.4370000 8.0358239e-20
-0.4360000 4.974203e-20
-0.4350000 1.0571546e-20
-0.4340000 -3.6273354e-20
-0.4330000 -8.9246366e-20
-0.4320000 -1.4609895e-19
-0.4310000 -2.0388403e-19
-0.4300000 -2.5900774e-19
-0.4290000 -3.0733669e-19
-0.4280000 -3.4436547e-19
-0.4270000 -3.654465e-19
-0.4260000 -3.6607948e-19
-0.4250000 -3.4225348999999994e-19
-0.4240000 -2.9082824e-19
-0.4230000 -2.0993621999999999e-19
-0.4220000 -9.9380338e-20
-0.4210000 3.9002586e-20
-0.4200000 2.0104712000000002e-19
-0.4190000 3.8007002000000003e-19
-0.4180000 5.6682402e-19
-0.4170000 7.496288000000001e-19
-0.4160000 9.1470844e-19
-0.4150000 1.0467544000000001e-18
-0.4140000 1.1297214e-18
-0.4130000 1.1478449e-18
-0.4120000 1.0868539e-18
-0.4110000 9.3532664e-19
-0.4100000 6.8612015e-19
-0.4090000 3.3777953e-19
-0.4080000 -1.0418122e-19
-0.4070000 -6.2625202e-19
-0.4060000 -1.2062821999999999e-18
-0.4050000 -1.8133472999999997e-18
-0.4040000 -2.4082430000000002e-18
-0.4030000 -2.9446987e-18
-0.4020000 -3.3713665e-18
-0.4010000 -3.6345974e-18
-0.4000000 -3.6819528e-18
-0.3990000 -3.4663427e-18
-0.3980000 -2.9506017e-18
-0.3970000 -2.1122546000000002e-18
-0.3960000 -9.481481e-19
-0.3950000 5.2142174e-19
-0.3940000 2.2494955e-18
-0.3930000 4.1605720999999995e-18
-0.3920000 6.1504704e-18
-0.3910000 8.088289e-18
-0.3900000 9.8207303e-18
-0.3890000 1.1178936e-17
-0.3880000 1.1987823e-17
-0.3870000 1.2077720000000001e-17
-0.3860000 1.1297893999999999e-17
-0.3850000 9.5313456e-18
-0.3840000 6.7100284e-18
-0.3830000 2.8294559e-18
-0.3820000 -2.0384798e-18
-0.3810000 -7.7357763e-18
-0.3800000 -1.4012963e-17
-0.3790000 -2.0529361e-17
-0.3780000 -2.6860007e-17
-0.3770000 -3.2510015e-17
-0.3760000 -3.6936763e-17
-0.3750000 -3.9579778e-17
-0.3740000 -3.9897635e-17
-0.3730000 -3.7410533e-17
-0.3720000 -3.1746574e-17
-0.3710000 -2.268912e-17
-0.3700000 -1.0222054e-17
-0.3690000 5.430694e-18
-0.3680000 2.3775244e-17
-0.3670000 4.4031388e-17
-0.3660000 6.5133437e-17
-0.3650000 8.5751467e-17
-0.3640000 1.0433519000000001e-16
-0.3630000 1.1918159e-16
-0.3620000 1.2852599e-16
-0.3610000 1.3065439e-16
-0.3600000 1.2403323e-16
-0.3590000 1.0745064e-16
-0.3580000 8.0161396e-17
-0.3570000 4.2026268e-17
-0.3560000 -6.3650649999999995e-18
-0.3550000 -6.3599038e-17
-0.3540000 -1.2738281e-16
-0.3530000 -1.9453948000000002e-16
-0.3520000 -2.6106362e-16
-0.3510000 -3.2224388000000003e-16
-0.3500000 -3.7285687000000003e-16
-0.3490000 -4.0743141e-16
-0.3480000 -4.2057815999999996e-16
-0.3470000 -4.073738e-16
-0.3460000 -3.6378311e-16
-0.3450000 -2.8709739e-16
-0.3440000 -1.7636211999999998e-16
-0.3430000 -3.2763091e-17
-0.3420000 1.4006276e-16
-0.3410000 3.3582613e-16
-0.3400000 5.455269e-16
-0.3390000 7.575679e-16
-0.3380000 9.5806383e-16
-0.3370000 1.1313594e-15
-0.3360000 1.260759e-15
-0.3350000 1.3294568e-15
-0.3340000 1.3216408000000002e-15
-0.3330000 1.2237274000000001e-15
-0.3320000 1.0256693e-15
-0.3310000 7.2226028e-16
-0.3300000 3.1435266e-16
-0.3290000 -1.9011011000000003e-16
-0.3280000 -7.753457499999999e-16
-0.3270000 -1.4173692000000001e-15
-0.3260000 -2.0841034000000003e-15
-0.3250000 -2.7360421999999998e-15
-0.3240000 -3.3275157e-15
-0.3230000 -3.8085827e-15
-0.3220000 -4.1275363e-15
-0.3210000 -4.2339633e-15
-0.3200000 -4.0822604e-15
-0.3190000 -3.6354532000000005e-15
-0.3180000 -2.8691258999999997e-15
-0.3170000 -1.775229e-15
-0.3160000 -3.6549575e-16
-0.3150000 1.3258198e-15
-0.3140000 3.2401727e-15
-0.3130000 5.2942087e-15
-0.3120000 7.380744000000001e-15
-0.3110000 9.3714369e-15
-0.3100000 1.1121275000000002e-14
-0.3090000 1.2474901e-14
-0.3080000 1.3274690000000001e-14
-0.3070000 1.3370367e-14
-0.3060000 1.2629825999999999e-14
-0.3050000 1.0950659e-14
-0.3040000 8.2718035e-15
-0.3030000 4.5845933e-15
-0.3020000 -5.7582338e-17
-0.3010000 -5.531856e-15
-0.3000000 -1.1641526e-14
-0.2990000 -1.8115568000000002e-14
-0.2980000 -2.4612697000000002e-14
-0.2970000 -3.0730482e-14
-0.2960000 -3.601983e-14
-0.2950000 -4.00048e-14
-0.2940000 -4.220748e-14
-0.2930000 -4.2177188e-14
-0.2920000 -3.9522962e-14
-0.2910000 -3.3947896999999997e-14
-0.2900000 -2.5283515000000002e-14
-0.2890000 -1.3522091e-14
-0.2880000 1.1553692e-15
-0.2870000 1.8357958e-14
-0.2860000 3.7472878e-14
-0.2850000 5.7664928e-14
-0.2840000 7.788935899999999e-14
-0.2830000 9.6919596e-14
-0.2820000 1.1339054e-13
-0.2810000 1.2585754e-13
-0.2800000 1.3286998e-13
-0.2790000 1.3305749e-13
-0.2780000 1.2522587e-13
-0.2770000 1.0845841e-13
-0.2760000 8.221757099999999e-14
-0.2750000 4.6441112e-14
-0.2740000 1.6258779e-15
-0.2730000 -5.1107506000000004e-14
-0.2720000 -1.099761e-13
-0.2710000 -1.7252886999999999e-13
-0.2700000 -2.3567915e-13
-0.2690000 -2.9577989999999997e-13
-0.2680000 -3.4874426e-13
-0.2670000 -3.9021169e-13
-0.2660000 -4.1575757e-13
-0.2650000 -4.2114101e-13
-0.2640000 -4.0258294000000004e-13
-0.2630000 -3.5706305e-13
-0.2620000 -2.8262192e-13
-0.2610000 -1.7865127999999997e-13
-0.2600000 -4.615440699999999e-14
-0.2590000 1.1204333999999999e-13
-0.2580000 2.91154e-13
-0.2570000 4.8437541e-13
-0.2560000 6.8294611e-13
-0.2550000 8.763203799999999e-13
-0.2540000 1.0524733e-12
-0.2530000 1.1983384e-12
-0.2520000 1.3003767e-12
-0.2510000 1.3452628e-12
-0.2500000 1.3206723e-12
-0.2490000 1.2161395e-12
-0.2480000 1.0239505e-12
-0.2470000 7.400284599999999e-13
-0.2460000 3.6475855999999996e-13
-0.2450000 -9.6299716e-14
-0.2440000 -6.3187209e-13
-0.2430000 -1.2246559e-12
-0.2420000 -1.8512877e-12
-0.2410000 -2.4826365e-12
-0.2400000 -3.0844589999999998e-12
-0.2390000 -3.6184384000000004e-12
-0.2380000 -4.0436096e-12
-0.2370000 -4.318155e-12
-0.2360000 -4.4015315e-12
-0.2350000 -4.2568681e-12
-0.2340000 -3.8535473e-12
-0.2330000 -3.1698602e-12
-0.2320000 -2.1956087e-12
-0.2310000 -9.3450553e-13
-0.2300000 5.9378297e-13
-0.2290000 2.3521139e-12
-0.2280000 4.2850262e-12
-0.2270000 6.3187276e-12
-0.2260000 8.362036e-12
-0.2250000 1.0308376e-11
-0.2240000 1.2038886000000001e-11
-0.2230000 1.3426643e-11
-0.2220000 1.4341960999999999e-11
-0.2210000 1.4658651e-11
-0.2200000 1.4261070999999999e-11
-0.2190000 1.3051725000000002e-11
-0.2180000 1.0959107e-11
-0.2170000 7.945432e-12
-0.2160000 4.0138482e-12
-0.2150000 -7.853133e-13
-0.2140000 -6.3497052e-12
-0.2130000 -1.2521994e-11
-0.2120000 -1.9089191e-11
-0.2110000 -2.5784637e-11
-0.2100000 -3.2292959e-11
-0.2090000 -3.8258169e-11
-0.2080000 -4.3294995e-11
-0.2070000 -4.7003335e-11
-0.2060000 -4.8985608999999996e-11
-0.2050000 -4.8866586e-11
-0.2040000 -4.6315079e-11
-0.2030000 -4.1066727e-11
-0.2020000 -3.2946966e-11
-0.2010000 -2.1893059e-11
-0.2000000 -7.9740563e-12
-0.1990000 8.592605100000001e-12
-0.1980000 2.742909e-11
-0.1970000 4.7991010999999996e-11
-0.1960000 6.9568185e-11
-0.1950000 9.129331399999999e-11
-0.1940000 1.1215928e-10
-0.1930000 1.3104547e-10
-0.1920000 1.4675310999999998e-10
-0.1910000 1.5804942999999998e-10
-0.1900000 1.6371966e-10
-0.1890000 1.6262566000000001e-10
-0.1880000 1.537695e-10
-0.1870000 1.3635961e-10
-0.1860000 1.0987709000000001e-10
-0.1850000 7.413903500000001e-11
-0.1840000 2.9355665999999995e-11
-0.1830000 -2.382206e-11
-0.1820000 -8.426790100000001e-11
-0.1810000 -1.5036201e-10
-0.1800000 -2.1999208e-10
-0.1790000 -2.9057619999999997e-10
-0.1780000 -3.5910969999999997e-10
-0.1770000 -4.2223703e-10
-0.1760000 -4.7634865e-10
-0.1750000 -5.1770272e-10
-0.1740000 -5.4256881e-10
-0.1730000 -5.4739108e-10
-0.1720000 -5.2896619e-10
-0.1710000 -4.846305200000001e-10
-0.1700000 -4.1244950000000006e-10
-0.1690000 -3.114021e-10
-0.1680000 -1.8155138e-10
-0.1670000 -2.4192619e-11
-0.1660000 1.5803033e-10
-0.1650000 3.610493e-10
-0.1640000 5.7934499e-10
-0.1630000 8.0597664e-10
-0.1620000 1.032674e-09
-0.1610000 1.2499959e-09
-0.1600000 1.4475578e-09
-0.1590000 1.6143267000000001e-09
-0.1580000 1.7389826000000001e-09
-0.1570000 1.8103364e-09
-0.1560000 1.8178003e-09
-0.1550000 1.7518917e-09
-0.1540000 1.6047622e-09
-0.1530000 1.3707280999999999e-09
-0.1520000 1.0467862e-09
-0.1510000 6.3308972e-10
-0.1500000 1.3336402e-10
-0.1490000 -4.447638e-10
-0.1480000 -1.0895421e-09
-0.1470000 -1.7850023999999999e-09
-0.1460000 -2.5110148e-09
-0.1450000 -3.2435093e-09
-0.1440000 -3.9548715e-09
-0.1430000 -4.6145227e-09
-0.1420000 -5.189681e-09
-0.1410000 -5.6463015e-09
-0.1400000 -5.9501785e-09
-0.1390000 -6.0681924999999995e-09
-0.1380000 -5.9696706e-09
-0.1370000 -5.6278305000000006e-09
-0.1360000 -5.0212588000000005e-09
-0.1350000 -4.1353858e-09
-0.1340000 -2.9638968e-09
-0.1330000 -1.5100281999999998e-09
-0.1320000 2.1231057000000002e-10
-0.1310000 2.1776446999999998e-09
-0.1300000 4.3483286e-09
-0.1290000 6.6742806e-09
-0.1280000 9.093098499999999e-09
-0.1270000 1.1530598e-08
-0.1260000 1.3901799e-08
-0.1250000 1.6112381e-08
-0.1240000 1.8060595000000002e-08
-0.1230000 1.9639643e-08
-0.1220000 2.0740469e-08
-0.1210000 2.1254941e-08
-0.1200000 2.1079351e-08
-0.1190000 2.0118154e-08
-0.1180000 1.8287868000000002e-08
-0.1170000 1.5521016e-08
-0.1160000 1.1770009e-08
-0.1150000 7.0108343e-09
-0.1140000 1.2464388e-09
-0.1130000 -5.4903457e-09
-0.1120000 -1.3134441e-08
-0.1110000 -2.1586856999999997e-08
-0.1100000 -3.0713834e-08
-0.1090000 -4.0346876000000004e-08
-0.1080000 -5.0283771999999996e-08
-0.1070000 -6.029066100000001e-08
-0.1060000 -7.0105144e-08
-0.1050000 -7.9440488e-08
-0.1040000 -8.799085299999999e-08
-0.1030000 -9.543754700000001e-08
-0.1020000 -1.0145614000000001e-07
-0.1010000 -1.0572441e-07
-0.1000000 -1.0793083e-07
-9.8999999E-02 -1.0778364e-07
-9.7999997E-02 -1.0502005999999999e-07
-9.7000003E-02 -9.941563099999999e-08
-9.6000001E-02 -9.0793267e-08
-9.4999999E-02 -7.903190300000001e-08
-9.3999997E-02 -6.4074446e-08
-9.3000002E-02 -4.5934739e-08
-9.2000000E-02 -2.4703373e-08
-9.0999998E-02 -5.5205055e-10
-9.0000004E-02 2.6263660999999997e-08
-8.9000002E-02 5.540336e-08
-8.8000000E-02 8.6442803e-08
-8.6999997E-02 1.1887688e-07
-8.6000003E-02 1.5212471e-07
-8.5000001E-02 1.8553687e-07
-8.3999999E-02 2.1840456e-07
-8.2999997E-02 2.4997087e-07
-8.2000002E-02 2.7944371e-07
-8.1000000E-02 3.0601055e-07
-7.9999998E-02 3.2885437e-07
-7.9000004E-02 3.4717083e-07
-7.8000002E-02 3.6018621e-07
-7.7000000E-02 3.6717582e-07
-7.5999998E-02 3.6748242e-07
-7.5000003E-02 3.6053449e-07
-7.4000001E-02 3.4586372e-07
-7.2999999E-02 3.2312151e-07
-7.1999997E-02 2.9209402e-07
-7.1000002E-02 2.5271552e-07
-7.0000000E-02 2.0507969e-07
-6.8999998E-02 1.4944848999999998e-07
-6.8000004E-02 8.625865e-08
-6.7000002E-02 1.6125318000000003e-08
-6.6000000E-02 -6.0157074e-08
-6.4999998E-02 -1.4161683e-07
-6.4000003E-02 -2.2710991e-07
-6.3000001E-02 -3.1532756e-07
-6.1999999E-02 -4.0480677e-07
-6.1000001E-02 -4.9394298e-07
-5.9999999E-02 -5.8100529e-07
-5.9000000E-02 -6.6415349e-07
-5.7999998E-02 -7.4145672e-07
-5.7000000E-02 -8.1091338e-07
-5.6000002E-02 -8.7047223e-07
-5.5000000E-02 -9.1805346e-07
-5.4000001E-02 -9.515704700000001e-07
-5.2999999E-02 -9.689512299999999e-07
-5.2000001E-02 -9.6815898e-07
-5.0999999E-02 -9.472120899999999e-07
-5.0000001E-02 -9.042025800000001e-07
-4.8999999E-02 -8.3731342e-07
-4.8000000E-02 -7.4483411e-07
-4.6999998E-02 -6.251744e-07
-4.6000000E-02 -4.7687614e-07
-4.5000002E-02 -2.986233e-07
-4.4000000E-02 -8.9249935e-08
-4.3000001E-02 1.5225364e-07
-4.1999999E-02 4.2673641999999995e-07
-4.1000001E-02 7.3488384e-07
-3.9999999E-02 1.0772164e-06
-3.9000001E-02 1.4540896e-06
-3.7999999E-02 1.8656945999999999e-06
-3.7000000E-02 2.3120601e-06
-3.5999998E-02 2.7930545e-06
-3.5000000E-02 3.3083885999999997e-06
-3.4000002E-02 3.8576186e-06
-3.3000000E-02 4.4401496e-06
-3.2000002E-02 5.055238e-06
-3.0999999E-02 5.7019957e-06
-2.9999999E-02 6.3793927e-06
-2.8999999E-02 7.0862612e-06
-2.8000001E-02 7.8212985e-06
-2.7000001E-02 8.5830706e-06
-2.6000001E-02 9.3700187e-06
-2.5000000E-02 1.0180463e-05
-2.4000000E-02 1.1012609e-05
-2.3000000E-02 1.1864559e-05
-2.2000000E-02 1.2734313e-05
-2.1000000E-02 1.3619791e-05
-2.0000000E-02 1.4518839e-05
-1.8999999E-02 1.5429249e-05
-1.7999999E-02 1.6348772999999998e-05
-1.7000001E-02 1.7275146000000003e-05
-1.6000001E-02 1.8206111000000002e-05
-1.5000000E-02 1.9139448e-05
-1.4000000E-02 2.0072990000000002e-05
-1.3000000E-02 2.1004668999999997e-05
-1.2000000E-02 2.1932537000000002e-05
-1.1000000E-02 2.2854805e-05
-9.9999998E-03 2.3769873e-05
-8.9999996E-03 2.467637e-05
-8.0000004E-03 2.5573186e-05
-7.0000002E-03 2.6459503e-05
-6.0000001E-03 2.7334822999999997e-05
-4.9999999E-03 2.8199005000000003e-05
-4.0000002E-03 2.9052282e-05
-3.0000000E-03 2.9895283999999998e-05
-2.0000001E-03 3.0729052e-05
-1.0000000E-03 3.1555049e-05
0.0000000E+00 3.2375166e-05
1.0000000E-03 3.3191716e-05
2.0000001E-03 3.4007419e-05
3.0000000E-03 3.4825399e-05
4.0000002E-03 3.5649145999999996e-05
4.9999999E-03 3.648249e-05
6.0000001E-03 3.7329568e-05
7.0000002E-03 3.8194775999999997e-05
8.0000004E-03 3.9082718e-05
8.9999996E-03 3.9998159e-05
9.9999998E-03 4.094596e-05
1.1000000E-02 4.193102e-05
1.2000000E-02 4.2958212e-05
1.3000000E-02 4.4032322e-05
1.4000000E-02 4.5157989e-05
1.5000000E-02 4.6339642e-05
1.6000001E-02 4.7581435e-05
1.7000001E-02 4.8887205e-05
1.7999999E-02 5.0260417000000004e-05
1.8999999E-02 5.170412000000001e-05
2.0000000E-02 5.3220924e-05
2.1000000E-02 5.4812955e-05
2.2000000E-02 5.648184399999999e-05
2.3000000E-02 5.8228721e-05
2.4000000E-02 6.0054214e-05
2.5000000E-02 6.1958434e-05
2.6000001E-02 6.394101299999999e-05
2.7000001E-02 6.6001127e-05
2.8000001E-02 6.813750700000001e-05
2.8999999E-02 7.0348494e-05
2.9999999E-02 7.2632076e-05
3.0999999E-02 7.4985928e-05
3.2000002E-02 7.7407481e-05
3.3000000E-02 7.9893954e-05
3.4000002E-02 8.2442426e-05
3.5000000E-02 8.5049885e-05
3.5999998E-02 8.7713289e-05
3.7000000E-02 9.0429609e-05
3.7999999E-02 9.3195877e-05
3.9000001E-02 9.600925100000001e-05
3.9999999E-02 9.8867054e-05
4.1000001E-02 0.00010176678000000002
4.1999999E-02 0.00010470619
4.3000001E-02 0.00010768326000000001
4.4000000E-02 0.00011069628
4.5000002E-02 0.00011374381
4.6000000E-02 0.00011682472
4.6999998E-02 0.0001199382
4.8000000E-02 0.00012308375999999999
4.8999999E-02 0.00012626119999999998
5.0000001E-02 0.00012947066
5.0999999E-02 0.00013271256
5.2000001E-02 0.00013598761
5.2999999E-02 0.00013929682000000002
5.4000001E-02 0.00014264145
5.5000000E-02 0.00014602305
5.6000002E-02 0.00014944337
5.7000000E-02 0.00015290444
5.7999998E-02 0.00015640851
5.9000000E-02 0.00015995804
5.9999999E-02 0.00016355572
6.1000001E-02 0.00016720443
6.1999999E-02 0.00017090726
6.3000001E-02 0.00017466752999999998
6.4000003E-02 0.0001784887
6.4999998E-02 0.00018237446
6.6000000E-02 0.00018632867000000002
6.7000002E-02 0.00019035538
6.8000004E-02 0.00019445879000000002
6.8999998E-02 0.00019864328000000002
7.0000000E-02 0.00020291336
7.1000002E-02 0.00020727366
7.1999997E-02 0.00021172893000000003
7.2999999E-02 0.00021628400000000002
7.4000001E-02 0.00022094375000000001
7.5000003E-02 0.0002257131
7.5999998E-02 0.00023059692000000002
7.7000000E-02 0.00023560006
7.8000002E-02 0.00024072724
7.9000004E-02 0.0002459831
7.9999998E-02 0.00025137208
8.1000000E-02 0.00025689837
8.2000002E-02 0.00026256596
8.2999997E-02 0.00026837849
8.3999999E-02 0.0002743393
8.5000001E-02 0.00028045131
8.6000003E-02 0.00028671706999999996
8.6999997E-02 0.00029313870999999995
8.8000000E-02 0.00029971793000000004
8.9000002E-02 0.00030645597
9.0000004E-02 0.00031335364
9.0999998E-02 0.0003204113
9.2000000E-02 0.00032762888999999997
9.3000002E-02 0.00033500596
9.3999997E-02 0.00034254169000000003
9.4999999E-02 0.00035023497
9.6000001E-02 0.00035808439
9.7000003E-02 0.00036608831
9.7999997E-02 0.00037424497
9.8999999E-02 0.00038255253
0.1000000 0.00039100905
0.1010000 0.00039961274
0.1020000 0.00040836188999999996
0.1030000 0.00041725493
0.1040000 0.00042629063
0.1050000 0.00043546806
0.1060000 0.00044478666000000004
0.1070000 0.00045424630999999995
0.1080000 0.00046384739000000005
0.1090000 0.00047359085
0.1100000 0.00048347815
0.1110000 0.00049351133
0.1120000 0.0005036930799999999
0.1130000 0.00051402662
0.1140000 0.00052451587
0.1150000 0.00053516528
0.1160000 0.0005459799
0.1170000 0.00055696523
0.1180000 0.0005681274199999999
0.1190000 0.00057947291
0.1200000 0.0005910087099999999
0.1210000 0.0006027421
0.1220000 0.00061468068
0.1230000 0.0006268323
0.1240000 0.00063920502
0.1250000 0.0006518070700000001
0.1260000 0.00066464668
0.1270000 0.00067773212
0.1280000 0.00069107173
0.1290000 0.0007046736800000001
0.1300000 0.00071854611
0.1310000 0.00073269698
0.1320000 0.00074713403
0.1330000 0.00076186489
0.1340000 0.0007768968300000001
0.1350000 0.0007922370100000001
0.1360000 0.00080789232
0.1370000 0.00082386932
0.1380000 0.00084017438
0.1390000 0.0008568134899999999
0.1400000 0.0008737925799999999
0.1410000 0.0008911170899999999
0.1420000 0.00090879239
0.1430000 0.00092682367
0.1440000 0.00094521565
0.1450000 0.0009639731599999999
0.1460000 0.00098310056
0.1470000 0.0010026023
0.1480000 0.0010224825
0.1490000 0.0010427452
0.1500000 0.0010633945
0.1510000 0.0010844341
0.1520000 0.0011058678
0.1530000 0.0011276994
0.1540000 0.0011499326
0.1550000 0.0011725711
0.1560000 0.0011956187
0.1570000 0.0012190792
0.1580000 0.0012429564999999999
0.1590000 0.0012672545000000002
0.1600000 0.0012919774999999999
0.1610000 0.0013171298
0.1620000 0.0013427158
0.1630000 0.0013687404
0.1640000 0.0013952087
0.1650000 0.001422126
0.1660000 0.0014494982
0.1670000 0.0014773314
0.1680000 0.0015056320999999998
0.1690000 0.0015344074
0.1700000 0.0015636648
0.1710000 0.0015934123
0.1720000 0.0016236584999999998
0.1730000 0.0016544125000000002
0.1740000 0.0016856839000000002
0.1750000 0.0017174827
0.1760000 0.0017498198
0.1770000 0.0017827064
0.1780000 0.0018161543
0.1790000 0.0018501758000000002
0.1800000 0.0018847834999999999
0.1810000 0.0019199905999999999
0.1820000 0.0019558107
0.1830000 0.0019922576
0.1840000 0.0020293452999999998
0.1850000 0.0020670885
0.1860000 0.0021055013
0.1870000 0.0021445987
0.1880000 0.0021843953
0.1890000 0.0022249056
0.1900000 0.0022661445
0.1910000 0.0023081262000000003
0.1920000 0.0023508654000000003
0.1930000 0.0023943758
0.1940000 0.0024386715999999997
0.1950000 0.0024837662
0.1960000 0.0025296729
0.1970000 0.0025764046
0.1980000 0.0026239739
0.1990000 0.0026723928
0.2000000 0.0027216734
0.2010000 0.0027718271999999998
0.2020000 0.0028228651
0.2030000 0.002874798
0.2040000 0.0029276365
0.2050000 0.0029813911
0.2060000 0.0030360718000000003
0.2070000 0.0030916883
0.2080000 0.0031482508
0.2090000 0.0032057691
0.2100000 0.0032642529
0.2110000 0.0033237120000000004
0.2120000 0.0033841567
0.2130000 0.0034455970000000003
0.2140000 0.0035080437
0.2150000 0.0035715071
0.2160000 0.0036359982999999998
0.2170000 0.0037015287999999998
0.2180000 0.0037681108
0.2190000 0.0038357564
0.2200000 0.0039044788999999997
0.2210000 0.0039742918
0.2220000 0.0040452091
0.2230000 0.0041172458
0.2240000 0.0041904175
0.2250000 0.0042647403
0.2260000 0.004340231
0.2270000 0.0044169075
0.2280000 0.0044947879
0.2290000 0.0045738918
0.2300000 0.0046542384
0.2310000 0.004735848799999999
0.2320000 0.004818743800000001
0.2330000 0.0049029459000000004
0.2340000 0.0049884773
0.2350000 0.005075361299999999
0.2360000 0.0051636216
0.2370000 0.0052532829
0.2380000 0.0053443695
0.2390000 0.0054369073
0.2400000 0.0055309218
0.2410000 0.0056264395
0.2420000 0.0057234865000000005
0.2430000 0.005822089999999999
0.2440000 0.0059222766
0.2450000 0.0060240738
0.2460000 0.0061275088
0.2470000 0.0062326093
0.2480000 0.0063394029
0.2490000 0.0064479164999999995
0.2500000 0.0065581778
0.2510000 0.0066702145000000004
0.2520000 0.006784053399999999
0.2530000 0.0068997222
0.2540000 0.007017247800000001
0.2550000 0.0071366572
0.2560000 0.0072579773
0.2570000 0.0073812349
0.2580000 0.0075064562999999996
0.2590000 0.0076336684
0.2600000 0.0077628974
0.2610000 0.007894169500000001
0.2620000 0.0080275116
0.2630000 0.0081629492
0.2640000 0.008300509900000001
0.2650000 0.0084402192
0.2660000 0.0085821041
0.2670000 0.0087261913
0.2680000 0.0088725079
0.2690000 0.0090210815
0.2700000 0.009171939700000001
0.2710000 0.0093251103
0.2720000 0.0094806222
0.2730000 0.009638503999999999
0.2740000 0.0097987853
0.2750000 0.0099614961
0.2760000 0.010126666999999999
0.2770000 0.010294328
0.2780000 0.010464513
0.2790000 0.010637253
0.2800000 0.010812581
0.2810000 0.010990531
0.2820000 0.011171139
0.2830000 0.011354438
0.2840000 0.011540465
0.2850000 0.011729258
0.2860000 0.011920852
0.2870000 0.012115287
0.2880000 0.012312600000000002
0.2890000 0.012512830999999999
0.2900000 0.012716021
0.2910000 0.012922211000000001
0.2920000 0.013131442
0.2930000 0.013343755999999998
0.2940000 0.013559195000000001
0.2950000 0.013777803000000002
0.2960000 0.013999623000000001
0.2970000 0.014224701000000001
0.2980000 0.014453082
0.2990000 0.014684809
0.3000000 0.01491993
0.3010000 0.015158490999999998
0.3020000 0.015400538999999998
0.3030000 0.015646122000000002
0.3040000 0.015895285000000002
0.3050000 0.016148080000000002
0.3060000 0.016404553
0.3070000 0.016664756
0.3080000 0.016928736
0.3090000 0.017196544
0.3100000 0.017468230999999997
0.3110000 0.017743847
0.3120000 0.018023443
0.3130000 0.018307072
0.3140000 0.018594785
0.3150000 0.018886635
0.3160000 0.019182675
0.3170000 0.019482957
0.3180000 0.019787536
0.3190000 0.020096464
0.3200000 0.020409797
0.3210000 0.020727591
0.3220000 0.021049898
0.3230000 0.021376777
0.3240000 0.021708281
0.3250000 0.022044468
0.3260000 0.022385395000000002
0.3270000 0.022731117000000002
0.3280000 0.023081695
0.3290000 0.023437185
0.3300000 0.023797646
0.3310000 0.024163138
0.3320000 0.02453372
0.3330000 0.024909452999999998
0.3340000 0.025290399
0.3350000 0.025676619
0.3360000 0.026068172999999997
0.3370000 0.026465126000000002
0.3380000 0.026867542
0.3390000 0.027275484
0.3400000 0.027689019999999998
0.3410000 0.028108215
0.3420000 0.028533133
0.3430000 0.028963844000000002
0.3440000 0.029400416000000002
0.3450000 0.029842916000000004
0.3460000 0.030291417999999997
0.3470000 0.030745991
0.3480000 0.031206707
0.3490000 0.03167364
0.3500000 0.032146863000000005
0.3510000 0.03262645
0.3520000 0.033112479
0.3530000 0.033605026
0.3540000 0.034104168
0.3550000 0.034609983999999996
0.3560000 0.035122552
0.3570000 0.035641951
0.3580000 0.036168264
0.3590000 0.036701572
0.3600000 0.037241957000000006
0.3610000 0.037789501999999996
0.3620000 0.038344294
0.3630000 0.038906414
0.3640000 0.03947595
0.3650000 0.040052985
0.3660000 0.040637609
0.3670000 0.041229909
0.3680000 0.041829972
0.3690000 0.042437887
0.3700000 0.043053745
0.3710000 0.043677635
0.3720000 0.044309648
0.3730000 0.044949877
0.3740000 0.045598412
0.3750000 0.046255343
0.3760000 0.046920768
0.3770000 0.04759478
0.3780000 0.048277472
0.3790000 0.048968940999999995
0.3800000 0.049669283999999994
0.3810000 0.050378591
0.3820000 0.051096965999999994
0.3830000 0.051824504
0.3840000 0.052561302
0.3850000 0.053307461
0.3860000 0.054063083
0.3870000 0.054828264
0.3880000 0.055603107
0.3890000 0.056387717000000004
0.3900000 0.057182193
0.3910000 0.057986645999999996
0.3920000 0.058801175
0.3930000 0.059625884999999997
0.3940000 0.060460878999999995
0.3950000 0.061306269999999996
0.3960000 0.062162161
0.3970000 0.063028664
0.3980000 0.06390588200000001
0.3990000 0.064793933
0.4000000 0.065692927
0.4010000 0.066602975
0.4020000 0.067524187
0.4030000 0.06845668
0.4040000 0.069400569
0.4050000 0.070355972
0.4060000 0.07132300500000001
0.4070000 0.07230179
0.4080000 0.073292444
0.4090000 0.074295083
0.4100000 0.07530983399999999
0.4110000 0.076336815
0.4120000 0.077376154
0.4130000 0.078427972
0.4140000 0.079492398
0.4150000 0.08056956
0.4160000 0.08165958
0.4170000 0.082762586
0.4180000 0.083878706
0.4190000 0.08500807499999999
0.4200000 0.086150819
0.4210000 0.087307068
0.4220000 0.08847696
0.4230000 0.089660625
0.4240000 0.090858189
0.4250000 0.092069793
0.4260000 0.09329557100000001
0.4270000 0.094535656
0.4280000 0.095790182
0.4290000 0.09705929
0.4300000 0.09834311200000001
0.4310000 0.099641795
0.4320000 0.10095546999999999
0.4330000 0.10228427
0.4340000 0.10362834
0.4350000 0.10498783
0.4360000 0.10636287000000001
0.4370000 0.10775361
0.4380000 0.10916019999999999
0.4390000 0.11058277
0.4400000 0.11202148
0.4410000 0.11347645999999999
0.4420000 0.11494787000000001
0.4430000 0.11643586
0.4440000 0.11794057
0.4450000 0.11946216999999999
0.4460000 0.12100079
0.4470000 0.1225566
0.4480000 0.12412975000000001
0.4490000 0.12572039000000002
0.4500000 0.12732869000000002
0.4510000 0.1289548
0.4520000 0.13059889
0.4530000 0.13226111000000002
0.4540000 0.13394163
0.4550000 0.1356406
0.4560000 0.13735819
0.4570000 0.13909457
0.4580000 0.1408499
0.4590000 0.14262433000000002
0.4600000 0.14441805
0.4610000 0.14623121
0.4620000 0.14806398
0.4630000 0.14991653000000002
0.4640000 0.15178903
0.4650000 0.15368164
0.4660000 0.15559453
0.4670000 0.15752786
0.4680000 0.15948182
0.4690000 0.16145656
0.4700000 0.16345226
0.4710000 0.16546908
0.4720000 0.16750721
0.4730000 0.16956681
0.4740000 0.17164805
0.4750000 0.1737511
0.4760000 0.17587614000000001
0.4770000 0.17802333
0.4780000 0.18019287
0.4790000 0.18238492
0.4800000 0.18459965
0.4810000 0.18683724
0.4820000 0.18909788
0.4830000 0.19138173
0.4840000 0.19368897000000002
0.4850000 0.19601979000000003
0.4860000 0.19837438999999998
0.4870000 0.20075291
0.4880000 0.20315556
0.4890000 0.20558252
0.4900000 0.20803396999999998
0.4910000 0.21051009999999998
0.4920000 0.2130111
0.4930000 0.21553712000000003
0.4940000 0.21808839000000002
0.4950000 0.22066507999999999
0.4960000 0.22326738
0.4970000 0.22589547999999998
0.4980000 0.22854956
0.4990000 0.23122982
0.5000000 0.23393643
0.5010000 0.23666958000000002
0.5020000 0.23942948000000003
0.5030000 0.24221630000000002
0.5040000 0.24503024999999998
0.5050000 0.2478715
0.5060000 0.25074026
0.5070000 0.25363669
0.5080000 0.25656102
0.5090000 0.25951343
0.5100000 0.26249411
0.5110000 0.26550323
0.5120000 0.26854102
0.5130000 0.27160766000000003
0.5140000 0.27470333
0.5150000 0.27782824
0.5160000 0.28098258
0.5170000 0.28416653999999997
0.5180000 0.28738033
0.5190000 0.29062412
0.5200000 0.29389814
0.5210000 0.29720257
0.5220000 0.30053759
0.5230000 0.30390341
0.5240000 0.30730022
0.5250000 0.31072823
0.5260000 0.31418763
0.5270000 0.31767862
0.5280000 0.32120137
0.5290000 0.32475609
0.5300000 0.32834299
0.5310000 0.33196225
0.5320000 0.33561406
0.5330000 0.3392986
0.5340000 0.34301609
0.5350000 0.34676671
0.5360000 0.35055066
0.5370000 0.35436809999999996
0.5380000 0.35821926
0.5390000 0.36210429
0.5400000 0.36602342
0.5410000 0.36997681
0.5420000 0.37396469
0.5430000 0.37798721
0.5440000 0.38204458999999996
0.5450000 0.38613698
0.5460000 0.3902646
0.5470000 0.39442764
0.5480000 0.39862626999999995
0.5490000 0.40286072
0.5500000 0.40713116000000005
0.5510000 0.41143773000000006
0.5520000 0.41578066999999996
0.5530000 0.42016017
0.5540000 0.42457646000000004
0.5550000 0.42902967
0.5560000 0.43351999
0.5570000 0.43804762
0.5580000 0.44261273
0.5590000 0.44721556000000007
0.5600000 0.45185625
0.5610000 0.45653498000000003
0.5620000 0.46125193999999997
0.5630000 0.46600737
0.5640000 0.4708014
0.5650000 0.47563416999999997
0.5660000 0.48050592
0.5670000 0.48541678
0.5680000 0.49036699
0.5690000 0.49535669000000004
0.5700000 0.50038602
0.5710000 0.50545516
0.5720000 0.5105643099999999
0.5730000 0.51571364
0.5740000 0.5209032899999999
0.5750000 0.52613341
0.5760000 0.53140419
0.5770000 0.5367158000000001
0.5780000 0.54206834
0.5790000 0.54746205
0.5800000 0.5528970200000001
0.5810000 0.5583734699999999
0.5820000 0.56389151
0.5830000 0.56945132
0.5840000 0.57505304
0.5850000 0.58069681
0.5860000 0.58638281
0.5870000 0.59211114
0.5880000 0.59788199
0.5890000 0.60369549
0.5900000 0.6095518400000001
0.5910000 0.61545111
0.5920000 0.62139351
0.5930000 0.62737917
0.5940000 0.63340818
0.5950000 0.63948072
0.5960000 0.6455969500000001
0.5970000 0.65175695
0.5980000 0.6579608699999999
0.5990000 0.66420888
0.6000000 0.67050108
0.6010000 0.6768375600000001
0.6020000 0.68321852
0.6030000 0.68964404
0.6040000 0.69611422
0.6050000 0.70262919
0.6060000 0.70918906
0.6070000 0.71579395
0.6080000 0.72244396
0.6090000 0.7291392
0.6100000 0.73587978
0.6110000 0.74266582
0.6120000 0.74949735
0.6130000 0.75637451
0.6140000 0.7632974100000001
0.6150000 0.77026607
0.6160000 0.7772806600000001
0.6170000 0.7843412500000001
0.6180000 0.79144789
0.6190000 0.7986006299999999
0.6200000 0.80579957
0.6210000 0.8130447900000001
0.6220000 0.8203364
0.6230000 0.8276743799999999
0.6240000 0.83505884
0.6250000 0.8424898599999999
0.6260000 0.8499674500000001
0.6270000 0.8574917
0.6280000 0.8650627
0.6290000 0.8726804499999999
0.6300000 0.8803449600000001
0.6310000 0.8880563100000001
0.6320000 0.8958146
0.6330000 0.9036198299999999
0.6340000 0.91147199
0.6350000 0.9193711
0.6360000 0.9273172399999999
0.6370000 0.9353103999999999
0.6380000 0.9433506100000001
0.6390000 0.9514378400000001
0.6400000 0.9595720999999999
0.6410000 0.96775349
0.6420000 0.9759819100000001
0.6430000 0.98425746
0.6440000 0.99258004
0.6450000 1.0009496
0.6460000 1.0093663
0.6470000 1.01783
0.6480000 1.0263406
0.6490000 1.0348982
0.6500000 1.0435028000000002
0.6510000 1.0521542
0.6520000 1.0608525
0.6530000 1.0695976
0.6540000 1.0783895
0.6550000 1.0872281
0.6560000 1.0961134000000001
0.6570000 1.1050453
0.6580000 1.1140238
0.6590000 1.1230486
0.6600000 1.13212
0.6610000 1.1412377
0.6620000 1.1504016000000001
0.6630000 1.1596116
0.6640000 1.1688678
0.6650000 1.1781698
0.6660000 1.1875178
0.6670000 1.1969115000000001
0.6680000 1.2063508
0.6690000 1.2158357
0.6700000 1.225366
0.6710000 1.2349416
0.6720000 1.2445622
0.6730000 1.2542279
0.6740000 1.2639384999999999
0.6750000 1.2736938
0.6760000 1.2834936
0.6770000 1.2933379
0.6780000 1.3032264
0.6790000 1.313159
0.6800000 1.3231354
0.6810000 1.3331556
0.6820000 1.3432193000000001
0.6830000 1.3533263
0.6840000 1.3634765
0.6850000 1.3736696
0.6860000 1.3839055
0.6870000 1.3941838
0.6880000 1.4045045
0.6890000 1.4148672
0.6900000 1.4252718
0.6910000 1.4357179
0.6920000 1.4462055
0.6930000 1.4567342
0.6940000 1.4673037
0.6950000 1.4779139000000001
0.6960000 1.4885644
0.6970000 1.499255
0.6980000 1.5099853
0.6990000 1.5207551
0.7000000 1.5315642
0.7010000 1.5424121000000002
0.7020000 1.5532987
0.7030000 1.5642236999999999
0.7040000 1.5751865
0.7050000 1.5861871
0.7060000 1.5972249
0.7070000 1.6082998000000002
0.7080000 1.6194112999999999
0.7090000 1.6305589999999999
0.7100000 1.6417426999999998
0.7110000 1.6529619999999998
0.7120000 1.6642164000000002
0.7130000 1.6755057
0.7140000 1.6868294999999998
0.7150000 1.6981874000000001
0.7160000 1.7095789
0.7170000 1.7210038
0.7180000 1.7324615
0.7190000 1.7439516
0.7200000 1.7554738
0.7210000 1.7670275999999998
0.7220000 1.7786125
0.7230000 1.7902281
0.7240000 1.8018741
0.7250000 1.8135499
0.7260000 1.8252549999999998
0.7270000 1.8369889000000001
0.7280000 1.8487513
0.7290000 1.8605417
0.7300000 1.8723594
0.7310000 1.8842041
0.7320000 1.8960752
0.7330000 1.9079721
0.7340000 1.9198944999999998
0.7350000 1.9318417
0.7360000 1.9438131
0.7370000 1.9558083
0.7380000 1.9678269000000002
0.7390000 1.9798679
0.7400000 1.991931
0.7410000 2.0040156
0.7420000 2.0161211
0.7430000 2.028247
0.7440000 2.0403925
0.7450000 2.0525571
0.7460000 2.0647401
0.7470000 2.0769409999999997
0.7480000 2.0891592
0.7490000 2.101394
0.7500000 2.1136445999999998
0.7510000 2.1259105
0.7520000 2.1381911
0.7530000 2.1504857
0.7540000 2.1627935000000003
0.7550000 2.1751139
0.7560000 2.1874463
0.7570000 2.1997899000000003
0.7580000 2.2121440999999997
0.7590000 2.2245079
0.7600000 2.2368809
0.7610000 2.2492623
0.7620000 2.2616515
0.7630000 2.2740476
0.7640000 2.2864498
0.7650000 2.2988575
0.7660000 2.3112698000000003
0.7670000 2.3236860000000004
0.7680000 2.3361053
0.7690000 2.3485270999999996
0.7700000 2.3609504
0.7710000 2.3733744000000003
0.7720000 2.3857985000000004
0.7730000 2.3982218
0.7740000 2.4106434
0.7750000 2.4230624
0.7760000 2.4354782
0.7770000 2.4478897
0.7780000 2.4602963
0.7790000 2.472697
0.7800000 2.4850911
0.7810000 2.4974775
0.7820000 2.5098553
0.7830000 2.5222238
0.7840000 2.5345819
0.7850000 2.5469288
0.7860000 2.5592636
0.7870000 2.5715854
0.7880000 2.5838932
0.7890000 2.5961863000000003
0.7900000 2.6084635
0.7910000 2.6207238
0.7920000 2.6329664999999998
0.7930000 2.6451903999999997
0.7940000 2.6573947
0.7950000 2.6695782
0.7960000 2.6817402
0.7970000 2.6938796000000003
0.7980000 2.7059954
0.7990000 2.7180864
0.8000000 2.7301516
0.8010000 2.7421903000000003
0.8020000 2.7542012000000002
0.8030000 2.7661834
0.8040000 2.7781358
0.8050000 2.7900573
0.8060000 2.8019467
0.8070000 2.8138032
0.8080000 2.8256256
0.8090000 2.837413
0.8100000 2.849164
0.8110000 2.8608778
0.8120000 2.8725530999999997
0.8130000 2.8841889
0.8140000 2.895784
0.8150000 2.9073374
0.8160000 2.9188478
0.8170000 2.9303143
0.8180000 2.9417356
0.8190000 2.9531106
0.8200000 2.9644381
0.8210000 2.975717
0.8220000 2.9869461
0.8230000 2.9981244
0.8240000 3.0092506
0.8250000 3.0203236
0.8260000 3.0313421
0.8270000 3.0423051
0.8280000 3.0532112
0.8290000 3.0640593000000003
0.8300000 3.0748481
0.8310000 3.0855766
0.8320000 3.0962434
0.8330000 3.1068472
0.8340000 3.117387
0.8350000 3.1278614000000005
0.8360000 3.1382695000000003
0.8370000 3.1486094
0.8380000 3.1588803999999997
0.8390000 3.169081
0.8400000 3.1792101
0.8410000 3.1892661
0.8420000 3.199248
0.8430000 3.2091547
0.8440000 3.2189846
0.8450000 3.2287363
0.8460000 3.2384086
0.8470000 3.2480005
0.8480000 3.2575104
0.8490000 3.2669368999999997
0.8500000 3.2762788
0.8510000 3.2855350999999997
0.8520000 3.2947041
0.8530000 3.3037845000000003
0.8540000 3.3127750999999996
0.8550000 3.3216745
0.8560000 3.3304814
0.8570000 3.3391945
0.8580000 3.3478122
0.8590000 3.3563334
0.8600000 3.3647567000000005
0.8610000 3.3730809
0.8620000 3.3813044
0.8630000 3.3894259000000004
0.8640000 3.3974443
0.8650000 3.4053575
0.8660000 3.413165
0.8670000 3.4208648
0.8680000 3.4284558
0.8690000 3.4359366000000002
0.8700000 3.4433059000000004
0.8710000 3.4505621
0.8720000 3.4577037999999995
0.8730000 3.4647300999999997
0.8740000 3.471639
0.8750000 3.4784295
0.8760000 3.4851
0.8770000 3.4916490000000002
0.8780000 3.4980755
0.8790000 3.5043779999999995
0.8800000 3.5105549
0.8810000 3.5166047999999996
0.8820000 3.5225264999999997
0.8830000 3.5283186
0.8840000 3.5339795
0.8850000 3.5395078000000004
0.8860000 3.5449024000000002
0.8870000 3.5501614
0.8880000 3.5552836999999995
0.8890000 3.5602678
0.8900000 3.5651124999999997
0.8910000 3.5698163999999997
0.8920000 3.5743777
0.8930000 3.5787951
0.8940000 3.5830677
0.8950000 3.5871934000000003
0.8960000 3.5911712999999996
0.8970000 3.5949997999999996
0.8980000 3.5986773999999997
0.8990000 3.6022026
0.9000000 3.6055740000000003
0.9010000 3.6087903999999997
0.9020000 3.6118504000000002
0.9030000 3.6147524
0.9040000 3.6174953000000003
0.9050000 3.6200772999999997
0.9060000 3.6224972
0.9070000 3.6247537000000003
0.9080000 3.626845
0.9090000 3.6287703
0.9100000 3.6305275
0.9110000 3.6321156
0.9120000 3.6335333999999997
0.9130000 3.6347791999999997
0.9140000 3.6358517
0.9150000 3.6367495
0.9160000 3.6374714000000004
0.9170000 3.6380157000000004
0.9180000 3.6383811
0.9190000 3.6385666999999997
0.9200000 3.6385704
0.9210000 3.6383911999999996
0.9220000 3.6380280000000003
0.9230000 3.6374792000000005
0.9240000 3.6367434999999997
0.9250000 3.6358192999999996
0.9260000 3.6347053999999996
0.9270000 3.6334008
0.9280000 3.6319036
0.9290000 3.6302131
0.9300000 3.6283272999999996
0.9310000 3.6262453
0.9320000 3.6239658
0.9330000 3.6214873
0.9340000 3.6188085
0.9350000 3.6159284
0.9360000 3.6128454
0.9370000 3.6095582
0.9380000 3.6060657000000003
0.9390000 3.6023665000000005
0.9400000 3.5984594000000003
0.9410000 3.5943434000000005
0.9420000 3.5900168000000003
0.9430000 3.5854787
0.9440000 3.5807274
0.9450000 3.5757619999999997
0.9460000 3.5705812000000003
0.9470000 3.565184
0.9480000 3.5595689
0.9490000 3.5537346999999997
0.9500000 3.5476804
0.9510000 3.5414047999999996
0.9520000 3.5349064
0.9530000 3.5281843999999998
0.9540000 3.5212375
0.9550000 3.5140645
0.9560000 3.5066642000000003
0.9570000 3.4990355
0.9580000 3.4911773999999998
0.9590000 3.4830883
0.9600000 3.4747675
0.9610000 3.4662139
0.9620000 3.4574263000000003
0.9630000 3.4484036000000002
0.9640000 3.4391448
0.9650000 3.4296487
0.9660000 3.4199141
0.9670000 3.4099404
0.9680000 3.3997260000000002
0.9690000 3.3892701999999995
0.9700000 3.3785719
0.9710000 3.3676304
0.9720000 3.3564441
0.9730000 3.3450122999999996
0.9740000 3.3333343
0.9750000 3.3214089
0.9760000 3.309235
0.9770000 3.2968115
0.9780000 3.2841376999999996
0.9790000 3.2712128
0.9800000 3.2580356999999998
0.9810000 3.2446057
0.9820000 3.2309216000000003
0.9830000 3.2169825999999997
0.9840000 3.2027878000000003
0.9850000 3.1883366000000004
0.9860000 3.1736280999999997
0.9870000 3.1586613999999997
0.9880000 3.1434352999999997
0.9890000 3.1279497000000003
0.9900000 3.1122034
0.9910000 3.0961957
0.9920000 3.0799259
0.9930000 3.0633931999999997
0.9940000 3.0465968
0.9950000 3.0295361
0.9960000 3.0122103
0.9970000 2.9946189000000003
0.9980000 2.9767612
0.9990000 2.9586364
1.000000 2.9402437
1.001000 2.9215826
1.002000 2.9026525000000003
1.003000 2.8834529
1.004000 2.8639831
1.005000 2.8442424
1.006000 2.8242303
1.007000 2.8039465
1.008000 2.7833901
1.009000 2.7625607
1.010000 2.7414579000000003
1.011000 2.7200811
1.012000 2.6984297
1.013000 2.6765034
1.014000 2.6543017
1.015000 2.6318243000000003
1.016000 2.6090706000000004
1.017000 2.5860403
1.018000 2.562733
1.019000 2.5391483999999998
1.020000 2.5152859999999997
1.021000 2.4911456
1.022000 2.4667269
1.023000 2.4420295000000003
1.024000 2.4170531
1.025000 2.3917975
1.026000 2.3662625
1.027000 2.3404479
1.028000 2.3143534
1.029000 2.2879789
1.030000 2.2613242
1.031000 2.2343891
1.032000 2.2071736
1.033000 2.1796774
1.034000 2.1519005
1.035000 2.1238428
1.036000 2.0955041
1.037000 2.0668846000000003
1.038000 2.0379841
1.039000 2.0088025999999997
1.040000 1.9793402000000002
1.041000 1.9495968
1.042000 1.9195724
1.043000 1.8892672
1.044000 1.8586811
1.045000 1.8278142000000002
1.046000 1.7966666999999998
1.047000 1.7652386999999998
1.048000 1.7335303
1.049000 1.7015418
1.050000 1.6692733000000002
1.051000 1.6367251
1.052000 1.6038973
1.053000 1.5707901
1.054000 1.5374037
1.055000 1.5037387
1.056000 1.469795
1.057000 1.4355731999999999
1.058000 1.4010736
1.059000 1.3662964999999998
1.060000 1.3312423
1.061000 1.2959114
1.062000 1.2603043
1.063000 1.2244212
1.064000 1.1882629
1.065000 1.1518297
1.066000 1.1151221
1.067000 1.0781405000000002
1.068000 1.0408857
1.069000 1.003358
1.070000 0.96555818
1.071000 0.92748664
1.072000 0.88914419
1.073000 0.85053127
1.074000 0.8116486500000001
1.075000 0.77249696
1.076000 0.73307692
1.077000 0.69338917
1.078000 0.6534345
1.079000 0.6132136100000001
1.080000 0.57272729
1.081000 0.5319763
1.082000 0.49096145999999996
1.083000 0.44968356
1.084000 0.40814346
1.085000 0.366342
1.086000 0.32428007
1.087000 0.28195856
1.088000 0.23937842
1.089000 0.19654057000000003
1.090000 0.15344596
1.091000 0.11009559999999999
1.092000 0.06649047699999999
1.093000 0.022631619000000002
1.094000 -0.021479932
1.095000 -0.065843109
1.096000 -0.11045683999999999
1.097000 -0.15532
1.098000 -0.20043147
1.099000 -0.24579010999999998
1.100000 -0.29139474000000004
1.101000 -0.3372442
1.102000 -0.38333726
1.103000 -0.4296727
1.104000 -0.47624926
1.105000 -0.52306568
1.106000 -0.57012071
1.107000 -0.61741299
1.108000 -0.66494122
1.109000 -0.7127040099999999
1.110000 -0.76070004
1.111000 -0.80892788
1.112000 -0.8573861800000001
1.113000 -0.90607349
1.114000 -0.95498832
1.115000 -1.0041293
1.116000 -1.0534949
1.117000 -1.1030836
1.118000 -1.1528939999999999
1.119000 -1.2029245
1.120000 -1.2531733999999999
1.121000 -1.3036394
1.122000 -1.3543206
1.123000 -1.4052156
1.124000 -1.4563228
1.125000 -1.5076403999999999
1.126000 -1.5591669000000001
1.127000 -1.6109004999999998
1.128000 -1.6628396
1.129000 -1.7149823000000002
1.130000 -1.7673271000000002
1.131000 -1.8198721
1.132000 -1.8726157
1.133000 -1.925556
1.134000 -1.9786911
1.135000 -2.0320194
1.136000 -2.0855387999999997
1.137000 -2.1392476
1.138000 -2.193144
1.139000 -2.2472261000000002
1.140000 -2.301492
1.141000 -2.3559397
1.142000 -2.4105674
1.143000 -2.4653728999999998
1.144000 -2.5203545000000003
1.145000 -2.57551
1.146000 -2.6308376
1.147000 -2.6863353
1.148000 -2.742001
1.149000 -2.7978327000000003
1.150000 -2.8538283
1.151000 -2.9099856
1.152000 -2.9663025999999997
1.153000 -3.0227773
1.154000 -3.0794075
1.155000 -3.1361908
1.156000 -3.1931255
1.157000 -3.2502092000000005
1.158000 -3.3074397999999996
1.159000 -3.3648148000000004
1.160000 -3.4223322
1.161000 -3.4799895999999997
1.162000 -3.5377849
1.163000 -3.5957158000000002
1.164000 -3.6537800000000002
1.165000 -3.711975
1.166000 -3.7702989
1.167000 -3.8287491
1.168000 -3.8873229
1.169000 -3.9460186
1.170000 -4.0048335
1.171000 -4.063765
1.172000 -4.1228108
1.173000 -4.1819688
1.174000 -4.2412363
1.175000 -4.3006107
1.176000 -4.3600898
1.177000 -4.419671
1.178000 -4.4793520000000004
1.179000 -4.539129900000001
1.180000 -4.599002700000001
1.181000 -4.6589675999999995
1.182000 -4.719022300000001
1.183000 -4.7791641
1.184000 -4.8393905
1.185000 -4.899699200000001
1.186000 -4.9600873
1.187000 -5.0205525
1.188000 -5.0810922000000005
1.189000 -5.1417038
1.190000 -5.2023847
1.191000 -5.2631322
1.192000 -5.3239442
1.193000 -5.384817699999999
1.194000 -5.4457501
1.195000 -5.5067386
1.196000 -5.5677809
1.197000 -5.6288742
1.198000 -5.6900159
1.199000 -5.751203
1.200000 -5.8124334
1.201000 -5.873704
1.202000 -5.9350122
1.203000 -5.996354999999999
1.204000 -6.0577303
1.205000 -6.1191346
1.206000 -6.1805658
1.207000 -6.2420208
1.208000 -6.3034967
1.209000 -6.3649915
1.210000 -6.4265013
1.211000 -6.4880244000000005
1.212000 -6.5495573
1.213000 -6.6110976
1.214000 -6.672642400000001
1.215000 -6.7341886
1.216000 -6.7957342
1.217000 -6.8572752
1.218000 -6.9188096
1.219000 -6.980334200000001
1.220000 -7.041847
1.221000 -7.1033441
1.222000 -7.1648233
1.223000 -7.226281599999999
1.224000 -7.2877161
1.225000 -7.3491246
1.226000 -7.4105039
1.227000 -7.4718505
1.228000 -7.5331621
1.229000 -7.5944364
1.230000 -7.655669700000001
1.231000 -7.7168599
1.232000 -7.7780031
1.233000 -7.8390971
1.234000 -7.900138900000001
1.235000 -7.9611257
1.236000 -8.022055
1.237000 -8.082923300000001
1.238000 -8.1437282
1.239000 -8.204466100000001
1.240000 -8.2651347
1.241000 -8.325731
1.242000 -8.386252800000001
1.243000 -8.4466964
1.244000 -8.5070588
1.245000 -8.5673377
1.246000 -8.627530199999999
1.247000 -8.6876333
1.248000 -8.747644000000001
1.249000 -8.8075593
1.250000 -8.8673763
1.251000 -8.9270927
1.252000 -8.9867048
1.253000 -9.0462103
1.254000 -9.105606400000001
1.255000 -9.1648899
1.256000 -9.2240587
1.257000 -9.283109
1.258000 -9.342038599999999
1.259000 -9.4008446
1.260000 -9.4595239
1.261000 -9.5180735
1.262000 -9.576491299999999
1.263000 -9.6347734
1.264000 -9.6929178
1.265000 -9.7509213
1.266000 -9.808781
1.267000 -9.8664947
1.268000 -9.9240594
1.269000 -9.981472
1.270000 -10.03873
1.271000 -10.09583
1.272000 -10.15277
1.273000 -10.20955
1.274000 -10.266160000000001
1.275000 -10.3226
1.276000 -10.37887
1.277000 -10.43496
1.278000 -10.490879999999999
1.279000 -10.546619999999999
1.280000 -10.60218
1.281000 -10.65755
1.282000 -10.712729999999999
1.283000 -10.76773
1.284000 -10.822519999999999
1.285000 -10.87713
1.286000 -10.93153
1.287000 -10.98573
1.288000 -11.03973
1.289000 -11.09352
1.290000 -11.1471
1.291000 -11.20047
1.292000 -11.253630000000001
1.293000 -11.30657
1.294000 -11.35928
1.295000 -11.41178
1.296000 -11.46405
1.297000 -11.51609
1.298000 -11.5679
1.299000 -11.61948
1.300000 -11.670819999999999
1.301000 -11.721919999999999
1.302000 -11.77279
1.303000 -11.823400000000001
1.304000 -11.87378
1.305000 -11.9239
1.306000 -11.973780000000001
1.307000 -12.023399999999999
1.308000 -12.07276
1.309000 -12.12187
1.310000 -12.17071
1.311000 -12.219289999999999
1.312000 -12.26761
1.313000 -12.31565
1.314000 -12.363430000000001
1.315000 -12.41093
1.316000 -12.45816
1.317000 -12.50511
1.318000 -12.55178
1.319000 -12.59816
1.320000 -12.64426
1.321000 -12.69008
1.322000 -12.7356
1.323000 -12.780830000000002
1.324000 -12.82577
1.325000 -12.87041
1.326000 -12.91475
1.327000 -12.9588
1.328000 -13.002540000000002
1.329000 -13.04597
1.330000 -13.0891
1.331000 -13.13191
1.332000 -13.17441
1.333000 -13.2166
1.334000 -13.25848
1.335000 -13.30003
1.336000 -13.34127
1.337000 -13.382179999999998
1.338000 -13.42276
1.339000 -13.46302
1.340000 -13.50296
1.341000 -13.54255
1.342000 -13.58182
1.343000 -13.620750000000001
1.344000 -13.65934
1.345000 -13.697599999999998
1.346000 -13.735510000000001
1.347000 -13.773079999999998
1.348000 -13.810310000000001
1.349000 -13.84718
1.350000 -13.883709999999999
1.351000 -13.919889999999999
1.352000 -13.95571
1.353000 -13.99118
1.354000 -14.02629
1.355000 -14.06105
1.356000 -14.09544
1.357000 -14.12947
1.358000 -14.163139999999999
1.359000 -14.196439999999999
1.360000 -14.229379999999999
1.361000 -14.261940000000001
1.362000 -14.29413
1.363000 -14.325959999999998
1.364000 -14.3574
1.365000 -14.38847
1.366000 -14.41916
1.367000 -14.449480000000001
1.368000 -14.479410000000001
1.369000 -14.508960000000002
1.370000 -14.53812
1.371000 -14.566899999999999
1.372000 -14.59529
1.373000 -14.62329
1.374000 -14.65091
1.375000 -14.67813
1.376000 -14.70495
1.377000 -14.73138
1.378000 -14.757410000000002
1.379000 -14.783050000000001
1.380000 -14.808279999999998
1.381000 -14.83312
1.382000 -14.85755
1.383000 -14.88158
1.384000 -14.905199999999999
1.385000 -14.928420000000001
1.386000 -14.951220000000001
1.387000 -14.973620000000002
1.388000 -14.995610000000001
1.389000 -15.01719
1.390000 -15.038350000000001
1.391000 -15.0591
1.392000 -15.079429999999999
1.393000 -15.099350000000001
1.394000 -15.11884
1.395000 -15.13792
1.396000 -15.15658
1.397000 -15.174809999999999
1.398000 -15.192620000000002
1.399000 -15.210009999999999
1.400000 -15.226970000000001
1.401000 -15.243509999999999
1.402000 -15.259619999999998
1.403000 -15.2753
1.404000 -15.29054
1.405000 -15.30536
1.406000 -15.319749999999999
1.407000 -15.3337
1.408000 -15.34722
1.409000 -15.360309999999998
1.410000 -15.372959999999999
1.411000 -15.38517
1.412000 -15.39695
1.413000 -15.40828
1.414000 -15.419179999999999
1.415000 -15.42963
1.416000 -15.439649999999999
1.417000 -15.44922
1.418000 -15.458350000000001
1.419000 -15.467030000000001
1.420000 -15.47527
1.421000 -15.483060000000002
1.422000 -15.490409999999999
1.423000 -15.4973
1.424000 -15.50376
1.425000 -15.50976
1.426000 -15.51531
1.427000 -15.520410000000002
1.428000 -15.525059999999998
1.429000 -15.52925
1.430000 -15.533
1.431000 -15.53629
1.432000 -15.53913
1.433000 -15.54151
1.434000 -15.543429999999999
1.435000 -15.5449
1.436000 -15.545919999999999
1.437000 -15.546479999999999
1.438000 -15.546579999999999
1.439000 -15.54622
1.440000 -15.5454
1.441000 -15.54412
1.442000 -15.54238
1.443000 -15.54019
1.444000 -15.53753
1.445000 -15.534410000000001
1.446000 -15.530830000000002
1.447000 -15.52678
1.448000 -15.522279999999999
1.449000 -15.51731
1.450000 -15.51188
1.451000 -15.50599
1.452000 -15.49963
1.453000 -15.4928
1.454000 -15.48551
1.455000 -15.477759999999998
1.456000 -15.46954
1.457000 -15.46085
1.458000 -15.451699999999999
1.459000 -15.442079999999999
1.460000 -15.43199
1.461000 -15.42144
1.462000 -15.41042
1.463000 -15.39893
1.464000 -15.38697
1.465000 -15.37454
1.466000 -15.361639999999998
1.467000 -15.34828
1.468000 -15.334439999999999
1.469000 -15.320139999999999
1.470000 -15.30536
1.471000 -15.290119999999998
1.472000 -15.2744
1.473000 -15.25821
1.474000 -15.24155
1.475000 -15.22443
1.476000 -15.206819999999999
1.477000 -15.18875
1.478000 -15.17021
1.479000 -15.15119
1.480000 -15.1317
1.481000 -15.111740000000001
1.482000 -15.09131
1.483000 -15.07041
1.484000 -15.04903
1.485000 -15.027180000000001
1.486000 -15.00486
1.487000 -14.98207
1.488000 -14.95881
1.489000 -14.93507
1.490000 -14.910860000000001
1.491000 -14.88618
1.492000 -14.86102
1.493000 -14.83539
1.494000 -14.8093
1.495000 -14.78272
1.496000 -14.755679999999998
1.497000 -14.728169999999999
1.498000 -14.70018
1.499000 -14.671719999999999
1.500000 -14.64279
1.501000 -14.613380000000001
1.502000 -14.58351
1.503000 -14.553160000000002
1.504000 -14.52234
1.505000 -14.49105
1.506000 -14.45929
1.507000 -14.42705
1.508000 -14.39434
1.509000 -14.361170000000001
1.510000 -14.32752
1.511000 -14.2934
1.512000 -14.25881
1.513000 -14.223749999999999
1.514000 -14.188210000000002
1.515000 -14.152210000000002
1.516000 -14.115739999999999
1.517000 -14.07879
1.518000 -14.04138
1.519000 -14.003499999999999
1.520000 -13.965140000000002
1.521000 -13.92632
1.522000 -13.88703
1.523000 -13.84726
1.524000 -13.807030000000001
1.525000 -13.766329999999998
1.526000 -13.72517
1.527000 -13.68353
1.528000 -13.641420000000002
1.529000 -13.59885
1.530000 -13.55581
1.531000 -13.5123
1.532000 -13.46832
1.533000 -13.423879999999999
1.534000 -13.37897
1.535000 -13.333590000000001
1.536000 -13.287740000000001
1.537000 -13.241430000000001
1.538000 -13.19465
1.539000 -13.14741
1.540000 -13.0997
1.541000 -13.05153
1.542000 -13.00289
1.543000 -12.95378
1.544000 -12.904209999999999
1.545000 -12.854180000000001
1.546000 -12.803690000000001
1.547000 -12.752730000000001
1.548000 -12.701299999999998
1.549000 -12.64942
1.550000 -12.597069999999999
1.551000 -12.54426
1.552000 -12.49099
1.553000 -12.43726
1.554000 -12.38306
1.555000 -12.32841
1.556000 -12.273290000000001
1.557000 -12.21772
1.558000 -12.16169
1.559000 -12.10519
1.560000 -12.04824
1.561000 -11.990829999999999
1.562000 -11.93297
1.563000 -11.87464
1.564000 -11.81586
1.565000 -11.75663
1.566000 -11.69693
1.567000 -11.63678
1.568000 -11.576179999999999
1.569000 -11.51512
1.570000 -11.45361
1.571000 -11.39164
1.572000 -11.32922
1.573000 -11.26634
1.574000 -11.20302
1.575000 -11.139240000000001
1.576000 -11.07501
1.577000 -11.01033
1.578000 -10.94519
1.579000 -10.879610000000001
1.580000 -10.81358
1.581000 -10.7471
1.582000 -10.68017
1.583000 -10.61279
1.584000 -10.54496
1.585000 -10.47669
1.586000 -10.407969999999999
1.587000 -10.338799999999999
1.588000 -10.26919
1.589000 -10.199129999999998
1.590000 -10.12863
1.591000 -10.05768
1.592000 -9.9862933
1.593000 -9.91446
1.594000 -9.8421842
1.595000 -9.7694665
1.596000 -9.6963078
1.597000 -9.622708000000001
1.598000 -9.5486678
1.599000 -9.4741881
1.600000 -9.3992695
1.601000 -9.3239121
1.602000 -9.2481166
1.603000 -9.1718838
1.604000 -9.0952143
1.605000 -9.018109
1.606000 -8.9405686
1.607000 -8.8625938
1.608000 -8.784185299999999
1.609000 -8.7053433
1.610000 -8.6260691
1.611000 -8.5463636
1.612000 -8.4662274
1.613000 -8.3856612
1.614000 -8.304666
1.615000 -8.223242299999999
1.616000 -8.1413917
1.617000 -8.0591142
1.618000 -7.9764113
1.619000 -7.8932837000000005
1.620000 -7.809732899999999
1.621000 -7.7257589
1.622000 -7.6413630999999995
1.623000 -7.5565457
1.624000 -7.4713081
1.625000 -7.3856518
1.626000 -7.2995767
1.627000 -7.2130844
1.628000 -7.1261756
1.629000 -7.0388511000000005
1.630000 -6.9511116
1.631000 -6.8629585
1.632000 -6.7743927
1.633000 -6.6854149000000005
1.634000 -6.5960258
1.635000 -6.506227000000001
1.636000 -6.416018299999999
1.637000 -6.3254021
1.638000 -6.2343784
1.639000 -6.1429482
1.640000 -6.0511127
1.641000 -5.958873
1.642000 -5.8662303
1.643000 -5.7731852
1.644000 -5.679738899999999
1.645000 -5.5858929
1.646000 -5.491647899999999
1.647000 -5.397005
1.648000 -5.3019658
1.649000 -5.2065309
1.650000 -5.1107019
1.651000 -5.0144803
1.652000 -4.9178671
1.653000 -4.8208635
1.654000 -4.723471
1.655000 -4.6256907
1.656000 -4.5275241
1.657000 -4.4289727
1.658000 -4.3300379
1.659000 -4.2307209
1.660000 -4.1310232000000005
1.661000 -4.0309463
1.662000 -3.930492
1.663000 -3.8296614
1.664000 -3.7284561000000003
1.665000 -3.6268773999999997
1.666000 -3.5249273999999997
1.667000 -3.4226075000000002
1.668000 -3.3199186999999997
1.669000 -3.2168634000000003
1.670000 -3.1134427
1.671000 -3.0096583
1.672000 -2.9055119
1.673000 -2.8010052
1.674000 -2.6961397000000002
1.675000 -2.5909174
1.676000 -2.4853397
1.677000 -2.3794087
1.678000 -2.2731258
1.679000 -2.1664928999999997
1.680000 -2.0595118
1.681000 -1.9521845999999998
1.682000 -1.8445127
1.683000 -1.7364983
1.684000 -1.6281431999999998
1.685000 -1.5194492
1.686000 -1.4104185999999999
1.687000 -1.301053
1.688000 -1.1913544999999999
1.689000 -1.0813253
1.690000 -0.9709673
1.691000 -0.86028259
1.692000 -0.74927323
1.693000 -0.63794134
1.694000 -0.5262890800000001
1.695000 -0.41431859
1.696000 -0.30203208
1.697000 -0.18943176
1.698000 -0.076519873
1.699000 0.036701313
1.700000 0.15022951
1.701000 0.26406240999999997
1.702000 0.37819766
1.703000 0.49263290000000004
1.704000 0.60736579
1.705000 0.72239386
1.706000 0.83771469
1.707000 0.95332572
1.708000 1.0692245
1.709000 1.1854085
1.710000 1.3018751
1.711000 1.4186216999999999
1.712000 1.5356455999999998
1.713000 1.6529443000000001
1.714000 1.7705148
1.715000 1.8883547
1.716000 2.0064611
1.717000 2.1248310999999998
1.718000 2.243462
1.719000 2.3623509
1.720000 2.4814948
1.721000 2.600891
1.722000 2.7205363
1.723000 2.8404281
1.724000 2.9605631
1.725000 3.0809384
1.726000 3.201551
1.727000 3.3223975
1.728000 3.4434751
1.729000 3.5647805999999997
1.730000 3.6863110999999997
1.731000 3.8080633
1.732000 3.9300336999999996
1.733000 4.0522195
1.734000 4.1746172999999995
1.735000 4.2972237
1.736000 4.4200352999999994
1.737000 4.5430493
1.738000 4.666261700000001
1.739000 4.789669399999999
1.740000 4.913269
1.741000 5.037057000000001
1.742000 5.1610298
1.743000 5.2851837
1.744000 5.4095153
1.745000 5.5340212
1.746000 5.6586973
1.747000 5.78354
1.748000 5.9085459
1.749000 6.0337108
1.750000 6.159031000000001
1.751000 6.2845029
1.752000 6.4101219
1.753000 6.5358846999999995
1.754000 6.6617876
1.755000 6.787826099999999
1.756000 6.9139965
1.757000 7.040294299999999
1.758000 7.166715699999999
1.759000 7.293256400000001
1.760000 7.4199117999999995
1.761000 7.546678900000001
1.762000 7.6735526
1.763000 7.800529200000001
1.764000 7.9276040000000005
1.765000 8.0547728
1.766000 8.1820317
1.767000 8.3093762
1.768000 8.436802
1.769000 8.5643046
1.770000 8.6918794
1.771000 8.819522000000001
1.772000 8.947228599999999
1.773000 9.0749942
1.774000 9.2028148
1.775000 9.3306854
1.776000 9.4586015
1.777000 9.5865585
1.778000 9.714552
1.779000 9.8425776
1.780000 9.9706307
1.781000 10.09871
1.782000 10.226799999999999
1.783000 10.3549
1.784000 10.48302
1.785000 10.611139999999999
1.786000 10.73925
1.787000 10.86736
1.788000 10.99546
1.789000 11.12354
1.790000 11.2516
1.791000 11.37963
1.792000 11.50763
1.793000 11.6356
1.794000 11.76352
1.795000 11.89139
1.796000 12.01921
1.797000 12.146980000000001
1.798000 12.27468
1.799000 12.40231
1.800000 12.52987
1.801000 12.657350000000001
1.802000 12.78474
1.803000 12.91205
1.804000 13.03926
1.805000 13.166369999999999
1.806000 13.29337
1.807000 13.42026
1.808000 13.547039999999999
1.809000 13.673689999999999
1.810000 13.800209999999998
1.811000 13.9266
1.812000 14.05285
1.813000 14.178959999999998
1.814000 14.304910000000001
1.815000 14.43071
1.816000 14.556350000000002
1.817000 14.681820000000002
1.818000 14.807110000000002
1.819000 14.932229999999999
1.820000 15.05716
1.821000 15.1819
1.822000 15.306439999999998
1.823000 15.430779999999999
1.824000 15.55492
1.825000 15.67884
1.826000 15.80254
1.827000 15.926009999999998
1.828000 16.04926
1.829000 16.172259999999998
1.830000 16.295019999999997
1.831000 16.41753
1.832000 16.53979
1.833000 16.66178
1.834000 16.78351
1.835000 16.90497
1.836000 17.02614
1.837000 17.14703
1.838000 17.26763
1.839000 17.38792
1.840000 17.50792
1.841000 17.627599999999997
1.842000 17.74697
1.843000 17.86602
1.844000 17.98474
1.845000 18.10312
1.846000 18.22116
1.847000 18.33885
1.848000 18.45619
1.849000 18.57318
1.850000 18.689790000000002
1.851000 18.80603
1.852000 18.9219
1.853000 19.037380000000002
1.854000 19.152459999999998
1.855000 19.26715
1.856000 19.38144
1.857000 19.49532
1.858000 19.60878
1.859000 19.72181
1.860000 19.83442
1.861000 19.94659
1.862000 20.05832
1.863000 20.16961
1.864000 20.28044
1.865000 20.390800000000002
1.866000 20.5007
1.867000 20.610129999999998
1.868000 20.71908
1.869000 20.82754
1.870000 20.935509999999997
1.871000 21.04298
1.872000 21.14995
1.873000 21.25641
1.874000 21.36234
1.875000 21.46776
1.876000 21.57265
1.877000 21.677
1.878000 21.7808
1.879000 21.884059999999998
1.880000 21.98677
1.881000 22.088910000000002
1.882000 22.19049
1.883000 22.29149
1.884000 22.391920000000002
1.885000 22.49175
1.886000 22.591
1.887000 22.68965
1.888000 22.787689999999998
1.889000 22.88512
1.890000 22.98194
1.891000 23.078129999999998
1.892000 23.17369
1.893000 23.268620000000002
1.894000 23.3629
1.895000 23.45654
1.896000 23.54953
1.897000 23.64185
1.898000 23.73351
1.899000 23.82449
1.900000 23.9148
1.901000 24.00442
1.902000 24.09335
1.903000 24.18159
1.904000 24.26912
1.905000 24.35595
1.906000 24.442059999999998
1.907000 24.52745
1.908000 24.61211
1.909000 24.69605
1.910000 24.77925
1.911000 24.8617
1.912000 24.94341
1.913000 25.02436
1.914000 25.104549999999996
1.915000 25.183980000000002
1.916000 25.26263
1.917000 25.34051
1.918000 25.4176
1.919000 25.493900000000004
1.920000 25.569419999999997
1.921000 25.644129999999997
1.922000 25.71803
1.923000 25.791130000000003
1.924000 25.86341
1.925000 25.93487
1.926000 26.005499999999998
1.927000 26.075300000000002
1.928000 26.144260000000003
1.929000 26.212380000000003
1.930000 26.27966
1.931000 26.34608
1.932000 26.41164
1.933000 26.476339999999997
1.934000 26.540170000000003
1.935000 26.603120000000004
1.936000 26.6652
1.937000 26.72639
1.938000 26.786700000000003
1.939000 26.84611
1.940000 26.90463
1.941000 26.962239999999998
1.942000 27.01894
1.943000 27.074740000000002
1.944000 27.12961
1.945000 27.183570000000003
1.946000 27.23659
1.947000 27.28869
1.948000 27.33985
1.949000 27.39007
1.950000 27.43935
1.951000 27.487679999999997
1.952000 27.53506
1.953000 27.58149
1.954000 27.62695
1.955000 27.671440000000004
1.956000 27.71497
1.957000 27.757520000000003
1.958000 27.7991
1.959000 27.83969
1.960000 27.8793
1.961000 27.917920000000002
1.962000 27.955550000000002
1.963000 27.99219
1.964000 28.02782
1.965000 28.06244
1.966000 28.09606
1.967000 28.12867
1.968000 28.160269999999997
1.969000 28.19085
1.970000 28.22041
1.971000 28.24894
1.972000 28.276449999999997
1.973000 28.302919999999997
1.974000 28.328370000000003
1.975000 28.35277
1.976000 28.37614
1.977000 28.398459999999996
1.978000 28.419729999999998
1.979000 28.43996
1.980000 28.45913
1.981000 28.477249999999998
1.982000 28.494320000000002
1.983000 28.51032
1.984000 28.525270000000003
1.985000 28.539140000000003
1.986000 28.551949999999998
1.987000 28.56369
1.988000 28.57436
1.989000 28.58395
1.990000 28.59247
1.991000 28.59991
1.992000 28.606270000000002
1.993000 28.61155
1.994000 28.615740000000002
1.995000 28.618850000000002
1.996000 28.620859999999997
1.997000 28.621790000000004
1.998000 28.621629999999996
1.999000 28.62037
2.000000 28.61802
2.001000 28.61457
2.002000 28.61003
2.003000 28.604390000000002
2.004000 28.59765
2.005000 28.58981
2.006000 28.580870000000004
2.007000 28.57082
2.008000 28.559669999999997
2.009000 28.547420000000002
2.010000 28.53406
2.011000 28.5196
2.012000 28.504030000000004
2.013000 28.48735
2.014000 28.46957
2.015000 28.450680000000002
2.016000 28.430680000000002
2.017000 28.409570000000002
2.018000 28.38736
2.019000 28.36403
2.020000 28.339589999999998
2.021000 28.31405
2.022000 28.2874
2.023000 28.25964
2.024000 28.23077
2.025000 28.200789999999998
2.026000 28.1697
2.027000 28.1375
2.028000 28.104200000000002
2.029000 28.06979
2.030000 28.03427
2.031000 27.99764
2.032000 27.95991
2.033000 27.921069999999997
2.034000 27.88113
2.035000 27.84009
2.036000 27.797939999999997
2.037000 27.75469
2.038000 27.710350000000002
2.039000 27.6649
2.040000 27.618359999999996
2.041000 27.570719999999998
2.042000 27.521990000000002
2.043000 27.472170000000002
2.044000 27.421250000000004
2.045000 27.36925
2.046000 27.31615
2.047000 27.26198
2.048000 27.20671
2.049000 27.150370000000002
2.050000 27.09295
2.051000 27.03445
2.052000 26.97487
2.053000 26.91422
2.054000 26.852510000000002
2.055000 26.78972
2.056000 26.72587
2.057000 26.66095
2.058000 26.59498
2.059000 26.52794
2.060000 26.459850000000003
2.061000 26.390710000000002
2.062000 26.32052
2.063000 26.249280000000002
2.064000 26.177
2.065000 26.10368
2.066000 26.02933
2.067000 25.953939999999996
2.068000 25.877519999999997
2.069000 25.80007
2.070000 25.7216
2.071000 25.642110000000002
2.072000 25.561600000000002
2.073000 25.48008
2.074000 25.397550000000003
2.075000 25.31402
2.076000 25.22948
2.077000 25.143949999999997
2.078000 25.057420000000004
2.079000 24.9699
2.080000 24.8814
2.081000 24.79191
2.082000 24.70145
2.083000 24.61002
2.084000 24.51762
2.085000 24.42425
2.086000 24.32993
2.087000 24.23465
2.088000 24.13842
2.089000 24.04124
2.090000 23.94313
2.091000 23.84408
2.092000 23.74409
2.093000 23.64318
2.094000 23.54135
2.095000 23.43861
2.096000 23.33495
2.097000 23.23039
2.098000 23.12492
2.099000 23.01857
2.100000 22.91132
2.101000 22.80319
2.102000 22.69418
2.103000 22.5843
2.104000 22.47355
2.105000 22.36194
2.106000 22.24948
2.107000 22.13616
2.108000 22.022
2.109000 21.907
2.110000 21.791179999999997
2.111000 21.67452
2.112000 21.55704
2.113000 21.438760000000002
2.114000 21.319660000000002
2.115000 21.19977
2.116000 21.07908
2.117000 20.957600000000003
2.118000 20.83534
2.119000 20.7123
2.120000 20.58849
2.121000 20.463919999999998
2.122000 20.3386
2.123000 20.21253
2.124000 20.085710000000002
2.125000 19.95816
2.126000 19.82987
2.127000 19.700870000000002
2.128000 19.57115
2.129000 19.44072
2.130000 19.30959
2.131000 19.17776
2.132000 19.04525
2.133000 18.91206
2.134000 18.77819
2.135000 18.64366
2.136000 18.50846
2.137000 18.37262
2.138000 18.23613
2.139000 18.099
2.140000 17.96125
2.141000 17.822869999999998
2.142000 17.68388
2.143000 17.54428
2.144000 17.40408
2.145000 17.26329
2.146000 17.12192
2.147000 16.97997
2.148000 16.83745
2.149000 16.69437
2.150000 16.55074
2.151000 16.406570000000002
2.152000 16.26185
2.153000 16.11661
2.154000 15.97084
2.155000 15.82457
2.156000 15.67778
2.157000 15.5305
2.158000 15.38273
2.159000 15.23447
2.160000 15.08575
2.161000 14.93655
2.162000 14.7869
2.163000 14.6368
2.164000 14.486260000000001
2.165000 14.33529
2.166000 14.183879999999998
2.167000 14.03206
2.168000 13.879839999999998
2.169000 13.727210000000001
2.170000 13.57419
2.171000 13.420779999999999
2.172000 13.267000000000001
2.173000 13.112860000000001
2.174000 12.95835
2.175000 12.803500000000001
2.176000 12.6483
2.177000 12.49277
2.178000 12.33692
2.179000 12.18075
2.180000 12.02427
2.181000 11.86749
2.182000 11.710429999999999
2.183000 11.55308
2.184000 11.39546
2.185000 11.23758
2.186000 11.07944
2.187000 10.921050000000001
2.188000 10.76243
2.189000 10.60357
2.190000 10.4445
2.191000 10.28521
2.192000 10.125720000000001
2.193000 9.9660374
2.194000 9.806165799999999
2.195000 9.646116899999999
2.196000 9.4858989
2.197000 9.3255207
2.198000 9.1649905
2.199000 9.004317200000001
2.200000 8.843509099999999
2.201000 8.682575100000001
2.202000 8.5215233
2.203000 8.3603628
2.204000 8.1991024
2.205000 8.0377504
2.206000 7.8763157
2.207000 7.7148065
2.208000 7.5532317
2.209000 7.3916002999999995
2.210000 7.2299205
2.211000 7.0682012
2.212000 6.9064505
2.213000 6.7446782999999995
2.214000 6.5828919
2.215000 6.4211011
2.216000 6.259314000000001
2.217000 6.0975388
2.218000 5.9357847999999995
2.219000 5.7740603
2.220000 5.612374099999999
2.221000 5.4507345
2.222000 5.2891504
2.223000 5.12763
2.224000 4.9661823
2.225000 4.8048154
2.226000 4.6435378
2.227000 4.4823583
2.228000 4.3212853
2.229000 4.1603271
2.230000 3.9994922
2.231000 3.8387887000000003
2.232000 3.6782257
2.233000 3.517811
2.234000 3.3575531
2.235000 3.1974606000000003
2.236000 3.0375417
2.237000 2.877805
2.238000 2.7182584999999997
2.239000 2.5589107
2.240000 2.3997698
2.241000 2.2408443
2.242000 2.0821422
2.243000 1.9236720999999999
2.244000 1.7654421
2.245000 1.6074603
2.246000 1.4497352
2.247000 1.2922748
2.248000 1.1350873
2.249000 0.97818077
2.250000 0.8215633199999999
2.251000 0.66524311
2.252000 0.50922809
2.253000 0.35352625
2.254000 0.19814558
2.255000 0.043093975
2.256000 -0.11162069000000001
2.257000 -0.26599057
2.258000 -0.42000785
2.259000 -0.57366481
2.260000 -0.72695371
2.261000 -0.87986691
2.262000 -1.0323968
2.263000 -1.1845357
2.264000 -1.3362761
2.265000 -1.4876103999999999
2.266000 -1.6385311
2.267000 -1.789031
2.268000 -1.9391024
2.269000 -2.088738
2.270000 -2.2379305
2.271000 -2.3866726000000003
2.272000 -2.5349569
2.273000 -2.6827762
2.274000 -2.8301232
2.275000 -2.9769907
2.276000 -3.1233714999999997
2.277000 -3.2692585000000003
2.278000 -3.4146443
2.279000 -3.5595223000000003
2.280000 -3.7038851999999998
2.281000 -3.8477257000000002
2.282000 -3.9910369
2.283000 -4.133812
2.284000 -4.2760438999999995
2.285000 -4.4177257
2.286000 -4.5588508
2.287000 -4.699412
2.288000 -4.8394028
2.289000 -4.9788166
2.290000 -5.1176466
2.291000 -5.2558865
2.292000 -5.3935297
2.293000 -5.530569300000001
2.294000 -5.6669995
2.295000 -5.8028135
2.296000 -5.938005100000001
2.297000 -6.0725681
2.298000 -6.2064961
2.299000 -6.3397832
2.300000 -6.4724229
2.301000 -6.60441
2.302000 -6.735737599999999
2.303000 -6.8663999
2.304000 -6.9963917
2.305000 -7.1257062
2.306000 -7.254338300000001
2.307000 -7.3822819
2.308000 -7.5095311
2.309000 -7.6360798999999995
2.310000 -7.7619232
2.311000 -7.887055
2.312000 -8.01147
2.313000 -8.1351623
2.314000 -8.2581267
2.315000 -8.3803579
2.316000 -8.5018501
2.317000 -8.622597899999999
2.318000 -8.7425962
2.319000 -8.8618398
2.320000 -8.9803234
2.321000 -9.0980425
2.322000 -9.2149913
2.323000 -9.3311645
2.324000 -9.4465576
2.325000 -9.5611662
2.326000 -9.674985
2.327000 -9.7880088
2.328000 -9.9002331
2.329000 -10.01165
2.330000 -10.122259999999999
2.331000 -10.23206
2.332000 -10.34104
2.333000 -10.4492
2.334000 -10.55654
2.335000 -10.66304
2.336000 -10.7687
2.337000 -10.873529999999999
2.338000 -10.97751
2.339000 -11.08065
2.340000 -11.18294
2.341000 -11.284370000000001
2.342000 -11.38494
2.343000 -11.48464
2.344000 -11.58348
2.345000 -11.68145
2.346000 -11.778550000000001
2.347000 -11.87476
2.348000 -11.9701
2.349000 -12.06455
2.350000 -12.15811
2.351000 -12.25077
2.352000 -12.34254
2.353000 -12.43342
2.354000 -12.523390000000001
2.355000 -12.61245
2.356000 -12.700610000000001
2.357000 -12.78785
2.358000 -12.87417
2.359000 -12.95958
2.360000 -13.04407
2.361000 -13.127630000000002
2.362000 -13.21027
2.363000 -13.291970000000001
2.364000 -13.37275
2.365000 -13.45259
2.366000 -13.531489999999998
2.367000 -13.60945
2.368000 -13.68647
2.369000 -13.762540000000001
2.370000 -13.83767
2.371000 -13.911850000000001
2.372000 -13.98508
2.373000 -14.05735
2.374000 -14.128660000000002
2.375000 -14.19902
2.376000 -14.26842
2.377000 -14.336860000000001
2.378000 -14.404330000000002
2.379000 -14.470839999999999
2.380000 -14.536370000000002
2.381000 -14.60095
2.382000 -14.664550000000002
2.383000 -14.727170000000001
2.384000 -14.78883
2.385000 -14.849509999999999
2.386000 -14.90921
2.387000 -14.967929999999999
2.388000 -15.02568
2.389000 -15.08244
2.390000 -15.138219999999999
2.391000 -15.193019999999999
2.392000 -15.24683
2.393000 -15.299660000000001
2.394000 -15.351500000000001
2.395000 -15.40235
2.396000 -15.45222
2.397000 -15.501090000000001
2.398000 -15.54898
2.399000 -15.595870000000001
2.400000 -15.641779999999999
2.401000 -15.68669
2.402000 -15.73061
2.403000 -15.77353
2.404000 -15.815470000000001
2.405000 -15.856410000000002
2.406000 -15.896360000000001
2.407000 -15.93532
2.408000 -15.97328
2.409000 -16.01025
2.410000 -16.046219999999998
2.411000 -16.081200000000003
2.412000 -16.11519
2.413000 -16.14818
2.414000 -16.18019
2.415000 -16.211190000000002
2.416000 -16.24121
2.417000 -16.270229999999998
2.418000 -16.29826
2.419000 -16.32531
2.420000 -16.35136
2.421000 -16.37641
2.422000 -16.40048
2.423000 -16.42357
2.424000 -16.44566
2.425000 -16.46676
2.426000 -16.48688
2.427000 -16.50601
2.428000 -16.52416
2.429000 -16.541320000000002
2.430000 -16.5575
2.431000 -16.5727
2.432000 -16.58692
2.433000 -16.60016
2.434000 -16.61242
2.435000 -16.62371
2.436000 -16.63402
2.437000 -16.643359999999998
2.438000 -16.65173
2.439000 -16.659119999999998
2.440000 -16.66555
2.441000 -16.67101
2.442000 -16.67551
2.443000 -16.67904
2.444000 -16.68162
2.445000 -16.68323
2.446000 -16.683880000000002
2.447000 -16.68358
2.448000 -16.68233
2.449000 -16.680120000000002
2.450000 -16.67697
2.451000 -16.67286
2.452000 -16.66782
2.453000 -16.66183
2.454000 -16.6549
2.455000 -16.647029999999997
2.456000 -16.63823
2.457000 -16.628490000000003
2.458000 -16.61782
2.459000 -16.60623
2.460000 -16.5937
2.461000 -16.58026
2.462000 -16.5659
2.463000 -16.55062
2.464000 -16.53442
2.465000 -16.517319999999998
2.466000 -16.4993
2.467000 -16.48038
2.468000 -16.460559999999997
2.469000 -16.43984
2.470000 -16.41823
2.471000 -16.39572
2.472000 -16.372320000000002
2.473000 -16.34804
2.474000 -16.32287
2.475000 -16.29683
2.476000 -16.269910000000003
2.477000 -16.24212
2.478000 -16.213459999999998
2.479000 -16.18393
2.480000 -16.15354
2.481000 -16.1223
2.482000 -16.0902
2.483000 -16.05726
2.484000 -16.02347
2.485000 -15.988830000000002
2.486000 -15.95336
2.487000 -15.91706
2.488000 -15.87992
2.489000 -15.84196
2.490000 -15.80318
2.491000 -15.76358
2.492000 -15.72316
2.493000 -15.681939999999999
2.494000 -15.63991
2.495000 -15.59709
2.496000 -15.55346
2.497000 -15.509049999999998
2.498000 -15.463840000000001
2.499000 -15.41786
2.500000 -15.37109
2.501000 -15.32356
2.502000 -15.275250000000002
2.503000 -15.22618
2.504000 -15.17635
2.505000 -15.12576
2.506000 -15.07443
2.507000 -15.022350000000001
2.508000 -14.96952
2.509000 -14.915970000000002
2.510000 -14.86168
2.511000 -14.80667
2.512000 -14.750940000000002
2.513000 -14.694489999999998
2.514000 -14.63733
2.515000 -14.57947
2.516000 -14.520900000000001
2.517000 -14.46165
2.518000 -14.4017
2.519000 -14.34107
2.520000 -14.27977
2.521000 -14.217789999999999
2.522000 -14.15514
2.523000 -14.09183
2.524000 -14.02787
2.525000 -13.96326
2.526000 -13.898
2.527000 -13.83211
2.528000 -13.76558
2.529000 -13.69843
2.530000 -13.63065
2.531000 -13.56226
2.532000 -13.493260000000001
2.533000 -13.423660000000002
2.534000 -13.35346
2.535000 -13.28267
2.536000 -13.21129
2.537000 -13.139339999999999
2.538000 -13.06681
2.539000 -12.99371
2.540000 -12.92006
2.541000 -12.84585
2.542000 -12.77109
2.543000 -12.69579
2.544000 -12.61995
2.545000 -12.543589999999998
2.546000 -12.4667
2.547000 -12.38929
2.548000 -12.31138
2.549000 -12.232949999999999
2.550000 -12.15404
2.551000 -12.07463
2.552000 -11.99473
2.553000 -11.91436
2.554000 -11.83352
2.555000 -11.75221
2.556000 -11.67045
2.557000 -11.58823
2.558000 -11.50557
2.559000 -11.42247
2.560000 -11.33895
2.561000 -11.25499
2.562000 -11.170620000000001
2.563000 -11.08585
2.564000 -11.00067
2.565000 -10.91509
2.566000 -10.82912
2.567000 -10.74277
2.568000 -10.65605
2.569000 -10.568959999999999
2.570000 -10.48151
2.571000 -10.39371
2.572000 -10.30556
2.573000 -10.21707
2.574000 -10.128260000000001
2.575000 -10.039109999999999
2.576000 -9.9496543
2.577000 -9.8598853
2.578000 -9.7698145
2.579000 -9.6794493
2.580000 -9.5887966
2.581000 -9.4978645
2.582000 -9.4066598
2.583000 -9.3151905
2.584000 -9.2234634
2.585000 -9.1314867
2.586000 -9.0392679
2.587000 -8.9468144
2.588000 -8.854133599999999
2.589000 -8.7612338
2.590000 -8.6681217
2.591000 -8.5748054
2.592000 -8.4812932
2.593000 -8.3875917
2.594000 -8.2937092
2.595000 -8.1996538
2.596000 -8.105433
2.597000 -8.0110542
2.598000 -7.9165258000000005
2.599000 -7.8218549
2.600000 -7.72705
2.601000 -7.6321185
2.602000 -7.537068399999999
2.603000 -7.4419081
2.604000 -7.3466450000000005
2.605000 -7.2512873
2.606000 -7.1558423
2.607000 -7.0603184
2.608000 -6.9647238
2.609000 -6.8690658
2.610000 -6.7733526
2.611000 -6.6775925
2.612000 -6.5817937
2.613000 -6.4859636
2.614000 -6.3901104
2.615000 -6.294243
2.616000 -6.1983686
2.617000 -6.1024953
2.618000 -6.0066313000000005
2.619000 -5.9107848
2.620000 -5.8149636
2.621000 -5.7191763
2.622000 -5.6234307999999995
2.623000 -5.5277351
2.624000 -5.4320976
2.625000 -5.3365264
2.626000 -5.2410297
2.627000 -5.1456161
2.628000 -5.0502934
2.629000 -4.9550697
2.630000 -4.8599537
2.631000 -4.7649536
2.632000 -4.6700772
2.633000 -4.5753334
2.634000 -4.48073
2.635000 -4.386275299999999
2.636000 -4.2919777
2.637000 -4.1978456
2.638000 -4.1038871
2.639000 -4.010110699999999
2.640000 -3.9165244
2.641000 -3.8231365000000004
2.642000 -3.7299555
2.643000 -3.6369897
2.644000 -3.5442475
2.645000 -3.451737
2.646000 -3.3594664000000005
2.647000 -3.2674439
2.648000 -3.1756781
2.649000 -3.084177
2.650000 -2.9929489
2.651000 -2.9020023
2.652000 -2.8113451
2.653000 -2.7209857
2.654000 -2.6309324
2.655000 -2.5411934
2.656000 -2.4517767
2.657000 -2.3626909
2.658000 -2.2739438
2.659000 -2.185544
2.660000 -2.0974994000000002
2.661000 -2.0098181
2.662000 -1.9225085
2.663000 -1.8355787
2.664000 -1.7490367999999998
2.665000 -1.6628910000000001
2.666000 -1.5771493
2.667000 -1.4918201
2.668000 -1.4069113
2.669000 -1.3224311
2.670000 -1.2383875
2.671000 -1.1547887
2.672000 -1.0716425
2.673000 -0.9889571899999999
2.674000 -0.9067405900000001
2.675000 -0.82500074
2.676000 -0.74374559
2.677000 -0.66298312
2.678000 -0.58272113
2.679000 -0.50296756
2.680000 -0.42373021
2.681000 -0.34501699
2.682000 -0.2668357
2.683000 -0.18919411
2.684000 -0.11209998
2.685000 -0.035561086
2.686000 0.040414839
2.687000 0.11582007999999999
2.688000 0.19064695
2.689000 0.26488776999999997
2.690000 0.33853487
2.691000 0.41158059999999996
2.692000 0.48401733
2.693000 0.55583743
2.694000 0.62703332
2.695000 0.6975974
2.696000 0.7675221200000001
2.697000 0.8367999500000001
2.698000 0.9054233300000001
2.699000 0.9733848300000001
2.700000 1.0406769999999999
2.701000 1.1072922
2.702000 1.1732234
2.703000 1.238463
2.704000 1.3030036999999999
2.705000 1.3668383
2.706000 1.4299597000000002
2.707000 1.4923604
2.708000 1.5540335
2.709000 1.6149719999999999
2.710000 1.6751688
2.711000 1.7346168
2.712000 1.7933091
2.713000 1.8512391
2.714000 1.9083997
2.715000 1.9647844
2.716000 2.0203866
2.717000 2.0751994
2.718000 2.1292164999999996
2.719000 2.1824313
2.720000 2.2348374
2.721000 2.2864283999999997
2.722000 2.3371978
2.723000 2.3871394
2.724000 2.4362469
2.725000 2.4845142
2.726000 2.5319351
2.727000 2.5785035
2.728000 2.6242131
2.729000 2.6690582000000003
2.730000 2.7130324
2.731000 2.75613
2.732000 2.7983448
2.733000 2.8396707
2.734000 2.8801022
2.735000 2.9196331
2.736000 2.9582577
2.737000 2.9959700999999996
2.738000 3.0327648
2.739000 3.0686358
2.740000 3.1035775
2.741000 3.1375844
2.742000 3.1706512
2.743000 3.2027721000000002
2.744000 3.233942
2.745000 3.2641552
2.746000 3.293407
2.747000 3.3216919999999996
2.748000 3.3490051
2.749000 3.3753409999999997
2.750000 3.4006952999999998
2.751000 3.4250632000000003
2.752000 3.4484394000000003
2.753000 3.4708198
2.754000 3.4921995999999997
2.755000 3.5125744
2.756000 3.5319399000000002
2.757000 3.5502918
2.758000 3.5676256000000004
2.759000 3.5839371
2.760000 3.5992227000000003
2.761000 3.6134779
2.762000 3.626699
2.763000 3.6388818000000005
2.764000 3.6500227000000005
2.765000 3.6601182000000003
2.766000 3.6691643000000003
2.767000 3.6771577
2.768000 3.6840945
2.769000 3.6899716
2.770000 3.6947854
2.771000 3.6985327
2.772000 3.70121
2.773000 3.7028144999999997
2.774000 3.7033430999999997
2.775000 3.7027925
2.776000 3.7011600999999996
2.777000 3.6984429
2.778000 3.6946382
2.779000 3.6897436
2.780000 3.6837559
2.781000 3.6766734000000003
2.782000 3.668493
2.783000 3.6592130000000003
2.784000 3.6488310000000004
2.785000 3.6373444
2.786000 3.6247518
2.787000 3.6110509
2.788000 3.5962399
2.789000 3.5803173
2.790000 3.5632811
2.791000 3.54513
2.792000 3.5258625
2.793000 3.5054769
2.794000 3.4839719999999996
2.795000 3.4613463999999996
2.796000 3.4375992
2.797000 3.4127290999999995
2.798000 3.3867352000000004
2.799000 3.3596164999999996
2.800000 3.3313725
2.801000 3.3020023000000003
2.802000 3.2715052
2.803000 3.2398805000000004
2.804000 3.2071281
2.805000 3.1732473999999997
2.806000 3.1382382
2.807000 3.1021001
2.808000 3.0648332
2.809000 3.0264378
2.810000 2.9869137
2.811000 2.9462615000000003
2.812000 2.9044814
2.813000 2.8615741
2.814000 2.8175401
2.815000 2.7723801999999997
2.816000 2.7260954
2.817000 2.6786864
2.818000 2.6301546
2.819000 2.5805010999999998
2.820000 2.5297273
2.821000 2.4778347
2.822000 2.4248248
2.823000 2.3706993
2.824000 2.3154600000000003
2.825000 2.2591086
2.826000 2.2016473000000003
2.827000 2.1430781
2.828000 2.0834032
2.829000 2.0226248
2.830000 1.9607451000000002
2.831000 1.8977667999999999
2.832000 1.8336921999999998
2.833000 1.7685240000000002
2.834000 1.7022649
2.835000 1.6349176
2.836000 1.5664851
2.837000 1.4969704
2.838000 1.4263764
2.839000 1.3547064
2.840000 1.2819636
2.841000 1.2081513
2.842000 1.1332731
2.843000 1.0573325
2.844000 0.98033315
2.845000 0.9022789099999999
2.846000 0.8231736700000001
2.847000 0.74302144
2.848000 0.66182637
2.849000 0.57959273
2.850000 0.49632493999999994
2.851000 0.41202753999999997
2.852000 0.32670512
2.853000 0.24036251
2.854000 0.15300459
2.855000 0.064636383
2.856000 -0.024736955
2.857000 -0.11511015000000001
2.858000 -0.20647785
2.859000 -0.2988345
2.860000 -0.39217452999999997
2.861000 -0.48649226999999995
2.862000 -0.58178185
2.863000 -0.67803734
2.864000 -0.77525275
2.865000 -0.87342197
2.866000 -0.97253872
2.867000 -1.0725968000000001
2.868000 -1.1735898
2.869000 -1.2755112000000002
2.870000 -1.3783544
2.871000 -1.482113
2.872000 -1.58678
2.873000 -1.6923487000000002
2.874000 -1.7988123000000003
2.875000 -1.9061636
2.876000 -2.0143953999999997
2.877000 -2.1235006
2.878000 -2.2334719
2.879000 -2.3443019
2.880000 -2.4559829
2.881000 -2.5685073999999997
2.882000 -2.6818674000000002
2.883000 -2.7960552
2.884000 -2.9110627
2.885000 -3.0268818
2.886000 -3.1435043000000005
2.887000 -3.2609217000000004
2.888000 -3.3791255
2.889000 -3.4981076
2.890000 -3.6178585
2.891000 -3.7383698
2.892000 -3.8596328
2.893000 -3.9816382999999997
2.894000 -4.104377
2.895000 -4.2278398
2.896000 -4.3520171
2.897000 -4.4769000000000005
2.898000 -4.6024788
2.899000 -4.7287438
2.900000 -4.855685299999999
2.901000 -4.9832936000000005
2.902000 -5.1115587
2.903000 -5.2404709
2.904000 -5.3700201000000005
2.905000 -5.5001963
2.906000 -5.6309894
2.907000 -5.762389300000001
2.908000 -5.8943853
2.909000 -6.0269672000000005
2.910000 -6.1601248
2.911000 -6.2938474
2.912000 -6.428124
2.913000 -6.5629438
2.914000 -6.698297
2.915000 -6.8341717
2.916000 -6.9705576
2.917000 -7.1074426
2.918000 -7.2448163999999995
2.919000 -7.382667800000001
2.920000 -7.520984899999999
2.921000 -7.659756400000001
2.922000 -7.7989712
2.923000 -7.9386175
2.924000 -8.0786832
2.925000 -8.2191564
2.926000 -8.360026
2.927000 -8.5012794
2.928000 -8.6429045
2.929000 -8.784889399999999
2.930000 -8.9272223
2.931000 -9.0698905
2.932000 -9.2128821
2.933000 -9.3561836
2.934000 -9.4997838
2.935000 -9.6436694
2.936000 -9.7878277
2.937000 -9.9322468
2.938000 -10.07691
2.939000 -10.221810000000001
2.940000 -10.36694
2.941000 -10.51227
2.942000 -10.6578
2.943000 -10.80351
2.944000 -10.949390000000001
2.945000 -11.09543
2.946000 -11.24161
2.947000 -11.38792
2.948000 -11.53435
2.949000 -11.68089
2.950000 -11.82751
2.951000 -11.974210000000001
2.952000 -12.12097
2.953000 -12.267790000000002
2.954000 -12.41464
2.955000 -12.56151
2.956000 -12.70839
2.957000 -12.85526
2.958000 -13.00211
2.959000 -13.14893
2.960000 -13.29571
2.961000 -13.442419999999998
2.962000 -13.58906
2.963000 -13.735610000000001
2.964000 -13.882050000000001
2.965000 -14.028379999999999
2.966000 -14.17458
2.967000 -14.320630000000001
2.968000 -14.466529999999999
2.969000 -14.61225
2.970000 -14.75778
2.971000 -14.90311
2.972000 -15.04822
2.973000 -15.193100000000001
2.974000 -15.33774
2.975000 -15.482109999999999
2.976000 -15.626219999999998
2.977000 -15.770029999999998
2.978000 -15.91355
2.979000 -16.05674
2.980000 -16.19961
2.981000 -16.342129999999997
2.982000 -16.484289999999998
2.983000 -16.626070000000002
2.984000 -16.76747
2.985000 -16.90846
2.986000 -17.049030000000002
2.987000 -17.18917
2.988000 -17.32887
2.989000 -17.4681
2.990000 -17.606849999999998
2.991000 -17.74512
2.992000 -17.88288
2.993000 -18.02011
2.994000 -18.15681
2.995000 -18.29297
2.996000 -18.42856
2.997000 -18.563560000000003
2.998000 -18.69798
2.999000 -18.83179
3.000000 -18.96497
3.001000 -19.097520000000003
3.002000 -19.229409999999998
3.003000 -19.36064
3.004000 -19.49119
3.005000 -19.62104
3.006000 -19.75018
3.007000 -19.8786
3.008000 -20.00628
3.009000 -20.133200000000002
3.010000 -20.25936
3.011000 -20.38473
3.012000 -20.50931
3.013000 -20.63308
3.014000 -20.75602
3.015000 -20.87813
3.016000 -20.999380000000002
3.017000 -21.119760000000003
3.018000 -21.239259999999998
3.019000 -21.357870000000002
3.020000 -21.475559999999998
3.021000 -21.59234
3.022000 -21.70817
3.023000 -21.82305
3.024000 -21.93697
3.025000 -22.04991
3.026000 -22.16185
3.027000 -22.27279
3.028000 -22.3827
3.029000 -22.49159
3.030000 -22.599420000000002
3.031000 -22.70619
3.032000 -22.811880000000002
3.033000 -22.91649
3.034000 -23.01999
3.035000 -23.12237
3.036000 -23.22363
3.037000 -23.32374
3.038000 -23.4227
3.039000 -23.52049
3.040000 -23.6171
3.041000 -23.71251
3.042000 -23.80671
3.043000 -23.89969
3.044000 -23.99144
3.045000 -24.08194
3.046000 -24.17118
3.047000 -24.259149999999998
3.048000 -24.34583
3.049000 -24.43122
3.050000 -24.5153
3.051000 -24.59805
3.052000 -24.67948
3.053000 -24.75955
3.054000 -24.83827
3.055000 -24.91562
3.056000 -24.99159
3.057000 -25.06616
3.058000 -25.139329999999998
3.059000 -25.211080000000003
3.060000 -25.281399999999998
3.061000 -25.350279999999998
3.062000 -25.41772
3.063000 -25.48369
3.064000 -25.54818
3.065000 -25.61119
3.066000 -25.67271
3.067000 -25.732719999999997
3.068000 -25.79121
3.069000 -25.84817
3.070000 -25.903599999999997
3.071000 -25.95748
3.072000 -26.0098
3.073000 -26.06055
3.074000 -26.109719999999996
3.075000 -26.1573
3.076000 -26.20328
3.077000 -26.24765
3.078000 -26.290409999999998
3.079000 -26.331529999999997
3.080000 -26.37102
3.081000 -26.40886
3.082000 -26.44505
3.083000 -26.479560000000003
3.084000 -26.512409999999996
3.085000 -26.54356
3.086000 -26.573029999999996
3.087000 -26.600790000000003
3.088000 -26.62684
3.089000 -26.65117
3.090000 -26.67378
3.091000 -26.694649999999996
3.092000 -26.713769999999997
3.093000 -26.731139999999996
3.094000 -26.746760000000002
3.095000 -26.7606
3.096000 -26.772669999999998
3.097000 -26.78296
3.098000 -26.79145
3.099000 -26.79815
3.100000 -26.80305
3.101000 -26.80613
3.102000 -26.807399999999998
3.103000 -26.806839999999998
3.104000 -26.804450000000003
3.105000 -26.800220000000003
3.106000 -26.79415
3.107000 -26.78623
3.108000 -26.77646
3.109000 -26.76482
3.110000 -26.75132
3.111000 -26.735950000000003
3.112000 -26.718700000000002
3.113000 -26.69957
3.114000 -26.67855
3.115000 -26.655640000000002
3.116000 -26.63083
3.117000 -26.604119999999998
3.118000 -26.57551
3.119000 -26.544980000000002
3.120000 -26.51254
3.121000 -26.47819
3.122000 -26.44191
3.123000 -26.4037
3.124000 -26.363569999999996
3.125000 -26.321499999999997
3.126000 -26.277489999999997
3.127000 -26.23155
3.128000 -26.183659999999996
3.129000 -26.133820000000004
3.130000 -26.08204
3.131000 -26.028299999999998
3.132000 -25.972610000000003
3.133000 -25.914969999999997
3.134000 -25.85536
3.135000 -25.7938
3.136000 -25.73027
3.137000 -25.664779999999997
3.138000 -25.59732
3.139000 -25.52789
3.140000 -25.4565
3.141000 -25.383129999999998
3.142000 -25.307800000000004
3.143000 -25.23049
3.144000 -25.151210000000003
3.145000 -25.069960000000002
3.146000 -24.986739999999998
3.147000 -24.90154
3.148000 -24.81437
3.149000 -24.72523
3.150000 -24.63411
3.151000 -24.54103
3.152000 -24.44597
3.153000 -24.34894
3.154000 -24.249950000000002
3.155000 -24.14899
3.156000 -24.04606
3.157000 -23.94117
3.158000 -23.83431
3.159000 -23.7255
3.160000 -23.61472
3.161000 -23.50199
3.162000 -23.38731
3.163000 -23.27067
3.164000 -23.15209
3.165000 -23.031560000000002
3.166000 -22.90909
3.167000 -22.784679999999998
3.168000 -22.65833
3.169000 -22.53005
3.170000 -22.399839999999998
3.171000 -22.267709999999997
3.172000 -22.13365
3.173000 -21.99768
3.174000 -21.85979
3.175000 -21.72
3.176000 -21.5783
3.177000 -21.4347
3.178000 -21.28921
3.179000 -21.141840000000002
3.180000 -20.99257
3.181000 -20.84143
3.182000 -20.68842
3.183000 -20.53354
3.184000 -20.3768
3.185000 -20.2182
3.186000 -20.05775
3.187000 -19.89546
3.188000 -19.73133
3.189000 -19.56537
3.190000 -19.39759
3.191000 -19.227990000000002
3.192000 -19.05659
3.193000 -18.88338
3.194000 -18.70838
3.195000 -18.53158
3.196000 -18.35301
3.197000 -18.17267
3.198000 -17.99056
3.199000 -17.8067
3.200000 -17.62109
3.201000 -17.43375
3.202000 -17.24467
3.203000 -17.05388
3.204000 -16.86137
3.205000 -16.66716
3.206000 -16.47125
3.207000 -16.273670000000003
3.208000 -16.07441
3.209000 -15.87348
3.210000 -15.6709
3.211000 -15.46668
3.212000 -15.26083
3.213000 -15.053349999999998
3.214000 -14.84426
3.215000 -14.633560000000001
3.216000 -14.42128
3.217000 -14.20742
3.218000 -13.991980000000002
3.219000 -13.77499
3.220000 -13.55645
3.221000 -13.33638
3.222000 -13.114790000000001
3.223000 -12.89168
3.224000 -12.667069999999999
3.225000 -12.44098
3.226000 -12.21341
3.227000 -11.98438
3.228000 -11.75389
3.229000 -11.52197
3.230000 -11.28862
3.231000 -11.05386
3.232000 -10.8177
3.233000 -10.580150000000001
3.234000 -10.34123
3.235000 -10.10094
3.236000 -9.8593131
3.237000 -9.6163504
3.238000 -9.3720682
3.239000 -9.1264807
3.240000 -8.8796012
3.241000 -8.6314447
3.242000 -8.3820254
3.243000 -8.1313573
3.244000 -7.8794554
3.245000 -7.6263346
3.246000 -7.3720098
3.247000 -7.1164958
3.248000 -6.859807699999999
3.249000 -6.601961000000001
3.250000 -6.3429706
3.251000 -6.0828518
3.252000 -5.8216203
3.253000 -5.5592917
3.254000 -5.295882
3.255000 -5.0314069
3.256000 -4.7658823
3.257000 -4.4993244
3.258000 -4.231749499999999
3.259000 -3.9631736
3.260000 -3.6936129999999996
3.261000 -3.4230842999999997
3.262000 -3.1516038
3.263000 -2.8791882
3.264000 -2.6058543
3.265000 -2.331619
3.266000 -2.0564989999999996
3.267000 -1.7805114
3.268000 -1.5036733
3.269000 -1.2260019
3.270000 -0.94751436
3.271000 -0.6682281800000001
3.272000 -0.38816079
3.273000 -0.10732974999999999
3.274000 0.17424728
3.275000 0.45655249000000003
3.276000 0.73956801
3.277000 1.0232759
3.278000 1.3076581
3.279000 1.5926965000000002
3.280000 1.8783726
3.281000 2.1646684
3.282000 2.4515653
3.283000 2.7390448000000003
3.284000 3.0270881999999997
3.285000 3.3156771000000003
3.286000 3.6047924
3.287000 3.8944155
3.288000 4.1845273
3.289000 4.4751089
3.290000 4.7661413
3.291000 5.0576054
3.292000 5.3494822
3.293000 5.6417521
3.294000 5.9343960000000004
3.295000 6.227394599999999
3.296000 6.5207288000000005
3.297000 6.8143785
3.298000 7.1083248
3.299000 7.4025473999999996
3.300000 7.697027200000001
3.301000 7.9917446000000005
3.302000 8.2866795
3.303000 8.581812699999999
3.304000 8.8771239
3.305000 9.1725931
3.306000 9.4682008
3.307000 9.763927
3.308000 10.059750000000001
3.309000 10.355649999999999
3.310000 10.651620000000001
3.311000 10.947610000000001
3.312000 11.24363
3.313000 11.53965
3.314000 11.83564
3.315000 12.131590000000001
3.316000 12.42747
3.317000 12.723270000000001
3.318000 13.01897
3.319000 13.31455
3.320000 13.60998
3.321000 13.90524
3.322000 14.20032
3.323000 14.4952
3.324000 14.789840000000002
3.325000 15.08424
3.326000 15.37837
3.327000 15.672220000000001
3.328000 15.96575
3.329000 16.258960000000002
3.330000 16.55181
3.331000 16.8443
3.332000 17.136390000000002
3.333000 17.42807
3.334000 17.71932
3.335000 18.01012
3.336000 18.300440000000002
3.337000 18.59027
3.338000 18.87959
3.339000 19.168370000000003
3.340000 19.456590000000002
3.341000 19.744229999999998
3.342000 20.031280000000002
3.343000 20.3177
3.344000 20.60349
3.345000 20.88862
3.346000 21.17307
3.347000 21.45682
3.348000 21.73984
3.349000 22.02212
3.350000 22.303639999999998
3.351000 22.58437
3.352000 22.8643
3.353000 23.14341
3.354000 23.42166
3.355000 23.69906
3.356000 23.97556
3.357000 24.25116
3.358000 24.525830000000003
3.359000 24.79956
3.360000 25.072309999999998
3.361000 25.34408
3.362000 25.614829999999998
3.363000 25.88456
3.364000 26.15324
3.365000 26.42086
3.366000 26.68738
3.367000 26.95279
3.368000 27.21708
3.369000 27.48021
3.370000 27.74218
3.371000 28.002959999999998
3.372000 28.26253
3.373000 28.52087
3.374000 28.777970000000003
3.375000 29.03379
3.376000 29.288330000000002
3.377000 29.54157
3.378000 29.79347
3.379000 30.04403
3.380000 30.293219999999998
3.381000 30.541030000000003
3.382000 30.78744
3.383000 31.03241
3.384000 31.27595
3.385000 31.518020000000003
3.386000 31.758609999999997
3.387000 31.997700000000002
3.388000 32.23527
3.389000 32.4713
3.390000 32.70577
3.391000 32.938669999999995
3.392000 33.16997
3.393000 33.39966
3.394000 33.62772
3.395000 33.85412
3.396000 34.07886
3.397000 34.30192
3.398000 34.52326
3.399000 34.742889999999996
3.400000 34.960770000000004
3.401000 35.1769
3.402000 35.39125
3.403000 35.60381
3.404000 35.81455
3.405000 36.02347
3.406000 36.23055
3.407000 36.43576
3.408000 36.63909
3.409000 36.84053
3.410000 37.040060000000004
3.411000 37.23765
3.412000 37.4333
3.413000 37.62699
3.414000 37.8187
3.415000 38.00841
3.416000 38.19611
3.417000 38.38179
3.418000 38.56542
3.419000 38.74699
3.420000 38.926480000000005
3.421000 39.103880000000004
3.422000 39.279180000000004
3.423000 39.45235
3.424000 39.62339
3.425000 39.79227
3.426000 39.95898
3.427000 40.1235
3.428000 40.28583
3.429000 40.44595
3.430000 40.603840000000005
3.431000 40.759479999999996
3.432000 40.91287
3.433000 41.06398
3.434000 41.21281
3.435000 41.35934
3.436000 41.50355
3.437000 41.64544
3.438000 41.78499
3.439000 41.92218
3.440000 42.057
3.441000 42.18944
3.442000 42.31949
3.443000 42.44713
3.444000 42.57235
3.445000 42.69513
3.446000 42.81547
3.447000 42.93336
3.448000 43.04877
3.449000 43.16171
3.450000 43.27214
3.451000 43.38008
3.452000 43.4855
3.453000 43.58838
3.454000 43.688739999999996
3.455000 43.78654
3.456000 43.88178
3.457000 43.97445
3.458000 44.06454
3.459000 44.15204
3.460000 44.236940000000004
3.461000 44.31922
3.462000 44.39889
3.463000 44.47592
3.464000 44.550309999999996
3.465000 44.622060000000005
3.466000 44.691140000000004
3.467000 44.757560000000005
3.468000 44.82131
3.469000 44.88237
3.470000 44.94073
3.471000 44.996399999999994
3.472000 45.04935
3.473000 45.09959
3.474000 45.1471
3.475000 45.19188
3.476000 45.23393
3.477000 45.273219999999995
3.478000 45.30976
3.479000 45.34354
3.480000 45.37454
3.481000 45.40277
3.482000 45.42823
3.483000 45.45089
3.484000 45.470749999999995
3.485000 45.48782
3.486000 45.50208
3.487000 45.51352
3.488000 45.52215
3.489000 45.52796
3.490000 45.53093
3.491000 45.53108
3.492000 45.52838
3.493000 45.52285
3.494000 45.51446
3.495000 45.50323
3.496000 45.48914
3.497000 45.4722
3.498000 45.4524
3.499000 45.42973
3.500000 45.4042
3.501000 45.37579
3.502000 45.34451
3.503000 45.31036
3.504000 45.27334
3.505000 45.233430000000006
3.506000 45.19065
3.507000 45.144980000000004
3.508000 45.09643
3.509000 45.045
3.510000 44.99069
3.511000 44.93349
3.512000 44.873400000000004
3.513000 44.810430000000004
3.514000 44.74457
3.515000 44.67583
3.516000 44.6042
3.517000 44.52968
3.518000 44.45228
3.519000 44.372
3.520000 44.288830000000004
3.521000 44.20277
3.522000 44.113839999999996
3.523000 44.02203
3.524000 43.92734
3.525000 43.82978
3.526000 43.72934
3.527000 43.626039999999996
3.528000 43.51986
3.529000 43.41082
3.530000 43.29892
3.531000 43.18415
3.532000 43.06653
3.533000 42.94606
3.534000 42.82275
3.535000 42.69658
3.536000 42.56758
3.537000 42.43574
3.538000 42.30107
3.539000 42.16357
3.540000 42.02326
3.541000 41.88012
3.542000 41.73419
3.543000 41.58544
3.544000 41.4339
3.545000 41.27957
3.546000 41.12245
3.547000 40.962559999999996
3.548000 40.79989
3.549000 40.63446
3.550000 40.46627
3.551000 40.29533
3.552000 40.121649999999995
3.553000 39.94524
3.554000 39.7661
3.555000 39.58424
3.556000 39.39967
3.557000 39.212399999999995
3.558000 39.02244
3.559000 38.8298
3.560000 38.63449
3.561000 38.43651
3.562000 38.23587
3.563000 38.03259
3.564000 37.82668
3.565000 37.61814
3.566000 37.40699
3.567000 37.19323
3.568000 36.976890000000004
3.569000 36.75796
3.570000 36.53646
3.571000 36.31241
3.572000 36.08581
3.573000 35.85667
3.574000 35.62502
3.575000 35.39085
3.576000 35.15419
3.577000 34.915040000000005
3.578000 34.67342
3.579000 34.42934
3.580000 34.18282
3.581000 33.93387
3.582000 33.6825
3.583000 33.42872
3.584000 33.172560000000004
3.585000 32.91402
3.586000 32.653110000000005
3.587000 32.38986
3.588000 32.12428
3.589000 31.85638
3.590000 31.586180000000002
3.591000 31.31369
3.592000 31.038939999999997
3.593000 30.761919999999996
3.594000 30.48267
3.595000 30.2012
3.596000 29.917519999999996
3.597000 29.631649999999997
3.598000 29.343609999999998
3.599000 29.053420000000003
3.600000 28.76109
3.601000 28.46663
3.602000 28.17008
3.603000 27.871439999999996
3.604000 27.570729999999998
3.605000 27.267970000000002
3.606000 26.963179999999998
3.607000 26.656380000000002
3.608000 26.347589999999997
3.609000 26.03682
3.610000 25.72409
3.611000 25.40943
3.612000 25.09285
3.613000 24.774379999999997
3.614000 24.45402
3.615000 24.13181
3.616000 23.807760000000002
3.617000 23.48188
3.618000 23.15421
3.619000 22.82477
3.620000 22.493560000000002
3.621000 22.16062
3.622000 21.82595
3.623000 21.4896
3.624000 21.15157
3.625000 20.81188
3.626000 20.47056
3.627000 20.12763
3.628000 19.78312
3.629000 19.43703
3.630000 19.0894
3.631000 18.74024
3.632000 18.38959
3.633000 18.03745
3.634000 17.683860000000003
3.635000 17.32883
3.636000 16.9724
3.637000 16.61457
3.638000 16.25538
3.639000 15.89486
3.640000 15.533009999999999
3.641000 15.16987
3.642000 14.80546
3.643000 14.4398
3.644000 14.07293
3.645000 13.704849999999999
3.646000 13.3356
3.647000 12.965209999999999
3.648000 12.593689999999999
3.649000 12.221070000000001
3.650000 11.84737
3.651000 11.47263
3.652000 11.09686
3.653000 10.72009
3.654000 10.34234
3.655000 9.9636458
3.656000 9.584026
3.657000 9.2035078
3.658000 8.822115499999999
3.659000 8.4398754
3.660000 8.0568127
3.661000 7.6729536000000005
3.662000 7.2883241000000005
3.663000 6.9029495
3.664000 6.516856
3.665000 6.1300699
3.666000 5.7426173
3.667000 5.3545244
3.668000 4.965817599999999
3.669000 4.5765232000000005
3.670000 4.1866674999999995
3.671000 3.7962776
3.672000 3.4053794999999996
3.673000 3.0140005000000003
3.674000 2.6221674
3.675000 2.229907
3.676000 1.8372465
3.677000 1.4442128
3.678000 1.0508331
3.679000 0.65713474
3.680000 0.26314491
3.681000 -0.13110897999999999
3.682000 -0.52559953
3.683000 -0.92029925
3.684000 -1.3151807
3.685000 -1.7102161
3.686000 -2.1053782
3.687000 -2.5006391
3.688000 -2.8959714
3.689000 -3.2913473
3.690000 -3.6867391
3.691000 -4.0821191
3.692000 -4.4774595999999995
3.693000 -4.872733
3.694000 -5.267911
3.695000 -5.6629665000000005
3.696000 -6.0578711
3.697000 -6.4525977
3.698000 -6.8471177999999995
3.699000 -7.2414033
3.700000 -7.6354265
3.701000 -8.0291599
3.702000 -8.4225751
3.703000 -8.8156447
3.704000 -9.2083402
3.705000 -9.6006334
3.706000 -9.9924967
3.707000 -10.3839
3.708000 -10.77482
3.709000 -11.16523
3.710000 -11.55509
3.711000 -11.94439
3.712000 -12.33308
3.713000 -12.72115
3.714000 -13.10857
3.715000 -13.49531
3.716000 -13.88133
3.717000 -14.26662
3.718000 -14.651140000000002
3.719000 -15.03487
3.720000 -15.41778
3.721000 -15.799840000000001
3.722000 -16.18102
3.723000 -16.561300000000003
3.724000 -16.940649999999998
3.725000 -17.31904
3.726000 -17.69644
3.727000 -18.07283
3.728000 -18.44817
3.729000 -18.82245
3.730000 -19.19563
3.731000 -19.56769
3.732000 -19.9386
3.733000 -20.308329999999998
3.734000 -20.676849999999998
3.735000 -21.04414
3.736000 -21.41018
3.737000 -21.77493
3.738000 -22.138360000000002
3.739000 -22.50046
3.740000 -22.86118
3.741000 -23.22052
3.742000 -23.57844
3.743000 -23.934910000000002
3.744000 -24.28991
3.745000 -24.64341
3.746000 -24.99539
3.747000 -25.34581
3.748000 -25.69467
3.749000 -26.04191
3.750000 -26.387529999999998
3.751000 -26.731500000000004
3.752000 -27.07379
3.753000 -27.414369999999998
3.754000 -27.75322
3.755000 -28.090320000000002
3.756000 -28.42563
3.757000 -28.75914
3.758000 -29.09082
3.759000 -29.42065
3.760000 -29.748599999999996
3.761000 -30.074640000000002
3.762000 -30.398760000000003
3.763000 -30.720920000000003
3.764000 -31.0411
3.765000 -31.35929
3.766000 -31.675449999999998
3.767000 -31.98956
3.768000 -32.3016
3.769000 -32.61155
3.770000 -32.91938
3.771000 -33.22507
3.772000 -33.52859
3.773000 -33.82992
3.774000 -34.12905
3.775000 -34.42594
3.776000 -34.72058
3.777000 -35.01294
3.778000 -35.30299
3.779000 -35.59073
3.780000 -35.87612
3.781000 -36.159150000000004
3.782000 -36.43979
3.783000 -36.71801
3.784000 -36.993809999999996
3.785000 -37.26716
3.786000 -37.53804
3.787000 -37.80642
3.788000 -38.072289999999995
3.789000 -38.33562
3.790000 -38.596399999999996
3.791000 -38.85461
3.792000 -39.11023
3.793000 -39.36323
3.794000 -39.6136
3.795000 -39.86131
3.796000 -40.10636
3.797000 -40.34872
3.798000 -40.588370000000005
3.799000 -40.825289999999995
3.800000 -41.05947
3.801000 -41.290890000000005
3.802000 -41.519529999999996
3.803000 -41.74537
3.804000 -41.9684
3.805000 -42.18859
3.806000 -42.40594
3.807000 -42.62043
3.808000 -42.832029999999996
3.809000 -43.040729999999996
3.810000 -43.24653
3.811000 -43.44939
3.812000 -43.649300000000004
3.813000 -43.84626
3.814000 -44.040240000000004
3.815000 -44.23123
3.816000 -44.41921
3.817000 -44.604169999999996
3.818000 -44.7861
3.819000 -44.96498
3.820000 -45.1408
3.821000 -45.31353
3.822000 -45.483180000000004
3.823000 -45.64972
3.824000 -45.81315
3.825000 -45.97344
3.826000 -46.13059
3.827000 -46.284589999999994
3.828000 -46.43542
3.829000 -46.58307
3.830000 -46.72753
3.831000 -46.86879
3.832000 -47.00683
3.833000 -47.14165
3.834000 -47.27323
3.835000 -47.40157
3.836000 -47.52665
3.837000 -47.648469999999996
3.838000 -47.76701
3.839000 -47.88226
3.840000 -47.99423
3.841000 -48.102889999999995
3.842000 -48.20823
3.843000 -48.31026
3.844000 -48.40896
3.845000 -48.50433
3.846000 -48.59635
3.847000 -48.68502
3.848000 -48.770340000000004
3.849000 -48.852289999999996
3.850000 -48.93087
3.851000 -49.00607
3.852000 -49.077890000000004
3.853000 -49.146319999999996
3.854000 -49.211349999999996
3.855000 -49.27298
3.856000 -49.331219999999995
3.857000 -49.38603
3.858000 -49.43744
3.859000 -49.48543
3.860000 -49.52999
3.861000 -49.571130000000004
3.862000 -49.60883
3.863000 -49.64311
3.864000 -49.67394
3.865000 -49.70134
3.866000 -49.72529
3.867000 -49.7458
3.868000 -49.76287
3.869000 -49.77649
3.870000 -49.78665
3.871000 -49.793369999999996
3.872000 -49.79663
3.873000 -49.79644
3.874000 -49.79279
3.875000 -49.78569
3.876000 -49.77514
3.877000 -49.761129999999994
3.878000 -49.74368
3.879000 -49.72276
3.880000 -49.6984
3.881000 -49.67059
3.882000 -49.63933
3.883000 -49.60462
3.884000 -49.56647
3.885000 -49.52487
3.886000 -49.47984
3.887000 -49.43137
3.888000 -49.37947
3.889000 -49.32415
3.890000 -49.26539
3.891000 -49.203219999999995
3.892000 -49.13763
3.893000 -49.06863
3.894000 -48.99622
3.895000 -48.92041
3.896000 -48.8412
3.897000 -48.758610000000004
3.898000 -48.67263
3.899000 -48.58327
3.900000 -48.490539999999996
3.901000 -48.39444
3.902000 -48.29499
3.903000 -48.192190000000004
3.904000 -48.086040000000004
3.905000 -47.97655
3.906000 -47.86374
3.907000 -47.74761
3.908000 -47.62817
3.909000 -47.50542
3.910000 -47.37938
3.911000 -47.25005
3.912000 -47.11745
3.913000 -46.98158
3.914000 -46.84245
3.915000 -46.70007
3.916000 -46.55446
3.917000 -46.40562
3.918000 -46.25356
3.919000 -46.098299999999995
3.920000 -45.93984
3.921000 -45.778200000000005
3.922000 -45.613389999999995
3.923000 -45.44542
3.924000 -45.274300000000004
3.925000 -45.10005
3.926000 -44.92267
3.927000 -44.74218
3.928000 -44.5586
3.929000 -44.37193
3.930000 -44.1822
3.931000 -43.98941
3.932000 -43.79358
3.933000 -43.594719999999995
3.934000 -43.39285
3.935000 -43.187979999999996
3.936000 -42.98013
3.937000 -42.76931
3.938000 -42.55554
3.939000 -42.33884
3.940000 -42.11921
3.941000 -41.896679999999996
3.942000 -41.67127
3.943000 -41.44298
3.944000 -41.21184
3.945000 -40.97786
3.946000 -40.74107
3.947000 -40.50147
3.948000 -40.259080000000004
3.949000 -40.013929999999995
3.950000 -39.76603
3.951000 -39.51541
3.952000 -39.26206
3.953000 -39.00603
3.954000 -38.74732
3.955000 -38.48595
3.956000 -38.22194
3.957000 -37.95532
3.958000 -37.6861
3.959000 -37.41429
3.960000 -37.13993
3.961000 -36.86303
3.962000 -36.58361
3.963000 -36.30169
3.964000 -36.01729
3.965000 -35.73044
3.966000 -35.44114
3.967000 -35.149429999999995
3.968000 -34.85532
3.969000 -34.558840000000004
3.970000 -34.26001
3.971000 -33.95884
3.972000 -33.65537
3.973000 -33.34961
3.974000 -33.041579999999996
3.975000 -32.73131
3.976000 -32.41882
3.977000 -32.10413
3.978000 -31.78727
3.979000 -31.468249999999998
3.980000 -31.14711
3.981000 -30.823859999999996
3.982000 -30.498530000000002
3.983000 -30.17114
3.984000 -29.84171
3.985000 -29.51027
3.986000 -29.176849999999998
3.987000 -28.84146
3.988000 -28.50414
3.989000 -28.1649
3.990000 -27.82378
3.991000 -27.48078
3.992000 -27.135949999999998
3.993000 -26.78931
3.994000 -26.44087
3.995000 -26.09068
3.996000 -25.73874
3.997000 -25.385089999999998
3.998000 -25.02975
3.999000 -24.67276
4.000000 -24.31412
4.001000 -23.953879999999998
4.002000 -23.59205
4.003000 -23.22867
4.004000 -22.86375
4.005000 -22.497329999999998
4.006000 -22.12943
4.007000 -21.760070000000002
4.008000 -21.38929
4.009000 -21.01711
4.010000 -20.643549999999998
4.011000 -20.26865
4.012000 -19.89242
4.013000 -19.51491
4.014000 -19.136120000000002
4.015000 -18.7561
4.016000 -18.374869999999998
4.017000 -17.992440000000002
4.018000 -17.60886
4.019000 -17.224149999999998
4.020000 -16.83834
4.021000 -16.45145
4.022000 -16.06351
4.023000 -15.674550000000002
4.024000 -15.284590000000001
4.025000 -14.89367
4.026000 -14.50181
4.027000 -14.10905
4.028000 -13.715399999999999
4.029000 -13.320889999999999
4.030000 -12.925559999999999
4.031000 -12.52943
4.032000 -12.13254
4.033000 -11.7349
4.034000 -11.336540000000001
4.035000 -10.93751
4.036000 -10.53781
4.037000 -10.13749
4.038000 -9.736563299999998
4.039000 -9.3350679
4.040000 -8.9330286
4.041000 -8.5304737
4.042000 -8.127432299999999
4.043000 -7.723932
4.044000 -7.3200009999999995
4.045000 -6.9156683999999995
4.046000 -6.5109618
4.047000 -6.1059098999999994
4.048000 -5.7005409
4.049000 -5.2948833
4.050000 -4.8889651999999995
4.051000 -4.4828149999999996
4.052000 -4.0764615
4.053000 -3.6699329
4.054000 -3.2632573999999996
4.055000 -2.8564636
4.056000 -2.4495797
4.057000 -2.0426344
4.058000 -1.6356560999999998
4.059000 -1.2286734000000001
4.060000 -0.8217145699999999
4.061000 -0.41480819
4.062000 -0.0079827165
4.063000 0.39873342000000006
4.064000 0.80531174
4.065000 1.2117238000000001
4.066000 1.6179413
4.067000 2.0239357
4.068000 2.4296788
4.069000 2.8351424
4.070000 3.2402985
4.071000 3.6451183
4.072000 4.0495742
4.073000 4.4536382
4.074000 4.8572820000000005
4.075000 5.260478
4.076000 5.6631982
4.077000 6.0654152
4.078000 6.467101
4.079000 6.8682276
4.080000 7.268767800000001
4.081000 7.6686949
4.082000 8.0679804
4.083000 8.4665976
4.084000 8.864519
4.085000 9.261717599999999
4.086000 9.6581668
4.087000 10.05384
4.088000 10.44871
4.089000 10.84274
4.090000 11.23592
4.091000 11.62822
4.092000 12.0196
4.093000 12.41005
4.094000 12.79953
4.095000 13.18802
4.096000 13.575490000000002
4.097000 13.96192
4.098000 14.34729
4.099000 14.731549999999999
4.100000 15.11469
4.101000 15.49668
4.102000 15.8775
4.103000 16.25712
4.104000 16.63551
4.105000 17.01265
4.106000 17.38852
4.107000 17.763080000000002
4.108000 18.13631
4.109000 18.50819
4.110000 18.878690000000002
4.111000 19.247790000000002
4.112000 19.615460000000002
4.113000 19.98167
4.114000 20.346410000000002
4.115000 20.70965
4.116000 21.07136
4.117000 21.43151
4.118000 21.790100000000002
4.119000 22.14708
4.120000 22.50244
4.121000 22.85615
4.122000 23.2082
4.123000 23.55855
4.124000 23.90718
4.125000 24.25407
4.126000 24.59919
4.127000 24.942529999999998
4.128000 25.284060000000004
4.129000 25.62375
4.130000 25.96159
4.131000 26.297549999999998
4.132000 26.63161
4.133000 26.963749999999997
4.134000 27.29395
4.135000 27.62218
4.136000 27.948420000000002
4.137000 28.27264
4.138000 28.594839999999998
4.139000 28.914990000000003
4.140000 29.23306
4.141000 29.549039999999998
4.142000 29.862899999999996
4.143000 30.17462
4.144000 30.4842
4.145000 30.791590000000003
4.146000 31.096790000000002
4.147000 31.39977
4.148000 31.700519999999997
4.149000 31.99902
4.150000 32.29524
4.151000 32.58916
4.152000 32.88077
4.153000 33.17006
4.154000 33.45699
4.155000 33.74155
4.156000 34.02373
4.157000 34.303509999999996
4.158000 34.58086
4.159000 34.85577
4.160000 35.12823
4.161000 35.3982
4.162000 35.66569
4.163000 35.930659999999996
4.164000 36.19311
4.165000 36.45301
4.166000 36.710350000000005
4.167000 36.96511
4.168000 37.21728
4.169000 37.466840000000005
4.170000 37.71378
4.171000 37.958059999999996
4.172000 38.1997
4.173000 38.43865
4.174000 38.67492
4.175000 38.90849
4.176000 39.13934
4.177000 39.36745
4.178000 39.59282
4.179000 39.81543
4.180000 40.03526
4.181000 40.252300000000005
4.182000 40.46654
4.183000 40.67796
4.184000 40.88655
4.185000 41.0923
4.186000 41.29519
4.187000 41.495219999999996
4.188000 41.692370000000004
4.189000 41.88662
4.190000 42.07797
4.191000 42.26641
4.192000 42.45192
4.193000 42.63449
4.194000 42.81412
4.195000 42.99078
4.196000 43.16447
4.197000 43.33518
4.198000 43.5029
4.199000 43.66762
4.200000 43.82932
4.201000 43.98801
4.202000 44.143660000000004
4.203000 44.29627
4.204000 44.44584
4.205000 44.59234
4.206000 44.735780000000005
4.207000 44.87614
4.208000 45.013419999999996
4.209000 45.1476
4.210000 45.27869
4.211000 45.40666
4.212000 45.53153
4.213000 45.65327
4.214000 45.771879999999996
4.215000 45.88736
4.216000 45.9997
4.217000 46.108900000000006
4.218000 46.21494
4.219000 46.31782
4.220000 46.41753
4.221000 46.51408
4.222000 46.60745
4.223000 46.69765
4.224000 46.78466
4.225000 46.86849
4.226000 46.94912
4.227000 47.02657
4.228000 47.100809999999996
4.229000 47.17185
4.230000 47.23968
4.231000 47.30431
4.232000 47.36572
4.233000 47.42392
4.234000 47.47891
4.235000 47.53067
4.236000 47.57922
4.237000 47.624539999999996
4.238000 47.66663
4.239000 47.7055
4.240000 47.74115
4.241000 47.773559999999996
4.242000 47.802749999999996
4.243000 47.828700000000005
4.244000 47.85143
4.245000 47.87092
4.246000 47.887190000000004
4.247000 47.90022
4.248000 47.91003
4.249000 47.916599999999995
4.250000 47.91995
4.251000 47.920069999999996
4.252000 47.91697
4.253000 47.91064
4.254000 47.90109
4.255000 47.88832
4.256000 47.87234
4.257000 47.85315
4.258000 47.83074
4.259000 47.80513
4.260000 47.77631
4.261000 47.7443
4.262000 47.70908
4.263000 47.67068
4.264000 47.629090000000005
4.265000 47.58431
4.266000 47.53636
4.267000 47.48524
4.268000 47.43094
4.269000 47.373490000000004
4.270000 47.312870000000004
4.271000 47.24911
4.272000 47.1822
4.273000 47.11215
4.274000 47.03896
4.275000 46.96266
4.276000 46.88323
4.277000 46.80069
4.278000 46.715050000000005
4.279000 46.62631
4.280000 46.53448
4.281000 46.43958
4.282000 46.3416
4.283000 46.24055
4.284000 46.13645
4.285000 46.0293
4.286000 45.91912
4.287000 45.8059
4.288000 45.68967
4.289000 45.57043
4.290000 45.44819
4.291000 45.32295
4.292000 45.19474
4.293000 45.06356
4.294000 44.92942
4.295000 44.79233
4.296000 44.65231
4.297000 44.50936
4.298000 44.36349
4.299000 44.21473
4.300000 44.06306
4.301000 43.90852
4.302000 43.75112
4.303000 43.59086
4.304000 43.427749999999996
4.305000 43.26182
4.306000 43.09307
4.307000 42.921510000000005
4.308000 42.747170000000004
4.309000 42.57004
4.310000 42.39016
4.311000 42.207519999999995
4.312000 42.02214
4.313000 41.83405
4.314000 41.643249999999995
4.315000 41.449760000000005
4.316000 41.25359
4.317000 41.05476
4.318000 40.85328
4.319000 40.64917
4.320000 40.442440000000005
4.321000 40.233109999999996
4.322000 40.0212
4.323000 39.80673
4.324000 39.5897
4.325000 39.37014
4.326000 39.14806
4.327000 38.92348
4.328000 38.696419999999996
4.329000 38.46689
4.330000 38.23491
4.331000 38.000499999999995
4.332000 37.76368
4.333000 37.52446
4.334000 37.28286
4.335000 37.038900000000005
4.336000 36.7926
4.337000 36.54398
4.338000 36.29305
4.339000 36.03984
4.340000 35.78436
4.341000 35.52663
4.342000 35.26667
4.343000 35.0045
4.344000 34.740140000000004
4.345000 34.4736
4.346000 34.20492
4.347000 33.9341
4.348000 33.66117
4.349000 33.38615
4.350000 33.10906
4.351000 32.82992
4.352000 32.548739999999995
4.353000 32.26556
4.354000 31.980389999999996
4.355000 31.69325
4.356000 31.404169999999997
4.357000 31.11316
4.358000 30.820249999999998
4.359000 30.52545
4.360000 30.2288
4.361000 29.93031
4.362000 29.630000000000003
4.363000 29.32789
4.364000 29.02402
4.365000 28.7184
4.366000 28.41105
4.367000 28.10199
4.368000 27.79125
4.369000 27.47886
4.370000 27.16482
4.371000 26.84917
4.372000 26.53193
4.373000 26.21313
4.374000 25.89278
4.375000 25.5709
4.376000 25.24753
4.377000 24.92268
4.378000 24.59638
4.379000 24.26865
4.380000 23.93952
4.381000 23.60901
4.382000 23.27714
4.383000 22.94393
4.384000 22.60942
4.385000 22.27362
4.386000 21.93655
4.387000 21.59825
4.388000 21.25874
4.389000 20.918039999999998
4.390000 20.576169999999998
4.391000 20.23317
4.392000 19.88905
4.393000 19.543840000000003
4.394000 19.19756
4.395000 18.85025
4.396000 18.50192
4.397000 18.15259
4.398000 17.80231
4.399000 17.45108
4.400000 17.098940000000002
4.401000 16.74591
4.402000 16.39202
4.403000 16.037290000000002
4.404000 15.68174
4.405000 15.32541
4.406000 14.96831
4.407000 14.61048
4.408000 14.25194
4.409000 13.89271
4.410000 13.532820000000001
4.411000 13.1723
4.412000 12.81116
4.413000 12.449449999999999
4.414000 12.08717
4.415000 11.72437
4.416000 11.36105
4.417000 10.99726
4.418000 10.63301
4.419000 10.26833
4.420000 9.9032409
4.421000 9.5377766
4.422000 9.171959000000001
4.423000 8.805813599999999
4.424000 8.4393665
4.425000 8.072643
4.426000 7.7056684
4.427000 7.338468
4.428000 6.9710678999999995
4.429000 6.6034935
4.430000 6.2357705
4.431000 5.8679242
4.432000 5.4999806
4.433000 5.1319648
4.434000 4.7639027
4.435000 4.3958195
4.436000 4.0277407
4.437000 3.6596919999999997
4.438000 3.2916989
4.439000 2.9237865
4.440000 2.5559803
4.441000 2.1883059
4.442000 1.8207885
4.443000 1.4534536
4.444000 1.0863263
4.445000 0.71943202
4.446000 0.35279598
4.447000 -0.013556576
4.448000 -0.37960047
4.449000 -0.74531054
4.450000 -1.1106616
4.451000 -1.4756286
4.452000 -1.8401863
4.453000 -2.20431
4.454000 -2.5679743
4.455000 -2.9311545000000003
4.456000 -3.2938256999999997
4.457000 -3.6559630000000003
4.458000 -4.0175415999999995
4.459000 -4.3785367
4.460000 -4.7389239
4.461000 -5.0986782
4.462000 -5.4577753
4.463000 -5.8161907
4.464000 -6.1739001
4.465000 -6.5308794
4.466000 -6.887104400000001
4.467000 -7.2425500000000005
4.468000 -7.597193100000001
4.469000 -7.95101
4.470000 -8.3039768
4.471000 -8.6560696
4.472000 -9.0072647
4.473000 -9.3575388
4.474000 -9.706869
4.475000 -10.05523
4.476000 -10.4026
4.477000 -10.74896
4.478000 -11.09428
4.479000 -11.43855
4.480000 -11.78173
4.481000 -12.1238
4.482000 -12.464749999999999
4.483000 -12.80455
4.484000 -13.143170000000001
4.485000 -13.48061
4.486000 -13.81682
4.487000 -14.1518
4.488000 -14.48552
4.489000 -14.81795
4.490000 -15.149080000000001
4.491000 -15.47889
4.492000 -15.807350000000001
4.493000 -16.13443
4.494000 -16.460140000000003
4.495000 -16.78443
4.496000 -17.10728
4.497000 -17.42869
4.498000 -17.748620000000003
4.499000 -18.067050000000002
4.500000 -18.383969999999998
4.501000 -18.69935
4.502000 -19.01318
4.503000 -19.325429999999997
4.504000 -19.63609
4.505000 -19.94512
4.506000 -20.25253
4.507000 -20.55827
4.508000 -20.86234
4.509000 -21.16472
4.510000 -21.46538
4.511000 -21.764310000000002
4.512000 -22.06149
4.513000 -22.3569
4.514000 -22.65052
4.515000 -22.94233
4.516000 -23.23232
4.517000 -23.52046
4.518000 -23.80674
4.519000 -24.09115
4.520000 -24.373649999999998
4.521000 -24.65425
4.522000 -24.93291
4.523000 -25.20962
4.524000 -25.484370000000002
4.525000 -25.75714
4.526000 -26.02791
4.527000 -26.29667
4.528000 -26.56339
4.529000 -26.828059999999997
4.530000 -27.09067
4.531000 -27.3512
4.532000 -27.609640000000002
4.533000 -27.86596
4.534000 -28.12016
4.535000 -28.37222
4.536000 -28.622120000000002
4.537000 -28.869850000000003
4.538000 -29.11539
4.539000 -29.35874
4.540000 -29.59986
4.541000 -29.838759999999997
4.542000 -30.07542
4.543000 -30.30981
4.544000 -30.54194
4.545000 -30.77179
4.546000 -30.999330000000004
4.547000 -31.22457
4.548000 -31.44748
4.549000 -31.668059999999997
4.550000 -31.88629
4.551000 -32.10215
4.552000 -32.31565
4.553000 -32.526759999999996
4.554000 -32.73547
4.555000 -32.94178
4.556000 -33.14567
4.557000 -33.347120000000004
4.558000 -33.54614
4.559000 -33.7427
4.560000 -33.93681
4.561000 -34.12844
4.562000 -34.31758
4.563000 -34.50423
4.564000 -34.68838
4.565000 -34.870020000000004
4.566000 -35.04913
4.567000 -35.22572
4.568000 -35.39976
4.569000 -35.57126
4.570000 -35.7402
4.571000 -35.90657
4.572000 -36.07036
4.573000 -36.23158
4.574000 -36.3902
4.575000 -36.54622
4.576000 -36.69964
4.577000 -36.85045
4.578000 -36.99864
4.579000 -37.1442
4.580000 -37.28712
4.581000 -37.42741
4.582000 -37.56505
4.583000 -37.70003
4.584000 -37.83236
4.585000 -37.96202
4.586000 -38.08901
4.587000 -38.21332
4.588000 -38.33495
4.589000 -38.453900000000004
4.590000 -38.57015
4.591000 -38.68371
4.592000 -38.79456
4.593000 -38.90271
4.594000 -39.00815
4.595000 -39.110879999999995
4.596000 -39.21089
4.597000 -39.30818
4.598000 -39.40275
4.599000 -39.49459
4.600000 -39.58369
4.601000 -39.67007
4.602000 -39.75372
4.603000 -39.83462
4.604000 -39.91279
4.605000 -39.988220000000005
4.606000 -40.0609
4.607000 -40.13084
4.608000 -40.19804
4.609000 -40.26249
4.610000 -40.32419
4.611000 -40.38314
4.612000 -40.43934
4.613000 -40.4928
4.614000 -40.54351
4.615000 -40.59147
4.616000 -40.63668
4.617000 -40.67915
4.618000 -40.71887
4.619000 -40.75584
4.620000 -40.79007
4.621000 -40.82155
4.622000 -40.85029
4.623000 -40.87629
4.624000 -40.89955
4.625000 -40.920069999999996
4.626000 -40.93786
4.627000 -40.952909999999996
4.628000 -40.96524
4.629000 -40.974830000000004
4.630000 -40.9817
4.631000 -40.98585
4.632000 -40.98728
4.633000 -40.98599
4.634000 -40.98199
4.635000 -40.97528
4.636000 -40.965869999999995
4.637000 -40.95376
4.638000 -40.93894
4.639000 -40.92144
4.640000 -40.90125
4.641000 -40.87838
4.642000 -40.852830000000004
4.643000 -40.8246
4.644000 -40.79371
4.645000 -40.76016
4.646000 -40.72396
4.647000 -40.6851
4.648000 -40.64359
4.649000 -40.59945
4.650000 -40.55268
4.651000 -40.50329
4.652000 -40.45128
4.653000 -40.39665
4.654000 -40.33943
4.655000 -40.27961
4.656000 -40.21719
4.657000 -40.1522
4.658000 -40.08463
4.659000 -40.0145
4.660000 -39.94181
4.661000 -39.86657
4.662000 -39.78879
4.663000 -39.70847
4.664000 -39.625640000000004
4.665000 -39.54028
4.666000 -39.45242
4.667000 -39.36206
4.668000 -39.26922
4.669000 -39.17389
4.670000 -39.076100000000004
4.671000 -38.97584
4.672000 -38.87313
4.673000 -38.76798
4.674000 -38.6604
4.675000 -38.55041
4.676000 -38.438
4.677000 -38.323190000000004
4.678000 -38.206
4.679000 -38.08642
4.680000 -37.96448
4.681000 -37.84019
4.682000 -37.71355
4.683000 -37.58458
4.684000 -37.4533
4.685000 -37.3197
4.686000 -37.18381
4.687000 -37.04563
4.688000 -36.90518
4.689000 -36.762460000000004
4.690000 -36.617509999999996
4.691000 -36.47031
4.692000 -36.32089
4.693000 -36.16927
4.694000 -36.01545
4.695000 -35.85944
4.696000 -35.70127
4.697000 -35.540929999999996
4.698000 -35.378460000000004
4.699000 -35.21385
4.700000 -35.047129999999996
4.701000 -34.8783
4.702000 -34.70738
4.703000 -34.534389999999995
4.704000 -34.359339999999996
4.705000 -34.18224
4.706000 -34.00311
4.707000 -33.821960000000004
4.708000 -33.63881
4.709000 -33.45367
4.710000 -33.26655
4.711000 -33.07748
4.712000 -32.88645
4.713000 -32.693509999999996
4.714000 -32.49864
4.715000 -32.30188
4.716000 -32.103229999999996
4.717000 -31.90271
4.718000 -31.70034
4.719000 -31.49614
4.720000 -31.29011
4.721000 -31.08227
4.722000 -30.87265
4.723000 -30.661250000000003
4.724000 -30.44809
4.725000 -30.23319
4.726000 -30.016569999999998
4.727000 -29.798229999999997
4.728000 -29.57821
4.729000 -29.3565
4.730000 -29.13314
4.731000 -28.908119999999997
4.732000 -28.681489999999997
4.733000 -28.45324
4.734000 -28.223399999999998
4.735000 -27.99197
4.736000 -27.75899
4.737000 -27.52447
4.738000 -27.288420000000002
4.739000 -27.05086
4.740000 -26.811819999999997
4.741000 -26.571289999999998
4.742000 -26.32932
4.743000 -26.085900000000002
4.744000 -25.84106
4.745000 -25.594820000000002
4.746000 -25.347199999999997
4.747000 -25.098209999999998
4.748000 -24.84787
4.749000 -24.59619
4.750000 -24.343210000000003
4.751000 -24.08893
4.752000 -23.833370000000002
4.753000 -23.57656
4.754000 -23.3185
4.755000 -23.05923
4.756000 -22.798750000000002
4.757000 -22.53708
4.758000 -22.274250000000002
4.759000 -22.010270000000002
4.760000 -21.74516
4.761000 -21.47893
4.762000 -21.21162
4.763000 -20.94323
4.764000 -20.67378
4.765000 -20.40329
4.766000 -20.13179
4.767000 -19.859280000000002
4.768000 -19.58579
4.769000 -19.311339999999998
4.770000 -19.03594
4.771000 -18.75961
4.772000 -18.482380000000003
4.773000 -18.20425
4.774000 -17.92526
4.775000 -17.645410000000002
4.776000 -17.36472
4.777000 -17.08323
4.778000 -16.80093
4.779000 -16.517860000000002
4.780000 -16.23403
4.781000 -15.949469999999998
4.782000 -15.66418
4.783000 -15.37819
4.784000 -15.09153
4.785000 -14.80419
4.786000 -14.516219999999999
4.787000 -14.22762
4.788000 -13.93842
4.789000 -13.64863
4.790000 -13.35828
4.791000 -13.06738
4.792000 -12.77595
4.793000 -12.48401
4.794000 -12.19159
4.795000 -11.89869
4.796000 -11.60534
4.797000 -11.31156
4.798000 -11.01737
4.799000 -10.72278
4.800000 -10.42782
4.801000 -10.1325
4.802000 -9.8368451
4.803000 -9.5408715
4.804000 -9.2445984
4.805000 -8.9480445
4.806000 -8.651229
4.807000 -8.3541706
4.808000 -8.056887999999999
4.809000 -7.7593996999999995
4.810000 -7.461725199999999
4.811000 -7.163883
4.812000 -6.8658918
4.813000 -6.5677702
4.814000 -6.2695369
4.815000 -5.9712112
4.816000 -5.672811299999999
4.817000 -5.3743564
4.818000 -5.0758649
4.819000 -4.7773559
4.820000 -4.478848
4.821000 -4.1803598
4.822000 -3.8819101000000003
4.823000 -3.5835172999999996
4.824000 -3.2852004999999997
4.825000 -2.9869778
4.826000 -2.6888680000000003
4.827000 -2.3908895
4.828000 -2.0930607
4.829000 -1.7954001000000002
4.830000 -1.4979259
4.831000 -1.2006565
4.832000 -0.90361014
4.833000 -0.60680499
4.834000 -0.31025917
4.835000 -0.013990741000000001
4.836000 0.28198231
4.837000 0.57764202
4.838000 0.87297047
4.839000 1.1679499
4.840000 1.4625625999999998
4.841000 1.7567907
4.842000 2.0506164
4.843000 2.3440223
4.844000 2.6369907
4.845000 2.9295042000000002
4.846000 3.2215453999999997
4.847000 3.5130966
4.848000 3.8041408999999997
4.849000 4.0946607
4.850000 4.3846387
4.851000 4.674058
4.852000 4.9629018
4.853000 5.2511524
4.854000 5.5387933
4.855000 5.8258075
4.856000 6.1121783999999995
4.857000 6.3978888
4.858000 6.682922700000001
4.859000 6.9672629
4.860000 7.2508931
4.861000 7.5337969000000005
4.862000 7.8159578
4.863000 8.0973595
4.864000 8.3779857
4.865000 8.6578205
4.866000 8.9368477
4.867000 9.215050900000001
4.868000 9.4924144
4.869000 9.7689226
4.870000 10.044559999999999
4.871000 10.31931
4.872000 10.59315
4.873000 10.86608
4.874000 11.138069999999999
4.875000 11.40912
4.876000 11.67919
4.877000 11.94829
4.878000 12.21639
4.879000 12.48348
4.880000 12.749540000000001
4.881000 13.01455
4.882000 13.278509999999999
4.883000 13.541400000000001
4.884000 13.803199999999999
4.885000 14.06389
4.886000 14.323469999999999
4.887000 14.58192
4.888000 14.839220000000001
4.889000 15.09535
4.890000 15.35031
4.891000 15.604080000000002
4.892000 15.85665
4.893000 16.108
4.894000 16.35811
4.895000 16.60698
4.896000 16.854589999999998
4.897000 17.10092
4.898000 17.34597
4.899000 17.58972
4.900000 17.83215
4.901000 18.073259999999998
4.902000 18.31303
4.903000 18.55144
4.904000 18.7885
4.905000 19.02417
4.906000 19.25846
4.907000 19.491339999999997
4.908000 19.72281
4.909000 19.952849999999998
4.910000 20.18145
4.911000 20.4086
4.912000 20.63429
4.913000 20.85851
4.914000 21.08123
4.915000 21.30246
4.916000 21.52218
4.917000 21.740370000000002
4.918000 21.95703
4.919000 22.17215
4.920000 22.38571
4.921000 22.5977
4.922000 22.80811
4.923000 23.01693
4.924000 23.22414
4.925000 23.42974
4.926000 23.63372
4.927000 23.83606
4.928000 24.036759999999997
4.929000 24.235789999999998
4.930000 24.43316
4.931000 24.62885
4.932000 24.82286
4.933000 25.015159999999998
4.934000 25.205759999999998
4.935000 25.394630000000003
4.936000 25.58178
4.937000 25.76719
4.938000 25.95085
4.939000 26.132749999999998
4.940000 26.31289
4.941000 26.49125
4.942000 26.66782
4.943000 26.84261
4.944000 27.01558
4.945000 27.18675
4.946000 27.3561
4.947000 27.523619999999998
4.948000 27.6893
4.949000 27.85314
4.950000 28.01513
4.951000 28.175250000000002
4.952000 28.33351
4.953000 28.48988
4.954000 28.644370000000002
4.955000 28.796969999999998
4.956000 28.94768
4.957000 29.096470000000004
4.958000 29.24335
4.959000 29.38831
4.960000 29.53133
4.961000 29.67243
4.962000 29.81158
4.963000 29.948780000000003
4.964000 30.08402
4.965000 30.2173
4.966000 30.348619999999997
4.967000 30.47796
4.968000 30.605320000000003
4.969000 30.73069
4.970000 30.85407
4.971000 30.97545
4.972000 31.094820000000002
4.973000 31.21218
4.974000 31.32753
4.975000 31.440849999999998
4.976000 31.55215
4.977000 31.66142
4.978000 31.768639999999998
4.979000 31.873829999999998
4.980000 31.976969999999998
4.981000 32.078050000000005
4.982000 32.177080000000004
4.983000 32.27404
4.984000 32.36894
4.985000 32.46177
4.986000 32.552530000000004
4.987000 32.6412
4.988000 32.72779
4.989000 32.81229
4.990000 32.894709999999996
4.991000 32.97502
4.992000 33.05324
4.993000 33.129360000000005
4.994000 33.203359999999996
4.995000 33.27526
4.996000 33.34505
4.997000 33.41272
4.998000 33.47827
4.999000 33.54171
5.000000 33.60302
5.001000 33.6622
5.002000 33.71925
5.003000 33.77418
5.004000 33.82697
5.005000 33.87762
5.006000 33.92614
5.007000 33.97252
5.008000 34.016760000000005
5.009000 34.05886
5.010000 34.09881
5.011000 34.13662
5.012000 34.17228
5.013000 34.20579
5.014000 34.23716
5.015000 34.26637
5.016000 34.29343
5.017000 34.318340000000006
5.018000 34.341100000000004
5.019000 34.3617
5.020000 34.38015
5.021000 34.39644
5.022000 34.41058
5.023000 34.422560000000004
5.024000 34.43238
5.025000 34.44005
5.026000 34.44556
5.027000 34.44891
5.028000 34.45011
5.029000 34.44916
5.030000 34.44605
5.031000 34.44079
5.032000 34.43338
5.033000 34.42382
5.034000 34.4121
5.035000 34.39824
5.036000 34.382239999999996
5.037000 34.36408
5.038000 34.34379
5.039000 34.32135
5.040000 34.296769999999995
5.041000 34.270050000000005
5.042000 34.241189999999996
5.043000 34.210210000000004
5.044000 34.17709
5.045000 34.14184
5.046000 34.104459999999996
5.047000 34.06496
5.048000 34.023340000000005
5.049000 33.97959
5.050000 33.933730000000004
5.051000 33.88576
5.052000 33.83568
5.053000 33.78348
5.054000 33.72918
5.055000 33.67278
5.056000 33.61428
5.057000 33.55368
5.058000 33.49099
5.059000 33.42621
5.060000 33.359339999999996
5.061000 33.290389999999995
5.062000 33.219359999999995
5.063000 33.14626
5.064000 33.07109
5.065000 32.99385
5.066000 32.91455
5.067000 32.83319
5.068000 32.74978
5.069000 32.664320000000004
5.070000 32.57681
5.071000 32.48727
5.072000 32.3957
5.073000 32.3021
5.074000 32.206469999999996
5.075000 32.10883
5.076000 32.00918
5.077000 31.90752
5.078000 31.80386
5.079000 31.69821
5.080000 31.59057
5.081000 31.480950000000004
5.082000 31.36936
5.083000 31.2558
5.084000 31.140269999999997
5.085000 31.02279
5.086000 30.903360000000003
5.087000 30.781989999999997
5.088000 30.65868
5.089000 30.53344
5.090000 30.406290000000002
5.091000 30.27721
5.092000 30.146230000000003
5.093000 30.01335
5.094000 29.87858
5.095000 29.74192
5.096000 29.60338
5.097000 29.46297
5.098000 29.32069
5.099000 29.176560000000002
5.100000 29.03059
5.101000 28.88277
5.102000 28.73311
5.103000 28.581640000000004
5.104000 28.428350000000002
5.105000 28.27325
5.106000 28.11635
5.107000 27.95765
5.108000 27.797179999999997
5.109000 27.63493
5.110000 27.47092
5.111000 27.30515
5.112000 27.13763
5.113000 26.968379999999996
5.114000 26.79739
5.115000 26.62469
5.116000 26.450269999999996
5.117000 26.274160000000002
5.118000 26.09635
5.119000 25.916860000000003
5.120000 25.7357
5.121000 25.552880000000002
5.122000 25.3684
5.123000 25.182290000000002
5.124000 24.99454
5.125000 24.80517
5.126000 24.61419
5.127000 24.421609999999998
5.128000 24.22744
5.129000 24.0317
5.130000 23.83438
5.131000 23.63551
5.132000 23.43508
5.133000 23.23313
5.134000 23.02965
5.135000 22.824659999999998
5.136000 22.618170000000003
5.137000 22.41019
5.138000 22.20073
5.139000 21.989800000000002
5.140000 21.77742
5.141000 21.5636
5.142000 21.34834
5.143000 21.13167
5.144000 20.913590000000003
5.145000 20.694119999999998
5.146000 20.47327
5.147000 20.25104
5.148000 20.02746
5.149000 19.802529999999997
5.150000 19.576279999999997
5.151000 19.3487
5.152000 19.11981
5.153000 18.88963
5.154000 18.65816
5.155000 18.425430000000002
5.156000 18.19144
5.157000 17.95621
5.158000 17.71975
5.159000 17.48207
5.160000 17.24319
5.161000 17.00311
5.162000 16.761860000000002
5.163000 16.51945
5.164000 16.27588
5.165000 16.03118
5.166000 15.78536
5.167000 15.53843
5.168000 15.290409999999998
5.169000 15.04131
5.170000 14.79114
5.171000 14.53992
5.172000 14.28767
5.173000 14.03439
5.174000 13.78011
5.175000 13.52484
5.176000 13.26859
5.177000 13.01138
5.178000 12.75322
5.179000 12.49413
5.180000 12.23413
5.181000 11.97322
5.182000 11.71143
5.183000 11.44877
5.184000 11.18526
5.185000 10.9209
5.186000 10.65573
5.187000 10.38974
5.188000 10.12297
5.189000 9.8554119
5.190000 9.5870979
5.191000 9.3180388
5.192000 9.048250300000001
5.193000 8.7777488
5.194000 8.5065499
5.195000 8.2346693
5.196000 7.9621233
5.197000 7.688927700000001
5.198000 7.4150987
5.199000 7.1406521000000005
5.200000 6.8656049999999995
5.201000 6.5899737
5.202000 6.3137747
5.203000 6.0370244
5.204000 5.7597395
5.205000 5.4819372
5.206000 5.2036338
5.207000 4.9248468
5.208000 4.6455931
5.209000 4.3658901
5.210000 4.085755
5.211000 3.8052048999999997
5.212000 3.5242576
5.213000 3.2429304
5.214000 2.9612409
5.215000 2.6792066
5.216000 2.3968454
5.217000 2.1141749
5.218000 1.8312128
5.219000 1.547977
5.220000 1.2644853
5.221000 0.98075559
5.222000 0.6968055400000001
5.223000 0.41265311
5.224000 0.12831622
5.225000 -0.15618725
5.226000 -0.44083934999999996
5.227000 -0.72562215
5.228000 -1.0105177
5.229000 -1.2955079
5.230000 -1.5805746999999999
5.231000 -1.8657001
5.232000 -2.1508658
5.233000 -2.4360539
5.234000 -2.7212461
5.235000 -3.0064242
5.236000 -3.2915697
5.237000 -3.5766643
5.238000 -3.8616899000000005
5.239000 -4.146627700000001
5.240000 -4.4314597
5.241000 -4.7161669
5.242000 -5.0007306
5.243000 -5.285132699999999
5.244000 -5.5693541
5.245000 -5.8533758
5.246000 -6.1371792
5.247000 -6.4207456999999994
5.248000 -6.7040555
5.249000 -6.9870904
5.250000 -7.2698317
5.251000 -7.5522594
5.252000 -7.834355499999999
5.253000 -8.1161
5.254000 -8.3974741
5.255000 -8.678458599999999
5.256000 -8.9590348
5.257000 -9.2391834
5.258000 -9.5188849
5.259000 -9.79812
5.260000 -10.07687
5.261000 -10.35512
5.262000 -10.63284
5.263000 -10.91002
5.264000 -11.18664
5.265000 -11.46267
5.266000 -11.73811
5.267000 -12.012929999999999
5.268000 -12.28711
5.269000 -12.56063
5.270000 -12.83348
5.271000 -13.105629999999998
5.272000 -13.37707
5.273000 -13.647770000000001
5.274000 -13.91772
5.275000 -14.1869
5.276000 -14.455290000000002
5.277000 -14.722859999999999
5.278000 -14.98961
5.279000 -15.25551
5.280000 -15.520539999999999
5.281000 -15.784680000000002
5.282000 -16.047919999999998
5.283000 -16.31023
5.284000 -16.57159
5.285000 -16.832
5.286000 -17.09141
5.287000 -17.34983
5.288000 -17.607229999999998
5.289000 -17.86359
5.290000 -18.11888
5.291000 -18.3731
5.292000 -18.62622
5.293000 -18.87823
5.294000 -19.129099999999998
5.295000 -19.37882
5.296000 -19.62737
5.297000 -19.87472
5.298000 -20.12087
5.299000 -20.36578
5.300000 -20.609450000000002
5.301000 -20.85185
5.302000 -21.09297
5.303000 -21.33278
5.304000 -21.57128
5.305000 -21.80843
5.306000 -22.04422
5.307000 -22.27864
5.308000 -22.51166
5.309000 -22.74327
5.310000 -22.97344
5.311000 -23.20217
5.312000 -23.42942
5.313000 -23.65519
5.314000 -23.879459999999998
5.315000 -24.10219
5.316000 -24.32339
5.317000 -24.543029999999998
5.318000 -24.7611
5.319000 -24.977559999999997
5.320000 -25.19242
5.321000 -25.40565
5.322000 -25.617220000000003
5.323000 -25.82714
5.324000 -26.03537
5.325000 -26.2419
5.326000 -26.44671
5.327000 -26.64979
5.328000 -26.85112
5.329000 -27.05068
5.330000 -27.24846
5.331000 -27.444429999999997
5.332000 -27.63859
5.333000 -27.83092
5.334000 -28.02139
5.335000 -28.21
5.336000 -28.39672
5.337000 -28.58154
5.338000 -28.764450000000004
5.339000 -28.94542
5.340000 -29.124450000000003
5.341000 -29.301509999999997
5.342000 -29.47659
5.343000 -29.64968
5.344000 -29.82075
5.345000 -29.9898
5.346000 -30.1568
5.347000 -30.321749999999998
5.348000 -30.48462
5.349000 -30.645410000000002
5.350000 -30.80408
5.351000 -30.96064
5.352000 -31.11506
5.353000 -31.267339999999997
5.354000 -31.417450000000002
5.355000 -31.565379999999998
5.356000 -31.711109999999998
5.357000 -31.85464
5.358000 -31.99595
5.359000 -32.13502
5.360000 -32.27185
5.361000 -32.40641
5.362000 -32.5387
5.363000 -32.66869
5.364000 -32.796389999999995
5.365000 -32.92177
5.366000 -33.04482
5.367000 -33.16553
5.368000 -33.28389
5.369000 -33.399879999999996
5.370000 -33.513490000000004
5.371000 -33.62472
5.372000 -33.73354
5.373000 -33.83995
5.374000 -33.94394
5.375000 -34.04549
5.376000 -34.14459
5.377000 -34.24124
5.378000 -34.335409999999996
5.379000 -34.427099999999996
5.380000 -34.5163
5.381000 -34.603
5.382000 -34.68718
5.383000 -34.76884
5.384000 -34.847970000000004
5.385000 -34.924549999999996
5.386000 -34.99857
5.387000 -35.07003
5.388000 -35.13891
5.389000 -35.20521
5.390000 -35.26891
5.391000 -35.33001
5.392000 -35.3885
5.393000 -35.44436
5.394000 -35.4976
5.395000 -35.548190000000005
5.396000 -35.596129999999995
5.397000 -35.641420000000004
5.398000 -35.68404
5.399000 -35.724000000000004
5.400000 -35.76127
5.401000 -35.795860000000005
5.402000 -35.82775
5.403000 -35.85694
5.404000 -35.88342
5.405000 -35.90719
5.406000 -35.92824
5.407000 -35.94657
5.408000 -35.96216
5.409000 -35.97502
5.410000 -35.98513
5.411000 -35.9925
5.412000 -35.99711
5.413000 -35.99897
5.414000 -35.998059999999995
5.415000 -35.994389999999996
5.416000 -35.987950000000005
5.417000 -35.978739999999995
5.418000 -35.96675
5.419000 -35.95197
5.420000 -35.93441
5.421000 -35.91406
5.422000 -35.89092
5.423000 -35.86499
5.424000 -35.836259999999996
5.425000 -35.80473
5.426000 -35.7704
5.427000 -35.73327
5.428000 -35.69333
5.429000 -35.65058
5.430000 -35.60503
5.431000 -35.556670000000004
5.432000 -35.50549
5.433000 -35.451510000000006
5.434000 -35.39471
5.435000 -35.335100000000004
5.436000 -35.27268
5.437000 -35.20745
5.438000 -35.139399999999995
5.439000 -35.06854
5.440000 -34.99487
5.441000 -34.91839
5.442000 -34.83909
5.443000 -34.75699
5.444000 -34.67209
5.445000 -34.584379999999996
5.446000 -34.49386
5.447000 -34.40055
5.448000 -34.30444
5.449000 -34.20553
5.450000 -34.10383
5.451000 -33.999340000000004
5.452000 -33.892070000000004
5.453000 -33.78201
5.454000 -33.66918
5.455000 -33.55358
5.456000 -33.435199999999995
5.457000 -33.31406
5.458000 -33.19017
5.459000 -33.063520000000004
5.460000 -32.93412
5.461000 -32.801989999999996
5.462000 -32.66711
5.463000 -32.52951
5.464000 -32.38918
5.465000 -32.24615
5.466000 -32.1004
5.467000 -31.95195
5.468000 -31.800810000000002
5.469000 -31.646980000000003
5.470000 -31.49047
5.471000 -31.331300000000002
5.472000 -31.16947
5.473000 -31.00499
5.474000 -30.83786
5.475000 -30.6681
5.476000 -30.49572
5.477000 -30.32072
5.478000 -30.14311
5.479000 -29.962919999999997
5.480000 -29.78014
5.481000 -29.59478
5.482000 -29.40686
5.483000 -29.216389999999997
5.484000 -29.02338
5.485000 -28.82784
5.486000 -28.62977
5.487000 -28.429199999999998
5.488000 -28.22614
5.489000 -28.020590000000002
5.490000 -27.812579999999997
5.491000 -27.6021
5.492000 -27.389180000000003
5.493000 -27.17383
5.494000 -26.956059999999997
5.495000 -26.73589
5.496000 -26.513330000000003
5.497000 -26.28839
5.498000 -26.061089999999997
5.499000 -25.83144
5.500000 -25.59946
5.501000 -25.36517
5.502000 -25.12857
5.503000 -24.88969
5.504000 -24.64854
5.505000 -24.40514
5.506000 -24.1595
5.507000 -23.911640000000002
5.508000 -23.661579999999997
5.509000 -23.40934
5.510000 -23.15492
5.511000 -22.89836
5.512000 -22.639670000000002
5.513000 -22.37886
5.514000 -22.11595
5.515000 -21.85097
5.516000 -21.58394
5.517000 -21.31486
5.518000 -21.043770000000002
5.519000 -20.77067
5.520000 -20.49559
5.521000 -20.21856
5.522000 -19.93958
5.523000 -19.65868
5.524000 -19.375880000000002
5.525000 -19.0912
5.526000 -18.804660000000002
5.527000 -18.51628
5.528000 -18.22609
5.529000 -17.9341
5.530000 -17.640330000000002
5.531000 -17.34481
5.532000 -17.04756
5.533000 -16.74861
5.534000 -16.447960000000002
5.535000 -16.14565
5.536000 -15.8417
5.537000 -15.536140000000001
5.538000 -15.22897
5.539000 -14.920240000000002
5.540000 -14.60996
5.541000 -14.298150000000001
5.542000 -13.984849999999998
5.543000 -13.67007
5.544000 -13.353850000000001
5.545000 -13.03619
5.546000 -12.717139999999999
5.547000 -12.396709999999999
5.548000 -12.07493
5.549000 -11.75182
5.550000 -11.427420000000001
5.551000 -11.101750000000001
5.552000 -10.77483
5.553000 -10.44669
5.554000 -10.11736
5.555000 -9.7868584
5.556000 -9.4552189
5.557000 -9.1224663
5.558000 -8.7886274
5.559000 -8.453729000000001
5.560000 -8.1177995
5.561000 -7.7808656
5.562000 -7.4429549
5.563000 -7.1040951
5.564000 -6.7643136
5.565000 -6.423638800000001
5.566000 -6.0820982
5.567000 -5.7397202
5.568000 -5.396533
5.569000 -5.0525649999999995
5.570000 -4.7078449
5.571000 -4.362401
5.572000 -4.0162623
5.573000 -3.6694571000000002
5.574000 -3.3220149999999995
5.575000 -2.9739648
5.576000 -2.6253358
5.577000 -2.2761573999999998
5.578000 -1.9264592
5.579000 -1.5762707
5.580000 -1.225622
5.581000 -0.8745429100000001
5.582000 -0.5230634900000001
5.583000 -0.17121403999999998
5.584000 0.18097502000000001
5.585000 0.53347317
5.586000 0.88624973
5.587000 1.2392739
5.588000 1.5925148999999998
5.589000 1.9459412999999999
5.590000 2.2995221999999997
5.591000 2.6532264
5.592000 3.0070224999999997
5.593000 3.3608787
5.594000 3.7147637
5.595000 4.0686458000000005
5.596000 4.4224936999999995
5.597000 4.7762748
5.598000 5.1299579
5.599000 5.4835107
5.600000 5.8369013999999995
5.601000 6.1900981
5.602000 6.5430686
5.603000 6.895780599999999
5.604000 7.2482027
5.605000 7.600302200000001
5.606000 7.9520471
5.607000 8.3034046
5.608000 8.6543433
5.609000 9.0048306
5.610000 9.354835
5.611000 9.7043239
5.612000 10.05326
5.613000 10.40163
5.614000 10.749369999999999
5.615000 11.09648
5.616000 11.442910000000001
5.617000 11.78862
5.618000 12.1336
5.619000 12.47781
5.620000 12.821209999999999
5.621000 13.16377
5.622000 13.50547
5.623000 13.84626
5.624000 14.186119999999999
5.625000 14.52501
5.626000 14.86291
5.627000 15.199770000000001
5.628000 15.53558
5.629000 15.870280000000001
5.630000 16.203870000000002
5.631000 16.53629
5.632000 16.86752
5.633000 17.19753
5.634000 17.52628
5.635000 17.853749999999998
5.636000 18.1799
5.637000 18.50469
5.638000 18.828110000000002
5.639000 19.15011
5.640000 19.47065
5.641000 19.78972
5.642000 20.10728
5.643000 20.4233
5.644000 20.73774
5.645000 21.05058
5.646000 21.36177
5.647000 21.6713
5.648000 21.979119999999998
5.649000 22.28522
5.650000 22.58955
5.651000 22.89208
5.652000 23.19279
5.653000 23.49165
5.654000 23.78861
5.655000 24.083669999999998
5.656000 24.37677
5.657000 24.66789
5.658000 24.95701
5.659000 25.244080000000004
5.660000 25.52909
5.661000 25.81201
5.662000 26.09279
5.663000 26.37142
5.664000 26.64786
5.665000 26.922089999999997
5.666000 27.19408
5.667000 27.46379
5.668000 27.7312
5.669000 27.996290000000002
5.670000 28.25901
5.671000 28.51935
5.672000 28.777269999999998
5.673000 29.032760000000003
5.674000 29.28577
5.675000 29.536289999999997
5.676000 29.784280000000003
5.677000 30.029719999999998
5.678000 30.272579999999998
5.679000 30.51284
5.680000 30.75046
5.681000 30.98542
5.682000 31.217699999999997
5.683000 31.44727
5.684000 31.6741
5.685000 31.898159999999997
5.686000 32.11944
5.687000 32.337900000000005
5.688000 32.55353
5.689000 32.76629
5.690000 32.97615
5.691000 33.18311
5.692000 33.387119999999996
5.693000 33.58817
5.694000 33.78624
5.695000 33.9813
5.696000 34.173320000000004
5.697000 34.36229
5.698000 34.54818
5.699000 34.73097
5.700000 34.91063
5.701000 35.08716
5.702000 35.260510000000004
5.703000 35.430679999999995
5.704000 35.597640000000006
5.705000 35.76137
5.706000 35.921839999999996
5.707000 36.07906
5.708000 36.23298
5.709000 36.38359
5.710000 36.53087
5.711000 36.67481
5.712000 36.81538
5.713000 36.95256
5.714000 37.08635
5.715000 37.21671
5.716000 37.34364
5.717000 37.46712
5.718000 37.58712
5.719000 37.70363
5.720000 37.81664
5.721000 37.92613
5.722000 38.032090000000004
5.723000 38.13449
5.724000 38.23332
5.725000 38.32858
5.726000 38.42024
5.727000 38.50828
5.728000 38.592710000000004
5.729000 38.67349
5.730000 38.750620000000005
5.731000 38.82409
5.732000 38.893879999999996
5.733000 38.95999
5.734000 39.02239
5.735000 39.081070000000004
5.736000 39.13603
5.737000 39.18726
5.738000 39.23474
5.739000 39.278459999999995
5.740000 39.31841
5.741000 39.35459
5.742000 39.38698
5.743000 39.41558
5.744000 39.44037
5.745000 39.46136
5.746000 39.47853
5.747000 39.49187
5.748000 39.50139
5.749000 39.50706
5.750000 39.508900000000004
5.751000 39.50688
5.752000 39.50101
5.753000 39.49129
5.754000 39.4777
5.755000 39.46025
5.756000 39.43893
5.757000 39.413740000000004
5.758000 39.38467
5.759000 39.35173
5.760000 39.31491
5.761000 39.27421
5.762000 39.22963
5.763000 39.18117
5.764000 39.12883
5.765000 39.072610000000005
5.766000 39.01251
5.767000 38.948519999999995
5.768000 38.88066
5.769000 38.80892
5.770000 38.733309999999996
5.771000 38.65382
5.772000 38.570460000000004
5.773000 38.48323
5.774000 38.392140000000005
5.775000 38.29719
5.776000 38.19838
5.777000 38.09571
5.778000 37.989200000000004
5.779000 37.87885
5.780000 37.76466
5.781000 37.64665
5.782000 37.5248
5.783000 37.39915
5.784000 37.26968
5.785000 37.13641
5.786000 36.99935
5.787000 36.85851
5.788000 36.7139
5.789000 36.56551
5.790000 36.413380000000004
5.791000 36.2575
5.792000 36.097879999999996
5.793000 35.93455
5.794000 35.76751
5.795000 35.59677
5.796000 35.422340000000005
5.797000 35.24425
5.798000 35.0625
5.799000 34.87711
5.800000 34.68809
5.801000 34.49545
5.802000 34.299220000000005
5.803000 34.0994
5.804000 33.89602
5.805000 33.68908
5.806000 33.47862
5.807000 33.264630000000004
5.808000 33.047149999999995
5.809000 32.82619
5.810000 32.60176
5.811000 32.3739
5.812000 32.1426
5.813000 31.90791
5.814000 31.669829999999997
5.815000 31.42838
5.816000 31.18359
5.817000 30.93547
5.818000 30.684050000000003
5.819000 30.42936
5.820000 30.1714
5.821000 29.91021
5.822000 29.64581
5.823000 29.37822
5.824000 29.107460000000003
5.825000 28.833569999999998
5.826000 28.55655
5.827000 28.276449999999997
5.828000 27.99328
5.829000 27.70707
5.830000 27.417849999999998
5.831000 27.12564
5.832000 26.830470000000002
5.833000 26.53237
5.834000 26.23136
5.835000 25.927480000000003
5.836000 25.620739999999998
5.837000 25.31119
5.838000 24.99885
5.839000 24.68374
5.840000 24.3659
5.841000 24.04536
5.842000 23.72215
5.843000 23.3963
5.844000 23.06784
5.845000 22.7368
5.846000 22.403219999999997
5.847000 22.067120000000003
5.848000 21.72855
5.849000 21.38752
5.850000 21.04407
5.851000 20.69825
5.852000 20.350080000000002
5.853000 19.99959
5.854000 19.64682
5.855000 19.29181
5.856000 18.93459
5.857000 18.57519
5.858000 18.21365
5.859000 17.85001
5.860000 17.4843
5.861000 17.11656
5.862000 16.74683
5.863000 16.37514
5.864000 16.00153
5.865000 15.62604
5.866000 15.248700000000001
5.867000 14.869560000000002
5.868000 14.48865
5.869000 14.10601
5.870000 13.72168
5.871000 13.335700000000001
5.872000 12.948109999999998
5.873000 12.55894
5.874000 12.168239999999999
5.875000 11.77605
5.876000 11.38241
5.877000 10.98735
5.878000 10.590919999999999
5.879000 10.193159999999999
5.880000 9.7941138
5.881000 9.3938157
5.882000 8.9923106
5.883000 8.5896395
5.884000 8.1858449
5.885000 7.7809691
5.886000 7.3750541
5.887000 6.968142800000001
5.888000 6.560277200000001
5.889000 6.1515007
5.890000 5.741856599999999
5.891000 5.3313877000000005
5.892000 4.920138000000001
5.893000 4.5081507
5.894000 4.0954702
5.895000 3.6821398999999997
5.896000 3.2682043000000003
5.897000 2.8537072
5.898000 2.4386932999999997
5.899000 2.023207
5.900000 1.6072929
5.901000 1.1909954
5.902000 0.77435938
5.903000 0.35742959
5.904000 -0.059749075000000006
5.905000 -0.47713173999999997
5.906000 -0.89467345
5.907000 -1.3123292
5.908000 -1.7300539
5.909000 -2.1478023
5.910000 -2.5655296
5.911000 -2.9831901000000003
5.912000 -3.4007389
5.913000 -3.8181304999999996
5.914000 -4.2353198
5.915000 -4.6522613999999995
5.916000 -5.0689097
5.917000 -5.4852195
5.918000 -5.9011452
5.919000 -6.3166417
5.920000 -6.7316629
5.921000 -7.1461632999999996
5.922000 -7.5600974
5.923000 -7.973419900000001
5.924000 -8.3860844
5.925000 -8.7980457
5.926000 -9.209258100000001
5.927000 -9.6196763
5.928000 -10.029250000000001
5.929000 -10.43795
5.930000 -10.845699999999999
5.931000 -11.25249
5.932000 -11.658240000000001
5.933000 -12.06293
5.934000 -12.46651
5.935000 -12.868920000000001
5.936000 -13.27013
5.937000 -13.670089999999998
5.938000 -14.06876
5.939000 -14.46608
5.940000 -14.86201
5.941000 -15.256520000000002
5.942000 -15.649550000000001
5.943000 -16.041050000000002
5.944000 -16.43099
5.945000 -16.81933
5.946000 -17.20601
5.947000 -17.59099
5.948000 -17.974239999999998
5.949000 -18.35569
5.950000 -18.73532
5.951000 -19.11308
5.952000 -19.48893
5.953000 -19.86282
5.954000 -20.2347
5.955000 -20.60455
5.956000 -20.97231
5.957000 -21.33794
5.958000 -21.70141
5.959000 -22.06266
5.960000 -22.42167
5.961000 -22.77837
5.962000 -23.132749999999998
5.963000 -23.484740000000002
5.964000 -23.83432
5.965000 -24.181449999999998
5.966000 -24.52607
5.967000 -24.86816
5.968000 -25.20767
5.969000 -25.54456
5.970000 -25.878790000000002
5.971000 -26.21033
5.972000 -26.53913
5.973000 -26.86515
5.974000 -27.18836
5.975000 -27.508719999999997
5.976000 -27.8262
5.977000 -28.140739999999997
5.978000 -28.452319999999997
5.979000 -28.7609
5.980000 -29.06644
5.981000 -29.36891
5.982000 -29.668270000000003
5.983000 -29.964489999999998
5.984000 -30.25752
5.985000 -30.54733
5.986000 -30.833899999999996
5.987000 -31.11718
5.988000 -31.39715
5.989000 -31.67376
5.990000 -31.946980000000003
5.991000 -32.21679
5.992000 -32.48315
5.993000 -32.74602
5.994000 -33.00538
5.995000 -33.2612
5.996000 -33.51344
5.997000 -33.76207
5.998000 -34.00707
5.999000 -34.248400000000004
6.000000 -34.48604
6.001000 -34.71995
6.002000 -34.95011
6.003000 -35.17649
6.004000 -35.39906
6.005000 -35.6178
6.006000 -35.83267
6.007000 -36.04365
6.008000 -36.250719999999994
6.009000 -36.45384
6.010000 -36.653000000000006
6.011000 -36.84817
6.012000 -37.03933
6.013000 -37.22644
6.014000 -37.40949
6.015000 -37.58846
6.016000 -37.76332
6.017000 -37.93405
6.018000 -38.10062
6.019000 -38.26303
6.020000 -38.42124
6.021000 -38.57524
6.022000 -38.72501
6.023000 -38.870529999999995
6.024000 -39.01177
6.025000 -39.14873
6.026000 -39.28138
6.027000 -39.40971
6.028000 -39.533699999999996
6.029000 -39.65333
6.030000 -39.768589999999996
6.031000 -39.87946
6.032000 -39.985929999999996
6.033000 -40.08799
6.034000 -40.18562
6.035000 -40.2788
6.036000 -40.36753
6.037000 -40.4518
6.038000 -40.53159
6.039000 -40.60689
6.040000 -40.67768
6.041000 -40.743970000000004
6.042000 -40.80575
6.043000 -40.862989999999996
6.044000 -40.9157
6.045000 -40.963860000000004
6.046000 -41.00747
6.047000 -41.04653
6.048000 -41.08102
6.049000 -41.11094
6.050000 -41.136289999999995
6.051000 -41.15706
6.052000 -41.17324
6.053000 -41.18484
6.054000 -41.191860000000005
6.055000 -41.19428
6.056000 -41.192099999999996
6.057000 -41.18533
6.058000 -41.17397
6.059000 -41.15801
6.060000 -41.13746
6.061000 -41.11231
6.062000 -41.082570000000004
6.063000 -41.04824
6.064000 -41.00932
6.065000 -40.965819999999994
6.066000 -40.91774
6.067000 -40.86508
6.068000 -40.80784
6.069000 -40.74605
6.070000 -40.67969
6.071000 -40.60878
6.072000 -40.53332
6.073000 -40.453309999999995
6.074000 -40.36878
6.075000 -40.27973
6.076000 -40.18616
6.077000 -40.08808
6.078000 -39.98552
6.079000 -39.87847
6.080000 -39.76694
6.081000 -39.650960000000005
6.082000 -39.530530000000006
6.083000 -39.40567
6.084000 -39.27639
6.085000 -39.142700000000005
6.086000 -39.00461
6.087000 -38.86215
6.088000 -38.715329999999994
6.089000 -38.56417
6.090000 -38.408680000000004
6.091000 -38.24888
6.092000 -38.08478
6.093000 -37.91642
6.094000 -37.7438
6.095000 -37.566939999999995
6.096000 -37.38587
6.097000 -37.20061
6.098000 -37.01117
6.099000 -36.81759
6.100000 -36.61987
6.101000 -36.41805
6.102000 -36.21215
6.103000 -36.00218
6.104000 -35.788180000000004
6.105000 -35.57018
6.106000 -35.34819
6.107000 -35.12224
6.108000 -34.89235
6.109000 -34.65856
6.110000 -34.420899999999996
6.111000 -34.17937
6.112000 -33.93403
6.113000 -33.68489
6.114000 -33.43199
6.115000 -33.175349999999995
6.116000 -32.915
6.117000 -32.650980000000004
6.118000 -32.38331
6.119000 -32.11202
6.120000 -31.837159999999997
6.121000 -31.55874
6.122000 -31.276809999999998
6.123000 -30.991390000000003
6.124000 -30.70252
6.125000 -30.41023
6.126000 -30.11456
6.127000 -29.815540000000002
6.128000 -29.51321
6.129000 -29.20761
6.130000 -28.898760000000003
6.131000 -28.58671
6.132000 -28.27149
6.133000 -27.953139999999998
6.134000 -27.6317
6.135000 -27.307209999999998
6.136000 -26.97971
6.137000 -26.64922
6.138000 -26.31581
6.139000 -25.9795
6.140000 -25.64033
6.141000 -25.298340000000003
6.142000 -24.95358
6.143000 -24.60609
6.144000 -24.25591
6.145000 -23.90308
6.146000 -23.54764
6.147000 -23.18964
6.148000 -22.82912
6.149000 -22.46611
6.150000 -22.10067
6.151000 -21.73284
6.152000 -21.36267
6.153000 -20.99018
6.154000 -20.61544
6.155000 -20.238490000000002
6.156000 -19.859370000000002
6.157000 -19.478119999999997
6.158000 -19.09479
6.159000 -18.70944
6.160000 -18.3221
6.161000 -17.93281
6.162000 -17.54164
6.163000 -17.14862
6.164000 -16.7538
6.165000 -16.35723
6.166000 -15.95896
6.167000 -15.559029999999998
6.168000 -15.157499999999999
6.169000 -14.7544
6.170000 -14.349799999999998
6.171000 -13.943739999999998
6.172000 -13.53626
6.173000 -13.12743
6.174000 -12.71728
6.175000 -12.305860000000001
6.176000 -11.893239999999999
6.177000 -11.47945
6.178000 -11.064540000000001
6.179000 -10.64858
6.180000 -10.2316
6.181000 -9.8136634
6.182000 -9.3948141
6.183000 -8.9751042
6.184000 -8.554585300000001
6.185000 -8.1333078
6.186000 -7.711322600000001
6.187000 -7.2886809999999995
6.188000 -6.8654343
6.189000 -6.441633400000001
6.190000 -6.0173295
6.191000 -5.5925738
6.192000 -5.1674176
6.193000 -4.7419123
6.194000 -4.316109399999999
6.195000 -3.8900599000000002
6.196000 -3.4638154999999995
6.197000 -3.0374276
6.198000 -2.6109476
6.199000 -2.1844272
6.200000 -1.7579177000000001
6.201000 -1.3314706
6.202000 -0.90513751
6.203000 -0.47896978999999995
6.204000 -0.053019018
6.205000 0.37266344
6.206000 0.7980260100000001
6.207000 1.2230174
6.208000 1.6475859999999998
6.209000 2.0716807
6.210000 2.4952501
6.211000 2.9182428
6.212000 3.3406078999999997
6.213000 3.7622940000000002
6.214000 4.1832503
6.215000 4.6034258
6.216000 5.0227694000000005
6.217000 5.4412305000000005
6.218000 5.8587584999999995
6.219000 6.2753029
6.220000 6.6908129
6.221000 7.105238699999999
6.222000 7.5185299
6.223000 7.9306364
6.224000 8.3415091
6.225000 8.751097300000001
6.226000 9.159351899999999
6.227000 9.566223599999999
6.228000 9.9716641
6.229000 10.375620000000001
6.230000 10.77805
6.231000 11.1789
6.232000 11.57813
6.233000 11.97568
6.234000 12.371509999999999
6.235000 12.76557
6.236000 13.15781
6.237000 13.548180000000002
6.238000 13.93665
6.239000 14.323150000000002
6.240000 14.70765
6.241000 15.090100000000001
6.242000 15.47046
6.243000 15.84867
6.244000 16.2247
6.245000 16.598489999999998
6.246000 16.97
6.247000 17.33919
6.248000 17.70602
6.249000 18.070439999999998
6.250000 18.432409999999997
6.251000 18.79188
6.252000 19.14881
6.253000 19.50316
6.254000 19.85489
6.255000 20.203950000000003
6.256000 20.55031
6.257000 20.893919999999998
6.258000 21.23475
6.259000 21.572740000000003
6.260000 21.90787
6.261000 22.240099999999998
6.262000 22.56938
6.263000 22.895670000000003
6.264000 23.21894
6.265000 23.53915
6.266000 23.85627
6.267000 24.17024
6.268000 24.48105
6.269000 24.78864
6.270000 25.093
6.271000 25.394070000000003
6.272000 25.69183
6.273000 25.98623
6.274000 26.277250000000002
6.275000 26.564860000000003
6.276000 26.84901
6.277000 27.12967
6.278000 27.40682
6.279000 27.68042
6.280000 27.95044
6.281000 28.216849999999997
6.282000 28.47961
6.283000 28.7387
6.284000 28.99408
6.285000 29.24573
6.286000 29.49362
6.287000 29.73772
6.288000 29.978009999999998
6.289000 30.21445
6.290000 30.447020000000002
6.291000 30.67569
6.292000 30.900450000000003
6.293000 31.12125
6.294000 31.33808
6.295000 31.550919999999998
6.296000 31.759739999999997
6.297000 31.964530000000003
6.298000 32.16524
6.299000 32.361869999999996
6.300000 32.5544
6.301000 32.7428
6.302000 32.92705
6.303000 33.10713
6.304000 33.283030000000004
6.305000 33.45473
6.306000 33.6222
6.307000 33.78544
6.308000 33.944419999999994
6.309000 34.09912
6.310000 34.24954
6.311000 34.39566
6.312000 34.53745
6.313000 34.67492
6.314000 34.80804
6.315000 34.9368
6.316000 35.061189999999996
6.317000 35.18119
6.318000 35.2968
6.319000 35.408010000000004
6.320000 35.514790000000005
6.321000 35.617149999999995
6.322000 35.71508
6.323000 35.80857
6.324000 35.897600000000004
6.325000 35.98218
6.326000 36.062290000000004
6.327000 36.137930000000004
6.328000 36.209089999999996
6.329000 36.27577
6.330000 36.33796
6.331000 36.39567
6.332000 36.44888
6.333000 36.497600000000006
6.334000 36.54182
6.335000 36.58155
6.336000 36.616769999999995
6.337000 36.6475
6.338000 36.67373
6.339000 36.69547
6.340000 36.71271
6.341000 36.72546
6.342000 36.73372
6.343000 36.7375
6.344000 36.73679
6.345000 36.731609999999996
6.346000 36.72195
6.347000 36.70783
6.348000 36.68925
6.349000 36.66622
6.350000 36.638749999999995
6.351000 36.60684
6.352000 36.5705
6.353000 36.52974
6.354000 36.48458
6.355000 36.43501
6.356000 36.38106
6.357000 36.32273
6.358000 36.26004
6.359000 36.193
6.360000 36.12161
6.361000 36.045899999999996
6.362000 35.96588
6.363000 35.88157
6.364000 35.792970000000004
6.365000 35.70011
6.366000 35.603
6.367000 35.50166
6.368000 35.39611
6.369000 35.28636
6.370000 35.17243
6.371000 35.05434
6.372000 34.93212
6.373000 34.80578
6.374000 34.67534
6.375000 34.54083
6.376000 34.40227
6.377000 34.25967
6.378000 34.11307
6.379000 33.96249
6.380000 33.807939999999995
6.381000 33.64946
6.382000 33.48707
6.383000 33.32079
6.384000 33.15066
6.385000 32.97669
6.386000 32.798919999999995
6.387000 32.61737
6.388000 32.43207
6.389000 32.24306
6.390000 32.05034
6.391000 31.853969999999997
6.392000 31.653969999999997
6.393000 31.45036
6.394000 31.24318
6.395000 31.03247
6.396000 30.818240000000003
6.397000 30.60054
6.398000 30.37939
6.399000 30.15483
6.400000 29.9269
6.401000 29.69562
6.402000 29.46103
6.403000 29.223159999999996
6.404000 28.982059999999997
6.405000 28.737750000000002
6.406000 28.490280000000002
6.407000 28.23967
6.408000 27.98597
6.409000 27.72921
6.410000 27.46943
6.411000 27.20666
6.412000 26.94095
6.413000 26.67233
6.414000 26.40085
6.415000 26.12653
6.416000 25.84943
6.417000 25.56958
6.418000 25.28702
6.419000 25.00179
6.420000 24.71392
6.421000 24.42348
6.422000 24.130480000000002
6.423000 23.83498
6.424000 23.537020000000002
6.425000 23.23664
6.426000 22.933880000000002
6.427000 22.62879
6.428000 22.3214
6.429000 22.01176
6.430000 21.69992
6.431000 21.38592
6.432000 21.0698
6.433000 20.75161
6.434000 20.43139
6.435000 20.109189999999998
6.436000 19.785050000000002
6.437000 19.45901
6.438000 19.13113
6.439000 18.80144
6.440000 18.470010000000002
6.441000 18.13686
6.442000 17.80205
6.443000 17.46562
6.444000 17.12763
6.445000 16.78811
6.446000 16.44712
6.447000 16.1047
6.448000 15.76091
6.449000 15.415780000000002
6.450000 15.069360000000001
6.451000 14.721709999999998
6.452000 14.372869999999999
6.453000 14.022889999999999
6.454000 13.67181
6.455000 13.319690000000001
6.456000 12.96658
6.457000 12.61252
6.458000 12.257560000000002
6.459000 11.90174
6.460000 11.54513
6.461000 11.187759999999999
6.462000 10.82968
6.463000 10.47095
6.464000 10.11161
6.465000 9.7517036
6.466000 9.3912899
6.467000 9.0304136
6.468000 8.6691223
6.469000 8.3074652
6.470000 7.9454906
6.471000 7.5832470999999995
6.472000 7.2207831
6.473000 6.8581477
6.474000 6.4953893
6.475000 6.1325561
6.476000 5.7696968
6.477000 5.4068603
6.478000 5.0440945
6.479000 4.6814483
6.480000 4.3189697
6.481000 3.9567072000000003
6.482000 3.5947092
6.483000 3.2330237
6.484000 2.8716993
6.485000 2.5107833999999998
6.486000 2.1503244
6.487000 1.7903699
6.488000 1.4309675000000002
6.489000 1.072165
6.490000 0.71400953
6.491000 0.3565484
6.492000 -0.00017138867999999999
6.493000 -0.35610297
6.494000 -0.71119964
6.495000 -1.065415
6.496000 -1.4187026
6.497000 -1.7710164000000002
6.498000 -2.1223104999999998
6.499000 -2.4725394
6.500000 -2.8216574000000003
6.501000 -3.1696193
6.502000 -3.5163801
6.503000 -3.8618951999999998
6.504000 -4.2061199
6.505000 -4.5490097
6.506000 -4.890520899999999
6.507000 -5.2306097000000005
6.508000 -5.5692323
6.509000 -5.9063457
6.510000 -6.2419064
6.511000 -6.575872
6.512000 -6.9081999000000005
6.513000 -7.2388478
6.514000 -7.567773799999999
6.515000 -7.894936199999999
6.516000 -8.2202941
6.517000 -8.5438058
6.518000 -8.8654302
6.519000 -9.1851272
6.520000 -9.502857200000001
6.521000 -9.8185793
6.522000 -10.132249999999999
6.523000 -10.44384
6.524000 -10.75331
6.525000 -11.06061
6.526000 -11.36571
6.527000 -11.66857
6.528000 -11.96915
6.529000 -12.26742
6.530000 -12.56334
6.531000 -12.85687
6.532000 -13.14798
6.533000 -13.43663
6.534000 -13.722790000000002
6.535000 -14.00642
6.536000 -14.28748
6.537000 -14.565949999999999
6.538000 -14.84179
6.539000 -15.11497
6.540000 -15.38546
6.541000 -15.653220000000001
6.542000 -15.918209999999998
6.543000 -16.18042
6.544000 -16.439809999999998
6.545000 -16.696340000000003
6.546000 -16.950000000000003
6.547000 -17.20074
6.548000 -17.44854
6.549000 -17.69338
6.550000 -17.935209999999998
6.551000 -18.17402
6.552000 -18.40978
6.553000 -18.64246
6.554000 -18.872030000000002
6.555000 -19.09847
6.556000 -19.321749999999998
6.557000 -19.54184
6.558000 -19.75873
6.559000 -19.97239
6.560000 -20.1828
6.561000 -20.38992
6.562000 -20.59374
6.563000 -20.79425
6.564000 -20.9914
6.565000 -21.185200000000002
6.566000 -21.3756
6.567000 -21.5626
6.568000 -21.746180000000003
6.569000 -21.926309999999997
6.570000 -22.10298
6.571000 -22.27618
6.572000 -22.44587
6.573000 -22.61205
6.574000 -22.7747
6.575000 -22.933809999999998
6.576000 -23.08935
6.577000 -23.241319999999998
6.578000 -23.389699999999998
6.579000 -23.53448
6.580000 -23.67564
6.581000 -23.81318
6.582000 -23.94707
6.583000 -24.07732
6.584000 -24.2039
6.585000 -24.32681
6.586000 -24.44603
6.587000 -24.56157
6.588000 -24.6734
6.589000 -24.78153
6.590000 -24.88594
6.591000 -24.986620000000002
6.592000 -25.083569999999998
6.593000 -25.17679
6.594000 -25.266260000000003
6.595000 -25.35198
6.596000 -25.43395
6.597000 -25.51217
6.598000 -25.58662
6.599000 -25.65731
6.600000 -25.72423
6.601000 -25.78739
6.602000 -25.846770000000003
6.603000 -25.90238
6.604000 -25.95423
6.605000 -26.0023
6.606000 -26.046609999999998
6.607000 -26.087139999999998
6.608000 -26.12391
6.609000 -26.15692
6.610000 -26.186169999999997
6.611000 -26.21166
6.612000 -26.2334
6.613000 -26.25139
6.614000 -26.26564
6.615000 -26.276149999999998
6.616000 -26.28294
6.617000 -26.285999999999998
6.618000 -26.28535
6.619000 -26.28099
6.620000 -26.27293
6.621000 -26.26119
6.622000 -26.24577
6.623000 -26.226670000000002
6.624000 -26.203920000000004
6.625000 -26.177519999999998
6.626000 -26.14749
6.627000 -26.11383
6.628000 -26.076559999999997
6.629000 -26.03569
6.630000 -25.991239999999998
6.631000 -25.94321
6.632000 -25.89163
6.633000 -25.83652
6.634000 -25.777870000000004
6.635000 -25.71571
6.636000 -25.650070000000003
6.637000 -25.580940000000002
6.638000 -25.508360000000003
6.639000 -25.432339999999996
6.640000 -25.35289
6.641000 -25.270039999999998
6.642000 -25.18381
6.643000 -25.09422
6.644000 -25.001279999999998
6.645000 -24.90502
6.646000 -24.80546
6.647000 -24.70262
6.648000 -24.59653
6.649000 -24.4872
6.650000 -24.37465
6.651000 -24.25893
6.652000 -24.140030000000003
6.653000 -24.018
6.654000 -23.89285
6.655000 -23.76461
6.656000 -23.633309999999998
6.657000 -23.49896
6.658000 -23.36161
6.659000 -23.22127
6.660000 -23.07798
6.661000 -22.93175
6.662000 -22.78262
6.663000 -22.63061
6.664000 -22.47576
6.665000 -22.318089999999998
6.666000 -22.15763
6.667000 -21.994410000000002
6.668000 -21.82846
6.669000 -21.65982
6.670000 -21.4885
6.671000 -21.314549999999997
6.672000 -21.138
6.673000 -20.958869999999997
6.674000 -20.77719
6.675000 -20.59301
6.676000 -20.40635
6.677000 -20.21725
6.678000 -20.02574
6.679000 -19.831860000000002
6.680000 -19.635630000000003
6.681000 -19.43709
6.682000 -19.23628
6.683000 -19.033240000000003
6.684000 -18.82799
6.685000 -18.62057
6.686000 -18.41103
6.687000 -18.199389999999998
6.688000 -17.985689999999998
6.689000 -17.769969999999997
6.690000 -17.55226
6.691000 -17.3326
6.692000 -17.11104
6.693000 -16.8876
6.694000 -16.66232
6.695000 -16.43524
6.696000 -16.206409999999998
6.697000 -15.97585
6.698000 -15.743599999999999
6.699000 -15.509709999999998
6.700000 -15.27422
6.701000 -15.037149999999999
6.702000 -14.798549999999999
6.703000 -14.558470000000002
6.704000 -14.31693
6.705000 -14.07398
6.706000 -13.829659999999999
6.707000 -13.584
6.708000 -13.33705
6.709000 -13.08884
6.710000 -12.839429999999998
6.711000 -12.588840000000001
6.712000 -12.33711
6.713000 -12.084290000000001
6.714000 -11.83043
6.715000 -11.57554
6.716000 -11.31969
6.717000 -11.062909999999999
6.718000 -10.805240000000001
6.719000 -10.54672
6.720000 -10.28739
6.721000 -10.0273
6.722000 -9.7664781
6.723000 -9.5049761
6.724000 -9.2428312
6.725000 -8.980085
6.726000 -8.7167785
6.727000 -8.452952699999999
6.728000 -8.1886493
6.729000 -7.9239093
6.730000 -7.6587737
6.731000 -7.3932834000000005
6.732000 -7.1274795
6.733000 -6.8614028
6.734000 -6.5950945
6.735000 -6.328594699999999
6.736000 -6.0619451
6.737000 -5.795186
6.738000 -5.528358
6.739000 -5.2615017
6.740000 -4.9946573
6.741000 -4.727865400000001
6.742000 -4.4611666
6.743000 -4.1946009
6.744000 -3.9282087
6.745000 -3.66203
6.746000 -3.396105
6.747000 -3.1304736
6.748000 -2.8651755000000003
6.749000 -2.6002508
6.750000 -2.3357388
6.751000 -2.0716792
6.752000 -1.8081116000000002
6.753000 -1.545075
6.754000 -1.2826088
6.755000 -1.0207518
6.756000 -0.75954292
6.757000 -0.49902083999999997
6.758000 -0.23922401
6.759000 0.01980925
6.760000 0.27804086
6.761000 0.5354329
6.762000 0.79194773
6.763000 1.0475478
6.764000 1.3021960000000001
6.765000 1.5558551999999999
6.766000 1.8084887
6.767000 2.0600602
6.768000 2.3105333
6.769000 2.559872
6.770000 2.8080408
6.771000 3.0550040000000003
6.772000 3.3007268
6.773000 3.5451740000000003
6.774000 3.7883114000000004
6.775000 4.0301047
6.776000 4.2705197
6.777000 4.5095228
6.778000 4.7470804
6.779000 4.9831595
6.780000 5.2177273
6.781000 5.4507509
6.782000 5.6821983
6.783000 5.912037600000001
6.784000 6.1402369
6.785000 6.3667647999999994
6.786000 6.5915897
6.787000 6.8146816999999995
6.788000 7.0360094
6.789000 7.255543
6.790000 7.473252700000001
6.791000 7.689108699999999
6.792000 7.9030819
6.793000 8.1151433
6.794000 8.3252639
6.795000 8.533415900000001
6.796000 8.7395713
6.797000 8.943703
6.798000 9.1457836
6.799000 9.3457863
6.800000 9.5436849
6.801000 9.739453300000001
6.802000 9.9330664
6.803000 10.1245
6.804000 10.31373
6.805000 10.50072
6.806000 10.68547
6.807000 10.867930000000001
6.808000 11.0481
6.809000 11.22595
6.810000 11.40145
6.811000 11.57458
6.812000 11.74533
6.813000 11.91366
6.814000 12.07957
6.815000 12.243030000000001
6.816000 12.404020000000001
6.817000 12.56252
6.818000 12.71852
6.819000 12.87199
6.820000 13.02291
6.821000 13.171269999999998
6.822000 13.31706
6.823000 13.460250000000002
6.824000 13.600819999999999
6.825000 13.73877
6.826000 13.87408
6.827000 14.006730000000001
6.828000 14.1367
6.829000 14.263989999999998
6.830000 14.388580000000001
6.831000 14.51045
6.832000 14.629600000000002
6.833000 14.746
6.834000 14.85966
6.835000 14.97055
6.836000 15.078669999999999
6.837000 15.184000000000001
6.838000 15.286549999999998
6.839000 15.38628
6.840000 15.48321
6.841000 15.57731
6.842000 15.668579999999999
6.843000 15.757019999999999
6.844000 15.842609999999999
6.845000 15.92535
6.846000 16.00524
6.847000 16.08226
6.848000 16.15642
6.849000 16.2277
6.850000 16.29611
6.851000 16.361629999999998
6.852000 16.42427
6.853000 16.48403
6.854000 16.5409
6.855000 16.59487
6.856000 16.645960000000002
6.857000 16.69415
6.858000 16.73945
6.859000 16.781850000000002
6.860000 16.82136
6.861000 16.85797
6.862000 16.8917
6.863000 16.92253
6.864000 16.950480000000002
6.865000 16.97554
6.866000 16.99772
6.867000 17.01701
6.868000 17.03344
6.869000 17.04699
6.870000 17.05768
6.871000 17.0655
6.872000 17.07047
6.873000 17.07259
6.874000 17.07187
6.875000 17.06832
6.876000 17.06194
6.877000 17.05274
6.878000 17.04072
6.879000 17.02591
6.880000 17.008300000000002
6.881000 16.98791
6.882000 16.964750000000002
6.883000 16.93882
6.884000 16.910149999999998
6.885000 16.87873
6.886000 16.84459
6.887000 16.807730000000003
6.888000 16.768169999999998
6.889000 16.72592
6.890000 16.681
6.891000 16.63341
6.892000 16.58317
6.893000 16.53031
6.894000 16.47482
6.895000 16.416729999999998
6.896000 16.35605
6.897000 16.2928
6.898000 16.227
6.899000 16.158649999999998
6.900000 16.08779
6.901000 16.014429999999997
6.902000 15.938569999999999
6.903000 15.86026
6.904000 15.77949
6.905000 15.696299999999999
6.906000 15.61069
6.907000 15.5227
6.908000 15.43233
6.909000 15.339620000000002
6.910000 15.24458
6.911000 15.14723
6.912000 15.0476
6.913000 14.9457
6.914000 14.84157
6.915000 14.735210000000002
6.916000 14.62666
6.917000 14.515939999999999
6.918000 14.403070000000001
6.919000 14.28808
6.920000 14.17098
6.921000 14.051820000000001
6.922000 13.930600000000002
6.923000 13.80736
6.924000 13.68211
6.925000 13.5549
6.926000 13.42573
6.927000 13.29464
6.928000 13.16166
6.929000 13.02681
6.930000 12.89012
6.931000 12.75161
6.932000 12.611310000000001
6.933000 12.46926
6.934000 12.32547
6.935000 12.17998
6.936000 12.03281
6.937000 11.88399
6.938000 11.73355
6.939000 11.581529999999999
6.940000 11.42793
6.941000 11.27281
6.942000 11.11618
6.943000 10.95808
6.944000 10.798530000000001
6.945000 10.63757
6.946000 10.47522
6.947000 10.31152
6.948000 10.14649
6.949000 9.9801719
6.950000 9.8125882
6.951000 9.6437722
6.952000 9.4737552
6.953000 9.3025684
6.954000 9.1302432
6.955000 8.9568101
6.956000 8.7823018
6.957000 8.606749800000001
6.958000 8.430185900000001
6.959000 8.2526416
6.960000 8.074149499999999
6.961000 7.894741700000001
6.962000 7.7144504000000005
6.963000 7.533308099999999
6.964000 7.3513471
6.965000 7.1685992
6.966000 6.985098100000001
6.967000 6.8008758
6.968000 6.6159651
6.969000 6.4303987000000005
6.970000 6.244209
6.971000 6.057428900000001
6.972000 5.8700912
6.973000 5.6822285
6.974000 5.4938737
6.975000 5.3050593
6.976000 5.1158182000000005
6.977000 4.9261831
6.978000 4.7361866
6.979000 4.545861100000001
6.980000 4.3552399
6.981000 4.1643552
6.982000 3.9732397
6.983000 3.7819259
6.984000 3.5904463
6.985000 3.3988338
6.986000 3.2071207
6.987000 3.0153392
6.988000 2.8235219
6.989000 2.6317012
6.990000 2.4399091
6.991000 2.2481779
6.992000 2.0565398
6.993000 1.8650269000000002
6.994000 1.673671
6.995000 1.4825041
6.996000 1.2915579
6.997000 1.1008639
6.998000 0.91045378
6.999000 0.7203589699999999
7.000000 0.5306107
7.001000 0.34124013
7.002000 0.15227831
7.003000 -0.036243872999999996
7.004000 -0.22429565
7.005000 -0.41184639999999995
7.006000 -0.59886565
7.007000 -0.78532305
7.008000 -0.9711884000000001
7.009000 -1.1564316
7.010000 -1.3410229
7.011000 -1.5249326
7.012000 -1.7081309
7.013000 -1.8905887
7.014000 -2.0722766999999997
7.015000 -2.253166
7.016000 -2.4332276999999998
7.017000 -2.6124332
7.018000 -2.7907541
7.019000 -2.9681621
7.020000 -3.1446293
7.021000 -3.3201277
7.022000 -3.49463
7.023000 -3.668109
7.024000 -3.8405374
7.025000 -4.0118884
7.026000 -4.1821357
7.027000 -4.3512527
7.028000 -4.5192134
7.029000 -4.6859916
7.030000 -4.8515622
7.031000 -5.0158996
7.032000 -5.1789787
7.033000 -5.3407747
7.034000 -5.5012631999999995
7.035000 -5.6604203
7.036000 -5.8182217000000005
7.037000 -5.9746441
7.038000 -6.1296638
7.039000 -6.2832579
7.040000 -6.435404
7.041000 -6.5860793
7.042000 -6.7352615
7.043000 -6.8829291
7.044000 -7.0290610000000004
7.045000 -7.1736358
7.046000 -7.3166326
7.047000 -7.4580304
7.048000 -7.5978093
7.049000 -7.735949000000001
7.050000 -7.872430199999999
7.051000 -8.0072343
7.052000 -8.1403412
7.053000 -8.2717329
7.054000 -8.4013902
7.055000 -8.5292958
7.056000 -8.6554319
7.057000 -8.7797806
7.058000 -8.9023247
7.059000 -9.0230472
7.060000 -9.1419324
7.061000 -9.2589639
7.062000 -9.3741253
7.063000 -9.487401700000001
7.064000 -9.5987774
7.065000 -9.708238399999999
7.066000 -9.8157696
7.067000 -9.921357
7.068000 -10.02499
7.069000 -10.12665
7.070000 -10.22632
7.071000 -10.324
7.072000 -10.41967
7.073000 -10.51332
7.074000 -10.604940000000001
7.075000 -10.69452
7.076000 -10.78204
7.077000 -10.8675
7.078000 -10.95088
7.079000 -11.03218
7.080000 -11.11139
7.081000 -11.18849
7.082000 -11.26349
7.083000 -11.336359999999999
7.084000 -11.407119999999999
7.085000 -11.47574
7.086000 -11.54222
7.087000 -11.60655
7.088000 -11.66874
7.089000 -11.728760000000001
7.090000 -11.786629999999999
7.091000 -11.84232
7.092000 -11.89585
7.093000 -11.947199999999999
7.094000 -11.99637
7.095000 -12.04336
7.096000 -12.08816
7.097000 -12.13078
7.098000 -12.1712
7.099000 -12.20944
7.100000 -12.24548
7.101000 -12.27932
7.102000 -12.310970000000001
7.103000 -12.34043
7.104000 -12.367690000000001
7.105000 -12.39275
7.106000 -12.415619999999999
7.107000 -12.43629
7.108000 -12.45478
7.109000 -12.47107
7.110000 -12.48517
7.111000 -12.49709
7.112000 -12.506829999999999
7.113000 -12.51438
7.114000 -12.51976
7.115000 -12.52297
7.116000 -12.524009999999999
7.117000 -12.52289
7.118000 -12.51961
7.119000 -12.51418
7.120000 -12.5066
7.121000 -12.49688
7.122000 -12.48503
7.123000 -12.47105
7.124000 -12.45495
7.125000 -12.43674
7.126000 -12.41643
7.127000 -12.39402
7.128000 -12.36953
7.129000 -12.34296
7.130000 -12.314319999999999
7.131000 -12.28362
7.132000 -12.25088
7.133000 -12.21609
7.134000 -12.17929
7.135000 -12.140460000000001
7.136000 -12.09963
7.137000 -12.05681
7.138000 -12.01201
7.139000 -11.965240000000001
7.140000 -11.916509999999999
7.141000 -11.86584
7.142000 -11.81324
7.143000 -11.75873
7.144000 -11.70231
7.145000 -11.644
7.146000 -11.58382
7.147000 -11.52179
7.148000 -11.45791
7.149000 -11.392199999999999
7.150000 -11.324679999999999
7.151000 -11.25536
7.152000 -11.18426
7.153000 -11.1114
7.154000 -11.03678
7.155000 -10.96044
7.156000 -10.882390000000001
7.157000 -10.80264
7.158000 -10.721219999999999
7.159000 -10.63813
7.160000 -10.553410000000001
7.161000 -10.46706
7.162000 -10.37912
7.163000 -10.289579999999999
7.164000 -10.19849
7.165000 -10.10585
7.166000 -10.01168
7.167000 -9.916009
7.168000 -9.8188542
7.169000 -9.7202353
7.170000 -9.6201733
7.171000 -9.518688899999999
7.172000 -9.4158031
7.173000 -9.311536700000001
7.174000 -9.2059113
7.175000 -9.098948499999999
7.176000 -8.9906707
7.177000 -8.8810988
7.178000 -8.770255
7.179000 -8.6581618
7.180000 -8.5448414
7.181000 -8.4303163
7.182000 -8.3146088
7.183000 -8.197742
7.184000 -8.079738899999999
7.185000 -7.9606228
7.186000 -7.840416599999999
7.187000 -7.7191435
7.188000 -7.596828
7.189000 -7.473493400000001
7.190000 -7.3491633
7.191000 -7.2238617000000005
7.192000 -7.0976131
7.193000 -6.9704421000000005
7.194000 -6.8423726
7.195000 -6.713429799999999
7.196000 -6.583637700000001
7.197000 -6.4530216000000005
7.198000 -6.321606
7.199000 -6.1894163
7.200000 -6.0564775
7.201000 -5.9228145
7.202000 -5.788452899999999
7.203000 -5.6534179
7.204000 -5.517735
7.205000 -5.3814296
7.206000 -5.2445274
7.207000 -5.1070537
7.208000 -4.969034
7.209000 -4.8304941999999995
7.210000 -4.6914596
7.211000 -4.551955700000001
7.212000 -4.4120080999999995
7.213000 -4.2716425000000005
7.214000 -4.1308846
7.215000 -3.9897598
7.216000 -3.8482938
7.217000 -3.7065121999999997
7.218000 -3.5644405
7.219000 -3.4221042
7.220000 -3.2795288
7.221000 -3.1367403
7.222000 -2.9937638
7.223000 -2.8506253
7.224000 -2.7073503
7.225000 -2.5639642
7.226000 -2.4204928
7.227000 -2.2769616999999998
7.228000 -2.1333965
7.229000 -1.9898226
7.230000 -1.8462656000000002
7.231000 -1.702751
7.232000 -1.5593044
7.233000 -1.4159509000000001
7.234000 -1.272716
7.235000 -1.1296249
7.236000 -0.98670283
7.237000 -0.84397476
7.238000 -0.70146564
7.239000 -0.5592003
7.240000 -0.41720346
7.241000 -0.27549972
7.242000 -0.13411351000000002
7.243000 0.0069308757
7.244000 0.1476093
7.245000 0.28789775
7.246000 0.42777238
7.247000 0.56720949
7.248000 0.7061855899999999
7.249000 0.8446772599999999
7.250000 0.9826612700000001
7.251000 1.1201146
7.252000 1.2570143
7.253000 1.3933375
7.254000 1.5290619
7.255000 1.6641647999999998
7.256000 1.798624
7.257000 1.9324172000000002
7.258000 2.0655226
7.259000 2.1979183
7.260000 2.3295825
7.261000 2.4604937000000002
7.262000 2.5906304
7.263000 2.7199712000000003
7.264000 2.8484952
7.265000 2.9761812
7.266000 3.1030085
7.267000 3.2289565
7.268000 3.3540044
7.269000 3.4781318
7.270000 3.601319
7.271000 3.7235454
7.272000 3.8447917
7.273000 3.9650380999999997
7.274000 4.0842652
7.275000 4.2024542
7.276000 4.3195859
7.277000 4.4356421
7.278000 4.5506038
7.279000 4.6644535000000005
7.280000 4.7771729999999994
7.281000 4.888745
7.282000 4.999152199999999
7.283000 5.1083773
7.284000 5.216403700000001
7.285000 5.3232152
7.286000 5.4287955
7.287000 5.5331286
7.288000 5.6361992
7.289000 5.7379916
7.290000 5.838490999999999
7.291000 5.9376825
7.292000 6.0355514
7.293000 6.1320838
7.294000 6.2272653
7.295000 6.3210823
7.296000 6.4135209
7.297000 6.5045677
7.298000 6.594210100000001
7.299000 6.682434700000001
7.300000 6.7692295
7.301000 6.854581799999999
7.302000 6.9384798
7.303000 7.0209116
7.304000 7.1018659
7.305000 7.1813308000000005
7.306000 7.2592959
7.307000 7.3357508000000005
7.308000 7.410685
7.309000 7.4840881
7.310000 7.555951199999999
7.311000 7.6262645000000004
7.312000 7.695018500000001
7.313000 7.7622048999999995
7.314000 7.8278154
7.315000 7.8918420000000005
7.316000 7.9542764
7.317000 8.0151118
7.318000 8.074341
7.319000 8.1319571
7.320000 8.1879534
7.321000 8.242324
7.322000 8.2950637
7.323000 8.3461657
7.324000 8.3956257
7.325000 8.443439
7.326000 8.4896006
7.327000 8.5341066
7.328000 8.5769527
7.329000 8.618135
7.330000 8.657649900000001
7.331000 8.6954951
7.332000 8.731667
7.333000 8.7661631
7.334000 8.7989807
7.335000 8.830118200000001
7.336000 8.8595733
7.337000 8.887344599999999
7.338000 8.9134306
7.339000 8.9378305
7.340000 8.9605436
7.341000 8.9815691
7.342000 9.0009063
7.343000 9.018556
7.344000 9.034518199999999
7.345000 9.0487935
7.346000 9.0613827
7.347000 9.0722881
7.348000 9.081510499999998
7.349000 9.089051900000001
7.350000 9.0949148
7.351000 9.099102
7.352000 9.1016166
7.353000 9.1024622
7.354000 9.1016419
7.355000 9.0991601
7.356000 9.0950213
7.357000 9.0892307
7.358000 9.0817928
7.359000 9.0727128
7.360000 9.0619966
7.361000 9.0496495
7.362000 9.035679
7.363000 9.0200901
7.364000 9.0028904
7.365000 8.9840867
7.366000 8.9636862
7.367000 8.9416966
7.368000 8.9181252
7.369000 8.8929802
7.370000 8.8662706
7.371000 8.838003899999999
7.372000 8.8081889
7.373000 8.776834599999999
7.374000 8.74395
7.375000 8.7095447
7.376000 8.6736284
7.377000 8.6362109
7.378000 8.5973024
7.379000 8.5569128
7.380000 8.5150532
7.381000 8.4717341
7.382000 8.426967300000001
7.383000 8.3807632
7.384000 8.3331339
7.385000 8.2840912
7.386000 8.2336478
7.387000 8.1818148
7.388000 8.128605799999999
7.389000 8.0740333
7.390000 8.0181099
7.391000 7.96085
7.392000 7.902266099999999
7.393000 7.8423724
7.394000 7.7811822
7.395000 7.7187106000000005
7.396000 7.6549716000000005
7.397000 7.589979500000001
7.398000 7.5237490000000005
7.399000 7.4562952000000005
7.400000 7.387632900000001
7.401000 7.317777
7.402000 7.2467431
7.403000 7.1745470000000005
7.404000 7.1012042
7.405000 7.0267305
7.406000 6.951141399999999
7.407000 6.874454000000001
7.408000 6.7966841
7.409000 6.717848
7.410000 6.6379622
7.411000 6.5570429
7.412000 6.4751081
7.413000 6.3921742
7.414000 6.308258299999999
7.415000 6.2233783
7.416000 6.1375516999999995
7.417000 6.0507960999999995
7.418000 5.9631296
7.419000 5.8745701
7.420000 5.7851359
7.421000 5.6948457
7.422000 5.6037176
7.423000 5.5117708
7.424000 5.4190241
7.425000 5.3254966
7.426000 5.2312072
7.427000 5.1361755
7.428000 5.0404206
7.429000 4.943962
7.430000 4.8468191
7.431000 4.7490116
7.432000 4.650559299999999
7.433000 4.5514815
7.434000 4.4517983
7.435000 4.3515291
7.436000 4.2506937
7.437000 4.1493122
7.438000 4.0474039
7.439000 3.9449889000000002
7.440000 3.8420871
7.441000 3.7387181
7.442000 3.6349017
7.443000 3.5306577
7.444000 3.4260061
7.445000 3.3209666999999996
7.446000 3.2155591999999995
7.447000 3.1098038000000003
7.448000 3.0037204
7.449000 2.8973288999999998
7.450000 2.7906492000000003
7.451000 2.6837014
7.452000 2.5765054
7.453000 2.4690814
7.454000 2.3614496
7.455000 2.25363
7.456000 2.1456428
7.457000 2.037508
7.458000 1.9292461
7.459000 1.8208772000000002
7.460000 1.7124215000000003
7.461000 1.6038993000000001
7.462000 1.4953311
7.463000 1.3867368
7.464000 1.2781368
7.465000 1.1695512
7.466000 1.0610002
7.467000 0.95250392
7.468000 0.84408242
7.469000 0.73575568
7.470000 0.62754359
7.471000 0.51946598
7.472000 0.41154260000000004
7.473000 0.30379301999999997
7.474000 0.19623680999999998
7.475000 0.088893389
7.476000 -0.018217931
7.477000 -0.12507796000000002
7.478000 -0.23166758
7.479000 -0.33796783999999996
7.480000 -0.44395983999999994
7.481000 -0.54962481
7.482000 -0.6549441300000001
7.483000 -0.7598992
7.484000 -0.8644715900000001
7.485000 -0.9686429999999999
7.486000 -1.0723951
7.487000 -1.1757098000000001
7.488000 -1.2785691
7.489000 -1.3809549
7.490000 -1.4828493999999999
7.491000 -1.5842348
7.492000 -1.6850937
7.493000 -1.7854083
7.494000 -1.8851613999999999
7.495000 -1.9843355
7.496000 -2.0829136000000004
7.497000 -2.1808784
7.498000 -2.2782134
7.499000 -2.3749013999999997
7.500000 -2.470926
7.501000 -2.5662707
7.502000 -2.6609194
7.503000 -2.7548554999999997
7.504000 -2.8480634
7.505000 -2.9405272
7.506000 -3.0322311
7.507000 -3.1231599
7.508000 -3.2132982999999995
7.509000 -3.3026312000000004
7.510000 -3.3911433
7.511000 -3.4788202
7.512000 -3.5656475
7.513000 -3.6516108
7.514000 -3.7366956
7.515000 -3.8208883
7.516000 -3.9041753999999997
7.517000 -3.9865427
7.518000 -4.0679771
7.519000 -4.1484658
7.520000 -4.2279955000000005
7.521000 -4.3065537
7.522000 -4.3841276
7.523000 -4.4607051
7.524000 -4.5362737
7.525000 -4.6108216
7.526000 -4.6843372
7.527000 -4.756809
7.528000 -4.8282254
7.529000 -4.898575699999999
7.530000 -4.9678486
7.531000 -5.0360337
7.532000 -5.103120199999999
7.533000 -5.169098099999999
7.534000 -5.2339572
7.535000 -5.297688
7.536000 -5.3602811
7.537000 -5.4217268
7.538000 -5.4820161
7.539000 -5.5411402
7.540000 -5.5990905
7.541000 -5.6558587000000005
7.542000 -5.7114366
7.543000 -5.7658162
7.544000 -5.8189899
7.545000 -5.870950199999999
7.546000 -5.9216902000000005
7.547000 -5.9712026
7.548000 -6.0194809000000005
7.549000 -6.066518299999999
7.550000 -6.1123088
7.551000 -6.1568458
7.552000 -6.200124
7.553000 -6.2421374
7.554000 -6.2828809
7.555000 -6.3223489
7.556000 -6.3605361
7.557000 -6.397437999999999
7.558000 -6.4330503
7.559000 -6.467368499999999
7.560000 -6.500388699999999
7.561000 -6.532106499999999
7.562000 -6.5625191
7.563000 -6.5916225
7.564000 -6.6194132
7.565000 -6.6458888
7.566000 -6.6710472
7.567000 -6.6948853
7.568000 -6.717401000000001
7.569000 -6.7385927
7.570000 -6.7584589
7.571000 -6.7769982
7.572000 -6.794209800000001
7.573000 -6.8100922
7.574000 -6.8246461
7.575000 -6.8378702
7.576000 -6.849765
7.577000 -6.8603314
7.578000 -6.8695694000000005
7.579000 -6.8774797
7.580000 -6.8840638
7.581000 -6.8893231
7.582000 -6.8932593
7.583000 -6.895873700000001
7.584000 -6.8971686000000005
7.585000 -6.897146299999999
7.586000 -6.8958096
7.587000 -6.893160900000001
7.588000 -6.889203200000001
7.589000 -6.883940099999999
7.590000 -6.8773746
7.591000 -6.869510600000001
7.592000 -6.8603516
7.593000 -6.849901399999999
7.594000 -6.8381645
7.595000 -6.8251453
7.596000 -6.810848399999999
7.597000 -6.7952789
7.598000 -6.7784414
7.599000 -6.7603409
7.600000 -6.7409836
7.601000 -6.7203738
7.602000 -6.6985182000000005
7.603000 -6.6754229
7.604000 -6.651093800000001
7.605000 -6.6255368
7.606000 -6.5987594
7.607000 -6.5707684
7.608000 -6.541570300000001
7.609000 -6.5111726999999995
7.610000 -6.4795829
7.611000 -6.4468086
7.612000 -6.4128585000000005
7.613000 -6.3777402
7.614000 -6.3414618
7.615000 -6.3040316
7.616000 -6.2654592
7.617000 -6.2257532
7.618000 -6.1849225
7.619000 -6.1429769
7.620000 -6.099925600000001
7.621000 -6.0557783
7.622000 -6.010545
7.623000 -5.964236
7.624000 -5.9168611
7.625000 -5.8684308
7.626000 -5.818956
7.627000 -5.768447
7.628000 -5.7169151000000005
7.629000 -5.664371
7.630000 -5.6108259
7.631000 -5.5562913
7.632000 -5.5007789
7.633000 -5.4443002
7.634000 -5.386867
7.635000 -5.3284913000000005
7.636000 -5.2691851
7.637000 -5.2089609
7.638000 -5.1478315
7.639000 -5.0858092
7.640000 -5.0229065
7.641000 -4.9591366
7.642000 -4.8945129
7.643000 -4.829047999999999
7.644000 -4.7627553
7.645000 -4.6956487
7.646000 -4.6277411
7.647000 -4.5590468
7.648000 -4.489579099999999
7.649000 -4.4193517
7.650000 -4.348379
7.651000 -4.276675
7.652000 -4.204253899999999
7.653000 -4.1311298
7.654000 -4.0573169
7.655000 -3.98283
7.656000 -3.9076834999999996
7.657000 -3.8318917
7.658000 -3.7554692000000003
7.659000 -3.6784310000000002
7.660000 -3.6007915
7.661000 -3.522566
7.662000 -3.443769
7.663000 -3.3644158
7.664000 -3.2845213999999996
7.665000 -3.204101
7.666000 -3.1231695999999998
7.667000 -3.0417426
7.668000 -2.9598352
7.669000 -2.8774628
7.670000 -2.7946413
7.671000 -2.7113857
7.672000 -2.6277117
7.673000 -2.5436353
7.674000 -2.459172
7.675000 -2.3743374
7.676000 -2.2891477
7.677000 -2.2036184
7.678000 -2.1177655
7.679000 -2.0316051
7.680000 -1.9451531000000002
7.681000 -1.8584253
7.682000 -1.7714378999999998
7.683000 -1.6842069000000002
7.684000 -1.5967483
7.685000 -1.5090778
7.686000 -1.4212118
7.687000 -1.3331659
7.688000 -1.2449563000000001
7.689000 -1.1565987999999998
7.690000 -1.0681093
7.691000 -0.97950352
7.692000 -0.89079738
7.693000 -0.8020064800000001
7.694000 -0.7131466599999999
7.695000 -0.6242335800000001
7.696000 -0.5352829100000001
7.697000 -0.44631022000000004
7.698000 -0.35733115000000004
7.699000 -0.26836128
7.700000 -0.17941613
7.701000 -0.09051126500000001
7.702000 -0.0016622173
7.703000 0.087115512
7.704000 0.17580638999999998
7.705000 0.26439494
7.706000 0.35286564
7.707000 0.44120302999999994
7.708000 0.52939164
7.709000 0.61741602
7.710000 0.7052607399999999
7.711000 0.79291034
7.712000 0.8803495200000001
7.713000 0.96756294
7.714000 1.0545353
7.715000 1.1412515
7.716000 1.2276963
7.717000 1.3138547
7.718000 1.3997116
7.719000 1.4852523
7.720000 1.5704619
7.721000 1.6553259
7.722000 1.7398296
7.723000 1.8239589
7.724000 1.9076994
7.725000 1.9910371
7.726000 2.073958
7.727000 2.1564482
7.728000 2.2384942000000003
7.729000 2.3200825000000003
7.730000 2.4011996
7.731000 2.4818325
7.732000 2.5619682
7.733000 2.6415935
7.734000 2.7206959
7.735000 2.7992627
7.736000 2.8772811999999997
7.737000 2.9547393
7.738000 3.0316247
7.739000 3.1079250999999997
7.740000 3.1836286
7.741000 3.2587230000000003
7.742000 3.3331967999999996
7.743000 3.4070375999999998
7.744000 3.4802344
7.745000 3.5527755
7.746000 3.624649
7.747000 3.6958441
7.748000 3.766349
7.749000 3.8361527
7.750000 3.9052445
7.751000 3.9736133
7.752000 4.0412482
7.753000 4.1081384
7.754000 4.1742735
7.755000 4.239643399999999
7.756000 4.3042377
7.757000 4.3680463000000005
7.758000 4.4310596
7.759000 4.4932678
7.760000 4.5546617
7.761000 4.615232
7.762000 4.6749692000000005
7.763000 4.733865000000001
7.764000 4.7919102
7.765000 4.8490968
7.766000 4.9054161
7.767000 4.9608603
7.768000 5.0154217
7.769000 5.0690919
7.770000 5.121864
7.771000 5.1737305
7.772000 5.2246839000000005
7.773000 5.2747171
7.774000 5.3238235000000005
7.775000 5.3719964000000004
7.776000 5.4192293000000005
7.777000 5.4655157
7.778000 5.510849100000001
7.779000 5.5552237
7.780000 5.5986334
7.781000 5.6410726
7.782000 5.6825355
7.783000 5.7230167
7.784000 5.7625111
7.785000 5.8010135
7.786000 5.838519
7.787000 5.875022700000001
7.788000 5.9105206
7.789000 5.9450082
7.790000 5.9784811
7.791000 6.0109358
7.792000 6.0423687
7.793000 6.072776
7.794000 6.1021548
7.795000 6.1305016
7.796000 6.1578143
7.797000 6.1840899
7.798000 6.2093262000000005
7.799000 6.2335212
7.800000 6.2566727
7.801000 6.2787793999999995
7.802000 6.2998392
7.803000 6.3198514
7.804000 6.338814600000001
7.805000 6.356727299999999
7.806000 6.3735895000000005
7.807000 6.3894004
7.808000 6.4041592
7.809000 6.4178660999999995
7.810000 6.4305209
7.811000 6.442123700000001
7.812000 6.452674399999999
7.813000 6.4621732000000005
7.814000 6.4706214
7.815000 6.4780183000000005
7.816000 6.4843655
7.817000 6.4896643
7.818000 6.4939149
7.819000 6.4971194
7.820000 6.4992785
7.821000 6.5003939
7.822000 6.5004677
7.823000 6.4995021
7.824000 6.4974986
7.825000 6.4944595
7.826000 6.4903878
7.827000 6.4852864
7.828000 6.4791575
7.829000 6.472005
7.830000 6.4638317
7.831000 6.4546414
7.832000 6.4444385
7.833000 6.4332262
7.834000 6.421009499999999
7.835000 6.4077921
7.836000 6.3935786
7.837000 6.3783742000000005
7.838000 6.3621834
7.839000 6.3450113
7.840000 6.326863200000001
7.841000 6.3077442
7.842000 6.2876604
7.843000 6.266616999999999
7.844000 6.2446196
7.845000 6.221674
7.846000 6.1977863
7.847000 6.1729629
7.848000 6.1472096
7.849000 6.1205331
7.850000 6.0929395
7.851000 6.0644358
7.852000 6.0350284
7.853000 6.0047239
7.854000 5.9735294
7.855000 5.9414525000000005
7.856000 5.9084997
7.857000 5.8746789
7.858000 5.8399975
7.859000 5.8044630999999995
7.860000 5.768083799999999
7.861000 5.730867399999999
7.862000 5.6928221
7.863000 5.6539565
7.864000 5.6142791999999995
7.865000 5.5737987
7.866000 5.5325239999999996
7.867000 5.490463999999999
7.868000 5.447628
7.869000 5.404025300000001
7.870000 5.3596657
7.871000 5.3145584
7.872000 5.268713099999999
7.873000 5.2221399
7.874000 5.1748488
7.875000 5.1268499
7.876000 5.078153299999999
7.877000 5.0287690000000005
7.878000 4.9787074
7.879000 4.927979
7.880000 4.8765941999999995
7.881000 4.8245635
7.882000 4.7718968
7.883000 4.7186050999999996
7.884000 4.664699
7.885000 4.6101887
7.886000 4.5550849
7.887000 4.4993985
7.888000 4.4431400000000005
7.889000 4.3863196
7.890000 4.3289486
7.891000 4.2710379
7.892000 4.2125981
7.893000 4.1536402
7.894000 4.0941752
7.895000 4.0342141
7.896000 3.9737683
7.897000 3.912849
7.898000 3.8514673999999998
7.899000 3.7896354
7.900000 3.7273642000000002
7.901000 3.6646657
7.902000 3.6015518
7.903000 3.5380341000000004
7.904000 3.4741245
7.905000 3.4098352999999997
7.906000 3.3451784
7.907000 3.2801662
7.908000 3.2148108
7.909000 3.1491246
7.910000 3.0831197
7.911000 3.0168084
7.912000 2.9502032000000002
7.913000 2.8833164
7.914000 2.8161602
7.915000 2.7487472
7.916000 2.6810896
7.917000 2.6131997
7.918000 2.54509
7.919000 2.4767727
7.920000 2.4082599
7.921000 2.3395641
7.922000 2.2706974
7.923000 2.2016721
7.924000 2.1325001
7.925000 2.0631939
7.926000 1.9937654999999999
7.927000 1.924227
7.928000 1.8545905
7.929000 1.784868
7.930000 1.7150717
7.931000 1.6452136999999998
7.932000 1.5753061
7.933000 1.5053607
7.934000 1.4353896
7.935000 1.3654051
7.936000 1.2954191
7.937000 1.2254436
7.938000 1.1554905
7.939000 1.085572
7.940000 1.0157001
7.941000 0.9458866899999999
7.942000 0.8761437599999999
7.943000 0.8064832500000001
7.944000 0.736917
7.945000 0.6674568599999999
7.946000 0.59811464
7.947000 0.528902
7.948000 0.45983064999999995
7.949000 0.39091216999999995
7.950000 0.3221581
7.951000 0.25357984
7.952000 0.18518873
7.953000 0.11699606
7.954000 0.049012981
7.955000 -0.018749415
7.956000 -0.086280145
7.957000 -0.15356829
7.958000 -0.22060303
7.959000 -0.28737364
7.960000 -0.35386945
7.961000 -0.42007985000000003
7.962000 -0.48599439
7.963000 -0.55160257
7.964000 -0.61689406
7.965000 -0.68185856
7.966000 -0.74648582
7.967000 -0.81076566
7.968000 -0.87468801
7.969000 -0.9382427699999999
7.970000 -1.0014201
7.971000 -1.0642099
7.972000 -1.1266026
7.973000 -1.1885882
7.974000 -1.2501572
7.975000 -1.3113
7.976000 -1.3720073
7.977000 -1.4322695
7.978000 -1.4920775000000002
7.979000 -1.551422
7.980000 -1.610294
7.981000 -1.6686846000000002
7.982000 -1.7265849
7.983000 -1.7839864
7.984000 -1.8408803000000002
7.985000 -1.8972583
7.986000 -1.953112
7.987000 -2.0084329000000003
7.988000 -2.0632133
7.989000 -2.1174449
7.990000 -2.1711202
7.991000 -2.2242311
7.992000 -2.2767702
7.993000 -2.32873
7.994000 -2.3801031
7.995000 -2.4308821000000003
7.996000 -2.4810599
7.997000 -2.5306295999999997
7.998000 -2.579584
7.999000 -2.6279164
8.000000 -2.6756203
8.001000 -2.722689
8.002000 -2.7691159
8.003000 -2.8148949
8.004000 -2.8600197
8.005000 -2.9044842
8.006000 -2.9482823
8.007000 -2.9914083000000002
8.008000 -3.0338563
8.009000 -3.0756209
8.010000 -3.1166965
8.011000 -3.1570781
8.012000 -3.1967602999999998
8.013000 -3.235738
8.014000 -3.2740063999999998
8.015000 -3.3115609999999998
8.016000 -3.3483975
8.017000 -3.3845111999999995
8.018000 -3.4198977
8.019000 -3.4545537
8.020000 -3.4884747000000003
8.021000 -3.5216574
8.022000 -3.5540982999999997
8.023000 -3.5857941999999996
8.024000 -3.6167417
8.025000 -3.6469378
8.026000 -3.6763798
8.027000 -3.705065
8.028000 -3.7329908
8.029000 -3.7601545
8.030000 -3.7865542000000003
8.031000 -3.8121872000000003
8.032000 -3.8370516
8.033000 -3.8611457000000002
8.034000 -3.8844675000000004
8.035000 -3.9070151999999996
8.036000 -3.9287869000000004
8.037000 -3.9497811
8.038000 -3.9699964
8.039000 -3.9894316
8.040000 -4.0080853
8.041000 -4.0259561999999995
8.042000 -4.0430434
8.043000 -4.059346
8.044000 -4.074863
8.045000 -4.0895939
8.046000 -4.1035384
8.047000 -4.1166961
8.048000 -4.1290663
8.049000 -4.1406494
8.050000 -4.1514453
8.051000 -4.1614544
8.052000 -4.1706767
8.053000 -4.179113
8.054000 -4.186764
8.055000 -4.1936308
8.056000 -4.1997142
8.057000 -4.2050153
8.058000 -4.2095356
8.059000 -4.2132769
8.060000 -4.2162407
8.061000 -4.2184289999999995
8.062000 -4.2198434
8.063000 -4.2204868
8.064000 -4.2203613
8.065000 -4.2194690999999995
8.066000 -4.2178132
8.067000 -4.215396200000001
8.068000 -4.2122211
8.069000 -4.2082909
8.070000 -4.203609
8.071000 -4.1981783
8.072000 -4.1920025
8.073000 -4.1850854
8.074000 -4.1774303
8.075000 -4.1690413
8.076000 -4.1599218
8.077000 -4.1500762
8.078000 -4.1395083
8.079000 -4.1282225
8.080000 -4.116223
8.081000 -4.103514199999999
8.082000 -4.0901002
8.083000 -4.075985800000001
8.084000 -4.061175899999999
8.085000 -4.0456749
8.086000 -4.0294878
8.087000 -4.0126193
8.088000 -3.9950747
8.089000 -3.9768592
8.090000 -3.9579779000000004
8.091000 -3.9384361
8.092000 -3.9182395000000003
8.093000 -3.8973931000000004
8.094000 -3.875903
8.095000 -3.8537747999999996
8.096000 -3.831014
8.097000 -3.8076266999999997
8.098000 -3.783619
8.099000 -3.7589967
8.100000 -3.7337661
8.101000 -3.7079334
8.102000 -3.6815046999999996
8.103000 -3.6544867
8.104000 -3.626886
8.105000 -3.598709
8.106000 -3.5699625
8.107000 -3.5406534000000005
8.108000 -3.5107885
8.109000 -3.4803748000000003
8.110000 -3.4494199000000005
8.111000 -3.4179307999999997
8.112000 -3.3859149
8.113000 -3.3533796999999996
8.114000 -3.3203326
8.115000 -3.2867819
8.116000 -3.2527349999999995
8.117000 -3.2182001000000002
8.118000 -3.1831849
8.119000 -3.1476978000000004
8.120000 -3.1117469
8.121000 -3.0753406
8.122000 -3.038487
8.123000 -3.0011946000000003
8.124000 -2.963472
8.125000 -2.9253274
8.126000 -2.8867694999999998
8.127000 -2.8478069
8.128000 -2.8084479
8.129000 -2.7687013
8.130000 -2.7285757
8.131000 -2.6880794999999997
8.132000 -2.6472215
8.133000 -2.6060103000000003
8.134000 -2.5644543
8.135000 -2.5225622999999997
8.136000 -2.480343
8.137000 -2.4378048
8.138000 -2.3949564999999997
8.139000 -2.3518068999999997
8.140000 -2.3083644
8.141000 -2.2646376999999998
8.142000 -2.2206355
8.143000 -2.1763666
8.144000 -2.1318397
8.145000 -2.0870634999999997
8.146000 -2.0420471
8.147000 -1.9967992
8.148000 -1.9513287000000001
8.149000 -1.9056445000000002
8.150000 -1.8597558
8.151000 -1.8136716000000002
8.152000 -1.7674008
8.153000 -1.7209530000000002
8.154000 -1.6743371
8.155000 -1.6275626
8.156000 -1.5806386
8.157000 -1.5335748999999999
8.158000 -1.4863807
8.159000 -1.4390653999999998
8.160000 -1.3916385999999998
8.161000 -1.3441098
8.162000 -1.2964885000000002
8.163000 -1.2487842
8.164000 -1.2010063
8.165000 -1.1531644
8.166000 -1.1052678
8.167000 -1.057326
8.168000 -1.0093483
8.169000 -0.96134394
8.170000 -0.91332225
8.171000 -0.86529227
8.172000 -0.81726322
8.173000 -0.7692440899999999
8.174000 -0.72124391
8.175000 -0.67327158
8.176000 -0.62533598
8.177000 -0.57744593
8.178000 -0.52961023
8.179000 -0.48183757000000005
8.180000 -0.43413672
8.181000 -0.38651628
8.182000 -0.33898493
8.183000 -0.29155125
8.184000 -0.24422384
8.185000 -0.19701126000000002
8.186000 -0.14992206000000002
8.187000 -0.10296477000000001
8.188000 -0.056147866
8.189000 -0.0094798568
8.190000 0.0370308
8.191000 0.083375676
8.192000 0.12954634
8.193000 0.17553441
8.194000 0.22133153
8.195000 0.26692941
8.196000 0.31231975
8.197000 0.35749432000000003
8.198000 0.40244493
8.199000 0.44716345
8.200000 0.49164179
8.201000 0.53587193
8.202000 0.57984591
8.203000 0.62355585
8.204000 0.6669939500000001
8.205000 0.71015246
8.206000 0.75302366
8.207000 0.7956
8.208000 0.83787395
8.209000 0.87983813
8.210000 0.9214851099999999
8.211000 0.9628077
8.212000 1.0037987
8.213000 1.044451
8.214000 1.0847575999999999
8.215000 1.1247115
8.216000 1.164306
8.217000 1.2035343
8.218000 1.2423895
8.219000 1.2808652999999999
8.220000 1.3189549
8.221000 1.3566519000000001
8.222000 1.39395
8.223000 1.4308427000000001
8.224000 1.467324
8.225000 1.5033877
8.226000 1.5390275
8.227000 1.5742375999999998
8.228000 1.6090121
8.229000 1.6433451000000001
8.230000 1.6772308999999999
8.231000 1.7106640999999998
8.232000 1.7436389
8.233000 1.7761501999999998
8.234000 1.8081928
8.235000 1.8397612
8.236000 1.8708508
8.237000 1.9014565
8.238000 1.9315736000000001
8.239000 1.9611976999999998
8.240000 1.9903239
8.241000 2.0189481
8.242000 2.0470658
8.243000 2.074673
8.244000 2.1017656
8.245000 2.1283396
8.246000 2.1543909
8.247000 2.1799158
8.248000 2.2049106999999997
8.249000 2.2293717
8.250000 2.2532951
8.251000 2.2766775
8.252000 2.2995152
8.253000 2.3218047
8.254000 2.3435427
8.255000 2.3647258
8.256000 2.3853507
8.257000 2.4054143999999997
8.258000 2.4249135
8.259000 2.443845
8.260000 2.462206
8.261000 2.4799936000000002
8.262000 2.497205
8.263000 2.5138376
8.264000 2.5298890000000003
8.265000 2.5453568
8.266000 2.5602389
8.267000 2.5745332
8.268000 2.5882378
8.269000 2.6013508
8.270000 2.613871
8.271000 2.6257968
8.272000 2.6371268999999997
8.273000 2.6478603
8.274000 2.6579961
8.275000 2.6675336
8.276000 2.6764723
8.277000 2.6848115
8.278000 2.6925512
8.279000 2.6996911
8.280000 2.706231
8.281000 2.7121712
8.282000 2.7175116999999998
8.283000 2.7222531
8.284000 2.7263954
8.285000 2.7299393000000003
8.286000 2.7328853
8.287000 2.7352339
8.288000 2.7369857
8.289000 2.7381415
8.290000 2.7387018999999997
8.291000 2.7386678
8.292000 2.7380399
8.293000 2.7368192
8.294000 2.7350065999999997
8.295000 2.7326031
8.296000 2.7296096
8.297000 2.7260274
8.298000 2.7218575
8.299000 2.7171012
8.300000 2.7117601000000002
8.301000 2.7058354
8.302000 2.6993288
8.303000 2.6922422
8.304000 2.6845774
8.305000 2.6763363
8.306000 2.6675212999999998
8.307000 2.6581347
8.308000 2.6481789
8.309000 2.6376566
8.310000 2.6265705
8.311000 2.6149238
8.312000 2.6027193
8.313000 2.5899606
8.314000 2.5766511
8.315000 2.5627941
8.316000 2.5483932
8.317000 2.5334522
8.318000 2.5179749
8.319000 2.5019652999999997
8.320000 2.4854274
8.321000 2.4683651
8.322000 2.4507824
8.323000 2.4326837
8.324000 2.4140731
8.325000 2.3949549
8.326000 2.3753332
8.327000 2.3552123000000003
8.328000 2.3345968000000004
8.329000 2.313491
8.330000 2.2918994
8.331000 2.2698264999999997
8.332000 2.2472767
8.333000 2.224255
8.334000 2.2007657
8.335000 2.1768138
8.336000 2.1524042
8.337000 2.1275418
8.338000 2.1022316
8.339000 2.0764788999999997
8.340000 2.0502888
8.341000 2.0236665
8.342000 1.9966178
8.343000 1.9691477999999998
8.344000 1.9412626
8.345000 1.9129677
8.346000 1.884269
8.347000 1.8551723999999998
8.348000 1.8256839
8.349000 1.7958097
8.350000 1.7655561
8.351000 1.7349291999999998
8.352000 1.7039354999999998
8.353000 1.6725812
8.354000 1.640873
8.355000 1.6088173000000001
8.356000 1.5764207
8.357000 1.5436898
8.358000 1.5106312
8.359000 1.4772516
8.360000 1.4435576
8.361000 1.409556
8.362000 1.3752533
8.363000 1.3406563999999999
8.364000 1.305772
8.365000 1.2706068
8.366000 1.2351677
8.367000 1.1994612999999998
8.368000 1.1634946
8.369000 1.1272743
8.370000 1.0908076
8.371000 1.0541012
8.372000 1.0171622
8.373000 0.9799976800000001
8.374000 0.94261477
8.375000 0.90502063
8.376000 0.8672225299999999
8.377000 0.8292278300000001
8.378000 0.7910437899999999
8.379000 0.7526779100000001
8.380000 0.71413768
8.381000 0.67543061
8.382000 0.63656424
8.383000 0.5975462
8.384000 0.55838409
8.385000 0.5190855400000001
8.386000 0.47965818
8.387000 0.44010966
8.388000 0.40044761
8.389000 0.36067967
8.390000 0.32081343
8.391000 0.28085646000000003
8.392000 0.24081629
8.393000 0.20070048000000001
8.394000 0.16051651
8.395000 0.12027184999999999
8.396000 0.079973944
8.397000 0.039630229
8.398000 -0.00075189018
8.399000 -0.041165011
8.400000 -0.08160173300000001
8.401000 -0.12205466999999999
8.402000 -0.16251639
8.403000 -0.2029795
8.404000 -0.24343655
8.405000 -0.28388007
8.406000 -0.32430259
8.407000 -0.36469658
8.408000 -0.40505454
8.409000 -0.44536884
8.410000 -0.48563191999999994
8.411000 -0.5258361300000001
8.412000 -0.56597386
8.413000 -0.6060373499999999
8.414000 -0.64601898
8.415000 -0.68591102
8.416000 -0.72570578
8.417000 -0.76539558
8.418000 -0.80497274
8.419000 -0.84442962
8.420000 -0.88375853
8.421000 -0.92295194
8.422000 -0.96200239
8.423000 -1.0009023000000001
8.424000 -1.0396444
8.425000 -1.0782213
8.426000 -1.1166257000000002
8.427000 -1.1548505
8.428000 -1.1928885999999999
8.429000 -1.2307331
8.430000 -1.2683771
8.431000 -1.3058136999999999
8.432000 -1.3430363
8.433000 -1.3800384
8.434000 -1.4168132
8.435000 -1.4533545
8.436000 -1.4896558
8.437000 -1.5257108
8.438000 -1.5615132999999999
8.439000 -1.5970569000000001
8.440000 -1.6323356
8.441000 -1.6673430999999999
8.442000 -1.7020734
8.443000 -1.7365202
8.444000 -1.7706774
8.445000 -1.8045390000000001
8.446000 -1.8380988
8.447000 -1.8713508
8.448000 -1.9042887000000002
8.449000 -1.9369066000000001
8.450000 -1.9691981
8.451000 -2.0011576
8.452000 -2.0327786
8.453000 -2.0640554
8.454000 -2.0949818
8.455000 -2.1255521
8.456000 -2.1557605
8.457000 -2.1856009999999997
8.458000 -2.2150682
8.459000 -2.2441564
8.460000 -2.2728601
8.461000 -2.301174
8.462000 -2.3290927999999997
8.463000 -2.3566114
8.464000 -2.3837246
8.465000 -2.4104277
8.466000 -2.4367159
8.467000 -2.4625845
8.468000 -2.488029
8.469000 -2.5130448999999997
8.470000 -2.5376277
8.471000 -2.5617734
8.472000 -2.5854778
8.473000 -2.6087368
8.474000 -2.6315464
8.475000 -2.6539028
8.476000 -2.6758021
8.477000 -2.6972406
8.478000 -2.7182145
8.479000 -2.7387204
8.480000 -2.7587544
8.481000 -2.7783131
8.482000 -2.7973931
8.483000 -2.8159909
8.484000 -2.8341031
8.485000 -2.8517265
8.486000 -2.8688578
8.487000 -2.8854938
8.488000 -2.9016314000000003
8.489000 -2.9172676
8.490000 -2.9323991
8.491000 -2.9470235000000002
8.492000 -2.9611377
8.493000 -2.9747393
8.494000 -2.9878255
8.495000 -3.0003939
8.496000 -3.0124422
8.497000 -3.0239681000000003
8.498000 -3.0349694
8.499000 -3.0454444
8.500000 -3.0553911
8.501000 -3.0648077
8.502000 -3.0736927
8.503000 -3.0820446
8.504000 -3.0898621
8.505000 -3.097144
8.506000 -3.103889
8.507000 -3.1100962
8.508000 -3.1157648
8.509000 -3.1208937999999997
8.510000 -3.1254824
8.511000 -3.12953
8.512000 -3.1330358
8.513000 -3.1359997
8.514000 -3.1384211000000004
8.515000 -3.1402993999999995
8.516000 -3.1416345
8.517000 -3.1424262
8.518000 -3.1426743
8.519000 -3.1423785000000004
8.520000 -3.1415392
8.521000 -3.1401563
8.522000 -3.13823
8.523000 -3.1357604999999995
8.524000 -3.1327481999999995
8.525000 -3.1291936
8.526000 -3.1250972000000004
8.527000 -3.1204598
8.528000 -3.1152822000000002
8.529000 -3.1095654
8.530000 -3.1033104
8.531000 -3.0965184999999997
8.532000 -3.0891908
8.533000 -3.081329
8.534000 -3.0729344
8.535000 -3.0640086
8.536000 -3.0545535
8.537000 -3.0445708
8.538000 -3.0340623
8.539000 -3.0230302
8.540000 -3.0114766
8.541000 -2.9994037000000002
8.542000 -2.9868135000000002
8.543000 -2.9737087
8.544000 -2.9600915
8.545000 -2.9459642
8.546000 -2.9313295999999998
8.547000 -2.9161900000000003
8.548000 -2.9005482999999996
8.549000 -2.8844072
8.550000 -2.8677693
8.551000 -2.8506378
8.552000 -2.8330153
8.553000 -2.814905
8.554000 -2.79631
8.555000 -2.7772335
8.556000 -2.7576789
8.557000 -2.7376495
8.558000 -2.7171487
8.559000 -2.6961802
8.560000 -2.6747476
8.561000 -2.6528548
8.562000 -2.6305057
8.563000 -2.6077043
8.564000 -2.5844548
8.565000 -2.5607614
8.566000 -2.5366286
8.567000 -2.5120609
8.568000 -2.4870627
8.569000 -2.4616389
8.570000 -2.4357943
8.571000 -2.4095338
8.572000 -2.3828622
8.573000 -2.3557847
8.574000 -2.3283063999999998
8.575000 -2.3004323
8.576000 -2.2721678
8.577000 -2.2435179
8.578000 -2.214488
8.579000 -2.1850834
8.580000 -2.1553093999999997
8.581000 -2.1251714
8.582000 -2.0946747
8.583000 -2.0638246
8.584000 -2.0326266
8.585000 -2.0010861
8.586000 -1.9692083999999999
8.587000 -1.936999
8.588000 -1.9044634
8.589000 -1.8716071
8.590000 -1.8384358
8.591000 -1.8049551000000001
8.592000 -1.7711708
8.593000 -1.7370887000000002
8.594000 -1.7027147
8.595000 -1.6680548
8.596000 -1.6331149
8.597000 -1.5979014
8.598000 -1.5624205
8.599000 -1.5266784
8.600000 -1.4906816
8.601000 -1.4544368
8.602000 -1.4179504
8.603000 -1.3812292
8.604000 -1.34428
8.605000 -1.3071097
8.606000 -1.2697251
8.607000 -1.2321332
8.608000 -1.1943409
8.609000 -1.1563554
8.610000 -1.1181838
8.611000 -1.0798329
8.612000 -1.0413101
8.613000 -1.0026223
8.614000 -0.96377665
8.615000 -0.92478031
8.616000 -0.88564027
8.617000 -0.8463636999999999
8.618000 -0.80695758
8.619000 -0.76742899
8.620000 -0.72778491
8.621000 -0.6880323899999999
8.622000 -0.64817839
8.623000 -0.60822987
8.624000 -0.56819385
8.625000 -0.52807727
8.626000 -0.48788711
8.627000 -0.44763032
8.628000 -0.40731387999999996
8.629000 -0.36694477
8.630000 -0.32653001000000004
8.631000 -0.28607658999999996
8.632000 -0.24559156000000001
8.633000 -0.20508198
8.634000 -0.16455495
8.635000 -0.12401759
8.636000 -0.08347705
8.637000 -0.042940506999999996
8.638000 -0.0024151529999999997
8.639000 0.038091783
8.640000 0.078573066
8.641000 0.11902145
8.642000 0.15942968999999999
8.643000 0.19979051
8.644000 0.24009666
8.645000 0.28034088
8.646000 0.32051594
8.647000 0.36061467
8.648000 0.40062982999999996
8.649000 0.44055426999999997
8.650000 0.48038089000000006
8.651000 0.5201025899999999
8.652000 0.55971225
8.653000 0.5992028899999999
8.654000 0.63856747
8.655000 0.67779901
8.656000 0.71689058
8.657000 0.75583528
8.658000 0.7946261200000001
8.659000 0.83325626
8.660000 0.87171886
8.661000 0.9100070199999999
8.662000 0.9481138499999999
8.663000 0.9860325600000001
8.664000 1.0237563
8.665000 1.0612783000000001
8.666000 1.0985917
8.667000 1.1356899
8.668000 1.1725659
8.669000 1.2092131000000002
8.670000 1.2456249000000001
8.671000 1.2817946
8.672000 1.3177157
8.673000 1.3533817
8.674000 1.388786
8.675000 1.4239224
8.676000 1.4587845
8.677000 1.4933661
8.678000 1.5276611
8.679000 1.5616635
8.680000 1.5953673000000002
8.681000 1.6287668000000002
8.682000 1.6618561
8.683000 1.6946297
8.684000 1.727082
8.685000 1.7592074
8.686000 1.7910007
8.687000 1.8224565000000001
8.688000 1.8535693999999998
8.689000 1.8843343
8.690000 1.9147461000000001
8.691000 1.9447995
8.692000 1.9744897000000001
8.693000 2.0038117
8.694000 2.0327602000000002
8.695000 2.0613305
8.696000 2.0895176
8.697000 2.1173164
8.698000 2.1447223
8.699000 2.1717303
8.700000 2.1983354999999998
8.701000 2.2245331
8.702000 2.2503182
8.703000 2.2756862
8.704000 2.3006322
8.705000 2.3251515
8.706000 2.3492394
8.707000 2.3728915
8.708000 2.3961032
8.709000 2.4188699000000002
8.710000 2.4411876
8.711000 2.4630519
8.712000 2.4844587000000002
8.713000 2.5054041
8.714000 2.5258844999999996
8.715000 2.5458958
8.716000 2.5654348000000002
8.717000 2.584498
8.718000 2.6030822
8.719000 2.6211843
8.720000 2.6388014
8.721000 2.6559306
8.722000 2.6725692999999997
8.723000 2.6887149
8.724000 2.7043652000000002
8.725000 2.7195178
8.726000 2.7341705000000003
8.727000 2.7483210000000002
8.728000 2.7619675
8.729000 2.7751079
8.730000 2.7877403
8.731000 2.7998628
8.732000 2.8114736000000002
8.733000 2.8225709
8.734000 2.8331529
8.735000 2.8432179
8.736000 2.8527644000000003
8.737000 2.8617904
8.738000 2.8702945
8.739000 2.878275
8.740000 2.8857304
8.741000 2.8926592
8.742000 2.8990602
8.743000 2.904932
8.744000 2.9102733
8.745000 2.9150831
8.746000 2.9193602999999997
8.747000 2.9231038000000003
8.748000 2.9263131000000002
8.749000 2.9289875
8.750000 2.9311264
8.751000 2.9327296
8.752000 2.9337967
8.753000 2.9343277
8.754000 2.9343228999999997
8.755000 2.9337822
8.756000 2.9327061000000003
8.757000 2.9310953
8.758000 2.9289503000000003
8.759000 2.9262718
8.760000 2.923061
8.761000 2.9193187
8.762000 2.9150462
8.763000 2.9102447
8.764000 2.9049154
8.765000 2.89906
8.766000 2.8926799
8.767000 2.8857768
8.768000 2.8783523
8.769000 2.8704081
8.770000 2.8619459
8.771000 2.8529678
8.772000 2.8434755
8.773000 2.8334710999999997
8.774000 2.8229566
8.775000 2.8119340999999998
8.776000 2.8004056
8.777000 2.7883735
8.778000 2.7758399
8.779000 2.7628072
8.780000 2.7492777999999998
8.781000 2.7352545
8.782000 2.7207397
8.783000 2.7057363
8.784000 2.6902469
8.785000 2.6742744999999997
8.786000 2.6578223000000003
8.787000 2.6408935000000002
8.788000 2.6234912
8.789000 2.6056189
8.790000 2.5872800000000002
8.791000 2.5684781
8.792000 2.5492169
8.793000 2.5295002
8.794000 2.5093319
8.795000 2.4887158
8.796000 2.4676559
8.797000 2.4461566
8.798000 2.4242217
8.799000 2.4018554
8.800000 2.3790622
8.801000 2.3558464
8.802000 2.3322122
8.803000 2.308164
8.804000 2.2837063
8.805000 2.2588437
8.806000 2.2335807
8.807000 2.207922
8.808000 2.1818722
8.809000 2.1554360000000004
8.810000 2.1286184
8.811000 2.1014242
8.812000 2.0738583
8.813000 2.0459261
8.814000 2.0176325
8.815000 1.9889830000000002
8.816000 1.9599829
8.817000 1.9306378
8.818000 1.9009532
8.819000 1.870935
8.820000 1.840589
8.821000 1.8099211
8.822000 1.7789373000000002
8.823000 1.7476439
8.824000 1.7160472
8.825000 1.6841533
8.826000 1.6519685999999998
8.827000 1.6194997
8.828000 1.5867531000000001
8.829000 1.5537352
8.830000 1.5204527
8.831000 1.4869122000000001
8.832000 1.4531201
8.833000 1.4190831
8.834000 1.3848078
8.835000 1.3503007
8.836000 1.3155683
8.837000 1.2806172
8.838000 1.2454536999999999
8.839000 1.2100843000000001
8.840000 1.1745155
8.841000 1.1387536
8.842000 1.102805
8.843000 1.0666762
8.844000 1.0303733000000002
8.845000 0.9939028900000001
8.846000 0.9572712699999999
8.847000 0.92048487
8.848000 0.8835502000000001
8.849000 0.8464737800000001
8.850000 0.80926223
8.851000 0.77192225
8.852000 0.7344605399999999
8.853000 0.696884
8.854000 0.65919952
8.855000 0.6214141400000001
8.856000 0.58353497
8.857000 0.54556928
8.858000 0.50752428
8.859000 0.46940739
8.860000 0.43122604999999997
8.861000 0.39298776999999996
8.862000 0.35470009
8.863000 0.3163706
8.864000 0.27800689
8.865000 0.23961655999999998
8.866000 0.20120721000000003
8.867000 0.16278642
8.868000 0.12436172999999999
8.869000 0.085940608
8.870000 0.047530499000000004
8.871000 0.0091387621
8.872000 -0.029227303
8.873000 -0.06756047999999999
8.874000 -0.10585362
8.875000 -0.14409969
8.876000 -0.18229169
8.877000 -0.22042273
8.878000 -0.25848594999999996
8.879000 -0.29647457
8.880000 -0.33438189
8.881000 -0.37220119999999995
8.882000 -0.40992587
8.883000 -0.44754925
8.884000 -0.48506479
8.885000 -0.52246582
8.886000 -0.5597457800000001
8.887000 -0.5968979999999999
8.888000 -0.63391584
8.889000 -0.67079267
8.890000 -0.70752176
8.891000 -0.74409642
8.892000 -0.78050988
8.893000 -0.81675537
8.894000 -0.8528260500000001
8.895000 -0.88871513
8.896000 -0.92441579
8.897000 -0.9599211599999999
8.898000 -0.9952244299999999
8.899000 -1.0303187999999999
8.900000 -1.0651975
8.901000 -1.0998537
8.902000 -1.1342808
8.903000 -1.168472
8.904000 -1.202421
8.905000 -1.236121
8.906000 -1.2695657
8.907000 -1.3027488999999999
8.908000 -1.3356643
8.909000 -1.3683057
8.910000 -1.4006672
8.911000 -1.4327428999999998
8.912000 -1.4645269
8.913000 -1.4960134999999999
8.914000 -1.5271971
8.915000 -1.5580721
8.916000 -1.5886333
8.917000 -1.6188749999999998
8.918000 -1.6487920999999999
8.919000 -1.6783793000000002
8.920000 -1.7076312999999999
8.921000 -1.7365433
8.922000 -1.76511
8.923000 -1.7933264
8.924000 -1.8211877
8.925000 -1.8486887
8.926000 -1.8758245
8.927000 -1.9025903
8.928000 -1.9289813999999998
8.929000 -1.9549929000000001
8.930000 -1.9806200999999999
8.931000 -2.0058582
8.932000 -2.0307027
8.933000 -2.0551492000000002
8.934000 -2.0791931
8.935000 -2.1028303000000004
8.936000 -2.1260563
8.937000 -2.148867
8.938000 -2.1712584
8.939000 -2.1932267
8.940000 -2.2147678
8.941000 -2.2358781000000003
8.942000 -2.256554
8.943000 -2.2767922
8.944000 -2.2965891
8.945000 -2.3159415
8.946000 -2.334846
8.947000 -2.3532998
8.948000 -2.3712998
8.949000 -2.3888431000000003
8.950000 -2.405927
8.951000 -2.4225486000000003
8.952000 -2.4387052
8.953000 -2.4543942999999997
8.954000 -2.4696132
8.955000 -2.4843594
8.956000 -2.4986304
8.957000 -2.5124239
8.958000 -2.5257375
8.959000 -2.5385689
8.960000 -2.5509156
8.961000 -2.5627756
8.962000 -2.5741469
8.963000 -2.5850272
8.964000 -2.5954146000000002
8.965000 -2.6053072999999998
8.966000 -2.6147034
8.967000 -2.6236013
8.968000 -2.6319992
8.969000 -2.6398959
8.970000 -2.64729
8.971000 -2.6541802999999997
8.972000 -2.6605659999999998
8.973000 -2.666446
8.974000 -2.6718197
8.975000 -2.6766866
8.976000 -2.6810462
8.977000 -2.6848983
8.978000 -2.6882429
8.979000 -2.6910799
8.980000 -2.6934097
8.981000 -2.6952325999999998
8.982000 -2.6965491
8.983000 -2.6973598
8.984000 -2.6976652
8.985000 -2.6974665
8.986000 -2.6967641
8.987000 -2.6955592
8.988000 -2.6938528
8.989000 -2.6916457
8.990000 -2.6889393
8.991000 -2.6857346
8.992000 -2.6820326
8.993000 -2.6778348
8.994000 -2.6731422
8.995000 -2.6679561
8.996000 -2.6622778
8.997000 -2.6561085
8.998000 -2.6494497
8.999000 -2.642303
9.000000 -2.6346697
9.001000 -2.6265515
9.002000 -2.6179502
9.003000 -2.6088674
9.004000 -2.5993051
9.005000 -2.5892653
9.006000 -2.5787501
9.007000 -2.567762
9.008000 -2.5563031
9.009000 -2.5443763
9.010000 -2.5319841
9.011000 -2.5191296
9.012000 -2.5058156
9.013000 -2.4920454000000003
9.014000 -2.4778225000000003
9.015000 -2.4631502
9.016000 -2.4480322
9.017000 -2.4324723
9.018000 -2.416474
9.019000 -2.4000416
9.020000 -2.3831788
9.021000 -2.3658901
9.022000 -2.3481796
9.023000 -2.3300514000000003
9.024000 -2.3115098
9.025000 -2.2925593
9.026000 -2.2732042
9.027000 -2.2534490000000003
9.028000 -2.2332978999999997
9.029000 -2.2127556
9.030000 -2.1918265
9.031000 -2.1705151
9.032000 -2.1488259
9.033000 -2.1267636
9.034000 -2.1043327
9.035000 -2.0815378
9.036000 -2.0583836
9.037000 -2.0348748
9.038000 -2.0110162000000003
9.039000 -1.9868127999999998
9.040000 -1.9622693
9.041000 -1.9373909000000002
9.042000 -1.9121823999999998
9.043000 -1.8866490999999999
9.044000 -1.8607963
9.045000 -1.8346293
9.046000 -1.8081537
9.047000 -1.7813748
9.048000 -1.7542981999999998
9.049000 -1.7269298
9.050000 -1.6992753
9.051000 -1.6713407
9.052000 -1.6431319
9.053000 -1.6146548
9.054000 -1.5859157
9.055000 -1.5569207
9.056000 -1.5276760999999999
9.057000 -1.4981879999999999
9.058000 -1.4684628
9.059000 -1.4385068
9.060000 -1.4083263000000001
9.061000 -1.3779279
9.062000 -1.3473176999999998
9.063000 -1.3165025000000001
9.064000 -1.2854885
9.065000 -1.2542824
9.066000 -1.2228907
9.067000 -1.1913200000000002
9.068000 -1.1595769
9.069000 -1.1276680000000001
9.070000 -1.0956001
9.071000 -1.0633797
9.072000 -1.0310139
9.073000 -0.9985093
9.074000 -0.9658728700000001
9.075000 -0.9331114600000001
9.076000 -0.90023205
9.077000 -0.86724153
9.078000 -0.8341469799999999
9.079000 -0.80095548
9.080000 -0.7676740599999999
9.081000 -0.73430981
9.082000 -0.70086978
9.083000 -0.66736112
9.084000 -0.6337909
9.085000 -0.6001662
9.086000 -0.56649405
9.087000 -0.53278152
9.088000 -0.49903556000000004
9.089000 -0.4652631
9.090000 -0.43147104000000003
9.091000 -0.39766626
9.092000 -0.36385553
9.093000 -0.33004559
9.094000 -0.29624313999999996
9.095000 -0.26245483000000003
9.096000 -0.22868723999999999
9.097000 -0.19494694
9.098000 -0.16124046
9.099000 -0.12757427999999998
9.100000 -0.09395486
9.101000 -0.060388673
9.102000 -0.026882168999999997
9.103000 0.006558196
9.104000 0.039925944
9.105000 0.073214585
9.106000 0.1064176
9.107000 0.13952841
9.108000 0.17254044
9.109000 0.20544703999999997
9.110000 0.23824151000000002
9.111000 0.27091715
9.112000 0.30346718
9.113000 0.33588482
9.114000 0.36816319999999997
9.115000 0.40029548
9.116000 0.43227481999999995
9.117000 0.46409434
9.118000 0.49574715
9.119000 0.52722641
9.120000 0.55852532
9.121000 0.58963713
9.122000 0.62055518
9.123000 0.65127281
9.124000 0.68178345
9.125000 0.71208067
9.126000 0.74215815
9.127000 0.77200965
9.128000 0.80162901
9.129000 0.8310102899999999
9.130000 0.8601475500000001
9.131000 0.8890350300000001
9.132000 0.9176671500000001
9.133000 0.94603831
9.134000 0.97414302
9.135000 1.0019761
9.136000 1.0295322
9.137000 1.0568063
9.138000 1.0837932
9.139000 1.110488
9.140000 1.1368858000000002
9.141000 1.1629816
9.142000 1.1887707
9.143000 1.2142481999999999
9.144000 1.2394095
9.145000 1.2642497000000001
9.146000 1.2887642
9.147000 1.3129483000000002
9.148000 1.3367973
9.149000 1.3603067
9.150000 1.3834718
9.151000 1.406288
9.152000 1.4287508
9.153000 1.4508558
9.154000 1.4725986
9.155000 1.4939746999999999
9.156000 1.5149798
9.157000 1.5356097000000002
9.158000 1.5558604
9.159000 1.5757278
9.160000 1.5952079000000001
9.161000 1.6142968
9.162000 1.6329909
9.163000 1.6512865
9.164000 1.6691801999999998
9.165000 1.6866686
9.166000 1.7037485
9.167000 1.7204167
9.168000 1.7366704
9.169000 1.7525064
9.170000 1.7679222
9.171000 1.7829148
9.172000 1.7974818
9.173000 1.8116208000000003
9.174000 1.8253293
9.175000 1.8386049000000002
9.176000 1.8514454
9.177000 1.8638485999999999
9.178000 1.8758122
9.179000 1.8873343
9.180000 1.8984128
9.181000 1.9090457
9.182000 1.9192312
9.183000 1.9289673999999999
9.184000 1.9382525000000002
9.185000 1.9470847999999998
9.186000 1.9554628
9.187000 1.9633850000000002
9.188000 1.9708496999999998
9.189000 1.9778559000000002
9.190000 1.9844022
9.191000 1.9904874
9.192000 1.9961108
9.193000 2.0012714000000003
9.194000 2.0059684
9.195000 2.0102015
9.196000 2.01397
9.197000 2.0172738
9.198000 2.0201127999999997
9.199000 2.0224869
9.200000 2.0243963
9.201000 2.0258412
9.202000 2.0268219
9.203000 2.0273391000000003
9.204000 2.0273933
9.205000 2.0269852
9.206000 2.0261156999999996
9.207000 2.0247858
9.208000 2.0229962
9.209000 2.0207481
9.210000 2.0180427
9.211000 2.0148808000000002
9.212000 2.0112641
9.213000 2.0071937
9.214000 2.0026708
9.215000 1.9976968000000002
9.216000 1.9922733000000001
9.217000 1.9864017
9.218000 1.9800836
9.219000 1.9733207
9.220000 1.9661145000000002
9.221000 1.9584671000000002
9.222000 1.9503802000000001
9.223000 1.941856
9.224000 1.9328963000000001
9.225000 1.9235035
9.226000 1.9136800999999999
9.227000 1.9034285000000002
9.228000 1.8927513
9.229000 1.8816512
9.230000 1.8701311000000003
9.231000 1.8581942
9.232000 1.8458435
9.233000 1.8330824
9.234000 1.8199142000000001
9.235000 1.8063426
9.236000 1.7923713000000001
9.237000 1.7780039
9.238000 1.7632445
9.239000 1.7480969
9.240000 1.7325651000000002
9.241000 1.7166533000000002
9.242000 1.7003655
9.243000 1.6837060000000001
9.244000 1.6666789000000002
9.245000 1.6492883
9.246000 1.6315386
9.247000 1.613434
9.248000 1.5949788999999999
9.249000 1.5761774
9.250000 1.5570337
9.251000 1.5375522000000001
9.252000 1.5177372
9.253000 1.497593
9.254000 1.4771239
9.255000 1.4563344
9.256000 1.435229
9.257000 1.4138122
9.258000 1.3920886000000001
9.259000 1.3700630999999999
9.260000 1.3477403000000001
9.261000 1.3251252
9.262000 1.302223
9.263000 1.2790387
9.264000 1.2555778
9.265000 1.2318456
9.266000 1.2078477
9.267000 1.1835899
9.268000 1.1590781
9.269000 1.1343181
9.270000 1.1093161
9.271000 1.0840782
9.272000 1.0586106
9.273000 1.0329197
9.274000 1.0070118
9.275000 0.9808933400000001
9.276000 0.95457071
9.277000 0.9280504700000001
9.278000 0.9013390200000001
9.279000 0.87444279
9.280000 0.84736831
9.281000 0.82012191
9.282000 0.79271002
9.283000 0.76513896
9.284000 0.7374150700000001
9.285000 0.70954463
9.286000 0.68153385
9.287000 0.653389
9.288000 0.62511628
9.289000 0.59672184
9.290000 0.56821187
9.291000 0.53959256
9.292000 0.5108701099999999
9.293000 0.48205075
9.294000 0.45314068
9.295000 0.42414623
9.296000 0.3950737
9.297000 0.36592948999999997
9.298000 0.33672005
9.299000 0.30745185999999997
9.300000 0.27813152
9.301000 0.24876566999999997
9.302000 0.219361
9.303000 0.18992428
9.304000 0.16046235
9.305000 0.13098209
9.306000 0.10149042
9.307000 0.071994297
9.308000 0.04250069
9.309000 0.013016594
9.310000 -0.016451007
9.311000 -0.045895128
9.312000 -0.075308821
9.313000 -0.10468515
9.314000 -0.13401725
9.315000 -0.16329828999999998
9.316000 -0.19252149000000002
9.317000 -0.22168015000000002
9.318000 -0.25076764
9.319000 -0.27977738
9.320000 -0.30870289
9.321000 -0.33753773
9.322000 -0.36627555
9.323000 -0.39491006
9.324000 -0.42343503
9.325000 -0.45184422999999996
9.326000 -0.48013153000000003
9.327000 -0.5082907600000001
9.328000 -0.53631584
9.329000 -0.56420066
9.330000 -0.59193918
9.331000 -0.6195252299999999
9.332000 -0.64695273
9.333000 -0.67421561
9.334000 -0.70130774
9.335000 -0.72822291
9.336000 -0.7549550399999999
9.337000 -0.7814980100000001
9.338000 -0.80784559
9.339000 -0.8339917299999999
9.340000 -0.8599301800000001
9.341000 -0.8856548900000001
9.342000 -0.91115991
9.343000 -0.9364390699999999
9.344000 -0.9614865300000001
9.345000 -0.9862963100000001
9.346000 -1.0108626
9.347000 -1.0351796
9.348000 -1.0592418
9.349000 -1.0830436
9.350000 -1.1065795
9.351000 -1.1298443
9.352000 -1.1528327
9.353000 -1.1755396
9.354000 -1.1979599
9.355000 -1.2200887
9.356000 -1.2419214
9.357000 -1.263453
9.358000 -1.2846789
9.359000 -1.3055947
9.360000 -1.3261957
9.361000 -1.3464776
9.362000 -1.3664359
9.363000 -1.3860664
9.364000 -1.4053647
9.365000 -1.4243267
9.366000 -1.442948
9.367000 -1.4612245
9.368000 -1.4791521
9.369000 -1.4967266
9.370000 -1.513944
9.371000 -1.5308001999999998
9.372000 -1.5472911
9.373000 -1.5634129
9.374000 -1.5791614999999999
9.375000 -1.5945333999999998
9.376000 -1.6095245
9.377000 -1.6241312
9.378000 -1.6383501000000003
9.379000 -1.6521774
9.380000 -1.6656100999999999
9.381000 -1.6786447
9.382000 -1.6912783
9.383000 -1.7035078
9.384000 -1.7153304
9.385000 -1.7267436
9.386000 -1.7377447000000001
9.387000 -1.7483314
9.388000 -1.7585015
9.389000 -1.7682528
9.390000 -1.7775834000000001
9.391000 -1.7864915
9.392000 -1.7949753
9.393000 -1.8030332
9.394000 -1.8106639
9.395000 -1.817866
9.396000 -1.8246380999999998
9.397000 -1.8309789
9.398000 -1.836887
9.399000 -1.8423615
9.400000 -1.8474013
9.401000 -1.852005
9.402000 -1.8561716999999998
9.403000 -1.8599004
9.404000 -1.8631898
9.405000 -1.8660390999999998
9.406000 -1.8684473
9.407000 -1.8704135
9.408000 -1.8719368
9.409000 -1.8730164
9.410000 -1.8736513
9.411000 -1.8738411
9.412000 -1.8735852000000002
9.413000 -1.8728832
9.414000 -1.8717345
9.415000 -1.8701391
9.416000 -1.8680968999999998
9.417000 -1.8656081000000002
9.418000 -1.8626726999999998
9.419000 -1.8592913
9.420000 -1.8554643
9.421000 -1.8511927000000001
9.422000 -1.8464772
9.423000 -1.841319
9.424000 -1.8357193
9.425000 -1.8296795000000001
9.426000 -1.8232012
9.427000 -1.8162861
9.428000 -1.8089359999999999
9.429000 -1.8011526999999998
9.430000 -1.7929384
9.431000 -1.7842954000000002
9.432000 -1.7752256000000002
9.433000 -1.7657315
9.434000 -1.7558154
9.435000 -1.7454797000000002
9.436000 -1.7347268999999998
9.437000 -1.7235594
9.438000 -1.7119799000000002
9.439000 -1.699991
9.440000 -1.6875952
9.441000 -1.6747953
9.442000 -1.6615938000000001
9.443000 -1.6479937
9.444000 -1.6339975999999998
9.445000 -1.6196083
9.446000 -1.6048288000000002
9.447000 -1.5896620000000001
9.448000 -1.5741109999999998
9.449000 -1.5581787999999999
9.450000 -1.5418686
9.451000 -1.5251838
9.452000 -1.5081277
9.453000 -1.490704
9.454000 -1.4729162
9.455000 -1.4547681
9.456000 -1.4362634
9.457000 -1.4174064
9.458000 -1.3982009
9.459000 -1.3786513
9.460000 -1.3587619
9.461000 -1.3385371
9.462000 -1.3179814
9.463000 -1.2970995
9.464000 -1.2758961
9.465000 -1.2543758
9.466000 -1.2325437
9.467000 -1.2104045
9.468000 -1.1879631
9.469000 -1.1652247
9.470000 -1.1421941999999998
9.471000 -1.1188768
9.472000 -1.0952775
9.473000 -1.0714015000000001
9.474000 -1.0472540000000001
9.475000 -1.0228401
9.476000 -0.99816518
9.477000 -0.9732345099999999
9.478000 -0.94805341
9.479000 -0.9226273700000001
9.480000 -0.8969618
9.481000 -0.87106219
9.482000 -0.84493421
9.483000 -0.81858346
9.484000 -0.79201572
9.485000 -0.76523684
9.486000 -0.7382527
9.487000 -0.7110693
9.488000 -0.6836926999999999
9.489000 -0.65612905
9.490000 -0.62838458
9.491000 -0.60046553
9.492000 -0.5723782799999999
9.493000 -0.5441292200000001
9.494000 -0.51572477
9.495000 -0.48717139
9.496000 -0.45847567000000006
9.497000 -0.42964406
9.498000 -0.40068318999999997
9.499000 -0.37159951999999996
9.500000 -0.34239965
9.501000 -0.31309009
9.502000 -0.28367734
9.503000 -0.25416792
9.504000 -0.2245683
9.505000 -0.19488493
9.506000 -0.16512424
9.507000 -0.13529261
9.508000 -0.10539645
9.509000 -0.07544210500000001
9.510000 -0.045435934
9.511000 -0.015384282
9.512000 0.014706509000000001
9.513000 0.044830085
9.514000 0.074980076
9.515000 0.10515009
9.516000 0.13533372000000002
9.517000 0.16552451999999998
9.518000 0.195716
9.519000 0.2259016
9.520000 0.25607476
9.521000 0.28622884
9.522000 0.31635715000000003
9.523000 0.34645297999999997
9.524000 0.37650953
9.525000 0.40651997999999995
9.526000 0.43647746000000004
9.527000 0.4663751
9.528000 0.49620601000000003
9.529000 0.52596326
9.530000 0.5556399
9.531000 0.58522904
9.532000 0.6147238
9.533000 0.64411727
9.534000 0.67340271
9.535000 0.70257331
9.536000 0.7316223799999999
9.537000 0.76054325
9.538000 0.78932941
9.539000 0.81797438
9.540000 0.8464717300000001
9.541000 0.8748152299999999
9.542000 0.9029986300000001
9.543000 0.9310158000000001
9.544000 0.95886057
9.545000 0.98652709
9.546000 1.0140094
9.547000 1.0413014999999999
9.548000 1.0683978
9.549000 1.0952922999999999
9.550000 1.1219795
9.551000 1.1484535
9.552000 1.1747087999999999
9.553000 1.2007397
9.554000 1.2265404
9.555000 1.2521053
9.556000 1.2774287
9.557000 1.302505
9.558000 1.3273287
9.559000 1.351894
9.560000 1.3761953
9.561000 1.4002269
9.562000 1.4239834999999998
9.563000 1.4474592
9.564000 1.4706487000000001
9.565000 1.4935465
9.566000 1.5161471
9.567000 1.5384452
9.568000 1.5604356
9.569000 1.5821131
9.570000 1.6034726
9.571000 1.6245089000000001
9.572000 1.6452175
9.573000 1.6655933
9.574000 1.6856318
9.575000 1.7053286
9.576000 1.724679
9.577000 1.7436786999999998
9.578000 1.7623236
9.579000 1.7806096
9.580000 1.7985327
9.581000 1.8160889
9.582000 1.8332744
9.583000 1.8500855
9.584000 1.8665186999999999
9.585000 1.8825702
9.586000 1.8982366000000002
9.587000 1.9135144
9.588000 1.9284001
9.589000 1.9428903000000002
9.590000 1.9569817999999999
9.591000 1.9706713
9.592000 1.9839554999999998
9.593000 1.9968314
9.594000 2.0092957
9.595000 2.0213453
9.596000 2.0329772999999998
9.597000 2.0441886
9.598000 2.0549765
9.599000 2.0653379999999997
9.600000 2.0752706
9.601000 2.0847715
9.602000 2.0938385
9.603000 2.1024691
9.604000 2.1106610000000003
9.605000 2.118412
9.606000 2.1257203
9.607000 2.132584
9.608000 2.1390012
9.609000 2.1449704
9.610000 2.1504903
9.611000 2.1555595
9.612000 2.1601768
9.613000 2.1643411
9.614000 2.1680515000000002
9.615000 2.1713072
9.616000 2.1741074
9.617000 2.1764513
9.618000 2.1783384999999997
9.619000 2.1797685
9.620000 2.180741
9.621000 2.1812554
9.622000 2.1813117
9.623000 2.1809094
9.624000 2.1800485000000003
9.625000 2.1787288
9.626000 2.1769503
9.627000 2.1747131
9.628000 2.1720173
9.629000 2.1688629
9.630000 2.1652503
9.631000 2.1611797
9.632000 2.1566516
9.633000 2.1516666
9.634000 2.1462252
9.635000 2.1403282999999997
9.636000 2.1339767
9.637000 2.1271715
9.638000 2.1199137
9.639000 2.1122045999999997
9.640000 2.1040456
9.641000 2.0954384
9.642000 2.0863845999999997
9.643000 2.076886
9.644000 2.0669445
9.645000 2.0565623
9.646000 2.0457415
9.647000 2.0344844
9.648000 2.0227934999999997
9.649000 2.0106712
9.650000 1.9981202
9.651000 1.9851429
9.652000 1.9717423
9.653000 1.9579209
9.654000 1.9436818000000002
9.655000 1.9290276
9.656000 1.9139612000000001
9.657000 1.8984858
9.658000 1.8826041000000002
9.659000 1.8663192
9.660000 1.849634
9.661000 1.8325517
9.662000 1.8150754000000002
9.663000 1.7972084
9.664000 1.7789537000000002
9.665000 1.7603148
9.666000 1.7412949
9.667000 1.7218977
9.668000 1.7021268999999999
9.669000 1.6819859
9.670000 1.6614787
9.671000 1.6406093
9.672000 1.6193816
9.673000 1.5978001
9.674000 1.5758689
9.675000 1.5535927
9.676000 1.5309761
9.677000 1.5080239
9.678000 1.484741
9.679000 1.4611324
9.680000 1.4372035
9.681000 1.4129593
9.682000 1.3884054
9.683000 1.3635471
9.684000 1.3383899
9.685000 1.3129394
9.686000 1.2872010999999999
9.687000 1.2611809
9.688000 1.2348842
9.689000 1.2083167000000001
9.690000 1.1814841
9.691000 1.1543919999999999
9.692000 1.1270461
9.693000 1.0994518
9.694000 1.0716149
9.695000 1.0435407
9.696000 1.0152349999999999
9.697000 0.9867032099999999
9.698000 0.95795086
9.699000 0.92898356
9.700000 0.8998068
9.701000 0.87042619
9.702000 0.84084738
9.703000 0.81107598
9.704000 0.7811177100000001
9.705000 0.7509783800000001
9.706000 0.72066383
9.707000 0.69018002
9.708000 0.6595329799999999
9.709000 0.6287288400000001
9.710000 0.59777382
9.711000 0.5666742100000001
9.712000 0.53543649
9.713000 0.50406712
9.714000 0.47257273000000005
9.715000 0.44095996000000004
9.716000 0.40923556999999994
9.717000 0.37740639000000004
9.718000 0.34547925
9.719000 0.31346104
9.720000 0.28135863
9.721000 0.24917896
9.722000 0.21692895999999998
9.723000 0.18461549
9.724000 0.15224544
9.725000 0.11982564999999999
9.726000 0.08736292400000001
9.727000 0.054864015
9.728000 0.022335634
9.729000 -0.010215565000000001
9.730000 -0.042782965
9.731000 -0.075360003
9.732000 -0.10794016000000001
9.733000 -0.14051694
9.734000 -0.17308388
9.735000 -0.20563456
9.736000 -0.23816251000000002
9.737000 -0.27066134000000003
9.738000 -0.30312459
9.739000 -0.33554579
9.740000 -0.36791849
9.741000 -0.4002362
9.742000 -0.43249233000000004
9.743000 -0.46468037000000006
9.744000 -0.49679368
9.745000 -0.5288255900000001
9.746000 -0.56076949
9.747000 -0.59261862
9.748000 -0.62436629
9.749000 -0.65600579
9.750000 -0.68753036
9.751000 -0.7189333
9.752000 -0.7502079
9.753000 -0.78134751
9.754000 -0.81234546
9.755000 -0.84319524
9.756000 -0.8738903299999999
9.757000 -0.9044243000000001
9.758000 -0.9347908199999999
9.759000 -0.96498365
9.760000 -0.9949966299999999
9.761000 -1.0248237
9.762000 -1.054459
9.763000 -1.0838965
9.764000 -1.1131305
9.765000 -1.1421554999999999
9.766000 -1.1709657
9.767000 -1.1995557000000001
9.768000 -1.2279198999999998
9.769000 -1.2560532
9.770000 -1.2839501
9.771000 -1.3116052
9.772000 -1.3390134
9.773000 -1.3661693000000001
9.774000 -1.3930677
9.775000 -1.4197032
9.776000 -1.4460707
9.777000 -1.4721648999999999
9.778000 -1.4979805000000002
9.779000 -1.5235121
9.780000 -1.5487545999999999
9.781000 -1.5737025000000002
9.782000 -1.5983507000000001
9.783000 -1.6226938
9.784000 -1.6467264
9.785000 -1.6704435
9.786000 -1.6938398000000001
9.787000 -1.7169101
9.788000 -1.7396497
9.789000 -1.7620534
9.790000 -1.7841164
9.791000 -1.8058340999999998
9.792000 -1.8272018
9.793000 -1.8482150999999998
9.794000 -1.8688697
9.795000 -1.8891616
9.796000 -1.9090867
9.797000 -1.9286412999999998
9.798000 -1.9478217
9.799000 -1.9666242999999999
9.800000 -1.9850459
9.801000 -2.0030832
9.802000 -2.0207329
9.803000 -2.0379921
9.804000 -2.054858
9.805000 -2.0713277
9.806000 -2.0873982
9.807000 -2.1030672
9.808000 -2.1183316
9.809000 -2.133189
9.810000 -2.1476367
9.811000 -2.1616722
9.812000 -2.1752927
9.813000 -2.1884959
9.814000 -2.2012791
9.815000 -2.2136398
9.816000 -2.2255754
9.817000 -2.2370836
9.818000 -2.2481617
9.819000 -2.2588074
9.820000 -2.2690183999999998
9.821000 -2.2787925
9.822000 -2.2881273
9.823000 -2.2970208999999997
9.824000 -2.3054713000000002
9.825000 -2.3134768
9.826000 -2.3210354
9.827000 -2.3281457
9.828000 -2.3348063
9.829000 -2.3410159999999998
9.830000 -2.3467738
9.831000 -2.3520786
9.832000 -2.3569297
9.833000 -2.3613267000000002
9.834000 -2.3652688
9.835000 -2.368756
9.836000 -2.371788
9.837000 -2.374365
9.838000 -2.3764869
9.839000 -2.378154
9.840000 -2.3793666
9.841000 -2.380125
9.842000 -2.3804298
9.843000 -2.3802815
9.844000 -2.3796806
9.845000 -2.3786278000000003
9.846000 -2.3771238
9.847000 -2.3751691
9.848000 -2.3727648
9.849000 -2.3699114
9.850000 -2.3666099
9.851000 -2.3628609
9.852000 -2.3586655000000003
9.853000 -2.3540245
9.854000 -2.3489389999999997
9.855000 -2.3434099
9.856000 -2.3374386
9.857000 -2.3310263
9.858000 -2.3241742
9.859000 -2.3168838000000003
9.860000 -2.3091568
9.861000 -2.3009948
9.862000 -2.2923999
9.863000 -2.2833737
9.864000 -2.2739184999999997
9.865000 -2.2640366
9.866000 -2.2537306
9.867000 -2.2430029
9.868000 -2.2318562
9.869000 -2.2202935
9.870000 -2.2083176
9.871000 -2.1959315999999998
9.872000 -2.1831386
9.873000 -2.1699419
9.874000 -2.156345
9.875000 -2.1423511
9.876000 -2.1279639
9.877000 -2.1131868000000003
9.878000 -2.0980231
9.879000 -2.0824766
9.880000 -2.0665508
9.881000 -2.0502493
9.882000 -2.0335756
9.883000 -2.0165335
9.884000 -1.9991266
9.885000 -1.9813584
9.886000 -1.9632328000000001
9.887000 -1.9447533
9.888000 -1.9259239000000001
9.889000 -1.9067481000000002
9.890000 -1.8872302
9.891000 -1.8673738
9.892000 -1.8471831
9.893000 -1.8266623999999998
9.894000 -1.8058157
9.895000 -1.7846474
9.896000 -1.7631622
9.897000 -1.7413646
9.898000 -1.7192595000000002
9.899000 -1.6968516999999999
9.900000 -1.6741461999999998
9.901000 -1.6511481000000001
9.902000 -1.6278628
9.903000 -1.6042957
9.904000 -1.5804522
9.905000 -1.5563376
9.906000 -1.5319578
9.907000 -1.5073185
9.908000 -1.4824253
9.909000 -1.4572839
9.910000 -1.4319003000000001
9.911000 -1.4062801
9.912000 -1.3804293
9.913000 -1.3543535
9.914000 -1.3280585
9.915000 -1.3015501
9.916000 -1.274834
9.917000 -1.2479158000000001
9.918000 -1.2208012000000001
9.919000 -1.1934957
9.920000 -1.1660051
9.921000 -1.1383347
9.922000 -1.1104903
9.923000 -1.0824772999999999
9.924000 -1.0543011999999998
9.925000 -1.0259677
9.926000 -0.99748233
9.927000 -0.96885068
9.928000 -0.9400785
9.929000 -0.9111715499999999
9.930000 -0.8821355200000001
9.931000 -0.85297637
9.932000 -0.8237000600000001
9.933000 -0.7943125400000001
9.934000 -0.76482007
9.935000 -0.73522874
9.936000 -0.70554488
9.937000 -0.6757748299999999
9.938000 -0.64592501
9.939000 -0.61600194
9.940000 -0.5860121
9.941000 -0.5559620900000001
9.942000 -0.52585849
9.943000 -0.4957079
9.944000 -0.46551693000000005
9.945000 -0.43529216000000004
9.946000 -0.40504019999999996
9.947000 -0.37476756
9.948000 -0.34448070999999997
9.949000 -0.31418614
9.950000 -0.28389021999999997
9.951000 -0.25359925
9.952000 -0.22331954
9.953000 -0.19305723
9.954000 -0.1628185
9.955000 -0.13260940999999998
9.956000 -0.10243601000000001
9.957000 -0.07230427
9.958000 -0.042220152999999996
9.959000 -0.012189578
9.960000 0.017781553999999998
9.961000 0.04768736
9.962000 0.077521952
9.963000 0.10727945
9.964000 0.13695398
9.965000 0.16653963
9.966000 0.19603047999999998
9.967000 0.22542062
9.968000 0.25470413
9.969000 0.28387506
9.970000 0.31292744
9.971000 0.34185534
9.972000 0.37065281
9.973000 0.39931391
9.974000 0.42783277999999997
9.975000 0.45620356999999995
9.976000 0.48442041
9.977000 0.51247752
9.978000 0.54036924
9.979000 0.56808991
9.980000 0.59563396
9.981000 0.6229959
9.982000 0.65017035
9.983000 0.67715202
9.984000 0.7039357399999999
9.985000 0.73051634
9.986000 0.75688884
9.987000 0.78304829
9.988000 0.8089898200000001
9.989000 0.83470866
9.990000 0.86020017
9.991000 0.8854596899999999
9.992000 0.91048265
9.993000 0.93526458
9.994000 0.95980102
9.995000 0.98408749
9.996000 1.0081196000000001
9.997000 1.0318929
9.998000 1.0554032
9.999000 1.0786461
10.00000 1.1016171
10.00100 1.1243121999999999
10.00200 1.1467269
10.00300 1.168857
10.00400 1.1906981
10.00500 1.2122462999999999
10.00600 1.2334971000000001
10.00700 1.2544464
10.00800 1.2750903
10.00900 1.2954245
10.01000 1.3154453
10.01100 1.3351485
10.01200 1.3545305
10.01300 1.3735875
10.01400 1.3923161
10.01500 1.4107125999999999
10.01600 1.4287737
10.01700 1.4464963000000002
10.01800 1.4638772
10.01900 1.4809135
10.02000 1.4976025
10.02100 1.5139413
10.02200 1.5299276000000002
10.02300 1.5455587
10.02400 1.5608324999999998
10.02500 1.5757466000000002
10.02600 1.590299
10.02700 1.6044879
10.02800 1.6183112
10.02900 1.6317669
10.03000 1.6448535
10.03100 1.657569
10.03200 1.669912
10.03300 1.6818808
10.03400 1.6934739
10.03500 1.7046896999999999
10.03600 1.7155265
10.03700 1.7259832
10.03800 1.7360582999999998
10.03900 1.7457502
10.04000 1.7550578000000001
10.04100 1.7639799
10.04200 1.7725151000000001
10.04300 1.7806625
10.04400 1.788421
10.04500 1.7957893999999999
10.04600 1.8027673000000002
10.04700 1.8093536000000001
10.04800 1.8155476
10.04900 1.8213489999999999
10.05000 1.8267571999999999
10.05100 1.831772
10.05200 1.8363931999999998
10.05300 1.8406207
10.05400 1.8444546
10.05500 1.847895
10.05600 1.8509425
10.05700 1.8535974
10.05800 1.8558601000000001
10.05900 1.8577315
10.06000 1.8592121
10.06100 1.8603029
10.06200 1.8610047
10.06300 1.8613186
10.06400 1.8612457
10.06500 1.8607872
10.06600 1.8599441
10.06700 1.8587178
10.06800 1.8571095999999998
10.06900 1.8551208
10.07000 1.8527528000000002
10.07100 1.8500073
10.07200 1.8468857
10.07300 1.8433894999999998
10.07400 1.8395206000000002
10.07500 1.8352805
10.07600 1.8306711999999998
10.07700 1.8256944000000002
10.07800 1.8203521
10.07900 1.8146465
10.08000 1.8085796
10.08100 1.8021537
10.08200 1.7953711
10.08300 1.7882342999999998
10.08400 1.7807459
10.08500 1.7729087000000001
10.08600 1.7647251
10.08700 1.7561984999999998
10.08800 1.7473315999999999
10.08900 1.7381277000000002
10.09000 1.7285898000000002
10.09100 1.7187214999999998
10.09200 1.7085262
10.09300 1.6980070999999999
10.09400 1.6871678
10.09500 1.676012
10.09600 1.6645435
10.09700 1.6527658
10.09800 1.6406827
10.09900 1.6282979
10.10000 1.6156153999999998
10.10100 1.6026387
10.10200 1.5893718000000001
10.10300 1.5758185
10.10400 1.5619825999999999
10.10500 1.547868
10.10600 1.5334786
10.10700 1.5188183
10.10800 1.5038909
10.10900 1.4887007
10.11000 1.4732515
10.11100 1.4575473
10.11200 1.4415924
10.11300 1.4253909
10.11400 1.4089471
10.11500 1.3922653
10.11600 1.3753501
10.11700 1.3582058
10.11800 1.3408373
10.11900 1.3232492
10.12000 1.3054462
10.12100 1.2874333999999998
10.12200 1.2692157000000002
10.12300 1.2507983
10.12400 1.2321861
10.12500 1.2133847
10.12600 1.1943990999999998
10.12700 1.1752348
10.12800 1.1558972
10.12900 1.1363917
10.13000 1.1167238
10.13100 1.0968988000000002
10.13200 1.0769222999999999
10.13300 1.0567998
10.13400 1.0365366
10.13500 1.0161383
10.13600 0.99561028
10.13700 0.97495792
10.13800 0.95418654
10.13900 0.93330154
10.14000 0.9123082299999999
10.14100 0.8912119099999999
10.14200 0.87001789
10.14300 0.8487314899999999
10.14400 0.8273579200000001
10.14500 0.80590248
10.14600 0.78437049
10.14700 0.7627672999999999
10.14800 0.74109826
10.14900 0.71936874
10.15000 0.69758417
10.15100 0.67575001
10.15200 0.65387175
10.15300 0.63195494
10.15400 0.6100052
10.15500 0.58802813
10.15600 0.5660294100000001
10.15700 0.54401476
10.15800 0.5219898700000001
10.15900 0.4999605
10.16000 0.47793239
10.16100 0.45591127000000004
10.16200 0.43390291
10.16300 0.41191299
10.16400 0.38994721000000004
10.16500 0.36801121000000003
10.16600 0.34611062
10.16700 0.32425097
10.16800 0.30243776
10.16900 0.28067643
10.17000 0.25897236
10.17100 0.23733084
10.17200 0.21575713000000002
10.17300 0.1942564
10.17400 0.1728338
10.17500 0.15149437
10.17600 0.13024316
10.17700 0.10908516000000001
10.17800 0.088025333
10.17900 0.067068607
10.18000 0.046219909999999996
10.18100 0.025484149
10.18200 0.0048662434
10.18300 -0.015628895
10.18400 -0.035996345
10.18500 -0.056231162
10.18600 -0.076328393
10.18700 -0.096283067
10.18800 -0.11609021
10.18900 -0.13574482000000002
10.19000 -0.15524188
10.19100 -0.1745764
10.19200 -0.19374338
10.19300 -0.21273782000000002
10.19400 -0.23155476
10.19500 -0.25018926
10.19600 -0.26863645999999997
10.19700 -0.2868915
10.19800 -0.30494963
10.19900 -0.32280616
10.20000 -0.34045649
10.20100 -0.35789611
10.20200 -0.37512064
10.20300 -0.39212578000000003
10.20400 -0.40890737
10.20500 -0.42546134999999996
10.20600 -0.44178381
10.20700 -0.45787090999999996
10.20800 -0.47371899999999995
10.20900 -0.48932447
10.21000 -0.50468384
10.21100 -0.51979376
10.21200 -0.53465092
10.21300 -0.54925214
10.21400 -0.56359428
10.21500 -0.5776742500000001
10.21600 -0.59148902
10.21700 -0.60503562
10.21800 -0.61831111
10.21900 -0.63131256
10.22000 -0.64403708
10.22100 -0.65648179
10.22200 -0.66864379
10.22300 -0.68052025
10.22400 -0.69210832
10.22500 -0.7034052199999999
10.22600 -0.7144080899999999
10.22700 -0.72511425
10.22800 -0.7355208999999999
10.22900 -0.74562542
10.23000 -0.7554251700000001
10.23100 -0.76491758
10.23200 -0.77410024
10.23300 -0.78297071
10.23400 -0.7915266799999999
10.23500 -0.79976609
10.23600 -0.8076867999999999
10.23700 -0.81528686
10.23800 -0.8225644000000001
10.23900 -0.8295178400000001
10.24000 -0.83614551
10.24100 -0.842446
10.24200 -0.8484180100000001
10.24300 -0.8540603299999999
10.24400 -0.8593719499999999
10.24500 -0.8643517300000001
10.24600 -0.86899893
10.24700 -0.8733127300000001
10.24800 -0.8772924499999999
10.24900 -0.88093746
10.25000 -0.88424729
10.25100 -0.8872213800000001
10.25200 -0.8898593499999999
10.25300 -0.89216074
10.25400 -0.89412518
10.25500 -0.89575248
10.25600 -0.8970422699999999
10.25700 -0.89799436
10.25800 -0.8986084700000001
10.25900 -0.89888452
10.26000 -0.8988223999999999
10.26100 -0.89842193
10.26200 -0.8976831100000001
10.26300 -0.89660604
10.26400 -0.8951907
10.26500 -0.8934374
10.26600 -0.8913463
10.26700 -0.88891787
10.26800 -0.88615259
10.26900 -0.88305101
10.27000 -0.8796138699999999
10.27100 -0.8758420100000001
10.27200 -0.8717363699999999
10.27300 -0.86729815
10.27400 -0.8625286600000001
10.27500 -0.85742921
10.27600 -0.8520013700000001
10.27700 -0.84624691
10.27800 -0.84016751
10.27900 -0.83376514
10.28000 -0.8270418300000001
10.28100 -0.81999972
10.28200 -0.81264097
10.28300 -0.8049679000000001
10.28400 -0.79698274
10.28500 -0.78868801
10.28600 -0.78008599
10.28700 -0.77117919
10.28800 -0.76197004
10.28900 -0.752461
10.29000 -0.74265455
10.29100 -0.73255319
10.29200 -0.72215935
10.29300 -0.7114755500000001
10.29400 -0.70050429
10.29500 -0.68924804
10.29600 -0.6777093700000001
10.29700 -0.66589084
10.29800 -0.65379506
10.29900 -0.64142467
10.30000 -0.62878244
10.30100 -0.61587114
10.30200 -0.60269372
10.30300 -0.58925319
10.30400 -0.57555265
10.30500 -0.56159534
10.30600 -0.5473846600000001
10.30700 -0.53292406
10.30800 -0.51821717
10.30900 -0.50326772
10.31000 -0.48807962
10.31100 -0.47265682
10.31200 -0.45700348
10.31300 -0.44112381999999994
10.31400 -0.42502214000000005
10.31500 -0.40870285999999995
10.31600 -0.39217044
10.31700 -0.3754294
10.31800 -0.35848434
10.31900 -0.34133985
10.32000 -0.32400056
10.32100 -0.30647111
10.32200 -0.28875615
10.32300 -0.27086029
10.32400 -0.25278814
10.32500 -0.23454424999999998
10.32600 -0.21613319
10.32700 -0.1975595
10.32800 -0.17882766
10.32900 -0.15994213000000002
10.33000 -0.14090736
10.33100 -0.12172781
10.33200 -0.10240789
10.33300 -0.082952052
10.33400 -0.063364743
10.33500 -0.043650446
10.33600 -0.023813678
10.33700 -0.0038590035
10.33800 0.016208955
10.33900 0.036385501
10.34000 0.056665874000000005
10.34100 0.077045214
10.34200 0.097518595
10.34300 0.11808098
10.34400 0.13872726
10.34500 0.15945223
10.34600 0.18025059
10.34700 0.20111699
10.34800 0.22204596999999998
10.34900 0.24303205
10.35000 0.26406967
10.35100 0.28515325
10.35200 0.30627721
10.35300 0.3274359
10.35400 0.34862370000000004
10.35500 0.36983504
10.35600 0.39106430000000003
10.35700 0.41230599999999995
10.35800 0.43355464
10.35900 0.45480477
10.36000 0.47605098
10.36100 0.49728802
10.36200 0.51851058
10.36300 0.53971354
10.36400 0.56089167
10.36500 0.58203996
10.36600 0.60315337
10.36700 0.62422687
10.36800 0.64525548
10.36900 0.66623427
10.37000 0.68715825
10.37100 0.70802248
10.37200 0.72882203
10.37300 0.74955192
10.37400 0.7702071199999999
10.37500 0.7907826499999999
10.37600 0.8112733299999999
10.37700 0.8316741299999999
10.37800 0.85197985
10.37900 0.8721853599999999
10.38000 0.89228544
10.38100 0.91227479
10.38200 0.9321482900000001
10.38300 0.9519005199999999
10.38400 0.9715262800000001
10.38500 0.9910203500000001
10.38600 1.0103775000000002
10.38700 1.0295925
10.38800 1.0486602
10.38900 1.0675755
10.39000 1.0863334
10.39100 1.1049289
10.39200 1.1233572
10.39300 1.1416134
10.39400 1.1596929
10.39500 1.1775911
10.39600 1.1953034
10.39700 1.2128256
10.39800 1.2301533
10.39900 1.2472822
10.40000 1.2642083
10.40100 1.2809275
10.40200 1.2974358
10.40300 1.3137292999999999
10.40400 1.3298041
10.40500 1.3456564
10.40600 1.3612824000000001
10.40700 1.3766784
10.40800 1.3918405
10.40900 1.4067651
10.41000 1.4214482
10.41100 1.4358862000000001
10.41200 1.4500754
10.41300 1.4640119
10.41400 1.4776919
10.41500 1.4911117
10.41600 1.5042676
10.41700 1.5171557
10.41800 1.5297722999999999
10.41900 1.5421137999999999
10.42000 1.5541765
10.42100 1.5659566999999999
10.42200 1.5774511000000002
10.42300 1.588656
10.42400 1.5995681000000002
10.42500 1.6101843
10.42600 1.6205010999999998
10.42700 1.6305156
10.42800 1.6402248000000001
10.42900 1.6496259999999998
10.43000 1.6587162
10.43100 1.6674930000000001
10.43200 1.6759541
10.43300 1.6840968
10.43400 1.6919192
10.43500 1.6994189
10.43600 1.7065940000000002
10.43700 1.7134426
10.43800 1.7199628000000002
10.43900 1.7261526999999999
10.44000 1.732011
10.44100 1.7375356000000002
10.44200 1.7427251000000001
10.44300 1.747578
10.44400 1.7520927
10.44500 1.7562678000000003
10.44600 1.7601021000000001
10.44700 1.7635939999999999
10.44800 1.766742
10.44900 1.7695451000000002
10.45000 1.7720019
10.45100 1.7741113999999998
10.45200 1.7758721000000002
10.45300 1.7772831
10.45400 1.7783433000000002
10.45500 1.7790519
10.45600 1.7794078000000002
10.45700 1.7794104000000002
10.45800 1.7790588999999999
10.45900 1.7783528
10.46000 1.7772917
10.46100 1.7758751
10.46200 1.7741030000000002
10.46300 1.7719751
10.46400 1.7694914999999998
10.46500 1.7666522
10.46600 1.7634576
10.46700 1.759908
10.46800 1.7560039
10.46900 1.7517457
10.47000 1.7471343
10.47100 1.7421704
10.47200 1.7368548000000001
10.47300 1.7311884
10.47400 1.7251723
10.47500 1.7188071999999999
10.47600 1.7120943999999998
10.47700 1.7050348
10.47800 1.6976297000000002
10.47900 1.6898802000000002
10.48000 1.6817873
10.48100 1.6733523
10.48200 1.6645765
10.48300 1.6554611000000001
10.48400 1.6460072
10.48500 1.6362164
10.48600 1.6260898
10.48700 1.615629
10.48800 1.6048353000000002
10.48900 1.5937105
10.49000 1.5822559999999999
10.49100 1.5704736000000001
10.49200 1.5583651
10.49300 1.5459324
10.49400 1.5331776
10.49500 1.5201028
10.49600 1.5067103
10.49700 1.4930026
10.49800 1.4789821
10.49900 1.4646514
10.50000 1.4500135
10.50100 1.435071
10.50200 1.4198272
10.50300 1.404285
10.50400 1.3884477
10.50500 1.3723187
10.50600 1.3559014
10.50700 1.3391991
10.50800 1.3222155
10.50900 1.3049542
10.51000 1.2874187000000001
10.51100 1.2696128
10.51200 1.2515402
10.51300 1.2332045999999999
10.51400 1.2146099000000001
10.51500 1.1957596
10.51600 1.1766577
10.51700 1.1573079
10.51800 1.1377140000000001
10.51900 1.1178798
10.52000 1.0978092
10.52100 1.0775059999999999
10.52200 1.0569741000000001
10.52300 1.0362173000000001
10.52400 1.0152397
10.52500 0.99404501
10.52600 0.97263735
10.52700 0.95102079
10.52800 0.92919944
10.52900 0.90717748
10.53000 0.8849591
10.53100 0.86254869
10.53200 0.83995052
10.53300 0.81716906
10.53400 0.79420889
10.53500 0.7710746
10.53600 0.74777082
10.53700 0.7243022800000001
10.53800 0.7006738299999999
10.53900 0.67689028
10.54000 0.65295654
10.54100 0.62887757
10.54200 0.60465834
10.54300 0.58030388
10.54400 0.55581927
10.54500 0.53120959
10.54600 0.5064798500000001
10.54700 0.48163523999999996
10.54800 0.45668082000000004
10.54900 0.43162173000000004
10.55000 0.40646303
10.55100 0.38120989
10.55200 0.35586741
10.55300 0.33044075
10.55400 0.30493501
10.55500 0.27935533
10.55600 0.25370684
10.55700 0.22799473
10.55800 0.20222412
10.55900 0.17640021
10.56000 0.15052818
10.56100 0.12461322
10.56200 0.098660553
10.56300 0.072675431
10.56400 0.0466631
10.56500 0.020628828
10.56600 -0.0054221007
10.56700 -0.031484393
10.56800 -0.05755274900000001
10.56900 -0.083621859
10.57000 -0.10968641999999999
10.57100 -0.13574113999999998
10.57200 -0.1617807
10.57300 -0.18779980999999998
10.57400 -0.21379322
10.57500 -0.23975566
10.57600 -0.26568188
10.57700 -0.29156668999999996
10.57800 -0.31740488
10.57900 -0.3431913
10.58000 -0.36892078
10.58100 -0.39458824
10.58200 -0.42018858000000003
10.58300 -0.44571673
10.58400 -0.47116769
10.58500 -0.49653644999999996
10.58600 -0.52181794
10.58700 -0.54700729
10.58800 -0.57209944
10.58900 -0.5970894800000001
10.59000 -0.62197247
10.59100 -0.64674346
10.59200 -0.67139752
10.59300 -0.69592972
10.59400 -0.72033512
10.59500 -0.74460879
10.59600 -0.76874578
10.59700 -0.79274112
10.59800 -0.81658997
10.59900 -0.8402872800000001
10.60000 -0.86382823
10.60100 -0.8872078699999999
10.60200 -0.91042127
10.60300 -0.9334635900000001
10.60400 -0.9563299799999999
10.60500 -0.9790157
10.60600 -1.0015159
10.60700 -1.0238258999999998
10.60800 -1.0459412
10.60900 -1.0678571
10.61000 -1.0895691
10.61100 -1.1110728
10.61200 -1.1323638
10.61300 -1.153438
10.61400 -1.1742911999999999
10.61500 -1.1949194
10.61600 -1.2153186
10.61700 -1.2354850000000002
10.61800 -1.2554147999999998
10.61900 -1.2751044
10.62000 -1.2945502
10.62100 -1.3137486999999999
10.62200 -1.3326965
10.62300 -1.3513903
10.62400 -1.3698268
10.62500 -1.3880027
10.62600 -1.4059151
10.62700 -1.4235605
10.62800 -1.4409361
10.62900 -1.4580388
10.63000 -1.4748653
10.63100 -1.4914129
10.63200 -1.5076783
10.63300 -1.5236588
10.63400 -1.5393512999999999
10.63500 -1.554753
10.63600 -1.5698607999999998
10.63700 -1.584672
10.63800 -1.5991834999999999
10.63900 -1.6133927
10.64000 -1.6272967999999999
10.64100 -1.640893
10.64200 -1.6541785
10.64300 -1.6671509000000002
10.64400 -1.6798075
10.64500 -1.6921458999999999
10.64600 -1.7041636999999998
10.64700 -1.7158585
10.64800 -1.7272281
10.64900 -1.7382703999999998
10.65000 -1.7489832
10.65100 -1.7593646
10.65200 -1.7694128999999998
10.65300 -1.779126
10.65400 -1.7885024
10.65500 -1.7975405
10.65600 -1.8062389
10.65700 -1.8145959999999999
10.65800 -1.8226106
10.65900 -1.8302815
10.66000 -1.8376074999999998
10.66100 -1.8445875
10.66200 -1.8512207999999999
10.66300 -1.8575061
10.66400 -1.8634429000000001
10.66500 -1.8690303
10.66600 -1.8742676999999999
10.66700 -1.8791545
10.66800 -1.8836901
10.66900 -1.8878741
10.67000 -1.8917061
10.67100 -1.8951859000000002
10.67200 -1.8983132999999999
10.67300 -1.9010881
10.67400 -1.9035100999999999
10.67500 -1.9055795
10.67600 -1.9072965000000002
10.67700 -1.9086611
10.67800 -1.9096737999999998
10.67900 -1.9103348
10.68000 -1.9106448000000003
10.68100 -1.9106042
10.68200 -1.9102138000000002
10.68300 -1.9094743
10.68400 -1.9083867
10.68500 -1.9069517
10.68600 -1.9051704999999999
10.68700 -1.9030440999999998
10.68800 -1.9005736
10.68900 -1.8977605000000002
10.69000 -1.8946059000000002
10.69100 -1.8911109999999998
10.69200 -1.8872775000000002
10.69300 -1.8831067
10.69400 -1.8785998000000002
10.69500 -1.8737586
10.69600 -1.8685846
10.69700 -1.8630791
10.69800 -1.8572439
10.69900 -1.8510803999999998
10.70000 -1.8445903
10.70100 -1.8377753000000001
10.70200 -1.8306371
10.70300 -1.8231772
10.70400 -1.8153977000000001
10.70500 -1.8073002
10.70600 -1.7988866
10.70700 -1.7901589999999998
10.70800 -1.7811194
10.70900 -1.7717699
10.71000 -1.7621126
10.71100 -1.7521501
10.71200 -1.7418844999999998
10.71300 -1.7313186
10.71400 -1.7204549
10.71500 -1.7092964
10.71600 -1.6978457999999998
10.71700 -1.6861062
10.71800 -1.6740808
10.71900 -1.6617726999999998
10.72000 -1.6491850999999997
10.72100 -1.6363216999999999
10.72200 -1.6231856999999998
10.72300 -1.6097810000000001
10.72400 -1.5961111
10.72500 -1.5821794
10.72600 -1.56799
10.72700 -1.5535466
10.72800 -1.5388532
10.72900 -1.5239133
10.73000 -1.508731
10.73100 -1.4933101
10.73200 -1.4776545
10.73300 -1.461768
10.73400 -1.4456544999999998
10.73500 -1.4293179
10.73600 -1.412762
10.73700 -1.3959908
10.73800 -1.379008
10.73900 -1.3618176
10.74000 -1.3444234
10.74100 -1.3268293
10.74200 -1.3090393
10.74300 -1.2910572
10.74400 -1.2728871
10.74500 -1.2545330000000001
10.74600 -1.2359991000000001
10.74700 -1.2172894
10.74800 -1.1984081
10.74900 -1.1793595000000001
10.75000 -1.1601480000000002
10.75100 -1.1407779
10.75200 -1.1212537
10.75300 -1.10158
10.75400 -1.0817613
10.75500 -1.0618025
10.75600 -1.0417082
10.75700 -1.0214832
10.75800 -1.0011322
10.75900 -0.9806601300000001
10.76000 -0.9600719400000001
10.76100 -0.93937246
10.76200 -0.91856662
10.76300 -0.8976592699999999
10.76400 -0.87665534
10.76500 -0.8555596699999999
10.76600 -0.8343770199999999
10.76700 -0.8131123100000001
10.76800 -0.79177031
10.76900 -0.77035571
10.77000 -0.74887322
10.77100 -0.72732754
10.77200 -0.7057233199999999
10.77300 -0.68406514
10.77400 -0.66235764
10.77500 -0.6406053899999999
10.77600 -0.6188130000000001
10.77700 -0.59698499
10.77800 -0.57512601
10.77900 -0.55324063
10.78000 -0.5313335
10.78100 -0.50940923
10.78200 -0.48747254
10.78300 -0.46552815000000003
10.78400 -0.44358079
10.78500 -0.42163529000000005
10.78600 -0.39969645000000004
10.78700 -0.37776912
10.78800 -0.35585819
10.78900 -0.3339686
10.79000 -0.31210526
10.79100 -0.29027315000000004
10.79200 -0.26847718000000004
10.79300 -0.2467223
10.79400 -0.2250134
10.79500 -0.20335543
10.79600 -0.1817532
10.79700 -0.16021156
10.79800 -0.13873527
10.79900 -0.11732907000000001
10.80000 -0.095997588
10.80100 -0.074745435
10.80200 -0.053577137000000004
10.80300 -0.032497142
10.80400 -0.011509843
10.80500 0.0093804461
10.80600 0.030169475999999997
10.80700 0.050853059
10.80800 0.071427069
10.80900 0.091887423
10.81000 0.1122301
10.81100 0.1324511
10.81200 0.15254648999999998
10.81300 0.17251234
10.81400 0.19234472
10.81500 0.21203975000000003
10.81600 0.23159354
10.81700 0.25100224
10.81800 0.27026192
10.81900 0.28936871999999997
10.82000 0.30831876
10.82100 0.32710815
10.82200 0.34573302
10.82300 0.36418945999999996
10.82400 0.3824736
10.82500 0.40058158
10.82600 0.41850959
10.82700 0.43625385
10.82800 0.45381053000000005
10.82900 0.47117597
10.83000 0.48834654
10.83100 0.50531859
10.83200 0.5220886800000001
10.83300 0.53865341
10.83400 0.5550094400000001
10.83500 0.57115355
10.83600 0.5870826499999999
10.83700 0.60279374
10.83800 0.61828392
10.83900 0.6335504399999999
10.84000 0.64859055
10.84100 0.6634017
10.84200 0.67798141
10.84300 0.69232727
10.84400 0.706437
10.84500 0.7203082599999999
10.84600 0.73393891
10.84700 0.74732681
10.84800 0.76046982
10.84900 0.77336589
10.85000 0.7860129699999999
10.85100 0.79840906
10.85200 0.8105522000000001
10.85300 0.8224403499999999
10.85400 0.8340715400000001
10.85500 0.84544383
10.85600 0.85655525
10.85700 0.8674038599999999
10.85800 0.87798778
10.85900 0.88830516
10.86000 0.89835422
10.86100 0.90813311
10.86200 0.91764014
10.86300 0.9268736499999999
10.86400 0.93583204
10.86500 0.9445137299999999
10.86600 0.9529174300000001
10.86700 0.96104182
10.86800 0.9688856100000001
10.86900 0.97644776
10.87000 0.98372726
10.87100 0.9907233499999999
10.87200 0.99743521
10.87300 1.0038622000000001
10.87400 1.0100038
10.87500 1.0158597
10.87600 1.0214294000000002
10.87700 1.0267129
10.87800 1.03171
10.87900 1.0364207
10.88000 1.0408452000000001
10.88100 1.0449833
10.88200 1.0488355
10.88300 1.0524017
10.88400 1.0556824
10.88500 1.0586777
10.88600 1.0613879
10.88700 1.0638135
10.88800 1.0659546
10.88900 1.0678115
10.89000 1.0693846999999999
10.89100 1.0706745
10.89200 1.0716813
10.89300 1.0724055
10.89400 1.0728474
10.89500 1.0730076
10.89600 1.0728864
10.89700 1.0724845
10.89800 1.0718025
10.89900 1.0708411
10.90000 1.0696011
10.90100 1.0680833
10.90200 1.0662886999999999
10.90300 1.0642185
10.90400 1.0618738
10.90500 1.059256
10.90600 1.0563667
10.90700 1.0532074
10.90800 1.0497797
10.90900 1.0460855999999998
10.91000 1.0421270999999999
10.91100 1.0379063
10.91200 1.0334253
10.91300 1.0286864999999998
10.91400 1.0236920999999999
10.91500 1.0184446
10.91600 1.0129466
10.91700 1.0072005
10.91800 1.0012089
10.91900 0.99497447
10.92000 0.98849973
10.92100 0.98178741
10.92200 0.97484002
10.92300 0.96766027
10.92400 0.9602506599999999
10.92500 0.9526139100000001
10.92600 0.94475243
10.92700 0.93666892
10.92800 0.92836581
10.92900 0.9198457
10.93000 0.9111111999999999
10.93100 0.90216482
10.93200 0.89300908
10.93300 0.88364668
10.93400 0.87408014
10.93500 0.86431224
10.93600 0.8543455999999999
10.93700 0.8441831000000001
10.93800 0.8338275399999999
10.93900 0.82328189
10.94000 0.81254914
10.94100 0.80163237
10.94200 0.7905348200000001
10.94300 0.7792596700000001
10.94400 0.7678103599999999
10.94500 0.7561903400000001
10.94600 0.74440311
10.94700 0.7324522800000001
10.94800 0.7203415000000001
10.94900 0.70807454
10.95000 0.69565517
10.95100 0.6830872499999999
10.95200 0.67037465
10.95300 0.65752123
10.95400 0.64453096
10.95500 0.63140774
10.95600 0.6181554899999999
10.95700 0.60477816
10.95800 0.59127966
10.95900 0.57766386
10.96000 0.56393468
10.96100 0.55009597
10.96200 0.53615156
10.96300 0.5221053
10.96400 0.5079610299999999
10.96500 0.4937225
10.96600 0.47939355
10.96700 0.46497802
10.96800 0.4504797
10.96900 0.43590241
10.97000 0.42125000999999995
10.97100 0.4065264
10.97200 0.39173550999999995
10.97300 0.37688126
10.97400 0.36196765
10.97500 0.34699871
10.97600 0.3319785
10.97700 0.31691112
10.97800 0.30180074
10.97900 0.28665152
10.98000 0.27146765
10.98100 0.25625338
10.98200 0.24101294
10.98300 0.22575057
10.98400 0.21047052000000002
10.98500 0.19517703
10.98600 0.1798743
10.98700 0.16456653000000002
10.98800 0.14925787000000001
10.98900 0.13395243
10.99000 0.11865427999999999
10.99100 0.10336745
10.99200 0.088095892
10.99300 0.072843523
10.99400 0.057614199000000005
10.99500 0.04241172
10.99600 0.027239832
10.99700 0.012102236
10.99800 -0.0029974151000000003
10.99900 -0.018055503
11.00000 -0.033068447
11.00100 -0.048032694
11.00200 -0.062944711
11.00300 -0.077800971
11.00400 -0.092597964
11.00500 -0.10733218
11.00600 -0.12200009
11.00700 -0.13659817999999999
11.00800 -0.1511229
11.00900 -0.16557069
11.01000 -0.17993799
11.01100 -0.19422121
11.01200 -0.20841672
11.01300 -0.22252092999999998
11.01400 -0.23653021000000002
11.01500 -0.25044091
11.01600 -0.26424942
11.01700 -0.27795213
11.01800 -0.29154543
11.01900 -0.30502577000000003
11.02000 -0.31838962
11.02100 -0.33163349000000003
11.02200 -0.34475394
11.02300 -0.35774761
11.02400 -0.37061122999999996
11.02500 -0.38334155
11.02600 -0.39593544999999997
11.02700 -0.40838984
11.02800 -0.42070174
11.02900 -0.4328683
11.03000 -0.44488669
11.03100 -0.45675421000000005
11.03200 -0.4684682
11.03300 -0.4800261
11.03400 -0.4914254
11.03500 -0.5026636600000001
11.03600 -0.5137384899999999
11.03700 -0.52464753
11.03800 -0.5353884799999999
11.03900 -0.5459590799999999
11.04000 -0.55635707
11.04100 -0.5665802400000001
11.04200 -0.5766263699999999
11.04300 -0.5864933099999999
11.04400 -0.59617884
11.04500 -0.60568084
11.04600 -0.6149971399999999
11.04700 -0.62412568
11.04800 -0.63306433
11.04900 -0.64181103
11.05000 -0.65036379
11.05100 -0.65872059
11.05200 -0.66687954
11.05300 -0.67483876
11.05400 -0.68259644
11.05500 -0.6901508199999999
11.05600 -0.69750026
11.05700 -0.70464318
11.05800 -0.71157813
11.05900 -0.71830368
11.06000 -0.7248185100000001
11.06100 -0.73112142
11.06200 -0.73721134
11.06300 -0.74308719
11.06400 -0.7487481
11.06500 -0.75419322
11.06600 -0.7594217999999999
11.06700 -0.7644332
11.06800 -0.76922681
11.06900 -0.77380212
11.07000 -0.77815871
11.07100 -0.78229615
11.07200 -0.7862142299999999
11.07300 -0.7899126
11.07400 -0.7933910000000001
11.07500 -0.7966492299999999
11.07600 -0.79968711
11.07700 -0.80250455
11.07800 -0.80510136
11.07900 -0.80747753
11.08000 -0.8096328899999999
11.08100 -0.81156744
11.08200 -0.8132810699999999
11.08300 -0.81477379
11.08400 -0.81604561
11.08500 -0.81709651
11.08600 -0.81792669
11.08700 -0.81853615
11.08800 -0.8189251599999999
11.08900 -0.81909392
11.09000 -0.8190427
11.09100 -0.8187718700000001
11.09200 -0.8182818999999999
11.09300 -0.8175732600000001
11.09400 -0.81664659
11.09500 -0.8155026500000001
11.09600 -0.81414217
11.09700 -0.81256609
11.09800 -0.81077535
11.09900 -0.8087710499999999
11.10000 -0.8065543099999999
11.10100 -0.80412645
11.10200 -0.8014888499999999
11.10300 -0.79864282
11.10400 -0.7955898499999999
11.10500 -0.7923315300000001
11.10600 -0.78886952
11.10700 -0.78520542
11.10800 -0.7813409
11.10900 -0.77727777
11.11000 -0.77301781
11.11100 -0.76856278
11.11200 -0.76391459
11.11300 -0.75907512
11.11400 -0.75404621
11.11500 -0.74882987
11.11600 -0.74342806
11.11700 -0.73784273
11.11800 -0.73207598
11.11900 -0.7261298599999999
11.12000 -0.7200065099999999
11.12100 -0.71370811
11.12200 -0.70723686
11.12300 -0.7005950000000001
11.12400 -0.69378484
11.12500 -0.68680882
11.12600 -0.6796693
11.12700 -0.6723688
11.12800 -0.66490984
11.12900 -0.6572950200000001
11.13000 -0.6495269899999999
11.13100 -0.64160847
11.13200 -0.63354219
11.13300 -0.625331
11.13400 -0.6169777399999999
11.13500 -0.60848529
11.13600 -0.59985658
11.13700 -0.59109461
11.13800 -0.58220238
11.13900 -0.5731828999999999
11.14000 -0.56403927
11.14100 -0.5547745199999999
11.14200 -0.54539172
11.14300 -0.5358940000000001
11.14400 -0.52628443
11.14500 -0.51656617
11.14600 -0.5067423
11.14700 -0.49681598
11.14800 -0.4867903
11.14900 -0.47666845
11.15000 -0.46645352
11.15100 -0.45614871
11.15200 -0.44575715000000005
11.15300 -0.43528205999999997
11.15400 -0.42472663
11.15500 -0.4140941
11.15600 -0.4033877
11.15700 -0.39261076999999994
11.15800 -0.38176656
11.15900 -0.37085847
11.16000 -0.35988989
11.16100 -0.34886424
11.16200 -0.33778502
11.16300 -0.32665573999999997
11.16400 -0.31547996
11.16500 -0.30426129
11.16600 -0.29300335
11.16700 -0.28170978
11.16800 -0.27038425
11.16900 -0.25903047
11.17000 -0.24765213
11.17100 -0.23625295000000002
11.17200 -0.22483661
11.17300 -0.21340684
11.17400 -0.20196729
11.17500 -0.19052163
11.17600 -0.17907347
11.17700 -0.16762643
11.17800 -0.15618409
11.17900 -0.14474996999999998
11.18000 -0.13332759
11.18100 -0.12192042
11.18200 -0.11053189
11.18300 -0.099165423
11.18400 -0.0878244
11.18500 -0.076512195
11.18600 -0.065232156
11.18700 -0.053987629
11.18800 -0.04278195
11.18900 -0.031618451
11.19000 -0.020500476
11.19100 -0.0094313677
11.19200 0.0015855143000000002
11.19300 0.0125468
11.19400 0.023449102
11.19500 0.034289021
11.19600 0.045063134
11.19700 0.055768009
11.19800 0.066400203
11.19900 0.07695626700000001
11.20000 0.08743273800000001
11.20100 0.09782615800000001
11.20200 0.10813307
11.20300 0.11835004
11.20400 0.12847366000000002
11.20500 0.13850052
11.20600 0.14842727
11.20700 0.15825058
11.20800 0.16796718
11.20900 0.17757386
11.21000 0.18706744
11.21100 0.19644484999999998
11.21200 0.20570306
11.21300 0.2148391
11.21400 0.22385009
11.21500 0.2327332
11.21600 0.24148575
11.21700 0.25010505
11.21800 0.25858851
11.21900 0.26693365
11.22000 0.275138
11.22100 0.28319918
11.22200 0.29111484
11.22300 0.29888269
11.22400 0.30650052
11.22500 0.31396609000000003
11.22600 0.32127725
11.22700 0.32843184000000003
11.22800 0.33542772000000004
11.22900 0.34226279
11.23000 0.34893493000000003
11.23100 0.35544205
11.23200 0.3617821
11.23300 0.36795298
11.23400 0.37395263
11.23500 0.37977900000000003
11.23600 0.38543006
11.23700 0.39090379
11.23800 0.39619827
11.23900 0.40131146
11.24000 0.40624151000000003
11.24100 0.41098654999999995
11.24200 0.41554477
11.24300 0.41991444
11.24400 0.42409385000000005
11.24500 0.42808135
11.24600 0.43187547
11.24700 0.43547465
11.24800 0.43887757
11.24900 0.44208284999999997
11.25000 0.44508926
11.25100 0.44789566000000003
11.25200 0.45050094
11.25300 0.45290408
11.25400 0.45510409
11.25500 0.4571001
11.25600 0.45889132
11.25700 0.46047689
11.25800 0.46185609
11.25900 0.46302825000000003
11.26000 0.46399273
11.26100 0.46474887
11.26200 0.46529616
11.26300 0.465634
11.26400 0.46576196000000003
11.26500 0.46567954
11.26600 0.46538630999999997
11.26700 0.46488191
11.26800 0.46416599999999997
11.26900 0.46323835999999996
11.27000 0.4620987
11.27100 0.46074688
11.27200 0.45918282
11.27300 0.45740646
11.27400 0.45541786
11.27500 0.45321718999999994
11.27600 0.45080464
11.27700 0.44818055
11.27800 0.44534532
11.27900 0.44229943
11.28000 0.43904353
11.28100 0.43557826
11.28200 0.43190448
11.28300 0.42802305
11.28400 0.42393492
11.28500 0.41964118999999994
11.28600 0.41514300000000004
11.28700 0.41044154000000005
11.28800 0.40553813
11.28900 0.40043406
11.29000 0.39513074000000004
11.29100 0.38962958
11.29200 0.38393203
11.29300 0.37803957
11.29400 0.37195371
11.29500 0.36567594
11.29600 0.35920776
11.29700 0.35255069
11.29800 0.34570624
11.29900 0.33867592
11.30000 0.33146122
11.30100 0.32406363
11.30200 0.31648467
11.30300 0.30872582
11.30400 0.30078862
11.30500 0.29267462
11.30600 0.28438538
11.30700 0.27592252
11.30800 0.26728772
11.30900 0.25848266999999997
11.31000 0.24950915999999998
11.31100 0.24036907
11.31200 0.23106434
11.31300 0.22159698000000003
11.31400 0.21196913
11.31500 0.20218303
11.31600 0.19224096999999998
11.31700 0.18214539000000002
11.31800 0.17189881
11.31900 0.16150384
11.32000 0.15096319
11.32100 0.14027965
11.32200 0.12945608
11.32300 0.11849543000000001
11.32400 0.10740069000000001
11.32500 0.096174912
11.32600 0.08482118699999999
11.32700 0.073342636
11.32800 0.061742413999999995
11.32900 0.05002368099999999
11.33000 0.038189616
11.33100 0.026243395000000003
11.33200 0.014188199
11.33300 0.0020271935000000002
11.33400 -0.01023646
11.33500 -0.02259961
11.33600 -0.035059117
11.33700 -0.04761185
11.33800 -0.060254685
11.33900 -0.072984502
11.34000 -0.085798179
11.34100 -0.09869259100000001
11.34200 -0.1116646
11.34300 -0.12471105
11.34400 -0.13782877
11.34500 -0.15101455
11.34600 -0.16426515
11.34700 -0.17757729
11.34800 -0.19094765
11.34900 -0.20437285
11.35000 -0.21784951
11.35100 -0.23137412
11.35200 -0.24494319
11.35300 -0.25855311999999997
11.35400 -0.2722003
11.35500 -0.28588108
11.35600 -0.29959176
11.35700 -0.31332857999999997
11.35800 -0.3270878
11.35900 -0.34086562
11.36000 -0.35465823
11.36100 -0.36846183
11.36200 -0.38227262
11.36300 -0.39608678999999997
11.36400 -0.40990057999999996
11.36500 -0.42371023
11.36600 -0.43751197000000003
11.36700 -0.45130211000000003
11.36800 -0.46507702
11.36900 -0.47883307999999997
11.37000 -0.49256663999999994
11.37100 -0.50627422
11.37200 -0.51995227
11.37300 -0.53359731
11.37400 -0.54720584
11.37500 -0.56077447
11.37600 -0.5742997900000001
11.37700 -0.5877783999999999
11.37800 -0.60120686
11.37900 -0.61458177
11.38000 -0.62789978
11.38100 -0.64115738
11.38200 -0.6543511999999999
11.38300 -0.66747777
11.38400 -0.68053361
11.38500 -0.69351522
11.38600 -0.70641907
11.38700 -0.71924161
11.38800 -0.73197931
11.38900 -0.74462858
11.39000 -0.7571857900000001
11.39100 -0.7696474
11.39200 -0.78200977
11.39300 -0.79426933
11.39400 -0.80642253
11.39500 -0.8184658399999999
11.39600 -0.8303958
11.39700 -0.8422088799999999
11.39800 -0.85390164
11.39900 -0.8654707100000001
11.40000 -0.8769128500000001
11.40100 -0.8882246899999999
11.40200 -0.89940308
11.40300 -0.9104448399999999
11.40400 -0.9213469
11.40500 -0.9321061900000001
11.40600 -0.94271982
11.40700 -0.9531849099999999
11.40800 -0.96349847
11.40900 -0.9736577999999999
11.41000 -0.9836602
11.41100 -0.99350289
11.41200 -1.0031831
11.41300 -1.0126984
11.41400 -1.0220461
11.41500 -1.0312234999999998
11.41600 -1.0402282
11.41700 -1.0490575
11.41800 -1.0577089
11.41900 -1.0661798999999998
11.42000 -1.0744681
11.42100 -1.0825708
11.42200 -1.0904855
11.42300 -1.0982098
11.42400 -1.1057413
11.42500 -1.1130775000000002
11.42600 -1.1202159999999999
11.42700 -1.1271544999999998
11.42800 -1.1338905
11.42900 -1.140422
11.43000 -1.1467466000000002
11.43100 -1.1528621
11.43200 -1.1587665
11.43300 -1.1644577999999999
11.43400 -1.1699339
11.43500 -1.1751931
11.43600 -1.1802335000000002
11.43700 -1.1850535
11.43800 -1.1896514
11.43900 -1.1940258000000001
11.44000 -1.1981751
11.44100 -1.2020981
11.44200 -1.2057935
11.44300 -1.2092601
11.44400 -1.2124967
11.44500 -1.2155022999999998
11.44600 -1.2182760000000001
11.44700 -1.2208167
11.44800 -1.2231234
11.44900 -1.2251955
11.45000 -1.2270318
11.45100 -1.2286317999999998
11.45200 -1.2299944
11.45300 -1.2311189
11.45400 -1.2320047
11.45500 -1.2326510000000002
11.45600 -1.2330569
11.45700 -1.233222
11.45800 -1.2331452999999999
11.45900 -1.2328263000000002
11.46000 -1.2322644
11.46100 -1.2314589
11.46200 -1.2304093999999999
11.46300 -1.2291153000000001
11.46400 -1.2275762000000001
11.46500 -1.2257917
11.46600 -1.2237615
11.46700 -1.2214854000000002
11.46800 -1.2189633
11.46900 -1.2161951
11.47000 -1.2131806
11.47100 -1.2099202999999998
11.47200 -1.2064139999999999
11.47300 -1.2026623
11.47400 -1.1986653999999999
11.47500 -1.1944239
11.47600 -1.1899383
11.47700 -1.1852091
11.47800 -1.1802373
11.47900 -1.1750234
11.48000 -1.1695685
11.48100 -1.1638734
11.48200 -1.1579393
11.48300 -1.1517671
11.48400 -1.1453579
11.48500 -1.1387129
11.48600 -1.1318333999999999
11.48700 -1.1247205999999998
11.48800 -1.1173756
11.48900 -1.1097998
11.49000 -1.1019945
11.49100 -1.0939611
11.49200 -1.0857009
11.49300 -1.0772154
11.49400 -1.0685058
11.49500 -1.0595736999999998
11.49600 -1.0504205
11.49700 -1.0410476
11.49800 -1.0314568
11.49900 -1.0216494
11.50000 -1.0116272000000002
11.50100 -1.0013917
11.50200 -0.9909448200000001
11.50300 -0.9802881600000001
11.50400 -0.9694236300000001
11.50500 -0.95835319
11.50600 -0.94707869
11.50700 -0.9356021900000001
11.50800 -0.9239258199999999
11.50900 -0.91205183
11.51000 -0.89998236
11.51100 -0.88771973
11.51200 -0.87526636
11.51300 -0.8626245899999999
11.51400 -0.8497969200000001
11.51500 -0.8367858800000001
11.51600 -0.82359407
11.51700 -0.810224
11.51800 -0.79667838
11.51900 -0.7829599099999999
11.52000 -0.76907123
11.52100 -0.75501511
11.52200 -0.74079428
11.52300 -0.72641149
11.52400 -0.71186959
11.52500 -0.69717132
11.52600 -0.68231956
11.52700 -0.66731717
11.52800 -0.65216697
11.52900 -0.6368719
11.53000 -0.62143486
11.53100 -0.60585882
11.53200 -0.59014671
11.53300 -0.57430156
11.53400 -0.55832639
11.53500 -0.5422242899999999
11.53600 -0.52599837
11.53700 -0.50965175
11.53800 -0.4931876
11.53900 -0.47660912
11.54000 -0.45991959000000004
11.54100 -0.44312226
11.54200 -0.42622043
11.54300 -0.40921746
11.54400 -0.39211675
11.54500 -0.37492169
11.54600 -0.35763574000000004
11.54700 -0.34026233
11.54800 -0.32280497
11.54900 -0.30526714
11.55000 -0.28765239
11.55100 -0.2699642
11.55200 -0.25220613000000003
11.55300 -0.23438171
11.55400 -0.21649445
11.55500 -0.19854789
11.55600 -0.18054554
11.55700 -0.16249091
11.55800 -0.14438749
11.55900 -0.12623875
11.56000 -0.10804816
11.56100 -0.089819153
11.56200 -0.071555167
11.56300 -0.053259614
11.56400 -0.034935889
11.56500 -0.016587383
11.56600 0.0017825192
11.56700 0.020170442
11.56800 0.038573003
11.56900 0.056986818999999994
11.57000 0.075408502
11.57100 0.093834655
11.57200 0.11226185999999999
11.57300 0.13068669
11.57400 0.1491057
11.57500 0.16751542
11.57600 0.18591238
11.57700 0.2042931
11.57800 0.22265406000000001
11.57900 0.24099173
11.58000 0.25930258
11.58100 0.27758309
11.58200 0.29582975
11.58300 0.31403902
11.58400 0.33220737
11.58500 0.35033131
11.58600 0.36840735
11.58700 0.38643202
11.58800 0.40440192
11.58900 0.42231362
11.59000 0.44016376999999995
11.59100 0.45794901
11.59200 0.47566607
11.59300 0.49331165
11.59400 0.51088259
11.59500 0.52837566
11.59600 0.54578776
11.59700 0.56311581
11.59800 0.58035669
11.59900 0.59750741
11.60000 0.6145650100000001
11.60100 0.63152653
11.60200 0.6483890099999999
11.60300 0.6651496
11.60400 0.68180547
11.60500 0.69835377
11.60600 0.71479171
11.60700 0.73111649
11.60800 0.74732541
11.60900 0.76341578
11.61000 0.77938489
11.61100 0.79523008
11.61200 0.8109488499999999
11.61300 0.82653854
11.61400 0.84199654
11.61500 0.85732043
11.61600 0.8725076
11.61700 0.88755572
11.61800 0.9024622899999999
11.61900 0.91722505
11.62000 0.9318415999999999
11.62100 0.9463096000000001
11.62200 0.9606269199999999
11.62300 0.97479131
11.62400 0.9888005400000001
11.62500 1.0026527
11.62600 1.0163455
11.62700 1.0298771
11.62800 1.0432455
11.62900 1.0564487
11.63000 1.0694849
11.63100 1.0823523
11.63200 1.095049
11.63300 1.1075733
11.63400 1.1199235
11.63500 1.1320979
11.63600 1.144095
11.63700 1.1559129
11.63800 1.1675502
11.63900 1.1790053999999999
11.64000 1.1902768
11.64100 1.2013631
11.64200 1.2122625999999999
11.64300 1.2229742
11.64400 1.2334961
11.64500 1.2438273
11.64600 1.2539662
11.64700 1.2639116000000001
11.64800 1.2736623
11.64900 1.283217
11.65000 1.2925746999999999
11.65100 1.3017341
11.65200 1.3106944
11.65300 1.3194545
11.65400 1.3280136
11.65500 1.3363707
11.65600 1.3445251
11.65700 1.3524761
11.65800 1.3602233
11.65900 1.3677659
11.66000 1.3751035
11.66100 1.3822357
11.66200 1.3891623
11.66300 1.395883
11.66400 1.4023975
11.66500 1.4087059000000002
11.66600 1.4148078
11.66700 1.4207033
11.66800 1.4263926
11.66900 1.4318756
11.67000 1.4371524
11.67100 1.4422231
11.67200 1.447088
11.67300 1.4517472
11.67400 1.4562011
11.67500 1.4604499
11.67600 1.4644939
11.67700 1.4683334
11.67800 1.4719688
11.67900 1.4754007
11.68000 1.4786293000000001
11.68100 1.4816552
11.68200 1.4844791
11.68300 1.4871013
11.68400 1.4895227
11.68500 1.4917438
11.68600 1.4937653
11.68700 1.495588
11.68800 1.4972128
11.68900 1.4986404
11.69000 1.4998719
11.69100 1.5009081
11.69200 1.5017501
11.69300 1.5023989
11.69400 1.5028556
11.69500 1.5031214
11.69600 1.5031975
11.69700 1.5030851
11.69800 1.5027854999999999
11.69900 1.5023
11.70000 1.50163
11.70100 1.5007768
11.70200 1.4997419
11.70300 1.4985267
11.70400 1.4971326999999999
11.70500 1.4955614000000002
11.70600 1.4938141999999999
11.70700 1.4918927
11.70800 1.4897984
11.70900 1.487533
11.71000 1.485098
11.71100 1.4824949
11.71200 1.4797254
11.71300 1.4767911999999999
11.71400 1.4736939
11.71500 1.4704353
11.71600 1.4670170999999999
11.71700 1.463441
11.71800 1.4597088
11.71900 1.4558225
11.72000 1.4517839
11.72100 1.4475951
11.72200 1.4432580000000002
11.72300 1.4387747
11.72400 1.4341474
11.72500 1.4293781
11.72600 1.4244693
11.72700 1.4194232
11.72800 1.4142421
11.72900 1.4089284
11.73000 1.4034847
11.73100 1.3979132
11.73200 1.3922165
11.73300 1.3863971
11.73400 1.3804576000000002
11.73500 1.3744006
11.73600 1.3682284
11.73700 1.3619438
11.73800 1.3555491
11.73900 1.3490469999999999
11.74000 1.3424399
11.74100 1.3357302999999998
11.74200 1.3289207
11.74300 1.3220134
11.74400 1.3150111
11.74500 1.3079159
11.74600 1.3007304000000002
11.74700 1.2934568
11.74800 1.2860976
11.74900 1.278655
11.75000 1.2711315
11.75100 1.2635293
11.75200 1.2558509
11.75300 1.2480984
11.75400 1.2402744
11.75500 1.2323811
11.75600 1.2244209000000001
11.75700 1.2163962000000001
11.75800 1.2083095
11.75900 1.2001629999999999
11.76000 1.1919593
11.76100 1.1837008
11.76200 1.1753901
11.76300 1.1670295000000002
11.76400 1.1586216
11.76500 1.1501689000000002
11.76600 1.141674
11.76700 1.1331393
11.76800 1.1245674
11.76900 1.1159607999999999
11.77000 1.1073221
11.77100 1.0986536
11.77200 1.0899579
11.77300 1.0812375
11.77400 1.0724948
11.77500 1.0637322
11.77600 1.054952
11.77700 1.0461567
11.77800 1.0373485
11.77900 1.0285297
11.78000 1.0197026
11.78100 1.0108694
11.78200 1.0020321
11.78300 0.99319313
11.78400 0.9843545
11.78500 0.9755183900000001
11.78600 0.96668685
11.78700 0.95786201
11.78800 0.94904602
11.78900 0.9402409199999999
11.79000 0.93144886
11.79100 0.92267198
11.79200 0.9139123399999999
11.79300 0.9051720600000001
11.79400 0.89645339
11.79500 0.88775838
11.79600 0.8790892499999999
11.79700 0.8704480699999999
11.79800 0.8618370599999999
11.79900 0.85325837
11.80000 0.84471414
11.80100 0.8362064100000001
11.80200 0.82773734
11.80300 0.81930896
11.80400 0.8109231499999999
11.80500 0.80258194
11.80600 0.79428721
11.80700 0.78604082
11.80800 0.77784453
11.80900 0.76969997
11.81000 0.76160883
11.81100 0.75357263
11.81200 0.7455928700000001
11.81300 0.737671
11.81400 0.72980835
11.81500 0.7220062
11.81600 0.71426579
11.81700 0.70658829
11.81800 0.69897487
11.81900 0.69142659
11.82000 0.68394449
11.82100 0.67652958
11.82200 0.6691828799999999
11.82300 0.66190534
11.82400 0.65469793
11.82500 0.64756153
11.82600 0.64049712
11.82700 0.63350555
11.82800 0.62658773
11.82900 0.6197446
11.83000 0.61297701
11.83100 0.6062858299999999
11.83200 0.59967195
11.83300 0.5931362
11.83400 0.5866794399999999
11.83500 0.58030253
11.83600 0.5740062300000001
11.83700 0.56779133
11.83800 0.56165862
11.83900 0.5556087900000001
11.84000 0.54964251
11.84100 0.5437604199999999
11.84200 0.53796307
11.84300 0.53225104
11.84400 0.52662478
11.84500 0.52108471
11.84600 0.51563117
11.84700 0.51026447
11.84800 0.5049848499999999
11.84900 0.49979249
11.85000 0.49468749
11.85100 0.48966994999999996
11.85200 0.4847398
11.85300 0.47989707000000004
11.85400 0.47514169000000006
11.85500 0.47047352
11.85600 0.46589244
11.85700 0.46139824999999995
11.85800 0.45699076999999994
11.85900 0.45266976
11.86000 0.44843503
11.86100 0.44428632
11.86200 0.44022337999999994
11.86300 0.43624592999999995
11.86400 0.43235369999999995
11.86500 0.42854636
11.86600 0.42482363000000006
11.86700 0.42118514
11.86800 0.41763056000000004
11.86900 0.41415947
11.87000 0.41077146000000003
11.87100 0.40746606
11.87200 0.40424275
11.87300 0.40110097999999994
11.87400 0.39804014
11.87500 0.39505954
11.87600 0.39215841999999995
11.87700 0.38933598
11.87800 0.38659135
11.87900 0.38392360000000003
11.88000 0.38133174999999997
11.88100 0.37881474
11.88200 0.37637143
11.88300 0.37400066
11.88400 0.3717012
11.88500 0.36947177999999997
11.88600 0.36731106
11.88700 0.36521771
11.88800 0.36319033
11.88900 0.36122751999999997
11.89000 0.35932786
11.89100 0.35748987000000004
11.89200 0.35571210999999997
11.89300 0.35399313
11.89400 0.35233146
11.89500 0.35072565
11.89600 0.34917423000000003
11.89700 0.3476758
11.89800 0.3462289
11.89900 0.34483213
11.90000 0.34348408
11.90100 0.34218339999999997
11.90200 0.34092867
11.90300 0.33971854
11.90400 0.33855163
11.90500 0.33742659999999997
11.90600 0.33634207
11.90700 0.33529666
11.90800 0.33428899
11.90900 0.33331765
11.91000 0.33238120000000004
11.91100 0.33147819
11.91200 0.3306071
11.91300 0.32976642
11.91400 0.32895457
11.91500 0.3281699
11.91600 0.32741078
11.91700 0.32667548
11.91800 0.32596225
11.91900 0.32526928
11.92000 0.3245947
11.92100 0.32393665000000005
11.92200 0.3232932
11.92300 0.32266236
11.92400 0.3220422
11.92500 0.32143069
11.92600 0.32082584
11.92700 0.32022563000000004
11.92800 0.319628
11.92900 0.31903096999999997
11.93000 0.31843251
11.93100 0.31783062
11.93200 0.3172233
11.93300 0.31660858000000003
11.93400 0.31598452
11.93500 0.31534918
11.93600 0.3147006
11.93700 0.31403692
11.93800 0.31335624
11.93900 0.31265669999999995
11.94000 0.31193641
11.94100 0.31119357
11.94200 0.3104263
11.94300 0.30963279
11.94400 0.30881122
11.94500 0.30795976
11.94600 0.30707659
11.94700 0.30615989
11.94800 0.30520784
11.94900 0.30421864
11.95000 0.30319043
11.95100 0.30212144
11.95200 0.30100981
11.95300 0.29985374
11.95400 0.2986514
11.95500 0.29740098
11.95600 0.29610069
11.95700 0.29474874
11.95800 0.29334335
11.95900 0.29188276
11.96000 0.29036519
11.96100 0.28878895
11.96200 0.28715231
11.96300 0.28545358
11.96400 0.28369110000000003
11.96500 0.28186323999999996
11.96600 0.27996839
11.96700 0.278005
11.96800 0.27597151
11.96900 0.27386639
11.97000 0.27168817
11.97100 0.26943539
11.97200 0.26710664
11.97300 0.2647005
11.97400 0.26221562000000004
11.97500 0.25965062
11.97600 0.25700417000000003
11.97700 0.25427495
11.97800 0.25146164
11.97900 0.24856295999999997
11.98000 0.24557763
11.98100 0.24250434
11.98200 0.23934182
11.98300 0.23608883
11.98400 0.23274408
11.98500 0.22930631
11.98600 0.22577424999999998
11.98700 0.22214664999999997
11.98800 0.21842229
11.98900 0.21459996000000003
11.99000 0.21067844000000002
11.99100 0.20665654
11.99200 0.20253311000000002
11.99300 0.19830703
11.99400 0.1939772
11.99500 0.1895426
11.99600 0.18500218999999998
11.99700 0.18035503
11.99800 0.17560022
11.99900 0.17073689
12.00000 0.16576424
12.00100 0.16068151
12.00200 0.15548802
12.00300 0.15018311
12.00400 0.14476619
12.00500 0.13923671999999998
12.00600 0.1335942
12.00700 0.12783817
12.00800 0.12196822
12.00900 0.11598396
12.01000 0.10988504999999998
12.01100 0.10367119
12.01200 0.09734208600000001
12.01300 0.09089749100000001
12.01400 0.084337167
12.01500 0.077660906
12.01600 0.07086852
12.01700 0.063959835
12.01800 0.0569347
12.01900 0.049792987000000004
12.02000 0.042534582
12.02100 0.035159389
12.02200 0.027667335
12.02300 0.02005837
12.02400 0.012332462999999998
12.02500 0.0044896093
12.02600 -0.0034701683
12.02700 -0.01154682
12.02800 -0.019740264
12.02900 -0.028050388
12.03000 -0.036477040999999995
12.03100 -0.045020034
12.03200 -0.05367914
12.03300 -0.062454090000000004
12.03400 -0.071344565
12.03500 -0.08035020400000001
12.03600 -0.0894706
12.03700 -0.098705292
12.03800 -0.10805376000000001
12.03900 -0.11751545000000001
12.04000 -0.12708973
12.04100 -0.13677597
12.04200 -0.14657342
12.04300 -0.15648132
12.04400 -0.16649886
12.04500 -0.17662519000000002
12.04600 -0.18685939000000001
12.04700 -0.19720052
12.04800 -0.20764760999999998
12.04900 -0.21819964
12.05000 -0.22885553
12.05100 -0.23961421
12.05200 -0.2504746
12.05300 -0.26143552000000003
12.05400 -0.27249584
12.05500 -0.28365434
12.05600 -0.29490984
12.05700 -0.30626109999999995
12.05800 -0.31770689
12.05900 -0.32924592999999996
12.06000 -0.34087694
12.06100 -0.35259859
12.06200 -0.36440955
12.06300 -0.37630848
12.06400 -0.38829399
12.06500 -0.40036472
12.06600 -0.41251918
12.06700 -0.42475597000000004
12.06800 -0.4370736
12.06900 -0.44947056999999996
12.07000 -0.4619454
12.07100 -0.47449646999999995
12.07200 -0.48712222
12.07300 -0.49982108
12.07400 -0.51259142
12.07500 -0.52543157
12.07600 -0.53833984
12.07700 -0.55131456
12.07800 -0.5643539599999999
12.07900 -0.57745632
12.08000 -0.59061982
12.08100 -0.60384269
12.08200 -0.61712312
12.08300 -0.63045919
12.08400 -0.64384909
12.08500 -0.65729092
12.08600 -0.67078271
12.08700 -0.68432251
12.08800 -0.69790836
12.08900 -0.71153827
12.09000 -0.7252102300000001
12.09100 -0.7389221300000001
12.09200 -0.75267195
12.09300 -0.7664575699999999
12.09400 -0.78027686
12.09500 -0.7941276800000001
12.09600 -0.80800783
12.09700 -0.82191518
12.09800 -0.8358475799999999
12.09900 -0.8498027
12.10000 -0.8637784000000001
12.10100 -0.87777236
12.10200 -0.89178234
12.10300 -0.9058060099999999
12.10400 -0.9198411400000001
12.10500 -0.9338853899999999
12.10600 -0.94793653
12.10700 -0.96199214
12.10800 -0.9760499
12.10900 -0.99010756
12.11000 -1.0041627
12.11100 -1.0182131
12.11200 -1.0322563
12.11300 -1.0462902
12.11400 -1.0603121
12.11500 -1.0743201
12.11600 -1.0883115
12.11700 -1.1022842
12.11800 -1.1162358000000001
12.11900 -1.130164
12.12000 -1.1440664999999999
12.12100 -1.1579411
12.12200 -1.1717853
12.12300 -1.1855969
12.12400 -1.1993736
12.12500 -1.213113
12.12600 -1.226813
12.12700 -1.2404711000000002
12.12800 -1.2540852
12.12900 -1.2676529
12.13000 -1.2811719
12.13100 -1.2946398
12.13200 -1.3080544
12.13300 -1.3214133
12.13400 -1.3347141999999999
12.13500 -1.3479549
12.13600 -1.3611329
12.13700 -1.3742459
12.13800 -1.3872917
12.13900 -1.4002678
12.14000 -1.413172
12.14100 -1.426002
12.14200 -1.4387554
12.14300 -1.4514301
12.14400 -1.4640236
12.14500 -1.4765338
12.14600 -1.4889585
12.14700 -1.5012953
12.14800 -1.5135422
12.14900 -1.5256969
12.15000 -1.5377573
12.15100 -1.5497212
12.15200 -1.5615867
12.15300 -1.5733514
12.15400 -1.5850133999999998
12.15500 -1.5965707999999998
12.15600 -1.6080214
12.15700 -1.6193632
12.15800 -1.6305943999999999
12.15900 -1.6417129
12.16000 -1.6527167999999999
12.16100 -1.6636043999999999
12.16200 -1.6743734
12.16300 -1.6850222000000001
12.16400 -1.6955487000000002
12.16500 -1.7059512
12.16600 -1.7162278
12.16700 -1.7263766
12.16800 -1.736396
12.16900 -1.746284
12.17000 -1.7560388999999998
12.17100 -1.7656589
12.17200 -1.7751423999999998
12.17300 -1.7844874
12.17400 -1.7936924
12.17500 -1.8027558999999997
12.17600 -1.8116759
12.17700 -1.8204508000000001
12.17800 -1.8290792
12.17900 -1.8375592
12.18000 -1.8458895
12.18100 -1.8540686000000002
12.18200 -1.8620949000000002
12.18300 -1.8699670000000002
12.18400 -1.8776834
12.18500 -1.8852428
12.18600 -1.8926436000000002
12.18700 -1.8998848
12.18800 -1.9069649000000002
12.18900 -1.9138828
12.19000 -1.9206371
12.19100 -1.9272266
12.19200 -1.9336503
12.19300 -1.9399069000000002
12.19400 -1.9459954000000002
12.19500 -1.9519147000000001
12.19600 -1.9576637000000001
12.19700 -1.9632414
12.19800 -1.9686468
12.19900 -1.973879
12.20000 -1.9789368
12.20100 -1.9838194999999998
12.20200 -1.9885262000000001
12.20300 -1.993056
12.20400 -1.9974081000000001
12.20500 -2.0015815
12.20600 -2.0055756000000002
12.20700 -2.0093897
12.20800 -2.013023
12.20900 -2.0164749
12.21000 -2.0197447
12.21100 -2.0228319000000003
12.21200 -2.0257359
12.21300 -2.0284562999999998
12.21400 -2.0309926999999997
12.21500 -2.0333447000000002
12.21600 -2.035512
12.21700 -2.0374943
12.21800 -2.0392913
12.21900 -2.0409029
12.22000 -2.0423289000000002
12.22100 -2.0435693
12.22200 -2.0446239
12.22300 -2.0454928
12.22400 -2.0461759
12.22500 -2.0466732000000003
12.22600 -2.0469847999999997
12.22700 -2.0471106999999997
12.22800 -2.0470511
12.22900 -2.046806
12.23000 -2.0463755
12.23100 -2.0457599
12.23200 -2.0449592
12.23300 -2.0439735
12.23400 -2.0428032
12.23500 -2.0414483
12.23600 -2.039909
12.23700 -2.0381855
12.23800 -2.0362781
12.23900 -2.0341869
12.24000 -2.0319123
12.24100 -2.0294545
12.24200 -2.0268138
12.24300 -2.0239906
12.24400 -2.0209853
12.24500 -2.0177981000000003
12.24600 -2.0144295
12.24700 -2.01088
12.24800 -2.0071503
12.24900 -2.0032408000000004
12.25000 -1.9991521
12.25100 -1.9948849000000002
12.25200 -1.9904400999999998
12.25300 -1.9858183
12.25400 -1.9810205
12.25500 -1.9760475
12.25600 -1.9709002
12.25700 -1.9655797999999998
12.25800 -1.9600871999999998
12.25900 -1.9544236
12.26000 -1.9485902
12.26100 -1.9425881999999999
12.26200 -1.9364187000000002
12.26300 -1.9300831
12.26400 -1.9235827
12.26500 -1.9169187
12.26600 -1.9100925000000002
12.26700 -1.9031055000000001
12.26800 -1.8959589
12.26900 -1.8886542
12.27000 -1.8811925999999999
12.27100 -1.8735755
12.27200 -1.8658042
12.27300 -1.8578800999999998
12.27400 -1.8498046000000001
12.27500 -1.841579
12.27600 -1.8332046000000002
12.27700 -1.8246826
12.27800 -1.8160146
12.27900 -1.8072020000000002
12.28000 -1.7982461
12.28100 -1.7891483
12.28200 -1.7799102
12.28300 -1.7705331000000002
12.28400 -1.7610185
12.28500 -1.7513679
12.28600 -1.7415829
12.28700 -1.7316650999999998
12.28800 -1.7216159000000002
12.28900 -1.7114371
12.29000 -1.7011302999999998
12.29100 -1.6906972999999998
12.29200 -1.6801397999999999
12.29300 -1.6694596
12.29400 -1.6586583
12.29500 -1.6477378
12.29600 -1.6366998000000001
12.29700 -1.6255463
12.29800 -1.6142789000000002
12.29900 -1.6028997
12.30000 -1.5914103
12.30100 -1.5798127
12.30200 -1.5681087999999999
12.30300 -1.5563003
12.30400 -1.544389
12.30500 -1.5323768999999998
12.30600 -1.5202657
12.30700 -1.5080572
12.30800 -1.4957532
12.30900 -1.4833555
12.31000 -1.4708658
12.31100 -1.4582859
12.31200 -1.4456177000000001
12.31300 -1.4328629000000002
12.31400 -1.4200233
12.31500 -1.4071006000000001
12.31600 -1.3940968
12.31700 -1.3810134
12.31800 -1.3678526
12.31900 -1.3546159
12.32000 -1.3413055
12.32100 -1.327923
12.32200 -1.3144706000000002
12.32300 -1.3009502
12.32400 -1.2873637
12.32500 -1.2737132
12.32600 -1.2600007
12.32700 -1.2462285
12.32800 -1.2323986
12.32900 -1.218513
12.33000 -1.204574
12.33100 -1.1905837000000001
12.33200 -1.1765443
12.33300 -1.1624578
12.33400 -1.1483265
12.33500 -1.1341523
12.33600 -1.1199375
12.33700 -1.1056840000000001
12.33800 -1.091394
12.33900 -1.0770693
12.34000 -1.0627121
12.34100 -1.0483241
12.34200 -1.0339072
12.34300 -1.0194634
12.34400 -1.0049944
12.34500 -0.99050198
12.34600 -0.9759879699999999
12.34700 -0.96145403
12.34800 -0.94690192
12.34900 -0.93233325
12.35000 -0.9177497600000001
12.35100 -0.9031531400000001
12.35200 -0.8885449700000001
12.35300 -0.87392693
12.35400 -0.8593007899999999
12.35500 -0.84466813
12.35600 -0.8300306299999999
12.35700 -0.81539005
12.35800 -0.80074808
12.35900 -0.78610638
12.36000 -0.77146669
12.36100 -0.75683072
12.36200 -0.7422002
12.36300 -0.72757686
12.36400 -0.71296245
12.36500 -0.69835866
12.36600 -0.68376726
12.36700 -0.66918992
12.36800 -0.65462831
12.36900 -0.64008413
12.37000 -0.6255590400000001
12.37100 -0.61105462
12.37200 -0.59657251
12.37300 -0.58211428
12.37400 -0.56768144
12.37500 -0.55327551
12.37600 -0.53889793
12.37700 -0.52455012
12.37800 -0.51023345
12.37900 -0.49594933999999996
12.38000 -0.48169908000000006
12.38100 -0.46748393
12.38200 -0.4533052
12.38300 -0.43916414000000004
12.38400 -0.42506191000000004
12.38500 -0.41099978
12.38600 -0.39697889999999997
12.38700 -0.38300045
12.38800 -0.3690656
12.38900 -0.35517552999999996
12.39000 -0.3413314
12.39100 -0.32753439
12.39200 -0.31378564999999997
12.39300 -0.30008638000000004
12.39400 -0.28643776000000004
12.39500 -0.27284096
12.39600 -0.25929718
12.39700 -0.24580758
12.39800 -0.23237333999999998
12.39900 -0.21899564
12.40000 -0.20567560999999998
12.40100 -0.19241436
12.40200 -0.17921303
12.40300 -0.16607265999999998
12.40400 -0.1529943
12.40500 -0.13997894
12.40600 -0.12702753
12.40700 -0.11414099
12.40800 -0.10132015
12.40900 -0.08856583700000001
12.41000 -0.07587879700000001
12.41100 -0.063259737
12.41200 -0.050709315
12.41300 -0.038228136999999995
12.41400 -0.025816773999999997
12.41500 -0.01347575
12.41600 -0.001205557
12.41700 0.010993348
12.41800 0.023120534
12.41900 0.035175594000000004
12.42000 0.047158138
12.42100 0.059067796000000006
12.42200 0.070904201
12.42300 0.08266699699999999
12.42400 0.09435584100000001
12.42500 0.10597039
12.42600 0.11751029
12.42700 0.12897521
12.42800 0.14036479
12.42900 0.15167871
12.43000 0.16291661000000002
12.43100 0.17407815
12.43200 0.185163
12.43300 0.19617083000000002
12.43400 0.20710132
12.43500 0.21795414
12.43600 0.22872898
12.43700 0.23942556999999998
12.43800 0.2500436
12.43900 0.26058285
12.44000 0.27104307
12.44100 0.28142403
12.44200 0.29172555
12.44300 0.30194747
12.44400 0.31208966
12.44500 0.32215205
12.44600 0.33213454
12.44700 0.34203711000000003
12.44800 0.35185976999999996
12.44900 0.36160254
12.45000 0.3712655
12.45100 0.38084877
12.45200 0.39035245
12.45300 0.39977672999999997
12.45400 0.40912175999999995
12.45500 0.41838777
12.45600 0.42757504
12.45700 0.43668374000000004
12.45800 0.44571417
12.45900 0.45466661
12.46000 0.46354132
12.46100 0.47233859
12.46200 0.4810587
12.46300 0.48970198000000004
12.46400 0.49826871
12.46500 0.50675916
12.46600 0.5151736100000001
12.46700 0.52351239
12.46800 0.5317758300000001
12.46900 0.53996416
12.47000 0.54807775
12.47100 0.55611688
12.47200 0.56408187
12.47300 0.5719731100000001
12.47400 0.57979091
12.47500 0.58753565
12.47600 0.5952077499999999
12.47700 0.60280762
12.47800 0.61033568
12.47900 0.61779241
12.48000 0.62517826
12.48100 0.6324938
12.48200 0.63973949
12.48300 0.6469158899999999
12.48400 0.65402361
12.48500 0.66106319
12.48600 0.66803526
12.48700 0.67494041
12.48800 0.6817792500000001
12.48900 0.6885524399999999
12.49000 0.69526061
12.49100 0.70190444
12.49200 0.70848451
12.49300 0.71500153
12.49400 0.72145616
12.49500 0.7278490799999999
12.49600 0.73418091
12.49700 0.7404523900000001
12.49800 0.7466641700000001
12.49900 0.75281691
12.50000 0.7589113
12.50100 0.76494799
12.50200 0.77092773
12.50300 0.77685118
12.50400 0.7827189800000001
12.50500 0.78853182
12.50600 0.79429047
12.50700 0.79999557
12.50800 0.80564776
12.50900 0.81124771
12.51000 0.8167961600000001
12.51100 0.8222937600000001
12.51200 0.82774125
12.51300 0.83313929
12.51400 0.83848853
12.51500 0.84378961
12.51600 0.8490433000000001
12.51700 0.8542502299999999
12.51800 0.85941106
12.51900 0.86452654
12.52000 0.8695973100000001
12.52100 0.8746240299999999
12.52200 0.8796073499999999
12.52300 0.88454802
12.52400 0.88944668
12.52500 0.8943040899999999
12.52600 0.8991207899999999
12.52700 0.9038975499999999
12.52800 0.908635
12.52900 0.9133338
12.53000 0.9179946
12.53100 0.92261806
12.53200 0.92720482
12.53300 0.93175555
12.53400 0.93627078
12.53500 0.94075128
12.53600 0.9451976000000001
12.53700 0.9496104
12.53800 0.95399022
12.53900 0.9583378199999999
12.54000 0.9626536600000001
12.54100 0.96693849
12.54200 0.9711928700000001
12.54300 0.97541744
12.54400 0.97961286
12.54500 0.9837796899999999
12.54600 0.9879185800000001
12.54700 0.99203018
12.54800 0.9961150599999999
12.54900 1.0001739
12.55000 1.0042071
12.55100 1.0082155000000002
12.55200 1.0121997
12.55300 1.01616
12.55400 1.0200973
12.55500 1.0240119
12.55600 1.0279045
12.55700 1.0317755
12.55800 1.0356256
12.55900 1.0394552
12.56000 1.0432648
12.56100 1.047055
12.56200 1.0508260999999999
12.56300 1.0545786
12.56400 1.0583129
12.56500 1.0620295
12.56600 1.0657289
12.56700 1.0694114
12.56800 1.0730775
12.56900 1.0767275
12.57000 1.0803618
12.57100 1.0839809
12.57200 1.087585
12.57300 1.0911745000000002
12.57400 1.0947498
12.57500 1.0983112
12.57600 1.1018591
12.57700 1.1053937
12.57800 1.1089155
12.57900 1.1124245
12.58000 1.1159211
12.58100 1.1194056000000001
12.58200 1.1228782
12.58300 1.1263391
12.58400 1.1297885
12.58500 1.1332267
12.58600 1.1366538000000002
12.58700 1.14007
12.58800 1.1434754
12.58900 1.1468702000000002
12.59000 1.1502544
12.59100 1.1536283
12.59200 1.1569919
12.59300 1.1603452
12.59400 1.1636884
12.59500 1.1670215
12.59600 1.1703446
12.59700 1.1736576
12.59800 1.1769608
12.59900 1.1802539
12.60000 1.1835372
12.60100 1.1868106999999999
12.60200 1.1900743
12.60300 1.1933282
12.60400 1.1965722
12.60500 1.1998064
12.60600 1.2030308
12.60700 1.2062455
12.60800 1.2094502999999999
12.60900 1.2126453000000001
12.61000 1.2158305
12.61100 1.2190059
12.61200 1.2221714
12.61300 1.2253269
12.61400 1.2284723000000002
12.61500 1.2316076
12.61600 1.2347328
12.61700 1.2378475999999998
12.61800 1.2409519
12.61900 1.2440457
12.62000 1.2471287
12.62100 1.2502005999999999
12.62200 1.2532613
12.62300 1.2563106
12.62400 1.2593481
12.62500 1.2623736
12.62600 1.2653866999999999
12.62700 1.2683871
12.62800 1.2713746
12.62900 1.2743488
12.63000 1.2773093
12.63100 1.2802558
12.63200 1.2831879
12.63300 1.2861053
12.63400 1.2890075
12.63500 1.2918943999999999
12.63600 1.2947654
12.63700 1.2976204999999998
12.63800 1.3004590999999999
12.63900 1.3032810000000001
12.64000 1.3060859
12.64100 1.3088736
12.64200 1.3116436
12.64300 1.3143959
12.64400 1.3171298999999999
12.64500 1.3198457000000001
12.64600 1.3225427
12.64700 1.3252207
12.64800 1.3278794
12.64900 1.3305185000000002
12.65000 1.3331377
12.65100 1.3357364999999999
12.65200 1.3383145
12.65300 1.3408715
12.65400 1.3434069
12.65500 1.3459203
12.65600 1.3484111
12.65700 1.3508789
12.65800 1.3533231
12.65900 1.3557431
12.66000 1.3581384
12.66100 1.3605082
12.66200 1.3628521
12.66300 1.3651692
12.66400 1.3674591
12.66500 1.3697209
12.66600 1.3719541
12.66700 1.374158
12.66800 1.3763319
12.66900 1.3784752
12.67000 1.3805874
12.67100 1.3826677
12.67200 1.3847155999999998
12.67300 1.3867307
12.67400 1.3887124000000002
12.67500 1.3906602000000001
12.67600 1.3925736
12.67700 1.3944522000000001
12.67800 1.3962957
12.67900 1.3981037
12.68000 1.3998757
12.68100 1.4016115
12.68200 1.4033108
12.68300 1.4049733
12.68400 1.4065986000000001
12.68500 1.4081866
12.68600 1.4097366999999998
12.68700 1.4112489000000001
12.68800 1.4127227
12.68900 1.4141576
12.69000 1.4155535000000001
12.69100 1.4169098
12.69200 1.4182261
12.69300 1.4195019999999998
12.69400 1.4207370000000001
12.69500 1.4219305
12.69600 1.4230819000000001
12.69700 1.4241909000000001
12.69800 1.4252566
12.69900 1.4262785
12.70000 1.4272561
12.70100 1.4281888
12.70200 1.4290756999999998
12.70300 1.4299165
12.70400 1.4307102999999999
12.70500 1.4314567
12.70600 1.432155
12.70700 1.4328047
12.70800 1.4334051
12.70900 1.4339558000000001
12.71000 1.4344563
12.71100 1.4349061
12.71200 1.4353048
12.71300 1.4356519
12.71400 1.4359469999999999
12.71500 1.4361898
12.71600 1.43638
12.71700 1.4365170999999999
12.71800 1.4366009000000002
12.71900 1.4366311
12.72000 1.4366074
12.72100 1.4365295
12.72200 1.4363971999999998
12.72300 1.4362101
12.72400 1.4359681
12.72500 1.4356709
12.72600 1.4353182
12.72700 1.4349097
12.72800 1.4344453
12.72900 1.4339245
12.73000 1.4333472
12.73100 1.4327130000000001
12.73200 1.4320218
12.73300 1.4312732
12.73400 1.430467
12.73500 1.4296028
12.73600 1.4286805
12.73700 1.4276998
12.73800 1.4266604999999999
12.73900 1.4255624999999998
12.74000 1.4244055
12.74100 1.4231894
12.74200 1.4219141
12.74300 1.4205793
12.74400 1.4191851
12.74500 1.4177314
12.74600 1.4162182
12.74700 1.4146455
12.74800 1.4130131000000001
12.74900 1.4113213
12.75000 1.40957
12.75100 1.4077594
12.75200 1.4058893
12.75300 1.4039598
12.75400 1.4019711000000001
12.75500 1.3999230999999999
12.75600 1.3978159000000001
12.75700 1.3956495
12.75800 1.3934237999999999
12.75900 1.3911389
12.76000 1.3887946
12.76100 1.3863911
12.76200 1.3839281
12.76300 1.3814056
12.76400 1.3788236
12.76500 1.3761819
12.76600 1.3734804
12.76700 1.3707192
12.76800 1.3678979
12.76900 1.3650167
12.77000 1.3620754000000002
12.77100 1.3590741
12.77200 1.3560127
12.77300 1.3528915000000001
12.77400 1.3497104
12.77500 1.3464696
12.77600 1.3431692
12.77700 1.3398096
12.77800 1.3363909
12.77900 1.3329135
12.78000 1.3293779000000001
12.78100 1.3257843
12.78200 1.3221332000000001
12.78300 1.3184251
12.78400 1.3146605
12.78500 1.31084
12.78600 1.3069639
12.78700 1.3030329999999999
12.78800 1.2990477
12.78900 1.2950088
12.79000 1.2909166
12.79100 1.2867717
12.79200 1.2825747
12.79300 1.2783261000000001
12.79400 1.2740264
12.79500 1.2696761
12.79600 1.2652755999999998
12.79700 1.2608252
12.79800 1.2563256
12.79900 1.2517768
12.80000 1.2471794
12.80100 1.2425336
12.80200 1.2378398000000002
12.80300 1.2330983
12.80400 1.2283092
12.80500 1.2234731
12.80600 1.2185899999999998
12.80700 1.2136605
12.80800 1.2086847
12.80900 1.2036631
12.81000 1.1985959
12.81100 1.1934837999999999
12.81200 1.1883271
12.81300 1.1831263
12.81400 1.177882
12.81500 1.1725949
12.81600 1.1672655
12.81700 1.1618945999999999
12.81800 1.1564828
12.81900 1.1510311
12.82000 1.14554
12.82100 1.1400105
12.82200 1.1344436
12.82300 1.1288399
12.82400 1.1232005
12.82500 1.1175261
12.82600 1.1118177
12.82700 1.1060762
12.82800 1.1003025
12.82900 1.0944973
12.83000 1.0886614
12.83100 1.0827958
12.83200 1.0769011
12.83300 1.070978
12.83400 1.0650274
12.83500 1.0590499
12.83600 1.0530462
12.83700 1.0470168
12.83800 1.0409624
12.83900 1.0348838
12.84000 1.0287814
12.84100 1.0226558000000001
12.84200 1.0165077
12.84300 1.0103376000000002
12.84400 1.0041461
12.84500 0.9979339300000001
12.84600 0.99170161
12.84700 0.9854497400000001
12.84800 0.9791790499999999
12.84900 0.9728901999999999
12.85000 0.96658384
12.85100 0.96026072
12.85200 0.95392158
12.85300 0.94756708
12.85400 0.9411981300000001
12.85500 0.9348155
12.85600 0.9284200100000001
12.85700 0.92201252
12.85800 0.9155938400000001
12.85900 0.9091649199999999
12.86000 0.90272659
12.86100 0.8962797899999999
12.86200 0.8898254499999999
12.86300 0.8833643999999999
12.86400 0.87689767
12.86500 0.870426
12.86600 0.86395042
12.86700 0.85747177
12.86800 0.85099088
12.86900 0.8445086900000001
12.87000 0.83802603
12.87100 0.83154375
12.87200 0.8250626699999999
12.87300 0.81858356
12.87400 0.8121073200000001
12.87500 0.8056346299999999
12.87600 0.7991663200000001
12.87700 0.79270313
12.87800 0.7862458900000001
12.87900 0.77979527
12.88000 0.7733521099999999
12.88100 0.7669171300000001
12.88200 0.7604911
12.88300 0.7540747999999999
12.88400 0.74766902
12.88500 0.74127452
12.88600 0.73489207
12.88700 0.7285224699999999
12.88800 0.72216648
12.88900 0.71582487
12.89000 0.70949839
12.89100 0.7031878
12.89200 0.6968938299999999
12.89300 0.69061723
12.89400 0.68435869
12.89500 0.67811892
12.89600 0.67189853
12.89700 0.6656982
12.89800 0.6595185499999999
12.89900 0.6533601299999999
12.90000 0.6472235500000001
12.90100 0.64110938
12.90200 0.6350181100000001
12.90300 0.62895026
12.90400 0.6229064000000001
12.90500 0.61688703
12.90600 0.6108926100000001
12.90700 0.60492367
12.90800 0.5989807699999999
12.90900 0.59306435
12.91000 0.58717504
12.91100 0.5813133
12.91200 0.5754797300000001
12.91300 0.56967493
12.91400 0.5638994700000001
12.91500 0.5581539600000001
12.91600 0.55243904
12.91700 0.54675536
12.91800 0.54110358
12.91900 0.53548436
12.92000 0.52989838
12.92100 0.52434634
12.92200 0.51882891
12.92300 0.51334677
12.92400 0.50790058
12.92500 0.50249104
12.92600 0.49711876000000005
12.92700 0.49178442
12.92800 0.48648859
12.92900 0.48123193000000003
12.93000 0.47601494
12.93100 0.47083817999999994
12.93200 0.46570216999999997
12.93300 0.46060737
12.93400 0.4555542
12.93500 0.45054303
12.93600 0.44557423999999995
12.93700 0.44064815
12.93800 0.43576498999999996
12.93900 0.43092505000000003
12.94000 0.42612850999999996
12.94100 0.42137555000000004
12.94200 0.41666636
12.94300 0.41200104
12.94400 0.40737973
12.94500 0.40280255
12.94600 0.39826958
12.94700 0.39378093000000003
12.94800 0.3893367
12.94900 0.38493702
12.95000 0.38058201
12.95100 0.37627183000000003
12.95200 0.37200665
12.95300 0.36778664
12.95400 0.36361204
12.95500 0.35948304
12.95600 0.35539991
12.95700 0.35136288
12.95800 0.34737226
12.95900 0.3434283
12.96000 0.33953127
12.96100 0.33568146
12.96200 0.33187915
12.96300 0.32812457
12.96400 0.32441798
12.96500 0.32075958
12.96600 0.31714959000000004
12.96700 0.31358816
12.96800 0.31007542
12.96900 0.30661148
12.97000 0.30319641999999997
12.97100 0.29983026999999995
12.97200 0.29651306
12.97300 0.29324477000000004
12.97400 0.29002537
12.97500 0.28685483
12.97600 0.28373301
12.97700 0.28065986000000004
12.97800 0.27763525
12.97900 0.27465906
12.98000 0.27173116999999997
12.98100 0.26885143
12.98200 0.2660197
12.98300 0.26323583
12.98400 0.26049965999999997
12.98500 0.25781102
12.98600 0.25516979
12.98700 0.25257577999999997
12.98800 0.25002884
12.98900 0.24752882
12.99000 0.24507556
12.99100 0.24266888
12.99200 0.24030863000000002
12.99300 0.23799464
12.99400 0.23572674999999998
12.99500 0.2335048
12.99600 0.23132857999999998
12.99700 0.22919795
12.99800 0.2271127
12.99900 0.22507260999999998
13.00000 0.22307751
13.00100 0.22112718
13.00200 0.21922137
13.00300 0.21735983999999997
13.00400 0.21554234000000003
13.00500 0.21376859
13.00600 0.21203831
13.00700 0.21035117
13.00800 0.20870687
13.00900 0.20710504999999998
13.01000 0.20554534000000002
13.01100 0.20402736999999999
13.01200 0.20255076
13.01300 0.20111508
13.01400 0.19971993999999998
13.01500 0.19836486
13.01600 0.19704944
13.01700 0.19577325
13.01800 0.19453581
13.01900 0.19333669
13.02000 0.19217543
13.02100 0.19105160999999998
13.02200 0.18996475
13.02300 0.18891443
13.02400 0.18790021
13.02500 0.18692163
13.02600 0.18597825999999998
13.02700 0.18506965
13.02800 0.18419535
13.02900 0.18335489
13.03000 0.18254783
13.03100 0.18177368
13.03200 0.18103196
13.03300 0.18032218
13.03400 0.17964382
13.03500 0.17899637999999998
13.03600 0.17837932
13.03700 0.1777921
13.03800 0.17723418
13.03900 0.17670499
13.04000 0.17620398
13.04100 0.17573059
13.04200 0.17528427
13.04300 0.17486445
13.04400 0.1744706
13.04500 0.17410216
13.04600 0.17375862
13.04700 0.17343947
13.04800 0.17314421
13.04900 0.17287234
13.05000 0.1726234
13.05100 0.17239692
13.05200 0.17219246000000002
13.05300 0.17200956
13.05400 0.17184779
13.05500 0.17170671999999998
13.05600 0.17158589999999999
13.05700 0.1714849
13.05800 0.17140326
13.05900 0.17134051
13.06000 0.17129618000000002
13.06100 0.17126977000000002
13.06200 0.17126076
13.06300 0.17126861
13.06400 0.17129278
13.06500 0.17133268000000001
13.06600 0.1713877
13.06700 0.1714572
13.06800 0.17154054000000002
13.06900 0.17163703
13.07000 0.171746
13.07100 0.17186671
13.07200 0.17199845
13.07300 0.17214046
13.07400 0.172292
13.07500 0.17245228999999998
13.07600 0.17262058
13.07700 0.17279609
13.07800 0.17297806
13.07900 0.17316573000000002
13.08000 0.17335836
13.08100 0.17355522
13.08200 0.17375559999999998
13.08300 0.1739588
13.08400 0.17416417
13.08500 0.17437107
13.08600 0.17457891
13.08700 0.17478711
13.08800 0.17499513
13.08900 0.17520247
13.09000 0.17540867
13.09100 0.17561327999999998
13.09200 0.17581589
13.09300 0.17601611
13.09400 0.17621358
13.09500 0.17640793000000002
13.09600 0.17659882999999998
13.09700 0.17678594
13.09800 0.17696893
13.09900 0.17714744
13.10000 0.17732111
13.10100 0.17748957
13.10200 0.17765244
13.10300 0.17780928000000001
13.10400 0.17795967000000001
13.10500 0.17810313
13.10600 0.17823915999999998
13.10700 0.17836723999999998
13.10800 0.17848683
13.10900 0.17859737
13.11000 0.17869826
13.11100 0.17878892000000002
13.11200 0.17886871
13.11300 0.17893702
13.11400 0.17899324
13.11500 0.17903673
13.11600 0.17906688999999998
13.11700 0.17908310000000002
13.11800 0.17908475999999998
13.11900 0.17907129
13.12000 0.17904211
13.12100 0.17899666
13.12200 0.17893441000000002
13.12300 0.17885483
13.12400 0.1787574
13.12500 0.17864163
13.12600 0.17850703
13.12700 0.17835312
13.12800 0.17817944000000002
13.12900 0.17798552
13.13000 0.17777093
13.13100 0.17753522
13.13200 0.17727794
13.13300 0.17699867000000002
13.13400 0.17669697
13.13500 0.17637241
13.13600 0.17602457999999999
13.13700 0.17565304
13.13800 0.17525738
13.13900 0.17483719
13.14000 0.17439206999999998
13.14100 0.17392163
13.14200 0.17342544999999998
13.14300 0.17290317
13.14400 0.17235441
13.14500 0.17177882
13.14600 0.17117604
13.14700 0.17054576000000002
13.14800 0.16988765
13.14900 0.16920142
13.15000 0.16848678
13.15100 0.16774349
13.15200 0.16697129
13.15300 0.16616997
13.15400 0.16533933
13.15500 0.16447917
13.15600 0.16358932
13.15700 0.16266964
13.15800 0.16171996
13.15900 0.16074015
13.16000 0.15973008
13.16100 0.15868958
13.16200 0.15761853
13.16300 0.15651679
13.16400 0.15538418
13.16500 0.15422051
13.16600 0.15302559
13.16700 0.1517992
13.16800 0.15054108
13.16900 0.14925096
13.17000 0.14792854
13.17100 0.1465735
13.17200 0.14518549
13.17300 0.14376413
13.17400 0.14230905000000002
13.17500 0.14081982999999998
13.17600 0.13929608
13.17700 0.13773738
13.17800 0.13614334
13.17900 0.13451355999999998
13.18000 0.13284768
13.18100 0.13114534
13.18200 0.12940622
13.18300 0.12763004
13.18400 0.12581653
13.18500 0.12396550999999999
13.18600 0.12207677
13.18700 0.12015022
13.18800 0.11818575
13.18900 0.11618333
13.19000 0.11414294
13.19100 0.11206463
13.19200 0.10994843000000001
13.19300 0.10779443000000001
13.19400 0.10560275
13.19500 0.10337350000000001
13.19600 0.10110680999999999
13.19700 0.098802813
13.19800 0.096461637
13.19900 0.094083406
13.20000 0.09166823
13.20100 0.089216209
13.20200 0.086727412
13.20300 0.084201898
13.20400 0.08163969
13.20500 0.079040788
13.20600 0.07640516900000001
13.20700 0.073732779
13.20800 0.071023538
13.20900 0.068277353
13.21000 0.065494102
13.21100 0.06267365
13.21200 0.059815851
13.21300 0.05692055
13.21400 0.053987588
13.21500 0.051016809
13.21600 0.048008063000000004
13.21700 0.044961215
13.21800 0.041876148
13.21900 0.038752766
13.22000 0.035590999
13.22100 0.032390803
13.22200 0.029152166
13.22300 0.025875106999999998
13.22400 0.022559678
13.22500 0.019205963
13.22600 0.015814073
13.22700 0.012384146999999998
13.22800 0.0089163477
13.22900 0.0054108561
13.23000 0.001867866
13.23100 -0.0017124209999999998
13.23200 -0.0053298008
13.23300 -0.0089840731
13.23400 -0.012675045999999999
13.23500 -0.01640254
13.23600 -0.020166402
13.23700 -0.023966495
13.23800 -0.027802711999999997
13.23900 -0.031674970999999996
13.24000 -0.035583225
13.24100 -0.039527452000000005
13.24200 -0.04350766
13.24300 -0.047523883
13.24400 -0.051576179
13.24500 -0.055664621
13.24600 -0.059789297
13.24700 -0.063950301
13.24800 -0.06814772499999999
13.24900 -0.072381669
13.25000 -0.076652208
13.25100 -0.08095941200000001
13.25200 -0.085303321
13.25300 -0.08968396
13.25400 -0.09410131000000001
13.25500 -0.098555326
13.25600 -0.10304593
13.25700 -0.10757302
13.25800 -0.11213643
13.25900 -0.11673599000000001
13.26000 -0.12137147999999999
13.26100 -0.12604266
13.26200 -0.13074924999999998
13.26300 -0.13549097000000002
13.26400 -0.14026752
13.26500 -0.14507856
13.26600 -0.14992376000000002
13.26700 -0.15480280999999999
13.26800 -0.15971537
13.26900 -0.16466113
13.27000 -0.16963978
13.27100 -0.17465104
13.27200 -0.17969464
13.27300 -0.18477034
13.27400 -0.18987791
13.27500 -0.19501717
13.27600 -0.20018795
13.27700 -0.20539011
13.27800 -0.21062356
13.27900 -0.21588819
13.28000 -0.22118397
13.28100 -0.22651083000000002
13.28200 -0.23186875
13.28300 -0.23725773
13.28400 -0.24267777
13.28500 -0.24812887
13.28600 -0.25361100999999997
13.28700 -0.25912418
13.28800 -0.26466837000000004
13.28900 -0.27024355
13.29000 -0.27584964
13.29100 -0.28148661
13.29200 -0.28715431999999996
13.29300 -0.29285266
13.29400 -0.29858148
13.29500 -0.30434059
13.29600 -0.31012981
13.29700 -0.31594892
13.29800 -0.32179769999999996
13.29900 -0.32767588000000003
13.30000 -0.33358322
13.30100 -0.33951944
13.30200 -0.34548431
13.30300 -0.35147755
13.30400 -0.35749895
13.30500 -0.36354826
13.30600 -0.36962526
13.30700 -0.37572975
13.30800 -0.38186158
13.30900 -0.38802058
13.31000 -0.39420658999999997
13.31100 -0.40041953
13.31200 -0.40665930000000006
13.31300 -0.4129258
13.31400 -0.41921898
13.31500 -0.42553875
13.31600 -0.43188501
13.31700 -0.43825773
13.31800 -0.44465675
13.31900 -0.45108203999999996
13.32000 -0.45753345
13.32100 -0.46401084
13.32200 -0.47051408000000006
13.32300 -0.47704298
13.32400 -0.4835973
13.32500 -0.49017682
13.32600 -0.49678129000000004
13.32700 -0.50341045
13.32800 -0.51006395
13.32900 -0.5167415399999999
13.33000 -0.52344282
13.33100 -0.53016753
13.33200 -0.53691529
13.33300 -0.54368577
13.33400 -0.55047865
13.33500 -0.5572936
13.33600 -0.56413035
13.33700 -0.57098861
13.33800 -0.57786806
13.33900 -0.5847685
13.34000 -0.59168972
13.34100 -0.59863147
13.34200 -0.6055936199999999
13.34300 -0.61257598
13.34400 -0.61957845
13.34500 -0.62660095
13.34600 -0.63364338
13.34700 -0.64070569
13.34800 -0.64778784
13.34900 -0.65488978
13.35000 -0.6620114699999999
13.35100 -0.66915285
13.35200 -0.6763139300000001
13.35300 -0.68349466
13.35400 -0.69069499
13.35500 -0.69791488
13.35600 -0.70515419
13.35700 -0.71241288
13.35800 -0.71969074
13.35900 -0.72698765
13.36000 -0.73430343
13.36100 -0.74163787
13.36200 -0.74899066
13.36300 -0.75636157
13.36400 -0.76375031
13.36500 -0.77115651
13.36600 -0.77857985
13.36700 -0.78601995
13.36800 -0.7934765
13.36900 -0.80094906
13.37000 -0.80843726
13.37100 -0.8159408300000001
13.37200 -0.8234593099999999
13.37300 -0.8309924
13.37400 -0.83853984
13.37500 -0.84610134
13.37600 -0.85367663
13.37700 -0.86126551
13.37800 -0.8688678
13.37900 -0.8764833200000001
13.38000 -0.8841118800000001
13.38100 -0.89175347
13.38200 -0.8994079199999999
13.38300 -0.9070752200000001
13.38400 -0.9147552800000001
13.38500 -0.92244809
13.38600 -0.9301536699999999
13.38700 -0.93787182
13.38800 -0.94560254
13.38900 -0.95334584
13.39000 -0.9611015199999999
13.39100 -0.9688695
13.39200 -0.97664958
13.39300 -0.98444168
13.39400 -0.9922455099999999
13.39500 -1.0000609
13.39600 -1.0078874
13.39700 -1.015725
13.39800 -1.0235731
13.39900 -1.0314316000000001
13.40000 -1.0392998
13.40100 -1.0471776
13.40200 -1.0550644
13.40300 -1.0629599
13.40400 -1.0708636
13.40500 -1.078775
13.40600 -1.0866937
13.40700 -1.0946193
13.40800 -1.1025513
13.40900 -1.1104893
13.41000 -1.1184329
13.41100 -1.1263817
13.41200 -1.1343352
13.41300 -1.1422932000000001
13.41400 -1.1502552
13.41500 -1.1582208999999999
13.41600 -1.1661899999999998
13.41700 -1.1741622999999999
13.41800 -1.1821375
13.41900 -1.1901154
13.42000 -1.1980957
13.42100 -1.2060783
13.42200 -1.214063
13.42300 -1.2220496
13.42400 -1.2300381
13.42500 -1.2380281
13.42600 -1.2460198
13.42700 -1.2540129
13.42800 -1.2620073
13.42900 -1.2700028
13.43000 -1.2779993
13.43100 -1.2859967
13.43200 -1.2939948
13.43300 -1.3019933
13.43400 -1.3099922
13.43500 -1.317991
13.43600 -1.3259896
13.43700 -1.3339874999999999
13.43800 -1.3419846
13.43900 -1.3499804
13.44000 -1.3579746
13.44100 -1.3659667
13.44200 -1.3739564
13.44300 -1.3819433
13.44400 -1.3899268
13.44500 -1.3979065000000002
13.44600 -1.405882
13.44700 -1.4138528
13.44800 -1.4218184
13.44900 -1.4297783
13.45000 -1.4377321
13.45100 -1.4456793000000001
13.45200 -1.4536193
13.45300 -1.4615516
13.45400 -1.4694758
13.45500 -1.4773912999999999
13.45600 -1.4852975
13.45700 -1.4931941
13.45800 -1.5010805
13.45900 -1.508956
13.46000 -1.5168203
13.46100 -1.5246727999999998
13.46200 -1.5325131
13.46300 -1.5403405000000001
13.46400 -1.5481547
13.46500 -1.555955
13.46600 -1.5637413
13.46700 -1.5715127999999998
13.46800 -1.5792692000000002
13.46900 -1.5870102000000001
13.47000 -1.5947355
13.47100 -1.6024446
13.47200 -1.6101372999999999
13.47300 -1.6178133000000001
13.47400 -1.6254721
13.47500 -1.6331137999999998
13.47600 -1.6407379999999998
13.47700 -1.6483444999999999
13.47800 -1.6559329
13.47900 -1.6635032
13.48000 -1.6710551
13.48100 -1.6785885999999999
13.48200 -1.6861033
13.48300 -1.6935988999999998
13.48400 -1.7010752
13.48500 -1.7085319
13.48600 -1.7159688999999998
13.48700 -1.7233858000000002
13.48800 -1.7307822000000002
13.48900 -1.7381577
13.49000 -1.7455120000000002
13.49100 -1.7528446
13.49200 -1.7601551
13.49300 -1.7674431000000002
13.49400 -1.7747077999999998
13.49500 -1.7819488
13.49600 -1.7891656999999999
13.49700 -1.7963574999999998
13.49800 -1.8035237
13.49900 -1.8106635999999998
13.50000 -1.8177763999999998
13.50100 -1.8248618
13.50200 -1.8319186
13.50300 -1.8389461999999999
13.50400 -1.8459436999999999
13.50500 -1.8529106
13.50600 -1.859846
13.50700 -1.8667493
13.50800 -1.8736196999999999
13.50900 -1.8804563
13.51000 -1.8872587
13.51100 -1.8940261
13.51200 -1.900758
13.51300 -1.9074539000000001
13.51400 -1.914113
13.51500 -1.9207348999999998
13.51600 -1.9273192000000001
13.51700 -1.9338654
13.51800 -1.9403731
13.51900 -1.9468421
13.52000 -1.953272
13.52100 -1.9596623
13.52200 -1.9660130000000002
13.52300 -1.9723237
13.52400 -1.9785939
13.52500 -1.9848234999999999
13.52600 -1.9910120999999998
13.52700 -1.9971596
13.52800 -2.0032655
13.52900 -2.0093296
13.53000 -2.0153515
13.53100 -2.0213308
13.53200 -2.027267
13.53300 -2.0331599
13.53400 -2.039009
13.53500 -2.0448137
13.53600 -2.0505738
13.53700 -2.0562885
13.53800 -2.0619577
13.53900 -2.0675806000000003
13.54000 -2.0731566
13.54100 -2.0786854
13.54200 -2.0841662
13.54300 -2.0895988
13.54400 -2.0949823999999997
13.54500 -2.1003164
13.54600 -2.1056002
13.54700 -2.1108333
13.54800 -2.1160152
13.54900 -2.1211451
13.55000 -2.1262227
13.55100 -2.1312471
13.55200 -2.136218
13.55300 -2.1411346
13.55400 -2.1459965000000003
13.55500 -2.1508029
13.55600 -2.1555534
13.55700 -2.1602474
13.55800 -2.1648843
13.55900 -2.1694636
13.56000 -2.1739848
13.56100 -2.1784471
13.56200 -2.1828502
13.56300 -2.1871937
13.56400 -2.1914769
13.56500 -2.1956993000000002
13.56600 -2.1998605
13.56700 -2.2039598000000002
13.56800 -2.2079967
13.56900 -2.211971
13.57000 -2.215882
13.57100 -2.2197293
13.57200 -2.2235125
13.57300 -2.2272311
13.57400 -2.2308847
13.57500 -2.2344729
13.57600 -2.2379952000000003
13.57700 -2.2414513
13.57800 -2.2448407
13.57900 -2.2481633
13.58000 -2.2514184999999998
13.58100 -2.254606
13.58200 -2.2577256
13.58300 -2.2607768
13.58400 -2.2637594
13.58500 -2.2666732
13.58600 -2.2695178
13.58700 -2.272293
13.58800 -2.2749983
13.58900 -2.2776334
13.59000 -2.280198
13.59100 -2.2826919
13.59200 -2.2851147
13.59300 -2.2874659
13.59400 -2.2897452
13.59500 -2.2919523
13.59600 -2.2940865
13.59700 -2.2961477
13.59800 -2.2981351
13.59900 -2.3000484
13.60000 -2.3018872
13.60100 -2.303651
13.60200 -2.3053391
13.60300 -2.3069512
13.60400 -2.3084868000000003
13.60500 -2.3099453999999997
13.60600 -2.3113266
13.60700 -2.3126299
13.60800 -2.3138549
13.60900 -2.3150012
13.61000 -2.3160685
13.61100 -2.3170564000000002
13.61200 -2.3179647
13.61300 -2.3187928
13.61400 -2.3195406
13.61500 -2.3202078
13.61600 -2.320794
13.61700 -2.3212992
13.61800 -2.3217227
13.61900 -2.3220647
13.62000 -2.3223247
13.62100 -2.3225026
13.62200 -2.322598
13.62300 -2.3226107
13.62400 -2.3225401999999997
13.62500 -2.3223865999999997
13.62600 -2.3221495
13.62700 -2.3218283
13.62800 -2.321423
13.62900 -2.3209333
13.63000 -2.3203587000000003
13.63100 -2.319699
13.63200 -2.3189537
13.63300 -2.3181224
13.63400 -2.3172049
13.63500 -2.3162009
13.63600 -2.3151100000000002
13.63700 -2.3139317
13.63800 -2.3126658
13.63900 -2.3113118
13.64000 -2.3098696
13.64100 -2.3083389
13.64200 -2.3067195
13.64300 -2.3050111
13.64400 -2.3032133999999997
13.64500 -2.3013263999999998
13.64600 -2.2993499
13.64700 -2.2972841
13.64800 -2.2951286
13.64900 -2.2928836
13.65000 -2.2905489
13.65100 -2.2881249
13.65200 -2.2856115999999997
13.65300 -2.2830091
13.65400 -2.2803174
13.65500 -2.2775369
13.65600 -2.2746675
13.65700 -2.2717094
13.65800 -2.2686627
13.65900 -2.2655277000000003
13.66000 -2.2623042
13.66100 -2.2589924
13.66200 -2.2555923
13.66300 -2.2521038
13.66400 -2.2485266999999998
13.66500 -2.2448612
13.66600 -2.2411068999999997
13.66700 -2.2372637
13.66800 -2.2333313
13.66900 -2.2293093
13.67000 -2.2251975
13.67100 -2.2209955
13.67200 -2.2167031
13.67300 -2.2123197
13.67400 -2.2078453000000002
13.67500 -2.2032792
13.67600 -2.1986213
13.67700 -2.193871
13.67800 -2.1890283
13.67900 -2.1840927999999997
13.68000 -2.1790642
13.68100 -2.1739425
13.68200 -2.1687274999999997
13.68300 -2.1634189000000004
13.68400 -2.1580169
13.68500 -2.1525215
13.68600 -2.1469327
13.68700 -2.1412505
13.68800 -2.135475
13.68900 -2.1296065
13.69000 -2.1236451
13.69100 -2.117591
13.69200 -2.1114444
13.69300 -2.1052057
13.69400 -2.0988751
13.69500 -2.0924531
13.69600 -2.0859398000000002
13.69700 -2.0793354
13.69800 -2.0726403
13.69900 -2.0658548999999997
13.70000 -2.0589793
13.70100 -2.0520139
13.70200 -2.044959
13.70300 -2.0378146
13.70400 -2.0305812
13.70500 -2.0232590000000004
13.70600 -2.0158479
13.70700 -2.0083482999999998
13.70800 -2.0007603
13.70900 -1.9930841000000001
13.71000 -1.9853199
13.71100 -1.9774675
13.71200 -1.9695273
13.71300 -1.9614993
13.71400 -1.9533835
13.71500 -1.9451803
13.71600 -1.9368896
13.71700 -1.9285116000000002
13.71800 -1.9200465
13.71900 -1.9114943
13.72000 -1.9028552
13.72100 -1.8941293000000001
13.72200 -1.8853167
13.72300 -1.8764177
13.72400 -1.8674324999999998
13.72500 -1.8583612999999999
13.72600 -1.8492041000000001
13.72700 -1.8399613
13.72800 -1.8306328
13.72900 -1.821219
13.73000 -1.8117199
13.73100 -1.8021354
13.73200 -1.7924661000000002
13.73300 -1.7827118
13.73400 -1.7728727
13.73500 -1.7629489000000003
13.73600 -1.7529404
13.73700 -1.7428473
13.73800 -1.7326698
13.73900 -1.7224078999999999
13.74000 -1.7120618
13.74100 -1.7016318
13.74200 -1.6911178999999998
13.74300 -1.6805204
13.74400 -1.6698396
13.74500 -1.6590757
13.74600 -1.6482291999999998
13.74700 -1.6373003000000002
13.74800 -1.6262894
13.74900 -1.6151972
13.75000 -1.6040241
13.75100 -1.5927706
13.75200 -1.5814373
13.75300 -1.5700249
13.75400 -1.5585339
13.75500 -1.5469649
13.75600 -1.5353187000000001
13.75700 -1.5235958
13.75800 -1.5117968000000002
13.75900 -1.4999225
13.76000 -1.4879733
13.76100 -1.47595
13.76200 -1.4638528
13.76300 -1.4516825
13.76400 -1.4394393
13.76500 -1.4271238
13.76600 -1.4147363
13.76700 -1.4022771
13.76800 -1.3897466
13.76900 -1.3771449999999998
13.77000 -1.3644725
13.77100 -1.3517293
13.77200 -1.3389156
13.77300 -1.3260315
13.77400 -1.3130772000000002
13.77500 -1.3000527
13.77600 -1.2869583
13.77700 -1.2737939
13.77800 -1.2605598
13.77900 -1.2472562
13.78000 -1.2338833
13.78100 -1.2204412
13.78200 -1.2069303999999998
13.78300 -1.1933509
13.78400 -1.1797034
13.78500 -1.1659882
13.78600 -1.1522057
13.78700 -1.1383566
13.78800 -1.1244414
13.78900 -1.1104608
13.79000 -1.0964153
13.79100 -1.0823058
13.79200 -1.0681329
13.79300 -1.0538976
13.79400 -1.0396005
13.79500 -1.0252424
13.79600 -1.010824
13.79700 -0.99634621
13.79800 -0.9818096599999999
13.79900 -0.96721509
13.80000 -0.9525632500000001
13.80100 -0.93785468
13.80200 -0.92308996
13.80300 -0.90826964
13.80400 -0.8933942800000001
13.80500 -0.87846424
13.80600 -0.86347992
13.80700 -0.8484416599999999
13.80800 -0.8333498599999999
13.80900 -0.8182047899999999
13.81000 -0.8030066299999999
13.81100 -0.78775566
13.81200 -0.77245217
13.81300 -0.75709643
13.81400 -0.74168863
13.81500 -0.72622909
13.81600 -0.71071815
13.81700 -0.69515612
13.81800 -0.67954338
13.81900 -0.66388035
13.82000 -0.6481675
13.82100 -0.6324052800000001
13.82200 -0.61659431
13.82300 -0.6007351400000001
13.82400 -0.5848284300000001
13.82500 -0.56887483
13.82600 -0.55287508
13.82700 -0.53682989
13.82800 -0.52074003
13.82900 -0.50460631
13.83000 -0.48842952000000006
13.83100 -0.47221043999999995
13.83200 -0.45594987000000003
13.83300 -0.43964861000000005
13.83400 -0.42330744
13.83500 -0.40692710000000004
13.83600 -0.39050840000000003
13.83700 -0.37405202
13.83800 -0.35755868999999996
13.83900 -0.34102909000000003
13.84000 -0.32446384
13.84100 -0.30786358
13.84200 -0.29122888
13.84300 -0.27456030000000003
13.84400 -0.2578584
13.84500 -0.24112368
13.84600 -0.22435660999999998
13.84700 -0.20755769
13.84800 -0.19072739
13.84900 -0.17386617999999998
13.85000 -0.15697452
13.85100 -0.14005288999999999
13.85200 -0.12310178000000001
13.85300 -0.10612166
13.85400 -0.089113059
13.85500 -0.072076515
13.85600 -0.055012583999999996
13.85700 -0.037921846
13.85800 -0.020804908
13.85900 -0.0036624035000000004
13.86000 0.013505015999999998
13.86100 0.030696677
13.86200 0.047911893000000004
13.86300 0.065149961
13.86400 0.082410162
13.86500 0.099691784
13.86600 0.1169941
13.86700 0.13431641
13.86800 0.15165800000000002
13.86900 0.16901817
13.87000 0.18639622
13.87100 0.20379146999999997
13.87200 0.22120326999999998
13.87300 0.23863097
13.87400 0.25607394
13.87500 0.27353154
13.87600 0.29100317
13.87700 0.30848819
13.87800 0.32598602
13.87900 0.34349603
13.88000 0.36101758
13.88100 0.37855008
13.88200 0.39609284
13.88300 0.41364525
13.88400 0.43120659
13.88500 0.44877618
13.88600 0.46635330999999997
13.88700 0.48393719
13.88800 0.50152708
13.88900 0.51912223
13.89000 0.53672181
13.89100 0.55432501
13.89200 0.5719310099999999
13.89300 0.58953902
13.89400 0.6071481400000001
13.89500 0.62475759
13.89600 0.64236652
13.89700 0.65997415
13.89800 0.67757964
13.89900 0.69518224
13.90000 0.71278121
13.90100 0.73037581
13.90200 0.74796532
13.90300 0.76554911
13.90400 0.7831265199999999
13.90500 0.8006968499999999
13.90600 0.8182595500000001
13.90700 0.83581414
13.90800 0.85335998
13.90900 0.8708965000000001
13.91000 0.88842325
13.91100 0.90593975
13.91200 0.9234454499999999
13.91300 0.94093978
13.91400 0.95842229
13.91500 0.97589251
13.91600 0.99334978
13.91700 1.0107936
13.91800 1.0282234
13.91900 1.0456385000000001
13.92000 1.0630382
13.92100 1.0804219
13.92200 1.0977888
13.92300 1.1151383000000001
13.92400 1.1324693000000001
13.92500 1.1497812
13.92600 1.1670731
13.92700 1.184344
13.92800 1.201593
13.92900 1.2188193
13.93000 1.2360219000000001
13.93100 1.2531998
13.93200 1.270352
13.93300 1.2874777
13.93400 1.3045761
13.93500 1.3216459999999999
13.93600 1.3386868
13.93700 1.3556976
13.93800 1.3726776
13.93900 1.3896261
13.94000 1.4065424
13.94100 1.4234258
13.94200 1.4402755999999999
13.94300 1.4570912
13.94400 1.4738722
13.94500 1.4906178
13.94600 1.5073277
13.94700 1.5240013000000001
13.94800 1.5406379
13.94900 1.5572373000000002
13.95000 1.5737988
13.95100 1.590322
13.95200 1.6068062
13.95300 1.6232507
13.95400 1.6396551999999998
13.95500 1.6560188999999998
13.95600 1.6723411000000001
13.95700 1.688621
13.95800 1.7048581
13.95900 1.7210513
13.96000 1.7372001000000001
13.96100 1.7533033999999998
13.96200 1.7693605000000001
13.96300 1.7853702999999999
13.96400 1.8013320999999998
13.96500 1.8172449
13.96600 1.8331075
13.96700 1.8489193000000002
13.96800 1.8646791999999999
13.96900 1.8803863
13.97000 1.8960396000000002
13.97100 1.9116383000000001
13.97200 1.9271815
13.97300 1.9426685
13.97400 1.9580984
13.97500 1.9734707
13.97600 1.9887842
13.97700 2.0040387
13.97800 2.0192334
13.97900 2.0343676
13.98000 2.0494409
13.98100 2.0644527
13.98200 2.0794025
13.98300 2.0942897
13.98400 2.1091138999999997
13.98500 2.1238748
13.98600 2.1385718000000002
13.98700 2.1532046
13.98800 2.1677727
13.98900 2.1822755999999996
13.99000 2.1967128
13.99100 2.2110838
13.99200 2.2253882
13.99300 2.2396253
13.99400 2.2537947
13.99500 2.2678955
13.99600 2.2819271
13.99700 2.295889
13.99800 2.3097804
13.99900 2.3236005
14.00000 2.3373485
14.00100 2.3510236
14.00200 2.364625
14.00300 2.3781519
14.00400 2.3916033999999997
14.00500 2.4049787
14.00600 2.4182769
14.00700 2.4314970000000002
14.00800 2.4446383
14.00900 2.4576998999999997
14.01000 2.4706810999999997
14.01100 2.4835808
14.01200 2.4963986
14.01300 2.5091335
14.01400 2.5217848000000003
14.01500 2.5343516999999998
14.01600 2.5468336000000003
14.01700 2.5592299
14.01800 2.5715398
14.01900 2.5837626
14.02000 2.595898
14.02100 2.607945
14.02200 2.6199032
14.02300 2.6317721
14.02400 2.6435511
14.02500 2.6552398
14.02600 2.6668375
14.02700 2.678344
14.02800 2.6897585
14.02900 2.7010808
14.03000 2.7123103
14.03100 2.7234465
14.03200 2.7344892
14.03300 2.7454378000000004
14.03400 2.756292
14.03500 2.7670514
14.03600 2.7777156
14.03700 2.7882842
14.03800 2.798757
14.03900 2.8091334
14.04000 2.8194131000000002
14.04100 2.8295958
14.04200 2.8396809
14.04300 2.8496683
14.04400 2.8595574
14.04500 2.8693479
14.04600 2.8790392000000002
14.04700 2.8886311
14.04800 2.8981229
14.04900 2.9075144
14.05000 2.9168049000000003
14.05100 2.9259939
14.05200 2.9350807999999997
14.05300 2.9440649
14.05400 2.9529458
14.05500 2.9617228
14.05600 2.9703952
14.05700 2.9789623
14.05800 2.9874235
14.05900 2.9957781
14.06000 3.0040251000000002
14.06100 3.0121639
14.06200 3.020194
14.06300 3.0281143
14.06400 3.0359242
14.06500 3.0436231
14.06600 3.0512102
14.06700 3.0586848
14.06800 3.0660463
14.06900 3.0732942999999997
14.07000 3.080428
14.07100 3.087447
14.07200 3.0943509000000002
14.07300 3.1011393000000003
14.07400 3.1078119
14.07500 3.1143682
14.07600 3.1208083
14.07700 3.127132
14.07800 3.1333391
14.07900 3.1394295000000003
14.08000 3.1454033999999997
14.08100 3.1512603
14.08200 3.1570006
14.08300 3.1626247000000003
14.08400 3.1681321999999996
14.08500 3.1735230000000003
14.08600 3.1787977
14.08700 3.1839561
14.08800 3.1889982999999997
14.08900 3.1939238000000003
14.09000 3.1987332
14.09100 3.2034263
14.09200 3.2080027999999996
14.09300 3.2124623999999997
14.09400 3.2168048999999996
14.09500 3.2210302000000004
14.09600 3.2251380000000003
14.09700 3.2291278
14.09800 3.2329991000000002
14.09900 3.2367519999999996
14.10000 3.2403853000000002
14.10100 3.243899
14.10200 3.2472923000000002
14.10300 3.250565
14.10400 3.2537162
14.10500 3.2567456000000004
14.10600 3.2596529
14.10700 3.2624371
14.10800 3.2650981000000003
14.10900 3.267635
14.11000 3.2700475
14.11100 3.2723351999999997
14.11200 3.2744980999999997
14.11300 3.2765355000000005
14.11400 3.2784468999999996
14.11500 3.2802325
14.11600 3.2818921000000003
14.11700 3.2834250000000003
14.11800 3.2848317000000002
14.11900 3.2861121
14.12000 3.2872658
14.12100 3.2882933000000003
14.12200 3.2891944
14.12300 3.2899693
14.12400 3.2906178
14.12500 3.2911404999999996
14.12600 3.2915376000000003
14.12700 3.2918092000000003
14.12800 3.2919552
14.12900 3.2919764999999996
14.13000 3.2918725
14.13100 3.2916442
14.13200 3.2912909999999997
14.13300 3.2908138000000005
14.13400 3.2902124999999995
14.13500 3.2894872
14.13600 3.2886378
14.13700 3.2876648
14.13800 3.2865681
14.13900 3.2853477
14.14000 3.284004
14.14100 3.2825366000000002
14.14200 3.2809459
14.14300 3.2792315000000003
14.14400 3.2773938000000005
14.14500 3.2754324
14.14600 3.2733478000000003
14.14700 3.2711393999999996
14.14800 3.2688073999999996
14.14900 3.2663517000000004
14.15000 3.2637723
14.15100 3.2610691999999997
14.15200 3.2582424999999997
14.15300 3.2552917
14.15400 3.2522172
14.15500 3.2490186
14.15600 3.2456961
14.15700 3.2422494000000004
14.15800 3.2386787
14.15900 3.234984
14.16000 3.2311652000000004
14.16100 3.2272223
14.16200 3.2231554000000004
14.16300 3.2189649
14.16400 3.2146505999999997
14.16500 3.2102127
14.16600 3.2056514000000003
14.16700 3.2009668999999996
14.16800 3.1961594000000004
14.16900 3.1912290000000003
14.17000 3.186176
14.17100 3.1810012
14.17200 3.1757045999999995
14.17300 3.1702864999999996
14.17400 3.1647477
14.17500 3.1590886
14.17600 3.1533092
14.17700 3.1474106
14.17800 3.1413928
14.17900 3.1352564999999997
14.18000 3.1290021
14.18100 3.12263
14.18200 3.1161409
14.18300 3.109535
14.18400 3.1028131
14.18500 3.0959753
14.18600 3.0890223000000003
14.18700 3.0819543
14.18800 3.0747717
14.18900 3.067475
14.19000 3.0600644999999997
14.19100 3.0525404999999997
14.19200 3.0449033
14.19300 3.0371532
14.19400 3.0292906
14.19500 3.0213155
14.19600 3.0132282999999997
14.19700 3.0050291
14.19800 2.9967181
14.19900 2.9882956
14.20000 2.9797617
14.20100 2.9711166
14.20200 2.9623605
14.20300 2.9534938
14.20400 2.9445166
14.20500 2.9354291
14.20600 2.9262315
14.20700 2.9169245
14.20800 2.9075081
14.20900 2.8979827
14.21000 2.8883489
14.21100 2.8786071
14.21200 2.868758
14.21300 2.8588019
14.21400 2.8487394999999998
14.21500 2.8385716
14.21600 2.8282985
14.21700 2.8179213
14.21800 2.8074406
14.21900 2.7968571
14.22000 2.7861716000000003
14.22100 2.775385
14.22200 2.7644979
14.22300 2.7535111
14.22400 2.7424253999999997
14.22500 2.7312415
14.22600 2.7199602
14.22700 2.708582
14.22800 2.6971078
14.22900 2.6855381
14.23000 2.6738736999999997
14.23100 2.662115
14.23200 2.6502626
14.23300 2.6383171
14.23400 2.6262790000000003
14.23500 2.6141487000000003
14.23600 2.6019268
14.23700 2.5896136
14.23800 2.5772097
14.23900 2.5647154
14.24000 2.5521314
14.24100 2.5394579
14.24200 2.5266955
14.24300 2.5138445
14.24400 2.5009055
14.24500 2.4878788999999997
14.24600 2.4747651
14.24700 2.4615647000000003
14.24800 2.4482783
14.24900 2.4349062
14.25000 2.4214491000000002
14.25100 2.4079077
14.25200 2.3942824000000003
14.25300 2.3805739
14.25400 2.3667829
14.25500 2.3529099
14.25600 2.3389559
14.25700 2.3249215
14.25800 2.3108074
14.25900 2.2966145
14.26000 2.2823434
14.26100 2.2679951
14.26200 2.2535702
14.26300 2.2390697
14.26400 2.2244943
14.26500 2.2098448
14.26600 2.1951221
14.26700 2.1803271
14.26800 2.1654606
14.26900 2.1505232999999997
14.27000 2.1355161000000003
14.27100 2.1204399
14.27200 2.1052953
14.27300 2.0900832
14.27400 2.0748043000000003
14.27500 2.0594595
14.27600 2.0440495
14.27700 2.028575
14.27800 2.013037
14.27900 1.997436
14.28000 1.9817729
14.28100 1.9660482
14.28200 1.950263
14.28300 1.9344179
14.28400 1.9185135
14.28500 1.9025506
14.28600 1.88653
14.28700 1.8704524
14.28800 1.8543186
14.28900 1.8381292
14.29000 1.8218849
14.29100 1.8055864000000001
14.29200 1.7892346
14.29300 1.7728298999999998
14.29400 1.7563731999999999
14.29500 1.7398654
14.29600 1.7233068
14.29700 1.7066985
14.29800 1.6900411
14.29900 1.6733353999999998
14.30000 1.6565819999999998
14.30100 1.6397819
14.30200 1.6229356
14.30300 1.6060442000000001
14.30400 1.5891083
14.30500 1.5721288
14.30600 1.5551066
14.30700 1.5380425
14.30800 1.5209375
14.30900 1.5037923
14.31000 1.4866079
14.31100 1.4693853
14.31200 1.4521251000000002
14.31300 1.4348285
14.31400 1.4174963
14.31500 1.4001294
14.31600 1.3827287000000001
14.31700 1.3652951
14.31800 1.3478294
14.31900 1.3303326
14.32000 1.3128054
14.32100 1.2952488
14.32200 1.2776636
14.32300 1.2600505
14.32400 1.2424104
14.32500 1.2247439
14.32600 1.2070521
14.32700 1.1893354
14.32800 1.1715948
14.32900 1.1538308000000002
14.33000 1.1360442
14.33100 1.1182358
14.33200 1.1004062000000001
14.33300 1.0825562
14.33400 1.0646865
14.33500 1.0467976
14.33600 1.0288903999999999
14.33700 1.0109656
14.33800 0.99302391
14.33900 0.9750660499999999
14.34000 0.95709283
14.34100 0.93910499
14.34200 0.9211033599999999
14.34300 0.90308869
14.34400 0.88506192
14.34500 0.8670239700000001
14.34600 0.84897568
14.34700 0.8309179
14.34800 0.8128517300000001
14.34900 0.7947780200000001
14.35000 0.77669779
14.35100 0.75861206
14.35200 0.74052177
14.35300 0.72242799
14.35400 0.70433165
14.35500 0.6862337700000001
14.35600 0.6681353800000001
14.35700 0.65003736
14.35800 0.6319406900000001
14.35900 0.6138463000000001
14.36000 0.59575508
14.36100 0.57766787
14.36200 0.55958554
14.36300 0.54150885
14.36400 0.52343854
14.36500 0.50537535
14.36600 0.48731999
14.36700 0.46927314
14.36800 0.45123543
14.36900 0.43320749
14.37000 0.41518989
14.37100 0.39718323000000005
14.37200 0.37918813
14.37300 0.3612051
14.37400 0.34323474
14.37500 0.32527761
14.37600 0.30733428
14.37700 0.28940535
14.37800 0.27149138
14.37900 0.25359304
14.38000 0.23571092000000002
14.38100 0.21784571
14.38200 0.19999808
14.38300 0.18216872
14.38400 0.16435838
14.38500 0.1465678
14.38600 0.12879776
14.38700 0.11104906
14.38800 0.093322556
14.38900 0.075619074
14.39000 0.057939492
14.39100 0.040284696
14.39200 0.022655580999999998
14.39300 0.0050530627
14.39400 -0.012521942000000001
14.39500 -0.030068509
14.39600 -0.047585717
14.39700 -0.065072649
14.39800 -0.082528387
14.39900 -0.09995203
14.40000 -0.11734269000000001
14.40100 -0.13469949
14.40200 -0.15202158999999998
14.40300 -0.16930815000000002
14.40400 -0.18655836
14.40500 -0.20377145000000002
14.40600 -0.22094664
14.40700 -0.23808321
14.40800 -0.25518045
14.40900 -0.27223767
14.41000 -0.28925419
14.41100 -0.30622939
14.41200 -0.3231626
14.41300 -0.34005325000000003
14.41400 -0.35690074
14.41500 -0.37370448
14.41600 -0.39046390000000003
14.41700 -0.40717847
14.41800 -0.4238476
14.41900 -0.44047073000000003
14.42000 -0.45704739
14.42100 -0.47357702
14.42200 -0.49005905000000005
14.42300 -0.50649303
14.42400 -0.52287844
14.42500 -0.53921472
14.42600 -0.55550141
14.42700 -0.5717380400000001
14.42800 -0.58792406
14.42900 -0.60405899
14.43000 -0.6201423699999999
14.43100 -0.63617365
14.43200 -0.65215235
14.43300 -0.66807796
14.43400 -0.68394993
14.43500 -0.6997677499999999
14.43600 -0.7155308499999999
14.43700 -0.73123868
14.43800 -0.7468906200000001
14.43900 -0.76248613
14.44000 -0.7780245
14.44100 -0.79350509
14.44200 -0.80892723
14.44300 -0.82429023
14.44400 -0.8395933499999999
14.44500 -0.8548359400000001
14.44600 -0.8700171499999999
14.44700 -0.88513624
14.44800 -0.90019237
14.44900 -0.9151848
14.45000 -0.9301127899999999
14.45100 -0.9449755799999999
14.45200 -0.9597723400000001
14.45300 -0.9745023199999999
14.45400 -0.9891648799999999
14.45500 -1.0037594
14.45600 -1.018285
14.45700 -1.0327413
14.45800 -1.0471275
14.45900 -1.0614431
14.46000 -1.0756877999999999
14.46100 -1.089861
14.46200 -1.1039621
14.46300 -1.117991
14.46400 -1.1319472000000002
14.46500 -1.1458305
14.46600 -1.1596405
14.46700 -1.1733769
14.46800 -1.1870397
14.46900 -1.2006286
14.47000 -1.2141434
14.47100 -1.2275838000000001
14.47200 -1.2409497999999999
14.47300 -1.2542411999999998
14.47400 -1.2674577
14.47500 -1.2805992
14.47600 -1.2936654
14.47700 -1.3066561
14.47800 -1.3195709999999998
14.47900 -1.3324099
14.48000 -1.3451723
14.48100 -1.357858
14.48200 -1.3704665
14.48300 -1.3829974
14.48400 -1.3954502
14.48500 -1.4078244
14.48600 -1.4201194
14.48700 -1.4323348
14.48800 -1.44447
14.48900 -1.4565242
14.49000 -1.4684971
14.49100 -1.480388
14.49200 -1.4921962
14.49300 -1.5039213
14.49400 -1.5155626
14.49500 -1.5271198
14.49600 -1.5385922
14.49700 -1.5499795
14.49800 -1.5612812
14.49900 -1.5724968
14.50000 -1.5836263
14.50100 -1.5946691999999998
14.50200 -1.6056253
14.50300 -1.6164944
14.50400 -1.6272763
14.50500 -1.6379708
14.50600 -1.6485779999999999
14.50700 -1.6590977
14.50800 -1.6695298
14.50900 -1.6798744
14.51000 -1.6901312000000002
14.51100 -1.7003002
14.51200 -1.7103812
14.51300 -1.7203743
14.51400 -1.7302793
14.51500 -1.740096
14.51600 -1.7498242000000002
14.51700 -1.7594637
14.51800 -1.7690144
14.51900 -1.7784761
14.52000 -1.7878484000000001
14.52100 -1.7971311
14.52200 -1.8063238
14.52300 -1.8154263
14.52400 -1.8244383999999998
14.52500 -1.8333595
14.52600 -1.8421896
14.52700 -1.8509281999999998
14.52800 -1.8595750000000002
14.52900 -1.8681295
14.53000 -1.8765917
14.53100 -1.8849613
14.53200 -1.8932379999999998
14.53300 -1.9014217
14.53400 -1.9095121
14.53500 -1.917509
14.53600 -1.9254124000000001
14.53700 -1.9332221
14.53800 -1.9409380999999999
14.53900 -1.9485602000000002
14.54000 -1.9560885
14.54100 -1.9635228
14.54200 -1.9708633
14.54300 -1.9781098000000001
14.54400 -1.9852625
14.54500 -1.9923214000000002
14.54600 -1.9992864
14.54700 -2.0061577
14.54800 -2.0129353
14.54900 -2.019619
14.55000 -2.026209
14.55100 -2.0327056
14.55200 -2.0391084
14.55300 -2.0454174
14.55400 -2.0516327
14.55500 -2.0577542
14.55600 -2.0637820000000002
14.55700 -2.0697156000000003
14.55800 -2.0755554
14.55900 -2.0813009
14.56000 -2.0869523
14.56100 -2.0925092999999997
14.56200 -2.0979721
14.56300 -2.1033402999999997
14.56400 -2.1086139999999998
14.56500 -2.113793
14.56600 -2.1188773000000003
14.56700 -2.123867
14.56800 -2.1287618
14.56900 -2.133562
14.57000 -2.1382675
14.57100 -2.1428782
14.57200 -2.1473942
14.57300 -2.1518156
14.57400 -2.1561425
14.57500 -2.1603748
14.57600 -2.1645127
14.57700 -2.1685561
14.57800 -2.1725053
14.57900 -2.1763600000000003
14.58000 -2.1801205
14.58100 -2.1837869999999997
14.58200 -2.1873591
14.58300 -2.1908371
14.58400 -2.1942208
14.58500 -2.1975102
14.58600 -2.2007054000000004
14.58700 -2.2038063
14.58800 -2.206813
14.58900 -2.2097254
14.59000 -2.2125436
14.59100 -2.2152675
14.59200 -2.2178974
14.59300 -2.2204330000000003
14.59400 -2.2228746
14.59500 -2.2252221
14.59600 -2.2274759
14.59700 -2.229636
14.59800 -2.2317026
14.59900 -2.2336759
14.60000 -2.2355562
14.60100 -2.2373438
14.60200 -2.239039
14.60300 -2.2406422
14.60400 -2.2421535
14.60500 -2.2435736
14.60600 -2.2449026
14.60700 -2.2461411
14.60800 -2.2472892
14.60900 -2.2483476
14.61000 -2.2493163
14.61100 -2.2501960000000003
14.61200 -2.2509869
14.61300 -2.2516891
14.61400 -2.2523031
14.61500 -2.2528291
14.61600 -2.2532672
14.61700 -2.2536175
14.61800 -2.2538804
14.61900 -2.2540557999999997
14.62000 -2.2541439
14.62100 -2.2541447
14.62200 -2.2540579000000003
14.62300 -2.2538837
14.62400 -2.253622
14.62500 -2.2532728
14.62600 -2.2528360000000003
14.62700 -2.2523114
14.62800 -2.2516992
14.62900 -2.2509992
14.63000 -2.2502113
14.63100 -2.2493355
14.63200 -2.248372
14.63300 -2.2473207
14.63400 -2.2461819000000003
14.63500 -2.2449555
14.63600 -2.243642
14.63700 -2.2422414
14.63800 -2.2407543
14.63900 -2.2391809
14.64000 -2.2375217
14.64100 -2.2357771
14.64200 -2.2339476
14.64300 -2.2320339000000002
14.64400 -2.2300364
14.64500 -2.2279557
14.64600 -2.2257922
14.64700 -2.2235464
14.64800 -2.2212191
14.64900 -2.2188106999999997
14.65000 -2.2163216
14.65100 -2.2137525
14.65200 -2.2111036
14.65300 -2.2083756
14.65400 -2.2055686000000003
14.65500 -2.2026829
14.65600 -2.1997191
14.65700 -2.196677
14.65800 -2.1935571
14.65900 -2.1903595
14.66000 -2.1870844
14.66100 -2.1837318000000003
14.66200 -2.1803019999999997
14.66300 -2.1767947999999997
14.66400 -2.1732105
14.66500 -2.1695491000000002
14.66600 -2.1658108
14.66700 -2.1619955
14.66800 -2.1581034999999997
14.66900 -2.154135
14.67000 -2.1500899
14.67100 -2.1459684
14.67200 -2.1417709
14.67300 -2.1374976
14.67400 -2.1331487
14.67500 -2.1287246
14.67600 -2.1242255
14.67700 -2.119652
14.67800 -2.1150043
14.67900 -2.1102830999999997
14.68000 -2.1054885999999997
14.68100 -2.1006215000000004
14.68200 -2.0956822
14.68300 -2.0906711000000002
14.68400 -2.0855889
14.68500 -2.0804361
14.68600 -2.0752132
14.68700 -2.0699207
14.68800 -2.064559
14.68900 -2.0591287
14.69000 -2.0536304
14.69100 -2.0480642000000002
14.69200 -2.0424308
14.69300 -2.0367306000000003
14.69400 -2.0309638000000003
14.69500 -2.0251308999999997
14.69600 -2.0192323
14.69700 -2.0132681
14.69800 -2.0072388
14.69900 -2.0011446
14.70000 -1.9949857000000002
14.70100 -1.9887624
14.70200 -1.9824751000000003
14.70300 -1.9761238
14.70400 -1.9697091
14.70500 -1.963231
14.70600 -1.9566897
14.70700 -1.9500857
14.70800 -1.9434191
14.70900 -1.9366903000000002
14.71000 -1.9298994999999999
14.71100 -1.923047
14.71200 -1.9161332
14.71300 -1.9091584000000001
14.71400 -1.902123
14.71500 -1.8950272000000001
14.71600 -1.8878715000000001
14.71700 -1.8806561999999998
14.71800 -1.8733816
14.71900 -1.8660481999999998
14.72000 -1.8586563
14.72100 -1.8512062999999999
14.72200 -1.8436986999999998
14.72300 -1.8361336999999998
14.72400 -1.828512
14.72500 -1.8208338000000002
14.72600 -1.8130997
14.72700 -1.80531
14.72800 -1.7974652
14.72900 -1.7895657999999999
14.73000 -1.7816123
14.73100 -1.7736049
14.73200 -1.7655444999999999
14.73300 -1.7574314
14.73400 -1.7492661
14.73500 -1.7410492999999998
14.73600 -1.7327812000000002
14.73700 -1.7244625999999998
14.73800 -1.7160939
14.73900 -1.7076759000000001
14.74000 -1.6992087999999999
14.74100 -1.6906936000000001
14.74200 -1.6821306
14.74300 -1.6735204
14.74400 -1.6648634999999998
14.74500 -1.6561605
14.74600 -1.6474118
14.74700 -1.6386181
14.74800 -1.6297799000000002
14.74900 -1.6208975
14.75000 -1.6119715
14.75100 -1.6030023
14.75200 -1.5939902999999997
14.75300 -1.5849357000000002
14.75400 -1.575839
14.75500 -1.5667005
14.75600 -1.5575204
14.75700 -1.5482991
14.75800 -1.5390367
14.75900 -1.5297336
14.76000 -1.5203898
14.76100 -1.5110057
14.76200 -1.5015814
14.76300 -1.4921172999999999
14.76400 -1.4826133
14.76500 -1.4730697
14.76600 -1.4634869
14.76700 -1.453865
14.76800 -1.4442043999999998
14.76900 -1.4345054
14.77000 -1.4247683
14.77100 -1.4149935
14.77200 -1.4051815
14.77300 -1.3953326
14.77400 -1.3854475
14.77500 -1.3755266
14.77600 -1.3655705
14.77700 -1.35558
14.77800 -1.3455555
14.77900 -1.3354979
14.78000 -1.3254077
14.78100 -1.3152858
14.78200 -1.3051329
14.78300 -1.2949497
14.78400 -1.2847371
14.78500 -1.2744958
14.78600 -1.2642263
14.78700 -1.2539297
14.78800 -1.2436065
14.78900 -1.2332574
14.79000 -1.2228832
14.79100 -1.2124844
14.79200 -1.2020616
14.79300 -1.1916154
14.79400 -1.1811464
14.79500 -1.1706551
14.79600 -1.1601418000000001
14.79700 -1.1496071
14.79800 -1.1390513
14.79900 -1.1284748
14.80000 -1.1178778999999999
14.80100 -1.1072610999999999
14.80200 -1.0966244
14.80300 -1.0859684
14.80400 -1.0752932
14.80500 -1.0645991000000001
14.80600 -1.0538865
14.80700 -1.0431555000000001
14.80800 -1.0324065
14.80900 -1.0216397
14.81000 -1.0108556
14.81100 -1.0000544
14.81200 -0.9892365000000001
14.81300 -0.97840233
14.81400 -0.9675522299999999
14.81500 -0.95668668
14.81600 -0.94580613
14.81700 -0.93491115
14.81800 -0.92400219
14.81900 -0.91307973
14.82000 -0.90214442
14.82100 -0.89119691
14.82200 -0.88023776
14.82300 -0.8692676200000001
14.82400 -0.85828705
14.82500 -0.8472967899999999
14.82600 -0.83629759
14.82700 -0.82529001
14.82800 -0.81427479
14.82900 -0.80325268
14.83000 -0.7922242399999999
14.83100 -0.78119026
14.83200 -0.77015138
14.83300 -0.7591083200000001
14.83400 -0.74806171
14.83500 -0.7370122699999999
14.83600 -0.72596064
14.83700 -0.71490742
14.83800 -0.70385328
14.83900 -0.6927988
14.84000 -0.68174461
14.84100 -0.6706913
14.84200 -0.65963943
14.84300 -0.64858962
14.84400 -0.63754236
14.84500 -0.62649818
14.84600 -0.61545763
14.84700 -0.60442118
14.84800 -0.59338934
14.84900 -0.5823625699999999
14.85000 -0.57134135
14.85100 -0.56032613
14.85200 -0.54931738
14.85300 -0.53831553
14.85400 -0.52732099
14.85500 -0.51633422
14.85600 -0.5053556499999999
14.85700 -0.49438570000000004
14.85800 -0.48342478
14.85900 -0.47247334999999996
14.86000 -0.46153184999999997
14.86100 -0.45060068000000003
14.86200 -0.43968037000000004
14.86300 -0.42877132
14.86400 -0.41787405
14.86500 -0.40698908
14.86600 -0.39611695999999996
14.86700 -0.38525818
14.86800 -0.3744133
14.86900 -0.36358292999999997
14.87000 -0.35276765
14.87100 -0.34196805
14.87200 -0.3311848
14.87300 -0.32041855
14.87400 -0.30966996999999996
14.87500 -0.29893974
14.87600 -0.28822855
14.87700 -0.27753711000000003
14.87800 -0.26686611
14.87900 -0.25621627
14.88000 -0.24558832
14.88100 -0.23498295
14.88200 -0.22440089
14.88300 -0.21384284
14.88400 -0.20330945999999997
14.88500 -0.19280148
14.88600 -0.18231954
14.88700 -0.17186428
14.88800 -0.16143634
14.88900 -0.15103632
14.89000 -0.14066482
14.89100 -0.13032238999999998
14.89200 -0.12000959000000001
14.89300 -0.10972691999999999
14.89400 -0.099474902
14.89500 -0.08925401499999999
14.89600 -0.07906472299999999
14.89700 -0.068907475
14.89800 -0.058782712
14.89900 -0.048690868
14.90000 -0.038632369
14.90100 -0.028607633
14.90200 -0.018617085999999998
14.90300 -0.0086611559
14.90400 0.0012597219
14.90500 0.011145104000000001
14.90600 0.02099453
14.90700 0.030807525000000002
14.90800 0.040583604
14.90900 0.050322257
14.91000 0.06002295999999999
14.91100 0.069685164
14.91200 0.07930831099999999
14.91300 0.088891818
14.91400 0.098435092
14.91500 0.10793752000000001
14.91600 0.11739846999999999
14.91700 0.12681731999999998
14.91800 0.13619342
14.91900 0.14552612999999998
14.92000 0.15481476
14.92100 0.16405869
14.92200 0.17325724
14.92300 0.18240978
14.92400 0.19151566
14.92500 0.20057424000000001
14.92600 0.20958487999999997
14.92700 0.21854697
14.92800 0.22745992
14.92900 0.23632309999999998
14.93000 0.24513598
14.93100 0.25389795
14.93200 0.26260849999999997
14.93300 0.27126707
14.93400 0.27987314
14.93500 0.28842619999999997
14.93600 0.29692575
14.93700 0.30537131
14.93800 0.31376241
14.93900 0.32209856000000003
14.94000 0.33037930000000004
14.94100 0.33860418000000003
14.94200 0.34677275
14.94300 0.35488452000000004
14.94400 0.36293906
14.94500 0.37093591000000004
14.94600 0.37887462
14.94700 0.3867547
14.94800 0.39457572
14.94900 0.40233722
14.95000 0.4100387
14.95100 0.41767969
14.95200 0.42525972000000006
14.95300 0.43277834000000004
14.95400 0.44023502000000003
14.95500 0.4476293
14.95600 0.45496072
14.95700 0.46222876
14.95800 0.46943296
14.95900 0.47657285
14.96000 0.48364797000000004
14.96100 0.49065784999999995
14.96200 0.49760202000000003
14.96300 0.50448002
14.96400 0.5112914399999999
14.96500 0.5180358
14.96600 0.52471263
14.96700 0.53132153
14.96800 0.5378620700000001
14.96900 0.54433378
14.97000 0.5507363000000001
14.97100 0.55706915
14.97200 0.56333193
14.97300 0.5695241999999999
14.97400 0.5756454999999999
14.97500 0.58169542
14.97600 0.58767353
14.97700 0.5935794200000001
14.97800 0.59941262
14.97900 0.6051727100000001
14.98000 0.6108592700000001
14.98100 0.61647189
14.98200 0.62201018
14.98300 0.6274737
14.98400 0.63286205
14.98500 0.6381748700000001
14.98600 0.64341179
14.98700 0.64857248
14.98800 0.65365657
14.98900 0.6586637799999999
14.99000 0.6635938299999999
14.99100 0.66844639
14.99200 0.6732212399999999
14.99300 0.67791813
14.99400 0.68253684
14.99500 0.68707718
14.99600 0.69153891
14.99700 0.6959218500000001
14.99800 0.7002257700000001
14.99900 0.70445053
15.00000 0.70859594
15.00100 0.71266177
15.00200 0.71664788
15.00300 0.7205540300000001
15.00400 0.72438
15.00500 0.72812559
15.00600 0.73179058
15.00700 0.73537468
15.00800 0.73887766
15.00900 0.7422992500000001
15.01000 0.74563911
15.01100 0.74889697
15.01200 0.7520725500000001
15.01300 0.75516547
15.01400 0.75817546
15.01500 0.76110214
15.01600 0.76394519
15.01700 0.76670428
15.01800 0.76937908
15.01900 0.77196928
15.02000 0.77447454
15.02100 0.77689458
15.02200 0.7792291699999999
15.02300 0.7814779900000001
15.02400 0.7836408899999999
15.02500 0.78571765
15.02600 0.7877080700000001
15.02700 0.78961207
15.02800 0.79142945
15.02900 0.7931602200000001
15.03000 0.7948043800000001
15.03100 0.7963619200000001
15.03200 0.7978328499999999
15.03300 0.79921726
15.03400 0.8005152499999999
15.03500 0.8017269
15.03600 0.8028524
15.03700 0.8038918500000001
15.03800 0.8048454300000001
15.03900 0.80571324
15.04000 0.8064954500000001
15.04100 0.8071921799999999
15.04200 0.8078035000000001
15.04300 0.8083296
15.04400 0.8087704899999999
15.04500 0.8091262499999999
15.04600 0.8093969
15.04700 0.80958242
15.04800 0.80968281
15.04900 0.80969809
15.05000 0.80962814
15.05100 0.8094728900000001
15.05200 0.8092322399999999
15.05300 0.80890609
15.05400 0.80849426
15.05500 0.80799675
15.05600 0.8074133699999999
15.05700 0.80674402
15.05800 0.8059886299999999
15.05900 0.80514718
15.06000 0.80421958
15.06100 0.8032057400000001
15.06200 0.8021056699999999
15.06300 0.80091944
15.06400 0.7996470699999999
15.06500 0.79828855
15.06600 0.7968440699999999
15.06700 0.79531372
15.06800 0.79369769
15.06900 0.79199607
15.07000 0.79020914
15.07100 0.7883370900000001
15.07200 0.78638019
15.07300 0.7843387300000001
15.07400 0.7822128899999999
15.07500 0.78000305
15.07600 0.77770953
15.07700 0.7753325600000001
15.07800 0.77287252
15.07900 0.77032973
15.08000 0.76770452
15.08100 0.76499721
15.08200 0.76220818
15.08300 0.7593377
15.08400 0.75638611
15.08500 0.75335372
15.08600 0.75024082
15.08700 0.74704774
15.08800 0.74377474
15.08900 0.74042217
15.09000 0.73699029
15.09100 0.73347935
15.09200 0.7298897000000001
15.09300 0.72622159
15.09400 0.7224753500000001
15.09500 0.71865125
15.09600 0.71474961
15.09700 0.71077077
15.09800 0.70671504
15.09900 0.70258286
15.10000 0.69837454
15.10100 0.69409045
15.10200 0.68973107
15.10300 0.68529677
15.10400 0.680788
15.10500 0.67620524
15.10600 0.67154896
15.10700 0.66681961
15.10800 0.6620176600000001
15.10900 0.65714358
15.11000 0.6521978900000001
15.11100 0.6471809900000001
15.11200 0.64209341
15.11300 0.6369355600000001
15.11400 0.63170791
15.11500 0.6264109200000001
15.11600 0.62104501
15.11700 0.61561055
15.11800 0.61010802
15.11900 0.6045377799999999
15.12000 0.59890025
15.12100 0.59319586
15.12200 0.58742496
15.12300 0.58158799
15.12400 0.57568531
15.12500 0.5697174
15.12600 0.56368471
15.12700 0.55758767
15.12800 0.55142678
15.12900 0.54520252
15.13000 0.53891544
15.13100 0.53256606
15.13200 0.5261549299999999
15.13300 0.5196826499999999
15.13400 0.51314984
15.13500 0.50655715
15.13600 0.49990523
15.13700 0.49319472
15.13800 0.48642638
15.13900 0.47960086
15.14000 0.47271889999999994
15.14100 0.46578124
15.14200 0.45878864
15.14300 0.45174183
15.14400 0.44464157000000004
15.14500 0.43748859
15.14600 0.43028364999999996
15.14700 0.42302748
15.14800 0.41572084
15.14900 0.40836440999999996
15.15000 0.40095890999999995
15.15100 0.39350498
15.15200 0.38600331
15.15300 0.37845457
15.15400 0.37085935000000003
15.15500 0.3632183
15.15600 0.35553199999999996
15.15700 0.34780104
15.15800 0.34002599
15.15900 0.33220742
15.16000 0.32434587000000004
15.16100 0.3164419
15.16200 0.30849606
15.16300 0.30050892
15.16400 0.29248109
15.16500 0.28441311
15.16600 0.27630562
15.16700 0.26815925
15.16800 0.25997465000000003
15.16900 0.25175251
15.17000 0.24349354
15.17100 0.23519851
15.17200 0.22686815
15.17300 0.21850327000000003
15.17400 0.2101047
15.17500 0.20167327000000002
15.17600 0.19320984
15.17700 0.18471527
15.17800 0.17619045
15.17900 0.16763624
15.18000 0.15905352
15.18100 0.15044317000000001
15.18200 0.14180605
15.18300 0.13314302
15.18400 0.12445489
15.18500 0.11574249999999998
15.18600 0.10700662
15.18700 0.09824803600000001
15.18800 0.089467491
15.18900 0.080665719
15.19000 0.07184343400000001
15.19100 0.063001324
15.19200 0.054140069
15.19300 0.045260333
15.19400 0.036362774
15.19500 0.027448043999999998
15.19600 0.018516796000000002
15.19700 0.00956968
15.19800 0.00060735779
15.19900 -0.008369502000000001
15.20000 -0.017360217
15.20100 -0.026364089
15.20200 -0.035380403
15.20300 -0.04440842
15.20400 -0.05344738
15.20500 -0.062496495
15.20600 -0.071554951
15.20700 -0.080621924
15.20800 -0.08969655
15.20900 -0.09877794699999999
15.21000 -0.10786522000000001
15.21100 -0.11695744
15.21200 -0.12605368
15.21300 -0.13515300000000002
15.21400 -0.14425442000000002
15.21500 -0.15335698
15.21600 -0.16245972
15.21700 -0.17156169
15.21800 -0.18066193
15.21900 -0.18975951
15.22000 -0.19885350000000002
15.22100 -0.20794300000000002
15.22200 -0.21702712000000002
15.22300 -0.226105
15.22400 -0.23517583
15.22500 -0.24423880999999997
15.22600 -0.25329315
15.22700 -0.26233813
15.22800 -0.27137302999999996
15.22900 -0.28039718
15.23000 -0.28940989
15.23100 -0.29841051
15.23200 -0.30739845
15.23300 -0.3163731
15.23400 -0.32533384
15.23500 -0.33428008000000003
15.23600 -0.34321123
15.23700 -0.35212671
15.23800 -0.36102592
15.23900 -0.36990822
15.24000 -0.37877301
15.24100 -0.38761966999999997
15.24200 -0.39644754000000004
15.24300 -0.40525589
15.24400 -0.41404408
15.24500 -0.42281142
15.24600 -0.43155714
15.24700 -0.44028050999999996
15.24800 -0.44898074000000004
15.24900 -0.45765708
15.25000 -0.46630869999999996
15.25100 -0.47493483999999997
15.25200 -0.48353466999999994
15.25300 -0.49210740000000003
15.25400 -0.5006521899999999
15.25500 -0.50916821
15.25600 -0.5176547
15.25700 -0.52611078
15.25800 -0.53453571
15.25900 -0.5429286999999999
15.26000 -0.55128895
15.26100 -0.55961567
15.26200 -0.56790812
15.26300 -0.5761656
15.26400 -0.58438731
15.26500 -0.5925725700000001
15.26600 -0.60072066
15.26700 -0.60883085
15.26800 -0.61690249
15.26900 -0.62493482
15.27000 -0.63292719
15.27100 -0.6408789699999999
15.27200 -0.64878943
15.27300 -0.6566579
15.27400 -0.6644837100000001
15.27500 -0.6722662100000001
15.27600 -0.68000471
15.27700 -0.68769855
15.27800 -0.69534704
15.27900 -0.70294952
15.28000 -0.71050529
15.28100 -0.71801371
15.28200 -0.72547412
15.28300 -0.73288586
15.28400 -0.74024829
15.28500 -0.7475608
15.28600 -0.75482274
15.28700 -0.76203351
15.28800 -0.76919249
15.28900 -0.77629914
15.29000 -0.78335283
15.29100 -0.7903531199999999
15.29200 -0.7972993899999999
15.29300 -0.8041911800000001
15.29400 -0.81102801
15.29500 -0.81780944
15.29600 -0.8245349900000001
15.29700 -0.8312041900000001
15.29800 -0.8378167599999999
15.29900 -0.84437225
15.30000 -0.85087027
15.30100 -0.8573104600000001
15.30200 -0.8636924400000001
15.30300 -0.87001584
15.30400 -0.87628029
15.30500 -0.88248542
15.30600 -0.88863093
15.30700 -0.89471638
15.30800 -0.9007413900000001
15.30900 -0.90670548
15.31000 -0.9126083
15.31100 -0.91844937
15.31200 -0.92422822
15.31300 -0.9299444
15.31400 -0.93559735
15.31500 -0.9411864900000001
15.31600 -0.94671128
15.31700 -0.9521712499999999
15.31800 -0.9575657499999999
15.31900 -0.96289422
15.32000 -0.96815601
15.32100 -0.9733505499999999
15.32200 -0.97847721
15.32300 -0.9835355
15.32400 -0.98852478
15.32500 -0.9934444
15.32600 -0.99829389
15.32700 -1.0030728
15.32800 -1.0077805
15.32900 -1.0124166
15.33000 -1.0169807
15.33100 -1.0214723
15.33200 -1.0258909999999999
15.33300 -1.0302366
15.33400 -1.0345086
15.33500 -1.038707
15.33600 -1.0428312
15.33700 -1.0468811999999998
15.33800 -1.0508567
15.33900 -1.0547575999999999
15.34000 -1.0585835
15.34100 -1.0623345
15.34200 -1.0660104
15.34300 -1.069611
15.34400 -1.0731363
15.34500 -1.076586
15.34600 -1.07996
15.34700 -1.0832582
15.34800 -1.0864804000000001
15.34900 -1.0896265
15.35000 -1.0926963
15.35100 -1.0956896
15.35200 -1.0986064
15.35300 -1.1014463
15.35400 -1.1042093
15.35500 -1.106895
15.35600 -1.1095034
15.35700 -1.1120342
15.35800 -1.1144872000000001
15.35900 -1.1168622
15.36000 -1.1191592
15.36100 -1.1213777
15.36200 -1.1235177
15.36300 -1.1255789999999999
15.36400 -1.1275616
15.36500 -1.1294653
15.36600 -1.1312898
15.36700 -1.1330352
15.36800 -1.1347014
15.36900 -1.1362881999999999
15.37000 -1.1377958000000001
15.37100 -1.1392239
15.37200 -1.1405726
15.37300 -1.1418419000000002
15.37400 -1.1430318
15.37500 -1.1441423
15.37600 -1.1451733
15.37700 -1.1461249999999998
15.37800 -1.1469974
15.37900 -1.1477904
15.38000 -1.1485042
15.38100 -1.1491386
15.38200 -1.1496938
15.38300 -1.1501696000000001
15.38400 -1.150566
15.38500 -1.1508829999999999
15.38600 -1.1511205
15.38700 -1.1512784
15.38800 -1.1513567
15.38900 -1.1513551
15.39000 -1.1512736000000001
15.39100 -1.151112
15.39200 -1.1508702000000002
15.39300 -1.1505482
15.39400 -1.1501457
15.39500 -1.1496625
15.39600 -1.1490986
15.39700 -1.1484538
15.39800 -1.1477281000000001
15.39900 -1.1469214
15.40000 -1.1460336999999998
15.40100 -1.1450648
15.40200 -1.144015
15.40300 -1.1428841
15.40400 -1.1416725
15.40500 -1.1403801
15.40600 -1.1390071
15.40700 -1.1375537999999998
15.40800 -1.1360204
15.40900 -1.1344071
15.41000 -1.1327144
15.41100 -1.1309424000000001
15.41200 -1.1290917
15.41300 -1.1271626
15.41400 -1.1251555
15.41500 -1.1230707
15.41600 -1.1209088
15.41700 -1.1186702
15.41800 -1.1163553
15.41900 -1.1139645
15.42000 -1.1114983
15.42100 -1.108957
15.42200 -1.106341
15.42300 -1.1036507
15.42400 -1.1008864
15.42500 -1.0980485
15.42600 -1.0951373
15.42700 -1.0921528999999999
15.42800 -1.0890956999999999
15.42900 -1.0859657999999999
15.43000 -1.0827634
15.43100 -1.0794888
15.43200 -1.0761420000000002
15.43300 -1.0727231
15.43400 -1.0692324
15.43500 -1.0656698
15.43600 -1.0620354
15.43700 -1.0583294
15.43800 -1.0545517
15.43900 -1.0507027
15.44000 -1.0467822
15.44100 -1.0427904
15.44200 -1.0387275
15.44300 -1.0345936
15.44400 -1.0303888
15.44500 -1.0261133
15.44600 -1.0217673999999999
15.44700 -1.0173513
15.44800 -1.0128652
15.44900 -1.0083094000000001
15.45000 -1.0036843
15.45100 -0.9989901400000001
15.45200 -0.9942272699999999
15.45300 -0.98939613
15.45400 -0.98449709
15.45500 -0.9795306300000001
15.45600 -0.9744971099999999
15.45700 -0.969397
15.45800 -0.96423086
15.45900 -0.95899906
15.46000 -0.95370207
15.46100 -0.9483403499999999
15.46200 -0.94291437
15.46300 -0.93742469
15.46400 -0.93187168
15.46500 -0.9262559
15.46600 -0.92057781
15.46700 -0.91483789
15.46800 -0.9090366799999999
15.46900 -0.90317456
15.47000 -0.89725209
15.47100 -0.89126974
15.47200 -0.88522797
15.47300 -0.87912725
15.47400 -0.87296814
15.47500 -0.86675109
15.47600 -0.86047668
15.47700 -0.85414546
15.47800 -0.8477578899999999
15.47900 -0.8413145299999999
15.48000 -0.8348159500000001
15.48100 -0.8282626
15.48200 -0.8216550600000001
15.48300 -0.81499387
15.48400 -0.80827959
15.48500 -0.80151279
15.48600 -0.7946939199999999
15.48700 -0.78782355
15.48800 -0.7809022
15.48900 -0.7739303200000001
15.49000 -0.7669084199999999
15.49100 -0.75983698
15.49200 -0.7527165100000001
15.49300 -0.7455474200000001
15.49400 -0.73833014
15.49500 -0.73106512
15.49600 -0.7237528
15.49700 -0.71639358
15.49800 -0.70898784
15.49900 -0.70153596
15.50000 -0.69403835
15.50100 -0.68649538
15.50200 -0.67890747
15.50300 -0.67127501
15.50400 -0.66359835
15.50500 -0.65587792
15.50600 -0.64811409
15.50700 -0.64030727
15.50800 -0.63245795
15.50900 -0.62456653
15.51000 -0.61663347
15.51100 -0.60865926
15.51200 -0.60064439
15.51300 -0.59258942
15.51400 -0.58449488
15.51500 -0.57636132
15.51600 -0.56818929
15.51700 -0.55997944
15.51800 -0.5517324
15.51900 -0.54344879
15.52000 -0.5351292900000001
15.52100 -0.5267745300000001
15.52200 -0.51838518
15.52300 -0.50996193
15.52400 -0.50150543
15.52500 -0.49301633
15.52600 -0.48449528
15.52700 -0.475943
15.52800 -0.46736002
15.52900 -0.45874701
15.53000 -0.45010457000000004
15.53100 -0.44143320999999996
15.53200 -0.43273353999999997
15.53300 -0.42400607
15.53400 -0.41525131
15.53500 -0.40646973
15.53600 -0.39766179
15.53700 -0.38882801
15.53800 -0.37996881
15.53900 -0.37108462
15.54000 -0.36217591
15.54100 -0.35324313
15.54200 -0.34428674000000004
15.54300 -0.33530720999999997
15.54400 -0.326305
15.54500 -0.31728062
15.54600 -0.30823462
15.54700 -0.29916749
15.54800 -0.29007983000000004
15.54900 -0.28097222
15.55000 -0.27184527999999997
15.55100 -0.26269963
15.55200 -0.2535359
15.55300 -0.24435478000000002
15.55400 -0.23515695
15.55500 -0.22594309
15.55600 -0.21671391999999998
15.55700 -0.20747012
15.55800 -0.19821243000000002
15.55900 -0.18894151
15.56000 -0.17965807
15.56100 -0.1703628
15.56200 -0.16105636
15.56300 -0.1517394
15.56400 -0.14241255
15.56500 -0.13307643
15.56600 -0.12373162000000001
15.56700 -0.11437867
15.56800 -0.10501811999999999
15.56900 -0.095650478
15.57000 -0.086276216
15.57100 -0.076895783
15.57200 -0.067509606
15.57300 -0.058118079
15.57400 -0.048721579
15.57500 -0.039320462
15.57600 -0.029915071
15.57700 -0.020505732
15.57800 -0.011092766
15.57900 -0.0016764860999999999
15.58000 0.007742791099999999
15.58100 0.017164747
15.58200 0.026589050000000003
15.58300 0.036015362
15.58400 0.045443315
15.58500 0.054872530999999995
15.58600 0.064302597
15.58700 0.07373307600000001
15.58800 0.083163497
15.58900 0.092593365
15.59000 0.10202214999999999
15.59100 0.11144929
15.59200 0.12087419
15.59300 0.13029625
15.59400 0.13971482000000002
15.59500 0.14912925
15.59600 0.15853886
15.59700 0.16794297
15.59800 0.17734088
15.59900 0.18673192
15.60000 0.19611539
15.60100 0.2054906
15.60200 0.21485689
15.60300 0.2242136
15.60400 0.23356013000000003
15.60500 0.24289581999999998
15.60600 0.2522201
15.60700 0.26153242
15.60800 0.27083224
15.60900 0.28011904
15.61000 0.28939231
15.61100 0.29865161
15.61200 0.3078965
15.61300 0.31712656
15.61400 0.32634137
15.61500 0.33554055
15.61600 0.34472372
15.61700 0.35389052
15.61800 0.36304062000000004
15.61900 0.37217366
15.62000 0.38128931
15.62100 0.39038721
15.62200 0.39946707000000004
15.62300 0.40852856000000004
15.62400 0.41757132999999996
15.62500 0.42659501
15.62600 0.43559931
15.62700 0.44458392
15.62800 0.45354846000000004
15.62900 0.46249256000000005
15.63000 0.47141593000000004
15.63100 0.48031816000000005
15.63200 0.48919888
15.63300 0.49805776
15.63400 0.50689438
15.63500 0.5157084200000001
15.63600 0.52449945
15.63700 0.53326711
15.63800 0.54201097
15.63900 0.55073067
15.64000 0.55942582
15.64100 0.56809601
15.64200 0.57674088
15.64300 0.58536003
15.64400 0.5939531100000001
15.64500 0.60251975
15.64600 0.61105955
15.64700 0.61957217
15.64800 0.6280572600000001
15.64900 0.63651446
15.65000 0.6449434000000001
15.65100 0.65334379
15.65200 0.6617152599999999
15.65300 0.67005744
15.65400 0.67837005
15.65500 0.68665277
15.65600 0.69490522
15.65700 0.70312708
15.65800 0.71131797
15.65900 0.71947761
15.66000 0.72760563
15.66100 0.73570171
15.66200 0.7437654800000001
15.66300 0.7517966
15.66400 0.7597946999999999
15.66500 0.76775947
15.66600 0.77569056
15.66700 0.7835877099999999
15.66800 0.7914505900000001
15.66900 0.79927882
15.67000 0.80707222
15.67100 0.81483051
15.67200 0.8225533199999999
15.67300 0.8302405500000001
15.67400 0.8378919199999999
15.67500 0.84550725
15.67600 0.85308636
15.67700 0.86062904
15.67800 0.8681351299999999
15.67900 0.8756045299999999
15.68000 0.88303704
15.68100 0.8904325799999999
15.68200 0.89779105
15.68300 0.90511227
15.68400 0.91239614
15.68500 0.91964249
15.68600 0.9268512
15.68700 0.9340222
15.68800 0.94115529
15.68900 0.94825039
15.69000 0.9553073000000001
15.69100 0.9623258399999999
15.69200 0.96930591
15.69300 0.9762472499999999
15.69400 0.98314974
15.69500 0.99001313
15.69600 0.9968372099999999
15.69700 1.0036218
15.69800 1.0103667
15.69900 1.0170718
15.70000 1.0237367000000002
15.70100 1.0303613
15.70200 1.0369453000000002
15.70300 1.0434886
15.70400 1.0499909
15.70500 1.0564520000000002
15.70600 1.0628716999999999
15.70700 1.0692499
15.70800 1.0755864
15.70900 1.081881
15.71000 1.0881336
15.71100 1.0943441999999999
15.71200 1.1005125
15.71300 1.1066386
15.71400 1.1127222
15.71500 1.1187636
15.71600 1.1247627
15.71700 1.1307193
15.71800 1.1366337
15.71900 1.1425057
15.72000 1.1483357
15.72100 1.1541236
15.72200 1.1598694999999999
15.72300 1.1655735
15.72400 1.1712357
15.72500 1.1768564000000001
15.72600 1.1824355
15.72700 1.187973
15.72800 1.1934692
15.72900 1.1989241
15.73000 1.2043378
15.73100 1.2097103
15.73200 1.2150414999999999
15.73300 1.2203316
15.73400 1.2255805
15.73500 1.230788
15.73600 1.2359543
15.73700 1.2410790999999999
15.73800 1.2461623
15.73900 1.2512039000000001
15.74000 1.2562038
15.74100 1.2611618999999998
15.74200 1.266078
15.74300 1.2709521
15.74400 1.275784
15.74500 1.2805737
15.74600 1.285321
15.74700 1.2900260000000001
15.74800 1.2946886
15.74900 1.2993088
15.75000 1.3038865
15.75100 1.3084219
15.75200 1.3129149
15.75300 1.3173656
15.75400 1.3217741
15.75500 1.3261405
15.75600 1.330465
15.75700 1.3347478
15.75800 1.3389889
15.75900 1.3431886
15.76000 1.3473472
15.76100 1.3514647
15.76200 1.3555415
15.76300 1.3595777999999998
15.76400 1.3635737
15.76500 1.3675296
15.76600 1.3714457
15.76700 1.3753222
15.76800 1.3791595
15.76900 1.3829576
15.77000 1.3867167999999999
15.77100 1.3904372999999999
15.77200 1.3941192999999998
15.77300 1.3977629
15.77400 1.4013683000000001
15.77500 1.4049357
15.77600 1.408465
15.77700 1.4119565
15.77800 1.4154101000000001
15.77900 1.4188259
15.78000 1.4222040999999999
15.78100 1.4255445
15.78200 1.4288475
15.78300 1.4321129
15.78400 1.4353408
15.78500 1.4385313
15.78600 1.4416845
15.78700 1.4448004
15.78800 1.4478792
15.78900 1.4509211
15.79000 1.4539262000000002
15.79100 1.4568947
15.79200 1.4598267
15.79300 1.4627225000000001
15.79400 1.4655823000000001
15.79500 1.4684063
15.79600 1.471195
15.79700 1.4739485
15.79800 1.4766670000000002
15.79900 1.4793509
15.80000 1.4820004
15.80100 1.4846158
15.80200 1.4871975000000002
15.80300 1.4897456999999998
15.80400 1.4922606999999999
15.80500 1.4947427
15.80600 1.4971921
15.80700 1.499609
15.80800 1.5019937
15.80900 1.5043465
15.81000 1.5066675999999999
15.81100 1.5089571
15.81200 1.5112154
15.81300 1.5134427000000001
15.81400 1.5156391
15.81500 1.5178048
15.81600 1.51994
15.81700 1.522045
15.81800 1.5241199
15.81900 1.5261649
15.82000 1.5281801
15.82100 1.5301658
15.82200 1.5321221
15.82300 1.5340492000000001
15.82400 1.5359473000000001
15.82500 1.5378167
15.82600 1.5396575
15.82700 1.5414697
15.82800 1.5432538
15.82900 1.5450099
15.83000 1.5467383
15.83100 1.5484391
15.83200 1.5501126
15.83300 1.5517589999999999
15.83400 1.5533786
15.83500 1.5549716999999998
15.83600 1.5565386
15.83700 1.5580795
15.83800 1.5595946
15.83900 1.5610844000000001
15.84000 1.562549
15.84100 1.5639888000000002
15.84200 1.5654041
15.84300 1.5667951
15.84400 1.5681621
15.84500 1.5695054
15.84600 1.5708255
15.84700 1.5721223999999998
15.84800 1.5733967000000002
15.84900 1.5746484
15.85000 1.5758779
15.85100 1.5770856
15.85200 1.5782718
15.85300 1.5794367999999999
15.85400 1.5805809
15.85500 1.5817043999999998
15.85600 1.5828077
15.85700 1.5838910000000002
15.85800 1.5849547
15.85900 1.5859993
15.86000 1.5870248999999998
15.86100 1.5880318
15.86200 1.5890205000000002
15.86300 1.5899911999999998
15.86400 1.5909439
15.86500 1.5918793
15.86600 1.5927974
15.86700 1.5936986
15.86800 1.5945828
15.86900 1.5954504
15.87000 1.5963016
15.87100 1.5971364
15.87200 1.5979551
15.87300 1.5987577
15.87400 1.5995443000000003
15.87500 1.6003150000000002
15.87600 1.60107
15.87700 1.6018093
15.87800 1.6025329000000001
15.87900 1.6032409
15.88000 1.6039332
15.88100 1.6046101
15.88200 1.6052717
15.88300 1.6059180999999998
15.88400 1.6065491
15.88500 1.6071651
15.88600 1.6077662
15.88700 1.6083525
15.88800 1.6089243999999998
15.88900 1.6094819
15.89000 1.6100252
15.89100 1.6105548
15.89200 1.6110706999999997
15.89300 1.6115734
15.89400 1.6120633
15.89500 1.6125405
15.89600 1.6130054
15.89700 1.6134584
15.89800 1.6138999
15.89900 1.6143303000000002
15.90000 1.61475
15.90100 1.6151592
15.90200 1.6155586
15.90300 1.6159481999999998
15.90400 1.6163288000000002
15.90500 1.6167003999999998
15.90600 1.6170635999999998
15.90700 1.6174184
15.90800 1.6177654
15.90900 1.6181048
15.91000 1.6184367000000002
15.91100 1.6187614
15.91200 1.6190791999999998
15.91300 1.61939
15.91400 1.6196941999999999
15.91500 1.6199918
15.91600 1.6202827999999998
15.91700 1.6205673999999999
15.91800 1.6208455
15.91900 1.6211172999999999
15.92000 1.6213825000000002
15.92100 1.6216414
15.92200 1.6218937999999998
15.92300 1.6221397
15.92400 1.6223789999999998
15.92500 1.6226118
15.92600 1.6228382
15.92700 1.6230578
15.92800 1.6232707999999998
15.92900 1.6234772000000002
15.93000 1.6236769000000002
15.93100 1.6238698999999999
15.93200 1.6240563
15.93300 1.6242361
15.93400 1.6244093000000002
15.93500 1.6245760000000002
15.93600 1.6247362
15.93700 1.62489
15.93800 1.6250377999999999
15.93900 1.6251793
15.94000 1.6253147
15.94100 1.6254444
15.94200 1.6255682
15.94300 1.6256867000000002
15.94400 1.6257998
15.94500 1.6259076000000001
15.94600 1.6260104000000002
15.94700 1.6261084
15.94800 1.6262017
15.94900 1.6262906000000001
15.95000 1.6263751
15.95100 1.6264556
15.95200 1.626532
15.95300 1.6266045999999998
15.95400 1.6266735
15.95500 1.6267389
15.95600 1.6268009
15.95700 1.6268596
15.95800 1.6269149
15.95900 1.6269670999999999
15.96000 1.6270161
15.96100 1.6270619
15.96200 1.6271045000000002
15.96300 1.6271440000000001
15.96400 1.6271804
15.96500 1.6272133000000002
15.96600 1.6272429000000002
15.96700 1.6272691999999997
15.96800 1.6272921
15.96900 1.6273115
15.97000 1.6273270999999998
15.97100 1.6273391000000001
15.97200 1.6273471000000002
15.97300 1.6273512
15.97400 1.6273512
15.97500 1.6273471000000002
15.97600 1.6273387000000001
15.97700 1.6273258
15.97800 1.6273087
15.97900 1.6272868999999999
15.98000 1.6272605999999998
15.98100 1.6272297000000002
15.98200 1.6271941
15.98300 1.6271539000000002
15.98400 1.627109
15.98500 1.6270594999999999
15.98600 1.6270051
15.98700 1.626946
15.98800 1.6268821
15.98900 1.6268136
15.99000 1.6267402
15.99100 1.6266622000000002
15.99200 1.6265793
15.99300 1.6264915000000002
15.99400 1.6263988
15.99500 1.6263012000000001
15.99600 1.6261986
15.99700 1.6260907000000002
15.99800 1.6259776
15.99900 1.6258594000000002
16.00000 1.6257355000000002
16.00100 1.6256059999999999
16.00200 1.6254708
16.00300 1.6253296000000002
16.00400 1.6251821
16.00500 1.6250283
16.00600 1.6248677
16.00700 1.6247002
16.00800 1.6245257
16.00900 1.6243436999999998
16.01000 1.6241543
16.01100 1.6239569999999999
16.01200 1.6237516
16.01300 1.6235380000000001
16.01400 1.6233157000000003
16.01500 1.6230848
16.01600 1.6228448999999998
16.01700 1.6225957999999998
16.01800 1.6223377
16.01900 1.6220700000000001
16.02000 1.6217927
16.02100 1.6215055999999999
16.02200 1.6212087
16.02300 1.6209017
16.02400 1.6205845
16.02500 1.6202571
16.02600 1.6199194000000001
16.02700 1.6195711000000002
16.02800 1.6192121
16.02900 1.6188425999999998
16.03000 1.6184622
16.03100 1.6180706999999999
16.03200 1.6176682000000002
16.03300 1.6172543000000001
16.03400 1.6168288999999998
16.03500 1.6163916999999999
16.03600 1.6159426000000001
16.03700 1.6154813000000001
16.03800 1.6150074
16.03900 1.6145209
16.04000 1.6140213
16.04100 1.6135085
16.04200 1.612982
16.04300 1.6124414
16.04400 1.6118865
16.04500 1.6113169
16.04600 1.6107323
16.04700 1.6101320999999997
16.04800 1.6095161
16.04900 1.608884
16.05000 1.6082354
16.05100 1.6075698999999999
16.05200 1.6068872
16.05300 1.6061869999999998
16.05400 1.605469
16.05500 1.6047329
16.05600 1.6039782999999999
16.05700 1.6032050999999998
16.05800 1.6024129000000003
16.05900 1.6016013999999998
16.06000 1.6007703000000002
16.06100 1.5999194
16.06200 1.5990486000000002
16.06300 1.5981575000000001
16.06400 1.5972457999999998
16.06500 1.5963133
16.06600 1.5953597
16.06700 1.5943848
16.06800 1.5933882
16.06900 1.5923698
16.07000 1.5913291
16.07100 1.5902660999999998
16.07200 1.5891802
16.07300 1.5880713000000002
16.07400 1.586939
16.07500 1.5857829
16.07600 1.5846026999999998
16.07700 1.5833981000000001
16.07800 1.5821688
16.07900 1.5809143
16.08000 1.5796345
16.08100 1.5783288
16.08200 1.5769970000000002
16.08300 1.5756387
16.08400 1.5742537
16.08500 1.5728414
16.08600 1.5714016000000002
16.08700 1.569934
16.08800 1.5684383
16.08900 1.5669143
16.09000 1.5653616
16.09100 1.5637798
16.09200 1.5621688
16.09300 1.5605282
16.09400 1.5588578
16.09500 1.5571573
16.09600 1.5554263000000002
16.09700 1.5536645999999998
16.09800 1.5518719
16.09900 1.5500479
16.10000 1.5481922000000001
16.10100 1.5463044000000001
16.10200 1.5443841
16.10300 1.5424309
16.10400 1.5404445
16.10500 1.5384244
16.10600 1.5363701
16.10700 1.534281
16.10800 1.5321569
16.10900 1.529997
16.11000 1.5278011
16.11100 1.5255684999999999
16.11200 1.5232987999999998
16.11300 1.5209914
16.11400 1.5186460000000002
16.11500 1.5162619
16.11600 1.5138387999999998
16.11700 1.5113762
16.11800 1.5088736
16.11900 1.5063307
16.12000 1.5037471
16.12100 1.5011225
16.12200 1.4984564
16.12300 1.4957486
16.12400 1.4929987
16.12500 1.4902066
16.12600 1.487372
16.12700 1.4844945
16.12800 1.4815738
16.12900 1.4786099000000001
16.13000 1.4756023999999999
16.13100 1.4725511
16.13200 1.4694558
16.13300 1.4663161
16.13400 1.4631319
16.13500 1.4599028
16.13600 1.4566286
16.13700 1.453309
16.13800 1.4499437
16.13900 1.4465323
16.14000 1.4430744
16.14100 1.4395696
16.14200 1.4360176
16.14300 1.432418
16.14400 1.4287702
16.14500 1.4250739000000001
16.14600 1.4213284
16.14700 1.4175336
16.14800 1.4136888
16.14900 1.4097936
16.15000 1.4058473999999999
16.15100 1.40185
16.15200 1.3978008
16.15300 1.3936994
16.15400 1.3895454
16.15500 1.3853384
16.15600 1.3810782000000001
16.15700 1.3767643
16.15800 1.3723965
16.15900 1.3679745
16.16000 1.3634981
16.16100 1.358967
16.16200 1.3543811
16.16300 1.3497401
16.16400 1.345044
16.16500 1.3402926000000002
16.16600 1.3354857
16.16700 1.3306231
16.16800 1.3257048
16.16900 1.3207305
16.17000 1.3157001
16.17100 1.3106133
16.17200 1.3054698999999998
16.17300 1.3002696
16.17400 1.295012
16.17500 1.289697
16.17600 1.2843241
16.17700 1.278893
16.17800 1.2734032
16.17900 1.2678544
16.18000 1.2622461
16.18100 1.2565778
16.18200 1.250849
16.18300 1.2450594000000001
16.18400 1.2392085000000002
16.18500 1.2332957
16.18600 1.2273206
16.18700 1.2212829
16.18800 1.215182
16.18900 1.2090175
16.19000 1.2027891000000002
16.19100 1.1964964999999999
16.19200 1.1901393
16.19300 1.1837172
16.19400 1.1772302000000001
16.19500 1.1706779
16.19600 1.1640602
16.19700 1.157377
16.19800 1.1506283000000002
16.19900 1.1438139
16.20000 1.1369338
16.20100 1.1299881
16.20200 1.1229767
16.20300 1.1158998
16.20400 1.1087573
16.20500 1.1015492
16.20600 1.0942756999999999
16.20700 1.0869368000000001
16.20800 1.0795325
16.20900 1.0720627999999999
16.21000 1.0645278
16.21100 1.0569273000000001
16.21200 1.0492613
16.21300 1.0415295999999998
16.21400 1.0337322
16.21500 1.0258688999999999
16.21600 1.0179394
16.21700 1.0099435
16.21800 1.0018811
16.21900 0.99375164
16.22000 0.98555498
16.22100 0.9772907900000001
16.22200 0.9689588100000001
16.22300 0.9605586500000001
16.22400 0.9520900400000001
16.22500 0.9435527000000001
16.22600 0.93494626
16.22700 0.9262705200000001
16.22800 0.9175253099999999
16.22900 0.90871034
16.23000 0.8998254299999999
16.23100 0.89087039
16.23200 0.88184522
16.23300 0.87274974
16.23400 0.8635838499999999
16.23500 0.85434755
16.23600 0.84504085
16.23700 0.83566373
16.23800 0.82621621
16.23900 0.81669828
16.24000 0.80710994
16.24100 0.7974512899999999
16.24200 0.78772241
16.24300 0.77792332
16.24400 0.76805404
16.24500 0.75811464
16.24600 0.74810516
16.24700 0.73802564
16.24800 0.72787614
16.24900 0.7176566900000001
16.25000 0.70736734
16.25100 0.6970081
16.25200 0.68657896
16.25300 0.6760800299999999
16.25400 0.6655112799999999
16.25500 0.65487279
16.25600 0.64416458
16.25700 0.6333867099999999
16.25800 0.6225392700000001
16.25900 0.61162235
16.26000 0.60063601
16.26100 0.5895804099999999
16.26200 0.5784556700000001
16.26300 0.5672619200000001
16.26400 0.5559993400000001
16.26500 0.54466813
16.26600 0.53326846
16.26700 0.52180062
16.26800 0.51026479
16.26900 0.49866126
16.27000 0.4869903
16.27100 0.47525214
16.27200 0.46344706999999996
16.27300 0.45157531000000006
16.27400 0.43963715000000003
16.27500 0.42763287
16.27600 0.41556265
16.27700 0.40342677
16.27800 0.39122538
16.27900 0.37895867
16.28000 0.3666268
16.28100 0.35422989
16.28200 0.34176807
16.28300 0.32924141
16.28400 0.31665
16.28500 0.30399386
16.28600 0.29127306999999997
16.28700 0.27848766
16.28800 0.26563767
16.28900 0.25272314
16.29000 0.23974411
16.29100 0.22670068000000002
16.29200 0.21359294
16.29300 0.20042100999999998
16.29400 0.18718508
16.29500 0.17388534
16.29600 0.16052203
16.29700 0.14709543
16.29800 0.13360587000000002
16.29900 0.12005373000000001
16.30000 0.10643944
16.30100 0.09276343
16.30200 0.079026213
16.30300 0.065228314
16.30400 0.051370286
16.30500 0.03745271
16.30600 0.02347618
16.30700 0.009441303699999999
16.30800 -0.0046513123
16.30900 -0.01880106
16.31000 -0.033007344
16.31100 -0.047269577
16.31200 -0.061587192000000006
16.31300 -0.075959647
16.31400 -0.090386422
16.31500 -0.10486702999999999
16.31600 -0.119401
16.31700 -0.13398792
16.31800 -0.14862739
16.31900 -0.16331905
16.32000 -0.17806255
16.32100 -0.19285758
16.32200 -0.20770384
16.32300 -0.22260104000000003
16.32400 -0.23754893
16.32500 -0.25254725
16.32600 -0.26759573000000003
16.32700 -0.2826941
16.32800 -0.29784208
16.32900 -0.31303939999999997
16.33000 -0.32828574
16.33100 -0.34358075
16.33200 -0.35892406
16.33300 -0.37431526
16.33400 -0.38975389
16.33500 -0.40523944999999995
16.33600 -0.42077145
16.33700 -0.43634926
16.33800 -0.45197234
16.33900 -0.46763997999999996
16.34000 -0.48335148
16.34100 -0.49910615
16.34200 -0.5149032
16.34300 -0.53074188
16.34400 -0.54662139
16.34500 -0.5625409100000001
16.34600 -0.57849963
16.34700 -0.59449677
16.34800 -0.61053149
16.34900 -0.62660296
16.35000 -0.64271041
16.35100 -0.65885312
16.35200 -0.67503029
16.35300 -0.69124121
16.35400 -0.7074852500000001
16.35500 -0.72376169
16.35600 -0.7400699000000001
16.35700 -0.75640925
16.35800 -0.77277916
16.35900 -0.789179
16.36000 -0.80560828
16.36100 -0.82206642
16.36200 -0.83855288
16.36300 -0.855067
16.36400 -0.87160831
16.36500 -0.88817617
16.36600 -0.90477001
16.36700 -0.92138918
16.36800 -0.9380330299999999
16.36900 -0.95470091
16.37000 -0.9713921699999999
16.37100 -0.9881059600000001
16.37200 -1.0048416
16.37300 -1.0215984
16.37400 -1.0383754
16.37500 -1.0551717999999999
16.37600 -1.0719868000000001
16.37700 -1.0888197
16.37800 -1.1056693
16.37900 -1.1225349
16.38000 -1.1394156
16.38100 -1.1563106
16.38200 -1.1732188
16.38300 -1.1901393999999998
16.38400 -1.2070716000000001
16.38500 -1.2240145
16.38600 -1.2409672999999999
16.38700 -1.2579291
16.38800 -1.2748990999999998
16.38900 -1.2918765
16.39000 -1.3088604
16.39100 -1.3258502
16.39200 -1.3428449
16.39300 -1.3598436999999999
16.39400 -1.3768460999999999
16.39500 -1.3938511
16.39600 -1.4108580000000002
16.39700 -1.427866
16.39800 -1.4448743
16.39900 -1.4618822
16.40000 -1.4788888
16.40100 -1.4958934
16.40200 -1.5128951
16.40300 -1.529893
16.40400 -1.5468863
16.40500 -1.5638741
16.40600 -1.5808554
16.40700 -1.5978295
16.40800 -1.6147953
16.40900 -1.6317517
16.41000 -1.6486977999999999
16.41100 -1.6656328000000002
16.41200 -1.6825557000000002
16.41300 -1.6994650999999998
16.41400 -1.7163604
16.41500 -1.7332405
16.41600 -1.7501041
16.41700 -1.7669504999999999
16.41800 -1.7837785
16.41900 -1.8005871999999998
16.42000 -1.8173754
16.42100 -1.8341424
16.42200 -1.850887
16.42300 -1.8676084
16.42400 -1.8843055000000002
16.42500 -1.9009775999999998
16.42600 -1.9176236999999998
16.42700 -1.9342430000000002
16.42800 -1.9508343000000001
16.42900 -1.9673971
16.43000 -1.9839303999999998
16.43100 -2.0004332
16.43200 -2.0169048
16.43300 -2.0333441
16.43400 -2.0497503
16.43500 -2.0661226
16.43600 -2.0824599999999998
16.43700 -2.0987617
16.43800 -2.1150265
16.43900 -2.1312537
16.44000 -2.1474423
16.44100 -2.1635912
16.44200 -2.1796995999999997
16.44300 -2.1957663999999997
16.44400 -2.2117907
16.44500 -2.2277717
16.44600 -2.2437081
16.44700 -2.259599
16.44800 -2.2754434
16.44900 -2.2912405000000002
16.45000 -2.3069892000000003
16.45100 -2.3226885
16.45200 -2.3383375
16.45300 -2.3539353
16.45400 -2.369481
16.45500 -2.3849735
16.45600 -2.400412
16.45700 -2.4157956
16.45800 -2.4311235
16.45900 -2.4463946
16.46000 -2.4616078999999997
16.46100 -2.4767628
16.46200 -2.491858
16.46300 -2.5068928
16.46400 -2.5218662
16.46500 -2.5367772
16.46600 -2.5516249
16.46700 -2.5664084
16.46800 -2.5811264
16.46900 -2.5957782
16.47000 -2.6103627
16.47100 -2.6248788
16.47200 -2.6393255
16.47300 -2.6537018
16.47400 -2.6680064999999997
16.47500 -2.6822386
16.47600 -2.6963972
16.47700 -2.710481
16.47800 -2.724489
16.47900 -2.7384201
16.48000 -2.7522732000000003
16.48100 -2.7660472
16.48200 -2.779741
16.48300 -2.7933538
16.48400 -2.8068842
16.48500 -2.8203316
16.48600 -2.8336946
16.48700 -2.8469725
16.48800 -2.8601641
16.48900 -2.8732687
16.49000 -2.8862853
16.49100 -2.8992128999999998
16.49200 -2.9120509
16.49300 -2.9247981999999997
16.49400 -2.9374542
16.49500 -2.9500179
16.49600 -2.9624886999999998
16.49700 -2.9748658
16.49800 -2.9871484
16.49900 -2.9993359
16.50000 -3.0114274
16.50100 -3.0234223
16.50200 -3.0353198000000003
16.50300 -3.0471191
16.50400 -3.0588195
16.50500 -3.0704202
16.50600 -3.0819205999999997
16.50700 -3.0933196
16.50800 -3.1046167
16.50900 -3.1158108
16.51000 -3.1269014
16.51100 -3.1378873
16.51200 -3.1487681
16.51300 -3.1595424
16.51400 -3.1702098
16.51500 -3.1807691
16.51600 -3.1912195999999997
16.51700 -3.2015602999999997
16.51800 -3.2117903000000005
16.51900 -3.2219086
16.52000 -3.2319143
16.52100 -3.2418068
16.52200 -3.251585
16.52300 -3.261248
16.52400 -3.2707952
16.52500 -3.2802254000000004
16.52600 -3.2895379
16.52700 -3.2987319
16.52800 -3.3078062999999998
16.52900 -3.3167604
16.53000 -3.3255931000000003
16.53100 -3.3343038999999997
16.53200 -3.3428914999999995
16.53300 -3.3513553000000003
16.53400 -3.3596948
16.53500 -3.3679087000000005
16.53600 -3.3759962999999997
16.53700 -3.3839568
16.53800 -3.3917896
16.53900 -3.3994939000000004
16.54000 -3.4070689
16.54100 -3.4145143000000004
16.54200 -3.4218289
16.54300 -3.4290124
16.54400 -3.436064
16.54500 -3.4429833
16.54600 -3.4497697
16.54700 -3.4564227
16.54800 -3.4629416
16.54900 -3.4693259999999997
16.55000 -3.4755751000000004
16.55100 -3.4816887
16.55200 -3.4876663000000003
16.55300 -3.4935072
16.55400 -3.499211
16.55500 -3.5047772999999998
16.55600 -3.5102054000000003
16.55700 -3.5154954000000003
16.55800 -3.5206459000000003
16.55900 -3.5256572
16.56000 -3.5305284
16.56100 -3.5352591
16.56200 -3.5398490999999996
16.56300 -3.5442974
16.56400 -3.5486035
16.56500 -3.5527673
16.56600 -3.5567880000000005
16.56700 -3.5606649
16.56800 -3.5643976
16.56900 -3.5679853999999995
16.57000 -3.571428
16.57100 -3.5747249
16.57200 -3.5778753000000005
16.57300 -3.5808787
16.57400 -3.5837348999999996
16.57500 -3.5864427999999995
16.57600 -3.5890024
16.57700 -3.5914131
16.57800 -3.5936739
16.57900 -3.5957851
16.58000 -3.5977457
16.58100 -3.5995554
16.58200 -3.6012139
16.58300 -3.6027204
16.58400 -3.6040748999999996
16.58500 -3.6052775
16.58600 -3.6063273
16.58700 -3.6072238999999997
16.58800 -3.6079675
16.58900 -3.608558
16.59000 -3.6089946
16.59100 -3.6092773
16.59200 -3.6094062000000005
16.59300 -3.6093808999999997
16.59400 -3.6092009000000003
16.59500 -3.6088664
16.59600 -3.6083773
16.59700 -3.6077328
16.59800 -3.6069329999999997
16.59900 -3.6059774000000004
16.60000 -3.6048662
16.60100 -3.6035988
16.60200 -3.6021747
16.60300 -3.600594
16.60400 -3.5988562
16.60500 -3.5969608
16.60600 -3.5949077000000003
16.60700 -3.5926967999999997
16.60800 -3.5903275
16.60900 -3.5877995000000005
16.61000 -3.5851128
16.61100 -3.5822671
16.61200 -3.5792623000000003
16.61300 -3.576098
16.61400 -3.5727743
16.61500 -3.5692908
16.61600 -3.5656478
16.61700 -3.5618454
16.61800 -3.5578831999999996
16.61900 -3.5537615000000002
16.62000 -3.5494803999999998
16.62100 -3.5450399
16.62200 -3.5404399000000004
16.62300 -3.5356808
16.62400 -3.5307627
16.62500 -3.5256859
16.62600 -3.5204503999999996
16.62700 -3.5150565
16.62800 -3.5095043
16.62900 -3.5037939
16.63000 -3.4979254
16.63100 -3.4918994000000003
16.63200 -3.4857158
16.63300 -3.4793749
16.63400 -3.4728765000000004
16.63500 -3.4662213
16.63600 -3.4594089
16.63700 -3.4524396
16.63800 -3.4453135
16.63900 -3.4380306
16.64000 -3.4305908000000005
16.64100 -3.4229944999999997
16.64200 -3.4152415
16.64300 -3.4073319
16.64400 -3.3992659
16.64500 -3.3910430999999996
16.64600 -3.3826638
16.64700 -3.3741284000000005
16.64800 -3.3654366
16.64900 -3.3565886000000003
16.65000 -3.3475842
16.65100 -3.3384241
16.65200 -3.3291082999999997
16.65300 -3.3196366999999998
16.65400 -3.3100098
16.65500 -3.300228
16.65600 -3.2902911
16.65700 -3.2802000999999996
16.65800 -3.2699551000000002
16.65900 -3.2595564
16.66000 -3.2490045000000003
16.66100 -3.2382999000000003
16.66200 -3.2274429000000002
16.66300 -3.2164339
16.66400 -3.2052737
16.66500 -3.1939626
16.66600 -3.1825010000000002
16.66700 -3.1708896
16.66800 -3.1591284999999996
16.66900 -3.1472184
16.67000 -3.13516
16.67100 -3.1229533
16.67200 -3.110599
16.67300 -3.0980974000000003
16.67400 -3.0854492000000002
16.67500 -3.0726546
16.67600 -3.0597143
16.67700 -3.0466286
16.67800 -3.0333981
16.67900 -3.0200232000000002
16.68000 -3.0065044999999997
16.68100 -2.9928425
16.68200 -2.9790379
16.68300 -2.9650912000000003
16.68400 -2.9510029
16.68500 -2.9367737000000003
16.68600 -2.9224044
16.68700 -2.9078953000000003
16.68800 -2.8932474999999998
16.68900 -2.8784614
16.69000 -2.8635379
16.69100 -2.8484777
16.69200 -2.8332815
16.69300 -2.81795
16.69400 -2.8024841
16.69500 -2.7868844999999998
16.69600 -2.7711518
16.69700 -2.7552871
16.69800 -2.7392907
16.69900 -2.7231636
16.70000 -2.7069064
16.70100 -2.6905198
16.70200 -2.6740044000000003
16.70300 -2.6573610000000003
16.70400 -2.6405901
16.70500 -2.6236923
16.70600 -2.6066683
16.70700 -2.5895188
16.70800 -2.5722442
16.70900 -2.5548454
16.71000 -2.5373228
16.71100 -2.519677
16.71200 -2.5019089
16.71300 -2.4840187
16.71400 -2.4660075
16.71500 -2.4478758
16.71600 -2.4296243
16.71700 -2.4112538
16.71800 -2.3927649
16.71900 -2.3741586
16.72000 -2.3554357
16.72100 -2.3365971
16.72200 -2.3176437
16.72300 -2.2985768
16.72400 -2.2793971
16.72500 -2.2601057
16.72600 -2.2407038
16.72700 -2.2211926
16.72800 -2.2015730000000002
16.72900 -2.1818463
16.73000 -2.1620136000000003
16.73100 -2.1420762
16.73200 -2.1220353000000003
16.73300 -2.1018917000000004
16.73400 -2.0816468
16.73500 -2.0613017
16.73600 -2.0408573
16.73700 -2.0203149
16.73800 -1.9996752999999998
16.73900 -1.9789396000000001
16.74000 -1.9581085000000003
16.74100 -1.9371831999999998
16.74200 -1.9161643
16.74300 -1.8950528000000002
16.74400 -1.8738492999999998
16.74500 -1.8525549999999997
16.74600 -1.8311704000000002
16.74700 -1.8096963000000001
16.74800 -1.7881336
16.74900 -1.7664829
16.75000 -1.7447453000000002
16.75100 -1.7229215999999998
16.75200 -1.7010126
16.75300 -1.6790194
16.75400 -1.6569428000000002
16.75500 -1.6347839
16.75600 -1.6125437
16.75700 -1.5902234000000002
16.75800 -1.5678239999999999
16.75900 -1.5453468
16.76000 -1.522793
16.76100 -1.5001637
16.76200 -1.4774604
16.76300 -1.4546843
16.76400 -1.4318368
16.76500 -1.4089193
16.76600 -1.3859331000000001
16.76700 -1.3628795
16.76800 -1.33976
16.76900 -1.3165757999999999
16.77000 -1.2933284
16.77100 -1.2700190999999998
16.77200 -1.2466491
16.77300 -1.2232197
16.77400 -1.1997323
16.77500 -1.1761879
16.77600 -1.1525878
16.77700 -1.1289331
16.77800 -1.1052249
16.77900 -1.0814643000000002
16.78000 -1.0576524999999999
16.78100 -1.0337903000000002
16.78200 -1.0098787999999999
16.78300 -0.98591903
16.78400 -0.96191196
16.78500 -0.9378586
16.78600 -0.9137598800000001
16.78700 -0.88961693
16.78800 -0.86543066
16.78900 -0.84120221
16.79000 -0.8169326899999999
16.79100 -0.79262313
16.79200 -0.7682746699999999
16.79300 -0.74388855
16.79400 -0.71946597
16.79500 -0.69500818
16.79600 -0.67051649
16.79700 -0.6459922100000001
16.79800 -0.62143668
16.79900 -0.5968513
16.80000 -0.57223747
16.80100 -0.54759663
16.80200 -0.52293018
16.80300 -0.49823955999999997
16.80400 -0.47352616999999997
16.80500 -0.44879145
16.80600 -0.42403679999999994
16.80700 -0.39926362
16.80800 -0.37447331
16.80900 -0.34966718
16.81000 -0.32484659
16.81100 -0.30001288000000004
16.81200 -0.27516731
16.81300 -0.25031115
16.81400 -0.22544565
16.81500 -0.20057207000000002
16.81600 -0.17569162
16.81700 -0.15080549000000001
[truncated: 324,610 more chars]
