# Supplementary material for: 2D Synthetic dataset of numerical simulations of long-period seismicity in a volcanic edifice and related sensitivity kernels
Source: Data Brief. 2021 Jan 25;34:106673. doi: 10.1016/j.dib.2020.106673 (PMC7841316; doi:10.1016/j.dib.2020.106673)
Supplement: Supplementary Data S1 — Supplementary Raw Research Data. This is open data under the CC BY license http://creativecommons.org/licenses/by/4.0/ [file mmc1.zip › Dataset/OUTPUT_SEISMOGRAMS/9000_3000/disp_X_hetero_12000_2493_SVF7e-1Hz.semd]

-1.714286 0.0
-1.713286 0.0
-1.712286 0.0
-1.711286 0.0
-1.710286 0.0
-1.709286 0.0
-1.708286 0.0
-1.707286 0.0
-1.706286 0.0
-1.705286 0.0
-1.704286 0.0
-1.703286 0.0
-1.702286 0.0
-1.701286 0.0
-1.700286 0.0
-1.699286 0.0
-1.698286 0.0
-1.697286 0.0
-1.696286 0.0
-1.695286 0.0
-1.694286 0.0
-1.693286 0.0
-1.692286 0.0
-1.691286 0.0
-1.690286 0.0
-1.689286 0.0
-1.688286 0.0
-1.687286 0.0
-1.686286 0.0
-1.685286 0.0
-1.684286 0.0
-1.683286 0.0
-1.682286 0.0
-1.681286 0.0
-1.680286 0.0
-1.679286 0.0
-1.678286 0.0
-1.677286 0.0
-1.676286 2.4530845000000002e-36
-1.675286 6.7251598e-36
-1.674286 1.1782464e-35
-1.673286 1.6561151e-35
-1.672286 1.9512054000000002e-35
-1.671286 1.8921706e-35
-1.670286 1.3807983e-35
-1.669286 4.047131e-36
-1.668286 -9.8380984e-36
-1.667286 -2.7277929e-35
-1.666286 -4.8087774e-35
-1.665286 -7.4073354e-35
-1.664286 -1.0863937e-34
-1.663286 -1.5610151e-34
-1.662286 -2.1889401e-34
-1.661286 -2.936631e-34
-1.660286 -3.6686221999999997e-34
-1.659286 -4.121618e-34
-1.658286 -3.9096462e-34
-1.657286 -2.5738162e-34
-1.656286 3.3376423000000004e-35
-1.655286 5.1545714e-34
-1.654286 1.2044541000000001e-33
-1.653286 2.093333e-33
-1.652286 3.1500728999999996e-33
-1.651286 4.3114874e-33
-1.650286 5.4656946000000003e-33
-1.649286 6.4177038e-33
-1.648286 6.8418346e-33
-1.647286 6.238515e-33
-1.646286 3.9281101e-33
-1.645286 -8.7746399e-34
-1.644286 -8.8906776e-33
-1.643286 -2.0443244999999998e-32
-1.642286 -3.5094524e-32
-1.641286 -5.124071700000001e-32
-1.640286 -6.5856841e-32
-1.639286 -7.4522205e-32
-1.638286 -7.185839699999999e-32
-1.637286 -5.2440975e-32
-1.636286 -1.2139685000000001e-32
-1.635286 5.0283915e-32
-1.634286 1.3161165e-31
-1.633286 2.2301347999999997e-31
-1.632286 3.0970922e-31
-1.631286 3.7181661e-31
-1.630286 3.8663985e-31
-1.629286 3.3245827e-31
-1.628286 1.9360243e-31
-1.627286 -3.3731171e-32
-1.626286 -3.3584921000000003e-31
-1.625286 -6.7738677e-31
-1.624286 -1.000101e-30
-1.623286 -1.2261618e-30
-1.622286 -1.2671506999999999e-30
-1.621286 -1.0392447e-30
-1.620286 -4.8391771000000005e-31
-1.619286 4.0797596e-31
-1.618286 1.5724476000000001e-30
-1.617286 2.8540527e-30
-1.616286 3.9989656999999995e-30
-1.615286 4.6654375e-30
-1.614286 4.4565154e-30
-1.613286 2.977596e-30
-1.612286 -8.2181161e-32
-1.611286 -4.8502478e-30
-1.610286 -1.116341e-29
-1.609286 -1.8469238e-29
-1.608286 -2.5756739e-29
-1.607286 -3.1540011e-29
-1.606286 -3.3918821e-29
-1.605286 -3.0736514e-29
-1.604286 -1.9847609e-29
-1.603286 5.0554445e-31
-1.602286 3.1225021e-29
-1.601286 7.183676800000001e-29
-1.600286 1.1997633e-28
-1.599286 1.7095809000000002e-28
-1.598286 2.1751688e-28
-1.597286 2.4981273e-28
-1.596286 2.5577826e-28
-1.595286 2.2186295e-28
-1.594286 1.3418926e-28
-1.593286 -1.9915599000000001e-29
-1.592286 -2.5010664e-28
-1.591286 -5.6108056999999995e-28
-1.590286 -9.50715e-28
-1.589286 -1.4085327999999999e-27
-1.588286 -1.9147538e-27
-1.587286 -2.4401838000000003e-27
-1.586286 -2.9471440999999997e-27
-1.585286 -3.3915671e-27
-1.584286 -3.7262688e-27
-1.583286 -3.9052773999999995e-27
-1.582286 -3.8889557e-27
-1.581286 -3.6495136e-27
-1.580286 -3.1764068e-27
-1.579286 -2.4810513e-27
-1.578286 -1.6002981e-27
-1.577286 -5.981920000000001e-28
-1.576286 4.3429833e-28
-1.575286 1.3816577999999998e-27
-1.574286 2.1081192e-27
-1.573286 2.463401e-27
-1.572286 2.2891691000000002e-27
-1.571286 1.4253394e-27
-1.570286 -2.8469915e-28
-1.569286 -2.9907694e-27
-1.568286 -6.8350562e-27
-1.567286 -1.1953898999999999e-26
-1.566286 -1.8481940999999998e-26
-1.565286 -2.6557827999999996e-26
-1.564286 -3.6330251000000004e-26
-1.563286 -4.7962810000000004e-26
-1.562286 -6.163612300000001e-26
-1.561286 -7.7545711e-26
-1.560286 -9.5894652e-26
-1.559286 -1.1688063000000002e-25
-1.558286 -1.4067772e-25
-1.557286 -1.6741416e-25
-1.556286 -1.9714805e-25
-1.555286 -2.2984373e-25
-1.554286 -2.6535155e-25
-1.553286 -3.0339421e-25
-1.552286 -3.4356244e-25
-1.551286 -3.8532184000000004e-25
-1.550286 -4.2803188e-25
-1.549286 -4.7097715e-25
-1.548286 -5.1340905e-25
-1.547286 -5.5459487e-25
-1.546286 -5.9387009e-25
-1.545286 -6.3068836e-25
-1.544286 -6.6466331e-25
-1.543286 -6.9559644e-25
-1.542286 -7.2348591e-25
-1.541286 -7.485129e-25
-1.540286 -7.710061499999999e-25
-1.539286 -7.913864199999999e-25
-1.538286 -8.1009937e-25
-1.537286 -8.2754729e-25
-1.536286 -8.4403464e-25
-1.535286 -8.5974445e-25
-1.534286 -8.747620800000001e-25
-1.533286 -8.8916079e-25
-1.532286 -9.031583e-25
-1.531286 -9.1734455e-25
-1.530286 -9.32972e-25
-1.529286 -9.5228662e-25
-1.528286 -9.7886922e-25
-1.527286 -1.0179478e-24
-1.526286 -1.0766381e-24
-1.525286 -1.1640741000000001e-24
-1.524286 -1.2913992e-24
-1.523286 -1.4716065999999999e-24
-1.522286 -1.7192421e-24
-1.521286 -2.0500073999999998e-24
-1.520286 -2.4803294e-24
-1.519286 -3.0269776e-24
-1.518286 -3.7068266e-24
-1.517286 -4.5368494e-24
-1.516286 -5.534408399999999e-24
-1.515286 -6.7178735e-24
-1.514286 -8.107538899999999e-24
-1.513286 -9.726759100000001e-24
-1.512286 -1.1603168e-23
-1.511286 -1.37698e-23
-1.510286 -1.6265922e-23
-1.509286 -1.9137402e-23
-1.508286 -2.2436484000000003e-23
-1.507286 -2.6220945e-23
-1.506286 -3.0552706e-23
-1.505286 -3.5496064e-23
-1.504286 -4.1115864e-23
-1.503286 -4.7475962e-23
-1.502286 -5.4638301e-23
-1.501286 -6.2662974e-23
-1.500286 -7.1609347e-23
-1.499286 -8.153833899999999e-23
-1.498286 -9.2515536e-23
-1.497286 -1.0461478e-22
-1.496286 -1.1792152999999999e-22
-1.495286 -1.3253544e-22
-1.494286 -1.4857135e-22
-1.493286 -1.6615836e-22
-1.492286 -1.8543658999999999e-22
-1.491286 -2.0655173e-22
-1.490286 -2.2964796e-22
-1.489286 -2.5485981999999997e-22
-1.488286 -2.8230393e-22
-1.487286 -3.1207176000000003e-22
-1.486286 -3.4422376e-22
-1.485286 -3.7878567999999996e-22
-1.484286 -4.1574662e-22
-1.483286 -4.55058e-22
-1.482286 -4.966322699999999e-22
-1.481286 -5.4033939e-22
-1.480286 -5.8599901e-22
-1.479286 -6.333668e-22
-1.478286 -6.8211319e-22
-1.477286 -7.3179471e-22
-1.476286 -7.818178e-22
-1.475286 -8.3139842e-22
-1.474286 -8.7951988e-22
-1.473286 -9.2489382e-22
-1.472286 -9.6592878e-22
-1.471286 -1.0007123e-21
-1.470286 -1.027009e-21
-1.469286 -1.0422796e-21
-1.468286 -1.0437183999999999e-21
-1.467286 -1.0283107e-21
-1.466286 -9.929031700000001e-22
-1.465286 -9.3428134e-22
-1.464286 -8.4924616e-22
-1.463286 -7.346803599999999e-22
-1.462286 -5.8759559e-22
-1.461286 -4.0515379e-22
-1.460286 -1.8465728999999999e-22
-1.459286 7.6493007e-23
-1.458286 3.8087055999999996e-22
-1.457286 7.3112118e-22
-1.456286 1.1300798e-21
-1.455286 1.5808968e-21
-1.454286 2.0871671e-21
-1.453286 2.6530524999999996e-21
-1.452286 3.2833978000000003e-21
-1.451286 3.9838353e-21
-1.450286 4.7608841e-21
-1.449286 5.622044399999999e-21
-1.448286 6.5758915e-21
-1.447286 7.6321718e-21
-1.446286 8.801896700000001e-21
-1.445286 1.0097423e-20
-1.444286 1.1532501e-20
-1.443286 1.3122271999999999e-20
-1.442286 1.4883162e-20
-1.441286 1.6832675e-20
-1.440286 1.898901e-20
-1.439286 2.1370520000000003e-20
-1.438286 2.3994963e-20
-1.437286 2.6878596e-20
-1.436286 3.0035113e-20
-1.435286 3.3474480999999995e-20
-1.434286 3.7201802e-20
-1.433286 4.1216228e-20
-1.432286 4.5510089999999995e-20
-1.431286 5.0068343000000004e-20
-1.430286 5.4868373e-20
-1.429286 5.9880318e-20
-1.428286 6.5067858e-20
-1.427286 7.038952100000001e-20
-1.426286 7.58004e-20
-1.425286 8.1254178e-20
-1.424286 8.670532e-20
-1.423286 9.2111186e-20
-1.422286 9.743391899999999e-20
-1.421286 1.0264175000000001e-19
-1.420286 1.0770963e-19
-1.419286 1.1261886e-19
-1.418286 1.1735573e-19
-1.417286 1.2190892e-19
-1.416286 1.2626567999999999e-19
-1.415286 1.3040681e-19
-1.414286 1.3430066999999999e-19
-1.413286 1.3789611e-19
-1.412286 1.4111484e-19
-1.411286 1.4384329e-19
-1.410286 1.4592434e-19
-1.409286 1.4714942000000001e-19
-1.408286 1.4725103e-19
-1.407286 1.4589648000000001e-19
-1.406286 1.4268307e-19
-1.405286 1.3713528e-19
-1.404286 1.2870436e-19
-1.403286 1.1677082e-19
-1.402286 1.0065018e-19
-1.401286 7.9602124e-20
-1.400286 5.2843346e-20
-1.399286 1.9563778000000002e-20
-1.398286 -2.1054051e-20
-1.397286 -6.9813165e-20
-1.396286 -1.2747869e-19
-1.395286 -1.9475401999999998e-19
-1.394286 -2.7225777e-19
-1.393286 -3.6050308e-19
-1.392286 -4.5988043e-19
-1.391286 -5.7064553000000005e-19
-1.390286 -6.929127999999999e-19
-1.389286 -8.2665522e-19
-1.388286 -9.717103099999999e-19
-1.387286 -1.1277917e-18
-1.386286 -1.2945049e-18
-1.385286 -1.4713656e-18
-1.384286 -1.6578178e-18
-1.383286 -1.8532498999999997e-18
-1.382286 -2.0570053e-18
-1.381286 -2.2683859999999997e-18
-1.380286 -2.4866458e-18
-1.379286 -2.7109733e-18
-1.378286 -2.9404633000000003e-18
-1.377286 -3.1740759e-18
-1.376286 -3.4105874999999997e-18
-1.375286 -3.6485315e-18
-1.374286 -3.8861352e-18
-1.373286 -4.1212539e-18
-1.372286 -4.3513057000000006e-18
-1.371286 -4.5732105e-18
-1.370286 -4.7833351e-18
-1.369286 -4.9774469e-18
-1.368286 -5.1506782e-18
-1.367286 -5.2974992e-18
-1.366286 -5.4117025e-18
-1.365286 -5.4863956e-18
-1.364286 -5.514004100000001e-18
-1.363286 -5.4862806e-18
-1.362286 -5.3943246e-18
-1.361286 -5.2286099e-18
-1.360286 -4.9790256e-18
-1.359286 -4.6349314e-18
-1.358286 -4.1852363e-18
-1.357286 -3.6185019000000006e-18
-1.356286 -2.9230821000000002e-18
-1.355286 -2.0873013e-18
-1.354286 -1.0996798e-18
-1.353286 5.079151e-20
-1.352286 1.3743259e-18
-1.351286 2.879967e-18
-1.350286 4.5751772999999995e-18
-1.349286 6.4653962e-18
-1.348286 8.553591e-18
-1.347286 1.0839818e-17
-1.346286 1.3320825000000001e-17
-1.345286 1.5989722000000002e-17
-1.344286 1.883574e-17
-1.343286 2.1844124e-17
-1.342286 2.4996155e-17
-1.341286 2.8269332e-17
-1.340286 3.1637709e-17
-1.339286 3.5072383e-17
-1.338286 3.8542067e-17
-1.337286 4.2013765000000004e-17
-1.336286 4.545343e-17
-1.335286 4.8826564e-17
-1.334286 5.2098653e-17
-1.333286 5.5235382999999996e-17
-1.332286 5.8202511e-17
-1.331286 6.0965336e-17
-1.330286 6.3487741e-17
-1.329286 6.5730739e-17
-1.328286 6.7650599e-17
-1.327286 6.9196569e-17
-1.326286 7.0308336e-17
-1.325286 7.0913398e-17
-1.324286 7.092457e-17
-1.323286 7.0237855e-17
-1.322286 6.8731006e-17
-1.321286 6.6263014e-17
-1.320286 6.267487e-17
-1.319286 5.7791801e-17
-1.318286 5.1427153e-17
-1.317286 4.3388042999999993e-17
-1.316286 3.3482759e-17
-1.315286 2.152976e-17
-1.314286 7.3680331e-18
-1.313286 -9.1315932e-18
-1.312286 -2.8054663000000003e-17
-1.311286 -4.9431444999999995e-17
-1.310286 -7.3226071e-17
-1.309286 -9.932709300000001e-17
-1.308286 -1.2754016e-16
-1.307286 -1.5758328e-16
-1.306286 -1.8908538000000003e-16
-1.305286 -2.2158802e-16
-1.304286 -2.5455096e-16
-1.303286 -2.8736101e-16
-1.302286 -3.1934428e-16
-1.301286 -3.4978125999999996e-16
-1.300286 -3.7792418e-16
-1.299286 -4.0301613e-16
-1.298286 -4.2431115e-16
-1.297286 -4.4109475999999997e-16
-1.296286 -4.527042e-16
-1.295286 -4.5854832e-16
-1.294286 -4.5812608e-16
-1.293286 -4.5104459e-16
-1.292286 -4.3703542e-16
-1.291286 -4.1597027e-16
-1.290286 -3.8787549e-16
-1.289286 -3.5294563999999994e-16
-1.288286 -3.1155596e-16
-1.287286 -2.642732e-16
-1.286286 -2.118642e-16
-1.285286 -1.5530102e-16
-1.284286 -9.5761097e-17
-1.283286 -3.4620432e-17
-1.282286 2.6562302e-17
-1.281286 8.6073033e-17
-1.280286 1.4208328e-16
-1.279286 1.9270659e-16
-1.278286 2.3607182999999997e-16
-1.277286 2.7041341e-16
-1.276286 2.9417758e-16
-1.275286 3.061423e-16
-1.274286 3.0554635e-16
-1.273286 2.9222202e-16
-1.272286 2.6672338e-16
-1.271286 2.3044123e-16
-1.270286 1.8569446e-16
-1.269286 1.3578683e-16
-1.268286 8.5018704e-17
-1.267286 3.8643906e-17
-1.266286 2.7639723e-18
-1.265286 -1.5845377e-17
-1.264286 -9.9769091e-18
-1.263286 2.7699089e-17
-1.262286 1.0426716e-16
-1.261286 2.2615329e-16
-1.260286 3.9868356000000005e-16
-1.259286 6.2563686e-16
-1.258286 9.088173e-16
-1.257286 1.2476747e-15
-1.256286 1.6390005e-15
-1.255286 2.0767273999999998e-15
-1.254286 2.5518555e-15
-1.253286 3.0525218000000002e-15
-1.252286 3.5642270000000005e-15
-1.251286 4.0702167e-15
-1.250286 4.552011e-15
-1.249286 4.9900652999999995e-15
-1.248286 5.364529e-15
-1.247286 5.6560658e-15
-1.246286 5.8466945e-15
-1.245286 5.9205922e-15
-1.244286 5.8648210999999995e-15
-1.243286 5.6699221e-15
-1.242286 5.330338e-15
-1.241286 4.8446374e-15
-1.240286 4.2155185e-15
-1.239286 3.4495945999999997e-15
-1.238286 2.5569731e-15
-1.237286 1.5506627000000001e-15
-1.236286 4.458548200000001e-16
-1.235286 -7.408629099999999e-16
-1.234286 -1.9922911e-15
-1.233286 -3.2913345e-15
-1.232286 -4.6215795e-15
-1.231286 -5.96768e-15
-1.230286 -7.3155059e-15
-1.229286 -8.6520386e-15
-1.228286 -9.9650131e-15
-1.227286 -1.1242337e-14
-1.226286 -1.247135e-14
-1.225286 -1.3637984e-14
-1.224286 -1.4725947999999998e-14
-1.223286 -1.5716029e-14
-1.222286 -1.6585619999999998e-14
-1.221286 -1.7308592e-14
-1.220286 -1.7855586e-14
-1.219286 -1.8194788e-14
-1.218286 -1.8293209e-14
-1.217286 -1.8118445000000002e-14
-1.216286 -1.7640857e-14
-1.215286 -1.6836064e-14
-1.214286 -1.5687569e-14
-1.213286 -1.4189365000000001e-14
-1.212286 -1.2348278e-14
-1.211286 -1.0185839e-14
-1.210286 -7.739475e-15
-1.209286 -5.0628161999999996e-15
-1.208286 -2.2249876e-15
-1.207286 6.9121127e-16
-1.206286 3.5922545e-15
-1.205286 6.3779033e-15
-1.204286 8.946142300000001e-15
-1.203286 1.1198812999999998e-14
-1.202286 1.3047648e-14
-1.201286 1.4420351e-14
-1.200286 1.526634e-14
-1.199286 1.5561732e-14
-1.198286 1.5313195e-14
-1.197286 1.4560306000000002e-14
-1.196286 1.3376129999999998e-14
-1.195286 1.1865844e-14
-1.194286 1.0163313000000001e-14
-1.193286 8.4256683e-15
-1.192286 6.8260757e-15
-1.191286 5.5449801000000004e-15
-1.190286 4.7602557e-15
-1.189286 4.6367722e-15
-1.188286 5.315955e-15
-1.187286 6.9059476e-15
-1.186286 9.4729928e-15
-1.185286 1.3034580000000001e-14
-1.184286 1.7554847e-14
-1.183286 2.2942591000000002e-14
-1.182286 2.9052118000000004e-14
-1.181286 3.5686972e-14
-1.180286 4.2606455999999995e-14
-1.179286 4.9534651e-14
-1.178286 5.6171535000000003e-14
-1.177286 6.2205607e-14
-1.176286 6.7327414e-14
-1.175286 7.124325799999999e-14
-1.174286 7.3688394e-14
-1.173286 7.4439039e-14
-1.172286 7.332262399999999e-14
-1.171286 7.0225771e-14
-1.170286 6.509971800000001e-14
-1.169286 5.7962936e-14
-1.168286 4.8901001e-14
-1.167286 3.8063750000000004e-14
-1.166286 2.5660064e-14
-1.165286 1.1950616e-14
-1.164286 -2.7609848e-15
-1.163286 -1.8138149e-14
-1.162286 -3.3821922e-14
-1.161286 -4.9441784e-14
-1.160286 -6.4626295e-14
-1.159286 -7.9013234e-14
-1.158286 -9.2259083e-14
-1.157286 -1.0404763999999999e-13
-1.156286 -1.1409779e-13
-1.155286 -1.2217036e-13
-1.154286 -1.280741e-13
-1.153286 -1.3167083999999998e-13
-1.152286 -1.3287971e-13
-1.151286 -1.3168049999999999e-13
-1.150286 -1.2811596e-13
-1.149286 -1.2229285e-13
-1.148286 -1.1438168e-13
-1.147286 -1.046146e-13
-1.146286 -9.328157900000001e-14
-1.145286 -8.0724257e-14
-1.144286 -6.732776899999999e-14
-1.143286 -5.351016799999999e-14
-1.142286 -3.9709852000000003e-14
-1.141286 -2.6371137e-14
-1.140286 -1.392855e-14
-1.139286 -2.7904024999999997e-15
-1.138286 6.6775194000000006e-15
-1.137286 1.4167362000000001e-14
-1.136286 1.9442797000000002e-14
-1.135286 2.2349957000000002e-14
-1.134286 2.2825017999999997e-14
-1.133286 2.0897874e-14
-1.132286 1.6691602e-14
-1.131286 1.0417718e-14
-1.130286 2.3674983000000002e-15
-1.129286 -7.1000174e-15
-1.128286 -1.7572506e-14
-1.127286 -2.8600237e-14
-1.126286 -3.9712136999999996e-14
-1.125286 -5.0430822e-14
-1.124286 -6.028543700000001e-14
-1.123286 -6.8821348e-14
-1.122286 -7.5606066e-14
-1.121286 -8.023107699999999e-14
-1.120286 -8.230988100000001e-14
-1.119286 -8.1472801e-14
-1.118286 -7.73598e-14
-1.117286 -6.9612783e-14
-1.116286 -5.7869249e-14
-1.115286 -4.175924e-14
-1.114286 -2.0907574999999997e-14
-1.113286 5.0569402e-15
-1.112286 3.648398e-14
-1.111286 7.3675175e-14
-1.110286 1.1684863e-13
-1.109286 1.6609547000000001e-13
-1.108286 2.2133023999999998e-13
-1.107286 2.8223798e-13
-1.106286 3.4822166e-13
-1.105286 4.1835402e-13
-1.104286 4.9133874e-13
-1.103286 5.6548555e-13
-1.102286 6.3870363e-13
-1.101286 7.0851727e-13
-1.100286 7.721067799999999e-13
-1.099286 8.2637551e-13
-1.098286 8.680439400000001e-13
-1.097286 8.9376774e-13
-1.096286 9.002771800000001e-13
-1.095286 8.8453194e-13
-1.094286 8.4388436e-13
-1.093286 7.7624259e-13
-1.092286 6.8022577e-13
-1.091286 5.553004e-13
-1.090286 4.0189044999999997e-13
-1.089286 2.2145213000000001e-13
-1.088286 1.6507627e-14
-1.087286 -2.0936702e-13
-1.086286 -4.5160184e-13
-1.085286 -7.0474009e-13
-1.084286 -9.6258925e-13
-1.083286 -1.2184098000000001e-12
-1.082286 -1.4651341000000002e-12
-1.081286 -1.6956043e-12
-1.080286 -1.9028194e-12
-1.079286 -2.0801778999999997e-12
-1.078286 -2.2217058e-12
-1.077286 -2.3222589e-12
-1.076286 -2.3776899e-12
-1.075286 -2.3849741e-12
-1.074286 -2.3422887e-12
-1.073286 -2.2490456e-12
-1.072286 -2.1058776e-12
-1.071286 -1.9145836e-12
-1.070286 -1.6780386999999998e-12
-1.069286 -1.4000765e-12
-1.068286 -1.085354e-12
-1.067286 -7.392073499999999e-13
-1.066286 -3.6750849999999996e-13
-1.065286 2.3470526e-14
-1.064286 4.2717921000000003e-13
-1.063286 8.368922699999999e-13
-1.062286 1.2457947e-12
-1.061286 1.6470487999999998e-12
-1.060286 2.0338466e-12
-1.059286 2.3994536000000003e-12
-1.058286 2.7372502e-12
-1.057286 3.0407767999999997e-12
-1.056286 3.303791e-12
-1.055286 3.5203414000000003e-12
-1.054286 3.6848627000000005e-12
-1.053286 3.7922942e-12
-1.052286 3.8382204e-12
-1.051286 3.819028e-12
-1.050286 3.7320766e-12
-1.049286 3.5758704999999997e-12
-1.048286 3.350221e-12
-1.047286 3.0563879e-12
-1.046286 2.6971884e-12
-1.045286 2.2770587e-12
-1.044286 1.8020624e-12
-1.043286 1.2798369e-12
-1.042286 7.1947258e-13
-1.041286 1.3132871e-13
-1.040286 -4.7321296e-13
-1.039286 -1.0820458999999999e-12
-1.038286 -1.6826764000000002e-12
-1.037286 -2.2625864e-12
-1.036286 -2.8096039000000003e-12
-1.035286 -3.312262e-12
-1.034286 -3.7601327e-12
-1.033286 -4.1441148e-12
-1.032286 -4.4566676e-12
-1.031286 -4.6919798e-12
-1.030286 -4.8460673e-12
-1.029286 -4.9168013e-12
-1.028286 -4.9038722e-12
-1.027286 -4.8086951e-12
-1.026286 -4.6342697000000004e-12
-1.025286 -4.3850086e-12
-1.024286 -4.0665462e-12
-1.023286 -3.6855461e-12
-1.022286 -3.2495135e-12
-1.021286 -2.766627e-12
-1.020286 -2.2455906e-12
-1.019286 -1.6955122999999998e-12
-1.018286 -1.125802e-12
-1.017286 -5.4608616e-13
-1.016286 3.3871924e-14
-1.015286 6.0425581e-13
-1.014286 1.1552947e-12
-1.013286 1.6773867999999998e-12
-1.012286 2.1612556e-12
-1.011286 2.5981399e-12
-1.010286 2.9800207999999997e-12
-1.009286 3.2998743e-12
-1.008286 3.5519431999999997e-12
-1.007286 3.7320085e-12
-1.006286 3.8376451e-12
-1.005286 3.868434e-12
-1.004286 3.8261169e-12
-1.003286 3.7146657e-12
-1.002286 3.5402528e-12
-1.001286 3.3111118e-12
-1.000286 3.0372813e-12
-0.9992857 2.730234e-12
-0.9982857 2.4024048000000003e-12
-0.9972857 2.0666357e-12
-0.9962857 1.7355644e-12
-0.9952857 1.4209906e-12
-0.9942857 1.1332559e-12
-0.9932857 8.8067803e-13
-0.9922857 6.690773e-13
-0.9912857 5.0142889e-13
-0.9902857 3.7767132e-13
-0.9892857 2.9469013e-13
-0.9882857 2.4648635e-13
-0.9872857 2.2452747e-13
-0.9862857 2.1826665e-13
-0.9852857 2.1580345e-13
-0.9842857 2.0465042000000002e-13
-0.9832857 1.7255982e-13
-0.9822857 1.0836041e-13
-0.9812857 2.7513116e-15
-0.9802857 -1.5099848e-13
-0.9792857 -3.5649067e-13
-0.9782857 -6.1381632e-13
-0.9772857 -9.193787899999999e-13
-0.9762857 -1.2659337e-12
-0.9752857 -1.6428443e-12
-0.9742857 -2.0365349e-12
-0.9732857 -2.4311130000000002e-12
-0.9722857 -2.809118e-12
-0.9712857 -3.1523470000000003e-12
-0.9702857 -3.4427027e-12
-0.9692857 -3.6630126e-12
-0.9682857 -3.7977657e-12
-0.9672857 -3.8337297e-12
-0.9662857 -3.7604187e-12
-0.9652857 -3.5703960000000003e-12
-0.9642857 -3.2594136000000002e-12
-0.9632857 -2.8264016e-12
-0.9622857 -2.2733387e-12
-0.9612857 -1.6050388000000001e-12
-0.9602857 -8.288978899999999e-13
-0.9592857 4.5354654e-14
-0.9582857 1.005859e-12
-0.9572857 2.0387561e-12
-0.9562857 3.1282235e-12
-0.9552857 4.2564181e-12
-0.9542857 5.4033414e-12
-0.9532857 6.546654e-12
-0.9522857 7.6614916e-12
-0.9512857 8.7203329e-12
-0.9502857 9.692982899999999e-12
-0.9492857 1.0546729e-11
-0.9482857 1.1246725e-11
-0.9472857 1.1756634e-11
-0.9462857 1.2039557e-11
-0.9452857 1.2059231e-11
-0.9442857 1.1781485999999999e-11
-0.9432857 1.1175877e-11
-0.9422857 1.0217448999999999e-11
-0.9412857 8.888501499999999e-12
-0.9402857 7.1802827e-12
-0.9392857 5.0944721999999995e-12
-0.9382857 2.6443633e-12
-0.9372857 -1.4435689e-13
-0.9362857 -3.2333052999999998e-12
-0.9352857 -6.571623800000001e-12
-0.9342857 -1.0096747e-11
-0.9332857 -1.3735699999999999e-11
-0.9322857 -1.740689e-11
-0.9312857 -2.1022298e-11
-0.9302857 -2.4489997e-11
-0.9292857 -2.7716867000000003e-11
-0.9282857 -3.0611386e-11
-0.9272857 -3.308637e-11
-0.9262857 -3.5061547999999995e-11
-0.9252857 -3.6465861e-11
-0.9242857 -3.7239412e-11
-0.9232857 -3.7335009e-11
-0.9222857 -3.6719255e-11
-0.9212857 -3.5373213e-11
-0.9202857 -3.3292623000000004e-11
-0.9192857 -3.0487768e-11
-0.9182857 -2.6982984e-11
-0.9172857 -2.2815934e-11
-0.9162857 -1.8036687e-11
-0.9152857 -1.2706645000000001e-11
-0.9142857 -6.897419100000001e-12
-0.9132857 -6.8964546e-13
-0.9122857 5.828211400000001e-12
-0.9112857 1.2561069e-11
-0.9102857 1.9408463e-11
-0.9092857 2.6265817e-11
-0.9082857 3.3025785000000004e-11
-0.9072857 3.9579676e-11
-0.9062857 4.5818991e-11
-0.9052857 5.1637075e-11
-0.9042857 5.6930870999999996e-11
-0.9032857 6.1602763e-11
-0.9022857 6.5562426e-11
-0.9012857 6.8728665e-11
-0.9002857 7.1031131e-11
-0.8992857 7.2411836e-11
-0.8982857 7.282638599999999e-11
-0.8972857 7.2244831e-11
-0.8962857 7.065211e-11
-0.8952857 6.8048025e-11
-0.8942857 6.4446712e-11
-0.8932857 5.9875737e-11
-0.8922857 5.4374739000000004e-11
-0.8912857 4.7993863e-11
-0.8902857 4.0791985e-11
-0.8892857 3.2834968e-11
-0.8882857 2.4194037e-11
-0.8872857 1.4944457e-11
-0.8862857 5.1646279e-12
-0.8852857 -5.0643287e-12
-0.8842857 -1.5658414000000003e-11
-0.8832857 -2.6530055999999998e-11
-0.8822857 -3.7586934e-11
-0.8812857 -4.8730447999999996e-11
-0.8802857 -5.985399900000001e-11
-0.8792857 -7.0841315e-11
-0.8782857 -8.1565044e-11
-0.8772857 -9.1885906e-11
-0.8762857 -1.0165259e-10
-0.8752857 -1.1070270000000001e-10
-0.8742857 -1.1886473999999999e-10
-0.8732857 -1.2596144e-10
-0.8722857 -1.3181418e-10
-0.8712857 -1.3624858e-10
-0.8702857 -1.3910094e-10
-0.8692857 -1.4022531e-10
-0.8682857 -1.3950069e-10
-0.8672857 -1.3683802e-10
-0.8662857 -1.3218641999999999e-10
-0.8652857 -1.2553822e-10
-0.8642857 -1.1693233e-10
-0.8632857 -1.0645552999999999e-10
-0.8622857 -9.4241422e-11
-0.8612857 -8.0466943e-11
-0.8602857 -6.534642100000001e-11
-0.8592857 -4.9123367999999993e-11
-0.8582857 -3.2060343e-11
-0.8572857 -1.4427476e-11
-0.8562857 3.5097586e-12
-0.8552857 2.1502704e-11
-0.8542857 3.9330846e-11
-0.8532857 5.6811462e-11
-0.8522857 7.3806862e-11
-0.8512857 9.022859499999999e-11
-0.8502857 1.0603819e-10
-0.8492857 1.2124422999999999e-10
-0.8482857 1.3589568e-10
-0.8472857 1.5007206e-10
-0.8462857 1.6387063000000001e-10
-0.8452857 1.773918e-10
-0.8442857 1.9072346e-10
-0.8432857 2.0392546e-10
-0.8422857 2.1701538e-10
-0.8412857 2.2995661e-10
-0.8402857 2.4264982e-10
-0.8392857 2.5492834999999996e-10
-0.8382857 2.6655802000000003e-10
-0.8372857 2.7724175e-10
-0.8362857 2.8662825e-10
-0.8352857 2.9432462999999997e-10
-0.8342857 2.9991203e-10
-0.8332857 3.0296288e-10
-0.8322857 3.0305912e-10
-0.8312857 2.9980959e-10
-0.8302857 2.9286591e-10
-0.8292857 2.8193548e-10
-0.8282857 2.6679121000000003e-10
-0.8272857 2.4727726e-10
-0.8262857 2.2331104e-10
-0.8252857 1.9488139e-10
-0.8242857 1.62044e-10
-0.8232857 1.2491439e-10
-0.8222857 8.3659886e-11
-0.8212857 3.849128e-11
-0.8202857 -1.0344615e-11
-0.8192857 -6.2570814e-11
-0.8182857 -1.1788381e-10
-0.8172857 -1.7595473e-10
-0.8162857 -2.3642806e-10
-0.8152857 -2.9891827e-10
-0.8142857 -3.6300481e-10
-0.8132857 -4.2822655e-10
-0.8122857 -4.9407626e-10
-0.8112857 -5.5999615e-10
-0.8102857 -6.2537523e-10
-0.8092857 -6.8954894e-10
-0.8082857 -7.5180157e-10
-0.8072857 -8.113714600000001e-10
-0.8062857 -8.674581899999999e-10
-0.8052857 -9.1923231e-10
-0.8042857 -9.6584589e-10
-0.8032857 -1.0064435e-09
-0.8022857 -1.0401728e-09
-0.8012857 -1.0661937e-09
-0.8002857 -1.0836859e-09
-0.7992857 -1.0918544999999999e-09
-0.7982857 -1.0899330000000001e-09
-0.7972857 -1.0771857e-09
-0.7962857 -1.0529079e-09
-0.7952857 -1.0164263e-09
-0.7942857 -9.6710036e-10
-0.7932857 -9.043258300000001e-10
-0.7922857 -8.2754081e-10
-0.7912857 -7.3623607e-10
-0.7902857 -6.299699e-10
-0.7892857 -5.0838799e-10
-0.7882857 -3.7124816999999995e-10
-0.7872857 -2.1844939e-10
-0.7862857 -5.0064460999999996e-11
-0.7852857 1.3362509e-10
-0.7842857 3.3209334e-10
-0.7832857 5.4453551e-10
-0.7822857 7.698364499999999e-10
-0.7812857 1.0065442e-09
-0.7802857 1.2528506e-09
-0.7792857 1.5065800999999998e-09
-0.7782857 1.7651899e-09
-0.7772857 2.0257802e-09
-0.7762857 2.2851176e-09
-0.7752857 2.5396702e-09
-0.7742857 2.785655e-09
-0.7732857 3.0190957e-09
-0.7722857 3.2358918000000002e-09
-0.7712857 3.4318933e-09
-0.7702857 3.6029820999999997e-09
-0.7692857 3.7451556e-09
-0.7682857 3.854609e-09
-0.7672857 3.9278143e-09
-0.7662857 3.9615928999999994e-09
-0.7652857 3.9531767e-09
-0.7642857 3.9002582e-09
-0.7632857 3.8010272e-09
-0.7622857 3.6541895e-09
-0.7612857 3.4589755e-09
-0.7602857 3.2151299000000002e-09
-0.7592857 2.9228921000000003e-09
-0.7582857 2.5829661000000002e-09
-0.7572857 2.1964834e-09
-0.7562857 1.7649639e-09
-0.7552857 1.2902773e-09
-0.7542857 7.7461084e-10
-0.7532857 2.2044293000000001e-10
-0.7522857 -3.694706e-10
-0.7512857 -9.9209954e-10
-0.7502857 -1.6441293e-09
-0.7492857 -2.3219395e-09
-0.7482857 -3.0215729000000004e-09
-0.7472857 -3.7386975e-09
-0.7462857 -4.4685665e-09
-0.7452857 -5.205978399999999e-09
-0.7442857 -5.9452422e-09
-0.7432857 -6.6801543e-09
-0.7422857 -7.4039851e-09
-0.7412857 -8.1094839e-09
-0.7402857 -8.788898800000001e-09
-0.7392857 -9.4340154e-09
-0.7382857 -1.0036211e-08
-0.7372857 -1.0586525e-08
-0.7362857 -1.1075743999999999e-08
-0.7352857 -1.1494493e-08
-0.7342857 -1.1833341e-08
-0.7332857 -1.2082908e-08
-0.7322857 -1.2233976000000001e-08
-0.7312857 -1.2277608e-08
-0.7302857 -1.2205262999999999e-08
-0.7292857 -1.200892e-08
-0.7282857 -1.1681202e-08
-0.7272857 -1.1215508e-08
-0.7262857 -1.0606152000000001e-08
-0.7252857 -9.8485019e-09
-0.7242857 -8.9391342e-09
-0.7232857 -7.8759881e-09
-0.7222857 -6.6585203e-09
-0.7212857 -5.2878618e-09
-0.7202857 -3.766961e-09
-0.7192857 -2.1007135e-09
-0.7182857 -2.9606873e-10
-0.7172857 1.6378955000000001e-09
-0.7162857 3.6899348e-09
-0.7152857 5.846644000000001e-09
-0.7142857 8.0925114e-09
-0.7132857 1.0410019e-08
-0.7122857 1.2779798000000001e-08
-0.7112857 1.5180818e-08
-0.7102857 1.7590625e-08
-0.7092857 1.9985599e-08
-0.7082857 2.2341237e-08
-0.7072857 2.4632435e-08
-0.7062857 2.6833769000000003e-08
-0.7052857 2.8919767000000002e-08
-0.7042857 3.0865138e-08
-0.7032857 3.2644989000000005e-08
-0.7022857 3.4235001e-08
-0.7012857 3.5611554999999995e-08
-0.7002857 3.6751856999999995e-08
-0.6992857 3.7634007000000004e-08
-0.6982857 3.8237066e-08
-0.6972857 3.8541126e-08
-0.6962857 3.8527362e-08
-0.6952857 3.8178116e-08
-0.6942857 3.747701e-08
-0.6932857 3.6409081e-08
-0.6922857 3.4960967000000004e-08
-0.6912857 3.3121123e-08
-0.6902857 3.0880082e-08
-0.6892857 2.8230753999999997e-08
-0.6882857 2.5168737e-08
-0.6872857 2.1692652e-08
-0.6862857 1.7804479e-08
-0.6852857 1.3509877999999999e-08
-0.6842857 8.8184945e-09
-0.6832857 3.7442199e-09
-0.6822857 -1.6945888999999999e-09
-0.6812857 -7.4749464e-09
-0.6802857 -1.3569136000000001e-08
-0.6792857 -1.9944675e-08
-0.6782857 -2.6564345e-08
-0.6772857 -3.338628e-08
-0.6762857 -4.0364134e-08
-0.6752857 -4.7447302000000005e-08
-0.6742857 -5.4581195e-08
-0.6732857 -6.1707578e-08
-0.6722857 -6.8764949e-08
-0.6712857 -7.568897699999999e-08
-0.6702857 -8.2412949e-08
-0.6692857 -8.8868307e-08
-0.6682857 -9.498517499999999e-08
-0.6672857 -1.0069291999999999e-07
-0.6662857 -1.0592074999999999e-07
-0.6652857 -1.1059833e-07
-0.6642857 -1.146564e-07
-0.6632857 -1.180274e-07
-0.6622857 -1.2064613e-07
-0.6612857 -1.2245035e-07
-0.6602857 -1.2338145999999999e-07
-0.6592857 -1.2338506e-07
-0.6582857 -1.2241154999999998e-07
-0.6572857 -1.2041677e-07
-0.6562857 -1.1736251000000001e-07
-0.6552857 -1.1321705e-07
-0.6542857 -1.0795567e-07
-0.6532857 -1.0156111999999999e-07
-0.6522857 -9.4024055e-08
-0.6512857 -8.5343416e-08
-0.6502857 -7.5526768e-08
-0.6492857 -6.459058300000001e-08
-0.6482857 -5.256045e-08
-0.6472857 -3.947124e-08
-0.6462857 -2.5367172000000003e-08
-0.6452857 -1.0301840999999999e-08
-0.6442857 5.6618404e-09
-0.6432857 2.2451749e-08
-0.6422857 3.9986706000000005e-08
-0.6412857 5.8176663e-08
-0.6402857 7.692294e-08
-0.6392857 9.611843499999999e-08
-0.6382857 1.1564786000000001e-07
-0.6372857 1.3538797e-07
-0.6362857 1.5520779e-07
-0.6352857 1.7496885e-07
-0.6342857 1.9452543999999998e-07
-0.6332857 2.1372485999999998e-07
-0.6322857 2.3240783e-07
-0.6312857 2.5040887e-07
-0.6302857 2.67557e-07
-0.6292857 2.8367642e-07
-0.6282857 2.9858755e-07
-0.6272857 3.1210816e-07
-0.6262857 3.2405487e-07
-0.6252857 3.3424472000000003e-07
-0.6242857 3.4249708e-07
-0.6232857 3.4863558999999997e-07
-0.6222857 3.5249037e-07
-0.6212857 3.5390013e-07
-0.6202857 3.5271439e-07
-0.6192857 3.4879568e-07
-0.6182857 3.4202141e-07
-0.6172857 3.3228573e-07
-0.6162857 3.1950109e-07
-0.6152857 3.0359957e-07
-0.6142857 2.8453396999999997e-07
-0.6132857 2.6227867e-07
-0.6122857 2.3683024e-07
-0.6112857 2.0820801e-07
-0.6102857 1.7645434000000002e-07
-0.6092857 1.4163506e-07
-0.6082857 1.0383968000000001e-07
-0.6072857 6.3181782e-08
-0.6062857 1.9799376e-08
-0.6052857 -2.6144625e-08
-0.6042857 -7.4461892e-08
-0.6032857 -1.2493813999999998e-07
-0.6022857 -1.7733252e-07
-0.6012857 -2.3137716000000002e-07
-0.6002857 -2.867768e-07
-0.5992857 -3.4320846e-07
-0.5982857 -4.0032142e-07
-0.5972857 -4.5773748999999997e-07
-0.5962857 -5.150512900000001e-07
-0.5952857 -5.718312e-07
-0.5942857 -6.2762013e-07
-0.5932857 -6.819370000000001e-07
-0.5922857 -7.3427797e-07
-0.5912857 -7.8411837e-07
-0.5902857 -8.3091436e-07
-0.5892857 -8.7410506e-07
-0.5882857 -9.1311465e-07
-0.5872857 -9.4735473e-07
-0.5862857 -9.7622648e-07
-0.5852857 -9.9912292e-07
-0.5842857 -1.0154317e-06
-0.5832857 -1.0245376999999999e-06
-0.5822857 -1.0258252e-06
-0.5812857 -1.0186812e-06
-0.5802857 -1.0024981e-06
-0.5792857 -9.7667634e-07
-0.5782857 -9.4062766e-07
-0.5772857 -8.937778499999999e-07
-0.5762857 -8.3556939e-07
-0.5752857 -7.654644e-07
-0.5742857 -6.8294703e-07
-0.5732857 -5.8752603e-07
-0.5722857 -4.787367399999999e-07
-0.5712857 -3.5614309e-07
-0.5702857 -2.1933917e-07
-0.5692857 -6.7950734e-08
-0.5682857 9.8363728e-08
-0.5672857 2.7991207e-07
-0.5662857 4.769678e-07
-0.5652857 6.8976949e-07
-0.5642857 9.1852046e-07
-0.5632857 1.1633886e-06
-0.5622857 1.4245062e-06
-0.5612857 1.7019703e-06
-0.5602857 1.9958423999999997e-06
-0.5592857 2.3061494e-06
-0.5582857 2.6328838e-06
-0.5572857 2.9760047e-06
-0.5562857 3.3354386e-06
-0.5552857 3.7110805e-06
-0.5542857 4.102795299999999e-06
-0.5532857 4.5104187000000005e-06
-0.5522857 4.9337586e-06
-0.5512857 5.3725969e-06
-0.5502857 5.8266902e-06
-0.5492857 6.295772400000001e-06
-0.5482857 6.779554700000001e-06
-0.5472857 7.277729e-06
-0.5462857 7.7899671e-06
-0.5452857 8.3159236e-06
-0.5442857 8.8552376e-06
-0.5432857 9.4075347e-06
-0.5422857 9.972428200000001e-06
-0.5412857 1.0549523e-05
-0.5402857 1.1138418000000001e-05
-0.5392857 1.1738709999999999e-05
-0.5382857 1.2349999000000001e-05
-0.5372857 1.2971888e-05
-0.5362857 1.3603996000000001e-05
-0.5352857 1.4245954e-05
-0.5342857 1.4897415000000002e-05
-0.5332857 1.5558057e-05
-0.5322857 1.6227582e-05
-0.5312857 1.6905730000000002e-05
-0.5302857 1.7592274e-05
-0.5292857 1.8287024e-05
-0.5282857 1.8989829e-05
-0.5272857 1.9700575e-05
-0.5262857 2.0419189e-05
-0.5252857 2.1145634e-05
-0.5242857 2.1879909e-05
-0.5232857 2.2622048e-05
-0.5222857 2.3372115e-05
-0.5212857 2.4130208e-05
-0.5202857 2.4896450999999997e-05
-0.5192857 2.5670997000000004e-05
-0.5182857 2.6454026e-05
-0.5172857 2.7245741e-05
-0.5162857 2.8046375e-05
-0.5152857 2.8856184e-05
-0.5142857 2.9675445e-05
-0.5132857 3.0504467e-05
-0.5122857 3.1343575e-05
-0.5112857 3.2193128e-05
-0.5102857 3.3053504e-05
-0.5092857 3.392511e-05
-0.5082857 3.4808374e-05
-0.5072857 3.5703748999999996e-05
-0.5062857 3.6611706e-05
-0.5052857 3.7532734999999996e-05
-0.5042857 3.8467346e-05
-0.5032857 3.9416062e-05
-0.5022857 4.0379422e-05
-0.5012857 4.1357981e-05
-0.5002857 4.2352306e-05
-0.4992857 4.3362976e-05
-0.4982857 4.439058e-05
-0.4972857 4.5435709e-05
-0.4962857 4.6498963e-05
-0.4952857 4.7580943e-05
-0.4942857 4.8682256000000006e-05
-0.4932857 4.9803515e-05
-0.4922857 5.0945323000000005e-05
-0.4912857 5.210827700000001e-05
-0.4902857 5.3292968e-05
-0.4892857 5.4499975e-05
-0.4882857 5.5729851e-05
-0.4872857 5.6983129000000006e-05
-0.4862857 5.8260321000000006e-05
-0.4852857 5.956191e-05
-0.4842857 6.0888351000000004e-05
-0.4832857 6.2240071e-05
-0.4822857 6.361746e-05
-0.4812857 6.5020879e-05
-0.4802857 6.6450656e-05
-0.4792857 6.7907092e-05
-0.4782857 6.9390467e-05
-0.4772857 7.0901029e-05
-0.4762857 7.2439025e-05
-0.4752857 7.4004669e-05
-0.4742857 7.5598183e-05
-0.4732857 7.7219772e-05
-0.4722857 7.8869652e-05
-0.4712857 8.0548028e-05
-0.4702857 8.225510400000001e-05
-0.4692857 8.399109099999999e-05
-0.4682857 8.5756204e-05
-0.4672857 8.755066600000001e-05
-0.4662857 8.937469700000001e-05
-0.4652857 9.1228532e-05
-0.4642857 9.311240199999999e-05
-0.4632857 9.502655300000001e-05
-0.4622857 9.6971223e-05
-0.4612857 9.894664599999999e-05
-0.4602857 0.00010095304
-0.4592857 0.00010299061
-0.4582857 0.00010505958999999999
-0.4572857 0.00010716016
-0.4562857 0.00010929250999999999
-0.4552857 0.00011145681999999999
-0.4542857 0.00011365329
-0.4532857 0.00011588205
-0.4522857 0.00011814328
-0.4512857 0.00012043714000000001
-0.4502857 0.00012276378
-0.4492857 0.00012512335
-0.4482857 0.00012751601
-0.4472857 0.00012994198
-0.4462857 0.00013240143
-0.4452857 0.00013489459
-0.4442857 0.00013742172
-0.4432857 0.00013998306999999998
-0.4422857 0.00014257894000000001
-0.4412857 0.00014520963
-0.4402857 0.00014787549
-0.4392857 0.0001505769
-0.4382857 0.00015331423
-0.4372857 0.0001560879
-0.4362857 0.00015889834
-0.4352857 0.000161746
-0.4342857 0.00016463135
-0.4332857 0.00016755486
-0.4322857 0.000170517
-0.4312857 0.00017351825
-0.4302857 0.00017655908999999998
-0.4292857 0.00017964001999999998
-0.4282857 0.00018276149
-0.4272857 0.00018592400999999998
-0.4262857 0.00018912807000000001
-0.4252857 0.00019237416
-0.4242857 0.00019566279999999999
-0.4232857 0.00019899445999999998
-0.4222857 0.00020236963999999998
-0.4212857 0.00020578884000000002
-0.4202857 0.00020925261
-0.4192857 0.00021276146
-0.4182857 0.00021631595
-0.4172857 0.00021991666
-0.4162857 0.00022356421000000002
-0.4152857 0.00022725919
-0.4142857 0.00023100226000000003
-0.4132857 0.00023479408
-0.4122857 0.00023863533000000002
-0.4112857 0.00024252677
-0.4102857 0.00024646911
-0.4092857 0.00025046313
-0.4082857 0.00025450968
-0.4072857 0.00025860961
-0.4062857 0.00026276384
-0.4052857 0.0002669733
-0.4042857 0.00027123899
-0.4032857 0.00027556191
-0.4022857 0.00027994312999999997
-0.4012857 0.00028438371
-0.4002857 0.00028888478
-0.3992857 0.00029344749
-0.3982857 0.00029807297
-0.3972857 0.00030276239999999996
-0.3962857 0.00030751692
-0.3952857 0.00031233769
-0.3942857 0.00031722584
-0.3932857 0.00032218252
-0.3922857 0.00032720882
-0.3912857 0.00033230588000000003
-0.3902857 0.00033747476
-0.3892857 0.00034271660999999996
-0.3882857 0.00034803249
-0.3872857 0.00035342355
-0.3862857 0.00035889087999999995
-0.3852857 0.00036443566
-0.3842857 0.00037005908999999997
-0.3832857 0.00037576242
-0.3822857 0.00038154694
-0.3812857 0.00038741396000000004
-0.3802857 0.00039336483000000004
-0.3792857 0.00039940096
-0.3782857 0.00040552382
-0.3772857 0.00041173480000000003
-0.3762857 0.00041803532000000005
-0.3752857 0.00042442684
-0.3742857 0.00043091081
-0.3732857 0.00043748864000000003
-0.3722857 0.00044416165
-0.3712857 0.00045093125000000004
-0.3702857 0.00045779871
-0.3692857 0.00046476534
-0.3682857 0.00047183239
-0.3672857 0.00047900107
-0.3662857 0.00048627262
-0.3652857 0.00049364826
-0.3642857 0.00050112917
-0.3632857 0.0005087165799999999
-0.3622857 0.00051641168
-0.3612857 0.00052421574
-0.3602857 0.00053212993
-0.3592857 0.00054015554
-0.3582857 0.00054829388
-0.3572857 0.00055654627
-0.3562857 0.00056491413
-0.3552857 0.00057339885
-0.3542857 0.00058200194
-0.3532857 0.0005907249
-0.3522857 0.00059956933
-0.3512857 0.00060853681
-0.3502857 0.00061762898
-0.3492857 0.00062684753
-0.3482857 0.00063619418
-0.3472857 0.0006456707100000001
-0.3462857 0.0006552788399999999
-0.3452857 0.00066502048
-0.3442857 0.00067489746
-0.3432857 0.00068491167
-0.3422857 0.0006950650499999999
-0.3412857 0.0007053594299999999
-0.3402857 0.00071579675
-0.3392857 0.0007263789500000001
-0.3382857 0.00073710798
-0.3372857 0.00074798577
-0.3362857 0.00075901426
-0.3352857 0.0007701953999999999
-0.3342857 0.00078153125
-0.3332857 0.0007930237200000001
-0.3322857 0.0008046747100000001
-0.3312857 0.00081648623
-0.3302857 0.00082846027
-0.3292857 0.00084059893
-0.3282857 0.0008529042100000001
-0.3272857 0.0008653783
-0.3262857 0.00087802327
-0.3252857 0.0008908414200000001
-0.3242857 0.0009038348300000001
-0.3232857 0.00091700567
-0.3222857 0.00093035615
-0.3212857 0.00094388861
-0.3202857 0.00095760524
-0.3192857 0.0009715084200000001
-0.3182857 0.00098560049
-0.3172857 0.00099988383
-0.3162857 0.0010143607
-0.3152857 0.0010290333
-0.3142857 0.0010439039
-0.3132857 0.0010589747
-0.3122857 0.0010742478
-0.3112857 0.0010897253
-0.3102857 0.0011054091
-0.3092857 0.0011213013999999998
-0.3082857 0.0011374038
-0.3072857 0.0011537183
-0.3062857 0.0011702467
-0.3052857 0.0011869904
-0.3042857 0.0012039512999999999
-0.3032857 0.0012211306
-0.3022857 0.0012385300999999999
-0.3012857 0.0012561513000000002
-0.3002857 0.0012739956
-0.2992857 0.0012920646
-0.2982857 0.0013103599
-0.2972857 0.0013288832
-0.2962857 0.001347636
-0.2952857 0.0013666201
-0.2942857 0.0013858375
-0.2932857 0.0014052899
-0.2922857 0.0014249797
-0.2912857 0.0014449089999999999
-0.2902857 0.0014650801
-0.2892857 0.0014854956
-0.2882857 0.0015061580999999999
-0.2872857 0.00152707
-0.2862857 0.0015482341000000001
-0.2852857 0.0015696529
-0.2842857 0.0015913291
-0.2832857 0.0016132655
-0.2822857 0.0016354648
-0.2812857 0.0016579297
-0.2802857 0.0016806631
-0.2792857 0.0017036675
-0.2782857 0.0017269458
-0.2772857 0.0017505008000000002
-0.2762857 0.0017743354
-0.2752857 0.0017984526
-0.2742857 0.0018228557
-0.2732857 0.0018475477
-0.2722857 0.0018725321
-0.2712857 0.0018978126000000002
-0.2702857 0.001923393
-0.2692857 0.0019492772000000002
-0.2682857 0.0019754696000000003
-0.2672857 0.0020019745
-0.2662857 0.0020287962
-0.2652857 0.0020559395000000003
-0.2642857 0.0020834092999999997
-0.2632857 0.0021112108
-0.2622857 0.0021393489
-0.2612857 0.002167829
-0.2602857 0.0021966564
-0.2592857 0.0022258364
-0.2582857 0.0022553746
-0.2572857 0.0022852764000000003
-0.2562857 0.0023155473000000004
-0.2552857 0.0023461927000000002
-0.2542857 0.0023772183
-0.2532857 0.0024086296
-0.2522857 0.002440432
-0.2512857 0.0024726311
-0.2502857 0.0025052319
-0.2492857 0.0025382395999999996
-0.2482857 0.0025716594
-0.2472857 0.0026054962
-0.2462857 0.0026397550999999997
-0.2452857 0.0026744408
-0.2442857 0.0027095586
-0.2432857 0.0027451129
-0.2422857 0.0027811086000000002
-0.2412857 0.0028175502
-0.2402857 0.0028544424
-0.2392857 0.0028917902
-0.2382857 0.0029295983
-0.2372857 0.0029678718
-0.2362857 0.0030066158
-0.2352857 0.0030458355
-0.2342857 0.0030855364
-0.2332857 0.0031257236999999998
-0.2322857 0.0031664032999999996
-0.2312857 0.0032075801
-0.2302857 0.0032492600000000003
-0.2292857 0.0032914489999999997
-0.2282857 0.0033341519
-0.2272857 0.0033773744
-0.2262857 0.0034211218
-0.2252857 0.0034653996
-0.2242857 0.003510213
-0.2232857 0.0035555666000000002
-0.2222857 0.0036014659
-0.2212857 0.0036479156
-0.2202857 0.0036949205
-0.2192857 0.0037424851999999995
-0.2182857 0.0037906149
-0.2172857 0.0038393143999999996
-0.2162857 0.0038885886000000003
-0.2152857 0.0039384428
-0.2142857 0.0039888822
-0.2132857 0.0040399122
-0.2122857 0.0040915376
-0.2112857 0.004143764100000001
-0.2102857 0.0041965974
-0.2092857 0.004250042900000001
-0.2082857 0.0043041066
-0.2072857 0.0043587948
-0.2062857 0.0044141136
-0.2052857 0.004470069
-0.2042857 0.0045266683
-0.2032857 0.0045839181
-0.2022857 0.0046418252
-0.2012857 0.004700396999999999
-0.2002857 0.0047596408
-0.1992857 0.004819564100000001
-0.1982857 0.0048801747
-0.1972857 0.0049414793
-0.1962857 0.0050034858000000005
-0.1952857 0.0050662013
-0.1942857 0.005129633099999999
-0.1932857 0.0051937885
-0.1922857 0.0052586751000000004
-0.1912857 0.0053243002
-0.1902857 0.0053906719
-0.1892857 0.0054577977
-0.1882857 0.0055256853
-0.1872857 0.005594343
-0.1862857 0.0056637786
-0.1852857 0.005734001
-0.1842857 0.0058050184
-0.1832857 0.0058768401
-0.1822857 0.0059494749
-0.1812857 0.0060229318
-0.1802857 0.0060972205
-0.1792857 0.006172349799999999
-0.1782857 0.006248329699999999
-0.1772857 0.006325168900000001
-0.1762857 0.0064028776
-0.1752857 0.006481464500000001
-0.1742857 0.006560939799999999
-0.1732857 0.0066413137
-0.1722857 0.0067225963
-0.1712857 0.0068047978999999995
-0.1702857 0.0068879279
-0.1692857 0.006971996499999999
-0.1682857 0.0070570139
-0.1672857 0.007142990199999999
-0.1662857 0.0072299357000000005
-0.1652857 0.0073178599
-0.1642857 0.0074067735
-0.1632857 0.0074966869
-0.1622857 0.0075876102
-0.1612857 0.0076795528
-0.1602857 0.007772525
-0.1592857 0.0078665369
-0.1582857 0.0079615995
-0.1572857 0.0080577229
-0.1562857 0.008154918
-0.1552857 0.0082531966
-0.1542857 0.0083525694
-0.1532857 0.0084530475
-0.1522857 0.0085546424
-0.1512857 0.0086573658
-0.1502857 0.0087612294
-0.1492857 0.008866244
-0.1482857 0.008972422099999999
-0.1472857 0.0090797759
-0.1462857 0.0091883172
-0.1452857 0.0092980583
-0.1442857 0.0094090123
-0.1432857 0.0095211915
-0.1422857 0.009634608400000001
-0.1412857 0.0097492768
-0.1402857 0.009865209699999999
-0.1392857 0.0099824203
-0.1382857 0.010100922
-0.1372857 0.01022073
-0.1362857 0.010341856
-0.1352857 0.010464314
-0.1342857 0.010588118
-0.1332857 0.01071328
-0.1322857 0.010839814
-0.1312857 0.010967733
-0.1302857 0.011097051
-0.1292857 0.011227781
-0.1282857 0.011359937
-0.1272857 0.011493533
-0.1262857 0.011628582
-0.1252857 0.011765099
-0.1242857 0.011903099
-0.1232857 0.012042598
-0.1222857 0.012183608
-0.1212857 0.012326149
-0.1202857 0.012470233
-0.1192857 0.012615877000000001
-0.1182857 0.012763099
-0.1172857 0.012911912999999999
-0.1162857 0.013062336
-0.1152857 0.013214385
-0.1142857 0.013368075
-0.1132857 0.013523421999999998
-0.1122857 0.013680445
-0.1112857 0.013839160000000001
-0.1102857 0.013999581
-0.1092857 0.014161727
-0.1082857 0.014325615
-0.1072857 0.014491261
-0.1062857 0.014658681
-0.1052857 0.014827891999999999
-0.1042857 0.014998911
-0.1032857 0.015171753
-0.1022857 0.015346435
-0.1012857 0.015522975000000001
-0.1002857 0.015701388
-9.9285714E-02 0.015881691
-9.8285712E-02 0.0160639
-9.7285718E-02 0.01624803
-9.6285716E-02 0.016434096
-9.5285714E-02 0.016622116
-9.4285712E-02 0.016812104
-9.3285717E-02 0.017004077
-9.2285715E-02 0.017198053
-9.1285713E-02 0.017394047
-9.0285711E-02 0.017592077
-8.9285716E-02 0.017792161
-8.8285714E-02 0.017994318
-8.7285712E-02 0.018198564
-8.6285718E-02 0.018404919000000002
-8.5285716E-02 0.018613401
-8.4285714E-02 0.018824032
-8.3285712E-02 0.01903683
-8.2285717E-02 0.019251817
-8.1285715E-02 0.019469012
-8.0285713E-02 0.019688432999999998
-7.9285711E-02 0.019910101
-7.8285716E-02 0.020134035999999998
-7.7285714E-02 0.020360258
-7.6285712E-02 0.020588789
-7.5285718E-02 0.020819649
-7.4285716E-02 0.021052861
-7.3285714E-02 0.021288446
-7.2285712E-02 0.021526428
-7.1285717E-02 0.021766828000000002
-7.0285715E-02 0.022009668
-6.9285713E-02 0.022254971999999998
-6.8285711E-02 0.022502762
-6.7285717E-02 0.02275306
-6.6285715E-02 0.023005891
-6.5285712E-02 0.023261279
-6.4285718E-02 0.023519243
-6.3285716E-02 0.023779810000000002
-6.2285714E-02 0.024043002
-6.1285716E-02 0.024308843
-6.0285714E-02 0.024577357999999997
-5.9285715E-02 0.024848571
-5.8285713E-02 0.025122511
-5.7285715E-02 0.025399201
-5.6285713E-02 0.025678667999999998
-5.5285715E-02 0.02596094
-5.4285713E-02 0.026246047
-5.3285714E-02 0.026534014999999998
-5.2285716E-02 0.026824872
-5.1285714E-02 0.027118647
-5.0285716E-02 0.027415365999999997
-4.9285714E-02 0.027715059999999996
-4.8285715E-02 0.028017751
-4.7285713E-02 0.028323469
-4.6285715E-02 0.028632244
-4.5285713E-02 0.028944099999999997
-4.4285715E-02 0.029259064
-4.3285713E-02 0.029577166
-4.2285714E-02 0.029898429
-4.1285716E-02 0.030222884
-4.0285714E-02 0.030550556
-3.9285716E-02 0.030881472000000004
-3.8285714E-02 0.03121566
-3.7285715E-02 0.031553148
-3.6285713E-02 0.031893965
-3.5285715E-02 0.032238138
-3.4285713E-02 0.032585696
-3.3285715E-02 0.032936662
-3.2285713E-02 0.033291065
-3.1285714E-02 0.033648932
-3.0285714E-02 0.034010293999999996
-2.9285714E-02 0.034375174
-2.8285714E-02 0.034743605999999996
-2.7285714E-02 0.03511562
-2.6285714E-02 0.035491245000000005
-2.5285713E-02 0.035870512
-2.4285715E-02 0.036253451
-2.3285715E-02 0.036640096
-2.2285715E-02 0.037030477
-2.1285715E-02 0.037424624000000004
-2.0285714E-02 0.037822573
-1.9285714E-02 0.038224354
-1.8285714E-02 0.03863
-1.7285714E-02 0.039039546
-1.6285714E-02 0.039453022000000004
-1.5285715E-02 0.039870461
-1.4285714E-02 0.040291893
-1.3285714E-02 0.04071735
-1.2285714E-02 0.041146865000000005
-1.1285714E-02 0.041580471
-1.0285715E-02 0.042018201000000005
-9.2857145E-03 0.042460088
-8.2857143E-03 0.042906168
-7.2857141E-03 0.043356474
-6.2857145E-03 0.043811041
-5.2857143E-03 0.044269901
-4.2857141E-03 0.044733088000000004
-3.2857142E-03 0.045200638
-2.2857143E-03 0.045672586
-1.2857143E-03 0.046148969
-2.8571428E-04 0.046629825
7.1428571E-04 0.047115193
1.7142857E-03 0.047605106
2.7142856E-03 0.048099604
3.7142858E-03 0.048598720000000005
4.7142855E-03 0.049102493000000004
5.7142857E-03 0.049610959999999996
6.7142858E-03 0.050124165000000005
7.7142855E-03 0.050642149
8.7142857E-03 0.051164947
9.7142858E-03 0.051692605
1.0714286E-02 0.052225159
1.1714286E-02 0.052762649
1.2714285E-02 0.05330511500000001
1.3714286E-02 0.053852593
1.4714286E-02 0.054405128999999997
1.5714286E-02 0.054962758
1.6714286E-02 0.055525522
1.7714286E-02 0.056093466
1.8714286E-02 0.056666625000000005
1.9714287E-02 0.05724504
2.0714285E-02 0.057828747
2.1714285E-02 0.058417785
2.2714285E-02 0.05901220099999999
2.3714285E-02 0.059612030999999996
2.4714286E-02 0.060217321000000004
2.5714286E-02 0.060828112
2.6714286E-02 0.061444443
2.7714286E-02 0.062066368999999996
2.8714286E-02 0.062693929
2.9714286E-02 0.06332716399999999
3.0714286E-02 0.063966122
3.1714287E-02 0.064610847
3.2714285E-02 0.065261382
3.3714287E-02 0.065917772
3.4714285E-02 0.06658006500000001
3.5714287E-02 0.067248312
3.6714286E-02 0.067922554
3.7714284E-02 0.068602839
3.8714286E-02 0.069289218
3.9714284E-02 0.06998173199999999
4.0714286E-02 0.070680428
4.1714285E-02 0.071385351
4.2714287E-02 0.072096556
4.3714285E-02 0.072814088
4.4714287E-02 0.073537993
4.5714285E-02 0.074268319
4.6714287E-02 0.07500511700000001
4.7714286E-02 0.075748435
4.8714284E-02 0.076498312
4.9714286E-02 0.077254797
5.0714284E-02 0.078017928
5.1714286E-02 0.078787759
5.2714285E-02 0.079564337
5.3714287E-02 0.080347713
5.4714285E-02 0.08113793400000001
5.5714287E-02 0.08193505899999999
5.6714285E-02 0.08273913399999999
5.7714287E-02 0.083550205
5.8714285E-02 0.084368332
5.9714288E-02 0.085193559
6.0714286E-02 0.08602594
6.1714284E-02 0.086865533
6.2714286E-02 0.087712397
6.3714288E-02 0.08856658199999999
6.4714283E-02 0.089428143
6.5714285E-02 0.090297131
6.6714287E-02 0.091173605
6.7714289E-02 0.09205761
6.8714283E-02 0.0929492
6.9714285E-02 0.09384843300000001
7.0714287E-02 0.094755361
7.1714282E-02 0.095670042
7.2714284E-02 0.09659253400000001
7.3714286E-02 0.097522896
7.4714288E-02 0.098461192
7.5714283E-02 0.099407462
7.6714285E-02 0.10036177
7.7714287E-02 0.10132415
7.8714289E-02 0.10229467
7.9714283E-02 0.10327338
8.0714285E-02 0.10426035
8.1714287E-02 0.10525562999999999
8.2714289E-02 0.10625928000000001
8.3714284E-02 0.10727135
8.4714286E-02 0.1082919
8.5714288E-02 0.10932096999999999
8.6714283E-02 0.11035864000000001
8.7714285E-02 0.11140496
8.8714287E-02 0.11245998
8.9714289E-02 0.11352379
9.0714283E-02 0.11459644000000001
9.1714285E-02 0.11567799000000001
9.2714287E-02 0.11676850999999999
9.3714289E-02 0.11786806999999999
9.4714284E-02 0.11897672000000001
9.5714286E-02 0.12009453
9.6714288E-02 0.12122157
9.7714283E-02 0.12235792000000001
9.8714285E-02 0.12350362
9.9714287E-02 0.12465874
0.1007143 0.12582334
0.1017143 0.12699751
0.1027143 0.12818129
0.1037143 0.12937476
0.1047143 0.13057798
0.1057143 0.13179101999999998
0.1067143 0.13301393
0.1077143 0.1342468
0.1087143 0.13548967
0.1097143 0.13674262
0.1107143 0.13800571
0.1117143 0.13927899
0.1127143 0.14056253999999999
0.1137143 0.14185641
0.1147143 0.14316068
0.1157143 0.14447541
0.1167143 0.14580066
0.1177143 0.14713649
0.1187143 0.14848297
0.1197143 0.14984017
0.1207143 0.15120816
0.1217143 0.15258701
0.1227143 0.15397677
0.1237143 0.15537752
0.1247143 0.15678932
0.1257143 0.15821225
0.1267143 0.15964638
0.1277143 0.16109177
0.1287143 0.16254849000000002
0.1297143 0.16401659999999998
0.1307143 0.16549617
0.1317143 0.16698728000000002
0.1327143 0.16848997999999998
0.1337143 0.17000434
0.1347143 0.17153044
0.1357143 0.17306836
0.1367143 0.17461815
0.1377143 0.1761799
0.1387143 0.17775368
0.1397143 0.17933955999999998
0.1407143 0.18093761
0.1417143 0.1825479
0.1427143 0.18417052
0.1437143 0.18580554000000002
0.1447143 0.18745302
0.1457143 0.18911305
0.1467143 0.19078567999999999
0.1477143 0.192471
0.1487143 0.19416908000000002
0.1497143 0.19588
0.1507143 0.19760382999999998
0.1517143 0.19934065999999998
0.1527143 0.20109056
0.1537143 0.20285363
0.1547143 0.20462993999999998
0.1557143 0.20641956999999997
0.1567143 0.20822261
0.1577143 0.21003913000000002
0.1587143 0.21186918000000002
0.1597143 0.21371285
0.1607143 0.21557023
0.1617143 0.21744138
0.1627143 0.21932637
0.1637143 0.22122529
0.1647143 0.22313823000000002
0.1657143 0.22506522999999998
0.1667143 0.22700639
0.1677143 0.22896179000000003
0.1687143 0.23093151
0.1697143 0.23291565
0.1707143 0.23491427
0.1717143 0.23692744
0.1727143 0.23895528
0.1737143 0.24099784999999999
0.1747143 0.24305524
0.1757143 0.24512750000000003
0.1767143 0.24721473000000002
0.1777143 0.24931700999999998
0.1787143 0.25143442
0.1797143 0.25356702999999997
0.1807143 0.25571494
0.1817143 0.25787824000000004
0.1827143 0.260057
0.1837143 0.26225131
0.1847143 0.26446126999999997
0.1857143 0.26668696999999997
0.1867143 0.26892847
0.1877143 0.27118586
0.1887143 0.27345922
0.1897143 0.27574864
0.1907143 0.27805418
0.1917143 0.28037592
0.1927143 0.28271393
0.1937143 0.28506829
0.1947143 0.28743907
0.1957143 0.28982633
0.1967143 0.29223016
0.1977143 0.29465062999999997
0.1987143 0.29708783
0.1997143 0.29954184
0.2007143 0.30201275
0.2017143 0.30450067000000003
0.2027143 0.30700563999999997
0.2037143 0.30952776000000004
0.2047143 0.31206710000000004
0.2057143 0.31462372
0.2067143 0.31719774
0.2077143 0.31978921
0.2087143 0.32239824
0.2097143 0.32502492
0.2107143 0.32766934
0.2117143 0.33033157
0.2127143 0.33301171
0.2137143 0.33570984
0.2147143 0.33842606999999997
0.2157143 0.34116048000000004
0.2167143 0.34391319000000004
0.2177143 0.34668429
0.2187143 0.34947388
0.2197143 0.35228205
0.2207143 0.35510885000000003
0.2217143 0.35795436999999997
0.2227143 0.36081867
0.2237143 0.36370186
0.2247143 0.36660402999999997
0.2257143 0.36952524000000003
0.2267143 0.37246558
0.2277143 0.37542514
0.2287143 0.37840399999999996
0.2297143 0.38140223
0.2307143 0.3844199
0.2317143 0.38745711
0.2327143 0.39051389000000003
0.2337143 0.39359038
0.2347143 0.39668665000000003
0.2357143 0.39980276
0.2367143 0.40293876
0.2377143 0.40609478
0.2387143 0.40927082
0.2397143 0.41246703
0.2407143 0.4156834
0.2417143 0.41892007000000003
0.2427143 0.42217709000000003
0.2437143 0.42545459999999996
0.2447143 0.42875264999999996
0.2457143 0.43207132000000004
0.2467143 0.43541072000000003
0.2477143 0.43877092999999995
0.2487143 0.44215204999999996
0.2497143 0.44555413
0.2507143 0.44897729999999997
0.2517143 0.45242161
0.2527143 0.45588714999999996
0.2537143 0.45937402
0.2547143 0.46288231
0.2557143 0.46641206999999996
0.2567143 0.46996344000000007
0.2577143 0.4735365
0.2587143 0.47713132
0.2597143 0.48074801
0.2607143 0.48438665000000003
0.2617143 0.48804735000000005
0.2627143 0.49173016999999997
0.2637143 0.4954352
0.2647143 0.49916254
0.2657143 0.50291228
0.2667143 0.50668446
0.2677143 0.51047918
0.2687143 0.51429649
0.2697143 0.51813647
0.2707143 0.52199923
0.2717143 0.5258848
0.2727143 0.52979328
0.2737143 0.53372472
0.2747143 0.5376792
0.2757143 0.54165684
0.2767143 0.5456576599999999
0.2777143 0.54968172
0.2787143 0.55372911
0.2797143 0.55779992
0.2807143 0.56189424
0.2817143 0.5660121300000001
0.2827143 0.57015363
0.2837143 0.5743188300000001
0.2847143 0.57850783
0.2857143 0.58272067
0.2867143 0.58695734
0.2877143 0.59121801
0.2887143 0.5955026999999999
0.2897143 0.59981151
0.2907143 0.60414448
0.2917143 0.60850172
0.2927143 0.61288332
0.2937143 0.61728936
0.2947143 0.62171989
0.2957143 0.6261750100000001
0.2967143 0.63065477
0.2977143 0.6351591999999999
0.2987143 0.6396884599999999
0.2997143 0.6442425300000001
0.3007143 0.64882152
0.3017143 0.6534255099999999
0.3027143 0.6580545600000001
0.3037143 0.66270875
0.3047143 0.66738813
0.3057143 0.67209275
0.3067143 0.67682271
0.3077143 0.68157809
0.3087143 0.68635889
0.3097143 0.69116522
0.3107143 0.6959971500000001
0.3117143 0.7008547
0.3127143 0.70573795
0.3137143 0.7106469
0.3147143 0.7155816500000001
0.3157143 0.7205422
0.3167143 0.72552864
0.3177143 0.73054102
0.3187143 0.73557934
0.3197143 0.74064368
0.3207143 0.74573415
0.3217143 0.75085079
0.3227143 0.7559936500000001
0.3237143 0.7611627200000001
0.3247143 0.76635811
0.3257143 0.77157984
0.3267143 0.77682794
0.3277143 0.78210244
0.3287143 0.7874034300000001
0.3297143 0.7927310700000001
0.3307143 0.79808533
0.3317143 0.8034662300000001
0.3327143 0.80887387
0.3337143 0.81430823
0.3347143 0.81976932
0.3357143 0.8252572300000001
0.3367143 0.8307720500000001
0.3377143 0.8363138000000001
0.3387143 0.8418825499999999
0.3397143 0.8474782999999999
0.3407143 0.8531011599999999
0.3417143 0.8587511299999999
0.3427143 0.86442819
0.3437143 0.87013235
0.3447143 0.87586362
0.3457143 0.88162208
0.3467143 0.88740773
0.3477143 0.89322077
0.3487143 0.8990610899999999
0.3497143 0.9049288000000001
0.3507143 0.91082389
0.3517143 0.91674635
0.3527143 0.92269611
0.3537143 0.9286733300000001
0.3547143 0.9346779399999999
0.3557143 0.9407100300000001
0.3567143 0.94676958
0.3577143 0.9528566199999999
0.3587143 0.95897121
0.3597143 0.9651133799999999
0.3607143 0.9712831099999999
0.3617143 0.97748032
0.3627143 0.9837051899999999
0.3637143 0.98995762
0.3647143 0.9962377099999999
0.3657143 1.0025455
0.3667143 1.0088809
0.3677143 1.0152441
0.3687143 1.0216349
0.3697143 1.0280534
0.3707143 1.0344995
0.3717143 1.0409732999999999
0.3727143 1.0474748
0.3737143 1.0540038999999999
0.3747143 1.0605609
0.3757143 1.0671456
0.3767143 1.0737581
0.3777143 1.0803984
0.3787143 1.0870662999999998
0.3797143 1.0937621
0.3807143 1.1004855
0.3817143 1.1072366
0.3827143 1.1140156
0.3837143 1.1208223
0.3847143 1.1276568
0.3857143 1.1345191
0.3867143 1.141409
0.3877143 1.1483266
0.3887143 1.1552718
0.3897143 1.1622446
0.3907143 1.1692449
0.3917143 1.1762730000000001
0.3927143 1.1833286
0.3937143 1.1904118
0.3947143 1.1975225
0.3957143 1.2046607
0.3967143 1.2118264
0.3977143 1.2190193999999999
0.3987143 1.2262397
0.3997143 1.2334873
0.4007143 1.2407621
0.4017143 1.2480643
0.4027143 1.2553935999999999
0.4037143 1.26275
0.4047143 1.2701334
0.4057143 1.2775438000000001
0.4067143 1.2849811
0.4077143 1.2924454
0.4087143 1.2999366
0.4097143 1.3074546
0.4107143 1.3149994
0.4117143 1.3225711
0.4127143 1.3301695
0.4137143 1.3377944
0.4147143 1.3454459
0.4157143 1.3531237
0.4167143 1.3608278999999999
0.4177143 1.3685584
0.4187143 1.3763152
0.4197143 1.3840983
0.4207143 1.3919074999999999
0.4217143 1.3997427999999998
0.4227143 1.4076041
0.4237143 1.4154913999999998
0.4247143 1.4234045000000002
0.4257143 1.4313433
0.4267143 1.439308
0.4277143 1.4472983
0.4287143 1.4553142
0.4297143 1.4633555
0.4307143 1.4714220999999998
0.4317143 1.4795139000000002
0.4327143 1.4876308
0.4337143 1.4957727
0.4347143 1.5039396
0.4357143 1.5121313
0.4367143 1.5203478
0.4377143 1.5285891
0.4387143 1.536855
0.4397143 1.5451454999999998
0.4407143 1.5534605
0.4417143 1.5617997
0.4427143 1.5701631
0.4437143 1.5785506
0.4447143 1.5869621
0.4457143 1.5953974999999998
0.4467143 1.6038565
0.4477143 1.6123390000000002
0.4487143 1.6208448
0.4497143 1.6293737999999998
0.4507143 1.637926
0.4517143 1.6465012
0.4527143 1.6550993999999999
0.4537143 1.6637203999999999
0.4547143 1.6723642
0.4557143 1.6810307
0.4567143 1.6897195999999999
0.4577143 1.6984308
0.4587143 1.7071642000000002
0.4597143 1.7159194
0.4607143 1.7246963
0.4617143 1.7334949
0.4627143 1.7423147
0.4637143 1.7511558
0.4647143 1.7600179
0.4657143 1.768901
0.4667143 1.7778048000000002
0.4677143 1.7867293
0.4687143 1.7956743000000002
0.4697143 1.8046396
0.4707143 1.813625
0.4717143 1.8226305000000003
0.4727143 1.8316558
0.4737143 1.8407006
0.4747143 1.8497647999999998
0.4757143 1.8588481000000001
0.4767143 1.8679503
0.4777143 1.8770713
0.4787143 1.8862108
0.4797143 1.8953685000000002
0.4807143 1.9045442
0.4817143 1.9137378999999999
0.4827143 1.9229494
0.4837143 1.9321784000000002
0.4847143 1.9414250000000002
0.4857143 1.9506887000000002
0.4867143 1.9599693
0.4877143 1.9692667000000001
0.4887143 1.9785807
0.4897143 1.9879109999999998
0.4907143 1.9972574
0.4917143 2.0066194
0.4927143 2.0159971
0.4937143 2.0253899
0.4947143 2.0347975000000003
0.4957143 2.0442201
0.4967143 2.053657
0.4977143 2.0631082
0.4987143 2.0725736
0.4997143 2.082053
0.5007143 2.091546
0.5017143 2.1010524
0.5027143 2.1105717999999998
0.5037143 2.1201041
0.5047143 2.1296488
0.5057143 2.1392059000000003
0.5067143 2.1487748
0.5077143 2.1583555
0.5087143 2.1679478
0.5097143 2.1775510000000002
0.5107143 2.1871652
0.5117143 2.1967901000000003
0.5127143 2.2064252
0.5137143 2.2160703
0.5147143 2.2257252000000003
0.5157143 2.2353897000000003
0.5167143 2.2450635
0.5177143 2.2547463
0.5187143 2.2644376
0.5197143 2.2741371999999997
0.5207143 2.2838445
0.5217143 2.2935594999999998
0.5227143 2.3032816
0.5237143 2.3130108
0.5247143 2.3227463999999998
0.5257143 2.3324884
0.5267143 2.3422364
0.5277143 2.3519902
0.5287143 2.3617491
0.5297143 2.3715131
0.5307143 2.3812817
0.5317143 2.3910549
0.5327143 2.4008320999999997
0.5337143 2.410613
0.5347143 2.4203973
0.5357143 2.4301847000000003
0.5367143 2.4399746
0.5377143 2.4497665
0.5387143 2.4595601
0.5397143 2.4693551
0.5407143 2.4791509
0.5417143 2.4889475
0.5427143 2.4987442
0.5437143 2.5085409999999997
0.5447143 2.5183374
0.5457143 2.5281329
0.5467143 2.5379272
0.5477143 2.5477198999999997
0.5487143 2.5575102999999997
0.5497143 2.5672983
0.5507143 2.5770836
0.5517143 2.5868656
0.5527143 2.5966439
0.5537143 2.606418
0.5547143 2.6161876
0.5557143 2.6259519
0.5567143 2.6357109
0.5577143 2.6454641
0.5587143 2.6552113
0.5597143 2.664952
0.5607143 2.6746858
0.5617143 2.6844122
0.5627143 2.6941307
0.5637143 2.7038409999999997
0.5647143 2.7135423999999997
0.5657143 2.7232347
0.5667143 2.7329173
0.5677143 2.7425896
0.5687143 2.7522514
0.5697143 2.7619021
0.5707143 2.7715413
0.5717143 2.7811686
0.5727143 2.7907835
0.5737143 2.8003857
0.5747143 2.8099746
0.5757143 2.8195498999999997
0.5767143 2.829111
0.5777143 2.8386576
0.5787143 2.8481891
0.5797143 2.857705
0.5807143 2.8672045
0.5817143 2.8766872
0.5827143 2.8861526
0.5837143 2.8956002
0.5847143 2.9050292
0.5857143 2.9144397
0.5867143 2.9238308
0.5877143 2.9332023
0.5887143 2.9425535
0.5897143 2.9518841
0.5907143 2.9611935999999996
0.5917143 2.9704813
0.5927143 2.9797466000000004
0.5937143 2.9889891
0.5947143 2.9982081000000003
0.5957143 3.0074028
0.5967143 3.016573
0.5977143 3.0257180000000004
0.5987143 3.0348374000000002
0.5997143 3.0439302
0.6007143 3.0529963
0.6017143 3.0620347999999997
0.6027143 3.0710455000000003
0.6037143 3.0800277
0.6047143 3.0889811
0.6057143 3.097905
0.6067143 3.106799
0.6077143 3.1156624
0.6087143 3.1244947
0.6097143 3.1332950999999998
0.6107143 3.1420629
0.6117143 3.1507976
0.6127143 3.1594987999999997
0.6137143 3.1681652999999996
0.6147143 3.1767971999999998
0.6157143 3.1853933000000003
0.6167143 3.1939533
0.6177143 3.2024767
0.6187143 3.2109629
0.6197143 3.2194111
0.6207143 3.2278214
0.6217143 3.2361925
0.6227143 3.2445241
0.6237143 3.2528155000000005
0.6247143 3.2610659
0.6257143 3.2692745000000003
0.6267143 3.2774411000000003
0.6277143 3.2855649000000002
0.6287143 3.2936449999999997
0.6297143 3.3016808
0.6307143 3.3096723000000003
0.6317143 3.3176183999999997
0.6327143 3.3255186
0.6337143 3.3333723
0.6347143 3.3411789999999995
0.6357143 3.3489376
0.6367143 3.3566482
0.6377143 3.3643096999999997
0.6387143 3.3719212
0.6397143 3.3794820000000003
0.6407143 3.3869917999999997
0.6417143 3.3944495
0.6427143 3.4018545999999996
0.6437143 3.4092065
0.6447143 3.4165042999999997
0.6457143 3.4237474
0.6467143 3.4309350000000003
0.6477143 3.4380663
0.6487143 3.445141
0.6497143 3.4521587
0.6507143 3.4591182999999996
0.6517143 3.4660194
0.6527143 3.4728613
0.6537143 3.4796427999999997
0.6547143 3.4863636000000002
0.6557143 3.4930225000000004
0.6567143 3.4996193
0.6577143 3.5061527000000003
0.6587143 3.512622
0.6597143 3.5190269000000005
0.6607143 3.5253666000000003
0.6617143 3.5316404
0.6627143 3.5378475
0.6637143 3.5439871
0.6647143 3.550059
0.6657143 3.5560623
0.6667143 3.5619967000000003
0.6677143 3.5678609999999997
0.6687143 3.5736546000000002
0.6697143 3.5793766
0.6707143 3.5850264
0.6717143 3.5906032
0.6727143 3.5961057999999997
0.6737143 3.6015335000000004
0.6747143 3.6068860000000003
0.6757143 3.6121621999999998
0.6767143 3.6173612
0.6777143 3.6224823
0.6787143 3.6275253
0.6797143 3.6324888
0.6807143 3.6373727000000002
0.6817143 3.6421760999999995
0.6827143 3.6468983
0.6837143 3.6515389000000003
0.6847143 3.6560968
0.6857143 3.6605708
0.6867143 3.6649607
0.6877143 3.6692649
0.6887143 3.6734831000000003
0.6897143 3.6776143999999995
0.6907143 3.6816582
0.6917143 3.6856133
0.6927143 3.6894795
0.6937143 3.6932557999999998
0.6947143 3.6969415999999997
0.6957143 3.7005361
0.6967143 3.7040386
0.6977143 3.7074488000000003
0.6987143 3.7107653999999997
0.6997143 3.7139881
0.7007143 3.7171159
0.7017143 3.7201475
0.7027143 3.7230823
0.7037143 3.7259190999999996
0.7047143 3.7286572
0.7057143 3.7312958
0.7067143 3.7338343000000003
0.7077143 3.7362713
0.7087143 3.7386067
0.7097143 3.74084
0.7107143 3.7429702000000002
0.7117143 3.7449963000000004
0.7127143 3.7469178
0.7137143 3.7487342999999997
0.7147143 3.7504446
0.7157143 3.7520479000000004
0.7167143 3.7535436
0.7177143 3.7549306
0.7187143 3.756208
0.7197143 3.7573746999999997
0.7207143 3.7584301
0.7217143 3.759373
0.7227143 3.760203
0.7237143 3.760919
0.7247143 3.7615202
0.7257143 3.7620064
0.7267143 3.7623767000000004
0.7277143 3.7626304
0.7287143 3.7627667
0.7297143 3.7627846
0.7307143 3.7626836
0.7317143 3.7624624000000004
0.7327143 3.7621203999999997
0.7337143 3.7616566
0.7347143 3.7610697999999996
0.7357143 3.7603593999999996
0.7367143 3.7595245999999998
0.7377143 3.7585646
0.7387143 3.7574787
0.7397143 3.7562657
0.7407143 3.7549254
0.7417143 3.7534568
0.7427143 3.7518594000000003
0.7437143 3.7501324
0.7447143 3.7482753
0.7457143 3.7462872000000003
0.7467143 3.7441671000000003
0.7477143 3.7419139999999995
0.7487143 3.7395272
0.7497143 3.7370056
0.7507143 3.7343482999999997
0.7517143 3.7315544
0.7527143 3.7286233
0.7537143 3.725554
0.7547143 3.7223458000000003
0.7557143 3.7189978999999997
0.7567143 3.7155095
0.7577143 3.71188
0.7587143 3.7081088999999996
0.7597143 3.7041950999999997
0.7607143 3.7001383
0.7617143 3.6959376
0.7627143 3.6915921
0.7637143 3.6871004999999997
0.7647143 3.6824621000000004
0.7657143 3.6776759
0.7667143 3.6727410000000003
0.7677143 3.6676563000000004
0.7687143 3.6624216
0.7697143 3.6570358999999995
0.7707143 3.6514986
0.7717143 3.6458094000000005
0.7727143 3.6399670000000004
0.7737143 3.6339710999999997
0.7747143 3.6278207
0.7757143 3.6215149
0.7767143 3.6150534
0.7777143 3.608435
0.7787143 3.6016591
0.7797143 3.5947248000000003
0.7807143 3.5876311000000003
0.7817143 3.5803769
0.7827143 3.5729613000000002
0.7837143 3.5653837
0.7847143 3.5576432999999996
0.7857143 3.5497397
0.7867143 3.5416719
0.7877143 3.5334396999999997
0.7887143 3.5250425
0.7897143 3.5164792
0.7907143 3.5077494000000002
0.7917143 3.4988523000000002
0.7927143 3.4897868
0.7937143 3.4805520999999997
0.7947143 3.4711475999999997
0.7957143 3.4615722
0.7967143 3.4518249
0.7977143 3.4419052
0.7987143 3.4318126999999996
0.7997143 3.4215461000000005
0.8007143 3.4111048999999998
0.8017143 3.4004885999999996
0.8027143 3.3896968
0.8037143 3.3787287999999998
0.8047143 3.3675838
0.8057143 3.3562616000000003
0.8067143 3.3447612
0.8077143 3.3330820999999995
0.8087143 3.3212230000000003
0.8097143 3.3091832
0.8107143 3.2969619999999997
0.8117143 3.2845587000000003
0.8127143 3.271972
0.8137143 3.2592017
0.8147143 3.246247
0.8157143 3.2331072
0.8167143 3.2197818000000002
0.8177143 3.2062701999999996
0.8187143 3.1925719
0.8197143 3.1786866
0.8207143 3.1646140000000003
0.8217143 3.1503528000000003
0.8227143 3.1359027999999998
0.8237143 3.1212632
0.8247143 3.106433
0.8257143 3.0914115
0.8267143 3.0761976
0.8277143 3.0607905
0.8287143 3.0451896
0.8297143 3.0293941
0.8307143 3.0134037
0.8317143 2.9972179000000003
0.8327143 2.9808363
0.8337143 2.9642584
0.8347143 2.9474838
0.8357143 2.9305119
0.8367143 2.913342
0.8377143 2.8959737999999997
0.8387143 2.8784065
0.8397143 2.8606396
0.8407143 2.8426724
0.8417143 2.8245039
0.8427143 2.8061338
0.8437143 2.7875609999999997
0.8447143 2.7687849
0.8457143 2.7498052
0.8467143 2.7306212
0.8477143 2.7112328000000003
0.8487143 2.6916394
0.8497143 2.671841
0.8507143 2.6518369
0.8517143 2.6316267
0.8527143 2.6112098
0.8537143 2.5905858999999998
0.8547143 2.5697539
0.8557143 2.5487134
0.8567143 2.527464
0.8577143 2.506005
0.8587143 2.4843357999999998
0.8597143 2.4624555999999997
0.8607143 2.4403641
0.8617143 2.4180606
0.8627143 2.3955449
0.8637143 2.3728168000000003
0.8647143 2.3498759000000002
0.8657143 2.3267221
0.8667143 2.303355
0.8677143 2.2797745000000003
0.8687143 2.2559799
0.8697143 2.2319708
0.8707143 2.2077467
0.8717143 2.183307
0.8727143 2.1586508
0.8737143 2.1337777
0.8747143 2.1086875000000003
0.8757143 2.0833798
0.8767143 2.0578540999999997
0.8777143 2.0321103
0.8787143 2.0061478
0.8797143 1.9799666
0.8807143 1.9535664000000001
0.8817143 1.926947
0.8827143 1.9001081999999998
0.8837143 1.8730497
0.8847143 1.8457714
0.8857143 1.8182728
0.8867143 1.7905535000000001
0.8877143 1.7626129000000001
0.8887143 1.7344505
0.8897143 1.7060656
0.8907143 1.6774582
0.8917143 1.6486278
0.8927143 1.6195746
0.8937143 1.5902985
0.8947143 1.5607994
0.8957143 1.5310772
0.8967143 1.5011315
0.8977143 1.4709623
0.8987143 1.4405691
0.8997143 1.4099519
0.9007143 1.3791104
0.9017143 1.3480445
0.9027143 1.3167541
0.9037143 1.2852387
0.9047143 1.253498
0.9057143 1.2215316999999999
0.9067143 1.1893395
0.9077143 1.1569213
0.9087143 1.1242772
0.9097143 1.0914070999999999
0.9107143 1.0583112000000001
0.9117143 1.0249897
0.9127143 0.99144252
0.9137143 0.9576696000000001
0.9147143 0.9236706399999999
0.9157143 0.8894454700000001
0.9167143 0.8549938
0.9177143 0.8203156300000001
0.9187143 0.78541078
0.9197143 0.75027919
0.9207143 0.71492088
0.9217143 0.67933588
0.9227143 0.6435240600000001
0.9237143 0.60748542
0.9247143 0.57122
0.9257143 0.53472789
0.9267143 0.49800924
0.9277143 0.46106428
0.9287143 0.42389324
0.9297143 0.38649624
0.9307143 0.34887332
0.9317143 0.31102441999999997
0.9327143 0.27294934
0.9337143 0.23464791
0.9347143 0.19612005
0.9357143 0.15736581
0.9367143 0.11838531
0.9377143 0.079178787
0.9387143 0.039746513000000004
0.9397143 8.8717775e-05
0.9407143 -0.039794389
0.9417143 -0.079902646
0.9427143 -0.1202359
0.9437143 -0.16079391
0.9447143 -0.20157644
0.9457143 -0.24258320000000003
0.9467143 -0.28381392
0.9477143 -0.32526839
0.9487143 -0.36694645
0.9497143 -0.40884800000000004
0.9507143 -0.45097297999999997
0.9517143 -0.49332129
0.9527143 -0.5358927
0.9537143 -0.5786868700000001
0.9547143 -0.6217033599999999
0.9557143 -0.66494164
0.9567143 -0.7084012
0.9577143 -0.7520816300000001
0.9587143 -0.79598259
0.9597143 -0.8401040000000001
0.9607143 -0.88444557
0.9617143 -0.92900712
0.9627143 -0.97378828
0.9637143 -1.0187888
0.9647143 -1.0640083
0.9657143 -1.1094463
0.9667143 -1.1551025
0.9677143 -1.2009766
0.9687143 -1.2470681000000001
0.9697143 -1.2933766
0.9707143 -1.3399017
0.9717143 -1.3866427000000001
0.9727143 -1.4335991
0.9737143 -1.4807701
0.9747143 -1.5281552999999999
0.9757143 -1.5757542
0.9767143 -1.6235663
0.9777143 -1.6715912
0.9787143 -1.7198285
0.9797143 -1.7682779999999998
0.9807143 -1.816939
0.9817143 -1.8658111000000002
0.9827143 -1.9148934999999998
0.9837143 -1.9641856
0.9847143 -2.0136867
0.9857143 -2.063396
0.9867143 -2.1133129
0.9877143 -2.1634366
0.9887143 -2.2137666
0.9897143 -2.264302
0.9907143 -2.3150424
0.9917143 -2.3659868
0.9927143 -2.4171349
0.9937143 -2.4684859
0.9947143 -2.5200397
0.9957143 -2.5717953000000002
0.9967143 -2.6237523
0.9977143 -2.6759099
0.9987143 -2.7282672
0.9997143 -2.7808234
1.000714 -2.8335774000000002
1.001714 -2.8865282999999997
1.002714 -2.9396754
1.003714 -2.9930174
1.004714 -3.046554
1.005714 -3.100284
1.006714 -3.154207
1.007714 -3.2083217
1.008714 -3.2626279
1.009714 -3.3171244000000004
1.010714 -3.3718109000000003
1.011714 -3.4266863
1.012714 -3.4817493999999996
1.013714 -3.537
1.014714 -3.5924364
1.015714 -3.648058
1.016714 -3.7038635
1.017714 -3.7598516999999996
1.018714 -3.8160215999999996
1.019714 -3.8723722
1.020714 -3.9289026999999996
1.021714 -3.9856121
1.022714 -4.0424995
1.023714 -4.0995639
1.024714 -4.1568045
1.025714 -4.214220500000001
1.026714 -4.271810899999999
1.027714 -4.3295749
1.028714 -4.3875109000000005
1.029714 -4.445618
1.030714 -4.503895
1.031714 -4.5623407
1.032714 -4.6209533
1.033714 -4.6797320000000004
1.034714 -4.7386754
1.035714 -4.7977824
1.036714 -4.8570517
1.037714 -4.9164828
1.038714 -4.9760744
1.039714 -5.0358251
1.040714 -5.0957341000000005
1.041714 -5.1558003
1.042714 -5.2160226
1.043714 -5.2763998999999995
1.044714 -5.3369302
1.045714 -5.3976125999999995
1.046714 -5.4584458
1.047714 -5.5194281
1.048714 -5.5805579000000005
1.049714 -5.6418333
1.050714 -5.7032533
1.051714 -5.7648167
1.052714 -5.8265224
1.053714 -5.888368900000001
1.054714 -5.9503555
1.055714 -6.0124807
1.056714 -6.074743
1.057714 -6.1371408
1.058714 -6.199673199999999
1.059714 -6.2623389000000005
1.060714 -6.3251354
1.061714 -6.3880622
1.062714 -6.4511172000000006
1.063714 -6.5142989
1.064714 -6.5776058
1.065714 -6.6410355
1.066714 -6.704587500000001
1.067714 -6.768260199999999
1.068714 -6.8320513
1.069714 -6.8959609
1.070714 -6.9599867
1.071714 -7.024128
1.072714 -7.088383299999999
1.073714 -7.152750300000001
1.074714 -7.217228400000001
1.075714 -7.2818153
1.076714 -7.3465087
1.077714 -7.4113071
1.078714 -7.476208400000001
1.079714 -7.5412109
1.080714 -7.6063126
1.081714 -7.671512699999999
1.082714 -7.7368096
1.083714 -7.8022011000000004
1.084714 -7.8676865
1.085714 -7.9332635
1.086714 -7.9989307
1.087714 -8.0646873
1.088714 -8.130531000000001
1.089714 -8.1964612
1.090714 -8.2624748
1.091714 -8.3285704
1.092714 -8.3947457
1.093714 -8.4609978
1.094714 -8.527325099999999
1.095714 -8.5937254
1.096714 -8.6601973
1.097714 -8.7267391
1.098714 -8.793349599999999
1.099714 -8.860026999999999
1.100714 -8.9267701
1.101714 -8.9935765
1.102714 -9.0604447
1.103714 -9.1273732
1.104714 -9.194360699999999
1.105714 -9.2614047
1.106714 -9.3285032
1.107714 -9.3956538
1.108714 -9.4628543
1.109714 -9.5301025
1.110714 -9.5973961
1.111714 -9.6647322
1.112714 -9.7321093
1.113714 -9.7995259
1.114714 -9.8669805
1.115714 -9.9344715
1.116714 -10.001999999999999
1.117714 -10.06956
1.118714 -10.13715
1.119714 -10.20477
1.120714 -10.27241
1.121714 -10.34008
1.122714 -10.40777
1.123714 -10.47549
1.124714 -10.54322
1.125714 -10.61096
1.126714 -10.67872
1.127714 -10.74649
1.128714 -10.81426
1.129714 -10.88205
1.130714 -10.94984
1.131714 -11.01763
1.132714 -11.08542
1.133714 -11.15321
1.134714 -11.221
1.135714 -11.28879
1.136714 -11.356570000000001
1.137714 -11.424339999999999
1.138714 -11.492099999999999
1.139714 -11.559840000000001
1.140714 -11.62756
1.141714 -11.69527
1.142714 -11.76295
1.143714 -11.83061
1.144714 -11.89825
1.145714 -11.96585
1.146714 -12.033430000000001
1.147714 -12.10097
1.148714 -12.168479999999999
1.149714 -12.23596
1.150714 -12.30339
1.151714 -12.37079
1.152714 -12.43814
1.153714 -12.505450000000002
1.154714 -12.57271
1.155714 -12.639909999999999
1.156714 -12.707070000000002
1.157714 -12.774170000000002
1.158714 -12.84121
1.159714 -12.90819
1.160714 -12.975100000000001
1.161714 -13.04196
1.162714 -13.10874
1.163714 -13.17546
1.164714 -13.242110000000002
1.165714 -13.30868
1.166714 -13.37518
1.167714 -13.441600000000001
1.168714 -13.507930000000002
1.169714 -13.57419
1.170714 -13.640360000000001
1.171714 -13.70644
1.172714 -13.77243
1.173714 -13.838320000000001
1.174714 -13.90412
1.175714 -13.969809999999999
1.176714 -14.03541
1.177714 -14.1009
1.178714 -14.16629
1.179714 -14.231559999999998
1.180714 -14.296729999999998
1.181714 -14.36179
1.182714 -14.426739999999999
1.183714 -14.49156
1.184714 -14.55627
1.185714 -14.620849999999999
1.186714 -14.68531
1.187714 -14.74964
1.188714 -14.81384
1.189714 -14.8779
1.190714 -14.94183
1.191714 -15.00562
1.192714 -15.069270000000001
1.193714 -15.13278
1.194714 -15.19614
1.195714 -15.25935
1.196714 -15.322420000000001
1.197714 -15.38533
1.198714 -15.44809
1.199714 -15.510689999999999
1.200714 -15.573139999999999
1.201714 -15.63542
1.202714 -15.69753
1.203714 -15.75948
1.204714 -15.821250000000001
1.205714 -15.882840000000002
1.206714 -15.94426
1.207714 -16.0055
1.208714 -16.06656
1.209714 -16.12744
1.210714 -16.18813
1.211714 -16.24864
1.212714 -16.30895
1.213714 -16.36907
1.214714 -16.429
1.215714 -16.48873
1.216714 -16.54826
1.217714 -16.60758
1.218714 -16.66669
1.219714 -16.7256
1.220714 -16.78429
1.221714 -16.842760000000002
1.222714 -16.90102
1.223714 -16.95905
1.224714 -17.01686
1.225714 -17.07445
1.226714 -17.13182
1.227714 -17.18895
1.228714 -17.24586
1.229714 -17.30253
1.230714 -17.358970000000003
1.231714 -17.41516
1.232714 -17.47111
1.233714 -17.52682
1.234714 -17.58228
1.235714 -17.63748
1.236714 -17.69243
1.237714 -17.74712
1.238714 -17.80155
1.239714 -17.85572
1.240714 -17.90963
1.241714 -17.96327
1.242714 -18.01664
1.243714 -18.06974
1.244714 -18.12257
1.245714 -18.17513
1.246714 -18.2274
1.247714 -18.27939
1.248714 -18.3311
1.249714 -18.38252
1.250714 -18.43364
1.251714 -18.48447
1.252714 -18.53501
1.253714 -18.585250000000002
1.254714 -18.635180000000002
1.255714 -18.68481
1.256714 -18.73414
1.257714 -18.78317
1.258714 -18.83188
1.259714 -18.88028
1.260714 -18.92837
1.261714 -18.97614
1.262714 -19.0236
1.263714 -19.07073
1.264714 -19.11753
1.265714 -19.164
1.266714 -19.21014
1.267714 -19.25595
1.268714 -19.30142
1.269714 -19.34655
1.270714 -19.39133
1.271714 -19.43578
1.272714 -19.47987
1.273714 -19.52362
1.274714 -19.56702
1.275714 -19.61007
1.276714 -19.65277
1.277714 -19.6951
1.278714 -19.737080000000002
1.279714 -19.778689999999997
1.280714 -19.81993
1.281714 -19.8608
1.282714 -19.90131
1.283714 -19.94143
1.284714 -19.981180000000002
1.285714 -20.02056
1.286714 -20.05955
1.287714 -20.09815
1.288714 -20.136380000000003
1.289714 -20.174210000000002
1.290714 -20.211660000000002
1.291714 -20.24871
1.292714 -20.28537
1.293714 -20.32164
1.294714 -20.3575
1.295714 -20.39296
1.296714 -20.42801
1.297714 -20.46265
1.298714 -20.49689
1.299714 -20.53071
1.300714 -20.56411
1.301714 -20.59709
1.302714 -20.62966
1.303714 -20.6618
1.304714 -20.693520000000003
1.305714 -20.724809999999998
1.306714 -20.755670000000002
1.307714 -20.78611
1.308714 -20.81611
1.309714 -20.84568
1.310714 -20.87481
1.311714 -20.903489999999998
1.312714 -20.931739999999998
1.313714 -20.959539999999997
1.314714 -20.98689
1.315714 -21.01378
1.316714 -21.040229999999998
1.317714 -21.066219999999998
1.318714 -21.09175
1.319714 -21.11682
1.320714 -21.14144
1.321714 -21.16559
1.322714 -21.18928
1.323714 -21.212500000000002
1.324714 -21.23525
1.325714 -21.25753
1.326714 -21.279339999999998
1.327714 -21.30067
1.328714 -21.32153
1.329714 -21.3419
1.330714 -21.36179
1.331714 -21.38119
1.332714 -21.4001
1.333714 -21.41853
1.334714 -21.43646
1.335714 -21.45391
1.336714 -21.47086
1.337714 -21.48731
1.338714 -21.50327
1.339714 -21.51872
1.340714 -21.53368
1.341714 -21.54812
1.342714 -21.56207
1.343714 -21.5755
1.344714 -21.58841
1.345714 -21.600820000000002
1.346714 -21.61271
1.347714 -21.62408
1.348714 -21.63493
1.349714 -21.64526
1.350714 -21.655070000000002
1.351714 -21.66435
1.352714 -21.67311
1.353714 -21.68134
1.354714 -21.68905
1.355714 -21.69622
1.356714 -21.702859999999998
1.357714 -21.708959999999998
1.358714 -21.71452
1.359714 -21.719540000000002
1.360714 -21.72402
1.361714 -21.72796
1.362714 -21.73135
1.363714 -21.7342
1.364714 -21.73649
1.365714 -21.73824
1.366714 -21.73944
1.367714 -21.740090000000002
1.368714 -21.740180000000002
1.369714 -21.739710000000002
1.370714 -21.73869
1.371714 -21.73711
1.372714 -21.73497
1.373714 -21.73226
1.374714 -21.72899
1.375714 -21.72515
1.376714 -21.72074
1.377714 -21.71576
1.378714 -21.71021
1.379714 -21.70409
1.380714 -21.697400000000002
1.381714 -21.69013
1.382714 -21.682290000000002
1.383714 -21.67387
1.384714 -21.66487
1.385714 -21.655279999999998
1.386714 -21.645120000000002
1.387714 -21.63437
1.388714 -21.62304
1.389714 -21.61113
1.390714 -21.59862
1.391714 -21.58553
1.392714 -21.57184
1.393714 -21.557560000000002
1.394714 -21.54269
1.395714 -21.52722
1.396714 -21.51116
1.397714 -21.4945
1.398714 -21.47725
1.399714 -21.459400000000002
1.400714 -21.44095
1.401714 -21.4219
1.402714 -21.402250000000002
1.403714 -21.38198
1.404714 -21.36112
1.405714 -21.33965
1.406714 -21.31757
1.407714 -21.29488
1.408714 -21.27158
1.409714 -21.24768
1.410714 -21.22316
1.411714 -21.198030000000003
1.412714 -21.17229
1.413714 -21.14593
1.414714 -21.11896
1.415714 -21.09138
1.416714 -21.06318
1.417714 -21.03436
1.418714 -21.00492
1.419714 -20.97486
1.420714 -20.944180000000003
1.421714 -20.91288
1.422714 -20.88096
1.423714 -20.84841
1.424714 -20.81524
1.425714 -20.78145
1.426714 -20.74703
1.427714 -20.71199
1.428714 -20.67633
1.429714 -20.640040000000003
1.430714 -20.60312
1.431714 -20.56557
1.432714 -20.52739
1.433714 -20.488590000000002
1.434714 -20.44915
1.435714 -20.40909
1.436714 -20.36839
1.437714 -20.32706
1.438714 -20.2851
1.439714 -20.24251
1.440714 -20.19928
1.441714 -20.15543
1.442714 -20.11094
1.443714 -20.065820000000002
1.444714 -20.02006
1.445714 -19.97367
1.446714 -19.926650000000002
1.447714 -19.878989999999998
1.448714 -19.83069
1.449714 -19.781760000000002
1.450714 -19.73219
1.451714 -19.68199
1.452714 -19.63115
1.453714 -19.57967
1.454714 -19.527549999999998
1.455714 -19.47481
1.456714 -19.42142
1.457714 -19.3674
1.458714 -19.31274
1.459714 -19.257450000000002
1.460714 -19.201529999999998
1.461714 -19.14497
1.462714 -19.087770000000003
1.463714 -19.02994
1.464714 -18.97147
1.465714 -18.91235
1.466714 -18.8526
1.467714 -18.79222
1.468714 -18.73119
1.469714 -18.66954
1.470714 -18.60724
1.471714 -18.54431
1.472714 -18.48075
1.473714 -18.41656
1.474714 -18.35172
1.475714 -18.28626
1.476714 -18.22016
1.477714 -18.15343
1.478714 -18.086070000000003
1.479714 -18.01807
1.480714 -17.94944
1.481714 -17.88017
1.482714 -17.81027
1.483714 -17.73974
1.484714 -17.66858
1.485714 -17.596780000000003
1.486714 -17.52436
1.487714 -17.45131
1.488714 -17.37763
1.489714 -17.30333
1.490714 -17.2284
1.491714 -17.15285
1.492714 -17.07667
1.493714 -16.999859999999998
1.494714 -16.92243
1.495714 -16.84437
1.496714 -16.76569
1.497714 -16.68638
1.498714 -16.60645
1.499714 -16.5259
1.500714 -16.44473
1.501714 -16.362930000000002
1.502714 -16.280520000000003
1.503714 -16.1975
1.504714 -16.11386
1.505714 -16.029609999999998
1.506714 -15.944749999999999
1.507714 -15.85927
1.508714 -15.77318
1.509714 -15.686490000000001
1.510714 -15.59917
1.511714 -15.511249999999999
1.512714 -15.422720000000002
1.513714 -15.33358
1.514714 -15.243829999999999
1.515714 -15.15348
1.516714 -15.062529999999999
1.517714 -14.97098
1.518714 -14.878820000000001
1.519714 -14.78607
1.520714 -14.692730000000001
1.521714 -14.59878
1.522714 -14.504249999999999
1.523714 -14.40912
1.524714 -14.313400000000001
1.525714 -14.217089999999999
1.526714 -14.12019
1.527714 -14.022699999999999
1.528714 -13.924619999999999
1.529714 -13.82595
1.530714 -13.72669
1.531714 -13.626859999999999
1.532714 -13.526440000000001
1.533714 -13.42545
1.534714 -13.323889999999999
1.535714 -13.221749999999998
1.536714 -13.119040000000002
1.537714 -13.015760000000002
1.538714 -12.911909999999999
1.539714 -12.80749
1.540714 -12.70251
1.541714 -12.59696
1.542714 -12.49085
1.543714 -12.38417
1.544714 -12.27693
1.545714 -12.169130000000001
1.546714 -12.06078
1.547714 -11.951870000000001
1.548714 -11.842410000000001
1.549714 -11.7324
1.550714 -11.62185
1.551714 -11.51075
1.552714 -11.39911
1.553714 -11.28693
1.554714 -11.17422
1.555714 -11.06096
1.556714 -10.94717
1.557714 -10.832840000000001
1.558714 -10.71798
1.559714 -10.602590000000001
1.560714 -10.48667
1.561714 -10.37023
1.562714 -10.253260000000001
1.563714 -10.135769999999999
1.564714 -10.017769999999999
1.565714 -9.8992556
1.566714 -9.7802311
1.567714 -9.6607
1.568714 -9.5406644
1.569714 -9.4201252
1.570714 -9.2990838
1.571714 -9.1775425
1.572714 -9.055502
1.573714 -8.9329652
1.574714 -8.809935300000001
1.575714 -8.6864136
1.576714 -8.5624039
1.577714 -8.4379092
1.578714 -8.3129317
1.579714 -8.1874743
1.580714 -8.0615409
1.581714 -7.9351351
1.582714 -7.808259100000001
1.583714 -7.680916799999999
1.584714 -7.5531103
1.585714 -7.424841799999999
1.586714 -7.2961129
1.587714 -7.1669243
1.588714 -7.037279000000001
1.589714 -6.907179200000001
1.590714 -6.7766272
1.591714 -6.645627299999999
1.592714 -6.514184200000001
1.593714 -6.3823007
1.594714 -6.2499803
1.595714 -6.1172266
1.596714 -5.984043
1.597714 -5.850432400000001
1.598714 -5.7163987
1.599714 -5.5819448000000005
1.600714 -5.447074
1.601714 -5.3117894
1.602714 -5.1760931
1.603714 -5.039987
1.604714 -4.903473
1.605714 -4.7665536
1.606714 -4.629232
1.607714 -4.4915114
1.608714 -4.353396200000001
1.609714 -4.2148914
1.610714 -4.076001
1.611714 -3.9367292
1.612714 -3.7970793
1.613714 -3.6570541999999997
1.614714 -3.5166565
1.615714 -3.3758897
1.616714 -3.2347571
1.617714 -3.0932616
1.618714 -2.9514069
1.619714 -2.8091958
1.620714 -2.6666313
1.621714 -2.5237165
1.622714 -2.3804544
1.623714 -2.2368483
1.624714 -2.0929029
1.625714 -1.9486228
1.626714 -1.804013
1.627714 -1.6590783000000002
1.628714 -1.5138230000000001
1.629714 -1.3682506
1.630714 -1.2223639
1.631714 -1.0761654
1.632714 -0.92965802
1.633714 -0.7828447000000001
1.634714 -0.63572899
1.635714 -0.48831473
1.636714 -0.34060592
1.637714 -0.19260639000000002
1.638714 -0.044319802
1.639714 0.10425021999999999
1.640714 0.2530999
1.641714 0.40222508999999995
1.642714 0.55162124
1.643714 0.70128352
1.644714 0.85120713
1.645714 1.0013877
1.646714 1.1518216
1.647714 1.3025056
1.648714 1.4534369999999999
1.649714 1.6046131000000001
1.650714 1.7560304999999998
1.651714 1.9076854
1.652714 2.0595730999999997
1.653714 2.211689
1.654714 2.3640279
1.655714 2.5165851999999997
1.656714 2.6693568
1.657714 2.8223386
1.658714 2.9755266
1.659714 3.1289168
1.660714 3.2825049
1.661714 3.4362860000000004
1.662714 3.590256
1.663714 3.7444104
1.664714 3.8987458000000004
1.665714 4.0532593
1.666714 4.2079471
1.667714 4.3628059
1.668714 4.5178313
1.669714 4.6730179
1.670714 4.8283607
1.671714 4.9838539
1.672714 5.1394925
1.673714 5.2952714
1.674714 5.4511867
1.675714 5.6072343
1.676714 5.7634104
1.677714 5.9197113
1.678714 6.0761325
1.679714 6.2326696
1.680714 6.389317699999999
1.681714 6.5460727
1.682714 6.7029305
1.683714 6.859887400000001
1.684714 7.0169388999999995
1.685714 7.1740814
1.686714 7.3313095
1.687714 7.4886173
1.688714 7.6460004
1.689714 7.8034535
1.690714 7.9609714
1.691714 8.118549699999999
1.692714 8.2761846
1.693714 8.4338732
1.694714 8.5916117
1.695714 8.7493956
1.696714 8.9072205
1.697714 9.0650812
1.698714 9.2229724
1.699714 9.3808889
1.700714 9.5388263
1.701714 9.6967794
1.702714 9.8547436
1.703714 10.01271
1.704714 10.17069
1.705714 10.32865
1.706714 10.48661
1.707714 10.64455
1.708714 10.802480000000001
1.709714 10.96038
1.710714 11.118260000000001
1.711714 11.276110000000001
1.712714 11.43392
1.713714 11.59169
1.714714 11.749419999999999
1.715714 11.9071
1.716714 12.06472
1.717714 12.22229
1.718714 12.37978
1.719714 12.537209999999998
1.720714 12.69456
1.721714 12.85183
1.722714 13.00902
1.723714 13.166120000000001
1.724714 13.323129999999999
1.725714 13.480039999999999
1.726714 13.63685
1.727714 13.79355
1.728714 13.95014
1.729714 14.10661
1.730714 14.26297
1.731714 14.419199999999998
1.732714 14.575289999999999
1.733714 14.731250000000001
1.734714 14.88706
1.735714 15.04273
1.736714 15.198239999999998
1.737714 15.35359
1.738714 15.50879
1.739714 15.663820000000001
1.740714 15.818679999999999
1.741714 15.973370000000001
1.742714 16.12787
1.743714 16.28219
1.744714 16.436329999999998
1.745714 16.59026
1.746714 16.744
1.747714 16.89753
1.748714 17.05085
1.749714 17.20396
1.750714 17.356840000000002
1.751714 17.5095
1.752714 17.66193
1.753714 17.81413
1.754714 17.96608
1.755714 18.1178
1.756714 18.269260000000003
1.757714 18.42048
1.758714 18.57144
1.759714 18.72213
1.760714 18.87257
1.761714 19.02272
1.762714 19.1726
1.763714 19.32219
1.764714 19.4715
1.765714 19.62051
1.766714 19.76922
1.767714 19.91763
1.768714 20.065730000000002
1.769714 20.21352
1.770714 20.36099
1.771714 20.50814
1.772714 20.65496
1.773714 20.80146
1.774714 20.94763
1.775714 21.09346
1.776714 21.238950000000003
1.777714 21.38408
1.778714 21.528859999999998
1.779714 21.673280000000002
1.780714 21.81733
1.781714 21.96102
1.782714 22.10432
1.783714 22.247249999999998
1.784714 22.38979
1.785714 22.531950000000002
1.786714 22.67371
1.787714 22.81508
1.788714 22.95605
1.789714 23.096610000000002
1.790714 23.23676
1.791714 23.3765
1.792714 23.51582
1.793714 23.65472
1.794714 23.79318
1.795714 23.93121
1.796714 24.06879
1.797714 24.205930000000002
1.798714 24.34261
1.799714 24.478849999999998
1.800714 24.614620000000002
1.801714 24.74993
1.802714 24.88478
1.803714 25.019160000000003
1.804714 25.15306
1.805714 25.28649
1.806714 25.41943
1.807714 25.55189
1.808714 25.683850000000003
1.809714 25.815310000000004
1.810714 25.94627
1.811714 26.076719999999998
1.812714 26.206649999999996
1.813714 26.33606
1.814714 26.464959999999998
1.815714 26.59332
1.816714 26.721159999999998
1.817714 26.848470000000002
1.818714 26.97523
1.819714 27.10146
1.820714 27.22714
1.821714 27.35226
1.822714 27.476840000000003
1.823714 27.600849999999998
1.824714 27.724300000000003
1.825714 27.84717
1.826714 27.96948
1.827714 28.0912
1.828714 28.21234
1.829714 28.33289
1.830714 28.45286
1.831714 28.572219999999998
1.832714 28.69099
1.833714 28.80916
1.834714 28.92673
1.835714 29.043689999999998
1.836714 29.16003
1.837714 29.275760000000002
1.838714 29.390860000000004
1.839714 29.505340000000004
1.840714 29.61918
1.841714 29.73239
1.842714 29.844959999999997
1.843714 29.95689
1.844714 30.06817
1.845714 30.17879
1.846714 30.288759999999996
1.847714 30.39807
1.848714 30.506719999999998
1.849714 30.614710000000002
1.850714 30.72202
1.851714 30.828670000000002
1.852714 30.934630000000002
1.853714 31.03992
1.854714 31.144519999999996
1.855714 31.24843
1.856714 31.35165
1.857714 31.454169999999998
1.858714 31.55599
1.859714 31.6571
1.860714 31.7575
1.861714 31.857190000000003
1.862714 31.95616
1.863714 32.05442
1.864714 32.15195
1.865714 32.24877
1.866714 32.34485
1.867714 32.44021
1.868714 32.53483
1.869714 32.62872
1.870714 32.721869999999996
1.871714 32.81427
1.872714 32.90592
1.873714 32.99682
1.874714 33.08696
1.875714 33.17633
1.876714 33.26495
1.877714 33.3528
1.878714 33.43989
1.879714 33.5262
1.880714 33.61174
1.881714 33.69651
1.882714 33.7805
1.883714 33.8637
1.884714 33.946110000000004
1.885714 34.02774
1.886714 34.108579999999996
1.887714 34.188610000000004
1.888714 34.26785
1.889714 34.34628
1.890714 34.4239
1.891714 34.50072
1.892714 34.57672
1.893714 34.65191
1.894714 34.72629
1.895714 34.79985
1.896714 34.872589999999995
1.897714 34.94451
1.898714 35.01561
1.899714 35.08588
1.900714 35.15531
1.901714 35.22392
1.902714 35.29168
1.903714 35.3586
1.904714 35.424679999999995
1.905714 35.489920000000005
1.906714 35.5543
1.907714 35.61784
1.908714 35.68052
1.909714 35.74235
1.910714 35.80333
1.911714 35.86346
1.912714 35.922720000000005
1.913714 35.98113
1.914714 36.03868
1.915714 36.09536
1.916714 36.15116
1.917714 36.2061
1.918714 36.26016
1.919714 36.31334
1.920714 36.36564
1.921714 36.41706
1.922714 36.4676
1.923714 36.51726
1.924714 36.56603
1.925714 36.61391
1.926714 36.66091
1.927714 36.70702
1.928714 36.75224
1.929714 36.79657
1.930714 36.84001
1.931714 36.882549999999995
1.932714 36.92419
1.933714 36.96494
1.934714 37.00477
1.935714 37.043710000000004
1.936714 37.08174
1.937714 37.11886
1.938714 37.15507
1.939714 37.19037
1.940714 37.22477
1.941714 37.25825
1.942714 37.29083
1.943714 37.32249
1.944714 37.35324
1.945714 37.383070000000004
1.946714 37.41198
1.947714 37.43998
1.948714 37.467060000000004
1.949714 37.49321
1.950714 37.51844
1.951714 37.54274
1.952714 37.56611
1.953714 37.58856
1.954714 37.61008
1.955714 37.63067
1.956714 37.65034
1.957714 37.66909
1.958714 37.686910000000005
1.959714 37.70381
1.960714 37.719789999999996
1.961714 37.73483
1.962714 37.74894
1.963714 37.76213
1.964714 37.77438
1.965714 37.78569
1.966714 37.79607
1.967714 37.80551
1.968714 37.814009999999996
1.969714 37.82158
1.970714 37.82821
1.971714 37.833909999999996
1.972714 37.83867
1.973714 37.842510000000004
1.974714 37.84541
1.975714 37.84739
1.976714 37.84842
1.977714 37.848530000000004
1.978714 37.84769
1.979714 37.84592
1.980714 37.84321
1.981714 37.83956
1.982714 37.83497
1.983714 37.82944
1.984714 37.82297
1.985714 37.81556
1.986714 37.80722
1.987714 37.79795
1.988714 37.787749999999996
1.989714 37.77663
1.990714 37.764579999999995
1.991714 37.75161
1.992714 37.737700000000004
1.993714 37.72287
1.994714 37.70711
1.995714 37.69041
1.996714 37.67278
1.997714 37.65422
1.998714 37.63472
1.999714 37.61429
2.000714 37.59293
2.001714 37.57064
2.002714 37.54743
2.003714 37.523289999999996
2.004714 37.49824
2.005714 37.47226
2.006714 37.44537
2.007714 37.41757
2.008714 37.38885
2.009714 37.35922
2.010714 37.32866
2.011714 37.297180000000004
2.012714 37.264779999999995
2.013714 37.23146
2.014714 37.19723
2.015714 37.162079999999996
2.016714 37.12602
2.017714 37.08905
2.018714 37.05118
2.019714 37.01241
2.020714 36.97274
2.021714 36.932179999999995
2.022714 36.89072
2.023714 36.84836
2.024714 36.80511
2.025714 36.76096
2.026714 36.715920000000004
2.027714 36.66998
2.028714 36.62314
2.029714 36.5754
2.030714 36.52676
2.031714 36.47724
2.032714 36.426829999999995
2.033714 36.375550000000004
2.034714 36.32339
2.035714 36.270360000000004
2.036714 36.21646
2.037714 36.1617
2.038714 36.10607
2.039714 36.049569999999996
2.040714 35.99221
2.041714 35.933969999999995
2.042714 35.874869999999994
2.043714 35.81491
2.044714 35.75408
2.045714 35.69239
2.046714 35.62984
2.047714 35.56643
2.048714 35.50217
2.049714 35.43707
2.050714 35.37113
2.051714 35.30436
2.052714 35.23677
2.053714 35.16835
2.054714 35.0991
2.055714 35.02901
2.056714 34.958099999999995
2.057714 34.886359999999996
2.058714 34.81379
2.059714 34.74039
2.060714 34.66617
2.061714 34.59113
2.062714 34.51528
2.063714 34.43862
2.064714 34.36114
2.065714 34.282869999999996
2.066714 34.203810000000004
2.067714 34.12395
2.068714 34.04332
2.069714 33.9619
2.070714 33.8797
2.071714 33.79672
2.072714 33.712959999999995
2.073714 33.628409999999995
2.074714 33.543079999999996
2.075714 33.456970000000005
2.076714 33.37008
2.077714 33.282430000000005
2.078714 33.19402
2.079714 33.10485
2.080714 33.01493
2.081714 32.92426
2.082714 32.83285
2.083714 32.740700000000004
2.084714 32.64781
2.085714 32.55419
2.086714 32.45985
2.087714 32.364779999999996
2.088714 32.268989999999995
2.089714 32.17247
2.090714 32.07522
2.091714 31.97725
2.092714 31.87855
2.093714 31.77915
2.094714 31.679049999999997
2.095714 31.57825
2.096714 31.47675
2.097714 31.37458
2.098714 31.27172
2.099714 31.16818
2.100714 31.06397
2.101714 30.95908
2.102714 30.85352
2.103714 30.7473
2.104714 30.640410000000003
2.105714 30.53286
2.106714 30.424649999999996
2.107714 30.315779999999997
2.108714 30.20625
2.109714 30.09607
2.110714 29.98525
2.111714 29.87379
2.112714 29.76171
2.113714 29.649009999999997
2.114714 29.5357
2.115714 29.42178
2.116714 29.30725
2.117714 29.19211
2.118714 29.07637
2.119714 28.960019999999997
2.120714 28.84308
2.121714 28.72554
2.122714 28.60742
2.123714 28.4887
2.124714 28.369410000000002
2.125714 28.24954
2.126714 28.1291
2.127714 28.008090000000003
2.128714 27.886519999999997
2.129714 27.764400000000002
2.130714 27.64175
2.131714 27.518559999999997
2.132714 27.39483
2.133714 27.27058
2.134714 27.145789999999998
2.135714 27.020470000000003
2.136714 26.894620000000003
2.137714 26.76825
2.138714 26.641350000000003
2.139714 26.513949999999998
2.140714 26.386029999999998
2.141714 26.25763
2.142714 26.12872
2.143714 25.999329999999997
2.144714 25.86945
2.145714 25.739089999999997
2.146714 25.60827
2.147714 25.476979999999998
2.148714 25.34523
2.149714 25.213029999999996
2.150714 25.08038
2.151714 24.94728
2.152714 24.81373
2.153714 24.67974
2.154714 24.5453
2.155714 24.41042
2.156714 24.275109999999998
2.157714 24.13939
2.158714 24.00325
2.159714 23.866709999999998
2.160714 23.72977
2.161714 23.59244
2.162714 23.454710000000002
2.163714 23.3166
2.164714 23.17811
2.165714 23.03924
2.166714 22.900000000000002
2.167714 22.76039
2.168714 22.62042
2.169714 22.48009
2.170714 22.3394
2.171714 22.19836
2.172714 22.05696
2.173714 21.91523
2.174714 21.77316
2.175714 21.63077
2.176714 21.48807
2.177714 21.34506
2.178714 21.20175
2.179714 21.05813
2.180714 20.91422
2.181714 20.77
2.182714 20.6255
2.183714 20.4807
2.184714 20.33563
2.185714 20.190279999999998
2.186714 20.04465
2.187714 19.89876
2.188714 19.75261
2.189714 19.60619
2.190714 19.45953
2.191714 19.31262
2.192714 19.16548
2.193714 19.01812
2.194714 18.87054
2.195714 18.722739999999998
2.196714 18.57473
2.197714 18.42652
2.198714 18.27809
2.199714 18.12945
2.200714 17.98062
2.201714 17.83159
2.202714 17.68237
2.203714 17.532980000000002
2.204714 17.383409999999998
2.205714 17.23367
2.206714 17.08377
2.207714 16.93372
2.208714 16.78351
2.209714 16.63316
2.210714 16.48267
2.211714 16.332050000000002
2.212714 16.18131
2.213714 16.030440000000002
2.214714 15.87945
2.215714 15.72834
2.216714 15.57711
2.217714 15.42577
2.218714 15.274329999999999
2.219714 15.122779999999999
2.220714 14.97115
2.221714 14.81944
2.222714 14.667649999999998
2.223714 14.51579
2.224714 14.36387
2.225714 14.211889999999999
2.226714 14.059849999999999
2.227714 13.90776
2.228714 13.75563
2.229714 13.60346
2.230714 13.45124
2.231714 13.299
2.232714 13.14672
2.233714 12.994420000000002
2.234714 12.84209
2.235714 12.68975
2.236714 12.53741
2.237714 12.385060000000001
2.238714 12.23273
2.239714 12.08041
2.240714 11.92811
2.241714 11.77584
2.242714 11.6236
2.243714 11.4714
2.244714 11.319220000000001
2.245714 11.16708
2.246714 11.01499
2.247714 10.86294
2.248714 10.71095
2.249714 10.55901
2.250714 10.40713
2.251714 10.25533
2.252714 10.1036
2.253714 9.9519432
2.254714 9.8003775
2.255714 9.6489057
2.256714 9.4975337
2.257714 9.3462676
2.258714 9.1951117
2.259714 9.0440683
2.260714 8.8931404
2.261714 8.7423295
2.262714 8.5916385
2.263714 8.441072
2.264714 8.290635
2.265714 8.140335199999999
2.266714 7.990178500000001
2.267714 7.8401707
2.268714 7.6903187
2.269714 7.5406276
2.270714 7.3911011
2.271714 7.241744499999999
2.272714 7.0925616
2.273714 6.9435573999999995
2.274714 6.7947365
2.275714 6.6461027
2.276714 6.4976588
2.277714 6.3494086
2.278714 6.2013544
2.279714 6.053499100000001
2.280714 5.9058465
2.281714 5.7584018
2.282714 5.6111716
2.283714 5.4641631
2.284714 5.3173836
2.285714 5.1708397
2.286714 5.024536
2.287714 4.8784763
2.288714 4.7326628
2.289714 4.5870978
2.290714 4.4417839
2.291714 4.2967249
2.292714 4.1519251
2.293714 4.0073894
2.294714 3.8631231
2.295714 3.7191302000000004
2.296714 3.575414
2.297714 3.4319783999999998
2.298714 3.2888267
2.299714 3.145963
2.300714 3.0033931
2.301714 2.8611234999999997
2.302714 2.7191604000000003
2.303714 2.5775086
2.304714 2.4361717
2.305714 2.295151
2.306714 2.1544471
2.307714 2.0140610999999997
2.308714 1.8739946
2.309714 1.7342516999999997
2.310714 1.5948376
2.311714 1.4557584000000001
2.312714 1.3170202
2.313714 1.1786283
2.314714 1.0405865
2.315714 0.9028976799999999
2.316714 0.7655646700000001
2.317714 0.62859054
2.318714 0.49197957999999997
2.319714 0.35573652
2.320714 0.21986645000000002
2.321714 0.08437346000000001
2.322714 -0.050739566
2.323714 -0.18547099
2.324714 -0.31982011
2.325714 -0.45378595
2.326714 -0.58736634
2.327714 -0.72055729
2.328714 -0.85335337
2.329714 -0.9857483199999999
2.330714 -1.117736
2.331714 -1.2493117
2.332714 -1.3804724000000002
2.333714 -1.5112173
2.334714 -1.641546
2.335714 -1.7714579000000001
2.336714 -1.9009505999999998
2.337714 -2.0300208
2.338714 -2.1586636
2.339714 -2.2868749
2.340714 -2.4146517999999997
2.341714 -2.5419924
2.342714 -2.6688963
2.343714 -2.7953623
2.344714 -2.9213879
2.345714 -3.0469688
2.346714 -3.1720992000000003
2.347714 -3.2967728000000003
2.348714 -3.4209844000000005
2.349714 -3.5447303
2.350714 -3.6680091
2.351714 -3.7908219
2.352714 -3.9131694
2.353714 -4.035051500000001
2.354714 -4.1564669
2.355714 -4.2774118
2.356714 -4.3978821
2.357714 -4.517873
2.358714 -4.6373807000000005
2.359714 -4.756403
2.360714 -4.8749386999999995
2.361714 -4.992988
2.362714 -5.1105492
2.363714 -5.2276194
2.364714 -5.3441934
2.365714 -5.4602657
2.366714 -5.575832
2.367714 -5.6908902
2.368714 -5.805441
2.369714 -5.9194867
2.370714 -6.0330294
2.371714 -6.146069600000001
2.372714 -6.2586054
2.373714 -6.3706324
2.374714 -6.4821459
2.375714 -6.5931402
2.376714 -6.703613
2.377714 -6.8135627
2.378714 -6.9229901
2.379714 -7.031896
2.380714 -7.1402803
2.381714 -7.2481401000000005
2.382714 -7.355471700000001
2.383714 -7.462271299999999
2.384714 -7.5685351999999995
2.385714 -7.6742634
2.386714 -7.7794582000000005
2.387714 -7.884121700000001
2.388714 -7.9882547
2.389714 -8.0918573
2.390714 -8.1949264
2.391714 -8.297456799999999
2.392714 -8.3994426
2.393714 -8.500879999999999
2.394714 -8.6017668
2.395714 -8.7021053
2.396714 -8.801896900000001
2.397714 -8.9011438
2.398714 -8.9998469
2.399714 -9.0980031
2.400714 -9.1956086
2.401714 -9.292660699999999
2.402714 -9.3891576
2.403714 -9.4851002
2.404714 -9.580490699999999
2.405714 -9.6753322
2.406714 -9.7696252
2.407714 -9.8633692
2.408714 -9.956559500000001
2.409714 -10.04919
2.410714 -10.14126
2.411714 -10.232769999999999
2.412714 -10.32371
2.413714 -10.4141
2.414714 -10.50392
2.415714 -10.59319
2.416714 -10.68191
2.417714 -10.77007
2.418714 -10.85766
2.419714 -10.944700000000001
2.420714 -11.03117
2.421714 -11.117090000000001
2.422714 -11.20244
2.423714 -11.28724
2.424714 -11.37147
2.425714 -11.455160000000001
2.426714 -11.538279999999999
2.427714 -11.620840000000001
2.428714 -11.70283
2.429714 -11.78425
2.430714 -11.86511
2.431714 -11.945409999999999
2.432714 -12.02516
2.433714 -12.10435
2.434714 -12.18298
2.435714 -12.26106
2.436714 -12.33858
2.437714 -12.41553
2.438714 -12.49193
2.439714 -12.56777
2.440714 -12.64305
2.441714 -12.717780000000001
2.442714 -12.79196
2.443714 -12.865570000000002
2.444714 -12.938630000000002
2.445714 -13.01114
2.446714 -13.083079999999999
2.447714 -13.15446
2.448714 -13.2253
2.449714 -13.295580000000001
2.450714 -13.36531
2.451714 -13.4345
2.452714 -13.50314
2.453714 -13.571240000000001
2.454714 -13.63878
2.455714 -13.70578
2.456714 -13.772229999999999
2.457714 -13.83814
2.458714 -13.9035
2.459714 -13.96832
2.460714 -14.032610000000002
2.461714 -14.09635
2.462714 -14.159550000000001
2.463714 -14.22222
2.464714 -14.28434
2.465714 -14.345930000000001
2.466714 -14.40699
2.467714 -14.46751
2.468714 -14.52751
2.469714 -14.586979999999999
2.470714 -14.64592
2.471714 -14.704339999999998
2.472714 -14.76223
2.473714 -14.81959
2.474714 -14.87643
2.475714 -14.932739999999999
2.476714 -14.98853
2.477714 -15.0438
2.478714 -15.098559999999999
2.479714 -15.1528
2.480714 -15.206539999999999
2.481714 -15.25975
2.482714 -15.31246
2.483714 -15.36467
2.484714 -15.416360000000001
2.485714 -15.467559999999999
2.486714 -15.51825
2.487714 -15.56845
2.488714 -15.61815
2.489714 -15.667349999999999
2.490714 -15.71606
2.491714 -15.76428
2.492714 -15.812000000000001
2.493714 -15.85924
2.494714 -15.905990000000001
2.495714 -15.952259999999999
2.496714 -15.99804
2.497714 -16.04335
2.498714 -16.088179999999998
2.499714 -16.132540000000002
2.500714 -16.17642
2.501714 -16.219829999999998
2.502714 -16.26278
2.503714 -16.30526
2.504714 -16.347269999999998
2.505714 -16.38883
2.506714 -16.42992
2.507714 -16.47055
2.508714 -16.510730000000002
2.509714 -16.55046
2.510714 -16.58974
2.511714 -16.62856
2.512714 -16.66695
2.513714 -16.70489
2.514714 -16.74239
2.515714 -16.77945
2.516714 -16.81607
2.517714 -16.85226
2.518714 -16.88802
2.519714 -16.923360000000002
2.520714 -16.95827
2.521714 -16.99276
2.522714 -17.02684
2.523714 -17.06049
2.524714 -17.093729999999997
2.525714 -17.12657
2.526714 -17.15899
2.527714 -17.191010000000002
2.528714 -17.22264
2.529714 -17.25386
2.530714 -17.28469
2.531714 -17.31512
2.532714 -17.34516
2.533714 -17.37482
2.534714 -17.40408
2.535714 -17.43296
2.536714 -17.461470000000002
2.537714 -17.4896
2.538714 -17.51736
2.539714 -17.54475
2.540714 -17.57178
2.541714 -17.59843
2.542714 -17.62473
2.543714 -17.650660000000002
2.544714 -17.67624
2.545714 -17.70146
2.546714 -17.72634
2.547714 -17.75088
2.548714 -17.77507
2.549714 -17.79892
2.550714 -17.82243
2.551714 -17.8456
2.552714 -17.86844
2.553714 -17.89095
2.554714 -17.91314
2.555714 -17.935010000000002
2.556714 -17.95656
2.557714 -17.977809999999998
2.558714 -17.998739999999998
2.559714 -18.019360000000002
2.560714 -18.03968
2.561714 -18.05968
2.562714 -18.07939
2.563714 -18.09881
2.564714 -18.117939999999997
2.565714 -18.136779999999998
2.566714 -18.15533
2.567714 -18.17361
2.568714 -18.191589999999998
2.569714 -18.2093
2.570714 -18.22674
2.571714 -18.2439
2.572714 -18.2608
2.573714 -18.27744
2.574714 -18.29383
2.575714 -18.30996
2.576714 -18.32583
2.577714 -18.34146
2.578714 -18.35683
2.579714 -18.37196
2.580714 -18.38685
2.581714 -18.401500000000002
2.582714 -18.41591
2.583714 -18.4301
2.584714 -18.44406
2.585714 -18.4578
2.586714 -18.47132
2.587714 -18.48462
2.588714 -18.49771
2.589714 -18.510579999999997
2.590714 -18.52325
2.591714 -18.53572
2.592714 -18.548000000000002
2.593714 -18.56007
2.594714 -18.57195
2.595714 -18.583640000000003
2.596714 -18.59514
2.597714 -18.60645
2.598714 -18.61757
2.599714 -18.628510000000002
2.600714 -18.63928
2.601714 -18.64988
2.602714 -18.66031
2.603714 -18.67058
2.604714 -18.68069
2.605714 -18.69065
2.606714 -18.70046
2.607714 -18.71011
2.608714 -18.71962
2.609714 -18.72899
2.610714 -18.73822
2.611714 -18.74731
2.612714 -18.75627
2.613714 -18.76509
2.614714 -18.77379
2.615714 -18.78235
2.616714 -18.790789999999998
2.617714 -18.7991
2.618714 -18.807299999999998
2.619714 -18.8154
2.620714 -18.82338
2.621714 -18.83126
2.622714 -18.83904
2.623714 -18.84672
2.624714 -18.854309999999998
2.625714 -18.861800000000002
2.626714 -18.86919
2.627714 -18.8765
2.628714 -18.88372
2.629714 -18.89087
2.630714 -18.89793
2.631714 -18.90492
2.632714 -18.91183
2.633714 -18.918660000000003
2.634714 -18.92543
2.635714 -18.93214
2.636714 -18.93879
2.637714 -18.9454
2.638714 -18.95195
2.639714 -18.95846
2.640714 -18.96492
2.641714 -18.971330000000002
2.642714 -18.9777
2.643714 -18.98403
2.644714 -18.99031
2.645714 -18.996560000000002
2.646714 -19.00278
2.647714 -19.00897
2.648714 -19.01513
2.649714 -19.02127
2.650714 -19.02739
2.651714 -19.03349
2.652714 -19.03957
2.653714 -19.04564
2.654714 -19.05171
2.655714 -19.057769999999998
2.656714 -19.06383
2.657714 -19.0699
2.658714 -19.07597
2.659714 -19.08203
2.660714 -19.0881
2.661714 -19.09417
2.662714 -19.10025
2.663714 -19.10634
2.664714 -19.11245
2.665714 -19.118589999999998
2.666714 -19.12475
2.667714 -19.13094
2.668714 -19.13716
2.669714 -19.1434
2.670714 -19.14967
2.671714 -19.15598
2.672714 -19.16233
2.673714 -19.16871
2.674714 -19.17514
2.675714 -19.18161
2.676714 -19.18812
2.677714 -19.19466
2.678714 -19.20125
2.679714 -19.20789
2.680714 -19.214570000000002
2.681714 -19.22131
2.682714 -19.2281
2.683714 -19.23497
2.684714 -19.24189
2.685714 -19.24889
2.686714 -19.25595
2.687714 -19.26307
2.688714 -19.27026
2.689714 -19.27752
2.690714 -19.284850000000002
2.691714 -19.29226
2.692714 -19.29974
2.693714 -19.307299999999998
2.694714 -19.31494
2.695714 -19.32265
2.696714 -19.33045
2.697714 -19.33832
2.698714 -19.34628
2.699714 -19.35434
2.700714 -19.362489999999998
2.701714 -19.37073
2.702714 -19.379080000000002
2.703714 -19.38752
2.704714 -19.396060000000002
2.705714 -19.40469
2.706714 -19.41341
2.707714 -19.422220000000003
2.708714 -19.43113
2.709714 -19.44014
2.710714 -19.44926
2.711714 -19.45848
2.712714 -19.46781
2.713714 -19.477240000000002
2.714714 -19.48678
2.715714 -19.49643
2.716714 -19.50619
2.717714 -19.51607
2.718714 -19.52606
2.719714 -19.53617
2.720714 -19.54639
2.721714 -19.55673
2.722714 -19.56718
2.723714 -19.57773
2.724714 -19.5884
2.725714 -19.59918
2.726714 -19.61008
2.727714 -19.6211
2.728714 -19.63224
2.729714 -19.64351
2.730714 -19.65491
2.731714 -19.66643
2.732714 -19.67808
2.733714 -19.68985
2.734714 -19.70174
2.735714 -19.71375
2.736714 -19.72589
2.737714 -19.738149999999997
2.738714 -19.75054
2.739714 -19.76306
2.740714 -19.77569
2.741714 -19.788439999999998
2.742714 -19.80131
2.743714 -19.81431
2.744714 -19.82744
2.745714 -19.84069
2.746714 -19.85409
2.747714 -19.86761
2.748714 -19.88126
2.749714 -19.89505
2.750714 -19.90895
2.751714 -19.92297
2.752714 -19.93711
2.753714 -19.951369999999997
2.754714 -19.96575
2.755714 -19.98026
2.756714 -19.99489
2.757714 -20.00964
2.758714 -20.024520000000003
2.759714 -20.03952
2.760714 -20.054640000000003
2.761714 -20.06988
2.762714 -20.08525
2.763714 -20.100740000000002
2.764714 -20.11636
2.765714 -20.13211
2.766714 -20.14797
2.767714 -20.16396
2.768714 -20.180049999999998
2.769714 -20.19626
2.770714 -20.21257
2.771714 -20.229
2.772714 -20.245540000000002
2.773714 -20.2622
2.774714 -20.27898
2.775714 -20.29587
2.776714 -20.31289
2.777714 -20.330019999999998
2.778714 -20.34725
2.779714 -20.3646
2.780714 -20.38205
2.781714 -20.399610000000003
2.782714 -20.417279999999998
2.783714 -20.43505
2.784714 -20.45292
2.785714 -20.47088
2.786714 -20.48894
2.787714 -20.50708
2.788714 -20.52532
2.789714 -20.54365
2.790714 -20.56207
2.791714 -20.5806
2.792714 -20.59922
2.793714 -20.61793
2.794714 -20.63674
2.795714 -20.65563
2.796714 -20.6746
2.797714 -20.693649999999998
2.798714 -20.71277
2.799714 -20.73197
2.800714 -20.751240000000003
2.801714 -20.77058
2.802714 -20.78999
2.803714 -20.80947
2.804714 -20.82901
2.805714 -20.84862
2.806714 -20.868290000000002
2.807714 -20.88803
2.808714 -20.90783
2.809714 -20.927699999999998
2.810714 -20.94764
2.811714 -20.96763
2.812714 -20.98769
2.813714 -21.00778
2.814714 -21.02792
2.815714 -21.0481
2.816714 -21.06832
2.817714 -21.08857
2.818714 -21.10885
2.819714 -21.12917
2.820714 -21.14953
2.821714 -21.16992
2.822714 -21.19034
2.823714 -21.21079
2.824714 -21.23126
2.825714 -21.25175
2.826714 -21.27227
2.827714 -21.2928
2.828714 -21.31334
2.829714 -21.3339
2.830714 -21.35445
2.831714 -21.375
2.832714 -21.39554
2.833714 -21.41607
2.834714 -21.43658
2.835714 -21.45707
2.836714 -21.47756
2.837714 -21.49803
2.838714 -21.5185
2.839714 -21.53895
2.840714 -21.55939
2.841714 -21.57981
2.842714 -21.60019
2.843714 -21.62054
2.844714 -21.64085
2.845714 -21.66111
2.846714 -21.68134
2.847714 -21.70151
2.848714 -21.72163
2.849714 -21.74169
2.850714 -21.76169
2.851714 -21.78162
2.852714 -21.80149
2.853714 -21.821289999999998
2.854714 -21.84103
2.855714 -21.86071
2.856714 -21.88032
2.857714 -21.89986
2.858714 -21.91932
2.859714 -21.93869
2.860714 -21.95795
2.861714 -21.97712
2.862714 -21.996180000000003
2.863714 -22.01513
2.864714 -22.03397
2.865714 -22.0527
2.866714 -22.07132
2.867714 -22.08981
2.868714 -22.10819
2.869714 -22.12643
2.870714 -22.14456
2.871714 -22.16255
2.872714 -22.18042
2.873714 -22.19816
2.874714 -22.21576
2.875714 -22.23322
2.876714 -22.250519999999998
2.877714 -22.26766
2.878714 -22.28463
2.879714 -22.30143
2.880714 -22.31804
2.881714 -22.334490000000002
2.882714 -22.35076
2.883714 -22.36685
2.884714 -22.38277
2.885714 -22.3985
2.886714 -22.41404
2.887714 -22.429389999999998
2.888714 -22.44455
2.889714 -22.4595
2.890714 -22.47425
2.891714 -22.4888
2.892714 -22.50313
2.893714 -22.517229999999998
2.894714 -22.531100000000002
2.895714 -22.54474
2.896714 -22.558120000000002
2.897714 -22.571260000000002
2.898714 -22.58414
2.899714 -22.59678
2.900714 -22.609180000000002
2.901714 -22.62133
2.902714 -22.633229999999998
2.903714 -22.64488
2.904714 -22.65627
2.905714 -22.66738
2.906714 -22.67821
2.907714 -22.688769999999998
2.908714 -22.69903
2.909714 -22.70901
2.910714 -22.71869
2.911714 -22.728080000000002
2.912714 -22.73715
2.913714 -22.74591
2.914714 -22.754350000000002
2.915714 -22.76248
2.916714 -22.77028
2.917714 -22.77777
2.918714 -22.78493
2.919714 -22.79179
2.920714 -22.79831
2.921714 -22.8045
2.922714 -22.81034
2.923714 -22.815820000000002
2.924714 -22.82095
2.925714 -22.825699999999998
2.926714 -22.83008
2.927714 -22.83409
2.928714 -22.83773
2.929714 -22.84099
2.930714 -22.84387
2.931714 -22.84637
2.932714 -22.848470000000002
2.933714 -22.85018
2.934714 -22.851499999999998
2.935714 -22.852430000000002
2.936714 -22.85296
2.937714 -22.85309
2.938714 -22.85281
2.939714 -22.85211
2.940714 -22.85098
2.941714 -22.84941
2.942714 -22.8474
2.943714 -22.844929999999998
2.944714 -22.842019999999998
2.945714 -22.83867
2.946714 -22.834860000000003
2.947714 -22.83061
2.948714 -22.825899999999997
2.949714 -22.82074
2.950714 -22.81511
2.951714 -22.80901
2.952714 -22.802439999999997
2.953714 -22.7954
2.954714 -22.787869999999998
2.955714 -22.77986
2.956714 -22.771359999999998
2.957714 -22.76236
2.958714 -22.75284
2.959714 -22.74282
2.960714 -22.73227
2.961714 -22.7212
2.962714 -22.70962
2.963714 -22.69751
2.964714 -22.68489
2.965714 -22.67175
2.966714 -22.658079999999998
2.967714 -22.64388
2.968714 -22.62914
2.969714 -22.61385
2.970714 -22.59801
2.971714 -22.581609999999998
2.972714 -22.56466
2.973714 -22.54714
2.974714 -22.52906
2.975714 -22.5104
2.976714 -22.49116
2.977714 -22.47134
2.978714 -22.45094
2.979714 -22.429959999999998
2.980714 -22.40839
2.981714 -22.386239999999997
2.982714 -22.36351
2.983714 -22.34019
2.984714 -22.31627
2.985714 -22.29175
2.986714 -22.26661
2.987714 -22.240850000000002
2.988714 -22.214480000000002
2.989714 -22.18747
2.990714 -22.15984
2.991714 -22.13158
2.992714 -22.10268
2.993714 -22.07315
2.994714 -22.04298
2.995714 -22.01216
2.996714 -21.980710000000002
2.997714 -21.94861
2.998714 -21.915860000000002
2.999714 -21.88247
3.000714 -21.848419999999997
3.001714 -21.81372
3.002714 -21.77836
3.003714 -21.74232
3.004714 -21.70561
3.005714 -21.66821
3.006714 -21.63013
3.007714 -21.59136
3.008714 -21.5519
3.009714 -21.51176
3.010714 -21.47093
3.011714 -21.42942
3.012714 -21.387220000000003
3.013714 -21.34433
3.014714 -21.300749999999997
3.015714 -21.25647
3.016714 -21.211479999999998
3.017714 -21.16579
3.018714 -21.1194
3.019714 -21.07228
3.020714 -21.02446
3.021714 -20.9759
3.022714 -20.92663
3.023714 -20.876620000000003
3.024714 -20.825879999999998
3.025714 -20.77441
3.026714 -20.72221
3.027714 -20.66928
3.028714 -20.61562
3.029714 -20.56124
3.030714 -20.50612
3.031714 -20.45027
3.032714 -20.39368
3.033714 -20.33634
3.034714 -20.27826
3.035714 -20.21941
3.036714 -20.15981
3.037714 -20.09945
3.038714 -20.038339999999998
3.039714 -19.97646
3.040714 -19.913829999999997
3.041714 -19.85044
3.042714 -19.78628
3.043714 -19.72137
3.044714 -19.65569
3.045714 -19.58925
3.046714 -19.52205
3.047714 -19.454089999999997
3.048714 -19.38536
3.049714 -19.31587
3.050714 -19.2456
3.051714 -19.17456
3.052714 -19.10273
3.053714 -19.03011
3.054714 -18.956709999999998
3.055714 -18.88253
3.056714 -18.807560000000002
3.057714 -18.73183
3.058714 -18.65531
3.059714 -18.578020000000002
3.060714 -18.499950000000002
3.061714 -18.421100000000003
3.062714 -18.34147
3.063714 -18.26106
3.064714 -18.17986
3.065714 -18.09789
3.066714 -18.01513
3.067714 -17.93159
3.068714 -17.847260000000002
3.069714 -17.762130000000003
3.070714 -17.6762
3.071714 -17.58947
3.072714 -17.50195
3.073714 -17.41364
3.074714 -17.32454
3.075714 -17.234659999999998
3.076714 -17.14401
3.077714 -17.05257
3.078714 -16.96034
3.079714 -16.86733
3.080714 -16.77353
3.081714 -16.67894
3.082714 -16.58356
3.083714 -16.4874
3.084714 -16.39045
3.085714 -16.29271
3.086714 -16.19419
3.087714 -16.09488
3.088714 -15.994769999999999
3.089714 -15.89388
3.090714 -15.792200000000001
3.091714 -15.689739999999999
3.092714 -15.58652
3.093714 -15.48253
3.094714 -15.377769999999998
3.095714 -15.272250000000001
3.096714 -15.16595
3.097714 -15.058869999999999
3.098714 -14.95101
3.099714 -14.842379999999999
3.100714 -14.732970000000002
3.101714 -14.62279
3.102714 -14.511840000000001
3.103714 -14.40013
3.104714 -14.28765
3.105714 -14.1744
3.106714 -14.06039
3.107714 -13.94561
3.108714 -13.83008
3.109714 -13.7138
3.110714 -13.59678
3.111714 -13.47902
3.112714 -13.36051
3.113714 -13.241259999999999
3.114714 -13.121260000000001
3.115714 -13.0005
3.116714 -12.878990000000002
3.117714 -12.75673
3.118714 -12.633730000000002
3.119714 -12.509999999999998
3.120714 -12.38554
3.121714 -12.260359999999999
3.122714 -12.13445
3.123714 -12.007819999999999
3.124714 -11.88046
3.125714 -11.7524
3.126714 -11.623619999999999
3.127714 -11.49414
3.128714 -11.36397
3.129714 -11.233089999999999
3.130714 -11.101519999999999
3.131714 -10.96925
3.132714 -10.83627
3.133714 -10.702580000000001
3.134714 -10.56818
3.135714 -10.43309
3.136714 -10.297320000000001
3.137714 -10.16087
3.138714 -10.02375
3.139714 -9.8859705
3.140714 -9.7475298
3.141714 -9.6084274
3.142714 -9.468665
3.143714 -9.3282461
3.144714 -9.1871753
3.145714 -9.0454593
3.146714 -8.9031026
3.147714 -8.7601073
3.148714 -8.616473500000001
3.149714 -8.472199699999999
3.150714 -8.327285199999999
3.151714 -8.181733600000001
3.152714 -8.0355525
3.153714 -7.8887529999999995
3.154714 -7.741348400000001
3.155714 -7.5933509
3.156714 -7.444767700000001
3.157714 -7.2956018
3.158714 -7.145853300000001
3.159714 -6.9955207
3.160714 -6.8446033
3.161714 -6.6931032
3.162714 -6.5410256
3.163714 -6.3883781
3.164714 -6.235167
3.165714 -6.0813971
3.166714 -5.927071
3.167714 -5.7721909
3.168714 -5.6167606
3.169714 -5.4607861
3.170714 -5.3042773
3.171714 -5.1472466
3.172714 -4.9897071
3.173714 -4.8316687
3.174714 -4.6731379
3.175714 -4.5141153
3.176714 -4.3545991
3.177714 -4.1945866999999994
3.178714 -4.0340777
3.179714 -3.8730758999999995
3.180714 -3.7115891
3.181714 -3.5496267999999995
3.182714 -3.3871997
3.183714 -3.2243159
3.184714 -3.0609821999999998
3.185714 -2.8972037
3.186714 -2.732986
3.187714 -2.5683366
3.188714 -2.4032652000000003
3.189714 -2.2377827999999997
3.190714 -2.0718995000000002
3.191714 -1.9056232999999998
3.192714 -1.7389581
3.193714 -1.5719039000000001
3.194714 -1.4044597
3.195714 -1.2366245999999999
3.196714 -1.0684019
3.197714 -0.8997988
3.198714 -0.73082666
3.199714 -0.56149885
3.200714 -0.39182818
3.201714 -0.22182537000000002
3.202714 -0.051498145
3.203714 0.11914774
3.204714 0.29010748999999997
3.205714 0.46137553000000003
3.206714 0.6329447
3.207714 0.80480687
3.208714 0.97695421
3.209714 1.1493807
3.210714 1.3220823
3.211714 1.4950573
3.212714 1.6683035
3.213714 1.8418172
3.214714 2.0155912000000002
3.215714 2.1896143
3.216714 2.3638716
3.217714 2.538348
3.218714 2.7130294999999998
3.219714 2.8879054
3.220714 3.0629687
3.221714 3.2382149
3.222714 3.4136407
3.223714 3.5892423
3.224714 3.7650134
3.225714 3.9409473999999998
3.226714 4.117035899999999
3.227714 4.2932719
3.228714 4.4696487
3.229714 4.6461608000000005
3.230714 4.8228022
3.231714 4.9995650000000005
3.232714 5.1764395
3.233714 5.3534131
3.234714 5.5304717000000005
3.235714 5.707602199999999
3.236714 5.8847933999999995
3.237714 6.0620370999999995
3.238714 6.239328899999999
3.239714 6.4166658000000005
3.240714 6.594044
3.241714 6.7714594
3.242714 6.948906200000001
3.243714 7.126374500000001
3.244714 7.3038548
3.245714 7.4813358
3.246714 7.658807199999999
3.247714 7.836259900000001
3.248714 8.013684999999999
3.249714 8.1910729
3.250714 8.368413199999999
3.251714 8.5456952
3.252714 8.722907300000001
3.253714 8.9000396
3.254714 9.0770841
3.255714 9.254034599999999
3.256714 9.4308876
3.257714 9.6076377
3.258714 9.784280500000001
3.259714 9.9608086
3.260714 10.137210000000001
3.261714 10.31348
3.262714 10.489600000000001
3.263714 10.66555
3.264714 10.841339999999999
3.265714 11.01693
3.266714 11.192340000000002
3.267714 11.36754
3.268714 11.54253
3.269714 11.71731
3.270714 11.89186
3.271714 12.06617
3.272714 12.24024
3.273714 12.41407
3.274714 12.58765
3.275714 12.760959999999999
3.276714 12.93401
3.277714 13.10678
3.278714 13.27926
3.279714 13.45143
3.280714 13.623289999999999
3.281714 13.79482
3.282714 13.96602
3.283714 14.13686
3.284714 14.30736
3.285714 14.477490000000001
3.286714 14.64725
3.287714 14.81663
3.288714 14.98563
3.289714 15.15425
3.290714 15.32246
3.291714 15.49027
3.292714 15.657660000000002
3.293714 15.82462
3.294714 15.991150000000001
3.295714 16.15722
3.296714 16.32283
3.297714 16.48797
3.298714 16.65263
3.299714 16.81679
3.300714 16.98046
3.301714 17.143610000000002
3.302714 17.306250000000002
3.303714 17.46837
3.304714 17.62996
3.305714 17.79101
3.306714 17.951520000000002
3.307714 18.11148
3.308714 18.27087
3.309714 18.42969
3.310714 18.58792
3.311714 18.74555
3.312714 18.90258
3.313714 19.05899
3.314714 19.21477
3.315714 19.36991
3.316714 19.52442
3.317714 19.67827
3.318714 19.83147
3.319714 19.984009999999998
3.320714 20.13587
3.321714 20.28705
3.322714 20.437549999999998
3.323714 20.587349999999997
3.324714 20.73644
3.325714 20.88482
3.326714 21.03246
3.327714 21.17937
3.328714 21.32553
3.329714 21.47093
3.330714 21.61555
3.331714 21.7594
3.332714 21.90246
3.333714 22.044739999999997
3.334714 22.186220000000002
3.335714 22.3269
3.336714 22.46678
3.337714 22.605829999999997
3.338714 22.744059999999998
3.339714 22.88145
3.340714 23.017989999999998
3.341714 23.15367
3.342714 23.28849
3.343714 23.42243
3.344714 23.555490000000002
3.345714 23.687649999999998
3.346714 23.81892
3.347714 23.94927
3.348714 24.07871
3.349714 24.20722
3.350714 24.33481
3.351714 24.46146
3.352714 24.58718
3.353714 24.711949999999998
3.354714 24.83576
3.355714 24.9586
3.356714 25.08046
3.357714 25.20132
3.358714 25.321189999999998
3.359714 25.440049999999996
3.360714 25.55789
3.361714 25.67472
3.362714 25.79052
3.363714 25.905289999999997
3.364714 26.019019999999998
3.365714 26.13171
3.366714 26.24334
3.367714 26.353910000000003
3.368714 26.46342
3.369714 26.57186
3.370714 26.679219999999997
3.371714 26.785500000000003
3.372714 26.89067
3.373714 26.99474
3.374714 27.09768
3.375714 27.199489999999997
3.376714 27.30017
3.377714 27.39971
3.378714 27.498109999999997
3.379714 27.595370000000003
3.380714 27.691480000000002
3.381714 27.786440000000002
3.382714 27.88024
3.383714 27.97287
3.384714 28.06432
3.385714 28.154590000000002
3.386714 28.24366
3.387714 28.33153
3.388714 28.4182
3.389714 28.503650000000004
3.390714 28.58788
3.391714 28.670879999999997
3.392714 28.752650000000003
3.393714 28.833170000000003
3.394714 28.91244
3.395714 28.990470000000002
3.396714 29.06726
3.397714 29.1428
3.398714 29.217090000000002
3.399714 29.290110000000002
3.400714 29.36186
3.401714 29.43233
3.402714 29.501500000000004
3.403714 29.56937
3.404714 29.63593
3.405714 29.70119
3.406714 29.76513
3.407714 29.827749999999998
3.408714 29.88905
3.409714 29.94903
3.410714 30.007679999999997
3.411714 30.06499
3.412714 30.120970000000003
3.413714 30.17562
3.414714 30.228939999999998
3.415714 30.28091
3.416714 30.33154
3.417714 30.380810000000004
3.418714 30.42871
3.419714 30.475229999999996
3.420714 30.520370000000003
3.421714 30.56412
3.422714 30.60648
3.423714 30.64745
3.424714 30.68703
3.425714 30.725229999999996
3.426714 30.762040000000002
3.427714 30.797449999999998
3.428714 30.83146
3.429714 30.864069999999998
3.430714 30.895270000000004
3.431714 30.92506
3.432714 30.95344
3.433714 30.980410000000003
3.434714 31.00594
3.435714 31.03005
3.436714 31.05271
3.437714 31.07393
3.438714 31.093690000000002
3.439714 31.11201
3.440714 31.12888
3.441714 31.144319999999997
3.442714 31.15833
3.443714 31.170900000000003
3.444714 31.18203
3.445714 31.19172
3.446714 31.199959999999997
3.447714 31.20674
3.448714 31.21206
3.449714 31.215920000000004
3.450714 31.2183
3.451714 31.219219999999996
3.452714 31.21866
3.453714 31.216630000000002
3.454714 31.21311
3.455714 31.20812
3.456714 31.201649999999997
3.457714 31.193700000000003
3.458714 31.184289999999997
3.459714 31.17341
3.460714 31.161070000000002
3.461714 31.14727
3.462714 31.13199
3.463714 31.11524
3.464714 31.097
3.465714 31.077270000000002
3.466714 31.056050000000003
3.467714 31.03333
3.468714 31.009130000000003
3.469714 30.98344
3.470714 30.95626
3.471714 30.927599999999998
3.472714 30.89744
3.473714 30.86581
3.474714 30.832690000000003
3.475714 30.7981
3.476714 30.762030000000003
3.477714 30.7245
3.478714 30.685489999999998
3.479714 30.64501
3.480714 30.60305
3.481714 30.55961
3.482714 30.51467
3.483714 30.46825
3.484714 30.420340000000003
3.485714 30.37095
3.486714 30.32008
3.487714 30.26774
3.488714 30.21394
3.489714 30.158669999999997
3.490714 30.10194
3.491714 30.043750000000003
3.492714 29.984090000000002
3.493714 29.92297
3.494714 29.8604
3.495714 29.79637
3.496714 29.73089
3.497714 29.66396
3.498714 29.59556
3.499714 29.52571
3.500714 29.454399999999996
3.501714 29.381629999999998
3.502714 29.30742
3.503714 29.23177
3.504714 29.1547
3.505714 29.076200000000004
3.506714 28.996280000000002
3.507714 28.91495
3.508714 28.832200000000004
3.509714 28.74802
3.510714 28.66243
3.511714 28.57541
3.512714 28.48698
3.513714 28.39715
3.514714 28.3059
3.515714 28.213250000000002
3.516714 28.1192
3.517714 28.023749999999996
3.518714 27.92691
3.519714 27.82869
3.520714 27.72909
3.521714 27.62812
3.522714 27.5258
3.523714 27.42212
3.524714 27.31708
3.525714 27.21069
3.526714 27.102949999999996
3.527714 26.993850000000002
3.528714 26.8834
3.529714 26.771610000000003
3.530714 26.65849
3.531714 26.544030000000003
3.532714 26.428259999999998
3.533714 26.31118
3.534714 26.19279
3.535714 26.0731
3.536714 25.95211
3.537714 25.829829999999998
3.538714 25.706269999999996
3.539714 25.58144
3.540714 25.455329999999996
3.541714 25.327949999999998
3.542714 25.199310000000004
3.543714 25.069399999999998
3.544714 24.93824
3.545714 24.80581
3.546714 24.672140000000002
3.547714 24.53724
3.548714 24.40111
3.549714 24.26376
3.550714 24.12521
3.551714 23.98547
3.552714 23.84454
3.553714 23.70242
3.554714 23.55912
3.555714 23.414640000000002
3.556714 23.269000000000002
3.557714 23.12219
3.558714 22.974220000000003
3.559714 22.825100000000003
3.560714 22.67483
3.561714 22.523419999999998
3.562714 22.37088
3.563714 22.217219999999998
3.564714 22.06245
3.565714 21.90658
3.566714 21.74963
3.567714 21.59161
3.568714 21.43252
3.569714 21.27237
3.570714 21.11116
3.571714 20.948900000000002
3.572714 20.785600000000002
3.573714 20.62124
3.574714 20.45586
3.575714 20.28944
3.576714 20.122010000000003
3.577714 19.95356
3.578714 19.784119999999998
3.579714 19.6137
3.580714 19.442300000000003
3.581714 19.269949999999998
3.582714 19.09665
3.583714 18.92241
3.584714 18.747249999999998
3.585714 18.571170000000002
3.586714 18.39418
3.587714 18.21627
3.588714 18.03747
3.589714 17.85776
3.590714 17.67717
3.591714 17.49569
3.592714 17.31334
3.593714 17.13014
3.594714 16.9461
3.595714 16.761219999999998
3.596714 16.57553
3.597714 16.389039999999998
3.598714 16.20176
3.599714 16.0137
3.600714 15.824869999999999
3.601714 15.635270000000002
3.602714 15.444930000000001
3.603714 15.253829999999999
3.604714 15.06198
3.605714 14.869399999999999
3.606714 14.676079999999999
3.607714 14.48205
3.608714 14.28731
3.609714 14.09187
3.610714 13.89576
3.611714 13.698979999999999
3.612714 13.501560000000001
3.613714 13.303499999999998
3.614714 13.10483
3.615714 12.905539999999998
3.616714 12.705649999999999
3.617714 12.50517
3.618714 12.30411
3.619714 12.10247
3.620714 11.90026
3.621714 11.69748
3.622714 11.49416
3.623714 11.29028
3.624714 11.08589
3.625714 10.88097
3.626714 10.675569999999999
3.627714 10.46968
3.628714 10.26333
3.629714 10.05653
3.630714 9.8492965
3.631714 9.6416347
3.632714 9.4335541
3.633714 9.225063
3.634714 9.0161696
3.635714 8.806881299999999
3.636714 8.5972056
3.637714 8.3871521
3.638714 8.176730599999999
3.639714 7.965952199999999
3.640714 7.754830999999999
3.641714 7.5433828
3.642714 7.3316254
3.643714 7.119576599999999
3.644714 6.9072537
3.645714 6.694673
3.646714 6.4818464
3.647714 6.2687844
3.648714 6.0554948
3.649714 5.8419846
3.650714 5.6282606
3.651714 5.414331
3.652714 5.2002061
3.653714 4.9858972
3.654714 4.771417
3.655714 4.5567792
3.656714 4.3419976
3.657714 4.1270878
3.658714 3.9120659
3.659714 3.6969494
3.660714 3.481755
3.661714 3.2664991999999997
3.662714 3.0511957
3.663714 2.835856
3.664714 2.6204886
3.665714 2.4050996000000002
3.666714 2.1896947
3.667714 1.9742807
3.668714 1.7588664
3.669714 1.5434636
3.670714 1.3280867
3.671714 1.1127517999999998
3.672714 0.89747561
3.673714 0.68227453
3.674714 0.46716420999999997
3.675714 0.25215962000000003
3.676714 0.037275269
3.677714 -0.17747462
3.678714 -0.39207651
3.679714 -0.60651801
3.680714 -0.82078855
3.681714 -1.0348796
3.682714 -1.2487842
3.683714 -1.4624959
3.684714 -1.6760069999999998
3.685714 -1.8893073999999999
3.686714 -2.1023836
3.687714 -2.3152189
3.688714 -2.5277948
3.689714 -2.7400922000000003
3.690714 -2.9520934
3.691714 -3.1637832999999995
3.692714 -3.3751480000000003
3.693714 -3.5861768
3.694714 -3.7968591000000003
3.695714 -4.0071845
3.696714 -4.217143
3.697714 -4.426724800000001
3.698714 -4.6359200000000005
3.699714 -4.8447199
3.700714 -5.0531156
3.701714 -5.2610982
3.702714 -5.4686561000000005
3.703714 -5.6757759
3.704714 -5.8824413
3.705714 -6.0886338
3.706714 -6.294334699999999
3.707714 -6.499526599999999
3.708714 -6.704194800000001
3.709714 -6.908328099999999
3.710714 -7.1119167
3.711714 -7.314953200000001
3.712714 -7.517430899999999
3.713714 -7.719340900000001
3.714714 -7.9206735
3.715714 -8.121416700000001
3.716714 -8.321558699999999
3.717714 -8.5210867
3.718714 -8.7199897
3.719714 -8.9182548
3.720714 -9.1158688
3.721714 -9.3128175
3.722714 -9.5090851
3.723714 -9.7046562
3.724714 -9.8995149
3.725714 -10.09365
3.726714 -10.28704
3.727714 -10.4797
3.728714 -10.6716
3.729714 -10.86275
3.730714 -11.05313
3.731714 -11.24275
3.732714 -11.43158
3.733714 -11.61961
3.734714 -11.80682
3.735714 -11.99321
3.736714 -12.17876
3.737714 -12.36346
3.738714 -12.54729
3.739714 -12.730250000000002
3.740714 -12.91231
3.741714 -13.09348
3.742714 -13.27373
3.743714 -13.45306
3.744714 -13.63146
3.745714 -13.80893
3.746714 -13.985439999999999
3.747714 -14.16101
3.748714 -14.335619999999999
3.749714 -14.50926
3.750714 -14.68191
3.751714 -14.85357
3.752714 -15.024209999999998
3.753714 -15.193819999999999
3.754714 -15.362400000000001
3.755714 -15.52993
3.756714 -15.69641
3.757714 -15.861819999999998
3.758714 -16.02615
3.759714 -16.189410000000002
3.760714 -16.351570000000002
3.761714 -16.51263
3.762714 -16.67258
3.763714 -16.831409999999998
3.764714 -16.98911
3.765714 -17.14568
3.766714 -17.301099999999998
3.767714 -17.455370000000002
3.768714 -17.60847
3.769714 -17.76039
3.770714 -17.91111
3.771714 -18.06064
3.772714 -18.208940000000002
3.773714 -18.35604
3.774714 -18.5019
3.775714 -18.64654
3.776714 -18.78995
3.777714 -18.9321
3.778714 -19.07301
3.779714 -19.21264
3.780714 -19.35101
3.781714 -19.48809
3.782714 -19.62389
3.783714 -19.75838
3.784714 -19.89157
3.785714 -20.02345
3.786714 -20.15399
3.787714 -20.2832
3.788714 -20.411070000000002
3.789714 -20.53757
3.790714 -20.66272
3.791714 -20.78651
3.792714 -20.90893
3.793714 -21.029980000000002
3.794714 -21.14964
3.795714 -21.26792
3.796714 -21.384800000000002
3.797714 -21.50027
3.798714 -21.614330000000002
3.799714 -21.72697
3.800714 -21.838179999999998
3.801714 -21.94795
3.802714 -22.05629
3.803714 -22.163169999999997
3.804714 -22.2686
3.805714 -22.37256
3.806714 -22.47506
3.807714 -22.57608
3.808714 -22.67561
3.809714 -22.77366
3.810714 -22.87023
3.811714 -22.9653
3.812714 -23.05886
3.813714 -23.15093
3.814714 -23.24148
3.815714 -23.3305
3.816714 -23.418
3.817714 -23.50397
3.818714 -23.58839
3.819714 -23.67128
3.820714 -23.75262
3.821714 -23.83241
3.822714 -23.91065
3.823714 -23.98733
3.824714 -24.06244
3.825714 -24.13599
3.826714 -24.20796
3.827714 -24.27835
3.828714 -24.347160000000002
3.829714 -24.41439
3.830714 -24.48002
3.831714 -24.54407
3.832714 -24.60652
3.833714 -24.66736
3.834714 -24.72659
3.835714 -24.78421
3.836714 -24.84022
3.837714 -24.89461
3.838714 -24.94739
3.839714 -24.99854
3.840714 -25.04807
3.841714 -25.09596
3.842714 -25.142229999999998
3.843714 -25.18686
3.844714 -25.22986
3.845714 -25.27121
3.846714 -25.31092
3.847714 -25.349
3.848714 -25.38543
3.849714 -25.42022
3.850714 -25.453360000000004
3.851714 -25.48484
3.852714 -25.51467
3.853714 -25.54285
3.854714 -25.569360000000003
3.855714 -25.59422
3.856714 -25.617420000000003
3.857714 -25.63896
3.858714 -25.658839999999998
3.859714 -25.67706
3.860714 -25.69362
3.861714 -25.70851
3.862714 -25.721739999999997
3.863714 -25.733299999999996
3.864714 -25.743199999999998
3.865714 -25.75143
3.866714 -25.757989999999996
3.867714 -25.76289
3.868714 -25.766119999999997
3.869714 -25.76768
3.870714 -25.76756
3.871714 -25.76577
3.872714 -25.7623
3.873714 -25.757170000000002
3.874714 -25.75037
3.875714 -25.74191
3.876714 -25.731779999999997
3.877714 -25.71999
3.878714 -25.70654
3.879714 -25.691429999999997
3.880714 -25.67466
3.881714 -25.65623
3.882714 -25.63614
3.883714 -25.614389999999997
3.884714 -25.59099
3.885714 -25.565939999999998
3.886714 -25.539230000000003
3.887714 -25.510880000000004
3.888714 -25.48087
3.889714 -25.44922
3.890714 -25.415919999999996
3.891714 -25.380979999999997
3.892714 -25.3444
3.893714 -25.30619
3.894714 -25.26635
3.895714 -25.22488
3.896714 -25.18179
3.897714 -25.13707
3.898714 -25.09072
3.899714 -25.042759999999998
3.900714 -24.99317
3.901714 -24.941969999999998
3.902714 -24.88916
3.903714 -24.83474
3.904714 -24.77871
3.905714 -24.72109
3.906714 -24.66187
3.907714 -24.60106
3.908714 -24.53866
3.909714 -24.47468
3.910714 -24.40913
3.911714 -24.34201
3.912714 -24.27333
3.913714 -24.20309
3.914714 -24.13128
3.915714 -24.05793
3.916714 -23.98302
3.917714 -23.90655
3.918714 -23.82855
3.919714 -23.749000000000002
3.920714 -23.667930000000002
3.921714 -23.58533
3.922714 -23.50121
3.923714 -23.41558
3.924714 -23.32844
3.925714 -23.23981
3.926714 -23.14968
3.927714 -23.05806
3.928714 -22.96496
3.929714 -22.87038
3.930714 -22.774340000000002
3.931714 -22.67683
3.932714 -22.57787
3.933714 -22.477449999999997
3.934714 -22.37558
3.935714 -22.27226
3.936714 -22.16751
3.937714 -22.06133
3.938714 -21.95374
3.939714 -21.84474
3.940714 -21.73434
3.941714 -21.62254
3.942714 -21.50936
3.943714 -21.3948
3.944714 -21.27887
3.945714 -21.161569999999998
3.946714 -21.0429
3.947714 -20.92289
3.948714 -20.80152
3.949714 -20.67882
3.950714 -20.55479
3.951714 -20.42943
3.952714 -20.30276
3.953714 -20.174780000000002
3.954714 -20.0455
3.955714 -19.91494
3.956714 -19.7831
3.957714 -19.650000000000002
3.958714 -19.51564
3.959714 -19.38004
3.960714 -19.243199999999998
3.961714 -19.10512
3.962714 -18.96582
3.963714 -18.8253
3.964714 -18.68358
3.965714 -18.54065
3.966714 -18.39654
3.967714 -18.25125
3.968714 -18.10478
3.969714 -17.95716
3.970714 -17.80839
3.971714 -17.658479999999997
3.972714 -17.50744
3.973714 -17.35528
3.974714 -17.20201
3.975714 -17.04765
3.976714 -16.89221
3.977714 -16.73568
3.978714 -16.57809
3.979714 -16.419420000000002
3.980714 -16.25971
3.981714 -16.098950000000002
3.982714 -15.937149999999999
3.983714 -15.77433
3.984714 -15.6105
3.985714 -15.445680000000001
3.986714 -15.27987
3.987714 -15.113090000000001
3.988714 -14.945339999999998
3.989714 -14.776639999999999
3.990714 -14.60701
3.991714 -14.436440000000001
3.992714 -14.26495
3.993714 -14.092550000000001
3.994714 -13.91926
3.995714 -13.74507
3.996714 -13.569999999999999
3.997714 -13.39407
3.998714 -13.21728
3.999714 -13.03965
4.000714 -12.86118
4.001714 -12.681899999999999
4.002714 -12.501809999999999
4.003714 -12.320929999999999
4.004714 -12.13928
4.005714 -11.956859999999999
4.006714 -11.77368
4.007714 -11.58976
4.008714 -11.4051
4.009714 -11.21971
4.010714 -11.033610000000001
4.011714 -10.8468
4.012714 -10.6593
4.013714 -10.47112
4.014714 -10.28228
4.015714 -10.09278
4.016714 -9.9026404
4.017715 -9.711876499999999
4.018714 -9.5205009
4.019714 -9.328527000000001
4.020714 -9.1359697
4.021714 -8.942841699999999
4.022714 -8.7491557
4.023714 -8.5549228
4.024714 -8.360152699999999
4.025714 -8.1648551
4.026714 -7.9690389
4.027714 -7.772715400000001
4.028714 -7.5758971
4.029714 -7.3785976
4.030715 -7.180831599999999
4.031714 -6.9826148
4.032714 -6.783963
4.033714 -6.5848902
4.034714 -6.3854098
4.035714 -6.1855345999999995
4.036714 -5.9852764
4.037714 -5.7846468
4.038714 -5.5836584
4.039714 -5.3823240000000006
4.040714 -5.180655
4.041714 -4.978663500000001
4.042714 -4.776360100000001
4.043715 -4.5737556999999995
4.044714 -4.3708615
4.045714 -4.167690100000001
4.046714 -3.9642561
4.047714 -3.7605766
4.048714 -3.5566690999999997
4.049714 -3.3525514999999997
4.050714 -3.1482402
4.051714 -2.943749
4.052714 -2.7390894
4.053714 -2.5342713999999997
4.054714 -2.3293044
4.055714 -2.1241987
4.056714 -1.9189657999999998
4.057714 -1.7136186000000002
4.058714 -1.5081706000000001
4.059714 -1.3026351999999999
4.060714 -1.0970252999999999
4.061714 -0.89135338
4.062714 -0.68563186
4.063715 -0.47987443
4.064714 -0.27409651999999995
4.065714 -0.06831503700000001
4.066714 0.13745243
4.067714 0.34318904
4.068714 0.54888013
4.069714 0.7545138699999999
4.070714 0.96008116
4.071714 1.1655743
4.072714 1.3709852
4.073714 1.5763037
4.074714 1.7815169
4.075714 1.9866097999999999
4.076715 2.1915657
4.077714 2.396369
4.078714 2.6010048
4.079714 2.8054602
4.080714 3.0097233
4.081714 3.2137815
4.082714 3.4176216000000004
4.083714 3.6212283999999997
4.084714 3.824586
4.085714 4.0276799
4.086714 4.230497
4.087714 4.4330277
4.088714 4.6352636
4.089714 4.8371978
4.090714 5.038821
4.091714 5.2401215
4.092714 5.4410841
4.093714 5.6416903
4.094714 5.8419213
4.095714 6.0417596
4.096714 6.2411908
4.097714 6.4402029
4.098714 6.638785499999999
4.099714 6.8369292
4.100714 7.034623600000001
4.101714 7.2318554
4.102714 7.4286096
4.103714 7.624872000000001
4.104714 7.8206308
4.105714 8.0158748
4.106714 8.2105964
4.107714 8.4047869
4.108714 8.598437200000001
4.109715 8.7915339
4.110714 8.984060600000001
4.111714 9.175998
4.112714 9.3673281
4.113714 9.558035400000001
4.114714 9.7481087
4.115714 9.9375397
4.116714 10.12632
4.117714 10.31445
4.118714 10.50192
4.119714 10.68871
4.120714 10.87481
4.121714 11.0602
4.122715 11.24488
4.123714 11.42883
4.124714 11.61205
4.125714 11.794509999999999
4.126714 11.97622
4.127714 12.157160000000001
4.128714 12.33731
4.129714 12.516659999999998
4.130714 12.69518
4.131714 12.87288
4.132714 13.04973
4.133714 13.225729999999999
4.134714 13.40088
4.135714 13.575180000000001
4.136714 13.74861
4.137714 13.921159999999999
4.138714 14.09281
4.139714 14.26356
4.140714 14.433380000000001
4.141714 14.602260000000001
4.142715 14.770199999999999
4.143714 14.93718
4.144714 15.10321
4.145714 15.268270000000001
4.146714 15.43235
4.147714 15.595429999999999
4.148714 15.757499999999999
4.149714 15.918560000000001
4.150714 16.078580000000002
4.151714 16.237579999999998
4.152714 16.39554
4.153714 16.55246
4.154714 16.70833
4.155715 16.863139999999998
4.156714 17.01686
4.157714 17.16949
4.158714 17.32101
4.159714 17.4714
4.160714 17.62067
4.161714 17.76881
4.162714 17.91582
4.163714 18.06168
4.164714 18.20639
4.165714 18.34994
4.166714 18.49231
4.167714 18.63349
4.168715 18.77348
4.169714 18.91228
4.170714 19.04987
4.171714 19.18626
4.172714 19.32143
4.173714 19.455379999999998
4.174714 19.588079999999998
4.175714 19.71951
4.176714 19.84968
4.177714 19.97858
4.178714 20.106199999999998
4.179714 20.23254
4.180714 20.3576
4.181714 20.48137
4.182714 20.60385
4.183714 20.72502
4.184714 20.84486
4.185714 20.96338
4.186714 21.080560000000002
4.187714 21.1964
4.188715 21.3109
4.189714 21.42406
4.190714 21.53585
4.191714 21.64628
4.192714 21.75533
4.193714 21.86299
4.194714 21.96926
4.195714 22.07413
4.196714 22.1776
4.197714 22.27967
4.198714 22.38034
4.199714 22.47961
4.200714 22.57746
4.201715 22.67388
4.202714 22.76886
4.203714 22.862389999999998
4.204714 22.95447
4.205714 23.04509
4.206714 23.13426
4.207714 23.221980000000002
4.208714 23.30823
4.209714 23.39302
4.210714 23.47632
4.211714 23.558139999999998
4.212714 23.63847
4.213714 23.71731
4.214714 23.79465
4.215714 23.87051
4.216714 23.944869999999998
4.217714 24.01773
4.218714 24.08908
4.219714 24.15891
4.220714 24.22721
4.221714 24.29398
4.222714 24.35921
4.223714 24.42291
4.224714 24.48509
4.225714 24.54573
4.226714 24.60485
4.227714 24.662419999999997
4.228714 24.71845
4.229714 24.772930000000002
4.230714 24.82585
4.231714 24.87722
4.232714 24.92703
4.233714 24.9753
4.234715 25.022
4.235714 25.06714
4.236714 25.1107
4.237714 25.1527
4.238714 25.1931
4.239714 25.231930000000002
4.240714 25.269180000000002
4.241714 25.304850000000002
4.242714 25.33895
4.243714 25.371480000000002
4.244714 25.40243
4.245714 25.43181
4.246714 25.4596
4.247715 25.485799999999998
4.248714 25.51041
4.249714 25.533430000000003
4.250714 25.55487
4.251714 25.57472
4.252714 25.592979999999997
4.253714 25.609650000000002
4.254714 25.62473
4.255714 25.63821
4.256714 25.6501
4.257714 25.6604
4.258714 25.66911
4.259714 25.67624
4.260714 25.68178
4.261714 25.685750000000002
4.262714 25.688129999999997
4.263714 25.68893
4.264714 25.688139999999997
4.265714 25.685750000000002
4.266714 25.68178
4.267715 25.676209999999998
4.268714 25.669059999999998
4.269714 25.66033
4.270714 25.65002
4.271714 25.638129999999997
4.272714 25.62467
4.273714 25.60962
4.274714 25.59299
4.275714 25.574789999999997
4.276714 25.55502
4.277714 25.533689999999996
4.278714 25.5108
4.279714 25.48635
4.280715 25.46034
4.281714 25.432769999999998
4.282714 25.40365
4.283714 25.37296
4.284714 25.34071
4.285714 25.306919999999998
4.286714 25.27158
4.287714 25.2347
4.288714 25.196279999999998
4.289714 25.15633
4.290714 25.11484
4.291714 25.07182
4.292714 25.02727
4.293715 24.98121
4.294714 24.93362
4.295714 24.884529999999998
4.296714 24.833930000000002
4.297714 24.78183
4.298714 24.72823
4.299714 24.67312
4.300714 24.616509999999998
4.301714 24.55841
4.302714 24.49882
4.303714 24.437739999999998
4.304714 24.3752
4.305714 24.31118
4.306714 24.2457
4.307714 24.17876
4.308714 24.11036
4.309714 24.04051
4.310714 23.96921
4.311714 23.89648
4.312714 23.822309999999998
4.313715 23.74672
4.314714 23.66971
4.315714 23.59128
4.316714 23.51144
4.317714 23.43018
4.318714 23.34752
4.319714 23.26346
4.320714 23.17802
4.321714 23.0912
4.322714 23.00301
4.323714 22.913449999999997
4.324714 22.82253
4.325714 22.730249999999998
4.326715 22.63662
4.327714 22.54165
4.328714 22.445339999999998
4.329714 22.3477
4.330714 22.24875
4.331714 22.148490000000002
4.332714 22.04691
4.333714 21.94404
4.334714 21.83987
4.335714 21.73441
4.336714 21.62767
4.337714 21.51966
4.338714 21.41039
4.339714 21.299870000000002
4.340714 21.188100000000002
4.341714 21.0751
4.342714 20.96086
4.343714 20.84539
4.344714 20.7287
4.345714 20.610809999999997
4.346714 20.49172
4.347714 20.37144
4.348714 20.24998
4.349714 20.12735
4.350714 20.00356
4.351714 19.87861
4.352714 19.75251
4.353714 19.62526
4.354714 19.49689
4.355714 19.36739
4.356714 19.23679
4.357714 19.1051
4.358714 18.97231
4.359715 18.83843
4.360714 18.70348
4.361714 18.56746
4.362714 18.43038
4.363714 18.29226
4.364714 18.1531
4.365714 18.012919999999998
4.366714 17.87172
4.367714 17.729519999999997
4.368714 17.58632
4.369714 17.44213
4.370714 17.29695
4.371714 17.15081
4.372715 17.0037
4.373714 16.85565
4.374714 16.70666
4.375714 16.55675
4.376714 16.405929999999998
4.377714 16.254189999999998
4.378714 16.10156
4.379714 15.94802
4.380714 15.79361
4.381714 15.638340000000001
4.382714 15.482209999999998
4.383714 15.325230000000001
4.384714 15.167430000000001
4.385714 15.00881
4.386714 14.84936
4.387714 14.68911
4.388714 14.528070000000001
4.389714 14.36624
4.390714 14.20364
4.391714 14.040289999999999
4.392715 13.876199999999999
4.393714 13.71138
4.394714 13.54584
4.395714 13.379579999999999
4.396714 13.21261
4.397714 13.044939999999999
4.398714 12.87658
4.399714 12.70756
4.400714 12.537889999999999
4.401714 12.36757
4.402714 12.19662
4.403714 12.02505
4.404714 11.85286
4.405715 11.680069999999999
4.406714 11.50668
4.407714 11.33271
4.408714 11.15818
4.409714 10.98311
4.410714 10.807500000000001
4.411714 10.631359999999999
4.412714 10.4547
4.413714 10.27753
4.414714 10.09985
4.415714 9.9216841
4.416714 9.7430371
4.417714 9.5639296
4.418715 9.3843773
4.419714 9.2043929
4.420714 9.0239875
4.421714 8.8431686
4.422714 8.6619452
4.423714 8.4803283
4.424714 8.2983315
4.425714 8.1159696
4.426714 7.933259
4.427714 7.750213899999999
4.428714 7.5668454
4.429714 7.383161
4.430714 7.1991682
4.431714 7.014875099999999
4.432714 6.8302915
4.433714 6.6454321
4.434714 6.4603142
4.435714 6.274955
4.436714 6.0893703
4.437714 5.9035733
4.438715 5.7175737
4.439714 5.5313792
4.440714 5.3449985
4.441714 5.1584415
4.442714 4.971721
4.443714 4.7848519
4.444714 4.597849
4.445714 4.410725800000001
4.446714 4.223493100000001
4.447714 4.0361598
4.448714 3.8487338
4.449714 3.6612242000000004
4.450714 3.473644
4.451715 3.2860078
4.452714 3.0983336
4.453714 2.9106388
4.454714 2.7229382
4.455714 2.5352435
4.456714 2.3475634
4.457714 2.1599049
4.458714 1.9722762
4.459714 1.7846872999999999
4.460714 1.5971513
4.461714 1.4096835
4.462714 1.222299
4.463714 1.0350123
4.464714 0.8478350000000001
4.465714 0.6607769099999999
4.466714 0.47384719000000003
4.467714 0.28705616
4.468714 0.10041653
4.469714 -0.08605668
4.470714 -0.27234743
4.471714 -0.45844045999999994
4.472714 -0.64432309
4.473714 -0.82998583
4.474714 -1.0154214
4.475714 -1.2006233
4.476714 -1.3855837
4.477714 -1.5702918
4.478714 -1.7547335000000002
4.479714 -1.9388933000000002
4.480714 -2.122755
4.481714 -2.3063043
4.482714 -2.4895294
4.483714 -2.6724201
4.484715 -2.8549670999999996
4.485714 -3.0371606
4.486714 -3.2189894
4.487714 -3.4004405
4.488714 -3.5815004
4.489714 -3.7621565
4.490714 -3.9423984
4.491714 -4.1222174
4.492714 -4.3016061
4.493714 -4.4805571
4.494714 -4.6590611
4.495714 -4.8371058
4.496714 -5.014676199999999
4.497715 -5.1917564
4.498714 -5.3683311
4.499714 -5.5443864000000005
4.500714 -5.7199117
4.501714 -5.8948983
4.502714 -6.0693379
4.503714 -6.2432226
4.504714 -6.416542799999999
4.505714 -6.5892883
4.506714 -6.7614466
4.507714 -6.9330074
4.508714 -7.1039601999999995
4.509714 -7.274296099999999
4.510714 -7.4440062000000005
4.511714 -7.613080699999999
4.512714 -7.7815093
4.513714 -7.949278499999999
4.514714 -8.116374899999999
4.515714 -8.2827836
4.516714 -8.448492
4.517715 -8.6134896
4.518714 -8.7777689
4.519714 -8.941323299999999
4.520714 -9.1041468
4.521714 -9.2662327
4.522714 -9.4275728
4.523714 -9.5881581
4.524714 -9.7479768
4.525714 -9.9070191
4.526714 -10.06527
4.527714 -10.222729999999999
4.528714 -10.379380000000001
4.529714 -10.535210000000001
4.530715 -10.69021
4.531714 -10.844380000000001
4.532714 -10.99768
4.533714 -11.150129999999999
4.534714 -11.3017
4.535714 -11.4524
4.536714 -11.60221
4.537714 -11.75113
4.538714 -11.89915
4.539714 -12.04627
4.540714 -12.19248
4.541714 -12.337760000000001
4.542714 -12.48211
4.543715 -12.62551
4.544714 -12.76796
4.545714 -12.90944
4.546714 -13.04994
4.547714 -13.18946
4.548714 -13.32798
4.549714 -13.4655
4.550714 -13.602020000000001
4.551714 -13.73752
4.552714 -13.872000000000002
4.553714 -14.00546
4.554714 -14.13788
4.555714 -14.26928
4.556714 -14.39963
4.557714 -14.52893
4.558714 -14.65717
4.559714 -14.784340000000002
4.560714 -14.910419999999998
4.561714 -15.035419999999998
4.562714 -15.159310000000001
4.563715 -15.282100000000002
4.564714 -15.403780000000001
4.565714 -15.52433
4.566714 -15.64376
4.567714 -15.76206
4.568714 -15.87922
4.569714 -15.995239999999999
4.570714 -16.11013
4.571714 -16.223860000000002
4.572714 -16.33644
4.573714 -16.44786
4.574714 -16.5581
4.575714 -16.667170000000002
4.576715 -16.77504
4.577714 -16.881709999999998
4.578714 -16.98718
4.579714 -17.09143
4.580714 -17.19447
4.581714 -17.296300000000002
4.582714 -17.396900000000002
4.583714 -17.49628
4.584714 -17.59442
4.585714 -17.69134
4.586714 -17.78701
4.587714 -17.881449999999997
4.588714 -17.97464
4.589714 -18.06658
4.590714 -18.15726
4.591714 -18.24667
4.592714 -18.33481
4.593714 -18.42166
4.594714 -18.50721
4.595714 -18.59148
4.596714 -18.67444
4.597714 -18.75611
4.598714 -18.83649
4.599714 -18.915570000000002
4.600714 -18.99335
4.601714 -19.06983
4.602714 -19.145
4.603714 -19.21886
4.604714 -19.29139
4.605714 -19.36261
4.606714 -19.4325
4.607714 -19.501070000000002
4.608714 -19.568289999999998
4.609715 -19.63417
4.610714 -19.6987
4.611714 -19.761870000000002
4.612714 -19.82368
4.613714 -19.88413
4.614714 -19.94324
4.615714 -20.000989999999998
4.616714 -20.05741
4.617714 -20.11247
4.618714 -20.16619
4.619714 -20.21855
4.620714 -20.26954
4.621714 -20.31917
4.622715 -20.36742
4.623714 -20.414289999999998
4.624714 -20.45978
4.625714 -20.5039
4.626714 -20.54663
4.627714 -20.58798
4.628714 -20.62793
4.629714 -20.66649
4.630714 -20.70367
4.631714 -20.739469999999997
4.632714 -20.77388
4.633714 -20.80693
4.634714 -20.83861
4.635714 -20.86891
4.636714 -20.89783
4.637714 -20.92536
4.638714 -20.9515
4.639714 -20.97622
4.640714 -20.99955
4.641714 -21.02148
4.642715 -21.04201
4.643714 -21.06114
4.644714 -21.07889
4.645714 -21.09524
4.646714 -21.11021
4.647714 -21.12378
4.648714 -21.13597
4.649714 -21.14677
4.650714 -21.15621
4.651714 -21.16426
4.652714 -21.170949999999998
4.653714 -21.17625
4.654714 -21.18017
4.655715 -21.182699999999997
4.656714 -21.18382
4.657714 -21.18354
4.658714 -21.18186
4.659714 -21.1788
4.660714 -21.17436
4.661714 -21.16855
4.662714 -21.161379999999998
4.663714 -21.15285
4.664714 -21.14294
4.665714 -21.13168
4.666714 -21.11905
4.667714 -21.10506
4.668715 -21.08971
4.669714 -21.07301
4.670714 -21.05496
4.671714 -21.03555
4.672714 -21.01478
4.673714 -20.992630000000002
4.674714 -20.96912
4.675714 -20.94425
4.676714 -20.91803
4.677714 -20.89047
4.678714 -20.8616
4.679714 -20.83141
4.680714 -20.79991
4.681714 -20.7671
4.682714 -20.73297
4.683714 -20.69752
4.684714 -20.66075
4.685714 -20.62266
4.686714 -20.58326
4.687714 -20.54256
4.688715 -20.50055
4.689714 -20.45724
4.690714 -20.41263
4.691714 -20.366709999999998
4.692714 -20.319499999999998
4.693714 -20.27101
4.694714 -20.221239999999998
4.695714 -20.17022
4.696714 -20.11795
4.697714 -20.06445
4.698714 -20.0097
4.699714 -19.95371
4.700714 -19.89647
4.701715 -19.837979999999998
4.702714 -19.77823
4.703714 -19.71724
4.704714 -19.65502
4.705714 -19.59157
4.706714 -19.5269
4.707714 -19.46103
4.708714 -19.39395
4.709714 -19.32566
4.710714 -19.25619
4.711714 -19.18553
4.712714 -19.1137
4.713714 -19.0407
4.714714 -18.966559999999998
4.715714 -18.89127
4.716714 -18.814819999999997
4.717714 -18.73721
4.718714 -18.658440000000002
4.719714 -18.57851
4.720714 -18.49743
4.721714 -18.415210000000002
4.722714 -18.33186
4.723714 -18.24741
4.724714 -18.16186
4.725714 -18.07522
4.726714 -17.9875
4.727714 -17.8987
4.728714 -17.80882
4.729714 -17.71788
4.730714 -17.62588
4.731714 -17.53283
4.732714 -17.43874
4.733714 -17.343600000000002
4.734715 -17.24743
4.735714 -17.150209999999998
4.736714 -17.051949999999998
4.737714 -16.95266
4.738714 -16.85236
4.739714 -16.75105
4.740714 -16.648760000000003
4.741714 -16.5455
4.742714 -16.44129
4.743714 -16.33612
4.744714 -16.23001
4.745714 -16.12295
4.746714 -16.01495
4.747715 -15.906
4.748714 -15.796109999999999
4.749714 -15.6853
4.750714 -15.573580000000002
4.751714 -15.46095
4.752714 -15.34742
4.753714 -15.23299
4.754714 -15.117659999999999
4.755714 -15.00147
4.756714 -14.884400000000001
4.757714 -14.766499999999999
4.758714 -14.64777
4.759714 -14.52823
4.760714 -14.40788
4.761714 -14.28673
4.762714 -14.164779999999999
4.763714 -14.042019999999999
4.764714 -13.918449999999998
4.765714 -13.7941
4.766714 -13.66896
4.767715 -13.543050000000001
4.768714 -13.41638
4.769714 -13.288969999999999
4.770714 -13.16083
4.771714 -13.031970000000001
4.772714 -12.902379999999999
4.773714 -12.7721
4.774714 -12.64112
4.775714 -12.50946
4.776714 -12.37714
4.777714 -12.244159999999999
4.778714 -12.11053
4.779714 -11.97625
4.780715 -11.84131
4.781714 -11.70573
4.782714 -11.56951
4.783714 -11.43266
4.784714 -11.29519
4.785714 -11.15713
4.786714 -11.01849
4.787714 -10.87929
4.788714 -10.73954
4.789714 -10.59924
4.790714 -10.45841
4.791714 -10.31705
4.792714 -10.17516
4.793715 -10.032770000000001
4.794714 -9.889878300000001
4.795714 -9.7464941
4.796714 -9.602624899999999
4.797714 -9.4582751
4.798714 -9.31345
4.799714 -9.168157
4.800714 -9.0224072
4.801714 -8.8762172
4.802714 -8.7296061
4.803714 -8.5825928
4.804714 -8.4351942
4.805714 -8.2874224
4.806714 -8.1392854
4.807714 -7.9907879
4.808714 -7.8419327999999995
4.809714 -7.6927252
4.810714 -7.5431727
4.811714 -7.3932834000000005
4.812714 -7.2430685
4.813715 -7.0925392
4.814714 -6.9417052
4.815714 -6.7905769000000005
4.816714 -6.639162499999999
4.817714 -6.4874746
4.818714 -6.335526700000001
4.819714 -6.1833348
4.820714 -6.0309164
4.821714 -5.8782872
4.822714 -5.725459799999999
4.823714 -5.5724435
4.824714 -5.4192428
4.825714 -5.2658606
4.826715 -5.112300100000001
4.827714 -4.9585663
4.828714 -4.8046675
4.829714 -4.6506155
4.830714 -4.4964239
4.831714 -4.3421071
4.832714 -4.1876789
4.833714 -4.033152
4.834714 -3.8785379
4.835714 -3.7238482000000004
4.836714 -3.5690948000000002
4.837714 -3.4142908
4.838714 -3.2594483
4.839714 -3.1045789
4.840714 -2.9496919
4.841714 -2.7947944
4.842714 -2.6398912
4.843714 -2.4849871
4.844714 -2.3300879
4.845714 -2.175202
4.846714 -2.0203413
4.847714 -1.8655201
4.848714 -1.7107546
4.849714 -1.5560606
4.850714 -1.4014522999999999
4.851714 -1.2469424
4.852714 -1.0925407999999999
4.853714 -0.9382564600000001
4.854714 -0.78409724
4.855714 -0.63007139
4.856714 -0.47618736999999994
4.857714 -0.32245367999999996
4.858714 -0.16887846
4.859715 -0.015469463000000001
4.860714 0.13776582
4.861714 0.29081942
4.862714 0.44368203
4.863714 0.59634233
4.864714 0.74878694
4.865714 0.90100076
4.866714 1.0529683
4.867714 1.2046749
4.868714 1.3561078
4.869714 1.5072571
4.870714 1.6581148
4.871714 1.8086748
4.872715 1.9589314
4.873714 2.1088786
4.874714 2.2585089999999997
4.875714 2.407814
4.876714 2.5567838999999997
4.877714 2.7054082999999998
4.878714 2.8536764999999997
4.879714 3.0015776
4.880714 3.1491008000000003
4.881714 3.2962344999999997
4.882714 3.4429665999999997
4.883714 3.5892852000000004
4.884714 3.7351780000000003
4.885714 3.8806342000000003
4.886714 4.0256441
4.887714 4.1701995
4.888714 4.3142948
4.889714 4.4579249
4.890714 4.6010844
4.891714 4.7437675
4.892715 4.8859663
4.893714 5.0276712
4.894714 5.168870500000001
4.895714 5.3095523
4.896714 5.4497041
4.897714 5.5893142
4.898714 5.7283718
4.899714 5.8668673
4.900714 6.0047913
4.901714 6.1421353
4.902714 6.278890400000001
4.903714 6.415048199999999
4.904714 6.550601100000001
4.905715 6.6855408
4.906714 6.819861400000001
4.907714 6.953556099999999
4.908714 7.086619
4.909714 7.2190441
4.910714 7.3508225
4.911714 7.4819453
4.912714 7.6124005
4.913714 7.7421769000000005
4.914714 7.8712635
4.915714 7.9996496
4.916714 8.1273273
4.917714 8.2542896
4.918715 8.3805315
4.919714 8.506047
4.920714 8.6308308
4.921714 8.7548755
4.922714 8.8781737
4.923714 9.0007164
4.924714 9.1224961
4.925714 9.2435047
4.926714 9.3637347
4.927714 9.483180200000001
4.928714 9.6018329
4.929714 9.719684
4.930714 9.8367229
4.931714 9.9529408
4.932714 10.06833
4.933714 10.18287
4.934714 10.29657
4.935714 10.409419999999999
4.936714 10.521419999999999
4.937714 10.63256
4.938715 10.74283
4.939714 10.85224
4.940714 10.96077
4.941714 11.06842
4.942714 11.17517
4.943714 11.28102
4.944714 11.385969999999999
4.945714 11.49
4.946714 11.593119999999999
4.947714 11.6953
4.948714 11.79656
4.949714 11.89687
4.950714 11.996229999999999
4.951715 12.09464
4.952714 12.19209
4.953714 12.28857
4.954714 12.38408
4.955714 12.47863
4.956714 12.5722
4.957714 12.664800000000001
4.958714 12.75641
4.959714 12.84703
4.960714 12.936639999999999
4.961714 13.02525
4.962714 13.11284
4.963714 13.19942
4.964714 13.28497
4.965714 13.36949
4.966714 13.452990000000002
4.967714 13.535440000000001
4.968714 13.61685
4.969714 13.697210000000002
4.970714 13.77652
4.971714 13.85477
4.972714 13.93197
4.973714 14.0081
4.974714 14.08318
4.975714 14.1572
4.976714 14.230139999999999
4.977714 14.302000000000001
4.978714 14.372779999999999
4.979714 14.442459999999999
4.980714 14.51104
4.981714 14.57853
4.982714 14.64491
4.983714 14.7102
4.984715 14.774370000000001
4.985714 14.83743
4.986714 14.89938
4.987714 14.960209999999998
4.988714 15.01991
4.989714 15.078479999999999
4.990714 15.13593
4.991714 15.19226
4.992714 15.247459999999998
4.993714 15.30153
4.994714 15.354470000000001
4.995714 15.40626
4.996714 15.456909999999999
4.997715 15.506400000000001
4.998714 15.55474
4.999714 15.60192
5.000714 15.64796
5.001714 15.69284
5.002714 15.736559999999999
5.003714 15.77914
5.004714 15.82055
5.005714 15.8608
5.006714 15.89988
5.007714 15.9378
5.008714 15.97455
5.009714 16.01013
5.010714 16.044539999999998
5.011714 16.07778
5.012714 16.10985
5.013714 16.14073
5.014714 16.17043
5.015714 16.19893
5.016714 16.22626
5.017715 16.2524
5.018714 16.277359999999998
5.019714 16.30114
5.020714 16.32375
5.021714 16.345190000000002
5.022714 16.36545
5.023714 16.38452
5.024714 16.40241
5.025714 16.41912
5.026714 16.43464
5.027714 16.44898
5.028714 16.46213
5.029714 16.4741
5.030715 16.48488
5.031714 16.49447
5.032714 16.50287
5.033714 16.510089999999998
5.034714 16.51611
5.035714 16.520960000000002
5.036714 16.524620000000002
5.037714 16.52712
5.038714 16.52845
5.039714 16.528599999999997
5.040714 16.52758
5.041714 16.525380000000002
5.042714 16.52199
5.043715 16.51743
5.044714 16.51169
5.045714 16.50477
5.046714 16.496669999999998
5.047714 16.48741
5.048714 16.476969999999998
5.049714 16.46536
5.050714 16.45259
5.051714 16.43865
5.052714 16.423550000000002
5.053714 16.4073
5.054714 16.389899999999997
5.055714 16.37135
5.056714 16.351660000000003
5.057714 16.33082
5.058714 16.30884
5.059714 16.28571
5.060714 16.261429999999997
5.061714 16.236
5.062714 16.209419999999998
5.063715 16.1817
5.064714 16.15286
5.065714 16.122880000000002
5.066714 16.09179
5.067714 16.05958
5.068714 16.02625
5.069714 15.991810000000001
5.070714 15.95626
5.071714 15.9196
5.072714 15.88185
5.073714 15.84299
5.074714 15.80304
5.075714 15.76199
5.076715 15.71985
5.077714 15.676609999999998
5.078714 15.63227
5.079714 15.586839999999999
5.080714 15.540329999999999
5.081714 15.49275
5.082714 15.44411
5.083714 15.39441
5.084714 15.343670000000001
5.085714 15.291879999999999
5.086714 15.23905
5.087714 15.185170000000001
5.088714 15.130260000000002
5.089714 15.074309999999999
5.090714 15.017330000000001
5.091714 14.959330000000001
5.092714 14.90029
5.093714 14.84024
5.094714 14.77917
5.095714 14.71708
5.096714 14.65398
5.097714 14.589879999999999
5.098714 14.524790000000001
5.099714 14.45871
5.100714 14.391670000000001
5.101714 14.32367
5.102714 14.254710000000001
5.103714 14.18481
5.104714 14.11395
5.105714 14.04214
5.106714 13.969380000000001
5.107714 13.895669999999999
5.108714 13.82102
5.109715 13.74544
5.110714 13.668930000000001
5.111714 13.5915
5.112714 13.51316
5.113714 13.43391
5.114714 13.35375
5.115714 13.272709999999998
5.116714 13.19079
5.117714 13.108
5.118714 13.024350000000002
5.119714 12.93985
5.120714 12.854489999999998
5.121714 12.7683
5.122715 12.681249999999999
5.123714 12.59337
5.124714 12.50464
5.125714 12.41508
5.126714 12.32469
5.127714 12.23349
5.128714 12.14148
5.129714 12.048680000000001
5.130714 11.95509
5.131714 11.86073
5.132714 11.7656
5.133714 11.66971
5.134714 11.573070000000001
5.135714 11.47568
5.136714 11.37756
5.137714 11.27871
5.138714 11.179129999999999
5.139714 11.07883
5.140714 10.97781
5.141714 10.87608
5.142715 10.773629999999999
5.143714 10.670490000000001
5.144714 10.56666
5.145714 10.462159999999999
5.146714 10.356990000000001
5.147714 10.251190000000001
5.148714 10.144739999999999
5.149714 10.037659999999999
5.150714 9.9299528
5.151714 9.8216258
5.152714 9.7126834
5.153714 9.6031323
5.154714 9.4929799
5.155715 9.382234500000001
5.156714 9.270902
5.157714 9.158988299999999
5.158714 9.0464994
5.159714 8.9334428
5.160714 8.8198282
5.161714 8.7056674
5.162714 8.5909747
5.163714 8.4757648
5.164714 8.3600514
5.165714 8.2438439
5.166714 8.127150700000001
5.167714 8.009976100000001
5.168715 7.8923248
5.169714 7.7742003
5.170714 7.6556079
5.171714 7.5365558
5.172714 7.417053699999999
5.173714 7.2971113
5.174714 7.176738200000001
5.175714 7.0559442
5.176714 6.9347382
5.177714 6.813129
5.178714 6.6911287999999995
5.179714 6.568748500000001
5.180714 6.446001699999999
5.181714 6.322901
5.182714 6.1994579000000005
5.183714 6.0756814
5.184714 5.951577100000001
5.185714 5.8271486
5.186714 5.7024002
5.187714 5.5773363
5.188715 5.451963800000001
5.189714 5.326293
5.190714 5.2003360999999995
5.191714 5.0741054
5.192714 4.9476135999999995
5.193714 4.8208717
5.194714 4.69389
5.195714 4.5666777
5.196714 4.439244400000001
5.197714 4.3116007
5.198714 4.1837566
5.199714 4.0557228
5.200714 3.9275087
5.201715 3.7991215
5.202714 3.6705673
5.203714 3.5418507000000004
5.204714 3.4129772000000003
5.205714 3.2839544
5.206714 3.1547923
5.207714 3.0255033
5.208714 2.8961018000000003
5.209714 2.7666019
5.210714 2.6370171
5.211714 2.5073586
5.212714 2.3776354
5.213714 2.2478558
5.214714 2.118027
5.215714 1.9881571
5.216714 1.8582545
5.217714 1.7283281000000001
5.218714 1.5983866999999998
5.219714 1.4684378999999999
5.220714 1.3384890999999999
5.221714 1.2085471
5.222714 1.0786198
5.223714 0.94871651
5.224714 0.81884889
5.225714 0.6890303
5.226714 0.55927485
5.227714 0.42959601000000003
5.228714 0.30000551999999997
5.229714 0.17051278
5.230714 0.041125028
5.231714 -0.088151661
5.232714 -0.21731140999999998
5.233714 -0.34634750000000003
5.234715 -0.47525209
5.235714 -0.60401629
5.236714 -0.73263068
5.237714 -0.86108577
5.238714 -0.989372
5.239714 -1.11748
5.240714 -1.2453998000000002
5.241714 -1.3731207
5.242714 -1.5006307
5.243714 -1.6279174
5.244714 -1.7549685999999998
5.245714 -1.8817734
5.246714 -2.0083223
5.247715 -2.1346077
5.248714 -2.2606241999999996
5.249714 -2.3863668000000002
5.250714 -2.5118299
5.251714 -2.6370075
5.252714 -2.7618915
5.253714 -2.8864728
5.254714 -3.0107411
5.255714 -3.1346854
5.256714 -3.258295
5.257714 -3.3815596
5.258714 -3.5044684999999998
5.259714 -3.6270116
5.260714 -3.7491783
5.261714 -3.8709592
5.262714 -3.9923440999999995
5.263714 -4.1133247
5.264714 -4.2338938
5.265714 -4.3540448000000005
5.266714 -4.4737723
5.267715 -4.593071
5.268714 -4.7119349
5.269714 -4.8303571
5.270714 -4.9483280999999995
5.271714 -5.0658382
5.272714 -5.1828761
5.273714 -5.29943
5.274714 -5.4154895000000005
5.275714 -5.5310447
5.276714 -5.6460861
5.277714 -5.760606
5.278714 -5.8745965
5.279714 -5.988051400000001
5.280715 -6.1009638
5.281714 -6.2133279
5.282714 -6.3251376
5.283714 -6.436386700000001
5.284714 -6.547069499999999
5.285714 -6.6571794
5.286714 -6.7667097
5.287714 -6.8756513
5.288714 -6.9839947
5.289714 -7.091729300000001
5.290714 -7.198844899999999
5.291714 -7.3053300000000005
5.292714 -7.411175200000001
5.293715 -7.5163722
5.294714 -7.620914299999999
5.295714 -7.724795499999999
5.296714 -7.8280121
5.297714 -7.930559700000001
5.298714 -8.0324337
5.299714 -8.1336297
5.300714 -8.234142499999999
5.301714 -8.3339646
5.302714 -8.4330879
5.303714 -8.5315049
5.304714 -8.629205800000001
5.305714 -8.7261826
5.306714 -8.8224269
5.307714 -8.9179292
5.308714 -9.0126812
5.309714 -9.1066748
5.310714 -9.1999024
5.311714 -9.2923582
5.312714 -9.384036799999999
5.313715 -9.4749354
5.314714 -9.5650516
5.315714 -9.6543834
5.316714 -9.7429283
5.317714 -9.830682
5.318714 -9.9176377
5.319714 -10.00379
5.320714 -10.08912
5.321714 -10.17363
5.322714 -10.257299999999999
5.323714 -10.34013
5.324714 -10.42211
5.325714 -10.50324
5.326715 -10.58351
5.327714 -10.66291
5.328714 -10.74145
5.329714 -10.81912
5.330714 -10.89591
5.331714 -10.971820000000001
5.332714 -11.04686
5.333714 -11.12101
5.334714 -11.19429
5.335714 -11.26668
5.336714 -11.33817
5.337714 -11.40876
5.338714 -11.478430000000001
5.339714 -11.547179999999999
5.340714 -11.61499
5.341714 -11.68187
5.342714 -11.74781
5.343714 -11.8128
5.344714 -11.87686
5.345714 -11.939969999999999
5.346714 -12.00213
5.347714 -12.06335
5.348714 -12.12361
5.349714 -12.18293
5.350714 -12.24128
5.351714 -12.29868
5.352714 -12.35511
5.353714 -12.41057
5.354714 -12.46506
5.355714 -12.51856
5.356714 -12.57107
5.357714 -12.62257
5.358714 -12.67308
5.359715 -12.72257
5.360714 -12.771070000000002
5.361714 -12.818560000000002
5.362714 -12.86506
5.363714 -12.91057
5.364714 -12.955079999999999
5.365714 -12.998589999999998
5.366714 -13.04109
5.367714 -13.08259
5.368714 -13.12307
5.369714 -13.16253
5.370714 -13.20096
5.371714 -13.23837
5.372715 -13.27475
5.373714 -13.310089999999999
5.374714 -13.344380000000001
5.375714 -13.377629999999998
5.376714 -13.40984
5.377714 -13.441
5.378714 -13.47113
5.379714 -13.500219999999999
5.380714 -13.528299999999998
5.381714 -13.555349999999999
5.382714 -13.581370000000001
5.383714 -13.60636
5.384714 -13.6303
5.385714 -13.65319
5.386714 -13.67504
5.387714 -13.69582
5.388714 -13.715550000000002
5.389714 -13.73422
5.390714 -13.751840000000001
5.391714 -13.76839
5.392715 -13.78389
5.393714 -13.79833
5.394714 -13.81172
5.395714 -13.82405
5.396714 -13.835349999999998
5.397714 -13.84561
5.398714 -13.85484
5.399714 -13.863030000000002
5.400714 -13.870179999999998
5.401714 -13.87628
5.402714 -13.88132
5.403714 -13.8853
5.404714 -13.88821
5.405715 -13.890060000000002
5.406714 -13.89086
5.407714 -13.89061
5.408714 -13.889309999999998
5.409714 -13.886970000000002
5.410714 -13.883590000000002
5.411714 -13.879169999999998
5.412714 -13.87371
5.413714 -13.86722
5.414714 -13.85971
5.415714 -13.851169999999998
5.416714 -13.84161
5.417714 -13.831019999999999
5.418715 -13.819400000000002
5.419714 -13.80673
5.420714 -13.79302
5.421714 -13.778260000000001
5.422714 -13.76246
5.423714 -13.74563
5.424714 -13.72777
5.425714 -13.70891
5.426714 -13.689029999999999
5.427714 -13.668159999999999
5.428714 -13.64629
5.429714 -13.62341
5.430714 -13.59954
5.431714 -13.57466
5.432714 -13.54879
5.433714 -13.521920000000001
5.434714 -13.49406
5.435714 -13.4652
5.436714 -13.435349999999998
5.437714 -13.40449
5.438715 -13.372639999999999
5.439714 -13.339799999999999
5.440714 -13.30597
5.441714 -13.271169999999998
5.442714 -13.23541
5.443714 -13.19871
5.444714 -13.161059999999999
5.445714 -13.12248
5.446714 -13.082949999999999
5.447714 -13.042480000000001
5.448714 -13.00105
5.449714 -12.958680000000001
5.450714 -12.915360000000002
5.451715 -12.87111
5.452714 -12.825909999999999
5.453714 -12.779789999999998
5.454714 -12.73273
5.455714 -12.684750000000001
5.456714 -12.63586
5.457714 -12.586049999999998
5.458714 -12.53534
5.459714 -12.48375
5.460714 -12.43129
5.461714 -12.37796
5.462714 -12.32377
5.463714 -12.268709999999999
5.464714 -12.21279
5.465714 -12.15599
5.466714 -12.09832
5.467714 -12.03978
5.468714 -11.98037
5.469714 -11.920110000000001
5.470714 -11.859
5.471714 -11.79706
5.472714 -11.734300000000001
5.473714 -11.67072
5.474714 -11.60632
5.475714 -11.541120000000001
5.476714 -11.47513
5.477714 -11.40835
5.478714 -11.34079
5.479714 -11.272450000000001
5.480714 -11.203349999999999
5.481714 -11.133469999999999
5.482714 -11.062809999999999
5.483714 -10.99137
5.484715 -10.91916
5.485714 -10.84619
5.486714 -10.77246
5.487714 -10.698
5.488714 -10.622810000000001
5.489714 -10.54692
5.490714 -10.47033
5.491714 -10.393049999999999
5.492714 -10.31507
5.493714 -10.23641
5.494714 -10.15706
5.495714 -10.07704
5.496714 -9.9963464
5.497715 -9.9149853
5.498714 -9.832961899999999
5.499714 -9.7502783
5.500714 -9.6669368
5.501714 -9.5829435
5.502714 -9.4983064
5.503714 -9.4130389
5.504714 -9.3271583
5.505714 -9.2406824
5.506714 -9.1536269
5.507714 -9.0660013
5.508714 -8.9778118
5.509714 -8.8890582
5.510714 -8.7997407
5.511714 -8.709859100000001
5.512714 -8.6194158
5.513714 -8.5284181
5.514714 -8.4368743
5.515714 -8.344794799999999
5.516714 -8.2521893
5.517715 -8.1590667
5.518714 -8.065435299999999
5.519714 -7.9713039
5.520714 -7.876683
5.521714 -7.7815867999999995
5.522714 -7.6860294
5.523714 -7.5900249
5.524714 -7.4935846
5.525714 -7.3967136
5.526714 -7.2994143
5.527714 -7.2016849999999994
5.528714 -7.1035243999999995
5.529714 -7.004933100000001
5.530715 -6.9059178
5.531714 -6.8064898
5.532714 -6.706664
5.533714 -6.606455899999999
5.534714 -6.5058805
5.535714 -6.4049512
5.536714 -6.303677700000001
5.537714 -6.2020686
5.538714 -6.1001331
5.539714 -5.9978805
5.540714 -5.895321099999999
5.541714 -5.7924643
5.542714 -5.6893181
5.543715 -5.5858873
5.544714 -5.4821741
5.545714 -5.3781793
5.546714 -5.273905
5.547714 -5.1693574
5.548714 -5.0645474
5.549714 -4.9594902
5.550714 -4.8542038000000005
5.551714 -4.7487061
5.552714 -4.643012199999999
5.553714 -4.5371331
5.554714 -4.4310752
5.555714 -4.3248426
5.556714 -4.218439
5.557714 -4.1118685
5.558714 -4.0051382
5.559714 -3.8982559
5.560714 -3.7912297999999995
5.561714 -3.6840677000000004
5.562714 -3.5767764
5.563715 -3.4693625
5.564714 -3.3618342
5.565714 -3.2542024000000005
5.566714 -3.1464807999999995
5.567714 -3.0386867
5.568714 -2.9308377
5.569714 -2.8229499000000002
5.570714 -2.7150357
5.571714 -2.6071021
5.572714 -2.4991521999999997
5.573714 -2.391186
5.574714 -2.2832045
5.575714 -2.1752112
5.576715 -2.0672128
5.577714 -1.9592194
5.578714 -1.8512433
5.579714 -1.7432967000000001
5.580714 -1.6353910999999999
5.581714 -1.5275364
5.582714 -1.4197426000000002
5.583714 -1.3120201
5.584714 -1.2043809
5.585714 -1.0968379000000001
5.586714 -0.9894043199999999
5.587714 -0.88209156
5.588714 -0.77490751
5.589714 -0.66785635
5.590714 -0.56093954
5.591714 -0.45415778
5.592714 -0.34751343
5.593714 -0.2410128
5.594714 -0.13466673
5.595714 -0.028489664
5.596714 0.07750222600000001
5.597714 0.18329346
5.598714 0.28887092999999997
5.599714 0.39422456
5.600714 0.49934657
5.601714 0.60423017
5.602714 0.70886831
5.603714 0.8132530400000001
5.604714 0.91737574
5.605714 1.0212283
5.606714 1.1248037
5.607714 1.2280971
5.608714 1.3311046
5.609715 1.4338223
5.610714 1.5362441
5.611714 1.6383604999999999
5.612714 1.7401587
5.613714 1.8416231
5.614714 1.9427381000000001
5.615714 2.0434896
5.616714 2.1438672999999997
5.617714 2.2438649
5.618714 2.3434788
5.619714 2.4427063999999996
5.620714 2.5415443
5.621714 2.6399869
5.622715 2.7380265
5.623714 2.8356535
5.624714 2.9328587
5.625714 3.0296329
5.626714 3.1259689
5.627714 3.221859
5.628714 3.317295
5.629714 3.4122679000000002
5.630714 3.5067663
5.631714 3.6007776999999996
5.632714 3.694291
5.633714 3.7872969999999997
5.634714 3.8797893
5.635714 3.9717656
5.636714 4.0632248
5.637714 4.1541658
5.638714 4.2445861
5.639714 4.3344788
5.640714 4.423834
5.641714 4.5126401
5.642715 4.600884000000001
5.643714 4.688555
5.644714 4.7756433000000005
5.645714 4.862142400000001
5.646714 4.9480457
5.647714 5.0333478000000005
5.648714 5.1180419
5.649714 5.2021205
5.650714 5.2855767
5.651714 5.3684041
5.652714 5.4505978
5.653714 5.5321552
5.654714 5.6130740999999995
5.655715 5.6933518
5.656714 5.7729833
5.657714 5.8519597999999995
5.658714 5.930271
5.659714 6.0079042
5.660714 6.0848477999999995
5.661714 6.1610926
5.662714 6.2366322
5.663714 6.3114636
5.664714 6.3855849000000005
5.665714 6.4589955
5.666714 6.5316938
5.667714 6.6036746
5.668715 6.674932699999999
5.669714 6.7454606
5.670714 6.815251699999999
5.671714 6.8843000000000005
5.672714 6.9526002
5.673714 7.0201478999999996
5.674714 7.086936400000001
5.675714 7.152959
5.676714 7.218205900000001
5.677714 7.2826684
5.678714 7.346338800000001
5.679714 7.4092112000000006
5.680714 7.4712843
5.681714 7.5325578
5.682714 7.5930327
5.683714 7.6527104
5.684714 7.711589300000001
5.685714 7.769665100000001
5.686714 7.8269303
5.687714 7.883375900000001
5.688715 7.9389922
5.689714 7.9937726
5.690714 8.0477104
5.691714 8.1008025
5.692714 8.1530459
5.693714 8.2044385
5.694714 8.2549758
5.695714 8.3046548
5.696714 8.3534718
5.697714 8.4014244
5.698714 8.4485121
5.699714 8.4947355
5.700714 8.5400954
5.701715 8.584591699999999
5.702714 8.6282216
5.703714 8.6709782
5.704714 8.7128535
5.705714 8.7538384
5.706714 8.7939247
5.707714 8.8331059
5.708714 8.871380199999999
5.709714 8.9087486
5.710714 8.9452133
5.711714 8.9807764
5.712714 9.0154387
5.713714 9.0491988
5.714714 9.0820536
5.715714 9.1140002
5.716714 9.1450356
5.717714 9.1751583
5.718714 9.204366799999999
5.719714 9.2326596
5.720714 9.260034600000001
5.721714 9.286486400000001
5.722714 9.312009100000001
5.723714 9.3365975
5.724714 9.3602471
5.725714 9.3829572
5.726714 9.4047301
5.727714 9.4255708
5.728714 9.4454855
5.729714 9.4644777
5.730714 9.482549899999999
5.731714 9.4996989
5.732714 9.515920999999999
5.733714 9.531210399999999
5.734715 9.5455617
5.735714 9.558972
5.736714 9.5714405
5.737714 9.5829681
5.738714 9.5935546
5.739714 9.603200900000001
5.740714 9.6119061
5.741714 9.6196696
5.742714 9.626491399999999
5.743714 9.6323729
5.744714 9.6373186
5.745714 9.6413344
5.746714 9.644424899999999
5.747715 9.6465938
5.748714 9.6478395
5.749714 9.6481591
5.750714 9.6475467
5.751714 9.6459955
5.752714 9.6435018
5.753714 9.6400656
5.754714 9.6356899
5.755714 9.6303806
5.756714 9.624144399999999
5.757714 9.616987400000001
5.758714 9.6089132
5.759714 9.599924099999999
5.760714 9.5900208
5.761714 9.579204800000001
5.762714 9.5674783
5.763714 9.5548443
5.764714 9.5413059
5.765714 9.5268652
5.766714 9.511519999999999
5.767715 9.495268
5.768714 9.478105600000001
5.769714 9.4600305
5.770714 9.4410434
5.771714 9.4211482
5.772714 9.4003528
5.773714 9.3786679
5.774714 9.3561031
5.775714 9.3326665
5.776714 9.3083605
5.777714 9.2831865
5.778714 9.257143
5.779714 9.230228499999999
5.780715 9.2024423
5.781714 9.1737874
5.782714 9.144265899999999
5.783714 9.1138817
5.784714 9.0826377
5.785714 9.0505362
5.786714 9.017578499999999
5.787714 8.9837685
5.788714 8.9491114
5.789714 8.9136161
5.790714 8.877293
5.791714 8.8401534
5.792714 8.8022061
5.793715 8.7634571
5.794714 8.7239072
5.795714 8.6835548
5.796714 8.6423971
5.797714 8.6004309
5.798714 8.5576572
5.799714 8.5140802
5.800714 8.4697068
5.801714 8.4245451
5.802714 8.3786033
5.803714 8.3318897
5.804714 8.2844093
5.805714 8.2361691
5.806714 8.1871755
5.807714 8.1374362
5.808714 8.0869593
5.809714 8.0357522
5.810714 7.983821600000001
5.811714 7.9311691
5.812714 7.8777954
5.813715 7.8236982
5.814714 7.7688769
5.815714 7.713332
5.816714 7.657069699999999
5.817714 7.6000996
5.818714 7.5424343
5.819714 7.4840873000000006
5.820714 7.4250713
5.821714 7.3653951
5.822714 7.3050663
5.823714 7.244088499999999
5.824714 7.1824655
5.825714 7.120201
5.826715 7.0572995
5.827714 6.9937661
5.828714 6.9296047
5.829714 6.8648182
5.830714 6.7994095
5.831714 6.733381700000001
5.832714 6.666739300000001
5.833714 6.5994896
5.834714 6.531643900000001
5.835714 6.463216200000001
5.836714 6.3942224
5.837714 6.3246763999999995
5.838714 6.2545903
5.839714 6.1839703
5.840714 6.112820699999999
5.841714 6.0411423
5.842714 5.9689354
5.843714 5.8962014
5.844714 5.8229435
5.845714 5.749168200000001
5.846714 5.6748826
5.847714 5.6000952
5.848714 5.5248138
5.849714 5.4490477
5.850714 5.3728063
5.851714 5.296101
5.852714 5.2189447
5.853714 5.1413506
5.854714 5.063331499999999
5.855714 4.9848973999999995
5.856714 4.9060546
5.857714 4.8268061
5.858714 4.747152000000001
5.859715 4.667091
5.860714 4.5866240000000005
5.861714 4.5057542999999995
5.862714 4.4244893
5.863714 4.3428398999999995
5.864714 4.2608194
5.865714 4.1784417
5.866714 4.0957205
5.867714 4.0126685
5.868714 3.9292976
5.869714 3.8456179
5.870714 3.7616398
5.871714 3.6773723
5.872715 3.5928223000000004
5.873714 3.5079952
5.874714 3.422894
5.875714 3.3375196000000003
5.876714 3.2518733
5.877714 3.1659566
5.878714 3.0797746
5.879714 2.9933365
5.880714 2.9066551
5.881714 2.8197462
5.882714 2.7326267
5.883714 2.6453128
5.884714 2.5578179999999997
5.885714 2.4701532
5.886714 2.3823263
5.887714 2.2943432
5.888714 2.2062084
5.889714 2.1179261
5.890714 2.0295
5.891714 1.9409336
5.892715 1.8522306999999998
5.893714 1.763396
5.894714 1.6744355
5.895714 1.5853576
5.896714 1.496174
5.897714 1.406899
5.898714 1.3175488000000002
5.899714 1.2281401
5.900714 1.1386883
5.901714 1.0492058
5.902714 0.95970184
5.903714 0.8701819
5.904714 0.78064902
5.905715 0.69110505
5.906714 0.60155187
5.907714 0.5119924
5.908714 0.42243125
5.909714 0.33287494
5.910714 0.24333182
5.911714 0.15381206
5.912714 0.064327521
5.913714 -0.025108363
5.914714 -0.11448122
5.915714 -0.20377658999999998
5.916714 -0.29298081
5.917714 -0.38208211999999997
5.918715 -0.47107139
5.919714 -0.55994247
5.920714 -0.6486917400000001
5.921714 -0.73731728
5.922714 -0.8258176
5.923714 -0.91419034
5.924714 -1.0024311
5.925714 -1.0905331
5.926714 -1.1784866999999999
5.927714 -1.2662803999999999
5.928714 -1.3539005
5.929714 -1.4413331
5.930714 -1.5285639
5.931714 -1.6155796
5.932714 -1.7023684000000001
5.933714 -1.7889205
5.934714 -1.8752284000000001
5.935714 -1.9612873
5.936714 -2.0470943
5.937714 -2.1326477
5.938715 -2.2179458
5.939714 -2.3029864
5.940714 -2.3877649
5.941714 -2.4722744000000003
5.942714 -2.5565058
5.943714 -2.6404474000000002
5.944714 -2.7240861
5.945714 -2.8074084
5.946714 -2.8904004
5.947714 -2.9730495
5.948714 -3.0553447
5.949714 -3.1372771
5.950714 -3.2188403999999995
5.951715 -3.3000313000000006
5.952714 -3.380847
5.953714 -3.4612868
5.954714 -3.5413492
5.955714 -3.6210317
5.956714 -3.7003296999999997
5.957714 -3.7792358999999998
5.958714 -3.8577404000000004
5.959714 -3.9358313999999996
5.960714 -4.0134966
5.961714 -4.0907234
5.962714 -4.1674998
5.963714 -4.2438161
5.964714 -4.3196633
5.965714 -4.3950349
5.966714 -4.4699255
5.967714 -4.5443315
5.968714 -4.6182513
5.969714 -4.6916831
5.970714 -4.7646262
5.971714 -4.8370782000000005
5.972714 -4.9090352
5.973714 -4.98049
5.974714 -5.0514329
5.975714 -5.1218521
5.976714 -5.1917337
5.977714 -5.2610651
5.978714 -5.329835
5.979714 -5.3980343
5.980714 -5.4656573
5.981714 -5.5327002
5.982714 -5.599160899999999
5.983714 -5.6650378
5.984715 -5.7303295
5.985714 -5.795034
5.986714 -5.8591492
5.987714 -5.9226718
5.988714 -5.9855983
5.989714 -6.0479235
5.990714 -6.109640000000001
5.991714 -6.1707385
5.992714 -6.2312078
5.993714 -6.2910363
5.994714 -6.3502125000000005
5.995714 -6.4087279
5.996714 -6.4665772
5.997715 -6.523757400000001
5.998714 -6.580270100000001
5.999714 -6.6361159
6.000714 -6.6912971
6.001714 -6.7458123
6.002714 -6.7996590999999995
6.003714 -6.8528324000000005
6.004714 -6.9053262
6.005714 -6.9571331
6.006714 -7.0082463
6.007714 -7.0586576999999995
6.008714 -7.1083598
6.009714 -7.157343600000001
6.010714 -7.2056018
6.011714 -7.2531267999999995
6.012714 -7.299913500000001
6.013714 -7.3459581
6.014714 -7.3912613
6.015714 -7.4358255
6.016714 -7.479654299999999
6.017715 -7.5227506
6.018714 -7.5651146
6.019714 -7.606744
6.020714 -7.647632799999999
6.021714 -7.687772099999999
6.022714 -7.7271536
6.023714 -7.7657692
6.024714 -7.803611500000001
6.025714 -7.8406766
6.026714 -7.8769609
6.027714 -7.912461499999999
6.028714 -7.9471759
6.029714 -7.981102900000001
6.030715 -8.0142416
6.031714 -8.046592
6.032714 -8.0781549
6.033714 -8.1089325
6.034714 -8.1389271
6.035714 -8.168138599999999
6.036714 -8.196564
6.037714 -8.2241982
6.038714 -8.2510322
6.039714 -8.2770571
6.040714 -8.3022654
6.041714 -8.3266519
6.042714 -8.3502144
6.043715 -8.3729543
6.044714 -8.3948739
6.045714 -8.4159769
6.046714 -8.4362663
6.047714 -8.4557429
6.048714 -8.4744066
6.049714 -8.4922574
6.050714 -8.5092947
6.051714 -8.5255183
6.052714 -8.540926899999999
6.053714 -8.5555196
6.054714 -8.569292
6.055714 -8.5822389
6.056714 -8.5943535
6.057714 -8.605630699999999
6.058714 -8.6160675
6.059714 -8.6256638
6.060714 -8.6344235
6.061714 -8.6423524
6.062714 -8.6494572
6.063715 -8.655743300000001
6.064714 -8.6612128
6.065714 -8.665866399999999
6.066714 -8.6697012
6.067714 -8.6727142
6.068714 -8.6749025
6.069714 -8.6762637
6.070714 -8.6767972
6.071714 -8.6765029
6.072714 -8.6753801
6.073714 -8.6734273
6.074714 -8.6706437
6.075714 -8.667030200000001
6.076715 -8.662587400000001
6.077714 -8.6573206
6.078714 -8.651235
6.079714 -8.6443387
6.080714 -8.636637799999999
6.081714 -8.6281359
6.082714 -8.6188346
6.083714 -8.6087316
6.084714 -8.597822500000001
6.085714 -8.586102700000001
6.086714 -8.5735686
6.087714 -8.560219400000001
6.088714 -8.5460566
6.089714 -8.5310839
6.090714 -8.515305099999999
6.091714 -8.498724600000001
6.092714 -8.481346100000001
6.093714 -8.4631734
6.094714 -8.4442094
6.095714 -8.424460100000001
6.096714 -8.4039316
6.097714 -8.3826289
6.098714 -8.360558
6.099714 -8.337722
6.100714 -8.3141215
6.101714 -8.2897536
6.102714 -8.2646154
6.103714 -8.2387045
6.104714 -8.212021
6.105714 -8.184567099999999
6.106714 -8.1563488
6.107714 -8.127374900000001
6.108714 -8.0976531
6.109715 -8.0671899
6.110714 -8.035991300000001
6.111714 -8.0040604
6.112714 -7.971399999999999
6.113714 -7.938014
6.114714 -7.9039052
6.115714 -7.8690775
6.116714 -7.8335352
6.117714 -7.7972814
6.118714 -7.7603176
6.119714 -7.722643799999999
6.120714 -7.6842599
6.121714 -7.6451667
6.122715 -7.605368599999999
6.123714 -7.564871800000001
6.124714 -7.523684899999999
6.125714 -7.4818185999999995
6.126714 -7.4392833000000005
6.127714 -7.3960856
6.128714 -7.352231400000001
6.129714 -7.307722399999999
6.130714 -7.2625607
6.131714 -7.2167471
6.132714 -7.1702845
6.133714 -7.123178199999999
6.134714 -7.0754327
6.135714 -7.027053799999999
6.136714 -6.9780469
6.137714 -6.9284156
6.138714 -6.8781644
6.139714 -6.8272963
6.140714 -6.775817300000001
6.141714 -6.7237347000000005
6.142715 -6.671057599999999
6.143714 -6.617795699999999
6.144714 -6.5639585
6.145714 -6.5095529
6.146714 -6.4545825
6.147714 -6.3990496
6.148714 -6.3429549000000005
6.149714 -6.2863007
6.150714 -6.2290906999999995
6.151714 -6.1713319
6.152714 -6.1130323
6.153714 -6.054200600000001
6.154714 -5.9948456
6.155715 -5.934973100000001
6.156714 -5.874588699999999
6.157714 -5.8136974
6.158714 -5.7523042
6.159714 -5.6904156
6.160714 -5.6280401
6.161714 -5.5651862
6.162714 -5.501863
6.163714 -5.438076700000001
6.164714 -5.3738322
6.165714 -5.3091325000000005
6.166714 -5.2439798
6.167714 -5.1783781
6.168715 -5.112334000000001
6.169714 -5.0458558
6.170714 -4.9789537
6.171714 -4.9116384
6.172714 -4.8439194
6.173714 -4.7758039000000005
6.174714 -4.7072969
6.175714 -4.638402500000001
6.176714 -4.5691252
6.177714 -4.4994701
6.178714 -4.4294447
6.179714 -4.3590579
6.180714 -4.2883184
6.181714 -4.2172346
6.182714 -4.145813
6.183714 -4.0740587
6.184714 -4.0019762
6.185714 -3.9295710999999995
6.186714 -3.8568504000000003
6.187714 -3.7838234999999996
6.188715 -3.7105009
6.189714 -3.6368933
6.190714 -3.5630096
6.191714 -3.4888569
6.192714 -3.4144394
6.193714 -3.3397608
6.194714 -3.2648243
6.195714 -3.1896356
6.196714 -3.1142027999999997
6.197714 -3.0385355
6.198714 -2.9626444
6.199714 -2.8865395
6.200714 -2.8102289999999996
6.201715 -2.7337192
6.202714 -2.6570152
6.203714 -2.5801228
6.204714 -2.5030486
6.205714 -2.4258012
6.206714 -2.3483904
6.207714 -2.2708263
6.208714 -2.1931175
6.209714 -2.1152705000000003
6.210714 -2.0372901
6.211714 -1.9591803
6.212714 -1.8809453
6.213714 -1.8025914
6.214714 -1.7241273000000001
6.215714 -1.6455636999999999
6.216714 -1.566912
6.217714 -1.4881824
6.218714 -1.4093832000000002
6.219714 -1.3305204
6.220714 -1.2515985
6.221714 -1.1726218
6.222714 -1.0935958000000001
6.223714 -1.0145278
6.224714 -0.93542691
6.225714 -0.8563031400000001
6.226714 -0.77716582
6.227714 -0.69802278
6.228714 -0.61888029
6.229714 -0.53974362
6.230714 -0.46061827
6.231714 -0.38151112
6.232714 -0.30243099
6.233714 -0.22338822
6.234715 -0.1443936
6.235714 -0.065456872
6.236714 0.013414377
6.237714 0.09221497499999999
6.238714 0.17094139
6.239714 0.24959028000000003
6.240714 0.32815700000000003
6.241714 0.40663476
6.242714 0.48501459
6.243714 0.5632863800000001
6.244714 0.6414402300000001
6.245714 0.71946764
6.246714 0.7973620699999999
6.247715 0.87511828
6.248714 0.95273154
6.249714 1.0301962
6.250714 1.1075049
6.251714 1.1846489
6.252714 1.261619
6.253714 1.3384064
6.254714 1.415004
6.255714 1.4914067
6.256714 1.5676104
6.257714 1.6436109
6.258714 1.7194029
6.259714 1.7949784
6.260714 1.870328
6.261714 1.9454409999999998
6.262714 2.0203073
6.263714 2.0949183
6.264714 2.1692682000000003
6.265714 2.2433530999999998
6.266714 2.3171697
6.267715 2.3907145
6.268714 2.4639826
6.269714 2.536967
6.270714 2.6096599
6.271714 2.6820531
6.272714 2.7541395
6.273714 2.8259134
6.274714 2.8973698999999997
6.275714 2.9685041
6.276714 3.0393105
6.277714 3.1097818
6.278714 3.1799093000000003
6.279714 3.249684
6.280715 3.3190972999999997
6.281714 3.388143
6.282714 3.4568163999999997
6.283714 3.5251155
6.284714 3.5930388
6.285714 3.6605835000000004
6.286714 3.7277456
6.287714 3.7945189
6.288714 3.860895
6.289714 3.9268654
6.290714 3.9924215999999997
6.291714 4.0575570999999995
6.292714 4.1222665
6.293715 4.1865453
6.294714 4.250389
6.295714 4.3137923
6.296714 4.3767489
6.297714 4.439253
6.298714 4.5012984
6.299714 4.5628812
6.300714 4.623998
6.301714 4.6846472
6.302714 4.7448274
6.303714 4.804536000000001
6.304714 4.8637684
6.305714 4.9225178000000005
6.306714 4.9807757
6.307714 5.0385333999999995
6.308714 5.0957832000000005
6.309714 5.1525194
6.310714 5.208738100000001
6.311714 5.2644367999999995
6.312714 5.3196140000000005
6.313715 5.3742677
6.314714 5.428395
6.315714 5.481991900000001
6.316714 5.5350542
6.317714 5.5875778
6.318714 5.639559
6.319714 5.6909952
6.320714 5.7418834
6.321714 5.7922199
6.322714 5.8419999
6.323714 5.8912169
6.324714 5.9398636
6.325714 5.987932900000001
6.326715 6.0354192
6.327714 6.0823184
6.328714 6.1286293
6.329714 6.1743524
6.330714 6.2194888
6.331714 6.264039100000001
6.332714 6.3080028
6.333714 6.3513771
6.334714 6.3941576
6.335714 6.436339
6.336714 6.477917699999999
6.337714 6.5188892
6.338714 6.5592498
6.339714 6.5989956
6.340714 6.6381238
6.341714 6.6766299
6.342714 6.714510199999999
6.343714 6.7517594
6.344714 6.788376
6.345714 6.8243578
6.346714 6.859705600000001
6.347714 6.8944216
6.348714 6.9285072
6.349714 6.9619633
6.350714 6.9947891
6.351714 7.0269801
6.352714 7.058531799999999
6.353714 7.0894390000000005
6.354714 7.119695800000001
6.355714 7.1492985
6.356714 7.178245499999999
6.357714 7.2065353
6.358714 7.2341695
6.359715 7.2611474
6.360714 7.2874695
6.361714 7.3131353
6.362714 7.3381439
6.363714 7.3624961
6.364714 7.3861919
6.365714 7.409233599999999
6.366714 7.431621099999999
6.367714 7.453354399999999
6.368714 7.4744314
6.369714 7.4948482
6.370714 7.514599700000001
6.371714 7.5336806
6.372715 7.5520873
6.373714 7.5698182
6.374714 7.5868748
6.375714 7.6032594
6.376714 7.618976399999999
6.377714 7.6340295000000005
6.378714 7.6484218
6.379714 7.662154699999999
6.380714 7.675227499999999
6.381714 7.6876402
6.382714 7.6993905
6.383714 7.710479200000001
6.384714 7.7209048000000005
6.385714 7.7306673
6.386714 7.7397652
6.387714 7.7481963
6.388714 7.7559583000000005
6.389714 7.7630483
6.390714 7.7694654000000005
6.391714 7.775212099999999
6.392715 7.780292599999999
6.393714 7.784712300000001
6.394714 7.7884785999999995
6.395714 7.7915967
6.396714 7.794069500000001
6.397714 7.7958979
6.398714 7.7970803
6.399714 7.7976137
6.400714 7.7974968
6.401714 7.7967279000000005
6.402714 7.795307
6.403714 7.793235
6.404714 7.7905133
6.405715 7.7871442
6.406714 7.7831283
6.407714 7.7784665
6.408714 7.7731617
6.409714 7.7672175999999995
6.410714 7.7606395
6.411714 7.7534339999999995
6.412714 7.7456072
6.413714 7.7371627
6.414714 7.7281028
6.415714 7.7184267
6.416714 7.708132299999999
6.417714 7.6972157
6.418715 7.6856747
6.419714 7.6735094
6.420714 7.660722000000001
6.421714 7.6473176
6.422714 7.6333024
6.423714 7.6186821
6.424714 7.6034613
6.425714 7.5876437
6.426714 7.5712331
6.427714 7.5542338
6.428714 7.536649700000001
6.429714 7.5184867
6.430714 7.4997485
6.431714 7.4804388
6.432714 7.460557700000001
6.433714 7.4401043
6.434714 7.4190758
6.435714 7.397469900000001
6.436714 7.3752873
6.437714 7.352531
6.438715 7.3292069
6.439714 7.305324100000001
6.440714 7.2808914
6.441714 7.2559163
6.442714 7.230405500000001
6.443714 7.204362000000001
6.444714 7.177789499999999
6.445714 7.1506888
6.446714 7.1230628000000005
6.447714 7.094914500000001
6.448714 7.0662469
6.449714 7.0370629000000005
6.450714 7.0073649
6.451715 6.977153599999999
6.452714 6.946429599999999
6.453714 6.915194500000001
6.454714 6.883452800000001
6.455714 6.8512104
6.456714 6.818477100000001
6.457714 6.7852624
6.458714 6.7515768000000005
6.459714 6.7174286
6.460714 6.682822099999999
6.461714 6.6477597
6.462714 6.612241300000001
6.463714 6.5762661
6.464714 6.539834999999999
6.465714 6.502949399999999
6.466714 6.465613100000001
6.467714 6.4278305
6.468714 6.389606000000001
6.469714 6.3509449
6.470714 6.3118517
6.471714 6.2723316
6.472714 6.2323908999999995
6.473714 6.1920371
6.474714 6.1512791
6.475714 6.1101269
6.476714 6.0685888
6.477714 6.0266711
6.478714 5.9843767
6.479714 5.9417058
6.480714 5.8986567
6.481714 5.8552288
6.482714 5.8114227
6.483714 5.767243
6.484715 5.7226963
6.485714 5.677791699999999
6.486714 5.6325383
6.487714 5.5869444999999995
6.488714 5.5410173
6.489714 5.4947626
6.490714 5.448186
6.491714 5.4012936
6.492714 5.3540912
6.493714 5.306585500000001
6.494714 5.2587818
6.495714 5.2106842
6.496714 5.1622942
6.497715 5.1136121
6.498714 5.0646372
6.499714 5.0153702000000004
6.500714 4.9658157
6.501714 4.9159806
6.502714 4.8658758
6.503714 4.8155129
6.504714 4.7649037
6.505714 4.714057599999999
6.506714 4.6629809
6.507714 4.611678
6.508714 4.5601513
6.509714 4.5084037
6.510714 4.4564381
6.511714 4.4042587
6.512714 4.35187
6.513714 4.2992767
6.514714 4.2464823
6.515714 4.1934893
6.516714 4.1403007
6.517715 4.086921
6.518714 4.0333573
6.519714 3.9796196
6.520714 3.9257191
6.521714 3.8716681000000004
6.522714 3.8174767
6.523714 3.7631519000000004
6.524714 3.7086975
6.525714 3.6541134000000004
6.526714 3.5993986
6.527714 3.5445530000000005
6.528714 3.4895785
6.529714 3.4344795999999995
6.530715 3.3792626
6.531714 3.3239346000000003
6.532714 3.2685029999999995
6.533714 3.2129746
6.534714 3.1573556000000003
6.535714 3.1016525
6.536714 3.0458728
6.537714 2.9900257999999997
6.538714 2.9341213
6.539714 2.8781684
6.540714 2.8221739
6.541714 2.7661417
6.542714 2.7100718
6.543715 2.6539624
6.544714 2.5978120000000002
6.545714 2.5416207
6.546714 2.4853921000000003
6.547714 2.4291335000000003
6.548714 2.3728546
6.549714 2.3165662
6.550714 2.2602781999999997
6.551714 2.2039985
6.552714 2.1477334
6.553714 2.0914879
6.554714 2.0352663
6.555714 1.9790741
6.556714 1.9229166
6.557714 1.8667994
6.558714 1.8107262
6.559714 1.7546991
6.560714 1.6987186
6.561714 1.6427843000000002
6.562714 1.5868970999999998
6.563715 1.5310606
6.564714 1.4752822
6.565714 1.4195725
6.566714 1.3639439999999998
6.567714 1.3084086
6.568714 1.2529759
6.569714 1.197652
6.570714 1.1424398
6.571714 1.0873401
6.572714 1.0323529999999999
6.573714 0.97747957
6.574714 0.92272228
6.575714 0.8680844700000001
6.576715 0.8135698699999999
6.577714 0.75918175
6.578714 0.70492276
6.579714 0.6507955999999999
6.580714 0.59680422
6.581714 0.54295491
6.582714 0.48925667
6.583714 0.43572037999999996
6.584714 0.38235729999999996
6.585714 0.3291769
6.586714 0.27618522
6.587714 0.22338438
6.588714 0.17077316
6.589714 0.11834891
6.590714 0.066109543
6.591714 0.014055207
6.592714 -0.037811082
6.593714 -0.089483906
6.594714 -0.14095664
6.595714 -0.19222264
6.596714 -0.24327599
6.597714 -0.29411139
6.598714 -0.34472356
6.599714 -0.39510633999999994
6.600714 -0.44525266
6.601714 -0.49515488
6.602714 -0.5448061
6.603714 -0.59420178
6.604714 -0.64334041
6.605714 -0.69222376
6.606714 -0.74085542
6.607714 -0.78923898
6.608714 -0.8373759700000001
6.609715 -0.8852643
6.610714 -0.93289837
6.611714 -0.98026982
6.612714 -1.0273691999999999
6.613714 -1.0741878
6.614714 -1.1207188
6.615714 -1.1669572
6.616714 -1.2128994
6.617714 -1.2585419
6.618714 -1.3038816
6.619714 -1.3489149
6.620714 -1.3936389
6.621714 -1.4380524000000001
6.622715 -1.4821558000000001
6.623714 -1.5259513
6.624714 -1.5694411
6.625714 -1.6126268
6.626714 -1.6555068999999998
6.627714 -1.6980764999999998
6.628714 -1.7403278000000002
6.629714 -1.7822515
6.630714 -1.8238386
6.631714 -1.8650822
6.632714 -1.9059785
6.633714 -1.9465257999999999
6.634714 -1.9867249
6.635714 -2.0265765
6.636714 -2.0660812
6.637714 -2.1052385
6.638714 -2.1440471999999997
6.639714 -2.1825064000000003
6.640714 -2.2206154
6.641714 -2.2583737999999998
6.642715 -2.2957811
6.643714 -2.3328351
6.644714 -2.3695318
6.645714 -2.4058649
6.646714 -2.4418272
6.647714 -2.4774114
6.648714 -2.5126117999999997
6.649714 -2.5474261
6.650714 -2.5818547
6.651714 -2.6159003
6.652714 -2.6495669
6.653714 -2.6828578
6.654714 -2.7157743
6.655715 -2.7483163
6.656714 -2.780482
6.657714 -2.8122688
6.658714 -2.8436737
6.659714 -2.874694
6.660714 -2.9053267000000003
6.661714 -2.9355684
6.662714 -2.9654151
6.663714 -2.994862
6.664714 -3.0239047
6.665714 -3.0525404999999997
6.666714 -3.0807681
6.667714 -3.1085892
6.668715 -3.1360067
6.669714 -3.1630252
6.670714 -3.1896478999999998
6.671714 -3.2158773000000003
6.672714 -3.2417125999999996
6.673714 -3.2671514999999998
6.674714 -3.2921903
6.675714 -3.3168249
6.676714 -3.3410516
6.677714 -3.3648677
6.678714 -3.3882711000000003
6.679714 -3.4112602
6.680714 -3.433834
6.681714 -3.455992
6.682714 -3.4777347
6.683714 -3.4990635
6.684714 -3.5199809999999996
6.685714 -3.5404909
6.686714 -3.5605967
6.687714 -3.5803008999999997
6.688715 -3.5996045999999997
6.689714 -3.6185063000000004
6.690714 -3.6370035
6.691714 -3.6550920000000002
6.692714 -3.6727678
6.693714 -3.6900278
6.694714 -3.7068702
6.695714 -3.7232947000000003
6.696714 -3.7393019
6.697714 -3.7548933
6.698714 -3.7700709
6.699714 -3.7848371999999997
6.700714 -3.7991952
6.701715 -3.8131483
6.702714 -3.8266994
6.703714 -3.8398512000000005
6.704714 -3.8526051
6.705714 -3.8649603999999997
6.706714 -3.8769156
6.707714 -3.8884673000000003
6.708714 -3.8996127
6.709714 -3.9103486
6.710714 -3.9206743000000004
6.711714 -3.9305907
6.712714 -3.9401002
6.713714 -3.9492063
6.714714 -3.9579131
6.715714 -3.9662242
6.716714 -3.9741427000000003
6.717714 -3.9816715
6.718714 -3.9888132
6.719714 -3.9955702000000004
6.720714 -4.0019434
6.721714 -4.0079337
6.722714 -4.013539499999999
6.723714 -4.0187586
6.724714 -4.0235877
6.725714 -4.0280233999999995
6.726714 -4.0320646
6.727714 -4.035712
6.728714 -4.0389698
6.729714 -4.0418430999999995
6.730714 -4.0443383
6.731714 -4.0464606
6.732714 -4.0482149000000005
6.733714 -4.0496036
6.734715 -4.0506285
6.735714 -4.0512901
6.736714 -4.0515892
6.737714 -4.051527
6.738714 -4.0511046
6.739714 -4.0503219
6.740714 -4.0491778
6.741714 -4.047671299999999
6.742714 -4.0458004999999995
6.743714 -4.0435649
6.744714 -4.0409669
6.745714 -4.0380113
6.746714 -4.0347051
6.747715 -4.0310565
6.748714 -4.027072
6.749714 -4.0227558
6.750714 -4.0181097
6.751714 -4.0131323000000005
6.752714 -4.0078219
6.753714 -4.002177
6.754714 -3.9961974999999996
6.755714 -3.9898854
6.756714 -3.9832432
6.757714 -3.9762732
6.758714 -3.9689772
6.759714 -3.961356
6.760714 -3.9534111
6.761714 -3.9451446
6.762714 -3.9365616
6.763714 -3.9276688999999996
6.764714 -3.9184748999999996
6.765714 -3.9089866
6.766714 -3.8992088000000003
6.767715 -3.8891427
6.768714 -3.8787863999999996
6.769714 -3.8681358
6.770714 -3.8571875999999996
6.771714 -3.8459409
6.772714 -3.8343977000000002
6.773714 -3.8225627999999996
6.774714 -3.8104425999999996
6.775714 -3.7980430000000003
6.776714 -3.7853684
6.777714 -3.7724216
6.778714 -3.7592042
6.779714 -3.7457187000000003
6.780715 -3.7319690000000003
6.781714 -3.7179608
6.782714 -3.7037004
6.783714 -3.6891930000000004
6.784714 -3.6744407999999997
6.785714 -3.6594428
6.786714 -3.6441955999999998
6.787714 -3.6286954000000002
6.788714 -3.61294
6.789714 -3.5969317
6.790714 -3.5806763999999998
6.791714 -3.5641838000000003
6.792714 -3.5474635999999995
6.793715 -3.5305235999999995
6.794714 -3.5133685999999997
6.795714 -3.4959998
6.796714 -3.4784172
6.797714 -3.4606206999999998
6.798714 -3.4426118999999997
6.799714 -3.4243940999999998
6.800714 -3.4059725999999997
6.801714 -3.3873517
6.802714 -3.3685333999999996
6.803714 -3.3495173000000005
6.804714 -3.3303011000000002
6.805714 -3.3108827
6.806714 -3.2912634000000005
6.807714 -3.2714486000000003
6.808714 -3.2514475000000003
6.809714 -3.2312716999999997
6.810714 -3.2109316
6.811714 -3.190434
6.812714 -3.169781
6.813715 -3.1489711
6.814714 -3.1280007
6.815714 -3.1068671
6.816714 -3.0855706
6.817714 -3.0641148
6.818714 -3.0425055
6.819714 -3.0207487
6.820714 -2.9988484
6.821714 -2.9768065
6.822714 -2.9546224999999997
6.823714 -2.9322966999999998
6.824714 -2.9098315
6.825714 -2.8872335
6.826715 -2.8645119
6.827714 -2.8416767999999997
6.828714 -2.8187362
6.829714 -2.7956942
6.830714 -2.7725497000000003
6.831714 -2.7492981
6.832714 -2.7259341999999998
6.833714 -2.7024552
6.834714 -2.6788626
6.835714 -2.6551625
6.836714 -2.6313638
6.837714 -2.6074756
6.838714 -2.5835043
6.839714 -2.5594531
6.840714 -2.5353227
6.841714 -2.511113
6.842714 -2.4868257000000002
6.843714 -2.4624657
6.844714 -2.4380399
6.845714 -2.413556
6.846714 -2.3890194
6.847714 -2.3644313
6.848714 -2.3397894999999997
6.849714 -2.3150889
6.850714 -2.2903252
6.851714 -2.2654978999999997
6.852714 -2.2406110999999997
6.853714 -2.2156736
6.854714 -2.190697
6.855714 -2.1656914
6.856714 -2.1406634
6.857714 -2.1156153
6.858714 -2.0905459
6.859715 -2.0654531
6.860714 -2.0403365
6.861714 -2.0151982
6.862714 -1.9900437
6.863714 -1.9648789999999998
6.864714 -1.9397091000000002
6.865714 -1.9145358000000001
6.866714 -1.8893577000000001
6.867714 -1.864172
6.868714 -1.8389767000000001
6.869714 -1.8137733999999999
6.870714 -1.7885684999999998
6.871714 -1.7633716000000002
6.872715 -1.7381934
6.873714 -1.7130425
6.874714 -1.6879231000000001
6.875714 -1.6628345
6.876714 -1.6377728
6.877714 -1.6127333000000001
6.878714 -1.5877138999999998
6.879714 -1.5627161
6.880714 -1.5377450000000001
6.881714 -1.5128074
6.882714 -1.4879094000000002
6.883714 -1.4630547
6.884714 -1.4382436
6.885714 -1.4134753
6.886714 -1.3887496
6.887714 -1.3640687
6.888714 -1.3394385
6.889714 -1.3148672000000001
6.890714 -1.2903632999999999
6.891714 -1.2659325000000001
6.892715 -1.2415767
6.893714 -1.2172931999999999
6.894714 -1.1930771999999998
6.895714 -1.1689243999999999
6.896714 -1.1448333
6.897714 -1.120807
6.898714 -1.0968518999999999
6.899714 -1.0729766
6.900714 -1.0491883
6.901714 -1.0254912999999999
6.902714 -1.0018867
6.903714 -0.9783730799999999
6.904714 -0.9549492999999999
6.905715 -0.9316156600000001
6.906714 -0.90837535
6.907714 -0.8852332799999999
6.908714 -0.8621946
6.909714 -0.83926255
6.910714 -0.81643714
6.911714 -0.79371566
6.912714 -0.77109411
6.913714 -0.74856984
6.914714 -0.72614346
6.915714 -0.7038196099999999
6.916714 -0.68160603
6.917714 -0.65951147
6.918715 -0.6375430599999999
6.919714 -0.61570462
6.920714 -0.59399633
6.921714 -0.57241595
6.922714 -0.55096089
6.923714 -0.52963002
6.924714 -0.50842464
6.925714 -0.48734816000000003
6.926714 -0.46640453
6.927714 -0.44559669
6.928714 -0.42492538
6.929714 -0.40438944000000004
6.930714 -0.38398695
6.931714 -0.36371707000000003
6.932714 -0.34358138
6.933714 -0.32358435
6.934714 -0.30373237
6.935714 -0.28403194000000004
6.936714 -0.26448763000000003
6.937714 -0.24510089000000002
6.938715 -0.22587008
6.939714 -0.20679166000000002
6.940714 -0.18786213999999998
6.941714 -0.16907975
6.942714 -0.15044532
6.943714 -0.13196199
6.944714 -0.11363395000000001
6.945714 -0.095464964
6.946714 -0.077457301
6.947714 -0.059611537
6.948714 -0.041927313
6.949714 -0.024404534
6.950714 -0.0070443486
6.951715 0.010150531
6.952714 0.027176415000000002
6.953714 0.044029846
6.954714 0.060708862
6.955714 0.07721369
6.956714 0.093546585
6.957714 0.10971074
6.958714 0.12570887
6.959714 0.14154192999999998
6.960714 0.15720853
6.961714 0.17270538
6.962714 0.18802822
6.963714 0.20317317
6.964714 0.21813773
6.965714 0.23292103
6.966714 0.24752351
6.967714 0.26194607
6.968714 0.27618925
6.969714 0.29025285
6.970714 0.30413596000000004
6.971714 0.31783741
6.972714 0.33135649
6.973714 0.34469329
6.974714 0.35784864
6.975714 0.37082366
6.976714 0.38361901000000004
6.977714 0.39623431
6.978714 0.40866779000000003
6.979714 0.42091678
6.980714 0.43297815
6.981714 0.44484925
6.982714 0.45652865
6.983714 0.46801637
6.984715 0.47931382
6.985714 0.49042315
6.986714 0.50134663
6.987714 0.51208604
6.988714 0.5226423
6.989714 0.53301537
6.990714 0.54320446
6.991714 0.5532085
6.992714 0.56302631
6.993714 0.57265698
6.994714 0.58209989
6.995714 0.5913545800000001
6.996714 0.60042059
6.997715 0.6092974
6.998714 0.61798445
6.999714 0.62648128
7.000714 0.63478784
7.001714 0.64290469
7.002714 0.65083327
7.003714 0.65857559
7.004714 0.6661339199999999
7.005714 0.67351018
7.006714 0.6807053900000001
7.007714 0.68771918
7.008714 0.69454988
7.009714 0.70119496
7.010714 0.70765172
7.011714 0.71391831
7.012714 0.71999431
7.013714 0.72588082
7.014714 0.73158024
7.015714 0.73709548
7.016714 0.7424291199999999
7.017715 0.74758288
7.018714 0.75255753
7.019714 0.75735329
7.020714 0.76197041
7.021714 0.76640961
7.022714 0.7706722699999999
7.023714 0.77475989
7.024714 0.77867336
7.025714 0.7824121999999999
7.026714 0.78597432
7.027714 0.7893567
7.028714 0.7925560700000001
7.029714 0.79557076
7.030715 0.79840114
7.031714 0.80105029
7.032714 0.80352314
7.033714 0.8058249
7.034714 0.8079598699999999
7.035714 0.80993017
7.036714 0.8117357299999999
7.037714 0.81337476
7.038714 0.8148453199999999
7.039714 0.81614666
7.040714 0.81727942
7.041714 0.81824567
7.042714 0.8190475399999999
7.043715 0.81968606
7.044714 0.8201607499999999
7.045714 0.82046967
7.046714 0.82061058
7.047714 0.8205826399999999
7.048714 0.82038753
7.049714 0.82002962
7.050714 0.81951525
7.051714 0.81885038
7.052714 0.81803901
7.053714 0.81708198
7.054714 0.8159766
7.055714 0.8147183800000001
7.056714 0.81330314
7.057714 0.8117286499999999
7.058714 0.80999592
7.059714 0.80810832
7.060714 0.8060702100000001
7.061714 0.8038853300000001
7.062714 0.80155516
7.063715 0.7990791500000001
7.064714 0.7964558899999999
7.065714 0.79368502
7.066714 0.7907685799999999
7.067714 0.78771142
7.068714 0.78451987
7.069714 0.78120003
7.070714 0.7777552099999999
7.071714 0.7741848
7.072714 0.77048461
7.073714 0.76664877
7.074714 0.7626723
7.075714 0.7585535299999999
7.076715 0.7542949600000001
7.077714 0.74990243
7.078714 0.74538295
7.079714 0.74074226
7.080714 0.73598297
7.081714 0.7311045700000001
7.082714 0.72610467
7.083714 0.72098137
7.084714 0.71573514
7.085714 0.71036955
7.086714 0.70489007
7.087714 0.699302
7.088714 0.6936079399999999
7.089714 0.68780668
7.090714 0.68189357
7.091714 0.6758627500000001
7.092714 0.66971015
7.093714 0.6634357900000001
7.094714 0.65704454
7.095714 0.65054484
7.096714 0.6439459
7.097714 0.63725472
7.098714 0.630474
7.099714 0.6236021900000001
7.100714 0.61663529
7.101714 0.6095695299999999
7.102714 0.6024038899999999
7.103714 0.59514097
7.104714 0.58778604
7.105714 0.58034463
7.106714 0.57281996
7.107714 0.5652114300000001
7.108714 0.55751516
7.109715 0.54972623
7.110714 0.54184161
7.111714 0.53386251
7.112714 0.52579497
7.113714 0.51764832
7.114714 0.50943196
7.115714 0.50115213
7.116714 0.49280999
7.117714 0.48440187
7.118714 0.47592162000000005
7.119714 0.46736369999999994
7.120714 0.45872624
7.121714 0.45001185
7.122715 0.44122664
7.123714 0.43237749
7.124714 0.42346916
7.125714 0.41450253
7.126714 0.40547494
7.127714 0.39638248
7.128714 0.3872229
7.129714 0.37799801
7.130714 0.36871417
7.131714 0.35938048
7.132714 0.35000565
7.133714 0.34059472
7.134714 0.33114736
7.135714 0.32165833
7.136714 0.31212016
7.137714 0.30252677
7.138714 0.29287639
7.139714 0.2831724
7.140714 0.27342208
7.141714 0.26363358
7.142715 0.25381267
7.143714 0.24396088000000002
7.144714 0.23407584999999997
7.145714 0.22415356
7.146714 0.21419146000000003
7.147714 0.20419087
7.148714 0.19415751
7.149714 0.18409973999999998
7.150714 0.17402542
7.151714 0.16393879
7.152714 0.15383883
7.153714 0.14372001
7.154714 0.13357507
7.155715 0.12339860000000001
7.156714 0.11318987999999999
7.157714 0.10295359999999999
7.158714 0.092698185
7.159714 0.082432583
7.160714 0.072162936
7.161714 0.061890652
7.162714 0.051612809
7.163714 0.041324552
7.164714 0.031022337000000004
7.165714 0.020706446
7.166714 0.010381528
7.167714 5.4966460999999996e-05
7.168715 -0.010266229
7.169714 -0.020578447
7.170714 -0.030882952999999998
7.171714 -0.041185097999999996
7.172714 -0.051491568
7.173714 -0.061806879
7.174714 -0.072130817
7.175714 -0.082457898
7.176714 -0.092779205
7.177714 -0.10308569000000001
7.178714 -0.11337147000000002
7.179714 -0.12363566999999999
7.180714 -0.13388181999999998
7.181714 -0.14411543999999998
7.182714 -0.15434069
7.183714 -0.16455788
7.184714 -0.17476293
7.185714 -0.184949
7.186714 -0.19510949
7.187714 -0.20524098000000002
7.188715 -0.21534455000000002
7.189714 -0.22542501999999998
7.190714 -0.23548829
7.191714 -0.24553807
7.192714 -0.25557346999999997
7.193714 -0.26558875000000004
7.194714 -0.27557518000000003
7.195714 -0.28552426999999997
7.196714 -0.29543091
7.197714 -0.30529487
7.198714 -0.31512026
7.199714 -0.32491287999999996
7.200714 -0.3346771
7.201715 -0.34441342999999996
7.202714 -0.35411803999999997
7.203714 -0.3637844
7.204714 -0.37340619999999997
7.205714 -0.38298003
7.206714 -0.39250674
7.207714 -0.40199058
7.208714 -0.41143674999999996
7.209714 -0.42084836999999997
7.210714 -0.43022442000000005
7.211714 -0.43955948000000006
7.212714 -0.44884565
7.213714 -0.45807553
7.214714 -0.46724504999999994
7.215714 -0.47635483
7.216714 -0.48540924
7.217714 -0.49441401
7.218714 -0.50337319
7.219714 -0.51228702
7.220714 -0.5211515800000001
7.221714 -0.52996036
7.222714 -0.53870706
7.223714 -0.54738815
7.224714 -0.5560039999999999
7.225714 -0.56455825
7.226714 -0.57305526
7.227714 -0.58149775
7.228714 -0.5898847700000001
7.229714 -0.59821168
7.230714 -0.60647191
7.231714 -0.61465958
7.232714 -0.62277196
7.233714 -0.6308104400000001
7.234715 -0.6387797199999999
7.235714 -0.64668525
7.236714 -0.65453066
7.237714 -0.66231587
7.238714 -0.67003695
7.239714 -0.67768772
7.240714 -0.68526226
7.241714 -0.69275736
7.242714 -0.70017325
7.243714 -0.70751314
7.244714 -0.71478104
7.245714 -0.72197933
7.246714 -0.72910739
7.247715 -0.73616137
7.248714 -0.74313595
7.249714 -0.7500264799999999
7.250714 -0.75683095
7.251714 -0.76355091
7.252714 -0.77019031
7.253714 -0.77675353
7.254714 -0.78324312
7.255714 -0.7896582600000001
7.256714 -0.7959949799999999
7.257714 -0.8022476900000001
7.258714 -0.80841128
7.259714 -0.8144832200000001
7.260714 -0.8204641800000001
7.261714 -0.8263574900000001
7.262714 -0.83216699
7.263714 -0.83789518
7.264714 -0.84354198
7.265714 -0.84910449
7.266714 -0.8545785199999999
7.267715 -0.85996045
7.268714 -0.8652488700000001
7.269714 -0.87044481
7.270714 -0.87555116
7.271714 -0.88057108
7.272714 -0.88550607
7.273714 -0.89035481
7.274714 -0.89511387
7.275714 -0.8997785899999999
7.276714 -0.9043452299999999
7.277714 -0.9088123199999999
7.278714 -0.9131811599999999
7.279714 -0.9174549000000001
7.280715 -0.92163701
7.281714 -0.92572961
7.282714 -0.9297325299999999
7.283714 -0.9336434299999999
7.284714 -0.93745887
7.285714 -0.94117578
7.286714 -0.9447928499999999
7.287714 -0.9483107399999999
7.288714 -0.95173158
7.289714 -0.95505742
7.290714 -0.9582893
7.291714 -0.9614263700000001
7.292714 -0.9644662
7.293715 -0.9674061100000001
7.294714 -0.97024413
7.295714 -0.97298007
7.296714 -0.9756156199999999
7.297714 -0.97815357
7.298714 -0.9805965200000001
7.299714 -0.98294569
7.300714 -0.98520042
7.301714 -0.98735839
7.302714 -0.98941661
7.303714 -0.9913724800000001
7.304714 -0.99322479
7.305714 -0.99497372
7.306714 -0.9966205800000001
7.307714 -0.9981665799999999
7.308714 -0.99961236
7.309714 -1.0009575
7.310714 -1.0022007
7.311714 -1.0033406
7.312714 -1.0043766
7.313715 -1.0053091
7.314714 -1.0061393
7.315714 -1.0068693
7.316714 -1.0075002
7.317714 -1.0080324
7.318714 -1.0084648999999999
7.319714 -1.0087959
7.320714 -1.0090238
7.321714 -1.0091473
7.322714 -1.0091662
7.323714 -1.0090813
7.324714 -1.0088937
7.325714 -1.0086047
7.326715 -1.0082146
7.327714 -1.0077237
7.328714 -1.0071317
7.329714 -1.0064383
7.330714 -1.0056436
7.331714 -1.004748
7.332714 -1.0037522
7.333714 -1.0026564999999998
7.334714 -1.0014608
7.335714 -1.0001644
7.336714 -0.99876635
7.337714 -0.9972657100000001
7.338714 -0.9956618800000001
7.339714 -0.99395495
7.340714 -0.99214567
7.341714 -0.99023497
7.342714 -0.9882236799999999
7.343714 -0.9861122800000001
7.344714 -0.9839009500000001
7.345714 -0.9815897800000001
7.346714 -0.97917886
7.347714 -0.9766685799999999
7.348714 -0.97405948
7.349714 -0.97135203
7.350714 -0.96854623
7.351714 -0.9656415300000001
7.352714 -0.9626370900000001
7.353714 -0.95953187
7.354714 -0.95632533
7.355714 -0.95301764
7.356714 -0.9496099299999999
7.357714 -0.9461036
7.358714 -0.9425000299999999
7.359715 -0.93880026
7.360714 -0.9350043699999999
7.361714 -0.9311119099999999
7.362714 -0.92712231
7.363714 -0.92303539
7.364714 -0.9188515100000001
7.365714 -0.91457181
7.366714 -0.9101972899999999
7.367714 -0.9057286200000001
7.368714 -0.9011656
7.369714 -0.89650722
7.370714 -0.8917520800000001
7.371714 -0.8868992299999999
7.372715 -0.88194879
7.373714 -0.8769019499999999
7.374714 -0.87176114
7.375714 -0.86652879
7.376714 -0.86120684
7.377714 -0.85579595
7.378714 -0.85029537
7.379714 -0.8447037100000001
7.380714 -0.8390196600000001
7.381714 -0.8332428500000001
7.382714 -0.8273742199999999
7.383714 -0.8214153300000001
7.384714 -0.8153680700000001
7.385714 -0.80923326
7.386714 -0.8030105399999999
7.387714 -0.79669841
7.388714 -0.7902951
7.389714 -0.7837995
7.390714 -0.77721202
7.391714 -0.7705349
7.392715 -0.76377136
7.393714 -0.75692465
7.394714 -0.74999686
7.395714 -0.74298824
7.396714 -0.7358974300000001
7.397714 -0.72872234
7.398714 -0.72146133
7.399714 -0.7141141200000001
7.400714 -0.70668207
7.401714 -0.69916756
7.402714 -0.6915729500000001
7.403714 -0.68389941
7.404714 -0.67614643
7.405715 -0.66831214
7.406714 -0.6603943600000001
7.407714 -0.65239198
7.408714 -0.64430577
7.409714 -0.63613853
7.410714 -0.6278943300000001
7.411714 -0.61957687
7.412714 -0.61118836
7.413714 -0.60272869
7.414714 -0.5941958199999999
7.415714 -0.5855869
7.416714 -0.57689985
7.417714 -0.56813424
7.418715 -0.55929162
7.419714 -0.55037476
7.420714 -0.54138643
7.421714 -0.53232796
7.422714 -0.52319886
7.423714 -0.51399721
7.424714 -0.50472086
7.425714 -0.49536903
7.426714 -0.48594312
7.427714 -0.47644675000000003
7.428714 -0.46688467
7.429714 -0.45726108
7.430714 -0.44757816999999994
7.431714 -0.43783537000000006
7.432714 -0.42802999
7.433714 -0.41815853000000003
7.434714 -0.40821838
7.435714 -0.39820904
7.436714 -0.38813241
7.437714 -0.37799183999999997
7.438715 -0.36779074
7.439714 -0.35753106
7.440714 -0.34721282000000003
7.441714 -0.33683446
7.442714 -0.32639424
7.443714 -0.31589172
7.444714 -0.30532861
7.445714 -0.29470873999999997
7.446714 -0.28403678
7.447714 -0.27331652
7.448714 -0.26254929
7.449714 -0.25173351
7.450714 -0.24086534999999998
7.451715 -0.22994038
7.452714 -0.21895553999999998
7.453714 -0.20791047999999998
7.454714 -0.1968076
7.455714 -0.18565120000000002
7.456714 -0.17444569
7.457714 -0.16319405
7.458714 -0.15189712
7.459714 -0.14055399
7.460714 -0.12916332
7.461714 -0.1177248
7.462714 -0.10624005
7.463714 -0.094712531
7.464714 -0.083146273
7.465714 -0.07154424100000001
7.466714 -0.059906957999999996
7.467714 -0.048232151
7.468714 -0.036515651
7.469714 -0.024753157
7.470714 -0.012942197
7.471714 -0.0010833466
7.472714 0.010819777999999999
7.473714 0.022761745
7.474714 0.034737191
7.475714 0.04674255
7.476714 0.058776839
7.477714 0.07084129
7.478714 0.08293801199999999
7.479714 0.095068425
7.480714 0.10723221
7.481714 0.11942732
7.482714 0.13165091
7.483714 0.14390085
7.484715 0.15617688
7.485714 0.16848089
7.486714 0.180816
7.487714 0.19318498
7.488714 0.20558848
7.489714 0.21802420000000003
7.490714 0.23048702000000001
7.491714 0.24297051
7.492714 0.25546895
7.493714 0.26797899000000003
7.494714 0.28050039
7.495714 0.29303557
7.496714 0.30558815
7.497715 0.3181611
7.498714 0.33075558
7.499714 0.34337067
7.500714 0.35600418
7.501714 0.36865382
7.502714 0.38131848
7.503714 0.39399852999999996
7.504714 0.40669520000000003
7.505714 0.41940943
7.506714 0.43214038
7.507714 0.44488482999999995
7.508714 0.45763771
7.509714 0.47039334
7.510714 0.48314728999999995
7.511714 0.49589774999999997
7.512714 0.50864611
7.513714 0.5213961500000001
7.514714 0.53415247
7.515714 0.54691862
7.516714 0.5596958099999999
7.517715 0.5724825
7.518714 0.58527524
7.519714 0.59807003
7.520714 0.61086356
7.521714 0.6236540199999999
7.522714 0.63644084
7.523714 0.6492238
7.524714 0.6620020600000001
7.525714 0.67477347
7.526714 0.68753492
7.527714 0.70028324
7.528714 0.7130166099999999
7.529714 0.72573535
7.530715 0.73844232
7.531714 0.75114174
7.532714 0.76383781
7.533714 0.77653304
7.534714 0.7892269599999999
7.535714 0.80191633
7.536714 0.81459563
7.537714 0.82725883
7.538714 0.83990116
7.539714 0.8525196500000001
7.540714 0.8651133599999999
7.541714 0.87768268
7.542714 0.8902284300000001
7.543715 0.90275081
7.544714 0.9152494400000001
7.545714 0.92772357
7.546714 0.94017293
7.547714 0.9525984499999999
7.548714 0.9650019899999999
7.549714 0.97738588
7.550714 0.9897518900000001
7.551714 1.0020997999999999
7.552714 1.014427
7.553714 1.0267285
7.554714 1.038998
7.555714 1.0512296
7.556714 1.0634191
7.557714 1.075565
7.558714 1.0876682
7.559714 1.0997316
7.560714 1.1117584999999999
7.561714 1.1237518
7.562714 1.1357129000000001
7.563715 1.1476418
7.564714 1.1595379
7.565714 1.1713997999999999
7.566714 1.1832268
7.567714 1.1950177
7.568714 1.2067711
7.569714 1.2184844
7.570714 1.230154
7.571714 1.241775
7.572714 1.2533428
7.573714 1.2648535
7.574714 1.2763053
7.575714 1.2876992
7.576715 1.2990384000000001
7.577714 1.3103273
7.578714 1.3215702
7.579714 1.33277
7.580714 1.3439275
7.581714 1.3550413000000001
7.582714 1.366108
7.583714 1.3771237
7.584714 1.3880843999999999
7.585714 1.398987
7.586714 1.4098286999999998
7.587714 1.4206076
7.588714 1.431322
7.589714 1.4419703000000001
7.590714 1.4525512
7.591714 1.4630646
7.592714 1.4735113
7.593714 1.483894
7.594714 1.4942159
7.595714 1.5044807
7.596714 1.5146906999999998
7.597714 1.5248466
7.598714 1.5349463
7.599714 1.5449853
7.600714 1.554958
7.601714 1.5648585
7.602714 1.5746817
7.603714 1.5844246
7.604714 1.5940864
7.605714 1.6036673000000001
7.606714 1.6131692
7.607714 1.6225941000000002
7.608714 1.6319441000000001
7.609715 1.6412205999999998
7.610714 1.6504254
7.611714 1.6595596000000001
7.612714 1.6686244
7.613714 1.6776200000000001
7.614714 1.6865459999999999
7.615714 1.6954001
7.616714 1.7041784
7.617714 1.7128755999999998
7.618714 1.7214866
7.619714 1.7300065999999998
7.620714 1.7384328
7.621714 1.7467650000000001
7.622715 1.7550049
7.623714 1.7631564
7.624714 1.7712234
7.625714 1.7792090999999999
7.626714 1.7871156
7.627714 1.7949434
7.628714 1.8026912999999998
7.629714 1.810357
7.630714 1.8179376
7.631714 1.8254301000000002
7.632714 1.8328315000000002
7.633714 1.8401388
7.634714 1.8473493
7.635714 1.8544603
7.636714 1.8614696
7.637714 1.8683763
7.638714 1.8751811
7.639714 1.8818865
7.640714 1.8884962
7.641714 1.8950148
7.642715 1.9014456999999998
7.643714 1.907791
7.644714 1.9140502
7.645714 1.9202206
7.646714 1.9262981
7.647714 1.9322772
7.648714 1.9381531
7.649714 1.9439221999999998
7.650714 1.9495822
7.651714 1.9551323999999999
7.652714 1.960573
7.653714 1.9659052
7.654714 1.9711303999999998
7.655715 1.9762503
7.656714 1.9812670000000001
7.657714 1.9861823
7.658714 1.9909983999999998
7.659714 1.9957168
7.660714 2.000338
7.661714 2.0048608999999997
7.662714 2.0092824
7.663714 2.0135984
7.664714 2.0178035
7.665714 2.0218929
7.666714 2.0258635000000003
7.667714 2.0297140000000002
7.668715 2.0334453999999997
7.669714 2.0370608
7.670714 2.0405639
7.671714 2.0439586
7.672714 2.047248
7.673714 2.0504337
7.674714 2.0535158
7.675714 2.0564934
7.676714 2.0593653
7.677714 2.0621291999999998
7.678714 2.0647829
7.679714 2.0673241
7.680714 2.0697501
7.681714 2.0720577000000002
7.682714 2.0742446
7.683714 2.0763092
7.684714 2.0782512
7.685714 2.0800721
7.686714 2.0817753000000003
7.687714 2.0833651
7.688715 2.0848454999999997
7.689714 2.0862195999999997
7.690714 2.087488
7.691714 2.0886496
7.692714 2.0897008
7.693714 2.0906378
7.694714 2.0914558
7.695714 2.0921517
7.696714 2.0927235
7.697714 2.093171
7.698714 2.0934945
7.699714 2.0936957
7.700714 2.0937761
7.701715 2.0937374
7.702714 2.0935817
7.703714 2.0933108
7.704714 2.0929275
7.705714 2.0924339
7.706714 2.0918316999999997
7.707714 2.0911213
7.708714 2.0903008
7.709714 2.0893664999999997
7.710714 2.0883137
7.711714 2.0871375000000003
7.712714 2.0858339999999997
7.713714 2.0844016
7.714714 2.0828413
7.715714 2.0811561
7.716714 2.0793507
7.717714 2.0774292
7.718714 2.0753948
7.719714 2.0732492000000002
7.720714 2.0709926
7.721714 2.0686237
7.722714 2.0661414
7.723714 2.0635442999999998
7.724714 2.0608315
7.725714 2.058002
7.726714 2.0550539999999997
7.727714 2.0519855
7.728714 2.0487941999999997
7.729714 2.0454783
7.730714 2.0420376
7.731714 2.038474
7.732714 2.0347914
7.733714 2.0309955
7.734715 2.0270921
7.735714 2.0230854
7.736714 2.0189771
7.737714 2.0147659
7.738714 2.0104475
7.739714 2.006017
7.740714 2.0014696
7.741714 1.996802
7.742714 1.9920129000000002
7.743714 1.987103
7.744714 1.9820737000000002
7.745714 1.9769266
7.746714 1.9716632
7.747715 1.9662844
7.748714 1.9607917999999998
7.749714 1.9551879
7.750714 1.9494765
7.751714 1.9436617999999999
7.752714 1.9377479
7.753714 1.9317365999999998
7.754714 1.9256268
7.755714 1.9194147000000001
7.756714 1.9130943
7.757714 1.9066598000000001
7.758714 1.9001069999999998
7.759714 1.8934352
7.760714 1.886647
7.761714 1.8797477999999999
7.762714 1.8727435000000001
7.763714 1.8656397000000002
7.764714 1.8584397
7.765714 1.8511446
7.766714 1.8437542000000002
7.767715 1.8362679
7.768714 1.8286856
7.769714 1.8210081
7.770714 1.8132359
7.771714 1.8053683
7.772714 1.7974029999999999
7.773714 1.7893359000000002
7.774714 1.7811621
7.775714 1.7728773999999998
7.776714 1.7644806
7.777714 1.7559744
7.778714 1.7473655000000001
7.779714 1.7386621000000002
7.780715 1.7298726
7.781714 1.7210025
7.782714 1.7120536
7.783714 1.7030238999999998
7.784714 1.6939092
7.785714 1.6847052000000002
7.786714 1.6754084999999999
7.787714 1.6660187
7.788714 1.6565366000000001
7.789714 1.6469630999999998
7.790714 1.6372992
7.791714 1.6275441000000002
7.792714 1.6176965
7.793715 1.6077556
7.794714 1.5977227999999999
7.795714 1.5876027000000001
7.796714 1.5774025
7.797714 1.5671298
7.798714 1.5567911
7.799714 1.5463888000000001
7.800714 1.5359208
7.801714 1.5253813
7.802714 1.5147626
7.803714 1.5040586
7.804714 1.4932661999999999
7.805714 1.4823865999999999
7.806714 1.4714241
7.807714 1.4603846
7.808714 1.4492729
7.809714 1.4380919
7.810714 1.4268424
7.811714 1.4155244
7.812714 1.4041387
7.813715 1.3926880000000001
7.814714 1.3811767000000001
7.815714 1.3696099
7.816714 1.3579907
7.817714 1.3463189
7.818714 1.3345903
7.819714 1.3227980000000001
7.820714 1.3109348
7.821714 1.2989963
7.822714 1.286983
7.823714 1.2749002
7.824714 1.2627566
7.825714 1.2505614
7.826715 1.2383214
7.827714 1.2260394000000001
7.828714 1.2137144
7.829714 1.2013430999999999
7.830714 1.1889223
7.831714 1.1764511
7.832714 1.1639308
7.833714 1.1513646
7.834714 1.1387549000000001
7.835714 1.1261021
7.836714 1.1134035
7.837714 1.100655
7.838714 1.0878529
7.839714 1.0749966999999998
7.840714 1.0620904
7.841714 1.0491424
7.842714 1.0361629
7.843714 1.0231609
7.844714 1.0101411
7.845714 0.9971031
7.846714 0.9840412999999999
7.847714 0.97094839
7.848714 0.95781805
7.849714 0.94464738
7.850714 0.93143806
7.851714 0.9181947399999999
7.852714 0.90492284
7.853714 0.8916260699999999
7.854714 0.8783057299999999
7.855714 0.8649609100000001
7.856714 0.85159047
7.857714 0.83819563
7.858714 0.82478076
7.859715 0.81135314
7.860714 0.79792067
7.861714 0.7844889500000001
7.862714 0.77105877
7.863714 0.75762579
7.864714 0.74418196
7.865714 0.73071863
7.866714 0.71723014
7.867714 0.70371618
7.868714 0.69018188
7.869714 0.67663598
7.870714 0.66308775
7.871714 0.6495439000000001
7.872715 0.63600717
7.873714 0.6224767800000001
7.874714 0.6089503900000001
7.875714 0.59542661
7.876714 0.5819065
7.877714 0.56839352
7.878714 0.55489196
7.879714 0.54140426
7.880714 0.52792947
7.881714 0.51446287
7.882714 0.50099785
7.883714 0.48752893
7.884714 0.47405469
7.885714 0.46057933999999995
7.886714 0.44711209
7.887714 0.43366458
7.888714 0.42024706
7.889714 0.40686545
7.890714 0.39352006
7.891714 0.3802065
7.892715 0.36691844
7.893714 0.35365052
7.894714 0.34040052
7.895714 0.32716969
7.896714 0.31396132
7.897714 0.30077845000000003
7.898714 0.2876221
7.899714 0.27449087
7.900714 0.26138222
7.901714 0.24829495000000001
7.902714 0.23523127
7.903714 0.22219773
7.904714 0.20920398999999998
7.905715 0.19625998
7.906714 0.18337261
7.907714 0.17054335999999998
7.908714 0.1577679
7.909714 0.1450379
7.910714 0.13234437
7.911714 0.11968098999999999
7.912714 0.1070463
7.913714 0.094443705
7.914714 0.08187975
7.915714 0.069361395
7.916714 0.056893728000000005
7.917714 0.044479061
7.918715 0.032117774
7.919714 0.019810138
7.920714 0.0075581112
7.921714 -0.0046340057
7.922714 -0.016760534
7.923714 -0.028816639999999998
7.924714 -0.040800756
7.925714 -0.052715965999999996
7.926714 -0.064569485
7.927714 -0.076370355
7.928714 -0.08812609
7.929714 -0.099839759
7.930714 -0.11150853999999999
7.931714 -0.12312453000000001
7.932714 -0.13467727
7.933714 -0.1461569
7.934714 -0.15755681000000002
7.935714 -0.16887454999999998
7.936714 -0.18011103
7.937714 -0.19126864
7.938715 -0.20234914999999998
7.939714 -0.21335274999999998
7.940714 -0.22427833
7.941714 -0.235125
7.942714 -0.24589358
7.943714 -0.25658743
7.944714 -0.2672117
7.945714 -0.27777136
7.946714 -0.28826867
7.947714 -0.2987013
7.948714 -0.30906205
7.949714 -0.31934049999999997
7.950714 -0.32952582
7.951715 -0.33960992
7.952714 -0.34958958
7.953714 -0.35946671999999996
7.954714 -0.36924696
7.955714 -0.37893718
7.956714 -0.38854301
7.957714 -0.39806748000000003
7.958714 -0.40751099999999996
7.959714 -0.41687246
7.960714 -0.42615063
7.961714 -0.43534501
7.962714 -0.44445568
7.963714 -0.45348196
7.964714 -0.46242122
7.965714 -0.47126794
7.966714 -0.48001432
7.967714 -0.48865178000000004
7.968714 -0.49717370000000005
7.969714 -0.50557745
7.970714 -0.51386533
7.971714 -0.52204398
7.972714 -0.53012217
7.973714 -0.53810808
7.974714 -0.54600695
7.975714 -0.55382005
7.976714 -0.5615449
7.977714 -0.5691769099999999
7.978714 -0.57671089
7.979714 -0.5841423299999999
7.980714 -0.59146793
7.981714 -0.59868493
7.982714 -0.60579036
7.983714 -0.61278082
7.984715 -0.6196526800000001
7.985714 -0.62640323
7.986714 -0.6330322
7.987714 -0.63954238
7.988714 -0.64593963
7.989714 -0.65223151
7.990714 -0.65842504
7.991714 -0.66452469
7.992714 -0.67053088
7.993714 -0.67643994
7.994714 -0.68224515
7.995714 -0.68793884
7.996714 -0.6935141
7.997715 -0.69896621
7.998714 -0.70429281
7.999714 -0.7094936399999999
8.000714 -0.7145695900000001
8.001715 -0.71952208
8.002714 -0.72435304
8.003715 -0.7290648799999999
8.004714 -0.73366105
8.005714 -0.73814592
8.006714 -0.74252416
8.007714 -0.74679959
8.008715 -0.75097377
8.009714 -0.7550452400000001
8.010715 -0.7590092700000001
8.011714 -0.7628588900000001
8.012714 -0.76658651
8.013714 -0.7701856499999999
8.014714 -0.7736524100000001
8.015715 -0.77698599
8.016714 -0.78018839
8.017715 -0.78326343
8.018714 -0.7862157200000001
8.019714 -0.78904964
8.020715 -0.7917690099999999
8.021714 -0.7943768999999999
8.022715 -0.79687573
8.023714 -0.7992669900000001
8.024714 -0.80155097
8.025714 -0.80372607
8.026714 -0.80578905
8.027715 -0.8077348599999999
8.028714 -0.8095578299999999
8.029715 -0.8112528399999999
8.030714 -0.8128163399999999
8.031714 -0.8142477800000001
8.032714 -0.81554912
8.033714 -0.8167248199999999
8.034715 -0.81778038
8.035714 -0.8187211099999999
8.036715 -0.81955148
8.037714 -0.8202741899999999
8.038714 -0.82089044
8.039714 -0.82139997
8.040714 -0.8218013700000001
8.041715 -0.8220922199999999
8.042714 -0.82226899
8.043715 -0.8223273799999999
8.044714 -0.82226293
8.045714 -0.82207173
8.046714 -0.8217512600000001
8.047714 -0.82130153
8.048715 -0.82072532
8.049714 -0.82002766
8.050714 -0.81921481
8.051714 -0.81829308
8.052714 -0.81726713
8.053715 -0.8161394900000001
8.054714 -0.8149102300000001
8.055715 -0.81357779
8.056714 -0.81213946
8.057714 -0.81059216
8.058714 -0.8089328200000001
8.059714 -0.80715865
8.060715 -0.8052668500000001
8.061714 -0.8032550100000001
8.062715 -0.80112163
8.063714 -0.79886671
8.064714 -0.7964924
8.065714 -0.7940033500000001
8.066714 -0.79140598
8.067715 -0.7887071000000001
8.068714 -0.78591267
8.069715 -0.7830259399999999
8.070714 -0.7800469600000001
8.071714 -0.77697281
8.072714 -0.77379877
8.073714 -0.7705198600000001
8.074715 -0.76713213
8.075714 -0.76363357
8.076715 -0.7600238500000001
8.077714 -0.75630387
8.078714 -0.75247507
8.079714 -0.7485390199999999
8.080714 -0.74449773
8.081715 -0.74035409
8.082714 -0.73611233
8.083714 -0.73177787
8.084714 -0.72735646
8.085714 -0.72285277
8.086715 -0.7182688500000001
8.087714 -0.71360325
8.088715 -0.70885122
8.089714 -0.70400611
8.090714 -0.69906134
8.091714 -0.6940125
8.092714 -0.68885856
8.093715 -0.68360185
8.094714 -0.67824703
8.095715 -0.67279958
8.096714 -0.6672642200000001
8.097714 -0.6616443399999999
8.098714 -0.65594208
8.099714 -0.6501592199999999
8.100715 -0.64429799
8.101714 -0.63836118
8.102715 -0.63235154
8.103714 -0.62627057
8.104714 -0.62011732
8.105714 -0.6138881199999999
8.106714 -0.60757729
8.107715 -0.6011789200000001
8.108714 -0.5946890899999999
8.109715 -0.58810767
8.110714 -0.58143879
8.111714 -0.57468978
8.112714 -0.56786928
8.113714 -0.56098467
8.114715 -0.55404049
8.115714 -0.54703797
8.116714 -0.53997585
8.117714 -0.5328519700000001
8.118714 -0.52566482
8.119715 -0.51841419
8.120714 -0.51110084
8.121715 -0.50372533
8.122714 -0.49628694999999995
8.123714 -0.48878328000000004
8.124714 -0.48121102
8.125714 -0.47356760999999997
8.126715 -0.46585314
8.127714 -0.45807147000000004
8.128715 -0.45023010999999996
8.129714 -0.44233836
8.130714 -0.43440494
8.131714 -0.42643528
8.132714 -0.41843046999999994
8.133715 -0.41038743
8.134714 -0.40230071
8.135715 -0.39416496000000006
8.136714 -0.38597682
8.137714 -0.37773591
8.138714 -0.36944423000000004
8.139714 -0.36110461
8.140715 -0.35271919
8.141714 -0.34428868
8.142715 -0.33581275
8.143714 -0.3272915
8.144714 -0.31872701
8.145715 -0.31012415
8.146714 -0.30149014
8.147715 -0.29283264
8.148714 -0.28415732
8.149714 -0.27546595999999995
8.150714 -0.26675579
8.151714 -0.25802064
8.152715 -0.24925339999999999
8.153714 -0.24044875
8.154715 -0.23160514000000001
8.155714 -0.22272523
8.156714 -0.21381469
8.157714 -0.20488
8.158714 -0.19592638
8.159715 -0.1869567
8.160714 -0.17797182
8.161715 -0.16897196
8.162714 -0.15995835
8.163714 -0.15093412
8.164714 -0.1419039
8.165714 -0.13287229
8.166715 -0.12384184
8.167714 -0.11481156999999999
8.168715 -0.10577702
8.169714 -0.096731685
8.170714 -0.087669637
8.171714 -0.078588049
8.172714 -0.069488643
8.173715 -0.060377386
8.174714 -0.051262631
8.175714 -0.042152504
8.176714 -0.033052632
8.177714 -0.023965177
8.178715 -0.014889427
8.179714 -0.0058235397
8.180715 0.0032335371000000003
8.181714 0.012280923000000001
8.182714 0.021315984
8.183714 0.030335673000000004
8.184714 0.039338288
8.185715 0.048324646
8.186714 0.05729798
8.187715 0.06626246599999999
8.188714 0.075220998
8.189714 0.08417319
8.190714 0.093114626
8.191714 0.10203770000000001
8.192715 0.11093381
8.193714 0.11979599
8.194715 0.12862078
8.195714 0.13740874
8.196714 0.14616331
8.197714 0.15488868
8.198714 0.16358759
8.199715 0.17226025
8.200714 0.18090446999999998
8.201715 0.18951705
8.202714 0.1980955
8.203714 0.20663919999999997
8.204714 0.21514936999999998
8.205714 0.22362785000000002
8.206715 0.23207527
8.207714 0.24048954
8.208714 0.24886555
8.209714 0.25719628
8.210714 0.2654748
8.211715 0.27369661
8.212714 0.28186084
8.213715 0.28997017
8.214714 0.29802928
8.215714 0.30604261
8.216714 0.3140124
8.217714 0.32193782
8.218715 0.32981548
8.219714 0.33764100999999996
8.220715 0.34541087
8.221714 0.35312339
8.222714 0.36077886
8.223714 0.36837831
8.224714 0.37592201999999997
8.225715 0.38340825
8.226714 0.3908331
8.227715 0.39819162
8.228714 0.4054795
8.229714 0.41269469000000003
8.230714 0.41983821
8.231714 0.42691346999999996
8.232715 0.43392474999999997
8.233714 0.44087507000000004
8.234715 0.44776484999999994
8.235714 0.45459144999999995
8.236714 0.4613501
8.237714 0.46803569
8.238714 0.47464441
8.239715 0.48117456000000003
8.240714 0.48762648000000003
8.241714 0.49400134
8.242714 0.5002996
8.243714 0.50652013
8.244715 0.51266029
8.245714 0.51871673
8.246715 0.5246868800000001
8.247714 0.5305701399999999
8.248714 0.53636814
8.249714 0.54208403
8.250714 0.54772082
8.251715 0.55327998
8.252714 0.55876048
8.253715 0.56415889
8.254714 0.5694705999999999
8.255714 0.57469141
8.256714 0.5798188
8.257714 0.58485246
8.258715 0.58979359
8.259714 0.59464383
8.260715 0.59940387
8.261714 0.60407282
8.262714 0.6086485
8.263714 0.6131283000000001
8.264714 0.6175104499999999
8.265715 0.6217948600000001
8.266714 0.62598293
8.267715 0.6300768299999999
8.268714 0.63407822
8.269714 0.6379869300000001
8.270715 0.6418008799999999
8.271714 0.64551658
8.272715 0.6491302
8.273714 0.6526390099999999
8.274714 0.6560422
8.275714 0.6593406700000001
8.276714 0.66253627
8.277715 0.66563054
8.278714 0.66862386
8.279715 0.6715151
8.280714 0.6743021800000001
8.281714 0.67698313
8.282714 0.67955698
8.283714 0.68202424
8.284715 0.68438649
8.285714 0.68664527
8.286715 0.68880124
8.287714 0.69085327
8.288714 0.69279885
8.289714 0.69463472
8.290714 0.69635822
8.291715 0.69796829
8.292714 0.69946563
8.293715 0.7008521400000001
8.294714 0.70212986
8.295714 0.70329993
8.296714 0.70436201
8.297714 0.7053145200000001
8.298715 0.7061555500000001
8.299714 0.70688385
8.300714 0.70749945
8.301714 0.7080036700000001
8.302714 0.70839822
8.303715 0.7086841899999999
8.304714 0.70886114
8.305715 0.70892698
8.306714 0.70887865
8.307714 0.70871329
8.308714 0.70842952
8.309714 0.70802779
8.310715 0.7075103
8.311714 0.70687984
8.312715 0.7061386000000001
8.313714 0.7052871900000001
8.314714 0.7043246599999999
8.315714 0.70324917
8.316714 0.70205908
8.317715 0.70075402
8.318714 0.6993352
8.319715 0.69780471
8.320714 0.69616442
8.321714 0.69441488
8.322714 0.69255466
8.323714 0.69058086
8.324715 0.68849018
8.325714 0.6862804800000001
8.326715 0.6839516999999999
8.327714 0.68150614
8.328714 0.67894738
8.329714 0.67627882
8.330714 0.67350236
8.331715 0.67061773
8.332714 0.66762283
8.333714 0.66451509
8.334714 0.6612928100000001
8.335714 0.65795626
8.336715 0.65450743
8.337714 0.65094917
8.338715 0.6472836200000001
8.339714 0.64351121
8.340714 0.6396301099999999
8.341714 0.63563739
8.342714 0.6315303999999999
8.343715 0.6273084299999999
8.344714 0.6229735000000001
8.345715 0.61852988
8.346714 0.61398256
8.347714 0.60933544
8.348714 0.60458975
8.349714 0.5997437999999999
8.350715 0.5947939600000001
8.351714 0.5897365
8.352715 0.58456934
8.353714 0.57929298
8.354714 0.57391021
8.355714 0.5684245800000001
8.356714 0.56283865
8.357715 0.55715274
8.358714 0.5513648999999999
8.359715 0.54547214
8.360714 0.5394722799999999
8.361714 0.53336564
8.362714 0.52715559
8.363714 0.52084755
8.364715 0.51444704
8.365714 0.50795744
8.366714 0.50137877
8.367714 0.49470761
8.368714 0.48793894
8.369715 0.48106848
8.370714 0.47409460000000003
8.371715 0.46701925
8.372714 0.45984713000000005
8.373714 0.45258360999999997
8.374714 0.44523254
8.375714 0.43779494999999996
8.376715 0.43026903
8.377714 0.42265178999999997
8.378715 0.41494123000000005
8.379714 0.40713805000000003
8.380714 0.39924592999999997
8.381714 0.39127036000000004
8.382714 0.38321642
8.383715 0.37508642000000003
8.384714 0.36687877
8.385715 0.35858867
8.386714 0.35021028
8.387714 0.34173944
8.388714 0.33317576
8.389714 0.32452315
8.390715 0.31578841
8.391714 0.30697861000000004
8.392715 0.2980985
8.393714 0.28914905
8.394714 0.28012788
8.395715 0.27103114
8.396714 0.26185608
8.397715 0.25260295
8.398714 0.24327538
8.399714 0.23387892
8.400714 0.22441853999999997
8.401714 0.21489629999999998
8.402715 0.20531045999999997
8.403714 0.19565627
8.404715 0.18592861
8.405714 0.17612469
8.406714 0.16624609
8.407714 0.15629868
8.408714 0.14629082000000002
8.409715 0.13623027
8.410714 0.12612137
8.411715 0.11596382
8.412714 0.10575340999999999
8.413714 0.095484551
8.414714 0.08515323899999999
8.415714 0.074759184
8.416715 0.064306072
8.417714 0.053799903
8.418715 0.043246272
8.419714 0.032647926
8.420714 0.022003803
8.421714 0.011310054
8.422714 0.00056257209
8.423715 -0.010240202
8.424714 -0.021095571
8.425714 -0.031996804000000004
8.426714 -0.042935388
8.427714 -0.053904194
8.428715 -0.064900174
8.429714 -0.075925351
8.430715 -0.08698549900000001
8.431714 -0.098087254
8.432714 -0.10923485000000001
8.433714 -0.12042795999999999
8.434714 -0.13166171
8.435715 -0.14292864
8.436714 -0.15422178
8.437715 -0.16553734
8.438714 -0.17687572
8.439714 -0.18824046
8.440714 -0.19963557999999998
8.441714 -0.21106275000000002
8.442715 -0.2225196
8.443714 -0.23400005999999998
8.444715 -0.24549654
8.445714 -0.25700314
8.446714 -0.26851803999999996
8.447714 -0.28004413
8.448714 -0.29158753000000004
8.449715 -0.30315437
8.450714 -0.31474764
8.451715 -0.3263653
8.452714 -0.33800066
8.453714 -0.34964469000000004
8.454714 -0.36128946
8.455714 -0.37293087
8.456715 -0.38456966000000004
8.457714 -0.39621005000000004
8.458714 -0.40785702999999995
8.459714 -0.41951323
8.460714 -0.43117721
8.461715 -0.4428436
8.462714 -0.45450553
8.463715 -0.4661574
8.464714 -0.4777974
8.465714 -0.48942794
8.466714 -0.50105415
8.467714 -0.51268088
8.468715 -0.5243096
8.469714 -0.53593707
8.470715 -0.54755588
8.471714 -0.55915704
8.472714 -0.57073333
8.473714 -0.5822819699999999
8.474714 -0.59380522
8.475715 -0.60530878
8.476714 -0.61679878
8.477715 -0.62827859
8.478714 -0.6397470399999999
8.479714 -0.65119872
8.480714 -0.66262628
8.481714 -0.67402353
8.482715 -0.68538771
8.483714 -0.69672023
8.484715 -0.7080250899999999
8.485714 -0.71930611
8.486714 -0.73056431
8.487714 -0.7417964699999999
8.488714 -0.75299586
8.489715 -0.76415474
8.490714 -0.77526732
8.491714 -0.78633213
8.492714 -0.79735229
8.493714 -0.8083337899999999
8.494715 -0.81928223
8.495714 -0.83020022
8.496715 -0.84108533
8.497714 -0.85193114
8.498714 -0.86272936
8.499714 -0.8734731000000001
8.500714 -0.8841591899999999
8.501715 -0.8947888399999999
8.502714 -0.9053662400000001
8.503715 -0.91589568
8.504714 -0.9263792099999999
8.505714 -0.9368148600000001
8.506714 -0.94719762
8.507714 -0.95752142
8.508715 -0.9677817099999999
8.509714 -0.9779776400000001
8.510715 -0.98811202
8.511714 -0.9981896699999999
8.512714 -1.0082149
8.513714 -1.0181887
8.514714 -1.0281077
8.515715 -1.0379649
8.516714 -1.0477522
8.517715 -1.0574636
8.518714 -1.0670966
8.519714 -1.0766531
8.520715 -1.0861383
8.521714 -1.0955571000000002
8.522715 -1.1049122999999998
8.523714 -1.1142028
8.524714 -1.1234242
8.525714 -1.1325706
8.526714 -1.1416372
8.527715 -1.1506221
8.528714 -1.1595269
8.529715 -1.1683546
8.530714 -1.1771082
8.531714 -1.1857879
8.532714 -1.1943907999999999
8.533714 -1.2029112
8.534715 -1.2113429
8.535714 -1.2196815
8.536715 -1.2279264
8.537714 -1.2360806
8.538714 -1.2441493
8.539714 -1.2521374
8.540714 -1.2600472999999999
8.541715 -1.2678774
8.542714 -1.2756228
8.543715 -1.2832771
8.544714 -1.2908350000000002
8.545714 -1.2982936
8.546714 -1.3056534
8.547714 -1.3129171
8.548715 -1.3200874
8.549714 -1.3271655
8.550714 -1.3341498999999999
8.551714 -1.3410372
8.552714 -1.3478233
8.553715 -1.3545054
8.554714 -1.3610837
8.555715 -1.3675608000000001
8.556714 -1.3739407000000001
8.557714 -1.3802268
8.558714 -1.3864197999999999
8.559714 -1.3925174
8.560715 -1.3985144999999999
8.561714 -1.4044050000000001
8.562715 -1.4101839
8.563714 -1.4158488
8.564714 -1.4214007
8.565714 -1.4268426
8.566714 -1.4321781
8.567715 -1.4374094
8.568714 -1.4425366
8.569715 -1.4475577
8.570714 -1.4524695
8.571714 -1.4572692
8.572714 -1.461956
8.573714 -1.4665305
8.574715 -1.4709945
8.575714 -1.4753496
8.576715 -1.4795958
8.577714 -1.4837312
8.578714 -1.4877519000000001
8.579714 -1.4916538
8.580714 -1.4954342
8.581715 -1.4990923
8.582714 -1.5026302999999999
8.583714 -1.5060520000000002
8.584714 -1.5093611999999998
8.585714 -1.5125608000000001
8.586715 -1.515651
8.587714 -1.5186301
8.588715 -1.5214946999999999
8.589714 -1.5242413
8.590714 -1.5268674
8.591714 -1.5293723000000001
8.592714 -1.5317564000000001
8.593715 -1.5340206
8.594714 -1.5361657000000002
8.595715 -1.5381914
8.596714 -1.5400963
8.597714 -1.541879
8.598714 -1.5435387
8.599714 -1.5450757000000002
8.600715 -1.5464916
8.601714 -1.5477889999999999
8.602715 -1.5489705
8.603714 -1.5500372
8.604714 -1.5509887999999998
8.605714 -1.5518227
8.606714 -1.5525353
8.607715 -1.5531230999999999
8.608714 -1.5535834
8.609715 -1.5539154
8.610714 -1.5541201
8.611714 -1.5541999
8.612714 -1.5541572
8.613714 -1.5539946
8.614715 -1.5537134
8.615714 -1.5533142
8.616714 -1.5527966
8.617714 -1.5521602
8.618714 -1.5514049
8.619715 -1.5505307
8.620714 -1.5495378
8.621715 -1.5484258
8.622714 -1.5471936
8.623714 -1.5458393000000001
8.624714 -1.5443603000000001
8.625714 -1.5427542
8.626715 -1.5410198
8.627714 -1.5391572
8.628715 -1.5371686
8.629714 -1.5350572999999998
8.630714 -1.5328273
8.631714 -1.5304823
8.632714 -1.5280245
8.633715 -1.5254544
8.634714 -1.5227709
8.635715 -1.5199718
8.636714 -1.5170546
8.637714 -1.5140176
8.638714 -1.5108597
8.639714 -1.5075809
8.640715 -1.5041819
8.641714 -1.5006633
8.642715 -1.4970253
8.643714 -1.4932684
8.644714 -1.4893928
8.645715 -1.4853992999999999
8.646714 -1.4812901
8.647715 -1.4770676
8.648714 -1.4727351
8.649714 -1.468295
8.650714 -1.4637483999999998
8.651714 -1.4590942
8.652715 -1.4543298
8.653714 -1.4494512
8.654715 -1.444455
8.655714 -1.4393390000000001
8.656714 -1.4341034000000001
8.657714 -1.4287505
8.658714 -1.4232841
8.659715 -1.4177085
8.660714 -1.4120270000000001
8.661715 -1.4062419
8.662714 -1.4003538
8.663714 -1.3943629000000002
8.664714 -1.3882694
8.665714 -1.3820739
8.666715 -1.3757774
8.667714 -1.3693810000000002
8.668715 -1.3628848
8.669714 -1.3562874
8.670714 -1.349586
8.671714 -1.3427772
8.672714 -1.3358584999999998
8.673715 -1.3288292
8.674714 -1.3216916
8.675714 -1.3144501
8.676714 -1.3071110000000001
8.677714 -1.2996798999999999
8.678715 -1.2921607
8.679714 -1.2845545999999999
8.680715 -1.2768603
8.681714 -1.269075
8.682714 -1.2611957999999999
8.683714 -1.2532209
8.684714 -1.2451501
8.685715 -1.2369842
8.686714 -1.2287247
8.687715 -1.2203723
8.688714 -1.2119268
8.689714 -1.2033874999999998
8.690714 -1.1947543
8.691714 -1.1860288
8.692715 -1.1772145
8.693714 -1.1683170999999999
8.694715 -1.1593427
8.695714 -1.1502963
8.696714 -1.1411803
8.697714 -1.1319933
8.698714 -1.1227312999999999
8.699715 -1.1133891
8.700714 -1.1039618
8.701715 -1.0944473
8.702714 -1.0848461
8.703714 -1.0751614
8.704714 -1.0653976
8.705714 -1.0555587
8.706715 -1.0456473000000002
8.707714 -1.0356645
8.708714 -1.0256112
8.709714 -1.0154883
8.710714 -1.0052985
8.711715 -0.99504516
8.712714 -0.98473234
8.713715 -0.97436253
8.714714 -0.96393572
8.715714 -0.95344922
8.716714 -0.94289808
8.717714 -0.93227718
8.718715 -0.92158318
8.719714 -0.91081606
8.720715 -0.89997984
8.721714 -0.8890810400000001
8.722714 -0.87812729
8.723714 -0.86712483
8.724714 -0.85607739
8.725715 -0.84498571
8.726714 -0.8338486799999999
8.727715 -0.82266442
8.728714 -0.81143212
8.729714 -0.80015212
8.730714 -0.7888256600000001
8.731714 -0.77745388
8.732715 -0.76603647
8.733714 -0.75457147
8.734715 -0.74305586
8.735714 -0.7314870600000001
8.736714 -0.71986481
8.737714 -0.70819207
8.738714 -0.69647529
8.739715 -0.68472279
8.740714 -0.67294268
8.741714 -0.66114059
8.742714 -0.64931829
8.743714 -0.6374737699999999
8.744715 -0.62560262
8.745714 -0.61369999
8.746715 -0.6017625799999999
8.747714 -0.58978964
8.748714 -0.5777826500000001
8.749714 -0.56574433
8.750714 -0.55367718
8.751715 -0.5415827
8.752714 -0.5294613499999999
8.753715 -0.51731355
8.754714 -0.50514108
8.755714 -0.49294778
8.756714 -0.48073949000000005
8.757714 -0.46852287000000004
8.758715 -0.45630336000000005
8.759714 -0.44408332999999994
8.760715 -0.4318614
8.761714 -0.41963271999999996
8.762714 -0.40739095000000003
8.763714 -0.39513051
8.764714 -0.38284867
8.765715 -0.37054645
8.766714 -0.35822826999999996
8.767715 -0.34590025999999996
8.768714 -0.33356848
8.769714 -0.32123735
8.770715 -0.30890927
8.771714 -0.29658512
8.772715 -0.28426556000000003
8.773714 -0.27195199
8.774714 -0.25964684
8.775714 -0.24735300999999998
8.776714 -0.23507245
8.777715 -0.22280498
8.778714 -0.2105478
8.779715 -0.19829614999999998
8.780714 -0.18604504
8.781714 -0.17379131
8.782714 -0.16153532
8.783714 -0.14928138
8.784715 -0.13703691
8.785714 -0.12481039000000001
8.786715 -0.11260916
8.787714 -0.10043770999999999
8.788714 -0.088297232
8.789714 -0.07618628399999999
8.790714 -0.064102362
8.791715 -0.052043441
8.792714 -0.040008893000000004
8.793715 -0.027999410000000002
8.794714 -0.016016158
8.795714 -0.004059714
8.796714 0.007870545199999999
8.797714 0.019776184
8.798715 0.031658608
8.799714 0.043517651
8.800714 0.055350509
8.801714 0.06715164600000001
8.802714 0.078913878
8.803715 0.090630259
8.804714 0.10229608999999999
8.805715 0.11391019999999999
8.806714 0.12547508000000002
8.807714 0.13699558
8.808714 0.1484771
8.809714 0.15992351999999999
8.810715 0.17133605000000002
8.811714 0.18271314
8.812715 0.19405136
8.813714 0.20534680000000002
8.814714 0.21659615
8.815714 0.22779722000000002
8.816714 0.23894838999999998
8.817715 0.25004789
8.818714 0.26109295
8.819715 0.27207967
8.820714 0.28300367
8.821714 0.29386146999999996
8.822714 0.30465177
8.823714 0.31537621
8.824715 0.32603904
8.825714 0.3366458
8.826715 0.34720134
8.827714 0.35770806
8.828714 0.36816495
8.829714 0.37856773
8.830714 0.38891020000000004
8.831715 0.39918595
8.832714 0.40938999
8.833714 0.41951938
8.834714 0.42957333
8.835714 0.43955217
8.836715 0.44945651000000003
8.837714 0.45928629000000004
8.838715 0.46904106
8.839714 0.47872029
8.840714 0.48832436999999995
8.841714 0.49785492
8.842714 0.50731474
8.843715 0.5167066100000001
8.844714 0.52603208
8.845715 0.53529018
8.846714 0.54447702
8.847714 0.5535863799999999
8.848714 0.56261108
8.849714 0.5715448399999999
8.850715 0.58038384
8.851714 0.58912728
8.852715 0.59777726
8.853714 0.6063374699999999
8.854714 0.61481176
8.855714 0.6232029299999999
8.856714 0.6315122400000001
8.857715 0.63973968
8.858714 0.6478845599999999
8.859715 0.65594618
8.860714 0.66392417
8.861714 0.67181811
8.862714 0.67962697
8.863714 0.68734824
8.864715 0.69497796
8.865714 0.7025110999999999
8.866714 0.70994268
8.867714 0.71726912
8.868714 0.72448943
8.869715 0.73160534
8.870714 0.73862085
8.871715 0.7455408099999999
8.872714 0.75236941
8.873714 0.75910888
8.874714 0.76575899
8.875714 0.77231731
8.876715 0.77878037
8.877714 0.78514451
8.878715 0.7914069100000001
8.879714 0.7975656500000001
8.880714 0.80361944
8.881714 0.8095671400000001
8.882714 0.81540747
8.883715 0.8211388300000001
8.884714 0.82675982
8.885715 0.8322699899999999
8.886714 0.83767055
8.887714 0.8429641800000001
8.888714 0.84815463
8.889714 0.85324561
8.890715 0.85823955
8.891714 0.8631368199999999
8.892715 0.86793518
8.893714 0.8726305300000001
8.894714 0.87721823
8.895715 0.88169388
8.896714 0.8860547099999999
8.897715 0.89029977
8.898714 0.89442972
8.899714 0.89844596
8.900714 0.90234987
8.901714 0.90614241
8.902715 0.90982392
8.903714 0.91339443
8.904715 0.9168543899999999
8.905714 0.9202046300000001
8.906714 0.92344647
8.907714 0.92658103
8.908714 0.92960848
8.909715 0.9325277099999999
8.910714 0.93533602
8.911715 0.9380298699999999
8.912714 0.94060572
8.913714 0.9430609600000001
8.914714 0.94539495
8.915714 0.94760908
8.916715 0.94970623
8.917714 0.9516897599999999
8.918715 0.95356256
8.919714 0.95532639
8.920714 0.9569815400000001
8.921714 0.95852716
8.922714 0.9599618600000001
8.923715 0.96128453
8.924714 0.96249431
8.925714 0.96359076
8.926714 0.9645735799999999
8.927714 0.9654418600000001
8.928715 0.96619437
8.929714 0.96682934
8.930715 0.9673452000000001
8.931714 0.96774129
8.932714 0.96801817
8.933714 0.9681779899999999
8.934714 0.96822362
8.935715 0.9681582500000001
8.936714 0.9679840900000001
8.937715 0.96770199
8.938714 0.9673113000000001
8.939714 0.96681016
8.940714 0.96619632
8.941714 0.9654681199999999
8.942715 0.9646246199999999
8.943714 0.9636661
8.944715 0.9625934100000001
8.945714 0.9614076500000001
8.946714 0.96010957
8.947714 0.9586994499999999
8.948714 0.95717721
8.949715 0.95554292
8.950714 0.95379688
8.951715 0.95194019
8.952714 0.94997426
8.953714 0.9479005800000001
8.954714 0.94572008
8.955714 0.94343275
8.956715 0.94103748
8.957714 0.9385325
8.958714 0.9359160400000001
8.959714 0.93318708
8.960714 0.9303457100000001
8.961715 0.92739323
8.962714 0.9243317900000001
8.963715 0.92116371
8.964714 0.9178909500000001
8.965714 0.9145146200000001
8.966714 0.91103483
8.967714 0.90745129
8.968715 0.90376344
8.969714 0.89997109
8.970715 0.89607444
8.971714 0.89207413
8.972714 0.8879709100000001
8.973714 0.88376515
8.974714 0.8794567499999999
8.975715 0.8750454499999999
8.976714 0.87053068
8.977715 0.8659124400000001
8.978714 0.86119128
8.979714 0.8563688
8.980714 0.8514470399999999
8.981714 0.8464281400000001
8.982715 0.8413138800000001
8.983714 0.83610509
8.984715 0.83080158
8.985714 0.82540242
8.986714 0.8199066899999999
8.987714 0.81431353
8.988714 0.8086229699999999
8.989715 0.80283582
8.990714 0.79695368
8.991714 0.7909784099999999
8.992714 0.78491149
8.993714 0.77875415
8.994715 0.77250688
8.995714 0.76617002
8.996715 0.75974385
8.997714 0.7532291099999999
8.998714 0.74662697
8.999714 0.73993886
9.000714 0.7331661899999999
9.001715 0.72630984
9.002714 0.7193699
9.003715 0.71234591
9.004714 0.70523703
9.005714 0.69804285
9.006714 0.69076358
9.007714 0.68340055
9.008715 0.67595588
9.009714 0.6684321
9.010715 0.66083148
9.011714 0.65315543
9.012714 0.6454044
9.013714 0.6375779899999999
9.014714 0.6296754800000001
9.015715 0.62169638
9.016714 0.6136409500000001
9.017715 0.60551036
9.018714 0.59730634
9.019714 0.5890308399999999
9.020715 0.58068531
9.021714 0.5722705699999999
9.022715 0.5637868300000001
9.023714 0.5552341700000001
9.024714 0.54661301
9.025714 0.5379247
9.026714 0.52917134
9.027715 0.52035549
9.028714 0.51147942
9.029715 0.5025445
9.030714 0.49355086000000004
9.031714 0.48449747
9.032714 0.4753829
9.033714 0.46620602
9.034715 0.45696688
9.035714 0.44766697
9.036715 0.438309
9.037714 0.42889607
9.038714 0.41943094999999997
9.039714 0.40991521
9.040714 0.40034926000000004
9.041715 0.39073271
9.042714 0.38106516
9.043715 0.37134694999999995
9.044714 0.3615794
9.045714 0.35176466
9.046714 0.341905
9.047714 0.33200208999999997
9.048715 0.32205633
9.049714 0.31206708
9.050714 0.30203322000000005
9.051714 0.29195403000000003
9.052714 0.28183018
9.053715 0.27166405
9.054714 0.26145931
9.055715 0.25122005000000003
9.056714 0.24094956
9.057714 0.23064953000000002
9.058714 0.22031977
9.059714 0.2099588
9.060715 0.19956485000000002
9.061714 0.18913698
9.062715 0.17867573
9.063714 0.16818304
9.064714 0.15766160999999998
9.065714 0.14711380999999998
9.066714 0.13654092
9.067715 0.12594293
9.068714 0.11531905
9.069715 0.10466875
9.070714 0.093992671
9.071714 0.08329318399999999
9.072714 0.072574016
9.073714 0.061839307
9.074715 0.051092309999999995
9.075714 0.040334418999999996
9.076715 0.029564954
9.077714 0.018781816
9.078714 0.0079827958
9.079714 -0.0028330957999999997
9.080714 -0.013664785000000002
9.081715 -0.024509203
9.082714 -0.035362196
9.083714 -0.04621988
9.084714 -0.057079789
9.085714 -0.067941344
9.086715 -0.078805408
9.087714 -0.089673203
9.088715 -0.10054507
9.089714 -0.11141979
9.090714 -0.12229459999999999
9.091714 -0.13316617
9.092714 -0.1440319
9.093715 -0.1548909
9.094714 -0.16574427
9.095715 -0.17659437
9.096714 -0.18744348
9.097714 -0.19829231000000003
9.098714 -0.20913919
9.099714 -0.21998018000000003
9.100715 -0.23081021
9.101714 -0.24162461
9.102715 -0.25242057
9.103714 -0.26319770000000003
9.104714 -0.27395751999999995
9.105714 -0.28470226
9.106714 -0.29543322
9.107715 -0.30614985
9.108714 -0.31684965
9.109715 -0.32752899
9.110714 -0.33818453000000004
9.111714 -0.34881444
9.112714 -0.35941887
9.113714 -0.36999941999999997
9.114715 -0.3805578
9.115714 -0.39109443
9.116714 -0.40160761999999994
9.117714 -0.41209361999999994
9.118714 -0.42254770999999997
9.119715 -0.432966
9.120714 -0.44334661000000003
9.121715 -0.45369039
9.122714 -0.46400023
9.123714 -0.47427950999999996
9.124714 -0.48453035
9.125714 -0.49475250000000004
9.126715 -0.5049429799999999
9.127714 -0.51509719
9.128715 -0.52521047
9.129714 -0.53527961
9.130714 -0.54530366
9.131714 -0.55528358
9.132714 -0.56522102
9.133715 -0.5751167899999999
9.134714 -0.5849698999999999
9.135715 -0.59477747
9.136714 -0.60453573
9.137714 -0.6142415099999999
9.138714 -0.62389364
9.139714 -0.63349344
9.140715 -0.64304401
9.141714 -0.6525487600000001
9.142715 -0.6620096
9.143714 -0.67142569
9.144714 -0.68079331
9.145715 -0.6901069999999999
9.146714 -0.69936137
9.147715 -0.70855278
9.148714 -0.71768034
9.149714 -0.7267456999999999
9.150714 -0.7357515400000001
9.151714 -0.74470006
9.152715 -0.75359163
9.153714 -0.76242434
9.154715 -0.77119493
9.155714 -0.77990014
9.156714 -0.78853825
9.157714 -0.79710968
9.158714 -0.80561638
9.159715 -0.81406077
9.160714 -0.8224438900000001
9.161715 -0.8307642299999999
9.162714 -0.8390178899999999
9.163714 -0.8471994700000001
9.164714 -0.85530393
9.165714 -0.8633285799999999
9.166715 -0.8712734999999999
9.167714 -0.87914169
9.168715 -0.8869372299999999
9.169714 -0.89466358
9.170714 -0.9023219299999999
9.171714 -0.90991072
9.172714 -0.9174264
9.173715 -0.92486488
9.174714 -0.9322230699999999
9.175714 -0.93950024
9.176714 -0.9466975000000001
9.177714 -0.95381672
9.178715 -0.960859
9.179714 -0.9678236200000001
9.180715 -0.9747076800000001
9.181714 -0.9815068
9.182714 -0.9882171599999999
9.183714 -0.99483682
9.184714 -1.0013665999999999
9.185715 -1.0078098
9.186714 -1.0141705
9.187715 -1.0204519
9.188714 -1.0266547000000001
9.189714 -1.0327765
9.190714 -1.0388128
9.191714 -1.0447585000000001
9.192715 -1.05061
9.193714 -1.0563661
9.194715 -1.0620282
9.195714 -1.0675991
9.196714 -1.0730814
9.197714 -1.0784761999999999
9.198714 -1.0837824
9.199715 -1.0889971999999999
9.200714 -1.0941174999999999
9.201715 -1.0991416999999999
9.202714 -1.1040702
9.203714 -1.1089052
9.204714 -1.11365
9.205714 -1.1183066
9.206715 -1.1228749
9.207714 -1.1273517
9.208714 -1.1317323000000001
9.209714 -1.1360114
9.210714 -1.1401856
9.211715 -1.1442543
9.212714 -1.1482196
9.213715 -1.1520856
9.214714 -1.1558563000000002
9.215714 -1.1595339
9.216714 -1.1631181000000002
9.217714 -1.1666067
9.218715 -1.1699962
9.219714 -1.1732843
9.220715 -1.1764701
9.221714 -1.1795551
9.222714 -1.1825413
9.223714 -1.185431
9.224714 -1.1882241
9.225715 -1.1909186999999999
9.226714 -1.1935111
9.227715 -1.1959976
9.228714 -1.1983756
9.229714 -1.2006453000000001
9.230714 -1.2028094
9.231714 -1.2048722
9.232715 -1.2068376
9.233714 -1.2087076
9.234715 -1.2104815
9.235714 -1.212156
9.236714 -1.213727
9.237714 -1.2151906000000001
9.238714 -1.2165453
9.239715 -1.2177917999999999
9.240714 -1.2189326999999999
9.241714 -1.2199707
9.242714 -1.2209079
9.243714 -1.2217443
9.244715 -1.2224779
9.245714 -1.2231066000000002
9.246715 -1.2236286
9.247714 -1.2240443
9.248714 -1.2243561
9.249714 -1.2245674
9.250714 -1.2246816
9.251715 -1.2247002999999999
9.252714 -1.224622
9.253715 -1.2244435999999999
9.254714 -1.2241603
9.255714 -1.2237683
9.256714 -1.2232658
9.257714 -1.2226541
9.258715 -1.2219360000000001
9.259714 -1.2211157
9.260715 -1.2201961000000001
9.261714 -1.2191783
9.262714 -1.2180611
9.263714 -1.216842
9.264714 -1.2155189
9.265715 -1.2140906999999999
9.266714 -1.2125584999999999
9.267715 -1.2109247
9.268714 -1.2091922
9.269714 -1.2073626
9.270715 -1.2054357999999998
9.271714 -1.2034095
9.272715 -1.2012805
9.273714 -1.1990463
9.274714 -1.1967064
9.275714 -1.1942628
9.276714 -1.1917195999999999
9.277715 -1.1890817
9.278714 -1.1863527
9.279715 -1.1835339
9.280714 -1.1806241
9.281714 -1.1776200000000001
9.282714 -1.1745182
9.283714 -1.1713160999999999
9.284715 -1.1680135
9.285714 -1.164612
9.286715 -1.1611141999999999
9.287714 -1.1575225
9.288714 -1.1538375
9.289714 -1.1500582000000001
9.290714 -1.1461824
9.291715 -1.142208
9.292714 -1.1381344
9.293715 -1.1339635000000001
9.294714 -1.1296988000000001
9.295714 -1.125345
9.296714 -1.1209056
9.297714 -1.1163821
9.298715 -1.1117734000000001
9.299714 -1.1070765999999999
9.300714 -1.1022883
9.301714 -1.0974064000000001
9.302714 -1.0924311
9.303715 -1.0873650000000001
9.304714 -1.082212
9.305715 -1.0769759
9.306714 -1.071659
9.307714 -1.0662612999999999
9.308714 -1.0607807
9.309714 -1.0552149
9.310715 -1.0495623
9.311714 -1.0438231
9.312715 -1.0379995
9.313714 -1.0320949
9.314714 -1.0261123
9.315714 -1.0200528
9.316714 -1.0139156999999999
9.317715 -1.0076983
9.318714 -1.0013974
9.319715 -0.99501135
9.320714 -0.98854071
9.321714 -0.9819883899999999
9.322714 -0.9753591400000001
9.323714 -0.96865762
9.324715 -0.9618868100000001
9.325714 -0.95504727
9.326715 -0.9481373200000001
9.327714 -0.9411543600000001
9.328714 -0.9340963299999999
9.329714 -0.9269629600000001
9.330714 -0.9197563900000001
9.331715 -0.9124802399999999
9.332714 -0.90513835
9.333714 -0.89773322
9.334714 -0.89026503
9.335714 -0.88273203
9.336715 -0.87513151
9.337714 -0.86746141
9.338715 -0.8597215599999999
9.339714 -0.8519141900000001
9.340714 -0.8440431199999999
9.341714 -0.8361122599999999
9.342714 -0.8281243
9.343715 -0.82007954
9.344714 -0.8119761
9.345715 -0.8038112
9.346714 -0.79558268
9.347714 -0.7872905600000001
9.348714 -0.77893729
9.349714 -0.7705274
9.350715 -0.7620659200000001
9.351714 -0.7535565200000001
9.352715 -0.7450006
9.353714 -0.7363969899999999
9.354714 -0.7277431
9.355714 -0.71903635
9.356714 -0.71027582
9.357715 -0.70146285
9.358714 -0.6926006600000001
9.359715 -0.68369322
9.360714 -0.67474353
9.361714 -0.66575264
9.362714 -0.6567195100000001
9.363714 -0.647642
9.364715 -0.6385183
9.365714 -0.62934835
9.366714 -0.6201344999999999
9.367714 -0.61088097
9.368714 -0.6015924300000001
9.369715 -0.59227226
9.370714 -0.58292141
9.371715 -0.5735382
9.372714 -0.56411922
9.373714 -0.55466113
9.374714 -0.5451621999999999
9.375714 -0.53562345
9.376715 -0.5260484799999999
9.377714 -0.51644221
9.378715 -0.50680917
9.379714 -0.49715224
9.380714 -0.48747202
9.381714 -0.47776740999999995
9.382714 -0.46803690000000003
9.383715 -0.45828004
9.384714 -0.44849818
9.385715 -0.43869438
9.386714 -0.42887222999999997
9.387714 -0.41903443999999995
9.388714 -0.40918146
9.389714 -0.39931149
9.390715 -0.38942117
9.391714 -0.37950724
9.392715 -0.36956839999999996
9.393714 -0.35960622999999997
9.394714 -0.3496252
9.395715 -0.33963134
9.396714 -0.32963038
9.397715 -0.31962604
9.398714 -0.30961924
9.399714 -0.29960835999999996
9.400714 -0.28959059000000004
9.401714 -0.27956357
9.402715 -0.26952664000000004
9.403714 -0.25948107000000004
9.404715 -0.24942947
9.405714 -0.23937433
9.406714 -0.2293169
9.407714 -0.21925668999999998
9.408714 -0.20919193
9.409715 -0.19912100000000002
9.410714 -0.18904394
9.411715 -0.17896336999999998
9.412714 -0.16888440999999998
9.413714 -0.15881346
9.414714 -0.14875631
9.415714 -0.13871631
9.416715 -0.1286934
9.417714 -0.11868456
9.418715 -0.10868516
9.419714 -0.098690996
9.420714 -0.088699983
9.421714 -0.078712829
9.422714 -0.06873257199999999
9.423715 -0.058763247
9.424714 -0.048808311
9.425714 -0.038869667
9.426714 -0.028947636000000002
9.427714 -0.019041865
9.428715 -0.0091526817
9.429714 0.0007178864500000001
9.430715 0.010565975
9.431714 0.020386811
9.432714 0.030176349999999998
9.433714 0.039932929
9.434714 0.049658060999999996
9.435715 0.059356074999999994
9.436714 0.069032505
9.437715 0.07869192
9.438714 0.088336086
9.439714 0.09796312099999999
9.440714 0.10756807000000002
9.441714 0.11714452
9.442715 0.12668663
9.443714 0.1361907
9.444715 0.14565566
9.445714 0.15508239000000001
9.446714 0.16447229
9.447714 0.17382585
9.448714 0.183142
9.449715 0.19241847
9.450714 0.20165298999999998
9.451715 0.21084475
9.452714 0.21999522999999999
9.453714 0.22910789
9.454714 0.23818688999999998
9.455714 0.24723504000000002
9.456715 0.2562521
9.457714 0.26523413
9.458714 0.27417422
9.459714 0.28306441
9.460714 0.29189814999999997
9.461715 0.30067211
9.462714 0.30938683
9.463715 0.3180458
9.464714 0.32665376
9.465714 0.33521457000000005
9.466714 0.34372988
9.467714 0.35219898
9.468715 0.36061981000000004
9.469714 0.3689904
9.470715 0.37731011000000003
9.471714 0.38557986
9.472714 0.39380118000000003
9.473714 0.40197469999999996
9.474714 0.41009868000000005
9.475715 0.41816831
9.476714 0.42617660999999996
9.477715 0.43411641
9.478714 0.44198255000000003
9.479714 0.44977372
9.480714 0.45749289
9.481714 0.46514603
9.482715 0.47274004
9.483714 0.48027998000000005
9.484715 0.48776753
9.485714 0.49520074
9.486714 0.5025751
9.487714 0.50988561
9.488714 0.51712845
9.489715 0.52430197
9.490714 0.5314063299999999
9.491714 0.53844214
9.492714 0.54540886
9.493714 0.5523041799999999
9.494715 0.55912421
9.495714 0.5658649800000001
9.496715 0.57252455
9.497714 0.5791042
9.498714 0.5856087
9.499714 0.59204493
9.500714 0.59841955
9.501715 0.60473634
9.502714 0.61099469
9.503715 0.61718966
9.504714 0.62331352
9.505714 0.62935832
9.506714 0.63531818
9.507714 0.64119073
9.508715 0.6469768499999999
9.509714 0.6526792
9.510715 0.65830029
9.511714 0.6638411399999999
9.512714 0.66930102
9.513714 0.67467834
9.514714 0.6799723
9.515715 0.68518422
9.516714 0.69031781
9.517715 0.69537801
9.518714 0.7003690100000001
9.519714 0.7052921200000001
9.520715 0.7101445
9.521714 0.71491958
9.522715 0.71960897
9.523714 0.72420514
9.524714 0.7287038499999999
9.525714 0.73310542
9.526714 0.73741409
9.527715 0.7416362400000001
9.528714 0.74577765
9.529715 0.74984166
9.530714 0.75382856
9.531714 0.75773615
9.532714 0.76156161
9.533714 0.76530306
9.534715 0.76896055
9.535714 0.77253543
9.536715 0.77602901
9.537714 0.77944072
9.538714 0.78276731
9.539714 0.7860031
9.540714 0.78914165
9.541715 0.7921785100000001
9.542714 0.79511292
9.543715 0.79794852
9.544714 0.80069257
9.545714 0.80335345
9.546714 0.80593796
9.547714 0.80844909
9.548715 0.8108853399999999
9.549714 0.81324186
9.550714 0.8155127099999999
9.551714 0.81769293
9.552714 0.81978012
9.553715 0.82177436
9.554714 0.82367705
9.555715 0.8254891300000001
9.556714 0.8272101199999999
9.557714 0.8288377
9.558714 0.8303692600000001
9.559714 0.8318034
9.560715 0.83314162
9.561714 0.8343886599999999
9.562715 0.8355514099999999
9.563714 0.8366365
9.564714 0.83764801
9.565714 0.83858566
9.566714 0.83944472
9.567715 0.84021753
9.568714 0.84089609
9.569715 0.8414749100000001
9.570714 0.84195212
9.571714 0.84232995
9.572714 0.84261298
9.573714 0.8428061400000001
9.574715 0.8429127700000001
9.575714 0.84293419
9.576715 0.84287012
9.577714 0.84272018
9.578714 0.8424853
9.579714 0.84216818
9.580714 0.84177256
9.581715 0.84130149
9.582714 0.84075546
9.583714 0.84013129
9.584714 0.8394227400000001
9.585714 0.8386218900000001
9.586715 0.8377220499999999
9.587714 0.83671995
9.588715 0.8356170700000001
9.589714 0.83441883
9.590714 0.8331330499999999
9.591714 0.83176708
9.592714 0.83032595
9.593715 0.82881115
9.594714 0.8272214800000001
9.595715 0.82555432
9.596714 0.82380762
9.597714 0.82198055
9.598714 0.82007358
9.599714 0.81808735
9.600715 0.8160212099999999
9.601714 0.8138725499999999
9.602715 0.8116371000000001
9.603714 0.8093102799999999
9.604714 0.8068894
9.605714 0.80437511
9.606714 0.80177216
9.607715 0.79908827
9.608714 0.79633202
9.609715 0.7935102100000001
9.610714 0.790626
9.611714 0.7876784499999999
9.612714 0.7846631999999999
9.613714 0.78157475
9.614715 0.77840826
9.615714 0.7751610600000001
9.616714 0.7718327500000001
9.617714 0.7684243399999999
9.618714 0.76493709
9.619715 0.76137139
9.620714 0.75772665
9.621715 0.75400225
9.622714 0.75019873
9.623714 0.74631898
9.624714 0.74236826
9.625714 0.73835319
9.626715 0.73427986
9.627714 0.73015182
9.628715 0.72596883
9.629714 0.72172699
9.630714 0.7174200399999999
9.631714 0.7130415600000001
9.632714 0.70858705
9.633715 0.70405509
9.634714 0.6994474700000001
9.635715 0.69476794
9.636714 0.69002071
9.637714 0.68520922
9.638714 0.68033542
9.639714 0.67540039
9.640715 0.67040506
9.641714 0.66535124
9.642715 0.66024158
9.643714 0.65507921
9.644714 0.64986632
9.645715 0.644603
9.646714 0.63928678
9.647715 0.63391305
9.648714 0.62847645
9.649714 0.6229728
9.650714 0.61740056
9.651714 0.61176168
9.652715 0.6060609100000001
9.653714 0.60030441
9.654715 0.59449812
9.655714 0.5886463399999999
9.656714 0.58275107
9.657714 0.5768126299999999
9.658714 0.57083038
9.659715 0.5648037
9.660714 0.5587325399999999
9.661715 0.55261725
9.662714 0.5464578999999999
9.663714 0.54025366
9.664714 0.53400253
9.665714 0.52770185
9.666715 0.52134935
9.667714 0.51494422
9.668715 0.50848802
9.669714 0.50198464
9.670714 0.49543953999999996
9.671714 0.4888583
9.672714 0.4822453
9.673715 0.47560264
9.674714 0.46893009
9.675714 0.46222568
9.676714 0.45548691
9.677714 0.44871159
9.678715 0.44189859000000004
9.679714 0.43504792000000003
9.680715 0.42816013999999997
9.681714 0.42123594
9.682714 0.41427589
9.683714 0.40728059000000005
9.684714 0.40025096
9.685715 0.39318901999999994
9.686714 0.38609777
9.687715 0.37898114
9.688714 0.37184313
9.689714 0.36468687
9.690714 0.35751385
9.691714 0.35032362
9.692715 0.34311414
9.693714 0.33588263
9.694715 0.32862658
9.695714 0.32134452
9.696714 0.31403641
9.697714 0.30670345
9.698714 0.29934763
9.699715 0.29197123
9.700714 0.28457639
9.701715 0.27716502000000004
9.702714 0.26973898
9.703714 0.26230018
9.704714 0.25485056
9.705714 0.24739190000000003
9.706715 0.23992537
9.707714 0.23245125
9.708714 0.22496877
9.709714 0.21747637
9.710714 0.20997229
9.711715 0.20245526
9.712714 0.19492507
9.713715 0.18738279000000002
9.714714 0.17983061
9.715714 0.17227145
9.716714 0.16470837
9.717714 0.15714412
9.718715 0.14958094
9.719714 0.14202051999999998
9.720715 0.13446408999999998
9.721714 0.12691248
9.722714 0.11936614000000001
9.723714 0.11182497
9.724714 0.10428834000000001
9.725715 0.09675512
9.726714 0.089223997
9.727715 0.081693957
9.728714 0.07416473800000001
9.729714 0.066637166
9.730714 0.059113128
9.731714 0.051595253
9.732715 0.044086392
9.733714 0.036589068
9.734715 0.029105131000000003
9.735714 0.0216357
9.736714 0.014181322000000001
9.737714 0.006742260999999999
9.738714 -0.00068128029
9.739715 -0.0080891186
9.740714 -0.015481187
9.741714 -0.02285767
9.742714 -0.030219014000000002
9.743714 -0.037565726
9.744715 -0.044897961
9.745714 -0.052215089
9.746715 -0.059515436000000005
9.747714 -0.066796318
9.748714 -0.074054522
9.749714 -0.081286969
9.750714 -0.08849138999999999
9.751715 -0.095666712
9.752714 -0.10281304000000001
9.753715 -0.10993120999999999
9.754714 -0.11702215999999999
9.755714 -0.12408643
9.756714 -0.13112387
9.757714 -0.13813383
9.758715 -0.14511548999999999
9.759714 -0.15206827
9.760715 -0.15899201
9.761714 -0.16588679
9.762714 -0.17275246
9.763714 -0.17958815
9.764714 -0.18639211
9.765715 -0.19316176000000002
9.766714 -0.19989444
9.767715 -0.20658808999999997
9.768714 -0.21324185999999998
9.769714 -0.21985627000000002
9.770715 -0.22643288000000003
9.771714 -0.23297336999999999
9.772715 -0.23947877
9.773714 -0.24594881000000002
9.774714 -0.25238188
9.775714 -0.25877547
9.776714 -0.26512714
9.777715 -0.27143506
9.778714 -0.27769847999999997
9.779715 -0.28391748
9.780714 -0.29009238
9.781714 -0.29622309
9.782714 -0.3023087
9.783714 -0.30834755999999997
9.784715 -0.3143379
9.785714 -0.32027862
9.786715 -0.32616979
9.787714 -0.33201282
9.788714 -0.33780979
9.789714 -0.34356255
9.790714 -0.34927169
9.791715 -0.35493609
9.792714 -0.36055301
9.793715 -0.36611899
9.794714 -0.37163086
9.795714 -0.37708678
9.796714 -0.38248647
9.797714 -0.38783099
9.798715 -0.39312178000000003
9.799714 -0.39835968
9.800714 -0.40354431
9.801714 -0.40867417000000006
9.802714 -0.41374727000000006
9.803715 -0.41876192999999995
9.804714 -0.42371763999999995
9.805715 -0.42861509
9.806714 -0.43345583000000004
9.807714 -0.43824114999999997
9.808714 -0.4429711
9.809714 -0.44764415
9.810715 -0.45225727
9.811714 -0.45680706
9.812715 -0.46129092
9.813714 -0.46570798999999996
9.814714 -0.47005937000000003
9.815714 -0.47434755
9.816714 -0.47857537999999994
9.817715 -0.48274468000000004
9.818714 -0.48685558000000007
9.819715 -0.49090651
9.820714 -0.49489499000000003
9.821714 -0.49881878999999996
9.822714 -0.50267684
9.823714 -0.50646947
9.824715 -0.5101981099999999
9.825714 -0.5138640800000001
9.826715 -0.5174675999999999
9.827714 -0.52100737
9.828714 -0.52448059
9.829714 -0.5278840699999999
9.830714 -0.5312154099999999
9.831715 -0.5344739599999999
9.832714 -0.5376610900000001
9.833714 -0.54077948
9.834714 -0.54383185
9.835714 -0.54681972
9.836715 -0.54974263
9.837714 -0.55259829
9.838715 -0.5553834599999999
9.839714 -0.55809533
9.840714 -0.5607326499999999
9.841714 -0.56329602
9.842714 -0.56578745
9.843715 -0.56820922
9.844714 -0.57056258
9.845715 -0.57284711
9.846714 -0.57506091
9.847714 -0.57720137
9.848714 -0.57926648
9.849714 -0.58125583
9.850715 -0.58317096
9.851714 -0.58501461
9.852715 -0.58678952
9.853714 -0.58849715
9.854714 -0.59013693
9.855714 -0.59170634
9.856714 -0.593202
9.857715 -0.5946210599999999
9.858714 -0.59596216
9.859715 -0.59722606
9.860714 -0.5984149400000001
9.861714 -0.59953136
9.862714 -0.60057673
9.863714 -0.60155066
9.864715 -0.6024511100000001
9.865714 -0.60327514
9.866714 -0.60402039
9.867714 -0.60468614
9.868714 -0.60527376
9.869715 -0.60578613
9.870714 -0.6062262700000001
9.871715 -0.60659624
9.872714 -0.6068960800000001
9.873714 -0.60712402
9.874714 -0.60727731
9.875714 -0.60735359
9.876715 -0.60735201
9.877714 -0.60727354
9.878715 -0.60712066
9.879714 -0.6068960299999999
9.880714 -0.60660127
9.881714 -0.60623605
9.882714 -0.60579837
9.883715 -0.60528526
9.884714 -0.60469438
9.885715 -0.60402495
9.886714 -0.6032784
9.887714 -0.6024576700000001
9.888714 -0.60156616
9.889714 -0.60060625
9.890715 -0.5995783
9.891714 -0.5984806500000001
9.892715 -0.59731049
9.893714 -0.59606503
9.894714 -0.59474283
9.895715 -0.59334426
9.896714 -0.59187119
9.897715 -0.59032599
9.898714 -0.58871019
9.899714 -0.58702375
9.900714 -0.58526513
9.901714 -0.5834319600000001
9.902715 -0.58152238
9.903714 -0.57953619
9.904715 -0.57747532
9.905714 -0.57534319
9.906714 -0.57314374
9.907714 -0.5708797800000001
9.908714 -0.56855222
9.909715 -0.56615975
9.910714 -0.56369966
9.911715 -0.5611691200000001
9.912714 -0.5585663000000001
9.913714 -0.55589136
9.914714 -0.55314591
9.915714 -0.55033239
9.916715 -0.5474526399999999
9.917714 -0.5445071499999999
9.918715 -0.54149479
9.919714 -0.53841351
9.920714 -0.5352614
9.921714 -0.53203781
9.922714 -0.528744
9.923715 -0.5253825799999999
9.924714 -0.5219568
9.925714 -0.5184690900000001
9.926714 -0.5149202
9.927714 -0.5113089000000001
9.928715 -0.50763274
9.929714 -0.50388919
9.930715 -0.5000769199999999
9.931714 -0.49619656
9.932714 -0.49225059
9.933714 -0.48824237000000004
9.934714 -0.48417496000000004
9.935715 -0.48005002999999996
9.936714 -0.47586746999999996
9.937715 -0.47162571000000003
9.938714 -0.46732281000000003
9.939714 -0.46295761
9.940714 -0.45853034
9.941714 -0.45404267
9.942715 -0.44949697000000005
9.943714 -0.44489526
9.944715 -0.44023818
9.945714 -0.43552471
9.946714 -0.43075271
9.947714 -0.42591994
9.948714 -0.42102514
9.949715 -0.41606897000000004
9.950714 -0.41105389000000003
9.951715 -0.4059833
9.952714 -0.40086042
9.953714 -0.39568706
9.954714 -0.39046329999999996
9.955714 -0.38518749999999996
9.956715 -0.3798574
9.957714 -0.37447135
9.958714 -0.3690291
9.959714 -0.36353217000000004
9.960714 -0.35798321
9.961715 -0.35238501
9.962714 -0.3467394
9.963715 -0.34104681
9.964714 -0.33530627999999996
9.965714 -0.32951634
9.966714 -0.32367604
9.967714 -0.31778576999999997
9.968715 -0.31184735999999996
9.969714 -0.30586356
9.970715 -0.29983697000000004
9.971714 -0.29376899
9.972714 -0.28765919
9.973714 -0.28150566
9.974714 -0.27530577
9.975715 -0.26905751
9.976714 -0.26276039
9.977715 -0.25641597
9.978714 -0.25002726000000003
9.979714 -0.2435978
9.980714 -0.23713041999999998
9.981714 -0.23062641
9.982715 -0.22408543
9.983714 -0.21750617
9.984715 -0.21088728999999998
9.985714 -0.20422838000000001
9.986714 -0.19753049
9.987714 -0.19079576
9.988714 -0.18402662
9.989715 -0.17722482
9.990714 -0.17039074
9.991714 -0.16352341
9.992714 -0.1566212
9.993714 -0.14968287
9.994715 -0.14270855
9.995714 -0.13570011
9.996715 -0.12866083
9.997714 -0.12159433
9.998714 -0.11450334999999999
9.999714 -0.10738885000000001
10.00071 -0.10024973000000001
10.00171 -0.09308346799999999
10.00271 -0.085887231
10.00371 -0.078659056
10.00471 -0.071398617
10.00571 -0.064107252
10.00671 -0.056787307
10.00771 -0.049441098
10.00871 -0.042070090000000004
10.00971 -0.034674574
10.01071 -0.027254063999999998
10.01171 -0.019808137
10.01271 -0.012337339000000001
10.01371 -0.0048436646
10.01471 0.0026696664
10.01571 0.010199077
10.01671 0.017741804
10.01771 0.025296825
10.01871 0.032865145
10.01971 0.040449266000000005
10.02071 0.048052057
10.02171 0.055675476
10.02271 0.063319673
10.02371 0.070982875
10.02471 0.078662019
10.02571 0.086353894
10.02671 0.094056223
10.02771 0.10176827000000001
10.02871 0.10949071
10.02971 0.11722479000000001
10.03071 0.12497143
10.03171 0.13273038
10.03271 0.14050014
10.03371 0.14827845
10.03471 0.15606332
10.03571 0.16385386
10.03671 0.17165069
10.03771 0.17945563
10.03871 0.18727067
10.03971 0.19509683
10.04071 0.20293329999999998
10.04171 0.21077734
10.04271 0.21862488
10.04371 0.22647180999999997
10.04471 0.23431522
10.04571 0.24215415999999998
10.04671 0.24998963
10.04771 0.25782376
10.04871 0.26565853
10.04971 0.27349493
10.05071 0.28133227
10.05171 0.28916858
10.05271 0.29700145
10.05371 0.30482905
10.05471 0.31265081
10.05571 0.32046739999999996
10.05671 0.32828005
10.05771 0.33608957
10.05871 0.34389542
10.05971 0.3516956
10.06071 0.359487
10.06171 0.36726661
10.06271 0.37503263000000003
10.06371 0.3827852
10.06471 0.39052635
10.06571 0.39825919
10.06671 0.40598647
10.06771 0.41370946000000003
10.06871 0.42142714
10.06971 0.42913654
10.07071 0.43683363999999997
10.07171 0.44451468
10.07271 0.45217723
10.07371 0.4598205
10.07471 0.46744505
10.07571 0.47505181
10.07671 0.48264107000000006
10.07771 0.49021207
10.07871 0.49776309
10.07971 0.50529228
10.08071 0.5127986400000001
10.08171 0.5202827999999999
10.08271 0.52774693
10.08371 0.53519402
10.08471 0.54262667
10.08571 0.5500457200000001
10.08671 0.5574496
10.08771 0.5648345699999999
10.08871 0.57219584
10.08971 0.57952898
10.09071 0.58683115
10.09171 0.59410189
10.09271 0.60134255
10.09371 0.60855541
10.09471 0.61574238
10.09571 0.6229040699999999
10.09671 0.6300395799999999
10.09771 0.63714716
10.09871 0.64422511
10.09971 0.65127271
10.10071 0.6582906000000001
10.10171 0.6652801300000001
10.10271 0.67224256
10.10371 0.67917779
10.10471 0.68608378
10.10571 0.6929568500000001
10.10671 0.69979266
10.10771 0.70658764
10.10871 0.71334029
10.10971 0.72005163
10.11071 0.72672488
10.11171 0.73336414
10.11271 0.73997276
10.11371 0.74655223
10.11471 0.7531017999999999
10.11571 0.75961892
10.11671 0.7661005000000001
10.11771 0.772544
10.11871 0.7789482799999999
10.11971 0.78531336
10.12071 0.79163983
10.12171 0.7979276599999999
10.12271 0.8041757199999999
10.12371 0.81038149
10.12471 0.8165421
10.12571 0.8226553
10.12671 0.8287207200000001
10.12771 0.8347402300000001
10.12871 0.8407174599999999
10.12971 0.84665641
10.13071 0.8525599700000001
10.13171 0.8584286099999999
10.13271 0.8642600800000001
10.13371 0.87005021
10.13471 0.87579414
10.13571 0.88148797
10.13671 0.88712974
10.13771 0.8927195299999999
10.13871 0.8982588499999999
10.13971 0.90374947
10.14071 0.9091923
10.14171 0.9145870800000001
10.14271 0.9199326900000001
10.14371 0.9252279999999999
10.14471 0.93047302
10.14571 0.9356691500000001
10.14671 0.94081908
10.14771 0.94592553
10.14871 0.95098978
10.14971 0.9560111
10.15071 0.9609862199999999
10.15171 0.96591031
10.15271 0.97077833
10.15371 0.97558685
10.15471 0.98033482
10.15571 0.98502375
10.15671 0.9896570800000001
10.15771 0.9942384400000001
10.15871 0.99877035
10.15971 1.0032536
10.16071 1.0076875
10.16171 1.0120699
10.16271 1.0163995000000001
10.16371 1.0206753000000002
10.16471 1.0248979999999999
10.16571 1.029068
10.16671 1.0331858
10.16771 1.0372502000000001
10.16871 1.0412586
10.16971 1.0452075
10.17071 1.0490937
10.17171 1.0529158
10.17271 1.0566748000000001
10.17371 1.0603742
10.17471 1.0640186
10.17571 1.0676126
10.17671 1.0711589000000001
10.17771 1.0746575
10.17871 1.0781059000000002
10.17971 1.0815002
10.18071 1.0848363
10.18171 1.0881112
10.18271 1.0913235000000001
10.18371 1.0944732000000001
10.18471 1.0975611
10.18571 1.1005877000000002
10.18671 1.1035525
10.18771 1.1064549
10.18871 1.1092941
10.18971 1.1120706
10.19071 1.1147864
10.19171 1.1174452
10.19271 1.1200510000000001
10.19371 1.1226068
10.19471 1.1251136
10.19571 1.1275693
10.19671 1.1299695
10.19771 1.1323083
10.19871 1.1345802999999999
10.19971 1.1367817
10.20071 1.1389118
10.20171 1.1409719
10.20271 1.1429654
10.20371 1.1448954
10.20471 1.1467649
10.20571 1.1485752999999999
10.20671 1.1503273
10.20771 1.1520213
10.20871 1.1536582
10.20971 1.1552396
10.21071 1.1567671
10.21171 1.1582413
10.21271 1.1596611
10.21371 1.1610232999999999
10.21471 1.162323
10.21571 1.1635545
10.21671 1.1647133
10.21771 1.1657976
10.21871 1.1668086
10.21971 1.1677505
10.22071 1.1686288
10.22171 1.169449
10.22271 1.170215
10.22371 1.1709281999999999
10.22471 1.171588
10.22571 1.1721922
10.22671 1.1727388
10.22771 1.1732261000000002
10.22871 1.173653
10.22971 1.1740188
10.23071 1.1743223
10.23171 1.1745614999999998
10.23271 1.1747334
10.23371 1.1748354
10.23471 1.1748661
10.23571 1.1748265
10.23671 1.1747204
10.23771 1.1745533000000001
10.23871 1.1743318
10.23971 1.1740613
10.24071 1.1737441
10.24171 1.1733795
10.24271 1.1729638
10.24371 1.1724917
10.24471 1.1719582
10.24571 1.1713592
10.24671 1.1706931999999999
10.24771 1.1699602
10.24871 1.169161
10.24971 1.1682966
10.25071 1.1673673
10.25171 1.1663735
10.25271 1.165316
10.25371 1.1641969
10.25471 1.16302
10.25571 1.1617898999999998
10.25671 1.1605111
10.25771 1.1591862
10.25871 1.1578151
10.25971 1.1563943
10.26071 1.1549178
10.26171 1.1533788999999999
10.26271 1.1517722
10.26371 1.1500949999999999
10.26471 1.1483478
10.26571 1.1465338999999999
10.26671 1.1446577
10.26771 1.142724
10.26871 1.140736
10.26971 1.1386955
10.27071 1.1366034
10.27171 1.1344604
10.27271 1.1322676999999999
10.27371 1.1300269
10.27471 1.127739
10.27571 1.1254039
10.27671 1.1230191
10.27771 1.1205802
10.27871 1.1180812
10.27971 1.1155165999999999
10.28071 1.1128831000000001
10.28171 1.1101807
10.28271 1.107413
10.28371 1.1045866999999998
10.28471 1.1017085
10.28571 1.0987844
10.28671 1.095818
10.28771 1.0928098000000002
10.28871 1.0897584
10.28971 1.0866615
10.29071 1.0835169
10.29171 1.0803235
10.29271 1.0770806000000002
10.29371 1.0737875
10.29471 1.0704427
10.29571 1.0670435
10.29671 1.0635867
10.29771 1.0600702
10.29871 1.0564938
10.29971 1.0528604000000001
10.30071 1.0491752
10.30171 1.0454453000000001
10.30271 1.0416768
10.30371 1.0378741
10.30471 1.0340375000000002
10.30571 1.0301644
10.30671 1.0262498
10.30771 1.0222882
10.30871 1.0182756
10.30971 1.0142099
10.31071 1.0100911000000001
10.31171 1.0059205999999998
10.31271 1.0016996
10.31371 0.99742925
10.31471 0.99311005
10.31571 0.98874299
10.31671 0.9843299200000001
10.31771 0.97987447
10.31871 0.97538149
10.31971 0.9708560999999999
10.32071 0.96630203
10.32171 0.96172029
10.32271 0.95710838
10.32371 0.9524611800000001
10.32471 0.9477721499999999
10.32571 0.94303563
10.32671 0.9382482600000001
10.32771 0.9334097600000001
10.32871 0.92852283
10.32971 0.92359167
10.33071 0.9186207300000001
10.33171 0.9136133799999999
10.33271 0.90857148
10.33371 0.90349615
10.33471 0.89838812
10.33571 0.8932487100000001
10.33671 0.88807959
10.33771 0.88288225
10.33871 0.8776570699999999
10.33971 0.87240245
10.34071 0.8671146799999999
10.34171 0.86178863
10.34271 0.85641937
10.34371 0.8510039199999999
10.34471 0.8455423599999999
10.34571 0.84003806
10.34671 0.83449697
10.34771 0.82892599
10.34871 0.8233310699999999
10.34971 0.81771594
10.35071 0.81208181
10.35171 0.80642784
10.35271 0.80075227
10.35371 0.7950531300000001
10.35471 0.78932913
10.35571 0.7835793299999999
10.35671 0.77780257
10.35771 0.7719969400000001
10.35871 0.76615983
10.35971 0.7602883500000001
10.36071 0.7543805100000001
10.36171 0.74843634
10.36271 0.74245851
10.36371 0.73645203
10.36471 0.73042316
10.36571 0.72437772
10.36671 0.71831951
10.36771 0.71224938
10.36871 0.7061654199999999
10.36971 0.70006382
10.37071 0.69394032
10.37171 0.68779159
10.37271 0.68161576
10.37371 0.67541259
10.37471 0.6691829300000001
10.37571 0.66292803
10.37671 0.6566491
10.37771 0.6503474
10.37871 0.64402479
10.37971 0.63768397
10.38071 0.63132881
10.38171 0.62496369
10.38271 0.6185925600000001
10.38371 0.61221765
10.38471 0.60583879
10.38571 0.59945299
10.38671 0.5930553199999999
10.38771 0.5866401400000001
10.38871 0.5802026499999999
10.38971 0.57374011
10.39071 0.56725238
10.39171 0.5607416399999999
10.39271 0.55421148
10.39371 0.5476660999999999
10.39471 0.54110945
10.39571 0.53454479
10.39671 0.52797492
10.39771 0.5214021999999999
10.39871 0.51482865
10.39971 0.50825551
10.40071 0.50168298
10.40171 0.49510957
10.40271 0.48853205999999993
10.40371 0.48194602000000003
10.40471 0.47534676000000003
10.40571 0.46873054999999997
10.40671 0.46209572000000004
10.40771 0.45544333
10.40871 0.44877678000000004
10.40971 0.44210129
10.41071 0.4354225
10.41171 0.42874556999999996
10.41271 0.42207427000000003
10.41371 0.41541075000000005
10.41471 0.40875562
10.41571 0.40210816000000005
10.41671 0.39546681
10.41771 0.38882913
10.41871 0.38219197
10.41971 0.37555171
10.42071 0.36890469
10.42171 0.36224793
10.42271 0.35557984
10.42371 0.34890093
10.42471 0.34221401
10.42571 0.33552381
10.42671 0.3288361
10.42771 0.32215666000000004
10.42871 0.31549011
10.42971 0.30883928
10.43071 0.30220498
10.43171 0.29558614
10.43271 0.28898036
10.43371 0.28238443
10.43471 0.27579481
10.43571 0.26920801
10.43671 0.26262093000000003
10.43771 0.25603138000000003
10.43871 0.24943848
10.43971 0.24284308
10.44071 0.23624802000000003
10.44171 0.22965786
10.44271 0.22307823
10.44371 0.21651471
10.44471 0.20997182
10.44571 0.20345205
10.44671 0.19695554
10.44771 0.19048033
10.44871 0.184023
10.44971 0.1775795
10.45071 0.17114599
10.45171 0.16471928
10.45271 0.15829706
10.45371 0.15187807
10.45471 0.14546215999999998
10.45571 0.13905052
10.45671 0.13264596
10.45771 0.12625282000000002
10.45871 0.11987673
10.45971 0.11352374
10.46071 0.1071991
10.46171 0.10090612
10.46271 0.094645272
10.46371 0.08841412500000001
10.46471 0.08220801800000001
10.46571 0.076021283
10.46671 0.069848675
10.46771 0.063686457
10.46871 0.057532929
10.46971 0.051388278
10.47071 0.045254044
10.47171 0.039132536
10.47271 0.0330265
10.47371 0.026939099
10.47471 0.020874073
10.47571 0.01483574
10.47671 0.0088285771
10.47771 0.0028563318
10.47871 -0.0030790994
10.47971 -0.008978571000000001
10.48071 -0.014845905
10.48171 -0.020687175999999998
10.48271 -0.026509203999999998
10.48371 -0.032317685
10.48471 -0.038115669000000005
10.48571 -0.043902849
10.48671 -0.049675936999999996
10.48771 -0.055429863
10.48871 -0.061159306999999996
10.48971 -0.06685989199999999
10.49071 -0.072528707
10.49171 -0.078164076
10.49271 -0.083764934
10.49371 -0.08933031300000001
10.49471 -0.094859314
10.49571 -0.10035168
10.49671 -0.10580864000000001
10.49771 -0.11123350000000001
10.49871 -0.11663146
10.49971 -0.12200852
10.50071 -0.12736965
10.50171 -0.13271706
10.50271 -0.13804904
10.50371 -0.14336017
10.50471 -0.14864276
10.50571 -0.15388896000000002
10.50671 -0.15909292
10.50771 -0.16425208
10.50871 -0.16936716999999998
10.50971 -0.17444125
10.51071 -0.17947807
10.51171 -0.18448078
10.51271 -0.1894514
10.51371 -0.1943912
10.51471 -0.19930159000000003
10.51571 -0.20418480999999997
10.51671 -0.20904392
10.51771 -0.21388184
10.51871 -0.2186998
10.51971 -0.22349597000000002
10.52071 -0.22826497
10.52171 -0.23299877000000002
10.52271 -0.23768875
10.52371 -0.24232825
10.52471 -0.24691457
10.52571 -0.25144967
10.52671 -0.25593933999999996
10.52771 -0.26039104
10.52871 -0.26481149
10.52971 -0.26920484
10.53071 -0.27357221
10.53171 -0.27791231
10.53271 -0.28222303
10.53371 -0.28650275999999997
10.53471 -0.29075088
10.53571 -0.29496716
10.53671 -0.29915063999999997
10.53771 -0.30329833
10.53871 -0.30740509
10.53971 -0.31146456
10.54071 -0.31547123
10.54171 -0.31942271
10.54271 -0.32332112999999996
10.54371 -0.32717299
10.54471 -0.33098741
10.54571 -0.33477333
10.54671 -0.33853685
10.54771 -0.34227949
10.54871 -0.3459983
10.54971 -0.34968751
10.55071 -0.35334073
10.55171 -0.35695319999999997
10.55271 -0.36052249000000003
10.55371 -0.36404813
10.55471 -0.36753018
10.55571 -0.37096783
10.55671 -0.37435887
10.55771 -0.37770033999999997
10.55871 -0.38099019
10.55971 -0.38422905
10.56071 -0.38742113
10.56171 -0.39057366
10.56271 -0.39369482999999994
10.56371 -0.39679101000000006
10.56471 -0.39986442
10.56571 -0.40291231000000005
10.56671 -0.40592779
10.56771 -0.4089023
10.56871 -0.41182846999999995
10.56971 -0.41470234
10.57071 -0.41752416
10.57171 -0.42029711999999997
10.57271 -0.42302562
10.57371 -0.42571299999999995
10.57471 -0.42836061000000003
10.57571 -0.43096803000000006
10.57671 -0.43353452000000003
10.57771 -0.4360605
10.57871 -0.43854853000000005
10.57971 -0.44100284999999995
10.58071 -0.44342764
10.58171 -0.44582486
10.58271 -0.44819252000000004
10.58371 -0.45052458999999995
10.58471 -0.45281256999999997
10.58571 -0.45504821
10.58671 -0.4572263
10.58771 -0.45934645
10.58871 -0.46141297
10.58971 -0.46343314
10.59071 -0.46541467000000003
10.59171 -0.46736309
10.59271 -0.46928044999999996
10.59371 -0.47116578
10.59471 -0.47301664000000004
10.59571 -0.47483100000000006
10.59671 -0.47660847
10.59771 -0.47835023
10.59871 -0.48005781000000003
10.59971 -0.48173126
10.60071 -0.4833681
10.60171 -0.48496327
10.60271 -0.48651071
10.60371 -0.48800572000000003
10.60471 -0.48944703
10.60571 -0.49083777999999995
10.60671 -0.49218483999999996
10.60771 -0.49349661
10.60871 -0.49477997
10.60971 -0.49603833
10.61071 -0.49727061
10.61171 -0.4984722
10.61271 -0.49963724
10.61371 -0.50076065
10.61471 -0.5018399100000001
10.61571 -0.50287498
10.61671 -0.50386745
10.61771 -0.50481865
10.61871 -0.50572865
10.61971 -0.5065957999999999
10.62071 -0.50741802
10.62171 -0.50819432
10.62271 -0.5089263
10.62371 -0.50961855
10.62471 -0.51027755
10.62571 -0.5109096399999999
10.62671 -0.51151859
10.62771 -0.51210416
10.62871 -0.51266206
10.62971 -0.51318537
10.63071 -0.51366705
10.63171 -0.51410217
10.63271 -0.51448927
10.63371 -0.51483028
10.63471 -0.51512904
10.63571 -0.51538958
10.63671 -0.5156145
10.63771 -0.51580463
10.63871 -0.51595955
10.63971 -0.5160789
10.64071 -0.51616356
10.64171 -0.5162159399999999
10.64271 -0.51623909
10.64371 -0.51623541
10.64471 -0.5162051400000001
10.64571 -0.51614554
10.64671 -0.51605157
10.64771 -0.51591746
10.64871 -0.51573873
10.64971 -0.51551405
10.65071 -0.51524569
10.65171 -0.51493887
10.65271 -0.51460001
10.65371 -0.5142347
10.65471 -0.5138462899999999
10.65571 -0.51343543
10.65671 -0.51300079
10.65771 -0.5125402
10.65871 -0.51205182
10.65971 -0.5115346500000001
10.66071 -0.51098829
10.66171 -0.51041218
10.66271 -0.50980481
10.66371 -0.50916346
10.66471 -0.50848476
10.66571 -0.50776605
10.66671 -0.50700651
10.66771 -0.50620805
10.66871 -0.50537498
10.66971 -0.50451313
10.67071 -0.50362814
10.67171 -0.50272392
10.67271 -0.50180163
10.67371 -0.5008599300000001
10.67471 -0.49989573
10.67571 -0.49890555
10.67671 -0.49788663
10.67771 -0.49683745
10.67871 -0.49575762999999995
10.67971 -0.49464745
10.68071 -0.49350731999999997
10.68171 -0.49233749000000004
10.68271 -0.49113827000000004
10.68371 -0.48991060000000003
10.68471 -0.48865639
10.68571 -0.48737852000000004
10.68671 -0.48608035
10.68771 -0.48476481
10.68871 -0.48343348
10.68971 -0.48208599999999996
10.69071 -0.48071998
10.69171 -0.47933180000000003
10.69271 -0.47791763
10.69371 -0.47647436000000004
10.69471 -0.47500045
10.69571 -0.4734959
10.69671 -0.47196210000000005
10.69771 -0.47040125
10.69871 -0.46881596000000003
10.69971 -0.46720881999999997
10.70071 -0.46558245
10.70171 -0.46393935999999997
10.70271 -0.46228184
10.70371 -0.46061147
10.70471 -0.45892885
10.70571 -0.45723324000000004
10.70671 -0.45552258
10.70771 -0.45379396
10.70871 -0.45204419
10.70971 -0.45027080999999997
10.71071 -0.44847261
10.71171 -0.44664997
10.71271 -0.44480436
10.71371 -0.44293809
10.71471 -0.44105374
10.71571 -0.43915374999999995
10.71671 -0.43724035
10.71771 -0.43531545000000005
10.71871 -0.43338066999999997
10.71971 -0.43143728
10.72071 -0.42948565000000005
10.72171 -0.42752488999999994
10.72271 -0.42555266999999997
10.72371 -0.4235656
10.72471 -0.42156
10.72571 -0.41953311
10.72671 -0.41748388000000003
10.72771 -0.41541341
10.72871 -0.41332486999999996
10.72971 -0.41122232
10.73071 -0.40910975
10.73171 -0.40699006
10.73271 -0.4048645
10.73371 -0.40273322
10.73471 -0.4005956
10.73571 -0.39845128
10.73671 -0.3963002
10.73771 -0.39414251
10.73871 -0.39197770000000004
10.73971 -0.38980423000000003
10.74071 -0.3876193
10.74171 -0.38541949
10.74271 -0.38320202999999997
10.74371 -0.38096604
10.74471 -0.37871338
10.74571 -0.37644855
10.74671 -0.3741774
10.74771 -0.37190546
10.74871 -0.36963618
10.74971 -0.36737001999999996
10.75071 -0.36510467
10.75171 -0.36283638
10.75271 -0.36056172
10.75371 -0.35827884
10.75471 -0.35598788000000003
10.75571 -0.35369042
10.75671 -0.35138815
10.75771 -0.34908161
10.75871 -0.34676981
10.75971 -0.34445084
10.76071 -0.34212328000000003
10.76171 -0.33978766
10.76271 -0.33744723
10.76371 -0.33510732
10.76471 -0.33277379999999995
10.76571 -0.33045069
10.76671 -0.32813846999999996
10.76771 -0.3258337
10.76871 -0.32353012
10.76971 -0.32122092999999996
10.77071 -0.31890138
10.77171 -0.31657033
10.77271 -0.31423036000000004
10.77371 -0.31188631
10.77471 -0.30954307999999997
10.77571 -0.3072036
10.77671 -0.30486805
10.77771 -0.30253467
10.77871 -0.30020142
10.77971 -0.29786802
10.78071 -0.29553685
10.78171 -0.29321238
10.78271 -0.29089928
10.78371 -0.28859996
10.78471 -0.28631301
10.78571 -0.28403308
10.78671 -0.28175276
10.78771 -0.27946541
10.78871 -0.27716795
10.78971 -0.2748623
10.79071 -0.27255469
10.79171 -0.27025335
10.79271 -0.26796523
10.79371 -0.26569362
10.79471 -0.26343737
10.79571 -0.26119216
10.79671 -0.25895305
10.79771 -0.25671716
10.79871 -0.25448496
10.79971 -0.25225997
10.80071 -0.2500464
10.80171 -0.24784671
10.80271 -0.24565966
10.80371 -0.24348045999999998
10.80471 -0.24130265
10.80571 -0.23912133000000002
10.80671 -0.2369357
10.80771 -0.23475019
10.80871 -0.23257311000000003
10.80971 -0.23041363
10.81071 -0.22827808000000002
10.81171 -0.22616759000000003
10.81271 -0.2240777
10.81371 -0.22200055
10.81471 -0.21992829000000003
10.81571 -0.21785637
10.81671 -0.21578528
10.81771 -0.21371963000000002
10.81871 -0.21166571
10.81971 -0.20962819
10.82071 -0.20760787
10.82171 -0.20560156999999998
10.82271 -0.20360418
10.82371 -0.20161178
10.82471 -0.19962434
10.82571 -0.19764653
10.82671 -0.19568629
10.82771 -0.19375136
10.82871 -0.1918458
10.82971 -0.18996779
10.83071 -0.18811001
10.83171 -0.18626244
10.83271 -0.18441643
10.83371 -0.18256824
10.83471 -0.18072038999999998
10.83571 -0.17888046999999999
10.83671 -0.17705766
10.83771 -0.17525888
10.83871 -0.17348618
10.83971 -0.17173651
10.84071 -0.17000403
10.84171 -0.16828354
10.84271 -0.16657346
10.84371 -0.16487686999999998
10.84471 -0.16319999
10.84571 -0.16154887
10.84671 -0.15992596
10.84771 -0.1583282
10.84871 -0.15674777
10.84971 -0.15517514
10.85071 -0.15360324
10.85171 -0.1520308
10.85271 -0.15046317
10.85371 -0.14891042000000002
10.85471 -0.14738331999999998
10.85571 -0.14588905
10.85671 -0.14442863
10.85771 -0.14299705
10.85871 -0.14158600999999998
10.85971 -0.14018801
10.86071 -0.13879966
10.86171 -0.13742297
10.86271 -0.13606377
10.86371 -0.13472839
10.86471 -0.13342006
10.86571 -0.13213697
10.86671 -0.13087294
10.86771 -0.12962046
10.86871 -0.1283746
10.86971 -0.12713591999999999
10.87071 -0.12591099
10.87171 -0.12471003
10.87271 -0.12354272
10.87371 -0.1224141
10.87471 -0.12132236
10.87571 -0.12025959
10.87671 -0.11921516
10.87771 -0.11818015000000001
10.87871 -0.11715099999999999
10.87971 -0.11613047
10.88071 -0.11512594999999999
10.88171 -0.11414571000000001
10.88271 -0.11319495000000002
10.88371 -0.11227366
10.88471 -0.11137717
10.88571 -0.11049896000000001
10.88671 -0.10963445999999999
10.88771 -0.10878387
10.88871 -0.10795251
10.88971 -0.10714852999999999
10.89071 -0.10637902
10.89171 -0.10564625999999999
10.89271 -0.10494618
10.89371 -0.10426943999999999
10.89471 -0.10360523999999999
10.89571 -0.10294568000000001
10.89671 -0.10228915999999999
10.89771 -0.1016409
10.89871 -0.10101070999999999
10.89971 -0.10040881
10.90071 -0.09984168
10.90171 -0.09930986
10.90271 -0.09880848199999999
10.90371 -0.098330237
10.90471 -0.097869267
10.90571 -0.09742406
10.90671 -0.09699792700000001
10.90771 -0.096596975
10.90871 -0.09622652400000001
10.90971 -0.095887791
10.91071 -0.095576572
10.91171 -0.095284579
10.91271 -0.095002959
10.91371 -0.09472633800000001
10.91471 -0.094455574
10.91571 -0.09419780700000001
10.91671 -0.09396376599999999
10.91771 -0.093763502
10.91871 -0.093602453
10.91971 -0.093479495
10.92071 -0.093387894
10.92171 -0.09331853899999999
10.92271 -0.093264016
10.92371 -0.093221525
10.92471 -0.093193492
10.92571 -0.093185605
10.92671 -0.09320337599999999
10.92771 -0.093249016
10.92871 -0.093320076
10.92971 -0.093410618
10.93071 -0.093514309
10.93171 -0.093627919
10.93271 -0.093753496
10.93371 -0.093898119
10.93471 -0.094071188
10.93571 -0.094280514
10.93671 -0.094528892
10.93771 -0.094812788
10.93871 -0.095123705
10.93971 -0.095451629
10.94071 -0.095789012
10.94171 -0.096133497
10.94271 -0.09648828400000001
10.94371 -0.09686006800000001
10.94471 -0.097255589
10.94571 -0.09767852
10.94671 -0.09812807
10.94771 -0.098599971
10.94871 -0.099089148
10.94971 -0.099592819
10.95071 -0.10011236
10.95171 -0.10065304
10.95271 -0.10122168999999999
10.95371 -0.10182337999999999
10.95471 -0.10245868
10.95571 -0.10312295
10.95671 -0.10380785
10.95771 -0.10450466
10.95871 -0.10520779999999999
10.95971 -0.10591698000000001
10.96071 -0.10663716
10.96171 -0.10737628
10.96271 -0.10814189
10.96371 -0.10893820000000001
10.96471 -0.10976477
10.96571 -0.11061749
10.96671 -0.11149105
10.96771 -0.11238174
10.96871 -0.11328923
10.96971 -0.11421642
10.97071 -0.11516754
10.97171 -0.11614547
10.97271 -0.11714965999999999
10.97371 -0.11817564000000001
10.97471 -0.11921652999999999
10.97571 -0.12026584
10.97671 -0.12132025
10.97771 -0.12238116
10.97871 -0.12345426999999999
10.97971 -0.12454727000000002
10.98071 -0.12566686
10.98171 -0.12681622
10.98271 -0.12799413
10.98371 -0.12919597000000002
10.98471 -0.13041606
10.98571 -0.1316502
10.98671 -0.13289726000000002
10.98771 -0.13415909
10.98871 -0.13543899
10.98971 -0.13673949999999999
10.99071 -0.13806069
10.99171 -0.13939978
10.99271 -0.14075236
10.99371 -0.14211446
10.99471 -0.14348462
10.99571 -0.14486496
10.99671 -0.14626050000000002
10.99771 -0.14767727
10.99871 -0.14911985
10.99971 -0.15058959
11.00071 -0.15208407000000002
11.00171 -0.15359822
11.00271 -0.15512643
11.00371 -0.15666466
11.00471 -0.15821172
11.00571 -0.15976916
11.00671 -0.16133997
11.00771 -0.16292683
11.00871 -0.16453061
11.00971 -0.16615014
11.01071 -0.16778292
11.01171 -0.16942669
11.01271 -0.17108086
11.01371 -0.1727471
11.01471 -0.17442886999999999
11.01571 -0.17612992
11.01671 -0.1778526
11.01771 -0.17959671
11.01871 -0.18135934
11.01971 -0.18313591999999998
11.02071 -0.18492185
11.02171 -0.1867141
11.02271 -0.18851206
11.02371 -0.19031742
11.02471 -0.19213303
11.02571 -0.19396159999999998
11.02671 -0.19580459
11.02771 -0.19766188
11.02871 -0.19953235
11.02971 -0.20141474
11.03071 -0.20330863
11.03171 -0.20521479
11.03271 -0.20713483
11.03371 -0.20907031999999998
11.03471 -0.21102179000000001
11.03571 -0.21298815999999998
11.03671 -0.21496675999999998
11.03771 -0.21695414999999998
11.03871 -0.21894728
11.03971 -0.22094434
11.04071 -0.22294538
11.04171 -0.224952
11.04271 -0.22696666
11.04371 -0.22899178
11.04471 -0.23102898
11.04571 -0.23307878999999998
11.04671 -0.235141
11.04771 -0.23721494
11.04871 -0.23930012
11.04971 -0.24139627000000002
11.05071 -0.24350332000000002
11.05171 -0.24562098999999998
11.05271 -0.24774840999999997
11.05371 -0.24988411
11.05471 -0.25202610999999997
11.05571 -0.25417244
11.05671 -0.25632158
11.05771 -0.25847296
11.05871 -0.26062704000000003
11.05971 -0.26278507
11.06071 -0.26494882
11.06171 -0.26711996000000005
11.06271 -0.26929991000000003
11.06371 -0.27148954
11.06471 -0.27368914
11.06571 -0.27589849
11.06671 -0.27811688
11.06771 -0.28034316000000004
11.06871 -0.28257587
11.06971 -0.28481344000000003
11.07071 -0.28705433999999996
11.07171 -0.28929738
11.07271 -0.29154187000000004
11.07371 -0.29378771
11.07471 -0.29603525
11.07571 -0.29828516
11.07671 -0.30053814
11.07771 -0.3027949
11.07871 -0.30505608
11.07971 -0.30732234
11.08071 -0.30959435
11.08171 -0.31187271
11.08271 -0.31415776
11.08371 -0.31644918
11.08471 -0.31874583
11.08571 -0.32104568
11.08671 -0.32334620999999997
11.08771 -0.32564502
11.08871 -0.32794052
11.08971 -0.33023234
11.09071 -0.33252150999999996
11.09171 -0.33480993
11.09271 -0.3370998
11.09371 -0.33939276
11.09471 -0.34168956
11.09571 -0.34398995
11.09671 -0.34629310999999996
11.09771 -0.34859825
11.09871 -0.35090505
11.09971 -0.35321366000000004
11.10071 -0.35552438
11.10171 -0.35783707
11.10271 -0.36015054
11.10371 -0.3624626
11.10471 -0.36477048
11.10571 -0.36707183
11.10671 -0.36936556
11.10771 -0.37165252
11.10871 -0.37393535
11.10971 -0.37621758
11.11071 -0.37850239
11.11171 -0.38079156000000003
11.11271 -0.38308478
11.11371 -0.38538
11.11471 -0.38767430999999997
11.11571 -0.38996509
11.11671 -0.39225086000000003
11.11771 -0.39453153
11.11871 -0.39680777
11.11971 -0.39908024
11.12071 -0.40134862000000004
11.12171 -0.40361146
11.12271 -0.40586661
11.12371 -0.40811240000000004
11.12471 -0.41034855000000003
11.12571 -0.41257688000000003
11.12671 -0.41480097
11.12771 -0.41702492
11.12871 -0.41925189999999996
11.12971 -0.4214827
11.13071 -0.42371536
11.13171 -0.42594578
11.13271 -0.42816913
11.13371 -0.43038148
11.13471 -0.43258118
11.13571 -0.43476881
11.13671 -0.43694652000000006
11.13771 -0.43911659
11.13871 -0.44128029
11.13971 -0.44343723
11.14071 -0.44558588000000005
11.14171 -0.44772466999999994
11.14271 -0.44985316000000003
11.14371 -0.45197288999999996
11.14471 -0.4540869
11.14571 -0.45619854000000004
11.14671 -0.4583098
11.14771 -0.46042013000000004
11.14871 -0.46252617999999995
11.14971 -0.46462268
11.15071 -0.46670441999999995
11.15171 -0.46876804
11.15271 -0.47081332
11.15371 -0.47284309
11.15471 -0.47486187
11.15571 -0.47687412999999995
11.15671 -0.47888258000000006
11.15771 -0.48088725000000004
11.15871 -0.48288614
11.15971 -0.48487642999999997
11.16071 -0.48685605
11.16171 -0.48882468
11.16271 -0.49078352999999997
11.16371 -0.49273432
11.16471 -0.49467771
11.16571 -0.49661221000000005
11.16671 -0.49853409000000004
11.16771 -0.5004385
11.16871 -0.5023213599999999
11.16971 -0.50418116
11.17071 -0.5060199599999999
11.17171 -0.50784294
11.17271 -0.50965655
11.17371 -0.51146634
11.17471 -0.51327511
11.17571 -0.51508201
11.17671 -0.51688338
11.17771 -0.51867431
11.17871 -0.52045076
11.17971 -0.52221073
11.18071 -0.52395444
11.18171 -0.52568326
11.18271 -0.52739815
11.18371 -0.52909865
11.18471 -0.53078253
11.18571 -0.5324467599999999
11.18671 -0.53408914
11.18771 -0.53570992
11.18871 -0.5373123599999999
11.18971 -0.53890194
11.19071 -0.54048458
11.19171 -0.54206424
11.19271 -0.54364144
11.19371 -0.5452126300000001
11.19471 -0.54677161
11.19571 -0.54831156
11.19671 -0.54982719
11.19771 -0.55131637
11.19871 -0.55278018
11.19971 -0.55422168
11.20071 -0.55564423
11.20171 -0.55704988
11.20271 -0.5584389399999999
11.20371 -0.55981055
11.20471 -0.56116409
11.20571 -0.5625003
11.20671 -0.56382199
11.20771 -0.56513315
11.20871 -0.56643742
11.20971 -0.56773615
11.21071 -0.5690272399999999
11.21171 -0.57030525
11.21271 -0.57156286
11.21371 -0.57279328
11.21471 -0.57399231
11.21571 -0.57515954
11.21671 -0.57629817
11.21771 -0.5774134799999999
11.21871 -0.57851067
11.21971 -0.57959314
11.22071 -0.58066184
11.22171 -0.58171558
11.22271 -0.58275252
11.22371 -0.58377148
11.22471 -0.58477256
11.22571 -0.58575696
11.22671 -0.58672572
11.22771 -0.58767842
11.22871 -0.5886124
11.22971 -0.58952305
11.23071 -0.59040519
11.23171 -0.59125512
11.23271 -0.5920721200000001
11.23371 -0.59285909
11.23471 -0.5936218
11.23571 -0.59436704
11.23671 -0.59510041
11.23771 -0.59582475
11.23871 -0.59653935
11.23971 -0.59724087
11.24071 -0.59792479
11.24171 -0.59858705
11.24271 -0.5992251
11.24371 -0.599838
11.24471 -0.60042567
11.24571 -0.60098772
11.24671 -0.60152286
11.24771 -0.60202903
11.24871 -0.60250419
11.24971 -0.6029476899999999
11.25071 -0.60336115
11.25171 -0.6037485300000001
11.25271 -0.60411538
11.25371 -0.60446695
11.25471 -0.60480647
11.25571 -0.60513397
11.25671 -0.60544624
11.25771 -0.60573788
11.25871 -0.60600312
11.25971 -0.6062374500000001
11.26071 -0.6064387
11.26171 -0.60660723
11.26271 -0.6067450200000001
11.26371 -0.60685445
11.26471 -0.60693757
11.26571 -0.6069955
11.26671 -0.60702888
11.26771 -0.60703843
11.26871 -0.6070256199999999
11.26971 -0.60699256
11.27071 -0.60694152
11.27171 -0.60687382
11.27271 -0.60678879
11.27371 -0.6066834099999999
11.27471 -0.60655274
11.27571 -0.60639107
11.27671 -0.60619353
11.27771 -0.60595758
11.27871 -0.60568345
11.27971 -0.60537406
11.28071 -0.6050339
11.28171 -0.6046677
11.28271 -0.6042792
11.28371 -0.6038705400000001
11.28471 -0.60344236
11.28571 -0.60299425
11.28671 -0.6025252400000001
11.28771 -0.60203434
11.28871 -0.60152034
11.28971 -0.60098167
11.29071 -0.60041603
11.29171 -0.5998204
11.29271 -0.59919148
11.29371 -0.59852661
11.29471 -0.59782458
11.29571 -0.59708627
11.29671 -0.5963146699999999
11.29771 -0.5955142
11.29871 -0.59468965
11.29971 -0.59384499
11.30071 -0.59298226
11.30171 -0.59210137
11.30271 -0.5912002199999999
11.30371 -0.59027537
11.30471 -0.58932295
11.30571 -0.58833943
11.30671 -0.58732196
11.30771 -0.5862685400000001
11.30871 -0.58517819
11.30971 -0.58405069
11.31071 -0.58288663
11.31171 -0.5816876000000001
11.31271 -0.5804560599999999
11.31371 -0.57919538
11.31471 -0.57790931
11.31571 -0.57660132
11.31671 -0.5752739
11.31771 -0.57392805
11.31871 -0.5725627799999999
11.31971 -0.57117539
11.32071 -0.56976187
11.32171 -0.56831781
11.32271 -0.56683905
11.32371 -0.56532258
11.32471 -0.5637669
11.32571 -0.56217224
11.32671 -0.5605402899999999
11.32771 -0.55887387
11.32871 -0.5571764
11.32971 -0.55545135
11.33071 -0.55370172
11.33171 -0.5519297000000001
11.33271 -0.5501363
11.33371 -0.54832119
11.33471 -0.5464829
11.33571 -0.5446188200000001
11.33671 -0.5427258100000001
11.33771 -0.5408005300000001
11.33871 -0.53883987
11.33971 -0.53684148
11.34071 -0.53480407
11.34171 -0.53272774
11.34271 -0.5306139599999999
11.34371 -0.5284654
11.34471 -0.52628564
11.34571 -0.52407864
11.34671 -0.5218479300000001
11.34771 -0.51959613
11.34871 -0.51732417
11.34971 -0.5150312100000001
11.35071 -0.51271468
11.35171 -0.51037092
11.35271 -0.50799586
11.35371 -0.50558583
11.35471 -0.50313822
11.35571 -0.50065182
11.35671 -0.49812681999999997
11.35771 -0.49556447000000003
11.35871 -0.49296683
11.35971 -0.49033630999999994
11.36071 -0.48767537999999994
11.36171 -0.48498660000000005
11.36271 -0.48227236
11.36371 -0.47953464
11.36471 -0.47677462
11.36571 -0.47399239
11.36671 -0.47118641
11.36771 -0.46835379
11.36871 -0.46549052999999996
11.36971 -0.46259235000000004
11.37071 -0.45965584
11.37171 -0.45667929
11.37271 -0.45366301000000003
11.37371 -0.45060943999999997
11.37471 -0.44752233999999996
11.37571 -0.44440576
11.37671 -0.44126319999999997
11.37771 -0.43809688999999996
11.37871 -0.43490762000000005
11.37971 -0.43169506999999996
11.38071 -0.42845829999999996
11.38171 -0.42519621
11.38271 -0.42190743
11.38371 -0.41859046999999994
11.38471 -0.41524335
11.38571 -0.41186339
11.38671 -0.40844771999999996
11.38771 -0.40499386
11.38871 -0.40150057
11.38971 -0.39796862
11.39071 -0.39440091
11.39171 -0.39080195
11.39271 -0.38717675
11.39371 -0.38352958000000004
11.39471 -0.37986273
11.39571 -0.37617614
11.39671 -0.37246761
11.39771 -0.36873377
11.39871 -0.36497116
11.39971 -0.36117721
11.40071 -0.35735057000000003
11.40171 -0.35349091
11.40271 -0.34959833
11.40371 -0.34567281
11.40471 -0.34171403
11.40571 -0.33772171
11.40671 -0.33369621000000005
11.40771 -0.32963916
11.40871 -0.32555358
11.40971 -0.3214435
11.41071 -0.31731268
11.41171 -0.31316355
11.41271 -0.30899611
11.41371 -0.30480784
11.41471 -0.30059437
11.41571 -0.29635092
11.41671 -0.2920737
11.41771 -0.28776107
11.41871 -0.28341371
11.41971 -0.27903405
11.42071 -0.27462512
11.42171 -0.27018939
11.42271 -0.26572817
11.42371 -0.26124164
11.42471 -0.25672959
11.42571 -0.25219226
11.42671 -0.24763079999999998
11.42771 -0.24304717999999997
11.42871 -0.23844328
11.42971 -0.23381992000000001
11.43071 -0.22917592
11.43171 -0.22450816
11.43271 -0.21981229000000002
11.43371 -0.21508422000000002
11.43471 -0.21032162
11.43571 -0.20552489
11.43671 -0.20069710000000002
11.43771 -0.19584293
11.43871 -0.19096711
11.43971 -0.18607292
11.44071 -0.18116136000000002
11.44171 -0.17623134999999998
11.44271 -0.17128071
11.44371 -0.16630745
11.44471 -0.16131073
11.44571 -0.1562911
11.44671 -0.1512498
11.44771 -0.14618775
11.44871 -0.14110451
11.44971 -0.13599806
11.45071 -0.13086536999999998
11.45171 -0.12570372
11.45271 -0.12051206
11.45371 -0.11529186999999999
11.45471 -0.110047
11.45571 -0.1047825
11.45671 -0.099502876
11.45771 -0.09421057199999999
11.45871 -0.088905211
11.45971 -0.083583995
11.46071 -0.07824304
11.46171 -0.072879076
11.46271 -0.06749068899999999
11.46371 -0.062078715
11.46471 -0.05664553
11.46571 -0.051193702
11.46671 -0.045724676
11.46771 -0.040238141
11.46871 -0.034732319000000005
11.46971 -0.02920515
11.47071 -0.023655675
11.47171 -0.018084977999999998
11.47271 -0.012496183999999999
11.47371 -0.006893422000000001
11.47471 -0.0012802011
11.47571 0.0043420649
11.47671 0.0099747172
11.47771 0.015621326999999999
11.47871 0.021286229
11.47971 0.026972691000000003
11.48071 0.032681550000000004
11.48171 0.038410895
11.48271 0.044156911
11.48371 0.04991554299999999
11.48471 0.055684143
11.48571 0.061462395
11.48671 0.067252142
11.48771 0.073056202
11.48871 0.078876718
11.48971 0.08471393399999999
11.49071 0.090565911
11.49171 0.09642935500000001
11.49271 0.10230115000000001
11.49371 0.10817987
11.49471 0.11406654000000001
11.49571 0.1199642
11.49671 0.12587652000000002
11.49771 0.13180606
11.49871 0.13775278
11.49971 0.14371396
11.50071 0.149685
11.50171 0.15566134
11.50271 0.16164019000000002
11.50371 0.16762163
11.50471 0.17360832999999998
11.50571 0.17960428
11.50671 0.18561283
11.50771 0.19163523
11.50871 0.19767003000000002
11.50971 0.20371387000000002
11.51071 0.20976304
11.51171 0.21581519
11.51271 0.22187035
11.51371 0.22793068
11.51471 0.23399928999999997
11.51571 0.24007837999999998
11.51671 0.2461679
11.51771 0.25226513
11.51871 0.25836560000000003
11.51971 0.26446483
11.52071 0.27056029
11.52171 0.27665235
11.52271 0.28274409
11.52371 0.28883989
11.52471 0.29494341
11.52571 0.30105589
11.52671 0.30717552
11.52771 0.31329822
11.52871 0.31941941
11.52971 0.32553589
11.53071 0.33164713999999995
11.53171 0.33775524
11.53271 0.34386369
11.53371 0.34997547
11.53471 0.35609142
11.53571 0.36220967
11.53671 0.36832632
11.53771 0.37443719000000003
11.53871 0.38053971
11.53971 0.38663407
11.54071 0.39272318
11.54171 0.39881114
11.54271 0.40490134
11.54371 0.41099465
11.54471 0.41708881
11.54571 0.42317924
11.54671 0.42926082
11.54771 0.43533007
11.54871 0.44138636
11.54971 0.44743218
11.55071 0.45347158000000004
11.55171 0.45950812999999996
11.55271 0.46554315
11.55371 0.47157486
11.55471 0.47759921
11.55571 0.48361146
11.55671 0.48960838
11.55771 0.49558948
11.55871 0.50155721
11.55971 0.50751558
11.56071 0.51346808
11.56171 0.51941588
11.56271 0.52535716
11.56371 0.53128777
11.56471 0.53720302
11.56571 0.54309978
11.56671 0.54897796
11.56771 0.55484022
11.56871 0.56069084
11.56971 0.56653335
11.57071 0.57236878
11.57171 0.57819472
11.57271 0.58400622
11.57371 0.58979769
11.57471 0.59556514
11.57571 0.60130768
11.57671 0.6070277199999999
11.57771 0.6127296
11.57871 0.61841737
11.57971 0.62409295
11.58071 0.62975511
11.58171 0.63540018
11.58271 0.6410237400000001
11.58371 0.64662271
11.58471 0.6521967200000001
11.58571 0.65774824
11.58671 0.66328109
11.58771 0.66879839
11.58871 0.67430064
11.58971 0.6797851500000001
11.59071 0.68524689
11.59171 0.69068046
11.59271 0.6960824099999999
11.59371 0.7014526099999999
11.59471 0.7067943
11.59571 0.71211271
11.59671 0.7174124900000001
11.59771 0.72269579
11.59871 0.7279612599999999
11.59971 0.73320456
11.60071 0.73842043
11.60171 0.74360464
11.60271 0.7487556400000001
11.60371 0.7538747
11.60471 0.75896466
11.60571 0.76402798
11.60671 0.7690650400000001
11.60771 0.77407346
11.60871 0.77904905
11.60971 0.78398753
11.61071 0.7888867500000001
11.61171 0.79374788
11.61271 0.79857511
11.61371 0.8033742199999999
11.61471 0.8081497599999999
11.61571 0.81290361
11.61671 0.8176337
11.61771 0.82233502
11.61871 0.82700141
11.61971 0.83162822
11.62071 0.83621358
11.62171 0.8407586300000001
11.62271 0.8452666
11.62371 0.84974049
11.62471 0.8541816799999999
11.62571 0.85858898
11.62671 0.8629594
11.62771 0.86728968
11.62871 0.87157823
11.62971 0.87582609
11.63071 0.8800364999999999
11.63171 0.8842135799999999
11.63271 0.88835992
11.63371 0.89247525
11.63471 0.89655584
11.63571 0.90059573
11.63671 0.9045884900000001
11.63771 0.90852985
11.63871 0.9124188700000001
11.63971 0.91625797
11.64071 0.92005171
11.64171 0.92380485
11.64271 0.92752017
11.64371 0.9311978699999999
11.64471 0.9348360800000001
11.64571 0.9384322
11.64671 0.94198454
11.64771 0.9454931099999999
11.64871 0.94895959
11.64971 0.9523860199999999
11.65071 0.95577314
11.65171 0.9591194799999999
11.65271 0.9624209300000001
11.65371 0.96567208
11.65471 0.96886782
11.65571 0.97200545
11.65671 0.9750856999999999
11.65771 0.9781122200000001
11.65871 0.98109031
11.65971 0.98402482
11.66071 0.98691834
11.66171 0.9897705200000001
11.66271 0.9925786400000001
11.66371 0.9953388900000001
11.66471 0.99804802
11.66571 1.0007043
11.66671 1.0033078
11.66771 1.0058594
11.66871 1.0083595
11.66971 1.0108074
11.67071 1.0132009000000002
11.67171 1.0155372
11.67271 1.0178145
11.67371 1.0200328
11.67471 1.0221949
11.67571 1.0243053
11.67671 1.026369
11.67771 1.0283896000000001
11.67871 1.0303679
11.67971 1.0323017
11.68071 1.0341865000000001
11.68171 1.0360169000000001
11.68271 1.0377884
11.68371 1.0394982000000001
11.68471 1.0411456
11.68571 1.0427314
11.68671 1.0442565
11.68771 1.0457218000000001
11.68871 1.0471271
11.68971 1.0484723
11.69071 1.0497577
11.69171 1.0509845
11.69271 1.0521554
11.69371 1.0532738
11.69471 1.0543422
11.69571 1.0553618
11.69671 1.0563312
11.69771 1.057247
11.69871 1.0581042
11.69971 1.058898
11.70071 1.059625
11.70171 1.0602837999999999
11.70271 1.0608754
11.70371 1.0614022
11.70471 1.0618670000000001
11.70571 1.0622724
11.70671 1.0626202
11.70771 1.0629115
11.70871 1.0631465999999998
11.70971 1.0633261999999999
11.71071 1.0634506
11.71171 1.0635202
11.71271 1.0635342
11.71371 1.0634909
11.71471 1.0633872
11.71571 1.0632191
11.71671 1.0629827
11.71771 1.0626753
11.71871 1.0622958
11.71971 1.0618451
11.72071 1.0613259
11.72171 1.0607419
11.72271 1.0600966
11.72371 1.0593932000000001
11.72471 1.0586334
11.72571 1.0578181
11.72671 1.0569467000000001
11.72771 1.0560185
11.72871 1.0550316
11.72971 1.0539843
11.73071 1.052874
11.73171 1.0516982
11.73271 1.0504545
11.73371 1.0491409999999999
11.73471 1.0477569
11.73571 1.0463025000000001
11.73671 1.0447796
11.73771 1.0431903
11.73871 1.0415379
11.73971 1.039825
11.74071 1.0380537
11.74171 1.0362253
11.74271 1.0343396
11.74371 1.0323959
11.74471 1.0303924
11.74571 1.0283265
11.74671 1.0261955999999999
11.74771 1.0239968
11.74871 1.0217279
11.74971 1.0193875
11.75071 1.0169756
11.75171 1.0144933
11.75271 1.0119434
11.75371 1.0093288
11.75471 1.0066532
11.75571 1.0039189
11.75671 1.0011277
11.75771 0.99828001
11.75871 0.99537531
11.75971 0.9924124
11.76071 0.98938979
11.76171 0.9863058100000001
11.76271 0.9831585
11.76371 0.97994572
11.76471 0.97666504
11.76571 0.97331433
11.76671 0.9698923700000001
11.76771 0.9663992600000001
11.76871 0.96283676
11.76971 0.95920824
11.77071 0.95551778
11.77171 0.9517693
11.77271 0.9479655
11.77371 0.94410703
11.77471 0.94019277
11.77571 0.93622021
11.77671 0.93218656
11.77771 0.92808949
11.77871 0.92392769
11.77971 0.91970079
11.78071 0.91540888
11.78171 0.9110519699999999
11.78271 0.90662967
11.78371 0.90214154
11.78471 0.8975874599999999
11.78571 0.89296866
11.78671 0.88828765
11.78771 0.88354833
11.78871 0.8787546300000001
11.78971 0.87390952
11.79071 0.8690136500000001
11.79171 0.86406525
11.79271 0.85906032
11.79371 0.8539943
11.79471 0.8488632700000001
11.79571 0.8436653800000001
11.79671 0.8384011699999999
11.79771 0.8330729800000001
11.79871 0.82768379
11.79971 0.8222361100000001
11.80071 0.81673106
11.80171 0.81116892
11.80271 0.8055496000000001
11.80371 0.79987366
11.80471 0.7941429499999999
11.80571 0.78836037
11.80671 0.78252871
11.80771 0.7766495
11.80871 0.7707217700000001
11.80971 0.76474203
11.81071 0.75870501
11.81171 0.75260573
11.81271 0.74644112
11.81371 0.74021122
11.81471 0.7339192999999999
11.81571 0.72757052
11.81671 0.72117024
11.81771 0.71472214
11.81871 0.7082274599999999
11.81971 0.70168534
11.82071 0.69509386
11.82171 0.68845176
11.82271 0.68175928
11.82371 0.67501799
11.82471 0.66822995
11.82571 0.6613961899999999
11.82671 0.65451548
11.82771 0.6475844399999999
11.82871 0.6405985399999999
11.82971 0.63355416
11.83071 0.62645022
11.83171 0.6192893700000001
11.83271 0.61207735
11.83371 0.60482118
11.83471 0.59752692
11.83571 0.59019765
11.83671 0.58283275
11.83771 0.57542869
11.83871 0.5679809
11.83971 0.56048585
11.84071 0.55294223
11.84171 0.5453510699999999
11.84271 0.53771464
11.84371 0.53003468
11.84471 0.52231103
11.84571 0.51454157
11.84671 0.5067232500000001
11.84771 0.49885409000000003
11.84871 0.49093482
11.84971 0.48296968
11.85071 0.47496539000000004
11.85171 0.46692914
11.85271 0.45886608
11.85371 0.45077750000000005
11.85471 0.44266041
11.85571 0.43450905999999995
11.85671 0.42631724
11.85771 0.41808076
11.85871 0.40979893
11.85971 0.40147421000000005
11.86071 0.39311089
11.86171 0.38471273
11.86271 0.37628149
11.86371 0.36781653999999997
11.86471 0.35931588999999997
11.86571 0.35077812999999997
11.86671 0.34220412
11.86771 0.33359758
11.86871 0.32496410000000003
11.86971 0.31630904
11.87071 0.30763522
11.87171 0.29894137
11.87271 0.29022242000000004
11.87371 0.28147134
11.87471 0.27268184
11.87571 0.26385093
11.87671 0.25498001000000003
11.87771 0.24607431000000002
11.87871 0.23714070999999998
11.87971 0.22818516
11.88071 0.21921079999999998
11.88171 0.21021747999999998
11.88271 0.20120306999999998
11.88371 0.19216534000000002
11.88471 0.18310391
11.88571 0.17402087
11.88671 0.16491994
11.88771 0.15580448
11.88871 0.14667544
11.88971 0.13753024
11.89071 0.12836335
11.89171 0.11916832000000001
11.89271 0.10994050999999999
11.89371 0.1006793
11.89471 0.09138871700000001
11.89571 0.082076219
11.89671 0.072750117
11.89771 0.063416763
11.89871 0.054078689000000006
11.89971 0.044734459
11.90071 0.035380185
11.90171 0.026011889
11.90271 0.01662758
11.90371 0.0072280571
11.90471 -0.0021838518
11.90571 -0.011605149
11.90671 -0.02103461
11.90771 -0.030473756
11.90871 -0.039926276
11.90971 -0.049396115
11.91071 -0.058885093
11.91171 -0.068391254
11.91271 -0.07790876000000001
11.91371 -0.087429525
11.91471 -0.096945959
11.91571 -0.10645361999999998
11.91671 -0.11595261
11.91771 -0.12544723000000002
11.91871 -0.13494396
11.91971 -0.14444873
11.92071 -0.15396471
11.92171 -0.16349157
11.92271 -0.17302625
11.92371 -0.18256499
11.92471 -0.1921052
11.92571 -0.20164661000000003
11.92671 -0.21119075999999998
11.92771 -0.2207394
11.92871 -0.23029245999999998
11.92971 -0.23984689999999997
11.93071 -0.24939687
11.93171 -0.25893550000000004
11.93271 -0.26845734
11.93371 -0.27796055999999997
11.93471 -0.28744768000000004
11.93571 -0.29692473
11.93671 -0.30639879000000003
11.93771 -0.31587537
11.93871 -0.32535631000000004
11.93971 -0.33483943
11.94071 -0.34431968999999996
11.94171 -0.35379147
11.94271 -0.36325064
11.94371 -0.37269562
11.94471 -0.38212712
11.94571 -0.39154654
11.94671 -0.40095425
11.94771 -0.41034846
11.94871 -0.41972557000000005
11.94971 -0.42908154
11.95071 -0.43841396
11.95171 -0.44772341
11.95271 -0.45701390999999997
11.95371 -0.46629150999999996
11.95471 -0.47556185
11.95571 -0.48482791000000003
11.95671 -0.49408861
11.95771 -0.5033389699999999
11.95871 -0.51257177
11.95971 -0.52178008
11.96071 -0.53095925
11.96171 -0.54010786
11.96271 -0.54922728
11.96371 -0.55831997
11.96471 -0.5673876999999999
11.96571 -0.57643056
11.96671 -0.58544697
11.96771 -0.5944349800000001
11.96871 -0.60339374
11.96971 -0.61232457
11.97071 -0.62123095
11.97171 -0.63011716
11.97271 -0.6389862900000001
11.97371 -0.64783855
11.97471 -0.65667047
11.97571 -0.66547589
11.97671 -0.6742477
11.97771 -0.68298029
11.97871 -0.6916711600000001
11.97971 -0.70032128
11.98071 -0.7089341499999999
11.98171 -0.7175140099999999
11.98271 -0.7260638300000001
11.98371 -0.7345844100000001
11.98471 -0.74307453
11.98571 -0.75153201
11.98671 -0.75995526
11.98771 -0.76834406
11.98871 -0.77669956
11.98971 -0.78502316
11.99071 -0.7933150999999999
11.99171 -0.8015733199999999
11.99271 -0.8097934500000001
11.99371 -0.81796991
11.99471 -0.8260976499999999
11.99571 -0.83417417
11.99671 -0.84220022
11.99771 -0.8501794199999999
11.99871 -0.8581171699999999
11.99971 -0.86601814
12.00071 -0.87388493
12.00171 -0.8817173500000001
12.00271 -0.8895128
12.00371 -0.8972679299999999
12.00471 -0.90497965
12.00571 -0.9126464799999999
12.00671 -0.92026806
12.00771 -0.92784455
12.00871 -0.93537541
12.00971 -0.9428585899999999
12.01071 -0.9502910099999999
12.01171 -0.9576694099999999
12.01271 -0.96499184
12.01371 -0.97225895
12.01471 -0.9794737200000001
12.01571 -0.9866408099999999
12.01671 -0.99376496
12.01771 -1.000849
12.01871 -1.0078926
12.01971 -1.0148929
12.02071 -1.0218448999999998
12.02171 -1.0287439
12.02271 -1.0355866
12.02371 -1.0423712
12.02471 -1.0490982
12.02571 -1.0557684
12.02671 -1.0623825
12.02771 -1.06894
12.02871 -1.0754399
12.02971 -1.0818813
12.03071 -1.0882644000000001
12.03171 -1.0945913
12.03271 -1.1008656
12.03371 -1.1070906
12.03471 -1.1132685999999998
12.03571 -1.1193993
12.03671 -1.1254793
12.03771 -1.1315035
12.03871 -1.1374662
12.03971 -1.1433632
12.04071 -1.149193
12.04171 -1.1549563
12.04271 -1.1606554999999998
12.04371 -1.1662934999999999
12.04471 -1.1718719
12.04571 -1.1773911
12.04671 -1.1828505
12.04771 -1.1882494000000001
12.04871 -1.1935879
12.04971 -1.1988674
12.05071 -1.2040896
12.05171 -1.2092558999999998
12.05271 -1.2143655999999998
12.05371 -1.2194159
12.05471 -1.2244024
12.05571 -1.2293199
12.05671 -1.2341646
12.05771 -1.2389352
12.05871 -1.2436336
12.05971 -1.248264
12.06071 -1.2528312
12.06171 -1.2573387999999999
12.06271 -1.2617884
12.06371 -1.2661792
12.06471 -1.2705091
12.06571 -1.2747758999999999
12.06671 -1.2789783000000001
12.06771 -1.2831165
12.06871 -1.2871909000000001
12.06971 -1.2912017
12.07071 -1.2951475000000001
12.07171 -1.299025
12.07271 -1.3028305
12.07371 -1.3065605
12.07471 -1.3102139000000002
12.07571 -1.3137925
12.07671 -1.3173008
12.07771 -1.3207442999999999
12.07871 -1.3241276
12.07971 -1.3274529
12.08071 -1.330719
12.08171 -1.3339221
12.08271 -1.3370579
12.08371 -1.3401226
12.08471 -1.3431146
12.08571 -1.3460343
12.08671 -1.3488832
12.08771 -1.3516626
12.08871 -1.3543725
12.08971 -1.3570111
12.09071 -1.3595764
12.09171 -1.3620667
12.09271 -1.3644829
12.09371 -1.3668282
12.09471 -1.3691073
12.09571 -1.3713252
12.09671 -1.3734843
12.09771 -1.3755838
12.09871 -1.3776198
12.09971 -1.3795862
12.10071 -1.3814775
12.10171 -1.3832906
12.10271 -1.3850255
12.10371 -1.3866849
12.10471 -1.3882729999999999
12.10571 -1.3897929999999998
12.10671 -1.3912462
12.10771 -1.3926313
12.10871 -1.3939464000000001
12.10971 -1.3951894
12.11071 -1.3963605000000001
12.11171 -1.397462
12.11271 -1.3984973
12.11371 -1.3994691
12.11471 -1.4003781
12.11571 -1.4012217
12.11671 -1.4019948
12.11771 -1.4026918
12.11871 -1.4033088
12.11971 -1.4038451
12.12071 -1.4043042000000001
12.12171 -1.4046921
12.12271 -1.4050151
12.12371 -1.4052775
12.12471 -1.4054801000000001
12.12571 -1.4056209
12.12671 -1.4056955
12.12771 -1.4057006
12.12871 -1.4056344
12.12971 -1.4054977
12.13071 -1.4052933
12.13171 -1.4050234
12.13271 -1.4046884000000002
12.13371 -1.4042862
12.13471 -1.4038125000000001
12.13571 -1.4032635
12.13671 -1.4026373
12.13771 -1.4019354
12.13871 -1.4011631
12.13971 -1.400327
12.14071 -1.3994331
12.14171 -1.3984839
12.14271 -1.3974778
12.14371 -1.3964101
12.14471 -1.3952743
12.14571 -1.3940655
12.14671 -1.3927817
12.14771 -1.3914248
12.14871 -1.3899988
12.14971 -1.3885083
12.15071 -1.3869557
12.15171 -1.3853408
12.15271 -1.3836616
12.15371 -1.3819152
12.15471 -1.3801008
12.15571 -1.3782202000000001
12.15671 -1.3762780000000001
12.15771 -1.3742793
12.15871 -1.3722276
12.15971 -1.370123
12.16071 -1.3679616
12.16171 -1.3657366
12.16271 -1.3634413
12.16371 -1.3610712
12.16471 -1.3586265
12.16571 -1.3561112
12.16671 -1.3535321
12.16771 -1.3508956
12.16871 -1.3482059
12.16971 -1.3454635
12.17071 -1.3426657
12.17171 -1.339809
12.17271 -1.336891
12.17371 -1.3339118
12.17471 -1.3308738
12.17571 -1.3277805999999999
12.17671 -1.3246344
12.17771 -1.3214349
12.17871 -1.3181783
12.17971 -1.3148597
12.18071 -1.3114744
12.18171 -1.3080211
12.18271 -1.3045028
12.18371 -1.3009259
12.18471 -1.2972987
12.18571 -1.2936277
12.18671 -1.2899159
12.18771 -1.2861615
12.18871 -1.2823595
12.18971 -1.2785034
12.19071 -1.2745883
12.19171 -1.2706123999999999
12.19271 -1.2665771
12.19371 -1.2624859
12.19471 -1.2583421
12.19571 -1.2541468999999998
12.19671 -1.2498995000000002
12.19771 -1.2455976
12.19871 -1.2412391999999999
12.19971 -1.2368251000000001
12.20071 -1.2323591
12.20171 -1.2278476
12.20271 -1.2232971000000001
12.20371 -1.218712
12.20471 -1.214092
12.20571 -1.2094329
12.20671 -1.2047273
12.20771 -1.1999676000000001
12.20871 -1.1951488
12.20971 -1.1902704
12.21071 -1.1853358
12.21171 -1.1803512999999999
12.21271 -1.1753233
12.21371 -1.1702561
12.21471 -1.1651509
12.21571 -1.1600069
12.21671 -1.1548222000000001
12.21771 -1.1495965000000001
12.21871 -1.1443311
12.21971 -1.1390291000000001
12.22071 -1.1336935
12.22171 -1.128325
12.22271 -1.1229212
12.22371 -1.1174767
12.22471 -1.1119845
12.22571 -1.1064391999999998
12.22671 -1.1008387
12.22771 -1.0951861999999999
12.22871 -1.0894885
12.22971 -1.0837548000000001
12.23071 -1.0779934999999998
12.23171 -1.0722094
12.23271 -1.0664036
12.23371 -1.0605733
12.23471 -1.0547142
12.23571 -1.0488226
12.23671 -1.0428962
12.23771 -1.0369348999999999
12.23871 -1.0309393999999998
12.23971 -1.0249099
12.24071 -1.0188447999999999
12.24171 -1.0127415000000002
12.24271 -1.0065967
12.24371 -1.0004093
12.24471 -0.99418098
12.24571 -0.98791756
12.24671 -0.98162731
12.24771 -0.9753189000000001
12.24871 -0.96899867
12.24971 -0.96266866
12.25071 -0.9563260699999999
12.25171 -0.9499644899999999
12.25271 -0.9435761699999999
12.25371 -0.9371546999999999
12.25471 -0.93069635
12.25571 -0.9242008399999999
12.25671 -0.9176705000000001
12.25771 -0.9111085
12.25871 -0.9045176199999999
12.25971 -0.8978997400000001
12.26071 -0.89125633
12.26171 -0.88458927
12.26271 -0.8779019100000001
12.26371 -0.87119937
12.26471 -0.86448723
12.26571 -0.85777016
12.26671 -0.85104983
12.26771 -0.8443241
12.26871 -0.83758673
12.26971 -0.83082952
12.27071 -0.8240443700000001
12.27171 -0.81722587
12.27271 -0.8103728299999999
12.27371 -0.80348812
12.27471 -0.7965778
12.27571 -0.7896489499999999
12.27671 -0.7827078
12.27771 -0.77575869
12.27871 -0.76880381
12.27971 -0.76184394
12.28071 -0.7548792799999999
12.28171 -0.74791005
12.28271 -0.74093635
12.28371 -0.73395753
12.28471 -0.72697136
12.28571 -0.7199736800000001
12.28671 -0.7129589599999999
12.28771 -0.7059216
12.28871 -0.69885785
12.28971 -0.69176727
12.29071 -0.6846534599999999
12.29171 -0.67752353
12.29271 -0.67038643
12.29371 -0.66325082
12.29471 -0.65612295
12.29571 -0.64900559
12.29671 -0.6418979699999999
12.29771 -0.63479659
12.29871 -0.62769665
12.29971 -0.62059341
12.30071 -0.61348295
12.30171 -0.60636234
12.30271 -0.59922952
12.30371 -0.59208306
12.30471 -0.58492203
12.30571 -0.5777466099999999
12.30671 -0.57055862
12.30771 -0.5633620100000001
12.30871 -0.55616279
12.30971 -0.5489681399999999
12.31071 -0.54178503
12.31171 -0.53461865
12.31271 -0.52747084
12.31371 -0.52033979
12.31471 -0.51322035
12.31571 -0.50610537
12.31671 -0.49898745
12.31771 -0.49186079
12.31871 -0.48472215
12.31971 -0.47757137
12.32071 -0.47041094
12.32171 -0.46324506
12.32271 -0.45607886
12.32371 -0.44891746
12.32471 -0.44176564999999995
12.32571 -0.43462757
12.32671 -0.42750668000000003
12.32771 -0.42040534
12.32871 -0.41332459
12.32971 -0.40626348999999995
12.33071 -0.39921892000000003
12.33171 -0.39218571
12.33271 -0.38515734
12.33371 -0.37812714
12.33471 -0.37108983
12.33571 -0.36404282
12.33671 -0.3569871
12.33771 -0.34992709
12.33871 -0.34286983
12.33971 -0.33582347
12.34071 -0.32879554
12.34171 -0.3217916
12.34271 -0.31481439
12.34371 -0.30786376000000004
12.34471 -0.30093736
12.34571 -0.29403134000000003
12.34671 -0.28714142000000004
12.34771 -0.28026341
12.34871 -0.27339358
12.34971 -0.2665288
12.35071 -0.25966666
12.35171 -0.25280579000000003
12.35271 -0.24594639000000001
12.35371 -0.23909062
12.35471 -0.23224293000000001
12.35571 -0.22540973
12.35671 -0.21859828999999997
12.35771 -0.21181534999999999
12.35871 -0.20506545
12.35971 -0.19834964000000002
12.36071 -0.19166513
12.36171 -0.18500595
12.36271 -0.17836442000000002
12.36371 -0.17173307
12.36471 -0.16510635999999998
12.36571 -0.15848171
12.36671 -0.15185960999999998
12.36771 -0.14524296
12.36871 -0.13863593000000002
12.36971 -0.13204304
12.37071 -0.12546852
12.37171 -0.11891626000000001
12.37271 -0.11238996
12.37371 -0.10589324
12.37471 -0.099429302
12.37571 -0.09300012
12.37671 -0.086605438
12.37771 -0.080242043
12.37871 -0.073903817
12.37971 -0.067582767
12.38071 -0.06127089100000001
12.38171 -0.054962316
12.38271 -0.048654995
12.38371 -0.042351347
12.38471 -0.036057553
12.38571 -0.029781798
12.38671 -0.023532064000000002
12.38771 -0.017314275
12.38871 -0.01113137
12.38971 -0.0049834656
12.39071 0.0011311694000000001
12.39171 0.0072149384999999995
12.39271 0.013270127
12.39371 0.019298813
12.39471 0.025303370999999998
12.39571 0.031287095
12.39671 0.037254361
12.39771 0.043209977
12.39871 0.049157767000000005
12.39971 0.0550989
12.40071 0.06103072700000001
12.40171 0.066946744
12.40271 0.072837924
12.40371 0.07869507499999999
12.40471 0.084511389
12.40571 0.09028432
12.40671 0.09601604
12.40771 0.10171239000000001
12.40871 0.10738081999999999
12.40971 0.11302804
12.41071 0.11865853000000001
12.41171 0.12427402000000001
12.41271 0.1298743
12.41371 0.13545842000000002
12.41471 0.14102584999999998
12.41571 0.1465766
12.41671 0.15211063
12.41771 0.15762665
12.41871 0.16312114
12.41971 0.16858841
12.42071 0.17402178999999998
12.42171 0.17941574
12.42271 0.18476803
12.42371 0.19008098
12.42471 0.19536127999999997
12.42571 0.20061808
12.42671 0.20586031
12.42771 0.21109395000000003
12.42871 0.21632043999999997
12.42971 0.2215368
12.43071 0.22673716
12.43171 0.23191513
12.43271 0.23706581
12.43371 0.24218678000000002
12.43471 0.24727776
12.43571 0.25233927
12.43671 0.25737127
12.43771 0.26237258999999996
12.43871 0.26734131
12.43971 0.27227635
12.44071 0.27717901
12.44171 0.28205391
12.44271 0.2869084
12.44371 0.29175074
12.44471 0.29658733
12.44571 0.30142043
12.44671 0.3062471
12.44771 0.31106009
12.44871 0.31585009000000003
12.44971 0.32060884
12.45071 0.32533153000000004
12.45171 0.33001774
12.45271 0.3346707
12.45371 0.33929534
12.45471 0.34389608
12.45571 0.34847530000000004
12.45671 0.35303337
12.45771 0.35756978
12.45871 0.36208467
12.45971 0.36658009
12.46071 0.37105989
12.46171 0.37552828
12.46271 0.37998781
12.46371 0.38443752999999997
12.46471 0.38887246
12.46571 0.39328472
12.46671 0.39766617
12.46771 0.40201116
12.46871 0.40631867
12.46971 0.41059279000000004
12.47071 0.41484116
12.47171 0.41907225
12.47271 0.42329258
12.47371 0.42750504999999994
12.47471 0.43170862000000004
12.47571 0.43589989999999995
12.47671 0.44007530000000006
12.47771 0.44423286
12.47871 0.44837277
12.47971 0.45249658
12.48071 0.45660553
12.48171 0.46069878000000003
12.48271 0.4647729
12.48371 0.4688228
12.48471 0.47284369
12.48571 0.47683348000000003
12.48671 0.48079435
12.48771 0.48473263000000005
12.48871 0.48865699
12.48971 0.49257544000000003
12.49071 0.49649272
12.49171 0.50040889
12.49271 0.50431956
12.49371 0.5082179800000001
12.49471 0.51209792
12.49571 0.51595569
12.49671 0.5197912499999999
12.49771 0.52360715
12.49871 0.52740695
12.49971 0.53119296
12.50071 0.53496524
12.50171 0.5387219599999999
12.50271 0.54246094
12.50371 0.54618157
12.50471 0.54988614
12.50571 0.55357968
12.50671 0.55726841
12.50771 0.56095724
12.50871 0.56464761
12.50971 0.56833653
12.51071 0.5720174899999999
12.51171 0.5756828
12.51271 0.57932641
12.51371 0.58294605
12.51471 0.58654388
12.51571 0.59012529
12.51671 0.59369653
12.51771 0.59726243
12.51871 0.60082478
12.51971 0.60438258
12.52071 0.60793329
12.52171 0.61147502
12.52271 0.61500785
12.52371 0.61853412
12.52471 0.62205722
12.52571 0.6255799000000001
12.52671 0.62910221
12.52771 0.63262116
12.52871 0.6361314100000001
12.52971 0.63962741
12.53071 0.6431058
12.53171 0.64656702
12.53271 0.65001543
12.53371 0.65345778
12.53471 0.65690083
12.53571 0.66034887
12.53671 0.6638025399999999
12.53771 0.66725905
12.53871 0.67071384
12.53971 0.67416281
12.54071 0.67760409
12.54171 0.68103857
12.54271 0.68446896
12.54371 0.68789818
12.54471 0.69132759
12.54571 0.69475635
12.54671 0.69818171
12.54771 0.70160073
12.54871 0.70501217
12.54971 0.70841745
12.55071 0.7118207900000001
12.55171 0.71522761
12.55271 0.7186425399999999
12.55371 0.7220675200000001
12.55471 0.7255008900000001
12.55571 0.72893822
12.55671 0.73237401
12.55771 0.73580393
12.55871 0.73922654
12.55971 0.74264365
12.56071 0.74605937
12.56171 0.7494782099999999
12.56271 0.75290347
12.56371 0.7563361000000001
12.56471 0.75977491
12.56571 0.7632178300000001
12.56671 0.76666349
12.56771 0.77011217
12.56871 0.77356594
12.56971 0.77702776
12.57071 0.78049987
12.57171 0.7839825
12.57271 0.7874732799999999
12.57371 0.79096835
12.57471 0.7944635099999999
12.57571 0.79795625
12.57671 0.8014469399999999
12.57771 0.8049388399999999
12.57871 0.8084368
12.57971 0.8119456500000001
12.58071 0.81546847
12.58171 0.8190057199999999
12.58271 0.82255546
12.58371 0.82611451
12.58471 0.82968017
12.58571 0.8332511399999999
12.58671 0.8368280699999999
12.58771 0.8404127299999999
12.58871 0.8440070799999999
12.58971 0.84761195
12.59071 0.85122697
12.59171 0.8548504700000001
12.59271 0.85848095
12.59371 0.8621178599999999
12.59471 0.86576268
12.59571 0.8694182199999999
12.59671 0.87308809
12.59771 0.8767751
12.59871 0.8804801900000001
12.59971 0.88420184
12.60071 0.88793673
12.60171 0.89168102
12.60271 0.8954316400000001
12.60371 0.89918748
12.60471 0.90294955
12.60571 0.90672048
12.60671 0.91050323
12.60771 0.9143003300000001
12.60871 0.91811297
12.60971 0.92194127
12.61071 0.92578465
12.61171 0.92964256
12.61271 0.9335151899999999
12.61371 0.93740318
12.61471 0.9413073799999999
12.61571 0.9452281499999999
12.61671 0.94916467
12.61771 0.95311506
12.61871 0.95707681
12.61971 0.9610477799999999
12.62071 0.96502714
12.62171 0.96901581
12.62271 0.9730164899999999
12.62371 0.9770328199999999
12.62471 0.98106852
12.62571 0.9851262
12.62671 0.9892066899999999
12.62771 0.99330936
12.62871 0.9974323199999999
12.62971 1.0015732
12.63071 1.0057298
12.63171 1.0099004999999999
12.63271 1.0140843
12.63371 1.0182805
12.63471 1.0224887999999999
12.63571 1.0267089
12.63671 1.0309409999999999
12.63771 1.0351857
12.63871 1.0394447
12.63971 1.0437203000000002
12.64071 1.0480152
12.64171 1.0523321
12.64271 1.0566727
12.64371 1.0610373
12.64471 1.0654247000000001
12.64571 1.0698326
12.64671 1.0742579
12.64771 1.0786977
12.64871 1.0831497
12.64971 1.0876128
12.65071 1.0920873
12.65171 1.0965741
12.65271 1.1010755
12.65371 1.1055937999999998
12.65471 1.1101315
12.65571 1.1146908
12.65671 1.1192733
12.65771 1.1238797999999999
12.65871 1.1285102
12.65971 1.1331630000000001
12.66071 1.137836
12.66171 1.1425264
12.66271 1.1472312
12.66371 1.1519474
12.66471 1.1566731000000001
12.66571 1.1614073
12.66671 1.1661503
12.66771 1.1709038
12.66871 1.1756703
12.66971 1.1804531
12.67071 1.1852558
12.67171 1.1900815
12.67271 1.1949328000000001
12.67371 1.1998106
12.67471 1.2047143
12.67571 1.2096415
12.67671 1.2145887
12.67771 1.2195516
12.67871 1.2245261
12.67971 1.229509
12.68071 1.2344983999999999
12.68171 1.2394946
12.68271 1.2444992
12.68371 1.2495149
12.68471 1.254545
12.68571 1.2595925
12.68671 1.2646602999999998
12.68771 1.2697504
12.68871 1.2748637999999999
12.68971 1.2800008
12.69071 1.2851605
12.69171 1.2903408
12.69271 1.2955382
12.69371 1.3007484999999999
12.69471 1.305967
12.69571 1.3111896
12.69671 1.3164137
12.69771 1.3216395
12.69871 1.3268691000000001
12.69971 1.3321068999999999
12.70071 1.3373584
12.70171 1.3426284
12.70271 1.3479208
12.70371 1.3532369
12.70471 1.3585764999999999
12.70571 1.363937
12.70671 1.3693154
12.70771 1.3747080999999999
12.70871 1.3801117999999999
12.70971 1.3855233
12.71071 1.3909395999999998
12.71171 1.3963579
12.71271 1.4017763
12.71371 1.4071936999999999
12.71471 1.4126113
12.71571 1.418032
12.71671 1.4234609
12.71771 1.4289037
12.71871 1.4343656
12.71971 1.4398497
12.72071 1.445356
12.72171 1.4508815
12.72271 1.4564209
12.72371 1.4619675
12.72471 1.4675155
12.72571 1.4730609000000001
12.72671 1.4786018
12.72771 1.4841384000000002
12.72871 1.4896722
12.72971 1.4952051
12.73071 1.5007396
12.73171 1.5062779
12.73271 1.5118228
12.73371 1.5173778
12.73471 1.5229463
12.73571 1.5285313999999999
12.73671 1.5341343
12.73771 1.5397537
12.73871 1.545385
12.73971 1.5510211
12.74071 1.5566536
12.74171 1.5622754
12.74271 1.5678816000000002
12.74371 1.5734714
12.74471 1.5790473999999999
12.74571 1.5846148
12.74671 1.5901797
12.74771 1.5957473
12.74871 1.6013213
12.74971 1.6069030000000002
12.75071 1.612493
12.75171 1.6180908
12.75271 1.6236955000000002
12.75371 1.6293058
12.75471 1.6349193000000002
12.75571 1.640532
12.75671 1.6461385
12.75771 1.6517324
12.75871 1.6573079000000002
12.75971 1.6628614
12.76071 1.6683927
12.76171 1.6739057000000002
12.76271 1.6794073999999999
12.76371 1.6849059999999998
12.76471 1.6904078
12.76571 1.695917
12.76671 1.7014336
12.76771 1.7069543
12.76871 1.7124739
12.76971 1.7179867000000002
12.77071 1.7234880000000001
12.77171 1.7289744999999999
12.77271 1.7344438
12.77371 1.739894
12.77471 1.7453233
12.77571 1.7507295999999999
12.77671 1.7561123
12.77771 1.761472
12.77871 1.7668124
12.77971 1.7721391999999998
12.78071 1.7774595
12.78171 1.7827794000000001
12.78271 1.7881021000000001
12.78371 1.7934265
12.78471 1.7987473
12.78571 1.8040564
12.78671 1.8093448
12.78771 1.8146051
12.78871 1.8198334
12.78971 1.8250287
12.79071 1.8301927999999998
12.79171 1.8353293
12.79271 1.8404413000000002
12.79371 1.8455312000000001
12.79471 1.8506007000000002
12.79571 1.8556518000000002
12.79671 1.8606866
12.79771 1.8657081
12.79871 1.8707188
12.79971 1.8757198
12.80071 1.8807093000000001
12.80171 1.885682
12.80271 1.8906301
12.80371 1.8955445000000002
12.80471 1.9004177
12.80571 1.9052455
12.80671 1.9100283999999998
12.80771 1.9147707
12.80871 1.9194793
12.80971 1.9241614
12.81071 1.9288227000000002
12.81171 1.9334653
12.81271 1.9380894
12.81371 1.9426927
12.81471 1.9472728000000001
12.81571 1.9518273
12.81671 1.9563539
12.81771 1.9608501
12.81871 1.9653125
12.81971 1.9697359
12.82071 1.9741149999999998
12.82171 1.9784445000000002
12.82271 1.9827219
12.82371 1.9869478
12.82471 1.9911272
12.82571 1.9952676999999999
12.82671 1.9993773
12.82771 2.0034625999999998
12.82871 2.0075267
12.82971 2.0115681
12.83071 2.0155819
12.83171 2.0195613000000003
12.83271 2.0234993
12.83371 2.0273904999999997
12.83471 2.0312317
12.83571 2.0350213999999998
12.83671 2.038759
12.83771 2.0424441
12.83871 2.0460760000000002
12.83971 2.0496548999999997
12.84071 2.0531818
12.84171 2.0566601
12.84271 2.0600947
12.84371 2.063491
12.84471 2.0668542000000003
12.84571 2.0701863
12.84671 2.0734852000000004
12.84771 2.0767454
12.84871 2.0799588
12.84971 2.0831166000000003
12.85071 2.0862121
12.85171 2.0892418999999998
12.85271 2.0922063
12.85371 2.0951081
12.85471 2.0979520000000003
12.85571 2.1007422
12.85671 2.1034818
12.85771 2.1061726
12.85871 2.1088155
12.85971 2.1114115
12.86071 2.1139612
12.86171 2.1164654
12.86271 2.1189235
12.86371 2.1213336
12.86471 2.1236908
12.86571 2.1259883
12.86671 2.1282194
12.86771 2.1303779
12.86871 2.1324606999999998
12.86971 2.1344686
12.87071 2.1364061
12.87171 2.1382798000000003
12.87271 2.1400964
12.87371 2.1418614
12.87471 2.1435773
12.87571 2.1452432
12.87671 2.1468567000000003
12.87771 2.1484137
12.87871 2.1499105000000003
12.87971 2.1513442
12.88071 2.1527121
12.88171 2.1540118
12.88271 2.1552406
12.88371 2.1563957
12.88471 2.1574743
12.88571 2.1584753
12.88671 2.1593999
12.88771 2.1602517000000003
12.88871 2.1610364
12.88971 2.1617603
12.89071 2.1624282000000004
12.89171 2.1630423
12.89271 2.1636015
12.89371 2.164101
12.89471 2.1645345
12.89571 2.1648953
12.89671 2.1651782
12.89771 2.1653801
12.89871 2.1655002999999997
12.89971 2.1655394
12.90071 2.1654993
12.90171 2.1653816
12.90271 2.1651879
12.90371 2.1649193
12.90471 2.1645777
12.90571 2.1641654999999997
12.90671 2.1636855
12.90771 2.1631399
12.90871 2.1625294999999998
12.90971 2.1618530000000002
12.91071 2.1611065
12.91171 2.1602841
12.91271 2.1593798
12.91371 2.1583883000000004
12.91471 2.157307
12.91571 2.1561362
12.91671 2.1548789
12.91771 2.15354
12.91871 2.1521246
12.91971 2.1506365
12.92071 2.1490777
12.92171 2.1474479
12.92271 2.1457462
12.92371 2.1439705
12.92471 2.142119
12.92571 2.1401901
12.92671 2.138182
12.92771 2.1360923
12.92871 2.133918
12.92971 2.1316556
12.93071 2.1293025
12.93171 2.1268569
12.93271 2.1243195999999998
12.93371 2.1216938
12.93471 2.1189845999999997
12.93571 2.1161975
12.93671 2.1133376
12.93771 2.1104070999999998
12.93871 2.1074057
12.93971 2.1043304
12.94071 2.1011766
12.94171 2.0979392999999997
12.94271 2.0946149000000003
12.94371 2.0912010000000003
12.94471 2.0876970000000004
12.94571 2.0841032
12.94671 2.0804204
12.94771 2.0766491
12.94871 2.0727897
12.94971 2.0688427999999996
12.95071 2.0648096000000002
12.95171 2.0606926000000003
12.95271 2.0564944
12.95371 2.0522181
12.95471 2.0478651
12.95571 2.0434352
12.95671 2.0389255
12.95771 2.0343313
12.95871 2.0296472999999997
12.95971 2.0248692
12.96071 2.0199947
12.96171 2.0150242
12.96271 2.0099606
12.96371 2.004808
12.96471 1.9995705999999998
12.96571 1.9942513
12.96671 1.9888515
12.96771 1.983371
12.96871 1.9778088
12.96971 1.9721638
12.97071 1.9664356
12.97171 1.9606240000000001
12.97271 1.9547286000000001
12.97371 1.9487482
12.97471 1.9426806
12.97571 1.9365231
12.97671 1.9302724
12.97771 1.9239268999999999
12.97871 1.9174868
12.97971 1.9109549
12.98071 1.9043356
12.98171 1.8976343999999998
12.98271 1.8908553000000001
12.98371 1.8840002000000002
12.98471 1.8770682
12.98571 1.8700561
12.98671 1.8629596
12.98771 1.8557746
12.98871 1.8484984999999998
12.98971 1.841131
12.99071 1.8336728
12.99171 1.8261256
12.99271 1.8184906
12.99371 1.8107682
12.99471 1.8029585000000001
12.99571 1.7950614999999999
12.99671 1.7870782000000003
12.99771 1.7790111000000002
12.99871 1.7708635
12.99971 1.7626388
13.00071 1.7543392000000002
13.00171 1.7459644
13.00271 1.7375112000000001
13.00371 1.7289748
13.00471 1.7203499
13.00571 1.7116325000000001
13.00671 1.7028214
13.00771 1.6939184
13.00871 1.6849274
13.00971 1.6758535
13.01071 1.6667007
13.01171 1.6574711
13.01271 1.6481647
13.01371 1.6387807
13.01471 1.6293176
13.01571 1.6197746999999998
13.01671 1.6101523999999998
13.01771 1.6004521
13.01871 1.5906745999999998
13.01971 1.5808187
13.02071 1.5708825
13.02171 1.5608623
13.02271 1.5507551
13.02371 1.5405597
13.02471 1.5302777
13.02571 1.5199137
13.02671 1.5094738
13.02771 1.4989641
13.02871 1.4883887
13.02971 1.4777482
13.03071 1.4670403
13.03171 1.4562604
13.03271 1.4454039
13.03371 1.4344671999999998
13.03471 1.4234491999999999
13.03571 1.4123506
13.03671 1.4011733
13.03771 1.3899190000000001
13.03871 1.3785884
13.03971 1.3671811
13.04071 1.3556968
13.04171 1.3441364
13.04271 1.3325025000000001
13.04371 1.3207997
13.04471 1.3090332999999998
13.04571 1.2972074999999998
13.04671 1.2853242
13.04771 1.2733813999999999
13.04871 1.2613743
13.04971 1.2492963
13.05071 1.2371419
13.05171 1.2249079
13.05271 1.2125947
13.05371 1.2002057
13.05471 1.1877465
13.05571 1.175222
13.05671 1.1626359
13.05771 1.1499897000000001
13.05871 1.1372834
13.05971 1.1245166
13.06071 1.1116897000000001
13.06171 1.098804
13.06271 1.0858615999999999
13.06371 1.0728636999999999
13.06471 1.0598096
13.06571 1.0466962
13.06671 1.0335185
13.06771 1.020271
13.06871 1.0069502
13.06971 0.99355578
13.07071 0.98009165
13.07171 0.96656457
13.07271 0.95298244
13.07371 0.93935207
13.07471 0.9256772700000001
13.07571 0.91195861
13.07671 0.89819375
13.07771 0.8843791700000001
13.07871 0.87051205
13.07971 0.8565907399999999
13.08071 0.84261531
13.08171 0.8285863299999999
13.08271 0.8145039
13.08371 0.80036707
13.08471 0.78617381
13.08571 0.77192229
13.08671 0.75761229
13.08771 0.74324617
13.08871 0.72882921
13.08971 0.7143684699999999
13.09071 0.6998708
13.09171 0.68534077
13.09271 0.67077931
13.09371 0.65618348
13.09471 0.6415477
13.09571 0.62686577
13.09671 0.612133
13.09771 0.5973475100000001
13.09871 0.58251042
13.09971 0.56762495
13.10071 0.55269501
13.10171 0.5377238200000001
13.10271 0.52271341
13.10371 0.50766505
13.10471 0.49258005
13.10571 0.47746068
13.10671 0.46231038999999996
13.10771 0.44713317999999996
13.10871 0.43193214
13.10971 0.41670813
13.11071 0.40145894
13.11171 0.38617938
13.11271 0.37086287
13.11371 0.35550345
13.11471 0.34009782
13.11571 0.3246465
13.11671 0.30915376
13.11771 0.29362629
13.11871 0.27807119999999996
13.11971 0.26249427000000003
13.12071 0.24689883
13.12171 0.23128571999999997
13.12271 0.21565421
13.12371 0.20000318
13.12471 0.18433195
13.12571 0.16864049
13.12671 0.15292884
13.12771 0.13719627
13.12871 0.1214407
13.12971 0.10565885
13.13071 0.08984721500000001
13.13171 0.074003608
13.13271 0.058128574
13.13371 0.042226064
13.13471 0.026302942000000003
13.13571 0.010367412000000001
13.13671 -0.0055730947000000005
13.13771 -0.021513854000000002
13.13871 -0.037453878999999995
13.13971 -0.053395721
13.14071 -0.06934420100000001
13.14171 -0.085304608
13.14271 -0.10128106
13.14371 -0.11727565
13.14471 -0.13328848
13.14571 -0.14931839
13.14671 -0.16536396
13.14771 -0.18142398
13.14871 -0.19749741
13.14971 -0.21358274
13.15071 -0.22967716000000002
13.15171 -0.24577617
13.15271 -0.26187398
13.15371 -0.27796482
13.15471 -0.2940445
13.15571 -0.31011188
13.15671 -0.32616958
13.15771 -0.34222323
13.15871 -0.35827998
13.15971 -0.37434623
13.16071 -0.39042577
13.16171 -0.40651871999999994
13.16271 -0.42262166
13.16371 -0.43872888
13.16471 -0.45483415
13.16571 -0.47093201
13.16671 -0.48701880000000003
13.16771 -0.50309231
13.16871 -0.51915133
13.16971 -0.5351948599999999
13.17071 -0.55122161
13.17171 -0.56723054
13.17271 -0.58322158
13.17371 -0.59919646
13.17471 -0.6151591900000001
13.17571 -0.63111521
13.17671 -0.64707007
13.17771 -0.66302749
13.17871 -0.6789878
13.17971 -0.69494708
13.18071 -0.71089794
13.18171 -0.72683129
13.18271 -0.74273855
13.18371 -0.75861374
13.18471 -0.77445451
13.18571 -0.7902621300000001
13.18671 -0.8060400400000001
13.18771 -0.82179252
13.18871 -0.83752312
13.18971 -0.85323425
13.19071 -0.8689270400000001
13.19171 -0.8846024100000001
13.19271 -0.90026157
13.19371 -0.91590593
13.19471 -0.9315365900000001
13.19571 -0.9471531
13.19671 -0.9627522
13.19771 -0.97832792
13.19871 -0.99387206
13.19971 -1.0093762
13.20071 -1.0248337
13.20171 -1.0402422
13.20271 -1.0556038
13.20371 -1.0709243
13.20471 -1.0862119
13.20571 -1.101474
13.20671 -1.1167157
13.20771 -1.1319386
13.20871 -1.1471407
13.20971 -1.1623183000000001
13.21071 -1.1774669999999998
13.21171 -1.1925831
13.21271 -1.2076638000000002
13.21371 -1.2227063999999999
13.21471 -1.2377081
13.21571 -1.2526647
13.21671 -1.2675717
13.21771 -1.2824248999999999
13.21871 -1.2972223999999999
13.21971 -1.3119657999999998
13.22071 -1.3266608
13.22171 -1.3413154999999999
13.22271 -1.3559384
13.22371 -1.3705360999999998
13.22471 -1.3851103999999999
13.22571 -1.3996583999999999
13.22671 -1.4141729
13.22771 -1.4286446
13.22871 -1.4430650999999999
13.22971 -1.4574283000000001
13.23071 -1.4717312999999999
13.23171 -1.4859743
13.23271 -1.5001588
13.23371 -1.5142861
13.23471 -1.5283572
13.23571 -1.5423729000000002
13.23671 -1.5563343
13.23771 -1.5702444999999998
13.23871 -1.5841085000000001
13.23971 -1.5979324
13.24071 -1.611721
13.24171 -1.6254766
13.24271 -1.6391965000000002
13.24371 -1.6528733
13.24471 -1.6664967
13.24571 -1.6800556000000002
13.24671 -1.6935417000000001
13.24771 -1.7069515
13.24871 -1.7202861999999999
13.24971 -1.7335514
13.25071 -1.7467541999999998
13.25171 -1.7599011000000002
13.25271 -1.7729959
13.25371 -1.7860401000000001
13.25471 -1.7990338000000001
13.25571 -1.8119762000000001
13.25671 -1.8248674999999999
13.25771 -1.8377086
13.25871 -1.8504996
13.25971 -1.8632388
13.26071 -1.8759213000000001
13.26171 -1.8885393000000001
13.26271 -1.9010833
13.26371 -1.9135455
13.26471 -1.9259218000000002
13.26571 -1.9382139999999999
13.26671 -1.950429
13.26771 -1.962577
13.26871 -1.9746684
13.26971 -1.9867105
13.27071 -1.9987062
13.27171 -2.0106534
13.27271 -2.0225469
13.27371 -2.0343807
13.27471 -2.0461496
13.27571 -2.0578505000000002
13.27671 -2.0694816
13.27771 -2.0810416000000003
13.27871 -2.0925274000000003
13.27971 -2.103935
13.28071 -2.1152596999999997
13.28171 -2.1264989
13.28271 -2.1376532
13.28371 -2.1487277
13.28471 -2.1597318
13.28571 -2.1706758
13.28671 -2.1815682
13.28771 -2.1924129
13.28871 -2.2032075
13.28971 -2.2139445
13.29071 -2.2246135000000002
13.29171 -2.2352049
13.29271 -2.2457116999999998
13.29371 -2.2561314
13.29471 -2.2664649
13.29571 -2.2767154
13.29671 -2.2868857
13.29771 -2.2969771
13.29871 -2.3069903
13.29971 -2.3169256999999996
13.30071 -2.3267856
13.30171 -2.3365745
13.30271 -2.3462992
13.30371 -2.3559658
13.30471 -2.3655778
13.30571 -2.3751337
13.30671 -2.3846267
13.30771 -2.3940457
13.30871 -2.403379
13.30971 -2.4126176
13.31071 -2.4217572
13.31171 -2.4308001999999997
13.31271 -2.439753
13.31371 -2.4486242
13.31471 -2.4574213
13.31571 -2.4661489000000003
13.31671 -2.4748086999999996
13.31771 -2.4834001000000003
13.31871 -2.4919229
13.31971 -2.5003770000000003
13.32071 -2.508764
13.32171 -2.5170851
13.32271 -2.52534
13.32371 -2.5335243
13.32471 -2.5416305
13.32571 -2.5496491999999997
13.32671 -2.5575722
13.32771 -2.5653951
13.32871 -2.5731197
13.32971 -2.5807532
13.33071 -2.5883062
13.33171 -2.5957897
13.33271 -2.6032118
13.33371 -2.6105752
13.33471 -2.6178777
13.33571 -2.6251141
13.33671 -2.632278
13.33771 -2.6393646
13.33871 -2.6463713
13.33971 -2.6532969
13.34071 -2.6601402
13.34171 -2.6668996
13.34271 -2.6735712
13.34371 -2.6801512
13.34471 -2.6866373
13.34571 -2.6930308
13.34671 -2.6993379
13.34771 -2.7055681000000003
13.34871 -2.7117323
13.34971 -2.7178394000000003
13.35071 -2.7238930000000003
13.35171 -2.7298909
13.35271 -2.7358256
13.35371 -2.7416872
13.35471 -2.747466
13.35571 -2.7531555
13.35671 -2.7587531
13.35771 -2.76426
13.35871 -2.7696788
13.35971 -2.7750125
13.36071 -2.7802629
13.36171 -2.7854312
13.36271 -2.7905192
13.36371 -2.7955299
13.36471 -2.8004691000000004
13.36571 -2.8053435
13.36671 -2.810159
13.36771 -2.8149181999999997
13.36871 -2.8196195
13.36971 -2.8242558
13.37071 -2.8288168999999996
13.37171 -2.8332919000000003
13.37271 -2.8376728
13.37371 -2.8419564
13.37471 -2.8461450999999998
13.37571 -2.8502451
13.37671 -2.8542649
13.37771 -2.8582118
13.37871 -2.8620912
13.37971 -2.8659057000000003
13.38071 -2.8696563
13.38171 -2.8733434
13.38271 -2.8769678
13.38371 -2.8805300999999996
13.38471 -2.8840302
13.38571 -2.8874658
13.38671 -2.8908316
13.38771 -2.8941195
13.38871 -2.8973214
13.38971 -2.9004304000000003
13.39071 -2.9034438
13.39171 -2.9063644
13.39271 -2.9091999
13.39371 -2.9119609
13.39471 -2.9146578
13.39571 -2.9172983
13.39671 -2.9198861
13.39771 -2.9224208000000003
13.39871 -2.924899
13.39971 -2.927316
13.40071 -2.9296674
13.40171 -2.9319495
13.40271 -2.9341593
13.40371 -2.9362941
13.40471 -2.9383508
13.40571 -2.9403262
13.40671 -2.9422177
13.40771 -2.9440254
13.40871 -2.9457526
13.40971 -2.9474063000000004
13.41071 -2.9489957
13.41171 -2.9505303
13.41271 -2.9520173
13.41371 -2.9534597
13.41471 -2.9548556
13.41571 -2.9561989
13.41671 -2.9574813
13.41771 -2.9586945
13.41871 -2.9598322
13.41971 -2.9608909
13.42071 -2.9618699
13.42171 -2.9627703
13.42271 -2.9635943
13.42371 -2.9643452
13.42471 -2.9650263
13.42571 -2.9656423000000003
13.42671 -2.9661989
13.42771 -2.9667022000000003
13.42871 -2.9671581
13.42971 -2.9675707
13.43071 -2.9679406
13.43171 -2.9682646999999998
13.43271 -2.9685361
13.43371 -2.9687464
13.43471 -2.9688868999999998
13.43571 -2.9689513
13.43671 -2.968937
13.43771 -2.9688453
13.43871 -2.9686806999999997
13.43971 -2.9684497
13.44071 -2.9681593
13.44171 -2.9678158
13.44271 -2.9674243
13.44371 -2.9669885
13.44471 -2.9665107
13.44571 -2.9659919
13.44671 -2.9654315
13.44771 -2.9648265
13.44871 -2.9641723
13.44971 -2.9634627
13.45071 -2.9626904
13.45171 -2.9618492
13.45271 -2.9609351999999998
13.45371 -2.9599480000000002
13.45471 -2.958891
13.45571 -2.9577706
13.45671 -2.9565949000000002
13.45771 -2.9553724
13.45871 -2.9541099
13.45971 -2.9528121
13.46071 -2.9514801
13.46171 -2.9501133
13.46271 -2.9487085
13.46371 -2.9472614
13.46471 -2.9457668
13.46571 -2.9442193
13.46671 -2.9426137000000003
13.46771 -2.9409463000000002
13.46871 -2.9392144
13.46971 -2.9374184000000003
13.47071 -2.9355607999999997
13.47171 -2.9336469
13.47271 -2.9316839
13.47371 -2.9296795
13.47471 -2.9276405
13.47571 -2.9255716
13.47671 -2.9234748
13.47771 -2.9213488
13.47871 -2.9191898000000003
13.47971 -2.9169921000000003
13.48071 -2.9147493
13.48171 -2.9124554000000002
13.48271 -2.9101055000000002
13.48371 -2.9076967
13.48471 -2.9052282
13.48571 -2.9027013
13.48671 -2.9001197
13.48771 -2.8974891
13.48871 -2.8948164
13.48971 -2.8921084
13.49071 -2.8893715
13.49171 -2.8866095
13.49271 -2.8838241
13.49371 -2.8810143
13.49471 -2.8781762
13.49571 -2.8753042
13.49671 -2.8723923
13.49771 -2.8694347
13.49871 -2.8664265
13.49971 -2.8633652
13.50071 -2.8602503
13.50171 -2.8570835999999997
13.50271 -2.8538688999999997
13.50371 -2.8506115
13.50471 -2.847318
13.50571 -2.8439946000000003
13.50671 -2.8406469
13.50771 -2.8372787
13.50871 -2.8338909
13.50971 -2.8304817
13.51071 -2.827047
13.51171 -2.8235808000000002
13.51271 -2.8200768000000003
13.51371 -2.8165296
13.51471 -2.8129353999999998
13.51571 -2.8092926
13.51671 -2.805602
13.51771 -2.8018663
13.51871 -2.7980894
13.51971 -2.7942762
13.52071 -2.7904321999999997
13.52171 -2.7865626
13.52271 -2.7826719
13.52371 -2.7787631
13.52471 -2.7748378000000002
13.52571 -2.7708948
13.52671 -2.7669307
13.52771 -2.76294
13.52871 -2.7589164999999998
13.52971 -2.754854
13.53071 -2.7507486
13.53171 -2.7465982
13.53271 -2.7424045
13.53371 -2.7381709
13.53471 -2.7339028
13.53571 -2.7296055
13.53671 -2.7252840000000003
13.53771 -2.720942
13.53871 -2.7165814999999998
13.53971 -2.7122037000000003
13.54071 -2.7078087
13.54171 -2.7033947
13.54271 -2.6989596000000002
13.54371 -2.6944996999999997
13.54471 -2.6900103
13.54571 -2.6854864999999997
13.54671 -2.6809242
13.54771 -2.6763208
13.54871 -2.6716771
13.54971 -2.6669959
13.55071 -2.662283
13.55171 -2.6575452
13.55271 -2.6527889
13.55371 -2.6480186999999997
13.55471 -2.6432369000000002
13.55571 -2.638443
13.55671 -2.6336346
13.55771 -2.6288083
13.55871 -2.6239604
13.55971 -2.6190879000000002
13.56071 -2.614188
13.56171 -2.6092581
13.56271 -2.6042962
13.56371 -2.5993008
13.56471 -2.5942713
13.56571 -2.5892088
13.56671 -2.5841163
13.56771 -2.5789991000000003
13.56871 -2.5738629
13.56971 -2.5687132000000004
13.57071 -2.5635532999999997
13.57171 -2.5583841
13.57271 -2.5532031
13.57371 -2.5480058
13.57471 -2.5427863
13.57571 -2.5375396
13.57671 -2.5322624
13.57771 -2.5269533
13.57871 -2.5216130999999997
13.57971 -2.5162432
13.58071 -2.5108458000000002
13.58171 -2.5054231
13.58271 -2.4999773
13.58371 -2.4945106000000004
13.58471 -2.4890263
13.58571 -2.4835274000000003
13.58671 -2.4780171
13.58771 -2.4724969999999997
13.58871 -2.4669664
13.58971 -2.4614224
13.59071 -2.4558595999999997
13.59171 -2.4502718999999997
13.59271 -2.4446534
13.59371 -2.439001
13.59471 -2.4333139999999998
13.59571 -2.4275946999999998
13.59671 -2.4218477
13.59771 -2.4160776
13.59871 -2.4102889
13.59971 -2.4044843
13.60071 -2.3986654
13.60171 -2.3928329
13.60271 -2.3869867
13.60371 -2.3811264
13.60471 -2.3752516000000004
13.60571 -2.369361
13.60671 -2.3634518
13.60771 -2.3575202
13.60871 -2.3515617
13.60971 -2.3455722
13.61071 -2.3395494
13.61171 -2.3334932
13.61271 -2.3274065999999998
13.61371 -2.3212947
13.61471 -2.3151634
13.61571 -2.3090176000000002
13.61671 -2.3028605
13.61771 -2.2966927000000004
13.61871 -2.2905124
13.61971 -2.2843165
13.62071 -2.2781016000000003
13.62171 -2.2718647
13.62271 -2.2656033
13.62371 -2.2593154
13.62471 -2.2529997
13.62571 -2.2466548
13.62671 -2.2402794999999998
13.62771 -2.2338734999999996
13.62871 -2.2274379
13.62971 -2.2209754000000004
13.63071 -2.2144902
13.63171 -2.207987
13.63271 -2.20147
13.63371 -2.1949417999999996
13.63471 -2.1884026
13.63571 -2.1818497999999997
13.63671 -2.175279
13.63771 -2.168685
13.63871 -2.1620631
13.63971 -2.1554101
13.64071 -2.1487249
13.64171 -2.1420076
13.64271 -2.1352597
13.64371 -2.1284828
13.64471 -2.1216789
13.64571 -2.1148499000000003
13.64671 -2.1079974000000004
13.64771 -2.1011235
13.64871 -2.0942304
13.64971 -2.0873196
13.65071 -2.0803919
13.65171 -2.0734465
13.65271 -2.0664808999999997
13.65371 -2.0594913999999998
13.65471 -2.0524728999999997
13.65571 -2.0454213
13.65671 -2.0383338
13.65771 -2.0312093
13.65871 -2.0240492999999997
13.65971 -2.0168571
13.66071 -2.0096363
13.66171 -2.0023908
13.66271 -1.9951234000000002
13.66371 -1.9878354
13.66471 -1.9805269
13.66571 -1.9731972
13.66671 -1.9658448
13.66771 -1.9584682
13.66871 -1.9510653
13.66971 -1.9436339
13.67071 -1.9361716000000002
13.67171 -1.9286755
13.67271 -1.9211435999999997
13.67371 -1.9135738
13.67471 -1.9059659999999998
13.67571 -1.8983215000000002
13.67671 -1.8906433
13.67771 -1.8829351
13.67871 -1.8752007000000002
13.67971 -1.8674426000000002
13.68071 -1.8596622999999999
13.68171 -1.8518588999999999
13.68271 -1.8440301
13.68371 -1.8361723
13.68471 -1.8282821
13.68571 -1.8203563999999999
13.68671 -1.8123931999999998
13.68771 -1.8043917
13.68871 -1.7963516999999998
13.68971 -1.7882736
13.69071 -1.7801582999999999
13.69171 -1.7720064
13.69271 -1.7638192000000001
13.69371 -1.755598
13.69471 -1.7473450000000001
13.69571 -1.7390619999999999
13.69671 -1.7307507
13.69771 -1.7224118
13.69871 -1.7140443
13.69971 -1.7056456000000002
13.70071 -1.6972123
13.70171 -1.6887404000000001
13.70271 -1.6802263000000002
13.70371 -1.6716676
13.70471 -1.6630642
13.70571 -1.6544173
13.70671 -1.6457293000000002
13.70771 -1.637003
13.70871 -1.6282405999999998
13.70971 -1.6194435
13.71071 -1.6106121
13.71171 -1.6017461
13.71271 -1.5928447
13.71371 -1.5839076
13.71471 -1.5749342999999998
13.71571 -1.5659241000000002
13.71671 -1.5568761
13.71771 -1.5477885
13.71871 -1.5386587
13.71971 -1.5294842
13.72071 -1.5202633
13.72171 -1.5109953
13.72271 -1.5016813
13.72371 -1.4923241999999999
13.72471 -1.4829273
13.72571 -1.473494
13.72671 -1.4640258
13.72771 -1.4545226
13.72871 -1.4449827
13.72971 -1.435403
13.73071 -1.4257803
13.73171 -1.4161123
13.73271 -1.4063979
13.73371 -1.3966368999999998
13.73471 -1.3868297
13.73571 -1.3769761
13.73671 -1.3670758
13.73771 -1.3571281
13.73871 -1.3471322000000001
13.73971 -1.3370883
13.74071 -1.3269977
13.74171 -1.3168630000000001
13.74271 -1.3066872999999999
13.74371 -1.296473
13.74471 -1.2862211000000001
13.74571 -1.2759302
13.74671 -1.2655972
13.74771 -1.255218
13.74871 -1.2447891
13.74971 -1.2343082
13.75071 -1.2237751
13.75171 -1.2131914000000001
13.75271 -1.2025594000000002
13.75371 -1.1918807999999999
13.75471 -1.1811565
13.75571 -1.1703856000000001
13.75671 -1.159567
13.75771 -1.1486992999999999
13.75871 -1.1377822
13.75971 -1.1268166
13.76071 -1.1158042
13.76171 -1.1047464
13.76271 -1.0936435
13.76371 -1.082494
13.76471 -1.0712947000000002
13.76571 -1.0600418999999999
13.76671 -1.0487326
13.76771 -1.0373660999999998
13.76871 -1.0259437
13.76971 -1.0144686
13.77071 -1.0029447
13.77171 -0.9913749100000001
13.77271 -0.9797602000000001
13.77371 -0.96809948
13.77471 -0.9563901499999999
13.77571 -0.9446294
13.77671 -0.93281567
13.77771 -0.9209489399999999
13.77871 -0.90903053
13.77971 -0.8970622899999999
13.78071 -0.88504506
13.78171 -0.8729782
13.78271 -0.8608592700000001
13.78371 -0.8486853000000001
13.78471 -0.83645396
13.78571 -0.8241646
13.78671 -0.81181889
13.78771 -0.79942048
13.78871 -0.7869729799999999
13.78971 -0.77447901
13.79071 -0.76193865
13.79171 -0.7493495
13.79271 -0.73670768
13.79371 -0.72400938
13.79471 -0.7112524
13.79571 -0.69843689
13.79671 -0.68556517
13.79771 -0.67264042
13.79871 -0.65966509
13.79971 -0.64663989
13.80071 -0.63356352
13.80171 -0.6204335
13.80271 -0.60724756
13.80371 -0.59400508
13.80471 -0.58070752
13.80571 -0.56735803
13.80671 -0.55395998
13.80771 -0.54051536
13.80871 -0.52702362
13.80971 -0.51348177
13.81071 -0.49988539
13.81171 -0.48623043
13.81271 -0.47251484000000005
13.81371 -0.45873942
13.81471 -0.44490728
13.81571 -0.43102250999999997
13.81671 -0.41708848
13.81771 -0.40310626000000005
13.81871 -0.38907446
13.81971 -0.37499019
13.82071 -0.36085048000000003
13.82171 -0.34665391
13.82271 -0.33240134
13.82371 -0.31809558
13.82471 -0.30373996
13.82571 -0.28933673
13.82671 -0.27488589
13.82771 -0.26038503
13.82871 -0.24583049
13.82971 -0.23121906000000003
13.83071 -0.21654960999999998
13.83171 -0.20182384
13.83271 -0.18704566
13.83371 -0.17221968999999998
13.83471 -0.15734931000000002
13.83571 -0.14243525
13.83671 -0.12747540999999998
13.83771 -0.11246579
13.83871 -0.097402389
13.83971 -0.082282897
13.84071 -0.06710763
13.84171 -0.051879208
13.84271 -0.036601204
13.84371 -0.021276383
13.84471 -0.005905416
13.84571 0.0095132884
13.84671 0.024982664
13.84771 0.040505291
13.84871 0.056081865
13.84971 0.071710511
13.85071 0.087387353
13.85171 0.10310806
13.85271 0.11886968
13.85371 0.13467195999999998
13.85471 0.15051747
13.85571 0.1664105
13.85671 0.18235516000000002
13.85771 0.19835355
13.85871 0.2144048
13.85971 0.23050560000000003
13.86071 0.24665148999999997
13.86171 0.26283881000000003
13.86271 0.27906611
13.86371 0.29533443000000004
13.86471 0.31164645
13.86571 0.32800490000000004
13.86671 0.34441091
13.86771 0.36086331
13.86871 0.37735903
13.86971 0.39389459
13.87071 0.41046762
13.87171 0.42707818
13.87271 0.44372882999999996
13.87371 0.4604232
13.87471 0.47716466
13.87571 0.49395435
13.87671 0.51079053
13.87771 0.52766898
13.87871 0.54458468
13.87971 0.56153359
13.88071 0.57851407
13.88171 0.59552724
13.88271 0.61257607
13.88371 0.62966375
13.88471 0.64679207
13.88571 0.6639606299999999
13.88671 0.681167
13.88771 0.69840793
13.88871 0.71568098
13.88971 0.73298556
13.89071 0.7503231499999999
13.89171 0.76769628
13.89271 0.78510717
13.89371 0.80255624
13.89471 0.82004154
13.89571 0.8375592499999999
13.89671 0.8551049999999999
13.89771 0.87267561
13.89871 0.89027025
13.89971 0.9078907799999999
13.90071 0.9255407400000001
13.90171 0.94322357
13.90271 0.9609413299999999
13.90371 0.97869346
13.90471 0.99647706
13.90571 1.0142881
13.90671 1.0321230000000001
13.90771 1.0499796000000001
13.90871 1.0678577
13.90971 1.0857587
13.91071 1.1036838
13.91171 1.1216336
13.91271 1.1396065
13.91371 1.1576001
13.91471 1.1756112
13.91571 1.193638
13.91671 1.2116805
13.91771 1.229741
13.91871 1.2478227
13.91971 1.2659288
13.92071 1.2840605
13.92171 1.3022168
13.92271 1.3203938
13.92371 1.3385871
13.92471 1.3567923000000002
13.92571 1.3750062
13.92671 1.3932282
13.92771 1.4114593
13.92871 1.4297012
13.92971 1.4479551
13.93071 1.4662211
13.93171 1.4844977000000001
13.93271 1.502783
13.93371 1.5210754
13.93471 1.5393745
13.93571 1.5576812
13.93671 1.5759971000000002
13.93771 1.5943237
13.93871 1.612661
13.93971 1.6310071999999998
13.94071 1.6493581
13.94171 1.6677095
13.94271 1.6860573
13.94371 1.7043993
13.94471 1.7227356999999999
13.94571 1.7410683999999998
13.94671 1.7594002000000002
13.94771 1.7777334999999999
13.94871 1.7960692
13.94971 1.8144066
13.95071 1.8327434
13.95171 1.8510769999999999
13.95271 1.8694051999999999
13.95371 1.8877266
13.95471 1.9060407000000001
13.95571 1.9243474999999999
13.95671 1.9426461
13.95771 1.9609349000000003
13.95871 1.9792110000000003
13.95971 1.9974712
13.96071 2.0157132
13.96171 2.033936
13.96271 2.0521408
13.96371 2.0703302999999997
13.96471 2.0885076
13.96571 2.1066755
13.96671 2.1248343999999997
13.96771 2.1429833
13.96871 2.1611186
13.96971 2.1792363
13.97071 2.1973325
13.97171 2.2154042
13.97271 2.2334503
13.97371 2.2514705
13.97471 2.2694649
13.97571 2.2874335
13.97671 2.3053754
13.97771 2.3232896
13.97871 2.3411751
13.97971 2.3590315
13.98071 2.3768596
13.98171 2.3946611
13.98271 2.4124376
13.98371 2.4301901
13.98471 2.4479177
13.98571 2.4656177
13.98671 2.4832854
13.98771 2.5009159
13.98871 2.5185047
13.98971 2.5360487000000003
13.99071 2.5535474
13.99171 2.5710015999999998
13.99271 2.5884138
13.99371 2.6057858
13.99471 2.6231188
13.99571 2.6404131
13.99671 2.6576679
13.99771 2.6748821
13.99871 2.6920550000000003
13.99971 2.7091860999999997
14.00071 2.7262751
14.00171 2.7433215
14.00271 2.7603231
14.00371 2.7772771
14.00471 2.7941791
14.00571 2.8110250999999997
14.00671 2.8278112
14.00771 2.8445363
14.00871 2.861201
14.00971 2.8778078
14.01071 2.8943598
14.01171 2.9108601000000003
14.01271 2.92731
14.01371 2.9437091
14.01471 2.9600553
14.01571 2.9763455000000003
14.01671 2.9925767
14.01771 3.0087465
14.01871 3.024853
14.01971 3.0408949
14.02071 3.0568706
14.02171 3.0727781
14.02271 3.0886155
14.02371 3.1043803
14.02471 3.1200713
14.02571 3.1356882
14.02671 3.1512331
14.02771 3.1667086999999996
14.02871 3.1821179999999996
14.02971 3.1974628999999997
14.03071 3.2127432999999996
14.03171 3.227957
14.03271 3.2430999000000003
14.03371 3.2581675999999997
14.03471 3.2731551999999997
14.03571 3.2880597
14.03671 3.3028793
14.03771 3.3176132
14.03871 3.3322620999999994
14.03971 3.3468261
14.04071 3.3613056
14.04171 3.3756996999999997
14.04271 3.3900086000000003
14.04371 3.4042325
14.04471 3.4183729000000005
14.04571 3.4324311000000005
14.04671 3.4464083999999997
14.04771 3.4603048
14.04871 3.4741192999999995
14.04971 3.4878481000000003
14.05071 3.5014864
14.05171 3.515029
14.05271 3.528472
14.05371 3.5418127
14.05471 3.5550509
14.05571 3.5681877
14.05671 3.5812255
14.05771 3.5941668000000004
14.05871 3.6070123
14.05971 3.6197624999999998
14.06071 3.6324169000000004
14.06171 3.6449745
14.06271 3.6574341
14.06371 3.6697954
14.06471 3.6820576000000003
14.06571 3.6942194999999995
14.06671 3.7062787
14.06771 3.7182316
14.06871 3.7300751
14.06971 3.7418049
14.07071 3.7534184999999995
14.07171 3.7649155
14.07271 3.7762973
14.07371 3.7875667
14.07471 3.7987268999999997
14.07571 3.8097806
14.07671 3.8207285
14.07771 3.8315699000000003
14.07871 3.8423024
14.07971 3.8529231999999998
14.08071 3.8634293
14.08171 3.8738187
14.08271 3.8840897
14.08371 3.8942415
14.08471 3.904273
14.08571 3.9141825999999997
14.08671 3.9239686000000003
14.08771 3.9336298
14.08871 3.9431654
14.08971 3.9525761999999998
14.09071 3.9618637
14.09171 3.9710308999999997
14.09271 3.9800793
14.09371 3.9890103000000003
14.09471 3.9978228999999996
14.09571 4.006514
14.09671 4.0150803
14.09771 4.023517699999999
14.09871 4.0318228
14.09971 4.0399943
14.10071 4.0480308
14.10171 4.0559333
14.10271 4.0637027
14.10371 4.071339999999999
14.10471 4.0788453
14.10571 4.0862191
14.10671 4.0934611
14.10771 4.1005719
14.10871 4.1075524
14.10971 4.1144032
14.11071 4.1211244
14.11171 4.1277148
14.11271 4.1341726
14.11371 4.140494
14.11471 4.1466758
14.11571 4.1527145
14.11671 4.1586079
14.11771 4.164356000000001
14.11871 4.169959599999999
14.11971 4.1754212
14.12071 4.1807432
14.12171 4.1859273
14.12271 4.1909747
14.12371 4.1958854
14.12471 4.2006589
14.12571 4.205293999999999
14.12671 4.2097893
14.12771 4.2141434
14.12871 4.2183548
14.12971 4.2224221
14.13071 4.226343
14.13171 4.2301155999999995
14.13271 4.2337384
14.13371 4.23721
14.13471 4.2405304
14.13571 4.2437006
14.13671 4.2467222
14.13771 4.2495977
14.13871 4.2523291
14.13971 4.2549174
14.14071 4.2573631
14.14171 4.2596642
14.14271 4.2618189
14.14371 4.2638245999999995
14.14471 4.265679
14.14571 4.2673804
14.14671 4.2689275
14.14771 4.2703196
14.14871 4.2715572
14.14971 4.2726409
14.15071 4.2735714
14.15171 4.27435
14.15271 4.2749781
14.15371 4.2754564
14.15471 4.2757861
14.15571 4.2759679
14.15671 4.2760022
14.15771 4.2758878
14.15871 4.2756241
14.15971 4.2752083
14.16071 4.2746384
14.16171 4.2739119
14.16271 4.2730264
14.16371 4.2719807
14.16471 4.2707752
14.16571 4.2694107
14.16671 4.2678889
14.16771 4.2662121
14.16871 4.2643830000000005
14.16971 4.262403
14.17071 4.2602725
14.17171 4.2579908
14.17271 4.2555571
14.17371 4.2529702
14.17471 4.2502284
14.17571 4.2473312
14.17671 4.2442776
14.17771 4.241067200000001
14.17871 4.2376987999999995
14.17971 4.234172399999999
14.18071 4.230487
14.18171 4.2266432
14.18271 4.2226419
14.18371 4.2184845
14.18471 4.2141739
14.18571 4.2097128999999995
14.18671 4.2051028
14.18771 4.2003445
14.18871 4.1954367999999995
14.18971 4.190377499999999
14.19071 4.1851636
14.19171 4.1797929
14.19271 4.1742634
14.19371 4.1685756
14.19471 4.1627303
14.19571 4.1567288
14.19671 4.1505728
14.19771 4.1442629
14.19871 4.1377991000000005
14.19971 4.1311812
14.20071 4.1244093
14.20171 4.1174844
14.20271 4.1104078
14.20371 4.1031815
14.20471 4.0958066
14.20571 4.0882830000000006
14.20671 4.0806096
14.20771 4.0727839
14.20871 4.064803599999999
14.20971 4.0566668
14.21071 4.0483736
14.21171 4.0399265
14.21271 4.0313289
14.21371 4.022584500000001
14.21471 4.0136956
14.21571 4.0046631999999995
14.21671 3.995486
14.21771 3.9861619
14.21871 3.9766893
14.21971 3.9670672
14.22071 3.9572962000000005
14.22171 3.9473779
14.22271 3.9373141
14.22371 3.9271053
14.22471 3.9167507999999995
14.22571 3.9062493
14.22671 3.8955985999999996
14.22771 3.8847983000000004
14.22871 3.87385
14.22971 3.8627569
14.23071 3.8515233
14.23171 3.8401528999999996
14.23271 3.8286485000000003
14.23371 3.8170092
14.23471 3.8052328
14.23571 3.7933152
14.23671 3.7812538
14.23771 3.7690476
14.23871 3.7566978
14.23971 3.7442076999999996
14.24071 3.7315805
14.24171 3.7188184
14.24271 3.7059217999999996
14.24371 3.6928896000000004
14.24471 3.6797199000000003
14.24571 3.6664121
14.24671 3.6529675
14.24771 3.6393888
14.24871 3.6256805000000005
14.24971 3.6118459
14.25071 3.5978861
14.25171 3.5837997
14.25271 3.5695832
14.25371 3.5552327000000004
14.25471 3.5407453999999996
14.25571 3.5261218
14.25671 3.5113643999999997
14.25771 3.4964785
14.25871 3.4814693
14.25971 3.4663397999999996
14.26071 3.4510910999999997
14.26171 3.4357211999999997
14.26271 3.4202278
14.26371 3.4046091
14.26471 3.388866
14.26571 3.3730004
14.26671 3.3570167
14.26771 3.3409177999999997
14.26871 3.3247054
14.26971 3.3083782
14.27071 3.2919329
14.27171 3.2753661000000003
14.27271 3.2586764999999995
14.27371 3.2418652999999997
14.27471 3.2249369
14.27571 3.207897
14.27671 3.1907506000000003
14.27771 3.1735007000000004
14.27871 3.156146
14.27971 3.1386841
14.28071 3.1211108000000003
14.28171 3.1034235
14.28271 3.0856222
14.28371 3.0677099
14.28471 3.0496909999999997
14.28571 3.0315701
14.28671 3.0133495
14.28771 2.9950291
14.28871 2.976607
14.28971 2.9580807
14.29071 2.9394498000000002
14.29171 2.9207163
14.29271 2.9018843999999997
14.29371 2.8829595
14.29471 2.8639457999999998
14.29571 2.8448449
14.29671 2.8256552
14.29771 2.8063728
14.29871 2.7869930000000003
14.29971 2.7675135
14.30071 2.7479351
14.30171 2.7282618000000003
14.30271 2.7084991
14.30371 2.6886525000000003
14.30471 2.6687248
14.30571 2.6487162
14.30671 2.6286244
14.30771 2.6084466
14.30871 2.5881814
14.30971 2.5678301
14.31071 2.5473963
14.31171 2.5268847
14.31271 2.5062989
14.31371 2.4856403
14.31471 2.4649072000000003
14.31571 2.4440964999999997
14.31671 2.4232049
14.31771 2.4022318
14.31871 2.38118
14.31971 2.3600548999999997
14.32071 2.3388632
14.32171 2.3176104
14.32271 2.2962989
14.32371 2.2749281
14.32471 2.2534942
14.32571 2.2319937000000003
14.32671 2.2104239000000003
14.32771 2.1887854
14.32871 2.1670813
14.32971 2.1453159
14.33071 2.1234928
14.33171 2.1016138
14.33271 2.079678
14.33371 2.0576835
14.33471 2.0356288
14.33571 2.0135144
14.33671 1.9913436999999998
14.33771 1.9691223
14.33871 1.9468561
14.33971 1.9245492
14.34071 1.9022027000000001
14.34171 1.8798141000000002
14.34271 1.8573793
14.34371 1.834894
14.34471 1.812356
14.34571 1.7897667
14.34671 1.7671302
14.34771 1.7444521000000002
14.34871 1.7217372000000002
14.34971 1.6989885
14.35071 1.6762066999999998
14.35171 1.6533908
14.35271 1.6305397999999998
14.35371 1.6076544000000001
14.35471 1.5847371999999997
14.35571 1.561792
14.35671 1.5388227
14.35771 1.5158312999999999
14.35871 1.4928169999999998
14.35971 1.4697764
14.36071 1.4467053
14.36171 1.4236004
14.36271 1.400461
14.36371 1.3772901
14.36471 1.3540933
14.36571 1.3308771000000001
14.36671 1.3076473
14.36771 1.2844073
14.36871 1.2611576
14.36971 1.2378975
14.37071 1.2146253
14.37171 1.1913409
14.37271 1.1680454
14.37371 1.1447410999999998
14.37471 1.1214303
14.37571 1.0981138
14.37671 1.0747908000000002
14.37771 1.0514588999999999
14.37871 1.0281159
14.37971 1.0047607
14.38071 0.98139523
14.38171 0.95802387
14.38271 0.9346527
14.38371 0.91128787
14.38471 0.8879336499999999
14.38571 0.86459164
14.38671 0.8412607000000001
14.38771 0.81793824
14.38871 0.7946215600000001
14.38971 0.77130906
14.39071 0.74800085
14.39171 0.72469846
14.39271 0.7014038499999999
14.39371 0.6781186
14.39471 0.65484345
14.39571 0.63157869
14.39671 0.60832505
14.39771 0.58508446
14.39871 0.5618605799999999
14.39971 0.5386584
14.40071 0.5154829900000001
14.40171 0.49233832
14.40271 0.46922606000000006
14.40371 0.44614523999999994
14.40471 0.423093
14.40571 0.40006577
14.40671 0.37706064
14.40771 0.35407641
14.40871 0.33111381
14.40971 0.30817500999999997
14.41071 0.28526287
14.41171 0.26238011
14.41271 0.23952904000000003
14.41371 0.21671169
14.41471 0.19393016
14.41571 0.17118704
14.41671 0.14848531
14.41771 0.12582779
14.41871 0.10321642
14.41971 0.08065154
14.42071 0.058131746000000005
14.42171 0.035654346
14.42271 0.013216342
14.42371 -0.0091844202
14.42471 -0.031548395
14.42571 -0.05387404800000001
14.42671 -0.076158217
14.42771 -0.098396849
14.42871 -0.12058585
14.42971 -0.14272167
14.43071 -0.16480149
14.43171 -0.18682306
14.43271 -0.20878454999999999
14.43371 -0.23068443
14.43471 -0.25252181
14.43571 -0.27429669
14.43671 -0.29601031
14.43771 -0.31766503
14.43871 -0.33926361
14.43971 -0.36080842999999996
14.44071 -0.38230044
14.44171 -0.40373867
14.44271 -0.42512026
14.44371 -0.44644092999999996
14.44471 -0.46769617999999996
14.44571 -0.48888213999999997
14.44671 -0.50999606
14.44771 -0.53103645
14.44871 -0.55200267
14.44971 -0.57289437
14.45071 -0.5937114400000001
14.45171 -0.61445395
14.45271 -0.6351226
14.45371 -0.65571885
14.45471 -0.67624482
14.45571 -0.69670281
14.45671 -0.71709417
14.45771 -0.73741837
14.45871 -0.75767259
14.45971 -0.77785193
14.46071 -0.79795048
14.46171 -0.81796274
14.46271 -0.83788503
14.46371 -0.85771596
14.46471 -0.87745646
14.46571 -0.89710858
14.46671 -0.91667464
14.46771 -0.9361562299999999
14.46871 -0.95555391
14.46971 -0.9748677699999999
14.47071 -0.994098
14.47171 -1.0132452
14.47271 -1.0323107999999999
14.47371 -1.0512955
14.47471 -1.0701986
14.47571 -1.0890172
14.47671 -1.1077460000000001
14.47771 -1.1263786
14.47871 -1.1449087
14.47971 -1.1633327
14.48071 -1.18165
14.48171 -1.1998633
14.48271 -1.2179776
14.48371 -1.2359979
14.48471 -1.2539275
14.48571 -1.2717673
14.48671 -1.2895158
14.48771 -1.3071703000000001
14.48871 -1.3247284
14.48971 -1.3421888
14.49071 -1.3595514
14.49171 -1.376816
14.49271 -1.3939814
14.49371 -1.4110444
14.49471 -1.4280002
14.49571 -1.444843
14.49671 -1.4615688999999998
14.49771 -1.4781771000000001
14.49871 -1.4946706
14.49971 -1.5110553
14.50071 -1.5273383999999999
14.50171 -1.5435252
14.50271 -1.5596176
14.50371 -1.5756131999999998
14.50471 -1.5915068
14.50571 -1.6072924999999998
14.50671 -1.6229657000000002
14.50771 -1.6385242000000002
14.50871 -1.6539687
14.50971 -1.6693005
14.51071 -1.6845208
14.51171 -1.6996278999999999
14.51271 -1.7146191000000002
14.51371 -1.7294902
14.51471 -1.7442392
14.51571 -1.7588669000000001
14.51671 -1.7733781
14.51771 -1.7877791
14.51871 -1.8020764000000002
14.51971 -1.8162731
14.52071 -1.8303679
14.52171 -1.8443549
14.52271 -1.8582257000000002
14.52371 -1.8719723000000001
14.52471 -1.8855903
14.52571 -1.8990796
14.52671 -1.9124433
14.52771 -1.9256867
14.52871 -1.9388136
14.52971 -1.9518249
14.53071 -1.9647188
14.53171 -1.9774923
14.53271 -1.9901430000000002
14.53371 -2.0026717
14.53471 -2.0150824000000003
14.53571 -2.0273803
14.53671 -2.0395702
14.53771 -2.0516532
14.53871 -2.0636255
14.53971 -2.0754794
14.54071 -2.0872058
14.54171 -2.0987975999999997
14.54271 -2.1102523
14.54371 -2.1215728
14.54471 -2.1327656
14.54571 -2.1438384
14.54671 -2.1547968
14.54771 -2.1656416000000003
14.54871 -2.1763705
14.54971 -2.1869782
14.55071 -2.1974606
14.55171 -2.2078168
14.55271 -2.2180488
14.55371 -2.2281617
14.55471 -2.2381593
14.55571 -2.2480423
14.55671 -2.2578069999999997
14.55771 -2.2674466
14.55871 -2.2769533
14.55971 -2.2863224
14.56071 -2.2955541999999998
14.56171 -2.3046542
14.56271 -2.3136314000000002
14.56371 -2.3224946
14.56471 -2.3312487
14.56571 -2.3398934
14.56671 -2.3484232
14.56771 -2.3568306
14.56871 -2.3651095
14.56971 -2.3732573
14.57071 -2.3812762000000003
14.57171 -2.389171
14.57271 -2.3969464
14.57371 -2.4046043
14.57471 -2.4121419
14.57571 -2.4195535
14.57671 -2.4268327
14.57771 -2.4339763
14.57871 -2.4409859999999997
14.57971 -2.4478685000000002
14.58071 -2.4546327
14.58171 -2.4612864
14.58271 -2.4678333
14.58371 -2.4742704
14.58471 -2.4805905
14.58571 -2.4867849
14.58671 -2.4928472999999998
14.58771 -2.4987759
14.58871 -2.5045745
14.58971 -2.51025
14.59071 -2.5158092
14.59171 -2.5212558
14.59271 -2.5265884
14.59371 -2.5318021
14.59471 -2.5368915999999997
14.59571 -2.5418537000000003
14.59671 -2.5466898000000002
14.59771 -2.5514061
14.59871 -2.5560101
14.59971 -2.5605081
14.60071 -2.5649013
14.60171 -2.5691854
14.60271 -2.5733517
14.60371 -2.5773913
14.60471 -2.581298
14.60571 -2.5850715
14.60671 -2.5887173
14.60771 -2.5922438
14.60871 -2.5956593
14.60971 -2.598968
14.61071 -2.6021689
14.61171 -2.6052576000000003
14.61271 -2.6082281
14.61371 -2.6110775999999998
14.61471 -2.6138073
14.61571 -2.6164228
14.61671 -2.6189314
14.61771 -2.6213385
14.61871 -2.6236450000000002
14.61971 -2.6258467
14.62071 -2.6279354
14.62171 -2.6299031
14.62271 -2.6317456999999997
14.62371 -2.6334643
14.62471 -2.6350657
14.62571 -2.6365587
14.62671 -2.6379518
14.62771 -2.6392482
14.62871 -2.6404463
14.62971 -2.64154
14.63071 -2.6425228
14.63171 -2.6433906
14.63271 -2.644144
14.63371 -2.6447877
14.63471 -2.6453285
14.63571 -2.6457714
14.63671 -2.6461175
14.63771 -2.6463628
14.63871 -2.6465008
14.63971 -2.6465252
14.64071 -2.6464334
14.64171 -2.6462281
14.64271 -2.6459169
14.64371 -2.6455089000000003
14.64471 -2.6450118000000002
14.64571 -2.6444284
14.64671 -2.6437562000000003
14.64771 -2.642989
14.64871 -2.64212
14.64971 -2.6411453000000003
14.65071 -2.6400656000000002
14.65171 -2.6388856
14.65271 -2.6376117
14.65371 -2.636249
14.65471 -2.6347987
14.65571 -2.6332578
14.65671 -2.6316205
14.65771 -2.6298817
14.65871 -2.6280398
14.65971 -2.6260976
14.66071 -2.6240619
14.66171 -2.6219411000000004
14.66271 -2.6197415
14.66371 -2.6174646
14.66471 -2.6151072
14.66571 -2.6126631000000002
14.66671 -2.610126
14.66771 -2.6074924
14.66871 -2.6047636
14.66971 -2.6019444999999997
14.67071 -2.5990419
14.67171 -2.5960611
14.67271 -2.5930041
14.67371 -2.5898689
14.67471 -2.5866512
14.67571 -2.5833469
14.67671 -2.579955
14.67771 -2.5764784
14.67871 -2.5729232
14.67971 -2.569296
14.68071 -2.5656015
14.68171 -2.56184
14.68271 -2.558008
14.68371 -2.5540990999999997
14.68471 -2.5501074
14.68571 -2.5460303
14.68671 -2.5418689000000003
14.68771 -2.5376282999999997
14.68871 -2.5333147
14.68971 -2.5289336
14.69071 -2.5244869
14.69171 -2.5199737
14.69271 -2.5153905
14.69371 -2.5107345
14.69471 -2.506005
14.69571 -2.5012048
14.69671 -2.4963387999999997
14.69771 -2.4914129
14.69871 -2.4864303
14.69971 -2.4813913
14.70071 -2.4762925
14.70171 -2.471129
14.70271 -2.4658965
14.70371 -2.4605934
14.70471 -2.4552217
14.70571 -2.4497863
14.70671 -2.4442932
14.70771 -2.4387471
14.70871 -2.4331503
14.70971 -2.4275014
14.71071 -2.421798
14.71171 -2.416037
14.71271 -2.4102175999999997
14.71371 -2.4043409000000002
14.71471 -2.3984103
14.71571 -2.3924289
14.71671 -2.3863994
14.71771 -2.3803212
14.71871 -2.374192
14.71971 -2.3680083
14.72071 -2.3617679
14.72171 -2.3554705
14.72271 -2.3491189
14.72371 -2.3427181
14.72471 -2.3362735
14.72571 -2.3297897
14.72671 -2.3232684999999997
14.72771 -2.3167093999999997
14.72871 -2.3101099
14.72971 -2.3034675
14.73071 -2.296781
14.73171 -2.2900505
14.73271 -2.2832775
14.73371 -2.2764645999999997
14.73471 -2.2696132
14.73571 -2.2627235999999997
14.73671 -2.2557953
14.73771 -2.248827
14.73871 -2.2418182
14.73971 -2.23477
14.74071 -2.227685
14.74171 -2.2205675
14.74271 -2.2134211
14.74371 -2.2062484
14.74471 -2.1990504
14.74571 -2.191826
14.74671 -2.1845727999999998
14.74771 -2.1772882
14.74871 -2.1699704
14.74971 -2.1626189
14.75071 -2.1552347
14.75171 -2.1478194999999998
14.75271 -2.1403756
14.75371 -2.1329051000000003
14.75471 -2.1254096000000002
14.75571 -2.1178907000000002
14.75671 -2.1103498
14.75771 -2.1027882
14.75871 -2.0952081000000002
14.75971 -2.0876115
14.76071 -2.0799998
14.76171 -2.0723738
14.76271 -2.064733
14.76371 -2.0570762
14.76471 -2.0494011999999997
14.76571 -2.0417061
14.76671 -2.0339895
14.76771 -2.0262511
14.76871 -2.0184919
14.76971 -2.0107141
14.77071 -2.0029206
14.77171 -1.9951150000000002
14.77271 -1.9873003
14.77371 -1.979479
14.77471 -1.9716527000000001
14.77571 -1.9638220000000002
14.77671 -1.9559862000000001
14.77771 -1.9481445
14.77871 -1.9402956999999998
14.77971 -1.9324385
14.78071 -1.9245721
14.78171 -1.9166963
14.78271 -1.9088108
14.78371 -1.900916
14.78471 -1.8930122
14.78571 -1.8851005
14.78671 -1.8771825
14.78771 -1.8692609
14.78871 -1.8613387
14.78971 -1.8534197
14.79071 -1.8455071
14.79171 -1.837603
14.79271 -1.8297075999999999
14.79371 -1.8218193
14.79471 -1.8139349
14.79571 -1.8060508999999998
14.79671 -1.7981645000000002
14.79771 -1.7902741
14.79871 -1.7823803999999999
14.79971 -1.7744856
14.80071 -1.766593
14.80171 -1.7587055
14.80271 -1.7508253000000003
14.80371 -1.7429542
14.80471 -1.7350933
14.80571 -1.7272437000000003
14.80671 -1.7194072
14.80771 -1.7115857
14.80871 -1.7037813
14.80971 -1.6959943000000002
14.81071 -1.6882239
14.81171 -1.6804667
14.81271 -1.6727187000000001
14.81371 -1.6649755
14.81471 -1.6572349
14.81571 -1.6494973
14.81671 -1.6417662
14.81771 -1.634047
14.81871 -1.6263459
14.81971 -1.6186675000000001
14.82071 -1.6110145
14.82171 -1.6033866
14.82271 -1.5957823
14.82371 -1.5881998000000002
14.82471 -1.5806379
14.82571 -1.5730964
14.82671 -1.565576
14.82771 -1.5580768999999999
14.82871 -1.5505980000000001
14.82971 -1.5431369
14.83071 -1.5356900999999998
14.83171 -1.5282550000000001
14.83271 -1.5208309999999998
14.83371 -1.5134211
14.83471 -1.5060307
14.83571 -1.4986674
14.83671 -1.4913377
14.83771 -1.4840457
14.83871 -1.4767914
14.83971 -1.4695715999999999
14.84071 -1.4623811
14.84171 -1.4552149
14.84271 -1.4480696
14.84371 -1.4409448999999999
14.84471 -1.4338423
14.84571 -1.4267642
14.84671 -1.419712
14.84771 -1.4126859
14.84871 -1.4056846
14.84971 -1.3987071
14.85071 -1.3917542
14.85171 -1.3848293
14.85271 -1.3779378
14.85371 -1.371086
14.85471 -1.3642785
14.85571 -1.3575163
14.85671 -1.3507961000000002
14.85771 -1.3441116
14.85871 -1.3374547
14.85971 -1.3308195
14.86071 -1.3242034
14.86171 -1.3176081
14.86271 -1.3110382999999999
14.86371 -1.3045001
14.86471 -1.2979981
14.86571 -1.2915348
14.86671 -1.2851099
14.86771 -1.2787225
14.86871 -1.272372
14.86971 -1.2660597
14.87071 -1.259789
14.87171 -1.2535631999999999
14.87271 -1.2473844
14.87371 -1.2412513
14.87471 -1.2351587000000002
14.87571 -1.2290996
14.87671 -1.2230664
14.87771 -1.2170549
14.87871 -1.2110654
14.87971 -1.2051028
14.88071 -1.199175
14.88171 -1.1932903
14.88271 -1.1874542
14.88371 -1.1816683
14.88471 -1.1759305
14.88571 -1.1702367
14.88671 -1.1645831
14.88771 -1.1589678
14.88871 -1.1533913
14.88971 -1.1478554
14.89071 -1.1423614
14.89171 -1.1369080999999999
14.89271 -1.1314921
14.89371 -1.1261081
14.89471 -1.1207521
14.89571 -1.1154229
14.89671 -1.1101239
14.89771 -1.1048624
14.89871 -1.0996473999999998
14.89971 -1.0944866
14.90071 -1.0893838
14.90171 -1.0843378000000001
14.90271 -1.0793431
14.90371 -1.0743923
14.90471 -1.0694792
14.90571 -1.0646003
14.90671 -1.0597558999999999
14.90771 -1.0549486000000001
14.90871 -1.0501812
14.90971 -1.0454552000000001
14.91071 -1.0407696
14.91171 -1.0361217
14.91271 -1.0315095
14.91371 -1.0269332
14.91471 -1.0223962
14.91571 -1.0179047
14.91671 -1.0134654
14.91771 -1.0090828
14.91871 -1.0047571
14.91971 -1.0004838
14.92071 -0.99625522
14.92171 -0.9920629699999999
14.92271 -0.9879010699999999
14.92371 -0.98376786
14.92471 -0.9796659500000001
14.92571 -0.97560091
14.92671 -0.9715785299999999
14.92771 -0.96760243
14.92871 -0.96367355
14.92971 -0.9597901299999999
14.93071 -0.9559498200000001
14.93171 -0.9521516000000001
14.93271 -0.9483967
14.93371 -0.94468826
14.93471 -0.94102956
14.93571 -0.9374221800000001
14.93671 -0.93386415
14.93771 -0.93035027
14.93871 -0.92687337
14.93971 -0.9234271900000001
14.94071 -0.92000868
14.94171 -0.91661923
14.94271 -0.91326442
14.94371 -0.90995161
14.94471 -0.90668742
14.94571 -0.9034753799999999
14.94671 -0.90031503
14.94771 -0.89720292
14.94871 -0.8941344
14.94971 -0.89110564
14.95071 -0.88811526
14.95171 -0.8851640900000001
14.95271 -0.8822538
14.95371 -0.87938532
14.95471 -0.87655745
14.95571 -0.87376693
14.95671 -0.87100966
14.95771 -0.86828284
14.95871 -0.86558647
14.95971 -0.8629241
14.96071 -0.8603019599999999
14.96171 -0.85772648
14.96271 -0.85520232
14.96371 -0.85273022
14.96471 -0.8503070999999999
14.96571 -0.84792692
14.96671 -0.84558325
14.96771 -0.84327133
14.96871 -0.84098941
14.96971 -0.8387384
14.97071 -0.8365209199999999
14.97171 -0.8343393899999999
14.97271 -0.8321949299999999
14.97371 -0.83008679
14.97471 -0.82801338
14.97571 -0.8259737899999999
14.97671 -0.82396865
14.97771 -0.8220006700000001
14.97871 -0.82007358
14.97971 -0.8181906299999999
14.98071 -0.8163528499999999
14.98171 -0.8145581000000001
14.98271 -0.81280153
14.98371 -0.81107691
14.98471 -0.80937883
14.98571 -0.80770459
14.98671 -0.8060547499999999
14.98771 -0.80443267
14.98871 -0.8028432699999999
14.98971 -0.8012907600000001
14.99071 -0.7997775500000001
14.99171 -0.79830401
14.99271 -0.79686875
14.99371 -0.7954700800000001
14.99471 -0.79410691
14.99571 -0.7927789399999999
14.99671 -0.7914863499999999
14.99771 -0.79022907
14.99871 -0.7890055
14.99971 -0.78781238
15.00071 -0.78664562
15.00171 -0.78550121
15.00271 -0.7843769199999999
15.00371 -0.7832732099999999
15.00471 -0.78219334
15.00571 -0.7811423399999999
15.00671 -0.78012529
15.00771 -0.77914582
15.00871 -0.77820518
15.00971 -0.77730212
15.01071 -0.77643371
15.01171 -0.77559645
15.01271 -0.77478732
15.01371 -0.77400431
15.01471 -0.7732461700000001
15.01571 -0.77251205
15.01671 -0.77180094
15.01771 -0.77111148
15.01871 -0.77044251
15.01971 -0.76979366
15.02071 -0.76916604
15.02171 -0.76856227
15.02271 -0.76798601
15.02371 -0.7674409099999999
15.02471 -0.76692943
15.02571 -0.7664518
15.02671 -0.76600607
15.02771 -0.76558837
15.02871 -0.76519414
15.02971 -0.76481914
15.03071 -0.7644604
15.03171 -0.76411646
15.03271 -0.7637871
15.03371 -0.76347296
15.03471 -0.76317503
15.03571 -0.76289461
15.03671 -0.76263314
15.03771 -0.76239258
15.03871 -0.76217516
15.03971 -0.76198326
15.04071 -0.7618186100000001
15.04171 -0.76168175
15.04271 -0.76157153
15.04371 -0.7614851
15.04471 -0.76141851
15.04571 -0.76136757
15.04671 -0.76132892
15.04771 -0.7613006
15.04871 -0.76128235
15.04971 -0.76127518
15.05071 -0.76128095
15.05171 -0.76130163
15.05271 -0.76133898
15.05371 -0.76139444
15.05471 -0.76146927
15.05571 -0.7615644500000001
15.05671 -0.76168049
15.05771 -0.76181716
15.05871 -0.76197302
15.05971 -0.76214527
15.06071 -0.7623300900000001
15.06171 -0.76252334
15.06271 -0.7627215199999999
15.06371 -0.76292269
15.06471 -0.76312684
15.06571 -0.76333578
15.06671 -0.76355264
15.06771 -0.76378058
15.06871 -0.7640222999999999
15.06971 -0.7642793
15.07071 -0.76455208
15.07171 -0.7648404200000001
15.07271 -0.7651438
15.07371 -0.76546157
15.07471 -0.7657927
15.07571 -0.76613561
15.07671 -0.76648775
15.07771 -0.7668457
15.07871 -0.76720584
15.07971 -0.76756519
15.08071 -0.7679224
15.08171 -0.76827831
15.08271 -0.76863579
15.08371 -0.76899882
15.08471 -0.76937121
15.08571 -0.76975538
15.08671 -0.77015171
15.08771 -0.7705586
15.08871 -0.77097327
15.08971 -0.77139293
15.09071 -0.7718154199999999
15.09171 -0.77223964
15.09271 -0.77266521
15.09371 -0.77309175
15.09471 -0.77351835
15.09571 -0.77394336
15.09671 -0.77436515
15.09771 -0.77478276
15.09871 -0.77519696
15.09971 -0.77561028
15.10071 -0.7760266800000001
15.10171 -0.77645015
15.10271 -0.77688331
15.10371 -0.7773262000000001
15.10471 -0.77777617
15.10571 -0.7782287
15.10671 -0.77867885
15.10771 -0.77912291
15.10871 -0.77955928
15.10971 -0.77998862
15.11071 -0.78041288
15.11171 -0.78083416
15.11271 -0.7812534499999999
15.11371 -0.7816704900000001
15.11471 -0.78208419
15.11571 -0.7824934100000001
15.11671 -0.78289825
15.11771 -0.7833003999999999
15.11871 -0.7837024499999999
15.11971 -0.78410683
15.12071 -0.78451429
15.12171 -0.7849229500000001
15.12271 -0.7853288199999999
15.12371 -0.78572668
15.12471 -0.7861118800000001
15.12571 -0.78648226
15.12671 -0.78683877
15.12771 -0.78718485
15.12871 -0.7875252500000001
15.12971 -0.7878638800000001
15.13071 -0.7882024200000001
15.13171 -0.78854011
15.13271 -0.78887427
15.13371 -0.7892018199999999
15.13471 -0.78952089
15.13571 -0.78983139
15.13671 -0.7901346300000001
15.13771 -0.7904321900000001
15.13871 -0.7907246200000001
15.13971 -0.79101017
15.14071 -0.79128528
15.14171 -0.7915457699999999
15.14271 -0.79178866
15.14371 -0.79201348
15.14471 -0.79222312
15.14571 -0.7924225199999999
15.14671 -0.79261716
15.14771 -0.79281079
15.14871 -0.79300394
15.14971 -0.7931939299999999
15.15071 -0.7933760099999999
15.15171 -0.79354532
15.15271 -0.7936988
15.15371 -0.79383627
15.15471 -0.7939597600000001
15.15571 -0.79407217
15.15671 -0.79417564
15.15771 -0.7942699799999999
15.15871 -0.7943529600000001
15.15971 -0.79442123
15.16071 -0.79447236
15.16171 -0.79450598
15.16271 -0.79452451
15.16371 -0.79453206
15.16471 -0.79453271
15.16571 -0.79452842
15.16671 -0.79451799
15.16771 -0.7944970399999999
15.16871 -0.7944596899999999
15.16971 -0.79440083
15.17071 -0.79431832
15.17171 -0.79421336
15.17271 -0.79409014
15.17371 -0.7939537099999999
15.17471 -0.79380805
15.17571 -0.79365429
15.17671 -0.79349065
15.17771 -0.79331351
15.17871 -0.79311952
15.17971 -0.7929070899999999
15.18071 -0.7926771399999999
15.18171 -0.7924325799999999
15.18271 -0.7921763700000001
15.18371 -0.7919096400000001
15.18471 -0.7916308000000001
15.18571 -0.7913356599999999
15.18671 -0.79101902
15.18771 -0.79067694
15.18871 -0.7903086
15.18971 -0.7899167
15.19071 -0.7895067299999999
15.19171 -0.7890846599999999
15.19271 -0.78865457
15.19371 -0.78821713
15.19471 -0.7877694399999999
15.19571 -0.7873064799999999
15.19671 -0.78682322
15.19771 -0.7863169499999999
15.19871 -0.7857877799999999
15.19971 -0.7852384800000001
15.20071 -0.78467242
15.20171 -0.7840917399999999
15.20271 -0.7834961600000001
15.20371 -0.7828829799999999
15.20471 -0.78224838
15.20571 -0.7815894699999999
15.20671 -0.78090606
15.20771 -0.780201
15.20871 -0.77947928
15.20971 -0.7787459099999999
15.21071 -0.7780036899999999
15.21171 -0.77725179
15.21271 -0.77648596
15.21371 -0.77570016
15.21471 -0.77488879
15.21571 -0.7740490099999999
15.21671 -0.7731816699999999
15.21771 -0.77229068
15.21871 -0.77138096
15.21971 -0.77045644
15.22071 -0.76951841
15.22171 -0.7685652000000001
15.22271 -0.7675935
15.22371 -0.76660034
15.22471 -0.76558474
15.22571 -0.7645484499999999
15.22671 -0.76349513
15.22771 -0.76242848
15.22871 -0.76135038
15.22971 -0.7602594300000001
15.23071 -0.7591513
15.23171 -0.75802025
15.23271 -0.75686155
15.23371 -0.75567337
15.23471 -0.7544576199999999
15.23571 -0.7532192400000001
15.23671 -0.75196405
15.23771 -0.75069643
15.23871 -0.7494176699999999
15.23971 -0.74812574
15.24071 -0.7468163
15.24171 -0.7454850199999999
15.24271 -0.74412944
15.24371 -0.74274992
15.24471 -0.74134911
15.24571 -0.73993043
15.24671 -0.73849605
15.24771 -0.73704557
15.24871 -0.73557599
15.24971 -0.73408317
15.25071 -0.73256367
15.25171 -0.73101684
15.25271 -0.7294453200000001
15.25371 -0.7278543000000001
15.25471 -0.72624949
15.25571 -0.7246349
15.25671 -0.72301114
15.25771 -0.72137527
15.25871 -0.71972213
15.25971 -0.71804645
15.26071 -0.7163449700000001
15.26171 -0.71461773
15.26271 -0.7128674500000001
15.26371 -0.71109808
15.26471 -0.70931269
15.26571 -0.70751202
15.26671 -0.70569422
15.26771 -0.7038557400000001
15.26871 -0.7019935199999999
15.26971 -0.70010647
15.27071 -0.69819652
15.27171 -0.69626779
15.27271 -0.69432496
15.27371 -0.69237105
15.27471 -0.6904061
15.27571 -0.68842699
15.27671 -0.6864286500000001
15.27771 -0.68440628
15.27871 -0.6823572299999999
15.27971 -0.6802822
15.28071 -0.67818486
15.28171 -0.67607006
15.28271 -0.6739418500000001
15.28371 -0.67180167
15.28471 -0.66964794
15.28571 -0.6674771700000001
15.28671 -0.6652856199999999
15.28771 -0.66307127
15.28871 -0.66083474
15.28971 -0.65857903
15.29071 -0.65630795
15.29171 -0.6540243
15.29271 -0.65172822
15.29371 -0.6494171
15.29471 -0.64708665
15.29571 -0.64473278
15.29671 -0.64235348
15.29771 -0.6399497399999999
15.29871 -0.63752532
15.29971 -0.63508498
15.30071 -0.63263252
15.30171 -0.63016918
15.30271 -0.6276931099999999
15.30371 -0.62520048
15.30471 -0.62268716
15.30571 -0.62015075
15.30671 -0.6175915700000001
15.30771 -0.6150126
15.30871 -0.61241793
15.30971 -0.60981098
15.31071 -0.6071928
15.31171 -0.60456172
15.31271 -0.60191425
15.31371 -0.59924661
15.31471 -0.59655667
15.31571 -0.59384489
15.31671 -0.59111416
15.31771 -0.58836839
15.31871 -0.5856107
15.31971 -0.58284188
15.32071 -0.58006006
15.32171 -0.57726158
15.32271 -0.5744427
15.32371 -0.57160133
15.32471 -0.56873811
15.32571 -0.5658562300000001
15.32671 -0.56295991
15.32771 -0.5600526
15.32871 -0.55713556
15.32971 -0.55420715
15.33071 -0.55126362
15.33171 -0.54830089
15.33271 -0.54531628
15.33371 -0.5423096
15.33471 -0.53928313
15.33571 -0.5362405
15.33671 -0.53318492
15.33771 -0.53011789
15.33871 -0.52703847
15.33971 -0.5239442000000001
15.34071 -0.52083223
15.34171 -0.51770108
15.34271 -0.51455144
15.34371 -0.5113860100000001
15.34471 -0.5082082499999999
15.34571 -0.5050207
15.34671 -0.50182366
15.34771 -0.49861488000000004
15.34871 -0.49539031000000006
15.34971 -0.49214568
15.35071 -0.48887827
15.35171 -0.48558804999999994
15.35271 -0.48227753
15.35371 -0.47895089
15.35471 -0.47561213999999996
15.35571 -0.47226381
15.35671 -0.46890606
15.35771 -0.46553719
15.35871 -0.46215467
15.35971 -0.4587566
15.36071 -0.45534256
15.36171 -0.45191370999999997
15.36271 -0.44847191000000003
15.36371 -0.44501848
15.36471 -0.44155307
15.36571 -0.43807356000000003
15.36671 -0.43457662999999996
15.36771 -0.43105911
15.36871 -0.42751967
15.36971 -0.42395922
15.37071 -0.42038122000000006
15.37171 -0.41679023
15.37271 -0.41319047999999997
15.37371 -0.4095844
15.37471 -0.40597185
15.37571 -0.40235044
15.37671 -0.39871675000000006
15.37771 -0.39506746
15.37871 -0.39140065
15.37971 -0.38771601
15.38071 -0.38401447
15.38171 -0.38029716999999996
15.38271 -0.37656471
15.38371 -0.37281669
15.38471 -0.36905203000000003
15.38571 -0.36526984
15.38671 -0.36147029999999997
15.38771 -0.3576552
15.38871 -0.35382765
15.38971 -0.34999119
15.39071 -0.34614849999999997
15.39171 -0.3423003
15.39271 -0.33844495
15.39371 -0.33457885
15.39471 -0.33069758
15.39571 -0.32679732
15.39671 -0.32287589
15.39771 -0.31893332
15.39871 -0.31497139
15.39971 -0.3109928
15.40071 -0.30700024000000004
15.40171 -0.30299562
15.40271 -0.29897988
15.40371 -0.29495335
15.40471 -0.29091625
15.40571 -0.28686919
15.40671 -0.28281303
15.40771 -0.27874848
15.40871 -0.27467543
15.40971 -0.27059247
15.41071 -0.26649677
15.41171 -0.26238465
15.41271 -0.25825256
15.41371 -0.25409812
15.41471 -0.24992088
15.41571 -0.24572262
15.41671 -0.24150684
15.41771 -0.23727773000000002
15.41871 -0.23303907000000001
15.41971 -0.22879348
15.42071 -0.22454185000000002
15.42171 -0.22028362999999998
15.42271 -0.21601717
15.42371 -0.21174045
15.42471 -0.20745145
15.42571 -0.20314842000000002
15.42671 -0.1988298
15.42771 -0.19449418
15.42871 -0.19014021
15.42971 -0.18576684
15.43071 -0.18137364
15.43171 -0.17696123
15.43271 -0.17253145
15.43371 -0.16808725000000002
15.43471 -0.16363217
15.43571 -0.15916954
15.43671 -0.15470166
15.43771 -0.15022918000000002
15.43871 -0.14575081
15.43971 -0.14126360000000002
15.44071 -0.13676370000000002
15.44171 -0.1322471
15.44271 -0.12771058
15.44371 -0.1231522
15.44471 -0.11857153000000001
15.44571 -0.11396949
15.44671 -0.10934798999999999
15.44771 -0.10470945000000001
15.44871 -0.10005638
15.44971 -0.095391163
15.45071 -0.090715714
15.45171 -0.086031464
15.45271 -0.081339234
15.45371 -0.076639099
15.45471 -0.071930233
15.45571 -0.06721079099999999
15.45671 -0.062478025
15.45771 -0.05772857099999999
15.45871 -0.052959030000000004
15.45971 -0.048166681999999995
15.46071 -0.043350231
15.46171 -0.0385102
15.46271 -0.033648944
15.46371 -0.028770228
15.46471 -0.023878418000000002
15.46571 -0.01897748
15.46671 -0.014070074
15.46771 -0.0091570248
15.46871 -0.004237239
15.46971 0.00069182347
15.47071 0.0056334771
15.47171 0.010591085
15.47271 0.015567487999999999
15.47371 0.020564719
15.47471 0.025584042
15.47571 0.030626077
15.47671 0.035690862999999996
15.47771 0.040777793
15.47871 0.045885349
15.47971 0.051010981999999996
15.48071 0.056151230999999996
15.48171 0.061302166000000005
15.48271 0.06646023200000001
15.48371 0.071623258
15.48471 0.076791289
15.48571 0.081966858
15.48671 0.087154587
15.48771 0.092360133
15.48871 0.097588799
15.48971 0.10284428
15.49071 0.10812782
15.49171 0.11343827
15.49271 0.11877268999999999
15.49371 0.12412737
15.49471 0.12949882000000001
15.49571 0.13488432
15.49671 0.14028208
15.49771 0.14569084
15.49871 0.15110968
15.49971 0.1565379
15.50071 0.16197525000000002
15.50171 0.16742261
15.50271 0.17288248
15.50371 0.17835899
15.50471 0.18385741
15.50571 0.18938276
15.50671 0.19493841
15.50771 0.20052486
15.50871 0.20613928999999998
15.50971 0.21177626
15.51071 0.2174292
15.51171 0.22309221999999998
15.51271 0.22876163
15.51371 0.23443662
15.51471 0.24011899
15.51571 0.24581216
15.51671 0.25151989
15.51771 0.25724529
15.51871 0.2629905
15.51971 0.26875709000000003
15.52071 0.27454663
15.52171 0.28036109000000003
15.52271 0.28620258
15.52371 0.29207254
15.52471 0.29797067
15.52571 0.30389412
15.52671 0.30983749
15.52771 0.31579398000000003
15.52871 0.3217573
15.52971 0.32772361
15.53071 0.3336929
15.53171 0.33966911
15.53271 0.34565905
15.53371 0.35167034
15.53471 0.35770917
15.53571 0.36377904
15.53671 0.36988028
15.53771 0.3760108
15.53871 0.38216757
15.53971 0.38834770999999996
15.54071 0.39454917000000006
15.54171 0.40077041
15.54271 0.40700971
15.54371 0.41326432999999996
15.54471 0.41953065
15.54571 0.42580483
15.54671 0.43208444999999995
15.54771 0.43837009
15.54871 0.44466602
15.54971 0.45097969
15.55071 0.45731994000000004
15.55171 0.46369447
15.55271 0.47010765
15.55371 0.47655907
15.55471 0.48304405
15.55571 0.48955520999999996
15.55671 0.49608494
15.55771 0.50262748
15.55871 0.50918004
15.55971 0.51574241
15.56071 0.5223160600000001
15.56171 0.52890265
15.56271 0.53550331
15.56371 0.54211877
15.56471 0.54875026
15.56571 0.5554005
15.56671 0.56207436
15.56771 0.56877802
15.56871 0.5755174
15.56971 0.5822957999999999
15.57071 0.58911229
15.57171 0.59596132
15.57271 0.60283383
15.57371 0.6097198
15.57471 0.61661121
15.57571 0.62350417
15.57671 0.63039968
15.57771 0.63730287
15.57871 0.64422078
15.57971 0.65116007
15.58071 0.65812548
15.58171 0.66511934
15.58271 0.67214235
15.58371 0.6791948299999999
15.58471 0.68627754
15.58571 0.6933916800000001
15.58671 0.70053791
15.58771 0.70771491
15.58871 0.7149182700000001
15.58971 0.72214082
15.59071 0.72937398
15.59171 0.73661045
15.59271 0.74384669
15.59371 0.7510843700000001
15.59471 0.75833034
15.59571 0.76559465
15.59671 0.77288751
15.59771 0.78021656
15.59871 0.7875850400000001
15.59971 0.7949915700000001
15.60071 0.8024315299999999
15.60171 0.80989935
15.60271 0.81739016
15.60371 0.82490034
15.60471 0.8324277600000001
15.60571 0.83997026
15.60671 0.8475250599999999
15.60771 0.8550885100000001
15.60871 0.86265719
15.60971 0.87022968
15.61071 0.87780831
15.61171 0.8853995200000001
15.61271 0.89301309
15.61371 0.90065952
15.61471 0.90834713
15.61571 0.91607943
15.61671 0.9238541100000001
15.61771 0.9316639
15.61871 0.93949875
15.61971 0.9473490500000001
15.62071 0.95520793
15.62171 0.9630721999999999
15.62271 0.9709421500000001
15.62371 0.97882003
15.62471 0.9867083299999999
15.62571 0.9946090200000001
15.62671 1.002524
15.62771 1.0104554
15.62871 1.0184072
15.62971 1.0263849999999999
15.63071 1.0343953
15.63171 1.0424434
15.63271 1.0505311
15.63371 1.0586555
15.63471 1.0668088
15.63571 1.07498
15.63671 1.0831583
15.63771 1.0913356
15.63871 1.0995088
15.63971 1.1076804
15.64071 1.1158569999999999
15.64171 1.1240467
15.64271 1.1322574
15.64371 1.1404943
15.64471 1.1487601
15.64571 1.1570559
15.64671 1.1653818
15.64771 1.1737381
15.64871 1.1821248
15.64971 1.1905405
15.65071 1.1989817999999999
15.65171 1.2074425
15.65271 1.2159141
15.65371 1.2243877
15.65471 1.2328571
15.65571 1.2413201
15.65671 1.2497802
15.65771 1.2582457
15.65871 1.2667272
15.65971 1.2752350000000001
15.66071 1.2837764
15.66171 1.2923539
15.66271 1.3009658
15.66371 1.3096076
15.66471 1.3182732000000001
15.66571 1.3269574
15.66671 1.3356559000000001
15.66771 1.3443653
15.66871 1.3530826
15.66971 1.3618045
15.67071 1.3705275
15.67171 1.3792497000000001
15.67271 1.3879715000000001
15.67371 1.3966966
15.67471 1.4054326000000001
15.67571 1.4141887
15.67671 1.4229738
15.67771 1.431794
15.67871 1.4406503
15.67971 1.4495388999999999
15.68071 1.4584514
15.68171 1.4673783
15.68271 1.4763102
15.68371 1.4852408
15.68471 1.4941671
15.68571 1.503089
15.68671 1.5120086
15.68771 1.5209289000000001
15.68871 1.529853
15.68971 1.5387842
15.69071 1.5477265
15.69171 1.5566852
15.69271 1.5656656000000002
15.69371 1.5746726
15.69471 1.5837090000000003
15.69571 1.5927741
15.69671 1.6018629
15.69771 1.6109670999999999
15.69871 1.6200765999999998
15.69971 1.6291823
15.70071 1.6382781999999998
15.70171 1.6473624999999998
15.70271 1.656438
15.70371 1.6655106
15.70471 1.6745873000000002
15.70571 1.6836744000000001
15.70671 1.6927767999999999
15.70771 1.7018970000000002
15.70871 1.7110364999999998
15.70971 1.7201951
15.71071 1.729372
15.71171 1.7385648999999999
15.71271 1.7477702000000002
15.71371 1.7569827
15.71471 1.7661957
15.71571 1.7754022
15.71671 1.7845963999999999
15.71771 1.7937753
15.71871 1.8029401
15.71971 1.8120956000000001
15.72071 1.8212495
15.72171 1.8304108
15.72271 1.8395868999999998
15.72371 1.848783
15.72471 1.8580001
15.72571 1.8672362000000002
15.72671 1.8764868000000001
15.72771 1.8857464000000002
15.72871 1.895009
15.72971 1.9042693
15.73071 1.9135226
15.73171 1.9227648
15.73271 1.9319929
15.73371 1.9412054
15.73471 1.9504026
15.73571 1.9595878
15.73671 1.9687667
15.73771 1.9779461000000003
15.73871 1.9871328000000001
15.73971 1.9963324
15.74071 2.0055473
15.74171 2.0147759
15.74271 2.0240141
15.74371 2.0332547
15.74471 2.0424904
15.74571 2.0517146
15.74671 2.0609222
15.74771 2.0701110000000003
15.74871 2.0792805000000003
15.74971 2.0884322
15.75071 2.097569
15.75171 2.1066951
15.75271 2.1158149
15.75371 2.1249339
15.75471 2.1340564
15.75571 2.143186
15.75671 2.1523239
15.75771 2.1614688
15.75871 2.1706162
15.75971 2.1797594
15.76071 2.1888908
15.76171 2.1980033999999997
15.76271 2.2070916
15.76371 2.2161527
15.76471 2.2251867
15.76571 2.2341961
15.76671 2.2431854
15.76771 2.2521596
15.76871 2.2611238
15.76971 2.2700824
15.77071 2.2790389
15.77171 2.2879953
15.77271 2.2969516
15.77371 2.3059059
15.77471 2.3148542
15.77571 2.3237905999999997
15.77671 2.3327088
15.77771 2.3416024
15.77871 2.3504667
15.77971 2.3592994999999997
15.78071 2.3681019
15.78171 2.3768768
15.78271 2.3856292000000003
15.78371 2.3943646
15.78471 2.4030877
15.78571 2.4118021
15.78671 2.4205096
15.78771 2.4292102
15.78871 2.4379021
15.78971 2.4465822000000004
15.79071 2.4552461
15.79171 2.4638885999999998
15.79271 2.4725037
15.79371 2.4810862
15.79471 2.4896318
15.79571 2.4981389
15.79671 2.5066083
15.79771 2.5150439
15.79871 2.5234514999999997
15.79971 2.5318375
15.80071 2.5402075
15.80171 2.5485652
15.80271 2.5569116999999997
15.80371 2.5652455
15.80471 2.5735633
15.80571 2.5818609
15.80671 2.5901334
15.80771 2.5983764
15.80871 2.6065856
15.80971 2.6147574
15.81071 2.6228890000000002
15.81171 2.6309786
15.81271 2.6390269
15.81371 2.6470361000000002
15.81471 2.6550108999999997
15.81571 2.6629571000000003
15.81671 2.6708803999999997
15.81771 2.6787848999999997
15.81871 2.6866722999999997
15.81971 2.694541
15.82071 2.7023862999999997
15.82171 2.710202
15.82271 2.7179815
15.82371 2.7257195000000003
15.82471 2.7334122
15.82571 2.7410582
15.82671 2.7486574
15.82771 2.756211
15.82871 2.7637208
15.82971 2.7711889
15.83071 2.7786180000000003
15.83171 2.786012
15.83271 2.7933748
15.83371 2.8007101
15.83471 2.8080205
15.83571 2.815306
15.83671 2.8225634
15.83771 2.8297871
15.83871 2.8369695
15.83971 2.8441032
15.84071 2.851183
15.84171 2.8582063
15.84271 2.8651739
15.84371 2.8720890999999997
15.84471 2.8789565
15.84571 2.8857803
15.84671 2.8925637
15.84771 2.8993084999999996
15.84871 2.9060156999999998
15.84971 2.9126856
15.85071 2.9193185
15.85171 2.9259142
15.85271 2.9324711999999997
15.85371 2.9389868
15.85471 2.9454559000000002
15.85571 2.9518729
15.85671 2.9582316
15.85771 2.9645279
15.85871 2.9707605000000004
15.85971 2.9769318
15.86071 2.9830471000000003
15.86171 2.9891129999999997
15.86271 2.9951354
15.86371 3.0011185
15.86471 3.0070627
15.86571 3.0129664
15.86671 3.0188259
15.86771 3.0246373
15.86871 3.030397
15.86971 3.0361025
15.87071 3.0417514999999997
15.87171 3.0473417
15.87271 3.0528704
15.87371 3.058335
15.87471 3.0637333
15.87571 3.0690651
15.87671 3.0743329
15.87771 3.0795414
15.87871 3.0846972
15.87971 3.0898061
15.88071 3.0948719
15.88171 3.0998947
15.88271 3.1048712999999997
15.88371 3.1097956
15.88471 3.1146605000000003
15.88571 3.1194599
15.88671 3.1241901
15.88771 3.1288497
15.88871 3.1334389
15.88971 3.1379595000000005
15.89071 3.1424131
15.89171 3.1468004
15.89271 3.1511221
15.89371 3.1553797
15.89471 3.1595763
15.89571 3.1637147
15.89671 3.1677991000000003
15.89771 3.1718321
15.89871 3.1758137
15.89971 3.1797402000000003
15.90071 3.1836059
15.90171 3.1874030999999996
15.90271 3.1911245999999998
15.90371 3.1947669
15.90471 3.1983289999999998
15.90571 3.201814
15.90671 3.2052259999999997
15.90771 3.2085702
15.90871 3.2118507
15.90971 3.215069
15.91071 3.2182254
15.91171 3.2213196
15.91271 3.2243505
15.91371 3.2273177
15.91471 3.2302212
15.91571 3.2330594999999995
15.91671 3.23583
15.91771 3.2385282
15.91871 3.241149
15.91971 3.243687
15.92071 3.246139
15.92171 3.2485049000000004
15.92271 3.2507882
15.92371 3.2529945999999996
15.92471 3.2551314999999996
15.92571 3.2572042000000003
15.92671 3.2592162
15.92771 3.2611672
15.92871 3.2630543999999997
15.92971 3.2648737999999997
15.93071 3.266621
15.93171 3.2682925000000003
15.93271 3.2698862
15.93371 3.2714005999999998
15.93471 3.2728337000000005
15.93571 3.2741841000000003
15.93671 3.2754499
15.93771 3.2766297
15.93871 3.2777239
15.93971 3.2787345
15.94071 3.2796666
15.94171 3.280526
15.94271 3.2813179999999997
15.94371 3.2820456
15.94471 3.2827083
15.94571 3.2833031999999998
15.94671 3.2838239999999996
15.94771 3.284264
15.94871 3.2846179
15.94971 3.2848827999999997
15.95071 3.2850575
15.95171 3.2851434999999998
15.95271 3.2851428
15.95371 3.2850577999999997
15.95471 3.2848902
15.95571 3.284641
15.95671 3.2843120000000003
15.95771 3.2839055999999998
15.95871 3.2834239000000003
15.95971 3.2828695999999997
15.96071 3.2822438000000003
15.96171 3.2815459999999996
15.96271 3.280773
15.96371 3.2799191999999997
15.96471 3.2789782000000005
15.96571 3.2779444
15.96671 3.2768145
15.96771 3.2755882
15.96871 3.2742674999999997
15.96971 3.2728575
15.97071 3.2713626000000002
15.97171 3.2697875
15.97271 3.2681342000000004
15.97371 3.2664041999999998
15.97471 3.2645967
15.97571 3.2627106
15.97671 3.2607451000000003
15.97771 3.2586996
15.97871 3.2565723999999996
15.97971 3.2543615
15.98071 3.2520641
15.98171 3.2496764999999996
15.98271 3.2471951
15.98371 3.244618
15.98471 3.2419451
15.98571 3.2391786999999996
15.98671 3.2363231999999997
15.98771 3.2333843
15.98871 3.2303661
15.98971 3.2272715
15.99071 3.2241009000000003
[truncated: 730,554 more chars]
