# Supplementary material for: 2D Synthetic dataset of numerical simulations of long-period seismicity in a volcanic edifice and related sensitivity kernels
Source: Data Brief. 2021 Jan 25;34:106673. doi: 10.1016/j.dib.2020.106673 (PMC7841316; doi:10.1016/j.dib.2020.106673)
Supplement: Supplementary Data S1 — Supplementary Raw Research Data. This is open data under the CC BY license http://creativecommons.org/licenses/by/4.0/ [file mmc1.zip › Dataset/OUTPUT_SEISMOGRAMS/9000_3000/disp_X_hetero_13000_2105_ISO7e-1Hz.semd]

-1.714286 0.0
-1.713286 0.0
-1.712286 0.0
-1.711286 0.0
-1.710286 0.0
-1.709286 0.0
-1.708286 0.0
-1.707286 0.0
-1.706286 0.0
-1.705286 0.0
-1.704286 0.0
-1.703286 0.0
-1.702286 0.0
-1.701286 0.0
-1.700286 0.0
-1.699286 0.0
-1.698286 0.0
-1.697286 0.0
-1.696286 0.0
-1.695286 0.0
-1.694286 0.0
-1.693286 0.0
-1.692286 0.0
-1.691286 0.0
-1.690286 0.0
-1.689286 -1.5566154e-36
-1.688286 -5.4060273e-36
-1.687286 -1.4486977e-35
-1.686286 -3.471756e-35
-1.685286 -7.8005653e-35
-1.684286 -1.6730844000000002e-34
-1.683286 -3.4559394e-34
-1.682286 -6.908688200000001e-34
-1.681286 -1.3404589000000001e-33
-1.680286 -2.5294638e-33
-1.679286 -4.6498808e-33
-1.678286 -8.338962100000001e-33
-1.677286 -1.4608009e-32
-1.676286 -2.5025205000000004e-32
-1.675286 -4.1968725e-32
-1.674286 -6.8968412e-32
-1.673286 -1.1115543e-31
-1.672286 -1.7583913e-31
-1.671286 -2.7322774000000002e-31
-1.670286 -4.173045e-31
-1.669286 -6.268619700000001e-31
-1.668286 -9.2668481e-31
-1.667286 -1.3488551e-30
-1.666286 -1.9341327999999998e-30
-1.665286 -2.7333441e-30
-1.664286 -3.8086793e-30
-1.663286 -5.2347866999999994e-30
-1.662286 -7.0995216e-30
-1.661286 -9.5041974e-30
-1.660286 -1.2563189e-29
-1.659286 -1.6402741e-29
-1.658286 -2.1158875000000002e-29
-1.657286 -2.6974335e-29
-1.656286 -3.3994575e-29
-1.655286 -4.2362917000000003e-29
-1.654286 -5.2215097e-29
-1.653286 -6.367353899999999e-29
-1.652286 -7.6841868e-29
-1.651286 -9.180026000000001e-29
-1.650286 -1.0860236e-28
-1.649286 -1.2727463e-28
-1.648286 -1.4781881e-28
-1.647286 -1.702185e-28
-1.646286 -1.9445043e-28
-1.645286 -2.2050087e-28
-1.644286 -2.4838756e-28
-1.643286 -2.7818698e-28
-1.642286 -3.1006622e-28
-1.641286 -3.4431866e-28
-1.640286 -3.8140169000000004e-28
-1.639286 -4.2197456e-28
-1.638286 -4.6693385e-28
-1.637286 -5.1744359e-28
-1.636286 -5.7495727e-28
-1.635286 -6.4122881999999995e-28
-1.634286 -7.1830935000000005e-28
-1.633286 -8.0852834e-28
-1.632286 -9.1445727e-28
-1.631286 -1.0388556e-27
-1.630286 -1.1846005999999999e-27
-1.629286 -1.3546025e-27
-1.628286 -1.5517105e-27
-1.627286 -1.7786144e-27
-1.626286 -2.0377491000000002e-27
-1.625286 -2.3312107999999998e-27
-1.624286 -2.6606918e-27
-1.623286 -3.0274457e-27
-1.622286 -3.4322888e-27
-1.621286 -3.8756448e-27
-1.620286 -4.3576383e-27
-1.619286 -4.8782358e-27
-1.618286 -5.4374347e-27
-1.617286 -6.0354889e-27
-1.616286 -6.6731649e-27
-1.615286 -7.3520058e-27
-1.614286 -8.0745877e-27
-1.613286 -8.8447424e-27
-1.612286 -9.667726599999999e-27
-1.611286 -1.0550304000000002e-26
-1.610286 -1.1500736e-26
-1.609286 -1.2528643e-26
-1.608286 -1.3644748999999998e-26
-1.607286 -1.4860514e-26
-1.606286 -1.6187646e-26
-1.605286 -1.7637562e-26
-1.604286 -1.9220813e-26
-1.603286 -2.0946566e-26
-1.602286 -2.2822185999999998e-26
-1.601286 -2.4853045e-26
-1.600286 -2.704262e-26
-1.599286 -2.9392971999999996e-26
-1.598286 -3.1905716e-26
-1.597286 -3.4583508e-26
-1.596286 -3.743211e-26
-1.595286 -4.0463018e-26
-1.594286 -4.3696601e-26
-1.593286 -4.7165673e-26
-1.592286 -5.0919291e-26
-1.591286 -5.5026592e-26
-1.590286 -5.9580391e-26
-1.589286 -6.4700186e-26
-1.588286 -7.0534233e-26
-1.587286 -7.726030699999999e-26
-1.586286 -8.5084744e-26
-1.585286 -9.4239488e-26
-1.584286 -1.0497677e-25
-1.583286 -1.1756135e-25
-1.582286 -1.3226022e-25
-1.581286 -1.493298e-25
-1.580286 -1.6900111999999999e-25
-1.579286 -1.9146326e-25
-1.578286 -2.1684581e-25
-1.577286 -2.4520127000000003e-25
-1.576286 -2.7648841e-25
-1.575286 -3.1055752999999997e-25
-1.574286 -3.471392e-25
-1.573286 -3.8583717999999998e-25
-1.572286 -4.2612714e-25
-1.571286 -4.6736134e-25
-1.570286 -5.0878054e-25
-1.569286 -5.4953279e-25
-1.568286 -5.8869881e-25
-1.567286 -6.2532318e-25
-1.566286 -6.5844964e-25
-1.565286 -6.871585500000001e-25
-1.564286 -7.1060359e-25
-1.563286 -7.2804481e-25
-1.562286 -7.388741600000001e-25
-1.561286 -7.4263027e-25
-1.560286 -7.3899881e-25
-1.559286 -7.277952100000001e-25
-1.558286 -7.0892764999999995e-25
-1.557286 -6.8233864000000005e-25
-1.556286 -6.4792574000000005e-25
-1.555286 -6.05442e-25
-1.554286 -5.5438117e-25
-1.553286 -4.9385162e-25
-1.552286 -4.2244749e-25
-1.551286 -3.3812585e-25
-1.550286 -2.381011e-25
-1.549286 -1.1876868e-25
-1.548286 2.4329026e-26
-1.547286 1.9648231e-25
-1.546286 4.0372742000000004e-25
-1.545286 6.5268379e-25
-1.544286 9.5030946e-25
-1.543286 1.3035712e-24
-1.542286 1.7190324e-24
-1.541286 2.202367e-24
-1.540286 2.7578137e-24
-1.539286 3.3875924e-24
-1.538286 4.0913097e-24
-1.537286 4.8653865000000005e-24
-1.536286 5.7025498e-24
-1.535286 6.5914241e-24
-1.534286 7.5162735e-24
-1.533286 8.456932199999999e-24
-1.532286 9.3889621e-24
-1.531286 1.0284076e-23
-1.530286 1.1110838e-23
-1.529286 1.1835672e-23
-1.528286 1.2424143000000001e-23
-1.527286 1.2842521999999999e-23
-1.526286 1.3059582e-23
-1.525286 1.3048549e-23
-1.524286 1.2789158e-23
-1.523286 1.2269697999999999e-23
-1.522286 1.1488948e-23
-1.521286 1.0457873999999999e-23
-1.520286 9.2009722e-24
-1.519286 7.757123199999999e-24
-1.518286 6.1798470000000006e-24
-1.517286 4.5368568e-24
-1.516286 2.9088337e-24
-1.515286 1.3873697e-24
-1.514286 7.2072401e-26
-1.513286 -9.3314572e-25
-1.512286 -1.5245131e-24
-1.511286 -1.6034705999999999e-24
-1.510286 -1.0821964e-24
-1.509286 1.1061079000000001e-25
-1.508286 2.0239333e-24
-1.507286 4.6788779e-24
-1.506286 8.0636357e-24
-1.505286 1.2129234e-23
-1.504286 1.6786338e-23
-1.503286 2.1903322e-23
-1.502286 2.7305816e-23
-1.501286 3.2777826e-23
-1.500286 3.8064506e-23
-1.499286 4.2876548000000005e-23
-1.498286 4.68961e-23
-1.497286 4.9784045e-23
-1.496286 5.1188365999999997e-23
-1.495286 5.0753294000000004e-23
-1.494286 4.8128912000000005e-23
-1.493286 4.2980805e-23
-1.492286 3.4999379000000005e-23
-1.491286 2.3908515e-23
-1.490286 9.4732556e-24
-1.489286 -8.4937258e-24
-1.488286 -3.0126969999999996e-23
-1.487286 -5.5504411e-23
-1.486286 -8.464478500000001e-23
-1.485286 -1.1750605e-22
-1.484286 -1.5398442e-22
-1.483286 -1.9391365e-22
-1.482286 -2.3706404e-22
-1.481286 -2.8314066e-22
-1.480286 -3.3178022e-22
-1.479286 -3.8254626e-22
-1.478286 -4.3492253e-22
-1.477286 -4.8830395e-22
-1.476286 -5.4198602e-22
-1.475286 -5.951524400000001e-22
-1.474286 -6.4686208e-22
-1.473286 -6.9603604e-22
-1.472286 -7.414463400000001e-22
-1.471286 -7.8170744e-22
-1.470286 -8.1527252e-22
-1.469286 -8.404363900000001e-22
-1.468286 -8.553465e-22
-1.467286 -8.5802381e-22
-1.466286 -8.463949e-22
-1.465286 -8.183362199999999e-22
-1.464286 -7.7173039999999995e-22
-1.463286 -7.0453451e-22
-1.462286 -6.1485949e-22
-1.461286 -5.0105735e-22
-1.460286 -3.6181476e-22
-1.459286 -1.9624771e-22
-1.458286 -3.9936746e-24
-1.457286 2.1470479e-22
-1.456286 4.589304e-22
-1.455286 7.2704166e-22
-1.454286 1.0166491e-21
-1.453286 1.3246232000000002e-21
-1.452286 1.6471378000000001e-21
-1.451286 1.9797531e-21
-1.450286 2.3175407e-21
-1.449286 2.6552486999999997e-21
-1.448286 2.9875084e-21
-1.447286 3.3090740000000002e-21
-1.446286 3.6150932999999995e-21
-1.445286 3.9013981e-21
-1.444286 4.1648035e-21
-1.443286 4.4034058e-21
-1.442286 4.6168621e-21
-1.441286 4.8066395999999995e-21
-1.440286 4.9762182e-21
-1.439286 5.1312328e-21
-1.438286 5.2795419e-21
-1.437286 5.431211400000001e-21
-1.436286 5.598404500000001e-21
-1.435286 5.7951747999999995e-21
-1.434286 6.0371568999999994e-21
-1.433286 6.3411606e-21
-1.432286 6.7246738e-21
-1.431286 7.205286399999999e-21
-1.430286 7.8000458e-21
-1.429286 8.524766699999999e-21
-1.428286 9.3933133e-21
-1.427286 1.0416877e-20
-1.426286 1.1603272e-20
-1.425286 1.2956272e-20
-1.424286 1.4475010999999998e-20
-1.423286 1.6153464e-20
-1.422286 1.7980031e-20
-1.421286 1.9937219e-20
-1.420286 2.2001454e-20
-1.419286 2.4143003e-20
-1.418286 2.6326015e-20
-1.417286 2.8508668e-20
-1.416286 3.0643419000000004e-20
-1.415286 3.2677337e-20
-1.414286 3.4552499e-20
-1.413286 3.6206446e-20
-1.412286 3.7572685e-20
-1.411286 3.8581210000000004e-20
-1.410286 3.9159055e-20
-1.409286 3.9230860999999997e-20
-1.408286 3.8719474e-20
-1.407286 3.7546593e-20
-1.406286 3.5633454999999996e-20
-1.405286 3.2901611e-20
-1.404286 2.927381e-20
-1.403286 2.4675011e-20
-1.402286 1.9033572e-20
-1.401286 1.2282627e-20
-1.400286 4.3616861e-21
-1.399286 -4.7815553999999995e-21
-1.398286 -1.5189156e-20
-1.397286 -2.6890663e-20
-1.396286 -3.9900664999999997e-20
-1.395286 -5.421619100000001e-20
-1.394286 -6.9814054e-20
-1.393286 -8.6648189e-20
-1.392286 -1.0464710000000001e-19
-1.391286 -1.2371157e-19
-1.390286 -1.4371261e-19
-1.389286 -1.6449006e-19
-1.388286 -1.8585161e-19
-1.387286 -2.0757261e-19
-1.386286 -2.2939676999999997e-19
-1.385286 -2.510377e-19
-1.384286 -2.7218142e-19
-1.383286 -2.9248993e-19
-1.382286 -3.116058e-19
-1.381286 -3.2915764e-19
-1.380286 -3.447665e-19
-1.379286 -3.5805304e-19
-1.378286 -3.6864539999999996e-19
-1.377286 -3.7618728000000003e-19
-1.376286 -3.8034648999999996e-19
-1.375286 -3.8082337000000003e-19
-1.374286 -3.7735902999999995e-19
-1.373286 -3.6974299e-19
-1.372286 -3.5782048000000003e-19
-1.371286 -3.4149845e-19
-1.370286 -3.2075091e-19
-1.369286 -2.9562294000000003e-19
-1.368286 -2.6623337e-19
-1.367286 -2.3277634e-19
-1.366286 -1.9552146e-19
-1.365286 -1.548127e-19
-1.364286 -1.1106611e-19
-1.363286 -6.476646999999999e-20
-1.362286 -1.646288e-20
-1.361286 3.3236442e-20
-1.360286 8.367016700000001e-20
-1.359286 1.3413052e-19
-1.358286 1.8387056e-19
-1.357286 2.3211202999999997e-19
-1.356286 2.7805392e-19
-1.355286 3.2088159999999997e-19
-1.354286 3.5977684000000004e-19
-1.353286 3.9392881e-19
-1.352286 4.2254635e-19
-1.351286 4.4487126e-19
-1.350286 4.6019357e-19
-1.349286 4.678683e-19
-1.348286 4.6733402e-19
-1.347286 4.5813326e-19
-1.346286 4.3993476e-19
-1.345286 4.1255714e-19
-1.344286 3.7599369999999997e-19
-1.343286 3.3043789e-19
-1.342286 2.7630878e-19
-1.341286 2.1427539999999998e-19
-1.340286 1.4527929e-19
-1.339286 7.055391699999999e-20
-1.338286 -8.3602065e-21
-1.337286 -8.960596600000001e-20
-1.336286 -1.7100694999999998e-19
-1.335286 -2.5007277e-19
-1.334286 -3.2401358999999997e-19
-1.333286 -3.8976459999999997e-19
-1.332286 -4.4402122e-19
-1.331286 -4.8328552e-19
-1.330286 -5.039234e-19
-1.329286 -5.022326e-19
-1.328286 -4.7452072e-19
-1.327286 -4.1719153e-19
-1.326286 -3.2683857000000003e-19
-1.325286 -2.0034349000000002e-19
-1.324286 -3.4977012e-20
-1.323286 1.7150005e-19
-1.322286 4.2073915999999996e-19
-1.321286 7.137119499999999e-19
-1.320286 1.0506275e-18
-1.319286 1.4308611999999999e-18
-1.318286 1.8528985e-18
-1.317286 2.3142951000000002e-18
-1.316286 2.8116573e-18
-1.315286 3.3406416e-18
-1.314286 3.8959758e-18
-1.313286 4.4715028e-18
-1.312286 5.0602450999999995e-18
-1.311286 5.654489699999999e-18
-1.310286 6.2458914999999995e-18
-1.309286 6.8255938999999995e-18
-1.308286 7.384363499999999e-18
-1.307286 7.912733500000001e-18
-1.306286 8.4011571e-18
-1.305286 8.8401619e-18
-1.304286 9.2205054e-18
-1.303286 9.5333257e-18
-1.302286 9.7702832e-18
-1.301286 9.9236936e-18
-1.300286 9.986643299999999e-18
-1.299286 9.9530888e-18
-1.298286 9.817937199999999e-18
-1.297286 9.5771029e-18
-1.296286 9.2275442e-18
-1.295286 8.7672737e-18
-1.294286 8.1953475e-18
-1.293286 7.5118281e-18
-1.292286 6.7177283e-18
-1.291286 5.8149278e-18
-1.290286 4.8060751e-18
-1.289286 3.6944675e-18
-1.288286 2.4839179e-18
-1.287286 1.1786059e-18
-1.286286 -2.1707899e-19
-1.285286 -1.6987017000000002e-18
-1.284286 -3.2619476000000003e-18
-1.283286 -4.9027879999999995e-18
-1.282286 -6.6176355000000005e-18
-1.281286 -8.403489400000001e-18
-1.280286 -1.025806e-17
-1.279286 -1.2179869e-17
-1.278286 -1.4168315e-17
-1.277286 -1.6223704e-17
-1.276286 -1.8347220999999998e-17
-1.275286 -2.0540858e-17
-1.274286 -2.2807272e-17
-1.273286 -2.5149581000000002e-17
-1.272286 -2.7571072e-17
-1.271286 -3.0074845000000004e-17
-1.270286 -3.2663362000000005e-17
-1.269286 -3.5337936e-17
-1.268286 -3.8098119e-17
-1.267286 -4.0941032999999996e-17
-1.266286 -4.3860642e-17
-1.265286 -4.6846966000000005e-17
-1.264286 -4.9885283000000004e-17
-1.263286 -5.2955312e-17
-1.262286 -5.6030423e-17
-1.261286 -5.9076893e-17
-1.260286 -6.2053244e-17
-1.259286 -6.49097e-17
-1.258286 -6.7587796e-17
-1.257286 -7.0020172e-17
-1.256286 -7.213060999999999e-17
-1.255286 -7.3834307e-17
-1.254286 -7.5038454e-17
-1.253286 -7.5643134e-17
-1.252286 -7.5542528e-17
-1.251286 -7.4626503e-17
-1.250286 -7.278252599999999e-17
-1.249286 -6.9897925e-17
-1.248286 -6.5862483e-17
-1.247286 -6.057131899999999e-17
-1.246286 -5.3928019e-17
-1.245286 -4.5848005e-17
-1.244286 -3.6261993e-17
-1.243286 -2.5119578e-17
-1.242286 -1.2392781e-17
-1.241286 1.9204937e-18
-1.240286 1.7793194000000002e-17
-1.239286 3.5166131e-17
-1.238286 5.3945379999999994e-17
-1.237286 7.4000177e-17
-1.236286 9.516136e-17
-1.235286 1.1722050000000002e-16
-1.234286 1.3992975e-16
-1.233286 1.6300255e-16
-1.232286 1.8611516e-16
-1.231286 2.0890913999999998e-16
-1.230286 2.3099473999999997e-16
-1.229286 2.5195528999999997e-16
-1.228286 2.7135251e-16
-1.227286 2.8873271e-16
-1.226286 3.0363397e-16
-1.225286 3.1559405000000003e-16
-1.224286 3.2415903e-16
-1.223286 3.2889266e-16
-1.222286 3.2938613e-16
-1.221286 3.2526832e-16
-1.220286 3.1621618e-16
-1.219286 3.0196518e-16
-1.218286 2.8231970000000002e-16
-1.217286 2.5716302999999997e-16
-1.216286 2.2646687e-16
-1.215286 1.9030010000000001e-16
-1.214286 1.4883652e-16
-1.213286 1.0236152e-16
-1.212286 5.1277251999999996e-17
-1.211286 -3.8938389999999995e-18
-1.210286 -6.2507273e-17
-1.209286 -1.2379691e-16
-1.208286 -1.8687751e-16
-1.207286 -2.5074979e-16
-1.206286 -3.1430797e-16
-1.205286 -3.7634997000000005e-16
-1.204286 -4.3559045999999996e-16
-1.203286 -4.9067659e-16
-1.202286 -5.4020647e-16
-1.201286 -5.8275044e-16
-1.200286 -6.168747399999999e-16
-1.199286 -6.411676300000001e-16
-1.198286 -6.542676e-16
-1.197286 -6.5489337e-16
-1.196286 -6.4187507e-16
-1.195286 -6.141866099999999e-16
-1.194286 -5.7097821e-16
-1.193286 -5.116088500000001e-16
-1.192286 -4.3567777e-16
-1.191286 -3.4305449e-16
-1.190286 -2.3390662e-16
-1.189286 -1.0872473999999999e-16
-1.188286 3.1656543000000003e-17
-1.187286 1.8604185e-16
-1.186286 3.5286342e-16
-1.185286 5.3017529e-16
-1.184286 7.156539200000001e-16
-1.183286 9.0660542e-16
-1.182286 1.0999807e-15
-1.181286 1.2923975999999999e-15
-1.180286 1.4801711e-15
-1.179286 1.6593518000000001e-15
-1.178286 1.8257719e-15
-1.177286 1.9750989e-15
-1.176286 2.1028961e-15
-1.175286 2.2046910999999997e-15
-1.174286 2.276049e-15
-1.173286 2.3126516e-15
-1.172286 2.3103808e-15
-1.171286 2.2654048e-15
-1.170286 2.1742664e-15
-1.169286 2.0339721000000002e-15
-1.168286 1.8420798e-15
-1.167286 1.5967845e-15
-1.166286 1.2969998e-15
-1.165286 9.424340899999999e-16
-1.164286 5.3365896e-16
-1.163286 7.2169223e-17
-1.162286 -4.3956774999999997e-16
-1.161286 -9.9807456e-16
-1.160286 -1.5988397e-15
-1.159286 -2.2363086e-15
-1.158286 -2.9038896999999996e-15
-1.157286 -3.5939782999999996e-15
-1.156286 -4.2979984e-15
-1.155286 -5.006461e-15
-1.154286 -5.7090438e-15
-1.153286 -6.3946878e-15
-1.152286 -7.051712100000001e-15
-1.151286 -7.667949099999999e-15
-1.150286 -8.2308931e-15
-1.149286 -8.7278679e-15
-1.148286 -9.1462082e-15
-1.147286 -9.4734514e-15
-1.146286 -9.6975432e-15
-1.145286 -9.8070474e-15
-1.144286 -9.7913607e-15
-1.143286 -9.640933e-15
-1.142286 -9.3474811e-15
-1.141286 -8.9041989e-15
-1.140286 -8.3059594e-15
-1.139286 -7.5495014e-15
-1.138286 -6.6336014e-15
-1.137286 -5.5592241000000005e-15
-1.136286 -4.3296465999999995e-15
-1.135286 -2.9505579e-15
-1.134286 -1.4301234999999998e-15
-1.133286 2.2098128e-16
-1.132286 1.9895768e-15
-1.131286 3.8600228e-15
-1.130286 5.8143008000000005e-15
-1.129286 7.8321404e-15
-1.128286 9.891184899999999e-15
-1.127286 1.1967196e-14
-1.126286 1.4034304e-14
-1.125286 1.6065285e-14
-1.124286 1.8031888e-14
-1.123286 1.9905174000000002e-14
-1.122286 2.1655902e-14
-1.121286 2.3254924e-14
-1.120286 2.4673601000000002e-14
-1.119286 2.5884231e-14
-1.118286 2.6860487e-14
-1.117286 2.7577839000000002e-14
-1.116286 2.8013989000000003e-14
-1.115286 2.8149271e-14
-1.114286 2.796704e-14
-1.113286 2.7454029000000003e-14
-1.112286 2.6600675e-14
-1.111286 2.5401398e-14
-1.110286 2.3854835e-14
-1.109286 2.1964025e-14
-1.108286 1.9736524e-14
-1.107286 1.718448e-14
-1.106286 1.4324627e-14
-1.105286 1.1178220000000001e-14
-1.104286 7.7709026e-15
-1.103286 4.1325063e-15
-1.102286 2.9678463e-16
-1.101286 -3.6989191e-15
-1.100286 -7.814062900000001e-15
-1.099286 -1.2005355000000001e-14
-1.098286 -1.6227259e-14
-1.097286 -2.0432534000000002e-14
-1.096286 -2.4572828000000002e-14
-1.095286 -2.8599297e-14
-1.094286 -3.2463237e-14
-1.093286 -3.6116743999999995e-14
-1.092286 -3.951337e-14
-1.091286 -4.2608775e-14
-1.090286 -4.5361357000000004e-14
-1.089286 -4.7732858e-14
-1.088286 -4.9688937999999996e-14
-1.087286 -5.119969e-14
-1.086286 -5.2240111e-14
-1.085286 -5.2790486999999996e-14
-1.084286 -5.2836724e-14
-1.083286 -5.2370597e-14
-1.082286 -5.1389902e-14
-1.081286 -4.989852e-14
-1.080286 -4.7906389e-14
-1.079286 -4.5429395000000003e-14
-1.078286 -4.2489139e-14
-1.077286 -3.9112649e-14
-1.076286 -3.5331976e-14
-1.075286 -3.1183724e-14
-1.074286 -2.67085e-14
-1.073286 -2.1950303e-14
-1.072286 -1.6955854e-14
-1.071286 -1.1773891999999998e-14
-1.070286 -6.4544341e-15
-1.069286 -1.0480232e-15
-1.068286 4.3950263e-15
-1.067286 9.825367099999999e-15
-1.066286 1.519533e-14
-1.065286 2.0459594e-14
-1.064286 2.5575789000000004e-14
-1.063286 3.0505045e-14
-1.062286 3.5212443e-14
-1.061286 3.9667389e-14
-1.060286 4.3843873e-14
-1.059286 4.7720629e-14
-1.058286 5.1281185e-14
-1.057286 5.4513786e-14
-1.056286 5.741123099999999e-14
-1.055286 5.9970573e-14
-1.054286 6.219271700000001e-14
-1.053286 6.408194400000001e-14
-1.052286 6.5645318e-14
-1.051286 6.689205e-14
-1.050286 6.7832765e-14
-1.049286 6.847877e-14
-1.048286 6.8841269e-14
-1.047286 6.8930572e-14
-1.046286 6.8755348e-14
-1.045286 6.8321873e-14
-1.044286 6.7633379e-14
-1.043286 6.668944999999999e-14
-1.042286 6.5485547e-14
-1.041286 6.4012609e-14
-1.040286 6.225684199999999e-14
-1.039286 6.0199622e-14
-1.038286 5.7817569e-14
-1.037286 5.5082806999999997e-14
-1.036286 5.1963396e-14
-1.035286 4.8423946999999993e-14
-1.034286 4.4426433e-14
-1.033286 3.993115e-14
-1.032286 3.4897877e-14
-1.031286 2.9287173e-14
-1.030286 2.3061817000000003e-14
-1.029286 1.6188356e-14
-1.028286 8.6387527e-15
-1.027286 3.9207963999999997e-16
-1.026286 -8.5637592e-15
-1.025286 -1.8230317999999998e-14
-1.024286 -2.8596952e-14
-1.023286 -3.9639257e-14
-1.022286 -5.1317645000000004e-14
-1.021286 -6.357607999999999e-14
-1.020286 -7.6341073e-14
-1.019286 -8.952089e-14
-1.018286 -1.0300511e-13
-1.017286 -1.1666447e-13
-1.016286 -1.303511e-13
-1.015286 -1.4389913e-13
-1.014286 -1.571258e-13
-1.013286 -1.6983281e-13
-1.012286 -1.8180827e-13
-1.011286 -1.9282902e-13
-1.010286 -2.0266335e-13
-1.009286 -2.1107412999999998e-13
-1.008286 -2.1782231999999999e-13
-1.007286 -2.2267082000000003e-13
-1.006286 -2.2538856e-13
-1.005286 -2.2575490999999998e-13
-1.004286 -2.2356414e-13
-1.003286 -2.1863015e-13
-1.002286 -2.1079104999999998e-13
-1.001286 -1.9991379e-13
-1.000286 -1.8589866e-13
-0.9992857 -1.6868350999999998e-13
-0.9982857 -1.4824769e-13
-0.9972857 -1.2461556e-13
-0.9962857 -9.785958e-14
-0.9952857 -6.810272e-14
-0.9942857 -3.5520321e-14
-0.9932857 -3.4118069e-16
-0.9922857 3.7152136000000005e-14
-0.9912857 7.6623823e-14
-0.9902857 1.1768624e-13
-0.9892857 1.5990223000000002e-13
-0.9882857 2.0278838999999999e-13
-0.9872857 2.4581921e-13
-0.9862857 2.8843221e-13
-0.9852857 3.3003392e-13
-0.9842857 3.7000665e-13
-0.9832857 4.0771622e-13
-0.9822857 4.4252020999999997e-13
-0.9812857 4.7377687e-13
-0.9802857 5.0085465e-13
-0.9792857 5.2314199e-13
-0.9782857 5.4005745e-13
-0.9772857 5.510599400000001e-13
-0.9762857 5.556588200000001e-13
-0.9752857 5.5342397e-13
-0.9742857 5.4399543e-13
-0.9732857 5.2709247e-13
-0.9722857 5.0252203e-13
-0.9712857 4.701862899999999e-13
-0.9702857 4.3008931999999996e-13
-0.9692857 3.8234233000000004e-13
-0.9682857 3.2716798e-13
-0.9672857 2.6490297e-13
-0.9662857 1.9599921e-13
-0.9652857 1.2102345999999998e-13
-0.9642857 4.0655141e-14
-0.9632857 -4.4317561e-14
-0.9622857 -1.3300326e-13
-0.9612857 -2.2441481e-13
-0.9602857 -3.1747839e-13
-0.9592857 -4.1104429e-13
-0.9582857 -5.038993900000001e-13
-0.9572857 -5.947809e-13
-0.9562857 -6.823916399999999e-13
-0.9552857 -7.6541649e-13
-0.9542857 -8.4253961e-13
-0.9532857 -9.1246277e-13
-0.9522857 -9.7392407e-13
-0.9512857 -1.0257167000000001e-12
-0.9502857 -1.0667086e-12
-0.9492857 -1.0958604e-12
-0.9482857 -1.1122447e-12
-0.9472857 -1.1150631e-12
-0.9462857 -1.1036627e-12
-0.9452857 -1.0775511e-12
-0.9442857 -1.0364103e-12
-0.9432857 -9.801080099999999e-13
-0.9422857 -9.087071099999999e-13
-0.9412857 -8.224730600000001e-13
-0.9402857 -7.218783199999999e-13
-0.9392857 -6.076045599999999e-13
-0.9382857 -4.805416499999999e-13
-0.9372857 -3.4178408e-13
-0.9362857 -1.9262427e-13
-0.9352857 -3.4542967e-14
-0.9342857 1.3080325e-13
-0.9332857 3.0159741e-13
-0.9322857 4.758802200000001e-13
-0.9312857 6.515708199999999e-13
-0.9302857 8.2648977e-13
-0.9292857 9.9838435e-13
-0.9282857 1.1649557e-12
-0.9272857 1.3238871e-12
-0.9262857 1.4728743999999999e-12
-0.9252857 1.6096561999999999e-12
-0.9242857 1.732045e-12
-0.9232857 1.8379585e-12
-0.9222857 1.9254501e-12
-0.9212857 1.992739e-12
-0.9202857 2.0382388e-12
-0.9192857 2.060584e-12
-0.9182857 2.0586552999999997e-12
-0.9172857 2.0316014e-12
-0.9162857 1.9788585e-12
-0.9152857 1.9001666e-12
-0.9142857 1.7955818999999998e-12
-0.9132857 1.6654856e-12
-0.9122857 1.5105884e-12
-0.9112857 1.3319314000000002e-12
-0.9102857 1.1308816999999999e-12
-0.9092857 9.0912495e-13
-0.9082857 6.6865209e-13
-0.9072857 4.1174289e-13
-0.9062857 1.4094477000000002e-13
-0.9052857 -1.4095228e-13
-0.9042857 -4.309444e-13
-0.9032857 -7.2584616e-13
-0.9022857 -1.0223259e-12
-0.9012857 -1.3169435e-12
-0.9002857 -1.6061908000000001e-12
-0.8992857 -1.8865331000000002e-12
-0.8982857 -2.1544525000000002e-12
-0.8972857 -2.4064918e-12
-0.8962857 -2.6392976e-12
-0.8952857 -2.8496640999999997e-12
-0.8942857 -3.0345748e-12
-0.8932857 -3.1912433999999996e-12
-0.8922857 -3.3171514e-12
-0.8912857 -3.4100842e-12
-0.8902857 -3.4681622e-12
-0.8892857 -3.4898706000000003e-12
-0.8882857 -3.4740826e-12
-0.8872857 -3.4200797999999996e-12
-0.8862857 -3.3275662000000004e-12
-0.8852857 -3.1966792999999997e-12
-0.8842857 -3.027994e-12
-0.8832857 -2.8225218e-12
-0.8822857 -2.5817051000000003e-12
-0.8812857 -2.3074055e-12
-0.8802857 -2.0018877e-12
-0.8792857 -1.6677974e-12
-0.8782857 -1.3081349999999999e-12
-0.8772857 -9.2622519e-13
-0.8762857 -5.2568156e-13
-0.8752857 -1.1036849e-13
-0.8742857 3.1564077e-13
-0.8732857 7.4810822e-13
-0.8722857 1.1826775e-12
-0.8712857 1.6149218000000002e-12
-0.8702857 2.0403923e-12
-0.8692857 2.4546669e-12
-0.8682857 2.8533996e-12
-0.8672857 3.2323672000000003e-12
-0.8662857 3.5875156000000003e-12
-0.8652857 3.9150039e-12
-0.8642857 4.2112459e-12
-0.8632857 4.4729472e-12
-0.8622857 4.6971409e-12
-0.8612857 4.8812174e-12
-0.8602857 5.0229508e-12
-0.8592857 5.1205208e-12
-0.8582857 5.1725292999999996e-12
-0.8572857 5.1780134000000004e-12
-0.8562857 5.1364505e-12
-0.8552857 5.0477624000000005e-12
-0.8542857 4.9123117e-12
-0.8532857 4.7308945000000004e-12
-0.8522857 4.5047282e-12
-0.8512857 4.2354358e-12
-0.8502857 3.9250253000000004e-12
-0.8492857 3.5758664999999998e-12
-0.8482857 3.1906633e-12
-0.8472857 2.7724256e-12
-0.8462857 2.3244365e-12
-0.8452857 1.850219e-12
-0.8442857 1.3535016e-12
-0.8432857 8.381824699999999e-13
-0.8422857 3.0829378e-13
-0.8412857 -2.3203422e-13
-0.8402857 -7.786081e-13
-0.8392857 -1.3272052999999999e-12
-0.8382857 -1.8736071e-12
-0.8372857 -2.4136294999999998e-12
-0.8362857 -2.9431525e-12
-0.8352857 -3.4581472e-12
-0.8342857 -3.9547003e-12
-0.8332857 -4.4290363e-12
-0.8322857 -4.8775383e-12
-0.8312857 -5.2967643e-12
-0.8302857 -5.683463e-12
-0.8292857 -6.0345866000000005e-12
-0.8282857 -6.3473003e-12
-0.8272857 -6.6189940000000005e-12
-0.8262857 -6.847286300000001e-12
-0.8252857 -7.0300319e-12
-0.8242857 -7.1653268e-12
-0.8232857 -7.2515114e-12
-0.8222857 -7.2871728e-12
-0.8212857 -7.2711504e-12
-0.8202857 -7.2025373e-12
-0.8192857 -7.0806852e-12
-0.8182857 -6.905207100000001e-12
-0.8172857 -6.6759837e-12
-0.8162857 -6.3931682e-12
-0.8152857 -6.0571943e-12
-0.8142857 -5.6687843e-12
-0.8132857 -5.228957e-12
-0.8122857 -4.7390392e-12
-0.8112857 -4.2006765999999995e-12
-0.8102857 -3.6158451e-12
-0.8092857 -2.9868638000000002e-12
-0.8082857 -2.3164066e-12
-0.8072857 -1.6075144999999999e-12
-0.8062857 -8.636067599999999e-13
-0.8052857 -8.848992899999999e-14
-0.8042857 7.136336400000001e-13
-0.8032857 1.5381608e-12
-0.8022857 2.3800857e-12
-0.8012857 3.2340013e-12
-0.8002857 4.094106e-12
-0.7992857 4.9542151e-12
-0.7982857 5.807776899999999e-12
-0.7972857 6.6478974000000005e-12
-0.7962857 7.4673706e-12
-0.7952857 8.2587142e-12
-0.7942857 9.0142154e-12
-0.7932857 9.7259847e-12
-0.7922857 1.0386014e-11
-0.7912857 1.0986248000000001e-11
-0.7902857 1.1518656e-11
-0.7892857 1.1975318e-11
-0.7882857 1.2348511e-11
-0.7872857 1.2630809e-11
-0.7862857 1.2815177999999999e-11
-0.7852857 1.2895085e-11
-0.7842857 1.2864604e-11
-0.7832857 1.2718521999999999e-11
-0.7822857 1.2452455000000002e-11
-0.7812857 1.2062945e-11
-0.7802857 1.1547571999999999e-11
-0.7792857 1.0905049e-11
-0.7782857 1.0135315e-11
-0.7772857 9.2396163e-12
-0.7762857 8.2205808e-12
-0.7752857 7.082275600000001e-12
-0.7742857 5.830253099999999e-12
-0.7732857 4.4715818e-12
-0.7722857 3.0148554999999998e-12
-0.7712857 1.4701886e-12
-0.7702857 -1.5081118e-13
-0.7692857 -1.8350909999999998e-12
-0.7682857 -3.5682208e-12
-0.7672857 -5.3344858e-12
-0.7662857 -7.1169972000000005e-12
-0.7652857 -8.897829e-12
-0.7642857 -1.0658173e-11
-0.7632857 -1.2378514000000002e-11
-0.7622857 -1.4038823e-11
-0.7612857 -1.5618773e-11
-0.7602857 -1.7097963e-11
-0.7592857 -1.8456162e-11
-0.7582857 -1.9673557e-11
-0.7572857 -2.0731010999999998e-11
-0.7562857 -2.1610326999999998e-11
-0.7552857 -2.2294516e-11
-0.7542857 -2.2768053e-11
-0.7532857 -2.3017142999999997e-11
-0.7522857 -2.3029956e-11
-0.7512857 -2.2796866000000002e-11
-0.7502857 -2.2310672000000002e-11
-0.7492857 -2.1566787e-11
-0.7482857 -2.0563415e-11
-0.7472857 -1.9301691e-11
-0.7462857 -1.7785797e-11
-0.7452857 -1.602304e-11
-0.7442857 -1.4023898e-11
-0.7432857 -1.180202e-11
-0.7422857 -9.374201e-12
-0.7412857 -6.7602973e-12
-0.7402857 -3.9831148e-12
-0.7392857 -1.0682488e-12
-0.7382857 1.9561168999999998e-12
-0.7372857 5.0594507999999995e-12
-0.7362857 8.209154e-12
-0.7352857 1.1370874999999998e-11
-0.7342857 1.4508863e-11
-0.7332857 1.7586346e-11
-0.7322857 2.0565942e-11
-0.7312857 2.3410088e-11
-0.7302857 2.6081489e-11
-0.7292857 2.8543579e-11
-0.7282857 3.0760989e-11
-0.7272857 3.2700023e-11
-0.7262857 3.4329107e-11
-0.7252857 3.5619264e-11
-0.7242857 3.6544539e-11
-0.7232857 3.7082411e-11
-0.7222857 3.7214193000000004e-11
-0.7212857 3.6925367e-11
-0.7202857 3.6205902e-11
-0.7192857 3.5050519e-11
-0.7182857 3.3458902e-11
-0.7172857 3.1435865e-11
-0.7162857 2.8991441000000003e-11
-0.7152857 2.6140937999999998e-11
-0.7142857 2.2904907e-11
-0.7132857 1.9309048e-11
-0.7122857 1.5384074e-11
-0.7112857 1.1165474e-11
-0.7102857 6.693240799999999e-12
-0.7092857 2.0115162e-12
-0.7082857 -2.8318126999999998e-12
-0.7072857 -7.7855799e-12
-0.7062857 -1.2795859999999998e-11
-0.7052857 -1.7806529e-11
-0.7042857 -2.2759875999999997e-11
-0.7032857 -2.7597250000000003e-11
-0.7022857 -3.2259724999999997e-11
-0.7012857 -3.6688802e-11
-0.7002857 -4.082711e-11
-0.6992857 -4.4619118e-11
-0.6982857 -4.8011844e-11
-0.6972857 -5.0955560999999994e-11
-0.6962857 -5.3404454000000003e-11
-0.6952857 -5.5317274000000006e-11
-0.6942857 -5.6657938999999994e-11
-0.6932857 -5.7396101999999996e-11
-0.6922857 -5.7507634e-11
-0.6912857 -5.6975074e-11
-0.6902857 -5.5788008e-11
-0.6892857 -5.3943341e-11
-0.6882857 -5.1445523e-11
-0.6872857 -4.8306665999999994e-11
-0.6862857 -4.4546588e-11
-0.6852857 -4.0192746e-11
-0.6842857 -3.5280093e-11
-0.6832857 -2.9850829e-11
-0.6822857 -2.3954065e-11
-0.6812857 -1.7645392e-11
-0.6802857 -1.0986368000000001e-11
-0.6792857 -4.0439193e-12
-0.6782857 3.1103375e-12
-0.6772857 1.0400841999999999e-11
-0.6762857 1.7748900000000002e-11
-0.6752857 2.5073547000000003e-11
-0.6742857 3.2292452e-11
-0.6732857 3.9322864000000005e-11
-0.6722857 4.6082571e-11
-0.6712857 5.2490873000000004e-11
-0.6702857 5.846956500000001e-11
-0.6692857 6.3943891e-11
-0.6682857 6.8843477e-11
-0.6672857 7.3103226e-11
-0.6662857 7.6664174e-11
-0.6652857 7.9474274e-11
-0.6642857 8.1489112e-11
-0.6632857 8.2672541e-11
-0.6622857 8.2997227e-11
-0.6612857 8.2445097e-11
-0.6602857 8.1007678e-11
-0.6592857 7.8686325e-11
-0.6582857 7.549234700000001e-11
-0.6572857 7.1446982e-11
-0.6562857 6.6581305e-11
-0.6552857 6.0935962e-11
-0.6542857 5.4560832000000005e-11
-0.6532857 4.7514542e-11
-0.6522857 3.9863894000000004e-11
-0.6512857 3.1683179e-11
-0.6502857 2.3053404e-11
-0.6492857 1.4061422e-11
-0.6482857 4.7989919e-12
-0.6472857 -4.6382243e-12
-0.6462857 -1.4151724000000001e-11
-0.6452857 -2.3641261000000003e-11
-0.6442857 -3.3005982000000005e-11
-0.6432857 -4.2145551e-11
-0.6422857 -5.0961307999999997e-11
-0.6412857 -5.935738599999999e-11
-0.6402857 -6.7241818e-11
-0.6392857 -7.452758e-11
-0.6382857 -8.1133613e-11
-0.6372857 -8.6985741e-11
-0.6362857 -9.201755e-11
-0.6352857 -9.617115e-11
-0.6342857 -9.939783399999999e-11
-0.6332857 -1.0165866e-10
-0.6322857 -1.0292488e-10
-0.6312857 -1.0317835e-10
-0.6302857 -1.0241163e-10
-0.6292857 -1.0062819e-10
-0.6282857 -9.784225300000001e-11
-0.6272857 -9.4078749e-11
-0.6262857 -8.937297e-11
-0.6252857 -8.3770198e-11
-0.6242857 -7.732518e-11
-0.6232857 -7.010152499999999e-11
-0.6222857 -6.217098799999999e-11
-0.6212857 -5.3612663999999996e-11
-0.6202857 -4.4512123e-11
-0.6192857 -3.4960448999999996e-11
-0.6182857 -2.5053245e-11
-0.6172857 -1.4889592e-11
-0.6162857 -4.5709682e-12
-0.6152857 5.7998453e-12
-0.6142857 1.6119861e-11
-0.6132857 2.6286977999999998e-11
-0.6122857 3.6201058e-11
-0.6112857 4.5764964999999996e-11
-0.6102857 5.4885567000000004e-11
-0.6092857 6.347467e-11
-0.6082857 7.1449921e-11
-0.6072857 7.8735602e-11
-0.6062857 8.526337199999999e-11
-0.6052857 9.09729e-11
-0.6042857 9.581241999999999e-11
-0.6032857 9.973919499999999e-11
-0.6022857 1.0271985999999999e-10
-0.6012857 1.0473069e-10
-0.6002857 1.0575771e-10
-0.5992857 1.0579677000000001e-10
-0.5982857 1.0485351000000001e-10
-0.5972857 1.0294312999999999e-10
-0.5962857 1.0009020999999999e-10
-0.5952857 9.632828400000001e-11
-0.5942857 9.1699489e-11
-0.5932857 8.625398e-11
-0.5922857 8.0049373e-11
-0.5912857 7.3150069e-11
-0.5902857 6.5626552e-11
-0.5892857 5.7554607e-11
-0.5882857 4.9014520000000005e-11
-0.5872857 4.0090232000000005e-11
-0.5862857 3.0868475000000004e-11
-0.5852857 2.1437890000000002e-11
-0.5842857 1.1888152e-11
-0.5832857 2.3090818e-12
-0.5822857 -7.2102128e-12
-0.5812857 -1.658218e-11
-0.5802857 -2.5721637e-11
-0.5792857 -3.4546541e-11
-0.5782857 -4.297872e-11
-0.5772857 -5.0944551000000004e-11
-0.5762857 -5.8375575e-11
-0.5752857 -6.5209058e-11
-0.5742857 -7.1388484e-11
-0.5732857 -7.6863982e-11
-0.5722857 -8.159266999999999e-11
-0.5712857 -8.5538938e-11
-0.5702857 -8.867465700000001e-11
-0.5692857 -9.0979307e-11
-0.5682857 -9.2440042e-11
-0.5672857 -9.305168400000001e-11
-0.5662857 -9.281664e-11
-0.5652857 -9.174477600000002e-11
-0.5642857 -8.9853185e-11
-0.5632857 -8.7165968e-11
-0.5622857 -8.3713901e-11
-0.5612857 -7.953409e-11
-0.5602857 -7.4669562e-11
-0.5592857 -6.9168841e-11
-0.5582857 -6.3085469e-11
-0.5572857 -5.6477527999999996e-11
-0.5562857 -4.9407109e-11
-0.5552857 -4.1939797e-11
-0.5542857 -3.414411e-11
-0.5532857 -2.6090958999999998e-11
-0.5522857 -1.7853090000000002e-11
-0.5512857 -9.5045188e-12
-0.5502857 -1.1199869e-12
-0.5492857 7.2255969e-12
-0.5482857 1.5457698e-11
-0.5472857 2.3502689999999998e-11
-0.5462857 3.1288386e-11
-0.5452857 3.874455e-11
-0.5442857 4.58034e-11
-0.5432857 5.2400113999999996e-11
-0.5422857 5.8473295e-11
-0.5412857 6.3965445e-11
-0.5402857 6.8823435e-11
-0.5392857 7.299893700000001e-11
-0.5382857 7.6448852e-11
-0.5372857 7.913574899999999e-11
-0.5362857 8.1028234e-11
-0.5352857 8.2101367e-11
-0.5342857 8.2336991e-11
-0.5332857 8.1724102e-11
-0.5322857 8.025914500000001e-11
-0.5312857 7.794628099999999e-11
-0.5302857 7.4797655e-11
-0.5292857 7.0833573e-11
-0.5282857 6.6082654e-11
-0.5272857 6.058191600000001e-11
-0.5262857 5.4376810000000004e-11
-0.5252857 4.7521166999999996e-11
-0.5242857 4.0077061999999996e-11
-0.5232857 3.2114613e-11
-0.5222857 2.3711659000000003e-11
-0.5212857 1.4953356000000003e-11
-0.5202857 5.9316606e-12
-0.5192857 -3.2552953e-12
-0.5182857 -1.2503945e-11
-0.5172857 -2.1706135e-11
-0.5162857 -3.0750091e-11
-0.5152857 -3.9521486999999995e-11
-0.5142857 -4.7904627e-11
-0.5132857 -5.5783719999999996e-11
-0.5122857 -6.3044231e-11
-0.5112857 -6.9574321e-11
-0.5102857 -7.5266345e-11
-0.5092857 -8.001837e-11
-0.5082857 -8.373576400000001e-11
-0.5072857 -8.6332737e-11
-0.5062857 -8.773388899999999e-11
-0.5052857 -8.787571399999999e-11
-0.5042857 -8.6708039e-11
-0.5032857 -8.4195346e-11
-0.5022857 -8.0318022e-11
-0.5012857 -7.5073422e-11
-0.5002857 -6.8476783e-11
-0.4992857 -6.0561961e-11
-0.4982857 -5.1381939999999997e-11
-0.4972857 -4.100912e-11
-0.4962857 -2.9535367e-11
-0.4952857 -1.7071776999999997e-11
-0.4942857 -3.7482089e-12
-0.4932857 1.0287488e-11
-0.4922857 2.4870514e-11
-0.4912857 3.9820439e-11
-0.4902857 5.4942802e-11
-0.4892857 7.003096599999999e-11
-0.4882857 8.4868234e-11
-0.4872857 9.9230194e-11
-0.4862857 1.1288728e-10
-0.4852857 1.2560753e-10
-0.4842857 1.3715950000000002e-10
-0.4832857 1.4731529000000002e-10
-0.4822857 1.558537e-10
-0.4812857 1.6256343e-10
-0.4802857 1.6724626e-10
-0.4792857 1.6972028999999998e-10
-0.4782857 1.6982303000000002e-10
-0.4772857 1.6741443e-10
-0.4762857 1.6237976e-10
-0.4752857 1.5463225e-10
-0.4742857 1.4411557e-10
-0.4732857 1.3080595000000001e-10
-0.4722857 1.1471402e-10
-0.4712857 9.5886352e-11
-0.4702857 7.440649699999999e-11
-0.4692857 5.0395722999999995e-11
-0.4682857 2.401327e-11
-0.4672857 -4.5438744e-12
-0.4662857 -3.5041639e-11
-0.4652857 -6.7210023e-11
-0.4642857 -1.0074474e-10
-0.4632857 -1.3530934e-10
-0.4622857 -1.7053784e-10
-0.4612857 -2.0603773e-10
-0.4602857 -2.4139352e-10
-0.4592857 -2.7617067000000003e-10
-0.4582857 -3.0991983999999996e-10
-0.4572857 -3.4218158e-10
-0.4562857 -3.7249122999999997e-10
-0.4552857 -4.003842e-10
-0.4542857 -4.2540125000000004e-10
-0.4532857 -4.4709414e-10
-0.4522857 -4.6503123e-10
-0.4512857 -4.7880315e-10
-0.4502857 -4.880284100000001e-10
-0.4492857 -4.9235889e-10
-0.4482857 -4.9148524e-10
-0.4472857 -4.8514196e-10
-0.4462857 -4.7311222e-10
-0.4452857 -4.5523228999999995e-10
-0.4442857 -4.3139553999999996e-10
-0.4432857 -4.01556e-10
-0.4422857 -3.6573132e-10
-0.4412857 -3.2400517e-10
-0.4402857 -2.7652895e-10
-0.4392857 -2.2352287e-10
-0.4382857 -1.6527626e-10
-0.4372857 -1.0214715e-10
-0.4362857 -3.4561113000000004e-11
-0.4352857 3.6990812e-11
-0.4342857 1.1195482e-10
-0.4332857 1.8971799e-10
-0.4322857 2.6961261e-10
-0.4312857 3.5092131e-10
-0.4302857 4.3288298e-10
-0.4292857 5.1469926e-10
-0.4282857 5.9554185e-10
-0.4272857 6.7456015e-10
-0.4262857 7.508898e-10
-0.4252857 8.2366119e-10
-0.4242857 8.9200869e-10
-0.4232857 9.5507994e-10
-0.4222857 1.0120455999999999e-09
-0.4212857 1.0621086e-09
-0.4202857 1.104514e-09
-0.4192857 1.1385581e-09
-0.4182857 1.1635973e-09
-0.4172857 1.1790574999999999e-09
-0.4162857 1.1844411e-09
-0.4152857 1.1793356e-09
-0.4142857 1.1634198e-09
-0.4132857 1.1364695e-09
-0.4122857 1.098363e-09
-0.4112857 1.0490847000000001e-09
-0.4102857 9.887282e-10
-0.4092857 9.1749768e-10
-0.4082857 8.3570885e-10
-0.4072857 7.4378793e-10
-0.4062857 6.4226996e-10
-0.4052857 5.3179548e-10
-0.4042857 4.1310621999999995e-10
-0.4032857 2.8703951e-10
-0.4022857 1.5452158e-10
-0.4012857 1.6559806e-11
-0.4002857 -1.2576608e-10
-0.3992857 -2.7131364e-10
-0.3982857 -4.1888823e-10
-0.3972857 -5.6725419e-10
-0.3962857 -7.1514652e-10
-0.3952857 -8.612830900000001e-10
-0.3942857 -1.0043771000000001e-09
-0.3932857 -1.1431495e-09
-0.3922857 -1.276342e-09
-0.3912857 -1.4027292e-09
-0.3902857 -1.5211313e-09
-0.3892857 -1.6304253e-09
-0.3882857 -1.7295568999999998e-09
-0.3872857 -1.8175508e-09
-0.3862857 -1.8935206e-09
-0.3852857 -1.9566777e-09
-0.3842857 -2.0063395e-09
-0.3832857 -2.0419361999999997e-09
-0.3822857 -2.0630166e-09
-0.3812857 -2.0692526e-09
-0.3802857 -2.0604426e-09
-0.3792857 -2.0365133000000003e-09
-0.3782857 -1.9975209e-09
-0.3772857 -1.9436501e-09
-0.3762857 -1.8752124999999997e-09
-0.3752857 -1.7926433e-09
-0.3742857 -1.6964971e-09
-0.3732857 -1.5874423e-09
-0.3722857 -1.4662547e-09
-0.3712857 -1.3338095e-09
-0.3702857 -1.1910730999999999e-09
-0.3692857 -1.0390933e-09
-0.3682857 -8.7898942e-10
-0.3672857 -7.1194144e-10
-0.3662857 -5.3917877e-10
-0.3652857 -3.6196842000000004e-10
-0.3642857 -1.8160322e-10
-0.3632857 6.102948199999999e-13
-0.3622857 1.8336394e-10
-0.3612857 3.6535978e-10
-0.3602857 5.453218599999999e-10
-0.3592857 7.220074399999999e-10
-0.3582857 8.9421795e-10
-0.3572857 1.060809e-09
-0.3562857 1.2207001e-09
-0.3552857 1.3728834e-09
-0.3542857 1.5164314000000001e-09
-0.3532857 1.6505039999999999e-09
-0.3522857 1.7743543000000001e-09
-0.3512857 1.8873332e-09
-0.3502857 1.9888938e-09
-0.3492857 2.0785932e-09
-0.3482857 2.1560942e-09
-0.3472857 2.2211656e-09
-0.3462857 2.2736811000000003e-09
-0.3452857 2.313617e-09
-0.3442857 2.3410494e-09
-0.3432857 2.3561497e-09
-0.3422857 2.359179e-09
-0.3412857 2.3504821e-09
-0.3402857 2.3304804e-09
-0.3392857 2.2996634e-09
-0.3382857 2.2585805e-09
-0.3372857 2.2078315e-09
-0.3362857 2.1480567e-09
-0.3352857 2.079927e-09
-0.3342857 2.0041335e-09
-0.3332857 1.9213768999999997e-09
-0.3322857 1.8323573999999999e-09
-0.3312857 1.7377639e-09
-0.3302857 1.6382649e-09
-0.3292857 1.5344984e-09
-0.3282857 1.4270636e-09
-0.3272857 1.3165126e-09
-0.3262857 1.2033434e-09
-0.3252857 1.0879936e-09
-0.3242857 9.708353e-10
-0.3232857 8.5217155e-10
-0.3222857 7.322332000000001e-10
-0.3212857 6.1117817e-10
-0.3202857 4.8909123e-10
-0.3192857 3.6598567e-10
-0.3182857 2.4180618e-10
-0.3172857 1.1643323e-10
-0.3162857 -1.0311227e-11
-0.3152857 -1.3865672e-10
-0.3142857 -2.6887598e-10
-0.3132857 -4.0127554e-10
-0.3122857 -5.361852499999999e-10
-0.3112857 -6.7394692e-10
-0.3102857 -8.149023100000001e-10
-0.3092857 -9.5938014e-10
-0.3082857 -1.1076832e-09
-0.3072857 -1.2600747e-09
-0.3062857 -1.4167646e-09
-0.3052857 -1.5778967e-09
-0.3042857 -1.7435345e-09
-0.3032857 -1.9136496e-09
-0.3022857 -2.0881087e-09
-0.3012857 -2.2666624e-09
-0.3002857 -2.4489352999999998e-09
-0.2992857 -2.6344162999999997e-09
-0.2982857 -2.8224503e-09
-0.2972857 -3.0122321e-09
-0.2962857 -3.2028005e-09
-0.2952857 -3.3930352000000002e-09
-0.2942857 -3.5816537000000003e-09
-0.2932857 -3.7672114999999995e-09
-0.2922857 -3.9481036e-09
-0.2912857 -4.1225665e-09
-0.2902857 -4.2886836000000004e-09
-0.2892857 -4.4443907e-09
-0.2882857 -4.5874849e-09
-0.2872857 -4.7156338e-09
-0.2862857 -4.8263865e-09
-0.2852857 -4.9171868e-09
-0.2842857 -4.9853871e-09
-0.2832857 -5.0282643e-09
-0.2822857 -5.0430358e-09
-0.2812857 -5.0268786e-09
-0.2802857 -4.976948e-09
-0.2792857 -4.8903970999999995e-09
-0.2782857 -4.7643989e-09
-0.2772857 -4.5961665e-09
-0.2762857 -4.3829763e-09
-0.2752857 -4.1221908e-09
-0.2742857 -3.8112805e-09
-0.2732857 -3.4478486e-09
-0.2722857 -3.0296532999999996e-09
-0.2712857 -2.5546308e-09
-0.2702857 -2.020919e-09
-0.2692857 -1.426879e-09
-0.2682857 -7.7111754e-10
-0.2672857 -5.2507776000000004e-11
-0.2662857 7.2979062e-10
-0.2652857 1.5763125e-09
-0.2642857 2.4872694e-09
-0.2632857 3.4625334000000003e-09
-0.2622857 4.501623e-09
-0.2612857 5.6036904e-09
-0.2602857 6.767510900000001e-09
-0.2592857 7.9914741e-09
-0.2582857 9.2735784e-09
-0.2572857 1.0611427e-08
-0.2562857 1.2002227999999999e-08
-0.2552857 1.3442797e-08
-0.2542857 1.4929559e-08
-0.2532857 1.6458561e-08
-0.2522857 1.8025477e-08
-0.2512857 1.9625626e-08
-0.2502857 2.125399e-08
-0.2492857 2.2905232e-08
-0.2482857 2.4573718e-08
-0.2472857 2.6253549000000003e-08
-0.2462857 2.7938582e-08
-0.2452857 2.9622468e-08
-0.2442857 3.1298683e-08
-0.2432857 3.2960565000000003e-08
-0.2422857 3.4601355000000004e-08
-0.2412857 3.6214232e-08
-0.2402857 3.7792358e-08
-0.2392857 3.9328923e-08
-0.2382857 4.0817186e-08
-0.2372857 4.225052e-08
-0.2362857 4.3622453e-08
-0.2352857 4.4926721e-08
-0.2342857 4.6157300000000004e-08
-0.2332857 4.7308457e-08
-0.2322857 4.8374788e-08
-0.2312857 4.9351262e-08
-0.2302857 5.0233245e-08
-0.2292857 5.1016547e-08
-0.2282857 5.1697457e-08
-0.2272857 5.2272753e-08
-0.2262857 5.2739751000000004e-08
-0.2252857 5.3096311e-08
-0.2242857 5.3340859999999996e-08
-0.2232857 5.3472404e-08
-0.2222857 5.3490540000000005e-08
-0.2212857 5.3395466e-08
-0.2202857 5.3187976e-08
-0.2192857 5.2869453e-08
-0.2182857 5.2441872999999997e-08
-0.2172857 5.1907789000000006e-08
-0.2162857 5.1270305e-08
-0.2152857 5.0533067000000005e-08
-0.2142857 4.9700238e-08
-0.2132857 4.8776465999999996e-08
-0.2122857 4.7766846000000004e-08
-0.2112857 4.6676895999999995e-08
-0.2102857 4.5512519e-08
-0.2092857 4.4279946e-08
-0.2082857 4.2985709e-08
-0.2072857 4.1636586e-08
-0.2062857 4.0239553e-08
-0.2052857 3.880174e-08
-0.2042857 3.7330372000000004e-08
-0.2032857 3.5832726e-08
-0.2022857 3.4316075e-08
-0.2012857 3.2787639e-08
-0.2002857 3.1254535e-08
-0.1992857 2.9723721e-08
-0.1982857 2.8201957000000003e-08
-0.1972857 2.6695753999999997e-08
-0.1962857 2.5211333000000003e-08
-0.1952857 2.3754578999999998e-08
-0.1942857 2.2331006000000002e-08
-0.1932857 2.0945727e-08
-0.1922857 1.9603416e-08
-0.1912857 1.8308284e-08
-0.1902857 1.7064057e-08
-0.1892857 1.5873959e-08
-0.1882857 1.4740699e-08
-0.1872857 1.3666459999999999e-08
-0.1862857 1.2652898000000001e-08
-0.1852857 1.1701147e-08
-0.1842857 1.0811822e-08
-0.1832857 9.9850322e-09
-0.1822857 9.2204015e-09
-0.1812857 8.517087e-09
-0.1802857 7.8738079e-09
-0.1792857 7.2888778e-09
-0.1782857 6.7602396e-09
-0.1772857 6.2855041e-09
-0.1762857 5.861993499999999e-09
-0.1752857 5.4867874e-09
-0.1742857 5.1567705e-09
-0.1732857 4.8686829e-09
-0.1722857 4.6191702999999996e-09
-0.1712857 4.4048369e-09
-0.1702857 4.2222958e-09
-0.1692857 4.0682211e-09
-0.1682857 3.9393974e-09
-0.1672857 3.8327667e-09
-0.1662857 3.7454748e-09
-0.1652857 3.6749114e-09
-0.1642857 3.6187497000000005e-09
-0.1632857 3.5749795e-09
-0.1622857 3.5419351e-09
-0.1612857 3.51832e-09
-0.1602857 3.5032241000000003e-09
-0.1592857 3.4961367e-09
-0.1582857 3.4969513e-09
-0.1572857 3.5059659999999996e-09
-0.1562857 3.5238776999999997e-09
-0.1552857 3.5517686e-09
-0.1542857 3.5910889e-09
-0.1532857 3.6436316e-09
-0.1522857 3.7115037e-09
-0.1512857 3.7970925000000006e-09
-0.1502857 3.9030251e-09
-0.1492857 4.0321271e-09
-0.1482857 4.1873754e-09
-0.1472857 4.3718505000000005e-09
-0.1462857 4.5886843e-09
-0.1452857 4.8410099e-09
-0.1442857 5.1319067e-09
-0.1432857 5.4643498e-09
-0.1422857 5.8411567e-09
-0.1412857 6.264939300000001e-09
-0.1402857 6.7380532e-09
-0.1392857 7.262555799999999e-09
-0.1382857 7.8401625e-09
-0.1372857 8.4722104e-09
-0.1362857 9.159626499999999e-09
-0.1352857 9.9028973e-09
-0.1342857 1.070205e-08
-0.1332857 1.1556632e-08
-0.1322857 1.2465705000000001e-08
-0.1312857 1.3427837e-08
-0.1302857 1.4441104e-08
-0.1292857 1.5503102e-08
-0.1282857 1.661096e-08
-0.1272857 1.7761359e-08
-0.1262857 1.8950562e-08
-0.1252857 2.0174445e-08
-0.1242857 2.1428539e-08
-0.1232857 2.270807e-08
-0.1222857 2.4008007e-08
-0.1212857 2.5323119e-08
-0.1202857 2.6648030999999998e-08
-0.1192857 2.7977282e-08
-0.1182857 2.9305388999999998e-08
-0.1172857 3.0626915e-08
-0.1162857 3.1936528000000005e-08
-0.1152857 3.3229078e-08
-0.1142857 3.4499652999999996e-08
-0.1132857 3.5743652e-08
-0.1122857 3.6956849e-08
-0.1112857 3.813545e-08
-0.1102857 3.9276157e-08
-0.1092857 4.0376222e-08
-0.1082857 4.1433496000000004e-08
-0.1072857 4.2446470999999996e-08
-0.1062857 4.3414333e-08
-0.1052857 4.4336972999999997e-08
-0.1042857 4.5215034e-08
-0.1032857 4.6049919e-08
-0.1022857 4.6843801e-08
-0.1012857 4.759963e-08
-0.1002857 4.8321118999999995e-08
-9.9285714E-02 4.9012749000000006e-08
-9.8285712E-02 4.9679727e-08
-9.7285718E-02 5.0327958000000006e-08
-9.6285716E-02 5.0964011e-08
-9.5285714E-02 5.1595062000000006e-08
-9.4285712E-02 5.222884899999999e-08
-9.3285717E-02 5.2873605e-08
-9.2285715E-02 5.353798e-08
-9.1285713E-02 5.4230959e-08
-9.0285711E-02 5.4961801999999996e-08
-8.9285716E-02 5.5739935e-08
-8.8285714E-02 5.657486100000001e-08
-8.7285712E-02 5.7476068e-08
-8.6285718E-02 5.845292e-08
-8.5285716E-02 5.951456e-08
-8.4285714E-02 6.0669819e-08
-8.3285712E-02 6.192709699999999e-08
-8.2285717E-02 6.329427e-08
-8.1285715E-02 6.4778599e-08
-8.0285713E-02 6.6386618e-08
-7.9285711E-02 6.8124067e-08
-7.8285716E-02 6.9995787e-08
-7.7285714E-02 7.2005651e-08
-7.6285712E-02 7.415649199999999e-08
-7.5285718E-02 7.645004099999999e-08
-7.4285716E-02 7.888687500000001e-08
-7.3285714E-02 8.1466378e-08
-7.2285712E-02 8.4186691e-08
-7.1285717E-02 8.704471e-08
-7.0285715E-02 9.003606699999999e-08
-6.9285713E-02 9.3155128e-08
-6.8285711E-02 9.639500300000001e-08
-6.7285717E-02 9.974757699999999e-08
-6.6285715E-02 1.0320356e-07
-6.5285712E-02 1.067525e-07
-6.4285718E-02 1.1038287e-07
-6.3285716E-02 1.1408213e-07
-6.2285714E-02 1.1783681e-07
-6.1285716E-02 1.2163257e-07
-6.0285714E-02 1.2545435e-07
-5.9285715E-02 1.292864e-07
-5.8285713E-02 1.3311248999999999e-07
-5.7285715E-02 1.3691591e-07
-5.6285713E-02 1.406797e-07
-5.5285715E-02 1.4438669e-07
-5.4285713E-02 1.4801967000000002e-07
-5.3285714E-02 1.5156151000000001e-07
-5.2285716E-02 1.5499526e-07
-5.1285714E-02 1.5830433e-07
-5.0285716E-02 1.6147254e-07
-4.9285714E-02 1.6448428e-07
-4.8285715E-02 1.6732464000000002e-07
-4.7285713E-02 1.6997949000000002e-07
-4.6285715E-02 1.7243557e-07
-4.5285713E-02 1.746806e-07
-4.4285715E-02 1.7670341e-07
-4.3285713E-02 1.7849393e-07
-4.2285714E-02 1.8004334e-07
-4.1285716E-02 1.8134406000000002e-07
-4.0285714E-02 1.8238988e-07
-3.9285716E-02 1.8317592e-07
-3.8285714E-02 1.8369871e-07
-3.7285715E-02 1.8395621e-07
-3.6285713E-02 1.8394777e-07
-3.5285715E-02 1.836742e-07
-3.4285713E-02 1.8313769e-07
-3.3285715E-02 1.8234184e-07
-3.2285713E-02 1.8129159e-07
-3.1285714E-02 1.7999321e-07
-3.0285714E-02 1.7845422e-07
-2.9285714E-02 1.7668336e-07
-2.8285714E-02 1.746905e-07
-2.7285714E-02 1.7248657999999999e-07
-2.6285714E-02 1.7008351e-07
-2.5285713E-02 1.6749412e-07
-2.4285715E-02 1.6473198e-07
-2.3285715E-02 1.6181142e-07
-2.2285715E-02 1.5874732e-07
-2.1285715E-02 1.5555504e-07
-2.0285714E-02 1.5225035e-07
-1.9285714E-02 1.4884924e-07
-1.8285714E-02 1.453679e-07
-1.7285714E-02 1.418225e-07
-1.6285714E-02 1.3822917e-07
-1.5285715E-02 1.3460385e-07
-1.4285714E-02 1.3096216999999999e-07
-1.3285714E-02 1.273194e-07
-1.2285714E-02 1.2369028e-07
-1.1285714E-02 1.2008899e-07
-1.0285715E-02 1.1652904e-07
-9.2857145E-03 1.1302318000000001e-07
-8.2857143E-03 1.0958335e-07
-7.2857141E-03 1.0622063e-07
-6.2857145E-03 1.0294516000000001e-07
-5.2857143E-03 9.9766118e-08
-4.2857141E-03 9.6691666e-08
-3.2857142E-03 9.3728969e-08
-2.2857143E-03 9.088415e-08
-1.2857143E-03 8.8162305e-08
-2.8571428E-04 8.5567514e-08
7.1428571E-04 8.3102858e-08
1.7142857E-03 8.077046799999999e-08
2.7142856E-03 7.8571549e-08
3.7142858E-03 7.650644e-08
4.7142855E-03 7.4574669e-08
5.7142857E-03 7.2775036e-08
6.7142858E-03 7.110566600000001e-08
7.7142855E-03 6.956411e-08
8.7142857E-03 6.8147421e-08
9.7142858E-03 6.685225200000001e-08
1.0714286E-02 6.5674954e-08
1.1714286E-02 6.4611655e-08
1.2714285E-02 6.365837299999999e-08
1.3714286E-02 6.281111699999999e-08
1.4714286E-02 6.2065969e-08
1.5714286E-02 6.1419175e-08
1.6714286E-02 6.086726099999999e-08
1.7714286E-02 6.0407085e-08
1.8714286E-02 6.003593699999999e-08
1.9714287E-02 5.9751609e-08
2.0714285E-02 5.9552446000000006e-08
2.1714285E-02 5.9437427e-08
2.2714285E-02 5.9406186e-08
2.3714285E-02 5.9459065e-08
2.4714286E-02 5.9597143999999994e-08
2.5714286E-02 5.982225300000001e-08
2.6714286E-02 6.0136973e-08
2.7714286E-02 6.0544642e-08
2.8714286E-02 6.1049332e-08
2.9714286E-02 6.165582500000001e-08
3.0714286E-02 6.2369582e-08
3.1714287E-02 6.3196681e-08
3.2714285E-02 6.4143779e-08
3.3714287E-02 6.521803099999999e-08
3.4714285E-02 6.6427014e-08
3.5714287E-02 6.777865500000001e-08
3.6714286E-02 6.9281136e-08
3.7714284E-02 7.0942791e-08
3.8714286E-02 7.2772011e-08
3.9714284E-02 7.4777129e-08
4.0714286E-02 7.6966328e-08
4.1714285E-02 7.9347501e-08
4.2714287E-02 8.192816399999999e-08
4.3714285E-02 8.4715329e-08
4.4714287E-02 8.7715396e-08
4.5714285E-02 9.0934044e-08
4.6714287E-02 9.4376129e-08
4.7714286E-02 9.8045561e-08
4.8714284E-02 1.0194524e-07
4.9714286E-02 1.0607695999999999e-07
5.0714284E-02 1.1044129e-07
5.1714286E-02 1.1503755999999999e-07
5.2714285E-02 1.1986376e-07
5.3714287E-02 1.2491651e-07
5.4714285E-02 1.3019099000000002e-07
5.5714287E-02 1.3568094e-07
5.6714285E-02 1.4137864e-07
5.7714287E-02 1.4727488e-07
5.8714285E-02 1.5335900000000002e-07
5.9714288E-02 1.5961890999999999e-07
6.0714286E-02 1.6604109e-07
6.1714284E-02 1.726107e-07
6.2714286E-02 1.7931160000000002e-07
6.3714288E-02 1.8612644e-07
6.4714283E-02 1.9303675999999999e-07
6.5714285E-02 2.0002309e-07
6.6714287E-02 2.0706503e-07
6.7714289E-02 2.1414144000000002e-07
6.8714283E-02 2.2123051999999998e-07
6.9714285E-02 2.2831003999999997e-07
7.0714287E-02 2.3535736000000002e-07
7.1714282E-02 2.4234972e-07
7.2714284E-02 2.4926434e-07
7.3714286E-02 2.5607861999999997e-07
7.4714288E-02 2.6277032e-07
7.5714283E-02 2.693177e-07
7.6714285E-02 2.7569975e-07
7.7714287E-02 2.8189635e-07
7.8714289E-02 2.878884e-07
7.9714283E-02 2.9365805e-07
8.0714285E-02 2.9918883e-07
8.1714287E-02 3.0446579e-07
8.2714289E-02 3.0947567e-07
8.3714284E-02 3.1420699e-07
8.4714286E-02 3.1865022e-07
8.5714288E-02 3.2279781e-07
8.6714283E-02 3.2664433e-07
8.7714285E-02 3.301865e-07
8.8714287E-02 3.3342324e-07
8.9714289E-02 3.3635574e-07
9.0714283E-02 3.3898737e-07
9.1714285E-02 3.4132378999999997e-07
9.2714287E-02 3.4337280000000003e-07
9.3714289E-02 3.4514434e-07
9.4714284E-02 3.466504e-07
9.5714286E-02 3.4790495e-07
9.6714288E-02 3.489238e-07
9.7714283E-02 3.4972445e-07
9.8714285E-02 3.5032597000000003e-07
9.9714287E-02 3.5074881e-07
0.1007143 3.5101468e-07
0.1017143 3.5114630999999997e-07
0.1027143 3.5116725e-07
0.1037143 3.5110168e-07
0.1047143 3.5097421e-07
0.1057143 3.5080965e-07
0.1067143 3.5063283e-07
0.1077143 3.5046837e-07
0.1087143 3.5034042e-07
0.1097143 3.5027259e-07
0.1107143 3.502876e-07
0.1117143 3.5040723999999997e-07
0.1127143 3.5065211e-07
0.1137143 3.5104148e-07
0.1147143 3.515932e-07
0.1157143 3.523235e-07
0.1167143 3.5324694000000003e-07
0.1177143 3.5437631e-07
0.1187143 3.5572250000000003e-07
0.1197143 3.5729455e-07
0.1207143 3.5909955e-07
0.1217143 3.6114265e-07
0.1227143 3.6342704e-07
0.1237143 3.6595404e-07
0.1247143 3.687231e-07
0.1257143 3.7173182e-07
0.1267143 3.7497613999999996e-07
0.1277143 3.7845038e-07
0.1287143 3.8214737999999994e-07
0.1297143 3.8605852e-07
0.1307143 3.9017398e-07
0.1317143 3.9448288999999997e-07
0.1327143 3.9897343000000003e-07
0.1337143 4.0363304e-07
0.1347143 4.0844855999999995e-07
0.1357143 4.1340645999999996e-07
0.1367143 4.1849297e-07
0.1377143 4.2369424e-07
0.1387143 4.2899661999999996e-07
0.1397143 4.3438679e-07
0.1407143 4.3985189e-07
0.1417143 4.4537972999999996e-07
0.1427143 4.5095896e-07
0.1437143 4.5657913e-07
0.1447143 4.6223092000000003e-07
0.1457143 4.679062e-07
0.1467143 4.7359823000000004e-07
0.1477143 4.7930158e-07
0.1487143 4.8501234e-07
0.1497143 4.9072812e-07
0.1507143 4.964481700000001e-07
0.1517143 5.0217319e-07
0.1527143 5.0790558e-07
0.1537143 5.1364926e-07
0.1547143 5.1940963e-07
0.1557143 5.2519353e-07
0.1567143 5.3100928e-07
0.1577143 5.368663700000001e-07
0.1587143 5.427754700000001e-07
0.1597143 5.4874829e-07
0.1607143 5.547974499999999e-07
0.1617143 5.609362299999999e-07
0.1627143 5.6717857e-07
0.1637143 5.7353873e-07
0.1647143 5.8003113e-07
0.1657143 5.8667027e-07
0.1667143 5.9347043e-07
0.1677143 6.0044547e-07
0.1687143 6.0760872e-07
0.1697143 6.149726900000001e-07
0.1707143 6.2254895e-07
0.1717143 6.3034786e-07
0.1727143 6.3837855e-07
0.1737143 6.466486e-07
0.1747143 6.551639699999999e-07
0.1757143 6.639289100000001e-07
0.1767143 6.729457e-07
0.1777143 6.8221473e-07
0.1787143 6.9173431e-07
0.1797143 7.0150068e-07
0.1807143 7.1150792e-07
0.1817143 7.2174795e-07
0.1827143 7.322106e-07
0.1837143 7.4288367e-07
0.1847143 7.537527899999999e-07
0.1857143 7.648019099999999e-07
0.1867143 7.760128499999999e-07
0.1877143 7.873659900000001e-07
0.1887143 7.9884002e-07
0.1897143 8.104123600000001e-07
0.1907143 8.2205922e-07
0.1917143 8.3375573e-07
0.1927143 8.454763099999999e-07
0.1937143 8.571948500000001e-07
0.1947143 8.688849599999999e-07
0.1957143 8.805200099999999e-07
0.1967143 8.9207361e-07
0.1977143 9.0351975e-07
0.1987143 9.148329199999999e-07
0.1997143 9.2598853e-07
0.2007143 9.369630400000001e-07
0.2017143 9.477341600000001e-07
0.2027143 9.5828092e-07
0.2037143 9.6858415e-07
0.2047143 9.7862634e-07
0.2057143 9.8839186e-07
0.2067143 9.978673e-07
0.2077143 1.0070412e-06
0.2087143 1.0159045e-06
0.2097143 1.0244505e-06
0.2107143 1.0326747e-06
0.2117143 1.0405753e-06
0.2127143 1.0481525e-06
0.2137143 1.0554092e-06
0.2147143 1.0623506999999999e-06
0.2157143 1.0689845e-06
0.2167143 1.0753205e-06
0.2177143 1.0813709e-06
0.2187143 1.0871498e-06
0.2197143 1.0926737e-06
0.2207143 1.0979607e-06
0.2217143 1.1030307e-06
0.2227143 1.1079057e-06
0.2237143 1.1126087e-06
0.2247143 1.1171644e-06
0.2257143 1.1215986e-06
0.2267143 1.1259382e-06
0.2277143 1.1302109e-06
0.2287143 1.1344451e-06
0.2297143 1.1386698e-06
0.2307143 1.1429143e-06
0.2317143 1.147208e-06
0.2327143 1.1515803e-06
0.2337143 1.15606e-06
0.2347143 1.1606762e-06
0.2357143 1.1654566e-06
0.2367143 1.1704286e-06
0.2377143 1.1756184e-06
0.2387143 1.1810511e-06
0.2397143 1.1867503e-06
0.2407143 1.1927384e-06
0.2417143 1.1990361e-06
0.2427143 1.2056621e-06
0.2437143 1.2126335e-06
0.2447143 1.2199654e-06
0.2457143 1.2276705e-06
0.2467143 1.2357597e-06
0.2477143 1.2442414e-06
0.2487143 1.2531221e-06
0.2497143 1.2624055e-06
0.2507143 1.2720934e-06
0.2517143 1.2821851999999999e-06
0.2527143 1.2926781e-06
0.2537143 1.3035669e-06
0.2547143 1.3148445999999999e-06
0.2557143 1.3265018e-06
0.2567143 1.3385274e-06
0.2577143 1.3509083e-06
0.2587143 1.3636297e-06
0.2597143 1.3766753e-06
0.2607143 1.3900275e-06
0.2617143 1.403667e-06
0.2627143 1.4175740999999998e-06
0.2637143 1.4317275e-06
0.2647143 1.4461057e-06
0.2657143 1.4606863999999998e-06
0.2667143 1.4754470000000001e-06
0.2677143 1.4903645999999999e-06
0.2687143 1.5054168000000002e-06
0.2697143 1.5205805999999998e-06
0.2707143 1.5358344e-06
0.2717143 1.5511562e-06
0.2727143 1.5665251999999999e-06
0.2737143 1.5819216e-06
0.2747143 1.5973262000000001e-06
0.2757143 1.6127213e-06
0.2767143 1.6280904e-06
0.2777143 1.643418e-06
0.2787143 1.6586908e-06
0.2797143 1.6738964e-06
0.2807143 1.6890243999999998e-06
0.2817143 1.704066e-06
0.2827143 1.7190143e-06
0.2837143 1.7338640999999998e-06
0.2847143 1.7486119e-06
0.2857143 1.7632561999999998e-06
0.2867143 1.7777973e-06
0.2877143 1.7922370999999999e-06
0.2887143 1.8065798e-06
0.2897143 1.820831e-06
0.2907143 1.8349978999999998e-06
0.2917143 1.8490899e-06
0.2927143 1.8631177e-06
0.2937143 1.8770933000000003e-06
0.2947143 1.8910308000000001e-06
0.2957143 1.9049451999999998e-06
0.2967143 1.9188528e-06
0.2977143 1.9327715000000003e-06
0.2987143 1.9467197999999998e-06
0.2997143 1.9607176e-06
0.3007143 1.9747852999999997e-06
0.3017143 1.9889441e-06
0.3027143 2.0032157e-06
0.3037143 2.0176225e-06
0.3047143 2.0321867e-06
0.3057143 2.046931e-06
0.3067143 2.0618775999999997e-06
0.3077143 2.0770489e-06
0.3087143 2.0924666e-06
0.3097143 2.1081521e-06
0.3107143 2.1241258e-06
0.3117143 2.1404071000000002e-06
0.3127143 2.1570148e-06
0.3137143 2.1739663e-06
0.3147143 2.1912772e-06
0.3157143 2.2089623e-06
0.3167143 2.2270344e-06
0.3177143 2.2455046e-06
0.3187143 2.2643823e-06
0.3197143 2.2836751e-06
0.3207143 2.3033886e-06
0.3217143 2.3235264e-06
0.3227143 2.3440903e-06
0.3237143 2.3650799e-06
0.3247143 2.3864931e-06
0.3257143 2.4083262e-06
0.3267143 2.4305733e-06
0.3277143 2.453227e-06
0.3287143 2.4762785999999998e-06
0.3297143 2.4997176e-06
0.3307143 2.5235327e-06
0.3317143 2.5477114e-06
0.3327143 2.5722402e-06
0.3337143 2.5971053e-06
0.3347143 2.6222919e-06
0.3357143 2.6477855000000002e-06
0.3367143 2.6735712e-06
0.3377143 2.6996345e-06
0.3387143 2.725961e-06
0.3397143 2.7525371999999997e-06
0.3407143 2.7793501e-06
0.3417143 2.8063876999999998e-06
0.3427143 2.8336391e-06
0.3437143 2.8610947e-06
0.3447143 2.888746e-06
0.3457143 2.9165859e-06
0.3467143 2.9446094e-06
0.3477143 2.9728122e-06
0.3487143 3.0011924999999996e-06
0.3497143 3.0297496000000003e-06
0.3507143 3.0584843e-06
0.3517143 3.0873991000000004e-06
0.3527143 3.1164987e-06
0.3537143 3.1457887000000005e-06
0.3547143 3.1752758999999997e-06
0.3557143 3.2049691000000004e-06
0.3567143 3.2348779999999995e-06
0.3577143 3.2650135e-06
0.3587143 3.2953874e-06
0.3597143 3.3260125e-06
0.3607143 3.3569027e-06
0.3617143 3.3880717000000005e-06
0.3627143 3.4195345e-06
0.3637143 3.4513061000000004e-06
0.3647143 3.4834013e-06
0.3657143 3.5158357999999997e-06
0.3667143 3.5486242000000003e-06
0.3677143 3.5817816e-06
0.3687143 3.6153224e-06
0.3697143 3.6492608e-06
0.3707143 3.6836095e-06
0.3717143 3.7183813e-06
0.3727143 3.7535873e-06
0.3737143 3.7892376999999996e-06
0.3747143 3.8253418e-06
0.3757143 3.8619071e-06
0.3767143 3.8989398000000004e-06
0.3777143 3.9364448e-06
0.3787143 3.9744247e-06
0.3797143 4.0128807e-06
0.3807143 4.0518124e-06
0.3817143 4.091217e-06
0.3827143 4.1310897999999996e-06
0.3837143 4.1714241e-06
0.3847143 4.2122117e-06
0.3857143 4.2534417e-06
0.3867143 4.2951015e-06
0.3877143 4.3371767e-06
0.3887143 4.3796508e-06
0.3897143 4.4225054e-06
0.3907143 4.4657208999999994e-06
0.3917143 4.5092758000000005e-06
0.3927143 4.5531472e-06
0.3937143 4.5973113e-06
0.3947143 4.641743e-06
0.3957143 4.6864166e-06
0.3967143 4.7313058e-06
0.3977143 4.7763841e-06
0.3987143 4.8216247e-06
0.3997143 4.8670014e-06
0.4007143 4.9124882e-06
0.4017143 4.9580603e-06
0.4027143 5.0036942e-06
0.4037143 5.0493671e-06
0.4047143 5.0950582000000006e-06
0.4057143 5.1407490000000005e-06
0.4067143 5.186422700000001e-06
0.4077143 5.2320651e-06
0.4087143 5.2776645e-06
0.4097143 5.3232124e-06
0.4107143 5.3687034999999995e-06
0.4117143 5.4141348999999995e-06
0.4127143 5.4595077e-06
0.4137143 5.5048261e-06
0.4147143 5.550098e-06
0.4157143 5.5953347e-06
0.4167143 5.6405511e-06
0.4177143 5.6857655e-06
0.4187143 5.7309997e-06
0.4197143 5.776279e-06
0.4207143 5.8216322e-06
0.4217143 5.8670910000000005e-06
0.4227143 5.9126904e-06
0.4237143 5.9584686e-06
0.4247143 6.0044655e-06
0.4257143 6.0507247e-06
0.4267143 6.0972923e-06
0.4277143 6.144215800000001e-06
0.4287143 6.1915443e-06
0.4297143 6.239330500000001e-06
0.4307143 6.287626099999999e-06
0.4317143 6.3364865e-06
0.4327143 6.3859665999999995e-06
0.4337143 6.436122399999999e-06
0.4347143 6.487010800000001e-06
0.4357143 6.538688499999999e-06
0.4367143 6.591213299999999e-06
0.4377143 6.6446425e-06
0.4387143 6.699033200000001e-06
0.4397143 6.754442e-06
0.4407143 6.8109252e-06
0.4417143 6.8685374000000005e-06
0.4427143 6.927332699999999e-06
0.4437143 6.9873643e-06
0.4447143 7.048683399999999e-06
0.4457143 7.1113405e-06
0.4467143 7.1753831e-06
0.4477143 7.2408582e-06
0.4487143 7.3078091e-06
0.4497143 7.376279100000001e-06
0.4507143 7.4463074e-06
0.4517143 7.5179308e-06
0.4527143 7.591184900000001e-06
0.4537143 7.666101e-06
0.4547143 7.7427082e-06
0.4557143 7.8210327e-06
0.4567143 7.9010974e-06
0.4577143 7.9829221e-06
0.4587143 8.0665238e-06
0.4597143 8.151916100000001e-06
0.4607143 8.2391097e-06
0.4617143 8.328111499999999e-06
0.4627143 8.4189253e-06
0.4637143 8.5115516e-06
0.4647143 8.6059892e-06
0.4657143 8.7022322e-06
0.4667143 8.800272899999999e-06
0.4677143 8.9001006e-06
0.4687143 9.0017025e-06
0.4697143 9.105062999999999e-06
0.4707143 9.210165100000001e-06
0.4717143 9.3169902e-06
0.4727143 9.425517100000001e-06
0.4737143 9.5357244e-06
0.4747143 9.6475894e-06
0.4757143 9.761088599999999e-06
0.4767143 9.8761987e-06
0.4777143 9.9928954e-06
0.4787143 1.0111155e-05
0.4797143 1.0230954e-05
0.4807143 1.0352272e-05
0.4817143 1.0475085e-05
0.4827143 1.0599376e-05
0.4837143 1.0725123999999999e-05
0.4847143 1.0852313e-05
0.4857143 1.0980929e-05
0.4867143 1.111096e-05
0.4877143 1.1242394e-05
0.4887143 1.1375224e-05
0.4897143 1.1509444e-05
0.4907143 1.1645052e-05
0.4917143 1.1782048e-05
0.4927143 1.1920434e-05
0.4937143 1.2060215e-05
0.4947143 1.2201401000000001e-05
0.4957143 1.2344002e-05
0.4967143 1.2488032e-05
0.4977143 1.2633508e-05
0.4987143 1.278045e-05
0.4997143 1.2928881e-05
0.5007143 1.3078825e-05
0.5017143 1.3230311e-05
0.5027143 1.3383371000000002e-05
0.5037143 1.3538037999999999e-05
0.5047143 1.3694346999999999e-05
0.5057143 1.3852338e-05
0.5067143 1.4012051e-05
0.5077143 1.417353e-05
0.5087143 1.4336821e-05
0.5097143 1.4501970999999998e-05
0.5107143 1.4669031000000001e-05
0.5117143 1.4838051999999998e-05
0.5127143 1.5009088e-05
0.5137143 1.5182193999999999e-05
0.5147143 1.5357425e-05
0.5157143 1.553484e-05
0.5167143 1.5714498e-05
0.5177143 1.5896458e-05
0.5187143 1.6080780000000002e-05
0.5197143 1.6267525e-05
0.5207143 1.6456752e-05
0.5217143 1.6648522000000002e-05
0.5227143 1.6842895e-05
0.5237143 1.7039932e-05
0.5247143 1.7239691e-05
0.5257143 1.744223e-05
0.5267143 1.7647605e-05
0.5277143 1.7855874e-05
0.5287143 1.8067088e-05
0.5297143 1.8281303e-05
0.5307143 1.8498569e-05
0.5317143 1.8718937e-05
0.5327143 1.8942453999999998e-05
0.5337143 1.9169167e-05
0.5347143 1.939912e-05
0.5357143 1.9632357e-05
0.5367143 1.9868921e-05
0.5377143 2.0108851e-05
0.5387143 2.0352188e-05
0.5397143 2.0598969e-05
0.5407143 2.0849232e-05
0.5417143 2.1103016e-05
0.5427143 2.1360354e-05
0.5437143 2.1621284000000002e-05
0.5447143 2.1885842e-05
0.5457143 2.2154065000000003e-05
0.5467143 2.2425988000000002e-05
0.5477143 2.270165e-05
0.5487143 2.2981089e-05
0.5497143 2.3264344e-05
0.5507143 2.3551456e-05
0.5517143 2.3842466e-05
0.5527143 2.4137418000000003e-05
0.5537143 2.4436358e-05
0.5547143 2.473933e-05
0.5557143 2.5046387e-05
0.5567143 2.5357576e-05
0.5577143 2.5672949e-05
0.5587143 2.599256e-05
0.5597143 2.6316465000000002e-05
0.5607143 2.6644722e-05
0.5617143 2.6977389e-05
0.5627143 2.7314525e-05
0.5637143 2.7656193e-05
0.5647143 2.8002455e-05
0.5657143 2.8353372e-05
0.5667143 2.870901e-05
0.5677143 2.9069435000000002e-05
0.5687143 2.9434707e-05
0.5697143 2.9804895e-05
0.5707143 3.0180058e-05
0.5717143 3.0560266999999996e-05
0.5727143 3.0945579999999996e-05
0.5737143 3.1336063e-05
0.5747143 3.1731776e-05
0.5757143 3.213278e-05
0.5767143 3.2539134e-05
0.5777143 3.2950896e-05
0.5787143 3.3368124e-05
0.5797143 3.3790872e-05
0.5807143 3.421919e-05
0.5817143 3.4653131999999996e-05
0.5827143 3.5092748e-05
0.5837143 3.5538085000000003e-05
0.5847143 3.5989191e-05
0.5857143 3.6446106999999996e-05
0.5867143 3.6908878e-05
0.5877143 3.7377546e-05
0.5887143 3.7852149e-05
0.5897143 3.8332726e-05
0.5907143 3.8819314e-05
0.5917143 3.9311948e-05
0.5927143 3.9810664e-05
0.5937143 4.0315496e-05
0.5947143 4.0826478e-05
0.5957143 4.1343645e-05
0.5967143 4.1867028e-05
0.5977143 4.2396661e-05
0.5987143 4.2932577999999996e-05
0.5997143 4.3474813e-05
0.6007143 4.40234e-05
0.6017143 4.4578377e-05
0.6027143 4.5139779999999996e-05
0.6037143 4.5707651e-05
0.6047143 4.6282028000000005e-05
0.6057143 4.6862958999999996e-05
0.6067143 4.7450487e-05
0.6077143 4.804466e-05
0.6087143 4.8645535e-05
0.6097143 4.9253163000000004e-05
0.6107143 4.986760599999999e-05
0.6117143 5.0488920999999994e-05
0.6127143 5.111718299999999e-05
0.6137143 5.175246e-05
0.6147143 5.239483e-05
0.6157143 5.3044369000000005e-05
0.6167143 5.3701165999999994e-05
0.6177143 5.4365307e-05
0.6187143 5.503689e-05
0.6197143 5.5716009e-05
0.6207143 5.6402774e-05
0.6217143 5.7097292999999994e-05
0.6227143 5.7799673e-05
0.6237143 5.8510034e-05
0.6247143 5.9228501e-05
0.6257143 5.9955192e-05
0.6267143 6.069024e-05
0.6277143 6.1433775e-05
0.6287143 6.2185933e-05
0.6297143 6.2946845e-05
0.6307143 6.3716652e-05
0.6317143 6.4495498e-05
0.6327143 6.5283518e-05
0.6337143 6.6080855e-05
0.6347143 6.6887651e-05
0.6357143 6.7704048e-05
0.6367143 6.853018700000001e-05
0.6377143 6.9366206e-05
0.6387143 7.0212241e-05
0.6397143 7.106843300000001e-05
0.6407143 7.193491500000001e-05
0.6417143 7.2811815e-05
0.6427143 7.369926e-05
0.6437143 7.4597381e-05
0.6447143 7.550630100000001e-05
0.6457143 7.6426136e-05
0.6467143 7.735700400000001e-05
0.6477143 7.8299018e-05
0.6487143 7.9252294e-05
0.6497143 8.0216932e-05
0.6507143 8.1193036e-05
0.6517143 8.218070799999999e-05
0.6527143 8.3180049e-05
0.6537143 8.4191146e-05
0.6547143 8.521410000000001e-05
0.6557143 8.6248997e-05
0.6567143 8.7295928e-05
0.6577143 8.835497200000001e-05
0.6587143 8.942622e-05
0.6597143 9.0509758e-05
0.6607143 9.1605665e-05
0.6617143 9.2714026e-05
0.6627143 9.383492699999999e-05
0.6637143 9.4968448e-05
0.6647143 9.6114672e-05
0.6657143 9.7273676e-05
0.6667143 9.844554799999999e-05
0.6677143 9.963038099999999e-05
0.6687143 0.00010082825
0.6697143 0.00010203926000000001
0.6707143 0.00010326348000000001
0.6717143 0.00010450103000000001
0.6727143 0.000105752
0.6737143 0.00010701647
0.6747143 0.00010829456
0.6757143 0.00010958636
0.6767143 0.00011089199000000001
0.6777143 0.00011221157
0.6787143 0.00011354519999999998
0.6797143 0.00011489299
0.6807143 0.00011625508
0.6817143 0.00011763159
0.6827143 0.00011902265
0.6837143 0.00012042839
0.6847143 0.00012184895000000002
0.6857143 0.00012328447
0.6867143 0.0001247351
0.6877143 0.00012620096
0.6887143 0.00012768223
0.6897143 0.00012917906
0.6907143 0.00013069159
0.6917143 0.00013222
0.6927143 0.00013376444
0.6937143 0.00013532509
0.6947143 0.0001369021
0.6957143 0.00013849565
0.6967143 0.00014010591
0.6977143 0.00014173305
0.6987143 0.00014337726
0.6997143 0.0001450387
0.7007143 0.00014671756
0.7017143 0.00014841401000000002
0.7027143 0.00015012823
0.7037143 0.00015186042
0.7047143 0.00015361073999999999
0.7057143 0.00015537939
0.7067143 0.00015716654
0.7077143 0.00015897237999999998
0.7087143 0.00016079708000000002
0.7097143 0.00016264084
0.7107143 0.00016450384
0.7117143 0.00016638626
0.7127143 0.00016828826
0.7137143 0.00017021005
0.7147143 0.00017215179
0.7157143 0.00017411369
0.7167143 0.00017609591
0.7177143 0.00017809863
0.7187143 0.00018012203999999998
0.7197143 0.00018216631
0.7207143 0.00018423161
0.7217143 0.00018631814
0.7227143 0.00018842607
0.7237143 0.00019055558
0.7247143 0.00019270684999999997
0.7257143 0.00019488004
0.7267143 0.00019707536
0.7277143 0.00019929298000000002
0.7287143 0.00020153307
0.7297143 0.0002037958
0.7307143 0.00020608136
0.7317143 0.00020838994999999999
0.7327143 0.00021072174
0.7337143 0.0002130769
0.7347143 0.00021545561
0.7357143 0.00021785806
0.7367143 0.00022028441000000002
0.7377143 0.00022273486999999998
0.7387143 0.0002252096
0.7397143 0.0002277088
0.7407143 0.00023023265
0.7417143 0.00023278130000000001
0.7427143 0.00023535496999999998
0.7437143 0.0002379538
0.7447143 0.00024057798999999999
0.7457143 0.00024322771
0.7467143 0.00024590315
0.7477143 0.00024860449
0.7487143 0.00025133188
0.7497143 0.00025408551
0.7507143 0.00025686554
0.7517143 0.00025967215
0.7527143 0.00026250549999999996
0.7537143 0.00026536577
0.7547143 0.00026825314
0.7557143 0.00027116776
0.7567143 0.00027410979
0.7577143 0.0002770794
0.7587143 0.00028007678
0.7597143 0.00028310208000000003
0.7607143 0.00028615545
0.7617143 0.00028923707
0.7627143 0.00029234711
0.7637143 0.00029548573
0.7647143 0.00029865309
0.7657143 0.00030184938
0.7667143 0.00030507474
0.7677143 0.00030832937
0.7687143 0.00031161342000000003
0.7697143 0.00031492707
0.7707143 0.00031827049
0.7717143 0.00032164387
0.7727143 0.00032504737999999997
0.7737143 0.0003284812
0.7747143 0.00033194553000000004
0.7757143 0.00033544054
0.7767143 0.00033896642
0.7777143 0.00034252339
0.7787143 0.00034611159999999995
0.7797143 0.00034973127
0.7807143 0.0003533826
0.7817143 0.00035706578
0.7827143 0.00036078102000000004
0.7837143 0.00036452852
0.7847143 0.00036830850000000003
0.7857143 0.00037212114
0.7867143 0.00037596667
0.7877143 0.0003798453
0.7887143 0.00038375724
0.7897143 0.00038770271999999996
0.7907143 0.00039168194000000004
0.7917143 0.00039569518
0.7927143 0.00039974261
0.7937143 0.00040382442
0.7947143 0.00040794089
0.7957143 0.00041209223
0.7967143 0.00041627867999999995
0.7977143 0.00042050046000000003
0.7987143 0.00042475781
0.7997143 0.00042905099
0.8007143 0.00043338017999999996
0.8017143 0.00043774567
0.8027143 0.00044214762
0.8037143 0.00044658632000000003
0.8047143 0.00045106203
0.8057143 0.00045557495
0.8067143 0.00046012533
0.8077143 0.00046471346
0.8087143 0.00046933955999999997
0.8097143 0.00047400385
0.8107143 0.00047870658
0.8117143 0.00048344800000000004
0.8127143 0.00048822834999999996
0.8137143 0.0004930479
0.8147143 0.00049790688
0.8157143 0.00050280555
0.8167143 0.00050774415
0.8177143 0.00051272295
0.8187143 0.00051774218
0.8197143 0.00052280207
0.8207143 0.00052790288
0.8217143 0.00053304489
0.8227143 0.00053822828
0.8237143 0.00054345333
0.8247143 0.0005487202999999999
0.8257143 0.0005540294300000001
0.8267143 0.00055938094
0.8277143 0.00056477506
0.8287143 0.00057021207
0.8297143 0.00057569218
0.8307143 0.00058121564
0.8317143 0.00058678265
0.8327143 0.00059239351
0.8337143 0.00059804838
0.8347143 0.0006037475499999999
0.8357143 0.00060949124
0.8367143 0.00061527967
0.8377143 0.00062111308
0.8387143 0.00062699173
0.8397143 0.00063291582
0.8407143 0.00063888556
0.8417143 0.00064490123
0.8427143 0.00065096306
0.8437143 0.0006570712199999999
0.8447143 0.0006632259999999999
0.8457143 0.00066942762
0.8467143 0.0006756763500000001
0.8477143 0.00068197237
0.8487143 0.0006883159600000001
0.8497143 0.0006947073
0.8507143 0.00070114666
0.8517143 0.00070763426
0.8527143 0.00071417039
0.8537143 0.00072075527
0.8547143 0.00072738912
0.8557143 0.00073407218
0.8567143 0.00074080467
0.8577143 0.00074758686
0.8587143 0.00075441903
0.8597143 0.00076130136
0.8607143 0.00076823417
0.8617143 0.0007752176299999999
0.8627143 0.00078225203
0.8637143 0.0007893376300000001
0.8647143 0.0007964746099999999
0.8657143 0.0008036632600000001
0.8667143 0.00081090384
0.8677143 0.0008181966200000001
0.8687143 0.00082554179
0.8697143 0.0008329397100000001
0.8707143 0.0008403905699999999
0.8717143 0.0008478946300000001
0.8727143 0.00085545207
0.8737143 0.0008630632700000001
0.8747143 0.0008707284
0.8757143 0.00087844774
0.8767143 0.00088622155
0.8777143 0.0008940501199999999
0.8787143 0.0009019336200000001
0.8797143 0.00090987232
0.8807143 0.00091786651
0.8817143 0.0009259164500000001
0.8827143 0.00093402232
0.8837143 0.0009421844
0.8847143 0.0009504028600000001
0.8857143 0.00095867799
0.8867143 0.00096701006
0.8877143 0.00097539914
0.8887143 0.00098384562
0.8897143 0.00099234958
0.8907143 0.0010009112999999998
0.8917143 0.0010095308
0.8927143 0.0010182085
0.8937143 0.0010269445
0.8947143 0.0010357388
0.8957143 0.0010445919
0.8967143 0.0010535036000000001
0.8977143 0.0010624743
0.8987143 0.0010715039
0.8997143 0.0010805927999999998
0.9007143 0.0010897409
0.9017143 0.0010989485
0.9027143 0.0011082155
0.9037143 0.0011175421
0.9047143 0.0011269283
0.9057143 0.0011363743
0.9067143 0.0011458802
0.9077143 0.0011554459
0.9087143 0.0011650716000000001
0.9097143 0.0011747574
0.9107143 0.0011845032
0.9117143 0.0011943092
0.9127143 0.0012041753
0.9137143 0.0012141017
0.9147143 0.0012240884
0.9157143 0.0012341353999999998
0.9167143 0.0012442428
0.9177143 0.0012544106
0.9187143 0.0012646388
0.9197143 0.0012749276
0.9207143 0.0012852769
0.9217143 0.0012956868
0.9227143 0.0013061574
0.9237143 0.0013166885999999999
0.9247143 0.0013272806000000001
0.9257143 0.0013379333
0.9267143 0.0013486469
0.9277143 0.0013594214
0.9287143 0.0013702569
0.9297143 0.0013811535000000002
0.9307143 0.0013921112
0.9317143 0.00140313
0.9327143 0.0014142102
0.9337143 0.0014253517999999999
0.9347143 0.0014365549000000001
0.9357143 0.0014478194999999999
0.9367143 0.0014591457999999999
0.9377143 0.0014705338999999999
0.9387143 0.0014819839
0.9397143 0.0014934958000000001
0.9407143 0.0015050698
0.9417143 0.0015167062000000001
0.9427143 0.0015284048999999998
0.9437143 0.0015401662000000002
0.9447143 0.00155199
0.9457143 0.0015638766999999999
0.9467143 0.0015758262
0.9477143 0.0015878388000000001
0.9487143 0.0015999146999999998
0.9497143 0.0016120538999999999
0.9507143 0.0016242566
0.9517143 0.0016365229
0.9527143 0.0016488531
0.9537143 0.0016612474
0.9547143 0.0016737058000000002
0.9557143 0.0016862284999999999
0.9567143 0.0016988155000000002
0.9577143 0.0017114671000000002
0.9587143 0.0017241835
0.9597143 0.0017369646
0.9607143 0.0017498109
0.9617143 0.0017627222
0.9627143 0.0017756987
0.9637143 0.0017887405000000002
0.9647143 0.0018018478
0.9657143 0.0018150206
0.9667143 0.001828259
0.9677143 0.0018415630999999999
0.9687143 0.0018549328
0.9697143 0.0018683684000000002
0.9707143 0.0018818699
0.9717143 0.0018954371999999999
0.9727143 0.0019090703000000002
0.9737143 0.0019227695
0.9747143 0.0019365347000000002
0.9757143 0.0019503657
0.9767143 0.0019642628
0.9777143 0.0019782257
0.9787143 0.0019922545
0.9797143 0.0020063491
0.9807143 0.0020205096
0.9817143 0.0020347357
0.9827143 0.0020490275
0.9837143 0.0020633848
0.9847143 0.0020778076000000003
0.9857143 0.0020922957
0.9867143 0.0021068488
0.9877143 0.0021214671999999998
0.9887143 0.0021361504
0.9897143 0.0021508984
0.9907143 0.002165711
0.9917143 0.0021805879
0.9927143 0.0021955291
0.9937143 0.0022105343
0.9947143 0.0022256034
0.9957143 0.0022407359
0.9967143 0.0022559318
0.9977143 0.0022711907
0.9987143 0.0022865124000000002
0.9997143 0.0023018965
1.000714 0.002317343
1.001714 0.0023328514
1.002714 0.0023484214
1.003714 0.0023640527
1.004714 0.0023797449
1.005714 0.0023954977
1.006714 0.0024113108999999997
1.007714 0.0024271839999999998
1.008714 0.0024431167
1.009714 0.0024591085
1.010714 0.0024751593
1.011714 0.0024912683999999997
1.012714 0.0025074358
1.013714 0.0025236608
1.014714 0.0025399433
1.015714 0.0025562827
1.016714 0.0025726789
1.017714 0.0025891313
1.018714 0.0026056396999999997
1.019714 0.0026222036
1.020714 0.0026388227999999997
1.021714 0.0026554968
1.022714 0.0026722253
1.023714 0.002689008
1.024714 0.0027058444
1.025714 0.0027227343
1.026714 0.0027396774
1.027714 0.0027566733
1.028714 0.0027737217999999997
1.029714 0.0027908225
1.030714 0.0028079750000000003
1.031714 0.0028251789999999997
1.032714 0.0028424343
1.033714 0.0028597406
1.034714 0.0028770974
1.035714 0.0028945045
1.036714 0.0029119617
1.037714 0.0029294688
1.038714 0.0029470251000000003
1.039714 0.0029646306
1.040714 0.002982285
1.041714 0.0029999877
1.042714 0.0030177387
1.043714 0.0030355377000000003
1.044714 0.0030533839999999997
1.045714 0.0030712778
1.046714 0.0030892183999999996
1.047714 0.0031072057
1.048714 0.0031252388
1.049714 0.0031433177
1.050714 0.0031614420999999996
1.051714 0.0031796117
1.052714 0.0031978259
1.053714 0.0032160846
1.054714 0.0032343869000000004
1.055714 0.0032527329000000002
1.056714 0.0032711218000000004
1.057714 0.0032895532
1.058714 0.0033080269
1.059714 0.0033265420000000005
1.060714 0.0033450982
1.061714 0.0033636952
1.062714 0.0033823321999999997
1.063714 0.0034010089
1.064714 0.0034197245
1.065714 0.0034384782
1.066714 0.0034572698000000005
1.067714 0.0034760989
1.068714 0.0034949644000000003
1.069714 0.0035138658999999996
1.070714 0.0035328026999999996
1.071714 0.003551774
1.072714 0.0035707795
1.073714 0.0035898182
1.074714 0.0036088895
1.075714 0.0036279929
1.076714 0.0036471272
1.077714 0.0036662921000000003
1.078714 0.0036854864
1.079714 0.0037047098999999995
1.080714 0.0037239612999999997
1.081714 0.0037432401
1.082714 0.0037625454
1.083714 0.0037818765
1.084714 0.0038012327
1.085714 0.0038206132999999997
1.086714 0.0038400172000000003
1.087714 0.0038594437
1.088714 0.0038788919
1.089714 0.003898361
1.090714 0.0039178503
1.091714 0.003937359
1.092714 0.0039568858
1.093714 0.0039764302
1.094714 0.0039959912
1.095714 0.0040155683
1.096714 0.0040351602
1.097714 0.0040547660000000004
1.098714 0.0040743849
1.099714 0.0040940162
1.100714 0.0041136587
1.101714 0.0041333114
1.102714 0.0041529736
1.103714 0.004172644499999999
1.104714 0.0041923227
1.105714 0.0042120075
1.106714 0.0042316977
1.107714 0.0042513926
1.108714 0.0042710911999999995
1.109714 0.0042907919
1.110714 0.0043104944999999995
1.111714 0.0043301974
1.112714 0.0043498996
1.113714 0.0043696
1.114714 0.0043892975
1.115714 0.0044089909
1.116714 0.0044286797
1.117714 0.0044483622
1.118714 0.004468037199999999
1.119714 0.0044877037
1.120714 0.0045073604
1.121714 0.0045270066
1.122714 0.0045466408
1.123714 0.0045662615
1.124714 0.004585868
1.125714 0.0046054584999999995
1.126714 0.0046250323
1.127714 0.004644587899999999
1.128714 0.0046641242
1.129714 0.0046836398
1.130714 0.0047031335
1.131714 0.004722604
1.132714 0.0047420501
1.133714 0.0047614703
1.134714 0.0047808637000000005
1.135714 0.0048002286
1.136714 0.004819564100000001
1.137714 0.0048388686999999994
1.138714 0.0048581409
1.139714 0.0048773796
1.140714 0.0048965834
1.141714 0.0049157511999999995
1.142714 0.0049348811
1.143714 0.0049539722
1.144714 0.0049730232
1.145714 0.004992032699999999
1.146714 0.0050109993
1.147714 0.0050299215
1.148714 0.0050487983
1.149714 0.005067628100000001
1.150714 0.0050864095
1.151714 0.005105141499999999
1.152714 0.0051238221
1.153714 0.0051424504
1.154714 0.0051610252
1.155714 0.0051795447
1.156714 0.0051980078
1.157714 0.005216413
1.158714 0.005234759
1.159714 0.0052530446
1.160714 0.0052712683000000005
1.161714 0.005289428400000001
1.162714 0.0053075236999999996
1.163714 0.0053255531
1.164714 0.0053435149
1.165714 0.005361408
1.166714 0.0053792304
1.167714 0.0053969811999999995
1.168714 0.0054146589
1.169714 0.005432262
1.170714 0.005449789
1.171714 0.0054672382
1.172714 0.0054846085
1.173714 0.0055018983
1.174714 0.0055191063
1.175714 0.0055362307
1.176714 0.0055532702
1.177714 0.0055702232
1.178714 0.0055870882
1.179714 0.0056038636
1.180714 0.0056205477
1.181714 0.0056371395
1.182714 0.0056536366
1.183714 0.0056700381
1.184714 0.0056863420000000005
1.185714 0.0057025467
1.186714 0.0057186506
1.187714 0.0057346522
1.188714 0.0057505498
1.189714 0.0057663416
1.190714 0.005782026
1.191714 0.0057976013
1.192714 0.0058130656
1.193714 0.0058284171
1.194714 0.0058436544
1.195714 0.0058587757
1.196714 0.0058737791000000004
1.197714 0.0058886628000000005
1.198714 0.005903425
1.199714 0.0059180638
1.200714 0.0059325776
1.201714 0.0059469647
1.202714 0.005961223
1.203714 0.005975350700000001
1.204714 0.005989346
1.205714 0.0060032071
1.206714 0.0060169317
1.207714 0.0060305181
1.208714 0.0060439645
1.209714 0.0060572689
1.210714 0.0060704297
1.211714 0.0060834445
1.212714 0.0060963113
1.213714 0.006109028599999999
1.214714 0.0061215942
1.215714 0.0061340055
1.216714 0.0061462611
1.217714 0.0061583589
1.218714 0.0061702973000000005
1.219714 0.0061820734
1.220714 0.006193685799999999
1.221714 0.0062051324
1.222714 0.0062164108
1.223714 0.006227519
1.224714 0.0062384547999999995
1.225714 0.006249216699999999
1.226714 0.0062598016999999995
1.227714 0.0062702085
1.228714 0.006280434200000001
1.229714 0.0062904772
1.230714 0.0063003354
1.231714 0.006310006599999999
1.232714 0.0063194886
1.233714 0.006328779299999999
1.234714 0.0063378764
1.235714 0.0063467778
1.236714 0.006355482
1.237714 0.0063639862
1.238714 0.006372288
1.239714 0.006380386199999999
1.240714 0.006388277699999999
1.241714 0.0063959604
1.242714 0.006403432799999999
1.243714 0.006410692
1.244714 0.0064177366
1.245714 0.0064245636
1.246714 0.0064311716
1.247714 0.0064375585
1.248714 0.0064437212
1.249714 0.0064496584
1.250714 0.0064553678
1.251714 0.006460847400000001
1.252714 0.0064660948
1.253714 0.006471107899999999
1.254714 0.0064758846
1.255714 0.006480422600000001
1.256714 0.0064847198
1.257714 0.0064887739000000005
1.258714 0.0064925836
1.259714 0.006496146699999999
1.260714 0.0064994609
1.261714 0.006502524
1.262714 0.006505334
1.263714 0.0065078886
1.264714 0.0065101864
1.265714 0.0065122251
1.266714 0.006514002599999999
1.267714 0.0065155167000000005
1.268714 0.006516766
1.269714 0.0065177483
1.270714 0.006518461299999999
1.271714 0.0065189037
1.272714 0.0065190732
1.273714 0.0065189676999999994
1.274714 0.0065185857
1.275714 0.0065179250999999995
1.276714 0.006516983600000001
1.277714 0.0065157597
1.278714 0.006514252199999999
1.279714 0.0065124579
1.280714 0.0065103763000000005
1.281714 0.0065080043
1.282714 0.0065053406
1.283714 0.0065023836
1.284714 0.0064991313
1.285714 0.006495581299999999
1.286714 0.0064917323
1.287714 0.0064875821
1.288714 0.0064831292999999995
1.289714 0.0064783715
1.290714 0.0064733073999999995
1.291714 0.0064679341
1.292714 0.006462250900000001
1.293714 0.0064562548
1.294714 0.0064499443
1.295714 0.0064433181
1.296714 0.0064363732
1.297714 0.006429108199999999
1.298714 0.0064215215
1.299714 0.0064136104
1.300714 0.0064053733
1.301714 0.006396808
1.302714 0.006387912399999999
1.303714 0.0063786843
1.304714 0.006369121500000001
1.305714 0.0063592226000000005
1.306714 0.0063489845999999996
1.307714 0.0063384061
1.308714 0.0063274842000000005
1.309714 0.0063162173
1.310714 0.006304603400000001
1.311714 0.0062926396
1.312714 0.006280324300000001
1.313714 0.006267654700000001
1.314714 0.0062546293
1.315714 0.0062412451
1.316714 0.006227500100000001
1.317714 0.006213392000000001
1.318714 0.0061989187
1.319714 0.0061840778999999995
1.320714 0.0061688674999999995
1.321714 0.0061532846
1.322714 0.0061373277
1.323714 0.006120993900000001
1.324714 0.0061042811
1.325714 0.0060871873000000005
1.326714 0.006069709699999999
1.327714 0.006051846499999999
1.328714 0.006033595500000001
1.329714 0.0060149541
1.330714 0.0059959206
1.331714 0.0059764923
1.332714 0.0059566672
1.333714 0.0059364433
1.334714 0.0059158184999999995
1.335714 0.0058947902
1.336714 0.0058733566999999995
1.337714 0.0058515161
1.338714 0.0058292662000000006
1.339714 0.0058066049
1.340714 0.005783529900000001
1.341714 0.0057600399000000005
1.342714 0.005736132200000001
1.343714 0.0057118054
1.344714 0.0056870576
1.345714 0.0056618868
1.346714 0.0056362910999999995
1.347714 0.0056102686
1.348714 0.005583818
1.349714 0.0055569370000000005
1.350714 0.0055296241
1.351714 0.0055018776
1.352714 0.0054736956
1.353714 0.0054450767
1.354714 0.0054160191
1.355714 0.0053865213000000006
1.356714 0.005356581500000001
1.357714 0.0053261982
1.358714 0.0052953696000000005
1.359714 0.0052640946
1.360714 0.0052323714
1.361714 0.005200198600000001
1.362714 0.0051675746000000005
1.363714 0.005134497799999999
1.364714 0.0051009669
1.365714 0.0050669805
1.366714 0.0050325372
1.367714 0.0049976356
1.368714 0.004962274
1.369714 0.0049264512
1.370714 0.004890166
1.371714 0.0048534166
1.372714 0.0048162019
1.373714 0.0047785208
1.374714 0.0047403719
1.375714 0.0047017536
1.376714 0.0046626647
1.377714 0.0046231042
1.378714 0.0045830704
1.379714 0.0045425626
1.380714 0.0045015793
1.381714 0.0044601191
1.382714 0.004418181199999999
1.383714 0.0043757642
1.384714 0.004332867
1.385714 0.004289488399999999
1.386714 0.0042456275
1.387714 0.0042012831
1.388714 0.0041564541
1.389714 0.0041111398
1.390714 0.0040653387
1.391714 0.0040190502
1.392714 0.003972273
1.393714 0.0039250066
1.394714 0.0038772498000000004
1.395714 0.0038290014
1.396714 0.0037802612
1.397714 0.0037310278
1.398714 0.0036813006
1.399714 0.0036310789999999997
1.400714 0.0035803619999999997
1.401714 0.0035291486999999996
1.402714 0.0034774387999999996
1.403714 0.0034252313
1.404714 0.0033725257
1.405714 0.003319321
1.406714 0.0032656168
1.407714 0.0032114126999999997
1.408714 0.0031567080000000003
1.409714 0.0031015021
1.410714 0.0030457944
1.411714 0.0029895844
1.412714 0.0029328716
1.413714 0.0028756556
1.414714 0.002817936
1.415714 0.0027597122
1.416714 0.0027009837000000004
1.417714 0.0026417503
1.418714 0.0025820113999999996
1.419714 0.0025217667
1.420714 0.0024610159000000003
1.421714 0.0023997585000000003
1.422714 0.0023379942
1.423714 0.0022757227
1.424714 0.0022129436
1.425714 0.0021496566
1.426714 0.0020858613
1.427714 0.0020215577
1.428714 0.0019567451000000002
1.429714 0.0018914233999999999
1.430714 0.0018255923
1.431714 0.0017592515999999999
1.432714 0.0016924008000000002
1.433714 0.00162504
1.434714 0.0015571686
1.435714 0.0014887866
1.436714 0.0014198938
1.437714 0.0013504898
1.438714 0.0012805745
1.439714 0.0012101477
1.440714 0.0011392093
1.441714 0.0010677591
1.442714 0.0009957972
1.443714 0.0009233233
1.444714 0.00085033735
1.445714 0.00077683944
1.446714 0.00070282949
1.447714 0.0006283075900000001
1.448714 0.00055327378
1.449714 0.00047772819
1.450714 0.00040167092000000003
1.451714 0.00032510222
1.452714 0.00024802227000000004
1.453714 0.00017043136
1.454714 9.232979900000001e-05
1.455714 1.3717944e-05
1.456714 -6.540379899999999e-05
1.457714 -0.00014503497
1.458714 -0.00022517509
1.459714 -0.00030582357
1.460714 -0.00038697985
1.461714 -0.00046864329
1.462714 -0.00055081318
1.463714 -0.0006334888
1.464714 -0.00071666932
1.465714 -0.00080035388
1.466714 -0.00088454162
1.467714 -0.0009692315899999999
1.468714 -0.0010544228
1.469714 -0.0011401142
1.470714 -0.0012263046
1.471714 -0.001312993
1.472714 -0.0014001782
1.473714 -0.0014878588000000002
1.474714 -0.0015760337
1.475714 -0.0016647014
1.476714 -0.0017538609
1.477714 -0.0018435103000000001
1.478714 -0.0019336483000000002
1.479714 -0.0020242736000000002
1.480714 -0.0021153845
1.481714 -0.0022069793
1.482714 -0.0022990565
1.483714 -0.0023916145
1.484714 -0.0024846517
1.485714 -0.0025781661000000003
1.486714 -0.0026721559999999998
1.487714 -0.0027666198
1.488714 -0.0028615553999999997
1.489714 -0.0029569611999999998
1.490714 -0.0030528354
1.491714 -0.0031491756000000004
1.492714 -0.0032459804
1.493714 -0.0033432476000000004
1.494714 -0.0034409753000000003
1.495714 -0.0035391615000000005
1.496714 -0.0036378041999999998
1.497714 -0.0037369013000000005
1.498714 -0.0038364505999999997
1.499714 -0.003936450199999999
1.500714 -0.0040368981
1.501714 -0.0041377919999999995
1.502714 -0.0042391297
1.503714 -0.0043409091
1.504714 -0.0044431279
1.505714 -0.004545784
1.506714 -0.0046488749
1.507714 -0.0047523986999999995
1.508714 -0.0048563528
1.509714 -0.0049607348
1.510714 -0.0050655424
1.511714 -0.0051707735
1.512714 -0.0052764255
1.513714 -0.0053824959
1.514714 -0.0054889821
1.515714 -0.0055958815
1.516714 -0.005703192100000001
1.517714 -0.0058109108
1.518714 -0.0059190348
1.519714 -0.0060275619
1.520714 -0.006136488800000001
1.521714 -0.0062458137
1.522714 -0.006355533000000001
1.523714 -0.0064656437
1.524714 -0.006576143600000001
1.525714 -0.006687029999999999
1.526714 -0.006798299
1.527714 -0.006909948600000001
1.528714 -0.007021975
1.529714 -0.007134375500000001
1.530714 -0.007247147
1.531714 -0.007360286
1.532714 -0.007473789400000001
1.533714 -0.007587654499999999
1.534714 -0.0077018776
1.535714 -0.0078164558
1.536714 -0.0079313853
1.537714 -0.0080466634
1.538714 -0.0081622864
1.539714 -0.0082782506
1.540714 -0.0083945532
1.541714 -0.0085111904
1.542714 -0.0086281587
1.543714 -0.0087454544
1.544714 -0.0088630739
1.545714 -0.0089810135
1.546714 -0.0090992704
1.547714 -0.0092178401
1.548714 -0.0093367191
1.549714 -0.0094559044
1.550714 -0.0095753916
1.551714 -0.009695177099999999
1.552714 -0.0098152566
1.553714 -0.0099356264
1.554714 -0.010056283
1.555714 -0.010177222
1.556714 -0.010298441
1.557714 -0.010419934
1.558714 -0.010541698
1.559714 -0.010663729
1.560714 -0.010786022000000001
1.561714 -0.010908574
1.562714 -0.011031381
1.563714 -0.011154437
1.564714 -0.01127774
1.565714 -0.011401285
1.566714 -0.011525067
1.567714 -0.011649083
1.568714 -0.011773328
1.569714 -0.011897797
1.570714 -0.012022487
1.571714 -0.012147392
1.572714 -0.012272509000000001
1.573714 -0.012397832999999999
1.574714 -0.012523358
1.575714 -0.012649081000000001
1.576714 -0.012774997
1.577714 -0.012901100999999998
1.578714 -0.013027388
1.579714 -0.013153854999999999
1.580714 -0.013280495000000002
1.581714 -0.013407305000000001
1.582714 -0.013534279000000001
1.583714 -0.013661412
1.584714 -0.013788698999999998
1.585714 -0.013916136
1.586714 -0.014043717
1.587714 -0.014171436
1.588714 -0.01429929
1.589714 -0.014427271000000002
1.590714 -0.014555374000000001
1.591714 -0.014683596000000002
1.592714 -0.014811929
1.593714 -0.014940368
1.594714 -0.01506891
1.595714 -0.015197546
1.596714 -0.015326272
1.597714 -0.015455081
1.598714 -0.015583969
1.599714 -0.01571293
1.600714 -0.015841955999999997
1.601714 -0.015971042999999997
1.602714 -0.016100185
1.603714 -0.016229376
1.604714 -0.016358608
1.605714 -0.016487876999999998
1.606714 -0.016617177
1.607714 -0.016746501
1.608714 -0.016875842999999998
1.609714 -0.017005196
1.610714 -0.017134556000000002
1.611714 -0.017263913000000002
1.612714 -0.017393264999999998
1.613714 -0.017522602999999998
1.614714 -0.017651921
1.615714 -0.017781214
1.616714 -0.017910473
1.617714 -0.018039694
1.618714 -0.018168867999999998
1.619714 -0.018297991
1.620714 -0.018427057
1.621714 -0.018556057
1.622714 -0.018684984999999998
1.623714 -0.018813835
1.624714 -0.018942601
1.625714 -0.019071275999999998
1.626714 -0.019199854000000002
1.627714 -0.019328327
1.628714 -0.019456689
1.629714 -0.019584935
1.630714 -0.019713056
1.631714 -0.019841047
1.632714 -0.019968902
1.633714 -0.020096613
1.634714 -0.020224172999999998
1.635714 -0.020351578000000002
1.636714 -0.020478820000000002
1.637714 -0.020605892
1.638714 -0.020732787000000003
1.639714 -0.020859501
1.640714 -0.020986025999999998
1.641714 -0.021112354
1.642714 -0.02123848
1.643714 -0.021364397
1.644714 -0.0214901
1.645714 -0.021615581000000002
1.646714 -0.021740833
1.647714 -0.021865852
1.648714 -0.021990629
1.649714 -0.022115158000000003
1.650714 -0.022239433
1.651714 -0.022363447
1.652714 -0.022487194000000002
1.653714 -0.022610667
1.654714 -0.022733859
1.655714 -0.022856765
1.656714 -0.022979376
1.657714 -0.023101688
1.658714 -0.023223694
1.659714 -0.023345386
1.660714 -0.023466758
1.661714 -0.023587803
1.662714 -0.023708516000000002
1.663714 -0.023828888
1.664714 -0.023948913000000002
1.665714 -0.024068585
1.666714 -0.024187897
1.667714 -0.02430684
1.668714 -0.024425409999999998
1.669714 -0.024543598
1.670714 -0.024661398
1.671714 -0.024778803000000002
1.672714 -0.024895807000000002
1.673714 -0.025012402
1.674714 -0.025128582
1.675714 -0.025244339
1.676714 -0.025359666
1.677714 -0.025474557000000002
1.678714 -0.025589002000000003
1.679714 -0.025702995
1.680714 -0.025816532
1.681714 -0.025929604000000002
1.682714 -0.026042201
1.683714 -0.026154317
1.684714 -0.026265947999999997
1.685714 -0.026377084
1.686714 -0.026487719
1.687714 -0.026597845
1.688714 -0.026707456
1.689714 -0.026816543
1.690714 -0.026925097
1.691714 -0.027033112999999998
1.692714 -0.027140585000000002
1.693714 -0.027247504
1.694714 -0.027353861
1.695714 -0.027459650000000002
1.696714 -0.027564864
1.697714 -0.027669495000000002
1.698714 -0.027773535
1.699714 -0.027876979
1.700714 -0.027979817
1.701714 -0.028082041999999998
1.702714 -0.028183646
1.703714 -0.028284622
1.704714 -0.028384963
1.705714 -0.028484661
1.706714 -0.028583707
1.707714 -0.028682095999999997
1.708714 -0.028779818000000002
1.709714 -0.028876867
1.710714 -0.028973236
1.711714 -0.029068918
1.712714 -0.029163904
1.713714 -0.029258186000000002
1.714714 -0.029351757
1.715714 -0.02944461
1.716714 -0.029536735
1.717714 -0.029628127000000004
1.718714 -0.029718779999999997
1.719714 -0.029808682
1.720714 -0.029897829999999997
1.721714 -0.029986211999999998
1.722714 -0.030073823
1.723714 -0.030160657
1.724714 -0.030246705999999998
1.725714 -0.03033196
1.726714 -0.030416413000000003
1.727714 -0.030500058
1.728714 -0.030582884
1.729714 -0.030664887000000002
1.730714 -0.030746061
1.731714 -0.030826396
1.732714 -0.030905884
1.733714 -0.03098452
1.734714 -0.031062297000000003
1.735714 -0.031139204000000004
1.736714 -0.031215238
1.737714 -0.03129039
1.738714 -0.031364651
1.739714 -0.031438016
1.740714 -0.031510476
1.741714 -0.031582025
1.742714 -0.031652657
1.743714 -0.031722363
1.744714 -0.031791136
1.745714 -0.031858971
1.746714 -0.031925857
1.747714 -0.031991792
1.748714 -0.032056766
1.749714 -0.032120771
1.750714 -0.032183804
1.751714 -0.032245857
1.752714 -0.032306918999999996
1.753714 -0.03236699
1.754714 -0.032426059
1.755714 -0.032484118
1.756714 -0.032541165000000004
1.757714 -0.032597189
1.758714 -0.032652187
1.759714 -0.032706150999999996
1.760714 -0.032759074
1.761714 -0.032810948
1.762714 -0.032861769
1.763714 -0.032911531
1.764714 -0.032960228
1.765714 -0.03300785
1.766714 -0.033054396
1.767714 -0.033099856
1.768714 -0.033144225
1.769714 -0.033187496999999996
1.770714 -0.033229662
1.771714 -0.033270719000000004
1.772714 -0.033310658
1.773714 -0.033349477
1.774714 -0.033387165999999996
1.775714 -0.033423721
1.776714 -0.033459134
1.777714 -0.033493401
1.778714 -0.033526515
1.779714 -0.033558471
1.780714 -0.033589263
1.781714 -0.033618885
1.782714 -0.033647331
1.783714 -0.033674596
1.784714 -0.033700673
1.785714 -0.033725557
1.786714 -0.033749241
1.787714 -0.033771723999999996
1.788714 -0.033792996
1.789714 -0.033813051
1.790714 -0.033831885
1.791714 -0.033849492
1.792714 -0.033865866
1.793714 -0.033881003
1.794714 -0.033894897
1.795714 -0.03390754
1.796714 -0.033918928
1.797714 -0.033929059
1.798714 -0.033937924
1.799714 -0.03394552
1.800714 -0.033951839
1.801714 -0.033956877
1.802714 -0.033960628
1.803714 -0.03396309
1.804714 -0.033964255
1.805714 -0.033964118
1.806714 -0.033962674
1.807714 -0.033959921
1.808714 -0.033955848999999996
1.809714 -0.033950456000000004
1.810714 -0.033943736
1.811714 -0.033935686
1.812714 -0.0339263
1.813714 -0.033915573000000004
1.814714 -0.033903497000000005
1.815714 -0.033890072
1.816714 -0.033875289999999995
1.817714 -0.033859149
1.818714 -0.033841643
1.819714 -0.033822766
1.820714 -0.033802516
1.821714 -0.033780886
1.822714 -0.033757870999999995
1.823714 -0.033733466999999996
1.824714 -0.033707672
1.825714 -0.033680481000000005
1.826714 -0.033651886
1.827714 -0.033621886
1.828714 -0.033590474
1.829714 -0.033557648
1.830714 -0.033523401
1.831714 -0.033487732
1.832714 -0.033450633
1.833714 -0.033412102
1.834714 -0.033372134
1.835714 -0.033330725
1.836714 -0.033287873
1.837714 -0.033243574
1.838714 -0.033197822999999994
1.839714 -0.033150612999999995
1.840714 -0.033101946
1.841714 -0.033051815000000005
1.842714 -0.033000216
1.843714 -0.032947146000000004
1.844714 -0.032892599
1.845714 -0.032836577
1.846714 -0.032779074
1.847714 -0.032720086
1.848714 -0.032659608
1.849714 -0.032597641
1.850714 -0.032534179999999996
1.851714 -0.03246922
1.852714 -0.032402761
1.853714 -0.032334801
1.854714 -0.032265333
1.855714 -0.032194357
1.856714 -0.032121870999999996
1.857714 -0.032047872
1.858714 -0.031972356
1.859714 -0.031895321
1.860714 -0.031816766999999996
1.861714 -0.031736691000000004
1.862714 -0.031655090000000004
1.863714 -0.031571959999999996
1.864714 -0.0314873
1.865714 -0.031401109
1.866714 -0.031313387
1.867714 -0.031224128999999996
1.868714 -0.031133334000000002
1.869714 -0.031041001999999998
1.870714 -0.03094713
1.871714 -0.030851716
1.872714 -0.030754763
1.873714 -0.030656264000000003
1.874714 -0.030556219
1.875714 -0.030454628999999997
1.876714 -0.030351491
1.877714 -0.030246808000000003
1.878714 -0.030140573
1.879714 -0.03003279
1.880714 -0.029923455
1.881714 -0.029812570000000004
1.882714 -0.029700133
1.883714 -0.029586142000000003
1.884714 -0.0294706
1.885714 -0.029353502999999996
1.886714 -0.029234852999999998
1.887714 -0.029114647999999996
1.888714 -0.02899289
1.889714 -0.028869577
1.890714 -0.028744707
1.891714 -0.028618283
1.892714 -0.028490303999999998
1.893714 -0.028360772
1.894714 -0.028229684999999997
1.895714 -0.028097045
1.896714 -0.027962849999999997
1.897714 -0.027827100999999996
1.898714 -0.027689798
1.899714 -0.02755094
1.900714 -0.027410531999999998
1.901714 -0.027268571999999998
1.902714 -0.027125061000000002
1.903714 -0.026979998999999998
1.904714 -0.026833385
1.905714 -0.026685224
1.906714 -0.026535513000000004
1.907714 -0.026384255
1.908714 -0.026231451
1.909714 -0.026077102
1.910714 -0.025921206999999998
1.911714 -0.02576377
1.912714 -0.025604790000000002
1.913714 -0.025444271
1.914714 -0.025282212
1.915714 -0.025118614
1.916714 -0.024953478999999997
1.917714 -0.024786810000000003
1.918714 -0.024618607
1.919714 -0.024448874
1.920714 -0.024277609
1.921714 -0.024104817
1.922714 -0.023930498
1.923714 -0.023754654
1.924714 -0.023577288000000002
1.925714 -0.0233984
1.926714 -0.023217994000000002
1.927714 -0.02303607
1.928714 -0.022852633
1.929714 -0.022667683
1.930714 -0.022481222000000002
1.931714 -0.022293253000000002
1.932714 -0.02210378
1.933714 -0.021912804
1.934714 -0.021720326999999998
1.935714 -0.021526351000000003
1.936714 -0.02133088
1.937714 -0.021133917
1.938714 -0.020935464
1.939714 -0.020735523
1.940714 -0.020534098
1.941714 -0.020331192
1.942714 -0.020126808
1.943714 -0.019920948
1.944714 -0.019713615
1.945714 -0.019504814
1.946714 -0.019294547
1.947714 -0.019082817999999998
1.948714 -0.01886963
1.949714 -0.018654986
1.950714 -0.018438892
1.951714 -0.018221348000000002
1.952714 -0.018002360999999998
1.953714 -0.017781933
1.954714 -0.017560067
1.955714 -0.017336769
1.956714 -0.017112042
1.957714 -0.016885891
1.958714 -0.016658318
1.959714 -0.016429329
1.960714 -0.016198927000000002
1.961714 -0.015967118
1.962714 -0.015733905
1.963714 -0.015499293
1.964714 -0.015263287
1.965714 -0.015025891000000001
1.966714 -0.014787110999999999
1.967714 -0.014546949
1.968714 -0.014305412
1.969714 -0.014062505000000001
1.970714 -0.013818232000000001
1.971714 -0.013572599999999999
1.972714 -0.013325614000000001
1.973714 -0.013077276999999998
1.974714 -0.012827595
1.975714 -0.012576574000000002
1.976714 -0.012324221
1.977714 -0.012070539
1.978714 -0.011815536
1.979714 -0.011559216
1.980714 -0.011301585999999999
1.981714 -0.01104265
1.982714 -0.010782417
1.983714 -0.010520891
1.984714 -0.010258079
1.985714 -0.0099939862
1.986714 -0.0097286204
1.987714 -0.0094619871
1.988714 -0.0091940929
1.989714 -0.008924945
1.990714 -0.0086545493
1.991714 -0.0083829131
1.992714 -0.0081100428
1.993714 -0.0078359451
1.994714 -0.0075606273
1.995714 -0.007284096499999999
1.996714 -0.007006360099999999
1.997714 -0.0067274246
1.998714 -0.0064472973
1.999714 -0.0061659855
2.000714 -0.0058834972
2.001714 -0.0055998396
2.002714 -0.0053150201
2.003714 -0.0050290462
2.004714 -0.0047419257
2.005714 -0.0044536663999999995
2.006714 -0.0041642761
2.007714 -0.0038737624
2.008714 -0.0035821336
2.009714 -0.0032893975
2.010714 -0.0029955621
2.011714 -0.0027006356
2.012714 -0.0024046261
2.013714 -0.0021075419
2.014714 -0.0018093911
2.015714 -0.0015101823
2.016714 -0.0012099235999999999
2.017714 -0.0009086235899999999
2.018714 -0.00060629068
2.019714 -0.00030293343
2.020714 1.4396229e-06
2.021714 0.00030681986000000004
2.022714 0.0006131986499999999
2.023714 0.00092056735
2.024714 0.0012289172
2.025714 0.0015382393000000002
2.026714 0.0018485251
2.027714 0.0021597654
2.028714 0.0024719517
2.029714 0.0027850749
2.030714 0.0030991261000000003
2.031714 0.0034140965000000003
2.032714 0.0037299767
2.033714 0.0040467581
2.034714 0.004364431199999999
2.035714 0.0046829868
2.036714 0.0050024162
2.037714 0.0053227097
2.038714 0.0056438585
2.039714 0.005965853100000001
2.040714 0.0062886837
2.041714 0.0066123415
2.042714 0.0069368165
2.043714 0.0072620998
2.044714 0.0075881821
2.045714 0.007915053
2.046714 0.0082427032
2.047714 0.008571123200000001
2.048714 0.008900302799999999
2.049714 0.0092302325
2.050714 0.0095609023
2.051714 0.0098923018
2.052714 0.010224421999999999
2.053714 0.010557252
2.054714 0.010890782
2.055714 0.011225003
2.056714 0.011559902
2.057714 0.011895473
2.058714 0.012231701000000001
2.059714 0.012568578999999998
2.060714 0.012906096999999998
2.061714 0.013244240999999999
2.062714 0.013583002
2.063714 0.013922372
2.064714 0.014262336
2.065714 0.014602888000000001
2.066714 0.014944013999999999
2.067714 0.015285704
2.068714 0.015627948
2.069714 0.015970734
2.070714 0.016314052
2.071714 0.01665789
2.072714 0.017002238
2.073714 0.017347083
2.074714 0.017692416
2.075714 0.018038226999999997
2.076714 0.018384501
2.077714 0.018731229999999998
2.078714 0.019078402
2.079714 0.019426005
2.080714 0.019774029
2.081714 0.020122459999999998
2.082714 0.020471288
2.083714 0.020820501999999998
2.084714 0.02117009
2.085714 0.021520042
2.086714 0.021870344
2.087714 0.022220985999999998
2.088714 0.022571953999999998
2.089714 0.022923238999999998
2.090714 0.023274828
2.091714 0.023626709000000003
2.092714 0.023978871000000002
2.093714 0.024331303000000002
2.094714 0.024683992000000002
2.095714 0.025036924999999998
2.096714 0.025390091
2.097714 0.025743479
2.098714 0.026097076
2.099714 0.026450870999999997
2.100714 0.026804849
2.101714 0.027159002
2.102714 0.027513315
2.103714 0.027867776
2.104714 0.028222373999999998
2.105714 0.028577098000000002
2.106714 0.028931935000000002
2.107714 0.029286870000000003
2.108714 0.029641893
2.109714 0.029996992
2.110714 0.030352155
2.111714 0.030707367000000003
2.112714 0.031062617
2.113714 0.031417893
2.114714 0.031773183999999996
2.115714 0.032128475000000004
2.116714 0.032483754
2.117714 0.03283901
2.118714 0.033194228
2.119714 0.033549397
2.120714 0.033904504
2.121714 0.034259536
2.122714 0.034614481
2.123714 0.034969323
2.124714 0.035324051999999995
2.125714 0.035678655999999996
2.126714 0.036033121
2.127714 0.036387433999999996
2.128714 0.036741581
2.129714 0.037095550000000005
2.130714 0.037449331
2.131714 0.037802907
2.132714 0.038156266
2.133714 0.038509397
2.134714 0.038862284
2.135714 0.039214914
2.136714 0.039567277
2.137714 0.039919358
2.138714 0.040271144999999994
2.139714 0.040622623
2.140714 0.040973781
2.141714 0.041324605
2.142714 0.041675079000000004
2.143714 0.042025195
2.144714 0.042374935999999995
2.145714 0.042724289
2.146714 0.043073244
2.147714 0.043421786000000004
2.148714 0.0437699
2.149714 0.044117574
2.150714 0.044464797
2.151714 0.044811554999999996
2.152714 0.045157835
2.153714 0.045503624
2.154714 0.045848906
2.155714 0.04619367
2.156714 0.046537904
2.157714 0.046881594
2.158714 0.047224728
2.159714 0.047567292000000004
2.160714 0.047909272999999995
2.161714 0.048250661
2.162714 0.048591441
2.163714 0.048931601000000005
2.164714 0.049271126
2.165714 0.049609999
2.166714 0.049948215000000004
2.167714 0.050285761
2.168714 0.05062262099999999
2.169714 0.050958782
2.170714 0.051294231999999995
2.171714 0.051628955000000004
2.172714 0.051962945
2.173714 0.052296183999999996
2.174714 0.05262866
2.175714 0.052960357
2.176714 0.053291267
2.177714 0.053621375000000006
2.178714 0.053950673000000005
2.179714 0.054279139
2.180714 0.054606766
2.181714 0.054933543999999994
2.182714 0.055259455
2.183714 0.055584486
2.184714 0.055908626999999995
2.185714 0.05623186
2.186714 0.056554179
2.187714 0.056875567
2.188714 0.057196012
2.189714 0.057515496
2.190714 0.057834013999999996
2.191714 0.058151549
2.192714 0.058468088
2.193714 0.058783619999999995
2.194714 0.05909812800000001
2.195714 0.059411599
2.196714 0.059724023
2.197714 0.060035386999999996
2.198714 0.060345674999999994
2.199714 0.060654874000000004
2.200714 0.060962973
2.201714 0.061269954
2.202714 0.061575811999999994
2.203714 0.061880529
2.204714 0.062184093999999995
2.205714 0.06248648899999999
2.206714 0.062787707
2.207714 0.06308773300000001
2.208714 0.063386554
2.209714 0.063684158
2.210714 0.063980528
2.211714 0.06427565199999999
2.212714 0.06456952
2.213714 0.064862118
2.214714 0.06515343600000001
2.215714 0.065443455
2.216714 0.065732165
2.217714 0.06601955400000001
2.218714 0.06630561
2.219714 0.06659032100000001
2.220714 0.06687367
2.221714 0.06715565100000001
2.222714 0.067436247
2.223714 0.067715446
2.224714 0.067993236
2.225714 0.0682696
2.226714 0.068544532
2.227714 0.068818015
2.228714 0.06909004299999999
2.229714 0.069360598
2.230714 0.06962966899999999
2.231714 0.06989724400000001
2.232714 0.070163311
2.233714 0.070427853
2.234714 0.07069086399999999
2.235714 0.070952327
2.236714 0.071212236
2.237714 0.071470573
2.238714 0.07172732700000001
2.239714 0.071982486
2.240714 0.072236039
2.241714 0.072487973
2.242714 0.072738278
2.243714 0.072986941
2.244714 0.07323395099999999
2.245714 0.073479291
2.246714 0.073722954
2.247714 0.073964923
2.248714 0.074205193
2.249714 0.07444374499999999
2.250714 0.074680574
2.251714 0.07491566399999999
2.252714 0.075149001
2.253714 0.075380574
2.254714 0.075610372
2.255714 0.075838383
2.256714 0.076064595
2.257714 0.076288992
2.258714 0.076511566
2.259714 0.076732307
2.260714 0.076951203
2.261714 0.077168236
2.262714 0.077383401
2.263714 0.077596685
2.264714 0.07780807199999999
2.265714 0.078017556
2.266714 0.078225118
2.267714 0.078430754
2.268714 0.078634452
2.269714 0.078836194
2.270714 0.079035974
2.271714 0.079233781
2.272714 0.079429604
2.273714 0.079623429
2.274714 0.07981524699999999
2.275714 0.080005045
2.276714 0.080192811
2.277714 0.080378534
2.278714 0.080562208
2.279714 0.080743816
2.280714 0.080923352
2.281714 0.081100804
2.282714 0.08127616
2.283714 0.081449409
2.284714 0.081620546
2.285714 0.081789558
2.286714 0.08195643300000001
2.287714 0.082121161
2.288714 0.082283729
2.289714 0.082444132
2.290714 0.082602358
2.291714 0.082758395
2.292714 0.082912238
2.293714 0.083063875
2.294714 0.08321329400000001
2.295714 0.083360489
2.296714 0.08350545
2.297714 0.083648163
2.298714 0.083788618
2.299714 0.08392680899999999
2.300714 0.08406273
2.301714 0.084196363
2.302714 0.084327703
2.303714 0.084456743
2.304714 0.084583467
2.305714 0.08470786899999999
2.306714 0.084829942
2.307714 0.084949675
2.308714 0.085067056
2.309714 0.085182081
2.310714 0.08529473600000001
2.311714 0.08540501
2.312714 0.085512898
2.313714 0.085618388
2.314714 0.085721473
2.315714 0.085822144
2.316714 0.085920392
2.317714 0.08601620800000001
2.318714 0.08610957899999999
2.319714 0.086200499
2.320714 0.086288963
2.321714 0.086374959
2.322714 0.08645847599999999
2.323714 0.086539506
2.324714 0.08661804
2.325714 0.08669407100000001
2.326714 0.086767593
2.327714 0.086838589
2.328714 0.08690705900000001
2.329714 0.086972991
2.330714 0.087036373
2.331714 0.087097206
2.332714 0.087155472
2.333714 0.087211165
2.334714 0.087264279
2.335714 0.087314809
2.336714 0.08736274299999999
2.337714 0.08740807
2.338714 0.087450788
2.339714 0.087490887
2.340714 0.087528356
2.341714 0.087563193
2.342714 0.087595382
2.343714 0.08762492200000001
2.344714 0.087651808
2.345714 0.087676028
2.346714 0.087697577
2.347714 0.087716442
2.348714 0.087732624
2.349714 0.08774611099999999
2.350714 0.087756896
2.351714 0.087764976
2.352714 0.087770337
2.353714 0.087772979
2.354714 0.087772892
2.355714 0.08777006899999999
2.356714 0.08776450999999999
2.357714 0.087756204
2.358714 0.087745144
2.359714 0.08773132
2.360714 0.08771473099999999
2.361714 0.087695371
2.362714 0.087673229
2.363714 0.087648304
2.364714 0.087620592
2.365714 0.087590079
2.366714 0.087556767
2.367714 0.08752064300000001
2.368714 0.08748170799999999
2.369714 0.08743995
2.370714 0.087395369
2.371714 0.08734795299999999
2.372714 0.08729770199999999
2.373714 0.087244605
2.374714 0.087188662
2.375714 0.087129866
2.376714 0.08706821199999999
2.377714 0.08700368900000001
2.378714 0.086936296
2.379714 0.086866028
2.380714 0.086792879
2.381714 0.086716842
2.382714 0.086637918
2.383714 0.086556096
2.384714 0.086471374
2.385714 0.086383743
2.386714 0.086293201
2.387714 0.086199743
2.388714 0.086103362
2.389714 0.08600406
2.390714 0.085901824
2.391714 0.085796654
2.392714 0.085688545
2.393714 0.085577497
2.394714 0.085463503
2.395714 0.085346558
2.396714 0.085226656
2.397714 0.08510379700000001
2.398714 0.084977975
2.399714 0.08484918500000001
2.400714 0.084717426
2.401714 0.084582693
2.402714 0.084444985
2.403714 0.084304297
2.404714 0.084160623
2.405714 0.084013963
2.406714 0.083864317
2.407714 0.08371167900000001
2.408714 0.08355605
2.409714 0.083397422
2.410714 0.083235797
2.411714 0.083071174
2.412714 0.082903547
2.413714 0.08273291799999999
2.414714 0.082559278
2.415714 0.08238263
2.416714 0.082202972
2.417714 0.082020304
2.418714 0.081834622
2.419714 0.081645924
2.420714 0.081454212
2.421714 0.081259484
2.422714 0.081061741
2.423714 0.080860977
2.424714 0.080657192
2.425714 0.080450386
2.426714 0.080240559
2.427714 0.080027711
2.428714 0.079811842
2.429714 0.079592946
2.430714 0.079371029
2.431714 0.079146086
2.432714 0.078918115
2.433714 0.078687124
2.434714 0.078453106
2.435714 0.078216061
2.436714 0.07797599
2.437714 0.077732891
2.438714 0.077486766
2.439714 0.077237614
2.440714 0.07698543499999999
2.441714 0.076730235
2.442714 0.076472008
2.443714 0.076210755
2.444714 0.075946475
2.445714 0.075679168
2.446714 0.07540883400000001
2.447714 0.07513547899999999
2.448714 0.074859097
2.449714 0.074579695
2.450714 0.074297265
2.451714 0.074011815
2.452714 0.073723344
2.453714 0.07343185099999999
2.454714 0.073137338
2.455714 0.072839804
2.456714 0.072539249
2.457714 0.072235678
2.458714 0.071929093
2.459714 0.07161949199999999
2.460714 0.07130687599999999
2.461714 0.07099125099999999
2.462714 0.070672616
2.463714 0.070350972
2.464714 0.070026325
2.465714 0.069698674
2.466714 0.069368019
2.467714 0.069034367
2.468714 0.068697718
2.469714 0.068358076
2.470714 0.06801544200000001
2.471714 0.067669823
2.472714 0.067321217
2.473714 0.066969631
2.474714 0.066615065
2.475714 0.066257524
2.476714 0.065897015
2.477714 0.065533537
2.478714 0.065167097
2.479714 0.064797694
2.480714 0.064425333
2.481714 0.064050022
2.482714 0.06367176
2.483714 0.063290558
2.484714 0.06290641
2.485714 0.062519329
2.486714 0.062129321
2.487714 0.061736384
2.488714 0.061340525
2.489714 0.060941749999999996
2.490714 0.060540059
2.491714 0.06013546399999999
2.492714 0.059727963999999995
2.493714 0.059317565
2.494714 0.058904273
2.495714 0.058488094000000004
2.496714 0.058069034
2.497714 0.057647098
2.498714 0.057222287000000004
2.499714 0.056794612
2.500714 0.056364079
2.501714 0.055930688000000006
2.502714 0.05549445
2.503714 0.055055367
2.504714 0.054613448
2.505714 0.054168694999999996
2.506714 0.053721119
2.507714 0.053270719999999994
2.508714 0.052817509000000006
2.509714 0.052361493
2.510714 0.051902676999999994
2.511714 0.051441067
2.512714 0.050976669
2.513714 0.050509488000000005
2.514714 0.050039531
2.515714 0.049566808999999996
2.516714 0.049091328000000004
2.517714 0.048613094
2.518714 0.048132116
2.519714 0.047648398
2.520714 0.047161951
2.521714 0.046672783
2.522714 0.046180899000000004
2.523714 0.045686308
2.524714 0.045189019999999996
2.525714 0.044689042
2.526714 0.044186384
2.527714 0.043681051
2.528714 0.043173056
2.529714 0.042662406
2.530714 0.042149107
2.531714 0.041633171999999996
2.532714 0.041114612
2.533714 0.040593432
2.534714 0.040069644
2.535714 0.039543258
2.536714 0.039014284
2.537714 0.038482732
2.538714 0.037948613
2.539714 0.037411935
2.540714 0.036872711
2.541714 0.036330952
2.542714 0.035786669
2.543714 0.035239873
2.544714 0.034690573
2.545714 0.034138781
2.546714 0.033584511
2.547714 0.033027772000000004
2.548714 0.032468577000000005
2.549714 0.031906936999999996
2.550714 0.031342864000000005
2.551714 0.030776369
2.552714 0.030207465
2.553714 0.029636163
2.554714 0.029062473999999998
2.555714 0.028486413
2.556714 0.027907989
2.557714 0.027327215999999998
2.558714 0.026744106000000004
2.559714 0.026158674
2.560714 0.025570928
2.561714 0.024980883000000002
2.562714 0.024388552
2.563714 0.023793946
2.564714 0.023197079
2.565714 0.022597963
2.566714 0.021996611
2.567714 0.021393037
2.568714 0.020787252
2.569714 0.020179272
2.570714 0.019569107
2.571714 0.018956773
2.572714 0.018342282
2.573714 0.017725647
2.574714 0.017106884
2.575714 0.016486004
2.576714 0.015863022
2.577714 0.015237951999999999
2.578714 0.014610808
2.579714 0.013981604
2.580714 0.013350353
2.581714 0.01271707
2.582714 0.01208177
2.583714 0.011444467
2.584714 0.010805175
2.585714 0.010163909
2.586714 0.0095206844
2.587714 0.0088755158
2.588714 0.0082284183
2.589714 0.0075794072
2.590714 0.0069284972000000005
2.591714 0.0062757041
2.592714 0.0056210436
2.593714 0.0049645309999999995
2.594714 0.0043061824
2.595714 0.0036460132999999997
2.596714 0.0029840401
2.597714 0.0023202787
2.598714 0.0016547454000000001
2.599714 0.00098745668
2.600714 0.00031842906
2.601714 -0.00035232088
2.602714 -0.0010247763000000001
2.603714 -0.0016989205
2.604714 -0.0023747363000000002
2.605714 -0.0030522067
2.606714 -0.0037313144
2.607714 -0.0044120421
2.608714 -0.0050943723
2.609714 -0.0057782876
2.610714 -0.0064637701
2.611714 -0.0071508024000000005
2.612714 -0.007839367
2.613714 -0.008529445
2.614714 -0.009221019
2.615714 -0.0099140714
2.616714 -0.010608583
2.617714 -0.011304537
2.618714 -0.012001913
2.619714 -0.012700695000000001
2.620714 -0.013400862999999999
2.621714 -0.014102399
2.622714 -0.014805284
2.623714 -0.015509500999999998
2.624714 -0.016215029
2.625714 -0.016921850000000002
2.626714 -0.017629947
2.627714 -0.018339299
2.628714 -0.019049887
2.629714 -0.019761693
2.630714 -0.020474698
2.631714 -0.021188881
2.632714 -0.021904224
2.633714 -0.022620708
2.634714 -0.023338312
2.635714 -0.024057018
2.636714 -0.024776806999999998
2.637714 -0.025497656
2.638714 -0.026219548
2.639714 -0.026942460999999997
2.640714 -0.027666375
2.641714 -0.028391273
2.642714 -0.029117131
2.643714 -0.029843928999999998
2.644714 -0.030571647
2.645714 -0.031300265
2.646714 -0.032029761
2.647714 -0.032760116
2.648714 -0.033491306
2.649714 -0.034223311
2.650714 -0.03495611
2.651714 -0.035689681
2.652714 -0.036424002999999996
2.653714 -0.037159052000000005
2.654714 -0.037894808
2.655714 -0.038631249
2.656714 -0.039368352999999995
2.657714 -0.040106097
2.658714 -0.040844458
2.659714 -0.041583416
2.660714 -0.042322945
2.661714 -0.043063023
2.662714 -0.043803628000000004
2.663714 -0.04454474
2.664714 -0.045286331
2.665714 -0.04602838
2.666714 -0.046770865
2.667714 -0.047513761
2.668714 -0.048257047
2.669714 -0.049000699
2.670714 -0.049744692
2.671714 -0.05048899899999999
2.672714 -0.051233603
2.673714 -0.051978474999999996
2.674714 -0.052723597
2.675714 -0.05346894
2.676714 -0.054214480999999995
2.677714 -0.054960196999999995
2.678714 -0.055706064
2.679714 -0.05645206
2.680714 -0.057198153999999994
2.681714 -0.057944329
2.682714 -0.058690557
2.683714 -0.059436815000000004
2.684714 -0.060183077999999994
2.685714 -0.060929317
2.686714 -0.061675516
2.687714 -0.062421645
2.688714 -0.063167681
2.689714 -0.063913601
2.690714 -0.064659381
2.691714 -0.065404992
2.692714 -0.066150416
2.693714 -0.066895626
2.694714 -0.067640591
2.695714 -0.068385294
2.696714 -0.069129706
2.697714 -0.069873803
2.698714 -0.07061756300000001
2.699714 -0.071360962
2.700714 -0.072103972
2.701714 -0.072846567
2.702714 -0.073588721
2.703714 -0.074330409
2.704714 -0.075071608
2.705714 -0.075812294
2.706714 -0.07655244
2.707714 -0.07729202
2.708714 -0.078031013
2.709714 -0.07876938900000001
2.710714 -0.079507125
2.711714 -0.080244191
2.712714 -0.08098056399999999
2.713714 -0.08171622199999999
2.714714 -0.08245113400000001
2.715714 -0.083185278
2.716714 -0.083918625
2.717714 -0.084651145
2.718714 -0.085382821
2.719714 -0.086113618
2.720714 -0.086843513
2.721714 -0.08757248299999999
2.722714 -0.088300498
2.723714 -0.08902753499999999
2.724714 -0.089753565
2.725714 -0.090478559
2.726714 -0.091202493
2.727714 -0.09192533900000001
2.728714 -0.092647068
2.729714 -0.093367655
2.730714 -0.09408707300000001
2.731714 -0.09480529700000001
2.732714 -0.095522299
2.733714 -0.09623804899999999
2.734714 -0.096952525
2.735714 -0.097665691
2.736714 -0.098377536
2.737714 -0.09908801900000001
2.738714 -0.099797116
2.739714 -0.10050479000000001
2.740714 -0.10121104
2.741714 -0.10191581999999999
2.742714 -0.10261909000000001
2.743714 -0.10332086000000001
2.744714 -0.10402107
2.745714 -0.1047197
2.746714 -0.10541673
2.747714 -0.10611212
2.748714 -0.10680587
2.749714 -0.10749792000000001
2.750714 -0.10818826
2.751714 -0.10887687
2.752714 -0.10956371000000001
2.753714 -0.11024876
2.754714 -0.11093199
2.755714 -0.11161336000000001
2.756714 -0.11229287
2.757714 -0.11297048000000001
2.758714 -0.11364615
2.759714 -0.11431987
2.760714 -0.11499161
2.761714 -0.11566133
2.762714 -0.11632902
2.763714 -0.11699465
2.764714 -0.1176582
2.765714 -0.11831961999999999
2.766714 -0.11897889999999998
2.767714 -0.11963601000000001
2.768714 -0.12029092999999999
2.769714 -0.12094362
2.770714 -0.12159406
2.771714 -0.12224222
2.772714 -0.12288808
2.773714 -0.12353159999999999
2.774714 -0.12417277
2.775714 -0.12481155999999999
2.776714 -0.12544793
2.777714 -0.12608186
2.778714 -0.12671332
2.779714 -0.12734229
2.780714 -0.12796874
2.781714 -0.12859264
2.782714 -0.12921398
2.783714 -0.1298327
2.784714 -0.13044879
2.785714 -0.13106223
2.786714 -0.13167299000000002
2.787714 -0.13228104
2.788714 -0.13288636
2.789714 -0.13348891
2.790714 -0.13408867
2.791714 -0.13468561
2.792714 -0.13527971
2.793714 -0.13587094
2.794714 -0.13645927
2.795714 -0.13704468
2.796714 -0.13762714
2.797714 -0.13820662
2.798714 -0.13878309
2.799714 -0.13935652999999998
2.800714 -0.13992691
2.801714 -0.14049419999999999
2.802714 -0.14105838
2.803714 -0.14161943000000002
2.804714 -0.1421773
2.805714 -0.14273198
2.806714 -0.14328343999999998
2.807714 -0.14383165
2.808714 -0.14437659
2.809714 -0.14491824
2.810714 -0.14545656
2.811714 -0.14599152
2.812714 -0.14652311
2.813714 -0.14705129
2.814714 -0.14757606
2.815714 -0.14809737
2.816714 -0.14861519
2.817714 -0.14912952
2.818714 -0.14964031
2.819714 -0.15014755
2.820714 -0.15065121
2.821714 -0.15115126
2.822714 -0.15164766999999998
2.823714 -0.15214044
2.824714 -0.15262951
2.825714 -0.15311488
2.826714 -0.15359651000000002
2.827714 -0.1540744
2.828714 -0.1545485
2.829714 -0.15501879000000002
2.830714 -0.15548526000000001
2.831714 -0.15594786
2.832714 -0.15640658
2.833714 -0.1568614
2.834714 -0.15731229
2.835714 -0.15775923
2.836714 -0.15820219
2.837714 -0.15864116
2.838714 -0.1590761
2.839714 -0.15950699000000002
2.840714 -0.15993380000000001
2.841714 -0.16035653
2.842714 -0.16077514
2.843714 -0.16118960000000002
2.844714 -0.16159989
2.845714 -0.16200599
2.846714 -0.16240788
2.847714 -0.16280554
2.848714 -0.16319893
2.849714 -0.16358803
2.850714 -0.16397282999999999
2.851714 -0.1643533
2.852714 -0.16472941
2.853714 -0.16510115
2.854714 -0.16546849000000002
2.855714 -0.1658314
2.856714 -0.16618987
2.857714 -0.16654388
2.858714 -0.16689339
2.859714 -0.16723839000000001
2.860714 -0.16757885
2.861714 -0.16791476
2.862714 -0.16824609000000001
2.863714 -0.16857281999999998
2.864714 -0.16889492
2.865714 -0.16921237
2.866714 -0.16952516
2.867714 -0.16983326
2.868714 -0.17013665
2.869714 -0.1704353
2.870714 -0.1707292
2.871714 -0.17101833
2.872714 -0.17130267
2.873714 -0.17158218
2.874714 -0.17185685
2.875714 -0.17212667
2.876714 -0.1723916
2.877714 -0.17265164
2.878714 -0.17290676
2.879714 -0.17315694
2.880714 -0.17340216
2.881714 -0.1736424
2.882714 -0.17387766
2.883714 -0.17410789
2.884714 -0.17433309
2.885714 -0.17455323
2.886714 -0.17476829
2.887714 -0.17497827000000002
2.888714 -0.17518314000000001
2.889714 -0.17538287
2.890714 -0.17557746000000002
2.891714 -0.17576689
2.892714 -0.17595114
2.893714 -0.17613019
2.894714 -0.17630402
2.895714 -0.17647261
2.896714 -0.17663595
2.897714 -0.17679404
2.898714 -0.17694683
2.899714 -0.17709432
2.900714 -0.1772365
2.901714 -0.17737334
2.902714 -0.17750483
2.903714 -0.17763096
2.904714 -0.17775169999999998
2.905714 -0.17786705
2.906714 -0.17797697999999998
2.907714 -0.17808147
2.908714 -0.17818053
2.909714 -0.17827413
2.910714 -0.17836224
2.911714 -0.17844486999999998
2.912714 -0.178522
2.913714 -0.1785936
2.914714 -0.17865966
2.915714 -0.17872017
2.916714 -0.17877512
2.917714 -0.17882449
2.918714 -0.17886828
2.919714 -0.17890646
2.920714 -0.17893902
2.921714 -0.17896595
2.922714 -0.17898723
2.923714 -0.17900285000000002
2.924714 -0.17901281
2.925714 -0.17901708
2.926714 -0.17901566
2.927714 -0.17900853
2.928714 -0.17899568
2.929714 -0.1789771
2.930714 -0.17895278
2.931714 -0.1789227
2.932714 -0.17888686
2.933714 -0.17884523
2.934714 -0.17879781
2.935714 -0.1787446
2.936714 -0.17868557
2.937714 -0.17862073
2.938714 -0.17855006
2.939714 -0.17847354
2.940714 -0.17839117000000002
2.941714 -0.17830294
2.942714 -0.17820884
2.943714 -0.17810886
2.944714 -0.178003
2.945714 -0.17789124
2.946714 -0.17777357
2.947714 -0.17764998
2.948714 -0.17752047999999998
2.949714 -0.17738505
2.950714 -0.17724368999999998
2.951714 -0.17709638
2.952714 -0.17694312
2.953714 -0.1767839
2.954714 -0.17661871
2.955714 -0.17644756
2.956714 -0.17627043
2.957714 -0.17608732000000002
2.958714 -0.17589823
2.959714 -0.17570314
2.960714 -0.17550205000000002
2.961714 -0.17529496
2.962714 -0.17508185999999998
2.963714 -0.17486274
2.964714 -0.1746376
2.965714 -0.17440645
2.966714 -0.17416928
2.967714 -0.17392607000000002
2.968714 -0.17367684
2.969714 -0.17342156
2.970714 -0.17316025
2.971714 -0.17289289
2.972714 -0.17261949
2.973714 -0.17234003
2.974714 -0.17205452000000002
2.975714 -0.17176296
2.976714 -0.17146535
2.977714 -0.17116168
2.978714 -0.17085194
2.979714 -0.17053614
2.980714 -0.17021428
2.981714 -0.16988635000000002
2.982714 -0.16955235
2.983714 -0.16921229
2.984714 -0.16886616
2.985714 -0.16851396
2.986714 -0.16815569
2.987714 -0.16779136
2.988714 -0.16742095
2.989714 -0.16704447
2.990714 -0.16666192999999999
2.991714 -0.16627331
2.992714 -0.16587863
2.993714 -0.16547788
2.994714 -0.16507107
2.995714 -0.16465818999999998
2.996714 -0.16423926
2.997714 -0.16381426
2.998714 -0.16338321
2.999714 -0.16294611
3.000714 -0.16250295
3.001714 -0.16205374
3.002714 -0.16159848000000002
3.003714 -0.16113718999999999
3.004714 -0.16066985
3.005714 -0.16019648
3.006714 -0.15971708
3.007714 -0.15923165
3.008714 -0.15874021
3.009714 -0.15824275
3.010714 -0.15773928
3.011714 -0.15722981
3.012714 -0.15671435
3.013714 -0.15619289
3.014714 -0.15566544999999998
3.015714 -0.15513202
3.016714 -0.15459263
3.017714 -0.15404727000000001
3.018714 -0.15349597
3.019714 -0.15293871
3.020714 -0.15237551
3.021714 -0.15180638000000002
3.022714 -0.15123134000000002
3.023714 -0.15065038
3.024714 -0.15006351
3.025714 -0.14947074
3.026714 -0.14887209999999998
3.027714 -0.14826758
3.028714 -0.14765719
3.029714 -0.14704095
3.030714 -0.14641887
3.031714 -0.14579096
3.032714 -0.14515723
3.033714 -0.14451767999999998
3.034714 -0.14387233
3.035714 -0.1432212
3.036714 -0.14256429
3.037714 -0.14190162
3.038714 -0.14123319
3.039714 -0.14055903
3.040714 -0.13987916
3.041714 -0.13919356
3.042714 -0.13850227
3.043714 -0.13780529
3.044714 -0.13710264
3.045714 -0.13639431999999999
3.046714 -0.13568036
3.047714 -0.13496077
3.048714 -0.13423556
3.049714 -0.13350475
3.050714 -0.13276836
3.051714 -0.13202638
3.052714 -0.13127886
3.053714 -0.13052578
3.054714 -0.12976718
3.055714 -0.12900307
3.056714 -0.12823346
3.057714 -0.12745836
3.058714 -0.12667781
3.059714 -0.12589181
3.060714 -0.12510037999999998
3.061714 -0.12430353999999999
3.062714 -0.12350130000000001
3.063714 -0.12269369
3.064714 -0.12188072
3.065714 -0.1210624
3.066714 -0.12023876
3.067714 -0.11940983000000001
3.068714 -0.11857561000000001
3.069714 -0.11773612000000001
3.070714 -0.11689139
3.071714 -0.11604142999999999
3.072714 -0.11518627000000001
3.073714 -0.11432592000000001
3.074714 -0.11346042
3.075714 -0.11258977
3.076714 -0.11171401
3.077714 -0.11083314000000001
3.078714 -0.10994719
3.079714 -0.10905619
3.080714 -0.10816015
3.081714 -0.10725910999999999
3.082714 -0.10635307000000001
3.083714 -0.10544207
3.084714 -0.10452613
3.085714 -0.10360527
3.086714 -0.10267951
3.087714 -0.10174889000000001
3.088714 -0.10081340999999999
3.089714 -0.099873112
3.090714 -0.098928018
3.091714 -0.09797815
3.092714 -0.097023539
3.093714 -0.096064201
3.094714 -0.095100171
3.095714 -0.094131468
3.096714 -0.093158119
3.097714 -0.092180155
3.098714 -0.091197592
3.099714 -0.090210466
3.100714 -0.089218799
3.101714 -0.088222622
3.102714 -0.08722195599999999
3.103714 -0.086216832
3.104714 -0.085207279
3.105714 -0.084193324
3.106714 -0.083174993
3.107714 -0.082152314
3.108714 -0.081125315
3.109714 -0.080094021
3.110714 -0.079058466
3.111714 -0.078018679
3.112714 -0.076974684
3.113714 -0.075926515
3.114714 -0.074874196
3.115714 -0.07381776200000001
3.116714 -0.072757236
3.117714 -0.07169265300000001
3.118714 -0.070624042
3.119714 -0.069551432
3.120714 -0.068474852
3.121714 -0.067394337
3.122714 -0.066309911
3.123714 -0.06522161400000001
3.124714 -0.06412947
3.125714 -0.063033513
3.126714 -0.061933772000000005
3.127714 -0.060830283
3.128714 -0.05972308
3.129714 -0.05861219299999999
3.130714 -0.05749765
3.131714 -0.056379491999999996
3.132714 -0.05525774900000001
3.133714 -0.054132449000000006
3.134714 -0.053003633999999994
3.135714 -0.051871332
3.136714 -0.050735578
3.137714 -0.049596408
3.138714 -0.048453856000000003
3.139714 -0.047307956
3.140714 -0.046158745
3.141714 -0.045006257
3.142714 -0.043850526
3.143714 -0.042691588
3.144714 -0.041529481
3.145714 -0.040364236
3.146714 -0.039195894999999994
3.147714 -0.038024488999999995
3.148714 -0.036850056
3.149714 -0.035672635
3.150714 -0.034492262
3.151714 -0.033308973
3.152714 -0.032122803
3.153714 -0.030933791999999998
3.154714 -0.029741978999999998
3.155714 -0.028547397
3.156714 -0.027350089
3.157714 -0.026150088999999998
3.158714 -0.024947437
3.159714 -0.023742169
3.160714 -0.022534325
3.161714 -0.021323943
3.162714 -0.020111061
3.163714 -0.018895719
3.164714 -0.017677955000000002
3.165714 -0.016457809
3.166714 -0.015235318
3.167714 -0.014010524
3.168714 -0.012783464999999999
3.169714 -0.011554179
3.170714 -0.010322708
3.171714 -0.0090890906
3.172714 -0.007853366700000001
3.173714 -0.0066155764
3.174714 -0.0053757598
3.175714 -0.004133957200000001
3.176714 -0.0028902090000000004
3.177714 -0.0016445557999999999
3.178714 -0.00039703826999999995
3.179714 0.00085230276
3.180714 0.0021034264
3.181714 0.0033562916
3.182714 0.0046108566
3.183714 0.0058670805
3.184714 0.0071249218000000005
3.185714 0.0083843384
3.186714 0.0096452888
3.187714 0.010907730999999999
3.188714 0.012171622
3.189714 0.013436921
3.190714 0.014703584
3.191714 0.01597157
3.192714 0.017240834
3.193714 0.018511336
3.194714 0.01978303
3.195714 0.021055874999999998
3.196714 0.022329827
3.197714 0.023604841
3.198714 0.024880873
3.199714 0.026157883
3.200714 0.027435822999999998
3.201714 0.028714651000000004
3.202714 0.029994323
3.203714 0.031274793
3.204714 0.032556016
3.205714 0.03383795
3.206714 0.03512055
3.207714 0.03640377
3.208714 0.037687563
3.209714 0.038971886
3.210714 0.040256692
3.211714 0.041541936999999994
3.212714 0.042827576
3.213714 0.044113562999999995
3.214714 0.045399851000000005
3.215714 0.046686394
3.216714 0.047973151
3.217714 0.049260072
3.218714 0.050547114000000004
3.219714 0.051834225
3.220714 0.053121365000000004
3.221714 0.054408482
3.222714 0.055695535000000004
3.223714 0.056982477
3.224714 0.058269262
3.225714 0.059555843
3.226714 0.060842169
3.227714 0.062128203
3.228714 0.063413894
3.229714 0.064699195
3.230714 0.065984059
3.231714 0.06726844
3.232714 0.068552297
3.233714 0.06983557800000001
3.234714 0.071118237
3.235714 0.072400231
3.236714 0.07368150999999999
3.237714 0.074962032
3.238714 0.076241751
3.239714 0.07752061399999999
3.240714 0.07879858000000001
3.241714 0.080075604
3.242714 0.08135163200000001
3.243714 0.082626624
3.244714 0.083900534
3.245714 0.085173314
3.246714 0.086444913
3.247714 0.08771529
3.248714 0.08898439699999999
3.249714 0.090252183
3.250714 0.091518607
3.251714 0.092783617
3.252714 0.094047171
3.253714 0.095309218
3.254714 0.09656971099999999
3.255714 0.097828603
3.256714 0.09908585299999999
3.257714 0.1003414
3.258714 0.10159522
3.259714 0.10284724
3.260714 0.10409742999999999
3.261714 0.10534573
3.262714 0.10659209
3.263714 0.10783647999999998
3.264714 0.10907884
3.265714 0.11031913
3.266714 0.11155729
3.267714 0.11279328
3.268714 0.11402705
3.269714 0.11525856
3.270714 0.11648776
3.271714 0.11771459
3.272714 0.11893901000000001
3.273714 0.12016097
3.274714 0.12138044
3.275714 0.12259733999999999
3.276714 0.12381164
3.277714 0.12502329
3.278714 0.12623224000000002
3.279714 0.12743844000000001
3.280714 0.12864186
3.281714 0.12984244
3.282714 0.13104011999999998
3.283714 0.13223487
3.284714 0.13342664
3.285714 0.13461538
3.286714 0.13580103000000002
3.287714 0.13698357
3.288714 0.13816293
3.289714 0.13933907
3.290714 0.14051194
3.291714 0.14168150000000002
3.292714 0.1428477
3.293714 0.14401049000000002
3.294714 0.14516982
3.295714 0.14632565
3.296714 0.14747794
3.297714 0.14862663999999998
3.298714 0.1497717
3.299714 0.15091307
3.300714 0.15205069999999998
3.301714 0.15318457
3.302714 0.15431461000000002
3.303714 0.15544078
3.304714 0.15656303
3.305714 0.15768132999999998
3.306714 0.15879562
3.307714 0.15990586
3.308714 0.16101201999999998
3.309714 0.16211403
3.310714 0.16321185000000002
3.311714 0.16430544
3.312714 0.16539476
3.313714 0.16647977
3.314714 0.1675604
3.315714 0.16863663
3.316714 0.16970841
3.317714 0.17077569
3.318714 0.17183842
3.319714 0.17289657
3.320714 0.17395009
3.321714 0.17499893
3.322714 0.17604306
3.323714 0.17708242
3.324714 0.17811697
3.325714 0.17914667
3.326714 0.18017148000000002
3.327714 0.18119134
3.328714 0.18220623
3.329714 0.18321609
3.330714 0.18422086999999998
3.331714 0.18522053000000002
3.332714 0.18621503
3.333714 0.18720432
3.334714 0.18818838000000002
3.335714 0.18916716
3.336714 0.1901406
3.337714 0.19110865999999999
3.338714 0.19207131
3.339714 0.1930285
3.340714 0.19398018
3.341714 0.19492633
3.342714 0.19586689000000002
3.343714 0.19680182
3.344714 0.19773107
3.345714 0.19865462
3.346714 0.19957242
3.347714 0.20048441
3.348714 0.20139059
3.349714 0.2022909
3.350714 0.2031853
3.351714 0.20407373
3.352714 0.20495618
3.353714 0.2058326
3.354714 0.20670295
3.355714 0.20756717000000002
3.356714 0.20842524
3.357714 0.20927711999999998
3.358714 0.21012279
3.359714 0.21096219000000002
3.360714 0.21179528
3.361714 0.21262201
3.362714 0.21344237000000002
3.363714 0.2142563
3.364714 0.21506377999999998
3.365714 0.21586476
3.366714 0.21665922999999998
3.367714 0.21744709999999998
3.368714 0.21822839
3.369714 0.21900302
3.370714 0.21977098999999997
3.371714 0.22053223000000002
3.372714 0.22128671
3.373714 0.22203443
3.374714 0.22277532
3.375714 0.22350936
3.376714 0.22423652000000002
3.377714 0.22495673000000002
3.378714 0.22566998
3.379714 0.22637625
3.380714 0.22707549000000002
3.381714 0.22776765
3.382714 0.22845273
3.383714 0.22913066
3.384714 0.22980145
3.385714 0.23046501000000003
3.386714 0.23112136
3.387714 0.23177045000000002
3.388714 0.23241222
3.389714 0.23304669
3.390714 0.23367377
3.391714 0.23429346999999998
3.392714 0.23490575
3.393714 0.23551057
3.394714 0.23610789999999998
3.395714 0.2366977
3.396714 0.23727996999999998
3.397714 0.23785464
3.398714 0.23842170000000001
3.399714 0.23898112
3.400714 0.23953286000000001
3.401714 0.24007692000000003
3.402714 0.24061322000000002
3.403714 0.24114177
3.404714 0.24166254
3.405714 0.24217549
3.406714 0.24268059
3.407714 0.2431778
3.408714 0.24366712000000001
3.409714 0.24414849000000002
3.410714 0.24462193
3.411714 0.24508738
3.412714 0.24554483
3.413714 0.24599423999999998
3.414714 0.24643559
3.415714 0.24686883999999998
3.416714 0.24729399
3.417714 0.24771100999999998
3.418714 0.24811986000000003
3.419714 0.24852054
3.420714 0.248913
3.421714 0.24929724
3.422714 0.24967321999999997
3.423714 0.25004093
3.424714 0.25040032
3.425714 0.25075140999999995
3.426714 0.25109415999999996
3.427714 0.25142855
3.428714 0.25175456
3.429714 0.25207216
3.430714 0.25238134
3.431714 0.25268206000000004
3.432714 0.25297433999999996
3.433714 0.25325811
3.434714 0.25353339
3.435714 0.25380014
3.436714 0.25405835
3.437714 0.25430801000000003
3.438714 0.25454909
3.439714 0.25478157
3.440714 0.25500543
3.441714 0.25522066000000004
3.442714 0.25542725
3.443714 0.25562518
3.444714 0.25581443000000004
3.445714 0.25599499
3.446714 0.25616684
3.447714 0.25632996
3.448714 0.25648434999999997
3.449714 0.25662999000000003
3.450714 0.25676684
3.451714 0.25689492
3.452714 0.2570142
3.453714 0.25712468
3.454714 0.25722634
3.455714 0.25731914
3.456714 0.2574031
3.457714 0.25747819
3.458714 0.25754441
3.459714 0.25760173
3.460714 0.25765016
3.461714 0.25768968999999997
3.462714 0.25772031
3.463714 0.25774199
3.464714 0.25775472
3.465714 0.25775852
3.466714 0.25775335
3.467714 0.25773922
3.468714 0.2577161
3.469714 0.25768399
3.470714 0.25764288999999996
3.471714 0.25759278999999996
3.472714 0.25753367
3.473714 0.25746555
3.474714 0.25738841
3.475714 0.25730224
3.476714 0.25720703
3.477714 0.2571028
3.478714 0.2569895
3.479714 0.25686715
3.480714 0.25673576
3.481714 0.25659531999999996
3.482714 0.25644582
3.483714 0.25628724
3.484714 0.2561196
3.485714 0.2559429
3.486714 0.25575713
3.487714 0.2555623
3.488714 0.25535841
3.489714 0.25514544
3.490714 0.25492341
3.491714 0.2546923
3.492714 0.25445214
3.493714 0.25420291
3.494714 0.25394463
3.495714 0.2536773
3.496714 0.25340091
3.497714 0.25311545
3.498714 0.25282097
3.499714 0.25251743
3.500714 0.25220485
3.501714 0.25188325
3.502714 0.2515526
3.503714 0.25121295
3.504714 0.25086426
3.505714 0.25050656
3.506714 0.25013988
3.507714 0.24976418
3.508714 0.2493795
3.509714 0.24898583
3.510714 0.24858319999999998
3.511714 0.24817160000000002
3.512714 0.24775104
3.513714 0.24732151
3.514714 0.24688304
3.515714 0.24643566000000003
3.516714 0.24597935999999998
3.517714 0.24551414
3.518714 0.24504
3.519714 0.24455697
3.520714 0.24406507000000002
3.521714 0.24356429999999998
3.522714 0.24305468
3.523714 0.24253621
3.524714 0.24200892
3.525714 0.24147280000000002
3.526714 0.24092788999999998
3.527714 0.24037417
3.528714 0.23981166999999998
3.529714 0.23924042
3.530714 0.23866042
3.531714 0.23807168
3.532714 0.23747422
3.533714 0.23686807
3.534714 0.23625323
3.535714 0.23562971
3.536714 0.23499755
3.537714 0.23435676000000003
3.538714 0.23370733999999999
3.539714 0.23304934
3.540714 0.23238274999999997
3.541714 0.23170761
3.542714 0.23102392
3.543714 0.23033172000000002
3.544714 0.22963102
3.545714 0.22892184000000002
3.546714 0.22820421
3.547714 0.22747812
3.548714 0.22674364
3.549714 0.22600077
3.550714 0.22524951
3.551714 0.22448993
3.552714 0.22372203
3.553714 0.22294582000000002
3.554714 0.22216134
3.555714 0.22136862
3.556714 0.22056769
3.557714 0.21975855
3.558714 0.21894125
3.559714 0.21811578999999998
3.560714 0.21728224000000002
3.561714 0.21644058000000002
3.562714 0.21559086
3.563714 0.21473311
3.564714 0.21386738
3.565714 0.21299366
3.566714 0.21211200000000002
3.567714 0.21122242
3.568714 0.21032498
3.569714 0.20941966
3.570714 0.20850652000000003
3.571714 0.20758561
3.572714 0.20665694
3.573714 0.20572054
3.574714 0.20477646
3.575714 0.20382472000000001
3.576714 0.20286534
3.577714 0.20189837
3.578714 0.20092383
3.579714 0.19994178
3.580714 0.19895223
3.581714 0.1979552
3.582714 0.19695073999999999
3.583714 0.19593891000000002
3.584714 0.19491973
3.585714 0.19389322
3.586714 0.19285943
3.587714 0.1918184
3.588714 0.19077015
3.589714 0.18971473
3.590714 0.18865217
3.591714 0.18758252
3.592714 0.18650581
3.593714 0.18542208
3.594714 0.18433136
3.595714 0.1832337
3.596714 0.18212914
3.597714 0.18101771
3.598714 0.17989945999999998
3.599714 0.17877443
3.600714 0.17764266
3.601714 0.17650418
3.602714 0.17535905
3.603714 0.1742073
3.604714 0.17304897
3.605714 0.1718841
3.606714 0.17071276
3.607714 0.16953496
3.608714 0.16835076000000002
3.609714 0.16716019000000001
3.610714 0.16596331
3.611714 0.16476016000000002
3.612714 0.16355078
3.613714 0.16233522
3.614714 0.16111351
3.615714 0.15988571000000001
3.616714 0.15865186
3.617714 0.15741201000000002
3.618714 0.15616621
3.619714 0.1549145
3.620714 0.15365692
3.621714 0.15239354
3.622714 0.15112438
3.623714 0.1498495
3.624714 0.14856895
3.625714 0.14728279
3.626714 0.14599104
3.627714 0.14469377
3.628714 0.14339101999999998
3.629714 0.14208285
3.630714 0.1407693
3.631714 0.13945043000000001
3.632714 0.13812628
3.633714 0.13679691
3.634714 0.13546236
3.635714 0.13412269
3.636714 0.13277795
3.637714 0.13142818
3.638714 0.13007346
3.639714 0.12871382
3.640714 0.12734932
3.641714 0.12597999999999998
3.642714 0.12460594
3.643714 0.12322717999999999
3.644714 0.12184376999999999
3.645714 0.12045576
3.646714 0.11906322
3.647714 0.11766618999999999
3.648714 0.11626474
3.649714 0.11485891000000001
3.650714 0.11344876
3.651714 0.11203434999999999
3.652714 0.11061573000000001
3.653714 0.10919295999999999
3.654714 0.10776609
3.655714 0.10633519
3.656714 0.1049003
3.657714 0.10346149
3.658714 0.10201879999999999
3.659714 0.1005723
3.660714 0.09912204699999999
3.661714 0.09766808900000001
3.662714 0.09621049400000001
3.663714 0.094749319
3.664714 0.093284616
3.665714 0.09181645000000001
3.666714 0.09034487299999999
3.667714 0.08886994899999999
3.668714 0.087391736
3.669714 0.085910293
3.670714 0.08442567799999999
3.671714 0.082937948
3.672714 0.081447168
3.673714 0.079953397
3.674714 0.078456692
3.675714 0.076957117
3.676714 0.075454731
3.677714 0.073949591
3.678714 0.072441762
3.679714 0.070931303
3.680714 0.06941827
3.681714 0.06790272900000001
3.682714 0.066384743
3.683714 0.064864371
3.684714 0.06334166999999999
3.685714 0.061816705
3.686714 0.060289538999999996
3.687714 0.058760232
3.688714 0.057228847
3.689714 0.055695442
3.690714 0.054160081
3.691714 0.052622822
3.692714 0.051083736
3.693714 0.049542874
3.694714 0.048000307
3.695714 0.046456093000000004
3.696714 0.044910295
3.697714 0.043362976
3.698714 0.041814198000000004
3.699714 0.040264023
3.700714 0.038712514999999996
3.701714 0.037159736
3.702714 0.035605751
3.703714 0.03405062
3.704714 0.032494409
3.705714 0.030937183
3.706714 0.029379001000000002
3.707714 0.027819932
3.708714 0.026260037000000003
3.709714 0.024699379000000004
3.710714 0.023138024
3.711714 0.021576036
3.712714 0.020013477
3.713714 0.018450414000000002
3.714714 0.016886909999999998
3.715714 0.015323027999999999
3.716714 0.013758836000000002
3.717714 0.012194395
3.718714 0.010629771
3.719714 0.009065027600000001
3.720714 0.0075002294999999995
3.721714 0.0059354410000000005
3.722714 0.0043707267
3.723714 0.002806151
3.724714 0.0012417783
3.725714 -0.00032232683
3.726714 -0.0018861001
3.727714 -0.0034494769000000002
3.728714 -0.0050123926
3.729714 -0.006574783
3.730714 -0.0081365833
3.731714 -0.009697728800000001
3.732714 -0.011258154999999999
3.733714 -0.012817798
3.734714 -0.014376594
3.735714 -0.015934477
3.736714 -0.017491382
3.737714 -0.019047245
3.738714 -0.020602002
3.739714 -0.022155589
3.740714 -0.023707941
3.741714 -0.025258992999999997
3.742714 -0.026808681999999997
3.743714 -0.028356942
3.744714 -0.029903711
3.745714 -0.031448924
3.746714 -0.032992515
3.747714 -0.034534425
3.748714 -0.036074585
3.749714 -0.037612932
3.750714 -0.039149405
3.751714 -0.040683939
3.752714 -0.042216471
3.753714 -0.043746937
3.754714 -0.045275275
3.755714 -0.046801421999999995
3.756714 -0.048325316
3.757714 -0.049846893
3.758714 -0.051366089999999996
3.759714 -0.052882847000000004
3.760714 -0.054397102
3.761714 -0.05590879
3.762714 -0.057417853
3.763714 -0.05892423200000001
3.764714 -0.060427858
3.765714 -0.061928673000000004
3.766714 -0.063426618
3.767714 -0.06492162900000001
3.768714 -0.06641364899999999
3.769714 -0.067902612
3.770714 -0.069388456
3.771714 -0.070871122
3.772714 -0.072350551
3.773714 -0.07382667999999999
3.774714 -0.07529944999999999
3.775714 -0.076768798
3.776714 -0.078234664
3.777714 -0.07969699200000001
3.778714 -0.081155717
3.779714 -0.082610775
3.780714 -0.084062113
3.781714 -0.085509667
3.782714 -0.08695338
3.783714 -0.088393188
3.784714 -0.089829031
3.785714 -0.09126085199999999
3.786714 -0.092688593
3.787714 -0.094112195
3.788714 -0.095531595
3.789714 -0.09694673399999999
3.790714 -0.098357559
3.791714 -0.099764008
3.792714 -0.10116602
3.793714 -0.10256354
3.794714 -0.10395652
3.795714 -0.10534489000000001
3.796714 -0.10672859
3.797714 -0.10810758
3.798714 -0.10948179
3.799714 -0.11085117
3.800714 -0.11221566
3.801714 -0.11357521000000001
3.802714 -0.11492976
3.803714 -0.11627926
3.804714 -0.11762363999999999
3.805714 -0.11896286
3.806714 -0.12029686
3.807714 -0.12162561
3.808714 -0.12294902
3.809714 -0.12426704999999999
3.810714 -0.12557964
3.811714 -0.12688675000000002
3.812714 -0.12818833000000002
3.813714 -0.12948432
3.814714 -0.13077466000000001
3.815714 -0.13205932
3.816714 -0.13333822
3.817714 -0.13461133
3.818714 -0.13587859
3.819714 -0.13713995
3.820714 -0.13839536
3.821714 -0.13964477
3.822714 -0.14088813
3.823714 -0.14212539
3.824714 -0.1433565
3.825714 -0.14458142
3.826714 -0.14580009
3.827714 -0.14701245999999998
3.828714 -0.14821849
3.829714 -0.14941812000000002
3.830714 -0.15061132
3.831714 -0.15179804
3.832714 -0.15297822
3.833714 -0.15415183000000002
3.834714 -0.1553188
3.835714 -0.1564791
3.836714 -0.15763268
3.837714 -0.15877950999999998
3.838714 -0.15991953
3.839714 -0.16105269
3.840714 -0.16217896
3.841714 -0.1632983
3.842714 -0.16441065
3.843714 -0.16551596
3.844714 -0.1666142
3.845714 -0.16770533
3.846714 -0.16878929
3.847714 -0.16986607
3.848714 -0.17093559
3.849714 -0.17199782
3.850714 -0.17305273000000002
3.851714 -0.17410027
3.852714 -0.17514039
3.853714 -0.17617306
3.854714 -0.17719824
3.855714 -0.17821589
3.856714 -0.17922595
3.857714 -0.18022839999999998
3.858714 -0.18122321
3.859714 -0.18221031999999998
3.860714 -0.1831897
3.861714 -0.18416131
3.862714 -0.18512511
3.863714 -0.18608107000000002
3.864714 -0.18702915
3.865714 -0.18796932
3.866714 -0.18890154
3.867714 -0.18982578
3.868714 -0.190742
3.869714 -0.19165017
3.870714 -0.19255024
3.871714 -0.19344221
3.872714 -0.19432602000000002
3.873714 -0.19520165
3.874714 -0.19606906
3.875714 -0.19692822999999998
3.876714 -0.19777911
3.877714 -0.1986217
3.878714 -0.19945595000000002
3.879714 -0.20028183
3.880714 -0.20109932
3.881714 -0.20190838
3.882714 -0.20270899
3.883714 -0.20350112999999997
3.884714 -0.20428475000000001
3.885714 -0.20505984
3.886714 -0.20582636
3.887714 -0.2065843
3.888714 -0.20733362
3.889714 -0.2080743
3.890714 -0.20880632
3.891714 -0.20952965
3.892714 -0.21024428000000003
3.893714 -0.21095017
3.894714 -0.21164729000000002
3.895714 -0.21233563
3.896714 -0.21301517
3.897714 -0.21368589
3.898714 -0.21434776000000003
3.899714 -0.21500075
3.900714 -0.21564486
3.901714 -0.21628004
3.902714 -0.21690631000000002
3.903714 -0.21752361
3.904714 -0.21813195
3.905714 -0.21873130000000002
3.906714 -0.21932165
3.907714 -0.21990295
3.908714 -0.22047523
3.909714 -0.22103845
3.910714 -0.22159257999999998
3.911714 -0.22213764
3.912714 -0.22267359
3.913714 -0.22320042
3.914714 -0.22371808999999998
3.915714 -0.22422662000000002
3.916714 -0.22472597
3.917714 -0.22521615
3.918714 -0.22569713
3.919714 -0.22616888999999998
3.920714 -0.22663143
3.921714 -0.22708476
3.922714 -0.22752883
3.923714 -0.22796365
3.924714 -0.22838919
3.925714 -0.22880547
3.926714 -0.22921246
3.927714 -0.22961013000000002
3.928714 -0.22999851000000002
3.929714 -0.23037755999999998
3.930714 -0.2307473
3.931714 -0.2311077
3.932714 -0.23145876
3.933714 -0.23180048
3.934714 -0.23213284999999997
3.935714 -0.23245586000000001
3.936714 -0.2327695
3.937714 -0.23307379
3.938714 -0.23336869000000002
3.939714 -0.23365424
3.940714 -0.23393039999999998
3.941714 -0.23419716999999998
3.942714 -0.23445457000000003
3.943714 -0.23470258
3.944714 -0.23494121
3.945714 -0.23517045000000003
3.946714 -0.23539031000000002
3.947714 -0.23560079
3.948714 -0.23580189
3.949714 -0.2359936
3.950714 -0.23617592999999998
3.951714 -0.23634887999999998
3.952714 -0.23651244
3.953714 -0.23666664
3.954714 -0.23681147
3.955714 -0.23694693
3.956714 -0.23707303
3.957714 -0.23718976999999997
3.958714 -0.23729717
3.959714 -0.23739522
3.960714 -0.23748392999999998
3.961714 -0.23756329999999998
3.962714 -0.23763333
3.963714 -0.23769405999999998
3.964714 -0.23774547000000001
3.965714 -0.23778758
3.966714 -0.23782039
3.967714 -0.23784391
3.968714 -0.23785816
3.969714 -0.23786314
3.970714 -0.23785884999999998
3.971714 -0.2378453
3.972714 -0.23782253
3.973714 -0.23779052
3.974714 -0.23774928
3.975714 -0.23769885000000002
3.976714 -0.23763922999999998
3.977714 -0.23757041999999998
3.978714 -0.23749245000000002
3.979714 -0.23740532000000003
3.980714 -0.23730906999999998
3.981714 -0.23720369
3.982714 -0.23708921
3.983714 -0.23696562
3.984714 -0.23683295999999998
3.985714 -0.23669123000000003
3.986714 -0.23654044999999999
3.987714 -0.23638066000000002
3.988714 -0.23621182999999998
3.989714 -0.23603401999999998
3.990714 -0.23584724
3.991714 -0.2356515
3.992714 -0.23544681999999997
3.993714 -0.23523322
3.994714 -0.23501071
3.995714 -0.23477932
3.996714 -0.23453906
3.997714 -0.23428996000000002
3.998714 -0.23403205000000002
3.999714 -0.23376534
4.000714 -0.23348986
4.001714 -0.23320562
4.002714 -0.23291265
4.003714 -0.23261097
4.004714 -0.2323006
4.005714 -0.23198156
4.006714 -0.23165388999999997
4.007714 -0.23131762000000003
4.008714 -0.23097274999999998
4.009714 -0.23061931
4.010714 -0.23025735000000003
4.011714 -0.22988687000000002
4.012714 -0.22950791999999998
4.013714 -0.22912051000000003
4.014714 -0.22872468
4.015714 -0.22832045999999998
4.016714 -0.22790786000000002
4.017715 -0.22748692
4.018714 -0.22705770000000003
4.019714 -0.22662019
4.020714 -0.22617443
4.021714 -0.22572045999999998
4.022714 -0.22525831999999998
4.023714 -0.22478801999999998
4.024714 -0.2243096
4.025714 -0.22382308
4.026714 -0.22332849999999999
4.027714 -0.22282591
4.028714 -0.22231534
4.029714 -0.2217968
4.030715 -0.22127035
4.031714 -0.220736
4.032714 -0.22019381000000002
4.033714 -0.21964379
4.034714 -0.21908598
4.035714 -0.21852043000000002
4.036714 -0.21794714999999998
4.037714 -0.21736619999999998
4.038714 -0.21677760000000001
4.039714 -0.21618139000000003
4.040714 -0.21557761
4.041714 -0.21496629
4.042714 -0.21434748
4.043715 -0.21372121
4.044714 -0.21308751
4.045714 -0.21244644000000001
4.046714 -0.21179800000000001
4.047714 -0.21114226000000003
4.048714 -0.21047925
4.049714 -0.20980902
4.050714 -0.20913160000000003
4.051714 -0.20844701000000002
4.052714 -0.20775532
4.053714 -0.20705655
4.054714 -0.20635074
4.055714 -0.20563795999999998
4.056714 -0.20491823
4.057714 -0.20419158999999998
4.058714 -0.20345808
4.059714 -0.20271775
4.060714 -0.20197064
4.061714 -0.20121677999999998
4.062714 -0.20045623999999998
4.063715 -0.19968904
4.064714 -0.19891523000000003
4.065714 -0.19813485
4.066714 -0.19734795
4.067714 -0.19655457999999998
4.068714 -0.19575475999999997
4.069714 -0.19494855
4.070714 -0.194136
4.071714 -0.19331714
4.072714 -0.19249204
4.073714 -0.19166070999999998
4.074714 -0.19082323
4.075714 -0.18997962999999998
4.076715 -0.18912995000000002
4.077714 -0.18827425
4.078714 -0.18741257
4.079714 -0.18654495000000001
4.080714 -0.18567144
4.081714 -0.18479209
4.082714 -0.18390694999999999
4.083714 -0.18301607
4.084714 -0.18211949
4.085714 -0.18121726
4.086714 -0.18030943
4.087714 -0.17939605
4.088714 -0.17847717
4.089714 -0.17755283
4.090714 -0.17662309
4.091714 -0.17568799999999998
4.092714 -0.17474759
4.093714 -0.17380193
4.094714 -0.17285106
4.095714 -0.17189503
4.096714 -0.1709339
4.097714 -0.16996771
4.098714 -0.16899651
4.099714 -0.16802035999999998
4.100714 -0.16703929
4.101714 -0.16605337
4.102714 -0.16506264
4.103714 -0.16406716
4.104714 -0.16306698
4.105714 -0.16206214
4.106714 -0.16105269
4.107714 -0.16003868999999998
4.108714 -0.1590202
4.109715 -0.15799726
4.110714 -0.15696991
4.111714 -0.15593822000000002
4.112714 -0.15490223
4.113714 -0.153862
4.114714 -0.15281756999999999
4.115714 -0.151769
4.116714 -0.15071635
4.117714 -0.14965966
4.118714 -0.14859899
4.119714 -0.14753438
4.120714 -0.1464659
4.121714 -0.14539359000000002
4.122715 -0.14431750000000002
4.123714 -0.1432377
4.124714 -0.14215424
4.125714 -0.14106716
4.126714 -0.13997653
4.127714 -0.13888238
4.128714 -0.13778479000000002
4.129714 -0.1366838
4.130714 -0.13557946
4.131714 -0.13447184
4.132714 -0.13336098
4.133714 -0.13224694
4.134714 -0.13112978
4.135714 -0.13000952999999998
4.136714 -0.12888628
4.137714 -0.12776005000000001
4.138714 -0.12663092
4.139714 -0.12549893
4.140714 -0.12436413999999998
4.141714 -0.1232266
4.142715 -0.12208635
4.143714 -0.12094347
4.144714 -0.119798
4.145714 -0.11865
4.146714 -0.11749950999999999
4.147714 -0.11634658999999999
4.148714 -0.11519130000000001
4.149714 -0.11403367
4.150714 -0.11287377999999999
4.151714 -0.11171168000000001
4.152714 -0.11054741
4.153714 -0.10938103
4.154714 -0.10821259000000001
4.155715 -0.10704215
4.156714 -0.10586977
4.157714 -0.10469549
4.158714 -0.10351937
4.159714 -0.10234145
4.160714 -0.10116180999999999
4.161714 -0.099980482
4.162714 -0.09879752800000001
4.163714 -0.09761299600000001
4.164714 -0.096426945
4.165714 -0.095239427
4.166714 -0.094050489
4.167714 -0.092860195
4.168715 -0.09166859100000001
4.169714 -0.09047572999999999
4.170714 -0.089281669
4.171714 -0.08808645699999999
4.172714 -0.086890149
4.173714 -0.0856928
4.174714 -0.084494456
4.175714 -0.083295174
4.176714 -0.082095008
4.177714 -0.080894009
4.178714 -0.079692231
4.179714 -0.078489725
4.180714 -0.077286537
4.181714 -0.07608272699999999
4.182714 -0.074878347
4.183714 -0.073673448
4.184714 -0.072468078
4.185714 -0.071262295
4.186714 -0.070056145
4.187714 -0.068849686
4.188715 -0.067642966
4.189714 -0.066436036
4.190714 -0.06522894800000001
4.191714 -0.064021756
4.192714 -0.06281450599999999
4.193714 -0.061607256
4.194714 -0.060400052
4.195714 -0.059192947999999995
4.196714 -0.057985994
4.197714 -0.05677924499999999
4.198714 -0.055572751000000004
4.199714 -0.054366561
4.200714 -0.053160725
4.201715 -0.051955291
4.202714 -0.050750317
4.203714 -0.049545849
4.204714 -0.048341934
4.205714 -0.047138627
4.206714 -0.045935976
4.207714 -0.044734027999999995
4.208714 -0.043532834
4.209714 -0.042332444000000004
4.210714 -0.041132903
4.211714 -0.039934262
4.212714 -0.038736567
4.213714 -0.037539867000000005
4.214714 -0.036344208999999995
4.215714 -0.035149642
4.216714 -0.03395621
4.217714 -0.032763963
4.218714 -0.031572947000000004
4.219714 -0.030383206
4.220714 -0.029194789
4.221714 -0.028007739
4.222714 -0.026822105
4.223714 -0.025637931
4.224714 -0.024455265
4.225714 -0.02327415
4.226714 -0.022094631
4.227714 -0.020916755999999998
4.228714 -0.019740568
4.229714 -0.018566113
4.230714 -0.017393435999999998
4.231714 -0.016222581
4.232714 -0.015053594
4.233714 -0.013886519
4.234715 -0.012721400999999999
4.235714 -0.011558284
4.236714 -0.010397212999999999
4.237714 -0.009238231000000001
4.238714 -0.0080813821
4.239714 -0.0069267102
4.240714 -0.0057742582
4.241714 -0.0046240693
4.242714 -0.003476187
4.243714 -0.0023306533000000003
4.244714 -0.0011875109
4.245714 -4.6801802e-05
4.246714 0.0010914321
4.247715 0.0022271493
4.248714 0.0033603086
4.249714 0.0044908691
4.250714 0.0056187902
4.251714 0.0067440313
4.252714 0.0078665522
4.253714 0.0089863133
4.254714 0.010103275
4.255714 0.011217398
4.256714 0.012328645000000001
4.257714 0.013436974
4.258714 0.014542349
4.259714 0.015644731
4.260714 0.016744081
4.261714 0.017840364
4.262714 0.018933540999999998
4.263714 0.020023574
4.264714 0.021110426
4.265714 0.022194059999999998
4.266714 0.023274441
4.267715 0.024351531000000003
4.268714 0.025425295
4.269714 0.026495699
4.270714 0.027562704000000004
4.271714 0.028626274
4.272714 0.029686379000000002
4.273714 0.030742979
4.274714 0.031796042
4.275714 0.032845535
4.276714 0.033891422
4.277714 0.034933671
4.278714 0.03597225
4.279714 0.037007124
4.280715 0.038038264
4.281714 0.039065635
4.282714 0.040089204999999996
4.283714 0.041108945
4.284714 0.042124823
4.285714 0.043136807
4.286714 0.044144868
4.287714 0.045148976
4.288714 0.0461491
4.289714 0.047145211
4.290714 0.048137279000000005
4.291714 0.049125275
4.292714 0.050109171
4.293715 0.05108894
4.294714 0.052064547
4.295714 0.053035967999999996
4.296714 0.05400317599999999
4.297714 0.054966146
4.298714 0.055924844
4.299714 0.056879246
4.300714 0.057829322999999995
4.301714 0.058775046
4.302714 0.05971639199999999
4.303714 0.060653331
4.304714 0.061585841
4.305714 0.062513893
4.306714 0.063437462
4.307714 0.06435652
4.308714 0.065271038
4.309714 0.066180999
4.310714 0.067086372
4.311714 0.06798712999999999
4.312714 0.068883254
4.313715 0.069774716
4.314714 0.070661493
4.315714 0.07154356
4.316714 0.072420895
4.317714 0.07329347400000001
4.318714 0.074161275
4.319714 0.075024279
4.320714 0.075882458
4.321714 0.076735794
4.322714 0.077584269
4.323714 0.07842785599999999
4.324714 0.079266535
4.325714 0.08010028999999999
4.326715 0.08092909699999999
4.327714 0.081752939
4.328714 0.082571799
4.329714 0.083385652
4.330714 0.084194483
4.331714 0.084998272
4.332714 0.085797004
4.333714 0.086590659
4.334714 0.08737922199999999
4.335714 0.088162674
4.336714 0.088940997
4.337714 0.08971417599999999
4.338714 0.090482191
4.339714 0.091245031
4.340714 0.09200267399999999
4.341714 0.092755107
4.342714 0.093502318
4.343714 0.09424429200000001
4.344714 0.094981008
4.345714 0.095712452
4.346714 0.096438616
4.347714 0.097159477
4.348714 0.09787502899999999
4.349714 0.09858525600000001
4.350714 0.099290139
4.351714 0.099989679
4.352714 0.10068385
4.353714 0.10137265
4.354714 0.10205605
4.355714 0.10273405000000001
4.356714 0.10340664000000001
4.357714 0.10407382000000001
4.358714 0.10473556
4.359715 0.10539185
4.360714 0.10604269000000001
4.361714 0.10668806
4.362714 0.10732797
4.363714 0.10796238000000001
4.364714 0.1085913
4.365714 0.10921473
4.366714 0.10983264999999999
4.367714 0.11044506000000001
4.368714 0.11105193000000001
4.369714 0.11165325999999999
4.370714 0.11224905
4.371714 0.1128393
4.372715 0.11342398000000001
4.373714 0.1140031
4.374714 0.11457666000000001
4.375714 0.11514463000000001
4.376714 0.11570702
4.377714 0.11626381
4.378714 0.11681501
4.379714 0.11736061
4.380714 0.11790061
4.381714 0.11843499
4.382714 0.11896375000000001
4.383714 0.11948688
4.384714 0.12000438999999999
4.385714 0.12051627999999999
4.386714 0.12102254
4.387714 0.12152315999999999
4.388714 0.12201814
4.389714 0.12250748000000002
4.390714 0.12299117
4.391714 0.12346921999999999
4.392715 0.12394162
4.393714 0.12440839000000001
4.394714 0.1248695
4.395714 0.12532496
4.396714 0.12577478
4.397714 0.12621895
4.398714 0.12665747
4.399714 0.12709035000000002
4.400714 0.12751758
4.401714 0.12793917
4.402714 0.12835512
4.403714 0.12876543
4.404714 0.12917009999999998
4.405715 0.12956911999999998
4.406714 0.12996251
4.407714 0.13035027
4.408714 0.1307324
4.409714 0.1311089
4.410714 0.13147978
4.411714 0.13184503
4.412714 0.13220466
4.413714 0.13255867
4.414714 0.13290707
4.415714 0.13324985
4.416714 0.13358702
4.417714 0.1339186
4.418715 0.13424457
4.419714 0.13456495
4.420714 0.13487973
4.421714 0.13518893
4.422714 0.13549256
4.423714 0.1357906
4.424714 0.13608307
4.425714 0.13636998
4.426714 0.13665133000000002
4.427714 0.13692712999999998
4.428714 0.13719737999999998
4.429714 0.13746209
4.430714 0.13772127
4.431714 0.13797493
4.432714 0.13822307
4.433714 0.13846569
4.434714 0.13870281
4.435714 0.13893445
4.436714 0.13916058
4.437714 0.13938125
4.438715 0.13959644
4.439714 0.13980618
4.440714 0.14001046
4.441714 0.14020931
4.442714 0.14040272
4.443714 0.14059070999999998
4.444714 0.14077328
4.445714 0.14095046
4.446714 0.14112224
4.447714 0.14128864
4.448714 0.14144968
4.449714 0.14160535
4.450714 0.14175568
4.451715 0.14190066
4.452714 0.14204031
4.453714 0.14217466
4.454714 0.14230369
4.455714 0.14242743
4.456714 0.14254587999999999
4.457714 0.14265906
4.458714 0.14276698
4.459714 0.14286964
4.460714 0.14296708
4.461714 0.1430593
4.462714 0.14314629
4.463714 0.14322809
4.464714 0.14330468999999998
4.465714 0.14337612
4.466714 0.14344238
4.467714 0.1435035
4.468714 0.14355947
4.469714 0.14361033
4.470714 0.14365606
4.471714 0.14369671
4.472714 0.14373226
4.473714 0.14376275
4.474714 0.14378817
4.475714 0.14380856
4.476714 0.14382391
4.477714 0.14383425
4.478714 0.14383959
4.479714 0.14383994
4.480714 0.14383532
4.481714 0.14382575
4.482714 0.14381122999999998
4.483714 0.14379179
4.484715 0.14376744
4.485714 0.14373818
4.486714 0.14370405
4.487714 0.14366504
4.488714 0.14362119
4.489714 0.14357249
4.490714 0.14351897
4.491714 0.14346065
4.492714 0.14339754
4.493714 0.14332966
4.494714 0.14325702
4.495714 0.14317962
4.496714 0.1430975
4.497715 0.14301068
4.498714 0.14291917
4.499714 0.14282297
4.500714 0.14272212
4.501714 0.14261663000000002
4.502714 0.14250651
4.503714 0.14239178
4.504714 0.14227246
4.505714 0.14214857
4.506714 0.14202012
4.507714 0.14188712
4.508714 0.14174961
4.509714 0.14160761
4.510714 0.14146111
4.511714 0.14131016
4.512714 0.14115475
4.513714 0.14099492
4.514714 0.14083066
4.515714 0.14066203
4.516714 0.14048901
4.517715 0.14031164
4.518714 0.14012993
4.519714 0.13994389
4.520714 0.13975356
4.521714 0.13955893
4.522714 0.13936005
4.523714 0.13915692
4.524714 0.13894954
4.525714 0.13873796
4.526714 0.13852218
4.527714 0.13830223
4.528714 0.13807812
4.529714 0.13784986
4.530715 0.13761749
4.531714 0.137381
4.532714 0.13714043
4.533714 0.13689579
4.534714 0.13664711
4.535714 0.13639437999999998
4.536714 0.13613764
4.537714 0.1358769
4.538714 0.13561219
4.539714 0.13534351
4.540714 0.1350709
4.541714 0.13479437
4.542714 0.13451393
4.543715 0.13422961
4.544714 0.13394143
4.545714 0.1336494
4.546714 0.13335355
4.547714 0.1330539
4.548714 0.13275046
4.549714 0.13244326
4.550714 0.13213229999999998
4.551714 0.13181762
4.552714 0.13149923
4.553714 0.13117716
4.554714 0.13085142
4.555714 0.13052203
4.556714 0.13018901
4.557714 0.12985239
4.558714 0.12951217
4.559714 0.12916839
4.560714 0.12882106
4.561714 0.12847021
4.562714 0.12811584
4.563715 0.12775799
4.564714 0.12739667000000002
4.565714 0.1270319
4.566714 0.1266637
4.567714 0.12629209
4.568714 0.12591709
4.569714 0.12553873000000002
4.570714 0.12515702
4.571714 0.12477197
4.572714 0.12438362
4.573714 0.12399199
4.574714 0.12359708999999999
4.575714 0.12319894
4.576715 0.12279756
4.577714 0.12239298
4.578714 0.12198521000000001
4.579714 0.12157427999999999
4.580714 0.1211602
4.581714 0.12074299
4.582714 0.12032266999999999
4.583714 0.11989927
4.584714 0.11947281
4.585714 0.11904329000000001
4.586714 0.11861075
4.587714 0.11817520999999999
4.588714 0.11773667
4.589714 0.11729517
4.590714 0.11685071999999999
4.591714 0.11640333
4.592714 0.11595304
4.593714 0.11549984
4.594714 0.11504377
4.595714 0.11458485
4.596714 0.11412308999999998
4.597714 0.11365851
4.598714 0.11319114
4.599714 0.11272099
4.600714 0.11224806
4.601714 0.11177240000000001
4.602714 0.111294
4.603714 0.1108129
4.604714 0.11032912
4.605714 0.10984265
4.606714 0.10935352999999999
4.607714 0.10886177999999999
4.608714 0.10836741
4.609715 0.10787043999999998
4.610714 0.10737089
4.611714 0.10686878000000001
4.612714 0.10636412
4.613714 0.10585693
4.614714 0.10534724000000001
4.615714 0.10483506
4.616714 0.10432041
4.617714 0.10380331999999999
4.618714 0.10328379000000001
4.619714 0.10276185
4.620714 0.10223752
4.621714 0.10171080999999998
4.622715 0.10118175000000001
4.623714 0.10065036
4.624714 0.10011664999999999
4.625714 0.099580642
4.626714 0.099042349
4.627714 0.09850179799999999
4.628714 0.097959011
4.629714 0.097413996
4.630714 0.096866779
4.631714 0.09631737500000001
4.632714 0.09576580500000001
4.633714 0.095212087
4.634714 0.094656239
4.635714 0.094098278
4.636714 0.093538221
4.637714 0.092976086
4.638714 0.092411891
4.639714 0.091845659
4.640714 0.0912774
4.641714 0.090707134
4.642715 0.090134883
4.643714 0.089560659
4.644714 0.088984484
4.645714 0.088406372
4.646714 0.087826344
4.647714 0.087244413
4.648714 0.086660602
4.649714 0.086074922
4.650714 0.085487391
4.651714 0.084898033
4.652714 0.08430685800000001
4.653714 0.083713885
4.654714 0.083119131
4.655715 0.082522613
4.656714 0.081924343
4.657714 0.081324345
4.658714 0.080722629
4.659714 0.080119219
4.660714 0.079514127
4.661714 0.07890736999999999
4.662714 0.078298961
4.663714 0.07768892100000001
4.664714 0.077077263
4.665714 0.076464005
4.666714 0.075849157
4.667714 0.075232744
4.668715 0.07461477700000001
4.669714 0.073995267
4.670714 0.07337423700000001
4.671714 0.072751701
4.672714 0.072127674
4.673714 0.071502174
4.674714 0.07087521399999999
4.675714 0.07024680999999999
4.676714 0.06961697900000001
4.677714 0.068985741
4.678714 0.068353105
4.679714 0.06771909
4.680714 0.067083712
4.681714 0.06644699
4.682714 0.065808935
4.683714 0.065169565
4.684714 0.064528896
4.685714 0.063886947
4.686714 0.06324373500000001
4.687714 0.06259927800000001
4.688715 0.061953586
4.689714 0.06130668300000001
4.690714 0.060658581999999996
4.691714 0.060009299
4.692714 0.059358851
4.693714 0.058707257
4.694714 0.058054528
4.695714 0.057400682
4.696714 0.056745735
4.697714 0.056089705
4.698714 0.05543261100000001
4.699714 0.054774461999999996
4.700714 0.054115277999999996
4.701715 0.053455075
4.702714 0.052793865
4.703714 0.05213166600000001
4.704714 0.051468494
4.705714 0.050804362000000006
4.706714 0.050139287000000005
4.707714 0.049473287
4.708714 0.048806369999999995
4.709714 0.048138553
4.710714 0.047469849
4.711714 0.046800275
4.712714 0.046129845
4.713714 0.045458574
4.714714 0.044786473
4.715714 0.044113561
4.716714 0.043439847999999996
4.717714 0.042765352
4.718714 0.042090085
4.719714 0.041414061
4.720714 0.040737295
4.721714 0.040059802
4.722714 0.039381595
4.723714 0.038702687
4.724714 0.038023095
4.725714 0.037342831
4.726714 0.036661912
4.727714 0.03598035
4.728714 0.035298159
4.729714 0.034615357
4.730714 0.033931955
4.731714 0.033247969
4.732714 0.032563412
4.733714 0.031878299
4.734715 0.031192644
4.735714 0.030506463
4.736714 0.029819770000000002
4.737714 0.029132579
4.738714 0.028444905
4.739714 0.027756765
4.740714 0.027068171999999998
4.741714 0.026379139
4.742714 0.02568968
4.743714 0.024999812
4.744714 0.024309549
4.745714 0.023618907
4.746714 0.0229279
4.747715 0.022236542999999998
4.748714 0.021544851
4.749714 0.020852838999999998
4.750714 0.020160523
4.751714 0.019467917
4.752714 0.018775038
4.753714 0.0180819
4.754714 0.017388519
4.755714 0.016694909
4.756714 0.016001087
4.757714 0.015307066
4.758714 0.014612864
4.759714 0.013918496999999998
4.760714 0.013223978999999999
4.761714 0.012529326
4.762714 0.011834554
4.763714 0.011139679
4.764714 0.010444716
4.765714 0.009749679899999999
4.766714 0.0090545873
4.767715 0.008359453900000001
4.768714 0.0076642944
4.769714 0.0069691239000000006
4.770714 0.0062739586
4.771714 0.0055788132
4.772714 0.0048837028
4.773714 0.0041886426
4.774714 0.0034936478
4.775714 0.0027987333
4.776714 0.0021039139
4.777714 0.0014092046
4.778714 0.00071462
4.779714 2.0174878000000002e-05
4.780715 -0.00067411611
4.781714 -0.0013682383
4.782714 -0.002062177
4.783714 -0.0027559176
4.784714 -0.0034494453
4.785714 -0.0041427458
4.786714 -0.0048358044
4.787714 -0.0055286058
4.788714 -0.0062211357999999994
4.789714 -0.0069133792
4.790714 -0.0076053213000000005
4.791714 -0.0082969469
4.792714 -0.0089882407
4.793715 -0.009679188200000001
4.794714 -0.010369773
4.795714 -0.011059982000000001
4.796714 -0.011749797000000001
4.797714 -0.012439204
4.798714 -0.013128186
4.799714 -0.013816729
4.800714 -0.014504816
4.801714 -0.015192432
4.802714 -0.015879561
4.803714 -0.016566186
4.804714 -0.017252291
4.805714 -0.017937861
4.806714 -0.018622878000000002
4.807714 -0.019307325
4.808714 -0.019991188
4.809714 -0.02067445
4.810714 -0.021357094
4.811714 -0.022039101
4.812714 -0.022720457
4.813715 -0.023401144000000002
4.814714 -0.024081147
4.815714 -0.024760447999999997
4.816714 -0.02543903
4.817714 -0.026116874999999998
4.818714 -0.026793967000000002
4.819714 -0.027470290999999997
4.820714 -0.028145828
4.821714 -0.028820560000000002
4.822714 -0.029494470999999998
4.823714 -0.030167543
4.824714 -0.03083976
4.825714 -0.031511104
4.826715 -0.032181558
4.827714 -0.032851103
4.828714 -0.033519723
4.829714 -0.034187399
4.830714 -0.034854116000000004
4.831714 -0.035519856999999995
4.832714 -0.036184603
4.833714 -0.036848335999999995
4.834714 -0.037511039
4.835714 -0.038172695
4.836714 -0.038833284999999995
4.837714 -0.039492792
4.838714 -0.040151199
4.839714 -0.040808488999999996
4.840714 -0.041464642999999995
4.841714 -0.042119646
4.842714 -0.042773478000000004
4.843714 -0.043426122
4.844714 -0.044077562
4.845714 -0.044727778999999995
4.846714 -0.045376757
4.847714 -0.04602448
4.848714 -0.046670929
4.849714 -0.047316085
4.850714 -0.047959933999999996
4.851714 -0.048602457
4.852714 -0.04924364
4.853714 -0.049883459
4.854714 -0.05052190399999999
4.855714 -0.051158952
4.856714 -0.051794590999999994
4.857714 -0.052428799
4.858714 -0.053061557
4.859715 -0.053692854
4.860714 -0.054322666000000006
4.861714 -0.054950977
4.862714 -0.055577769
4.863714 -0.056203024
4.864714 -0.056826725
4.865714 -0.057448853999999994
4.866714 -0.058069389
4.867714 -0.05868831099999999
4.868714 -0.059305603
4.869714 -0.059921248
4.870714 -0.060535222
4.871714 -0.061147508999999996
4.872715 -0.06175809
4.873714 -0.062366948
4.874714 -0.062974059
4.875714 -0.06357940100000001
4.876714 -0.064182963
4.877714 -0.064784719
4.878714 -0.06538464799999999
4.879714 -0.065982732
4.880714 -0.066578953
4.881714 -0.067173288
4.882714 -0.067765714
4.883714 -0.068356219
4.884714 -0.068944774
4.885714 -0.069531368
4.886714 -0.07011597
4.887714 -0.070698571
4.888714 -0.071279146
4.889714 -0.071857672
4.890714 -0.072434131
4.891714 -0.073008507
4.892715 -0.073580776
4.893714 -0.074150914
4.894714 -0.074718904
4.895714 -0.075284729
4.896714 -0.075848366
4.897714 -0.076409796
4.898714 -0.076968997
4.899714 -0.077525951
4.900714 -0.078080635
4.901714 -0.078633032
4.902714 -0.079183117
4.903714 -0.07973087499999999
4.904714 -0.08027628099999999
4.905715 -0.080819317
4.906714 -0.08135996200000001
4.907714 -0.081898196
4.908714 -0.082433998
4.909714 -0.082967343
4.910714 -0.083498214
4.911714 -0.084026594
4.912714 -0.084552454
4.913714 -0.085075782
4.914714 -0.085596548
4.915714 -0.086114736
4.916714 -0.08663032799999999
4.917714 -0.0871433
4.918715 -0.08765363
4.919714 -0.0881613
4.920714 -0.088666286
4.921714 -0.089168572
4.922714 -0.089668133
4.923714 -0.09016495299999999
4.924714 -0.090659008
4.925714 -0.09115027499999999
4.926714 -0.091638736
4.927714 -0.09212437400000001
4.928714 -0.09260716
4.929714 -0.093087077
4.930714 -0.09356410600000001
4.931714 -0.094038225
4.932714 -0.09450941
4.933714 -0.094977644
4.934714 -0.095442904
4.935714 -0.095905171
4.936714 -0.09636442399999999
4.937714 -0.096820638
4.938715 -0.097273791
4.939714 -0.097723864
4.940714 -0.09817084100000001
4.941714 -0.09861468600000001
4.942714 -0.09905538800000001
4.943714 -0.099492923
4.944714 -0.099927268
4.945714 -0.10035840000000001
4.946714 -0.10078630999999999
4.947714 -0.10121095999999999
4.948714 -0.10163233
4.949714 -0.10205042
4.950714 -0.10246517999999999
4.951715 -0.1028766
4.952714 -0.10328466
4.953714 -0.10368933
4.954714 -0.10409059000000001
4.955714 -0.10448843
4.956714 -0.10488282
4.957714 -0.10527373999999999
4.958714 -0.10566115
4.959714 -0.10604506999999999
4.960714 -0.10642544000000001
4.961714 -0.10680227
4.962714 -0.10717551
4.963714 -0.10754515
4.964714 -0.10791117
4.965714 -0.10827355
4.966714 -0.10863227
4.967714 -0.10898730999999999
4.968714 -0.10933863999999999
4.969714 -0.10968625
4.970714 -0.11003012
4.971714 -0.11037021000000001
4.972714 -0.11070652
4.973714 -0.11103903000000001
4.974714 -0.1113677
4.975714 -0.11169253000000001
4.976714 -0.11201347
4.977714 -0.11233052999999998
4.978714 -0.11264367
4.979714 -0.11295289
4.980714 -0.11325815
4.981714 -0.11355943
4.982714 -0.11385672
4.983714 -0.11414999999999999
4.984715 -0.11443923
4.985714 -0.11472441
4.986714 -0.11500552
4.987714 -0.11528253
4.988714 -0.11555541999999999
4.989714 -0.11582418
4.990714 -0.11608878
4.991714 -0.11634919999999999
4.992714 -0.11660543
4.993714 -0.11685744
4.994714 -0.11710522
4.995714 -0.11734874999999999
4.996714 -0.11758801
4.997715 -0.11782298000000001
4.998714 -0.11805365
4.999714 -0.11827998
5.000714 -0.11850196
5.001714 -0.11871958
5.002714 -0.11893281
5.003714 -0.11914164
5.004714 -0.11934605000000001
5.005714 -0.11954602
5.006714 -0.11974153
5.007714 -0.11993257
5.008714 -0.1201191
5.009714 -0.12030113
5.010714 -0.12047861
5.011714 -0.12065155
5.012714 -0.12081992
5.013714 -0.1209837
5.014714 -0.12114288
5.015714 -0.12129743
5.016714 -0.12144733999999999
5.017715 -0.12159259
5.018714 -0.12173316
5.019714 -0.12186903
5.020714 -0.12200017999999999
5.021714 -0.12212661
5.022714 -0.12224829000000001
5.023714 -0.12236519
5.024714 -0.12247731
5.025714 -0.12258464
5.026714 -0.12268714
5.027714 -0.12278481
5.028714 -0.12287764
5.029714 -0.1229656
5.030715 -0.12304868000000001
5.031714 -0.12312686
5.032714 -0.12320013
5.033714 -0.12326848
5.034714 -0.12333188
5.035714 -0.12339032
5.036714 -0.1234438
5.037714 -0.12349228999999999
5.038714 -0.12353578
5.039714 -0.12357427
5.040714 -0.12360773
5.041714 -0.12363615
5.042714 -0.12365951000000001
5.043715 -0.12367781
5.044714 -0.12369103000000001
5.045714 -0.12369917
5.046714 -0.1237022
5.047714 -0.12370012
5.048714 -0.12369290999999999
5.049714 -0.12368056000000001
5.050714 -0.12366306
5.051714 -0.12364038999999999
5.052714 -0.12361256
5.053714 -0.12357952999999999
5.054714 -0.12354130999999999
5.055714 -0.12349789
5.056714 -0.12344923999999999
5.057714 -0.12339536000000001
5.058714 -0.12333625
5.059714 -0.12327188000000001
5.060714 -0.12320225000000001
5.061714 -0.12312735999999999
5.062714 -0.12304719
5.063715 -0.12296173
5.064714 -0.12287097
5.065714 -0.12277489999999999
5.066714 -0.12267352
5.067714 -0.12256681000000001
5.068714 -0.12245476000000001
5.069714 -0.12233737
5.070714 -0.12221463
5.071714 -0.12208652999999998
5.072714 -0.12195305999999999
5.073714 -0.12181422
5.074714 -0.12167
5.075714 -0.12152039
5.076715 -0.12136538
5.077714 -0.12120497
5.078714 -0.12103915000000001
5.079714 -0.12086791999999999
5.080714 -0.12069126000000001
5.081714 -0.12050915999999999
5.082714 -0.12032164
5.083714 -0.12012866999999999
5.084714 -0.11993024999999999
5.085714 -0.11972638
5.086714 -0.11951706
5.087714 -0.11930226
5.088714 -0.119082
5.089714 -0.11885625999999999
5.090714 -0.11862505
5.091714 -0.11838834999999999
5.092714 -0.11814617
5.093714 -0.1178985
5.094714 -0.11764534
5.095714 -0.11738669
5.096714 -0.11712253
5.097714 -0.11685287999999999
5.098714 -0.11657773
5.099714 -0.11629708
5.100714 -0.11601091999999999
5.101714 -0.11571926
5.102714 -0.1154221
5.103714 -0.11511943
5.104714 -0.11481126
5.105714 -0.11449759
5.106714 -0.11417841000000001
5.107714 -0.11385374
5.108714 -0.11352357999999999
5.109715 -0.11318792
5.110714 -0.11284675999999999
5.111714 -0.11250011000000001
5.112714 -0.11214798
5.113714 -0.11179035999999999
5.114714 -0.11142725999999999
5.115714 -0.11105868
5.116714 -0.11068462999999999
5.117714 -0.1103051
5.118714 -0.10992012
5.119714 -0.10952965999999999
5.120714 -0.10913374999999999
5.121714 -0.10873239
5.122715 -0.10832557
5.123714 -0.10791332
5.124714 -0.10749564
5.125714 -0.10707252999999999
5.126714 -0.10664399000000001
5.127714 -0.10621003
5.128714 -0.10577065
5.129714 -0.10532587999999998
5.130714 -0.1048757
5.131714 -0.10442012999999999
5.132714 -0.10395918999999999
5.133714 -0.10349286
5.134714 -0.10302117000000001
5.135714 -0.10254411000000001
5.136714 -0.10206171
5.137714 -0.10157396
5.138714 -0.10108089
5.139714 -0.10058249000000001
5.140714 -0.10007878
5.141714 -0.099569769
5.142715 -0.09905546900000001
5.143714 -0.098535884
5.144714 -0.098011037
5.145714 -0.09748092900000001
5.146714 -0.09694557499999999
5.147714 -0.09640498900000001
5.148714 -0.095859182
5.149714 -0.09530817
5.150714 -0.094751961
5.151714 -0.094190572
5.152714 -0.093624019
5.153714 -0.093052309
5.154714 -0.09247546
5.155715 -0.091893488
5.156714 -0.09130640500000001
5.157714 -0.09071422999999999
5.158714 -0.090116978
5.159714 -0.089514663
5.160714 -0.088907301
5.161714 -0.08829491
5.162714 -0.087677507
5.163714 -0.087055104
5.164714 -0.086427724
5.165714 -0.085795386
5.166714 -0.085158111
5.167714 -0.084515911
5.168715 -0.083868811
5.169714 -0.083216827
5.170714 -0.082559983
5.171714 -0.081898295
5.172714 -0.081231788
5.173714 -0.08056047999999999
5.174714 -0.079884392
5.175714 -0.079203548
5.176714 -0.078517973
5.177714 -0.077827688
5.178714 -0.077132718
5.179714 -0.076433079
5.180714 -0.075728801
5.181714 -0.075019908
5.182714 -0.074306427
5.183714 -0.07358837800000001
5.184714 -0.072865788
5.185714 -0.07213868699999999
5.186714 -0.071407098
5.187714 -0.070671045
5.188715 -0.069930556
5.189714 -0.069185655
5.190714 -0.068436371
5.191714 -0.06768273300000001
5.192714 -0.066924765
5.193714 -0.066162494
5.194714 -0.065395952
5.195714 -0.064625166
5.196714 -0.063850166
5.197714 -0.063070975
5.198714 -0.062287628000000005
5.199714 -0.061500148000000004
5.200714 -0.060708571
5.201715 -0.059912924
5.202714 -0.059113238
5.203714 -0.058309542
5.204714 -0.05750187
5.205714 -0.056690251000000004
5.206714 -0.055874715
5.207714 -0.055055296999999996
5.208714 -0.054232024999999996
5.209714 -0.053404935
5.210714 -0.052574055999999994
5.211714 -0.051739428
5.212714 -0.050901074000000004
5.213714 -0.050059037
5.214714 -0.049213343
5.215714 -0.048364035
5.216714 -0.047511142
5.217714 -0.0466547
5.218714 -0.045794746
5.219714 -0.044931314
5.220714 -0.044064439
5.221714 -0.043194156000000004
5.222714 -0.042320506
5.223714 -0.041443520000000005
5.224714 -0.040563237
5.225714 -0.039679694
5.226714 -0.038792929
5.227714 -0.037902980999999995
5.228714 -0.037009886
5.229714 -0.036113686
5.230714 -0.035214415
5.231714 -0.034312115
5.232714 -0.033406826
5.233714 -0.032498586
5.234715 -0.031587432
5.235714 -0.030673409
5.236714 -0.029756557000000003
5.237714 -0.028836915999999997
5.238714 -0.027914526000000002
5.239714 -0.026989431
5.240714 -0.026061671
5.241714 -0.025131288999999998
5.242714 -0.024198327000000002
5.243714 -0.023262829999999998
5.244714 -0.02232484
5.245714 -0.0213844
5.246714 -0.020441556
5.247715 -0.019496349
5.248714 -0.018548826
5.249714 -0.017599029999999998
5.250714 -0.016647007
5.251714 -0.015692801000000003
5.252714 -0.014736458
5.253714 -0.013778023999999998
5.254714 -0.012817543999999998
5.255714 -0.011855062999999999
5.256714 -0.010890628999999999
5.257714 -0.009924287600000001
5.258714 -0.008956084599999999
5.259714 -0.0079860671
5.260714 -0.007014281399999999
5.261714 -0.006040775
5.262714 -0.0050655945
5.263714 -0.0040887866
5.264714 -0.0031103991000000003
5.265714 -0.0021304792000000003
5.266714 -0.0011490741
5.267715 -0.00016623156
5.268714 0.0008180005399999999
5.269714 0.0018035742
5.270714 0.0027904416
5.271714 0.0037785542999999996
5.272714 0.0047678641
5.273714 0.005758322000000001
5.274714 0.006749879699999999
5.275714 0.0077424877
5.276714 0.0087360975
5.277714 0.0097306591
5.278714 0.010726123
5.279714 0.011722439
5.280715 0.012719555999999998
5.281714 0.013717423999999999
5.282714 0.014715994
5.283714 0.015715213
5.284714 0.016715031
5.285714 0.017715395
5.286714 0.018716256
5.287714 0.019717558
5.288714 0.020719253
5.289714 0.021721284
5.290714 0.022723603000000002
5.291714 0.023726154
5.292714 0.024728884000000003
5.293715 0.025731741
5.294714 0.026734670999999998
5.295714 0.027737621
5.296714 0.028740535999999997
5.297714 0.029743361
5.298714 0.030746042999999997
5.299714 0.031748528000000005
5.300714 0.032750762
5.301714 0.033752689999999995
5.302714 0.034754258
5.303714 0.035755409
5.304714 0.036756092000000004
5.305714 0.037756248
5.306714 0.038755825
5.307714 0.039754767
5.308714 0.040753017
5.309714 0.041750522000000005
5.310714 0.042747226
5.311714 0.043743075
5.312714 0.044738009
5.313715 0.045731978
5.314714 0.046724921999999995
5.315714 0.047716787000000004
5.316714 0.048707516
5.317714 0.049697055
5.318714 0.050685351
5.319714 0.051672342999999996
5.320714 0.052657973999999996
5.321714 0.053642195000000004
5.322714 0.054624944
5.323714 0.055606168000000004
5.324714 0.056585809
5.325714 0.057563809
5.326715 0.058540114000000004
5.327714 0.059514667
5.328714 0.060487416
5.329714 0.061458303000000006
5.330714 0.062427268
5.331714 0.06339426
5.332714 0.06435922100000001
5.333714 0.06532209800000001
5.334714 0.066282833
5.335714 0.067241368
5.336714 0.06819765
5.337714 0.069151627
5.338714 0.070103235
5.339714 0.071052427
5.340714 0.07199914
5.341714 0.072943326
5.342714 0.073884928
5.343714 0.074823888
5.344714 0.075760152
5.345714 0.07669366300000001
5.346714 0.077624369
5.347714 0.07855221
5.348714 0.079477136
5.349714 0.080399087
5.350714 0.081318012
5.351714 0.08223385700000001
5.352714 0.083146564
5.353714 0.084056077
5.354714 0.084962341
5.355714 0.08586529899999999
5.356714 0.08676489800000001
5.357714 0.087661081
5.358714 0.08855379399999999
5.359715 0.089442986
5.360714 0.090328592
5.361714 0.091210566
5.362714 0.09208885
5.363714 0.092963385
5.364714 0.09383412000000001
5.365714 0.094700995
5.366714 0.09556395799999999
5.367714 0.096422952
5.368714 0.09727792299999999
5.369714 0.098128815
5.370714 0.098975585
5.371714 0.09981816399999999
5.372715 0.10065651
5.373714 0.10149055
5.374714 0.10232024
5.375714 0.10314554000000001
5.376714 0.10396636999999999
5.377714 0.1047827
5.378714 0.10559446
5.379714 0.10640161
5.380714 0.1072041
5.381714 0.10800186
5.382714 0.10879483999999999
5.383714 0.10958301
5.384714 0.1103663
5.385714 0.11114466
5.386714 0.11191804999999999
5.387714 0.11268639999999999
5.388714 0.11344966000000001
5.389714 0.1142078
5.390714 0.11496074999999999
5.391714 0.11570846
5.392715 0.1164509
5.393714 0.11718798999999999
5.394714 0.11791971
5.395714 0.11864599
5.396714 0.11936678999999999
5.397714 0.12008206
5.398714 0.12079174999999999
5.399714 0.12149579999999999
5.400714 0.12219419
5.401714 0.12288685
5.402714 0.12357373
5.403714 0.1242548
5.404714 0.12493000000000001
5.405715 0.12559928
5.406714 0.1262626
5.407714 0.12691992
5.408714 0.12757119
5.409714 0.12821637
5.410714 0.12885539000000001
5.411714 0.12948824
5.412714 0.13011483999999998
5.413714 0.13073517
5.414714 0.13134918
5.415714 0.13195684
5.416714 0.13255808000000002
5.417714 0.13315286
5.418715 0.13374117
5.419714 0.13432292999999998
5.420714 0.13489812
5.421714 0.13546668
5.422714 0.13602858
5.423714 0.13658378
5.424714 0.13713223
5.425714 0.13767389
5.426714 0.13820872
5.427714 0.13873669
5.428714 0.13925774
5.429714 0.13977184
5.430714 0.14027894999999999
5.431714 0.14077902
5.432714 0.14127203
5.433714 0.14175792
5.434714 0.14223667
5.435714 0.14270822
5.436714 0.14317255
5.437714 0.14362960000000002
5.438715 0.14407936000000002
5.439714 0.14452178
5.440714 0.14495681000000002
5.441714 0.14538442
5.442714 0.14580458999999998
5.443714 0.14621727
5.444714 0.14662243
5.445714 0.14702004
5.446714 0.14741005000000001
5.447714 0.14779245
5.448714 0.14816719
5.449714 0.14853424
5.450714 0.14889357
5.451715 0.14924514
5.452714 0.14958892999999998
5.453714 0.1499249
5.454714 0.15025303
5.455714 0.15057329
5.456714 0.15088564
5.457714 0.15119007
5.458714 0.15148653
5.459714 0.151775
5.460714 0.15205545
5.461714 0.15232786999999998
5.462714 0.15259220999999998
5.463714 0.15284845
5.464714 0.15309657000000002
5.465714 0.15333655000000002
5.466714 0.15356835000000002
5.467714 0.15379196
5.468714 0.15400735000000002
5.469714 0.15421448999999998
5.470714 0.15441336
5.471714 0.15460395000000002
5.472714 0.15478622
5.473714 0.15496017
5.474714 0.15512576
5.475714 0.15528298
5.476714 0.1554318
5.477714 0.15557221000000002
5.478714 0.15570419
5.479714 0.15582772
5.480714 0.15594277
5.481714 0.15604934
5.482714 0.15614741000000001
5.483714 0.15623695
5.484715 0.15631797
5.485714 0.15639042
5.486714 0.15645431
5.487714 0.15650962000000002
5.488714 0.15655633
5.489714 0.15659443
5.490714 0.15662390999999998
5.491714 0.15664474
5.492714 0.15665693
5.493714 0.15666046
5.494714 0.15665532999999998
5.495714 0.15664151
5.496714 0.15661899
5.497715 0.15658777000000002
5.498714 0.15654784
5.499714 0.15649919
5.500714 0.15644181
5.501714 0.15637568
5.502714 0.15630081999999998
5.503714 0.1562172
5.504714 0.15612481
5.505714 0.15602366
5.506714 0.15591374
5.507714 0.15579504
5.508714 0.15566755
5.509714 0.15553129
5.510714 0.15538624
5.511714 0.15523239
5.512714 0.15506976
5.513714 0.15489833
5.514714 0.1547181
5.515714 0.15452908
5.516714 0.15433127
5.517715 0.15412467
5.518714 0.15390927
5.519714 0.15368509
5.520714 0.15345212
5.521714 0.15321036999999998
5.522714 0.15295985
5.523714 0.15270056
5.524714 0.1524325
5.525714 0.15215568
5.526714 0.15187009999999998
5.527714 0.15157578
5.528714 0.15127272
5.529714 0.15096094
5.530715 0.15064044
5.531714 0.15031121
5.532714 0.1499733
5.533714 0.14962668
5.534714 0.14927138
5.535714 0.14890742
5.536714 0.1485348
5.537714 0.14815353
5.538714 0.14776363
5.539714 0.1473651
5.540714 0.14695798
5.541714 0.14654226
5.542714 0.14611796
5.543715 0.14568509999999998
5.544714 0.1452437
5.545714 0.14479377000000002
5.546714 0.14433532
5.547714 0.14386838999999998
5.548714 0.14339299
5.549714 0.14290912
5.550714 0.14241681
5.551714 0.14191609
5.552714 0.14140697
5.553714 0.14088948
5.554714 0.14036363000000002
5.555714 0.13982946
5.556714 0.13928696999999998
5.557714 0.1387362
5.558714 0.13817718
5.559714 0.13760991
5.560714 0.13703443
5.561714 0.13645077
5.562714 0.13585896
5.563715 0.13525902
5.564714 0.13465097
5.565714 0.13403485
5.566714 0.13341069
5.567714 0.13277851
5.568714 0.13213834
5.569714 0.13149022
5.570714 0.13083417
5.571714 0.13017023
5.572714 0.12949844
5.573714 0.1288188
5.574714 0.12813138
5.575714 0.1274362
5.576715 0.12673328
5.577714 0.12602267
5.578714 0.1253044
5.579714 0.1245785
5.580714 0.12384503
5.581714 0.123104
5.582714 0.12235544999999999
5.583714 0.12159942
5.584714 0.12083595999999999
5.585714 0.12006509
5.586714 0.11928686
5.587714 0.11850129999999999
5.588714 0.11770846000000001
5.589714 0.11690838
5.590714 0.11610108999999999
5.591714 0.11528664999999999
5.592714 0.11446508999999999
5.593714 0.11363644
5.594714 0.11280077
5.595714 0.11195811
5.596714 0.11110848999999999
5.597714 0.11025198
5.598714 0.10938860999999998
5.599714 0.10851843
5.600714 0.10764148
5.601714 0.10675782
5.602714 0.10586749
5.603714 0.10497053
5.604714 0.104067
5.605714 0.10315693999999999
5.606714 0.10224041
5.607714 0.10131744000000001
5.608714 0.10038810000000001
5.609715 0.099452434
5.610714 0.098510494
5.611714 0.097562326
5.612714 0.096607982
5.613714 0.095647515
5.614714 0.094680977
5.615714 0.093708426
5.616714 0.092729909
5.617714 0.091745483
5.618714 0.090755202
5.619714 0.089759124
5.620714 0.0887573
5.621714 0.087749789
5.622715 0.086736644
5.623714 0.085717929
5.624714 0.084693695
5.625714 0.083664001
5.626714 0.082628906
5.627714 0.081588468
5.628714 0.080542744
5.629714 0.079491793
5.630714 0.07843567900000001
5.631714 0.07737446
5.632714 0.076308195
5.633714 0.075236947
5.634714 0.074160774
5.635714 0.073079742
5.636714 0.07199391299999999
5.637714 0.070903345
5.638714 0.069808104
5.639714 0.06870825300000001
5.640714 0.06760385
5.641714 0.066494965
5.642715 0.065381656
5.643714 0.064263993
5.644714 0.06314204100000001
5.645714 0.062015856
5.646714 0.06088551
5.647714 0.059751066
5.648714 0.058612594
5.649714 0.057470152000000004
5.650714 0.056323817
5.651714 0.055173645
5.652714 0.054019707
5.653714 0.052862072999999996
5.654714 0.05170080700000001
5.655715 0.050535979
5.656714 0.049367652
5.657714 0.0481959
5.658714 0.047020789
5.659714 0.045842389
5.660714 0.044660771
5.661714 0.043476003
5.662714 0.042288157
5.663714 0.041097300999999996
5.664714 0.039903508000000004
5.665714 0.038706849
5.666714 0.037507396
5.667714 0.036305221
5.668715 0.035100395
5.669714 0.033892991000000004
5.670714 0.032683084
5.671714 0.031470743
5.672714 0.030256042
5.673714 0.029039057
5.674714 0.02781986
5.675714 0.026598525999999997
5.676714 0.025375129
5.677714 0.024149742
5.678714 0.022922439
5.679714 0.021693297
5.680714 0.02046239
5.681714 0.019229791
5.682714 0.017995578
5.683714 0.016759825
5.684714 0.015522607
5.685714 0.014284000000000002
5.686714 0.013044080999999999
5.687714 0.011802924
5.688715 0.010560606
5.689714 0.0093172042
5.690714 0.0080727936
5.691714 0.0068274516
5.692714 0.005581255
5.693714 0.004334281000000001
5.694714 0.0030866064
5.695714 0.0018383083
5.696714 0.00058946434
5.697714 -0.0006598480900000001
5.698714 -0.0019095512
5.699714 -0.0031595675
5.700714 -0.0044098189
5.701715 -0.0056602275
5.702714 -0.0069107155
5.703714 -0.0081612045
5.704714 -0.009411615600000001
5.705714 -0.010661871
5.706714 -0.011911893
5.707714 -0.013161602000000001
5.708714 -0.01441092
5.709714 -0.01565977
5.710714 -0.016908071
5.711714 -0.018155747
5.712714 -0.019402718
5.713714 -0.020648906
5.714714 -0.021894232
5.715714 -0.023138621
5.716714 -0.024381992
5.717714 -0.025624267
5.718714 -0.026865367999999997
5.719714 -0.028105217
5.720714 -0.029343736
5.721714 -0.030580849999999996
5.722714 -0.031816476
5.723714 -0.03305054
5.724714 -0.034282965
5.725714 -0.03551367
5.726714 -0.036742579
5.727714 -0.037969614
5.728714 -0.039194699
5.729714 -0.040417755
5.730714 -0.041638708
5.731714 -0.042857477
5.732714 -0.044073985
5.733714 -0.045288156
5.734715 -0.046499912000000004
5.735714 -0.047709173
5.736714 -0.048915867
5.737714 -0.05011991
5.738714 -0.051321229
5.739714 -0.052519748
5.740714 -0.053715386
5.741714 -0.054908067
5.742714 -0.056097715
5.743714 -0.057284255000000006
5.744714 -0.058467605000000006
5.745714 -0.059647689
5.746714 -0.060824433
5.747715 -0.06199775999999999
5.748714 -0.063167594
5.749714 -0.06433386
5.750714 -0.06549648200000001
5.751714 -0.066655385
5.752714 -0.067810493
5.753714 -0.06896173
5.754714 -0.07010902599999999
5.755714 -0.07125229999999999
5.756714 -0.072391483
5.757714 -0.07352649700000001
5.758714 -0.074657268
5.759714 -0.075783726
5.760714 -0.076905795
5.761714 -0.07802339999999999
5.762714 -0.07913647
5.763714 -0.08024493
5.764714 -0.08134871
5.765714 -0.082447741
5.766714 -0.083541946
5.767715 -0.084631256
5.768714 -0.0857156
5.769714 -0.08679490999999999
5.770714 -0.087869115
5.771714 -0.088938139
5.772714 -0.090001919
5.773714 -0.09106037900000001
5.774714 -0.092113455
5.775714 -0.09316107600000001
5.776714 -0.094203174
5.777714 -0.095239677
5.778714 -0.096270523
5.779714 -0.097295642
5.780715 -0.098314963
5.781714 -0.09932842800000001
5.782714 -0.10033597
5.783714 -0.10133750999999999
5.784714 -0.10233299
5.785714 -0.10332235
5.786714 -0.10430551
5.787714 -0.10528242
5.788714 -0.10625301
5.789714 -0.10721722
5.790714 -0.10817497999999999
5.791714 -0.10912623
5.792714 -0.11007091999999999
5.793715 -0.11100897000000001
5.794714 -0.11194033
5.795714 -0.11286492999999999
5.796714 -0.11378271999999999
5.797714 -0.11469362
5.798714 -0.11559759
5.799714 -0.11649455
5.800714 -0.11738447
5.801714 -0.11826727000000001
5.802714 -0.11914289000000002
5.803714 -0.12001126999999999
5.804714 -0.12087236000000001
5.805714 -0.12172610999999998
5.806714 -0.12257244
5.807714 -0.1234113
5.808714 -0.12424262999999999
5.809714 -0.12506639
5.810714 -0.12588251
5.811714 -0.12669093
5.812714 -0.12749161
5.813715 -0.12828449
5.814714 -0.12906952
5.815714 -0.12984662
5.816714 -0.13061577000000002
5.817714 -0.13137689
5.818714 -0.13212994
5.819714 -0.13287487
5.820714 -0.13361161000000002
5.821714 -0.13434014
5.822714 -0.13506039
5.823714 -0.13577231
5.824714 -0.13647586
5.825714 -0.13717099
5.826715 -0.13785764
5.827714 -0.13853577
5.828714 -0.13920534
5.829714 -0.1398663
5.830714 -0.14051861
5.831714 -0.14116222
5.832714 -0.14179708
5.833714 -0.14242315
5.834714 -0.14304039000000002
5.835714 -0.14364877
5.836714 -0.14424822
5.837714 -0.14483873
5.838714 -0.14542023
5.839714 -0.14599271
5.840714 -0.14655611
5.841714 -0.1471104
5.842714 -0.14765554
5.843714 -0.14819149
5.844714 -0.14871821999999998
5.845714 -0.14923568999999998
5.846714 -0.14974386
5.847714 -0.1502427
5.848714 -0.15073218000000002
5.849714 -0.15121226000000001
5.850714 -0.15168289999999998
5.851714 -0.15214408000000001
5.852714 -0.15259576
5.853714 -0.15303791
5.854714 -0.15347049000000001
5.855714 -0.15389349
5.856714 -0.15430686999999998
5.857714 -0.1547106
5.858714 -0.15510464000000002
5.859715 -0.15548897
5.860714 -0.15586357
5.861714 -0.15622842
5.862714 -0.15658347
5.863714 -0.15692872
5.864714 -0.15726411999999998
5.865714 -0.15758966
5.866714 -0.15790531
5.867714 -0.15821105
5.868714 -0.15850686
5.869714 -0.15879272
5.870714 -0.1590686
5.871714 -0.1593345
5.872715 -0.15959037
5.873714 -0.1598362
5.874714 -0.16007199
5.875714 -0.1602977
5.876714 -0.16051333
5.877714 -0.16071885
5.878714 -0.16091424
5.879714 -0.16109949
5.880714 -0.16127458
5.881714 -0.16143951
5.882714 -0.16159425
5.883714 -0.16173879
5.884714 -0.16187312
5.885714 -0.16199723
5.886714 -0.16211111
5.887714 -0.16221474
5.888714 -0.16230812
5.889714 -0.16239124
5.890714 -0.16246409
5.891714 -0.16252666
5.892715 -0.16257894
5.893714 -0.16262095
5.894714 -0.16265265
5.895714 -0.16267406
5.896714 -0.16268516
5.897714 -0.16268595
5.898714 -0.16267644
5.899714 -0.16265663
5.900714 -0.1626265
5.901714 -0.16258607
5.902714 -0.16253534
5.903714 -0.16247430000000002
5.904714 -0.16240295999999999
5.905715 -0.16232132
5.906714 -0.16222938
5.907714 -0.16212716000000002
5.908714 -0.16201466
5.909714 -0.16189187
5.910714 -0.16175882
5.911714 -0.1616155
5.912714 -0.16146194
5.913714 -0.16129812999999998
5.914714 -0.16112408
5.915714 -0.16093981
5.916714 -0.16074532
5.917714 -0.16054063000000002
5.918715 -0.16032575
5.919714 -0.1601007
5.920714 -0.15986546999999998
5.921714 -0.15962009
5.922714 -0.15936456999999998
5.923714 -0.15909893
5.924714 -0.15882319
5.925714 -0.15853735
5.926714 -0.15824144
5.927714 -0.15793547
5.928714 -0.15761946999999998
5.929714 -0.15729344
5.930714 -0.15695742000000001
5.931714 -0.15661141
5.932714 -0.15625545
5.933714 -0.15588955
5.934714 -0.15551373
5.935714 -0.15512803
5.936714 -0.15473245
5.937714 -0.15432702999999998
5.938715 -0.1539118
5.939714 -0.15348677
5.940714 -0.15305198
5.941714 -0.15260745
5.942714 -0.15215320999999998
5.943714 -0.15168929
5.944714 -0.15121573
5.945714 -0.15073253
5.946714 -0.15023975
5.947714 -0.14973740000000002
5.948714 -0.14922554
5.949714 -0.14870417
5.950714 -0.14817334
5.951715 -0.14763309
5.952714 -0.14708345
5.953714 -0.14652445
5.954714 -0.14595612
5.955714 -0.1453785
5.956714 -0.14479164
5.957714 -0.14419557
5.958714 -0.14359033
5.959714 -0.14297594
5.960714 -0.14235247
5.961714 -0.14171994
5.962714 -0.1410784
5.963714 -0.14042789
5.964714 -0.13976845999999998
5.965714 -0.13910013999999998
5.966714 -0.13842299
5.967714 -0.13773703
5.968714 -0.13704232
5.969714 -0.13633892
5.970714 -0.13562685
5.971714 -0.13490617
5.972714 -0.13417694
5.973714 -0.13343918999999999
5.974714 -0.13269297
5.975714 -0.13193834000000002
5.976714 -0.13117534
5.977714 -0.13040403
5.978714 -0.12962446
5.979714 -0.12883666
5.980714 -0.12804072
5.981714 -0.12723666
5.982714 -0.12642455
5.983714 -0.12560443999999998
5.984715 -0.12477638999999999
5.985714 -0.12394044000000001
5.986714 -0.12309666
5.987714 -0.12224510000000001
5.988714 -0.12138581
5.989714 -0.12051886
5.990714 -0.11964428999999999
5.991714 -0.11876216
5.992714 -0.11787252999999999
5.993714 -0.11697545000000001
5.994714 -0.116071
5.995714 -0.11515921999999999
5.996714 -0.11424018
5.997715 -0.11331393999999999
5.998714 -0.11238054
5.999714 -0.11144006
6.000714 -0.11049255000000001
6.001714 -0.10953809
6.002714 -0.10857671999999999
6.003714 -0.10760851
6.004714 -0.10663354
6.005714 -0.10565184
6.006714 -0.10466351
6.007714 -0.10366858999999999
6.008714 -0.10266716000000001
6.009714 -0.10165928
6.010714 -0.10064503
6.011714 -0.099624461
6.012714 -0.098597642
6.013714 -0.097564649
6.014714 -0.096525549
6.015714 -0.095480413
6.016714 -0.09442930999999999
6.017715 -0.093372312
6.018714 -0.092309486
6.019714 -0.09124091000000001
6.020714 -0.090166653
6.021714 -0.089086784
6.022714 -0.08800137999999999
6.023714 -0.08691051000000001
6.024714 -0.08581425100000001
6.025714 -0.084712676
6.026714 -0.083605858
6.027714 -0.08249387
6.028714 -0.08137679
6.029714 -0.08025469099999999
6.030715 -0.079127651
6.031714 -0.077995745
6.032714 -0.076859049
6.033714 -0.07571763699999999
6.034714 -0.074571592
6.035714 -0.07342098999999999
6.036714 -0.0722659
6.037714 -0.07110640900000001
6.038714 -0.069942587
6.039714 -0.068774517
6.040714 -0.067602278
6.041714 -0.066425948
6.042714 -0.065245607
6.043715 -0.064061332
6.044714 -0.062873203
6.045714 -0.06168130200000001
6.046714 -0.060485705
6.047714 -0.059286499
6.048714 -0.058083760000000005
6.049714 -0.056877569
6.050714 -0.055668001999999994
6.051714 -0.054455146999999995
6.052714 -0.053239084
6.053714 -0.052019895999999996
6.054714 -0.050797657
6.055714 -0.049572455
6.056714 -0.048344373
6.057714 -0.04711349
6.058714 -0.04587989
6.059714 -0.044643655
6.060714 -0.043404868
6.061714 -0.042163610000000004
6.062714 -0.040919962000000004
6.063715 -0.039674013
6.064714 -0.038425843
6.065714 -0.037175533000000004
6.066714 -0.035923169
6.067714 -0.034668835
6.068714 -0.033412615
6.069714 -0.03215459
6.070714 -0.030894848
6.071714 -0.029633471
6.072714 -0.028370545000000004
6.073714 -0.027106151999999998
6.074714 -0.02584038
6.075714 -0.024573316
6.076715 -0.023305041
6.077714 -0.022035642
6.078714 -0.020765205999999998
6.079714 -0.019493818
6.080714 -0.018221565000000002
6.081714 -0.016948531
6.082714 -0.015674805
6.083714 -0.014400471
6.084714 -0.013125615
6.085714 -0.011850326000000001
6.086714 -0.010574687999999999
6.087714 -0.0092987895
6.088714 -0.0080227153
6.089714 -0.0067465517
6.090714 -0.0054703854
6.091714 -0.0041943025
6.092714 -0.002918389
6.093714 -0.0016427308
6.094714 -0.00036741362
6.095714 0.0009074767099999999
6.096714 0.0021818545
6.097714 0.0034556345999999997
6.098714 0.0047287314
6.099714 0.0060010596
6.100714 0.0072725343
6.101714 0.00854307
6.102714 0.009812582
6.103714 0.011080986
6.104714 0.012348196
6.105714 0.013614129
6.106714 0.014878699
6.107714 0.016141823
6.108714 0.017403414
6.109715 0.01866339
6.110714 0.019921667
6.111714 0.021178157
6.112714 0.02243278
6.113714 0.02368545
6.114714 0.024936083
6.115714 0.026184597
6.116714 0.027430904
6.117714 0.028674924
6.118714 0.029916572
6.119714 0.031155764
6.120714 0.032392415
6.121714 0.033626443
6.122715 0.034857765
6.123714 0.036086299
6.124714 0.03731196
6.125714 0.038534665
6.126714 0.039754333999999995
6.127714 0.040970882
6.128714 0.04218423
6.129714 0.043394291
6.130714 0.044600989
6.131714 0.04580424
6.132714 0.047003964
6.133714 0.048200079
6.134714 0.049392505999999996
6.135714 0.050581165
6.136714 0.051765976
6.137714 0.052946858
6.138714 0.054123736000000006
6.139714 0.055296527
6.140714 0.056465151000000005
6.141714 0.057629531
6.142715 0.058789591999999995
6.143714 0.059945253000000004
6.144714 0.061096437
6.145714 0.06224307
6.146714 0.063385075
6.147714 0.064522371
6.148714 0.065654883
6.149714 0.06678254
6.150714 0.06790526100000001
6.151714 0.06902297
6.152714 0.070135598
6.153714 0.07124306899999999
6.154714 0.072345306
6.155715 0.073442236
6.156714 0.07453378100000001
6.157714 0.075619871
6.158714 0.076700439
6.159714 0.077775406
6.160714 0.078844698
6.161714 0.079908251
6.162714 0.080965989
6.163714 0.08201784200000001
6.164714 0.083063735
6.165714 0.084103603
6.166714 0.085137377
6.167714 0.086164987
6.168715 0.087186362
6.169714 0.08820144
6.170714 0.08921015
6.171714 0.090212427
6.172714 0.091208203
6.173714 0.092197408
6.174714 0.093179982
6.175714 0.094155857
6.176714 0.095124968
6.177714 0.096087251
6.178714 0.097042648
6.179714 0.09799108399999999
6.180714 0.09893251100000001
6.181714 0.099866861
6.182714 0.10079405999999999
6.183714 0.10171406999999999
6.184714 0.10262680999999998
6.185714 0.10353223
6.186714 0.10443026
6.187714 0.10532085000000001
6.188715 0.10620393
6.189714 0.10707945
6.190714 0.10794736
6.191714 0.10880759000000001
6.192714 0.10966009
6.193714 0.1105048
6.194714 0.11134166000000001
6.195714 0.11217062
6.196714 0.11299163
6.197714 0.11380463
6.198714 0.11460956
6.199714 0.11540637
6.200714 0.11619502
6.201715 0.11697544
6.202714 0.11774759
6.203714 0.11851143
6.204714 0.11926688
6.205714 0.12001392000000001
6.206714 0.12075249
6.207714 0.12148254
6.208714 0.12220403
6.209714 0.12291691
6.210714 0.12362113
6.211714 0.12431664999999999
6.212714 0.12500342
6.213714 0.1256814
6.214714 0.12635055
6.215714 0.12701083
6.216714 0.12766218
6.217714 0.12830459
6.218714 0.12893798
6.219714 0.12956234
6.220714 0.13017762
6.221714 0.13078377000000002
6.222714 0.13138077
6.223714 0.13196857
6.224714 0.13254713
6.225714 0.13311643
6.226714 0.13367641
6.227714 0.13422705
6.228714 0.13476831
6.229714 0.13530016
6.230714 0.13582256
6.231714 0.13633547000000001
6.232714 0.13683888
6.233714 0.13733273000000001
6.234715 0.13781701
6.235714 0.13829166999999998
6.236714 0.13875669000000002
6.237714 0.13921204999999998
6.238714 0.13965771
6.239714 0.14009364
6.240714 0.14051982
6.241714 0.14093623
6.242714 0.14134282
6.243714 0.14173959
6.244714 0.14212650999999998
6.245714 0.14250353999999998
6.246714 0.14287068
6.247715 0.14322790000000002
6.248714 0.14357517
6.249714 0.14391248
6.250714 0.14423981
6.251714 0.14455713
6.252714 0.14486443
6.253714 0.1451617
6.254714 0.14544891000000001
6.255714 0.14572605000000002
6.256714 0.14599309
6.257714 0.14625003
6.258714 0.14649685
6.259714 0.14673355
6.260714 0.14696011
6.261714 0.14717650999999998
6.262714 0.14738273999999998
6.263714 0.1475788
6.264714 0.14776466
6.265714 0.14794032999999998
6.266714 0.14810579999999998
6.267715 0.14826105
6.268714 0.14840608
6.269714 0.14854087
6.270714 0.14866543999999998
6.271714 0.14877977
6.272714 0.14888385999999998
6.273714 0.14897769
6.274714 0.14906127
6.275714 0.1491346
6.276714 0.14919769
6.277714 0.14925052
6.278714 0.14929309000000002
6.279714 0.14932541000000002
6.280715 0.14934747999999998
6.281714 0.1493593
6.282714 0.14936087
6.283714 0.14935220999999999
6.284714 0.1493333
6.285714 0.14930416000000002
6.286714 0.1492648
6.287714 0.14921521999999998
6.288714 0.14915543
6.289714 0.14908543999999999
6.290714 0.14900526
6.291714 0.14891488
6.292714 0.14881433
6.293715 0.14870362
6.294714 0.14858275
6.295714 0.14845174
6.296714 0.14831059000000002
6.297714 0.14815934
6.298714 0.14799797
6.299714 0.14782653
6.300714 0.147645
6.301714 0.14745342
6.302714 0.1472518
6.303714 0.14704015
6.304714 0.14681850000000002
6.305714 0.14658685999999999
6.306714 0.14634525
6.307714 0.14609369
6.308714 0.1458322
6.309714 0.14556082
6.310714 0.14527955
6.311714 0.14498841
6.312714 0.14468745
6.313715 0.14437666
6.314714 0.1440561
6.315714 0.14372577
6.316714 0.14338571
6.317714 0.14303596
6.318714 0.14267652
6.319714 0.14230744
6.320714 0.14192874
6.321714 0.14154046
6.322714 0.14114262
6.323714 0.14073526
6.324714 0.14031841
6.325714 0.13989211000000001
6.326715 0.13945638
6.327714 0.13901127
6.328714 0.13855681
6.329714 0.13809301999999998
6.330714 0.13761995
6.331714 0.13713764
6.332714 0.13664612999999998
6.333714 0.13614545
6.334714 0.13563564
6.335714 0.13511674
6.336714 0.13458878999999999
6.337714 0.13405182000000002
6.338714 0.13350589
6.339714 0.13295104
6.340714 0.13238728
6.341714 0.13181468999999998
6.342714 0.1312333
6.343714 0.13064314999999999
6.344714 0.13004428
6.345714 0.12943675
6.346714 0.12882059
6.347714 0.12819584
6.348714 0.12756257000000001
6.349714 0.12692082
6.350714 0.12627062
6.351714 0.12561204
6.352714 0.12494512
6.353714 0.12426991
6.354714 0.12358646
6.355714 0.12289482
6.356714 0.12219505
6.357714 0.12148719000000001
6.358714 0.12077129
6.359715 0.12004741000000001
6.360714 0.1193156
6.361714 0.11857592
6.362714 0.11782842
6.363714 0.11707314999999999
6.364714 0.11631018
6.365714 0.11553955
6.366714 0.11476133
6.367714 0.11397556
6.368714 0.11318231
6.369714 0.11238164
6.370714 0.1115736
6.371714 0.11075824999999999
6.372715 0.10993565000000001
6.373714 0.10910584999999999
6.374714 0.10826893000000001
6.375714 0.10742493000000002
6.376714 0.10657392
6.377714 0.10571597
6.378714 0.10485114
6.379714 0.10397948
6.380714 0.10310104999999999
6.381714 0.10221594
6.382714 0.10132418000000001
6.383714 0.10042586
6.384714 0.099521049
6.385714 0.09860979600000001
6.386714 0.09769217599999999
6.387714 0.096768251
6.388714 0.095838087
6.389714 0.094901759
6.390714 0.09395933
6.391714 0.093010871
6.392715 0.092056452
6.393714 0.091096142
6.394714 0.090130005
6.395714 0.08915811800000001
6.396714 0.088180549
6.397714 0.087197375
6.398714 0.08620865999999999
6.399714 0.085214479
6.400714 0.084214902
6.401714 0.083210005
6.402714 0.082199858
6.403714 0.081184536
6.404714 0.080164109
6.405715 0.079138647
6.406714 0.078108232
6.407714 0.077072927
6.408714 0.076032814
6.409714 0.074987963
6.410714 0.073938456
6.411714 0.072884356
6.412714 0.071825745
6.413714 0.070762698
6.414714 0.069695292
6.415714 0.068623596
6.416714 0.06754769099999999
6.417714 0.066467654
6.418715 0.06538356
6.419714 0.064295484
6.420714 0.063203502
6.421714 0.062107696
6.422714 0.061008142
6.423714 0.059904921
6.424714 0.058798108
6.425714 0.057687779
6.426714 0.056574022
6.427714 0.055456907
6.428714 0.054336520000000006
6.429714 0.053212937
6.430714 0.052086241
6.431714 0.050956511
6.432714 0.049823831
6.433714 0.048688281
6.434714 0.04754994
6.435714 0.046408889
6.436714 0.045265211
6.437714 0.044118988
6.438715 0.042970301
6.439714 0.04181923
6.440714 0.040665857
6.441714 0.039510266
6.442714 0.038352536
6.443714 0.037192751
6.444714 0.036030993
6.445714 0.034867343
6.446714 0.033701884
6.447714 0.032534695
6.448714 0.031365862
6.449714 0.030195466
6.450714 0.029023588000000003
6.451715 0.027850311
6.452714 0.026675715
6.453714 0.025499886000000003
6.454714 0.024322905
6.455714 0.023144856
6.456714 0.021965821
6.457714 0.020785881
6.458714 0.019605122
6.459714 0.018423623
6.460714 0.017241469
6.461714 0.016058743
6.462714 0.014875527000000001
6.463714 0.013691904
6.464714 0.012507959
6.465714 0.011323772
6.466714 0.010139428
6.467714 0.0089550093
6.468714 0.007770598300000001
6.469714 0.006586278300000001
6.470714 0.0054021322
6.471714 0.0042182426
6.472714 0.0030346919000000003
6.473714 0.0018515626
6.474714 0.00066893695
6.475714 -0.00051310276
6.476714 -0.0016944745
6.477714 -0.0028750963
6.478714 -0.0040548861
6.479714 -0.0052337626000000005
6.480714 -0.0064116437
6.481714 -0.007588449099999999
6.482714 -0.0087640961
6.483714 -0.0099385048
6.484715 -0.011111593000000001
6.485714 -0.012283279999999999
6.486714 -0.013453485999999999
6.487714 -0.014622128
6.488714 -0.015789128
6.489714 -0.016954404
6.490714 -0.018117877
6.491714 -0.019279464
6.492714 -0.020439088
6.493714 -0.021596666
6.494714 -0.022752119
6.495714 -0.023905367
6.496714 -0.025056329000000002
6.497715 -0.026204925999999996
6.498714 -0.027351081
6.499714 -0.028494711000000002
6.500714 -0.029635738000000002
6.501714 -0.030774085
6.502714 -0.03190967
6.503714 -0.033042414
6.504714 -0.034172239
6.505714 -0.03529907
6.506714 -0.036422824
6.507714 -0.037543426
6.508714 -0.038660801
6.509714 -0.039774869000000004
6.510714 -0.040885553
6.511714 -0.041992779
6.512714 -0.043096469
6.513714 -0.044196547
6.514714 -0.045292941
6.515714 -0.046385574
6.516714 -0.047474372
6.517715 -0.048559261
6.518714 -0.049640168000000005
6.519714 -0.050717016000000004
6.520714 -0.051789736999999995
6.521714 -0.05285825499999999
6.522714 -0.0539225
6.523714 -0.054982398
6.524714 -0.056037877
6.525714 -0.057088869
6.526714 -0.058135303000000006
6.527714 -0.059177104
6.528714 -0.060214207
6.529714 -0.061246537000000004
6.530715 -0.062274025
6.531714 -0.063296605
6.532714 -0.06431420900000001
6.533714 -0.065326761
6.534714 -0.066334195
6.535714 -0.06733645
6.536714 -0.068333454
6.537714 -0.069325138
6.538714 -0.07031143200000001
6.539714 -0.071292277
6.540714 -0.072267599
6.541714 -0.073237339
6.542714 -0.074201426
6.543715 -0.075159804
6.544714 -0.076112401
6.545714 -0.077059155
6.546714 -0.078
6.547714 -0.078934879
6.548714 -0.079863722
6.549714 -0.080786477
6.550714 -0.081703073
6.551714 -0.082613452
6.552714 -0.08351755699999999
6.553714 -0.084415328
6.554714 -0.085306703
6.555714 -0.086191623
6.556714 -0.087070034
6.557714 -0.087941875
6.558714 -0.08880709099999999
6.559714 -0.089665619
6.560714 -0.09051741199999999
6.561714 -0.09136240699999999
6.562714 -0.09220055099999999
6.563715 -0.093031791
6.564714 -0.09385607
6.565714 -0.094673334
6.566714 -0.095483533
6.567714 -0.096286612
6.568714 -0.09708252
6.569714 -0.09787121100000001
6.570714 -0.09865262500000001
6.571714 -0.099426706
6.572714 -0.10019341999999999
6.573714 -0.1009527
6.574714 -0.10170451000000001
6.575714 -0.10244879
6.576715 -0.10318549999999999
6.577714 -0.10391459000000002
6.578714 -0.104636
6.579714 -0.10534971000000001
6.580714 -0.10605565
6.581714 -0.10675377999999999
6.582714 -0.10744407
6.583714 -0.10812646
6.584714 -0.10880091
6.585714 -0.10946738
6.586714 -0.11012582
6.587714 -0.11077619999999999
6.588714 -0.11141847
6.589714 -0.11205259999999999
6.590714 -0.11267853
6.591714 -0.11329624
6.592714 -0.11390568999999999
6.593714 -0.11450683
6.594714 -0.11509964
6.595714 -0.11568407
6.596714 -0.11626008
6.597714 -0.11682764999999999
6.598714 -0.11738674
6.599714 -0.11793731
6.600714 -0.11847933000000001
6.601714 -0.11901277
6.602714 -0.11953758999999999
6.603714 -0.12005377
6.604714 -0.12056127
6.605714 -0.12106005
6.606714 -0.1215501
6.607714 -0.12203137
6.608714 -0.12250384
6.609715 -0.12296748999999998
6.610714 -0.12342228999999999
6.611714 -0.12386821
6.612714 -0.12430521
6.613714 -0.12473327999999999
6.614714 -0.12515238
6.615714 -0.12556252
6.616714 -0.12596364000000002
6.617714 -0.12635572
6.618714 -0.12673876
6.619714 -0.12711273
6.620714 -0.12747759
6.621714 -0.12783334999999998
6.622715 -0.12817997
6.623714 -0.12851743999999998
6.624714 -0.12884574
6.625714 -0.12916485
6.626714 -0.12947476
6.627714 -0.12977545000000001
6.628714 -0.13006689999999999
6.629714 -0.13034911
6.630714 -0.13062204
6.631714 -0.1308857
6.632714 -0.13114007
6.633714 -0.13138513000000002
6.634714 -0.13162089
6.635714 -0.13184733
6.636714 -0.13206443
6.637714 -0.13227218000000002
6.638714 -0.13247059
6.639714 -0.13265964
6.640714 -0.13283931
6.641714 -0.13300962
6.642715 -0.13317054
6.643714 -0.13332206
6.644714 -0.13346419
6.645714 -0.13359692
6.646714 -0.13372024999999998
6.647714 -0.13383416
6.648714 -0.13393866999999998
6.649714 -0.13403376
6.650714 -0.13411943
6.651714 -0.13419568
6.652714 -0.13426251
6.653714 -0.13431993
6.654714 -0.13436793
6.655715 -0.13440651
6.656714 -0.13443568
6.657714 -0.13445543999999998
6.658714 -0.13446579
6.659714 -0.13446674
6.660714 -0.13445829
6.661714 -0.13444045
6.662714 -0.13441324
6.663714 -0.13437663
6.664714 -0.13433066
6.665714 -0.13427533
6.666714 -0.13421065
6.667714 -0.13413661999999998
6.668715 -0.13405327
6.669714 -0.13396059999999999
6.670714 -0.13385861999999998
6.671714 -0.13374735
6.672714 -0.13362680000000002
6.673714 -0.13349698999999998
6.674714 -0.13335792
6.675714 -0.13320962
6.676714 -0.1330521
6.677714 -0.13288538
6.678714 -0.13270947
6.679714 -0.1325244
6.680714 -0.13233017
6.681714 -0.13212682
6.682714 -0.13191435
6.683714 -0.1316928
6.684714 -0.13146218
6.685714 -0.1312225
6.686714 -0.1309738
6.687714 -0.13071611
6.688715 -0.13044942999999998
6.689714 -0.1301738
6.690714 -0.12988923
6.691714 -0.12959576
6.692714 -0.12929341
6.693714 -0.1289822
6.694714 -0.12866218
6.695714 -0.12833334999999998
6.696714 -0.12799576
6.697714 -0.12764944
6.698714 -0.12729439
6.699714 -0.12693068000000002
6.700714 -0.12655831
6.701715 -0.12617733
6.702714 -0.12578777
6.703714 -0.12538966
6.704714 -0.12498304
6.705714 -0.12456792
6.706714 -0.12414437
6.707714 -0.1237124
6.708714 -0.12327206
6.709714 -0.12282337
6.710714 -0.12236638000000001
6.711714 -0.12190113
6.712714 -0.12142765
6.713714 -0.12094598000000001
6.714714 -0.12045617
6.715714 -0.11995825
6.716714 -0.11945225
6.717714 -0.11893823
6.718714 -0.11841621
6.719714 -0.11788625000000001
6.720714 -0.11734839
6.721714 -0.11680267
6.722714 -0.11624912999999999
6.723714 -0.11568781000000002
6.724714 -0.11511875999999999
6.725714 -0.11454202
6.726714 -0.11395764
6.727714 -0.11336567
6.728714 -0.11276616
6.729714 -0.11215914
6.730714 -0.11154467
6.731714 -0.11092279000000001
6.732714 -0.11029356
6.733714 -0.10965702999999999
6.734715 -0.10901324000000001
6.735714 -0.10836225
6.736714 -0.1077041
6.737714 -0.10703886
6.738714 -0.10636656000000001
6.739714 -0.10568727
6.740714 -0.10500103
6.741714 -0.10430790999999999
6.742714 -0.10360795
6.743714 -0.1029012
6.744714 -0.10218774
6.745714 -0.10146761
6.746714 -0.10074084999999999
6.747715 -0.10000753999999999
6.748714 -0.09926772899999999
6.749714 -0.098521472
6.750714 -0.09776882399999999
6.751714 -0.09700985399999999
6.752714 -0.096244609
6.753714 -0.095473154
6.754714 -0.09469554599999999
6.755714 -0.093911838
6.756714 -0.0931221
6.757714 -0.092326384
6.758714 -0.091524754
6.759714 -0.090717268
6.760714 -0.089903991
6.761714 -0.08908498000000001
6.762714 -0.0882603
6.763714 -0.08743000799999999
6.764714 -0.086594175
6.765714 -0.085752859
6.766714 -0.084906124
6.767715 -0.084054034
6.768714 -0.083196658
6.769714 -0.08233405499999999
6.770714 -0.08146629600000001
6.771714 -0.080593437
6.772714 -0.079715555
6.773714 -0.078832707
6.774714 -0.077944965
6.775714 -0.077052397
6.776714 -0.076155068
6.777714 -0.075253047
6.778714 -0.074346398
6.779714 -0.073435192
6.780715 -0.072519493
6.781714 -0.07159937499999999
6.782714 -0.070674904
6.783714 -0.069746148
6.784714 -0.06881317799999999
6.785714 -0.067876064
6.786714 -0.066934875
6.787714 -0.065989682
6.788714 -0.065040553
6.789714 -0.06408755399999999
6.790714 -0.06313076
6.791714 -0.062170241
6.792714 -0.061206065999999996
6.793715 -0.060238305
6.794714 -0.059267029000000006
6.795714 -0.058292306
6.796714 -0.057314214
6.797714 -0.056332815
6.798714 -0.055348186
6.799714 -0.054360401999999995
6.800714 -0.053369533000000004
6.801714 -0.052375648999999996
6.802714 -0.05137882
6.803714 -0.050379121
6.804714 -0.049376627
6.805714 -0.04837141
6.806714 -0.047363545
6.807714 -0.046353103
6.808714 -0.045340159
6.809714 -0.044324785
6.810714 -0.043307059
6.811714 -0.042287051
6.812714 -0.041264840000000004
6.813715 -0.040240498
6.814714 -0.0392141
6.815714 -0.038185721
6.816714 -0.037155437
6.817714 -0.036123322
6.818714 -0.035089452
6.819714 -0.034053902999999996
6.820714 -0.03301675
6.821714 -0.031978069
6.822714 -0.030937936
6.823714 -0.029896423999999998
6.824714 -0.028853610000000002
6.825714 -0.027809569000000003
6.826715 -0.026764377
6.827714 -0.025718109
6.828714 -0.024670840000000003
6.829714 -0.023622648
6.830714 -0.022573606000000003
6.831714 -0.021523792
6.832714 -0.02047328
6.833714 -0.019422145999999998
6.834714 -0.018370466
6.835714 -0.017318316
6.836714 -0.01626577
6.837714 -0.015212904999999999
6.838714 -0.014159798
6.839714 -0.013106523
6.840714 -0.012053156
6.841714 -0.010999774
6.842714 -0.009946451600000001
6.843714 -0.0088932647
6.844714 -0.0078402896
6.845714 -0.006787601900000001
6.846714 -0.0057352769
6.847714 -0.0046833906
6.848714 -0.003632018
6.849714 -0.0025812349000000003
6.850714 -0.0015311162999999998
6.851714 -0.00048173761
6.852714 0.0005668261999999999
6.853714 0.0016145003
6.854714 0.0026612097
6.855714 0.0037068798999999996
6.856714 0.0047514368
6.857714 0.0057948058
6.858714 0.006836913199999999
6.859715 0.0078776844
6.860714 0.0089170462
6.861714 0.0099549252
6.862714 0.010991247999999999
6.863714 0.012025941
6.864714 0.013058931
6.865714 0.014090144999999998
6.866714 0.015119511000000002
6.867714 0.016146956
6.868714 0.01717241
6.869714 0.018195796
6.870714 0.019217046999999998
6.871714 0.020236087
6.872715 0.021252847
6.873714 0.022267253
6.874714 0.023279236000000002
6.875714 0.024288722
6.876714 0.025295644000000003
6.877714 0.026299926999999997
6.878714 0.0273015
6.879714 0.028300294
6.880714 0.029296236
6.881714 0.030289259
6.882714 0.031279289
6.883714 0.032266258
6.884714 0.033250096
6.885714 0.034230732
6.886714 0.0352081
6.887714 0.036182129
6.888714 0.037152751
6.889714 0.038119894
6.890714 0.039083496
6.891714 0.040043486
6.892715 0.040999794
6.893714 0.041952356999999996
6.894714 0.042901107
6.895714 0.04384598
6.896714 0.04478691
6.897714 0.045723829
6.898714 0.046656674
6.899714 0.04758538
6.900714 0.048509883
6.901714 0.04943012
6.902714 0.050346029
6.903714 0.051257544
6.904714 0.052164606
6.905715 0.05306715
6.906714 0.053965114
6.907714 0.054858439
6.908714 0.05574706
6.909714 0.05663092
6.910714 0.057509955
6.911714 0.058384112
6.912714 0.059253327
6.913714 0.060117536
6.914714 0.060976686999999995
6.915714 0.061830721000000005
6.916714 0.062679575
6.917714 0.06352319599999999
6.918715 0.064361526
6.919714 0.065194507
6.920714 0.06602208600000001
6.921714 0.066844199
6.922714 0.0676608
6.923714 0.068471825
6.924714 0.069277227
6.925714 0.070076948
6.926714 0.07087093
6.927714 0.071659125
6.928714 0.072441477
6.929714 0.073217932
6.930714 0.073988445
6.931714 0.074752956
6.932714 0.075511419
6.933714 0.076263782
6.934714 0.077009993
6.935714 0.077750004
6.936714 0.07848377
6.937714 0.079211238
6.938715 0.079932355
6.939714 0.080647081
6.940714 0.081355363
6.941714 0.082057161
6.942714 0.082752423
6.943714 0.083441107
6.944714 0.084123161
6.945714 0.084798544
6.946714 0.085467211
6.947714 0.086129119
6.948714 0.08678422300000001
6.949714 0.08743248199999999
6.950714 0.08807384900000001
6.951715 0.088708283
6.952714 0.089335744
6.953714 0.089956191
6.954714 0.090569584
6.955714 0.09117587499999999
6.956714 0.091775029
6.957714 0.092367007
6.958714 0.09295176699999999
6.959714 0.093529274
6.960714 0.094099488
6.961714 0.09466237400000001
6.962714 0.09521789
6.963714 0.095766009
6.964714 0.096306688
6.965714 0.096839893
6.966714 0.097365596
6.967714 0.09788376
6.968714 0.09839434600000001
6.969714 0.09889733
6.970714 0.099392678
6.971714 0.099880353
6.972714 0.10036033
6.973714 0.10083258
6.974714 0.10129708
6.975714 0.10175379999999999
6.976714 0.10220271
6.977714 0.10264377000000001
6.978714 0.10307697
6.979714 0.10350227000000001
6.980714 0.10391965
6.981714 0.10432909
6.982714 0.10473057999999999
6.983714 0.10512405999999999
6.984715 0.10550952999999999
6.985714 0.10588696
6.986714 0.10625634
6.987714 0.10661762999999999
6.988714 0.10697083
6.989714 0.10731589
6.990714 0.10765282000000001
6.991714 0.10798158999999999
6.992714 0.10830218
6.993714 0.10861456
6.994714 0.10891873
6.995714 0.10921467
6.996714 0.10950236
6.997715 0.10978178
6.998714 0.11005291999999998
6.999714 0.11031576
7.000714 0.11057028999999999
7.001714 0.11081651
7.002714 0.1110544
7.003714 0.11128392999999999
7.004714 0.11150510999999999
7.005714 0.11171791999999998
7.006714 0.11192235
7.007714 0.11211840999999999
7.008714 0.11230607
7.009714 0.11248533
7.010714 0.11265618
7.011714 0.11281862000000001
7.012714 0.11297264000000001
7.013714 0.11311824000000001
7.014714 0.11325541
7.015714 0.11338416
7.016714 0.11350446
7.017715 0.11361631999999999
7.018714 0.11371975
7.019714 0.11381473
7.020714 0.11390127
7.021714 0.11397937999999999
7.022714 0.11404904
7.023714 0.11411025999999999
7.024714 0.11416305
7.025714 0.11420739
7.026714 0.11424329
7.027714 0.11427077
7.028714 0.11428981
7.029714 0.11430043000000001
7.030715 0.11430263
7.031714 0.11429641
7.032714 0.11428178
7.033714 0.11425874
7.034714 0.11422731000000001
7.035714 0.11418749
7.036714 0.11413930000000001
7.037714 0.11408273
7.038714 0.11401781
7.039714 0.11394453000000002
7.040714 0.11386292
7.041714 0.11377297000000001
7.042714 0.11367472
7.043715 0.11356815999999999
7.044714 0.11345332999999999
7.045714 0.11333022
7.046714 0.11319886
7.047714 0.11305925000000001
7.048714 0.11291143
7.049714 0.1127554
7.050714 0.11259117999999999
7.051714 0.11241881
7.052714 0.11223828
7.053714 0.11204962
7.054714 0.11185285
7.055714 0.111648
7.056714 0.11143507000000001
7.057714 0.11121410999999999
7.058714 0.11098512
7.059714 0.11074812
7.060714 0.11050315
7.061714 0.11025022000000001
7.062714 0.10998937
7.063715 0.10972061
7.064714 0.10944398000000001
7.065714 0.10915949000000001
7.066714 0.10886718999999999
7.067714 0.10856708
7.068714 0.10825919
7.069714 0.10794356999999999
7.070714 0.10762023
7.071714 0.1072892
7.072714 0.10695052
7.073714 0.10660422
7.074714 0.10625032000000001
7.075714 0.10588886
7.076715 0.10551987
7.077714 0.10514338999999999
7.078714 0.10475942
7.079714 0.10436804000000001
7.080714 0.10396925
7.081714 0.10356311
7.082714 0.10314962999999999
7.083714 0.10272886999999999
7.084714 0.10230086
7.085714 0.10186563
7.086714 0.10142322
7.087714 0.10097365999999999
7.088714 0.10051699
7.089714 0.10005328
7.090714 0.099582528
7.091714 0.09910479400000001
7.092714 0.09862012199999999
7.093714 0.098128547
7.094714 0.097630109
7.095714 0.097124849
7.096714 0.09661280800000001
7.097714 0.096094032
7.098714 0.095568562
7.099714 0.095036445
7.100714 0.094497722
7.101714 0.093952438
7.102714 0.093400641
7.103714 0.092842372
7.104714 0.092277676
7.105714 0.091706606
7.106714 0.091129204
7.107714 0.090545521
7.108714 0.089955598
7.109715 0.089359493
7.110714 0.088757247
7.111714 0.08814891899999999
7.112714 0.087534549
7.113714 0.086914195
7.114714 0.08628791
7.115714 0.08565574
7.116714 0.085017737
7.117714 0.08437396
7.118714 0.083724456
7.119714 0.08306928200000001
7.120714 0.082408491
7.121714 0.081742136
7.122715 0.081070274
7.123714 0.080392958
7.124714 0.079710246
7.125714 0.079022197
7.126714 0.078328862
7.127714 0.0776303
7.128714 0.076926569
7.129714 0.076217722
7.130714 0.075503817
7.131714 0.074784918
7.132714 0.074061076
7.133714 0.073332351
7.134714 0.072598807
7.135714 0.071860495
7.136714 0.07111748
7.137714 0.07036982
7.138714 0.06961757299999999
7.139714 0.068860804
7.140714 0.06809957
7.141714 0.067333929
7.142715 0.066563947
7.143714 0.06578968
7.144714 0.06501119400000001
7.145714 0.064228545
7.146714 0.06344179900000001
7.147714 0.062651018
7.148714 0.061856263
7.149714 0.061057601
7.150714 0.060255091999999996
7.151714 0.0594488
7.152714 0.058638788000000004
7.153714 0.057825126000000004
7.154714 0.057007873
7.155715 0.056187098
7.156714 0.055362866
7.157714 0.054535241000000005
7.158714 0.053704286
7.159714 0.052870065
7.160714 0.052032649
7.161714 0.051192107
7.162714 0.050348503
7.163714 0.049501902
7.164714 0.04865237
7.165714 0.047799974
7.166714 0.046944784
7.167714 0.046086864
7.168715 0.045226282
7.169714 0.044363106
7.170714 0.043497403000000004
7.171714 0.042629242
7.172714 0.041758688
7.173714 0.040885812
7.174714 0.04001068
7.175714 0.03913336
7.176714 0.038253921
7.177714 0.037372432
7.178714 0.036488959
7.179714 0.035603574
7.180714 0.034716343999999996
7.181714 0.033827338
7.182714 0.032936624
7.183714 0.032044272
7.184714 0.031150351
7.185714 0.030254931
7.186714 0.029358079
7.187714 0.028459865
7.188715 0.027560361000000002
7.189714 0.026659634999999998
7.190714 0.025757757
7.191714 0.024854796000000002
7.192714 0.023950821
7.193714 0.023045903
7.194714 0.022140112
7.195714 0.021233516
7.196714 0.020326186
7.197714 0.019418192
7.198714 0.018509604
7.199714 0.017600491
7.200714 0.016690922
7.201715 0.015780966
7.202714 0.014870694
7.203714 0.013960175
7.204714 0.013049477999999998
7.205714 0.012138673
7.206714 0.011227829
7.207714 0.010317014
7.208714 0.009406299100000001
7.209714 0.008495752300000001
7.210714 0.0075854434
7.211714 0.0066754408
7.212714 0.0057658141
7.213714 0.0048566322000000006
7.214714 0.0039479644
7.215714 0.0030398796
7.216714 0.0021324469
7.217714 0.0012257353
7.218714 0.00031981374000000003
7.219714 -0.00058524847
7.220714 -0.0014893821999999999
7.221714 -0.0023925186
7.222714 -0.0032945885
7.223714 -0.0041955227
7.224714 -0.005095252
7.225714 -0.0059937076
7.226714 -0.006890820799999999
7.227714 -0.0077865224999999995
7.228714 -0.0086807442
7.229714 -0.0095734176
7.230714 -0.010464474
7.231714 -0.011353844
7.232714 -0.012241463
7.233714 -0.013127258999999999
7.234715 -0.014011168
7.235714 -0.014893118
7.236714 -0.015773046
7.237714 -0.016650885
7.238714 -0.017526567
7.239714 -0.018400027
7.240714 -0.019271197
7.241714 -0.020140015
7.242714 -0.021006414
7.243714 -0.021870327999999998
7.244714 -0.022731694
7.245714 -0.023590446
7.246714 -0.024446522000000002
7.247715 -0.025299855000000003
7.248714 -0.026150385
7.249714 -0.026998046
7.250714 -0.027842776
7.251714 -0.028684514
7.252714 -0.029523195999999998
7.253714 -0.030358759
7.254714 -0.03119114
7.255714 -0.032020279
7.256714 -0.032846113999999996
7.257714 -0.033668586
7.258714 -0.034487632
7.259714 -0.035303191
7.260714 -0.036115202
7.261714 -0.036923605
7.262714 -0.03772834
7.263714 -0.038529348000000005
7.264714 -0.039326565
7.265714 -0.040119939
7.266714 -0.040909406
7.267715 -0.041694907
7.268714 -0.042476386000000005
7.269714 -0.043253783999999997
7.270714 -0.044027044
7.271714 -0.044796109
7.272714 -0.045560923
7.273714 -0.046321427
7.274714 -0.047077565
7.275714 -0.047829284
7.276714 -0.048576528
7.277714 -0.04931923999999999
7.278714 -0.050057366
7.279714 -0.050790858
7.280715 -0.051519653000000006
7.281714 -0.052243704
7.282714 -0.052962959000000004
7.283714 -0.053677364
7.284714 -0.054386869000000004
7.285714 -0.055091421
7.286714 -0.055790966
7.287714 -0.056485458999999995
7.288714 -0.057174847
7.289714 -0.057859079
7.290714 -0.058538106000000006
7.291714 -0.059211883
7.292714 -0.059880356999999995
7.293715 -0.060543482
7.294714 -0.061201205
7.295714 -0.061853486000000006
7.296714 -0.06250027799999999
7.297714 -0.063141529
7.298714 -0.063777197
7.299714 -0.064407237
7.300714 -0.06503160100000001
7.301714 -0.065650244
7.302714 -0.066263124
7.303714 -0.066870195
7.304714 -0.06747141599999999
7.305714 -0.068066746
7.306714 -0.06865613999999999
7.307714 -0.06923955500000001
7.308714 -0.069816952
7.309714 -0.07038829499999999
7.310714 -0.070953538
7.311714 -0.071512646
7.312714 -0.07206557799999999
7.313715 -0.072612299
7.314714 -0.073152769
7.315714 -0.073686952
7.316714 -0.07421481399999999
7.317714 -0.074736314
7.318714 -0.075251423
7.319714 -0.07576010500000001
7.320714 -0.076262327
7.321714 -0.076758052
7.322714 -0.077247247
7.323714 -0.077729882
7.324714 -0.078205927
7.325714 -0.07867534899999999
7.326715 -0.07913811700000001
7.327714 -0.079594197
7.328714 -0.080043566
7.329714 -0.080486189
7.330714 -0.080922036
7.331714 -0.081351085
7.332714 -0.081773306
7.333714 -0.08218867
7.334714 -0.08259714800000001
7.335714 -0.082998711
7.336714 -0.083393342
7.337714 -0.083781005
7.338714 -0.084161683
7.339714 -0.08453534700000001
7.340714 -0.08490197399999999
7.341714 -0.08526154
7.342714 -0.085614022
7.343714 -0.085959403
7.344714 -0.086297654
7.345714 -0.086628756
7.346714 -0.086952688
7.347714 -0.087269431
7.348714 -0.08757896700000001
7.349714 -0.087881275
7.350714 -0.088176341
7.351714 -0.08846414300000001
7.352714 -0.088744669
7.353714 -0.089017901
7.354714 -0.089283823
7.355714 -0.089542416
7.356714 -0.08979367
7.357714 -0.090037571
7.358714 -0.09027411
7.359715 -0.09050327400000001
7.360714 -0.090725045
7.361714 -0.09093941800000001
7.362714 -0.091146381
7.363714 -0.091345923
7.364714 -0.091538037
7.365714 -0.091722712
7.366714 -0.091899943
7.367714 -0.092069723
7.368714 -0.092232047
7.369714 -0.092386903
7.370714 -0.09253429
7.371714 -0.092674204
7.372715 -0.092806638
7.373714 -0.092931587
7.374714 -0.09304905000000001
7.375714 -0.093159027
7.376714 -0.093261513
7.377714 -0.093356508
7.378714 -0.09344401799999999
7.379714 -0.093524036
7.380714 -0.093596563
7.381714 -0.093661604
7.382714 -0.093719159
7.383714 -0.093769236
7.384714 -0.093811832
7.385714 -0.093846954
7.386714 -0.093874615
7.387714 -0.09389481300000001
7.388714 -0.09390755399999999
7.389714 -0.093912845
7.390714 -0.093910692
7.391714 -0.093901105
7.392715 -0.093884097
7.393714 -0.093859673
7.394714 -0.093827839
7.395714 -0.09378861299999999
7.396714 -0.093742
7.397714 -0.093688013
7.398714 -0.093626662
7.399714 -0.093557959
7.400714 -0.093481923
7.401714 -0.09339855799999999
7.402714 -0.09330788200000001
7.403714 -0.093209912
7.404714 -0.093104661
7.405715 -0.09299214
7.406714 -0.092872372
7.407714 -0.09274536900000001
7.408714 -0.09261114200000001
7.409714 -0.092469715
7.410714 -0.092321105
7.411714 -0.09216532899999999
7.412714 -0.092002406
7.413714 -0.091832358
7.414714 -0.091655203
7.415714 -0.091470964
7.416714 -0.091279659
7.417714 -0.091081311
7.418715 -0.090875942
7.419714 -0.090663577
7.420714 -0.09044423900000001
7.421714 -0.090217951
7.422714 -0.089984742
7.423714 -0.08974463599999999
7.424714 -0.08949766099999999
7.425714 -0.089243846
7.426714 -0.08898321499999999
7.427714 -0.088715798
7.428714 -0.08844162200000001
7.429714 -0.088160724
7.430714 -0.087873125
7.431714 -0.087578862
7.432714 -0.087277964
7.433714 -0.08697046400000001
7.434714 -0.086656393
7.435714 -0.086335785
7.436714 -0.08600867000000001
7.437714 -0.08567508800000001
7.438715 -0.085335068
7.439714 -0.084988645
7.440714 -0.084635854
7.441714 -0.08427673
7.442714 -0.083911314
7.443714 -0.083539635
7.444714 -0.083161733
7.445714 -0.082777644
7.446714 -0.08238740800000001
7.447714 -0.081991061
7.448714 -0.081588642
7.449714 -0.081180193
7.450714 -0.080765749
7.451715 -0.08034535000000001
7.452714 -0.079919037
7.453714 -0.079486851
7.454714 -0.079048838
7.455714 -0.078605034
7.456714 -0.078155485
7.457714 -0.077700225
7.458714 -0.077239308
7.459714 -0.076772773
7.460714 -0.076300662
7.461714 -0.075823022
7.462714 -0.075339898
7.463714 -0.074851332
7.464714 -0.074357376
7.465714 -0.073858071
7.466714 -0.073353469
7.467714 -0.072843616
7.468714 -0.07232856
7.469714 -0.071808347
7.470714 -0.071283022
7.471714 -0.07075264
7.472714 -0.07021725200000001
7.473714 -0.069676904
7.474714 -0.06913164399999999
7.475714 -0.068581529
7.476714 -0.068026606
7.477714 -0.067466922
7.478714 -0.066902535
7.479714 -0.066333497
7.480714 -0.06575985499999999
7.481714 -0.065181666
7.482714 -0.064598984
7.483714 -0.064011861
7.484715 -0.063420349
7.485714 -0.0628245
7.486714 -0.062224374000000006
7.487714 -0.061620021000000004
7.488714 -0.061011501
7.489714 -0.060398864999999996
7.490714 -0.059782171999999995
7.491714 -0.059161480999999995
7.492714 -0.058536843
7.493714 -0.057908316
7.494714 -0.05727596
7.495714 -0.056639832
7.496714 -0.055999984
7.497715 -0.055356481
7.498714 -0.054709375000000005
7.499714 -0.05405872899999999
7.500714 -0.053404603
7.501714 -0.052747049000000004
7.502714 -0.052086129999999994
7.503714 -0.051421905000000004
7.504714 -0.050754438
7.505714 -0.050083781
7.506714 -0.049409998
7.507714 -0.048733148000000004
7.508714 -0.048053288
7.509714 -0.04737048
7.510714 -0.046684785
7.511714 -0.045996261000000004
7.512714 -0.04530497
7.513714 -0.044610968
7.514714 -0.043914322
7.515714 -0.043215087
7.516714 -0.042513327000000004
7.517715 -0.041809105
7.518714 -0.041102478
7.519714 -0.040393509
7.520714 -0.039682258
7.521714 -0.038968786
7.522714 -0.038253157999999995
7.523714 -0.037535434
7.524714 -0.036815679000000004
7.525714 -0.036093954000000004
7.526714 -0.035370319000000004
7.527714 -0.034644839
7.528714 -0.033917578000000004
7.529714 -0.033188597
7.530715 -0.032457963
7.531714 -0.031725736000000004
7.532714 -0.030991982
7.533714 -0.030256766999999997
7.534714 -0.029520152
7.535714 -0.028782200999999997
7.536714 -0.028042981
7.537714 -0.027302556999999998
7.538714 -0.026560991
7.539714 -0.025818348999999997
7.540714 -0.025074696
7.541714 -0.024330097999999998
7.542714 -0.023584617999999998
7.543715 -0.022838320000000002
7.544714 -0.02209127
7.545714 -0.021343531
7.546714 -0.02059517
7.547714 -0.01984625
7.548714 -0.019096835
7.549714 -0.018346989
7.550714 -0.017596777
7.551714 -0.016846262
7.552714 -0.016095507
7.553714 -0.015344577
7.554714 -0.014593535
7.555714 -0.013842444
7.556714 -0.013091367
7.557714 -0.012340368
7.558714 -0.011589508
7.559714 -0.010838853
7.560714 -0.010088462999999999
7.561714 -0.009338402
7.562714 -0.008588731700000001
7.563715 -0.007839514700000001
7.564714 -0.007090813600000001
7.565714 -0.0063426902
7.566714 -0.0055952067
7.567714 -0.0048484249
7.568714 -0.0041024068
7.569714 -0.0033572142
7.570714 -0.0026129086
7.571714 -0.0018695517000000001
7.572714 -0.0011272047
7.573714 -0.00038592901999999994
7.574714 0.00035421433
7.575714 0.0010931642999999999
7.576715 0.0018308601
7.577714 0.0025672410999999997
7.578714 0.0033022465
7.579714 0.0040358165
7.580714 0.0047678906
7.581714 0.0054984088
7.582714 0.006227311
7.583714 0.0069545378000000005
7.584714 0.0076800301
7.585714 0.0084037281
7.586714 0.009125573
7.587714 0.009845506399999999
7.588714 0.01056347
7.589714 0.011279403
7.590714 0.011993251
7.591714 0.012704953000000001
7.592714 0.013414452
7.593714 0.014121690999999999
7.594714 0.014826612
7.595714 0.015529158
7.596714 0.016229274
7.597714 0.016926901
7.598714 0.017621984
7.599714 0.018314466
7.600714 0.019004292
7.601714 0.019691405999999998
7.602714 0.020375753
7.603714 0.021057279
7.604714 0.021735927999999998
7.605714 0.022411646
7.606714 0.02308438
7.607714 0.023754073
7.608714 0.024420675
7.609715 0.025084132
7.610714 0.025744393
7.611714 0.026401403
7.612714 0.027055113
7.613714 0.027705470000000003
7.614714 0.028352424999999997
7.615714 0.028995925
7.616714 0.029635920999999996
7.617714 0.030272364000000003
7.618714 0.030905203000000003
7.619714 0.031534393
7.620714 0.032159884
7.621714 0.032781629
7.622715 0.033399579
7.623714 0.03401369
7.624714 0.034623913
7.625714 0.035230204
7.626714 0.035832517
7.627714 0.036430804
7.628714 0.037025026
7.629714 0.037615135
7.630714 0.038201084999999996
7.631714 0.038782836
7.632714 0.039360346000000004
7.633714 0.039933569
7.634714 0.040502465
7.635714 0.041066992000000004
7.636714 0.041627107
7.637714 0.042182769
7.638714 0.042733937
7.639714 0.043280571000000004
7.640714 0.043822633
7.641714 0.044360082
7.642715 0.044892877
7.643714 0.04542098
7.644714 0.045944354
7.645714 0.046462961
7.646714 0.046976763
7.647714 0.047485725
7.648714 0.047989807
7.649714 0.048488975
7.650714 0.048983196
7.651714 0.049472431000000004
7.652714 0.049956649
7.653714 0.050435815
7.654714 0.050909893
7.655715 0.051378849000000004
7.656714 0.051842653
7.657714 0.05230127699999999
7.658714 0.052754685999999995
7.659714 0.053202849999999996
7.660714 0.053645734
7.661714 0.054083316
7.662714 0.054515566
7.663714 0.054942450000000004
7.664714 0.055363943
7.665714 0.055780023
7.666714 0.056190655
7.667714 0.056595815
7.668715 0.056995481
7.669714 0.05738962200000001
7.670714 0.057778210999999996
7.671714 0.058161229
7.672714 0.058538647
7.673714 0.058910449000000004
7.674714 0.059276604000000004
7.675714 0.059637096
7.676714 0.0599919
7.677714 0.060340994999999994
7.678714 0.060684355999999995
7.679714 0.061021966000000004
7.680714 0.061353802
7.681714 0.061679846999999996
7.682714 0.062000082
7.683714 0.062314485
7.684714 0.06262304399999999
7.685714 0.06292573500000001
7.686714 0.06322254799999999
7.687714 0.063513464
7.688715 0.063798472
7.689714 0.064077548
7.690714 0.064350688
7.691714 0.06461787299999999
7.692714 0.064879091
7.693714 0.065134332
7.694714 0.065383583
7.695714 0.065626833
7.696714 0.065864075
7.697714 0.06609530000000001
7.698714 0.066320493
7.699714 0.06653965099999999
7.700714 0.066752767
7.701715 0.066959835
7.702714 0.067160843
7.703714 0.067355792
7.704714 0.06754467
7.705714 0.06772747700000001
7.706714 0.06790421299999999
7.707714 0.068074866
7.708714 0.068239443
7.709714 0.068397931
7.710714 0.068550336
7.711714 0.068696652
7.712714 0.06883688
7.713714 0.06897102000000001
7.714714 0.069099071
7.715714 0.069221039
7.716714 0.069336919
7.717714 0.06944671599999999
7.718714 0.069550431
7.719714 0.069648062
7.720714 0.06973961699999999
7.721714 0.069825095
7.722714 0.069904508
7.723714 0.069977855
7.724714 0.07004514299999999
7.725714 0.070106378
7.726714 0.070161565
7.727714 0.070210709
7.728714 0.07025382399999999
7.729714 0.070290914
7.730714 0.070321985
7.731714 0.070347049
7.732714 0.070366118
7.733714 0.070379203
7.734715 0.07038631000000001
7.735714 0.070387457
7.736714 0.070382655
7.737714 0.07037191500000001
7.738714 0.070355251
7.739714 0.070332678
7.740714 0.07030420799999999
7.741714 0.070269866
7.742714 0.070229656
7.743714 0.070183602
7.744714 0.070131716
7.745714 0.07007402
7.746714 0.070010533
7.747715 0.069941266
7.748714 0.069866248
7.749714 0.06978549099999999
7.750714 0.069699017
7.751714 0.069606845
7.752714 0.069508998
7.753714 0.069405499
7.754714 0.069296366
7.755714 0.069181621
7.756714 0.069061288
7.757714 0.068935397
7.758714 0.06880396400000001
7.759714 0.068667013
7.760714 0.068524573
7.761714 0.068376667
7.762714 0.068223325
7.763714 0.06806456899999999
7.764714 0.06790043
7.765714 0.067730929
7.766714 0.06755609600000001
7.767715 0.06737596700000001
7.768714 0.06719056400000001
7.769714 0.066999916
7.770714 0.066804053
7.771714 0.06660300400000001
7.772714 0.066396804
7.773714 0.066185481
7.774714 0.065969065
7.775714 0.06574759
7.776714 0.065521087
7.777714 0.06528958900000001
7.778714 0.065053132
7.779714 0.06481174499999999
7.780715 0.064565463
7.781714 0.06431432
7.782714 0.064058352
7.783714 0.063797587
7.784714 0.063532067
7.785714 0.06326182
7.786714 0.06298688799999999
7.787714 0.062707305
7.788714 0.062423106000000006
7.789714 0.062134326000000004
7.790714 0.061841006
7.791714 0.061543175
7.792714 0.06124088
7.793715 0.060934154000000004
7.794714 0.060623034
7.795714 0.060307559999999996
7.796714 0.059987768
7.797714 0.059663702000000006
7.798714 0.059335399
7.799714 0.059002900000000004
7.800714 0.05866625
7.801714 0.058325485
7.802714 0.057980645000000004
7.803714 0.057631778
7.804714 0.057278923
7.805714 0.056922121
7.806714 0.05656142000000001
7.807714 0.05619686
7.808714 0.055828487
7.809714 0.055456342000000006
7.810714 0.05508047199999999
7.811714 0.054700923000000005
7.812714 0.054317742
7.813715 0.053930969
7.814714 0.053540658
7.815714 0.053146848000000003
7.816714 0.052749593
7.817714 0.05234893200000001
7.818714 0.051944912
7.819714 0.051537586999999996
7.820714 0.051126996
7.821714 0.050713192
7.822714 0.050296220999999995
7.823714 0.049876131
7.824714 0.049452967
7.825714 0.049026775999999994
7.826715 0.048597611
7.827714 0.048165515
7.828714 0.047730541
7.829714 0.047292732000000004
7.830714 0.046852141
7.831714 0.046408814
7.832714 0.045962801000000005
7.833714 0.04551415
7.834714 0.045062912999999996
7.835714 0.044609138
7.836714 0.044152873999999995
7.837714 0.043694171000000004
7.838714 0.043233079
7.839714 0.042769648
7.840714 0.042303925
7.841714 0.041835964999999996
7.842714 0.041365816
7.843714 0.040893527
7.844714 0.040419152
7.845714 0.039942743
7.846714 0.039464349
7.847714 0.038984019
7.848714 0.038501807
7.849714 0.038017763
7.850714 0.037531939
7.851714 0.037044386
7.852714 0.036555156000000005
7.853714 0.0360643
7.854714 0.035571869
7.855714 0.035077916
7.856714 0.034582493000000006
7.857714 0.03408565
7.858714 0.033587439000000004
7.859715 0.033087912000000004
7.860714 0.032587119
7.861714 0.032085116
7.862714 0.031581951999999996
7.863714 0.031077678
7.864714 0.030572346
7.865714 0.030066008999999998
7.866714 0.029558718
7.867714 0.029050524
7.868714 0.02854148
7.869714 0.028031637
7.870714 0.027521048
7.871714 0.027009763
7.872715 0.026497836
7.873714 0.025985314
7.874714 0.025472254
7.875714 0.024958705999999997
7.876714 0.024444723
7.877714 0.023930355
7.878714 0.023415654
7.879714 0.022900672
7.880714 0.022385459
7.881714 0.021870068
7.882714 0.021354549
7.883714 0.020838952
7.884714 0.020323331
7.885714 0.019807735
7.886714 0.019292214999999998
7.887714 0.018776819
7.888714 0.0182616
7.889714 0.017746605
7.890714 0.017231885
7.891714 0.016717489
7.892715 0.016203466
7.893714 0.015689865
7.894714 0.015176733999999999
7.895714 0.014664121
7.896714 0.014152074
7.897714 0.013640639000000001
7.898714 0.013129866
7.899714 0.012619800999999998
7.900714 0.012110491
7.901714 0.011601983
7.902714 0.011094324000000001
7.903714 0.01058756
7.904714 0.010081737
7.905715 0.009576901399999999
7.906714 0.0090730988
7.907714 0.0085703752
7.908714 0.0080687765
7.909714 0.0075683478
7.910714 0.0070691341999999996
7.911714 0.0065711814
7.912714 0.0060745348
7.913714 0.0055792389
7.914714 0.005085338500000001
7.915714 0.004592878
7.916714 0.0041019022
7.917714 0.0036124551
7.918715 0.0031245811
7.919714 0.0026383235
7.920714 0.0021537262
7.921714 0.0016708324999999999
7.922714 0.0011896854000000001
7.923714 0.00071032759
7.924714 0.00023280172
7.925714 -0.00024285007
7.926714 -0.00071658583
7.927714 -0.0011883641
7.928714 -0.0016581434
7.929714 -0.0021258831
7.930714 -0.0025915426
7.931714 -0.0030550818
7.932714 -0.0035164605
7.933714 -0.0039756396
7.934714 -0.0044325796
7.935714 -0.0048872418
7.936714 -0.005339588100000001
7.937714 -0.0057895802
7.938715 -0.0062371801
7.939714 -0.0066823507999999995
7.940714 -0.0071250557
7.941714 -0.007565257
7.942714 -0.0080029196
7.943714 -0.008438006599999999
7.944714 -0.008870483
7.945714 -0.009300313099999999
7.946714 -0.0097274627
7.947714 -0.010151897
7.948714 -0.010573582000000002
7.949714 -0.010992483
7.950714 -0.011408569
7.951715 -0.011821806
7.952714 -0.012232159
7.953714 -0.0126396
7.954714 -0.013044095
7.955714 -0.013445615
7.956714 -0.013844125999999998
7.957714 -0.014239601
7.958714 -0.014632008
7.959714 -0.015021319
7.960714 -0.015407505
7.961714 -0.015790538
7.962714 -0.016170391
7.963714 -0.016547035
7.964714 -0.016920446000000002
7.965714 -0.017290596000000002
7.966714 -0.01765746
7.967714 -0.018021012
7.968714 -0.018381227
7.969714 -0.018738082
7.970714 -0.019091553
7.971714 -0.019441616000000002
7.972714 -0.019788249
7.973714 -0.020131428
7.974714 -0.020471132
7.975714 -0.02080734
7.976714 -0.021140029
7.977714 -0.021469178000000002
7.978714 -0.021794769
7.979714 -0.022116778
7.980714 -0.022435187
7.981714 -0.022749975
7.982714 -0.023061124
7.983714 -0.023368614
7.984715 -0.023672426
7.985714 -0.023972543
7.986714 -0.024268945
7.987714 -0.024561616
7.988714 -0.024850538
7.989714 -0.025135695
7.990714 -0.025417071
7.991714 -0.025694645999999998
7.992714 -0.025968408
7.993714 -0.026238340000000002
7.994714 -0.026504431
7.995714 -0.026766662000000004
7.996714 -0.027025022000000003
7.997715 -0.027279498000000003
7.998714 -0.027530073
7.999714 -0.027776739
8.000714 -0.028019482999999998
8.001715 -0.028258294
8.002714 -0.028493162
8.003715 -0.028724078
8.004714 -0.02895103
8.005714 -0.029174008999999997
8.006714 -0.029393008999999998
8.007714 -0.029608021999999998
8.008715 -0.02981904
8.009714 -0.030026055000000003
8.010715 -0.030229063
8.011714 -0.030428061
8.012714 -0.030623039
8.013714 -0.030813995000000004
8.014714 -0.031000926
8.015715 -0.031183825999999998
8.016714 -0.031362695
8.017715 -0.031537527999999995
8.018714 -0.031708323999999996
8.019714 -0.031875083
8.020715 -0.032037802
8.021714 -0.032196482000000005
8.022715 -0.032351122
8.023714 -0.032501722999999996
8.024714 -0.032648284
8.025714 -0.032790808000000005
8.026714 -0.032929299
8.027715 -0.033063756
8.028714 -0.033194182
8.029715 -0.03332058
8.030714 -0.033442954999999996
8.031714 -0.033561312
8.032714 -0.033675652
8.033714 -0.033785982
8.034715 -0.03389231
8.035714 -0.033994639
8.036715 -0.034092975
8.037714 -0.034187324
8.038714 -0.034277694000000004
8.039714 -0.034364095
8.040714 -0.034446534
8.041715 -0.034525018
8.042714 -0.034599556000000004
8.043715 -0.034670159
8.044714 -0.034736836
8.045714 -0.034799596
8.046714 -0.034858449
8.047714 -0.034913409
8.048715 -0.034964483000000005
8.049714 -0.035011684
8.050714 -0.035055025000000004
8.051714 -0.035094516
8.052714 -0.035130171
8.053715 -0.035161999
8.054714 -0.035190017999999997
8.055715 -0.035214238
8.056714 -0.035234672
8.057714 -0.035251337
8.058714 -0.035264244
8.059714 -0.035273409000000006
8.060715 -0.035278844999999996
8.061714 -0.035280571000000004
8.062715 -0.035278601
8.063714 -0.035272949000000005
8.064714 -0.035263636
8.065714 -0.035250676
8.066714 -0.035234084
8.067715 -0.035213883
8.068714 -0.035190088
8.069715 -0.035162718
8.070714 -0.035131793
8.071714 -0.035097330999999996
8.072714 -0.035059353
8.073714 -0.03501788
8.074715 -0.034972932
8.075714 -0.034924529999999995
8.076715 -0.034872696
8.077714 -0.034817454
8.078714 -0.034758824
8.079714 -0.034696832999999996
8.080714 -0.034631501
8.081715 -0.034562853
8.082714 -0.034490915000000004
8.083714 -0.03441571
8.084714 -0.034337264
8.085714 -0.034255601000000004
8.086715 -0.034170746
8.087714 -0.034082728
8.088715 -0.033991568
8.089714 -0.033897298
8.090714 -0.033799943
8.091714 -0.033699529
8.092714 -0.033596082
8.093715 -0.033489632000000005
8.094714 -0.033380208
8.095715 -0.033267835
8.096714 -0.03315254
8.097714 -0.033034352
8.098714 -0.032913301
8.099714 -0.032789414
8.100715 -0.032662723000000005
8.101714 -0.032533251
8.102715 -0.032401032999999996
8.103714 -0.032266092999999996
8.104714 -0.032128463
8.105714 -0.031988174
8.106714 -0.031845254
8.107715 -0.031699735
8.108714 -0.031551646
8.109715 -0.031401018999999995
8.110714 -0.031247882999999997
8.111714 -0.031092271
8.112714 -0.030934211
8.113714 -0.030773738
8.114715 -0.030610882
8.115714 -0.030445674000000002
8.116714 -0.030278147
8.117714 -0.030108332
8.118714 -0.029936261000000002
8.119715 -0.029761966999999997
8.120714 -0.029585480999999997
8.121715 -0.029406839
8.122714 -0.029226072000000002
8.123714 -0.029043213
8.124714 -0.028858292999999997
8.125714 -0.028671348
8.126715 -0.028482407999999997
8.127714 -0.028291511000000002
8.128715 -0.028098685999999998
8.129714 -0.02790397
8.130714 -0.027707394
8.131714 -0.027508993
8.132714 -0.027308798999999998
8.133715 -0.027106848
8.134714 -0.026903173
8.135715 -0.026697808000000003
8.136714 -0.026490787
8.137714 -0.026282143999999997
8.138714 -0.026071915999999997
8.139714 -0.025860133
8.140715 -0.025646833999999997
8.141714 -0.025432053
8.142715 -0.025215824
8.143714 -0.024998182
8.144714 -0.024779164000000003
8.145715 -0.024558805
8.146714 -0.02433714
8.147715 -0.024114204
8.148714 -0.023890035
8.149714 -0.023664667
8.150714 -0.023438135
8.151714 -0.023210478
8.152715 -0.022981731000000002
8.153714 -0.022751927999999998
8.154715 -0.022521107
8.155714 -0.022289304
8.156714 -0.022056555000000002
8.157714 -0.021822896
8.158714 -0.021588364000000002
8.159715 -0.021352994
8.160714 -0.021116823
8.161715 -0.020879885
8.162714 -0.020642218
8.163714 -0.020403856
8.164714 -0.020164835
8.165714 -0.01992519
8.166715 -0.019684955
8.167714 -0.019444167000000002
8.168715 -0.01920286
8.169714 -0.01896107
8.170714 -0.01871883
8.171714 -0.018476174999999997
8.172714 -0.018233139
8.173715 -0.017989757
8.174714 -0.017746062
8.175714 -0.017502089000000002
8.176714 -0.017257872
8.177714 -0.017013443
8.178715 -0.016768836999999998
8.179714 -0.016524088
8.180715 -0.016279229
8.181714 -0.016034293999999998
8.182714 -0.015789316
8.183714 -0.015544326999999998
8.184714 -0.015299361000000001
8.185715 -0.015054453
8.186714 -0.014809634
8.187715 -0.014564938999999999
8.188714 -0.014320399999999999
8.189714 -0.014076050000000001
8.190714 -0.013831921
8.191714 -0.013588047
8.192715 -0.013344459999999999
8.193714 -0.013101192999999999
8.194715 -0.012858276
8.195714 -0.012615742000000001
8.196714 -0.012373624000000001
8.197714 -0.012131954
8.198714 -0.011890761
8.199715 -0.011650077
8.200714 -0.011409933
8.201715 -0.011170361
8.202714 -0.01093139
8.203714 -0.010693051
8.204714 -0.010455373
8.205714 -0.010218387
8.206715 -0.009982121299999999
8.207714 -0.0097466058
8.208714 -0.0095118696
8.209714 -0.009277941
8.210714 -0.0090448491
8.211715 -0.0088126217
8.212714 -0.008581287
8.213715 -0.0083508727
8.214714 -0.0081214057
8.215714 -0.0078929144
8.216714 -0.0076654251000000005
8.217714 -0.0074389653
8.218715 -0.0072135611999999995
8.219714 -0.0069892398
8.220715 -0.0067660272
8.221714 -0.006543949
8.222714 -0.0063230313
8.223714 -0.0061032992000000005
8.224714 -0.0058847785
8.225715 -0.0056674939999999995
8.226714 -0.0054514705000000005
8.227715 -0.0052367326
8.228714 -0.0050233044
8.229714 -0.0048112099
8.230714 -0.004600472699999999
8.231714 -0.0043911161
8.232715 -0.004183163
8.233714 -0.0039766361
8.234715 -0.0037715577
8.235714 -0.0035679499
8.236714 -0.003365834
8.237714 -0.0031652315000000003
8.238714 -0.0029661631
8.239715 -0.0027686492000000003
8.240714 -0.0025727099999999998
8.241714 -0.0023783652
8.242714 -0.0021856342
8.243714 -0.0019945361
8.244715 -0.0018050891999999998
8.245714 -0.0016173122
8.246715 -0.0014312232
8.247714 -0.0012468396999999998
8.248714 -0.0010641792
8.249714 -0.00088325896
8.250714 -0.00070409587
8.251715 -0.0005267065699999999
8.252714 -0.00035110750000000003
8.253715 -0.00017731479
8.254714 -5.3443824000000006e-06
8.255714 0.00016478804
8.256714 0.00033306701
8.257714 0.0004994773
8.258715 0.00066400394
8.259714 0.0008266322800000001
8.260715 0.00098734781
8.261714 0.0011461363
8.262714 0.0013029839999999999
8.263714 0.0014578774000000001
8.264714 0.001610803
8.265715 0.001761748
8.266714 0.0019106999
8.267715 0.0020576465
8.268714 0.0022025759
8.269714 0.0023454766
8.270715 0.0024863377
8.271714 0.0026251482
8.272715 0.0027618981999999997
8.273714 0.0028965776
8.274714 0.0030291772
8.275714 0.0031596879
8.276714 0.0032881013
8.277715 0.003414409
8.278714 0.0035386031
8.279715 0.0036606765
8.280714 0.0037806224999999997
8.281714 0.0038984340999999997
8.282714 0.004014105400000001
8.283714 0.0041276307
8.284715 0.0042390045999999995
8.285714 0.0043482221
8.286715 0.0044552788
8.287714 0.004560170099999999
8.288714 0.004662892
8.289714 0.0047634413999999995
8.290714 0.0048618145
8.291715 0.0049580085000000005
8.292714 0.0050520208
8.293715 0.0051438488
8.294714 0.0052334908
8.295714 0.0053209449
8.296714 0.0054062093
8.297714 0.0054892833
8.298715 0.0055701657
8.299714 0.0056488562999999995
8.300714 0.0057253546
8.301714 0.005799661100000001
8.302714 0.0058717756
8.303715 0.0059416994
8.304714 0.0060094335
8.305715 0.0060749793
8.306714 0.0061383384
8.307714 0.0061995132
8.308714 0.006258506600000001
8.309714 0.006315321699999999
8.310715 0.0063699612
8.311714 0.0064224289
8.312715 0.006472729
8.313714 0.0065208652999999995
8.314714 0.006566843500000001
8.315714 0.0066106681
8.316714 0.0066523447
8.317715 0.0066918794
8.318714 0.0067292778
8.319715 0.0067645466
8.320714 0.0067976922
8.321714 0.0068287211999999995
8.322714 0.0068576417
8.323714 0.0068844602
8.324715 0.0069091846
8.325714 0.006931823
8.326715 0.0069523834000000005
8.327714 0.006970873799999999
8.328714 0.006987302900000001
8.329714 0.0070016795
8.330714 0.0070140129999999995
8.331715 0.0070243128
8.332714 0.0070325877
8.333714 0.007038848699999999
8.334714 0.0070431051000000005
8.335714 0.007045368000000001
8.336715 0.0070456474
8.337714 0.007043955
8.338715 0.007040302399999999
8.339714 0.007034701399999999
8.340714 0.0070271635
8.341714 0.007017701899999999
8.342714 0.0070063287999999994
8.343715 0.006993058199999999
8.344714 0.006977903799999999
8.345715 0.006960879499999999
8.346714 0.0069419999
8.347714 0.0069212801
8.348714 0.0068987349
8.349714 0.0068743793000000004
8.350715 0.006848230299999999
8.351714 0.0068203037
8.352715 0.0067906163
8.353714 0.0067591849
8.354714 0.0067260262
8.355714 0.0066911583
8.356714 0.0066545988000000006
8.357715 0.0066163650999999995
8.358714 0.0065764762
8.359715 0.0065349494
8.360714 0.006491803700000001
8.361714 0.0064470579999999994
8.362714 0.0064007312
8.363714 0.0063528416
8.364715 0.0063034087
8.365714 0.0062524516
8.366714 0.0061999889999999995
8.367714 0.0061460407
8.368714 0.0060906255
8.369715 0.0060337628
8.370714 0.0059754722
8.371715 0.005915773
8.372714 0.0058546848
8.373714 0.0057922272000000006
8.374714 0.0057284195999999996
8.375714 0.0056632819999999995
8.376715 0.0055968343
8.377714 0.0055290962
8.378715 0.0054600881000000006
8.379714 0.0053898304
8.380714 0.005318343
8.381714 0.0052456468
8.382714 0.0051717622999999996
8.383715 0.0050967104
8.384714 0.0050205123
8.385715 0.0049431888
8.386714 0.0048647616
8.387714 0.0047852522
8.388714 0.0047046822
8.389714 0.0046230733
8.390715 0.0045404475
8.391714 0.0044568267
8.392715 0.0043722335
8.393714 0.0042866905
8.394714 0.0042002197000000005
8.395715 0.0041128438
8.396714 0.0040245854
8.397715 0.0039354676
8.398714 0.0038455131
8.399714 0.0037547452
8.400714 0.0036631870999999996
8.401714 0.0035708617
8.402715 0.0034777928000000002
8.403714 0.0033840034999999997
8.404715 0.0032895176
8.405714 0.0031943589
8.406714 0.0030985513
8.407714 0.0030021185
8.408714 0.0029050845
8.409715 0.0028074737
8.410714 0.0027093103
8.411715 0.0026106189
8.412714 0.0025114239
8.413714 0.0024117497999999998
8.414714 0.0023116216
8.415714 0.002211064
8.416715 0.0021101019
8.417714 0.0020087602
8.418715 0.001907064
8.419714 0.0018050383
8.420714 0.0017027083
8.421714 0.0016000991
8.422714 0.0014972357
8.423715 0.0013941431999999999
8.424714 0.0012908466
8.425714 0.0011873707000000001
8.426714 0.0010837404999999999
8.427714 0.00097998072
8.428715 0.0008761159699999999
8.429714 0.00077217073
8.430715 0.00066816924
8.431714 0.0005641356
8.432714 0.00046009377000000003
8.433714 0.00035606747
8.434714 0.00025208021
8.435715 0.00014815525
8.436714 4.4315647e-05
8.437715 -5.9415783e-05
8.438714 -0.00016301643
8.439714 -0.00026646392
8.440714 -0.00036973609
8.441714 -0.00047281095999999995
8.442715 -0.00057566672
8.443714 -0.00067828178
8.444715 -0.00078063458
8.445714 -0.0008827039000000001
8.446714 -0.00098446844
8.447714 -0.001085907
8.448714 -0.0011869985
8.449715 -0.0012877221
8.450714 -0.0013880564999999999
8.451715 -0.001487981
8.452714 -0.0015874743999999999
8.453714 -0.0016865159999999999
8.454714 -0.0017850847
8.455714 -0.0018831592999999998
8.456715 -0.0019807189999999997
8.457714 -0.0020777426
8.458714 -0.0021742091
8.459714 -0.0022700973
8.460714 -0.0023653862
8.461715 -0.0024600547
8.462714 -0.0025540819
8.463715 -0.0026474466999999997
8.464714 -0.002740128
8.465714 -0.0028321049999999997
8.466714 -0.0029233568
8.467714 -0.0030138628
8.468715 -0.0031036023
8.469714 -0.0031925548999999997
8.470715 -0.0032807005
8.471714 -0.0033680190000000003
8.472714 -0.0034544900999999998
8.473714 -0.0035400943
8.474714 -0.0036248119000000002
8.475715 -0.0037086236
8.476714 -0.0037915101999999997
8.477715 -0.0038734532
8.478714 -0.0039544339
8.479714 -0.0040344340999999995
8.480714 -0.0041134357
8.481714 -0.004191420899999999
8.482715 -0.0042683721
8.483714 -0.0043442724
8.484715 -0.0044191045
8.485714 -0.0044928522
8.486714 -0.004565499
8.487714 -0.0046370289
8.488714 -0.0047074263
8.489715 -0.0047766755999999995
8.490714 -0.0048447619
8.491714 -0.0049116700999999995
8.492714 -0.0049773861999999995
8.493714 -0.0050418956
8.494715 -0.0051051844
8.495714 -0.0051672392
8.496715 -0.0052280466
8.497714 -0.0052875937
8.498714 -0.0053458676
8.499714 -0.0054028562
8.500714 -0.0054585475
8.501715 -0.0055129294
8.502714 -0.0055659908
8.503715 -0.0056177203
8.504714 -0.0056681074
8.505714 -0.0057171412
8.506714 -0.005764811799999999
8.507714 -0.0058111091000000005
8.508715 -0.0058560236
8.509714 -0.0058995458
8.510715 -0.005941667
8.511714 -0.0059823782
8.512714 -0.0060216706
8.513714 -0.0060595360999999995
8.514714 -0.0060959665
8.515715 -0.006130954
8.516714 -0.0061644903000000004
8.517715 -0.006196568600000001
8.518714 -0.0062271807
8.519714 -0.006256320199999999
8.520715 -0.006283979
8.521714 -0.0063101506
8.522715 -0.0063348285
8.523714 -0.0063580053000000004
8.524714 -0.0063796739
8.525714 -0.0063998283
8.526714 -0.006418462
8.527715 -0.006435568500000001
8.528714 -0.0064511412
8.529715 -0.0064651736000000005
8.530714 -0.0064776606
8.531714 -0.0064885957
8.532714 -0.0064979729
8.533714 -0.0065057873
8.534715 -0.0065120329999999995
8.535714 -0.0065167049
8.536715 -0.0065197979
8.537714 -0.0065213077
8.538714 -0.0065212298
8.539714 -0.0065195607000000004
8.540714 -0.0065162959999999995
8.541715 -0.006511432699999999
8.542714 -0.006504968
8.543715 -0.0064968997
8.544714 -0.0064872249000000005
8.545714 -0.006475942100000001
8.546714 -0.0064630498
8.547714 -0.006448547399999999
8.548715 -0.006432434
8.549714 -0.0064147091
8.550714 -0.0063953739
8.551714 -0.0063744286
8.552714 -0.0063518746
8.553715 -0.0063277141
8.554714 -0.0063019485
8.555715 -0.0062745799000000005
8.556714 -0.006245611400000001
8.557714 -0.0062150466
8.558714 -0.0061828883
8.559714 -0.0061491402
8.560715 -0.0061138067
8.561714 -0.0060768922
8.562715 -0.0060384013
8.563714 -0.0059983386999999996
8.564714 -0.0059567101
8.565714 -0.0059135204
8.566714 -0.0058687754
8.567715 -0.0058224806999999995
8.568714 -0.0057746427
8.569715 -0.0057252673
8.570714 -0.0056743611
8.571714 -0.0056219304999999995
8.572714 -0.0055679826
8.573714 -0.0055125241
8.574715 -0.0054555624999999995
8.575714 -0.0053971053
8.576715 -0.0053371597
8.577714 -0.0052757336000000005
8.578714 -0.0052128351
8.579714 -0.0051484723
8.580714 -0.005082654
8.581715 -0.0050153885
8.582714 -0.0049466846
8.583714 -0.0048765516
8.584714 -0.0048049990999999995
8.585714 -0.004732036199999999
8.586715 -0.004657673
8.587714 -0.0045819193
8.588715 -0.0045047855000000005
8.589714 -0.0044262819
8.590714 -0.0043464192
8.591714 -0.004265207799999999
8.592714 -0.0041826592
8.593715 -0.0040987845
8.594714 -0.004013595
8.595715 -0.0039271024
8.596714 -0.0038393187000000002
8.597714 -0.0037502556000000003
8.598714 -0.0036599252999999997
8.599714 -0.0035683403
8.600715 -0.0034755129
8.601714 -0.0033814557999999996
8.602715 -0.0032861823
8.603714 -0.0031897056000000003
8.604714 -0.0030920390000000004
8.605714 -0.0029931958
8.606714 -0.0028931903
8.607715 -0.0027920365
8.608714 -0.0026897487
8.609715 -0.0025863415
8.610714 -0.0024818301
8.611714 -0.0023762292999999998
8.612714 -0.0022695549
8.613714 -0.0021618227
8.614715 -0.0020530488
8.615714 -0.0019432495
8.616714 -0.0018324416
8.617714 -0.0017206423000000002
8.618714 -0.0016078688
8.619715 -0.0014941388
8.620714 -0.0013794705
8.621715 -0.0012638819
8.622714 -0.0011473916
8.623714 -0.0010300185000000001
8.624714 -0.00091178154
8.625714 -0.00079270003
8.626715 -0.00067279339
8.627714 -0.00055208129
8.628715 -0.00043058357999999997
8.629714 -0.00030832015999999996
8.630714 -0.00018531110999999998
8.631714 -6.1576594e-05
8.632714 6.286319400000001e-05
8.633715 0.00018798800000000002
8.634714 0.00031377754
8.635715 0.00044021153
8.636714 0.00056726972
8.637714 0.00069493185
8.638714 0.00082317774
8.639714 0.00095198711
8.640715 0.0010813399
8.641714 0.001211216
8.642715 0.0013415954
8.643714 0.001472458
8.644714 0.0016037839
8.645715 0.0017355531000000002
8.646714 0.0018677456
8.647715 0.0020003414000000002
8.648714 0.0021333206
8.649714 0.0022666633
8.650714 0.0024003491
8.651714 0.0025343583
8.652715 0.0026686706
8.653714 0.0028032659
8.654715 0.0029381237
8.655714 0.0030732236999999997
8.656714 0.0032085456000000004
8.657714 0.0033440686999999998
8.658714 0.0034797722
8.659715 0.0036156354
8.660714 0.0037516376
8.661715 0.0038877576999999997
8.662714 0.0040239749
8.663714 0.0041602678
8.664714 0.004296615199999999
8.665714 0.004432996099999999
8.666715 0.0045693894
8.667714 0.0047057736
8.668715 0.0048421272
8.669714 0.004978428799999999
8.670714 0.0051146573
8.671714 0.0052507909
8.672714 0.0053868083
8.673715 0.0055226883
8.674714 0.0056584089
8.675714 0.0057939495
8.676714 0.0059292881
8.677714 0.0060644034
8.678715 0.0061992738
8.679714 0.0063338783
8.680715 0.0064681954
8.681714 0.006602203900000001
8.682714 0.0067358821999999995
8.683714 0.006869209
8.684714 0.0070021633
8.685715 0.0071347233
8.686714 0.0072668678
8.687715 0.0073985757
8.688714 0.0075298252000000005
8.689714 0.007660595300000001
8.690714 0.007790864000000001
8.691714 0.0079206104
8.692715 0.0080498125
8.693714 0.0081784492
8.694715 0.0083064995
8.695714 0.0084339415
8.696714 0.0085607542
8.697714 0.008686916400000001
8.698714 0.008812407
8.699715 0.0089372057
8.700714 0.0090612906
8.701715 0.0091846414
8.702714 0.009307237599999999
8.703714 0.009429059
8.704714 0.009550085100000001
8.705714 0.0096702955
8.706715 0.0097896715
8.707714 0.0099081932
8.708714 0.010025841
8.709714 0.010142597
8.710714 0.010258441
8.711715 0.010373356
8.712714 0.010487323
8.713715 0.010600324
8.714714 0.010712342
8.715714 0.010823359000000001
8.716714 0.010933358
8.717714 0.011042322
8.718715 0.011150234
8.719714 0.011257076
8.720715 0.011362834
8.721714 0.011467489
8.722714 0.011571026
8.723714 0.011673428
8.724714 0.011774679
8.725715 0.011874764
8.726714 0.011973665
8.727715 0.012071367
8.728714 0.012167853999999999
8.729714 0.01226311
8.730714 0.012357118000000002
8.731714 0.012449862999999999
8.732715 0.012541331000000001
8.733714 0.012631502999999999
8.734715 0.012720365999999999
8.735714 0.012807903
8.736714 0.012894098000000001
8.737714 0.012978938
8.738714 0.013062404
8.739715 0.013144485000000001
8.740714 0.013225161999999999
8.741714 0.013304422000000002
8.742714 0.01338225
8.743714 0.013458631
8.744715 0.013533552999999999
8.745714 0.013607
8.746715 0.013678957
8.747714 0.013749412999999999
8.748714 0.013818355
8.749714 0.013885766
8.750714 0.013951637
8.751715 0.014015954
8.752714 0.014078704
8.753715 0.014139876
8.754714 0.014199458000000002
8.755714 0.014257437000000001
8.756714 0.014313804
8.757714 0.014368546999999999
8.758715 0.014421654999999999
8.759714 0.014473118
8.760715 0.014522925
8.761714 0.014571067
8.762714 0.014617534000000001
8.763714 0.014662316
8.764714 0.014705404
8.765715 0.014746789
8.766714 0.014786462
8.767715 0.014824414
8.768714 0.014860637999999999
8.769714 0.014895125
8.770715 0.014927867000000001
8.771714 0.014958857
8.772715 0.014988086999999999
8.773714 0.015015552
8.774714 0.015041244999999998
8.775714 0.015065158
8.776714 0.015087287
8.777715 0.015107625
8.778714 0.015126169
8.779715 0.015142911000000002
8.780714 0.015157848000000002
8.781714 0.015170976000000001
8.782714 0.015182290000000001
8.783714 0.015191788000000001
8.784715 0.015199465
8.785714 0.015205317999999999
8.786715 0.015209344999999999
8.787714 0.015211542
8.788714 0.015211909000000001
8.789714 0.015210442
8.790714 0.015207137999999999
8.791715 0.015201997000000002
8.792714 0.015195018
8.793715 0.015186196999999999
8.794714 0.015175535
8.795714 0.015163029
8.796714 0.015148677999999999
8.797714 0.015132479999999999
8.798715 0.015114436
8.799714 0.015094545000000001
8.800714 0.015072803999999999
8.801714 0.015049215000000001
8.802714 0.015023776999999999
8.803715 0.014996487999999999
8.804714 0.014967349000000001
8.805715 0.014936360999999999
8.806714 0.014903521999999999
8.807714 0.014868833
8.808714 0.014832296
8.809714 0.014793911
8.810715 0.014753678999999999
8.811714 0.014711601
8.812715 0.014667679000000001
8.813714 0.014621915999999999
8.814714 0.014574311999999999
8.815714 0.014524872
8.816714 0.014473597999999999
8.817715 0.014420494
8.818714 0.014365563
8.819715 0.014308811000000001
8.820714 0.014250240999999999
8.821714 0.014189859
8.822714 0.014127669999999998
8.823714 0.01406368
8.824715 0.013997895
8.825714 0.013930320999999999
8.826715 0.013860967
8.827714 0.013789837
8.828714 0.013716940999999998
8.829714 0.013642284999999999
8.830714 0.013565879
8.831715 0.013487729
8.832714 0.013407847
8.833714 0.013326238
8.834714 0.013242911999999999
8.835714 0.01315788
8.836715 0.013071149
8.837714 0.01298273
8.838715 0.012892632
8.839714 0.012800864
8.840714 0.012707437
8.841714 0.01261236
8.842714 0.012515644
8.843715 0.012417299
8.844714 0.012317336
8.845715 0.012215764
8.846714 0.012112594
8.847714 0.012007839
8.848714 0.011901507
8.849714 0.011793610999999999
8.850715 0.011684162
8.851714 0.011573171
8.852715 0.01146065
8.853714 0.011346611
8.854714 0.011231065
8.855714 0.011114025
8.856714 0.010995502
8.857715 0.010875511000000001
8.858714 0.010754062
8.859715 0.010631169
8.860714 0.010506844
8.861714 0.010381102
8.862714 0.010253955
8.863714 0.010125415
8.864715 0.0099954981
8.865714 0.0098642166
8.866714 0.009731584599999999
8.867714 0.009597616
8.868714 0.0094623247
8.869715 0.009325725100000001
8.870714 0.0091878319
8.871715 0.0090486603
8.872714 0.0089082241
8.873714 0.0087665387
8.874714 0.008623619899999999
8.875714 0.0084794825
8.876715 0.0083341416
8.877714 0.008187614
8.878715 0.008039915
8.879714 0.0078910605
8.880714 0.007741067399999999
8.881714 0.007589952299999999
8.882714 0.007437732000000001
8.883715 0.007284423900000001
8.884714 0.0071300448
8.885715 0.0069746129000000006
8.886714 0.0068181456
8.887714 0.006660660400000001
8.888714 0.0065021763
8.889714 0.0063427113
8.890715 0.0061822844
8.891714 0.0060209146
8.892715 0.0058586207
8.893714 0.0056954217
8.894714 0.0055313372
8.895715 0.0053663869
8.896714 0.0052005904
8.897715 0.0050339673
8.898714 0.0048665377000000004
8.899714 0.004698321599999999
8.900714 0.0045293385000000005
8.901714 0.004359609
8.902715 0.004189153
8.903714 0.0040179901
8.904715 0.0038461402999999997
8.905714 0.0036736241
8.906714 0.0035004606999999997
8.907714 0.0033266704
8.908714 0.0031522729999999997
8.909715 0.0029772878
8.910714 0.0028017348
8.911715 0.0026256335000000002
8.912714 0.0024490036999999997
8.913714 0.0022718647
8.914714 0.0020942359999999998
8.915714 0.0019161371
8.916715 0.0017375874
8.917714 0.0015586065
8.918715 0.0013792140000000001
8.919714 0.0011994292
8.920714 0.0010192719
8.921714 0.0008387616599999999
8.922714 0.00065791819
8.923715 0.00047676131000000003
8.924714 0.00029531087999999997
8.925714 0.00011358692
8.926714 -6.8390528e-05
8.927714 -0.00025060128
8.928715 -0.00043302507
8.929714 -0.00061564151
8.930715 -0.00079843021
8.931714 -0.00098137061
8.932714 -0.0011644421000000002
8.933714 -0.0013476239
8.934714 -0.0015308953
8.935715 -0.0017142356
8.936714 -0.0018976238
8.937715 -0.002081039
8.938714 -0.0022644605
8.939714 -0.0024478672
8.940714 -0.0026312384
8.941714 -0.002814553
8.942715 -0.0029977902
8.943714 -0.0031809293
8.944715 -0.0033639495000000004
8.945714 -0.0035468296000000002
8.946714 -0.0037295493000000005
8.947714 -0.0039120878
8.948714 -0.0040944244
8.949715 -0.0042765387
8.950714 -0.0044584103
8.951715 -0.004640018599999999
8.952714 -0.004821343499999999
8.953714 -0.0050023646
8.954714 -0.0051830615
8.955714 -0.0053634139
8.956715 -0.0055434019
8.957714 -0.0057230052
8.958714 -0.0059022041
8.959714 -0.006080978
8.960714 -0.0062593069999999995
8.961715 -0.0064371714
8.962714 -0.0066145512
8.963715 -0.0067914269
8.964714 -0.006967778599999999
8.965714 -0.0071435861
8.966714 -0.0073188297
8.967714 -0.0074934898
8.968715 -0.007667547500000001
8.969714 -0.007840983000000001
8.970715 -0.0080137768
8.971714 -0.00818591
8.972714 -0.008357363500000001
8.973714 -0.0085281186
8.974714 -0.008698156299999999
8.975715 -0.0088674584
8.976714 -0.0090360067
8.977715 -0.009203783
8.978714 -0.0093707691
8.979714 -0.009536948299999999
8.980714 -0.009702302500000001
8.981714 -0.0098668148
8.982715 -0.010030469
8.983714 -0.010193247
8.984715 -0.010355134
8.985714 -0.010516113
8.986714 -0.010676168
8.987714 -0.010835284
8.988714 -0.010993444
8.989715 -0.011150634
8.990714 -0.011306838
8.991714 -0.011462041
8.992714 -0.011616227
8.993714 -0.011769382
8.994715 -0.011921491
8.995714 -0.012072538
8.996715 -0.01222251
8.997714 -0.012371391
8.998714 -0.012519167000000001
8.999714 -0.012665823000000001
9.000714 -0.012811345
9.001715 -0.012955717
9.002714 -0.013098925
9.003715 -0.013240956000000002
9.004714 -0.013381794
9.005714 -0.013521424
9.006714 -0.013659833
9.007714 -0.013797006
9.008715 -0.013932928
9.009714 -0.014067585
9.010715 -0.014200965
9.011714 -0.014333052
9.012714 -0.014463832
9.013714 -0.014593294
9.014714 -0.014721419999999999
9.015715 -0.014848199000000001
9.016714 -0.01497362
9.017715 -0.015097666000000001
9.018714 -0.015220327
9.019714 -0.015341589000000001
9.020715 -0.015461441999999999
9.021714 -0.015579873
9.022715 -0.015696869000000002
9.023714 -0.01581242
9.024714 -0.015926514
9.025714 -0.016039141
9.026714 -0.01615029
9.027715 -0.016259951
9.028714 -0.016368112
9.029715 -0.016474766
9.030714 -0.016579902
9.031714 -0.016683512
9.032714 -0.016785585
9.033714 -0.016886114
9.034715 -0.016985089000000002
9.035714 -0.017082502
9.036715 -0.017178345
9.037714 -0.01727261
9.038714 -0.017365288
9.039714 -0.017456373
9.040714 -0.017545857
9.041715 -0.017633733
9.042714 -0.017719995000000002
9.043715 -0.017804635
9.044714 -0.017887646
9.045714 -0.017969024
9.046714 -0.018048761
9.047714 -0.018126851
9.048715 -0.018203288999999997
9.049714 -0.01827807
9.050714 -0.018351186999999998
9.051714 -0.018422637
9.052714 -0.018492414999999998
9.053715 -0.018560517000000002
9.054714 -0.018626938
9.055715 -0.018691672
9.056714 -0.018754718
9.057714 -0.018816072
9.058714 -0.018875728999999997
9.059714 -0.018933685999999998
9.060715 -0.018989941
9.061714 -0.019044489
9.062715 -0.019097328
9.063714 -0.019148456
9.064714 -0.01919787
9.065714 -0.019245566999999998
9.066714 -0.019291544
9.067715 -0.019335798999999997
9.068714 -0.01937833
9.069715 -0.019419135
9.070714 -0.019458211
9.071714 -0.019495556
9.072714 -0.019531167
9.073714 -0.019565044
9.074715 -0.019597185
9.075714 -0.019627587000000002
9.076715 -0.019656248
9.077714 -0.019683169
9.078714 -0.019708346999999998
9.079714 -0.019731782
9.080714 -0.019753471
9.081715 -0.019773415
9.082714 -0.019791612
9.083714 -0.019808064
9.084714 -0.01982277
9.085714 -0.019835732
9.086715 -0.019846948
9.087714 -0.019856422
9.088715 -0.019864153
9.089714 -0.019870144
9.090714 -0.019874397999999998
9.091714 -0.019876915999999998
9.092714 -0.019877704
9.093715 -0.019876762
9.094714 -0.019874096
9.095715 -0.01986971
9.096714 -0.019863609
9.097714 -0.019855796
9.098714 -0.019846276
9.099714 -0.019835056
9.100715 -0.019822142
9.101714 -0.019807537
9.102715 -0.019791251
9.103714 -0.019773288
9.104714 -0.019753654000000002
9.105714 -0.019732358
9.106714 -0.019709405
9.107715 -0.019684802
9.108714 -0.019658556
9.109715 -0.019630673
9.110714 -0.019601162
9.111714 -0.019570028
9.112714 -0.019537278999999998
9.113714 -0.019502922000000002
9.114715 -0.019466964
9.115714 -0.019429412
9.116714 -0.019390271
9.117714 -0.019349551
9.118714 -0.019307257
9.119715 -0.019263398
9.120714 -0.01921798
9.121715 -0.01917101
9.122714 -0.019122497000000002
9.123714 -0.019072447
9.124714 -0.019020868
9.125714 -0.018967767
9.126715 -0.018913152
9.127714 -0.018857031
9.128715 -0.018799411
9.129714 -0.018740301
9.130714 -0.01867971
9.131714 -0.018617645
9.132714 -0.018554115
9.133715 -0.018489129
9.134714 -0.018422696
9.135715 -0.018354824
9.136714 -0.018285523
9.137714 -0.018214802999999998
9.138714 -0.01814267
9.139714 -0.018069136
9.140715 -0.017994212
9.141714 -0.017917905999999997
9.142715 -0.017840228
9.143714 -0.017761187
9.144714 -0.017680795
9.145715 -0.017599062
9.146714 -0.017515997999999998
9.147715 -0.017431613000000002
9.148714 -0.017345918000000002
9.149714 -0.017258924999999998
9.150714 -0.017170644
9.151714 -0.017081086000000002
9.152715 -0.016990262
9.153714 -0.016898185
9.154715 -0.016804865
9.155714 -0.016710314
9.156714 -0.016614543
9.157714 -0.016517566
9.158714 -0.016419395
9.159715 -0.01632004
9.160714 -0.016219517000000003
9.161715 -0.016117837
9.162714 -0.016015011000000003
9.163714 -0.015911055
9.164714 -0.015805982
9.165714 -0.015699803999999998
9.166715 -0.015592534
9.167714 -0.015484188
9.168715 -0.015374777
9.169714 -0.015264316
9.170714 -0.015152817999999998
9.171714 -0.015040295999999998
9.172714 -0.014926765
9.173715 -0.014812239
9.174714 -0.014696730000000002
9.175714 -0.014580252
9.176714 -0.014462818
9.177714 -0.014344441
9.178715 -0.014225136
9.179714 -0.014104914999999999
9.180715 -0.013983790999999999
9.181714 -0.013861778
9.182714 -0.013738887
9.183714 -0.013615130999999999
9.184714 -0.013490523
9.185715 -0.013365077000000001
9.186714 -0.013238804
9.187715 -0.013111717000000002
9.188714 -0.012983827
9.189714 -0.012855149
9.190714 -0.012725694
9.191714 -0.012595474
9.192715 -0.012464504
9.193714 -0.012332796
9.194715 -0.012200362000000001
9.195714 -0.012067215
9.196714 -0.011933369
9.197714 -0.011798836
9.198714 -0.011663630999999999
9.199715 -0.011527766
9.200714 -0.011391256
9.201715 -0.011254114
9.202714 -0.011116355
9.203714 -0.010977992
9.204714 -0.010839041
9.205714 -0.010699516
9.206715 -0.010559431
9.207714 -0.010418802
9.208714 -0.010277642
9.209714 -0.010135968
9.210714 -0.0099937934
9.211715 -0.0098511329
9.212714 -0.0097080025
9.213715 -0.0095644165
9.214714 -0.0094203897
9.215714 -0.0092759372
9.216714 -0.009131073600000001
9.217714 -0.0089858135
9.218715 -0.008840171400000001
9.219714 -0.0086941611
9.220715 -0.0085477979
9.221714 -0.0084010957
9.222714 -0.008254069
9.223714 -0.0081067315
9.224714 -0.0079590973
9.225715 -0.0078111807
9.226714 -0.0076629949
9.227715 -0.0075145545
9.228714 -0.0073658724
9.229714 -0.007216962699999999
9.230714 -0.007067839
9.231714 -0.0069185153
9.232715 -0.006769004499999999
9.233714 -0.0066193206
9.234715 -0.0064694766
9.235714 -0.006319486399999999
9.236714 -0.006169363800000001
9.237714 -0.0060191214
9.238714 -0.0058687732
9.239715 -0.0057183322
9.240714 -0.005567812
9.241714 -0.0054172258
9.242714 -0.005266587
9.243714 -0.005115908099999999
9.244715 -0.0049652026
9.245714 -0.0048144833
9.246715 -0.004663763
9.247714 -0.0045130542
9.248714 -0.0043623698999999995
9.249714 -0.004211721900000001
9.250714 -0.0040611227
9.251715 -0.0039105846
9.252714 -0.0037601192
9.253715 -0.0036097382999999996
9.254714 -0.0034594536999999997
9.255714 -0.0033092768999999998
9.256714 -0.003159219
9.257714 -0.0030092911000000003
9.258715 -0.0028595045
9.259714 -0.0027098699999999996
9.260715 -0.0025603986
9.261714 -0.0024111008
9.262714 -0.0022619875
9.263714 -0.0021130694
9.264714 -0.001964357
9.265715 -0.0018158609
9.266714 -0.0016675918
9.267715 -0.0015195603
9.268714 -0.0013717769
9.269714 -0.0012242523
9.270715 -0.0010769971
9.271714 -0.000930022
9.272715 -0.00078333778
9.273714 -0.00063695511
9.274714 -0.00049088476
9.275714 -0.00034513744
9.276714 -0.00019972392
9.277715 -5.4654906999999997e-05
9.278714 9.0058916e-05
9.279715 0.00023440693000000002
9.280714 0.00037837856
9.281714 0.00052196337
9.282714 0.0006651509899999999
9.283714 0.00080793125
9.284715 0.000950294
9.285714 0.0010922293
9.286715 0.0012337274
9.287714 0.0013747787
9.288714 0.0015153739
9.289714 0.0016555037
9.290714 0.0017951592
9.291715 0.0019343315
9.292714 0.002073012
9.293715 0.0022111924
9.294714 0.0023488647
9.295714 0.0024860205
9.296714 0.0026226522
9.297714 0.0027587523
9.298715 0.002894313
9.299714 0.0030293273
9.300714 0.0031637879
9.301714 0.0032976877000000003
9.302714 0.0034310200000000003
9.303715 0.0035637779
9.304714 0.0036959547
9.305715 0.0038275437
9.306714 0.0039585385999999995
9.307714 0.0040889328
9.308714 0.0042187199
9.309714 0.0043478936
9.310715 0.0044764478
9.311714 0.0046043761999999995
9.312715 0.0047316731
9.313714 0.0048583318999999995
9.314714 0.0049843467
9.315714 0.0051097119
9.316714 0.0052344214
9.317715 0.0053584699
9.318714 0.0054818513
9.319715 0.0056045603
9.320714 0.0057265916
9.321714 0.0058479392
9.322714 0.0059685986
9.323714 0.0060885643
9.324715 0.0062078318
9.325714 0.006326395700000001
9.326715 0.0064442509
9.327714 0.0065613931
9.328714 0.006677817900000001
9.329714 0.0067935209
9.330714 0.006908497
9.331715 0.0070227425999999996
9.332714 0.007136252699999999
9.333714 0.0072490235
9.334714 0.0073610514000000005
9.335714 0.007472331300000001
9.336715 0.007582859700000001
9.337714 0.007692632800000001
9.338715 0.0078016463
9.339714 0.0079098958
9.340714 0.0080173777
9.341714 0.0081240876
9.342714 0.0082300219
9.343715 0.0083351762
9.344714 0.0084395477
9.345715 0.0085431311
9.346714 0.008645923699999999
9.347714 0.0087479209
9.348714 0.0088491201
9.349714 0.0089495166
9.350715 0.0090491078
9.351714 0.0091478898
9.352715 0.009245859799999999
9.353714 0.009343015
9.354714 0.0094393523
9.355714 0.0095348696
9.356714 0.009629564
9.357715 0.009723433299999999
9.358714 0.0098164754
9.359715 0.0099086887
9.360714 0.010000072
9.361714 0.010090623
9.362714 0.010180342
9.363714 0.010269228
9.364715 0.010357279
9.365714 0.010444495
9.366714 0.010530876
9.367714 0.010616422
9.368714 0.010701132
9.369715 0.010785007
9.370714 0.010868048
9.371715 0.010950254
9.372714 0.011031625
9.373714 0.011112163
9.374714 0.011191867
9.375714 0.011270739
9.376715 0.011348779
9.377714 0.011425987
9.378715 0.011502364000000001
9.379714 0.011577911
9.380714 0.011652629
9.381714 0.011726516999999999
9.382714 0.011799575999999999
9.383715 0.011871807
9.384714 0.011943209
9.385715 0.012013784
9.386714 0.012083531
9.387714 0.012152452000000001
9.388714 0.012220545999999999
9.389714 0.012287813000000002
9.390715 0.012354253999999999
9.391714 0.01241987
9.392715 0.01248466
9.393714 0.012548624
9.394714 0.012611765
9.395715 0.012674082
9.396714 0.012735576
9.397715 0.012796247000000002
9.398714 0.012856096
9.399714 0.012915125
9.400714 0.012973332
9.401714 0.013030722000000002
9.402715 0.013087294
9.403714 0.013143049999999998
9.404715 0.013197991999999999
9.405714 0.013252121
9.406714 0.013305437
9.407714 0.013357945000000001
9.408714 0.013409644
9.409715 0.013460535999999999
9.410714 0.013510625
9.411715 0.013559911
9.412714 0.013608397000000001
9.413714 0.013656085
9.414714 0.013702977
9.415714 0.013749074000000002
9.416715 0.013794379999999998
9.417714 0.013838897999999999
9.418715 0.013882628000000001
9.419714 0.013925573
9.420714 0.013967736
9.421714 0.01400912
9.422714 0.014049727000000001
9.423715 0.01408956
9.424714 0.014128622
9.425714 0.014166914000000001
9.426714 0.01420444
9.427714 0.014241206
9.428715 0.014277210999999998
9.429714 0.014312461
9.430715 0.014346956999999999
9.431714 0.014380706
9.432714 0.014413707999999999
9.433714 0.014445969999999999
9.434714 0.014477494
9.435715 0.014508283
9.436714 0.014538341
9.437715 0.014567673
9.438714 0.014596283000000002
9.439714 0.014624173
9.440714 0.014651348
9.441714 0.014677814
9.442715 0.014703572
9.443714 0.014728627999999999
9.444715 0.014752982999999999
9.445714 0.014776643
9.446714 0.014799611
9.447714 0.014821889999999999
9.448714 0.014843483000000001
9.449715 0.014864394
9.450714 0.014884626
9.451715 0.014904181999999998
9.452714 0.014923065000000001
9.453714 0.014941278
9.454714 0.014958823000000001
9.455714 0.014975703
9.456715 0.01499192
9.457714 0.015007476
9.458714 0.015022374
9.459714 0.015036616
9.460714 0.015050203
9.461715 0.015063139
9.462714 0.015075425
9.463715 0.015087062000000002
9.464714 0.015098054
9.465714 0.015108402
9.466714 0.015118109999999999
9.467714 0.015127179000000001
9.468715 0.01513561
9.469714 0.015143407999999999
9.470715 0.015150575000000001
9.471714 0.015157113
9.472714 0.015163026999999999
9.473714 0.015168319999999999
9.474714 0.015172994
9.475715 0.015177052
9.476714 0.0151805
9.477715 0.015183338999999999
9.478714 0.015185574999999998
9.479714 0.015187213
9.480714 0.015188252999999999
9.481714 0.015188703000000001
9.482715 0.015188566
9.483714 0.015187846
9.484715 0.015186548000000001
9.485714 0.015184675000000002
9.486714 0.015182233
9.487714 0.015179225
9.488714 0.015175655000000001
9.489715 0.015171529
9.490714 0.015166849000000001
9.491714 0.015161619999999999
9.492714 0.015155847
9.493714 0.015149533000000001
9.494715 0.015142682
9.495714 0.015135299
9.496715 0.015127384999999998
9.497714 0.015118947
9.498714 0.015109986
9.499714 0.015100506000000001
9.500714 0.015090511999999999
9.501715 0.015080007
9.502714 0.015068993
9.503715 0.015057474
9.504714 0.015045451999999999
9.505714 0.015032933
9.506714 0.015019917999999998
9.507714 0.015006411
9.508715 0.014992415
9.509714 0.014977933
9.510715 0.014962968
9.511714 0.014947522
9.512714 0.014931598999999999
9.513714 0.014915202
9.514714 0.014898334
9.515715 0.014880997
9.516714 0.014863194
9.517715 0.014844928
9.518714 0.014826201
9.519714 0.014807016
9.520715 0.014787375000000002
9.521714 0.014767282000000001
9.522715 0.014746738
9.523714 0.014725745
9.524714 0.014704307000000002
9.525714 0.014682424000000001
9.526714 0.0146601
9.527715 0.014637335999999999
9.528714 0.014614135
9.529715 0.014590497000000001
9.530714 0.014566425
9.531714 0.014541921000000001
9.532714 0.014516986
9.533714 0.014491624
9.534715 0.014465835
9.535714 0.014439621
9.536715 0.014412985
9.537714 0.014385929000000002
9.538714 0.014358455000000001
9.539714 0.014330564999999998
9.540714 0.014302261
9.541715 0.014273547
9.542714 0.014244425000000002
9.543715 0.014214896
9.544714 0.014184964999999999
9.545714 0.014154635
9.546714 0.014123907
9.547714 0.014092786000000001
9.548715 0.014061274
9.549714 0.014029375
9.550714 0.013997091
9.551714 0.013964428000000001
9.552714 0.013931387
9.553715 0.013897970999999999
9.554714 0.013864186
9.555715 0.013830033
9.556714 0.013795514
9.557714 0.013760633999999999
9.558714 0.013725397
9.559714 0.013689803
9.560715 0.013653857000000002
9.561714 0.01361756
9.562715 0.013580914999999999
9.563714 0.013543923999999999
9.564714 0.01350659
9.565714 0.013468913999999998
9.566714 0.013430897
9.567715 0.013392541999999999
9.568714 0.01335385
9.569715 0.013314823000000002
9.570714 0.013275462
9.571714 0.013235767
9.572714 0.013195741
9.573714 0.013155382
9.574715 0.013114695
9.575714 0.013073678
9.576715 0.013032332999999998
9.577714 0.012990661
9.578714 0.012948661
9.579714 0.012906335
9.580714 0.012863685
9.581715 0.012820712000000001
9.582714 0.012777413999999999
9.583714 0.012733795
9.584714 0.012689854
9.585714 0.012645593
9.586715 0.012601013
9.587714 0.012556116
9.588715 0.012510901
9.589714 0.012465371
9.590714 0.012419527
9.591714 0.012373368
9.592714 0.012326898
9.593715 0.012280116999999998
9.594714 0.012233025000000002
9.595715 0.012185625
9.596714 0.012137918000000001
9.597714 0.012089904
9.598714 0.012041584
9.599714 0.01199296
9.600715 0.011944033
9.601714 0.011894803
9.602715 0.011845272
9.603714 0.011795441
9.604714 0.011745308999999999
9.605714 0.011694879
9.606714 0.011644151
9.607715 0.011593127
9.608714 0.011541807000000001
9.609715 0.011490193
9.610714 0.011438285999999999
9.611714 0.011386086
9.612714 0.011333596999999999
9.613714 0.011280818
9.614715 0.011227751000000001
9.615714 0.011174398
9.616714 0.011120761
9.617714 0.011066841000000001
9.618714 0.011012639999999999
9.619715 0.01095816
9.620714 0.010903402
9.621715 0.010848370000000001
9.622714 0.010793065
9.623714 0.010737488
9.624714 0.010681642
9.625714 0.010625528
9.626715 0.010569149
9.627714 0.010512506999999999
9.628715 0.010455602
9.629714 0.010398437
9.630714 0.010341013999999999
9.631714 0.010283334
9.632714 0.010225397
9.633715 0.010167207000000001
9.634714 0.010108764
9.635715 0.010050067999999999
9.636714 0.0099911209
9.637714 0.0099319244
9.638714 0.009872478399999999
9.639714 0.0098127835
9.640715 0.009752841299999999
9.641714 0.009692651699999999
9.642715 0.0096322161
9.643714 0.0095715346
9.644714 0.0095106087
9.645715 0.0094494382
9.646714 0.009388024
9.647715 0.0093263676
9.648714 0.0092644696
9.649714 0.0092023307
9.650714 0.0091399525
9.651714 0.0090773363
9.652715 0.0090144829
9.653714 0.008951394599999999
9.654715 0.0088880719
9.655714 0.0088245171
9.656714 0.0087607325
9.657714 0.00869672
9.658714 0.0086324813
9.659715 0.0085680185
9.660714 0.0085033345
9.661715 0.0084384308
9.662714 0.0083733103
9.663714 0.0083079751
9.664714 0.0082424274
9.665714 0.0081766702
9.666715 0.0081107057
9.667714 0.0080445359
9.668715 0.007978163199999999
9.669714 0.0079115896
9.670714 0.0078448174
9.671714 0.0077778495
9.672714 0.007710687399999999
9.673715 0.007643332399999999
9.674714 0.0075757875
9.675714 0.0075080541
9.676714 0.0074401338
9.677714 0.0073720286
9.678715 0.007303740099999999
9.679714 0.0072352697
9.680715 0.0071666196
9.681714 0.0070977912
9.682714 0.0070287868
9.683714 0.0069596077
9.684714 0.0068902562
9.685715 0.0068207337000000005
9.686714 0.0067510417
9.687715 0.0066811823
9.688714 0.0066111577
9.689714 0.006540970199999999
9.690714 0.006470621900000001
9.691714 0.0064001142
9.692715 0.0063294501
9.693714 0.0062586318
9.694715 0.0061876606
9.695714 0.0061165396
9.696714 0.0060452712
9.697714 0.0059738573
9.698714 0.0059023005
9.699715 0.0058306032
9.700714 0.005758767299999999
9.701715 0.0056867953
9.702714 0.005614689500000001
9.703714 0.005542452
9.704714 0.0054700846
9.705714 0.0053975898
9.706715 0.0053249696
9.707714 0.0052522264
9.708714 0.0051793617
9.709714 0.0051063776
9.710714 0.0050332764999999995
9.711715 0.0049600600000000005
9.712714 0.0048867303
9.713715 0.004813289300000001
9.714714 0.0047397392
9.715714 0.0046660818
9.716714 0.004592319599999999
9.717714 0.0045184544
9.718715 0.0044444889
9.719714 0.0043704251
9.720715 0.0042962656
9.721714 0.004222013
9.722714 0.0041476702
9.723714 0.0040732397
9.724714 0.0039987244000000005
9.725715 0.003924127699999999
9.726714 0.0038494523
9.727715 0.0037747017000000003
9.728714 0.003699879
9.729714 0.0036249876000000003
9.730714 0.0035500309999999995
9.731714 0.003475013
9.732715 0.0033999371
9.733714 0.0033248067000000003
9.734715 0.0032496256999999997
9.735714 0.0031743974000000004
9.736714 0.0030991258
9.737714 0.0030238141
9.738714 0.002948466
9.739715 0.0028730848
9.740714 0.0027976741
9.741714 0.002722237
9.742714 0.0026467767000000002
9.743714 0.0025712965
9.744715 0.0024957992
9.745714 0.0024202878
9.746715 0.0023447655999999997
9.747714 0.0022692351
9.748714 0.0021936992
9.749714 0.0021181608
9.750714 0.0020426224999999998
9.751715 0.0019670873000000003
9.752714 0.0018915578
9.753715 0.0018160370000000002
9.754714 0.0017405277000000002
9.755714 0.0016650327
9.756714 0.0015895552
9.757714 0.0015140981
9.758715 0.0014386648
9.759714 0.0013632585
9.760715 0.0012878826
9.761714 0.0012125406
9.762714 0.0011372362
9.763714 0.001061973
9.764714 0.000986755
9.765715 0.00091158599
9.766714 0.0008364701000000001
9.767715 0.00076141137
9.768714 0.00068641402
9.769714 0.0006114823
9.770715 0.0005366205600000001
9.771714 0.00046183313
9.772715 0.00038712442
9.773714 0.00031249883
9.774714 0.00023796080999999997
9.775714 0.00016351476
9.776714 8.9165098e-05
9.777715 1.4916239999999999e-05
9.778714 -5.9227449e-05
9.779715 -0.00013326164
9.780714 -0.00020718203000000003
9.781714 -0.00028098436
9.782714 -0.00035466444
9.783714 -0.00042821811999999997
9.784715 -0.00050164126
9.785714 -0.00057492985
9.786715 -0.00064807987
9.787714 -0.00072108737
9.788714 -0.0007939484000000001
9.789714 -0.00086665905
9.790714 -0.00093921553
9.791715 -0.0010116139
9.792714 -0.0010838506
9.793715 -0.0011559216
9.794714 -0.0012278231
9.795714 -0.0012995515
9.796714 -0.0013711030999999999
9.797714 -0.0014424741
9.798715 -0.0015136606999999998
9.799714 -0.0015846594
9.800714 -0.0016554663
9.801714 -0.001726078
9.802714 -0.0017964907
9.803715 -0.0018667009
9.804714 -0.0019367051
9.805715 -0.0020064999
9.806714 -0.0020760817
9.807714 -0.0021454473
9.808714 -0.0022145932
9.809714 -0.0022835164
9.810715 -0.0023522136000000003
9.811714 -0.002420682
9.812715 -0.0024889183
9.813714 -0.0025569198000000002
9.814714 -0.0026246835
9.815714 -0.0026922067
9.816714 -0.0027594868
9.817715 -0.0028265208999999998
9.818714 -0.0028933065999999998
9.819715 -0.002959841
9.820714 -0.0030261215
9.821714 -0.0030921456
9.822714 -0.0031579107999999997
9.823714 -0.003223414
9.824715 -0.0032886528000000003
9.825714 -0.0033536242
9.826715 -0.0034183253
9.827714 -0.0034827532
9.828714 -0.0035469046000000002
9.829714 -0.0036107764999999997
9.830714 -0.0036743659
9.831715 -0.0037376692000000004
9.832714 -0.003800683
9.833714 -0.0038634036000000003
9.834714 -0.0039258273
9.835714 -0.003987950499999999
9.836715 -0.0040497693
9.837714 -0.0041112794999999995
9.838715 -0.0041724772
9.839714 -0.0042333584
9.840714 -0.0042939188
9.841714 -0.0043541546
9.842714 -0.0044140616
9.843715 -0.0044736353
9.844714 -0.0045328718
9.845715 -0.004591767
9.846714 -0.004650316999999999
9.847714 -0.0047085176999999995
9.848714 -0.0047663656
9.849714 -0.004823856600000001
9.850715 -0.004880987
9.851714 -0.0049377533
9.852715 -0.0049941522
9.853714 -0.0050501803
9.854714 -0.0051058345
9.855714 -0.0051611114000000005
9.856714 -0.0052160085
9.857715 -0.0052705229
9.858714 -0.0053246516
9.859715 -0.0053783922
9.860714 -0.0054317421
9.861714 -0.0054846991000000005
9.862714 -0.0055372606
9.863714 -0.0055894245
9.864715 -0.0056411882
9.865714 -0.0056925499
9.866714 -0.005743507100000001
9.867714 -0.0057940575
9.868714 -0.0058441994
9.869715 -0.0058939306000000006
9.870714 -0.0059432485000000005
9.871715 -0.0059921513
9.872714 -0.0060406368
9.873714 -0.006088702499999999
9.874714 -0.0061363462
9.875714 -0.0061835664
9.876715 -0.0062303603
9.877714 -0.0062767256
9.878715 -0.0063226602
9.879714 -0.0063681618
9.880714 -0.0064132284
9.881714 -0.0064578584000000005
9.882714 -0.0065020489
9.883715 -0.0065457978
9.884714 -0.006589102800000001
9.885715 -0.006631962600000001
9.886714 -0.006674374899999999
9.887714 -0.0067163375
9.888714 -0.006757849000000001
9.889714 -0.0067989072999999995
9.890715 -0.006839510000000001
9.891714 -0.0068796558
9.892715 -0.0069193426
9.893714 -0.0069585687
9.894714 -0.0069973328000000005
9.895715 -0.007035633500000001
9.896714 -0.0070734683999999996
9.897715 -0.007110836299999999
9.898714 -0.007147734899999999
9.899714 -0.0071841634000000005
9.900714 -0.0072201196999999995
9.901714 -0.0072556031
9.902715 -0.0072906114
9.903714 -0.007325143100000001
9.904715 -0.0073591968
9.905714 -0.0073927709
9.906714 -0.0074258642
9.907714 -0.007458475
9.908714 -0.007490602000000001
9.909715 -0.0075222436999999994
9.910714 -0.0075533986000000004
9.911715 -0.0075840653
9.912714 -0.0076142431
9.913714 -0.0076439303999999994
9.914714 -0.0076731266999999995
9.915714 -0.0077018302999999995
9.916715 -0.0077300406999999995
9.917714 -0.0077577570000000005
9.918715 -0.0077849785
9.919714 -0.0078117053
9.920714 -0.0078379358
9.921714 -0.0078636709
9.922714 -0.0078889097
9.923715 -0.007913653100000001
9.924714 -0.007937901
9.925714 -0.007961654
9.926714 -0.0079849124
9.927714 -0.008007676699999999
9.928715 -0.0080299484
9.929714 -0.0080517282
9.930715 -0.0080730177
9.931714 -0.0080938182
9.932714 -0.0081141305
9.933714 -0.008133956
9.934714 -0.008153296899999999
9.935715 -0.008172154
9.936714 -0.0081905295
9.937715 -0.0082084247
9.938714 -0.008225841900000001
9.939714 -0.0082427818
9.940714 -0.0082592465
9.941714 -0.0082752369
9.942715 -0.0082907551
9.943714 -0.008305802499999999
9.944715 -0.008320379900000001
9.945714 -0.0083344894
9.946714 -0.0083481318
9.947714 -0.008361308599999999
9.948714 -0.008374020400000001
9.949715 -0.0083862687
9.950714 -0.0083980551
9.951715 -0.008409380099999999
9.952714 -0.0084202453
9.953714 -0.0084306514
9.954714 -0.008440599
9.955714 -0.0084500898
9.956715 -0.0084591244
9.957714 -0.0084677034
9.958714 -0.008475828500000001
9.959714 -0.008483501
9.960714 -0.0084907217
9.961715 -0.0084974912
9.962714 -0.0085038118
9.963715 -0.0085096843
9.964714 -0.008515109199999999
9.965714 -0.0085200889
9.966714 -0.008524624000000001
9.967714 -0.008528716
9.968715 -0.0085323671
9.969714 -0.0085355779
9.970715 -0.0085383508
9.971714 -0.0085406864
9.972714 -0.0085425869
9.973714 -0.0085440544
9.974714 -0.008545090500000001
9.975715 -0.008545696600000001
9.976714 -0.0085458749
9.977715 -0.008545626800000001
9.978714 -0.0085449545
9.979714 -0.008543859400000001
9.980714 -0.008542344600000001
9.981714 -0.0085404114
9.982715 -0.008538062
9.983714 -0.0085352985
9.984715 -0.0085321233
9.985714 -0.0085285385
9.986714 -0.0085245461
9.987714 -0.0085201485
9.988714 -0.0085153479
9.989715 -0.0085101477
9.990714 -0.008504549600000001
9.991714 -0.0084985571
9.992714 -0.0084921725
9.993714 -0.0084853986
9.994715 -0.0084782383
9.995714 -0.008470695299999999
9.996715 -0.0084627725
9.997714 -0.0084544736
9.998714 -0.0084458014
9.999714 -0.0084367595
10.00071 -0.0084273517
10.00171 -0.0084175823
10.00271 -0.0084074542
10.00371 -0.008396971
10.00471 -0.0083861371
10.00571 -0.008374956099999999
10.00671 -0.0083634317
10.00771 -0.0083515675
10.00871 -0.008339367200000001
10.00971 -0.0083268344
10.01071 -0.0083139726
10.01171 -0.0083007857
10.01271 -0.0082872764
10.01371 -0.0082734492
10.01471 -0.0082593062
10.01571 -0.0082448511
10.01671 -0.0082300867
10.01771 -0.008215016700000001
10.01871 -0.0081996433
10.01971 -0.0081839695
10.02071 -0.0081679987
10.02171 -0.0081517333
10.02271 -0.0081351762
10.02371 -0.0081183294
10.02471 -0.0081011967
10.02571 -0.008083780300000001
10.02671 -0.008066083
10.02771 -0.0080481077
10.02871 -0.0080298574
10.02971 -0.008011335
10.03071 -0.0079925434
10.03171 -0.007973486200000001
10.03271 -0.0079541664
10.03371 -0.007934586799999999
10.03471 -0.007914751
10.03571 -0.0078946628
10.03671 -0.0078743258
10.03771 -0.0078537443
10.03871 -0.0078329213
10.03971 -0.007811861
10.04071 -0.007790567200000001
10.04171 -0.0077690442
10.04271 -0.0077472956
10.04371 -0.0077253258
10.04471 -0.0077031393
10.04571 -0.0076807402
10.04671 -0.0076581331
10.04771 -0.0076353223
10.04871 -0.0076123119999999996
10.04971 -0.0075891061
10.05071 -0.0075657095
10.05171 -0.007542126
10.05271 -0.0075183605
10.05371 -0.0074944168
10.05471 -0.0074702984
10.05571 -0.0074460098
10.05671 -0.0074215553
10.05771 -0.0073969393
10.05871 -0.007372164699999999
10.05971 -0.0073472365
10.06071 -0.0073221578
10.06171 -0.0072969327
10.06271 -0.0072715651
10.06371 -0.0072460592
10.06471 -0.0072204187999999996
10.06571 -0.0071946473
10.06671 -0.0071687486
10.06771 -0.0071427268000000006
10.06871 -0.0071165858
10.06971 -0.007090329
10.07071 -0.007063960900000001
10.07171 -0.0070374852
10.07271 -0.007010905400000001
10.07371 -0.006984225899999999
10.07471 -0.0069574504
10.07571 -0.0069305832
10.07671 -0.006903627200000001
10.07771 -0.0068765868
10.07871 -0.006849465000000001
10.07971 -0.0068222660000000004
10.08071 -0.0067949928
10.08171 -0.006767649
10.08271 -0.0067402383000000005
10.08371 -0.0067127636
10.08471 -0.006685227699999999
10.08571 -0.0066576344
10.08671 -0.0066299857
10.08771 -0.0066022854
10.08871 -0.0065745357
10.08971 -0.006546739300000001
10.09071 -0.006518898600000001
10.09171 -0.0064910164
10.09271 -0.0064630956
10.09371 -0.0064351385
10.09471 -0.0064071472
10.09571 -0.0063791238
10.09671 -0.0063510714
10.09771 -0.0063229919999999995
10.09871 -0.0062948886
10.09971 -0.0062667634
10.10071 -0.0062386192
10.10171 -0.0062104584
10.10271 -0.006182283699999999
10.10371 -0.006154097399999999
10.10471 -0.006125903
10.10571 -0.0060977029
10.10671 -0.0060695002
10.10771 -0.006041298200000001
10.10871 -0.0060130995
10.10971 -0.0059849077
10.11071 -0.005956725699999999
10.11171 -0.005928557199999999
10.11271 -0.0059004051
10.11371 -0.005872273
10.11471 -0.0058441638
10.11571 -0.0058160810999999995
10.11671 -0.0057880283
10.11771 -0.0057600086
10.11871 -0.0057320249
10.11971 -0.0057040805
10.12071 -0.0056761783
10.12171 -0.0056483215
10.12271 -0.0056205128
10.12371 -0.0055927547
10.12471 -0.0055650497
10.12571 -0.005537400299999999
10.12671 -0.0055098088
10.12771 -0.0054822772999999995
10.12871 -0.005454808
10.12971 -0.0054274027
10.13071 -0.005400063300000001
10.13171 -0.0053727912
10.13271 -0.0053455882
10.13371 -0.0053184562
10.13471 -0.0052913961999999995
10.13571 -0.00526441
10.13671 -0.0052374987999999996
10.13771 -0.0052106643
10.13871 -0.0051839077
10.13971 -0.0051572308
10.14071 -0.005130635
10.14171 -0.0051041217
10.14271 -0.0050776929
10.14371 -0.0050513499
10.14471 -0.0050250943000000005
10.14571 -0.0049989281
10.14671 -0.004972852900000001
10.14771 -0.0049468705000000005
10.14871 -0.004920983
10.14971 -0.0048951919
10.15071 -0.0048694993999999995
10.15171 -0.0048439073
10.15271 -0.0048184174
10.15371 -0.0047930316
10.15471 -0.004767752
10.15571 -0.0047425805
10.15671 -0.004717518800000001
10.15771 -0.0046925688
10.15871 -0.0046677324
10.15971 -0.004643010800000001
10.16071 -0.0046184065
10.16171 -0.0045939207
10.16271 -0.0045695549
10.16371 -0.004545311099999999
10.16471 -0.004521190600000001
10.16571 -0.0044971952
10.16671 -0.004473326
10.16771 -0.0044495846
10.16871 -0.0044259719
10.16971 -0.0044024895
10.17071 -0.004379138800000001
10.17171 -0.0043559208
10.17271 -0.0043328368
10.17371 -0.0043098880000000004
10.17471 -0.0042870757
10.17571 -0.0042644009
10.17671 -0.0042418644
10.17771 -0.0042194675
10.17871 -0.0041972115
10.17971 -0.0041750969
10.18071 -0.004153125299999999
10.18171 -0.0041312975
10.18271 -0.004109613999999999
10.18371 -0.0040880761
10.18471 -0.0040666848
10.18571 -0.0040454404
10.18671 -0.0040243442
10.18771 -0.0040033967
10.18871 -0.0039825984
10.18971 -0.0039619499
10.19071 -0.0039414514
10.19171 -0.0039211034
10.19271 -0.0039009061
10.19371 -0.0038808596999999998
10.19471 -0.003860964
10.19571 -0.0038412189000000003
10.19671 -0.0038216243
10.19771 -0.0038021797
10.19871 -0.0037828846
10.19971 -0.0037637386
10.20071 -0.0037447411
10.20171 -0.0037258913
10.20271 -0.0037071884000000003
10.20371 -0.0036886318
10.20471 -0.0036702208
10.20571 -0.0036519541000000003
10.20671 -0.0036338311
10.20771 -0.0036158514999999995
10.20871 -0.0035980142
10.20971 -0.0035803187
10.21071 -0.0035627643
10.21171 -0.0035453503999999998
10.21271 -0.0035280768999999997
10.21371 -0.0035109431
10.21471 -0.003493949
10.21571 -0.0034770943
10.21671 -0.0034603789
10.21771 -0.0034438028
10.21871 -0.0034273660000000003
10.21971 -0.0034110686
10.22071 -0.0033949105
10.22171 -0.0033788921
10.22271 -0.0033630138
10.22371 -0.0033472752
10.22471 -0.003331677
10.22571 -0.0033162189000000004
10.22671 -0.0033009012000000003
10.22771 -0.0032857239000000002
10.22871 -0.0032706866
10.22971 -0.0032557899
10.23071 -0.0032410328
10.23171 -0.0032264154000000004
10.23271 -0.0032119373000000003
10.23371 -0.0031975978
10.23471 -0.0031833963
10.23571 -0.0031693321999999996
10.23671 -0.0031554041999999997
10.23771 -0.0031416115
10.23871 -0.0031279531
10.23971 -0.0031144277999999997
10.24071 -0.0031010339
10.24171 -0.0030877702
10.24271 -0.0030746349
10.24371 -0.0030616266000000002
10.24471 -0.0030487437
10.24571 -0.0030359844
10.24671 -0.0030233468
10.24771 -0.0030108289
10.24871 -0.002998429
10.24971 -0.0029861452
10.25071 -0.0029739756
10.25171 -0.0029619185
10.25271 -0.0029499717000000003
10.25371 -0.0029381337
10.25471 -0.0029264025
10.25571 -0.0029147765
10.25671 -0.0029032537
10.25771 -0.0028918325999999998
10.25871 -0.0028805116
10.25971 -0.002869289
10.26071 -0.0028581631
10.26171 -0.0028471326000000003
10.26271 -0.0028361957
10.26371 -0.0028253511
10.26471 -0.0028145972000000003
10.26571 -0.0028039325
10.26671 -0.0027933555
10.26771 -0.0027828644
10.26871 -0.0027724582
10.26971 -0.0027621349999999998
10.27071 -0.0027518936
10.27171 -0.0027417322
10.27271 -0.0027316492999999997
10.27371 -0.0027216436
10.27471 -0.0027117136
10.27571 -0.0027018576
10.27671 -0.0026920742999999997
10.27771 -0.0026823622
10.27871 -0.0026727199
10.27971 -0.002663146
10.28071 -0.0026536391
10.28171 -0.002644198
10.28271 -0.0026348212
10.28371 -0.0026255078
10.28471 -0.0026162565
10.28571 -0.0026070660000000003
10.28671 -0.0025979352
10.28771 -0.0025888632
10.28871 -0.0025798487000000003
10.28971 -0.0025708905
10.29071 -0.0025619876
10.29171 -0.002553139
10.29271 -0.0025443434000000003
10.29371 -0.0025355999
10.29471 -0.0025269071999999997
10.29571 -0.0025182638999999996
10.29671 -0.0025096688
10.29771 -0.0025011204
10.29871 -0.0024926176
10.29971 -0.0024841587
10.30071 -0.0024757424
10.30171 -0.0024673669
10.30271 -0.0024590307
10.30371 -0.0024507317
10.30471 -0.0024424684
10.30571 -0.0024342389
10.30671 -0.0024260413
10.30771 -0.0024178737
10.30871 -0.002409734
10.30971 -0.0024016203000000002
10.31071 -0.0023935305000000002
10.31171 -0.0023854625
10.31271 -0.0023774145999999998
10.31371 -0.0023693845
10.31471 -0.0023613704000000004
10.31571 -0.0023533703
10.31671 -0.0023453824
10.31771 -0.0023374048000000002
10.31871 -0.0023294362
10.31971 -0.0023214749
10.32071 -0.0023135193
10.32171 -0.0023055682
10.32271 -0.0022976203
10.32371 -0.0022896746
10.32471 -0.0022817300999999996
10.32571 -0.0022737862
10.32671 -0.0022658422
10.32771 -0.0022578971999999997
10.32871 -0.0022499511
10.32971 -0.0022420034
10.33071 -0.002234054
10.33171 -0.0022261027
10.33271 -0.0022181492999999997
10.33371 -0.0022101938
10.33471 -0.0022022363
10.33571 -0.0021942766
10.33671 -0.0021863149000000003
10.33771 -0.002178351
10.33871 -0.0021703851
10.33971 -0.0021624168
10.34071 -0.0021544463
10.34171 -0.0021464733
10.34271 -0.0021384974
10.34371 -0.0021305184000000002
10.34471 -0.002122536
10.34571 -0.0021145495
10.34671 -0.0021065585
10.34771 -0.0020985623
10.34871 -0.0020905602
10.34971 -0.0020825513000000003
10.35071 -0.0020745349999999997
10.35171 -0.0020665104000000003
10.35271 -0.0020584765000000002
10.35371 -0.0020504322999999997
10.35471 -0.0020423769
10.35571 -0.0020343094
10.35671 -0.0020262285
10.35771 -0.0020181335
10.35871 -0.0020100231
10.35971 -0.0020018965999999997
10.36071 -0.0019937528
10.36171 -0.0019855908
10.36271 -0.0019774097
10.36371 -0.0019692086
10.36471 -0.0019609866
10.36571 -0.0019527427999999998
10.36671 -0.0019444762
10.36771 -0.0019361862000000002
10.36871 -0.0019278719000000001
10.36971 -0.0019195326
10.37071 -0.0019111676
10.37171 -0.0019027763999999998
10.37271 -0.0018943581
10.37371 -0.0018859124
10.37471 -0.0018774384
10.37571 -0.0018689358
10.37671 -0.001860404
10.37771 -0.0018518425
10.37871 -0.0018432511
10.37971 -0.0018346292999999998
10.38071 -0.0018259767
10.38171 -0.0018172929999999998
10.38271 -0.0018085782
10.38371 -0.0017998320000000001
10.38471 -0.0017910540999999999
10.38571 -0.0017822445
10.38671 -0.0017734035
10.38771 -0.0017645309
10.38871 -0.0017556268999999998
10.38971 -0.0017466919
10.39071 -0.0017377259000000002
10.39171 -0.0017287295
10.39271 -0.0017197031
10.39371 -0.0017106473
10.39471 -0.0017015627
10.39571 -0.0016924500999999999
10.39671 -0.0016833101
10.39771 -0.0016741436
10.39871 -0.0016649517
10.39971 -0.0016557351
10.40071 -0.001646495
10.40171 -0.0016372321999999998
10.40271 -0.0016279479000000001
10.40371 -0.001618643
10.40471 -0.0016093187000000002
10.40571 -0.0015999758
10.40671 -0.0015906155
10.40771 -0.0015812386
10.40871 -0.001571846
10.40971 -0.0015624386
10.41071 -0.001553017
10.41171 -0.0015435819000000001
10.41271 -0.0015341337
10.41371 -0.001524673
10.41471 -0.0015152003
10.41571 -0.0015057157
10.41671 -0.0014962195
10.41771 -0.0014867117
10.41871 -0.0014771925
10.41971 -0.0014676618
10.42071 -0.0014581196
10.42171 -0.0014485659
10.42271 -0.0014390002
10.42371 -0.0014294227
10.42471 -0.0014198331000000002
10.42571 -0.0014102313
10.42671 -0.0014006169999999998
10.42771 -0.0013909903
10.42871 -0.0013813509
10.42971 -0.001371699
10.43071 -0.0013620345
10.43171 -0.0013523576
10.43271 -0.0013426684
10.43371 -0.0013329672
10.43471 -0.0013232542000000001
10.43571 -0.0013135301
10.43671 -0.0013037952
10.43771 -0.0012940502
10.43871 -0.0012842956
10.43971 -0.0012745324
10.44071 -0.0012647612
10.44171 -0.0012549828
10.44271 -0.0012451983
10.44371 -0.0012354085
10.44471 -0.0012256144
10.44571 -0.0012158171000000001
10.44671 -0.0012060174000000001
10.44771 -0.0011962165
10.44871 -0.0011864154
10.44971 -0.0011766149
10.45071 -0.0011668162
10.45171 -0.0011570202
10.45271 -0.0011472280000000001
10.45371 -0.0011374403
10.45471 -0.001127658
10.45571 -0.0011178821
10.45671 -0.0011081133
10.45771 -0.0010983524999999999
10.45871 -0.0010886006
10.45971 -0.0010788581
10.46071 -0.0010691259
10.46171 -0.0010594048
10.46271 -0.0010496954000000001
10.46371 -0.0010399984999999998
10.46471 -0.0010303147
10.46571 -0.0010206449000000001
10.46671 -0.0010109897
10.46771 -0.0010013498
10.46871 -0.00099172603
10.46971 -0.00098211904
10.47071 -0.0009725296000000001
10.47171 -0.00096295844
10.47271 -0.00095340629
10.47371 -0.00094387387
10.47471 -0.00093436192
10.47571 -0.0009248709799999999
10.47671 -0.0009154017800000001
10.47771 -0.00090595486
10.47871 -0.0008965307600000001
10.47971 -0.0008871300500000001
10.48071 -0.0008777531499999999
10.48171 -0.0008684004600000001
10.48271 -0.0008590722200000001
10.48371 -0.0008497688200000001
10.48471 -0.0008404903399999999
10.48571 -0.00083123696
10.48671 -0.00082200877
10.48771 -0.0008128058700000001
10.48871 -0.0008036281500000001
10.48971 -0.00079447564
10.49071 -0.0007853482199999999
10.49171 -0.00077624582
10.49271 -0.00076716833
10.49371 -0.00075811572
10.49471 -0.00074908794
10.49571 -0.00074008494
10.49671 -0.00073110682
10.49771 -0.00072215366
10.49871 -0.00071322561
10.49971 -0.00070432297
10.50071 -0.00069544612
10.50171 -0.00068659551
10.50271 -0.00067777178
10.50371 -0.00066897555
10.50471 -0.00066020771
10.50571 -0.00065146919
10.50671 -0.00064276105
10.50771 -0.0006340844299999999
10.50871 -0.0006254405899999999
10.50971 -0.00061683095
10.51071 -0.00060825691
10.51171 -0.00059972003
10.51271 -0.0005912218499999999
10.51371 -0.00058276401
10.51471 -0.0005743481299999999
10.51571 -0.00056597587
10.51671 -0.00055764885
10.51771 -0.00054936877
10.51871 -0.00054113716
10.51971 -0.0005329555299999999
10.52071 -0.0005248253700000001
10.52171 -0.00051674806
10.52271 -0.0005087249099999999
10.52371 -0.00050075705
10.52471 -0.00049284563
10.52571 -0.00048499160000000003
10.52671 -0.00047719586
10.52771 -0.00046945916
10.52871 -0.00046178215999999995
10.52971 -0.00045416541
10.53071 -0.00044660933000000003
10.53171 -0.00043911432
10.53271 -0.00043168060999999993
10.53371 -0.00042430843000000005
10.53471 -0.00041699794999999995
10.53571 -0.00040974923999999996
10.53671 -0.00040256227
10.53771 -0.00039543716
10.53871 -0.00038837378999999995
10.53971 -0.00038137221
10.54071 -0.00037443235
10.54171 -0.00036755421
10.54271 -0.0003607377
10.54371 -0.00035398284000000003
10.54471 -0.00034728957
10.54571 -0.00034065786
10.54671 -0.00033408769
10.54771 -0.00032757905
10.54871 -0.00032113189
10.54971 -0.00031474617
10.55071 -0.00030842183999999997
10.55171 -0.00030215879
10.55271 -0.00029595690000000003
10.55371 -0.00028981598999999996
10.55471 -0.00028373588000000003
10.55571 -0.0002777163
10.55671 -0.00027175693000000003
10.55771 -0.0002658574
10.55871 -0.00026001725999999996
10.55971 -0.00025423601
10.56071 -0.00024851311
10.56171 -0.00024284791000000002
10.56271 -0.00023723976
10.56371 -0.00023168793
10.56471 -0.00022619167
10.56571 -0.00022075021
10.56671 -0.00021536271
10.56771 -0.00021002836
10.56871 -0.00020474633000000002
10.56971 -0.00019951582999999998
10.57071 -0.00019433605000000002
10.57171 -0.00018920623
10.57271 -0.00018412564
10.57371 -0.00017909361999999998
10.57471 -0.00017410953
10.57571 -0.00016917281
10.57671 -0.00016428297
10.57771 -0.00015943955
10.57871 -0.00015464215
10.57971 -0.00014989043
10.58071 -0.00014518412
10.58171 -0.00014052295
10.58271 -0.0001359067
10.58371 -0.00013133517
10.58471 -0.00012680816
10.58571 -0.00012232547
10.58671 -0.00011788686000000001
10.58771 -0.00011349207000000001
10.58871 -0.00010914078999999999
10.58971 -0.00010483261999999999
10.59071 -0.00010056712000000001
10.59171 -9.6343695e-05
10.59271 -9.2161713e-05
10.59371 -8.802038e-05
10.59471 -8.3918798e-05
10.59571 -7.9855937e-05
10.59671 -7.5830621e-05
10.59771 -7.1841544e-05
10.59871 -6.788726e-05
10.59971 -6.396618900000001e-05
10.60071 -6.0076616e-05
10.60171 -5.6216703e-05
10.60271 -5.2384496e-05
10.60371 -4.8577931e-05
10.60471 -4.4794854e-05
10.60571 -4.1033022e-05
10.60671 -3.7290127e-05
10.60771 -3.3563810999999995e-05
10.60871 -2.9851667999999997e-05
10.60971 -2.6151271999999998e-05
10.61071 -2.2460185e-05
10.61171 -1.8775971e-05
10.61271 -1.5096209000000001e-05
10.61371 -1.141851e-05
10.61471 -7.7405147e-06
10.61571 -4.059913299999999e-06
10.61671 -3.7444602999999997e-07
10.61771 3.3180903000000004e-06
10.61871 7.0198382e-06
10.61971 1.0732879e-05
10.62071 1.4459235e-05
10.62171 1.8200863e-05
10.62271 2.195967e-05
10.62371 2.5737506000000002e-05
10.62471 2.9536176e-05
10.62571 3.3357441e-05
10.62671 3.7203026e-05
10.62771 4.1074622e-05
10.62871 4.4973899e-05
10.62971 4.8902501e-05
10.63071 5.2862055e-05
10.63171 5.6854174000000004e-05
10.63271 6.0880461e-05
10.63371 6.4942509e-05
10.63471 6.9041891e-05
10.63571 7.318017800000001e-05
10.63671 7.735892499999999e-05
10.63771 8.1579668e-05
10.63871 8.5843931e-05
10.63971 9.0153213e-05
10.64071 9.4508994e-05
10.64171 9.8912722e-05
10.64271 0.00010336584
10.64371 0.00010786971999999999
10.64471 0.00011242576
10.64571 0.00011703528
10.64671 0.0001216996
10.64771 0.00012642003
10.64871 0.00013119783
10.64971 0.00013603427999999998
10.65071 0.00014093066
10.65171 0.00014588825
10.65271 0.00015090833
10.65371 0.00015599225
10.65471 0.00016114135
10.65571 0.00016635707
10.65671 0.00017164091
10.65771 0.00017699442
10.65871 0.00018241927
10.65971 0.00018791723
10.66071 0.00019349015
10.66171 0.00019914004999999998
10.66271 0.00020486902
10.66371 0.00021067933
10.66471 0.00021657336
10.66571 0.0002225536
10.66671 0.00022862273
10.66771 0.00023478353
10.66871 0.00024103890000000001
10.66971 0.00024739186
10.67071 0.00025384552000000003
10.67171 0.00026040309
10.67271 0.00026706789
10.67371 0.00027384324000000003
10.67471 0.00028073257
10.67571 0.00028773929
10.67671 0.00029486687
10.67771 0.0003021187
10.67871 0.00030949823
10.67971 0.00031700877
10.68071 0.00032465362
10.68171 0.00033243598
10.68271 0.00034035897
10.68371 0.00034842558
10.68471 0.00035663868
10.68571 0.00036500098
10.68671 0.00037351509999999997
10.68771 0.00038218350000000003
10.68871 0.00039100842000000004
10.68971 0.00039999204
10.69071 0.00040913637000000003
10.69171 0.00041844332000000003
10.69271 0.00042791456999999994
10.69371 0.00043755181
10.69471 0.00044735651999999997
10.69571 0.00045733013
10.69671 0.00046747399999999995
10.69771 0.00047778944
10.69871 0.00048827768999999997
10.69971 0.0004989400199999999
10.70071 0.0005097776
10.70171 0.00052079167
10.70271 0.00053198346
10.70371 0.00054335424
10.70471 0.00055490536
10.70571 0.00056663816
10.70671 0.00057855409
10.70771 0.00059065464
10.70871 0.0006029413299999999
10.70971 0.00061541582
10.71071 0.00062807981
10.71171 0.00064093497
10.71271 0.00065398317
10.71371 0.00066722628
10.71471 0.00068066615
10.71571 0.00069430475
10.71671 0.00070814403
10.71771 0.000722186
10.71871 0.00073643264
10.71971 0.00075088592
10.72071 0.0007655478800000001
10.72171 0.00078042058
10.72271 0.00079550591
10.72371 0.0008108058900000001
10.72471 0.00082632241
10.72571 0.00084205749
10.72671 0.00085801294
10.72771 0.0008741906599999999
10.72871 0.00089059249
10.72971 0.0009072202399999999
10.73071 0.0009240756300000001
10.73171 0.00094116049
10.73271 0.0009584764499999999
10.73371 0.0009760252400000001
10.73471 0.00099380841
10.73571 0.0010118276
10.73671 0.0010300844
10.73771 0.0010485804
10.73871 0.001067317
10.73971 0.0010862956000000001
10.74071 0.0011055176
10.74171 0.0011249845999999999
10.74271 0.0011446976
10.74371 0.0011646579
10.74471 0.0011848668
10.74571 0.0012053253
10.74671 0.0012260345
10.74771 0.0012469954
10.74871 0.0012682086999999999
10.74971 0.0012896753
10.75071 0.0013113959
10.75171 0.001333371
10.75271 0.0013556012
10.75371 0.0013780868
10.75471 0.0014008282
10.75571 0.0014238255
10.75671 0.0014470786999999999
10.75771 0.0014705879
10.75871 0.0014943528999999999
10.75971 0.0015183736
10.76071 0.0015426493999999998
10.76171 0.0015671803
10.76271 0.0015919657
10.76371 0.0016170052000000002
10.76471 0.001642298
10.76571 0.0016678438999999999
10.76671 0.0016936421
10.76771 0.0017196922000000002
10.76871 0.0017459937
10.76971 0.0017725461
10.77071 0.0017993489
10.77171 0.0018264016
10.77271 0.0018537043
10.77371 0.0018812565000000002
10.77471 0.0019090581000000002
10.77571 0.0019371091
10.77671 0.0019654097000000002
10.77771 0.0019939600000000004
10.77871 0.0020227604
10.77971 0.0020518113000000003
10.78071 0.0020811131
10.78171 0.0021106664
10.78271 0.0021404718
10.78371 0.00217053
10.78471 0.0022008418
10.78571 0.0022314078
10.78671 0.0022622287
10.78771 0.0022933054
10.78871 0.0023246386
10.78971 0.002356229
10.79071 0.0023880772
10.79171 0.0024201834
10.79271 0.0024525483000000002
10.79371 0.0024851723
10.79471 0.0025180552
10.79571 0.0025511974
10.79671 0.0025845988
10.79771 0.0026182590000000004
10.79871 0.0026521779
10.79971 0.0026863547
10.80071 0.0027207889
10.80171 0.0027554797
10.80271 0.0027904262
10.80371 0.0028256272
10.80471 0.0028610815000000003
10.80571 0.0028967879
10.80671 0.0029327448
10.80771 0.0029689507
10.80871 0.003005404
10.80971 0.003042103
10.81071 0.0030790458999999997
10.81171 0.0031162308
10.81271 0.0031536561
10.81371 0.0031913198
10.81471 0.0032292195000000004
10.81571 0.0032673535
10.81671 0.00330572
10.81771 0.0033443172000000004
10.81871 0.0033831428
10.81971 0.0034221945999999997
10.82071 0.003461471
10.82171 0.00350097
10.82271 0.0035406893999999998
10.82371 0.0035806275
10.82471 0.0036207824
10.82571 0.003661152
10.82671 0.003701734
10.82771 0.0037425266999999997
10.82871 0.0037835281999999996
10.82971 0.0038247363
10.83071 0.0038661488
10.83171 0.003907764
10.83271 0.0039495797
10.83371 0.0039915932999999995
10.83471 0.004033802899999999
10.83571 0.0040762064999999995
10.83671 0.0041188014
10.83771 0.0041615855
10.83871 0.0042045562
10.83971 0.0042477113
10.84071 0.0042910484
10.84171 0.0043345652
10.84271 0.0043782587
10.84371 0.0044221269
10.84471 0.0044661669000000005
10.84571 0.0045103763
10.84671 0.004554752699999999
10.84771 0.0045992932
10.84871 0.0046439953
10.84971 0.0046888566
10.85071 0.0047338744
10.85171 0.0047790458
10.85271 0.0048243684
10.85371 0.0048698395
10.85471 0.0049154562
10.85571 0.0049612157
10.85671 0.0050071154
10.85771 0.0050531522
10.85871 0.0050993232
10.85971 0.0051456253000000006
10.86071 0.0051920553
10.86171 0.0052386105
10.86271 0.0052852876
10.86371 0.0053320829
10.86471 0.0053789931999999995
10.86571 0.0054260152
10.86671 0.0054731448
10.86771 0.0055203789
10.86871 0.0055677134
10.86971 0.0056151442999999995
10.87071 0.0056626675
10.87171 0.0057102796
10.87271 0.005757976
10.87371 0.0058057525
10.87471 0.005853605
10.87571 0.0059015289
10.87671 0.00594952
10.87771 0.0059975739999999994
10.87871 0.0060456867
10.87971 0.0060938535
10.88071 0.0061420702
10.88171 0.0061903324
10.88271 0.0062386353
10.88371 0.0062869753
10.88471 0.006335347999999999
10.88571 0.0063837491
10.88671 0.006432174299999999
10.88771 0.006480619799999999
10.88871 0.0065290813
10.88971 0.006577555200000001
10.89071 0.0066260371
10.89171 0.0066745233000000005
10.89271 0.0067230103
10.89371 0.0067714944000000004
10.89471 0.0068199712
10.89571 0.0068684378
10.89671 0.0069168898
10.89771 0.0069653244
10.89871 0.0070137372
10.89971 0.0070621245
10.90071 0.0071104820000000004
10.90171 0.0071588067
10.90271 0.0072070943
10.90371 0.0072553405000000005
10.90471 0.0073035415
10.90571 0.0073516931
10.90671 0.007399790799999999
10.90771 0.0074478303
10.90871 0.007495807200000001
10.90971 0.0075437164999999995
10.91071 0.0075915545
10.91171 0.007639315999999999
10.91271 0.007686996099999999
10.91371 0.007734590299999999
10.91471 0.0077820936
10.91571 0.0078295008
10.91671 0.0078768069
10.91771 0.0079240075
10.91871 0.0079710975
10.91971 0.0080180711
10.92071 0.0080649239
10.92171 0.0081116508
10.92271 0.008158246800000001
10.92371 0.0082047067
10.92471 0.008251025399999999
10.92571 0.008297197899999999
10.92671 0.008343219800000001
10.92771 0.0083890853
10.92871 0.0084347899
10.92971 0.008480328
10.93071 0.008525695
10.93171 0.008570886
10.93271 0.0086158951
10.93371 0.0086607179
10.93471 0.0087053493
10.93571 0.0087497843
10.93671 0.008794017
10.93771 0.0088380431
10.93871 0.008881856799999999
10.93971 0.0089254529
10.94071 0.0089688263
10.94171 0.009011972
10.94271 0.0090548841
10.94371 0.0090975576
10.94471 0.0091399867
10.94571 0.0091821661
10.94671 0.009224090899999999
10.94771 0.0092657552
10.94871 0.009307153200000001
10.94971 0.0093482806
10.95071 0.0093891314
10.95171 0.0094297007
10.95271 0.0094699833
10.95371 0.0095099742
10.95471 0.0095496682
10.95571 0.0095890609
10.95671 0.0096281467
10.95771 0.009666920999999998
10.95871 0.0097053795
10.95971 0.0097435179
10.96071 0.0097813318
10.96171 0.009818816
10.96271 0.0098559671
10.96371 0.0098927805
10.96471 0.009929252000000001
10.96571 0.0099653778
10.96671 0.010001154
10.96771 0.010036576
10.96871 0.01007164
10.96971 0.010106341999999999
10.97071 0.010140676999999999
10.97171 0.010174642
10.97271 0.010208233
10.97371 0.010241444
10.97471 0.010274271
10.97571 0.01030671
10.97671 0.010338755
10.97771 0.010370403
10.97871 0.010401648999999999
10.97971 0.010432486000000001
10.98071 0.010462909999999999
10.98171 0.010492916
10.98271 0.010522499
10.98371 0.010551653
10.98471 0.010580372
10.98571 0.010608652
10.98671 0.010636487
10.98771 0.01066387
10.98871 0.010690799
10.98971 0.010717266
10.99071 0.010743266
10.99171 0.010768796
10.99271 0.010793848
10.99371 0.010818419000000001
10.99471 0.010842503
10.99571 0.010866097
10.99671 0.010889194999999999
10.99771 0.010911794
10.99871 0.010933889
10.99971 0.010955476
11.00071 0.01097655
11.00171 0.010997110000000001
11.00271 0.011017151
11.00371 0.011036669
11.00471 0.011055663
11.00571 0.011074127
11.00671 0.011092059
11.00771 0.011109456
11.00871 0.011126315000000001
11.00971 0.011142632999999999
11.01071 0.011158407
11.01171 0.011173634
11.01271 0.011188311
11.01371 0.011202435
11.01471 0.011216004
11.01571 0.011229013000000001
11.01671 0.01124146
11.01771 0.011253342
11.01871 0.011264654
11.01971 0.011275394999999999
11.02071 0.011285561000000001
11.02171 0.011295148
11.02271 0.011304153
11.02371 0.011312572
11.02471 0.011320403
11.02571 0.011327641000000001
11.02671 0.011334283
11.02771 0.011340326
11.02871 0.011345767
11.02971 0.011350602
11.03071 0.011354827999999999
11.03171 0.011358441
11.03271 0.011361439
11.03371 0.011363818
11.03471 0.011365575999999999
11.03571 0.01136671
11.03671 0.011367216
11.03771 0.011367093
11.03871 0.011366336
11.03971 0.011364944
11.04071 0.011362914
11.04171 0.011360244
11.04271 0.011356931
11.04371 0.011352973
11.04471 0.011348366
11.04571 0.01134311
11.04671 0.011337202
11.04771 0.011330639
11.04871 0.011323419
11.04971 0.011315539999999999
11.05071 0.011307
11.05171 0.011297796
11.05271 0.011287926
11.05371 0.011277388000000001
11.05471 0.01126618
11.05571 0.011254301
11.05671 0.011241747
11.05771 0.011228518
11.05871 0.011214611
11.05971 0.011200024
11.06071 0.011184756
11.06171 0.011168806
11.06271 0.011152172
11.06371 0.011134852
11.06471 0.011116845
11.06571 0.011098150999999999
11.06671 0.011078769
11.06771 0.011058697
11.06871 0.011037935
11.06971 0.011016482
11.07071 0.010994337
11.07171 0.010971502000000001
11.07271 0.010947974
11.07371 0.010923755
11.07471 0.010898841999999999
11.07571 0.010873238
11.07671 0.010846942
11.07771 0.010819953
11.07871 0.010792272
11.07971 0.010763899
11.08071 0.010734834
11.08171 0.010705076
11.08271 0.010674625
11.08371 0.010643482
11.08471 0.010611646
11.08571 0.010579116
11.08671 0.010545893
11.08771 0.010511975
11.08871 0.010477364
11.08971 0.010442056
11.09071 0.010406053
11.09171 0.010369353
11.09271 0.010331955
11.09371 0.010293858999999999
11.09471 0.010255064
11.09571 0.01021557
11.09671 0.010175374
11.09771 0.010134478
11.09871 0.01009288
11.09971 0.010050579
11.10071 0.010007576
11.10171 0.0099638703
11.10271 0.0099194607
11.10371 0.009874348299999999
11.10471 0.0098285331
11.10571 0.009782015
11.10671 0.0097347947
11.10771 0.009686872400000001
11.10871 0.0096382493
11.10971 0.0095889256
11.11071 0.0095389034
11.11171 0.0094881827
11.11271 0.0094367657
11.11371 0.0093846531
11.11471 0.0093318471
11.11571 0.0092783492
11.11671 0.0092241607
11.11771 0.009169284
11.11871 0.0091137204
11.11971 0.009057472200000001
11.12071 0.0090005407
11.12171 0.0089429283
11.12271 0.0088846369
11.12371 0.0088256689
11.12471 0.0087660264
11.12571 0.0087057117
11.12671 0.008644726
11.12771 0.0085830725
11.12871 0.0085207532
11.12971 0.0084577703
11.13071 0.0083941261
11.13171 0.0083298226
11.13271 0.0082648621
11.13371 0.0081992475
11.13471 0.008132981
11.13571 0.0080660648
11.13671 0.0079985017
11.13771 0.0079302939
11.13871 0.0078614445
11.13971 0.0077919562
11.14071 0.0077218312
11.14171 0.0076510725
11.14271 0.007579682999999999
11.14371 0.0075076656
11.14471 0.0074350231
11.14571 0.0073617586
11.14671 0.0072878749000000005
11.14771 0.0072133755999999995
11.14871 0.007138263000000001
11.14971 0.0070625407
11.15071 0.006986211500000001
11.15171 0.0069092785
11.15271 0.006831744400000001
11.15371 0.0067536123
11.15471 0.0066748857
11.15571 0.0065955668
11.15671 0.0065156593
11.15771 0.0064351661
11.15871 0.0063540893999999995
11.15971 0.0062724328
11.16071 0.0061901985
11.16171 0.0061073900999999995
11.16271 0.0060240101
11.16371 0.0059400616
11.16471 0.0058555477
11.16571 0.0057704714
11.16671 0.0056848356
11.16771 0.0055986438
11.16871 0.0055118991
11.16971 0.0054246055
11.17071 0.0053367661
11.17171 0.0052483847
11.17271 0.005159465199999999
11.17371 0.0050700120000000005
11.17471 0.0049800292000000005
11.17571 0.004889521
11.17671 0.0047984919
11.17771 0.0047069465
11.17871 0.00461489
11.17971 0.0045223271
11.18071 0.0044292632
11.18171 0.0043357031
11.18271 0.0042416526000000005
11.18371 0.0041471169
11.18471 0.0040521016
11.18571 0.0039566123
11.18671 0.0038606548
11.18771 0.0037642345
11.18871 0.0036673573
11.18971 0.003570029
11.19071 0.0034722553999999997
11.19171 0.0033740424
11.19271 0.0032753955999999997
11.19371 0.0031763210999999998
11.19471 0.0030768242
11.19571 0.0029769111
11.19671 0.0028765873
11.19771 0.0027758586
11.19871 0.0026747306
11.19971 0.0025732092
11.20071 0.0024712999
11.20171 0.0023690083
11.20271 0.0022663402
11.20371 0.0021633012
11.20471 0.0020598968999999997
11.20571 0.001956133
11.20671 0.0018520152000000001
11.20771 0.0017475491000000002
11.20871 0.0016427406000000002
11.20971 0.0015375954
11.21071 0.0014321194
11.21171 0.0013263183
11.21271 0.0012201982
11.21371 0.001113765
11.21471 0.0010070248
11.21571 0.00089998366
11.21671 0.00079264764
11.21771 0.00068502286
11.21871 0.00057711554
11.21971 0.00046893187999999997
11.22071 0.00036047807
11.22171 0.0002517603
11.22271 0.00014278476999999998
11.22371 3.3557635e-05
11.22471 -7.5914966e-05
11.22571 -0.00018562695
11.22671 -0.00029557227000000003
11.22771 -0.00040574491000000003
11.22871 -0.00051613897
11.22971 -0.00062674858
11.23071 -0.0007375679200000001
11.23171 -0.00084859121
11.23271 -0.00095981268
11.23371 -0.0010712266
11.23471 -0.0011828273
11.23571 -0.0012946092
11.23671 -0.0014065666
11.23771 -0.0015186936
11.23871 -0.0016309847
11.23971 -0.0017434339999999999
11.24071 -0.0018560359000000001
11.24171 -0.0019687841
11.24271 -0.0020816729
11.24371 -0.002194696
11.24471 -0.0023078474
11.24571 -0.0024211204
11.24671 -0.0025345087000000002
11.24771 -0.0026480058
11.24871 -0.0027616050000000003
11.24971 -0.0028752991
11.25071 -0.0029890814
11.25171 -0.0031029445
11.25271 -0.0032168817000000002
11.25371 -0.003330885
11.25471 -0.0034449473000000004
11.25571 -0.0035590609
11.25671 -0.0036732181000000003
11.25771 -0.0037874112999999997
11.25871 -0.0039016330000000003
11.25971 -0.0040158749
11.26071 -0.004130129299999999
11.26171 -0.0042443884
11.26271 -0.0043586442
11.26371 -0.0044728888
11.26471 -0.0045871144
11.26571 -0.0047013134
11.26671 -0.004815478
11.26771 -0.0049296003
11.26871 -0.0050436727
11.26971 -0.0051576881
11.27071 -0.0052716387
11.27171 -0.0053855172
11.27271 -0.0054993164999999995
11.27371 -0.0056130291
11.27471 -0.0057266483
11.27571 -0.0058401671
11.27671 -0.0059535789
11.27771 -0.0060668764
11.27871 -0.0061800536
11.27971 -0.006293103099999999
11.28071 -0.0064060187
11.28171 -0.0065187938
11.28271 -0.0066314220000000005
11.28371 -0.0067438967
11.28471 -0.0068562113
11.28571 -0.0069683591999999996
11.28671 -0.007080334000000001
11.28771 -0.0071921291
11.28871 -0.0073037386999999995
11.28971 -0.0074151554
11.29071 -0.0075263728
11.29171 -0.007637385
11.29271 -0.007748184700000001
11.29371 -0.0078587655
11.29471 -0.007969120599999999
11.29571 -0.008079243
11.29671 -0.0081891267
11.29771 -0.0082987644
11.29871 -0.0084081497
11.29971 -0.008517276
11.30071 -0.008626136000000001
11.30171 -0.0087347231
11.30271 -0.0088430308
11.30371 -0.0089510519
11.30471 -0.0090587797
11.30571 -0.0091662077
11.30671 -0.0092733288
11.30771 -0.0093801355
11.30871 -0.0094866213
11.30971 -0.0095927797
11.31071 -0.0096986034
11.31171 -0.0098040851
11.31271 -0.009909217599999999
11.31371 -0.010013994
11.31471 -0.010118407000000001
11.31571 -0.010222449
11.31671 -0.010326113
11.31771 -0.010429392
11.31871 -0.010532277000000001
11.31971 -0.010634761000000001
11.32071 -0.010736837
11.32171 -0.010838496
11.32271 -0.010939733
11.32371 -0.011040537
11.32471 -0.011140903
11.32571 -0.011240821
11.32671 -0.011340286
11.32771 -0.011439287000000001
11.32871 -0.011537819000000001
11.32971 -0.011635874
11.33071 -0.011733444
11.33171 -0.011830521
11.33271 -0.011927099
11.33371 -0.01202317
11.33471 -0.012118727
11.33571 -0.012213763999999998
11.33671 -0.012308275
11.33771 -0.012402251
11.33871 -0.012495685999999999
11.33971 -0.012588575
11.34071 -0.012680911
11.34171 -0.01277269
11.34271 -0.012863904999999998
11.34371 -0.012954549999999999
11.34471 -0.013044621
11.34571 -0.013134112
11.34671 -0.013223018000000001
11.34771 -0.013311335
11.34871 -0.013399059000000001
11.34971 -0.013486182000000001
11.35071 -0.013572702
11.35171 -0.013658615
11.35271 -0.013743916
11.35371 -0.013828599
11.35471 -0.013912661
11.35571 -0.013996096
11.35671 -0.014078901000000001
11.35771 -0.01416107
11.35871 -0.014242597999999999
11.35971 -0.014323482
11.36071 -0.014403716
11.36171 -0.014483293999999999
11.36271 -0.014562212
11.36371 -0.014640464
11.36471 -0.014718044
11.36571 -0.014794948
11.36671 -0.01487117
11.36771 -0.014946703000000002
11.36871 -0.015021542
11.36971 -0.015095681000000001
11.37071 -0.015169114000000001
11.37171 -0.015241836
11.37271 -0.01531384
11.37371 -0.01538512
11.37471 -0.015455671
11.37571 -0.015525486
11.37671 -0.015594560000000002
11.37771 -0.015662887
11.37871 -0.015730459999999998
11.37971 -0.015797275
11.38071 -0.015863324999999998
11.38171 -0.015928605000000002
11.38271 -0.015993109000000002
11.38371 -0.016056832
11.38471 -0.016119768
11.38571 -0.016181912
11.38671 -0.016243258
11.38771 -0.016303803
11.38871 -0.01636354
11.38971 -0.016422464
11.39071 -0.016480569
11.39171 -0.016537853
11.39271 -0.01659431
11.39371 -0.016649935
11.39471 -0.016704723
11.39571 -0.01675867
11.39671 -0.016811771
11.39771 -0.016864022
11.39871 -0.01691542
11.39971 -0.016965959000000003
11.40071 -0.017015636
11.40171 -0.017064446
11.40271 -0.017112386
11.40371 -0.017159453
11.40471 -0.01720564
11.40571 -0.017250948000000002
11.40671 -0.017295369999999997
11.40771 -0.017338904000000002
11.40871 -0.017381547
11.40971 -0.017423295
11.41071 -0.017464146
11.41171 -0.017504099000000002
11.41271 -0.017543147
11.41371 -0.017581291000000002
11.41471 -0.017618528
11.41571 -0.017654853999999998
11.41671 -0.017690269
11.41771 -0.01772477
11.41871 -0.017758354
11.41971 -0.01779102
11.42071 -0.017822767
11.42171 -0.017853591000000002
11.42271 -0.017883490000000002
11.42371 -0.017912463
11.42471 -0.017940508
11.42571 -0.017967622
11.42671 -0.017993804
11.42771 -0.018019052
11.42871 -0.018043362
11.42971 -0.018066732
11.43071 -0.01808916
11.43171 -0.018110643000000003
11.43271 -0.018131178999999997
11.43371 -0.018150764
11.43471 -0.018169394999999998
11.43571 -0.01818707
11.43671 -0.018203785
11.43771 -0.018219539
11.43871 -0.018234326999999998
11.43971 -0.018248147
11.44071 -0.018260995
11.44171 -0.018272869
11.44271 -0.018283766
11.44371 -0.018293682999999998
11.44471 -0.018302618
11.44571 -0.018310569000000002
11.44671 -0.018317533
11.44771 -0.01832351
11.44871 -0.018328497
11.44971 -0.018332491
11.45071 -0.018335492999999998
11.45171 -0.018337501000000003
11.45271 -0.018338514
11.45371 -0.018338531999999998
11.45471 -0.018337552
11.45571 -0.018335576
11.45671 -0.018332603
11.45771 -0.018328635
11.45871 -0.01832367
11.45971 -0.018317708999999998
11.46071 -0.018310754
11.46171 -0.018302802
11.46271 -0.018293857
11.46371 -0.01828392
11.46471 -0.01827299
11.46571 -0.018261068999999998
11.46671 -0.018248158
11.46771 -0.018234258
11.46871 -0.01821937
11.46971 -0.018203496
11.47071 -0.018186634
11.47171 -0.018168787999999998
11.47271 -0.018149958
11.47371 -0.018130145
11.47471 -0.018109351
11.47571 -0.018087575
11.47671 -0.018064820000000002
11.47771 -0.018041085999999998
11.47871 -0.018016376
11.47971 -0.017990686999999998
11.48071 -0.017964024
11.48171 -0.017936387
11.48271 -0.017907776
11.48371 -0.017878193
11.48471 -0.01784764
11.48571 -0.017816118
11.48671 -0.017783629
11.48771 -0.017750174
11.48871 -0.017715756000000003
11.48971 -0.017680374999999998
11.49071 -0.017644034
11.49171 -0.017606735000000002
11.49271 -0.017568478999999998
11.49371 -0.017529269
11.49471 -0.017489107
11.49571 -0.017447995
11.49671 -0.017405936
11.49771 -0.017362930999999998
11.49871 -0.017318982
11.49971 -0.017274094
11.50071 -0.017228267000000002
11.50171 -0.017181503
11.50271 -0.017133805999999998
11.50371 -0.017085177
11.50471 -0.017035619000000002
11.50571 -0.016985134
11.50671 -0.016933723
11.50771 -0.01688139
11.50871 -0.016828137
11.50971 -0.016773968
11.51071 -0.016718885
11.51171 -0.016662889
11.51271 -0.016605985
11.51371 -0.016548175
11.51471 -0.016489462
11.51571 -0.016429850000000003
11.51671 -0.016369342
11.51771 -0.016307941
11.51871 -0.016245653
11.51971 -0.016182481
11.52071 -0.016118429
11.52171 -0.016053500999999998
11.52271 -0.015987702
11.52371 -0.015921037
11.52471 -0.015853509999999998
11.52571 -0.015785126
11.52671 -0.015715891000000003
11.52771 -0.015645809
11.52871 -0.015574886
11.52971 -0.015503125999999999
11.53071 -0.015430537
11.53171 -0.015357122
11.53271 -0.015282887
11.53371 -0.015207838
11.53471 -0.015131981000000001
11.53571 -0.01505532
11.53671 -0.014977860999999999
11.53771 -0.014899609999999999
11.53871 -0.014820571000000001
11.53971 -0.014740751
11.54071 -0.014660154000000002
11.54171 -0.014578784000000001
11.54271 -0.014496647
11.54371 -0.014413748
11.54471 -0.01433009
11.54571 -0.01424568
11.54671 -0.014160523
11.54771 -0.014074620999999999
11.54871 -0.01398798
11.54971 -0.013900605
11.55071 -0.013812500000000002
11.55171 -0.013723671000000002
11.55271 -0.013634121999999999
11.55371 -0.013543856
11.55471 -0.01345288
11.55571 -0.0133612
11.55671 -0.013268819999999999
11.55771 -0.013175744999999999
11.55871 -0.013081981
11.55971 -0.012987533
11.56071 -0.012892408
11.56171 -0.012796611
11.56271 -0.012700148
11.56371 -0.012603024999999999
11.56471 -0.012505251
11.56571 -0.012406831
11.56671 -0.012307769999999999
11.56771 -0.012208076
11.56871 -0.012107757
11.56971 -0.012006819
11.57071 -0.011905269000000001
11.57171 -0.011803114
11.57271 -0.011700363
11.57371 -0.011597021
11.57471 -0.011493096
11.57571 -0.011388595999999999
11.57671 -0.011283527
11.57771 -0.011177899
11.57871 -0.011071716
11.57971 -0.010964989
11.58071 -0.010857724000000001
11.58171 -0.010749928
11.58271 -0.01064161
11.58371 -0.010532778
11.58471 -0.010423439000000001
11.58571 -0.0103136
11.58671 -0.010203271
11.58771 -0.010092459
11.58871 -0.0099811725
11.58971 -0.009869418900000001
11.59071 -0.0097572076
11.59171 -0.009644545899999999
11.59271 -0.009531442599999999
11.59371 -0.0094179057
11.59471 -0.0093039445
11.59571 -0.0091895665
11.59671 -0.0090747802
11.59771 -0.0089595946
11.59871 -0.008844018200000001
11.59971 -0.008728059
11.60071 -0.0086117259
11.60171 -0.0084950276
11.60271 -0.008377972
11.60371 -0.0082605671
11.60471 -0.0081428218
11.60571 -0.0080247446
11.60671 -0.0079063429
11.60771 -0.007787624799999999
11.60871 -0.0076685988
11.60971 -0.007549272399999999
11.61071 -0.0074296535
11.61171 -0.0073097501
11.61271 -0.007189569399999999
11.61371 -0.0070691196
11.61471 -0.0069484078000000005
11.61571 -0.0068274414
11.61671 -0.0067062282999999995
11.61771 -0.0065847758000000004
11.61871 -0.0064630912999999995
11.61971 -0.0063411826
11.62071 -0.0062190571
11.62171 -0.0060967224
11.62271 -0.0059741866
11.62371 -0.0058514572
11.62471 -0.0057285419
11.62571 -0.005605449
11.62671 -0.005482187
11.62771 -0.0053587639
11.62871 -0.0052351883000000005
11.62971 -0.0051114689999999996
11.63071 -0.0049876151
11.63171 -0.0048636352999999995
11.63271 -0.0047395388
11.63371 -0.0046153348999999995
11.63471 -0.0044910335
11.63571 -0.0043666438
11.63671 -0.0042421754
11.63771 -0.0041176387
11.63871 -0.003993043
11.63971 -0.0038683986
11.64071 -0.0037437152000000004
11.64171 -0.0036190031000000004
11.64271 -0.0034942720999999997
11.64371 -0.0033695319999999997
11.64471 -0.003244793
11.64571 -0.0031200649
11.64671 -0.0029953573
11.64771 -0.0028706803
11.64871 -0.0027460435000000003
11.64971 -0.0026214565999999996
11.65071 -0.0024969289
11.65171 -0.0023724699
11.65271 -0.002248089
11.65371 -0.0021237955
11.65471 -0.0019995983
11.65571 -0.0018755067
11.65671 -0.0017515295
11.65771 -0.0016276756999999999
11.65871 -0.0015039543
11.65971 -0.0013803739
11.66071 -0.0012569431
11.66171 -0.0011336709000000001
11.66271 -0.0010105657
11.66371 -0.00088763609
11.66471 -0.0007648905900000001
11.66571 -0.00064233777
11.66671 -0.00051998613
11.66771 -0.00039784409
11.66871 -0.00027592009
11.66971 -0.00015422257
11.67071 -3.2759930999999996e-05
11.67171 8.8459461e-05
11.67271 0.00020942725000000002
11.67371 0.00033013511999999996
11.67471 0.00045057473
11.67571 0.0005707377999999999
11.67671 0.00069061612
11.67771 0.00081020144
11.67871 0.0009294855799999999
11.67971 0.0010484604000000001
11.68071 0.0011671178000000001
11.68171 0.0012854498
11.68271 0.0014034484
11.68371 0.0015211054
11.68471 0.0016384131999999999
11.68571 0.0017553636999999998
11.68671 0.0018719488999999999
11.68771 0.0019881612
11.68871 0.0021039927
11.68971 0.0022194353999999998
11.69071 0.0023344817
11.69171 0.0024491237000000003
11.69271 0.0025633533
11.69371 0.0026771629999999998
11.69471 0.0027905444
11.69571 0.0029034898
11.69671 0.003015991
11.69771 0.00312804
11.69871 0.0032396284999999998
11.69971 0.0033507484
11.70071 0.0034613913
11.70171 0.003571549
11.70271 0.0036812129
11.70371 0.0037903748
11.70471 0.0038990262999999995
11.70571 0.0040071587
11.70671 0.0041147636
11.70771 0.0042218326
11.70871 0.0043283573
11.70971 0.0044343295
11.71071 0.004539741
11.71171 0.0046445835
11.71271 0.004748848700000001
11.71371 0.0048525289
11.71471 0.0049556165
11.71571 0.0050581035
11.71671 0.0051599825
11.71771 0.0052612464
11.71871 0.0053618878
11.71971 0.0054619002
11.72071 0.0055612767
11.72171 0.0056600104
11.72271 0.0057580954
11.72371 0.0058555252
11.72471 0.0059522939
11.72571 0.0060483959
11.72671 0.0061438251999999995
11.72771 0.0062385763
11.72871 0.0063326443
11.72971 0.0064260232
11.73071 0.006518708000000001
11.73171 0.006610694300000001
11.73271 0.006701976199999999
11.73371 0.0067925488
11.73471 0.0068824075999999994
11.73571 0.0069715476
11.73671 0.0070599635
11.73771 0.007147650500000001
11.73871 0.007234604
11.73971 0.007320818999999999
11.74071 0.0074062904
11.74171 0.007491013100000001
11.74271 0.007574982
11.74371 0.0076581913000000005
11.74471 0.0077406366
11.74571 0.0078223129
11.74671 0.0079032143
11.74771 0.0079833357
11.74871 0.008062672
11.74971 0.0081412181
11.75071 0.008218969
11.75171 0.0082959188
11.75271 0.0083720624
11.75371 0.0084473955
11.75471 0.0085219122
11.75571 0.0085956075
11.75671 0.0086684769
11.75771 0.0087405155
11.75871 0.0088117187
11.75971 0.0088820816
11.76071 0.0089515997
11.76171 0.0090202695
11.76271 0.0090880858
11.76371 0.009155044999999999
11.76471 0.0092211427
11.76571 0.0092863753
11.76671 0.0093507384
11.76771 0.0094142291
11.76871 0.0094768431
11.76971 0.009538577400000001
11.77071 0.0095994292
11.77171 0.009659394
11.77271 0.009718469700000001
11.77371 0.0097766526
11.77471 0.0098339398
11.77571 0.0098903285
11.77671 0.009945815700000001
11.77771 0.010000399
11.77871 0.010054076
11.77971 0.010106844
11.78071 0.010158701000000001
11.78171 0.010209644
11.78271 0.010259671
11.78371 0.010308781
11.78471 0.010356971999999999
11.78571 0.010404242000000001
11.78671 0.010450589
11.78771 0.010496012
11.78871 0.010540510000000001
11.78971 0.010584082
11.79071 0.010626726999999999
11.79171 0.010668445
11.79271 0.010709234
11.79371 0.010749095
11.79471 0.010788026
11.79571 0.010826028
11.79671 0.010863101
11.79771 0.010899246
11.79871 0.010934462
11.79971 0.010968749
11.80071 0.011002108
11.80171 0.011034538
11.80271 0.011066041
11.80371 0.011096617000000001
11.80471 0.011126266
11.80571 0.011154988000000001
11.80671 0.011182785
11.80771 0.011209655
11.80871 0.011235601
11.80971 0.011260621
11.81071 0.011284716
11.81171 0.011307885
11.81271 0.01133013
11.81371 0.01135145
11.81471 0.011371844
11.81571 0.011391314
11.81671 0.011409858
11.81771 0.011427477
11.81871 0.01144417
11.81971 0.011459938000000001
11.82071 0.01147478
11.82171 0.011488696999999999
11.82271 0.011501688000000001
11.82371 0.011513755
11.82471 0.011524896
11.82571 0.011535113
11.82671 0.011544407000000001
11.82771 0.011552778
11.82871 0.011560228
11.82971 0.011566757
11.83071 0.011572368
11.83171 0.011577063
11.83271 0.011580843
11.83371 0.01158371
11.83471 0.011585668
11.83571 0.011586718999999999
11.83671 0.011586865
11.83771 0.01158611
11.83871 0.011584457999999999
11.83971 0.011581911
11.84071 0.011578473
11.84171 0.011574148
11.84271 0.01156894
11.84371 0.011562853
11.84471 0.011555891
11.84571 0.011548058
11.84671 0.011539358
11.84771 0.011529796
11.84871 0.011519376000000001
11.84971 0.011508102999999999
11.85071 0.01149598
11.85171 0.011483012
11.85271 0.011469204
11.85371 0.011454559999999999
11.85471 0.011439084
11.85571 0.011422781
11.85671 0.011405655
11.85771 0.011387712
11.85871 0.011368955
11.85971 0.011349389
11.86071 0.011329019999999999
11.86171 0.01130785
11.86271 0.011285886
11.86371 0.011263133
11.86471 0.011239594
11.86571 0.011215276
11.86671 0.011190183
11.86771 0.011164321
11.86871 0.011137695
11.86971 0.011110309
11.87071 0.011082171
11.87171 0.011053285
11.87271 0.011023656
11.87371 0.010993292
11.87471 0.010962196
11.87571 0.010930376
11.87671 0.010897835
11.87771 0.010864582000000001
11.87871 0.010830621
11.87971 0.010795957
11.88071 0.010760598
11.88171 0.010724548
11.88271 0.010687813
11.88371 0.010650399
11.88471 0.010612311999999999
11.88571 0.010573558
11.88671 0.010534142
11.88771 0.010494070000000001
11.88871 0.010453349
11.88971 0.010411983
11.89071 0.010369979999999999
11.89171 0.010327345
11.89271 0.010284084
11.89371 0.010240205
11.89471 0.010195712
11.89571 0.010150613999999999
11.89671 0.010104917
11.89771 0.010058626999999999
11.89871 0.010011753
11.89971 0.009964301
11.90071 0.009916279699999999
11.90171 0.0098676959
11.90271 0.0098185585
11.90371 0.009768876000000001
11.90471 0.0097186567
11.90571 0.009667908999999999
11.90671 0.0096166419
11.90771 0.009564864
11.90871 0.0095125848
11.90971 0.0094598145
11.91071 0.0094065617
11.91171 0.0093528361
11.91271 0.0092986469
11.91371 0.0092440045
11.91471 0.009188917500000001
11.91571 0.0091333961
11.91671 0.0090774505
11.91771 0.0090210895
11.91871 0.0089643225
11.91971 0.0089071596
11.92071 0.0088496097
11.92171 0.0087916815
11.92271 0.0087333843
11.92371 0.0086747277
11.92471 0.0086157197
11.92571 0.008556369
11.92671 0.008496684300000001
11.92771 0.0084366744
11.92871 0.0083763473
11.92971 0.0083157116
11.93071 0.0082547747
11.93171 0.0081935454
11.93271 0.008132031500000001
11.93371 0.0080702404
11.93471 0.0080081809
11.93571 0.007945860099999999
11.93671 0.0078832862
11.93771 0.007820467000000001
11.93871 0.007757411400000001
11.93971 0.0076941265000000005
11.94071 0.007630620500000001
11.94171 0.0075669013
11.94271 0.0075029777
11.94371 0.0074388575999999994
11.94471 0.007374549
11.94571 0.0073100608
11.94671 0.0072454008
11.94771 0.0071805771
11.94871 0.007115599100000001
11.94971 0.007050475
11.95071 0.0069852133
11.95171 0.006919822799999999
11.95271 0.0068543122
11.95371 0.006788689600000001
11.95471 0.0067229645
11.95571 0.0066571454
11.95671 0.006591241300000001
11.95771 0.0065252607
11.95871 0.0064592124999999995
11.95971 0.0063931053
11.96071 0.0063269486
11.96171 0.0062607513
11.96271 0.0061945218
11.96371 0.0061282699
11.96471 0.0060620048
11.96571 0.005995735800000001
11.96671 0.0059294722
11.96771 0.0058632231
11.96871 0.0057969981
11.96971 0.0057308069000000005
11.97071 0.0056646593
11.97171 0.0055985649
11.97271 0.0055325338
11.97371 0.0054665754000000006
11.97471 0.0054007003
11.97571 0.005334918
11.97671 0.005269239
11.97771 0.0052036732
11.97871 0.0051382306999999995
11.97971 0.0050729213
11.98071 0.0050077553
11.98171 0.004942742799999999
11.98271 0.0048778937
11.98371 0.0048132177
11.98471 0.0047487243
11.98571 0.0046844234
11.98671 0.0046203244
11.98771 0.0045564364
11.98871 0.0044927685
11.98971 0.0044293298
11.99071 0.004366128600000001
11.99171 0.0043031738
11.99271 0.0042404732
11.99371 0.0041780349
11.99471 0.0041158670000000005
11.99571 0.004053977
11.99671 0.0039923725
11.99771 0.0039310606
11.99871 0.0038700487
11.99971 0.0038093436000000004
12.00071 0.0037489524
12.00171 0.0036888821
12.00271 0.0036291392
12.00371 0.0035697303000000002
12.00471 0.0035106623000000004
12.00571 0.0034519420000000004
12.00671 0.0033935761
12.00771 0.0033355714999999996
12.00871 0.0032779350000000005
12.00971 0.0032206735
12.01071 0.0031637945
12.01171 0.0031073050000000003
12.01271 0.0030512125
12.01371 0.0029955241
12.01471 0.0029402478000000003
12.01571 0.0028853909999999997
12.01671 0.0028309618
12.01771 0.0027769680000000003
12.01871 0.0027234175
12.01971 0.0026703186
12.02071 0.0026176795999999997
12.02171 0.0025655087
12.02271 0.0025138139
12.02371 0.0024626039
12.02471 0.0024118868
12.02571 0.0023616711
12.02671 0.0023119648
12.02771 0.0022627764
12.02871 0.0022141141
12.02971 0.002165986
12.03071 0.0021184
12.03171 0.0020713642
12.03271 0.0020248865
12.03371 0.0019789744000000002
12.03471 0.0019336357999999998
12.03571 0.0018888781
12.03671 0.0018447086
12.03771 0.0018011347
12.03871 0.0017581637
12.03971 0.0017158023
12.04071 0.0016740576
12.04171 0.0016329362999999999
12.04271 0.0015924448
12.04371 0.0015525899000000001
12.04471 0.0015133776
12.04571 0.0014748143
12.04671 0.001436906
12.04771 0.0013996586
12.04871 0.0013630777
12.04971 0.001327169
12.05071 0.0012919378
12.05171 0.0012573891999999999
12.05271 0.0012235285
12.05371 0.0011903604
12.05471 0.0011578895
12.05571 0.0011261204000000001
12.05671 0.0010950572999999999
12.05771 0.0010647041000000001
12.05871 0.0010350647
12.05971 0.0010061428999999999
12.06071 0.0009779419999999999
12.06171 0.0009504652600000001
12.06271 0.00092371565
12.06371 0.00089769601
12.06471 0.0008724089599999999
12.06571 0.00084785706
12.06671 0.0008240425799999999
12.06771 0.0008009676999999999
12.06871 0.00077863451
12.06971 0.00075704493
12.07071 0.00073620081
12.07171 0.00071610393
12.07271 0.00069675607
12.07371 0.00067815895
12.07471 0.0006603143
12.07571 0.00064322385
12.07671 0.00062688937
12.07771 0.00061131273
12.07871 0.00059649578
12.07971 0.0005824405399999999
12.08071 0.0005691491
12.08171 0.00055662358
12.08271 0.00054486623
12.08371 0.00053387944
12.08471 0.00052366563
12.08571 0.00051422739
12.08671 0.00050556728
12.08771 0.00049768796
12.08871 0.0004905921700000001
12.08971 0.0004842826
12.09071 0.00047876201
12.09171 0.00047403314
12.09271 0.00047009862000000003
12.09371 0.00046696114
12.09471 0.00046462319
12.09571 0.00046308719
12.09671 0.00046235545999999997
12.09771 0.00046243013
12.09871 0.00046331315
12.09971 0.00046500636
12.10071 0.00046751134
12.10171 0.00047082945
12.10271 0.00047496183
12.10371 0.00047990948
12.10471 0.00048567304
12.10571 0.000492253
12.10671 0.0004996495599999999
12.10771 0.00050786275
12.10871 0.00051689235
12.10971 0.0005267379
12.11071 0.0005373987700000001
12.11171 0.0005488741
12.11271 0.00056116282
12.11371 0.00057426378
12.11471 0.00058817554
12.11571 0.00060289667
12.11671 0.00061842552
12.11771 0.0006347602700000001
12.11871 0.00065189911
12.11971 0.0006698400699999999
12.12071 0.0006885810800000001
12.12171 0.00070812002
12.12271 0.00072845473
12.12371 0.00074958298
12.12471 0.0007715024400000001
12.12571 0.00079421079
12.12671 0.00081770559
12.12771 0.00084198446
12.12871 0.00086704486
12.12971 0.00089288433
12.13071 0.0009195002299999999
12.13171 0.00094689003
12.13271 0.00097505099
12.13371 0.0010039804
12.13471 0.0010336755
12.13571 0.0010641335
12.13671 0.0010953516999999999
12.13771 0.0011273269
12.13871 0.0011600561999999999
12.13971 0.0011935367
12.14071 0.0012277653000000001
12.14171 0.0012627387999999999
12.14271 0.0012984541
12.14371 0.0013349079
12.14471 0.0013720971
12.14571 0.0014100182
12.14671 0.0014486679000000001
12.14771 0.0014880428
12.14871 0.0015281395
12.14971 0.0015689545999999998
12.15071 0.0016104844999999999
12.15171 0.0016527258
12.15271 0.0016956748000000002
12.15371 0.001739328
12.15471 0.0017836815
12.15571 0.0018287317
12.15671 0.0018744748000000002
12.15771 0.0019209068
12.15871 0.0019680239
12.15971 0.0020158221
12.16071 0.002064297
12.16171 0.0021134447
12.16271 0.0021632604000000003
12.16371 0.0022137398
12.16471 0.0022648781
12.16571 0.0023166705
12.16671 0.002369112
12.16771 0.0024221972
12.16871 0.0024759207
12.16971 0.0025302768
12.17071 0.0025852600000000002
12.17171 0.0026408639
12.17271 0.0026970825
12.17371 0.0027539092
12.17471 0.0028113374
12.17571 0.0028693603
12.17671 0.0029279707
12.17771 0.0029871615
12.17871 0.0030469255
12.17971 0.0031072552
12.18071 0.0031681426000000003
12.18171 0.0032295804000000003
12.18271 0.0032915605999999996
12.18371 0.0033540753
12.18471 0.0034171167
12.18571 0.0034806766
12.18671 0.0035447472
12.18771 0.0036093202999999997
12.18871 0.0036743881000000003
12.18971 0.0037399423
12.19071 0.0038059752
12.19171 0.0038724789000000003
12.19271 0.0039394456999999996
12.19371 0.004006867700000001
12.19471 0.0040747367
12.19571 0.0041430452
12.19671 0.0042117859
12.19771 0.0042809508
12.19871 0.004350531899999999
12.19971 0.0044205219
12.20071 0.0044909131
12.20171 0.004561698
12.20271 0.0046328685
12.20371 0.004704417
12.20471 0.0047763355
12.20571 0.0048486159
12.20671 0.0049212504
12.20771 0.0049942308
12.20871 0.0050675488
12.20971 0.005141196
12.21071 0.0052151641
12.21171 0.0052894444
12.21271 0.005364028
12.21371 0.0054389063999999996
12.21471 0.005514069900000001
12.21571 0.00558951
12.21671 0.005665217
12.21771 0.0057411816999999995
12.21871 0.0058173948
12.21971 0.0058938465
12.22071 0.0059705274999999995
12.22171 0.0060474278
12.22271 0.006124538
12.22371 0.006201848699999999
12.22471 0.006279349300000001
12.22571 0.0063570311
12.22671 0.0064348831
12.22771 0.0065128967000000005
12.22871 0.0065910615
12.22971 0.0066693683
12.23071 0.0067478075
12.23171 0.006826369600000001
12.23271 0.0069050446
12.23371 0.0069838228
12.23471 0.0070626949
12.23571 0.0071416514
12.23671 0.0072206836
12.23771 0.0072997813
12.23871 0.0073789350000000005
12.23971 0.0074581345
12.24071 0.007537371100000001
12.24171 0.007616635399999999
12.24271 0.007695917199999999
12.24371 0.0077752069000000005
12.24471 0.0078544945
12.24571 0.0079337704
12.24671 0.008013025200000001
12.24771 0.008092248
12.24871 0.0081714294
12.24971 0.0082505583
12.25071 0.0083296254
12.25171 0.0084086198
12.25271 0.0084875312
12.25371 0.0085663487
12.25471 0.0086450622
12.25571 0.0087236607
12.25671 0.0088021341
12.25771 0.008880471400000001
12.25871 0.0089586618
12.25971 0.009036694999999999
12.26071 0.0091145601
12.26171 0.0091922462
12.26271 0.009269743200000001
12.26371 0.0093470408
12.26471 0.0094241281
12.26571 0.009500995699999999
12.26671 0.0095776319
12.26771 0.0096540272
12.26871 0.009730171599999999
12.26971 0.0098060547
12.27071 0.0098816672
12.27171 0.009956998100000001
12.27271 0.010032038
12.27371 0.010106777
12.27471 0.010181205
12.27571 0.010255312
12.27671 0.010329088
12.27771 0.010402525
12.27871 0.010475611000000001
12.27971 0.010548337000000001
12.28071 0.010620693
12.28171 0.010692669
12.28271 0.010764255
12.28371 0.010835441
12.28471 0.010906218
12.28571 0.010976575
12.28671 0.011046502
12.28771 0.011115989
12.28871 0.011185026
12.28971 0.011253602
12.29071 0.011321708
12.29171 0.011389334
12.29271 0.011456469
12.29371 0.011523104
12.29471 0.011589228
12.29571 0.011654833
12.29671 0.011719907
12.29771 0.011784441
12.29871 0.011848425000000001
12.29971 0.011911851000000001
12.30071 0.011974709
12.30171 0.012036989
12.30271 0.012098683
12.30371 0.01215978
12.30471 0.012220273
12.30571 0.012280152999999999
12.30671 0.012339411
12.30771 0.012398037999999998
12.30871 0.012456026
12.30971 0.012513367
12.31071 0.012570050999999999
12.31171 0.012626071
12.31271 0.012681419
12.31371 0.012736087
12.31471 0.012790065
12.31571 0.012843345999999999
12.31671 0.012895922
12.31771 0.012947783000000001
12.31871 0.012998923
12.31971 0.013049332
12.32071 0.013099003000000001
12.32171 0.013147926
12.32271 0.013196093
12.32371 0.013243496
12.32471 0.013290126000000001
12.32571 0.013335975
12.32671 0.013381035000000001
12.32771 0.013425296
12.32871 0.013468749
12.32971 0.013511388
12.33071 0.013553203
12.33171 0.013594185000000002
12.33271 0.013634328
12.33371 0.013673620999999999
12.33471 0.013712058999999999
12.33571 0.013749629999999999
12.33671 0.01378633
12.33771 0.013822150000000002
12.33871 0.013857082
12.33971 0.013891117
12.34071 0.013924249999999999
12.34171 0.013956474
12.34271 0.013987781
12.34371 0.014018164000000001
12.34471 0.014047617
12.34571 0.014076133
12.34671 0.014103705
12.34771 0.014130326
12.34871 0.014155991
12.34971 0.014180694
12.35071 0.014204429999999999
12.35171 0.014227190999999998
12.35271 0.014248971
12.35371 0.014269765
12.35471 0.014289567000000001
12.35571 0.014308371
12.35671 0.014326173000000001
12.35771 0.014342964
12.35871 0.014358741
12.35971 0.014373499
12.36071 0.014387229999999999
12.36171 0.014399928999999999
12.36271 0.014411593
12.36371 0.014422214000000001
12.36471 0.014431788
12.36571 0.014440309
12.36671 0.014447774
12.36771 0.014454177
12.36871 0.014459512999999998
12.36971 0.014463776999999999
12.37071 0.014466966000000001
12.37171 0.014469074
12.37271 0.014470097
12.37371 0.014470031999999999
12.37471 0.014468873
12.37571 0.014466619
12.37671 0.014463265000000001
12.37771 0.014458808
12.37871 0.014453243
12.37971 0.014446568
12.38071 0.01443878
12.38171 0.014429876000000001
12.38271 0.014419852000000002
12.38371 0.014408707000000001
12.38471 0.014396437
12.38571 0.014383040000000001
12.38671 0.014368513
12.38771 0.014352854000000002
12.38871 0.014336059000000002
12.38971 0.014318126999999998
12.39071 0.014299054
12.39171 0.014278836999999999
12.39271 0.014257475
12.39371 0.014234964
12.39471 0.014211302999999998
12.39571 0.014186487999999999
12.39671 0.014160517
12.39771 0.014133388
12.39871 0.014105097
12.39971 0.014075644
12.40071 0.014045025000000001
12.40171 0.014013240000000001
12.40271 0.013980283999999999
12.40371 0.013946157
12.40471 0.013910855000000001
12.40571 0.013874378000000001
12.40671 0.013836725000000001
12.40771 0.013797893
12.40871 0.013757881000000001
12.40971 0.013716688
12.41071 0.013674313
12.41171 0.013630753999999998
12.41271 0.013586013000000001
12.41371 0.013540089
12.41471 0.01349298
12.41571 0.013444686
12.41671 0.013395208000000002
12.41771 0.013344547000000002
12.41871 0.013292702
12.41971 0.013239672999999999
12.42071 0.013185460999999999
12.42171 0.013130067999999998
12.42271 0.013073493
12.42371 0.013015737999999999
12.42471 0.012956803999999999
12.42571 0.012896692999999999
12.42671 0.012835405
12.42771 0.012772941
12.42871 0.012709304
12.42971 0.012644494000000001
12.43071 0.012578513
12.43171 0.012511363
12.43271 0.012443046000000001
12.43371 0.012373563
12.43471 0.012302917
12.43571 0.012231108999999999
12.43671 0.012158142
12.43771 0.012084018
12.43871 0.01200874
12.43971 0.011932309
12.44071 0.011854729999999999
12.44171 0.011776004
12.44271 0.011696135
12.44371 0.011615126
12.44471 0.011532978999999999
12.44571 0.011449698999999999
12.44671 0.01136529
12.44771 0.011279753
12.44871 0.011193095
12.44971 0.011105317
12.45071 0.011016425
12.45171 0.010926422
12.45271 0.010835313000000001
12.45371 0.010743103
12.45471 0.010649794
12.45571 0.010555393
12.45671 0.010459903999999999
12.45771 0.01036333
12.45871 0.010265676
12.45971 0.010166948
12.46071 0.010067149000000001
12.46171 0.0099662837
12.46271 0.009864356999999999
12.46371 0.009761373799999999
12.46471 0.009657338500000001
12.46571 0.0095522555
12.46671 0.0094461291
12.46771 0.0093389644
12.46871 0.0092307659
12.46971 0.0091215385
12.47071 0.0090112873
12.47171 0.0089000168
12.47271 0.0087877321
12.47371 0.0086744389
12.47471 0.0085601416
12.47571 0.008444846800000001
12.47671 0.008328559499999999
12.47771 0.0082112856
12.47871 0.0080930309
12.47971 0.007973802
12.48071 0.0078536053
12.48171 0.0077324476
12.48271 0.0076103359
12.48371 0.0074872769
12.48471 0.0073632778
12.48571 0.0072383460000000005
12.48671 0.0071124894
12.48771 0.006985716
12.48871 0.006858033899999999
12.48971 0.006729451000000001
12.49071 0.006599975300000001
12.49171 0.006469615600000001
12.49271 0.006338379900000001
12.49371 0.006206277600000001
12.49471 0.0060733170999999996
12.49571 0.0059395075
12.49671 0.0058048576
12.49771 0.005669376
12.49871 0.0055330718
12.49971 0.0053959538000000005
12.50071 0.0052580312
12.50171 0.0051193125
12.50271 0.0049798069000000006
12.50371 0.004839523500000001
12.50471 0.0046984711000000005
12.50571 0.0045566582999999996
12.50671 0.0044140943
12.50771 0.0042707881
12.50871 0.0041267482000000005
12.50971 0.0039819834999999994
12.51071 0.0038365033
12.51171 0.0036903162
12.51271 0.0035434314
12.51371 0.0033958575
12.51471 0.0032476040000000003
12.51571 0.0030986801000000004
12.51671 0.002949095
12.51771 0.0027988579
12.51871 0.0026479785
12.51971 0.0024964664
12.52071 0.0023443312
12.52171 0.0021915828
12.52271 0.0020382311
12.52371 0.001884286
12.52471 0.0017297577999999998
12.52571 0.0015746566999999998
12.52671 0.0014189931
12.52771 0.0012627773000000002
12.52871 0.0011060199
12.52971 0.0009487313899999999
12.53071 0.00079092251
12.53171 0.0006326038600000001
12.53271 0.00047378617000000005
12.53371 0.00031448022999999996
12.53471 0.00015469687
12.53571 -5.5530339e-06
12.53671 -0.00016625859
12.53771 -0.00032740886
12.53871 -0.00048899292
12.53971 -0.00065099975
12.54071 -0.0008134183199999999
12.54171 -0.00097623752
12.54271 -0.0011394462
12.54371 -0.0013030333
12.54471 -0.0014669875999999999
12.54571 -0.0016312977
12.54671 -0.0017959522999999999
12.54771 -0.0019609401
12.54871 -0.0021262495
12.54971 -0.0022918687999999997
12.55071 -0.0024577866
12.55171 -0.0026239912
12.55271 -0.0027904707
12.55371 -0.0029572133000000003
12.55471 -0.0031242071
12.55571 -0.0032914399
12.55671 -0.0034588997000000003
12.55771 -0.0036265744999999998
12.55871 -0.0037944519
12.55971 -0.0039625196
12.56071 -0.0041307652
12.56171 -0.0042991764
12.56271 -0.0044677407
12.56371 -0.0046364457
12.56471 -0.0048052788999999995
12.56571 -0.004974227699999999
12.56671 -0.0051432799
12.56771 -0.0053124229000000005
12.56871 -0.0054816443
12.56971 -0.0056509318
12.57071 -0.0058202731
12.57171 -0.005989656
12.57271 -0.006159068300000001
12.57371 -0.0063284977
12.57471 -0.006497932200000001
12.57571 -0.0066673601
12.57671 -0.0068367692
12.57771 -0.0070061483999999995
12.57871 -0.007175485399999999
12.57971 -0.0073447685
12.58071 -0.0075139869
12.58171 -0.007683128199999999
12.58271 -0.0078521814
12.58371 -0.008021135
12.58471 -0.0081899772
12.58571 -0.0083586965
12.58671 -0.0085272812
12.58771 -0.008695720300000001
12.58871 -0.0088640023
12.58971 -0.0090321148
12.59071 -0.009200046
12.59171 -0.0093677845
12.59271 -0.0095353185
12.59371 -0.0097026357
12.59471 -0.0098697245
12.59571 -0.010036572
12.59671 -0.010203167
12.59771 -0.010369496
12.59871 -0.010535547000000001
12.59971 -0.010701308000000001
12.60071 -0.010866766
12.60171 -0.011031907
12.60271 -0.011196721
12.60371 -0.011361194
12.60471 -0.011525313
12.60571 -0.011689065
12.60671 -0.011852439000000001
12.60771 -0.01201542
12.60871 -0.012177997
12.60971 -0.012340157000000001
12.61071 -0.012501885
12.61171 -0.012663170999999999
12.61271 -0.012824002000000001
12.61371 -0.012984364
12.61471 -0.013144246000000002
12.61571 -0.013303634
12.61671 -0.013462517
12.61771 -0.013620881000000001
12.61871 -0.013778714000000001
12.61971 -0.013936003
12.62071 -0.014092735000000002
12.62171 -0.014248901
12.62271 -0.014404485000000002
12.62371 -0.014559476
12.62471 -0.014713863
12.62571 -0.014867632
12.62671 -0.015020771999999998
12.62771 -0.01517327
12.62871 -0.015325115
12.62971 -0.015476295
12.63071 -0.015626797
12.63171 -0.015776609
12.63271 -0.015925718999999998
12.63371 -0.016074117
12.63471 -0.01622179
12.63571 -0.016368726
12.63671 -0.016514915
12.63771 -0.016660344
12.63871 -0.016805003000000002
12.63971 -0.016948879
12.64071 -0.017091962
12.64171 -0.017234241
12.64271 -0.017375704
12.64371 -0.017516341
12.64471 -0.017656141
12.64571 -0.017795093
12.64671 -0.017933188
12.64771 -0.018070414
12.64871 -0.018206761000000002
12.64971 -0.018342219
12.65071 -0.018476779
12.65171 -0.01861043
12.65271 -0.018743162
12.65371 -0.018874968000000002
12.65471 -0.019005834
12.65571 -0.019135754
12.65671 -0.019264716
12.65771 -0.019392712
12.65871 -0.019519731
12.65971 -0.019645765000000003
12.66071 -0.019770804
12.66171 -0.019894837
12.66271 -0.020017856
12.66371 -0.020139851
12.66471 -0.020260811
12.66571 -0.020380727
12.66671 -0.020499589
12.66771 -0.020617388
12.66871 -0.020734113
12.66971 -0.020849756
12.67071 -0.020964305
12.67171 -0.021077752
12.67271 -0.021190087
12.67371 -0.0213013
12.67471 -0.021411381
12.67571 -0.021520321
12.67671 -0.02162811
12.67771 -0.021734739
12.67871 -0.021840197999999998
12.67971 -0.021944479
12.68071 -0.022047572
12.68171 -0.022149469
12.68271 -0.022250161
12.68371 -0.022349638
12.68471 -0.022447892
12.68571 -0.022544916
12.68671 -0.022640701
12.68771 -0.022735238999999997
12.68871 -0.022828522
12.68971 -0.022920543
12.69071 -0.023011293000000002
12.69171 -0.023100765000000002
12.69271 -0.023188951
12.69371 -0.023275845
12.69471 -0.02336144
12.69571 -0.023445727
12.69671 -0.023528702
12.69771 -0.023610356
12.69871 -0.023690682
12.69971 -0.023769676
12.70071 -0.023847328
12.70171 -0.023923634
12.70271 -0.023998586
12.70371 -0.024072178
12.70471 -0.024144404
12.70571 -0.024215257
12.70671 -0.024284732
12.70771 -0.024352822
12.70871 -0.024419519
12.70971 -0.02448482
12.71071 -0.024548716999999998
12.71171 -0.024611206000000004
12.71271 -0.02467228
12.71371 -0.024731934999999997
12.71471 -0.024790163
12.71571 -0.024846959
12.71671 -0.024902317
12.71771 -0.024956232000000002
12.71871 -0.025008700000000002
12.71971 -0.025059716
12.72071 -0.025109273999999997
12.72171 -0.025157370999999998
12.72271 -0.025204002
12.72371 -0.025249159
12.72471 -0.025292841000000003
12.72571 -0.025335043999999998
12.72671 -0.025375764000000002
12.72771 -0.025414996000000002
12.72871 -0.025452735
12.72971 -0.025488978
12.73071 -0.025523719
12.73171 -0.025556955
12.73271 -0.025588681
12.73371 -0.025618896999999998
12.73471 -0.025647593
12.73571 -0.025674771000000002
12.73671 -0.025700423000000003
12.73771 -0.025724547
12.73871 -0.025747137
12.73971 -0.025768191
12.74071 -0.025787705
12.74171 -0.025805674
12.74271 -0.025822094
12.74371 -0.025836963
12.74471 -0.025850278
12.74571 -0.025862036
12.74671 -0.025872234
12.74771 -0.025880866
12.74871 -0.025887933
12.74971 -0.025893431
12.75071 -0.025897357000000003
12.75171 -0.025899708
12.75271 -0.025900484999999997
12.75371 -0.025899685000000002
12.75471 -0.025897304000000003
12.75571 -0.025893343
12.75671 -0.025887802
12.75771 -0.025880677
12.75871 -0.025871972000000003
12.75971 -0.025861684
12.76071 -0.025849813
12.76171 -0.025836361000000002
12.76271 -0.025821326000000002
12.76371 -0.02580471
12.76471 -0.025786515000000003
12.76571 -0.025766739
12.76671 -0.025745385000000003
12.76771 -0.025722457
12.76871 -0.025697952
12.76971 -0.025671875
12.77071 -0.025644226
12.77171 -0.025615006
12.77271 -0.025584217000000003
12.77371 -0.025551862
12.77471 -0.025517942000000002
12.77571 -0.025482458000000003
12.77671 -0.025445415
12.77771 -0.025406811999999997
12.77871 -0.025366648000000002
12.77971 -0.025324931
12.78071 -0.025281658999999998
12.78171 -0.025236836999999998
12.78271 -0.025190462000000004
12.78371 -0.025142539999999998
12.78471 -0.025093072
12.78571 -0.025042059
12.78671 -0.024989503000000003
12.78771 -0.024935408
12.78871 -0.024879773
12.78971 -0.024822605
12.79071 -0.024763902
12.79171 -0.024703672
12.79271 -0.024641913
12.79371 -0.02457863
12.79471 -0.024513824999999996
12.79571 -0.024447503000000002
12.79671 -0.024379666
12.79771 -0.024310318
12.79871 -0.024239461
12.79971 -0.024167102
12.80071 -0.024093242
12.80171 -0.024017888
12.80271 -0.023941042
12.80371 -0.023862708
12.80471 -0.023782891
12.80571 -0.023701595
12.80671 -0.023618825
12.80771 -0.023534585
12.80871 -0.023448882
12.80971 -0.023361719
12.81071 -0.023273101
12.81171 -0.023183033
12.81271 -0.02309152
12.81371 -0.022998569
12.81471 -0.022904182999999998
12.81571 -0.022808371
12.81671 -0.022711135
12.81771 -0.022612483000000003
12.81871 -0.022512420000000002
12.81971 -0.022410951999999998
12.82071 -0.022308088
12.82171 -0.02220383
12.82271 -0.022098189
12.82371 -0.021991168999999998
12.82471 -0.021882777000000003
12.82571 -0.021773022
12.82671 -0.02166191
12.82771 -0.021549448
12.82871 -0.021435645
12.82971 -0.021320507
12.83071 -0.021204044000000002
12.83171 -0.021086261999999998
12.83271 -0.020967171
12.83371 -0.020846778
12.83471 -0.020725092
12.83571 -0.020602121
12.83671 -0.020477874
12.83771 -0.020352361
12.83871 -0.020225589
12.83971 -0.020097567
12.84071 -0.019968304
12.84171 -0.01983781
12.84271 -0.019706092
12.84371 -0.019573158
12.84471 -0.01943902
12.84571 -0.019303684999999998
12.84671 -0.01916716
12.84771 -0.019029455
12.84871 -0.01889058
12.84971 -0.018750542999999998
12.85071 -0.018609352
12.85171 -0.018467013
12.85271 -0.018323539
12.85371 -0.018178936
12.85471 -0.018033214
12.85571 -0.017886379
12.85671 -0.017738443
12.85771 -0.017589412
12.85871 -0.017439296
12.85971 -0.017288104999999998
12.86071 -0.017135846
12.86171 -0.01698253
12.86271 -0.016828167
12.86371 -0.016672764
12.86471 -0.016516332
12.86571 -0.016358881999999998
12.86671 -0.016200423
12.86771 -0.016040966
12.86871 -0.015880521
12.86971 -0.0157191
12.87071 -0.015556711999999999
12.87171 -0.01539337
12.87271 -0.015229083000000001
12.87371 -0.015063863
12.87471 -0.014897723000000002
12.87571 -0.014730672000000002
12.87671 -0.014562723999999999
12.87771 -0.014393890000000001
12.87871 -0.014224180999999999
12.87971 -0.014053610999999999
12.88071 -0.013882190999999999
12.88171 -0.013709932999999999
12.88271 -0.013536848999999998
12.88371 -0.013362954
12.88471 -0.013188257
12.88571 -0.013012772
12.88671 -0.012836512
12.88771 -0.012659488
12.88871 -0.012481714999999999
12.88971 -0.012303203000000002
12.89071 -0.012123966
12.89171 -0.011944016
12.89271 -0.011763367
12.89371 -0.01158203
12.89471 -0.01140002
12.89571 -0.011217348
12.89671 -0.011034028
12.89771 -0.010850073
12.89871 -0.010665496
12.89971 -0.01048031
12.90071 -0.010294528
12.90171 -0.010108163
12.90271 -0.0099212288
12.90371 -0.009733739
12.90471 -0.009545706400000001
12.90571 -0.0093571442
12.90671 -0.009168065999999999
12.90771 -0.0089784859
12.90871 -0.0087884167
12.90971 -0.0085978725
12.91071 -0.0084068663
12.91171 -0.0082154118
12.91271 -0.008023523
12.91371 -0.0078312129
12.91471 -0.007638494599999999
12.91571 -0.007445381899999999
12.91671 -0.0072518887
12.91771 -0.0070580281
12.91871 -0.006863813200000001
12.91971 -0.0066692577
12.92071 -0.006474374800000001
12.92171 -0.006279177600000001
12.92271 -0.0060836792
12.92371 -0.005887893
12.92471 -0.005691832500000001
12.92571 -0.0054955108
12.92671 -0.005298941
12.92771 -0.0051021369
12.92871 -0.0049051115999999995
12.92971 -0.0047078785
12.93071 -0.0045104513
12.93171 -0.0043128435
12.93271 -0.0041150688
12.93371 -0.0039171409
12.93471 -0.0037190736999999996
12.93571 -0.0035208813999999997
12.93671 -0.0033225777
12.93771 -0.0031241768999999996
12.93871 -0.0029256929
12.93971 -0.0027271404
12.94071 -0.0025285335
12.94171 -0.0023298868
12.94271 -0.0021312146
12.94371 -0.0019325314
12.94471 -0.0017338520000000001
12.94571 -0.0015351907
12.94671 -0.0013365622
12.94771 -0.0011379812
12.94871 -0.0009394622799999999
12.94971 -0.0007410200400000001
12.95071 -0.00054266898
12.95171 -0.00034442369
12.95271 -0.00014629863
12.95371 5.169174e-05
12.95471 0.00024953306
12.95571 0.00044721096
12.95671 0.00064471119
12.95771 0.0008420194699999999
12.95871 0.0010391216
12.95971 0.0012360035
12.96071 0.0014326510999999999
12.96171 0.0016290502000000002
12.96271 0.0018251869
12.96371 0.0020210473
12.96471 0.0022166174
12.96571 0.0024118832
12.96671 0.0026068308
12.96771 0.0028014463
12.96871 0.0029957157
12.96971 0.0031896252
12.97071 0.0033831606
12.97171 0.0035763082
12.97271 0.0037690534
12.97371 0.0039613828
12.97471 0.0041532818
12.97571 0.0043447366
12.97671 0.004535733
12.97771 0.0047262572
12.97871 0.0049162947
12.97971 0.0051058316
12.98071 0.005294853699999999
12.98171 0.0054833468
12.98271 0.0056712968
12.98371 0.0058586898000000005
12.98471 0.0060455121
12.98571 0.0062317493000000005
12.98671 0.0064173881
12.98771 0.006602414900000001
12.98871 0.0067868161
12.98971 0.006970577699999999
12.99071 0.0071536866
12.99171 0.0073361298000000005
12.99271 0.0075178941
12.99371 0.007698965800000001
12.99471 0.0078793324
12.99571 0.0080589816
12.99671 0.0082378996
12.99771 0.008416074
12.99871 0.0085934924
12.99971 0.0087701424
13.00071 0.0089460111
13.00171 0.0091210859
13.00271 0.0092953538
13.00371 0.0094688032
13.00471 0.0096414209
13.00571 0.0098131946
13.00671 0.009984112
13.00771 0.010154161
13.00871 0.010323327
13.00971 0.0104916
13.01071 0.010658965999999999
13.01171 0.010825412000000001
13.01271 0.010990926
13.01371 0.011155495
13.01471 0.011319107
13.01571 0.011481748
13.01671 0.011643406
13.01771 0.011804068
13.01871 0.011963722
13.01971 0.012122356
13.02071 0.012279955000000002
13.02171 0.012436509
13.02271 0.012592005
13.02371 0.012746430000000001
13.02471 0.012899772
13.02571 0.013052020000000001
13.02671 0.013203162
13.02771 0.013353187
13.02871 0.013502081999999999
13.02971 0.013649836
13.03071 0.013796438
13.03171 0.013941877
13.03271 0.014086143
13.03371 0.014229227
13.03471 0.014371115
13.03571 0.014511799999999998
13.03671 0.014651270000000001
13.03771 0.014789516
13.03871 0.014926528000000001
13.03971 0.015062296999999999
13.04071 0.015196814999999999
13.04171 0.015330072
13.04271 0.015462057000000001
13.04371 0.015592764
13.04471 0.015722182
13.04571 0.015850303
13.04671 0.015977118
13.04771 0.01610262
13.04871 0.016226797
13.04971 0.016349643
13.05071 0.016471148
13.05171 0.016591306
13.05271 0.016710107000000002
13.05371 0.016827542
13.05471 0.016943604
13.05571 0.017058283
13.05671 0.017171573
13.05771 0.017283464000000002
13.05871 0.017393948
13.05971 0.017503017
13.06071 0.017610664
13.06171 0.01771688
13.06271 0.017821655999999998
13.06371 0.017924987
13.06471 0.018026861999999998
13.06571 0.018127274000000002
13.06671 0.018226217
13.06771 0.018323683
13.06871 0.018419663
13.06971 0.01851415
13.07071 0.018607137000000003
13.07171 0.018698616
13.07271 0.01878858
13.07371 0.018877022
13.07471 0.018963935
13.07571 0.019049311
13.07671 0.019133143000000002
13.07771 0.019215426
13.07871 0.019296151
13.07971 0.019375313
13.08071 0.019452906000000002
13.08171 0.019528920999999998
13.08271 0.019603354
13.08371 0.019676198000000002
13.08471 0.019747446999999998
13.08571 0.019817095
13.08671 0.019885137
13.08771 0.019951566
13.08871 0.020016378
13.08971 0.020079566
13.09071 0.020141127999999998
13.09171 0.020201057
13.09271 0.02025935
13.09371 0.020316
13.09471 0.020371005
13.09571 0.020424361000000002
13.09671 0.020476064
13.09771 0.020526111
13.09871 0.020574497
13.09971 0.020621222
13.10071 0.020666280999999998
13.10171 0.020709672000000002
13.10271 0.020751392
13.10371 0.020791439999999998
13.10471 0.020829814999999998
13.10571 0.020866514
13.10671 0.020901534
13.10771 0.020934875999999998
13.10871 0.020966538
13.10971 0.020996518999999998
13.11071 0.021024818
13.11171 0.021051434
13.11271 0.021076365
13.11371 0.021099612
13.11471 0.021121174
13.11571 0.021141049000000002
13.11671 0.021159236
13.11771 0.021175736
13.11871 0.021190547
13.11971 0.02120367
13.12071 0.021215102
13.12171 0.021224844
13.12271 0.021232894999999998
13.12371 0.021239254
13.12471 0.021243919
13.12571 0.021246892
13.12671 0.021248171
13.12771 0.021247755
13.12871 0.021245645
13.12971 0.02124184
13.13071 0.021236339
13.13171 0.021229143
13.13271 0.021220252
13.13371 0.021209665
13.13471 0.021197385
13.13571 0.021183409
13.13671 0.021167741
13.13771 0.021150381
13.13871 0.021131329
13.13971 0.021110589
13.14071 0.021088159999999998
13.14171 0.021064046
13.14271 0.021038248000000002
13.14371 0.02101077
13.14471 0.020981613
13.14571 0.020950782
13.14671 0.020918278999999998
13.14771 0.020884107
13.14871 0.020848270000000002
13.14971 0.020810773
13.15071 0.020771618
13.15171 0.02073081
13.15271 0.020688355
13.15371 0.020644255
13.15471 0.020598517
13.15571 0.020551145
13.15671 0.020502144
13.15771 0.020451519
13.15871 0.020399274999999998
13.15971 0.020345418
13.16071 0.020289954
13.16171 0.020232887
13.16271 0.020174224
13.16371 0.02011397
13.16471 0.020052132
13.16571 0.019988714
13.16671 0.019923724
13.16771 0.019857168
13.16871 0.019789051000000002
13.16971 0.019719379999999998
13.17071 0.019648162
13.17171 0.019575402
13.17271 0.019501109
13.17371 0.019425288
13.17471 0.019347944000000002
13.17571 0.019269087
13.17671 0.019188722999999998
13.17771 0.019106858
13.17871 0.0190235
13.17971 0.018938658
13.18071 0.018852338
13.18171 0.018764546
13.18271 0.018675291
13.18371 0.01858458
13.18471 0.018492420000000002
13.18571 0.018398819
13.18671 0.018303786
13.18771 0.018207329
13.18871 0.018109454
13.18971 0.018010171000000002
13.19071 0.017909486000000002
13.19171 0.017807407
13.19271 0.017703944
13.19371 0.017599105
13.19471 0.017492898
13.19571 0.01738533
13.19671 0.017276412
13.19771 0.017166152
13.19871 0.017054557999999997
13.19971 0.016941638999999998
13.20071 0.016827405
13.20171 0.016711866
13.20271 0.01659503
13.20371 0.016476907000000002
13.20471 0.016357507
13.20571 0.016236839
13.20671 0.016114916
13.20771 0.015991746
13.20871 0.015867341
13.20971 0.015741712
13.21071 0.015614869
13.21171 0.015486823
13.21271 0.015357588000000002
13.21371 0.015227171999999999
13.21471 0.015095589
13.21571 0.014962851000000001
13.21671 0.014828971
13.21771 0.014693959000000001
13.21871 0.014557829
13.21971 0.014420593
13.22071 0.014282262
13.22171 0.014142851
13.22271 0.014002371000000001
13.22371 0.013860836
13.22471 0.013718258
13.22571 0.013574649000000001
13.22671 0.013430024
13.22771 0.013284392
13.22871 0.01313777
13.22971 0.012990169000000001
13.23071 0.012841601
13.23171 0.012692079
13.23271 0.012541614999999999
13.23371 0.012390222
13.23471 0.012237915000000002
13.23571 0.012084703
13.23671 0.011930602
13.23771 0.011775623
13.23871 0.011619779
13.23971 0.011463084
13.24071 0.011305549
13.24171 0.011147188
13.24271 0.010988013999999999
13.24371 0.01082804
13.24471 0.01066728
13.24571 0.010505746
13.24671 0.010343452999999999
13.24771 0.010180414
13.24871 0.010016644
13.24971 0.0098521545
13.25071 0.009686961099999999
13.25171 0.009521078
13.25271 0.009354519
13.25371 0.0091872986
13.25471 0.0090194313
13.25571 0.008850931800000001
13.25671 0.0086818138
13.25771 0.0085120926
13.25871 0.0083417835
13.25971 0.0081709004
13.26071 0.0079994585
13.26171 0.0078274723
13.26271 0.0076549572000000005
13.26371 0.0074819275999999995
13.26471 0.0073083989
13.26571 0.0071343857
13.26671 0.0069599030999999995
13.26771 0.006784965799999999
13.26871 0.0066095898
13.26971 0.0064337888000000005
13.27071 0.0062575789
13.27171 0.0060809751
13.27271 0.0059039921
13.27371 0.0057266458
13.27471 0.0055489509
13.27571 0.0053709231
13.27671 0.0051925777
13.27771 0.0050139304
13.27871 0.0048349963999999995
13.27971 0.0046557914
13.28071 0.004476331
13.28171 0.0042966312000000005
13.28271 0.0041167077
13.28371 0.0039365764999999995
13.28471 0.0037562531000000002
13.28571 0.0035757541000000005
13.28671 0.003395095
13.28771 0.0032142918000000005
13.28871 0.0030333609
13.28971 0.0028523184
13.29071 0.0026711801
13.29171 0.002489962
13.29271 0.0023086805
13.29371 0.002127351
13.29471 0.0019459899999999999
13.29571 0.0017646129
13.29671 0.0015832356
13.29771 0.0014018738000000002
13.29871 0.0012205429
13.29971 0.0010392585
13.30071 0.0008580359499999999
13.30171 0.00067689052
13.30271 0.00049583732
13.30371 0.00031489144
13.30471 0.00013406783
13.30571 -4.6618665999999995e-05
13.30671 -0.00022715325999999998
13.30771 -0.00040752125
13.30871 -0.00058770793
13.30971 -0.0007676986599999999
13.31071 -0.00094747884
13.31171 -0.0011270339
13.31271 -0.0013063493
13.31371 -0.0014854105
13.31471 -0.0016642027
13.31571 -0.0018427114
13.31671 -0.002020922
13.31771 -0.0021988195
13.31871 -0.0023763892
13.31971 -0.0025536165
13.32071 -0.0027304861
13.32171 -0.0029069832
13.32271 -0.0030830928
13.32371 -0.0032587998999999996
13.32471 -0.0034340893999999997
13.32571 -0.0036089463
13.32671 -0.0037833553999999997
13.32771 -0.0039573012999999995
13.32871 -0.0041307692
13.32971 -0.0043037438
13.33071 -0.0044762102000000005
13.33171 -0.0046481531
13.33271 -0.0048195576
13.33371 -0.0049904083000000005
13.33471 -0.0051606909
13.33571 -0.0053303902
13.33671 -0.0054994915
13.33771 -0.0056679801
13.33871 -0.0058358411
13.33971 -0.0060030605
13.34071 -0.0061696235
13.34171 -0.0063355154
13.34271 -0.0065007225
13.34371 -0.006665229700000001
13.34471 -0.006829023900000001
13.34571 -0.0069920905
13.34671 -0.0071544149
13.34771 -0.0073159841
13.34871 -0.0074767835
13.34971 -0.0076368
13.35071 -0.0077960198
13.35171 -0.0079544283
13.35271 -0.0081120124
13.35371 -0.0082687591
13.35471 -0.0084246538
13.35571 -0.0085796833
13.35671 -0.0087338347
13.35771 -0.008887094
13.35871 -0.0090394489
13.35971 -0.0091908856
13.36071 -0.009341391000000001
13.36171 -0.009490951899999999
13.36271 -0.0096395554
13.36371 -0.0097871889
13.36471 -0.0099338402
13.36571 -0.010079496
13.36671 -0.010224144000000001
13.36771 -0.010367773
13.36871 -0.01051037
13.36971 -0.010651924
13.37071 -0.010792422999999999
13.37171 -0.010931854999999999
13.37271 -0.011070209000000001
13.37371 -0.011207472999999999
13.37471 -0.011343638
13.37571 -0.011478692
13.37671 -0.011612624
13.37771 -0.011745423999999999
13.37871 -0.011877083
13.37971 -0.012007588999999999
13.38071 -0.012136932000000001
13.38171 -0.012265101999999998
13.38271 -0.012392091
13.38371 -0.012517888
13.38471 -0.012642483
13.38571 -0.012765867
13.38671 -0.01288803
13.38771 -0.013008963000000002
13.38871 -0.013128655
13.38971 -0.013247099000000002
13.39071 -0.013364285
13.39171 -0.013480203
13.39271 -0.013594844
13.39371 -0.013708200000000002
13.39471 -0.013820261
13.39571 -0.013931016999999999
13.39671 -0.014040461
13.39771 -0.014148583
13.39871 -0.014255375
13.39971 -0.014360827
13.40071 -0.014464931
13.40171 -0.014567679
13.40271 -0.014669064
13.40371 -0.014769075999999999
13.40471 -0.014867708
13.40571 -0.014964951
13.40671 -0.015060799
13.40771 -0.015155242999999999
13.40871 -0.015248278
13.40971 -0.015339897000000002
13.41071 -0.015430091
13.41171 -0.015518855
13.41271 -0.015606183
13.41371 -0.015692066999999997
13.41471 -0.015776501
13.41571 -0.01585948
13.41671 -0.015941
13.41771 -0.016021053
13.41871 -0.016099634
13.41971 -0.016176737
13.42071 -0.016252359
13.42171 -0.016326491999999998
13.42271 -0.016399134
13.42371 -0.016470277999999998
13.42471 -0.016539921
13.42571 -0.016608056
13.42671 -0.016674678999999998
13.42771 -0.016739785
13.42871 -0.016803372
13.42971 -0.016865431
13.43071 -0.016925961
13.43171 -0.016984958
13.43271 -0.017042414
13.43371 -0.017098329
13.43471 -0.017152696000000002
13.43571 -0.017205512
13.43671 -0.017256774
13.43771 -0.017306478
13.43871 -0.017354618
13.43971 -0.017401193000000002
13.44071 -0.017446199
13.44171 -0.017489634
13.44271 -0.017531493000000002
13.44371 -0.017571774000000002
13.44471 -0.017610475
13.44571 -0.017647592
13.44671 -0.017683125
13.44771 -0.017717072
13.44871 -0.017749429
13.44971 -0.017780197999999997
13.45071 -0.017809375
13.45171 -0.017836959
13.45271 -0.017862952
13.45371 -0.01788735
13.45471 -0.017910153999999998
13.45571 -0.017931364999999998
13.45671 -0.017950980999999998
13.45771 -0.017969003
13.45871 -0.017985431
13.45971 -0.018000264999999998
13.46071 -0.018013506999999998
13.46171 -0.018025156
13.46271 -0.018035214
13.46371 -0.018043681000000002
13.46471 -0.018050558
13.46571 -0.018055846
13.46671 -0.018059547
13.46771 -0.018061661
13.46871 -0.018062189
13.46971 -0.018061134
13.47071 -0.018058498
13.47171 -0.018054279
13.47271 -0.018048481
13.47371 -0.018041107
13.47471 -0.018032157
13.47571 -0.018021635
13.47671 -0.018009541
13.47771 -0.017995878
13.47871 -0.017980649
13.47971 -0.017963858
13.48071 -0.017945505
13.48171 -0.017925595
13.48271 -0.017904128999999998
13.48371 -0.017881112999999997
13.48471 -0.017856547
13.48571 -0.017830438
13.48671 -0.017802788
13.48771 -0.017773602
13.48871 -0.017742882
13.48971 -0.017710634
13.49071 -0.017676861999999998
13.49171 -0.017641571
13.49271 -0.017604764
13.49371 -0.017566448
13.49471 -0.017526625
13.49571 -0.017485301999999998
13.49671 -0.017442483
13.49771 -0.017398174
13.49871 -0.01735238
13.49971 -0.017305108
13.50071 -0.017256362
13.50171 -0.01720615
13.50271 -0.017154474
13.50371 -0.017101344
13.50471 -0.017046764000000002
13.50571 -0.016990741
13.50671 -0.016933281
13.50771 -0.016874391
13.50871 -0.016814077
13.50971 -0.016752348
13.51071 -0.01668921
13.51171 -0.016624669999999998
13.51271 -0.016558736
13.51371 -0.016491416000000002
13.51471 -0.016422718000000003
13.51571 -0.016352651
13.51671 -0.016281221
13.51771 -0.016208438
13.51871 -0.016134312
13.51971 -0.016058852000000002
13.52071 -0.015982066
13.52171 -0.015903964
13.52271 -0.015824556
13.52371 -0.015743851
13.52471 -0.01566186
13.52571 -0.015578592
13.52671 -0.015494059000000001
13.52771 -0.015408271
13.52871 -0.015321237
13.52971 -0.01523297
13.53071 -0.015143477999999998
13.53171 -0.015052775000000001
13.53271 -0.014960869
13.53371 -0.014867772
13.53471 -0.014773493
13.53571 -0.014678044000000001
13.53671 -0.014581435
13.53771 -0.014483677
13.53871 -0.014384781
13.53971 -0.014284757
13.54071 -0.014183615
13.54171 -0.014081365999999998
13.54271 -0.01397802
13.54371 -0.013873586
13.54471 -0.013768075999999999
13.54571 -0.013661501
13.54671 -0.013553869
13.54771 -0.013445193
13.54871 -0.01333548
13.54971 -0.013224743
13.55071 -0.013112991000000001
13.55171 -0.013000235999999998
13.55271 -0.012886488
13.55371 -0.012771758
13.55471 -0.012656055000000001
13.55571 -0.012539393000000001
13.55671 -0.012421781
13.55771 -0.012303233
13.55871 -0.012183758000000001
13.55971 -0.012063368
13.56071 -0.011942076000000001
13.56171 -0.011819894
13.56271 -0.011696833
13.56371 -0.011572906999999999
13.56471 -0.011448126999999999
13.56571 -0.011322507
13.56671 -0.011196059000000001
13.56771 -0.011068797
13.56871 -0.010940734
13.56971 -0.010811882
13.57071 -0.010682256
13.57171 -0.010551869
13.57271 -0.010420733
13.57371 -0.010288865
13.57471 -0.010156276
13.57571 -0.010022979999999999
13.57671 -0.0098889919
13.57771 -0.0097543249
13.57871 -0.0096189935
13.57971 -0.0094830109
13.58071 -0.0093463917
13.58171 -0.0092091504
13.58271 -0.0090713009
13.58371 -0.0089328569
13.58471 -0.0087938322
13.58571 -0.0086542423
13.58671 -0.0085141
13.58771 -0.0083734209
13.58871 -0.0082322185
13.58971 -0.008090507600000001
13.59071 -0.0079483019
13.59171 -0.007805616800000001
13.59271 -0.0076624659
13.59371 -0.007518864
13.59471 -0.0073748248
13.59571 -0.007230363599999999
13.59671 -0.007085494100000001
13.59771 -0.0069402311
13.59871 -0.006794588999999999
13.59971 -0.006648582300000001
13.60071 -0.006502225
13.60171 -0.0063555308
13.60271 -0.0062085142
13.60371 -0.0060611896
13.60471 -0.0059135706
13.60571 -0.0057656711000000005
13.60671 -0.0056175049
13.60771 -0.005469086
13.60871 -0.0053204276
13.60971 -0.0051715437
13.61071 -0.0050224477
13.61171 -0.0048731526
13.61271 -0.0047236720999999995
13.61371 -0.0045740195
13.61471 -0.004424207899999999
13.61571 -0.0042742503999999995
13.61671 -0.004124160500000001
13.61771 -0.0039739512
13.61871 -0.0038236357999999995
13.61971 -0.0036732272
13.62071 -0.0035227389
13.62171 -0.0033721844
13.62271 -0.0032215768
13.62371 -0.00307093
13.62471 -0.0029202571
13.62571 -0.0027695718
13.62671 -0.0026188877999999997
13.62771 -0.0024682191000000003
13.62871 -0.0023175795
13.62971 -0.0021669832
13.63071 -0.0020164442
13.63171 -0.0018659766
13.63271 -0.0017155949999999999
13.63371 -0.0015653135
13.63471 -0.0014151467
13.63571 -0.001265109
13.63671 -0.0011152149
13.63771 -0.0009654790100000001
13.63871 -0.0008159157000000001
13.63971 -0.00066653961
13.64071 -0.00051736515
13.64171 -0.00036840681
13.64271 -0.00021967896
13.64371 -7.1195882e-05
13.64471 7.7028204e-05
13.64571 0.00022497918
13.64671 0.00037264304000000003
13.64771 0.00052000587
13.64871 0.00066705388
13.64971 0.00081377339
13.65071 0.0009601508299999999
13.65171 0.0011061728
13.65271 0.0012518261
13.65371 0.0013970973
13.65471 0.0015419735
13.65571 0.0016864414999999998
13.65671 0.0018304885
13.65771 0.0019741017
13.65871 0.0021172684
13.65971 0.0022599757
13.66071 0.0024022112
13.66171 0.0025439624
13.66271 0.0026852165
13.66371 0.0028259611999999997
13.66471 0.0029661842
13.66571 0.0031058731
13.66671 0.0032450156
13.66771 0.0033835993
13.66871 0.0035216121999999996
13.66971 0.0036590422999999996
13.67071 0.0037958773
13.67171 0.0039321054
13.67271 0.0040677147
13.67371 0.0042026935
13.67471 0.0043370303
13.67571 0.0044707131999999995
13.67671 0.0046037312
13.67771 0.0047360729
13.67871 0.004867727
13.67971 0.0049986826
13.68071 0.0051289288
13.68171 0.005258454599999999
13.68271 0.0053872500000000005
13.68371 0.0055153039
13.68471 0.005642606299999999
13.68571 0.0057691464
13.68671 0.0058949146000000004
13.68771 0.0060199003
13.68871 0.006144093599999999
13.68971 0.0062674852
13.69071 0.0063900647
13.69171 0.006511822
13.69271 0.006632747699999999
13.69371 0.0067528315
13.69471 0.0068720641
13.69571 0.0069904359000000004
13.69671 0.0071079368
13.69771 0.0072245573
13.69871 0.0073402879999999995
13.69971 0.0074551193
13.70071 0.0075690411999999995
13.70171 0.0076820441
13.70271 0.007794118599999999
13.70371 0.0079052552
13.70471 0.0080154437
13.70571 0.008124675500000001
13.70671 0.008232941
13.70771 0.0083402309
13.70871 0.0084465362
13.70971 0.0085518477
13.71071 0.008656156600000001
13.71171 0.0087594533
13.71271 0.00886173
13.71371 0.0089629786
13.71471 0.0090631896
13.71571 0.0091623559
13.71671 0.0092604692
13.71771 0.0093575225
13.71871 0.0094535077
13.71971 0.0095484182
13.72071 0.009642246699999999
13.72171 0.009734986099999999
13.72271 0.0098266297
13.72371 0.0099171717
13.72471 0.010006606000000001
13.72571 0.010094925000000001
13.72671 0.010182124
13.72771 0.010268198000000001
13.72871 0.010353141
13.72971 0.010436945999999999
13.73071 0.010519609999999999
13.73171 0.010601126
13.73271 0.010681491
13.73371 0.010760697
13.73471 0.010838742
13.73571 0.01091562
13.73671 0.010991326
13.73771 0.011065855999999999
13.73871 0.011139204
13.73971 0.011211367
13.74071 0.01128234
13.74171 0.011352119
13.74271 0.011420699
13.74371 0.011488076
13.74471 0.011554247
13.74571 0.011619207000000001
13.74671 0.011682952
13.74771 0.011745479
13.74871 0.011806783999999999
13.74971 0.011866864
13.75071 0.011925716
13.75171 0.011983336
13.75271 0.012039721
13.75371 0.012094868
13.75471 0.012148774999999999
13.75571 0.012201439
13.75671 0.012252857999999998
13.75771 0.012303029
13.75871 0.012351949
13.75971 0.012399618999999999
13.76071 0.012446032999999999
13.76171 0.012491192
13.76271 0.012535094
13.76371 0.012577735
13.76471 0.012619117
13.76571 0.012659235000000001
13.76671 0.012698089000000001
13.76771 0.012735676
13.76871 0.012771994999999998
13.76971 0.012807045
13.77071 0.012840824
13.77171 0.012873331
13.77271 0.012904566
13.77371 0.012934527000000001
13.77471 0.012963210999999999
13.77571 0.012990620000000001
13.77671 0.013016751000000002
13.77771 0.013041604000000002
13.77871 0.013065178
13.77971 0.013087472999999999
13.78071 0.013108487
13.78171 0.013128223000000001
13.78271 0.013146678
13.78371 0.013163853
13.78471 0.013179749999999999
13.78571 0.013194367000000002
13.78671 0.013207706999999999
13.78771 0.013219769000000001
13.78871 0.013230556
13.78971 0.01324007
13.79071 0.013248312
13.79171 0.013255284
13.79271 0.013260988999999999
13.79371 0.013265428
13.79471 0.013268605000000001
13.79571 0.013270523
13.79671 0.013271185
13.79771 0.013270594
13.79871 0.013268753999999999
13.79971 0.013265666999999998
13.80071 0.013261339
13.80171 0.013255773
13.80271 0.013248972999999999
13.80371 0.013240942999999998
13.80471 0.013231686999999999
13.80571 0.013221209999999999
13.80671 0.013209514
13.80771 0.013196603999999999
13.80871 0.013182484000000001
13.80971 0.013167158
13.81071 0.01315063
13.81171 0.013132903999999999
13.81271 0.013113985
13.81371 0.013093876
13.81471 0.013072581000000002
13.81571 0.013050104
13.81671 0.013026448000000001
13.81771 0.013001618000000001
13.81871 0.012975618000000001
13.81971 0.012948452999999999
13.82071 0.012920126
13.82171 0.012890641
13.82271 0.012860003
13.82371 0.012828216
13.82471 0.012795284999999998
13.82571 0.012761213
13.82671 0.012726008
13.82771 0.012689672
13.82871 0.012652211
13.82971 0.012613629000000001
13.83071 0.012573935
13.83171 0.012533131
13.83271 0.012491223999999999
13.83371 0.012448221
13.83471 0.012404125
13.83571 0.012358945
13.83671 0.012312685
13.83771 0.012265354000000001
13.83871 0.012216956999999999
13.83971 0.012167502
13.84071 0.012116995
13.84171 0.012065443
13.84271 0.012012855
13.84371 0.011959236
13.84471 0.011904594999999999
13.84571 0.01184894
13.84671 0.011792278
13.84771 0.011734616
13.84871 0.011675963000000001
13.84971 0.011616328
13.85071 0.011555718
13.85171 0.011494142
13.85271 0.011431608
13.85371 0.011368124
13.85471 0.011303701
13.85571 0.011238345
13.85671 0.011172067
13.85771 0.011104875
13.85871 0.011036777999999999
13.85971 0.010967785
13.86071 0.010897906
13.86171 0.01082715
13.86271 0.010755527
13.86371 0.010683046
13.86471 0.010609716
13.86571 0.010535547000000001
13.86671 0.01046055
13.86771 0.010384732
13.86871 0.010308105
13.86971 0.010230677
13.87071 0.010152458999999999
13.87171 0.010073460000000001
13.87271 0.009993689299999999
13.87371 0.0099131576
13.87471 0.0098318735
13.87571 0.009749846500000001
13.87671 0.0096670861
13.87771 0.009583601800000001
13.87871 0.0094994029
13.87971 0.0094144983
13.88071 0.009328897400000001
13.88171 0.009242609700000001
13.88271 0.0091556438
13.88371 0.0090680085
13.88471 0.0089797133
13.88571 0.008890766900000001
13.88671 0.008801178
13.88771 0.008710955400000001
13.88871 0.0086201086
13.88971 0.0085286469
13.89071 0.008436579100000001
13.89171 0.0083439139
13.89271 0.0082506609
13.89371 0.008156829400000001
13.89471 0.008062429
13.89571 0.0079674697
13.89671 0.007871960400000001
13.89771 0.0077759112
13.89871 0.0076793323
13.89971 0.007582234
13.90071 0.0074846263
13.90171 0.0073865193999999995
13.90271 0.0072879244000000004
13.90371 0.0071888513
13.90471 0.0070893111000000005
13.90571 0.0069893147
13.90671 0.006888873
13.90771 0.0067879970000000005
13.90871 0.0066866975
13.90971 0.0065849861
13.91071 0.0064828739
13.91171 0.006380372400000001
13.91271 0.0062774925
13.91371 0.0061742452
13.91471 0.006070642100000001
13.91571 0.0059666942
13.91671 0.0058624126
13.91771 0.0057578087
13.91871 0.0056528937
13.91971 0.0055476783
13.92071 0.0054421736
13.92171 0.0053363907
13.92271 0.00523034
13.92371 0.0051240328
13.92471 0.0050174793
13.92571 0.0049106908
13.92671 0.0048036774
13.92771 0.0046964498
13.92871 0.0045890189
13.92971 0.0044813947
13.93071 0.0043735879
13.93171 0.0042656091000000005
13.93271 0.0041574684
13.93371 0.0040491763
13.93471 0.0039407434
13.93571 0.0038321803
13.93671 0.0037234970999999997
13.93771 0.0036147045
13.93871 0.0035058125
13.93971 0.0033968316999999997
13.94071 0.0032877728000000003
13.94171 0.0031786458
13.94271 0.0030694613
13.94371 0.0029602297000000002
13.94471 0.0028509612
13.94571 0.0027416661000000003
13.94671 0.0026323547
13.94771 0.0025230369
13.94871 0.0024137231
13.94971 0.0023044233
13.95071 0.0021951473000000003
13.95171 0.0020859054
13.95271 0.0019767072
13.95371 0.0018675628000000002
13.95471 0.0017584815999999999
13.95571 0.0016494738
13.95671 0.0015405489
13.95771 0.0014317165
13.95871 0.0013229864
13.95971 0.0012143683
13.96071 0.001105872
13.96171 0.00099750705
13.96271 0.0008892832699999999
13.96371 0.00078121047
13.96471 0.00067329847
13.96571 0.00056555718
13.96671 0.00045799657
13.96771 0.00035062667
13.96871 0.00024345761
13.96971 0.00013649958
13.97071 2.9762811000000003e-05
13.97171 -7.6742384e-05
13.97271 -0.00018300562
13.97371 -0.00028901648
13.97471 -0.00039476445
13.97571 -0.00050023905
13.97671 -0.0006054297499999999
13.97771 -0.00071032596
13.97871 -0.00081491717
13.97971 -0.00091919292
13.98071 -0.0010231427000000001
13.98171 -0.0011267561
13.98271 -0.0012300227
13.98371 -0.0013329325
13.98471 -0.0014354752000000001
13.98571 -0.0015376409
13.98671 -0.0016394197
13.98771 -0.0017408018
13.98871 -0.0018417779
13.98971 -0.0019423385
13.99071 -0.0020424746
13.99171 -0.0021421773
13.99271 -0.0022414375
13.99371 -0.002340247
13.99471 -0.0024385974
13.99571 -0.0025364803
13.99671 -0.0026338879
13.99771 -0.0027308126
13.99871 -0.0028272463
13.99971 -0.0029231818
14.00071 -0.0030186116
14.00171 -0.0031135284999999997
14.00271 -0.0032079253
14.00371 -0.0033017946
14.00471 -0.0033951295
14.00571 -0.0034879231
14.00671 -0.0035801684000000005
14.00771 -0.0036718582
14.00871 -0.0037629856
14.00971 -0.0038535436000000003
14.01071 -0.0039435254
14.01171 -0.0040329236
14.01271 -0.0041217314
14.01371 -0.0042099418
14.01471 -0.004297548
14.01571 -0.0043845426
14.01671 -0.0044709188
14.01771 -0.004556669199999999
14.01871 -0.0046417874
14.01971 -0.004726266
14.02071 -0.0048100981
14.02171 -0.0048932769
14.02271 -0.0049757952999999995
14.02371 -0.0050576469
14.02471 -0.0051388248000000004
14.02571 -0.005219322300000001
14.02671 -0.0052991327000000005
14.02771 -0.0053782496
14.02871 -0.0054566666
14.02971 -0.0055343771
14.03071 -0.0056113746
14.03171 -0.0056876532
14.03271 -0.0057632064
14.03371 -0.005838027900000001
14.03471 -0.0059121113999999995
14.03571 -0.0059854512
14.03671 -0.0060580409
14.03771 -0.0061298742
14.03871 -0.0062009458
14.03971 -0.006271249
14.04071 -0.0063407781
14.04171 -0.006409526400000001
14.04271 -0.0064774889
14.04371 -0.006544659100000001
14.04471 -0.0066110319
14.04571 -0.0066766006
14.04671 -0.0067413594999999995
14.04771 -0.0068053036
14.04871 -0.0068684261
14.04971 -0.0069307222
14.05071 -0.0069921858
14.05171 -0.0070528119999999994
14.05271 -0.0071125955999999995
14.05371 -0.0071715309
14.05471 -0.0072296127
14.05571 -0.0072868366
14.05671 -0.0073431976
14.05771 -0.0073986914
14.05871 -0.007453312699999999
14.05971 -0.007507058
14.06071 -0.0075599236999999994
14.06171 -0.0076119053
14.06271 -0.007662999300000001
14.06371 -0.0077132026
14.06471 -0.007762512500000001
14.06571 -0.0078109253
14.06671 -0.007858438
14.06771 -0.0079050486
14.06871 -0.0079507539
14.06971 -0.0079955527
14.07071 -0.008039442
14.07171 -0.0080824197
14.07271 -0.0081244834
14.07371 -0.008165631900000001
14.07471 -0.0082058628
14.07571 -0.008245174800000001
14.07671 -0.008283565
14.07771 -0.0083210325
14.07871 -0.0083575746
14.07971 -0.0083931896
14.08071 -0.008427875599999999
14.08171 -0.0084616302
14.08271 -0.0084944513
14.08371 -0.0085263368
14.08471 -0.008557285000000001
14.08571 -0.0085872933
14.08671 -0.0086163593
14.08771 -0.0086444808
14.08871 -0.0086716551
14.08971 -0.0086978805
14.09071 -0.008723155
14.09171 -0.0087474757
14.09271 -0.0087708409
14.09371 -0.0087932487
14.09471 -0.0088146975
14.09571 -0.0088351851
14.09671 -0.008854710200000001
14.09771 -0.0088732719
14.09871 -0.008890868
14.09971 -0.008907498
14.10071 -0.008923160900000001
14.10171 -0.0089378555
14.10271 -0.0089515815
14.10371 -0.008964339200000001
14.10471 -0.0089761277
14.10571 -0.0089869471
14.10671 -0.0089967973
14.10771 -0.009005678999999999
14.10871 -0.0090135924
14.10971 -0.009020538
14.11071 -0.009026516600000001
14.11171 -0.0090315298
14.11271 -0.0090355774
14.11371 -0.0090386609
14.11471 -0.0090407819
14.11571 -0.0090419409
14.11671 -0.0090421396
14.11771 -0.009041378499999999
14.11871 -0.0090396599
14.11971 -0.009036984599999999
14.12071 -0.0090333546
14.12171 -0.009028770700000001
14.12271 -0.0090232345
14.12371 -0.0090167479
14.12471 -0.0090093119
14.12571 -0.0090009285
14.12671 -0.0089915993
14.12771 -0.0089813264
14.12871 -0.0089701112
14.12971 -0.0089579553
14.13071 -0.0089448607
14.13171 -0.008930829099999999
14.13271 -0.008915863100000001
14.13371 -0.0088999645
14.13471 -0.008883135200000001
14.13571 -0.0088653775
14.13671 -0.008846693499999999
14.13771 -0.0088270863
14.13871 -0.0088065579
14.13971 -0.0087851105
14.14071 -0.0087627472
14.14171 -0.0087394706
14.14271 -0.0087152832
14.14371 -0.008690186999999999
14.14471 -0.008664185599999999
14.14571 -0.008637281299999999
14.14671 -0.0086094769
14.14771 -0.0085807747
14.14871 -0.0085511783
14.14971 -0.0085206899
14.15071 -0.0084893116
14.15171 -0.0084570471
14.15271 -0.008423898499999999
14.15371 -0.0083898689
14.15471 -0.008354961
14.15571 -0.0083191771
14.15671 -0.008282520100000001
14.15771 -0.0082449929
14.15871 -0.0082065984
14.15971 -0.008167339499999999
14.16071 -0.0081272199
14.16171 -0.0080862417
14.16271 -0.0080444086
14.16371 -0.0080017235
14.16471 -0.007958190700000001
14.16571 -0.0079138132
14.16671 -0.0078685945
14.16771 -0.007822539199999999
14.16871 -0.0077756507
14.16971 -0.0077279336
14.17071 -0.007679392700000001
14.17171 -0.0076300319
14.17271 -0.0075798562
14.17371 -0.0075288699
14.17471 -0.0074770782
14.17571 -0.0074244868
14.17671 -0.0073711002
14.17771 -0.0073169242
14.17871 -0.0072619638
14.17971 -0.0072062241
14.18071 -0.0071497110000000004
14.18171 -0.0070924303
14.18271 -0.0070343878
14.18371 -0.0069755886
14.18471 -0.0069160385
14.18571 -0.0068557434
14.18671 -0.0067947083
14.18771 -0.0067329391
14.18871 -0.0066704415
14.18971 -0.0066072214
14.19071 -0.006543284
14.19171 -0.0064786342000000005
14.19271 -0.006413277900000001
14.19371 -0.0063472209
14.19471 -0.006280468399999999
14.19571 -0.006213025299999999
14.19671 -0.0061448976
14.19771 -0.0060760904
14.19871 -0.0060066089999999996
14.19971 -0.0059364592999999995
14.20071 -0.0058656464
14.20171 -0.0057941761
14.20271 -0.0057220539
14.20371 -0.005649285600000001
14.20471 -0.005575877
14.20571 -0.0055018339
14.20671 -0.0054271623
14.20771 -0.0053518681000000005
14.20871 -0.0052759577
14.20971 -0.005199436799999999
14.21071 -0.005122312
14.21171 -0.0050445899
14.21271 -0.0049662762
14.21371 -0.0048873779
14.21471 -0.0048079011
14.21571 -0.0047278529
14.21671 -0.0046472393
14.21771 -0.0045660669000000004
14.21871 -0.0044843422
14.21971 -0.0044020722
14.22071 -0.0043192631
14.22171 -0.004235921399999999
14.22271 -0.004152053199999999
14.22371 -0.0040676656
14.22471 -0.0039827646
14.22571 -0.0038973568999999997
14.22671 -0.0038114485999999996
14.22771 -0.0037250462
14.22871 -0.003638156
14.22971 -0.0035507845
14.23071 -0.0034629382
14.23171 -0.0033746233000000003
14.23271 -0.0032858468000000005
14.23371 -0.0031966149
14.23471 -0.0031069339
14.23571 -0.003016811
14.23671 -0.0029262529999999998
14.23771 -0.0028352666
14.23871 -0.0027438587
14.23971 -0.0026520367
14.24071 -0.0025598076
14.24171 -0.0024671786
14.24271 -0.0023741573
14.24371 -0.0022807513000000002
14.24471 -0.002186968
14.24571 -0.0020928152999999997
14.24671 -0.001998301
14.24771 -0.0019034329000000001
14.24871 -0.001808219
14.24971 -0.0017126672999999999
14.25071 -0.0016167856000000001
14.25171 -0.0015205822
14.25271 -0.0014240648000000001
14.25371 -0.0013272415
14.25471 -0.0012301202
14.25571 -0.0011327086999999999
14.25671 -0.0010350148000000002
14.25771 -0.0009370461199999999
14.25871 -0.0008388101399999999
14.25971 -0.0007403144099999999
14.26071 -0.00064156625
14.26171 -0.0005425728
14.26271 -0.00044334109999999996
14.26371 -0.00034387811
14.26471 -0.00024419057000000003
14.26571 -0.00014428515000000002
14.26671 -4.4168385e-05
14.26771 5.6153277e-05
14.26871 0.00015667349
14.26971 0.00025738598
14.27071 0.00035828455
14.27171 0.00045936303999999996
14.27271 0.00056061526
14.27371 0.00066203511
14.27471 0.00076361639
14.27571 0.00086535301
14.27671 0.0009672387000000001
14.27771 0.0010692672000000001
14.27871 0.0011714321
14.27971 0.001273727
14.28071 0.0013761455
14.28171 0.0014786809
14.28271 0.0015813264000000002
14.28371 0.0016840753
14.28471 0.0017869208
14.28571 0.0018898558
14.28671 0.0019928733
14.28771 0.0020959662
14.28871 0.0021991271
14.28971 0.0023023489
14.29071 0.0024056240000000003
14.29171 0.0025089454
14.29271 0.0026123052999999998
14.29371 0.0027156964
14.29471 0.0028191113
14.29571 0.0029225423
14.29671 0.003025982
14.29771 0.0031294228
14.29871 0.0032328574999999997
14.29971 0.0033362783
14.30071 0.0034396777
14.30171 0.0035430482999999997
14.30271 0.0036463825000000003
14.30371 0.0037496731000000003
14.30471 0.0038529128
14.30571 0.003956093900000001
14.30671 0.0040592091
14.30771 0.0041622512000000006
14.30871 0.0042652129
14.30971 0.0043680865999999995
14.31071 0.0044708653
14.31171 0.0045735418
14.31271 0.0046761084
14.31371 0.0047785583
14.31471 0.0048808844
14.31571 0.0049830793
14.31671 0.0050851359
14.31771 0.0051870473
14.31871 0.0052888063
14.31971 0.0053904059
14.32071 0.0054918393
14.32171 0.0055930996
14.32271 0.0056941797
14.32371 0.0057950732000000005
14.32471 0.0058957732
14.32571 0.0059962735
14.32671 0.0060965671
14.32771 0.0061966479
14.32871 0.006296509699999999
14.32971 0.0063961459000000005
14.33071 0.0064955507999999995
14.33171 0.0065947177
14.33271 0.0066936416
14.33371 0.0067923160000000005
14.33471 0.006890735700000001
14.33571 0.0069888949
14.33671 0.0070867878
14.33771 0.007184409300000001
14.33871 0.0072817536
14.33971 0.007378815600000001
14.34071 0.0074755895
14.34171 0.0075720709
14.34271 0.0076682532
14.34371 0.0077641322
14.34471 0.0078597019
14.34571 0.0079549573
14.34671 0.008049892500000001
14.34771 0.0081445018
14.34871 0.00823878
14.34971 0.0083327213
14.35071 0.008426320000000001
14.35171 0.0085195701
14.35271 0.0086124659
14.35371 0.0087050015
14.35471 0.0087971704
14.35571 0.0088889668
14.35671 0.0089803849
14.35771 0.009071418
14.35871 0.009162059699999999
14.35971 0.0092523042
14.36071 0.0093421448
14.36171 0.0094315757
14.36271 0.0095205905
14.36371 0.0096091833
14.36471 0.0096973476
14.36571 0.0097850781
14.36671 0.0098723685
14.36771 0.0099592129
14.36871 0.010045606
14.36971 0.010131542
14.37071 0.010217015
14.37171 0.010302021
14.37271 0.010386553
14.37371 0.010470607
14.37471 0.010554177999999999
14.37571 0.010637262
14.37671 0.010719852
14.37771 0.010801946
14.37871 0.010883538
14.37971 0.010964624000000001
14.38071 0.011045201000000001
14.38171 0.011125263
14.38271 0.011204807
14.38371 0.011283829
14.38471 0.011362325
14.38571 0.01144029
14.38671 0.011517722
14.38771 0.011594617
14.38871 0.011670971
14.38971 0.01174678
14.39071 0.01182204
14.39171 0.011896749
14.39271 0.011970902
14.39371 0.012044496
14.39471 0.012117527999999999
14.39571 0.012189993
14.39671 0.012261889
14.39771 0.012333212000000001
14.39871 0.012403958000000001
14.39971 0.012474124000000001
14.40071 0.012543707
14.40171 0.012612703999999999
14.40271 0.012681111
14.40371 0.012748925999999999
14.40471 0.012816144000000002
14.40571 0.012882764
14.40671 0.012948781999999999
14.40771 0.013014194
14.40871 0.013078998000000001
14.40971 0.013143190999999999
14.41071 0.013206770999999999
14.41171 0.013269734
14.41271 0.013332078
14.41371 0.0133938
14.41471 0.013454896
14.41571 0.013515365
14.41671 0.013575204
14.41771 0.01363441
14.41871 0.013692979999999999
14.41971 0.013750911000000001
14.42071 0.013808200000000001
14.42171 0.013864844999999999
14.42271 0.013920842
14.42371 0.013976190999999999
14.42471 0.014030885
14.42571 0.014084924
14.42671 0.014138304999999999
14.42771 0.014191025000000001
14.42871 0.014243081
14.42971 0.014294471
14.43071 0.014345192
14.43171 0.014395242
14.43271 0.014444618
14.43371 0.014493317999999998
14.43471 0.014541339
14.43571 0.014588681000000001
14.43671 0.01463534
14.43771 0.014681315
14.43871 0.014726605
14.43971 0.014771208
14.44071 0.014815123
14.44171 0.014858349
14.44271 0.014900886000000002
14.44371 0.014942732000000002
14.44471 0.014983885999999998
14.44571 0.015024348
14.44671 0.015064118000000001
14.44771 0.015103196
14.44871 0.015141581
14.44971 0.015179274000000001
14.45071 0.015216276
14.45171 0.015252586000000002
14.45271 0.015288204
14.45371 0.015323132
14.45471 0.015357368
14.45571 0.015390913
14.45671 0.015423768
14.45771 0.015455934
14.45871 0.01548741
14.45971 0.015518197000000001
14.46071 0.015548295
14.46171 0.015577704000000001
14.46271 0.015606426
14.46371 0.015634458
14.46471 0.015661801
14.46571 0.015688456
14.46671 0.015714422999999998
14.46771 0.015739699
14.46871 0.015764286
14.46971 0.015788183
14.47071 0.015811391
14.47171 0.015833908
14.47271 0.015855735
14.47371 0.015876871
14.47471 0.015897317
14.47571 0.015917070999999998
14.47671 0.015936134
14.47771 0.015954506
14.47871 0.015972188
14.47971 0.015989179
14.48071 0.01600548
14.48171 0.016021089999999998
14.48271 0.016036011000000003
14.48371 0.016050243
14.48471 0.016063786
14.48571 0.016076643
14.48671 0.016088813
14.48771 0.016100297
14.48871 0.016111096
14.48971 0.016121213000000002
14.49071 0.016130646999999998
14.49171 0.0161394
14.49271 0.016147473
14.49371 0.016154867
14.49471 0.016161584
14.49571 0.016167626
14.49671 0.016172994
14.49771 0.01617769
14.49871 0.016181715
14.49971 0.016185071000000002
14.50071 0.016187759
14.50171 0.016189779999999997
14.50271 0.016191137999999997
14.50371 0.016191832
14.50471 0.016191865
14.50571 0.016191241
14.50671 0.016189959
14.50771 0.016188022
14.50871 0.016185433
14.50971 0.016182194
14.51071 0.016178307
14.51171 0.016173774000000002
14.51271 0.016168598
14.51371 0.016162782
14.51471 0.016156326
14.51571 0.016149234999999998
14.51671 0.016141513
14.51771 0.01613316
14.51871 0.016124180000000002
14.51971 0.016114576
14.52071 0.01610435
14.52171 0.016093506
14.52271 0.016082048
14.52371 0.016069977
14.52471 0.016057298
14.52571 0.016044012
14.52671 0.016030124
14.52771 0.016015634
14.52871 0.016000547
14.52971 0.015984866
14.53071 0.015968591
14.53171 0.015951727
14.53271 0.015934274000000002
14.53371 0.015916237
14.53471 0.015897618
14.53571 0.015878417
14.53671 0.015858638
14.53771 0.015838281
14.53871 0.01581735
14.53971 0.015795845
14.54071 0.015773768
14.54171 0.015751121
14.54271 0.015727906
14.54371 0.015704126000000002
14.54471 0.01567978
14.54571 0.015654872
14.54671 0.015629403
14.54771 0.015603376
14.54871 0.015576791999999999
14.54971 0.015549654
14.55071 0.015521965
14.55171 0.015493726999999999
14.55271 0.015464942999999998
14.55371 0.015435616999999999
14.55471 0.01540575
14.55571 0.015375347000000001
14.55671 0.015344411
14.55771 0.015312945
14.55871 0.015280955
14.55971 0.015248441
14.56071 0.015215410999999998
14.56171 0.015181868000000001
14.56271 0.015147815
14.56371 0.015113257
14.56471 0.015078198
14.56571 0.015042644
14.56671 0.015006597
14.56771 0.014970063
14.56871 0.014933047
14.56971 0.014895553
14.57071 0.014857585000000001
14.57171 0.01481915
14.57271 0.014780249
14.57371 0.014740888999999998
14.57471 0.014701073999999998
14.57571 0.014660807
14.57671 0.014620093999999998
14.57771 0.014578938000000001
14.57871 0.014537343999999999
14.57971 0.014495316000000001
14.58071 0.014452857
14.58171 0.014409973999999999
14.58271 0.014366669
14.58371 0.014322946999999999
14.58471 0.014278809
14.58571 0.014234263
14.58671 0.014189311
14.58771 0.014143955000000001
14.58871 0.014098202999999998
14.58971 0.014052054
14.59071 0.014005515999999999
14.59171 0.01395859
14.59271 0.01391128
14.59371 0.013863591000000001
14.59471 0.013815526000000002
14.59571 0.013767088
14.59671 0.013718281
14.59771 0.013669109
14.59871 0.013619574
14.59971 0.01356968
14.60071 0.013519429
14.60171 0.013468826000000001
14.60271 0.013417874000000002
14.60371 0.013366575999999998
14.60471 0.013314933999999999
14.60571 0.013262952
14.60671 0.013210632
14.60771 0.013157977000000001
14.60871 0.013104991
14.60971 0.013051674999999999
14.61071 0.012998034
14.61171 0.01294407
14.61271 0.012889784999999999
14.61371 0.012835184
14.61471 0.012780268
14.61571 0.01272504
14.61671 0.012669506
14.61771 0.012613665999999999
14.61871 0.012557523999999999
14.61971 0.012501086
14.62071 0.012444353000000002
14.62171 0.012387328999999999
14.62271 0.01233002
14.62371 0.012272427999999998
14.62471 0.012214556
14.62571 0.012156410999999999
14.62671 0.012097996
14.62771 0.012039315
14.62871 0.011980374
14.62971 0.011921175000000001
14.63071 0.011861723999999999
14.63171 0.011802027
14.63271 0.011742087
14.63371 0.011681909
14.63471 0.011621497
14.63571 0.011560856999999999
14.63671 0.011499992
14.63771 0.011438908
[truncated: 185,223 more chars]
