# Supplementary material for: 2D Synthetic dataset of numerical simulations of long-period seismicity in a volcanic edifice and related sensitivity kernels
Source: Data Brief. 2021 Jan 25;34:106673. doi: 10.1016/j.dib.2020.106673 (PMC7841316; doi:10.1016/j.dib.2020.106673)
Supplement: Supplementary Data S1 — Supplementary Raw Research Data. This is open data under the CC BY license http://creativecommons.org/licenses/by/4.0/ [file mmc1.zip › Dataset/OUTPUT_SEISMOGRAMS/9000_3000/disp_X_hetero_13000_2105_SVF1e0Hz.semd]

-1.200000 0.0
-1.199000 0.0
-1.198000 0.0
-1.197000 0.0
-1.196000 0.0
-1.195000 0.0
-1.194000 0.0
-1.193000 0.0
-1.192000 0.0
-1.191000 0.0
-1.190000 0.0
-1.189000 0.0
-1.188000 0.0
-1.187000 0.0
-1.186000 0.0
-1.185000 0.0
-1.184000 0.0
-1.183000 0.0
-1.182000 0.0
-1.181000 0.0
-1.180000 0.0
-1.179000 0.0
-1.178000 0.0
-1.177000 0.0
-1.176000 0.0
-1.175000 0.0
-1.174000 0.0
-1.173000 0.0
-1.172000 0.0
-1.171000 0.0
-1.170000 0.0
-1.169000 0.0
-1.168000 0.0
-1.167000 0.0
-1.166000 0.0
-1.165000 0.0
-1.164000 0.0
-1.163000 0.0
-1.162000 0.0
-1.161000 0.0
-1.160000 0.0
-1.159000 0.0
-1.158000 0.0
-1.157000 0.0
-1.156000 0.0
-1.155000 0.0
-1.154000 0.0
-1.153000 0.0
-1.152000 0.0
-1.151000 0.0
-1.150000 0.0
-1.149000 0.0
-1.148000 0.0
-1.147000 0.0
-1.146000 0.0
-1.145000 0.0
-1.144000 0.0
-1.143000 0.0
-1.142000 0.0
-1.141000 0.0
-1.140000 0.0
-1.139000 0.0
-1.138000 0.0
-1.137000 0.0
-1.136000 0.0
-1.135000 0.0
-1.134000 0.0
-1.133000 0.0
-1.132000 0.0
-1.131000 0.0
-1.130000 0.0
-1.129000 0.0
-1.128000 0.0
-1.127000 0.0
-1.126000 0.0
-1.125000 0.0
-1.124000 0.0
-1.123000 0.0
-1.122000 0.0
-1.121000 0.0
-1.120000 0.0
-1.119000 0.0
-1.118000 0.0
-1.117000 0.0
-1.116000 0.0
-1.115000 0.0
-1.114000 0.0
-1.113000 0.0
-1.112000 0.0
-1.111000 0.0
-1.110000 0.0
-1.109000 0.0
-1.108000 0.0
-1.107000 0.0
-1.106000 0.0
-1.105000 0.0
-1.104000 0.0
-1.103000 0.0
-1.102000 0.0
-1.101000 0.0
-1.100000 0.0
-1.099000 0.0
-1.098000 0.0
-1.097000 0.0
-1.096000 0.0
-1.095000 0.0
-1.094000 0.0
-1.093000 0.0
-1.092000 0.0
-1.091000 0.0
-1.090000 0.0
-1.089000 0.0
-1.088000 0.0
-1.087000 0.0
-1.086000 0.0
-1.085000 0.0
-1.084000 0.0
-1.083000 0.0
-1.082000 0.0
-1.081000 0.0
-1.080000 0.0
-1.079000 0.0
-1.078000 0.0
-1.077000 0.0
-1.076000 0.0
-1.075000 0.0
-1.074000 0.0
-1.073000 0.0
-1.072000 0.0
-1.071000 0.0
-1.070000 0.0
-1.069000 0.0
-1.068000 0.0
-1.067000 0.0
-1.066000 0.0
-1.065000 0.0
-1.064000 0.0
-1.063000 0.0
-1.062000 0.0
-1.061000 0.0
-1.060000 0.0
-1.059000 0.0
-1.058000 0.0
-1.057000 0.0
-1.056000 0.0
-1.055000 0.0
-1.054000 0.0
-1.053000 0.0
-1.052000 0.0
-1.051000 0.0
-1.050000 0.0
-1.049000 0.0
-1.048000 0.0
-1.047000 0.0
-1.046000 0.0
-1.045000 0.0
-1.044000 0.0
-1.043000 0.0
-1.042000 0.0
-1.041000 0.0
-1.040000 0.0
-1.039000 0.0
-1.038000 0.0
-1.037000 0.0
-1.036000 0.0
-1.035000 0.0
-1.034000 0.0
-1.033000 0.0
-1.032000 0.0
-1.031000 0.0
-1.030000 0.0
-1.029000 0.0
-1.028000 0.0
-1.027000 0.0
-1.026000 0.0
-1.025000 0.0
-1.024000 0.0
-1.023000 0.0
-1.022000 0.0
-1.021000 0.0
-1.020000 0.0
-1.019000 0.0
-1.018000 0.0
-1.017000 0.0
-1.016000 0.0
-1.015000 0.0
-1.014000 0.0
-1.013000 0.0
-1.012000 0.0
-1.011000 0.0
-1.010000 0.0
-1.009000 0.0
-1.008000 0.0
-1.007000 0.0
-1.006000 0.0
-1.005000 0.0
-1.004000 0.0
-1.003000 0.0
-1.002000 0.0
-1.001000 0.0
-1.000000 0.0
-0.9990000 0.0
-0.9980000 0.0
-0.9970000 0.0
-0.9960000 0.0
-0.9950000 0.0
-0.9940000 0.0
-0.9930000 0.0
-0.9920000 0.0
-0.9910000 0.0
-0.9900000 0.0
-0.9890000 0.0
-0.9880000 0.0
-0.9870000 0.0
-0.9860000 0.0
-0.9850000 0.0
-0.9840000 0.0
-0.9830000 0.0
-0.9820000 0.0
-0.9810000 0.0
-0.9800000 0.0
-0.9790000 0.0
-0.9780000 0.0
-0.9770000 0.0
-0.9760000 0.0
-0.9750000 0.0
-0.9740000 0.0
-0.9730000 0.0
-0.9720000 0.0
-0.9710000 0.0
-0.9700000 0.0
-0.9690000 0.0
-0.9680000 0.0
-0.9670000 0.0
-0.9660000 0.0
-0.9650000 0.0
-0.9640000 0.0
-0.9630000 0.0
-0.9620000 0.0
-0.9610000 0.0
-0.9600000 0.0
-0.9590000 0.0
-0.9580000 0.0
-0.9570000 0.0
-0.9560000 0.0
-0.9550000 0.0
-0.9540000 0.0
-0.9530000 0.0
-0.9520000 0.0
-0.9510000 0.0
-0.9500000 0.0
-0.9490000 0.0
-0.9480000 0.0
-0.9470000 0.0
-0.9460000 0.0
-0.9450000 0.0
-0.9440000 0.0
-0.9430000 0.0
-0.9420000 0.0
-0.9410000 0.0
-0.9400000 0.0
-0.9390000 0.0
-0.9380000 0.0
-0.9370000 0.0
-0.9360000 0.0
-0.9350000 0.0
-0.9340000 0.0
-0.9330000 0.0
-0.9320000 0.0
-0.9310000 0.0
-0.9300000 0.0
-0.9290000 0.0
-0.9280000 0.0
-0.9270000 0.0
-0.9260000 0.0
-0.9250000 0.0
-0.9240000 0.0
-0.9230000 0.0
-0.9220000 0.0
-0.9210000 0.0
-0.9200000 0.0
-0.9190000 0.0
-0.9180000 0.0
-0.9170000 0.0
-0.9160000 0.0
-0.9150000 0.0
-0.9140000 0.0
-0.9130000 0.0
-0.9120000 0.0
-0.9110000 0.0
-0.9100000 0.0
-0.9090000 0.0
-0.9080000 0.0
-0.9070000 0.0
-0.9060000 0.0
-0.9050000 0.0
-0.9040000 0.0
-0.9030000 0.0
-0.9020000 0.0
-0.9010000 0.0
-0.9000000 0.0
-0.8990000 0.0
-0.8980000 0.0
-0.8970000 0.0
-0.8960000 0.0
-0.8950000 0.0
-0.8940000 0.0
-0.8930000 0.0
-0.8920000 0.0
-0.8910000 0.0
-0.8900000 0.0
-0.8890000 0.0
-0.8880000 0.0
-0.8870000 0.0
-0.8860000 0.0
-0.8850000 0.0
-0.8840000 0.0
-0.8830000 0.0
-0.8820000 0.0
-0.8810000 0.0
-0.8800000 0.0
-0.8790000 0.0
-0.8780000 0.0
-0.8770000 0.0
-0.8760000 0.0
-0.8750000 0.0
-0.8740000 0.0
-0.8730000 0.0
-0.8720000 0.0
-0.8710000 0.0
-0.8700000 0.0
-0.8690000 0.0
-0.8680000 0.0
-0.8670000 0.0
-0.8660000 0.0
-0.8650000 0.0
-0.8640000 0.0
-0.8630000 0.0
-0.8620000 0.0
-0.8610000 0.0
-0.8600000 0.0
-0.8590000 0.0
-0.8580000 0.0
-0.8570000 0.0
-0.8560000 0.0
-0.8550000 0.0
-0.8540000 0.0
-0.8530000 0.0
-0.8520000 0.0
-0.8510000 0.0
-0.8500000 0.0
-0.8490000 0.0
-0.8480000 0.0
-0.8470000 0.0
-0.8460000 0.0
-0.8450000 0.0
-0.8440000 0.0
-0.8430000 0.0
-0.8420000 0.0
-0.8410000 0.0
-0.8400000 0.0
-0.8390000 0.0
-0.8380000 0.0
-0.8370000 0.0
-0.8360000 0.0
-0.8350000 0.0
-0.8340000 0.0
-0.8330000 0.0
-0.8320000 0.0
-0.8310000 0.0
-0.8300000 0.0
-0.8290000 0.0
-0.8280000 0.0
-0.8270000 0.0
-0.8260000 0.0
-0.8250000 0.0
-0.8240000 0.0
-0.8230000 0.0
-0.8220000 0.0
-0.8210000 0.0
-0.8200000 0.0
-0.8190000 0.0
-0.8180000 0.0
-0.8170000 0.0
-0.8160000 0.0
-0.8150000 0.0
-0.8140000 0.0
-0.8130000 0.0
-0.8120000 0.0
-0.8110000 0.0
-0.8100000 0.0
-0.8090000 0.0
-0.8080000 0.0
-0.8070000 0.0
-0.8060000 0.0
-0.8050000 0.0
-0.8040000 0.0
-0.8030000 0.0
-0.8020000 0.0
-0.8010000 0.0
-0.8000000 0.0
-0.7990000 0.0
-0.7980000 0.0
-0.7970000 0.0
-0.7960000 0.0
-0.7950000 0.0
-0.7940000 0.0
-0.7930000 0.0
-0.7920000 0.0
-0.7910000 0.0
-0.7900000 0.0
-0.7890000 0.0
-0.7880000 0.0
-0.7870000 0.0
-0.7860000 0.0
-0.7850000 0.0
-0.7840000 0.0
-0.7830000 0.0
-0.7820000 0.0
-0.7810000 0.0
-0.7800000 0.0
-0.7790000 0.0
-0.7780000 0.0
-0.7770000 0.0
-0.7760000 0.0
-0.7750000 0.0
-0.7740000 0.0
-0.7730000 0.0
-0.7720000 0.0
-0.7710000 0.0
-0.7700000 0.0
-0.7690000 0.0
-0.7680000 0.0
-0.7670000 0.0
-0.7660000 0.0
-0.7650000 0.0
-0.7640000 0.0
-0.7630000 0.0
-0.7620000 0.0
-0.7610000 0.0
-0.7600000 0.0
-0.7590000 0.0
-0.7580000 0.0
-0.7570000 0.0
-0.7560000 0.0
-0.7550000 0.0
-0.7540000 0.0
-0.7530000 0.0
-0.7520000 0.0
-0.7510000 0.0
-0.7500000 0.0
-0.7490000 0.0
-0.7480000 0.0
-0.7470000 0.0
-0.7460000 0.0
-0.7450000 0.0
-0.7440000 0.0
-0.7430000 0.0
-0.7420000 0.0
-0.7410000 0.0
-0.7400000 0.0
-0.7390000 0.0
-0.7380000 0.0
-0.7370000 0.0
-0.7360000 0.0
-0.7350000 0.0
-0.7340000 0.0
-0.7330000 0.0
-0.7320000 0.0
-0.7310000 0.0
-0.7300000 0.0
-0.7290000 0.0
-0.7280000 0.0
-0.7270000 0.0
-0.7260000 0.0
-0.7250000 0.0
-0.7240000 0.0
-0.7230000 0.0
-0.7220000 0.0
-0.7210000 0.0
-0.7200000 0.0
-0.7190000 0.0
-0.7180000 0.0
-0.7170000 0.0
-0.7160000 0.0
-0.7150000 0.0
-0.7140000 0.0
-0.7130000 -1.1823934999999999e-36
-0.7120000 -2.4484336e-36
-0.7110000 -3.7373053e-36
-0.7100000 -4.9990628e-36
-0.7090000 -6.1436927e-36
-0.7080000 -7.1003541e-36
-0.7070000 -7.849777500000001e-36
-0.7060000 -8.2567123e-36
-0.7050000 -8.2144615e-36
-0.7040000 -7.6443511e-36
-0.7030000 -6.4853018e-36
-0.7020000 -4.6507783999999996e-36
-0.7010000 -2.1497128999999998e-36
-0.7000000 0.0
-0.6990000 3.560119e-36
-0.6980000 7.48577e-36
-0.6970000 1.1425697000000001e-35
-0.6960000 1.5076328e-35
-0.6950000 1.801613e-35
-0.6940000 1.9799538e-35
-0.6930000 1.9995053999999998e-35
-0.6920000 1.8185694e-35
-0.6910000 1.4017183e-35
-0.6900000 7.2447405e-36
-0.6890000 -2.1550479e-36
-0.6880000 -1.4050810999999998e-35
-0.6870000 -2.8138192e-35
-0.6860000 -4.3744565e-35
-0.6850000 -5.9956427e-35
-0.6840000 -7.5587259e-35
-0.6830000 -8.926550999999999e-35
-0.6820000 -9.9456228e-35
-0.6810000 -1.0457602e-34
-0.6800000 -1.0314092000000001e-34
-0.6790000 -9.3874101e-35
-0.6780000 -7.5859241e-35
-0.6770000 -4.869945299999999e-35
-0.6760000 -1.2685251e-35
-0.6750000 3.1085306999999997e-35
-0.6740000 8.0894005e-35
-0.6730000 1.3403721e-34
-0.6720000 1.8713637e-34
-0.6710000 2.3620689999999997e-34
-0.6700000 2.7690626e-34
-0.6690000 3.0481668000000003e-34
-0.6680000 3.1576695e-34
-0.6670000 3.0618984e-34
-0.6660000 2.7354331e-34
-0.6650000 2.1667382000000002e-34
-0.6640000 1.3594514000000001e-34
-0.6630000 3.3525260999999997e-35
-0.6620000 -8.645517399999999e-35
-0.6610000 -2.1803359e-34
-0.6600000 -3.5370398e-34
-0.6590000 -4.846528999999999e-34
-0.6580000 -6.0135203e-34
-0.6570000 -6.940852199999999e-34
-0.6560000 -7.536987199999999e-34
-0.6550000 -7.7225466e-34
-0.6540000 -7.4371764e-34
-0.6530000 -6.6449374000000005e-34
-0.6520000 -5.3395904999999994e-34
-0.6510000 -3.5466226000000003e-34
-0.6500000 -1.3241169e-34
-0.6490000 1.2386562e-34
-0.6480000 4.0253934e-34
-0.6470000 6.8981264e-34
-0.6460000 9.7037389e-34
-0.6450000 1.2282527e-33
-0.6440000 1.4475576999999999e-33
-0.6430000 1.6133585e-33
-0.6420000 1.7123607999999998e-33
-0.6410000 1.7334977e-33
-0.6400000 1.6683722999999998e-33
-0.6390000 1.5115349000000001e-33
-0.6380000 1.2607105e-33
-0.6370000 9.1682475e-34
-0.6360000 4.841171e-34
-0.6350000 -2.9792417e-35
-0.6340000 -6.1368575e-34
-0.6330000 -1.2524842e-33
-0.6320000 -1.9267588000000002e-33
-0.6310000 -2.6122989e-33
-0.6300000 -3.2796005e-33
-0.6290000 -3.8935544e-33
-0.6280000 -4.4134392000000005e-33
-0.6270000 -4.7934728e-33
-0.6260000 -4.9840662e-33
-0.6250000 -4.9339992000000006e-33
-0.6240000 -4.5936135e-33
-0.6230000 -3.9190388e-33
-0.6220000 -2.8773496000000003e-33
-0.6210000 -1.4523933e-33
-0.6200000 3.4908627000000002e-34
-0.6190000 2.4916594e-33
-0.6180000 4.9063589999999997e-33
-0.6170000 7.4875793e-33
-0.6160000 1.0092465e-32
-0.6150000 1.2543509e-32
-0.6140000 1.4634920000000002e-32
-0.6130000 1.6143033e-32
-0.6120000 1.6840716e-32
-0.6110000 1.6515328e-32
-0.6100000 1.4989332e-32
-0.6090000 1.2142208e-32
-0.6080000 7.9319294e-33
-0.6070000 2.4139502999999998e-33
-0.6060000 -4.2445101000000004e-33
-0.6050000 -1.1757071e-32
-0.6040000 -1.9719632e-32
-0.6030000 -2.7622127e-32
-0.6020000 -3.4871354e-32
-0.6010000 -4.0824817999999996e-32
-0.6000000 -4.4834379e-32
-0.5990000 -4.6297584e-32
-0.5980000 -4.4713321e-32
-0.5970000 -3.9737688e-32
-0.5960000 -3.1235204e-32
-0.5950000 -1.9320264e-32
-0.5940000 -4.3837987e-33
-0.5930000 1.289923e-32
-0.5920000 3.1584799e-32
-0.5910000 5.0498999e-32
-0.5900000 6.8301199e-32
-0.5890000 8.356887800000001e-32
-0.5880000 9.4899486e-32
-0.5870000 1.0102275e-31
-0.5860000 1.0091491e-31
-0.5850000 9.3905542e-32
-0.5840000 7.9766742e-32
-0.5830000 5.8775406e-32
-0.5820000 3.1740379e-32
-0.5810000 -1.1311917e-35
-0.5800000 -3.4691832e-32
-0.5790000 -7.0152562e-32
-0.5780000 -1.0402186e-31
-0.5770000 -1.3387176e-31
-0.5760000 -1.5740128e-31
-0.5750000 -1.726216e-31
-0.5740000 -1.7802671000000002e-31
-0.5730000 -1.7273346000000003e-31
-0.5720000 -1.5657627e-31
-0.5710000 -1.3014541e-31
-0.5700000 -9.4761862e-32
-0.5690000 -5.238821499999999e-32
-0.5680000 -5.4808096e-33
-0.5670000 4.3204890999999995e-32
-0.5660000 9.083828199999999e-32
-0.5650000 1.3474513e-31
-0.5640000 1.7262252000000002e-31
-0.5630000 2.0271331999999997e-31
-0.5620000 2.2391907e-31
-0.5610000 2.3583578e-31
-0.5600000 2.3870512e-31
-0.5590000 2.3328331999999997e-31
-0.5580000 2.2064023e-31
-0.5570000 2.0191197999999997e-31
-0.5560000 1.7803874e-31
-0.5550000 1.4952566e-31
-0.5540000 1.1626691e-31
-0.5530000 7.7470129e-32
-0.5520000 3.1711258e-32
-0.5510000 -2.2863271e-32
-0.5500000 -8.8186468e-32
-0.5490000 -1.6579248000000002e-31
-0.5480000 -2.5625011e-31
-0.5470000 -3.5856839000000002e-31
-0.5460000 -4.696498899999999e-31
-0.5450000 -5.8387737e-31
-0.5440000 -6.9292101e-31
-0.5430000 -7.858445e-31
-0.5420000 -8.4956907e-31
-0.5410000 -8.697249100000001e-31
-0.5400000 -8.3188009e-31
-0.5390000 -7.2309337e-31
-0.5380000 -5.336880299999999e-31
-0.5370000 -2.5910054e-31
-0.5360000 9.8380162e-32
-0.5350000 5.2819219e-31
-0.5340000 1.0106139e-30
-0.5330000 1.5166119e-30
-0.5320000 2.008587e-30
-0.5310000 2.4421174e-30
-0.5300000 2.7687188e-30
-0.5290000 2.9395384e-30
-0.5280000 2.9097952000000003e-30
-0.5270000 2.6436695000000003e-30
-0.5260000 2.1192488e-30
-0.5250000 1.33307e-30
-0.5240000 3.0374918999999998e-31
-0.5230000 -9.2579276e-31
-0.5220000 -2.2879596e-30
-0.5210000 -3.6922998e-30
-0.5200000 -5.0297052000000004e-30
-0.5190000 -6.1789778e-30
-0.5180000 -7.015532500000001e-30
-0.5170000 -7.4217634e-30
-0.5160000 -7.2983829e-30
-0.5150000 -6.5758382e-30
-0.5140000 -5.2247879e-30
-0.5130000 -3.2645429e-30
-0.5120000 -7.6842374e-31
-0.5110000 2.1348877e-30
-0.5100000 5.2646807e-30
-0.5090000 8.396577300000001e-30
-0.5080000 1.1275851e-29
-0.5070000 1.3635177e-29
-0.5060000 1.521581e-29
-0.5050000 1.5790749e-29
-0.5040000 1.5188072e-29
-0.5030000 1.3312408000000001e-29
-0.5020000 1.0162392999999999e-29
-0.5010000 5.8420875999999995e-30
-0.5000000 5.646007e-31
-0.4990000 -5.3532988e-30
-0.4980000 -1.1506174e-29
-0.4970000 -1.7424283e-29
-0.4960000 -2.2606228e-29
-0.4950000 -2.6557906e-29
-0.4940000 -2.8835034e-29
-0.4930000 -2.9085854e-29
-0.4920000 -2.7090281e-29
-0.4910000 -2.2791634e-29
-0.4900000 -1.6317399e-29
-0.4890000 -7.9860688e-30
-0.4880000 1.7019338e-30
-0.4870000 1.2089985000000001e-29
-0.4860000 2.2406970000000001e-29
-0.4850000 3.1822743e-29
-0.4840000 3.9513678e-29
-0.4830000 4.4733343e-29
-0.4820000 4.6882434e-29
-0.4810000 4.557156e-29
-0.4800000 4.0670641999999993e-29
-0.4790000 3.2339263e-29
-0.4780000 2.1033602e-29
-0.4770000 7.487418199999999e-30
-0.4760000 -7.333321500000001e-30
-0.4750000 -2.2300056000000002e-29
-0.4740000 -3.6210958e-29
-0.4730000 -4.7893148000000005e-29
-0.4720000 -5.630918399999999e-29
-0.4710000 -6.0658033e-29
-0.4700000 -6.0460508e-29
-0.4690000 -5.5619733e-29
-0.4680000 -4.6448915999999995e-29
-0.4670000 -3.3661249e-29
-0.4660000 -1.8320112e-29
-0.4650000 -1.7515257e-30
-0.4640000 1.4575167e-29
-0.4630000 2.9188677e-29
-0.4620000 4.0766374000000005e-29
-0.4610000 4.8279166e-29
-0.4600000 5.111491e-29
-0.4590000 4.9165417999999997e-29
-0.4580000 4.2864504999999994e-29
-0.4570000 3.3168506e-29
-0.4560000 2.1476026000000002e-29
-0.4550000 9.489835800000001e-30
-0.4540000 -9.695307e-31
-0.4530000 -8.182642000000001e-30
-0.4520000 -1.0761342e-29
-0.4510000 -7.8653661e-30
-0.4500000 6.2091242999999995e-31
-0.4490000 1.3976759e-29
-0.4480000 3.0619467e-29
-0.4470000 4.8179183000000007e-29
-0.4460000 6.3679294e-29
-0.4450000 7.3816616e-29
-0.4440000 7.5323863e-29
-0.4430000 6.5385477e-29
-0.4420000 4.2068159e-29
-0.4410000 4.7202343e-30
-0.4400000 -4.5708994e-29
-0.4390000 -1.0647741e-28
-0.4380000 -1.7302628e-28
-0.4370000 -2.3915332999999997e-28
-0.4360000 -2.973946e-28
-0.4350000 -3.3960735e-28
-0.4340000 -3.5772354e-28
-0.4330000 -3.4462199000000003e-28
-0.4320000 -2.9504648999999998e-28
-0.4310000 -2.0648282e-28
-0.4300000 -7.989830400000001e-29
-0.4290000 7.975257100000001e-29
-0.4280000 2.6334293e-28
-0.4270000 4.5777636e-28
-0.4260000 6.466159299999999e-28
-0.4250000 8.1114166e-28
-0.4240000 9.317953e-28
-0.4230000 9.8992972e-28
-0.4220000 9.6973642e-28
-0.4210000 8.6019081e-28
-0.4200000 6.5683133999999994e-28
-0.4190000 3.6317697e-28
-0.4180000 -8.402357799999999e-30
-0.4170000 -4.365228899999999e-28
-0.4160000 -8.9144586e-28
-0.4150000 -1.3366097e-27
-0.4140000 -1.7310121000000002e-27
-0.4130000 -2.0323355999999998e-27
-0.4120000 -2.2006252e-27
-0.4110000 -2.2022515e-27
-0.4100000 -2.01383e-27
-0.4090000 -1.6257292e-27
-0.4080000 -1.0447913e-27
-0.4070000 -2.95913e-28
-0.4060000 5.7780464e-28
-0.4050000 1.5165338e-27
-0.4040000 2.4468972e-27
-0.4030000 3.2867695e-27
-0.4020000 3.9514717e-27
-0.4010000 4.3609689e-27
-0.4000000 4.4475476e-27
-0.3990000 4.1633375e-27
-0.3980000 3.4869840000000006e-27
-0.3970000 2.4287723000000003e-27
-0.3960000 1.0335567e-27
-0.3950000 -6.1902348999999995e-28
-0.3940000 -2.4173805999999998e-27
-0.3930000 -4.2239706e-27
-0.3920000 -5.8842727e-27
-0.3910000 -7.2383026e-27
-0.3900000 -8.1339304e-27
-0.3890000 -8.4410253e-27
-0.3880000 -8.0652734e-27
-0.3870000 -6.9604161e-27
-0.3860000 -5.1376552999999996e-27
-0.3850000 -2.6710869999999997e-27
-0.3840000 3.0174111999999997e-28
-0.3830000 3.5847283e-27
-0.3820000 6.9337258e-27
-0.3810000 1.0072332e-26
-0.3800000 1.2712152e-26
-0.3790000 1.4576229999999998e-26
-0.3780000 1.5423935e-26
-0.3770000 1.5075305e-26
-0.3760000 1.3432662e-26
-0.3750000 1.0497369e-26
-0.3740000 6.3797802000000006e-27
-0.3730000 1.3008581e-27
-0.3720000 -4.4155031e-27
-0.3710000 -1.0359694e-26
-0.3700000 -1.6062576999999998e-26
-0.3690000 -2.1029258000000001e-26
-0.3680000 -2.4778248999999998e-26
-0.3670000 -2.6883168000000003e-26
-0.3660000 -2.7013642000000003e-26
-0.3650000 -2.4971844000000003e-26
-0.3640000 -2.0721114000000002e-26
-0.3630000 -1.4403549e-26
-0.3620000 -6.3440506000000004e-27
-0.3610000 2.960677e-27
-0.3600000 1.2868556000000001e-26
-0.3590000 2.2633042e-26
-0.3580000 3.1456262e-26
-0.3570000 3.8550846e-26
-0.3560000 4.3205932e-26
-0.3550000 4.4852053e-26
-0.3540000 4.3119284000000004e-26
-0.3530000 3.7883194e-26
-0.3520000 2.9293717e-26
-0.3510000 1.7783216e-26
-0.3500000 4.0514554e-27
-0.3490000 -1.0972933000000001e-26
-0.3480000 -2.6192922e-26
-0.3470000 -4.0421918e-26
-0.3460000 -5.247551899999999e-26
-0.3450000 -6.1269234e-26
-0.3440000 -6.5914245e-26
-0.3430000 -6.5802858e-26
-0.3420000 -6.0675638e-26
-0.3410000 -5.0663253e-26
-0.3400000 -3.6297855e-26
-0.3390000 -1.8491091e-26
-0.3380000 1.5213847e-27
-0.3370000 2.2266109e-26
-0.3360000 4.2143016e-26
-0.3350000 5.9553408e-26
-0.3340000 7.3034412e-26
-0.3330000 8.1388509e-26
-0.3320000 8.3796374e-26
-0.3310000 7.9902197e-26
-0.3300000 6.9862367e-26
-0.3290000 5.4351265e-26
-0.3280000 3.4521447e-26
-0.3270000 1.1919457999999999e-26
-0.3260000 -1.1637256000000001e-26
-0.3250000 -3.421305e-26
-0.3240000 -5.392377999999999e-26
-0.3230000 -6.9108592e-26
-0.3220000 -7.848786600000001e-26
-0.3210000 -8.129174099999999e-26
-0.3200000 -7.7345582e-26
-0.3190000 -6.7102047e-26
-0.3180000 -5.1613949999999997e-26
-0.3170000 -3.2447516e-26
-0.3160000 -1.1541379999999999e-26
-0.3150000 8.977679700000001e-27
-0.3140000 2.7006268e-26
-0.3130000 4.0683527000000004e-26
-0.3120000 4.8596133e-26
-0.3110000 4.9947404e-26
-0.3100000 4.4670838000000005e-26
-0.3090000 3.3472726999999996e-26
-0.3080000 1.7794496e-26
-0.3070000 -3.0696701e-28
-0.3060000 -1.8354458000000002e-26
-0.3050000 -3.3706308999999997e-26
-0.3040000 -4.3850627000000005e-26
-0.3030000 -4.6709767e-26
-0.3020000 -4.0923493e-26
-0.3010000 -2.6078601e-26
-0.3000000 -2.8555414e-27
-0.2990000 2.6931501e-26
-0.2980000 6.0415777e-26
-0.2970000 9.3883817e-26
-0.2960000 1.2309679e-25
-0.2950000 1.4370535e-25
-0.2940000 1.5172382999999999e-25
-0.2930000 1.4402016e-25
-0.2920000 1.187718e-25
-0.2910000 7.5835822e-26
-0.2900000 1.6985086e-26
-0.2890000 -5.402936e-26
-0.2880000 -1.3161597e-25
-0.2870000 -2.0868934e-25
-0.2860000 -2.7721431e-25
-0.2850000 -3.2891509e-25
-0.2840000 -3.5609624e-25
-0.2830000 -3.5250546e-25
-0.2820000 -3.1415643999999998e-25
-0.2810000 -2.400237e-25
-0.2800000 -1.3252545999999999e-25
-0.2790000 2.2786928999999998e-27
-0.2780000 1.5482865e-25
-0.2770000 3.1256861e-25
-0.2760000 4.6080909e-25
-0.2750000 5.8390317000000005e-25
-0.2740000 6.6665857e-25
-0.2730000 6.9587547e-25
-0.2720000 6.618747099999999e-25
-0.2710000 5.5986799e-25
-0.2700000 3.9101782000000004e-25
-0.2690000 1.6305054e-25
-0.2680000 -1.0968917e-25
-0.2670000 -4.0681176e-25
-0.2660000 -7.0310125e-25
-0.2650000 -9.7033689e-25
-0.2640000 -1.1796134e-24
-0.2630000 -1.3039955999999998e-24
-0.2620000 -1.321295e-24
-0.2610000 -1.2167184e-24
-0.2600000 -9.8512318e-25
-0.2590000 -6.3262334000000005e-25
-0.2580000 -1.7732071999999998e-25
-0.2570000 3.5100596999999996e-25
-0.2560000 9.123419e-25
-0.2550000 1.4589984e-24
-0.2540000 1.939182e-24
-0.2530000 2.3013488e-24
-0.2520000 2.4990231e-24
-0.2510000 2.4956812e-24
-0.2500000 2.2692516e-24
-0.2490000 1.8157649e-24
-0.2480000 1.1517176e-24
-0.2470000 3.147846e-25
-0.2460000 -6.3737303e-25
-0.2450000 -1.6303082e-24
-0.2440000 -2.5779212e-24
-0.2430000 -3.3892657e-24
-0.2420000 -3.9765769e-24
-0.2410000 -4.2639072e-24
-0.2400000 -4.1956248e-24
-0.2390000 -3.7439576e-24
-0.2380000 -2.9147563e-24
-0.2370000 -1.7507195e-24
-0.2360000 -3.3146841e-25
-0.2350000 1.229916e-24
-0.2340000 2.7940044999999997e-24
-0.2330000 4.2055543e-24
-0.2320000 5.3069009e-24
-0.2310000 5.9532954000000004e-24
-0.2300000 6.0289804000000005e-24
-0.2290000 5.4625696e-24
-0.2280000 4.2401711e-24
-0.2270000 2.4146977e-24
-0.2260000 1.099468e-25
-0.2250000 -2.481674e-24
-0.2240000 -5.1084669000000006e-24
-0.2230000 -7.4759547e-24
-0.2220000 -9.2700808e-24
-0.2210000 -1.0185918000000001e-23
-0.2200000 -9.9600234e-24
-0.2190000 -8.4039768e-24
-0.2180000 -5.436166200000001e-24
-0.2170000 -1.1085956e-24
-0.2160000 4.3745573e-24
-0.2150000 1.0649664000000001e-23
-0.2140000 1.7200147e-23
-0.2130000 2.3378455e-23
-0.2120000 2.8444086e-23
-0.2110000 3.1616934000000004e-23
-0.2100000 3.2143814e-23
-0.2090000 2.9374488e-23
-0.2080000 2.2842145e-23
-0.2070000 1.2342065e-23
-0.2060000 -1.9986859e-24
-0.2050000 -1.9668107e-23
-0.2040000 -3.9740106e-23
-0.2030000 -6.0876051e-23
-0.2020000 -8.1362325e-23
-0.2010000 -9.918713e-23
-0.2000000 -1.1215706e-22
-0.1990000 -1.1805094000000001e-22
-0.1980000 -1.1480489000000001e-22
-0.1970000 -1.0071894000000001e-22
-0.1960000 -7.467241500000001e-23
-0.1950000 -3.633195e-23
-0.1940000 1.3665889e-23
-0.1930000 7.3576716e-23
-0.1920000 1.4047446e-22
-0.1910000 2.1025908e-22
-0.1900000 2.7776031e-22
-0.1890000 3.3694699e-22
-0.1880000 3.8124492e-22
-0.1870000 4.0395867e-22
-0.1860000 3.9878362e-22
-0.1850000 3.6038490999999997e-22
-0.1840000 2.8501152e-22
-0.1830000 1.7110377e-22
-0.1820000 1.9846711e-23
-0.1810000 -1.6438397e-22
-0.1800000 -3.7373776000000003e-22
-0.1790000 -5.9681954e-22
-0.1780000 -8.1888045e-22
-0.1770000 -1.0223043e-21
-0.1760000 -1.1874095999999999e-21
-0.1750000 -1.2935658e-21
-0.1740000 -1.3206e-21
-0.1730000 -1.2504439e-21
-0.1720000 -1.0689404e-21
-0.1710000 -7.6770736e-22
-0.1700000 -3.4592462e-22
-0.1690000 1.8810232e-22
-0.1680000 8.1576572e-22
-0.1670000 1.5075299e-21
-0.1660000 2.2230126e-21
-0.1650000 2.911904e-21
-0.1640000 3.5158223999999994e-21
-0.1630000 3.9711501e-21
-0.1620000 4.2128277e-21
-0.1610000 4.179018100000001e-21
-0.1600000 3.8164545e-21
-0.1590000 3.0862132e-21
-0.1580000 1.9695607e-21
-0.1570000 4.734498200000001e-22
-0.1560000 -1.3648138e-21
-0.1550000 -3.4742519999999996e-21
-0.1540000 -5.7487595e-21
-0.1530000 -8.047996800000001e-21
-0.1520000 -1.0201035e-20
-0.1510000 -1.2013035e-20
-0.1500000 -1.3275074999999998e-20
-0.1490000 -1.3777027e-20
-0.1480000 -1.3323141e-20
-0.1470000 -1.1749725000000001e-20
-0.1460000 -8.9440305e-21
-0.1450000 -4.8631915e-21
-0.1440000 4.4818261e-22
-0.1430000 6.8433261e-21
-0.1420000 1.4063229e-20
-0.1410000 2.1732818e-20
-0.1400000 2.9364946999999995e-20
-0.1390000 3.6373518e-20
-0.1380000 4.2096576e-20
-0.1370000 4.5829768999999997e-20
-0.1360000 4.6869762999999996e-20
-0.1350000 4.4566525999999994e-20
-0.1340000 3.8382417e-20
-0.1330000 2.7955186e-20
-0.1320000 1.3161097e-20
-0.1310000 -5.8263739e-21
-0.1300000 -2.8487423e-20
-0.1290000 -5.3921887e-20
-0.1280000 -8.0835751e-20
-0.1270000 -1.0755342e-19
-0.1260000 -1.3206002e-19
-0.1250000 -1.5207676000000001e-19
-0.1240000 -1.6517077e-19
-0.1230000 -1.6889843e-19
-0.1220000 -1.6097881e-19
-0.1210000 -1.3949108e-19
-0.1200000 -1.0308651000000001e-19
-0.1190000 -5.1203358e-20
-0.1180000 1.5730183e-20
-0.1170000 9.612148700000001e-20
-0.1160000 1.8708541e-19
-0.1150000 2.8438092e-19
-0.1140000 3.8242962999999996e-19
-0.1130000 4.7443158e-19
-0.1120000 5.525895299999999e-19
-0.1110000 6.0844764e-19
-0.1100000 6.3334425e-19
-0.1090000 6.1897012e-19
-0.1080000 5.5801467e-19
-0.1070000 4.448734e-19
-0.1060000 2.7638046999999997e-19
-0.1050000 5.2521102e-20
-0.1040000 -2.2292803999999997e-19
-0.1030000 -5.4188852e-19
-0.1020000 -8.9165958e-19
-0.1010000 -1.2548460000000001e-18
-0.1000000 -1.609588e-18
-9.8999999E-02 -1.9301363e-18
-9.7999997E-02 -2.1878017999999998e-18
-9.7000003E-02 -2.3522873e-18
-9.6000001E-02 -2.3933893e-18
-9.4999999E-02 -2.2830258999999997e-18
-9.3999997E-02 -1.9975215e-18
-9.3000002E-02 -1.5200436e-18
-9.2000000E-02 -8.4306515e-19
-9.0999998E-02 2.9310054999999997e-20
-9.0000004E-02 1.0793337e-18
-8.9000002E-02 2.2741038e-18
-8.8000000E-02 3.5647552e-18
-8.6999997E-02 4.8865336e-18
-8.6000003E-02 6.1599171000000005e-18
-8.5000001E-02 7.2929109e-18
-8.3999999E-02 8.1845832e-18
-8.2999997E-02 8.7298574e-18
-8.2000002E-02 8.8254737e-18
-8.1000000E-02 8.3769686e-18
-7.9999998E-02 7.3064062e-18
-7.9000004E-02 5.5605078000000005e-18
-7.8000002E-02 3.1187362e-18
-7.7000000E-02 8.0780942e-22
-7.5999998E-02 -3.7269511e-18
-7.5000003E-02 -7.947020799999999e-18
-7.4000001E-02 -1.2488499e-17
-7.2999999E-02 -1.712788e-17
-7.1999997E-02 -2.1593299999999997e-17
-7.1000002E-02 -2.5572625e-17
-7.0000000E-02 -2.8725548e-17
-6.8999998E-02 -3.0699707e-17
-6.8000004E-02 -3.1150503e-17
-6.7000002E-02 -2.9764075999999996e-17
-6.6000000E-02 -2.628255e-17
-6.4999998E-02 -2.0530415e-17
-6.4000003E-02 -1.2440553e-17
-6.3000001E-02 -2.0782769e-18
-6.1999999E-02 1.0338519e-17
-6.1000001E-02 2.4425015e-17
-5.9999999E-02 3.9622885e-17
-5.9000000E-02 5.5203258000000005e-17
-5.7999998E-02 7.028075999999999e-17
-5.7000000E-02 8.3839765e-17
-5.6000002E-02 9.477335e-17
-5.5000000E-02 1.0193491e-16
-5.4000001E-02 1.0420145e-16
-5.2999999E-02 1.005467e-16
-5.2000001E-02 9.0121431e-17
-5.0999999E-02 7.233723899999999e-17
-5.0000001E-02 4.694925199999999e-17
-4.8999999E-02 1.4132617e-17
-4.8000000E-02 -2.5453076e-17
-4.6999998E-02 -7.0617458e-17
-4.6000000E-02 -1.1961713e-16
-4.5000002E-02 -1.7016311e-16
-4.4000000E-02 -2.1946266e-16
-4.3000001E-02 -2.6429914e-16
-4.1999999E-02 -3.0115158e-16
-4.1000001E-02 -3.2635375000000003e-16
-3.9999999E-02 -3.3628995e-16
-3.9000001E-02 -3.2762234e-16
-3.7999999E-02 -2.9754146e-16
-3.7000000E-02 -2.4402895000000003e-16
-3.5999998E-02 -1.6611893e-16
-3.5000000E-02 -6.4142046e-17
-3.4000002E-02 6.0065265e-17
-3.3000000E-02 2.0300491e-16
-3.2000002E-02 3.5943314e-16
-3.0999999E-02 5.2236584e-16
-2.9999999E-02 6.8318832e-16
-2.8999999E-02 8.318808200000001e-16
-2.8000001E-02 9.5736652e-16
-2.7000001E-02 1.0479823999999999e-15
-2.6000001E-02 1.0920669e-15
-2.5000000E-02 1.0786484e-15
-2.4000000E-02 9.9821286e-16
-2.3000000E-02 8.4351834000000005e-16
-2.2000000E-02 6.1041677e-16
-2.1000000E-02 2.9863629e-16
-2.0000000E-02 -8.7527961e-17
-1.8999999E-02 -5.3867069e-16
-1.7999999E-02 -1.0399372e-15
-1.7000001E-02 -1.5709421999999998e-15
-1.6000001E-02 -2.1059954e-15
-1.5000000E-02 -2.6146713e-15
-1.4000000E-02 -3.0627493999999996e-15
-1.3000000E-02 -3.4135329e-15
-1.2000000E-02 -3.6295308999999995e-15
-1.1000000E-02 -3.6744739e-15
-9.9999998E-03 -3.5155950000000003e-15
-8.9999996E-03 -3.1260985000000003e-15
-8.0000004E-03 -2.4877007e-15
-7.0000002E-03 -1.5931123e-15
-6.0000001E-03 -4.4831216e-16
-4.9999999E-03 9.2555232e-16
-4.0000002E-03 2.4908061e-15
-3.0000000E-03 4.1925953999999996e-15
-2.0000001E-03 5.959095799999999e-15
-1.0000000E-03 7.702709800000001e-15
0.0000000E+00 9.322348e-15
1.0000000E-03 1.0706839e-14
2.0000001E-03 1.173946e-14
3.0000000E-03 1.2303527000000001e-14
4.0000002E-03 1.2288878e-14
4.9999999E-03 1.1599062999999999e-14
6.0000001E-03 1.015892e-14
7.0000002E-03 7.922209799999999e-15
8.0000004E-03 4.8788648e-15
8.9999996E-03 1.0614045e-15
9.9999998E-03 -3.4499728e-15
1.1000000E-02 -8.524124e-15
1.2000000E-02 -1.3977983000000001e-14
1.3000000E-02 -1.9578289e-14
1.4000000E-02 -2.5046365000000002e-14
1.5000000E-02 -3.0066141e-14
1.6000001E-02 -3.4295511999999997e-14
1.7000001E-02 -3.7380927e-14
1.7999999E-02 -3.8974895e-14
1.8999999E-02 -3.8755929e-14
2.0000000E-02 -3.6450186e-14
2.1000000E-02 -3.1853902e-14
2.2000000E-02 -2.4855494e-14
2.3000000E-02 -1.5456076e-14
2.4000000E-02 -3.7870049e-15
2.5000000E-02 9.87696e-15
2.6000001E-02 2.5110289e-14
2.7000001E-02 4.1336427999999997e-14
2.8000001E-02 5.7835754e-14
2.8999999E-02 7.3762599e-14
2.9999999E-02 8.817183599999999e-14
3.0999999E-02 1.0005502e-13
3.2000002E-02 1.0838557999999999e-13
3.3000000E-02 1.1217218e-13
3.4000002E-02 1.1051828e-13
3.5000000E-02 1.0268589000000001e-13
3.5999998E-02 8.816062900000001e-14
3.7000000E-02 6.671465000000001e-14
3.7999999E-02 3.8463761e-14
3.9000001E-02 3.9147103e-15
3.9999999E-02 -3.600147e-14
4.1000001E-02 -7.9914059e-14
4.1999999E-02 -1.2601880000000002e-13
4.3000001E-02 -1.7210866e-13
4.4000000E-02 -2.1563134e-13
4.5000002E-02 -2.5377469e-13
4.6000000E-02 -2.8357965999999997e-13
4.6999998E-02 -3.0207912e-13
4.8000000E-02 -3.0645896e-13
4.8999999E-02 -2.9423655e-13
5.0000001E-02 -2.634494e-13
5.0999999E-02 -2.1284568000000002e-13
5.2000001E-02 -1.4206662999999998e-13
5.2999999E-02 -5.180976e-14
5.4000001E-02 5.6038809999999994e-14
5.5000000E-02 1.7831481e-13
5.6000002E-02 3.1054068e-13
5.7000000E-02 4.4695514999999997e-13
5.7999998E-02 5.8061627e-13
5.9000000E-02 7.0358415e-13
5.9999999E-02 8.071859800000001e-13
6.1000001E-02 8.8236269e-13
6.1999999E-02 9.200923300000001e-13
6.3000001E-02 9.1187866e-13
6.4000003E-02 8.5029191e-13
6.4999998E-02 7.295395700000001e-13
6.6000000E-02 5.4604398e-13
6.7000002E-02 2.9899682999999997e-13
6.8000004E-02 -9.141435e-15
6.8999998E-02 -3.7223137999999995e-13
7.0000000E-02 -7.8016935e-13
7.1000002E-02 -1.2187608e-12
7.1999997E-02 -1.6697842000000002e-12
7.2999999E-02 -2.1112718e-12
7.4000001E-02 -2.518028e-12
7.5000003E-02 -2.8623939999999998e-12
7.5999998E-02 -3.1152625e-12
7.7000000E-02 -3.2473268e-12
7.8000002E-02 -3.2305405999999996e-12
7.9000004E-02 -3.0397482e-12
7.9999998E-02 -2.6544295e-12
8.1000000E-02 -2.0604932e-12
8.2000002E-02 -1.2520333e-12
8.2999997E-02 -2.3296125e-13
8.3999999E-02 9.8158904e-13
8.5000001E-02 2.3641862e-12
8.6000003E-02 3.8744585e-12
8.6999997E-02 5.458983e-12
8.8000000E-02 7.0517905000000005e-12
8.9000002E-02 8.575561500000001e-12
9.0000004E-02 9.9435522e-12
9.0999998E-02 1.1062281e-11
9.2000000E-02 1.1834954e-11
9.3000002E-02 1.2165581e-11
9.3999997E-02 1.1963684e-11
9.4999999E-02 1.1149495000000001e-11
9.6000001E-02 9.659416000000001e-12
9.7000003E-02 7.4515853e-12
9.7999997E-02 4.5112609e-12
9.8999999E-02 8.557660300000001e-13
0.1000000 -3.461308e-12
0.1010000 -8.3469446e-12
0.1020000 -1.3666887000000001e-11
0.1030000 -1.9245456e-11
0.1040000 -2.4867237000000002e-11
0.1050000 -3.0280842e-11
0.1060000 -3.5204888e-11
0.1070000 -3.9336213e-11
0.1080000 -4.2360316000000004e-11
0.1090000 -4.3963864e-11
0.1100000 -4.3848981999999996e-11
0.1110000 -4.1748983e-11
0.1120000 -3.7444998e-11
0.1130000 -3.0782934e-11
0.1140000 -2.1690027999999998e-11
0.1150000 -1.0190224e-11
0.1160000 3.5824835e-12
0.1170000 1.9373605e-11
0.1180000 3.6801474999999997e-11
0.1190000 5.5355178e-11
0.1200000 7.439776900000001e-11
0.1210000 9.317545600000001e-11
0.1220000 1.1083315e-10
0.1230000 1.2643655e-10
0.1240000 1.3900079999999998e-10
0.1250000 1.4752542e-10
0.1260000 1.5103471e-10
0.1270000 1.4862294000000002e-10
0.1280000 1.3950285e-10
0.1290000 1.2305591000000002e-10
0.1300000 9.888254499999999e-11
0.1310000 6.6850209e-11
0.1320000 2.7136854000000003e-11
0.1330000 -1.9732415999999998e-11
0.1340000 -7.2858093e-11
0.1350000 -1.3095074999999998e-10
0.1360000 -1.9232945999999997e-10
0.1370000 -2.5493618e-10
0.1380000 -3.1636735e-10
0.1390000 -3.7392416e-10
0.1400000 -4.2468151e-10
0.1410000 -4.6557541e-10
0.1420000 -4.9350797e-10
0.1430000 -5.054677999999999e-10
0.1440000 -4.9866309e-10
0.1450000 -4.7066374e-10
0.1460000 -4.1954821e-10
0.1470000 -3.4404946e-10
0.1480000 -2.4369473e-10
0.1490000 -1.1893232999999998e-10
0.1500000 2.8760951000000002e-11
0.1510000 1.9679834999999997e-10
0.1520000 3.8143438e-10
0.1530000 5.7775438e-10
0.1540000 7.797081600000001e-10
0.1550000 9.8019145e-10
0.1560000 1.1711787e-09
0.1570000 1.3439078e-09
0.1580000 1.4891173e-09
0.1590000 1.5973327e-09
0.1600000 1.6591971000000001e-09
0.1610000 1.6658412e-09
0.1620000 1.6092811e-09
0.1630000 1.482834e-09
0.1640000 1.281539e-09
0.1650000 1.0025674e-09
0.1660000 6.4560605e-10
0.1670000 2.1319767e-10
0.1680000 -2.889806e-10
0.1690000 -8.519170599999999e-10
0.1700000 -1.463161e-09
0.1710000 -2.1068281e-09
0.1720000 -2.7637297000000002e-09
0.1730000 -3.4116359e-09
0.1740000 -4.0256777e-09
0.1750000 -4.5788921e-09
0.1760000 -5.0429081e-09
0.1770000 -5.3887637e-09
0.1780000 -5.5878462e-09
0.1790000 -5.6129316e-09
0.1800000 -5.4393046e-09
0.1810000 -5.0459283e-09
0.1820000 -4.4166302999999996e-09
0.1830000 -3.5412675999999998e-09
0.1840000 -2.4168317e-09
0.1850000 -1.0484458e-09
0.1860000 5.4978344e-10
0.1870000 2.3541089e-09
0.1880000 4.3307191e-09
0.1890000 6.4355882e-09
0.1900000 8.614634699999999e-09
0.1910000 1.0804214e-08
0.1920000 1.2931962e-08
0.1930000 1.4918018e-08
0.1940000 1.6676592e-08
0.1950000 1.811791e-08
0.1960000 1.9150477000000003e-08
0.1970000 1.9683644000000002e-08
0.1980000 1.9630422e-08
0.1990000 1.8910494e-08
0.2000000 1.7453335e-08
0.2010000 1.5201387e-08
0.2020000 1.2113177000000001e-08
0.2030000 8.1662913e-09
0.2040000 3.3601115000000004e-09
0.2050000 -2.2817962999999998e-09
0.2060000 -8.7097357e-09
0.2070000 -1.584647e-08
0.2080000 -2.3586444e-08
0.2090000 -3.1795705e-08
0.2100000 -4.0312595e-08
0.2110000 -4.8949256e-08
0.2120000 -5.7493993e-08
0.2130000 -6.5714467e-08
0.2140000 -7.336174399999999e-08
0.2150000 -8.0175144e-08
0.2160000 -8.5887819e-08
0.2170000 -9.023297700000001e-08
0.2180000 -9.2950664e-08
0.2190000 -9.3794916e-08
0.2200000 -9.2541202e-08
0.2210000 -8.899391200000001e-08
0.2220000 -8.2993751e-08
0.2230000 -7.442485e-08
0.2240000 -6.322135e-08
0.2250000 -4.937332800000001e-08
0.2260000 -3.2931785e-08
0.2270000 -1.4012593999999999e-08
0.2280000 7.2008156e-09
0.2290000 3.0456149e-08
0.2300000 5.5432464e-08
0.2310000 8.1741985e-08
0.2320000 1.0893361e-07
0.2330000 1.3649802e-07
0.2340000 1.6387462e-07
0.2350000 1.9045989e-07
0.2360000 2.1561739e-07
0.2370000 2.3868911000000003e-07
0.2380000 2.5900803999999997e-07
0.2390000 2.7591162999999997e-07
0.2400000 2.8875617000000003e-07
0.2410000 2.9693155e-07
0.2420000 2.9987617e-07
0.2430000 2.9709191e-07
0.2440000 2.8815856e-07
0.2450000 2.7274760000000003e-07
0.2460000 2.5063485000000003e-07
0.2470000 2.2171196e-07
0.2480000 1.8599626e-07
0.2490000 1.4363878e-07
0.2500000 9.493027500000001e-08
0.2510000 4.0305123e-08
0.2520000 -1.9657148e-08
0.2530000 -8.423263800000001e-08
0.2540000 -1.5255625e-07
0.2550000 -2.2362721e-07
0.2560000 -2.9631688e-07
0.2570000 -3.6937868e-07
0.2580000 -4.4146002e-07
0.2590000 -5.1111595e-07
0.2600000 -5.7682441e-07
0.2610000 -6.370025e-07
0.2620000 -6.900239900000001e-07
0.2630000 -7.3423716e-07
0.2640000 -7.679831000000001e-07
0.2650000 -7.896137999999999e-07
0.2660000 -7.9751006e-07
0.2670000 -7.900988300000001e-07
0.2680000 -7.658694099999999e-07
0.2690000 -7.2338846e-07
0.2700000 -6.6131398e-07
0.2710000 -5.784074999999999e-07
0.2720000 -4.7354467e-07
0.2730000 -3.4572407e-07
0.2740000 -1.9407436e-07
0.2750000 -1.7859549999999998e-08
0.2760000 1.8351733e-07
0.2770000 4.1051234e-07
0.2780000 6.6343997e-07
0.2790000 9.4247437e-07
0.2800000 1.247651e-06
0.2810000 1.5788704000000002e-06
0.2820000 1.9359011999999997e-06
0.2830000 2.3183859999999997e-06
0.2840000 2.7258455e-06
0.2850000 3.1576842e-06
0.2860000 3.6131969e-06
0.2870000 4.0915733e-06
0.2880000 4.5919048e-06
0.2890000 5.1131902e-06
0.2900000 5.6543417e-06
0.2910000 6.2141901e-06
0.2920000 6.7914925000000004e-06
0.2930000 7.384937799999999e-06
0.2940000 7.9931525e-06
0.2950000 8.6147097e-06
0.2960000 9.2481365e-06
0.2970000 9.891922300000001e-06
0.2980000 1.0544529e-05
0.2990000 1.1204402e-05
0.3000000 1.1869983e-05
0.3010000 1.2539722e-05
0.3020000 1.3212096e-05
0.3030000 1.3885621e-05
0.3040000 1.4558871e-05
0.3050000 1.5230502999999999e-05
0.3060000 1.5899271e-05
0.3070000 1.6564044e-05
0.3080000 1.7223842e-05
0.3090000 1.7877841e-05
0.3100000 1.8525408e-05
0.3110000 1.9166117e-05
0.3120000 1.9799768e-05
0.3130000 2.0426407e-05
0.3140000 2.1046344e-05
0.3150000 2.1660168e-05
0.3160000 2.2268751999999998e-05
0.3170000 2.2873264999999998e-05
0.3180000 2.3475174e-05
0.3190000 2.4076243000000003e-05
0.3200000 2.4678527999999998e-05
0.3210000 2.5284359e-05
0.3220000 2.5896338000000002e-05
0.3230000 2.6517307e-05
0.3240000 2.7150324000000002e-05
0.3250000 2.7798635e-05
0.3260000 2.8465644e-05
0.3270000 2.9154864e-05
0.3280000 2.9869889e-05
0.3290000 3.0614338999999996e-05
0.3300000 3.1391821000000004e-05
0.3310000 3.2205877999999996e-05
0.3320000 3.3059945e-05
0.3330000 3.3957306e-05
0.3340000 3.4901043e-05
0.3350000 3.5893998999999996e-05
0.3360000 3.6938741e-05
0.3370000 3.8037524e-05
0.3380000 3.9192261e-05
0.3390000 4.0404504e-05
0.3400000 4.1675423e-05
0.3410000 4.3005798e-05
0.3420000 4.4396012e-05
0.3430000 4.5846059e-05
0.3440000 4.7355547e-05
0.3450000 4.8923727e-05
0.3460000 5.0549494000000005e-05
0.3470000 5.2231438999999996e-05
0.3480000 5.3967869e-05
0.3490000 5.5756846e-05
0.3500000 5.7596236e-05
0.3510000 5.948375e-05
0.3520000 6.1416983e-05
0.3530000 6.339347500000001e-05
0.3540000 6.541074e-05
0.3550000 6.7466334e-05
0.3560000 6.9557882e-05
0.3570000 7.1683127e-05
0.3580000 7.3839959e-05
0.3590000 7.602647e-05
0.3600000 7.8240953e-05
0.3610000 8.0481954e-05
0.3620000 8.2748278e-05
0.3630000 8.5038999e-05
0.3640000 8.7353476e-05
0.3650000 8.9691355e-05
0.3660000 9.2052579e-05
0.3670000 9.443736e-05
0.3680000 9.684619e-05
0.3690000 9.927981599999999e-05
0.3700000 0.00010173924
0.3710000 0.00010422569
0.3720000 0.00010674064
0.3730000 0.00010928570999999999
0.3740000 0.00011186274
0.3750000 0.00011447373
0.3760000 0.00011712081999999999
0.3770000 0.00011980627999999999
0.3780000 0.00012253254
0.3790000 0.0001253021
0.3800000 0.0001281176
0.3810000 0.00013098177
0.3820000 0.00013389742
0.3830000 0.00013686748
0.3840000 0.00013989493999999998
0.3850000 0.00014298288
0.3860000 0.00014613446
0.3870000 0.00014935293
0.3880000 0.00015264162
0.3890000 0.00015600388999999998
0.3900000 0.00015944318
0.3910000 0.00016296295
0.3920000 0.00016656674
0.3930000 0.00017025802
0.3940000 0.0001740403
0.3950000 0.00017791705
0.3960000 0.00018189165
0.3970000 0.00018596741
0.3980000 0.00019014749
0.3990000 0.00019443489000000002
0.4000000 0.00019883246
0.4010000 0.00020334276000000002
0.4020000 0.00020796813000000002
0.4030000 0.0002127106
0.4040000 0.00021757189
0.4050000 0.00022255342
0.4060000 0.00022765621000000002
0.4070000 0.00023288094
0.4080000 0.00023822793
0.4090000 0.0002436971
0.4100000 0.00024928809
0.4110000 0.00025500015
0.4120000 0.00026083223
0.4130000 0.00026678306
0.4140000 0.00027285107
0.4150000 0.00027903461
0.4160000 0.00028533184
0.4170000 0.00029174087
0.4180000 0.00029825985
0.4190000 0.000304887
0.4200000 0.00031162065000000003
0.4210000 0.00031845939
0.4220000 0.00032540204
0.4230000 0.0003324478
0.4240000 0.00033959625000000004
0.4250000 0.0003468474
0.4260000 0.00035420182000000004
0.4270000 0.00036166057000000003
0.4280000 0.00036922527
0.4290000 0.00037689813
0.4300000 0.00038468197
0.4310000 0.00039258015999999997
0.4320000 0.00040059667
0.4330000 0.00040873606
0.4340000 0.00041700332
0.4350000 0.00042540396
0.4360000 0.00043394393
0.4370000 0.00044262961
0.4380000 0.00045146762
0.4390000 0.00046046484
0.4400000 0.00046962837
0.4410000 0.00047896542
0.4420000 0.00048848328
0.4430000 0.00049818923
0.4440000 0.00050809044
0.4450000 0.0005181939699999999
0.4460000 0.00052850673
0.4470000 0.00053903541
0.4480000 0.00054978636
0.4490000 0.00056076574
0.4500000 0.00057197935
0.4510000 0.0005834326200000001
0.4520000 0.00059513072
0.4530000 0.00060707844
0.4540000 0.0006192802199999999
0.4550000 0.00063174016
0.4560000 0.00064446212
0.4570000 0.00065744962
0.4580000 0.00067070596
0.4590000 0.0006842341000000001
0.4600000 0.00069803691
0.4610000 0.00071211703
0.4620000 0.0007264769
0.4630000 0.0007411189
0.4640000 0.0007560452599999999
0.4650000 0.0007712581500000001
0.4660000 0.00078675976
0.4670000 0.00080255213
0.4680000 0.00081863736
0.4690000 0.0008350176399999999
0.4700000 0.0008516949500000001
0.4710000 0.00086867158
0.4720000 0.0008859497
0.4730000 0.0009035316
0.4740000 0.0009214197200000001
0.4750000 0.00093961662
0.4760000 0.00095812484
0.4770000 0.00097694719
0.4780000 0.00099608669
0.4790000 0.0010155464
0.4800000 0.0010353298
0.4810000 0.0010554406
0.4820000 0.0010758827
0.4830000 0.0010966602999999998
0.4840000 0.0011177783
0.4850000 0.0011392416
0.4860000 0.0011610558
0.4870000 0.0011832270999999998
0.4880000 0.0012057618000000001
0.4890000 0.001228667
0.4900000 0.0012519507
0.4910000 0.0012756207000000001
0.4920000 0.0012996862
0.4930000 0.0013241566000000001
0.4940000 0.0013490419000000001
0.4950000 0.0013743529
0.4960000 0.0014001008
0.4970000 0.0014262974
0.4980000 0.0014529550000000001
0.4990000 0.0014800863
0.5000000 0.0015077044999999999
0.5010000 0.001535823
0.5020000 0.0015644553
0.5030000 0.0015936153
0.5040000 0.0016233171
0.5050000 0.0016535743
0.5060000 0.0016844007
0.5070000 0.0017158100000000001
0.5080000 0.0017478152999999999
0.5090000 0.0017804297
0.5100000 0.0018136656
0.5110000 0.001847535
0.5120000 0.0018820491999999999
0.5130000 0.0019172192
0.5140000 0.0019530551000000002
0.5150000 0.0019895662
0.5160000 0.0020267616
0.5170000 0.0020646494
0.5180000 0.0021032371
0.5190000 0.0021425318
0.5200000 0.0021825397
0.5210000 0.0022232667
0.5220000 0.0022647184
0.5230000 0.0023068998
0.5240000 0.0023498158
0.5250000 0.0023934712
0.5260000 0.0024378703999999997
0.5270000 0.002483018
0.5280000 0.0025289188
0.5290000 0.0025755776999999997
0.5300000 0.0026230000000000003
0.5310000 0.0026711914
0.5320000 0.002720158
0.5330000 0.0027699067
0.5340000 0.0028204446
0.5350000 0.0028717797
0.5360000 0.0029239209
0.5370000 0.0029768777
0.5380000 0.0030306604
0.5390000 0.0030852803
0.5400000 0.0031407493
0.5410000 0.0031970802
0.5420000 0.0032542865999999997
0.5430000 0.003312383
0.5440000 0.0033713848
0.5450000 0.0034313081
0.5460000 0.0034921693000000004
0.5470000 0.0035539862
0.5480000 0.0036167770000000003
0.5490000 0.0036805606
0.5500000 0.0037453563
0.5510000 0.0038111837
0.5520000 0.0038780636
0.5530000 0.0039460163
0.5540000 0.0040150637
0.5550000 0.0040852268
0.5560000 0.0041565279
0.5570000 0.0042289892
0.5580000 0.0043026332
0.5590000 0.0043774823999999995
0.5600000 0.004453559399999999
0.5610000 0.0045308872
0.5620000 0.0046094887
0.5630000 0.0046893867
0.5640000 0.004770603799999999
0.5650000 0.0048531634
0.5660000 0.0049370879000000005
0.5670000 0.0050223996000000005
0.5680000 0.0051091209999999995
0.5690000 0.0051972744
0.5700000 0.0052868814
0.5710000 0.005377963699999999
0.5720000 0.0054705422
0.5730000 0.0055646382
0.5740000 0.0056602716
0.5750000 0.0057574627
0.5760000 0.0058562317
0.5770000 0.0059565977
0.5780000 0.0060585796999999995
0.5790000 0.0061621962
0.5800000 0.0062674662
0.5810000 0.0063744075
0.5820000 0.0064830383000000005
0.5830000 0.0065933767
0.5840000 0.006705441
0.5850000 0.006819248700000001
0.5860000 0.0069348171
0.5870000 0.007052165199999999
0.5880000 0.0071713118999999995
0.5890000 0.0072922754
0.5900000 0.007415075399999999
0.5910000 0.0075397315
0.5920000 0.007666264
0.5930000 0.0077946948
0.5940000 0.0079250458
0.5950000 0.0080573394
0.5960000 0.0081916005
0.5970000 0.008327853
0.5980000 0.0084661231
0.5990000 0.008606437
0.6000000 0.0087488239
0.6010000 0.008893312
0.6020000 0.0090399313
0.6030000 0.0091887137
0.6040000 0.009339690599999999
0.6050000 0.0094928953
0.6060000 0.0096483629
0.6070000 0.0098061275
0.6080000 0.0099662255
0.6090000 0.010128694
0.6100000 0.010293571
0.6110000 0.010460892999999999
0.6120000 0.010630701
0.6130000 0.010803033
0.6140000 0.010977929
0.6150000 0.011155430000000001
0.6160000 0.011335576
0.6170000 0.011518408
0.6180000 0.011703966
0.6190000 0.011892294
0.6200000 0.012083431
0.6210000 0.012277419
0.6220000 0.012474299000000001
0.6230000 0.012674114
0.6240000 0.012876903999999998
0.6250000 0.01308271
0.6260000 0.013291573999999999
0.6270000 0.013503536
0.6280000 0.013718638
0.6290000 0.013936919
0.6300000 0.014158423
0.6310000 0.014383186999999999
0.6320000 0.014611252000000002
0.6330000 0.014842659999999999
0.6340000 0.015077449
0.6350000 0.015315658999999999
0.6360000 0.015557331999999998
0.6370000 0.015802504999999998
0.6380000 0.016051221
0.6390000 0.016303516
0.6400000 0.016559433000000002
0.6410000 0.016819012
0.6420000 0.017082292000000002
0.6430000 0.017349314
0.6440000 0.01762012
0.6450000 0.017894749
0.6460000 0.018173245
0.6470000 0.01845565
0.6480000 0.018742005
0.6490000 0.019032355
0.6500000 0.019326745
0.6510000 0.019625219
0.6520000 0.019927825
0.6530000 0.020234608
0.6540000 0.020545618999999998
0.6550000 0.020860907
0.6560000 0.021180521
0.6570000 0.021504513
0.6580000 0.021832938
0.6590000 0.022165851
0.6600000 0.022503307
0.6610000 0.022845365
0.6620000 0.023192081
0.6630000 0.023543517
0.6640000 0.023899735
0.6650000 0.024260797
0.6660000 0.024626768
0.6670000 0.024997714
0.6680000 0.025373696999999997
0.6690000 0.025754788999999997
0.6700000 0.026141058000000002
0.6710000 0.026532574
0.6720000 0.026929405000000003
0.6730000 0.027331623000000003
0.6740000 0.027739296999999996
0.6750000 0.028152502
0.6760000 0.028571309000000003
0.6770000 0.028995791000000003
0.6780000 0.029426022
0.6790000 0.029862073
0.6800000 0.030304017
0.6810000 0.030751927999999998
0.6820000 0.031205881
0.6830000 0.031665945
0.6840000 0.032132195
0.6850000 0.032604701
0.6860000 0.033083535
0.6870000 0.033568771000000004
0.6880000 0.034060478000000005
0.6890000 0.034558728999999996
0.6900000 0.035063595999999995
0.6910000 0.035575152
0.6920000 0.036093465
0.6930000 0.036618605000000005
0.6940000 0.037150646999999995
0.6950000 0.037689658
0.6960000 0.038235713000000005
0.6970000 0.038788883999999996
0.6980000 0.039349243
0.6990000 0.039916861
0.7000000 0.040491813
0.7010000 0.041074172
0.7020000 0.041664013
0.7030000 0.042261413
0.7040000 0.042866447
0.7050000 0.043479193
0.7060000 0.044099728000000005
0.7070000 0.044728132000000004
0.7080000 0.045364484000000004
0.7090000 0.046008866
0.7100000 0.046661362000000005
0.7110000 0.047322057
0.7120000 0.047991035
0.7130000 0.048668386
0.7140000 0.049354194000000004
0.7150000 0.050048553
0.7160000 0.050751551
0.7170000 0.051463285
0.7180000 0.052183849000000004
0.7190000 0.052913337000000005
0.7200000 0.053651846
0.7210000 0.054399476999999995
0.7220000 0.055156328
0.7230000 0.055922504
0.7240000 0.056698109000000003
0.7250000 0.05748324900000001
0.7260000 0.058278022
0.7270000 0.05908254500000001
0.7280000 0.059896916999999994
0.7290000 0.060721254
0.7300000 0.061555661000000005
0.7310000 0.062400254
0.7320000 0.063255144
0.7330000 0.064120442
0.7340000 0.064996257
0.7350000 0.065882708
0.7360000 0.066779909
0.7370000 0.067687972
0.7380000 0.06860701300000001
0.7390000 0.069537142
0.7400000 0.070478476
0.7410000 0.07143113200000001
0.7420000 0.07239521900000001
0.7430000 0.073370856
0.7440000 0.07435815600000001
0.7450000 0.075357233
0.7460000 0.076368195
0.7470000 0.07739116
0.7480000 0.078426243
0.7490000 0.079473556
0.7500000 0.08053320900000001
0.7510000 0.081605319
0.7520000 0.082689995
0.7530000 0.08378735500000001
0.7540000 0.084897515
0.7550000 0.086020585
0.7560000 0.087156682
0.7570000 0.088305917
0.7580000 0.089468411
0.7590000 0.09064427600000001
0.7600000 0.09183363900000001
0.7610000 0.09303661099999999
0.7620000 0.094253314
0.7630000 0.095483876
0.7640000 0.096728414
0.7650000 0.097987056
0.7660000 0.099259929
0.7670000 0.10054716
0.7680000 0.10184887
0.7690000 0.10316520000000001
0.7700000 0.10449627
0.7710000 0.10584223
0.7720000 0.10720320000000001
0.7730000 0.10857932999999999
0.7740000 0.10997074
0.7750000 0.1113776
0.7760000 0.11280002
0.7770000 0.11423816
0.7780000 0.11569215
0.7790000 0.11716215
0.7800000 0.11864829999999998
0.7810000 0.12015073
0.7820000 0.1216696
0.7830000 0.12320505999999999
0.7840000 0.12475726
0.7850000 0.12632634
0.7860000 0.12791246
0.7870000 0.12951577
0.7880000 0.13113641
0.7890000 0.13277455
0.7900000 0.13443033
0.7910000 0.1361039
0.7920000 0.13779541
0.7930000 0.13950503
0.7940000 0.1412329
0.7950000 0.14297917999999998
0.7960000 0.14474401
0.7970000 0.14652757
0.7980000 0.14832999
0.7990000 0.15015143
0.8000000 0.15199205000000002
0.8010000 0.15385201
0.8020000 0.15573145
0.8030000 0.15763055
0.8040000 0.15954943
0.8050000 0.16148828
0.8060000 0.16344724
0.8070000 0.16542646
0.8080000 0.16742612
0.8090000 0.16944635
0.8100000 0.17148732
0.8110000 0.17354919
0.8120000 0.17563212
0.8130000 0.17773624999999998
0.8140000 0.17986175
0.8150000 0.18200878
0.8160000 0.18417749
0.8170000 0.18636805
0.8180000 0.18858062
0.8190000 0.19081535
0.8200000 0.19307241
0.8210000 0.19535196000000002
0.8220000 0.19765417
0.8230000 0.19997919000000003
0.8240000 0.2023272
0.8250000 0.20469832000000002
0.8260000 0.20709275
0.8270000 0.20951068
0.8280000 0.21195223000000002
0.8290000 0.21441758000000002
0.8300000 0.21690691
0.8310000 0.21942039
0.8320000 0.2219582
0.8330000 0.22452048
0.8340000 0.22710743000000003
0.8350000 0.22971921
0.8360000 0.232356
0.8370000 0.23501796999999996
0.8380000 0.23770533000000002
0.8390000 0.24041822
0.8400000 0.24315682
0.8410000 0.24592131
0.8420000 0.24871187999999997
0.8430000 0.25152871000000004
0.8440000 0.25437200000000004
0.8450000 0.25724189
0.8460000 0.26013858
0.8470000 0.26306226
0.8480000 0.26601308
0.8490000 0.26899127
0.8500000 0.27199697
0.8510000 0.27503036000000003
0.8520000 0.27809164000000003
0.8530000 0.28118098
0.8540000 0.28429856
0.8550000 0.28744453999999997
0.8560000 0.29061912
0.8570000 0.29382245
0.8580000 0.29705472
0.8590000 0.30031611999999996
0.8600000 0.30360678
0.8610000 0.30692692
0.8620000 0.31027668
0.8630000 0.31365624
0.8640000 0.31706577
0.8650000 0.32050542
0.8660000 0.32397539000000003
0.8670000 0.32747583
0.8680000 0.33100692000000004
0.8690000 0.33456881
0.8700000 0.33816166999999997
0.8710000 0.34178565
0.8720000 0.34544095
0.8730000 0.34912771000000004
0.8740000 0.35284611
0.8750000 0.35659631
0.8760000 0.36037848
0.8770000 0.36419278
0.8780000 0.36803937999999997
0.8790000 0.37191843
0.8800000 0.37583013
0.8810000 0.37977463
0.8820000 0.38375207
0.8830000 0.38776265
0.8840000 0.39180652
0.8850000 0.39588385
0.8860000 0.39999485
0.8870000 0.40413961
0.8880000 0.40831836
0.8890000 0.41253124
0.8900000 0.4167784
0.8910000 0.42106002000000003
0.8920000 0.42537628
0.8930000 0.42972732
0.8940000 0.43411329
0.8950000 0.43853442000000004
0.8960000 0.44299079999999996
0.8970000 0.44748262000000005
0.8980000 0.45201005
0.8990000 0.45657326
0.9000000 0.46117236
0.9010000 0.46580755
0.9020000 0.47047897
0.9030000 0.47518680999999996
0.9040000 0.47993115000000003
0.9050000 0.48471223999999996
0.9060000 0.48953015
0.9070000 0.49438509
0.9080000 0.49927719
0.9090000 0.50420659
0.9100000 0.50917342
0.9110000 0.51417784
0.9120000 0.51922002
0.9130000 0.52430006
0.9140000 0.52941814
0.9150000 0.5345744099999999
0.9160000 0.53976895
0.9170000 0.54500191
0.9180000 0.5502734300000001
0.9190000 0.55558365
0.9200000 0.5609327
0.9210000 0.56632068
0.9220000 0.57174773
0.9230000 0.57721394
0.9240000 0.5827194499999999
0.9250000 0.58826441
0.9260000 0.59384885
0.9270000 0.59947292
0.9280000 0.60513676
0.9290000 0.61084041
0.9300000 0.61658402
0.9310000 0.62236767
0.9320000 0.62819147
0.9330000 0.6340554899999999
0.9340000 0.6399598400000001
0.9350000 0.6459046199999999
0.9360000 0.6518899
0.9370000 0.65791579
0.9380000 0.66398238
0.9390000 0.67008976
0.9400000 0.67623798
0.9410000 0.68242718
0.9420000 0.6886574000000001
0.9430000 0.69492874
0.9440000 0.70124124
0.9450000 0.70759505
0.9460000 0.71399021
0.9470000 0.72042677
0.9480000 0.72690481
0.9490000 0.7334244400000001
0.9500000 0.73998575
0.9510000 0.7465887299999999
0.9520000 0.7532335400000001
0.9530000 0.7599201499999999
0.9540000 0.7666486800000001
0.9550000 0.7734192099999999
0.9560000 0.78023174
0.9570000 0.78708632
0.9580000 0.7939830400000001
0.9590000 0.80092195
0.9600000 0.80790315
0.9610000 0.8149265299999999
0.9620000 0.82199229
0.9630000 0.82910033
0.9640000 0.83625074
0.9650000 0.8434435400000001
0.9660000 0.8506787
0.9670000 0.85795624
0.9680000 0.86527625
0.9690000 0.8726387299999999
0.9700000 0.88004358
0.9710000 0.8874909
0.9720000 0.8949805999999999
0.9730000 0.90251267
0.9740000 0.91008721
0.9750000 0.91770412
0.9760000 0.92536341
0.9770000 0.93306499
0.9780000 0.9408088400000001
0.9790000 0.9485949800000001
0.9800000 0.95642339
0.9810000 0.96429391
0.9820000 0.97220661
0.9830000 0.98016141
0.9840000 0.9881582099999999
0.9850000 0.99619702
0.9860000 1.0042776999999998
0.9870000 1.0124004
0.9880000 1.0205648
0.9890000 1.028771
0.9900000 1.0370187
0.9910000 1.0453081
0.9920000 1.0536388
0.9930000 1.0620110999999999
0.9940000 1.0704245
0.9950000 1.0788792999999999
0.9960000 1.0873750999999998
0.9970000 1.0959119
0.9980000 1.1044895000000001
0.9990000 1.113108
1.000000 1.1217671
1.001000 1.1304667
1.002000 1.1392067000000001
1.003000 1.1479869999999999
1.004000 1.1568075
1.005000 1.1656678999999999
1.006000 1.1745682
1.007000 1.1835082000000001
1.008000 1.1924879
1.009000 1.2015069
1.010000 1.2105651
1.011000 1.2196624999999999
1.012000 1.2287986000000002
1.013000 1.2379736000000001
1.014000 1.2471871
1.015000 1.2564389
1.016000 1.2657289
1.017000 1.2750569999999999
1.018000 1.2844227
1.019000 1.293826
1.020000 1.3032666
1.021000 1.3127444
1.022000 1.3222591000000001
1.023000 1.3318105
1.024000 1.3413982
1.025000 1.3510223
1.026000 1.3606821999999998
1.027000 1.3703778
1.028000 1.3801089
1.029000 1.389875
1.030000 1.3996760000000001
1.031000 1.4095115999999999
1.032000 1.4193816
1.033000 1.4292856
1.034000 1.4392233
1.035000 1.4491943
1.036000 1.4591984
1.037000 1.4692352
1.038000 1.4793045
1.039000 1.4894059
1.040000 1.4995391
1.041000 1.5097036
1.042000 1.5198992
1.043000 1.5301255
1.044000 1.5403821
1.045000 1.5506687
1.046000 1.5609848000000002
1.047000 1.5713301999999998
1.048000 1.5817043999999998
1.049000 1.5921070999999998
1.050000 1.6025377
1.051000 1.6129961000000002
1.052000 1.6234817
1.053000 1.6339941
1.054000 1.6445329000000002
1.055000 1.6550977000000002
1.056000 1.6656879
1.057000 1.6763033
1.058000 1.6869433
1.059000 1.6976075
1.060000 1.7082954000000001
1.061000 1.7190065
1.062000 1.7297403999999998
1.063000 1.7404966000000002
1.064000 1.7512746
1.065000 1.762074
1.066000 1.7728943000000001
1.067000 1.7837348999999998
1.068000 1.7945953000000001
1.069000 1.8054750000000002
1.070000 1.8163733000000002
1.071000 1.8272898999999998
1.072000 1.8382242
1.073000 1.8491756000000001
1.074000 1.8601435999999998
1.075000 1.8711276
1.076000 1.8821271
1.077000 1.8931415
1.078000 1.9041702
1.079000 1.9152127
1.080000 1.9262682999999998
1.081000 1.9373363000000001
1.082000 1.9484162
1.083000 1.9595075
1.084000 1.9706095
1.085000 1.9817214
1.086000 1.9928429
1.087000 2.003973
1.088000 2.0151111999999998
1.089000 2.0262569
1.090000 2.0374092999999998
1.091000 2.0485679
1.092000 2.0597318
1.093000 2.0709003999999998
1.094000 2.0820729
1.095000 2.0932488
1.096000 2.1044271
1.097000 2.1156073
1.098000 2.1267885
1.099000 2.1379702
1.100000 2.1491513
1.101000 2.1603312
1.102000 2.1715093000000003
1.103000 2.1826847
1.104000 2.1938564
1.105000 2.2050241
1.106000 2.2161866
1.107000 2.2273432
1.108000 2.2384932
1.109000 2.2496358
1.110000 2.2607701000000002
1.111000 2.2718953
1.112000 2.2830104
1.113000 2.294115
1.114000 2.3052078
1.115000 2.3162883
1.116000 2.3273553999999996
1.117000 2.3384083
1.118000 2.3494462
1.119000 2.3604681999999997
1.120000 2.3714734
1.121000 2.382461
1.122000 2.3934299
1.123000 2.4043795
1.124000 2.4153087
1.125000 2.4262166
1.126000 2.4371022
1.127000 2.4479648
1.128000 2.4588034000000003
1.129000 2.4696169
1.130000 2.4804045
1.131000 2.4911651
1.132000 2.5018979
1.133000 2.5126018
1.134000 2.5232758
1.135000 2.5339192
1.136000 2.5445307
1.137000 2.5551094
1.138000 2.5656542
1.139000 2.5761642
1.140000 2.5866384
1.141000 2.5970757
1.142000 2.607475
1.143000 2.6178354
1.144000 2.6281558
1.145000 2.6384350000000003
1.146000 2.6486721
1.147000 2.658866
1.148000 2.6690155
1.149000 2.6791196
1.150000 2.6891774
1.151000 2.6991874
1.152000 2.7091488
1.153000 2.7190605
1.154000 2.7289214
1.155000 2.7387300999999997
1.156000 2.7484857000000003
1.157000 2.7581871000000002
1.158000 2.7678329
1.159000 2.7774224
1.160000 2.7869541
1.161000 2.796427
1.162000 2.8058399
1.163000 2.8151916
1.164000 2.824481
1.165000 2.8337069
1.166000 2.8428681
1.167000 2.8519636
1.168000 2.860992
1.169000 2.8699521
1.170000 2.8788427
1.171000 2.8876627
1.172000 2.8964108
1.173000 2.9050859
1.174000 2.9136866
1.175000 2.922212
1.176000 2.9306605
1.177000 2.9390311
1.178000 2.9473225
1.179000 2.9555333999999998
1.180000 2.9636627
1.181000 2.9717091
1.182000 2.9796714
1.183000 2.9875482
1.184000 2.9953383000000002
1.185000 3.0030405
1.186000 3.0106535
1.187000 3.018176
1.188000 3.0256066
1.189000 3.0329444
1.190000 3.0401876000000003
1.191000 3.0473353000000003
1.192000 3.0543862
1.193000 3.0613389
1.194000 3.0681921
1.195000 3.0749444
1.196000 3.0815946
1.197000 3.0881414
1.198000 3.0945836
1.199000 3.1009197
1.200000 3.1071486
1.201000 3.1132687
1.202000 3.1192789
1.203000 3.1251777
1.204000 3.1309638
1.205000 3.1366359000000004
1.206000 3.1421930000000002
1.207000 3.1476334
1.208000 3.1529557
1.209000 3.1581588000000003
1.210000 3.1632412
1.211000 3.1682014
1.212000 3.1730384000000003
1.213000 3.1777509000000004
1.214000 3.1823371000000003
1.215000 3.1867959
1.216000 3.1911261000000004
1.217000 3.1953264000000003
1.218000 3.1993952
1.219000 3.2033309
1.220000 3.2071325999999996
1.221000 3.210799
1.222000 3.2143284000000003
1.223000 3.2177195
1.224000 3.2209713
1.225000 3.2240819
1.226000 3.2270502
1.227000 3.2298751
1.228000 3.2325551
1.229000 3.2350887000000004
1.230000 3.2374747000000004
1.231000 3.2397117000000004
1.232000 3.2417982999999997
1.233000 3.2437332
1.234000 3.245515
1.235000 3.2471425999999997
1.236000 3.2486144
1.237000 3.2499291
1.238000 3.2510854
1.239000 3.2520819
1.240000 3.2529175
1.241000 3.2535907
1.242000 3.2540999
1.243000 3.2544442
1.244000 3.2546218000000002
1.245000 3.2546318999999997
1.246000 3.2544728000000003
1.247000 3.2541435
1.248000 3.2536425
1.249000 3.2529686
1.250000 3.2521202999999996
1.251000 3.2510966000000003
1.252000 3.2498959000000003
1.253000 3.2485171999999998
1.254000 3.2469589
1.255000 3.24522
1.256000 3.2432988000000003
1.257000 3.2411944
1.258000 3.2389056
1.259000 3.2364309
1.260000 3.2337688000000004
1.261000 3.2309186
1.262000 3.2278787
1.263000 3.2246478
1.264000 3.2212246
1.265000 3.2176081
1.266000 3.2137968000000003
1.267000 3.2097895000000003
1.268000 3.2055851000000004
1.269000 3.2011822000000003
1.270000 3.1965795999999997
1.271000 3.1917762
1.272000 3.1867709
1.273000 3.1815622
1.274000 3.1761490000000006
1.275000 3.1705300999999997
1.276000 3.1647041000000002
1.277000 3.1586703000000003
1.278000 3.1524271
1.279000 3.1459734000000004
1.280000 3.1393081000000005
1.281000 3.1324300999999997
1.282000 3.1253379
1.283000 3.1180307000000003
1.284000 3.1105074999999998
1.285000 3.1027669
1.286000 3.0948078
1.287000 3.0866293
1.288000 3.0782303
1.289000 3.0696095999999997
1.290000 3.0607661
1.291000 3.051699
1.292000 3.0424070000000003
1.293000 3.032889
1.294000 3.0231444
1.295000 3.0131718
1.296000 3.0029705
1.297000 2.9925393000000002
1.298000 2.9818773
1.299000 2.9709835
1.300000 2.9598569
1.301000 2.9484967
1.302000 2.9369019
1.303000 2.9250715
1.304000 2.9130047
1.305000 2.9007004999999997
1.306000 2.8881580000000002
1.307000 2.8753763
1.308000 2.8623547
1.309000 2.8490921
1.310000 2.8355878
1.311000 2.8218408999999998
1.312000 2.8078506
1.313000 2.7936159
1.314000 2.7791360000000003
1.315000 2.7644102999999998
1.316000 2.7494378
1.317000 2.7342178
1.318000 2.7187495999999998
1.319000 2.7030323
1.320000 2.6870651
1.321000 2.6708474
1.322000 2.6543787
1.323000 2.6376579
1.324000 2.6206845
1.325000 2.6034577
1.326000 2.5859769
1.327000 2.5682416
1.328000 2.5502509
1.329000 2.5320044
1.330000 2.5135014
1.331000 2.4947412
1.332000 2.4757234
1.333000 2.4564475
1.334000 2.4369128
1.335000 2.4171188
1.336000 2.3970651999999997
1.337000 2.3767512
1.338000 2.3561766
1.339000 2.3353409
1.340000 2.3142435
1.341000 2.2928840999999998
1.342000 2.2712624
1.343000 2.2493778
1.344000 2.2272302
1.345000 2.204819
1.346000 2.1821441
1.347000 2.1592051000000003
1.348000 2.1360015
1.349000 2.1125333
1.350000 2.0888003
1.351000 2.0648019
1.352000 2.0405382
1.353000 2.0160088
1.354000 1.9912137
1.355000 1.9661525
1.356000 1.9408252000000001
1.357000 1.9152316999999999
1.358000 1.8893719
1.359000 1.8632454999999999
1.360000 1.8368525
1.361000 1.8101931000000002
1.362000 1.783267
1.363000 1.7560743
1.364000 1.7286148000000001
1.365000 1.7008888
1.366000 1.6728962
1.367000 1.6446371000000002
1.368000 1.6161114
1.369000 1.5873194
1.370000 1.5582610000000001
1.371000 1.5289365
1.372000 1.4993461
1.373000 1.4694897
1.374000 1.4393678
1.375000 1.4089804
1.376000 1.3783279000000002
1.377000 1.3474104
1.378000 1.3162282
1.379000 1.2847817
1.380000 1.253071
1.381000 1.2210965
1.382000 1.1888587000000002
1.383000 1.1563577999999999
1.384000 1.1235942
1.385000 1.0905684
1.386000 1.0572808
1.387000 1.0237318
1.388000 0.9899220400000001
1.389000 0.95585193
1.390000 0.9215218900000001
1.391000 0.8869325699999999
1.392000 0.85208453
1.393000 0.8169783300000001
1.394000 0.7816146100000001
1.395000 0.74599395
1.396000 0.71011703
1.397000 0.6739845
1.398000 0.63759713
1.399000 0.60095559
1.400000 0.56406064
1.401000 0.5269130200000001
1.402000 0.48951353
1.403000 0.451863
1.404000 0.41396222
1.405000 0.37581208
1.406000 0.33741347
1.407000 0.29876726
1.408000 0.25987439
1.409000 0.22073581
1.410000 0.1813525
1.411000 0.14172543
1.412000 0.10185563
1.413000 0.061744137
1.414000 0.021392018
1.415000 -0.019199637999999998
1.416000 -0.060029718
1.417000 -0.10109709
1.418000 -0.1424006
1.419000 -0.18393905
1.420000 -0.22571124
1.421000 -0.26771596
1.422000 -0.30995195
1.423000 -0.35241791
1.424000 -0.39511258
1.425000 -0.43803458
1.426000 -0.48118262
1.427000 -0.52455533
1.428000 -0.5681512900000001
1.429000 -0.6119690799999999
1.430000 -0.6560072800000001
1.431000 -0.70026442
1.432000 -0.74473904
1.433000 -0.7894296199999999
1.434000 -0.83433464
1.435000 -0.87945256
1.436000 -0.9247818
1.437000 -0.97032078
1.438000 -1.0160677999999999
1.439000 -1.0620213
1.440000 -1.1081797
1.441000 -1.1545412
1.442000 -1.2011042
1.443000 -1.2478668
1.444000 -1.2948275
1.445000 -1.3419843
1.446000 -1.3893356000000001
1.447000 -1.4368794
1.448000 -1.4846141
1.449000 -1.5325376
1.450000 -1.5806481000000001
1.451000 -1.6289439
1.452000 -1.6774227999999998
1.453000 -1.7260831
1.454000 -1.7749226
1.455000 -1.8239394
1.456000 -1.8731317
1.457000 -1.9224972
1.458000 -1.9720338
1.459000 -2.0217396
1.460000 -2.0716124999999996
1.461000 -2.1216502000000004
1.462000 -2.1718508
1.463000 -2.2222117999999997
1.464000 -2.2727313
1.465000 -2.3234069
1.466000 -2.3742365000000003
1.467000 -2.4252176
1.468000 -2.4763482
1.469000 -2.5276259
1.470000 -2.5790482999999997
1.471000 -2.630613
1.472000 -2.6823178
1.473000 -2.7341601
1.474000 -2.7861375
1.475000 -2.8382478
1.476000 -2.8904883
1.477000 -2.9428568
1.478000 -2.9953504
1.479000 -3.0479668
1.480000 -3.1007035
1.481000 -3.1535577000000004
1.482000 -3.2065272
1.483000 -3.2596093
1.484000 -3.3128012
1.485000 -3.3661004
1.486000 -3.4195039000000005
1.487000 -3.4730095000000003
1.488000 -3.5266142
1.489000 -3.5803153999999995
1.490000 -3.6341105
1.491000 -3.6879964000000003
1.492000 -3.7419707000000004
1.493000 -3.7960306
1.494000 -3.8501731999999995
1.495000 -3.9043956
1.496000 -3.958695
1.497000 -4.0130685999999995
1.498000 -4.0675137
1.499000 -4.1220274
1.500000 -4.1766065999999995
1.501000 -4.2312484
1.502000 -4.2859502
1.503000 -4.3407086
1.504000 -4.3955211
1.505000 -4.4503845
1.506000 -4.5052957
1.507000 -4.5602519
1.508000 -4.6152499
1.509000 -4.6702869
1.510000 -4.7253598
1.511000 -4.780465400000001
1.512000 -4.8356004
1.513000 -4.8907619
1.514000 -4.9459469
1.515000 -5.0011523
1.516000 -5.0563749
1.517000 -5.1116113
1.518000 -5.1668584
1.519000 -5.2221131
1.520000 -5.2773722
1.521000 -5.3326324000000005
1.522000 -5.3878903
1.523000 -5.4431431
1.524000 -5.4983873
1.525000 -5.5536196
1.526000 -5.6088366
1.527000 -5.6640353
1.528000 -5.7192121
1.529000 -5.7743639
1.530000 -5.829487
1.531000 -5.8845785
1.532000 -5.9396345
1.533000 -5.9946522
1.534000 -6.0496278
1.535000 -6.1045583
1.536000 -6.1594401
1.537000 -6.2142696
1.538000 -6.2690437
1.539000 -6.3237593
1.540000 -6.3784122
1.541000 -6.4329997
1.542000 -6.487517800000001
1.543000 -6.541962900000001
1.544000 -6.596332
1.545000 -6.6506213999999995
1.546000 -6.7048281
1.547000 -6.7589484
1.548000 -6.8129785
1.549000 -6.866915499999999
1.550000 -6.9207557
1.551000 -6.9744952
1.552000 -7.0281304
1.553000 -7.0816584
1.554000 -7.1350753000000005
1.555000 -7.1883775
1.556000 -7.241562
1.557000 -7.294625000000001
1.558000 -7.3475629
1.559000 -7.4003719
1.560000 -7.453049
1.561000 -7.5055905
1.562000 -7.5579926
1.563000 -7.6102517999999995
1.564000 -7.662364800000001
1.565000 -7.7143274
1.566000 -7.7661365
1.567000 -7.8177884
1.568000 -7.869280100000001
1.569000 -7.9206079
1.570000 -7.971767300000001
1.571000 -8.0227561
1.572000 -8.0735698
1.573000 -8.1242047
1.574000 -8.1746578
1.575000 -8.2249254
1.576000 -8.2750037
1.577000 -8.3248898
1.578000 -8.3745793
1.579000 -8.424069
1.580000 -8.4733553
1.581000 -8.522434500000001
1.582000 -8.5713036
1.583000 -8.6199582
1.584000 -8.6683951
1.585000 -8.7166108
1.586000 -8.7646022
1.587000 -8.8123649
1.588000 -8.8598959
1.589000 -8.907192199999999
1.590000 -8.9542493
1.591000 -9.0010643
1.592000 -9.0476334
1.593000 -9.0939537
1.594000 -9.1400214
1.595000 -9.1858327
1.596000 -9.2313841
1.597000 -9.2766725
1.598000 -9.3216941
1.599000 -9.366446
1.600000 -9.4109245
1.601000 -9.4551258
1.602000 -9.499047
1.603000 -9.5426843
1.604000 -9.586034
1.605000 -9.6290931
1.606000 -9.6718587
1.607000 -9.714327
1.608000 -9.7564943
1.609000 -9.798357600000001
1.610000 -9.8399132
1.611000 -9.8811582
1.612000 -9.9220894
1.613000 -9.962703300000001
1.614000 -10.003
1.615000 -10.042959999999999
1.616000 -10.08261
1.617000 -10.12192
1.618000 -10.16089
1.619000 -10.19953
1.620000 -10.23783
1.621000 -10.27579
1.622000 -10.3134
1.623000 -10.350660000000001
1.624000 -10.38757
1.625000 -10.42412
1.626000 -10.46031
1.627000 -10.49614
1.628000 -10.531600000000001
1.629000 -10.56669
1.630000 -10.60141
1.631000 -10.63576
1.632000 -10.66973
1.633000 -10.70332
1.634000 -10.73653
1.635000 -10.76935
1.636000 -10.801779999999999
1.637000 -10.833810000000001
1.638000 -10.86546
1.639000 -10.8967
1.640000 -10.927539999999999
1.641000 -10.957980000000001
1.642000 -10.98801
1.643000 -11.01764
1.644000 -11.04685
1.645000 -11.07564
1.646000 -11.10402
1.647000 -11.13198
1.648000 -11.159510000000001
1.649000 -11.18662
1.650000 -11.2133
1.651000 -11.23955
1.652000 -11.265369999999999
1.653000 -11.29075
1.654000 -11.31569
1.655000 -11.34018
1.656000 -11.36424
1.657000 -11.38785
1.658000 -11.411010000000001
1.659000 -11.43372
1.660000 -11.45597
1.661000 -11.47777
1.662000 -11.49911
1.663000 -11.51999
1.664000 -11.54041
1.665000 -11.56036
1.666000 -11.57985
1.667000 -11.59886
1.668000 -11.61741
1.669000 -11.63547
1.670000 -11.65307
1.671000 -11.67018
1.672000 -11.68682
1.673000 -11.70297
1.674000 -11.718639999999999
1.675000 -11.73382
1.676000 -11.74851
1.677000 -11.76271
1.678000 -11.77643
1.679000 -11.78964
1.680000 -11.80236
1.681000 -11.814589999999999
1.682000 -11.82631
1.683000 -11.83754
1.684000 -11.84826
1.685000 -11.85847
1.686000 -11.86818
1.687000 -11.87739
1.688000 -11.88608
1.689000 -11.89426
1.690000 -11.90193
1.691000 -11.909089999999999
1.692000 -11.91573
1.693000 -11.921859999999999
1.694000 -11.92746
1.695000 -11.93255
1.696000 -11.93712
1.697000 -11.94116
1.698000 -11.94469
1.699000 -11.94769
1.700000 -11.95016
1.701000 -11.9521
1.702000 -11.95352
1.703000 -11.95441
1.704000 -11.95477
1.705000 -11.9546
1.706000 -11.9539
1.707000 -11.95266
1.708000 -11.95089
1.709000 -11.948590000000001
1.710000 -11.94575
1.711000 -11.942369999999999
1.712000 -11.93846
1.713000 -11.93401
1.714000 -11.92902
1.715000 -11.923499999999999
1.716000 -11.91743
1.717000 -11.91083
1.718000 -11.90368
1.719000 -11.89599
1.720000 -11.88776
1.721000 -11.87899
1.722000 -11.869670000000001
1.723000 -11.859820000000001
1.724000 -11.849419999999999
1.725000 -11.83848
1.726000 -11.82699
1.727000 -11.81496
1.728000 -11.80239
1.729000 -11.78927
1.730000 -11.77561
1.731000 -11.7614
1.732000 -11.74665
1.733000 -11.73136
1.734000 -11.71552
1.735000 -11.69914
1.736000 -11.682220000000001
1.737000 -11.66475
1.738000 -11.64675
1.739000 -11.62819
1.740000 -11.6091
1.741000 -11.58946
1.742000 -11.56929
1.743000 -11.54857
1.744000 -11.52731
1.745000 -11.50551
1.746000 -11.48317
1.747000 -11.460289999999999
1.748000 -11.43687
1.749000 -11.41292
1.750000 -11.38843
1.751000 -11.3634
1.752000 -11.33784
1.753000 -11.31174
1.754000 -11.28511
1.755000 -11.25794
1.756000 -11.23025
1.757000 -11.20202
1.758000 -11.17326
1.759000 -11.14397
1.760000 -11.11416
1.761000 -11.08382
1.762000 -11.052950000000001
1.763000 -11.02156
1.764000 -10.989640000000001
1.765000 -10.95721
1.766000 -10.92425
1.767000 -10.89077
1.768000 -10.85678
1.769000 -10.82226
1.770000 -10.787239999999999
1.771000 -10.7517
1.772000 -10.71565
1.773000 -10.679089999999999
1.774000 -10.64202
1.775000 -10.60444
1.776000 -10.56636
1.777000 -10.52778
1.778000 -10.48869
1.779000 -10.4491
1.780000 -10.40902
1.781000 -10.36844
1.782000 -10.32737
1.783000 -10.2858
1.784000 -10.24375
1.785000 -10.2012
1.786000 -10.15818
1.787000 -10.11466
1.788000 -10.07067
1.789000 -10.026200000000001
1.790000 -9.9812455
1.791000 -9.935820099999999
1.792000 -9.8899223
1.793000 -9.8435543
1.794000 -9.796718499999999
1.795000 -9.749417000000001
1.796000 -9.7016528
1.797000 -9.6534282
1.798000 -9.6047454
1.799000 -9.5556073
1.800000 -9.506016200000001
1.801000 -9.4559751
1.802000 -9.405486999999999
1.803000 -9.3545541
1.804000 -9.3031794
1.805000 -9.251365100000001
1.806000 -9.1991141
1.807000 -9.1464303
1.808000 -9.0933159
1.809000 -9.0397738
1.810000 -8.9858063
1.811000 -8.931417
1.812000 -8.876609100000001
1.813000 -8.821385399999999
1.814000 -8.7657489
1.815000 -8.7097026
1.816000 -8.6532503
1.817000 -8.596395
1.818000 -8.5391387
1.819000 -8.4814861
1.820000 -8.423439400000001
1.821000 -8.3650023
1.822000 -8.3061785
1.823000 -8.2469709
1.824000 -8.187382699999999
1.825000 -8.1274174
1.826000 -8.0670781
1.827000 -8.0063686
1.828000 -7.9452924
1.829000 -7.8838527
1.830000 -7.8220539
1.831000 -7.7598989
1.832000 -7.697390799999999
1.833000 -7.6345339
1.834000 -7.5713322
1.835000 -7.5077884
1.836000 -7.4439071
1.837000 -7.3796913
1.838000 -7.3151454000000005
1.839000 -7.2502725
1.840000 -7.185076899999999
1.841000 -7.1195625
1.842000 -7.0537329
1.843000 -6.9875926
1.844000 -6.921145300000001
1.845000 -6.8543948
1.846000 -6.7873448000000005
1.847000 -6.7199998
1.848000 -6.6523634
1.849000 -6.5844394
1.850000 -6.5162322999999995
1.851000 -6.447746599999999
1.852000 -6.3789859
1.853000 -6.3099541
1.854000 -6.2406555
1.855000 -6.1710943
1.856000 -6.1012749
1.857000 -6.0312014
1.858000 -5.960878
1.859000 -5.8903087
1.860000 -5.819498
1.861000 -5.7484504
1.862000 -5.6771699
1.863000 -5.6056608
1.864000 -5.5339273
1.865000 -5.4619741
1.866000 -5.3898055
1.867000 -5.3174257
1.868000 -5.2448392
1.869000 -5.1720504
1.870000 -5.099063699999999
1.871000 -5.0258838
1.872000 -4.9525149
1.873000 -4.8789617
1.874000 -4.8052285
1.875000 -4.7313198
1.876000 -4.6572401999999995
1.877000 -4.5829944
1.878000 -4.5085866
1.879000 -4.4340216
1.880000 -4.3593034
1.881000 -4.2844374
1.882000 -4.2094275
1.883000 -4.1342784
1.884000 -4.0589947
1.885000 -3.9835814
1.886000 -3.9080426
1.887000 -3.8323831000000004
1.888000 -3.7566077000000004
1.889000 -3.6807209
1.890000 -3.6047271999999997
1.891000 -3.5286315
1.892000 -3.4524381
1.893000 -3.3761520000000003
1.894000 -3.2997776
1.895000 -3.2233197
1.896000 -3.1467833
1.897000 -3.0701729
1.898000 -2.9934932
1.899000 -2.9167487999999997
1.900000 -2.8399447
1.901000 -2.7630854
1.902000 -2.6861759
1.903000 -2.6092207
1.904000 -2.5322247
1.905000 -2.4551926
1.906000 -2.3781292
1.907000 -2.3010392
1.908000 -2.2239275
1.909000 -2.1467987
1.910000 -2.0696579
1.911000 -1.9925093
1.912000 -1.9153581999999998
1.913000 -1.8382089000000001
1.914000 -1.7610665
1.915000 -1.6839355
1.916000 -1.6068207
1.917000 -1.5297268
1.918000 -1.4526584
1.919000 -1.3756203
1.920000 -1.2986172
1.921000 -1.2216536
1.922000 -1.1447344
1.923000 -1.0678641
1.924000 -0.99104736
1.925000 -0.91428887
1.926000 -0.8375932500000001
1.927000 -0.76096514
1.928000 -0.68440912
1.929000 -0.6079298399999999
1.930000 -0.53153187
1.931000 -0.45521981
1.932000 -0.37899828
1.933000 -0.30287185
1.934000 -0.22684513
1.935000 -0.15092266
1.936000 -0.075109053
1.937000 0.0005911400399999999
1.938000 0.07617336200000001
1.939000 0.15163306
1.940000 0.22696569
1.941000 0.30216672
1.942000 0.37723163
1.943000 0.45215584999999997
1.944000 0.52693496
1.945000 0.60156444
1.946000 0.6760398400000001
1.947000 0.75035668
1.948000 0.82451059
1.949000 0.89849709
1.950000 0.97231176
1.951000 1.0459502
1.952000 1.1194081999999999
1.953000 1.1926813
1.954000 1.2657653
1.955000 1.3386558
1.956000 1.4113486
1.957000 1.4838394
1.958000 1.556124
1.959000 1.6281983
1.960000 1.700058
1.961000 1.7716991000000002
1.962000 1.8431174000000001
1.963000 1.9143088
1.964000 1.9852694
1.965000 2.0559950000000002
1.966000 2.1264816
1.967000 2.1967251
1.968000 2.2667216
1.969000 2.3364672
1.970000 2.4059579
1.971000 2.4751898000000003
1.972000 2.5441589000000002
1.973000 2.6128614000000003
1.974000 2.6812934999999998
1.975000 2.7494514000000003
1.976000 2.8173312999999998
1.977000 2.8849291
1.978000 2.9522413000000003
1.979000 3.0192642
1.980000 3.085994
1.981000 3.1524271
1.982000 3.2185594999999996
1.983000 3.284388
1.984000 3.3499088
1.985000 3.4151185
1.986000 3.4800135
1.987000 3.5445902
1.988000 3.6088452
1.989000 3.6727753
1.990000 3.7363768
1.991000 3.7996463
1.992000 3.8625806999999996
1.993000 3.9251763000000004
1.994000 3.9874304
1.995000 4.0493395
1.996000 4.1109003
1.997000 4.172109799999999
1.998000 4.232965
1.999000 4.2934626
2.000000 4.3535996
2.001000 4.413373
2.002000 4.4727799
2.003000 4.5318175
2.004000 4.5904826000000005
2.005000 4.6487726
2.006000 4.706684500000001
2.007000 4.7642153
2.008000 4.8213623
2.009000 4.8781231
2.010000 4.9344949
2.011000 4.9904749
2.012000 5.0460607
2.013000 5.101249699999999
2.014000 5.1560391
2.015000 5.210426399999999
2.016000 5.2644096000000005
2.017000 5.317986
2.018000 5.371153
2.019000 5.4239083
2.020000 5.4762498
2.021000 5.5281750999999995
2.022000 5.5796821
2.023000 5.6307685
2.024000 5.681432
2.025000 5.7316709
2.026000 5.781482899999999
2.027000 5.8308657
2.028000 5.8798175
2.029000 5.9283364999999995
2.030000 5.9764206
2.031000 6.024068199999999
2.032000 6.0712773
2.033000 6.1180461
2.034000 6.1643727
2.035000 6.2102556
2.036000 6.255693
2.037000 6.3006833
2.038000 6.3452251
2.039000 6.3893169
2.040000 6.432957200000001
2.041000 6.4761445
2.042000 6.518877300000001
2.043000 6.5611540999999995
2.044000 6.6029742
2.045000 6.644335399999999
2.046000 6.685236799999999
2.047000 6.725677800000001
2.048000 6.7656562000000005
2.049000 6.8051718
2.050000 6.8442233
2.051000 6.882809099999999
2.052000 6.9209285
2.053000 6.9585808
2.054000 6.9957651
2.055000 7.0324808
2.056000 7.0687272
2.057000 7.1045034000000005
2.058000 7.1398087
2.059000 7.174642400000001
2.060000 7.209003699999999
2.061000 7.2428927000000005
2.062000 7.276308500000001
2.063000 7.3092505
2.064000 7.3417186999999995
2.065000 7.3737129999999995
2.066000 7.4052326
2.067000 7.436277
2.068000 7.4668467000000005
2.069000 7.4969411
2.070000 7.5265601
2.071000 7.555703800000001
2.072000 7.584372200000001
2.073000 7.612565200000001
2.074000 7.640282099999999
2.075000 7.667523599999999
2.076000 7.6942898
2.077000 7.7205807
2.078000 7.746396999999999
2.079000 7.7717386
2.080000 7.796605700000001
2.081000 7.8209981
2.082000 7.8449167
2.083000 7.8683615
2.084000 7.891333100000001
2.085000 7.9138323999999995
2.086000 7.935859300000001
2.087000 7.9574145
2.088000 7.9784989
2.089000 7.999113200000001
2.090000 8.0192581
2.091000 8.038934300000001
2.092000 8.0581427
2.093000 8.0768839
2.094000 8.0951594
2.095000 8.1129692
2.096000 8.1303149
2.097000 8.147198
2.098000 8.163619
2.099000 8.1795789
2.100000 8.1950799
2.101000 8.2101218
2.102000 8.2247071
2.103000 8.2388364
2.104000 8.252511199999999
2.105000 8.2657337
2.106000 8.2785048
2.107000 8.2908258
2.108000 8.3026983
2.109000 8.314123700000001
2.110000 8.3251037
2.111000 8.3356395
2.112000 8.345733599999999
2.113000 8.3553873
2.114000 8.3646029
2.115000 8.3733812
2.116000 8.3817244
2.117000 8.389634599999999
2.118000 8.3971135
2.119000 8.4041633
2.120000 8.410785299999999
2.121000 8.416982
2.122000 8.4227547
2.123000 8.428105700000001
2.124000 8.4330373
2.125000 8.437551599999999
2.126000 8.4416509
2.127000 8.4453374
2.128000 8.4486127
2.129000 8.4514797
2.130000 8.4539406
2.131000 8.4559977
2.132000 8.4576532
2.133000 8.4589094
2.134000 8.4597692
2.135000 8.4602349
2.136000 8.4603086
2.137000 8.4599935
2.138000 8.4592924
2.139000 8.4582075
2.140000 8.4567413
2.141000 8.4548965
2.142000 8.4526762
2.143000 8.4500834
2.144000 8.4471203
2.145000 8.4437899
2.146000 8.4400952
2.147000 8.4360391
2.148000 8.4316246
2.149000 8.4268548
2.150000 8.4217317
2.151000 8.4162593
2.152000 8.410440399999999
2.153000 8.404278
2.154000 8.3977759
2.155000 8.3909363
2.156000 8.3837628
2.157000 8.3762579
2.158000 8.3684251
2.159000 8.3602682
2.160000 8.3517902
2.161000 8.342994
2.162000 8.3338827
2.163000 8.3244599
2.164000 8.3147287
2.165000 8.3046928
2.166000 8.2943551
2.167000 8.2837194
2.168000 8.2727887
2.169000 8.2615666
2.170000 8.2500562
2.171000 8.2382612
2.172000 8.2261853
2.173000 8.2138315
2.174000 8.2012035
2.175000 8.1883051
2.176000 8.1751391
2.177000 8.1617095
2.178000 8.1480198
2.179000 8.1340738
2.180000 8.1198744
2.181000 8.1054255
2.182000 8.0907308
2.183000 8.0757938
2.184000 8.0606185
2.185000 8.045208500000001
2.186000 8.029567499999999
2.187000 8.0136992
2.188000 7.9976066999999995
2.189000 7.9812943999999995
2.190000 7.964765999999999
2.191000 7.9480253
2.192000 7.931075999999999
2.193000 7.9139218
2.194000 7.8965664
2.195000 7.8790135999999995
2.196000 7.861267
2.197000 7.8433304999999995
2.198000 7.8252085
2.199000 7.806903900000001
2.200000 7.788421199999999
2.201000 7.7697642
2.202000 7.750936599999999
2.203000 7.7319428
2.204000 7.712785899999999
2.205000 7.6934702999999995
2.206000 7.673998899999999
2.207000 7.6543763
2.208000 7.6346062
2.209000 7.614693
2.210000 7.5946397999999995
2.211000 7.574451
2.212000 7.554129499999999
2.213000 7.533679899999999
2.214000 7.5131059
2.215000 7.4924111
2.216000 7.4715986999999995
2.217000 7.450672999999999
2.218000 7.4296385
2.219000 7.4084981999999995
2.220000 7.3872559
2.221000 7.365915200000001
2.222000 7.3444799000000005
2.223000 7.3229536
2.224000 7.301341
2.225000 7.2796449
2.226000 7.2578691
2.227000 7.2360173
2.228000 7.214094
2.229000 7.1921021000000005
2.230000 7.170045399999999
2.231000 7.147927599999999
2.232000 7.1257524000000005
2.233000 7.1035236
2.234000 7.0812456
2.235000 7.0589207
2.236000 7.0365533
2.237000 7.0141472
2.238000 6.991706000000001
2.239000 6.9692329
2.240000 6.9467321
2.241000 6.9242068
2.242000 6.9016606
2.243000 6.8790972
2.244000 6.8565205
2.245000 6.8339333
2.246000 6.8113402
2.247000 6.7887439999999994
2.248000 6.7661479
2.249000 6.743555499999999
2.250000 6.720970599999999
2.251000 6.698396099999999
2.252000 6.6758357
2.253000 6.6532932
2.254000 6.630770900000001
2.255000 6.608272299999999
2.256000 6.5858014
2.257000 6.563361
2.258000 6.5409541
2.259000 6.5185845
2.260000 6.496255099999999
2.261000 6.4739689
2.262000 6.451728900000001
2.263000 6.4295381
2.264000 6.4074002000000005
2.265000 6.3853174
2.266000 6.3632935
2.267000 6.3413307
2.268000 6.319432
2.269000 6.297601
2.270000 6.275840100000001
2.271000 6.2541522
2.272000 6.2325403
2.273000 6.211007
2.274000 6.1895553
2.275000 6.1681882
2.276000 6.1469082
2.277000 6.125718
2.278000 6.1046202
2.279000 6.0836174
2.280000 6.0627125
2.281000 6.0419079
2.282000 6.0212065
2.283000 6.000610399999999
2.284000 5.9801225
2.285000 5.9597451
2.286000 5.9394807
2.287000 5.9193317
2.288000 5.8993004
2.289000 5.8793891
2.290000 5.8596004
2.291000 5.8399361
2.292000 5.8203987999999995
2.293000 5.8009904
2.294000 5.7817131
2.295000 5.7625692
2.296000 5.7435606
2.297000 5.724689000000001
2.298000 5.7059567
2.299000 5.6873657
2.300000 5.6689173
2.301000 5.6506137999999995
2.302000 5.6324571
2.303000 5.6144487
2.304000 5.59659
2.305000 5.5788834000000005
2.306000 5.5613298
2.307000 5.543931199999999
2.308000 5.5266891
2.309000 5.5096045
2.310000 5.4926794
2.311000 5.4759152
2.312000 5.4593131
2.313000 5.4428745
2.314000 5.4266005999999996
2.315000 5.4104928
2.316000 5.3945526
2.317000 5.3787809
2.318000 5.363179
2.319000 5.3477477
2.320000 5.3324886000000005
2.321000 5.3174023
2.322000 5.3024899
2.323000 5.2877527
2.324000 5.2731913
2.325000 5.2588068
2.326000 5.2446
2.327000 5.2305717000000005
2.328000 5.216722900000001
2.329000 5.2030541
2.330000 5.1895659
2.331000 5.1762592000000005
2.332000 5.1631343
2.333000 5.1501919
2.334000 5.1374324
2.335000 5.1248565
2.336000 5.1124647
2.337000 5.1002569
2.338000 5.0882339
2.339000 5.0763957
2.340000 5.064742600000001
2.341000 5.0532747
2.342000 5.0419919
2.343000 5.0308947
2.344000 5.019982499999999
2.345000 5.0092559
2.346000 4.998714499999999
2.347000 4.9883582
2.348000 4.9781866
2.349000 4.9681995
2.350000 4.9583968
2.351000 4.9487781
2.352000 4.939343
2.353000 4.9300913
2.354000 4.9210224
2.355000 4.9121358
2.356000 4.9034309
2.357000 4.894907
2.358000 4.8865639000000005
2.359000 4.8784003
2.360000 4.870415899999999
2.361000 4.8626103
2.362000 4.8549823
2.363000 4.8475314
2.364000 4.8402563
2.365000 4.8331566
2.366000 4.8262313
2.367000 4.8194792
2.368000 4.8128996
2.369000 4.8064914
2.370000 4.8002534
2.371000 4.7941849
2.372000 4.7882844
2.373000 4.7825508
2.374000 4.7769829999999995
2.375000 4.7715794
2.376000 4.7663391
2.377000 4.7612607
2.378000 4.756342999999999
2.379000 4.7515843
2.380000 4.746983200000001
2.381000 4.7425382
2.382000 4.7382474
2.383000 4.734109699999999
2.384000 4.7301233
2.385000 4.7262862000000005
2.386000 4.7225971
2.387000 4.7190543
2.388000 4.7156557
2.389000 4.7123995
2.390000 4.709283999999999
2.391000 4.7063071
2.392000 4.7034666000000005
2.393000 4.7007609
2.394000 4.6981879
2.395000 4.695745199999999
2.396000 4.6934307
2.397000 4.6912424
2.398000 4.6891782
2.399000 4.6872359
2.400000 4.6854127000000005
2.401000 4.6837069
2.402000 4.6821162
2.403000 4.680638
2.404000 4.6792697
2.405000 4.6780095
2.406000 4.6768546
2.407000 4.6758026
2.408000 4.6748508
2.409000 4.6739969
2.410000 4.6732385
2.411000 4.6725728
2.412000 4.6719976
2.413000 4.6715099
2.414000 4.6711072
2.415000 4.6707871999999995
2.416000 4.6705469
2.417000 4.6703838
2.418000 4.6702947
2.419000 4.6702776
2.420000 4.6703294
2.421000 4.6704471
2.422000 4.6706282
2.423000 4.6708696000000005
2.424000 4.6711687
2.425000 4.671522599999999
2.426000 4.6719283
2.427000 4.6723828
2.428000 4.6728835
2.429000 4.673427
2.430000 4.674010399999999
2.431000 4.674631
2.432000 4.6752851
2.433000 4.6759702
2.434000 4.6766829
2.435000 4.6774201
2.436000 4.678179
2.437000 4.678956
2.438000 4.679748
2.439000 4.6805516
2.440000 4.6813636999999995
2.441000 4.682181
2.442000 4.6830002
2.443000 4.6838182999999995
2.444000 4.6846315
2.445000 4.6854369
2.446000 4.6862312
2.447000 4.6870105
2.448000 4.6877718999999995
2.449000 4.6885122
2.450000 4.6892278
2.451000 4.6899151
2.452000 4.6905711000000005
2.453000 4.6911925
2.454000 4.6917759000000006
2.455000 4.6923179
2.456000 4.6928149
2.457000 4.6932637999999995
2.458000 4.6936613000000005
2.459000 4.6940040000000005
2.460000 4.6942886
2.461000 4.6945117000000005
2.462000 4.6946697
2.463000 4.6947595
2.464000 4.6947777
2.465000 4.694721100000001
2.466000 4.6945862
2.467000 4.6943702
2.468000 4.6940691999999995
2.469000 4.6936799
2.470000 4.6931993
2.471000 4.6926238
2.472000 4.6919502
2.473000 4.691175
2.474000 4.6902951
2.475000 4.6893071
2.476000 4.6882078
2.477000 4.6869934
2.478000 4.6856608
2.479000 4.6842068
2.480000 4.6826281
2.481000 4.6809211
2.482000 4.6790823
2.483000 4.677108700000001
2.484000 4.674996800000001
2.485000 4.6727434
2.486000 4.670345
2.487000 4.6677984
2.488000 4.6651001999999995
2.489000 4.662247
2.490000 4.6592358
2.491000 4.656063
2.492000 4.6527255
2.493000 4.64922
2.494000 4.6455435000000005
2.495000 4.6416927
2.496000 4.637664200000001
2.497000 4.6334550000000005
2.498000 4.6290617
2.499000 4.6244819
2.500000 4.619712
2.501000 4.614749199999999
2.502000 4.6095904
2.503000 4.6042327
2.504000 4.5986731
2.505000 4.5929085
2.506000 4.5869365
2.507000 4.580754
2.508000 4.5743580999999995
2.509000 4.5677461
2.510000 4.5609150000000005
2.511000 4.5538623000000005
2.512000 4.5465853
2.513000 4.539081100000001
2.514000 4.531347
2.515000 4.5233805
2.516000 4.5151792
2.517000 4.5067403
2.518000 4.4980612
2.519000 4.4891391
2.520000 4.4799714999999996
2.521000 4.4705562
2.522000 4.4608906
2.523000 4.4509724
2.524000 4.440799
2.525000 4.4303678
2.526000 4.4196766
2.527000 4.4087231
2.528000 4.3975048
2.529000 4.3860193
2.530000 4.3742649
2.531000 4.3622388999999995
2.532000 4.3499392
2.533000 4.3373637
2.534000 4.3245103
2.535000 4.3113768
2.536000 4.2979613
2.537000 4.2842619
2.538000 4.270276399999999
2.539000 4.2560034
2.540000 4.2414404
2.541000 4.2265862
2.542000 4.2114384
2.543000 4.195996
2.544000 4.1802566
2.545000 4.1642193
2.546000 4.147882
2.547000 4.1312434
2.548000 4.1143019
2.549000 4.097056
2.550000 4.0795047
2.551000 4.061646
2.552000 4.0434792999999996
2.553000 4.0250029
2.554000 4.0062159
2.555000 3.9871167
2.556000 3.9677046000000002
2.557000 3.9479785000000005
2.558000 3.9279372
2.559000 3.9075796000000005
2.560000 3.8869049
2.561000 3.8659122
2.562000 3.8446005
2.563000 3.8229693
2.564000 3.8010175999999998
2.565000 3.7787449
2.566000 3.7561501999999996
2.567000 3.7332334
2.568000 3.7099935
2.569000 3.6864299000000003
2.570000 3.6625426
2.571000 3.6383308000000003
2.572000 3.6137942
2.573000 3.5889324
2.574000 3.5637453
2.575000 3.5382327
2.576000 3.5123941
2.577000 3.4862295000000003
2.578000 3.4597389
2.579000 3.4329224
2.580000 3.40578
2.581000 3.3783115
2.582000 3.3505174999999996
2.583000 3.3223979
2.584000 3.2939531
2.585000 3.2651833999999997
2.586000 3.2360888999999995
2.587000 3.2066703000000003
2.588000 3.1769279
2.589000 3.1468626
2.590000 3.1164747
2.591000 3.0857649
2.592000 3.0547338
2.593000 3.0233823
2.594000 2.9917113
2.595000 2.9597217
2.596000 2.9274142999999997
2.597000 2.8947903
2.598000 2.8618505
2.599000 2.8285963
2.600000 2.7950289
2.601000 2.7611492
2.602000 2.7269589
2.603000 2.6924592
2.604000 2.6576513
2.605000 2.6225371
2.606000 2.5871178
2.607000 2.5513953
2.608000 2.515371
2.609000 2.4790466
2.610000 2.4424238000000003
2.611000 2.4055047
2.612000 2.3682909
2.613000 2.3307843000000004
2.614000 2.292987
2.615000 2.2549009
2.616000 2.2165282
2.617000 2.1778708
2.618000 2.1389309
2.619000 2.0997107
2.620000 2.0602126
2.621000 2.0204388
2.622000 1.9803914999999999
2.623000 1.9400733
2.624000 1.8994866
2.625000 1.8586339
2.626000 1.8175179
2.627000 1.7761411
2.628000 1.7345062000000002
2.629000 1.6926158
2.630000 1.6504729
2.631000 1.6080802
2.632000 1.5654407
2.633000 1.5225573
2.634000 1.4794331
2.635000 1.4360712
2.636000 1.3924747
2.637000 1.3486468
2.638000 1.3045909
2.639000 1.2603103
2.640000 1.2158085
2.641000 1.1710888
2.642000 1.1261548
2.643000 1.0810101
2.644000 1.0356584
2.645000 0.99010328
2.646000 0.94434852
2.647000 0.89839799
2.648000 0.85225552
2.649000 0.80592502
2.650000 0.75941035
2.651000 0.71271555
2.652000 0.6658447
2.653000 0.6188018200000001
2.654000 0.57159103
2.655000 0.52421647
2.656000 0.47668236999999997
2.657000 0.42899297999999997
2.658000 0.38115254000000004
2.659000 0.33316537999999996
2.660000 0.28503586000000003
2.661000 0.23676839
2.662000 0.18836739
2.663000 0.13983735
2.664000 0.09118279
2.665000 0.042408274
2.666000 -0.0064815904
2.667000 -0.05548215099999999
2.668000 -0.10458870999999999
2.669000 -0.15379653
2.670000 -0.20310082000000002
2.671000 -0.25249675
2.672000 -0.30197944
2.673000 -0.35154396000000004
2.674000 -0.40118536000000005
2.675000 -0.45089861
2.676000 -0.50067869
2.677000 -0.55052047
2.678000 -0.60041877
2.679000 -0.65036844
2.680000 -0.7003642600000001
2.681000 -0.75040096
2.682000 -0.8004732400000001
2.683000 -0.8505756999999999
2.684000 -0.90070302
2.685000 -0.9508497100000001
2.686000 -1.0010103
2.687000 -1.0511793
2.688000 -1.1013511999999999
2.689000 -1.1515205000000002
2.690000 -1.2016814
2.691000 -1.2518284
2.692000 -1.3019558
2.693000 -1.352058
2.694000 -1.4021291
2.695000 -1.4521635
2.696000 -1.5021554
2.697000 -1.5520990000000001
2.698000 -1.6019884000000002
2.699000 -1.6518179000000002
2.700000 -1.7015815
2.701000 -1.7512731
2.702000 -1.8008871
2.703000 -1.8504174000000002
2.704000 -1.899858
2.705000 -1.949203
2.706000 -1.9984463000000001
2.707000 -2.0475818
2.708000 -2.0966034000000002
2.709000 -2.1455051
2.710000 -2.1942809
2.711000 -2.2429245
2.712000 -2.2914298
2.713000 -2.3397906
2.714000 -2.3880007
2.715000 -2.4360539
2.716000 -2.483944
2.717000 -2.5316648
2.718000 -2.5792101
2.719000 -2.6265734999999997
2.720000 -2.6737489
2.721000 -2.7207298
2.722000 -2.7675102
2.723000 -2.8140834
2.724000 -2.8604433
2.725000 -2.9065836000000003
2.726000 -2.952498
2.727000 -2.9981799
2.728000 -3.0436233
2.729000 -3.0888215
2.730000 -3.1337682
2.731000 -3.1784571999999995
2.732000 -3.2228816
2.733000 -3.2670356
2.734000 -3.3109125
2.735000 -3.3545058
2.736000 -3.397809
2.737000 -3.440816
2.738000 -3.4835201000000002
2.739000 -3.5259150000000004
2.740000 -3.5679944
2.741000 -3.6097515
2.742000 -3.6511801000000004
2.743000 -3.6922737999999997
2.744000 -3.7330262000000003
2.745000 -3.7734311
2.746000 -3.8134821
2.747000 -3.8531724000000005
2.748000 -3.8924962
2.749000 -3.9314467
2.750000 -3.970018
2.751000 -4.0082034
2.752000 -4.0459968
2.753000 -4.0833917
2.754000 -4.1203819
2.755000 -4.1569613
2.756000 -4.1931238
2.757000 -4.2288627000000005
2.758000 -4.2641722
2.759000 -4.2990461
2.760000 -4.3334778
2.761000 -4.3674618
2.762000 -4.400991299999999
2.763000 -4.4340607
2.764000 -4.4666637
2.765000 -4.4987939
2.766000 -4.5304459
2.767000 -4.5616131
2.768000 -4.5922894
2.769000 -4.6224691
2.770000 -4.6521459
2.771000 -4.6813142
2.772000 -4.7099676
2.773000 -4.7381002
2.774000 -4.7657065
2.775000 -4.7927801
2.776000 -4.8193153
2.777000 -4.8453063
2.778000 -4.8707474
2.779000 -4.8956327
2.780000 -4.9199563
2.781000 -4.9437124
2.782000 -4.9668957
2.783000 -4.9895003
2.784000 -5.0115205000000005
2.785000 -5.032951
2.786000 -5.0537862
2.787000 -5.0740205
2.788000 -5.0936487
2.789000 -5.1126651
2.790000 -5.1310647000000005
2.791000 -5.1488422
2.792000 -5.1659923
2.793000 -5.1825095
2.794000 -5.198388899999999
2.795000 -5.2136257
2.796000 -5.2282147000000005
2.797000 -5.2421505999999995
2.798000 -5.255429100000001
2.799000 -5.2680448
2.800000 -5.2799929
2.801000 -5.2912686
2.802000 -5.3018674
2.803000 -5.3117845
2.804000 -5.3210154
2.805000 -5.3295553
2.806000 -5.3373996
2.807000 -5.3445444
2.808000 -5.3509846
2.809000 -5.3567160000000005
2.810000 -5.3617343
2.811000 -5.3660356
2.812000 -5.3696152
2.813000 -5.3724688
2.814000 -5.3745925
2.815000 -5.3759824
2.816000 -5.3766344
2.817000 -5.3765446
2.818000 -5.375709
2.819000 -5.374123900000001
2.820000 -5.371785200000001
2.821000 -5.3686894
2.822000 -5.364833
2.823000 -5.3602122
2.824000 -5.3548232
2.825000 -5.348663
2.826000 -5.341728
2.827000 -5.334014799999999
2.828000 -5.32552
2.829000 -5.3162407
2.830000 -5.306173899999999
2.831000 -5.2953161
2.832000 -5.2836645
2.833000 -5.2712164999999995
2.834000 -5.257969
2.835000 -5.243919
2.836000 -5.2290643999999995
2.837000 -5.2134022
2.838000 -5.1969301
2.839000 -5.1796451
2.840000 -5.1615454
2.841000 -5.1426284
2.842000 -5.1228922
2.843000 -5.1023344999999996
2.844000 -5.0809532
2.845000 -5.0587463999999995
2.846000 -5.0357118
2.847000 -5.011848
2.848000 -4.9871534
2.849000 -4.9616259000000005
2.850000 -4.935264200000001
2.851000 -4.908066600000001
2.852000 -4.8800319000000005
2.853000 -4.8511587
2.854000 -4.8214458
2.855000 -4.7908921
2.856000 -4.7594965
2.857000 -4.7272578
2.858000 -4.6941753
2.859000 -4.660248
2.860000 -4.6254754
2.861000 -4.5898564
2.862000 -4.5533907
2.863000 -4.5160778
2.864000 -4.477917
2.865000 -4.438908
2.866000 -4.3990507999999995
2.867000 -4.358344499999999
2.868000 -4.316789699999999
2.869000 -4.2743858
2.870000 -4.2311333
2.871000 -4.1870322
2.872000 -4.1420825
2.873000 -4.096284499999999
2.874000 -4.049639
2.875000 -4.0021461
2.876000 -3.9538062999999997
2.877000 -3.9046202
2.878000 -3.8545888
2.879000 -3.8037129000000003
2.880000 -3.7519932
2.881000 -3.6994304999999996
2.882000 -3.6460262
2.883000 -3.5917814999999997
2.884000 -3.5366978000000002
2.885000 -3.4807764
2.886000 -3.4240189999999995
2.887000 -3.3664267999999997
2.888000 -3.3080014999999996
2.889000 -3.2487452
2.890000 -3.1886596000000003
2.891000 -3.1277467000000003
2.892000 -3.0660085
2.893000 -3.0034473
2.894000 -2.9400652
2.895000 -2.8758646999999997
2.896000 -2.8108481000000003
2.897000 -2.745018
2.898000 -2.678377
2.899000 -2.6109278
2.900000 -2.5426732
2.901000 -2.4736162
2.902000 -2.4037598
2.903000 -2.333107
2.904000 -2.2616609999999997
2.905000 -2.189425
2.906000 -2.1164022
2.907000 -2.0425964000000003
2.908000 -1.9680106999999998
2.909000 -1.892649
2.910000 -1.8165147
2.911000 -1.7396117
2.912000 -1.6619438
2.913000 -1.5835149
2.914000 -1.504329
2.915000 -1.4243903
2.916000 -1.3437027000000001
2.917000 -1.2622708
2.918000 -1.1800987
2.919000 -1.0971908000000001
2.920000 -1.0135519000000002
2.921000 -0.92918649
2.922000 -0.84409919
2.923000 -0.75829485
2.924000 -0.67177839
2.925000 -0.58455477
2.926000 -0.49662906999999995
2.927000 -0.40800645999999996
2.928000 -0.31869221000000003
2.929000 -0.22869166000000002
2.930000 -0.13801022000000002
2.931000 -0.046653437
2.932000 0.045373096
2.933000 0.13806367
2.934000 0.23141251999999998
2.935000 0.32541377
2.936000 0.42006150000000003
2.937000 0.51534963
2.938000 0.61127208
2.939000 0.70782267
2.940000 0.80499509
2.941000 0.9027830299999999
2.942000 1.00118
2.943000 1.1001795
2.944000 1.1997748000000001
2.945000 1.2999593999999999
2.946000 1.4007265
2.947000 1.5020692
2.948000 1.6039805
2.949000 1.7064538
2.950000 1.8094815
2.951000 1.9130569
2.952000 2.0171723999999998
2.953000 2.1218209
2.954000 2.2269949
2.955000 2.3326871999999996
2.956000 2.4388900000000002
2.957000 2.5455957000000002
2.958000 2.6527969
2.959000 2.7604856
2.960000 2.868654
2.961000 2.9772943
2.962000 3.0863985
2.963000 3.1959586
2.964000 3.3059668
2.965000 3.4164146
2.966000 3.5272936999999995
2.967000 3.6385961
2.968000 3.7503131
2.969000 3.8624365000000003
2.970000 3.9749578
2.971000 4.0878683
2.972000 4.2011595999999995
2.973000 4.3148227
2.974000 4.428849
2.975000 4.5432299
2.976000 4.6579566
2.977000 4.7730196000000005
2.978000 4.8884105
2.979000 5.0041199
2.980000 5.1201388
2.981000 5.236458
2.982000 5.3530686
2.983000 5.4699611
2.984000 5.5871262999999995
2.985000 5.7045545
2.986000 5.8222368
2.987000 5.9401635
2.988000 6.0583252
2.989000 6.1767123999999995
2.990000 6.2953152
2.991000 6.414123600000001
2.992000 6.5331288
2.993000 6.6523209
2.994000 6.7716897
2.995000 6.8912253
2.996000 7.0109181000000005
2.997000 7.130758500000001
2.998000 7.2507359
2.999000 7.3708408
3.000000 7.491062599999999
3.001000 7.6113917
3.002000 7.731817700000001
3.003000 7.8523301000000005
3.004000 7.972919200000001
3.005000 8.0935746
3.006000 8.214286
3.007000 8.3350435
3.008000 8.455836
3.009000 8.5766539
3.010000 8.697486699999999
3.011000 8.8183232
3.012000 8.939153699999999
3.013000 9.059967100000001
3.014000 9.1807537
3.015000 9.301502300000001
3.016000 9.4222024
3.017000 9.542843
3.018000 9.6634142
3.019000 9.783904999999999
3.020000 9.9043041
3.021000 10.0246
3.022000 10.144789999999999
3.023000 10.264850000000001
3.024000 10.384780000000001
3.025000 10.50456
3.026000 10.624179999999999
3.027000 10.743640000000001
3.028000 10.86293
3.029000 10.98202
3.030000 11.10092
3.031000 11.2196
3.032000 11.33806
3.033000 11.4563
3.034000 11.57429
3.035000 11.69202
3.036000 11.8095
3.037000 11.926689999999999
3.038000 12.0436
3.039000 12.160219999999999
3.040000 12.27653
3.041000 12.39251
3.042000 12.50817
3.043000 12.62349
3.044000 12.738459999999998
3.045000 12.853069999999999
3.046000 12.967300000000002
3.047000 13.08115
3.048000 13.19461
3.049000 13.307659999999998
3.050000 13.420290000000001
3.051000 13.5325
3.052000 13.64427
3.053000 13.755590000000002
3.054000 13.86646
3.055000 13.976849999999999
3.056000 14.086770000000001
3.057000 14.19619
3.058000 14.305109999999999
3.059000 14.413509999999999
3.060000 14.521400000000002
3.061000 14.628749999999998
3.062000 14.73556
3.063000 14.841809999999999
3.064000 14.94749
3.065000 15.0526
3.066000 15.157119999999999
3.067000 15.261050000000001
3.068000 15.36436
3.069000 15.46706
3.070000 15.56912
3.071000 15.67055
3.072000 15.77132
3.073000 15.87144
3.074000 15.970889999999999
3.075000 16.06965
3.076000 16.16772
3.077000 16.265089999999997
3.078000 16.36175
3.079000 16.45769
3.080000 16.55289
3.081000 16.64735
3.082000 16.74106
3.083000 16.83401
3.084000 16.92618
3.085000 17.017570000000003
3.086000 17.10818
3.087000 17.19797
3.088000 17.28696
3.089000 17.37513
3.090000 17.46247
3.091000 17.54896
3.092000 17.634610000000002
3.093000 17.7194
3.094000 17.80332
3.095000 17.88636
3.096000 17.968519999999998
3.097000 18.049780000000002
3.098000 18.13013
3.099000 18.20957
3.100000 18.28809
3.101000 18.36567
3.102000 18.44231
3.103000 18.518
3.104000 18.59273
3.105000 18.6665
3.106000 18.73928
3.107000 18.81108
3.108000 18.881880000000002
3.109000 18.95169
3.110000 19.02048
3.111000 19.08824
3.112000 19.154989999999998
3.113000 19.22069
3.114000 19.28535
3.115000 19.348950000000002
3.116000 19.4115
3.117000 19.47297
3.118000 19.53336
3.119000 19.592670000000002
3.120000 19.650889999999997
3.121000 19.708000000000002
3.122000 19.764010000000003
3.123000 19.81889
3.124000 19.87265
3.125000 19.92529
3.126000 19.976779999999998
3.127000 20.02712
3.128000 20.07631
3.129000 20.12434
3.130000 20.1712
3.131000 20.216890000000003
3.132000 20.261390000000002
3.133000 20.30471
3.134000 20.34683
3.135000 20.38775
3.136000 20.42746
3.137000 20.46595
3.138000 20.50322
3.139000 20.539270000000002
3.140000 20.57408
3.141000 20.60765
3.142000 20.639969999999998
3.143000 20.671039999999998
3.144000 20.700850000000003
3.145000 20.729400000000002
3.146000 20.75667
3.147000 20.78267
3.148000 20.80739
3.149000 20.83082
3.150000 20.85296
3.151000 20.8738
3.152000 20.89334
3.153000 20.911569999999998
3.154000 20.92849
3.155000 20.944090000000003
3.156000 20.958360000000003
3.157000 20.971310000000003
3.158000 20.98292
3.159000 20.9932
3.160000 21.00213
3.161000 21.00972
3.162000 21.01596
3.163000 21.02084
3.164000 21.02436
3.165000 21.02652
3.166000 21.02732
3.167000 21.02674
3.168000 21.02478
3.169000 21.02145
3.170000 21.01673
3.171000 21.01063
3.172000 21.003140000000002
3.173000 20.99425
3.174000 20.98397
3.175000 20.9723
3.176000 20.95921
3.177000 20.94473
3.178000 20.92883
3.179000 20.91153
3.180000 20.89281
3.181000 20.87267
3.182000 20.85112
3.183000 20.82815
3.184000 20.803749999999997
3.185000 20.777919999999998
3.186000 20.75067
3.187000 20.72199
3.188000 20.69188
3.189000 20.660339999999998
3.190000 20.62736
3.191000 20.592940000000002
3.192000 20.55709
3.193000 20.5198
3.194000 20.48106
3.195000 20.44089
3.196000 20.39927
3.197000 20.35621
3.198000 20.3117
3.199000 20.265739999999997
3.200000 20.21834
3.201000 20.169500000000003
3.202000 20.1192
3.203000 20.06746
3.204000 20.01427
3.205000 19.95963
3.206000 19.90354
3.207000 19.846
3.208000 19.78701
3.209000 19.72657
3.210000 19.66468
3.211000 19.60135
3.212000 19.53656
3.213000 19.47033
3.214000 19.402649999999998
3.215000 19.33353
3.216000 19.26296
3.217000 19.19094
3.218000 19.11748
3.219000 19.04258
3.220000 18.96624
3.221000 18.888460000000002
3.222000 18.80923
3.223000 18.72858
3.224000 18.64648
3.225000 18.56295
3.226000 18.47799
3.227000 18.3916
3.228000 18.30378
3.229000 18.21453
3.230000 18.12386
3.231000 18.03176
3.232000 17.93825
3.233000 17.84332
3.234000 17.74697
3.235000 17.64921
3.236000 17.55005
3.237000 17.44947
3.238000 17.34749
3.239000 17.244110000000003
3.240000 17.139319999999998
3.241000 17.03314
3.242000 16.92557
3.243000 16.81661
3.244000 16.70627
3.245000 16.59454
3.246000 16.48143
3.247000 16.36695
3.248000 16.25109
3.249000 16.13387
3.250000 16.01528
3.251000 15.89534
3.252000 15.77403
3.253000 15.651380000000001
3.254000 15.52737
3.255000 15.40202
3.256000 15.275340000000002
3.257000 15.14731
3.258000 15.01796
3.259000 14.88728
3.260000 14.755289999999999
3.261000 14.621970000000001
3.262000 14.48735
3.263000 14.351420000000001
3.264000 14.214189999999999
3.265000 14.075660000000001
3.266000 13.935839999999999
3.267000 13.79474
3.268000 13.65236
3.269000 13.508700000000001
3.270000 13.36378
3.271000 13.217590000000001
3.272000 13.07015
3.273000 12.92145
3.274000 12.77151
3.275000 12.62033
3.276000 12.46791
3.277000 12.314269999999999
3.278000 12.1594
3.279000 12.00332
3.280000 11.84603
3.281000 11.68753
3.282000 11.527840000000001
3.283000 11.366959999999999
3.284000 11.2049
3.285000 11.04165
3.286000 10.87724
3.287000 10.71166
3.288000 10.544929999999999
3.289000 10.37704
3.290000 10.20802
3.291000 10.037849999999999
3.292000 9.8665603
3.293000 9.6941449
3.294000 9.5206149
3.295000 9.345977
3.296000 9.1702394
3.297000 8.9934096
3.298000 8.8154942
3.299000 8.6365014
3.300000 8.4564395
3.301000 8.2753152
3.302000 8.0931373
3.303000 7.9099134
3.304000 7.7256508
3.305000 7.540358599999999
3.306000 7.3540442
3.307000 7.166715699999999
3.308000 6.9783814
3.309000 6.7890503
3.310000 6.5987296
3.311000 6.407428499999999
3.312000 6.2151555
3.313000 6.0219191
3.314000 5.8277275
3.315000 5.6325894000000005
3.316000 5.4365136000000005
3.317000 5.2395087
3.318000 5.0415836
3.319000 4.842747
3.320000 4.6430077
3.321000 4.4423748
3.322000 4.2408570999999995
3.323000 4.038463500000001
3.324000 3.8352031
3.325000 3.6310848
3.326000 3.4261178
3.327000 3.2203115999999996
3.328000 3.0136751
3.329000 2.8062178
3.330000 2.5979489
3.331000 2.3888778
3.332000 2.1790139
3.333000 1.9683668
3.334000 1.7569458
3.335000 1.5447607
3.336000 1.3318211
3.337000 1.1181366
3.338000 0.90371696
3.339000 0.6885720399999999
3.340000 0.47271162999999994
3.341000 0.25614570000000003
3.342000 0.038884211
3.343000 -0.17906283
3.344000 -0.39768536
3.345000 -0.6169732699999999
3.346000 -0.83691636
3.347000 -1.0575045
3.348000 -1.2787274
3.349000 -1.5005747999999999
3.350000 -1.7230362
3.351000 -1.9461012
3.352000 -2.1697594000000002
3.353000 -2.3940003
3.354000 -2.6188133
3.355000 -2.844188
3.356000 -3.0701136
3.357000 -3.2965794
3.358000 -3.5235751000000004
3.359000 -3.7510894
3.360000 -3.9791118
3.361000 -4.2076316
3.362000 -4.4366382
3.363000 -4.6661202
3.364000 -4.8960671
3.365000 -5.1264681
3.366000 -5.357312
3.367000 -5.5885881
3.368000 -5.8202852
3.369000 -6.0523923
3.370000 -6.2848985
3.371000 -6.5177925
3.372000 -6.7510635
3.373000 -6.9847003
3.374000 -7.2186917
3.375000 -7.453027399999999
3.376000 -7.6876953
3.377000 -7.9226844000000005
3.378000 -8.1579834
3.379000 -8.3935805
3.380000 -8.6294651
3.381000 -8.8656254
3.382000 -9.102051
3.383000 -9.3387291
3.384000 -9.5756494
3.385000 -9.812799799999999
3.386000 -10.05017
3.387000 -10.287749999999999
3.388000 -10.52552
3.389000 -10.76348
3.390000 -11.001610000000001
3.391000 -11.2399
3.392000 -11.47834
3.393000 -11.71692
3.394000 -11.95562
3.395000 -12.19444
3.396000 -12.43336
3.397000 -12.67238
3.398000 -12.91147
3.399000 -13.15063
3.400000 -13.38984
3.401000 -13.6291
3.402000 -13.86839
3.403000 -14.107700000000001
3.404000 -14.34701
3.405000 -14.58632
3.406000 -14.82562
3.407000 -15.06489
3.408000 -15.30412
3.409000 -15.54329
3.410000 -15.782399999999999
3.411000 -16.02143
3.412000 -16.260379999999998
3.413000 -16.49923
3.414000 -16.737959999999998
3.415000 -16.97657
3.416000 -17.215040000000002
3.417000 -17.45336
3.418000 -17.69153
3.419000 -17.92952
3.420000 -18.16732
3.421000 -18.40493
3.422000 -18.64232
3.423000 -18.8795
3.424000 -19.11644
3.425000 -19.35314
3.426000 -19.58958
3.427000 -19.82574
3.428000 -20.06163
3.429000 -20.29722
3.430000 -20.532510000000002
3.431000 -20.76747
3.432000 -21.00211
3.433000 -21.2364
3.434000 -21.47034
3.435000 -21.7039
3.436000 -21.93709
3.437000 -22.16989
3.438000 -22.40228
3.439000 -22.63426
3.440000 -22.86581
3.441000 -23.09691
3.442000 -23.32757
3.443000 -23.55776
3.444000 -23.78747
3.445000 -24.01669
3.446000 -24.24541
3.447000 -24.47361
3.448000 -24.70129
3.449000 -24.928420000000003
3.450000 -25.15501
3.451000 -25.38103
3.452000 -25.606469999999998
3.453000 -25.83133
3.454000 -26.055590000000002
3.455000 -26.27923
3.456000 -26.50225
3.457000 -26.724619999999998
3.458000 -26.946350000000002
3.459000 -27.167419999999996
3.460000 -27.38781
3.461000 -27.60752
3.462000 -27.82652
3.463000 -28.044819999999998
3.464000 -28.26239
3.465000 -28.479219999999998
3.466000 -28.695310000000003
3.467000 -28.910639999999997
3.468000 -29.1252
3.469000 -29.338969999999996
3.470000 -29.55194
3.471000 -29.76411
3.472000 -29.975459999999998
3.473000 -30.18598
3.474000 -30.395650000000003
3.475000 -30.60447
3.476000 -30.812420000000003
3.477000 -31.019479999999998
3.478000 -31.225659999999998
3.479000 -31.430940000000003
3.480000 -31.635289999999998
3.481000 -31.83872
3.482000 -32.041219999999996
3.483000 -32.24276
3.484000 -32.44334
3.485000 -32.642939999999996
3.486000 -32.841559999999994
3.487000 -33.03917
3.488000 -33.23578
3.489000 -33.43136
3.490000 -33.62592
3.491000 -33.81942
3.492000 -34.01187
3.493000 -34.203250000000004
3.494000 -34.39355
3.495000 -34.582750000000004
3.496000 -34.770849999999996
3.497000 -34.957840000000004
3.498000 -35.14369
3.499000 -35.32841
3.500000 -35.51197
3.501000 -35.694379999999995
3.502000 -35.8756
3.503000 -36.05565
3.504000 -36.2345
3.505000 -36.41213
3.506000 -36.58856
3.507000 -36.76375
3.508000 -36.93769
3.509000 -37.110389999999995
3.510000 -37.28181
3.511000 -37.45197
3.512000 -37.62083
3.513000 -37.7884
3.514000 -37.954660000000004
3.515000 -38.11961
3.516000 -38.28322
3.517000 -38.44549
3.518000 -38.606410000000004
3.519000 -38.76596
3.520000 -38.92414
3.521000 -39.08094
3.522000 -39.23634
3.523000 -39.39033
3.524000 -39.54291
3.525000 -39.69406
3.526000 -39.84378
3.527000 -39.99205
3.528000 -40.13886
3.529000 -40.2842
3.530000 -40.42806
3.531000 -40.57043
3.532000 -40.7113
3.533000 -40.85066
3.534000 -40.9885
3.535000 -41.124810000000004
3.536000 -41.25959
3.537000 -41.392810000000004
3.538000 -41.52447
3.539000 -41.654560000000004
3.540000 -41.78307
3.541000 -41.90999
3.542000 -42.035309999999996
3.543000 -42.15901
3.544000 -42.2811
3.545000 -42.401559999999996
3.546000 -42.52039
3.547000 -42.63756
3.548000 -42.75308
3.549000 -42.86692
3.550000 -42.979099999999995
3.551000 -43.08958
3.552000 -43.19838
3.553000 -43.30547
3.554000 -43.41084
3.555000 -43.51449
3.556000 -43.61642
3.557000 -43.7166
3.558000 -43.81503
3.559000 -43.91171
3.560000 -44.006620000000005
3.561000 -44.099759999999996
3.562000 -44.19112
3.563000 -44.28068
3.564000 -44.368449999999996
3.565000 -44.4544
3.566000 -44.53855
3.567000 -44.62086
3.568000 -44.70134
3.569000 -44.77999
3.570000 -44.85678
3.571000 -44.931720000000006
3.572000 -45.00479
3.573000 -45.07599
3.574000 -45.14531
3.575000 -45.21275
3.576000 -45.27829
3.577000 -45.341930000000005
3.578000 -45.40366
3.579000 -45.463480000000004
3.580000 -45.52137
3.581000 -45.577329999999996
3.582000 -45.63135
3.583000 -45.68343
3.584000 -45.73355
3.585000 -45.78172
3.586000 -45.82792
3.587000 -45.87215
3.588000 -45.9144
3.589000 -45.95467
3.590000 -45.99294
3.591000 -46.029219999999995
3.592000 -46.06349
3.593000 -46.095760000000006
3.594000 -46.12601
3.595000 -46.15423
3.596000 -46.18043
3.597000 -46.2046
3.598000 -46.226729999999996
3.599000 -46.246809999999996
3.600000 -46.26484
3.601000 -46.28082
3.602000 -46.29473
3.603000 -46.306580000000004
3.604000 -46.31636
3.605000 -46.32407
3.606000 -46.32969
3.607000 -46.33323
3.608000 -46.33467
3.609000 -46.33403
3.610000 -46.33128
3.611000 -46.32643
3.612000 -46.31947
3.613000 -46.3104
3.614000 -46.299220000000005
3.615000 -46.285920000000004
3.616000 -46.270489999999995
3.617000 -46.25293
3.618000 -46.23325
3.619000 -46.21143
3.620000 -46.18748
3.621000 -46.16138
3.622000 -46.13314
3.623000 -46.10275
3.624000 -46.07021
3.625000 -46.035520000000005
3.626000 -45.998670000000004
3.627000 -45.95967
3.628000 -45.9185
3.629000 -45.87517
3.630000 -45.82968
3.631000 -45.78201
3.632000 -45.73218
3.633000 -45.68017
3.634000 -45.62599
3.635000 -45.56963
3.636000 -45.511089999999996
3.637000 -45.45037
3.638000 -45.38747
3.639000 -45.32239
3.640000 -45.25512
3.641000 -45.18567
3.642000 -45.11403
3.643000 -45.04021
3.644000 -44.964189999999995
3.645000 -44.88599
3.646000 -44.8056
3.647000 -44.72301
3.648000 -44.63824
3.649000 -44.55128
3.650000 -44.46212
3.651000 -44.370779999999996
3.652000 -44.27725
3.653000 -44.18153
3.654000 -44.08362
3.655000 -43.98352
3.656000 -43.88123
3.657000 -43.776759999999996
3.658000 -43.6701
3.659000 -43.56125
3.660000 -43.45023
3.661000 -43.337019999999995
3.662000 -43.22163
3.663000 -43.10406
3.664000 -42.98432
3.665000 -42.8624
3.666000 -42.7383
3.667000 -42.61204
3.668000 -42.483599999999996
3.669000 -42.353
3.670000 -42.22023
3.671000 -42.0853
3.672000 -41.94821
3.673000 -41.80896
3.674000 -41.667559999999995
3.675000 -41.52401
3.676000 -41.37831
3.677000 -41.23046
3.678000 -41.080470000000005
3.679000 -40.92835
3.680000 -40.77409
3.681000 -40.6177
3.682000 -40.45918
3.683000 -40.29854
3.684000 -40.13578
3.685000 -39.9709
3.686000 -39.80392
3.687000 -39.63483
3.688000 -39.46364
3.689000 -39.29036
3.690000 -39.11498
3.691000 -38.93752
3.692000 -38.757979999999996
3.693000 -38.57637
3.694000 -38.39268
3.695000 -38.20694
3.696000 -38.01914
3.697000 -37.82928
3.698000 -37.63738
3.699000 -37.44344
3.700000 -37.24747
3.701000 -37.04948
3.702000 -36.84946
3.703000 -36.64743
3.704000 -36.44339
3.705000 -36.23736
3.706000 -36.02933
3.707000 -35.81932
3.708000 -35.60733
3.709000 -35.393370000000004
3.710000 -35.17745
3.711000 -34.95957
3.712000 -34.739740000000005
3.713000 -34.51798
3.714000 -34.29428
3.715000 -34.06866
3.716000 -33.841120000000004
3.717000 -33.61168
3.718000 -33.38034
3.719000 -33.147110000000005
3.720000 -32.912
3.721000 -32.675019999999996
3.722000 -32.43617
3.723000 -32.19547
3.724000 -31.952930000000002
3.725000 -31.708550000000002
3.726000 -31.46235
3.727000 -31.21434
3.728000 -30.96452
3.729000 -30.712899999999998
3.730000 -30.459500000000002
3.731000 -30.204320000000003
3.732000 -29.947380000000003
3.733000 -29.68868
3.734000 -29.42824
3.735000 -29.166069999999998
3.736000 -28.902169999999998
3.737000 -28.63656
3.738000 -28.36925
3.739000 -28.10026
3.740000 -27.82958
3.741000 -27.55724
3.742000 -27.28324
3.743000 -27.007589999999997
3.744000 -26.730320000000003
3.745000 -26.45143
3.746000 -26.17093
3.747000 -25.888830000000002
3.748000 -25.60515
3.749000 -25.3199
3.750000 -25.03309
3.751000 -24.74474
3.752000 -24.45486
3.753000 -24.16345
3.754000 -23.870540000000002
3.755000 -23.576140000000002
3.756000 -23.28025
3.757000 -22.9829
3.758000 -22.684099999999997
3.759000 -22.38386
3.760000 -22.082189999999997
3.761000 -21.77911
3.762000 -21.47463
3.763000 -21.168770000000002
3.764000 -20.86154
3.765000 -20.55295
3.766000 -20.24302
3.767000 -19.93176
3.768000 -19.61919
3.769000 -19.305320000000002
3.770000 -18.99016
3.771000 -18.67374
3.772000 -18.35606
3.773000 -18.037139999999997
3.774000 -17.71699
3.775000 -17.39563
3.776000 -17.073079999999997
3.777000 -16.74934
3.778000 -16.42444
3.779000 -16.098399999999998
3.780000 -15.77121
3.781000 -15.442910000000001
3.782000 -15.11351
3.783000 -14.783019999999999
3.784000 -14.451459999999999
3.785000 -14.11885
3.786000 -13.78519
3.787000 -13.45052
3.788000 -13.11484
3.789000 -12.77817
3.790000 -12.440529999999999
3.791000 -12.10193
3.792000 -11.762400000000001
3.793000 -11.42194
3.794000 -11.08058
3.795000 -10.73833
3.796000 -10.39521
3.797000 -10.05124
3.798000 -9.7064354
3.799000 -9.3608104
3.800000 -9.0143844
3.801000 -8.667174699999999
3.802000 -8.3191991
3.803000 -7.970475400000001
3.804000 -7.6210216
3.805000 -7.2708547
3.806000 -6.9199935
3.807000 -6.568454999999999
3.808000 -6.2162571
3.809000 -5.8634181
3.810000 -5.5099558
3.811000 -5.1558882
3.812000 -4.8012335
3.813000 -4.4460099
3.814000 -4.0902358
3.815000 -3.7339292000000004
3.816000 -3.3771085999999997
3.817000 -3.0197926
3.818000 -2.6619995
3.819000 -2.3037478
3.820000 -1.9450562
3.821000 -1.5859434
3.822000 -1.2264281
3.823000 -0.8665289700000001
3.824000 -0.50626495
3.825000 -0.14565494
3.826000 0.21528208
3.827000 0.57652709
3.828000 0.93806107
3.829000 1.2998648
3.830000 1.6619190999999998
3.831000 2.0242047999999997
3.832000 2.3867027999999997
3.833000 2.7493935
3.834000 3.1122578
3.835000 3.4752764
3.836000 3.8384296
3.837000 4.2016983
3.838000 4.5650631
3.839000 4.9285043
3.840000 5.292002500000001
3.841000 5.655537900000001
3.842000 6.0190912
3.843000 6.382642700000001
3.844000 6.7461728999999995
3.845000 7.1096620999999995
3.846000 7.4730903
3.847000 7.8364386999999995
3.848000 8.1996866
3.849000 8.5628144
3.850000 8.925803
3.851000 9.2886321
3.852000 9.6512824
3.853000 10.01373
3.854000 10.375969999999999
3.855000 10.737960000000001
3.856000 11.099689999999999
3.857000 11.46115
3.858000 11.82231
3.859000 12.18315
3.860000 12.543650000000001
3.861000 12.90379
3.862000 13.263549999999999
3.863000 13.622919999999999
3.864000 13.98186
3.865000 14.34037
3.866000 14.69842
3.867000 15.056
3.868000 15.413070000000001
3.869000 15.769630000000001
3.870000 16.12565
3.871000 16.481109999999997
3.872000 16.836000000000002
3.873000 17.190279999999998
3.874000 17.54395
3.875000 17.896980000000003
3.876000 18.24936
3.877000 18.60106
3.878000 18.95206
3.879000 19.30234
3.880000 19.651889999999998
3.881000 20.000680000000003
3.882000 20.3487
3.883000 20.69592
3.884000 21.04233
3.885000 21.387900000000002
3.886000 21.73262
3.887000 22.07646
3.888000 22.41941
3.889000 22.76145
3.890000 23.10256
3.891000 23.442709999999998
3.892000 23.78189
3.893000 24.120079999999998
3.894000 24.45726
3.895000 24.793409999999998
3.896000 25.128519999999998
3.897000 25.46255
3.898000 25.7955
3.899000 26.12734
3.900000 26.45806
3.901000 26.78763
3.902000 27.11604
3.903000 27.44327
3.904000 27.76929
3.905000 28.0941
3.906000 28.41766
3.907000 28.73997
3.908000 29.06101
3.909000 29.38075
3.910000 29.699170000000002
3.911000 30.01627
3.912000 30.332009999999997
3.913000 30.64639
3.914000 30.959370000000003
3.915000 31.27096
3.916000 31.581120000000002
3.917000 31.889830000000003
3.918000 32.19709
3.919000 32.50287
3.920000 32.80715
3.921000 33.109919999999995
3.922000 33.41115
3.923000 33.71084
3.924000 34.00896
3.925000 34.30549
3.926000 34.60042
3.927000 34.89373
3.928000 35.18541
3.929000 35.47542
3.930000 35.76377
3.931000 36.05043
3.932000 36.33538
3.933000 36.6186
3.934000 36.90009
3.935000 37.17982
3.936000 37.457770000000004
3.937000 37.73393
3.938000 38.00829
3.939000 38.28082
3.940000 38.551520000000004
3.941000 38.82035
3.942000 39.08732
3.943000 39.35239
3.944000 39.61557
3.945000 39.87682
3.946000 40.13614
3.947000 40.393499999999996
3.948000 40.64891
3.949000 40.90233
3.950000 41.15375
3.951000 41.40317
3.952000 41.650549999999996
3.953000 41.895900000000005
3.954000 42.13919
3.955000 42.380410000000005
3.956000 42.61954
3.957000 42.85657
3.958000 43.09149
3.959000 43.32429
3.960000 43.55493
3.961000 43.78343
3.962000 44.00975
3.963000 44.23388
3.964000 44.45582
3.965000 44.675540000000005
3.966000 44.89304
3.967000 45.1083
3.968000 45.32131
3.969000 45.53205
3.970000 45.74051
3.971000 45.94668
3.972000 46.15054
3.973000 46.352090000000004
3.974000 46.55131
3.975000 46.74818
3.976000 46.942699999999995
3.977000 47.13485
3.978000 47.32462
3.979000 47.512
3.980000 47.69697
3.981000 47.87954
3.982000 48.05968
3.983000 48.23737
3.984000 48.41263
3.985000 48.58542
3.986000 48.755739999999996
3.987000 48.92358
3.988000 49.08893
3.989000 49.25177
3.990000 49.41211
3.991000 49.56992
3.992000 49.7252
3.993000 49.877939999999995
3.994000 50.02812
3.995000 50.175740000000005
3.996000 50.32079
3.997000 50.46326
3.998000 50.60314
3.999000 50.74042
4.000000 50.87509
4.001000 51.00715
4.002000 51.136579999999995
4.003000 51.263369999999995
4.004000 51.387530000000005
4.005000 51.50903
4.006000 51.62789
4.007000 51.74407
4.008000 51.857580000000006
4.009000 51.96841
4.010000 52.07655
4.011000 52.18199
4.012000 52.28474
4.013000 52.38477
4.014000 52.48209000000001
4.015000 52.576679999999996
4.016000 52.66855
4.017000 52.757690000000004
4.018000 52.844080000000005
4.019000 52.92772
4.020000 53.00861
4.021000 53.08674
4.022000 53.1621
4.023000 53.234700000000004
4.024000 53.30452
4.025000 53.37155
4.026000 53.43581
4.027000 53.49727
4.028000 53.55594
4.029000 53.611810000000006
4.030000 53.664880000000004
4.031000 53.71513999999999
4.032000 53.762589999999996
4.033000 53.80723
4.034000 53.84905
4.035000 53.888040000000004
4.036000 53.924209999999995
4.037000 53.95755
4.038000 53.988060000000004
4.039000 54.01574
4.040000 54.04059
4.041000 54.06259
4.042000 54.08176
4.043000 54.09808
4.044000 54.111549999999994
4.045000 54.12219
4.046000 54.12997000000001
4.047000 54.134910000000005
4.048000 54.13699
4.049000 54.13622
4.050000 54.1326
4.051000 54.126129999999996
4.052000 54.11681
4.053000 54.10463
4.054000 54.089600000000004
4.055000 54.071709999999996
4.056000 54.05098
4.057000 54.02738
4.058000 54.00094
4.059000 53.97164
4.060000 53.93949
4.061000 53.90449
4.062000 53.86664
4.063000 53.82594
4.064000 53.782399999999996
4.065000 53.73601
4.066000 53.686769999999996
4.067000 53.63469
4.068000 53.57977
4.069000 53.522009999999995
4.070000 53.461420000000004
4.071000 53.398
4.072000 53.33174
4.073000 53.26266
4.074000 53.190760000000004
4.075000 53.11604
4.076000 53.0385
4.077000 52.95815
4.078000 52.87499
4.079000 52.789030000000004
4.080000 52.70026
4.081000 52.6087
4.082000 52.51436
4.083000 52.41722
4.084000 52.3173
4.085000 52.21460999999999
4.086000 52.10915000000001
4.087000 52.000930000000004
4.088000 51.88994
4.089000 51.77621
4.090000 51.65972
4.091000 51.540490000000005
4.092000 51.41853
4.093000 51.29384
4.094000 51.16643
4.095000 51.036300000000004
4.096000 50.90346
4.097000 50.76792
4.098000 50.629690000000004
4.099000 50.48876
4.100000 50.34516
4.101000 50.19889
4.102000 50.049949999999995
4.103000 49.89835
4.104000 49.7441
4.105000 49.58721
4.106000 49.42769
4.107000 49.265550000000005
4.108000 49.100789999999996
4.109000 48.93342
4.110000 48.763459999999995
4.111000 48.59091
4.112000 48.415780000000005
4.113000 48.23808
4.114000 48.05782
4.115000 47.87501
4.116000 47.68966
4.117000 47.50179
4.118000 47.311389999999996
4.119000 47.11849
4.120000 46.92309
4.121000 46.72521
4.122000 46.52485
4.123000 46.32202
4.124000 46.11674
4.125000 45.90902
4.126000 45.698879999999996
4.127000 45.48631
4.128000 45.27134
4.129000 45.05397
4.130000 44.83422
4.131000 44.61211
4.132000 44.38763
4.133000 44.16082
4.134000 43.93167
4.135000 43.7002
4.136000 43.46643
4.137000 43.23037
4.138000 42.99203
4.139000 42.75142
4.140000 42.50856
4.141000 42.26347
4.142000 42.01615
4.143000 41.766619999999996
4.144000 41.5149
4.145000 41.260999999999996
4.146000 41.00493
4.147000 40.746700000000004
4.148000 40.48634
4.149000 40.22386
4.150000 39.95928
4.151000 39.69259
4.152000 39.42384
4.153000 39.15302
4.154000 38.88015
4.155000 38.605250000000005
4.156000 38.32834
4.157000 38.04943
4.158000 37.76853
4.159000 37.48567
4.160000 37.20085
4.161000 36.9141
4.162000 36.62544
4.163000 36.33487
4.164000 36.04242
4.165000 35.7481
4.166000 35.45193
4.167000 35.15393
4.168000 34.85411
4.169000 34.55248
4.170000 34.24908
4.171000 33.94392
4.172000 33.637
4.173000 33.32836
4.174000 33.01801
4.175000 32.70597
4.176000 32.39225
4.177000 32.07687
4.178000 31.75986
4.179000 31.441239999999997
4.180000 31.12101
4.181000 30.7992
4.182000 30.47582
4.183000 30.150909999999996
4.184000 29.824469999999998
4.185000 29.496519999999997
4.186000 29.16709
4.187000 28.83618
4.188000 28.503840000000004
4.189000 28.170060000000003
4.190000 27.834880000000002
4.191000 27.498299999999997
4.192000 27.16036
4.193000 26.821060000000003
4.194000 26.480439999999998
4.195000 26.138509999999997
4.196000 25.795279999999998
4.197000 25.45079
4.198000 25.105040000000002
4.199000 24.75807
4.200000 24.40989
4.201000 24.060509999999997
4.202000 23.70997
4.203000 23.35828
4.204000 23.00547
4.205000 22.65154
4.206000 22.29653
4.207000 21.94046
4.208000 21.58334
4.209000 21.2252
4.210000 20.86606
4.211000 20.50594
4.212000 20.14485
4.213000 19.78284
4.214000 19.419900000000002
4.215000 19.05607
4.216000 18.69137
4.217000 18.32581
4.218000 17.95943
4.219000 17.59224
4.220000 17.22426
4.221000 16.85552
4.222000 16.48604
4.223000 16.115840000000002
4.224000 15.744929999999998
4.225000 15.37336
4.226000 15.001129999999998
4.227000 14.628269999999999
4.228000 14.254800000000001
4.229000 13.88074
4.230000 13.50612
4.231000 13.13095
4.232000 12.75527
4.233000 12.37908
4.234000 12.002419999999999
4.235000 11.625309999999999
4.236000 11.24776
4.237000 10.869810000000001
4.238000 10.49147
4.239000 10.11276
4.240000 9.733718600000001
4.241000 9.3543544
4.242000 8.9746937
4.243000 8.5947596
4.244000 8.214574299999999
4.245000 7.8341611
4.246000 7.4535422
4.247000 7.072740800000001
4.248000 6.6917792
4.249000 6.3106805
4.250000 5.9294671
4.251000 5.5481620000000005
4.252000 5.1667884
4.253000 4.785368999999999
4.254000 4.4039264000000005
4.255000 4.0224839
4.256000 3.6410644999999997
4.257000 3.2596909
4.258000 2.8783860000000003
4.259000 2.4971729000000003
4.260000 2.1160744
4.261000 1.7351136
4.262000 1.3543133
4.263000 0.97369645
4.264000 0.59328596
4.265000 0.21310474000000001
4.266000 -0.16682433
4.267000 -0.54647839
4.268000 -0.92583466
4.269000 -1.3048703
4.270000 -1.6835624
4.271000 -2.0618884
4.272000 -2.4398252
4.273000 -2.8173504
4.274000 -3.1944413
4.275000 -3.5710751999999997
4.276000 -3.9472297000000003
4.277000 -4.3228816000000005
4.278000 -4.698009
4.279000 -5.0725892
4.280000 -5.446599399999999
4.281000 -5.8200173
4.282000 -6.1928205
4.283000 -6.5649867
4.284000 -6.9364935
4.285000 -7.307318599999999
4.286000 -7.6774396
4.287000 -8.0468342
4.288000 -8.41548
4.289000 -8.7833546
4.290000 -9.1504365
4.291000 -9.5167033
4.292000 -9.8821327
4.293000 -10.2467
4.294000 -10.61039
4.295000 -10.973180000000001
4.296000 -11.335040000000001
4.297000 -11.69595
4.298000 -12.05589
4.299000 -12.41485
4.300000 -12.77279
4.301000 -13.12969
4.302000 -13.485539999999999
4.303000 -13.84032
4.304000 -14.193990000000001
4.305000 -14.54654
4.306000 -14.897949999999998
4.307000 -15.2482
4.308000 -15.597259999999999
4.309000 -15.94512
4.310000 -16.29175
4.311000 -16.63713
4.312000 -16.98125
4.313000 -17.32407
4.314000 -17.66559
4.315000 -18.00577
4.316000 -18.3446
4.317000 -18.68206
4.318000 -19.01813
4.319000 -19.35278
4.320000 -19.686
4.321000 -20.01777
4.322000 -20.34807
4.323000 -20.67687
4.324000 -21.00416
4.325000 -21.329919999999998
4.326000 -21.65413
4.327000 -21.976770000000002
4.328000 -22.297819999999998
4.329000 -22.61726
4.330000 -22.93507
4.331000 -23.25123
4.332000 -23.565720000000002
4.333000 -23.87854
4.334000 -24.18964
4.335000 -24.499029999999998
4.336000 -24.80667
4.337000 -25.112560000000002
4.338000 -25.41666
4.339000 -25.718980000000002
4.340000 -26.01947
4.341000 -26.31814
4.342000 -26.614949999999997
4.343000 -26.909889999999997
4.344000 -27.202949999999998
4.345000 -27.49411
4.346000 -27.783340000000003
4.347000 -28.07064
4.348000 -28.35598
4.349000 -28.639350000000004
4.350000 -28.92072
4.351000 -29.20009
4.352000 -29.477439999999998
4.353000 -29.75274
4.354000 -30.025990000000004
4.355000 -30.29717
4.356000 -30.56625
4.357000 -30.83323
4.358000 -31.09809
4.359000 -31.3608
4.360000 -31.62137
4.361000 -31.87976
4.362000 -32.13597
4.363000 -32.38998
4.364000 -32.64178
4.365000 -32.89135
4.366000 -33.13867
4.367000 -33.38374
4.368000 -33.62653
4.369000 -33.86703
4.370000 -34.10523
4.371000 -34.34111
4.372000 -34.574670000000005
4.373000 -34.80588
4.374000 -35.03474
4.375000 -35.26122
4.376000 -35.48533
4.377000 -35.70704
4.378000 -35.92634
4.379000 -36.143209999999996
4.380000 -36.35766
4.381000 -36.56966
4.382000 -36.7792
4.383000 -36.98627
4.384000 -37.19085
4.385000 -37.39295
4.386000 -37.59254
4.387000 -37.78961
4.388000 -37.98415
4.389000 -38.176159999999996
4.390000 -38.36561
4.391000 -38.5525
4.392000 -38.73682
4.393000 -38.91856
4.394000 -39.09771
4.395000 -39.27425
4.396000 -39.44818
4.397000 -39.61949
4.398000 -39.78817
4.399000 -39.95421
4.400000 -40.11759
4.401000 -40.27832
4.402000 -40.43637
4.403000 -40.59175
4.404000 -40.74444
4.405000 -40.894439999999996
4.406000 -41.04174
4.407000 -41.186319999999995
4.408000 -41.32819
4.409000 -41.467330000000004
4.410000 -41.60374
4.411000 -41.737410000000004
4.412000 -41.86833
4.413000 -41.996489999999994
4.414000 -42.12189
4.415000 -42.244530000000005
4.416000 -42.36439
4.417000 -42.48147
4.418000 -42.59577
4.419000 -42.70727
4.420000 -42.815979999999996
4.421000 -42.921890000000005
4.422000 -43.02498
4.423000 -43.12527
4.424000 -43.22273
4.425000 -43.31738
4.426000 -43.4092
4.427000 -43.49819
4.428000 -43.58434
4.429000 -43.667660000000005
4.430000 -43.74813
4.431000 -43.82576
4.432000 -43.90055
4.433000 -43.972480000000004
4.434000 -44.041560000000004
4.435000 -44.107780000000005
4.436000 -44.171139999999994
4.437000 -44.23164
4.438000 -44.28928
4.439000 -44.34405
4.440000 -44.39596
4.441000 -44.445
4.442000 -44.49116
4.443000 -44.534459999999996
4.444000 -44.57489
4.445000 -44.61244
4.446000 -44.64712
4.447000 -44.67893
4.448000 -44.70786
4.449000 -44.73392
4.450000 -44.75711
4.451000 -44.77742
4.452000 -44.794869999999996
4.453000 -44.80944
4.454000 -44.82114
4.455000 -44.82997
4.456000 -44.83594
4.457000 -44.839040000000004
4.458000 -44.83927
4.459000 -44.83665
4.460000 -44.83116
4.461000 -44.82282
4.462000 -44.811620000000005
4.463000 -44.797579999999996
4.464000 -44.780680000000004
4.465000 -44.76095
4.466000 -44.73836
4.467000 -44.71295
4.468000 -44.6847
4.469000 -44.65362
4.470000 -44.61971
4.471000 -44.58298
4.472000 -44.543440000000004
4.473000 -44.50109
4.474000 -44.45593
4.475000 -44.40798
4.476000 -44.357220000000005
4.477000 -44.30368
4.478000 -44.247350000000004
4.479000 -44.188250000000004
4.480000 -44.12637
4.481000 -44.06173
4.482000 -43.994319999999995
4.483000 -43.924170000000004
4.484000 -43.85127
4.485000 -43.775619999999996
4.486000 -43.69725
4.487000 -43.61615
4.488000 -43.532340000000005
4.489000 -43.44581
4.490000 -43.35658
4.491000 -43.26466
4.492000 -43.170049999999996
4.493000 -43.07277
4.494000 -42.97282
4.495000 -42.87021
4.496000 -42.76494
4.497000 -42.65704
4.498000 -42.54651
4.499000 -42.43335
4.500000 -42.31758
4.501000 -42.19922
4.502000 -42.07825
4.503000 -41.95471
4.504000 -41.8286
4.505000 -41.69993
4.506000 -41.568709999999996
4.507000 -41.43495
4.508000 -41.29867
4.509000 -41.15987
4.510000 -41.01857
4.511000 -40.87478
4.512000 -40.72851
4.513000 -40.57978
4.514000 -40.42859
4.515000 -40.27496
4.516000 -40.118900000000004
4.517000 -39.96043
4.518000 -39.79955
4.519000 -39.63628
4.520000 -39.47063
4.521000 -39.30263
4.522000 -39.132270000000005
4.523000 -38.95957
4.524000 -38.78455
4.525000 -38.60723
4.526000 -38.42761
4.527000 -38.2457
4.528000 -38.06153
4.529000 -37.87511
4.530000 -37.68645
4.531000 -37.49557
4.532000 -37.30247
4.533000 -37.10719
4.534000 -36.90973
4.535000 -36.710100000000004
4.536000 -36.50833
4.537000 -36.304429999999996
4.538000 -36.098409999999994
4.539000 -35.89029
4.540000 -35.68009
4.541000 -35.46782
4.542000 -35.25351
4.543000 -35.03716
4.544000 -34.81879
4.545000 -34.598420000000004
4.546000 -34.37607
4.547000 -34.15175
4.548000 -33.92549
4.549000 -33.69729
4.550000 -33.46718
4.551000 -33.235170000000004
4.552000 -33.00129
4.553000 -32.76554
4.554000 -32.52796
4.555000 -32.28855
4.556000 -32.04733
4.557000 -31.804320000000004
4.558000 -31.559549999999998
4.559000 -31.31302
4.560000 -31.064760000000003
4.561000 -30.81479
4.562000 -30.56313
4.563000 -30.309779999999996
4.564000 -30.054789999999997
4.565000 -29.79815
4.566000 -29.539900000000003
4.567000 -29.280050000000003
4.568000 -29.01861
4.569000 -28.755619999999997
4.570000 -28.491090000000003
4.571000 -28.22504
4.572000 -27.95749
4.573000 -27.68846
4.574000 -27.41796
4.575000 -27.14603
4.576000 -26.87267
4.577000 -26.597910000000002
4.578000 -26.32178
4.579000 -26.044279999999997
4.580000 -25.76545
4.581000 -25.48529
4.582000 -25.20384
4.583000 -24.92111
4.584000 -24.637120000000003
4.585000 -24.3519
4.586000 -24.065459999999998
4.587000 -23.77782
4.588000 -23.48901
4.589000 -23.19904
4.590000 -22.90795
4.591000 -22.615740000000002
4.592000 -22.32244
4.593000 -22.02808
4.594000 -21.73266
4.595000 -21.43622
4.596000 -21.138779999999997
4.597000 -20.84035
4.598000 -20.54096
4.599000 -20.24063
4.600000 -19.93938
4.601000 -19.63723
4.602000 -19.33421
4.603000 -19.03033
4.604000 -18.72563
4.605000 -18.42012
4.606000 -18.11381
4.607000 -17.806749999999997
4.608000 -17.498939999999997
4.609000 -17.19041
4.610000 -16.88118
4.611000 -16.57127
4.612000 -16.26071
4.613000 -15.94952
4.614000 -15.63772
4.615000 -15.325330000000001
4.616000 -15.01238
4.617000 -14.69888
4.618000 -14.38486
4.619000 -14.07034
4.620000 -13.755339999999999
4.621000 -13.439889999999998
4.622000 -13.12401
4.623000 -12.80771
4.624000 -12.49102
4.625000 -12.17397
4.626000 -11.85657
4.627000 -11.53885
4.628000 -11.22083
4.629000 -10.90253
4.630000 -10.583969999999999
4.631000 -10.26517
4.632000 -9.946166
4.633000 -9.6269667
4.634000 -9.307597600000001
4.635000 -8.9880809
4.636000 -8.6684391
4.637000 -8.3486937
4.638000 -8.028867100000001
4.639000 -7.708980899999999
4.640000 -7.3890574
4.641000 -7.0691183
4.642000 -6.7491859000000005
4.643000 -6.4292818
4.644000 -6.1094284
4.645000 -5.7896476
4.646000 -5.4699611
4.647000 -5.1503912
4.648000 -4.830959399999999
4.649000 -4.5116879
4.650000 -4.1925982
4.651000 -3.8737122
4.652000 -3.5550515999999996
4.653000 -3.236638
4.654000 -2.9184928
4.655000 -2.6006375000000004
4.656000 -2.2830935
4.657000 -1.9658822999999999
4.658000 -1.6490251
4.659000 -1.3325429999999998
4.660000 -1.0164571
4.661000 -0.70078843
4.662000 -0.38555791
4.663000 -0.07078633100000001
4.664000 0.24350550999999998
4.665000 0.55729696
4.666000 0.87056737
4.667000 1.1832963
4.668000 1.4954632
4.669000 1.8070478
4.670000 2.1180296000000003
4.671000 2.4283884
4.672000 2.738104
4.673000 3.0471563
4.674000 3.3555251
4.675000 3.6631905
4.676000 3.9701324000000002
4.677000 4.2763311
4.678000 4.5817666
4.679000 4.8864193
4.680000 5.1902696
4.681000 5.4932974
4.682000 5.7954837
4.683000 6.0968086
4.684000 6.3972525000000005
4.685000 6.6967964
4.686000 6.9954216
4.687000 7.2931080999999995
4.688000 7.589837200000001
4.689000 7.8855902
4.690000 8.1803478
4.691000 8.4740914
4.692000 8.766803099999999
4.693000 9.0584636
4.694000 9.349054800000001
4.695000 9.6385583
4.696000 9.9269561
4.697000 10.21423
4.698000 10.50036
4.699000 10.78533
4.700000 11.069130000000001
4.701000 11.35173
4.702000 11.63312
4.703000 11.91328
4.704000 12.19219
4.705000 12.46984
4.706000 12.74621
4.707000 13.021279999999999
4.708000 13.29504
4.709000 13.56747
4.710000 13.83855
4.711000 14.108270000000001
4.712000 14.376610000000001
4.713000 14.64355
4.714000 14.90908
4.715000 15.17318
4.716000 15.43584
4.717000 15.69705
4.718000 15.95678
4.719000 16.21501
4.720000 16.47175
4.721000 16.72696
4.722000 16.98065
4.723000 17.23278
4.724000 17.48334
4.725000 17.732329999999997
4.726000 17.97973
4.727000 18.22552
4.728000 18.46969
4.729000 18.71222
4.730000 18.9531
4.731000 19.19232
4.732000 19.429869999999998
4.733000 19.66572
4.734000 19.89987
4.735000 20.1323
4.736000 20.36301
4.737000 20.59197
4.738000 20.81918
4.739000 21.04462
4.740000 21.26829
4.741000 21.49016
4.742000 21.71022
4.743000 21.92847
4.744000 22.14489
4.745000 22.35947
4.746000 22.572200000000002
4.747000 22.78307
4.748000 22.99206
4.749000 23.19917
4.750000 23.40438
4.751000 23.60769
4.752000 23.809079999999998
4.753000 24.00854
4.754000 24.206059999999997
4.755000 24.40164
4.756000 24.59525
4.757000 24.7869
4.758000 24.976580000000002
4.759000 25.16426
4.760000 25.34995
4.761000 25.533640000000002
4.762000 25.715310000000002
4.763000 25.89496
4.764000 26.072580000000002
4.765000 26.24816
4.766000 26.421699999999998
4.767000 26.59317
4.768000 26.762590000000003
4.769000 26.929930000000002
4.770000 27.095190000000002
4.771000 27.25837
4.772000 27.41945
4.773000 27.578439999999997
4.774000 27.735310000000002
4.775000 27.89007
4.776000 28.04271
4.777000 28.193220000000004
4.778000 28.34159
4.779000 28.48783
4.780000 28.631909999999998
4.781000 28.77385
4.782000 28.91362
4.783000 29.05123
4.784000 29.18667
4.785000 29.31993
4.786000 29.45102
4.787000 29.579909999999998
4.788000 29.70662
4.789000 29.83112
4.790000 29.953429999999997
4.791000 30.073539999999998
4.792000 30.191430000000004
4.793000 30.307109999999998
4.794000 30.42058
4.795000 30.53183
4.796000 30.640849999999997
4.797000 30.747639999999997
4.798000 30.852210000000003
4.799000 30.95454
4.800000 31.05464
4.801000 31.1525
4.802000 31.24811
4.803000 31.34149
4.804000 31.43262
4.805000 31.521510000000003
4.806000 31.608150000000002
4.807000 31.69253
4.808000 31.77467
4.809000 31.85456
4.810000 31.93219
4.811000 32.00757
4.812000 32.0807
4.813000 32.15156
4.814000 32.22018
4.815000 32.28654
4.816000 32.350640000000006
4.817000 32.41248
4.818000 32.472069999999995
4.819000 32.52941
4.820000 32.58449
4.821000 32.637319999999995
4.822000 32.687889999999996
4.823000 32.73621
4.824000 32.782270000000004
4.825000 32.82609
4.826000 32.86765
4.827000 32.90697
4.828000 32.94404
4.829000 32.97887
4.830000 33.011449999999996
4.831000 33.04179
4.832000 33.069900000000004
4.833000 33.09576
4.834000 33.1194
4.835000 33.1408
4.836000 33.15997
4.837000 33.176919999999996
4.838000 33.19164
4.839000 33.20415
4.840000 33.21444
4.841000 33.22252
4.842000 33.228390000000005
4.843000 33.232060000000004
4.844000 33.23353
4.845000 33.23281
4.846000 33.22989
4.847000 33.22479
4.848000 33.21751
4.849000 33.20806
4.850000 33.19643
4.851000 33.18264
4.852000 33.16668
4.853000 33.14857
4.854000 33.12832
4.855000 33.10592
4.856000 33.081379999999996
4.857000 33.05471
4.858000 33.02592
4.859000 32.995000000000005
4.860000 32.961980000000004
4.861000 32.92685
4.862000 32.88962
4.863000 32.8503
4.864000 32.808890000000005
4.865000 32.7654
4.866000 32.71984
4.867000 32.67222
4.868000 32.62255
4.869000 32.57082
4.870000 32.51705
4.871000 32.46125
4.872000 32.40342
4.873000 32.34358
4.874000 32.281729999999996
4.875000 32.21788
4.876000 32.152029999999996
4.877000 32.0842
4.878000 32.014399999999995
4.879000 31.94263
4.880000 31.8689
4.881000 31.79323
4.882000 31.715609999999998
4.883000 31.63607
4.884000 31.55461
4.885000 31.47124
4.886000 31.38597
4.887000 31.2988
4.888000 31.209759999999996
4.889000 31.11885
4.890000 31.02607
4.891000 30.931449999999998
4.892000 30.83499
4.893000 30.7367
4.894000 30.63659
4.895000 30.534670000000002
4.896000 30.430960000000002
4.897000 30.32546
4.898000 30.21819
4.899000 30.10915
4.900000 29.99836
4.901000 29.885830000000002
4.902000 29.771579999999997
4.903000 29.6556
4.904000 29.53792
4.905000 29.41854
4.906000 29.29749
4.907000 29.17476
4.908000 29.050369999999997
4.909000 28.924339999999997
4.910000 28.796680000000002
4.911000 28.667389999999997
4.912000 28.536499999999997
4.913000 28.404
4.914000 28.26993
4.915000 28.13428
4.916000 27.99707
4.917000 27.85832
4.918000 27.71803
4.919000 27.576230000000002
4.920000 27.43292
4.921000 27.28811
4.922000 27.14183
4.923000 26.994069999999997
4.924000 26.84487
4.925000 26.69422
4.926000 26.54215
4.927000 26.38866
4.928000 26.23378
4.929000 26.077509999999997
4.930000 25.91986
4.931000 25.760870000000004
4.932000 25.60052
4.933000 25.438850000000002
4.934000 25.27587
4.935000 25.11158
4.936000 24.945999999999998
4.937000 24.77916
4.938000 24.611050000000002
4.939000 24.44171
4.940000 24.27114
4.941000 24.09935
4.942000 23.92637
4.943000 23.752200000000002
4.944000 23.57687
4.945000 23.400380000000002
4.946000 23.22275
4.947000 23.04401
4.948000 22.86415
4.949000 22.6832
4.950000 22.501170000000002
4.951000 22.318080000000002
4.952000 22.13394
4.953000 21.94877
4.954000 21.76258
4.955000 21.575400000000002
4.956000 21.387220000000003
4.957000 21.19808
4.958000 21.00798
4.959000 20.81694
4.960000 20.62498
4.961000 20.43211
4.962000 20.23835
4.963000 20.04372
4.964000 19.84822
4.965000 19.65187
4.966000 19.4547
4.967000 19.256709999999998
4.968000 19.05792
4.969000 18.858349999999998
4.970000 18.65802
4.971000 18.45693
4.972000 18.25511
4.973000 18.052570000000003
4.974000 17.84932
4.975000 17.64539
4.976000 17.44079
4.977000 17.23554
4.978000 17.029639999999997
4.979000 16.82313
4.980000 16.616
4.981000 16.40829
4.982000 16.200010000000002
4.983000 15.991169999999999
4.984000 15.78179
4.985000 15.57189
4.986000 15.361469999999999
4.987000 15.15057
4.988000 14.93919
4.989000 14.727360000000001
4.990000 14.51508
4.991000 14.302380000000001
4.992000 14.08927
4.993000 13.875760000000001
4.994000 13.661880000000002
4.995000 13.44764
4.996000 13.23306
4.997000 13.01815
4.998000 12.802930000000002
4.999000 12.587409999999998
5.000000 12.37162
5.001000 12.15557
5.002000 11.93926
5.003000 11.72273
5.004000 11.50599
5.005000 11.28905
5.006000 11.07193
5.007000 10.85464
5.008000 10.63721
5.009000 10.41964
5.010000 10.20196
5.011000 9.9841803
5.012000 9.7663142
5.013000 9.5483802
5.014000 9.3303949
5.015000 9.1123737
5.016000 8.8943325
5.017000 8.6762875
5.018000 8.458254499999999
5.019000 8.2402498
5.020000 8.022289
5.021000 7.8043878
5.022000 7.5865618999999995
5.023000 7.3688275999999995
5.024000 7.1512006
5.025000 6.9336972999999995
5.026000 6.716332599999999
5.027000 6.499122799999999
5.028000 6.2820829
5.029000 6.0652297
5.030000 5.848578
5.031000 5.6321438
5.032000 5.4159429
5.033000 5.1999904
5.034000 4.9843021
5.035000 4.7688935
5.036000 4.553780000000001
5.037000 4.3389767
5.038000 4.1244995
5.039000 3.9103631
5.040000 3.6965831999999996
5.041000 3.4831747
5.042000 3.270153
5.043000 3.0575331
5.044000 2.8453302
5.045000 2.6335591
5.046000 2.4222348
5.047000 2.2113722
5.048000 2.000986
5.049000 1.7910909
5.050000 1.5817016
5.051000 1.3728327
5.052000 1.1644986
5.053000 0.95671387
5.054000 0.74949283
5.055000 0.54284977
5.056000 0.33679889
5.057000 0.13135432
5.058000 -0.073469931
5.059000 -0.27765988
5.060000 -0.48120166
5.061000 -0.68408144
5.062000 -0.88628549
5.063000 -1.0878001
5.064000 -1.2886118
5.065000 -1.488707
5.066000 -1.6880723
5.067000 -1.8866941000000002
5.068000 -2.0845594
5.069000 -2.2816548
5.070000 -2.4779674000000003
5.071000 -2.6734838
5.072000 -2.8681912
5.073000 -3.0620765000000003
5.074000 -3.2551266
5.075000 -3.4473293000000003
5.076000 -3.6386713
5.077000 -3.8291402000000003
5.078000 -4.0187232
5.079000 -4.2074081
5.080000 -4.3951824
5.081000 -4.5820337
5.082000 -4.7679499
5.083000 -4.9529191
5.084000 -5.1369291
5.085000 -5.319967500000001
5.086000 -5.5020232
5.087000 -5.6830842
5.088000 -5.8631387
5.089000 -6.0421754000000005
5.090000 -6.2201828
5.091000 -6.3971497
5.092000 -6.5730646
5.093000 -6.7479171000000004
5.094000 -6.9216959
5.095000 -7.0943899
5.096000 -7.265987999999999
5.097000 -7.436480400000001
5.098000 -7.6058559
5.099000 -7.774104900000001
5.100000 -7.9412161999999995
5.101000 -8.1071801
5.102000 -8.2719862
5.103000 -8.4356248
5.104000 -8.5980855
5.105000 -8.7593585
5.106000 -8.919435
5.107000 -9.078304500000002
5.108000 -9.235958
5.109000 -9.3923859
5.110000 -9.5475793
5.111000 -9.7015291
5.112000 -9.8542258
5.113000 -10.005659999999999
5.114000 -10.15582
5.115000 -10.30471
5.116000 -10.452309999999999
5.117000 -10.59861
5.118000 -10.7436
5.119000 -10.88729
5.120000 -11.02965
5.121000 -11.170679999999999
5.122000 -11.31038
5.123000 -11.44873
5.124000 -11.58573
5.125000 -11.72137
5.126000 -11.855640000000001
5.127000 -11.98854
5.128000 -12.12005
5.129000 -12.25018
5.130000 -12.37892
5.131000 -12.50625
5.132000 -12.63217
5.133000 -12.756680000000001
5.134000 -12.879769999999999
5.135000 -13.00143
5.136000 -13.121659999999999
5.137000 -13.240450000000001
5.138000 -13.357800000000001
5.139000 -13.47369
5.140000 -13.588130000000001
5.141000 -13.70111
5.142000 -13.81262
5.143000 -13.92266
5.144000 -14.03123
5.145000 -14.13831
5.146000 -14.243910000000001
5.147000 -14.34802
5.148000 -14.45063
5.149000 -14.55175
5.150000 -14.651359999999999
5.151000 -14.749460000000001
5.152000 -14.84606
5.153000 -14.94114
5.154000 -15.034690000000001
5.155000 -15.126729999999998
5.156000 -15.217249999999998
5.157000 -15.306230000000001
5.158000 -15.39369
5.159000 -15.47961
5.160000 -15.56399
5.161000 -15.646840000000001
5.162000 -15.728139999999998
5.163000 -15.8079
5.164000 -15.88611
5.165000 -15.962779999999999
5.166000 -16.037889999999997
5.167000 -16.111449999999998
5.168000 -16.18346
5.169000 -16.253909999999998
5.170000 -16.3228
5.171000 -16.39013
5.172000 -16.455910000000003
5.173000 -16.52012
5.174000 -16.58278
5.175000 -16.64387
5.176000 -16.703390000000002
5.177000 -16.76136
5.178000 -16.81776
5.179000 -16.8726
5.180000 -16.92587
5.181000 -16.97758
5.182000 -17.02773
5.183000 -17.07631
5.184000 -17.12333
5.185000 -17.16879
5.186000 -17.21269
5.187000 -17.255029999999998
5.188000 -17.29581
5.189000 -17.33504
5.190000 -17.372709999999998
5.191000 -17.408830000000002
5.192000 -17.44339
5.193000 -17.4764
5.194000 -17.50787
5.195000 -17.53779
5.196000 -17.56617
5.197000 -17.59301
5.198000 -17.6183
5.199000 -17.64207
5.200000 -17.6643
5.201000 -17.685000000000002
5.202000 -17.70418
5.203000 -17.72183
5.204000 -17.73797
5.205000 -17.752580000000002
5.206000 -17.76569
5.207000 -17.77729
5.208000 -17.78738
5.209000 -17.79598
5.210000 -17.803069999999998
5.211000 -17.80868
5.212000 -17.8128
5.213000 -17.81543
5.214000 -17.816589999999998
5.215000 -17.816280000000003
5.216000 -17.81449
5.217000 -17.81124
5.218000 -17.806540000000002
5.219000 -17.80038
5.220000 -17.79277
5.221000 -17.78372
5.222000 -17.77324
5.223000 -17.76132
5.224000 -17.74798
5.225000 -17.73323
5.226000 -17.71706
5.227000 -17.69948
5.228000 -17.680509999999998
5.229000 -17.66014
5.230000 -17.63839
5.231000 -17.61526
5.232000 -17.59076
5.233000 -17.56489
5.234000 -17.53767
5.235000 -17.50909
5.236000 -17.47918
5.237000 -17.44793
5.238000 -17.41535
5.239000 -17.38145
5.240000 -17.346249999999998
5.241000 -17.30974
5.242000 -17.271929999999998
5.243000 -17.23285
5.244000 -17.19248
5.245000 -17.150840000000002
5.246000 -17.10795
5.247000 -17.0638
5.248000 -17.01841
5.249000 -16.971790000000002
5.250000 -16.92394
5.251000 -16.87488
5.252000 -16.82461
5.253000 -16.77314
5.254000 -16.720489999999998
5.255000 -16.66666
5.256000 -16.61167
5.257000 -16.55551
5.258000 -16.49821
5.259000 -16.439780000000003
5.260000 -16.38021
5.261000 -16.31953
5.262000 -16.257740000000002
5.263000 -16.19485
5.264000 -16.13088
5.265000 -16.065830000000002
5.266000 -15.99972
5.267000 -15.93255
5.268000 -15.864339999999999
5.269000 -15.795100000000001
5.270000 -15.72484
5.271000 -15.65357
5.272000 -15.581290000000001
5.273000 -15.50803
5.274000 -15.4338
5.275000 -15.3586
5.276000 -15.28245
5.277000 -15.205350000000001
5.278000 -15.12733
5.279000 -15.048390000000001
5.280000 -14.968539999999999
5.281000 -14.88779
5.282000 -14.80617
5.283000 -14.72367
5.284000 -14.640310000000001
5.285000 -14.55611
5.286000 -14.47108
5.287000 -14.385220000000002
5.288000 -14.298559999999998
5.289000 -14.21109
5.290000 -14.122850000000001
5.291000 -14.03383
5.292000 -13.944049999999999
5.293000 -13.85353
5.294000 -13.76227
5.295000 -13.67029
5.296000 -13.5776
5.297000 -13.484219999999999
5.298000 -13.390160000000002
5.299000 -13.29543
5.300000 -13.20004
5.301000 -13.104009999999999
5.302000 -13.00735
5.303000 -12.910070000000001
5.304000 -12.812190000000001
5.305000 -12.71372
5.306000 -12.61467
5.307000 -12.51506
5.308000 -12.41489
5.309000 -12.31419
5.310000 -12.212969999999999
5.311000 -12.111239999999999
5.312000 -12.00901
5.313000 -11.90629
5.314000 -11.80311
5.315000 -11.69947
5.316000 -11.595379999999999
5.317000 -11.490870000000001
5.318000 -11.38594
5.319000 -11.280610000000001
5.320000 -11.17489
5.321000 -11.0688
5.322000 -10.96235
5.323000 -10.85555
5.324000 -10.74842
5.325000 -10.64097
5.326000 -10.53321
5.327000 -10.42517
5.328000 -10.31684
5.329000 -10.20826
5.330000 -10.09942
5.331000 -9.9903449
5.332000 -9.8810501
5.333000 -9.7715475
5.334000 -9.6618503
5.335000 -9.551972899999999
5.336000 -9.4419286
5.337000 -9.3317315
5.338000 -9.2213951
5.339000 -9.1109335
5.340000 -9.0003595
5.341000 -8.8896871
5.342000 -8.7789297
5.343000 -8.668100800000001
5.344000 -8.557213800000001
5.345000 -8.4462829
5.346000 -8.3353207
5.347000 -8.2243405
5.348000 -8.1133567
5.349000 -8.0023818
5.350000 -7.891429199999999
5.351000 -7.780511699999999
5.352000 -7.6696433
5.353000 -7.5588368
5.354000 -7.4481063
5.355000 -7.3374644
5.356000 -7.2269239
5.357000 -7.1164988
5.358000 -7.006201900000001
5.359000 -6.8960465
5.360000 -6.7860454
5.361000 -6.676212700000001
5.362000 -6.5665603
5.363000 -6.457102300000001
5.364000 -6.3478515
5.365000 -6.2388204
5.366000 -6.1300222
5.367000 -6.0214702
5.368000 -5.9131771
5.369000 -5.8051556
5.370000 -5.6974187
5.371000 -5.5899791
5.372000 -5.4828494999999995
5.373000 -5.3760421
5.374000 -5.2695699
5.375000 -5.163444999999999
5.376000 -5.0576799
5.377000 -4.9522866
5.378000 -4.8472773
5.379000 -4.7426641
5.380000 -4.6384592
5.381000 -4.5346744
5.382000 -4.4313215
5.383000 -4.3284118000000005
5.384000 -4.2259574
5.385000 -4.1239697
5.386000 -4.0224601
5.387000 -3.9214398999999998
5.388000 -3.8209203999999994
5.389000 -3.7209127
5.390000 -3.6214281
5.391000 -3.5224773000000003
5.392000 -3.4240711
5.393000 -3.3262208
5.394000 -3.2289370999999996
5.395000 -3.1322304
5.396000 -3.0361112
5.397000 -2.9405901
5.398000 -2.8456774
5.399000 -2.7513834
5.400000 -2.6577182
5.401000 -2.5646919
5.402000 -2.4723146000000003
5.403000 -2.3805961
5.404000 -2.2895463
5.405000 -2.1991747999999998
5.406000 -2.1094913
5.407000 -2.0205051000000003
5.408000 -1.9322256
5.409000 -1.8446622
5.410000 -1.7578239999999998
5.411000 -1.6717203
5.412000 -1.5863597
5.413000 -1.5017513999999998
5.414000 -1.4179041
5.415000 -1.3348265
5.416000 -1.2525271
5.417000 -1.1710144
5.418000 -1.0902967
5.419000 -1.0103825
5.420000 -0.93127973
5.421000 -0.8529965800000001
5.422000 -0.77554095
5.423000 -0.69892071
5.424000 -0.6231435599999999
5.425000 -0.54821712
5.426000 -0.4741489
5.427000 -0.40094629
5.428000 -0.32861654
5.429000 -0.25716680000000003
5.430000 -0.18660409
5.431000 -0.11693526
5.432000 -0.048167061000000004
5.433000 0.019693885
5.434000 0.086641108
5.435000 0.15266829
5.436000 0.21776922999999998
5.437000 0.28193791
5.438000 0.34516845
5.439000 0.40745512
5.440000 0.46879234999999997
5.441000 0.5291747400000001
5.442000 0.5885969799999999
5.443000 0.64705401
5.444000 0.70454082
5.445000 0.76105269
5.446000 0.8165849399999999
5.447000 0.8711330600000001
5.448000 0.9246926799999999
5.449000 0.9772596899999999
5.450000 1.0288300000000001
5.451000 1.0793996
5.452000 1.1289649000000002
5.453000 1.177522
5.454000 1.2250675
5.455000 1.271598
5.456000 1.3171103
5.457000 1.3616011000000001
5.458000 1.4050673
5.459000 1.447506
5.460000 1.4889144
5.461000 1.5292899
5.462000 1.5686296
5.463000 1.6069314000000001
5.464000 1.6441926
5.465000 1.6804112
5.466000 1.715585
5.467000 1.7497122
5.468000 1.7827908
5.469000 1.8148189
5.470000 1.8457952999999998
5.471000 1.8757183
5.472000 1.9045867
5.473000 1.9323995
5.474000 1.9591557
5.475000 1.9848544
5.476000 2.0094952
5.477000 2.0330774
5.478000 2.0556007000000003
5.479000 2.077065
5.480000 2.0974705
5.481000 2.1168172
5.482000 2.1351056
5.483000 2.152336
5.484000 2.1685092
5.485000 2.183626
5.486000 2.1976875
5.487000 2.2106947
5.488000 2.2226488
5.489000 2.2335513000000002
5.490000 2.2434035000000003
5.491000 2.2522075
5.492000 2.2599647000000003
5.493000 2.2666771
5.494000 2.272347
5.495000 2.2769762
5.496000 2.2805672
5.497000 2.2831224
5.498000 2.2846442000000002
5.499000 2.2851352
5.500000 2.2845982
5.501000 2.2830362
5.502000 2.2804519
5.503000 2.2768488
5.504000 2.27223
5.505000 2.2665989
5.506000 2.2599589
5.507000 2.2523139000000003
5.508000 2.2436675
5.509000 2.2340236
5.510000 2.2233866
5.511000 2.2117605
5.512000 2.1991499
5.513000 2.1855591
5.514000 2.1709929999999997
5.515000 2.1554565
5.516000 2.1389544
5.517000 2.1214921
5.518000 2.1030746
5.519000 2.0837076
5.520000 2.0633966
5.521000 2.0421473
5.522000 2.0199656
5.523000 1.9968575
5.524000 1.9728288
5.525000 1.9478859000000002
5.526000 1.9220350000000002
5.527000 1.8952825999999998
5.528000 1.8676352
5.529000 1.8390993000000002
5.530000 1.8096816000000002
5.531000 1.7793888
5.532000 1.7482279
5.533000 1.7162059
5.534000 1.6833298
5.535000 1.6496068
5.536000 1.6150441000000002
5.537000 1.5796492
5.538000 1.5434294
5.539000 1.5063924
5.540000 1.4685458
5.541000 1.4298974
5.542000 1.390455
5.543000 1.3502267000000001
5.544000 1.3092207
5.545000 1.267445
5.546000 1.2249081
5.547000 1.1816185
5.548000 1.1375847
5.549000 1.0928155
5.550000 1.0473195
5.551000 1.0011059
5.552000 0.9541836600000001
5.553000 0.90656187
5.554000 0.8582498900000001
5.555000 0.8092570099999999
5.556000 0.75959275
5.557000 0.70926668
5.558000 0.6582885
5.559000 0.606668
5.560000 0.55441498
5.561000 0.5015393699999999
5.562000 0.44805123
5.563000 0.39396066999999996
5.564000 0.33927781
5.565000 0.28401292
5.566000 0.22817631
5.567000 0.17177839
5.568000 0.11482958
5.569000 0.05734041300000001
5.570000 -0.0006785322100000001
5.571000 -0.059216608999999996
5.572000 -0.1182631
5.573000 -0.17780722
5.574000 -0.23783811000000002
5.575000 -0.29834486
5.576000 -0.35931647
5.577000 -0.42074188
5.578000 -0.48260995999999995
5.579000 -0.54490953
5.580000 -0.60762931
5.581000 -0.67075798
5.582000 -0.73428415
5.583000 -0.79819635
5.584000 -0.86248303
5.585000 -0.9271327399999999
5.586000 -0.99213375
5.587000 -1.0574744
5.588000 -1.1231431
5.589000 -1.1891279
5.590000 -1.2554172000000001
5.591000 -1.3219991
5.592000 -1.3888616
5.593000 -1.455993
5.594000 -1.5233814
5.595000 -1.5910147
5.596000 -1.6588810999999999
5.597000 -1.7269686
5.598000 -1.7952651
5.599000 -1.8637586000000002
5.600000 -1.9324373
5.601000 -2.0012891
5.602000 -2.0703018
5.603000 -2.1394633
5.604000 -2.2087615
5.605000 -2.2781843
5.606000 -2.3477194999999997
5.607000 -2.4173548
5.608000 -2.4870781
5.609000 -2.5568768
5.610000 -2.6267389
5.611000 -2.6966517999999997
5.612000 -2.7666032
5.613000 -2.8365806
5.614000 -2.9065713
5.615000 -2.976563
5.616000 -3.0465430000000002
5.617000 -3.1164985
5.618000 -3.1864169999999996
5.619000 -3.2562856
5.620000 -3.3260915000000004
5.621000 -3.3958223000000003
5.622000 -3.4654651000000003
5.623000 -3.5350069
5.624000 -3.6044352
5.625000 -3.6737368
5.626000 -3.7428990000000004
5.627000 -3.8119093
5.628000 -3.8807548999999995
5.629000 -3.9494230999999997
5.630000 -4.0179013999999995
5.631000 -4.0861767
5.632000 -4.154237
5.633000 -4.222069299999999
5.634000 -4.2896613
5.635000 -4.3570008
5.636000 -4.4240754
5.637000 -4.4908725
5.638000 -4.5573801
5.639000 -4.6235859
5.640000 -4.6894781000000005
5.641000 -4.7550444
5.642000 -4.8202727
5.643000 -4.8851509
5.644000 -4.9496673
5.645000 -5.0138101
5.646000 -5.077567
5.647000 -5.140926299999999
5.648000 -5.2038763
5.649000 -5.2664048999999995
5.650000 -5.3285006
5.651000 -5.390151599999999
5.652000 -5.4513458
5.653000 -5.5120714
5.654000 -5.572316799999999
5.655000 -5.6320701
5.656000 -5.6913197
5.657000 -5.7500537
5.658000 -5.8082607
5.659000 -5.8659289
5.660000 -5.9230465
5.661000 -5.979602
5.662000 -6.0355838
5.663000 -6.0909808000000005
5.664000 -6.1457813
5.665000 -6.1999737999999995
5.666000 -6.2535472
5.667000 -6.3064903
5.668000 -6.358791900000001
5.669000 -6.4104408
5.670000 -6.461425899999999
5.671000 -6.511736699999999
5.672000 -6.561362
5.673000 -6.6102915
5.674000 -6.6585146
5.675000 -6.7060202
5.676000 -6.7527987
5.677000 -6.798839600000001
5.678000 -6.8441323999999994
5.679000 -6.8886667
5.680000 -6.9324329
5.681000 -6.9754213
5.682000 -7.0176214
5.683000 -7.0590235
5.684000 -7.099618
5.685000 -7.1393944000000005
5.686000 -7.1783438
5.687000 -7.216457299999999
5.688000 -7.2537243
5.689000 -7.2901361
5.690000 -7.325682799999999
5.691000 -7.360356299999999
5.692000 -7.3941462
5.693000 -7.427044200000001
5.694000 -7.4590415
5.695000 -7.490129
5.696000 -7.520297200000001
5.697000 -7.5495385
5.698000 -7.577844000000001
5.699000 -7.6052047
5.700000 -7.6316125999999995
5.701000 -7.6570593
5.702000 -7.681537400000001
5.703000 -7.705038
5.704000 -7.7275537000000005
5.705000 -7.7490769
5.706000 -7.7695996
5.707000 -7.7891141
5.708000 -7.8076132000000005
5.709000 -7.8250892
5.710000 -7.8415357000000006
5.711000 -7.8569449
5.712000 -7.8713112
5.713000 -7.8846261
5.714000 -7.8968838
5.715000 -7.908078300000001
5.716000 -7.9182021
5.717000 -7.9272494
5.718000 -7.935214
5.719000 -7.9420894
5.720000 -7.9478703
5.721000 -7.9525501
5.722000 -7.956123399999999
5.723000 -7.9585843
5.724000 -7.959927599999999
5.725000 -7.9601482
5.726000 -7.959239899999999
5.727000 -7.9571977
5.728000 -7.954017100000001
5.729000 -7.949692799999999
5.730000 -7.9442196
5.731000 -7.937593
5.732000 -7.9298086
5.733000 -7.920862
5.734000 -7.910748600000001
5.735000 -7.8994647
5.736000 -7.887005800000001
5.737000 -7.8733683
5.738000 -7.858549099999999
5.739000 -7.8425437
5.740000 -7.825349299999999
5.741000 -7.806962
5.742000 -7.7873795999999995
5.743000 -7.766598500000001
5.744000 -7.7446155
5.745000 -7.721428599999999
5.746000 -7.697035400000001
5.747000 -7.6714329
5.748000 -7.644619
5.749000 -7.6165921999999995
5.750000 -7.5873494
5.751000 -7.556889999999999
5.752000 -7.5252108
5.753000 -7.4923113
5.754000 -7.458189899999999
5.755000 -7.4228451
5.756000 -7.386275400000001
5.757000 -7.348480100000001
5.758000 -7.3094584000000005
5.759000 -7.2692096
5.760000 -7.2277322
5.761000 -7.1850263
5.762000 -7.1410917000000005
5.763000 -7.0959277
5.764000 -7.0495345
5.765000 -7.0019118
5.766000 -6.9530606
5.767000 -6.9029808
5.768000 -6.8516724
5.769000 -6.799136799999999
5.770000 -6.745374899999999
5.771000 -6.6903874000000005
5.772000 -6.6341758
5.773000 -6.5767415
5.774000 -6.518085999999999
5.775000 -6.4582109
5.776000 -6.3971184
5.777000 -6.3348107
5.778000 -6.2712900000000005
5.779000 -6.2065583
5.780000 -6.1406184
5.781000 -6.073473
5.782000 -6.0051247000000005
5.783000 -5.9355769
5.784000 -5.8648329
5.785000 -5.792895700000001
5.786000 -5.719769
5.787000 -5.6454562
5.788000 -5.5699609
5.789000 -5.4932874
5.790000 -5.415439200000001
5.791000 -5.336420599999999
5.792000 -5.256236
5.793000 -5.1748894
5.794000 -5.0923853999999995
5.795000 -5.0087284
5.796000 -4.9239233
5.797000 -4.8379753
5.798000 -4.7508888
5.799000 -4.6626691
5.800000 -4.5733217
5.801000 -4.4828519
5.802000 -4.391265300000001
5.803000 -4.2985674000000005
5.804000 -4.2047642000000005
5.805000 -4.1098617
5.806000 -4.0138662
5.807000 -3.9167844
5.808000 -3.8186222
5.809000 -3.7193867999999997
5.810000 -3.6190853
5.811000 -3.5177242
5.812000 -3.4153108000000003
5.813000 -3.3118524000000003
5.814000 -3.2073569
5.815000 -3.1018317
5.816000 -2.9952846
5.817000 -2.8877238
5.818000 -2.7791573
5.819000 -2.6695933000000003
5.820000 -2.5590403
5.821000 -2.4475067999999998
5.822000 -2.3350013
5.823000 -2.2215328999999997
5.824000 -2.1071104
5.825000 -1.9917428000000001
5.826000 -1.8754395
5.827000 -1.7582095999999998
5.828000 -1.6400628
5.829000 -1.5210085
5.830000 -1.4010563999999999
5.831000 -1.2802165
5.832000 -1.1584986
5.833000 -1.0359129
5.834000 -0.9124695299999999
5.835000 -0.78817895
5.836000 -0.66305157
5.837000 -0.53709801
5.838000 -0.41032899
5.839000 -0.28275542
5.840000 -0.1543883
5.841000 -0.025238749
5.842000 0.10468197000000001
5.843000 0.23536247000000002
5.844000 0.36679120000000004
5.845000 0.49895649
5.846000 0.63184653
5.847000 0.76544946
5.848000 0.89975316
5.849000 1.0347455
5.850000 1.1704142000000002
5.851000 1.3067469
5.852000 1.443731
5.853000 1.5813541
5.854000 1.7196031
5.855000 1.8584653999999998
5.856000 1.9979278999999999
5.857000 2.1379778
5.858000 2.2786018
5.859000 2.4197865
5.860000 2.5615189
5.861000 2.7037855
5.862000 2.8465727
5.863000 2.989867
5.864000 3.1336546
5.865000 3.2779217
5.866000 3.4226544
5.867000 3.5678389999999998
5.868000 3.7134614000000004
5.869000 3.8595073
5.870000 4.0059626
5.871000 4.1528127999999995
5.872000 4.3000437
5.873000 4.4476412
5.874000 4.5955904
5.875000 4.7438763
5.876000 4.8924848
5.877000 5.0414007
5.878000 5.190609
5.879000 5.3400949
5.880000 5.489843
5.881000 5.6398384
5.882000 5.7900656
5.883000 5.9405092
5.884000 6.091154
5.885000 6.2419843
5.886000 6.3929841000000005
5.887000 6.544138500000001
5.888000 6.6954307
5.889000 6.8468459
5.890000 6.9983676
5.891000 7.149979500000001
5.892000 7.301665799999999
5.893000 7.453410300000001
5.894000 7.6051972999999995
5.895000 7.757009600000001
5.896000 7.908831500000001
5.897000 8.0606468
5.898000 8.212439
5.899000 8.3641917
5.900000 8.515887699999999
5.901000 8.6675107
5.902000 8.819044400000001
5.903000 8.9704722
5.904000 9.121777100000001
5.905000 9.2729427
5.906000 9.4239525
5.907000 9.574789599999999
5.908000 9.7254366
5.909000 9.8758772
5.910000 10.0261
5.911000 10.17607
5.912000 10.32579
5.913000 10.47524
5.914000 10.624400000000001
5.915000 10.773240000000001
5.916000 10.92177
5.917000 11.06995
5.918000 11.21777
5.919000 11.365219999999999
5.920000 11.51228
5.921000 11.65892
5.922000 11.80514
5.923000 11.95092
5.924000 12.09623
5.925000 12.24107
5.926000 12.38542
5.927000 12.52925
5.928000 12.67255
5.929000 12.815309999999998
5.930000 12.95751
5.931000 13.09913
5.932000 13.24015
5.933000 13.38055
5.934000 13.52033
5.935000 13.659460000000001
5.936000 13.79793
5.937000 13.93571
5.938000 14.072799999999999
5.939000 14.209169999999999
5.940000 14.344809999999999
5.941000 14.47971
5.942000 14.61383
5.943000 14.747179999999998
5.944000 14.879719999999999
5.945000 15.011450000000002
5.946000 15.142349999999999
5.947000 15.2724
5.948000 15.40159
5.949000 15.529889999999998
5.950000 15.657289999999998
5.951000 15.78378
5.952000 15.909329999999999
5.953000 16.033939999999998
5.954000 16.15758
5.955000 16.28025
5.956000 16.40191
5.957000 16.52256
5.958000 16.64218
5.959000 16.760749999999998
5.960000 16.87827
5.961000 16.994699999999998
5.962000 17.11004
5.963000 17.22427
5.964000 17.33737
5.965000 17.44933
5.966000 17.56014
5.967000 17.66977
5.968000 17.77821
5.969000 17.88545
5.970000 17.99147
5.971000 18.09626
5.972000 18.19979
5.973000 18.30207
5.974000 18.40306
5.975000 18.502769999999998
5.976000 18.60116
5.977000 18.69823
5.978000 18.793960000000002
5.979000 18.88834
5.980000 18.98136
5.981000 19.07299
5.982000 19.163230000000002
5.983000 19.25207
5.984000 19.339480000000002
5.985000 19.425449999999998
5.986000 19.50998
5.987000 19.593040000000002
5.988000 19.67463
5.989000 19.754730000000002
5.990000 19.83332
5.991000 19.9104
5.992000 19.98595
5.993000 20.05996
5.994000 20.13241
5.995000 20.2033
5.996000 20.27261
5.997000 20.340320000000002
5.998000 20.40644
5.999000 20.470930000000003
6.000000 20.5338
6.001000 20.59503
6.002000 20.654600000000002
6.003000 20.71252
6.004000 20.76875
6.005000 20.82331
6.006000 20.87616
6.007000 20.92731
6.008000 20.97673
6.009000 21.02443
6.010000 21.07039
6.011000 21.1146
6.012000 21.157049999999998
6.013000 21.19772
6.014000 21.236620000000002
6.015000 21.273719999999997
6.016000 21.30903
6.017000 21.34253
6.018000 21.374209999999998
6.019000 21.40406
6.020000 21.43207
6.021000 21.45824
6.022000 21.48256
6.023000 21.50501
6.024000 21.52559
6.025000 21.5443
6.026000 21.56111
6.027000 21.57603
6.028000 21.58905
6.029000 21.60016
6.030000 21.60936
6.031000 21.61662
6.032000 21.62196
6.033000 21.62536
6.034000 21.62682
6.035000 21.62632
6.036000 21.62387
6.037000 21.61946
6.038000 21.61308
6.039000 21.60472
6.040000 21.594379999999997
6.041000 21.58206
6.042000 21.56775
6.043000 21.55145
6.044000 21.53315
6.045000 21.51284
6.046000 21.49053
6.047000 21.46621
6.048000 21.43987
6.049000 21.41151
6.050000 21.381130000000002
6.051000 21.34873
6.052000 21.3143
6.053000 21.27783
6.054000 21.239340000000002
6.055000 21.19881
6.056000 21.15624
6.057000 21.11163
6.058000 21.06498
6.059000 21.01629
6.060000 20.96556
6.061000 20.91278
6.062000 20.85795
6.063000 20.80108
6.064000 20.742160000000002
6.065000 20.68119
6.066000 20.61817
6.067000 20.55311
6.068000 20.48599
6.069000 20.41683
6.070000 20.34563
6.071000 20.272370000000002
6.072000 20.19707
6.073000 20.11973
6.074000 20.04035
6.075000 19.95892
6.076000 19.87546
6.077000 19.78996
6.078000 19.70242
6.079000 19.61285
6.080000 19.521250000000002
6.081000 19.42763
6.082000 19.33198
6.083000 19.23431
6.084000 19.13463
6.085000 19.03293
6.086000 18.92923
6.087000 18.82352
6.088000 18.715809999999998
6.089000 18.6061
6.090000 18.49441
6.091000 18.38073
6.092000 18.26507
6.093000 18.14743
6.094000 18.02783
6.095000 17.90626
6.096000 17.78274
6.097000 17.65727
6.098000 17.52985
6.099000 17.4005
6.100000 17.26922
6.101000 17.13602
6.102000 17.00091
6.103000 16.86389
6.104000 16.72497
6.105000 16.58416
6.106000 16.44147
6.107000 16.29691
6.108000 16.15048
6.109000 16.0022
6.110000 15.85207
6.111000 15.7001
6.112000 15.54632
6.113000 15.390709999999999
6.114000 15.2333
6.115000 15.074090000000002
6.116000 14.91309
6.117000 14.75032
6.118000 14.585790000000001
6.119000 14.4195
6.120000 14.251479999999999
6.121000 14.08172
6.122000 13.910239999999998
6.123000 13.73705
6.124000 13.562170000000002
6.125000 13.38561
6.126000 13.20737
6.127000 13.027479999999999
6.128000 12.84594
6.129000 12.66276
6.130000 12.47797
6.131000 12.29157
6.132000 12.10358
6.133000 11.91401
6.134000 11.72288
6.135000 11.53019
6.136000 11.33596
6.137000 11.14021
6.138000 10.94296
6.139000 10.74421
6.140000 10.54398
6.141000 10.342279999999999
6.142000 10.139140000000001
6.143000 9.9345647
6.144000 9.7285718
6.145000 9.5211774
6.146000 9.312398
6.147000 9.1022491
6.148000 8.8907473
6.149000 8.6779095
6.150000 8.463752300000001
6.151000 8.2482927
6.152000 8.0315478
6.153000 7.8135349000000005
6.154000 7.594271700000001
6.155000 7.3737755
6.156000 7.152064900000001
6.157000 6.9291569
6.158000 6.7050703
6.159000 6.4798228
6.160000 6.2534332
6.161000 6.0259201
6.162000 5.797302
6.163000 5.567598
6.164000 5.3368274
6.165000 5.1050089
6.166000 4.8721623
6.167000 4.6383068
6.168000 4.4034619
6.169000 4.1676473
6.170000 3.9308831000000004
6.171000 3.6931891
6.172000 3.4545854
6.173000 3.2150923999999996
6.174000 2.9747301999999998
6.175000 2.7335193
6.176000 2.4914803
6.177000 2.2486338000000003
6.178000 2.0050008
6.179000 1.7606018
6.180000 1.5154581999999999
6.181000 1.2695909
6.182000 1.0230212
6.183000 0.77577033
6.184000 0.5278599
6.185000 0.27931142
6.186000 0.030146522
6.187000 -0.21961303
6.188000 -0.46994537
6.189000 -0.7208285400000001
6.190000 -0.97224051
6.191000 -1.2241591
6.192000 -1.476562
6.193000 -1.7294271
6.194000 -1.9827317
6.195000 -2.2364534
6.196000 -2.4905697
6.197000 -2.7450576
6.198000 -2.9998949
6.199000 -3.2550585
6.200000 -3.5105250999999997
6.201000 -3.7662722000000004
6.202000 -4.0222768
6.203000 -4.2785157
6.204000 -4.5349654
6.205000 -4.7916029
6.206000 -5.048405000000001
6.207000 -5.3053482999999995
6.208000 -5.5624094
6.209000 -5.8195643
6.210000 -6.07679
6.211000 -6.3340627
6.212000 -6.591358799999999
6.213000 -6.8486541999999995
6.214000 -7.1059257
6.215000 -7.363148799999999
6.216000 -7.6203004000000005
6.217000 -7.877355799999999
6.218000 -8.134291300000001
6.219000 -8.391083
6.220000 -8.6477071
6.221000 -8.904139
6.222000 -9.1603547
6.223000 -9.416329900000001
6.224000 -9.6720405
6.225000 -9.9274628
6.226000 -10.18257
6.227000 -10.43734
6.228000 -10.691749999999999
6.229000 -10.94578
6.230000 -11.19939
6.231000 -11.45257
6.232000 -11.70529
6.233000 -11.95753
6.234000 -12.20926
6.235000 -12.46046
6.236000 -12.7111
6.237000 -12.96116
6.238000 -13.21062
6.239000 -13.45945
6.240000 -13.70762
6.241000 -13.955119999999999
6.242000 -14.201910000000002
6.243000 -14.44798
6.244000 -14.6933
6.245000 -14.93785
6.246000 -15.181600000000001
6.247000 -15.42453
6.248000 -15.66661
6.249000 -15.90783
6.250000 -16.14815
6.251000 -16.38755
6.252000 -16.62602
6.253000 -16.86352
6.254000 -17.10003
6.255000 -17.335539999999998
6.256000 -17.57001
6.257000 -17.803430000000002
6.258000 -18.03576
6.259000 -18.26699
6.260000 -18.4971
6.261000 -18.72605
6.262000 -18.95384
6.263000 -19.18042
6.264000 -19.40579
6.265000 -19.629920000000002
6.266000 -19.85278
6.267000 -20.07436
6.268000 -20.294629999999998
6.269000 -20.513560000000002
6.270000 -20.73115
6.271000 -20.94735
6.272000 -21.16215
6.273000 -21.37554
6.274000 -21.58748
6.275000 -21.79795
6.276000 -22.00693
6.277000 -22.21441
6.278000 -22.42035
6.279000 -22.62474
6.280000 -22.82756
6.281000 -23.028779999999998
6.282000 -23.22838
6.283000 -23.42634
6.284000 -23.62264
6.285000 -23.81726
6.286000 -24.010180000000002
6.287000 -24.20137
6.288000 -24.390819999999998
6.289000 -24.57851
6.290000 -24.76442
6.291000 -24.94851
6.292000 -25.130789999999998
6.293000 -25.311220000000002
6.294000 -25.48979
6.295000 -25.666470000000004
6.296000 -25.84125
6.297000 -26.014110000000002
6.298000 -26.185029999999998
6.299000 -26.35399
6.300000 -26.52096
6.301000 -26.685950000000002
6.302000 -26.848909999999997
6.303000 -27.00984
6.304000 -27.16872
6.305000 -27.325529999999997
6.306000 -27.48026
6.307000 -27.632869999999997
6.308000 -27.78337
6.309000 -27.931729999999998
6.310000 -28.07792
6.311000 -28.22195
6.312000 -28.36379
6.313000 -28.503410000000002
6.314000 -28.64082
6.315000 -28.77599
6.316000 -28.9089
6.317000 -29.039540000000002
6.318000 -29.167900000000003
6.319000 -29.293950000000002
6.320000 -29.41768
6.321000 -29.53909
6.322000 -29.65814
6.323000 -29.77484
6.324000 -29.889159999999997
6.325000 -30.00109
6.326000 -30.110609999999998
6.327000 -30.217709999999997
6.328000 -30.32238
6.329000 -30.42461
6.330000 -30.52438
6.331000 -30.62167
6.332000 -30.71648
6.333000 -30.808790000000002
6.334000 -30.89859
6.335000 -30.98587
6.336000 -31.07061
6.337000 -31.15281
6.338000 -31.23244
6.339000 -31.309510000000003
6.340000 -31.38399
6.341000 -31.455889999999997
6.342000 -31.525180000000002
6.343000 -31.59186
6.344000 -31.65591
6.345000 -31.71734
6.346000 -31.776120000000002
6.347000 -31.83224
6.348000 -31.88571
6.349000 -31.936500000000002
6.350000 -31.984620000000003
6.351000 -32.030049999999996
6.352000 -32.07278
6.353000 -32.1128
6.354000 -32.15012
6.355000 -32.18471
6.356000 -32.21658
6.357000 -32.24572
6.358000 -32.27211
6.359000 -32.29576
6.360000 -32.31665
6.361000 -32.334790000000005
6.362000 -32.35016
6.363000 -32.36276
6.364000 -32.37258
6.365000 -32.379619999999996
6.366000 -32.38388
6.367000 -32.38534
6.368000 -32.38401
6.369000 -32.37989
6.370000 -32.37296
6.371000 -32.36322
6.372000 -32.35067
6.373000 -32.33532
6.374000 -32.31714
6.375000 -32.296150000000004
6.376000 -32.27234
6.377000 -32.2457
6.378000 -32.21624
6.379000 -32.18396
6.380000 -32.14885
6.381000 -32.11091
6.382000 -32.07015
6.383000 -32.02655
6.384000 -31.98012
6.385000 -31.93087
6.386000 -31.878790000000002
6.387000 -31.82388
6.388000 -31.76614
6.389000 -31.705569999999998
6.390000 -31.642179999999996
6.391000 -31.575969999999998
6.392000 -31.50693
6.393000 -31.43507
6.394000 -31.3604
6.395000 -31.28291
6.396000 -31.202619999999996
6.397000 -31.119510000000002
6.398000 -31.03361
6.399000 -30.944899999999997
6.400000 -30.853390000000005
6.401000 -30.75909
6.402000 -30.662010000000002
6.403000 -30.56214
6.404000 -30.45949
6.405000 -30.35407
6.406000 -30.245889999999996
6.407000 -30.13494
6.408000 -30.02124
6.409000 -29.90479
6.410000 -29.785600000000002
6.411000 -29.663669999999996
6.412000 -29.53902
6.413000 -29.41164
6.414000 -29.281560000000002
6.415000 -29.148770000000003
6.416000 -29.01329
6.417000 -28.87511
6.418000 -28.73426
6.419000 -28.590739999999997
6.420000 -28.444560000000003
6.421000 -28.295730000000002
6.422000 -28.14426
6.423000 -27.990159999999996
6.424000 -27.83344
6.425000 -27.674110000000002
6.426000 -27.51217
6.427000 -27.34766
6.428000 -27.18056
6.429000 -27.0109
6.430000 -26.83869
6.431000 -26.66393
6.432000 -26.48665
6.433000 -26.306849999999997
6.434000 -26.124550000000003
6.435000 -25.93976
6.436000 -25.75249
6.437000 -25.56276
6.438000 -25.370579999999997
6.439000 -25.175959999999996
6.440000 -24.97893
6.441000 -24.77948
6.442000 -24.577650000000002
6.443000 -24.37343
6.444000 -24.16686
6.445000 -23.95794
6.446000 -23.74669
6.447000 -23.53313
6.448000 -23.31727
6.449000 -23.09912
6.450000 -22.87872
6.451000 -22.65606
6.452000 -22.43118
6.453000 -22.20408
6.454000 -21.97478
6.455000 -21.743309999999997
6.456000 -21.50968
6.457000 -21.273909999999997
6.458000 -21.03601
6.459000 -20.796010000000003
6.460000 -20.55393
6.461000 -20.30978
6.462000 -20.06358
6.463000 -19.815350000000002
6.464000 -19.56512
6.465000 -19.3129
6.466000 -19.05871
6.467000 -18.80258
6.468000 -18.544520000000002
6.469000 -18.28455
6.470000 -18.0227
6.471000 -17.75899
6.472000 -17.49344
6.473000 -17.22606
6.474000 -16.956889999999998
6.475000 -16.68594
6.476000 -16.413230000000002
6.477000 -16.1388
6.478000 -15.86265
6.479000 -15.584819999999999
6.480000 -15.30533
6.481000 -15.02419
6.482000 -14.74144
6.483000 -14.45709
6.484000 -14.17117
6.485000 -13.883709999999999
6.486000 -13.594719999999999
6.487000 -13.30424
6.488000 -13.01228
6.489000 -12.718869999999999
6.490000 -12.42404
6.491000 -12.12781
6.492000 -11.83021
6.493000 -11.53125
6.494000 -11.23097
6.495000 -10.92939
6.496000 -10.62654
6.497000 -10.32244
6.498000 -10.01712
6.499000 -9.7106092
6.500000 -9.402924
6.501000 -9.0940952
6.502000 -8.784149600000001
6.503000 -8.4731139
6.504000 -8.1610143
6.505000 -7.8478776
6.506000 -7.533730600000001
6.507000 -7.2186001
6.508000 -6.9025129000000005
6.509000 -6.5854967
6.510000 -6.267578899999999
6.511000 -5.9487868
6.512000 -5.629148
6.513000 -5.3086899
6.514000 -4.987440299999999
6.515000 -4.6654273
6.516000 -4.3426786
6.517000 -4.0192224
6.518000 -3.6950868
6.519000 -3.3702998999999996
6.520000 -3.0448901
6.521000 -2.7188858
6.522000 -2.3923155
6.523000 -2.0652078
6.524000 -1.7375916000000002
6.525000 -1.4094954
6.526000 -1.0809482000000001
6.527000 -0.7519788599999999
6.528000 -0.4226164
6.529000 -0.092889875
6.530000 0.23717154000000001
6.531000 0.5675386600000001
6.532000 0.89818221
6.533000 1.2290728
6.534000 1.5601811
6.535000 1.8914776000000002
6.536000 2.2229329
6.537000 2.5545172000000003
6.538000 2.8862012999999997
6.539000 3.2179553
6.540000 3.5497498000000003
6.541000 3.8815546999999997
6.542000 4.2133405999999995
6.543000 4.5450777
6.544000 4.8767366
6.545000 5.208287
6.546000 5.5396996
6.547000 5.8709443
6.548000 6.2019914
6.549000 6.532811400000001
6.550000 6.863374299999999
6.551000 7.1936503
6.552000 7.5236097
6.553000 7.8532226
6.554000 8.1824593
6.555000 8.51129
6.556000 8.8396847
6.557000 9.1676146
6.558000 9.495049
6.559000 9.821958799999999
6.560000 10.14831
6.561000 10.47409
6.562000 10.799240000000001
6.563000 11.12376
6.564000 11.4476
6.565000 11.77074
6.566000 12.09315
6.567000 12.4148
6.568000 12.73566
6.569000 13.0557
6.570000 13.37489
6.571000 13.6932
6.572000 14.0106
6.573000 14.32707
6.574000 14.64257
6.575000 14.957080000000001
6.576000 15.27057
6.577000 15.583
6.578000 15.894359999999999
6.579000 16.2046
6.580000 16.51371
6.581000 16.821649999999998
6.582000 17.12839
6.583000 17.43391
6.584000 17.73818
6.585000 18.04117
6.586000 18.34285
6.587000 18.64319
6.588000 18.94217
6.589000 19.23975
6.590000 19.53592
6.591000 19.83064
6.592000 20.12388
6.593000 20.41562
6.594000 20.705840000000002
6.595000 20.99449
6.596000 21.28156
6.597000 21.56702
6.598000 21.850839999999998
6.599000 22.13299
6.600000 22.413449999999997
6.601000 22.6922
6.602000 22.9692
6.603000 23.244429999999998
6.604000 23.51787
6.605000 23.789479999999998
6.606000 24.05925
6.607000 24.32714
6.608000 24.59313
6.609000 24.8572
6.610000 25.119320000000002
6.611000 25.379469999999998
6.612000 25.63762
6.613000 25.893739999999998
6.614000 26.14782
6.615000 26.399820000000002
6.616000 26.649729999999998
6.617000 26.897529999999996
6.618000 27.14317
6.619000 27.386660000000003
6.620000 27.627950000000002
6.621000 27.86703
6.622000 28.103869999999997
6.623000 28.338459999999998
6.624000 28.57077
6.625000 28.800769999999996
6.626000 29.02845
6.627000 29.253780000000003
6.628000 29.47674
6.629000 29.697309999999998
6.630000 29.91548
6.631000 30.131210000000003
6.632000 30.34448
6.633000 30.55528
6.634000 30.76359
6.635000 30.96938
6.636000 31.17263
6.637000 31.37333
6.638000 31.571460000000002
6.639000 31.76699
6.640000 31.95991
6.641000 32.15019
6.642000 32.33782
6.643000 32.52279
6.644000 32.70506
6.645000 32.88463
6.646000 33.061479999999996
6.647000 33.235589999999995
6.648000 33.40693
6.649000 33.575500000000005
6.650000 33.74128
6.651000 33.904250000000005
6.652000 34.0644
6.653000 34.2217
6.654000 34.37615
6.655000 34.52772
6.656000 34.676410000000004
6.657000 34.82219
6.658000 34.96506
6.659000 35.10499
6.660000 35.24198
6.661000 35.37601
6.662000 35.50706
6.663000 35.63513
6.664000 35.760189999999994
6.665000 35.88225
6.666000 36.001270000000005
6.667000 36.11726
6.668000 36.23019
6.669000 36.340070000000004
6.670000 36.44687
6.671000 36.55058
6.672000 36.6512
6.673000 36.74871
6.674000 36.8431
6.675000 36.93436
6.676000 37.022490000000005
6.677000 37.10747
6.678000 37.18929
6.679000 37.26795
6.680000 37.34343
6.681000 37.41573
6.682000 37.484840000000005
6.683000 37.55075
6.684000 37.61345
6.685000 37.67295
6.686000 37.729220000000005
6.687000 37.78226
6.688000 37.83207
6.689000 37.878640000000004
6.690000 37.92196
6.691000 37.96204
6.692000 37.99886
6.693000 38.03242
6.694000 38.06272
6.695000 38.08974
6.696000 38.1135
6.697000 38.13398
6.698000 38.151180000000004
6.699000 38.1651
6.700000 38.17573
6.701000 38.183080000000004
6.702000 38.18713
6.703000 38.1879
6.704000 38.18537
6.705000 38.17955
6.706000 38.170429999999996
6.707000 38.15802
6.708000 38.14231
6.709000 38.12331
6.710000 38.10101
6.711000 38.07542
6.712000 38.04654
6.713000 38.01436
6.714000 37.97889
6.715000 37.940129999999996
6.716000 37.89809
6.717000 37.85276
6.718000 37.804140000000004
6.719000 37.75225
6.720000 37.69709
6.721000 37.63865
6.722000 37.57694
6.723000 37.51197
6.724000 37.443729999999995
6.725000 37.37225
6.726000 37.29751
6.727000 37.21953
6.728000 37.13832
6.729000 37.05387
6.730000 36.96619
6.731000 36.8753
6.732000 36.78119
6.733000 36.68388
6.734000 36.583369999999995
6.735000 36.47967
6.736000 36.37279
6.737000 36.26274
6.738000 36.14953
6.739000 36.033159999999995
6.740000 35.91364
6.741000 35.79099
6.742000 35.66522
6.743000 35.53633
6.744000 35.40434
6.745000 35.26925
6.746000 35.13108
6.747000 34.98984
6.748000 34.84554
6.749000 34.6982
6.750000 34.54782
6.751000 34.39443
6.752000 34.238020000000006
6.753000 34.07862
6.754000 33.916239999999995
6.755000 33.75089
6.756000 33.58259
6.757000 33.41134
6.758000 33.23718
6.759000 33.060109999999995
6.760000 32.880140000000004
6.761000 32.6973
6.762000 32.51159
6.763000 32.32304
6.764000 32.13165
6.765000 31.93746
6.766000 31.74046
6.767000 31.540689999999998
6.768000 31.33815
6.769000 31.13287
6.770000 30.92486
6.771000 30.71415
6.772000 30.500739999999997
6.773000 30.284660000000002
6.774000 30.065920000000002
6.775000 29.844549999999998
6.776000 29.62056
6.777000 29.39398
6.778000 29.164820000000002
6.779000 28.93311
6.780000 28.69886
6.781000 28.4621
6.782000 28.222839999999998
6.783000 27.981109999999997
6.784000 27.736919999999998
6.785000 27.4903
6.786000 27.24128
6.787000 26.98987
6.788000 26.73609
6.789000 26.47997
6.790000 26.221529999999998
6.791000 25.9608
6.792000 25.697789999999998
6.793000 25.432529999999996
6.794000 25.16505
6.795000 24.89536
6.796000 24.6235
6.797000 24.34948
6.798000 24.073330000000002
6.799000 23.79508
6.800000 23.51475
6.801000 23.23236
6.802000 22.94794
6.803000 22.66152
6.804000 22.37312
6.805000 22.08277
6.806000 21.790490000000002
6.807000 21.496309999999998
6.808000 21.20026
6.809000 20.90236
6.810000 20.60264
6.811000 20.30112
6.812000 19.99784
6.813000 19.692809999999998
6.814000 19.38608
6.815000 19.077659999999998
6.816000 18.76758
6.817000 18.45588
6.818000 18.14257
6.819000 17.82769
6.820000 17.51126
6.821000 17.19332
6.822000 16.87389
6.823000 16.553
6.824000 16.23068
6.825000 15.90696
6.826000 15.58186
6.827000 15.25543
6.828000 14.927679999999999
6.829000 14.59865
6.830000 14.268369999999999
6.831000 13.936860000000001
6.832000 13.604160000000002
6.833000 13.270290000000001
6.834000 12.935289999999998
6.835000 12.599189999999998
6.836000 12.26201
6.837000 11.9238
6.838000 11.584560000000002
6.839000 11.24435
6.840000 10.90319
6.841000 10.5611
6.842000 10.21813
6.843000 9.8743014
6.844000 9.5296428
6.845000 9.1841884
6.846000 8.8379689
6.847000 8.4910154
6.848000 8.1433594
6.849000 7.7950329
6.850000 7.4460663
6.851000 7.0964925
6.852000 6.746341999999999
6.853000 6.3956469
6.854000 6.0444385
6.855000 5.6927487
6.856000 5.340609000000001
6.857000 4.9880516
6.858000 4.6351083
6.859000 4.2818107
6.860000 3.9281908
6.861000 3.5742808
6.862000 3.2201125999999998
6.863000 2.8657182999999997
6.864000 2.5111299
6.865000 2.1563794
6.866000 1.8014992
6.867000 1.4465212
6.868000 1.0914776
6.869000 0.73640076
6.870000 0.38132267000000003
6.871000 0.026275602
6.872000 -0.32870823
6.873000 -0.68359664
6.874000 -1.0383574
6.875000 -1.3929584
6.876000 -1.7473672999999998
6.877000 -2.1015520999999997
6.878000 -2.4554806
6.879000 -2.8091205
6.880000 -3.1624399
6.881000 -3.5154066999999998
6.882000 -3.8679887
6.883000 -4.220153799999999
6.884000 -4.5718703
6.885000 -4.923106
6.886000 -5.2738293999999994
6.887000 -5.6240082
6.888000 -5.9736107
6.889000 -6.322605200000001
6.890000 -6.670959999999999
6.891000 -7.018643600000001
6.892000 -7.365624599999999
6.893000 -7.7118717000000006
6.894000 -8.0573529
6.895000 -8.4020376
6.896000 -8.7458938
6.897000 -9.088891
6.898000 -9.4309986
6.899000 -9.7721852
6.900000 -10.11242
6.901000 -10.45167
6.902000 -10.789909999999999
6.903000 -11.12711
6.904000 -11.463239999999999
6.905000 -11.79826
6.906000 -12.13215
6.907000 -12.46487
6.908000 -12.7964
6.909000 -13.12671
6.910000 -13.455770000000001
6.911000 -13.78354
6.912000 -14.11
6.913000 -14.43513
6.914000 -14.75888
6.915000 -15.081230000000001
6.916000 -15.40216
6.917000 -15.721630000000001
6.918000 -16.03962
6.919000 -16.356090000000002
6.920000 -16.67102
6.921000 -16.984379999999998
6.922000 -17.296139999999998
6.923000 -17.60627
6.924000 -17.914759999999998
6.925000 -18.22156
6.926000 -18.52665
6.927000 -18.83
6.928000 -19.131590000000003
6.929000 -19.43139
6.930000 -19.72937
6.931000 -20.02551
6.932000 -20.31978
6.933000 -20.61215
6.934000 -20.90259
6.935000 -21.191090000000003
6.936000 -21.47761
6.937000 -21.76213
6.938000 -22.04463
6.939000 -22.32507
6.940000 -22.60344
6.941000 -22.87971
6.942000 -23.153850000000002
6.943000 -23.42584
6.944000 -23.69566
6.945000 -23.96328
6.946000 -24.22867
6.947000 -24.49182
6.948000 -24.75271
6.949000 -25.0113
6.950000 -25.26757
6.951000 -25.521509999999996
6.952000 -25.77309
6.953000 -26.022289999999998
6.954000 -26.26908
6.955000 -26.51345
6.956000 -26.75537
6.957000 -26.994829999999997
6.958000 -27.2318
6.959000 -27.46626
6.960000 -27.69819
6.961000 -27.927570000000003
6.962000 -28.15438
6.963000 -28.3786
6.964000 -28.600209999999997
6.965000 -28.819200000000002
6.966000 -29.035539999999997
6.967000 -29.249209999999998
6.968000 -29.460199999999997
6.969000 -29.668499999999998
6.970000 -29.874070000000003
6.971000 -30.076900000000002
6.972000 -30.27698
6.973000 -30.47429
6.974000 -30.66881
6.975000 -30.860530000000004
6.976000 -31.04942
6.977000 -31.23547
6.978000 -31.41868
6.979000 -31.59901
6.980000 -31.77646
6.981000 -31.951020000000003
6.982000 -32.12265
6.983000 -32.291360000000005
6.984000 -32.45713
6.985000 -32.61994
6.986000 -32.779779999999995
6.987000 -32.93664
6.988000 -33.0905
6.989000 -33.24135
6.990000 -33.38918
6.991000 -33.533970000000004
6.992000 -33.67572
6.993000 -33.81441
6.994000 -33.950019999999995
6.995000 -34.08256
6.996000 -34.21201
6.997000 -34.33835
6.998000 -34.461580000000005
6.999000 -34.5817
7.000000 -34.698679999999996
7.001000 -34.81252
7.002000 -34.9232
7.003000 -35.03074
7.004000 -35.1351
7.005000 -35.23629
7.006000 -35.3343
7.007000 -35.42912
7.008000 -35.52074
7.009000 -35.60916
7.010000 -35.69437
7.011000 -35.776360000000004
7.012000 -35.85513
7.013000 -35.93067
7.014000 -36.00297
7.015000 -36.07204
7.016000 -36.13787
7.017000 -36.200450000000004
7.018000 -36.25977
7.019000 -36.31584
7.020000 -36.368660000000006
7.021000 -36.41821
7.022000 -36.46449
7.023000 -36.507509999999996
7.024000 -36.54725
7.025000 -36.58372
7.026000 -36.61692
7.027000 -36.64685
7.028000 -36.67349
7.029000 -36.69686
7.030000 -36.71696
7.031000 -36.73377
7.032000 -36.74731
7.033000 -36.75757
7.034000 -36.76455
7.035000 -36.768260000000005
7.036000 -36.768699999999995
7.037000 -36.76586
7.038000 -36.75976
7.039000 -36.75038
7.040000 -36.737750000000005
7.041000 -36.72185
7.042000 -36.70269
7.043000 -36.680279999999996
7.044000 -36.65462
7.045000 -36.62571
7.046000 -36.593560000000004
7.047000 -36.558170000000004
7.048000 -36.51955
7.049000 -36.47771
7.050000 -36.43264
7.051000 -36.38436
7.052000 -36.33286
7.053000 -36.278169999999996
7.054000 -36.22028
7.055000 -36.159200000000006
7.056000 -36.094939999999994
7.057000 -36.02751
7.058000 -35.956900000000005
7.059000 -35.883140000000004
7.060000 -35.80623
7.061000 -35.72618
7.062000 -35.643
7.063000 -35.5567
7.064000 -35.46728
7.065000 -35.37476
7.066000 -35.27914
7.067000 -35.18045
7.068000 -35.07868
7.069000 -34.97385
7.070000 -34.865970000000004
7.071000 -34.75505
7.072000 -34.641110000000005
7.073000 -34.52415
7.074000 -34.40419
7.075000 -34.28125
7.076000 -34.15533
7.077000 -34.02644
7.078000 -33.89461
7.079000 -33.75985
7.080000 -33.62216
7.081000 -33.48157
7.082000 -33.33808
7.083000 -33.19173
7.084000 -33.04251
7.085000 -32.89044
7.086000 -32.73554
7.087000 -32.57783
7.088000 -32.41732
7.089000 -32.25403
7.090000 -32.08798
7.091000 -31.91917
7.092000 -31.74764
7.093000 -31.57339
7.094000 -31.39644
7.095000 -31.216820000000002
7.096000 -31.03454
7.097000 -30.84961
7.098000 -30.662060000000004
7.099000 -30.47191
7.100000 -30.27917
7.101000 -30.08386
7.102000 -29.886010000000002
7.103000 -29.685630000000003
7.104000 -29.482740000000003
7.105000 -29.27737
7.106000 -29.06953
7.107000 -28.859240000000003
7.108000 -28.64653
7.109000 -28.43141
7.110000 -28.21391
7.111000 -27.994049999999998
7.112000 -27.771839999999997
7.113000 -27.54732
7.114000 -27.3205
7.115000 -27.09141
7.116000 -26.86006
7.117000 -26.626490000000004
7.118000 -26.3907
7.119000 -26.152730000000002
7.120000 -25.9126
7.121000 -25.670340000000003
7.122000 -25.425959999999996
7.123000 -25.179479999999998
7.124000 -24.93094
7.125000 -24.68036
7.126000 -24.42775
7.127000 -24.17316
7.128000 -23.91659
7.129000 -23.658070000000002
7.130000 -23.39763
7.131000 -23.1353
7.132000 -22.87109
7.133000 -22.605040000000002
7.134000 -22.33716
7.135000 -22.06749
7.136000 -21.79606
7.137000 -21.52287
7.138000 -21.24797
7.139000 -20.97138
7.140000 -20.69312
7.141000 -20.41323
7.142000 -20.13172
7.143000 -19.84863
7.144000 -19.56397
7.145000 -19.27779
7.146000 -18.990099999999998
7.147000 -18.70094
7.148000 -18.41032
7.149000 -18.118280000000002
7.150000 -17.82485
7.151000 -17.53005
7.152000 -17.2339
7.153000 -16.93645
7.154000 -16.63771
7.155000 -16.33772
7.156000 -16.03649
7.157000 -15.73407
7.158000 -15.43047
7.159000 -15.12573
7.160000 -14.81988
7.161000 -14.512929999999999
7.162000 -14.20493
7.163000 -13.8959
7.164000 -13.58587
7.165000 -13.27486
7.166000 -12.962909999999999
7.167000 -12.650049999999998
7.168000 -12.3363
7.169000 -12.02169
7.170000 -11.70625
7.171000 -11.39002
7.172000 -11.07302
7.173000 -10.75528
7.174000 -10.436819999999999
7.175000 -10.11769
7.176000 -9.7979017
7.177000 -9.4774924
7.178000 -9.156490100000001
7.179000 -8.834924500000001
7.180000 -8.5128248
7.181000 -8.1902206
7.182000 -7.867141800000001
7.183000 -7.5436175
7.184000 -7.2196774
7.185000 -6.895351399999999
7.186000 -6.5706685
7.187000 -6.2456589
7.188000 -5.920352
7.189000 -5.5947769
7.190000 -5.2689634
7.191000 -4.9429409
7.192000 -4.6167389000000005
7.193000 -4.2903867
7.194000 -3.9639138
7.195000 -3.6373492
7.196000 -3.3107229
7.197000 -2.9840641000000003
7.198000 -2.6574019
7.199000 -2.3307659000000003
7.200000 -2.0041852999999996
7.201000 -1.6776893000000002
7.202000 -1.3513074
7.203000 -1.0250688000000001
7.204000 -0.69900253
7.205000 -0.37313798
7.206000 -0.047504259
7.207000 0.27786947
7.208000 0.60295411
7.209000 0.92772059
7.210000 1.2521399
7.211000 1.5761830000000001
7.212000 1.8998211
7.213000 2.2230252999999998
7.214000 2.5457665
7.215000 2.8680163000000003
7.216000 3.1897459
7.217000 3.5109266999999997
7.218000 3.8315304
7.219000 4.1515283
7.220000 4.4708923
7.221000 4.7895938
7.222000 5.1076051
7.223000 5.4248977
7.224000 5.7414439
7.225000 6.0572159
7.226000 6.3721858000000005
7.227000 6.6863261
7.228000 6.9996089
7.229000 7.312007199999999
7.230000 7.6234937
7.231000 7.9340413
7.232000 8.2436226
7.233000 8.5522108
7.234000 8.8597782
7.235000 9.1662988
7.236000 9.4717465
7.237000 9.7760938
7.238000 10.07932
7.239000 10.38138
7.240000 10.68227
7.241000 10.98196
7.242000 11.28041
7.243000 11.57761
7.244000 11.87353
7.245000 12.16814
7.246000 12.46141
7.247000 12.753329999999998
7.248000 13.043859999999999
7.249000 13.33299
7.250000 13.620679999999998
7.251000 13.90692
7.252000 14.19167
7.253000 14.47492
7.254000 14.756639999999999
7.255000 15.0368
7.256000 15.315380000000001
7.257000 15.592369999999999
7.258000 15.867719999999998
7.259000 16.14143
7.260000 16.41347
7.261000 16.683809999999998
7.262000 16.95244
7.263000 17.21932
7.264000 17.484450000000002
7.265000 17.74779
7.266000 18.009320000000002
7.267000 18.26903
7.268000 18.526889999999998
7.269000 18.78287
7.270000 19.03697
7.271000 19.28915
7.272000 19.53939
7.273000 19.787679999999998
7.274000 20.03399
7.275000 20.278309999999998
7.276000 20.52061
7.277000 20.76087
7.278000 20.99908
7.279000 21.23521
7.280000 21.46924
7.281000 21.70116
7.282000 21.93094
7.283000 22.15857
7.284000 22.38403
7.285000 22.6073
7.286000 22.82835
7.287000 23.04719
7.288000 23.26377
7.289000 23.478099999999998
7.290000 23.69014
7.291000 23.89989
7.292000 24.107329999999997
7.293000 24.31244
7.294000 24.5152
7.295000 24.715590000000002
7.296000 24.91361
7.297000 25.10924
7.298000 25.30246
7.299000 25.49325
7.300000 25.6816
7.301000 25.8675
7.302000 26.05093
7.303000 26.23188
7.304000 26.41033
7.305000 26.58627
7.306000 26.759680000000003
7.307000 26.930559999999996
7.308000 27.098889999999997
7.309000 27.264650000000003
7.310000 27.427829999999997
7.311000 27.588430000000002
7.312000 27.74643
7.313000 27.901809999999998
7.314000 28.054570000000002
7.315000 28.20469
7.316000 28.352169999999997
7.317000 28.49698
7.318000 28.63913
7.319000 28.778589999999998
7.320000 28.915370000000003
7.321000 29.049439999999997
7.322000 29.18081
7.323000 29.30945
7.324000 29.43537
7.325000 29.55855
7.326000 29.67898
7.327000 29.796650000000003
7.328000 29.911559999999998
7.329000 30.023699999999998
7.330000 30.13306
7.331000 30.23964
7.332000 30.34341
7.333000 30.44439
7.334000 30.54256
7.335000 30.63792
7.336000 30.730459999999997
7.337000 30.82017
7.338000 30.90705
7.339000 30.99109
7.340000 31.072290000000002
7.341000 31.150640000000003
7.342000 31.22614
7.343000 31.298789999999997
7.344000 31.36858
7.345000 31.4355
7.346000 31.49956
7.347000 31.56074
7.348000 31.619049999999998
7.349000 31.67448
7.350000 31.727040000000002
7.351000 31.77671
7.352000 31.8235
7.353000 31.86739
7.354000 31.908399999999997
7.355000 31.94653
7.356000 31.981759999999998
7.357000 32.0141
7.358000 32.043549999999996
7.359000 32.070100000000004
7.360000 32.093759999999996
7.361000 32.11453
7.362000 32.13241
7.363000 32.1474
7.364000 32.159490000000005
7.365000 32.1687
7.366000 32.17501
7.367000 32.17845
7.368000 32.179
7.369000 32.17666
7.370000 32.17145
7.371000 32.163360000000004
7.372000 32.1524
7.373000 32.13856
7.374000 32.121860000000005
7.375000 32.1023
7.376000 32.07988
7.377000 32.0546
7.378000 32.02648
7.379000 31.99551
7.380000 31.961699999999997
7.381000 31.92505
7.382000 31.88557
7.383000 31.84327
7.384000 31.798149999999996
7.385000 31.750220000000002
7.386000 31.69948
7.387000 31.64594
7.388000 31.58962
7.389000 31.5305
7.390000 31.46861
7.391000 31.403940000000002
7.392000 31.33652
7.393000 31.26634
7.394000 31.19341
7.395000 31.11775
7.396000 31.03936
7.397000 30.95825
7.398000 30.874430000000004
7.399000 30.78791
7.400000 30.698700000000002
7.401000 30.60681
7.402000 30.51225
7.403000 30.415029999999998
7.404000 30.315160000000002
7.405000 30.212650000000004
7.406000 30.107519999999997
7.407000 29.999769999999998
7.408000 29.88942
7.409000 29.77647
7.410000 29.660950000000003
7.411000 29.542859999999997
7.412000 29.42221
7.413000 29.29903
7.414000 29.17331
7.415000 29.04507
7.416000 28.91433
7.417000 28.7811
7.418000 28.64539
7.419000 28.50722
7.420000 28.3666
7.421000 28.223540000000003
7.422000 28.07807
7.423000 27.93019
7.424000 27.77991
7.425000 27.62726
7.426000 27.47224
7.427000 27.314880000000002
7.428000 27.15519
7.429000 26.99319
7.430000 26.828879999999998
7.431000 26.66229
7.432000 26.49344
7.433000 26.32234
7.434000 26.149
7.435000 25.97345
7.436000 25.7957
7.437000 25.615769999999998
7.438000 25.433670000000003
7.439000 25.24944
7.440000 25.06307
7.441000 24.874589999999998
7.442000 24.68403
7.443000 24.49139
7.444000 24.296699999999998
7.445000 24.099970000000003
7.446000 23.90123
7.447000 23.70049
7.448000 23.49778
7.449000 23.29311
7.450000 23.086499999999997
7.451000 22.87797
7.452000 22.66754
7.453000 22.45523
7.454000 22.24107
7.455000 22.02506
7.456000 21.80724
7.457000 21.58763
7.458000 21.36623
7.459000 21.14308
7.460000 20.91819
7.461000 20.69159
7.462000 20.4633
7.463000 20.23334
7.464000 20.001730000000002
7.465000 19.76849
7.466000 19.53364
7.467000 19.29721
7.468000 19.05922
7.469000 18.81969
7.470000 18.57864
7.471000 18.3361
7.472000 18.09208
7.473000 17.846619999999998
7.474000 17.59973
7.475000 17.35144
7.476000 17.10176
7.477000 16.85073
7.478000 16.598370000000003
7.479000 16.3447
7.480000 16.08974
7.481000 15.83351
7.482000 15.57605
7.483000 15.31737
7.484000 15.057490000000001
7.485000 14.79645
7.486000 14.53426
7.487000 14.270959999999999
7.488000 14.00655
7.489000 13.74107
7.490000 13.474549999999999
7.491000 13.206999999999999
7.492000 12.938440000000002
7.493000 12.66892
7.494000 12.398439999999999
7.495000 12.12703
7.496000 11.85472
7.497000 11.581529999999999
7.498000 11.307490000000001
7.499000 11.03262
7.500000 10.75695
7.501000 10.4805
7.502000 10.203289999999999
7.503000 9.925361
7.504000 9.6467257
7.505000 9.3674131
7.506000 9.0874478
7.507000 8.806856
7.508000 8.5256629
7.509000 8.2438938
7.510000 7.9615742
7.511000 7.67873
7.512000 7.3953867
7.513000 7.111569500000001
7.514000 6.8273045
7.515000 6.5426171
7.516000 6.2575332999999995
7.517000 5.972078799999999
7.518000 5.686279000000001
7.519000 5.4001596
7.520000 5.1137462000000005
7.521000 4.8270643
7.522000 4.5401398
7.523000 4.2529982
7.524000 3.965665
7.525000 3.6781661
7.526000 3.3905271
7.527000 3.1027734000000002
7.528000 2.8149305
7.529000 2.527024
7.530000 2.2390796
7.531000 1.9511227999999998
7.532000 1.6631791
7.533000 1.3752742
7.534000 1.0874333999999999
7.535000 0.7996823599999999
7.536000 0.5120466
7.537000 0.22455154000000002
7.538000 -0.062777352
7.539000 -0.34991461
7.540000 -0.63683479
7.541000 -0.9235126
7.542000 -1.2099225999999998
7.543000 -1.4960396
7.544000 -1.7818384
7.545000 -2.0672935999999997
7.546000 -2.3523804
7.547000 -2.6370736
7.548000 -2.9213481
7.549000 -3.2051791000000005
7.550000 -3.4885418
7.551000 -3.7714113
7.552000 -4.0537626
7.553000 -4.3355715
7.554000 -4.6168134
7.555000 -4.8974637
7.556000 -5.1774979
7.557000 -5.4568917
7.558000 -5.7356205000000005
7.559000 -6.0136605
7.560000 -6.290987100000001
7.561000 -6.5675764999999995
7.562000 -6.843405199999999
7.563000 -7.118448600000001
7.564000 -7.3926821
7.565000 -7.6660827000000005
7.566000 -7.9386263999999995
7.567000 -8.2102895
7.568000 -8.4810488
7.569000 -8.7508798
7.570000 -9.0197593
7.571000 -9.2876643
7.572000 -9.5545709
7.573000 -9.8204561
7.574000 -10.0853
7.575000 -10.349070000000001
7.576000 -10.61175
7.577000 -10.87332
7.578000 -11.133750000000001
7.579000 -11.39302
7.580000 -11.651110000000001
7.581000 -11.908000000000001
7.582000 -12.16366
7.583000 -12.41807
7.584000 -12.671209999999999
7.585000 -12.92306
7.586000 -13.173589999999999
7.587000 -13.42279
7.588000 -13.670630000000001
7.589000 -13.917089999999998
7.590000 -14.16215
7.591000 -14.4058
7.592000 -14.648
7.593000 -14.88874
7.594000 -15.128
7.595000 -15.36575
7.596000 -15.601989999999999
7.597000 -15.83668
7.598000 -16.0698
7.599000 -16.30135
7.600000 -16.531290000000002
7.601000 -16.75961
7.602000 -16.98629
7.603000 -17.21132
7.604000 -17.434659999999997
7.605000 -17.656299999999998
7.606000 -17.87623
7.607000 -18.09443
7.608000 -18.31087
7.609000 -18.52555
7.610000 -18.73843
7.611000 -18.94951
7.612000 -19.15876
7.613000 -19.36617
7.614000 -19.57172
7.615000 -19.77539
7.616000 -19.97717
7.617000 -20.177039999999998
7.618000 -20.37499
7.619000 -20.570990000000002
7.620000 -20.76503
7.621000 -20.95709
7.622000 -21.14716
7.623000 -21.33523
7.624000 -21.52127
7.625000 -21.70527
7.626000 -21.88722
7.627000 -22.0671
7.628000 -22.2449
7.629000 -22.42059
7.630000 -22.59418
7.631000 -22.76564
7.632000 -22.93496
7.633000 -23.10212
7.634000 -23.26711
7.635000 -23.429920000000003
7.636000 -23.59053
7.637000 -23.748939999999997
7.638000 -23.90512
7.639000 -24.05907
7.640000 -24.21077
7.641000 -24.36021
7.642000 -24.50737
7.643000 -24.652260000000002
7.644000 -24.79484
7.645000 -24.935119999999998
7.646000 -25.073079999999997
7.647000 -25.20871
7.648000 -25.342
7.649000 -25.47294
7.650000 -25.60151
7.651000 -25.72771
7.652000 -25.85153
7.653000 -25.97296
7.654000 -26.09198
7.655000 -26.208589999999997
7.656000 -26.32279
7.657000 -26.43455
7.658000 -26.543879999999998
7.659000 -26.65077
7.660000 -26.755200000000002
7.661000 -26.85716
7.662000 -26.95667
7.663000 -27.053690000000003
7.664000 -27.14823
7.665000 -27.24028
7.666000 -27.32983
7.667000 -27.41688
7.668000 -27.50142
7.669000 -27.58345
7.670000 -27.66295
7.671000 -27.73993
7.672000 -27.81437
7.673000 -27.886280000000003
7.674000 -27.95564
7.675000 -28.02246
7.676000 -28.08672
7.677000 -28.14843
7.678000 -28.20758
7.679000 -28.26416
7.680000 -28.31817
7.681000 -28.36961
7.682000 -28.418480000000002
7.683000 -28.46476
7.684000 -28.508470000000003
7.685000 -28.549580000000002
7.686000 -28.58812
7.687000 -28.62406
7.688000 -28.65741
7.689000 -28.688170000000003
7.690000 -28.71633
7.691000 -28.741899999999998
7.692000 -28.76486
7.693000 -28.785230000000002
7.694000 -28.80301
7.695000 -28.818179999999998
7.696000 -28.83075
7.697000 -28.840729999999997
7.698000 -28.84811
7.699000 -28.85289
7.700000 -28.855069999999998
7.701000 -28.85466
7.702000 -28.851660000000003
7.703000 -28.84606
7.704000 -28.83787
7.705000 -28.82709
7.706000 -28.813719999999996
7.707000 -28.79777
7.708000 -28.77924
7.709000 -28.758129999999998
7.710000 -28.73445
7.711000 -28.708190000000002
7.712000 -28.67936
7.713000 -28.64797
7.714000 -28.61402
7.715000 -28.57752
7.716000 -28.53846
7.717000 -28.496850000000002
7.718000 -28.452699999999997
7.719000 -28.40601
7.720000 -28.356789999999997
7.721000 -28.305039999999998
7.722000 -28.250769999999996
7.723000 -28.193990000000003
7.724000 -28.134700000000002
7.725000 -28.0729
7.726000 -28.00861
7.727000 -27.94183
7.728000 -27.872570000000003
7.729000 -27.800829999999998
7.730000 -27.726630000000004
7.731000 -27.649970000000003
7.732000 -27.570860000000003
7.733000 -27.4893
7.734000 -27.40532
7.735000 -27.318900000000003
7.736000 -27.23007
7.737000 -27.138830000000002
7.738000 -27.0452
7.739000 -26.94917
7.740000 -26.85077
7.741000 -26.75
7.742000 -26.64687
7.743000 -26.54139
7.744000 -26.43357
7.745000 -26.32343
7.746000 -26.21097
7.747000 -26.096200000000003
7.748000 -25.97914
7.749000 -25.8598
7.750000 -25.73818
7.751000 -25.61431
7.752000 -25.48818
7.753000 -25.35982
7.754000 -25.229240000000004
7.755000 -25.096449999999997
7.756000 -24.96146
7.757000 -24.82428
7.758000 -24.684929999999998
7.759000 -24.54343
7.760000 -24.39977
7.761000 -24.25399
7.762000 -24.10608
7.763000 -23.95607
7.764000 -23.80398
7.765000 -23.649800000000003
7.766000 -23.49357
7.767000 -23.33529
7.768000 -23.174970000000002
7.769000 -23.01264
7.770000 -22.848309999999998
7.771000 -22.68199
7.772000 -22.51371
7.773000 -22.34347
7.774000 -22.17129
7.775000 -21.99718
7.776000 -21.821170000000002
7.777000 -21.64327
7.778000 -21.4635
7.779000 -21.28187
7.780000 -21.0984
7.781000 -20.91311
7.782000 -20.72601
7.783000 -20.53713
7.784000 -20.34647
7.785000 -20.154059999999998
7.786000 -19.95992
7.787000 -19.76406
7.788000 -19.5665
7.789000 -19.36726
7.790000 -19.166359999999997
7.791000 -18.96381
7.792000 -18.75964
7.793000 -18.55386
7.794000 -18.3465
7.795000 -18.13757
7.796000 -17.92709
7.797000 -17.71509
7.798000 -17.50157
7.799000 -17.28657
7.800000 -17.07009
7.801000 -16.85217
7.802000 -16.632820000000002
7.803000 -16.41206
7.804000 -16.189899999999998
7.805000 -15.96638
7.806000 -15.741520000000001
7.807000 -15.51532
7.808000 -15.28782
7.809000 -15.059030000000002
7.810000 -14.82898
7.811000 -14.597679999999999
7.812000 -14.365149999999998
7.813000 -14.13143
7.814000 -13.89652
7.815000 -13.660459999999999
7.816000 -13.423250000000001
7.817000 -13.18493
7.818000 -12.945509999999999
7.819000 -12.70501
7.820000 -12.463470000000001
7.821000 -12.220889999999999
7.822000 -11.9773
7.823000 -11.73273
7.824000 -11.48719
7.825000 -11.2407
7.826000 -10.9933
7.827000 -10.745000000000001
7.828000 -10.49582
7.829000 -10.24578
7.830000 -9.994919600000001
7.831000 -9.7432472
7.832000 -9.4907895
7.833000 -9.2375688
7.834000 -8.9836083
7.835000 -8.728931099999999
7.836000 -8.473561
7.837000 -8.2175203
7.838000 -7.960832099999999
7.839000 -7.7035203999999995
7.840000 -7.445608099999999
7.841000 -7.1871191
7.842000 -6.928076599999999
7.843000 -6.6685043
7.844000 -6.4084262
7.845000 -6.1478648
7.846000 -5.8868445
7.847000 -5.6253888000000005
7.848000 -5.363521
7.849000 -5.101265
7.850000 -4.8386447
7.851000 -4.5756835
7.852000 -4.3124054
7.853000 -4.048833999999999
7.854000 -3.7849933
7.855000 -3.5209071
7.856000 -3.2565988999999997
7.857000 -2.9920926
7.858000 -2.7274121
7.859000 -2.462581
7.860000 -2.1976234
7.861000 -1.9325630999999999
7.862000 -1.6674237
7.863000 -1.4022292
7.864000 -1.1370033
7.865000 -0.87176999
7.866000 -0.60655312
7.867000 -0.3413765
7.868000 -0.076263963
7.869000 0.18876061
7.870000 0.45367335
7.871000 0.71845045
7.872000 0.9830680700000001
7.873000 1.2475024
7.874000 1.5117296
7.875000 1.7757259
7.876000 2.0394675
7.877000 2.3029309000000002
7.878000 2.5660921
7.879000 2.8289275
7.880000 3.0914133
7.881000 3.3535261
7.882000 3.6152419
7.883000 3.8765375
7.884000 4.137389000000001
7.885000 4.397773
7.886000 4.657666
7.887000 4.9170442
7.888000 5.1758844
7.889000 5.4341633
7.890000 5.6918573
7.891000 5.9489433
7.892000 6.2053978
7.893000 6.4611979
7.894000 6.7163199
7.895000 6.970741599999999
7.896000 7.224439100000001
7.897000 7.4773893
7.898000 7.729569799999999
7.899000 7.980957599999999
7.900000 8.2315296
7.901000 8.4812634
7.902000 8.730135899999999
7.903000 8.978124699999999
7.904000 9.225207600000001
7.905000 9.4713621
7.906000 9.7165659
7.907000 9.960795899999999
7.908000 10.20403
7.909000 10.44625
7.910000 10.68743
7.911000 10.927539999999999
7.912000 11.16658
7.913000 11.40451
7.914000 11.64131
7.915000 11.87697
7.916000 12.111460000000001
7.917000 12.34475
7.918000 12.57684
7.919000 12.80769
7.920000 13.037290000000002
7.921000 13.26561
7.922000 13.49264
7.923000 13.718359999999999
7.924000 13.942730000000001
7.925000 14.16575
7.926000 14.38739
7.927000 14.60764
7.928000 14.826459999999999
7.929000 15.04385
7.930000 15.259780000000001
7.931000 15.47423
7.932000 15.687180000000001
7.933000 15.89861
7.934000 16.108510000000003
7.935000 16.31685
7.936000 16.52362
7.937000 16.72879
7.938000 16.93235
7.939000 17.134269999999997
7.940000 17.33454
7.941000 17.53315
7.942000 17.73006
7.943000 17.925269999999998
7.944000 18.11876
7.945000 18.310499999999998
7.946000 18.50048
7.947000 18.68869
7.948000 18.8751
7.949000 19.0597
7.950000 19.24247
7.951000 19.423389999999998
7.952000 19.602449999999997
7.953000 19.77963
7.954000 19.95491
7.955000 20.12829
7.956000 20.29973
7.957000 20.46923
7.958000 20.63677
7.959000 20.802329999999998
7.960000 20.965909999999997
7.961000 21.127470000000002
7.962000 21.287020000000002
7.963000 21.44453
7.964000 21.59998
7.965000 21.75338
7.966000 21.904680000000003
7.967000 22.053900000000002
7.968000 22.201
7.969000 22.34599
7.970000 22.48883
7.971000 22.62953
7.972000 22.768060000000002
7.973000 22.90441
7.974000 23.03857
7.975000 23.17053
7.976000 23.30028
7.977000 23.42779
7.978000 23.55307
7.979000 23.67609
7.980000 23.79685
7.981000 23.91534
7.982000 24.03153
7.983000 24.14543
7.984000 24.25702
7.985000 24.36628
7.986000 24.47322
7.987000 24.57782
7.988000 24.68006
7.989000 24.77994
7.990000 24.87745
7.991000 24.97258
7.992000 25.06531
7.993000 25.15565
7.994000 25.243579999999998
7.995000 25.329089999999997
7.996000 25.41217
7.997000 25.49282
7.998000 25.57102
7.999000 25.646780000000003
8.000000 25.72008
8.001000 25.79091
8.002000 25.859270000000002
8.003000 25.925150000000002
8.004000 25.98854
8.005000 26.04944
8.006000 26.10784
8.007000 26.16374
8.008000 26.21713
8.009000 26.268
8.010000 26.31634
8.011000 26.362160000000003
8.012000 26.405450000000002
8.013000 26.446199999999997
8.014000 26.484410000000004
8.015000 26.52007
8.016000 26.553189999999997
8.017000 26.58376
8.018000 26.61176
8.019000 26.63721
8.020000 26.660099999999996
8.021000 26.680419999999998
8.022000 26.698169999999998
8.023000 26.71336
8.024000 26.72597
8.025000 26.73601
8.026000 26.743470000000002
8.027000 26.74835
8.028000 26.750649999999997
8.029000 26.75038
8.030000 26.74752
8.031000 26.74209
8.032000 26.73407
8.033000 26.72347
8.034000 26.710279999999997
8.035000 26.69452
8.036000 26.67617
8.037000 26.655250000000002
8.038000 26.631749999999997
8.039000 26.605669999999996
8.040000 26.57701
8.041000 26.545790000000004
8.042000 26.51199
8.043000 26.47562
8.044000 26.436690000000002
8.045000 26.395190000000003
8.046000 26.35114
8.047000 26.30453
8.048000 26.25537
8.049000 26.20366
8.050000 26.14941
8.051000 26.09262
8.052000 26.033299999999997
8.053000 25.97145
8.054000 25.907069999999997
8.055000 25.84018
8.056000 25.77077
8.057000 25.69886
8.058000 25.62445
8.059000 25.54755
8.060000 25.46816
8.061000 25.38629
8.062000 25.30195
8.063000 25.21514
8.064000 25.12587
8.065000 25.03415
8.066000 24.93999
8.067000 24.8434
8.068000 24.74438
8.069000 24.64294
8.070000 24.5391
8.071000 24.432850000000002
8.072000 24.32422
8.073000 24.21321
8.074000 24.09982
8.075000 23.98408
8.076000 23.86599
8.077000 23.745559999999998
8.078000 23.622799999999998
8.079000 23.49772
8.080000 23.370350000000002
8.081000 23.24068
8.082000 23.108719999999998
8.083000 22.9745
8.084000 22.83802
8.085000 22.69931
8.086000 22.55836
8.087000 22.41519
8.088000 22.269820000000003
8.089000 22.12226
8.090000 21.972530000000003
8.091000 21.820629999999998
8.092000 21.66659
8.093000 21.51041
8.094000 21.35212
8.095000 21.19172
8.096000 21.029239999999998
8.097000 20.86468
8.098000 20.698069999999998
8.099000 20.529410000000002
8.100000 20.35873
8.101000 20.18605
8.102000 20.01137
8.103000 19.83471
8.104000 19.656090000000003
8.105000 19.47554
8.106000 19.29306
8.107000 19.10867
8.108000 18.92239
8.109000 18.73424
8.110000 18.544240000000002
8.111000 18.3524
8.112000 18.15874
8.113000 17.96329
8.114000 17.76606
8.115000 17.56707
8.116000 17.366329999999998
8.117000 17.163880000000002
8.118000 16.95973
8.119000 16.75389
8.120000 16.54639
8.121000 16.33725
8.122000 16.1265
8.123000 15.91414
8.124000 15.7002
8.125000 15.484709999999998
8.126000 15.26768
8.127000 15.04914
8.128000 14.8291
8.129000 14.60759
8.130000 14.384630000000001
8.131000 14.160239999999998
8.132000 13.93444
8.133000 13.70727
8.134000 13.47873
8.135000 13.248850000000001
8.136000 13.017660000000001
8.137000 12.78517
8.138000 12.551419999999998
8.139000 12.31642
8.140000 12.08019
8.141000 11.84277
8.142000 11.60418
8.143000 11.36443
8.144000 11.123560000000001
8.145000 10.88159
8.146000 10.63854
8.147000 10.39443
8.148000 10.1493
8.149000 9.9031672
8.150000 9.656055299999998
8.151000 9.407990400000001
8.152000 9.1589987
8.153000 8.909104800000001
8.154000 8.6583346
8.155000 8.406714299999999
8.156000 8.1542693
8.157000 7.9010256000000005
8.158000 7.6470092
8.159000 7.392246299999999
8.160000 7.1367629
8.161000 6.8805851
8.162000 6.623739
8.163000 6.3662514
8.164000 6.1081488
8.165000 5.8494575
8.166000 5.5902045
8.167000 5.3304162
8.168000 5.070119
8.169000 4.8093401
8.170000 4.548106
8.171000 4.2864438
8.172000 4.0243808
8.173000 3.7619437999999996
8.174000 3.49916
8.175000 3.2360569
8.176000 2.9726615
8.177000 2.7090015
8.178000 2.4451042
8.179000 2.1809973
8.180000 1.9167084
8.181000 1.6522653000000003
8.182000 1.3876959
8.183000 1.1230280000000001
8.184000 0.8582895599999999
8.185000 0.59350859
8.186000 0.32871324
8.187000 0.06393161
8.188000 -0.20080819
8.189000 -0.46547795999999997
8.190000 -0.73004947
8.191000 -0.9944945599999999
8.192000 -1.258785
8.193000 -1.5228925
8.194000 -1.7867891
8.195000 -2.0504463
8.196000 -2.3138362999999997
8.197000 -2.5769306
8.198000 -2.8397012999999998
8.199000 -3.1021202000000003
8.200000 -3.3641591999999996
8.201000 -3.6257904
8.202000 -3.8869858
8.203000 -4.147717
8.204000 -4.4079565
8.205000 -4.6676762
8.206000 -4.926848000000001
8.207000 -5.1854443
8.208000 -5.443437
8.209000 -5.7007983
8.210000 -5.9575006
8.211000 -6.213516
8.212000 -6.468816800000001
8.213000 -6.7233749
8.214000 -6.9771625
8.215000 -7.230152199999999
8.216000 -7.4823163
8.217000 -7.7336274
8.218000 -7.9840577999999995
8.219000 -8.23358
8.220000 -8.4821664
8.221000 -8.7297902
8.222000 -8.976423
8.223000 -9.2220381
8.224000 -9.466608599999999
8.225000 -9.7101077
8.226000 -9.9525079
8.227000 -10.19378
8.228000 -10.4339
8.229000 -10.67285
8.230000 -10.91058
8.231000 -11.14709
8.232000 -11.382340000000001
8.233000 -11.6163
8.234000 -11.84895
8.235000 -12.08027
8.236000 -12.31023
8.237000 -12.5388
8.238000 -12.76595
8.239000 -12.99167
8.240000 -13.21593
8.241000 -13.4387
8.242000 -13.659950000000002
8.243000 -13.879669999999999
8.244000 -14.09783
8.245000 -14.314409999999999
8.246000 -14.52937
8.247000 -14.742700000000001
8.248000 -14.95437
8.249000 -15.164359999999999
8.250000 -15.372649999999998
8.251000 -15.579200000000002
8.252000 -15.78401
8.253000 -15.98704
8.254000 -16.18827
8.255000 -16.38768
8.256000 -16.585240000000002
8.257000 -16.78094
8.258000 -16.97474
8.259000 -17.16664
8.260000 -17.3566
8.261000 -17.5446
8.262000 -17.73063
8.263000 -17.914649999999998
8.264000 -18.09666
8.265000 -18.276619999999998
8.266000 -18.45452
8.267000 -18.63034
8.268000 -18.80405
8.269000 -18.97564
8.270000 -19.14508
8.271000 -19.31236
8.272000 -19.47746
8.273000 -19.64035
8.274000 -19.80102
8.275000 -19.95946
8.276000 -20.11563
8.277000 -20.26953
8.278000 -20.42113
8.279000 -20.57042
8.280000 -20.71738
8.281000 -20.86199
8.282000 -21.00424
8.283000 -21.144109999999998
8.284000 -21.281579999999998
8.285000 -21.41664
8.286000 -21.54927
8.287000 -21.67945
8.288000 -21.807180000000002
8.289000 -21.93242
8.290000 -22.05518
8.291000 -22.17544
8.292000 -22.29317
8.293000 -22.40838
8.294000 -22.52103
8.295000 -22.63113
8.296000 -22.73865
8.297000 -22.84358
8.298000 -22.94592
8.299000 -23.045650000000002
8.300000 -23.14275
8.301000 -23.23722
8.302000 -23.32904
8.303000 -23.4182
8.304000 -23.5047
8.305000 -23.58851
8.306000 -23.66964
8.307000 -23.74807
8.308000 -23.82379
8.309000 -23.896790000000003
8.310000 -23.96706
8.311000 -24.0346
8.312000 -24.099400000000003
8.313000 -24.16144
8.314000 -24.22072
8.315000 -24.27724
8.316000 -24.33098
8.317000 -24.38194
8.318000 -24.43011
8.319000 -24.47548
8.320000 -24.51805
8.321000 -24.55782
8.322000 -24.59477
8.323000 -24.6289
8.324000 -24.66022
8.325000 -24.6887
8.326000 -24.71435
8.327000 -24.73717
8.328000 -24.75715
8.329000 -24.77429
8.330000 -24.78858
8.331000 -24.80002
8.332000 -24.80862
8.333000 -24.81436
8.334000 -24.817249999999998
8.335000 -24.81729
8.336000 -24.81447
8.337000 -24.8088
8.338000 -24.80028
8.339000 -24.788899999999998
8.340000 -24.77467
8.341000 -24.75759
8.342000 -24.73766
8.343000 -24.71488
8.344000 -24.689259999999997
8.345000 -24.66079
8.346000 -24.62949
8.347000 -24.59535
8.348000 -24.55837
8.349000 -24.51857
8.350000 -24.475949999999997
8.351000 -24.4305
8.352000 -24.38225
8.353000 -24.33118
8.354000 -24.27731
8.355000 -24.22064
8.356000 -24.161179999999998
8.357000 -24.09894
8.358000 -24.033920000000002
8.359000 -23.96612
8.360000 -23.89557
8.361000 -23.82226
8.362000 -23.7462
8.363000 -23.6674
8.364000 -23.58587
8.365000 -23.501620000000003
8.366000 -23.41465
8.367000 -23.32498
8.368000 -23.23262
8.369000 -23.13758
8.370000 -23.03987
8.371000 -22.939490000000003
8.372000 -22.836470000000002
8.373000 -22.73081
8.374000 -22.622519999999998
8.375000 -22.51162
8.376000 -22.39812
8.377000 -22.28203
8.378000 -22.16337
8.379000 -22.04215
8.380000 -21.918380000000003
8.381000 -21.79208
8.382000 -21.66326
8.383000 -21.53195
8.384000 -21.398139999999998
8.385000 -21.26187
8.386000 -21.12315
8.387000 -20.98198
8.388000 -20.83839
8.389000 -20.69241
8.390000 -20.54403
8.391000 -20.39328
8.392000 -20.24018
8.393000 -20.08475
8.394000 -19.92701
8.395000 -19.76696
8.396000 -19.60464
8.397000 -19.440070000000002
8.398000 -19.27325
8.399000 -19.10421
8.400000 -18.93298
8.401000 -18.75957
8.402000 -18.584
8.403000 -18.40629
8.404000 -18.22647
8.405000 -18.04456
8.406000 -17.860580000000002
8.407000 -17.67454
8.408000 -17.48648
8.409000 -17.29642
8.410000 -17.10437
8.411000 -16.91037
8.412000 -16.71444
8.413000 -16.51659
8.414000 -16.31686
8.415000 -16.115270000000002
8.416000 -15.91184
8.417000 -15.70659
8.418000 -15.499569999999999
8.419000 -15.29077
8.420000 -15.08024
8.421000 -14.868
8.422000 -14.65408
8.423000 -14.438490000000002
8.424000 -14.22127
8.425000 -14.00245
8.426000 -13.78204
8.427000 -13.56008
8.428000 -13.336590000000001
8.429000 -13.11161
8.430000 -12.885150000000001
8.431000 -12.65724
8.432000 -12.42792
8.433000 -12.19721
8.434000 -11.96513
8.435000 -11.73173
8.436000 -11.497010000000001
8.437000 -11.261019999999998
8.438000 -11.02379
8.439000 -10.78533
8.440000 -10.54569
8.441000 -10.304879999999999
8.442000 -10.062949999999999
8.443000 -9.8199151
8.444000 -9.5758103
8.445000 -9.330664599999999
8.446000 -9.0845093
8.447000 -8.8373743
8.448000 -8.5892908
8.449000 -8.3402894
8.450000 -8.0904014
8.451000 -7.8396574
8.452000 -7.5880885
8.453000 -7.335726200000001
8.454000 -7.0826016
8.455000 -6.8287469000000005
8.456000 -6.5741934
8.457000 -6.3189723
8.458000 -6.063116
8.459000 -5.8066558
8.460000 -5.5496238
8.461000 -5.2920517
8.462000 -5.0339716999999995
8.463000 -4.7754161
8.464000 -4.5164164
8.465000 -4.2570051
8.466000 -3.9972145
8.467000 -3.7370767
8.468000 -3.4766242000000003
8.469000 -3.2158893
8.470000 -2.9549044
8.471000 -2.6937018999999998
8.472000 -2.4323145
8.473000 -2.1707745000000003
8.474000 -1.9091145999999999
8.475000 -1.6473675
8.476000 -1.3855658
8.477000 -1.1237420999999999
8.478000 -0.86192926
8.479000 -0.60015991
8.480000 -0.33846686000000004
8.481000 -0.076882826
8.482000 0.18455944
8.483000 0.44582714
8.484000 0.70688757
8.485000 0.96770795
8.486000 1.2282556
8.487000 1.4884979
8.488000 1.748402
8.489000 2.0079356
8.490000 2.267066
8.491000 2.5257608
8.492000 2.7839875
8.493000 3.0417137
8.494000 3.2989070000000003
8.495000 3.5555354999999995
8.496000 3.8115669
8.497000 4.0669691
8.498000 4.32171
8.499000 4.5757577000000005
8.500000 4.8290804
8.501000 5.0816465
8.502000 5.3334244
8.503000 5.5843826
8.504000 5.8344897
8.505000 6.0837138
8.506000 6.3320242
8.507000 6.5793894
8.508000 6.8257779
8.509000 7.0711598
8.510000 7.3155031
8.511000 7.5587772
8.512000 7.8009516
8.513000 8.0419958
8.514000 8.281879100000001
8.515000 8.5205719
8.516000 8.7580435
8.517000 8.9942634
8.518000 9.2292026
8.519000 9.4628312
8.520000 9.695119400000001
8.521000 9.9260375
8.522000 10.15556
8.523000 10.38365
8.524000 10.61028
8.525000 10.83543
8.526000 11.05907
8.527000 11.28116
8.528000 11.50169
8.529000 11.72062
8.530000 11.93792
8.531000 12.15358
8.532000 12.36755
8.533000 12.57982
8.534000 12.79036
8.535000 12.99914
8.536000 13.20613
8.537000 13.411310000000002
8.538000 13.61466
8.539000 13.816149999999999
8.540000 14.015749999999999
8.541000 14.213439999999999
8.542000 14.4092
8.543000 14.602989999999998
8.544000 14.7948
8.545000 14.9846
8.546000 15.172369999999999
8.547000 15.35808
8.548000 15.54172
8.549000 15.72325
8.550000 15.90265
8.551000 16.07991
8.552000 16.255
8.553000 16.42789
8.554000 16.59858
8.555000 16.76702
8.556000 16.933210000000003
8.557000 17.09713
8.558000 17.25875
8.559000 17.41804
8.560000 17.57501
8.561000 17.72961
8.562000 17.88184
8.563000 18.03167
8.564000 18.179100000000002
8.565000 18.32409
8.566000 18.466630000000002
8.567000 18.6067
8.568000 18.7443
8.569000 18.879389999999997
8.570000 19.01197
8.571000 19.142010000000003
8.572000 19.26951
8.573000 19.39444
8.574000 19.51679
8.575000 19.63656
8.576000 19.753709999999998
8.577000 19.86824
8.578000 19.98014
8.579000 20.089389999999998
8.580000 20.19598
8.581000 20.29989
8.582000 20.40112
8.583000 20.49965
8.584000 20.59546
8.585000 20.68856
8.586000 20.77892
8.587000 20.86654
8.588000 20.9514
8.589000 21.0335
8.590000 21.11283
8.591000 21.18938
8.592000 21.26313
8.593000 21.33408
8.594000 21.40223
8.595000 21.46756
8.596000 21.530060000000002
8.597000 21.58974
8.598000 21.64659
8.599000 21.700590000000002
8.600000 21.75174
8.601000 21.800040000000003
8.602000 21.84549
8.603000 21.888070000000003
8.604000 21.927789999999998
8.605000 21.96464
8.606000 21.99861
8.607000 22.02972
8.608000 22.057940000000002
8.609000 22.083289999999998
8.610000 22.10575
8.611000 22.12533
8.612000 22.14203
8.613000 22.155839999999998
8.614000 22.16677
8.615000 22.17482
8.616000 22.17998
8.617000 22.18226
8.618000 22.18166
8.619000 22.17818
8.620000 22.17183
8.621000 22.162599999999998
8.622000 22.15049
8.623000 22.13552
8.624000 22.11768
8.625000 22.09698
8.626000 22.07343
8.627000 22.04702
8.628000 22.01776
8.629000 21.98567
8.630000 21.95073
8.631000 21.91297
8.632000 21.87239
8.633000 21.82899
8.634000 21.78278
8.635000 21.73378
8.636000 21.68198
8.637000 21.627399999999998
8.638000 21.57004
8.639000 21.509919999999997
8.640000 21.44705
8.641000 21.38143
8.642000 21.313090000000003
8.643000 21.24202
8.644000 21.168229999999998
8.645000 21.09175
8.646000 21.01259
8.647000 20.93075
8.648000 20.846239999999998
8.649000 20.7591
8.650000 20.66931
8.651000 20.57691
8.652000 20.4819
8.653000 20.3843
8.654000 20.28413
8.655000 20.18139
8.656000 20.0761
8.657000 19.96829
8.658000 19.857969999999998
8.659000 19.74515
8.660000 19.629849999999998
8.661000 19.51209
8.662000 19.39189
8.663000 19.26925
8.664000 19.14422
8.665000 19.01679
8.666000 18.88699
8.667000 18.75485
8.668000 18.62037
8.669000 18.48358
8.670000 18.34451
8.671000 18.20316
8.672000 18.05956
8.673000 17.91374
8.674000 17.765710000000002
8.675000 17.6155
8.676000 17.46313
8.677000 17.308609999999998
8.678000 17.151980000000002
8.679000 16.99326
8.680000 16.83247
8.681000 16.669629999999998
8.682000 16.504759999999997
8.683000 16.3379
8.684000 16.169059999999998
8.685000 15.99827
8.686000 15.82555
8.687000 15.650939999999999
8.688000 15.474450000000001
8.689000 15.296100000000001
8.690000 15.11594
8.691000 14.93398
8.692000 14.75024
8.693000 14.56476
8.694000 14.37756
8.695000 14.18867
8.696000 13.99812
8.697000 13.80593
8.698000 13.61213
8.699000 13.41675
8.700000 13.219819999999999
8.701000 13.021360000000001
8.702000 12.82141
8.703000 12.620000000000001
8.704000 12.41714
8.705000 12.21288
8.706000 12.00724
8.707000 11.80025
8.708000 11.591949999999999
8.709000 11.382349999999999
8.710000 11.1715
8.711000 10.95942
8.712000 10.74614
8.713000 10.531699999999999
8.714000 10.31612
8.715000 10.09944
8.716000 9.881682699999999
8.717000 9.6628845
8.718000 9.443075200000001
8.719000 9.2222869
8.720000 9.0005502
8.721000 8.7778978
8.722000 8.554361
8.723000 8.3299711
8.724000 8.1047609
8.725000 7.8787617
8.726000 7.652005600000001
8.727000 7.4245252
8.728000 7.1963526
8.729000 6.96752
8.730000 6.73806
8.731000 6.5080047
8.732000 6.2773867999999995
8.733000 6.0462393
8.734000 5.8145944
8.735000 5.5824853
8.736000 5.3499445
8.737000 5.1170051
8.738000 4.8836999
8.739000 4.6500616
8.740000 4.4161238
8.741000 4.1819189
8.742000 3.9474804000000003
8.743000 3.7128411
8.744000 3.4780345999999995
8.745000 3.2430936
8.746000 3.0080512
8.747000 2.7729407
8.748000 2.5377951999999997
8.749000 2.3026478
8.750000 2.0675315999999997
8.751000 1.8324798
8.752000 1.5975254
8.753000 1.3627015
8.754000 1.1280409999999998
8.755000 0.89357691
8.756000 0.65934211
8.757000 0.42536948
8.758000 0.19169180000000002
8.759000 -0.04165819
8.760000 -0.27464782000000004
8.761000 -0.5072444700000001
8.762000 -0.7394156
8.763000 -0.9711287900000001
8.764000 -1.2023516
8.765000 -1.4330518
8.766000 -1.6631972
8.767000 -1.8927557000000002
8.768000 -2.1216953
8.769000 -2.3499841
8.770000 -2.5775904
8.771000 -2.8044824
8.772000 -3.0306284999999997
8.773000 -3.2559975999999997
8.774000 -3.4805581
8.775000 -3.7042789
8.776000 -3.9271288
8.777000 -4.1490771
8.778000 -4.370093
8.779000 -4.5901455
8.780000 -4.8092049
8.781000 -5.0272401
8.782000 -5.2442215
8.783000 -5.4601192
8.784000 -5.6749035
8.785000 -5.8885448
8.786000 -6.1010137
8.787000 -6.3122809
8.788000 -6.522318
8.789000 -6.731095900000001
8.790000 -6.9385864
8.791000 -7.1447603
8.792000 -7.3495902
8.793000 -7.5530484
8.794000 -7.7551067
8.795000 -7.9557382
8.796000 -8.1549153
8.797000 -8.3526105
8.798000 -8.548797700000001
8.799000 -8.74345
8.800000 -8.9365415
8.801000 -9.1280468
8.802000 -9.317939
8.803000 -9.5061928
8.804000 -9.6927837
8.805000 -9.8776855
8.806000 -10.06087
8.807000 -10.242329999999999
8.808000 -10.42202
8.809000 -10.599920000000001
8.810000 -10.77601
8.811000 -10.95028
8.812000 -11.12268
8.813000 -11.29321
8.814000 -11.46183
8.815000 -11.62854
8.816000 -11.7933
8.817000 -11.95609
8.818000 -12.11689
8.819000 -12.27568
8.820000 -12.432450000000001
8.821000 -12.58716
8.822000 -12.7398
8.823000 -12.89035
8.824000 -13.03879
8.825000 -13.1851
8.826000 -13.329260000000001
8.827000 -13.47126
8.828000 -13.61107
8.829000 -13.748669999999999
8.830000 -13.884060000000002
8.831000 -14.017199999999999
8.832000 -14.1481
8.833000 -14.276710000000001
8.834000 -14.40304
8.835000 -14.52707
8.836000 -14.648769999999999
8.837000 -14.768139999999999
8.838000 -14.88516
8.839000 -14.99982
8.840000 -15.1121
8.841000 -15.221979999999999
8.842000 -15.329460000000001
8.843000 -15.43452
8.844000 -15.53715
8.845000 -15.637329999999999
8.846000 -15.73506
8.847000 -15.83033
8.848000 -15.92311
8.849000 -16.01341
8.850000 -16.10121
8.851000 -16.186500000000002
8.852000 -16.26927
8.853000 -16.349520000000002
8.854000 -16.42723
8.855000 -16.5024
8.856000 -16.575010000000002
8.857000 -16.64507
8.858000 -16.71256
8.859000 -16.77748
8.860000 -16.83982
8.861000 -16.89958
8.862000 -16.95674
8.863000 -17.011309999999998
8.864000 -17.06328
8.865000 -17.112640000000003
8.866000 -17.15939
8.867000 -17.20354
8.868000 -17.245060000000002
8.869000 -17.28396
8.870000 -17.32025
8.871000 -17.3539
8.872000 -17.38493
8.873000 -17.413339999999998
8.874000 -17.43911
8.875000 -17.46226
8.876000 -17.48277
8.877000 -17.50066
8.878000 -17.51591
8.879000 -17.52854
8.880000 -17.53854
8.881000 -17.545920000000002
8.882000 -17.55067
8.883000 -17.552799999999998
8.884000 -17.55231
8.885000 -17.549210000000002
8.886000 -17.5435
8.887000 -17.53518
8.888000 -17.52425
8.889000 -17.51073
8.890000 -17.49462
8.891000 -17.47591
8.892000 -17.454629999999998
8.893000 -17.430780000000002
8.894000 -17.404349999999997
8.895000 -17.37537
8.896000 -17.34383
8.897000 -17.30974
8.898000 -17.27312
8.899000 -17.233970000000003
8.900000 -17.1923
8.901000 -17.14812
8.902000 -17.10144
8.903000 -17.05227
8.904000 -17.000619999999998
8.905000 -16.9465
8.906000 -16.88992
8.907000 -16.8309
8.908000 -16.76944
8.909000 -16.70556
8.910000 -16.63928
8.911000 -16.57059
8.912000 -16.49953
8.913000 -16.42609
8.914000 -16.3503
8.915000 -16.27217
8.916000 -16.19172
8.917000 -16.10895
8.918000 -16.023889999999998
8.919000 -15.93656
8.920000 -15.84696
8.921000 -15.75511
8.922000 -15.661040000000002
8.923000 -15.56475
8.924000 -15.466269999999998
8.925000 -15.36562
8.926000 -15.262800000000002
8.927000 -15.15785
8.928000 -15.05077
8.929000 -14.94159
8.930000 -14.83033
8.931000 -14.71701
8.932000 -14.60164
8.933000 -14.484250000000001
8.934000 -14.364859999999998
8.935000 -14.24348
8.936000 -14.12015
8.937000 -13.99487
8.938000 -13.867670000000002
8.939000 -13.73858
8.940000 -13.607610000000001
8.941000 -13.47478
8.942000 -13.34013
8.943000 -13.20367
8.944000 -13.06543
8.945000 -12.92542
8.946000 -12.783669999999999
8.947000 -12.64022
8.948000 -12.49507
8.949000 -12.34825
8.950000 -12.1998
8.951000 -12.04973
8.952000 -11.898069999999999
8.953000 -11.74484
8.954000 -11.590069999999999
8.955000 -11.43379
8.956000 -11.27602
8.957000 -11.11679
8.958000 -10.95613
8.959000 -10.794049999999999
8.960000 -10.63059
8.961000 -10.465779999999999
8.962000 -10.29964
8.963000 -10.1322
8.964000 -9.963481100000001
8.965000 -9.793520000000001
8.966000 -9.6223406
8.967000 -9.4499715
8.968000 -9.27644
8.969000 -9.1017745
8.970000 -8.9260034
8.971000 -8.749155
8.972000 -8.571258199999999
8.973000 -8.3923414
8.974000 -8.212433800000001
8.975000 -8.0315642
8.976000 -7.8497618000000005
8.977000 -7.667056499999999
8.978000 -7.4834764
8.979000 -7.2990522
8.980000 -7.113812899999999
8.981000 -6.9277883
8.982000 -6.7410074
8.983000 -6.553501600000001
8.984000 -6.3653
8.985000 -6.1764326
8.986000 -5.9869301
8.987000 -5.7968225
8.988000 -5.6061402000000005
8.989000 -5.4149136
8.990000 -5.2231733
8.991000 -5.0309494
8.992000 -4.8382729
8.993000 -4.645174
8.994000 -4.4516835
8.995000 -4.2578321
8.996000 -4.0636506
8.997000 -3.8691692
8.998000 -3.6744188999999996
8.999000 -3.4794301
9.000000 -3.2842334
9.001000 -3.0888595000000003
9.002000 -2.8933385
9.003000 -2.6977014
9.004000 -2.5019784
9.005000 -2.3062
9.006000 -2.1103967
9.007000 -1.9145986
9.008000 -1.7188363000000002
9.009000 -1.5231398
9.010000 -1.3275394
9.011000 -1.1320653999999999
9.012000 -0.9367479
9.013000 -0.74161696
9.014000 -0.5467027
9.015000 -0.35203516
9.016000 -0.15764432
9.017000 0.036439855
9.018000 0.23018746
9.019000 0.42356863000000006
9.020000 0.61655357
9.021000 0.8091125600000001
9.022000 1.0012159
9.023000 1.1928340000000002
9.024000 1.3839374
9.025000 1.5744966999999999
9.026000 1.7644825999999998
9.027000 1.9538658
9.028000 2.1426173
9.029000 2.3307079
9.030000 2.5181092
9.031000 2.7047923000000003
9.032000 2.8907286
9.033000 3.0758899
9.034000 3.2602477999999997
9.035000 3.4437746
9.036000 3.6264423
9.037000 3.8082231
9.038000 3.9890897
9.039000 4.1690148
9.040000 4.3479718
9.041000 4.5259333999999996
9.042000 4.7028732
9.043000 4.878764599999999
9.044000 5.0535817
9.045000 5.2272983
9.046000 5.3998884
9.047000 5.571327
9.048000 5.7415884
9.049000 5.9106477
9.050000 6.0784798
9.051000 6.2450599
9.052000 6.410364100000001
9.053000 6.5743677
9.054000 6.7370467000000005
9.055000 6.8983771
9.056000 7.0583358
9.057000 7.2168991
9.058000 7.3740445
9.059000 7.5297482
9.060000 7.6839887
9.061000 7.8367427
9.062000 7.987988
9.063000 8.1377029
9.064000 8.285865900000001
9.065000 8.432456100000001
9.066000 8.5774519
9.067000 8.7208323
9.068000 8.862577400000001
9.069000 9.0026662
9.070000 9.141079300000001
9.071000 9.2777967
9.072000 9.412799
9.073000 9.546067599999999
9.074000 9.677582999999998
9.075000 9.8073274
9.076000 9.9352822
9.077000 10.06143
9.078000 10.18575
9.079000 10.30824
9.080000 10.42886
9.081000 10.54761
9.082000 10.66446
9.083000 10.77941
9.084000 10.892430000000001
9.085000 11.00352
9.086000 11.11265
9.087000 11.219809999999999
9.088000 11.32499
9.089000 11.428180000000001
9.090000 11.529349999999999
9.091000 11.62849
9.092000 11.7256
9.093000 11.82066
9.094000 11.91366
9.095000 12.004579999999999
9.096000 12.09341
9.097000 12.18015
9.098000 12.26477
9.099000 12.34728
9.100000 12.42765
9.101000 12.50589
9.102000 12.58197
9.103000 12.6559
9.104000 12.727659999999998
9.105000 12.797239999999999
9.106000 12.86464
9.107000 12.92984
9.108000 12.99285
9.109000 13.05365
9.110000 13.11223
9.111000 13.1686
9.112000 13.22274
9.113000 13.274659999999999
9.114000 13.324340000000001
9.115000 13.37178
9.116000 13.416970000000001
9.117000 13.45992
9.118000 13.500609999999998
9.119000 13.53905
9.120000 13.575239999999999
9.121000 13.609160000000001
9.122000 13.640820000000001
9.123000 13.67022
9.124000 13.697339999999999
9.125000 13.72221
9.126000 13.744799999999998
9.127000 13.765130000000001
9.128000 13.78318
9.129000 13.798969999999999
9.130000 13.81249
9.131000 13.82375
9.132000 13.83274
9.133000 13.83946
9.134000 13.84392
9.135000 13.84612
9.136000 13.84607
9.137000 13.84376
9.138000 13.839199999999998
9.139000 13.8324
9.140000 13.823350000000001
9.141000 13.81206
9.142000 13.79855
9.143000 13.7828
9.144000 13.76483
9.145000 13.74465
9.146000 13.72226
9.147000 13.69767
9.148000 13.670879999999999
9.149000 13.64191
9.150000 13.610759999999999
9.151000 13.577429999999998
9.152000 13.54194
9.153000 13.504299999999999
9.154000 13.464519999999998
9.155000 13.422600000000001
9.156000 13.37855
9.157000 13.3324
9.158000 13.28413
9.159000 13.23377
9.160000 13.181329999999999
9.161000 13.12682
9.162000 13.07025
9.163000 13.011629999999998
9.164000 12.950980000000001
9.165000 12.8883
9.166000 12.82362
9.167000 12.75693
9.168000 12.68827
9.169000 12.617629999999998
9.170000 12.545039999999998
9.171000 12.47052
9.172000 12.39406
9.173000 12.3157
9.174000 12.23544
9.175000 12.153310000000001
9.176000 12.06931
9.177000 11.98347
9.178000 11.8958
9.179000 11.80631
9.180000 11.71504
9.181000 11.62198
9.182000 11.52717
9.183000 11.43062
9.184000 11.33234
9.185000 11.23236
9.186000 11.130700000000001
9.187000 11.02737
9.188000 10.9224
9.189000 10.815800000000001
9.190000 10.707600000000001
9.191000 10.59781
9.192000 10.48645
9.193000 10.37355
9.194000 10.25912
9.195000 10.14319
9.196000 10.02578
9.197000 9.9069066
9.198000 9.7865939
9.199000 9.6648626
9.200000 9.5417351
9.201000 9.4172336
9.202000 9.2913799
9.203000 9.164197
9.204000 9.0357073
9.205000 8.9059331
9.206000 8.7748982
9.207000 8.6426251
9.208000 8.5091375
9.209000 8.3744593
9.210000 8.2386136
9.211000 8.101625
9.212000 7.9635173
9.213000 7.8243151
9.214000 7.684042300000001
9.215000 7.5427242
9.216000 7.400385299999999
9.217000 7.2570502999999995
9.218000 7.1127445
9.219000 6.9674930999999996
9.220000 6.821322400000001
9.221000 6.6742569000000005
9.222000 6.5263227
9.223000 6.377545
9.224000 6.22795
9.225000 6.0775634
9.226000 5.9264112
9.227000 5.7745196
9.228000 5.6219149
9.229000 5.468623
9.230000 5.3146705
9.231000 5.1600836
9.232000 5.0048888
9.233000 4.8491128
9.234000 4.692781699999999
9.235000 4.5359228
9.236000 4.3785624
9.237000 4.2207270999999995
9.238000 4.062444
9.239000 3.9037399
9.240000 3.7446412999999996
9.241000 3.5851757999999996
9.242000 3.4253698
9.243000 3.2652504999999996
9.244000 3.1048451
9.245000 2.9441806
9.246000 2.783284
9.247000 2.6221823
9.248000 2.4609026
9.249000 2.2994718
9.250000 2.1379170999999997
9.251000 1.9762654000000002
9.252000 1.8145436000000001
9.253000 1.6527789000000002
9.254000 1.4909978000000002
9.255000 1.3292274
9.256000 1.1674942000000001
9.257000 1.0058252
9.258000 0.84424689
9.259000 0.6827858299999999
9.260000 0.5214685600000001
9.261000 0.36032148999999997
9.262000 0.19937102
9.263000 0.038643411
9.264000 -0.12183509999999999
9.265000 -0.28203838
9.266000 -0.44194036
9.267000 -0.60151508
9.268000 -0.7607366
9.269000 -0.91957916
9.270000 -1.078017
9.271000 -1.2360244
9.272000 -1.3935759
9.273000 -1.5506458
9.274000 -1.7072091
9.275000 -1.8632403
9.276000 -2.0187141
9.277000 -2.1736057
9.278000 -2.3278898999999997
9.279000 -2.4815422
9.280000 -2.6345374
9.281000 -2.7868513
9.282000 -2.9384593
9.283000 -3.0893371
9.284000 -3.2394607
9.285000 -3.3888060999999996
9.286000 -3.5373493999999996
9.287000 -3.6850668000000004
9.288000 -3.8319353
9.289000 -3.9779317
9.290000 -4.1230325
9.291000 -4.267215
9.292000 -4.410456900000001
9.293000 -4.5527353999999995
9.294000 -4.694028599999999
9.295000 -4.834314399999999
9.296000 -4.9735714
9.297000 -5.111777399999999
9.298000 -5.2489117
9.299000 -5.3849526
9.300000 -5.5198796
9.301000 -5.6536719
9.302000 -5.786309
9.303000 -5.9177704
9.304000 -6.0480364
9.305000 -6.1770871
9.306000 -6.304902599999999
9.307000 -6.4314641
9.308000 -6.556751600000001
9.309000 -6.680746399999999
9.310000 -6.8034299
9.311000 -6.924783399999999
9.312000 -7.0447885
9.313000 -7.163427
9.314000 -7.2806812999999995
9.315000 -7.3965341
9.316000 -7.5109676
9.317000 -7.6239645
9.318000 -7.7355087000000005
9.319000 -7.8455836
9.320000 -7.954172
9.321000 -8.0612592
9.322000 -8.166828800000001
9.323000 -8.2708657
9.324000 -8.3733551
9.325000 -8.4742822
9.326000 -8.5736319
9.327000 -8.671391
9.328000 -8.7675452
9.329000 -8.862081199999999
9.330000 -8.954986199999999
9.331000 -9.0462469
9.332000 -9.1358505
9.333000 -9.2237853
9.334000 -9.310039100000001
9.335000 -9.3946002
9.336000 -9.4774574
9.337000 -9.5586002
9.338000 -9.6380174
9.339000 -9.7156987
9.340000 -9.7916335
9.341000 -9.865813
9.342000 -9.9382266
9.343000 -10.00887
9.344000 -10.07772
9.345000 -10.14478
9.346000 -10.210049999999999
9.347000 -10.2735
9.348000 -10.335139999999999
9.349000 -10.39495
9.350000 -10.45294
9.351000 -10.509079999999999
9.352000 -10.56338
9.353000 -10.615829999999999
9.354000 -10.66642
9.355000 -10.71515
9.356000 -10.76202
9.357000 -10.80701
9.358000 -10.85012
9.359000 -10.89135
9.360000 -10.9307
9.361000 -10.968160000000001
9.362000 -11.003730000000001
9.363000 -11.0374
9.364000 -11.06917
9.365000 -11.09904
9.366000 -11.12702
9.367000 -11.15309
9.368000 -11.177249999999999
9.369000 -11.19951
9.370000 -11.21987
9.371000 -11.23832
9.372000 -11.25486
9.373000 -11.2695
9.374000 -11.28224
9.375000 -11.29307
9.376000 -11.302
9.377000 -11.30903
9.378000 -11.314169999999999
9.379000 -11.31741
9.380000 -11.31876
9.381000 -11.318209999999999
9.382000 -11.31579
9.383000 -11.31148
9.384000 -11.30529
9.385000 -11.297229999999999
9.386000 -11.2873
9.387000 -11.27551
9.388000 -11.26186
9.389000 -11.24635
9.390000 -11.229
9.391000 -11.209810000000001
9.392000 -11.18878
9.393000 -11.16593
9.394000 -11.14125
9.395000 -11.11477
9.396000 -11.08648
9.397000 -11.05639
9.398000 -11.02451
9.399000 -10.99085
9.400000 -10.95543
9.401000 -10.918239999999999
9.402000 -10.8793
9.403000 -10.83862
9.404000 -10.7962
9.405000 -10.75207
9.406000 -10.70622
9.407000 -10.65867
9.408000 -10.609440000000001
9.409000 -10.558530000000001
9.410000 -10.50595
9.411000 -10.45172
9.412000 -10.39585
9.413000 -10.33834
9.414000 -10.27923
9.415000 -10.21851
9.416000 -10.15619
9.417000 -10.09231
9.418000 -10.02686
9.419000 -9.9598624
9.420000 -9.8913312
9.421000 -9.821280100000001
9.422000 -9.7497247
9.423000 -9.67668
9.424000 -9.6021608
9.425000 -9.5261835
9.426000 -9.448763
9.427000 -9.3699165
9.428000 -9.2896596
9.429000 -9.2080094
9.430000 -9.124982399999999
9.431000 -9.0405956
9.432000 -8.954867
9.433000 -8.8678136
9.434000 -8.7794535
9.435000 -8.6898044
9.436000 -8.598884199999999
9.437000 -8.5067116
9.438000 -8.4133051
9.439000 -8.3186835
9.440000 -8.2228653
9.441000 -8.1258699
9.442000 -8.027716
9.443000 -7.9284228
9.444000 -7.8280099000000005
9.445000 -7.7264972
9.446000 -7.623904200000001
9.447000 -7.520251
9.448000 -7.4155569
9.449000 -7.3098421
9.450000 -7.203126699999999
9.451000 -7.0954315
9.452000 -6.9867767
9.453000 -6.8771824
9.454000 -6.766670199999999
9.455000 -6.6552602
9.456000 -6.542974
9.457000 -6.4298324000000004
9.458000 -6.3158564
9.459000 -6.2010679
9.460000 -6.0854882
9.461000 -5.9691392
9.462000 -5.8520425000000005
9.463000 -5.7342201
9.464000 -5.6156944
9.465000 -5.4964873999999995
9.466000 -5.376621699999999
9.467000 -5.2561194
9.468000 -5.1350035
9.469000 -5.0132964
9.470000 -4.8910208
9.471000 -4.7681995
9.472000 -4.6448555
9.473000 -4.5210119
9.474000 -4.3966915
9.475000 -4.2719178
9.476000 -4.1467134
9.477000 -4.0211018
9.478000 -3.8951062000000003
9.479000 -3.7687495
9.480000 -3.6420550000000005
9.481000 -3.5150457000000004
9.482000 -3.3877451
9.483000 -3.2601763
9.484000 -3.1323623
9.485000 -3.0043263000000002
9.486000 -2.8760914
9.487000 -2.7476806
9.488000 -2.6191171
9.489000 -2.490424
9.490000 -2.3616241
9.491000 -2.2327406
9.492000 -2.1037964
9.493000 -1.9748143999999999
9.494000 -1.8458175
9.495000 -1.7168287
9.496000 -1.5878709000000002
9.497000 -1.4589667
9.498000 -1.3301391
9.499000 -1.2014108000000001
9.500000 -1.0728045
9.501000 -0.94434312
9.502000 -0.81604915
9.503000 -0.68794526
9.504000 -0.56005404
9.505000 -0.43239797999999996
9.506000 -0.30499955
9.507000 -0.17788117
9.508000 -0.051065150000000004
9.509000 0.075426261
9.510000 0.20157089
9.511000 0.32734671
9.512000 0.45273173999999994
9.513000 0.5777041
9.514000 0.7022420899999999
9.515000 0.8263240599999999
9.516000 0.9499285399999999
9.517000 1.0730340999999999
9.518000 1.1956194
9.519000 1.3176636
9.520000 1.4391454
9.521000 1.5600441
9.522000 1.6803388999999997
9.523000 1.8000094000000002
9.524000 1.9190351
9.525000 2.0373954999999997
9.526000 2.1550708
9.527000 2.2720406
9.528000 2.3882852999999997
9.529000 2.5037851
9.530000 2.6185205
9.531000 2.7324723
9.532000 2.8456211
9.533000 2.9579478999999997
9.534000 3.0694339
9.535000 3.1800605
9.536000 3.2898091
9.537000 3.3986612999999997
9.538000 3.506599
9.539000 3.6136042
9.540000 3.7196591000000003
9.541000 3.8247462000000003
9.542000 3.9288483999999997
9.543000 4.0319484
9.544000 4.1340292000000005
9.545000 4.2350739
9.546000 4.335066299999999
9.547000 4.4339899
9.548000 4.5318283
9.549000 4.6285663
9.550000 4.7241878
9.551000 4.8186775
9.552000 4.9120203
9.553000 5.0042007
9.554000 5.0952047
9.555000 5.1850173999999996
9.556000 5.2736245
9.557000 5.361012
9.558000 5.4471664
9.559000 5.532074
9.560000 5.6157213
9.561000 5.6980953
9.562000 5.7791829
9.563000 5.8589719
9.564000 5.93745
9.565000 6.0146049
9.566000 6.0904246
9.567000 6.1648976
9.568000 6.2380128
9.569000 6.309758899999999
9.570000 6.380125100000001
9.571000 6.449100400000001
9.572000 6.5166749
9.573000 6.582838300000001
9.574000 6.6475808999999995
9.575000 6.7108937
9.576000 6.772767
9.577000 6.833192
9.578000 6.8921596
9.579000 6.949662400000001
9.580000 7.005691499999999
9.581000 7.060240199999999
9.582000 7.1133003
9.583000 7.164865
9.584000 7.2149269
9.585000 7.2634801
9.586000 7.310517900000001
9.587000 7.3560342
9.588000 7.4000232
9.589000 7.4424796
9.590000 7.4833989
9.591000 7.5227752
9.592000 7.560604799999999
9.593000 7.5968824
9.594000 7.6316051
9.595000 7.6647677
9.596000 7.696367799999999
9.597000 7.7264010999999995
9.598000 7.7548653
9.599000 7.7817574
9.600000 7.8070745
9.601000 7.8308143
9.602000 7.8529753
9.603000 7.8735553
9.604000 7.892553500000001
9.605000 7.9099678
9.606000 7.925798
9.607000 7.9400428
9.608000 7.9527028
9.609000 7.963777299999999
9.610000 7.973266399999999
9.611000 7.9811707
9.612000 7.9874909999999995
9.613000 7.9922289
9.614000 7.9953857
9.615000 7.996963
9.616000 7.9969622000000005
9.617000 7.9953864
9.618000 7.992238599999999
9.619000 7.9875208
9.620000 7.981236999999999
9.621000 7.973390800000001
9.622000 7.9639867
9.623000 7.953028400000001
9.624000 7.940520299999999
9.625000 7.926467099999999
9.626000 7.910874499999999
9.627000 7.893747800000001
9.628000 7.8750923
9.629000 7.854913900000001
9.630000 7.8332193
9.631000 7.8100152000000005
9.632000 7.7853084
9.633000 7.759105400000001
9.634000 7.731413099999999
9.635000 7.7022396
9.636000 7.6715931
9.637000 7.639481100000001
9.638000 7.605911
9.639000 7.5708926
9.640000 7.5344332
9.641000 7.4965425
9.642000 7.4572294999999995
9.643000 7.416503100000001
9.644000 7.374373100000001
9.645000 7.330849000000001
9.646000 7.2859414
9.647000 7.2396599
9.648000 7.1920149
9.649000 7.1430169
9.650000 7.092676300000001
9.651000 7.041005
9.652000 6.988013499999999
9.653000 6.933713699999999
9.654000 6.8781175
9.655000 6.821236799999999
9.656000 6.7630835000000005
9.657000 6.7036696000000005
9.658000 6.6430084
9.659000 6.581112699999999
9.660000 6.5179951
9.661000 6.453669099999999
9.662000 6.3881487
9.663000 6.3214466
9.664000 6.2535778
9.665000 6.1845556
9.666000 6.1143946
9.667000 6.0431093
9.668000 5.9707146
9.669000 5.8972254
9.670000 5.8226567
9.671000 5.747024
9.672000 5.670343
9.673000 5.5926293000000005
9.674000 5.513899
9.675000 5.4341678
9.676000 5.3534523
9.677000 5.2717689
9.678000 5.1891342
9.679000 5.1055647
9.680000 5.0210778
9.681000 4.93569
9.682000 4.8494186
9.683000 4.7622811
9.684000 4.6742946
9.685000 4.5854766
9.686000 4.495845
9.687000 4.4054173
9.688000 4.3142114000000005
9.689000 4.2222451
9.690000 4.1295368
9.691000 4.0361043
9.692000 3.9419655
9.693000 3.8471390000000003
9.694000 3.7516430000000005
9.695000 3.6554959
9.696000 3.5587161999999997
9.697000 3.4613221999999997
9.698000 3.3633328999999996
9.699000 3.2647665999999997
9.700000 3.1656421999999997
9.701000 3.0659785
9.702000 2.9657947
9.703000 2.8651092
9.704000 2.7639413
9.705000 2.6623102
9.706000 2.5602348
9.707000 2.4577346
9.708000 2.3548286000000003
9.709000 2.2515364
9.710000 2.1478774
9.711000 2.0438709999999998
9.712000 1.9395369999999998
9.713000 1.8348948999999999
9.714000 1.7299645
9.715000 1.6247654
9.716000 1.5193176
9.717000 1.4136409
9.718000 1.3077552
9.719000 1.2016806
9.720000 1.0954369
9.721000 0.98904409
9.722000 0.8825222
9.723000 0.77589131
9.724000 0.66917129
9.725000 0.5623821600000001
9.726000 0.45554386
9.727000 0.34867628
9.728000 0.24179928
9.729000 0.13493267
9.730000 0.028096201
9.731000 -0.078690442
9.732000 -0.18540762
9.733000 -0.29203575
9.734000 -0.39855539999999995
9.735000 -0.50494713
9.736000 -0.61119162
9.737000 -0.71726963
9.738000 -0.8231620300000001
9.739000 -0.9288496300000001
9.740000 -1.0343134999999999
9.741000 -1.1395347
9.742000 -1.2444944
9.743000 -1.3491739
9.744000 -1.4535544
9.745000 -1.5576173
9.746000 -1.6613441
9.747000 -1.7647164
9.748000 -1.8677156
9.749000 -1.9703236999999998
9.750000 -2.0725222000000003
9.751000 -2.1742931
9.752000 -2.2756182
9.753000 -2.3764795
9.754000 -2.4768591
9.755000 -2.5767393
9.756000 -2.6761022999999997
9.757000 -2.7749303999999997
9.758000 -2.873206
9.759000 -2.9709116
9.760000 -3.0680301
9.761000 -3.164544
9.762000 -3.2604363
9.763000 -3.3556901
9.764000 -3.4502886000000004
9.765000 -3.5442150999999997
9.766000 -3.6374532
9.767000 -3.7299864
9.768000 -3.8217984000000005
9.769000 -3.9128732
9.770000 -4.0031947
9.771000 -4.092747699999999
9.772000 -4.1815165
9.773000 -4.2694855
9.774000 -4.3566398
9.775000 -4.4429644999999995
9.776000 -4.5284446
9.777000 -4.6130657
9.778000 -4.6968132
9.779000 -4.779673
9.780000 -4.861631200000001
9.781000 -4.9426738
9.782000 -5.0227873
9.783000 -5.1019583
9.784000 -5.1801734
9.785000 -5.2574195
9.786000 -5.333684000000001
9.787000 -5.4089539
9.788000 -5.4832171999999995
9.789000 -5.5564612
9.790000 -5.6286741000000005
9.791000 -5.6998435
9.792000 -5.7699583
9.793000 -5.8390070000000005
9.794000 -5.9069779
9.795000 -5.9738602
9.796000 -6.0396433
9.797000 -6.1043161999999995
9.798000 -6.1678685
9.799000 -6.2302902
9.800000 -6.2915713
9.801000 -6.351701899999999
9.802000 -6.4106725
9.803000 -6.4684734
9.804000 -6.5250962999999995
9.805000 -6.5805316000000005
9.806000 -6.6347711
9.807000 -6.6878058000000005
9.808000 -6.7396283
9.809000 -6.7902303999999996
9.810000 -6.8396039
9.811000 -6.8877413999999995
9.812000 -6.9346361
9.813000 -6.9802798
9.814000 -7.0246667
9.815000 -7.0677899
9.816000 -7.1096428000000005
9.817000 -7.1502201
9.818000 -7.189515200000001
9.819000 -7.2275221
9.820000 -7.2642356
9.821000 -7.2996512
9.822000 -7.3337629
9.823000 -7.3665671
9.824000 -7.3980585
9.825000 -7.4282333000000005
9.826000 -7.4570879
9.827000 -7.4846178
9.828000 -7.51082
9.829000 -7.5356916
9.830000 -7.5592294
9.831000 -7.5814314
9.832000 -7.602294499999999
9.833000 -7.6218173
9.834000 -7.6399975
9.835000 -7.6568335
9.836000 -7.672324799999999
9.837000 -7.6864697
9.838000 -7.6992676
9.839000 -7.7107176
9.840000 -7.7208199
9.841000 -7.7295743
9.842000 -7.736981699999999
9.843000 -7.743042
9.844000 -7.7477559000000005
9.845000 -7.751124400000001
9.846000 -7.7531487
9.847000 -7.7538304
9.848000 -7.753171
9.849000 -7.751172
9.850000 -7.7478356999999995
9.851000 -7.7431642
9.852000 -7.7371597
9.853000 -7.729825399999999
9.854000 -7.721163300000001
9.855000 -7.711177299999999
9.856000 -7.699870300000001
9.857000 -7.6872461
9.858000 -7.6733082999999995
9.859000 -7.6580606
9.860000 -7.6415077
9.861000 -7.623653900000001
9.862000 -7.604503599999999
9.863000 -7.5840622
9.864000 -7.5623348
9.865000 -7.5393267
9.866000 -7.515043
9.867000 -7.4894905
9.868000 -7.4626751
9.869000 -7.4346027999999995
9.870000 -7.4052811
9.871000 -7.3747158
9.872000 -7.3429152
9.873000 -7.3098861
9.874000 -7.2756365
9.875000 -7.2401740000000006
9.876000 -7.203506699999999
9.877000 -7.1656436
9.878000 -7.1265921
9.879000 -7.0863619
9.880000 -7.044962000000001
9.881000 -7.0024006
9.882000 -6.958688100000001
9.883000 -6.913833299999999
9.884000 -6.8678460999999995
9.885000 -6.820736800000001
9.886000 -6.7725144
9.887000 -6.7231901
9.888000 -6.6727735
9.889000 -6.621275799999999
9.890000 -6.5687068
9.891000 -6.515077499999999
9.892000 -6.4603991999999995
9.893000 -6.4046822
9.894000 -6.3479386
9.895000 -6.2901795
9.896000 -6.2314164
9.897000 -6.1716609
9.898000 -6.1109245
9.899000 -6.0492194999999995
9.900000 -5.9865583
9.901000 -5.922953000000001
9.902000 -5.8584161
9.903000 -5.7929602
9.904000 -5.7265982
9.905000 -5.6593429
9.906000 -5.5912077
9.907000 -5.5222061
9.908000 -5.4523513
9.909000 -5.3816572
9.910000 -5.3101376
9.911000 -5.2378062000000005
9.912000 -5.1646776
9.913000 -5.0907657
9.914000 -5.0160851
9.915000 -4.940650600000001
9.916000 -4.8644766
9.917000 -4.7875777
9.918000 -4.7099691
9.919000 -4.6316657
9.920000 -4.5526829
9.921000 -4.4730354
9.922000 -4.3927385999999995
9.923000 -4.3118077999999995
9.924000 -4.2302586
9.925000 -4.148106599999999
9.926000 -4.0653672
9.927000 -3.9820558999999998
9.928000 -3.8981885000000003
9.929000 -3.8137804999999996
9.930000 -3.7288476
9.931000 -3.6434058
9.932000 -3.5574712
9.933000 -3.4710593999999997
9.934000 -3.3841863
9.935000 -3.2968684999999995
9.936000 -3.2091214999999997
9.937000 -3.1209614
9.938000 -3.0324046
9.939000 -2.9434671999999997
9.940000 -2.8541654
9.941000 -2.7645156
9.942000 -2.6745341999999996
9.943000 -2.5842374
9.944000 -2.4936419
9.945000 -2.402764
9.946000 -2.3116201
9.947000 -2.220227
9.948000 -2.1286013
9.949000 -2.0367593999999998
9.950000 -1.9447181
9.951000 -1.8524941
9.952000 -1.7601038999999998
9.953000 -1.6675644
9.954000 -1.5748921999999999
9.955000 -1.482104
9.956000 -1.3892164
9.957000 -1.2962462
9.958000 -1.2032101
9.959000 -1.1101246
9.960000 -1.0170063
9.961000 -0.9238719
9.962000 -0.83073787
9.963000 -0.7376208399999999
9.964000 -0.6445372500000001
9.965000 -0.55150357
9.966000 -0.4585362
9.967000 -0.36565152
9.968000 -0.27286583
9.969000 -0.18019545
9.970000 -0.087656605
9.971000 0.0047345075
9.972000 0.096961745
9.973000 0.18900902
9.974000 0.28086032
9.975000 0.37249967
9.976000 0.46391119000000003
9.977000 0.55507901
9.978000 0.64598736
9.979000 0.7366206
9.980000 0.82696304
9.981000 0.91699921
9.982000 1.0067136
9.983000 1.0960910000000001
9.984000 1.1851159999999998
9.985000 1.2737735
9.986000 1.3620485
9.987000 1.4499259
9.988000 1.5373911
9.989000 1.6244292
9.990000 1.7110258
9.991000 1.7971662999999998
9.992000 1.8828364
9.993000 1.9680218999999999
9.994000 2.0527085
9.995000 2.1368826
9.996000 2.2205301
9.997000 2.3036372
9.998000 2.3861904
9.999000 2.4681762
10.00000 2.5495813999999997
10.00100 2.6303926
10.00200 2.7105968000000003
10.00300 2.790181
10.00400 2.8691321999999997
10.00500 2.9474378
10.00600 3.0250851
10.00700 3.1020617
10.00800 3.1783551
10.00900 3.2539532
10.01000 3.3288437999999996
10.01100 3.4030151
10.01200 3.4764551
10.01300 3.5491522
10.01400 3.621095
10.01500 3.6922719
10.01600 3.7626717
10.01700 3.8322832
10.01800 3.9010953
10.01900 3.9690975
10.02000 4.036279
10.02100 4.1026294
10.02200 4.1681387
10.02300 4.2327963
10.02400 4.2965926
10.02500 4.359518
10.02600 4.4215627
10.02700 4.4827178000000005
10.02800 4.542974
10.02900 4.6023224
10.03000 4.6607543
10.03100 4.7182612
10.03200 4.7748346
10.03300 4.8304670000000005
10.03400 4.8851501
10.03500 4.9388763
10.03600 4.9916383
10.03700 5.0434288
10.03800 5.0942406
10.03900 5.1440671
10.04000 5.1929016
10.04100 5.2407373
10.04200 5.2875683
10.04300 5.3333882
10.04400 5.3781915
10.04500 5.4219723
10.04600 5.4647248
10.04700 5.506444
10.04800 5.547124500000001
10.04900 5.5867616
10.05000 5.62535
10.05100 5.6628856999999995
10.05200 5.6993637
10.05300 5.7347801
10.05400 5.7691305999999996
10.05500 5.8024112
10.05600 5.8346186
10.05700 5.8657493
10.05800 5.8957998
10.05900 5.9247673
10.06000 5.9526488
10.06100 5.9794415
10.06200 6.005143
10.06300 6.029751500000001
10.06400 6.0532644
10.06500 6.0756803
10.06600 6.0969975000000005
10.06700 6.1172146
10.06800 6.1363306
10.06900 6.1543442
10.07000 6.1712552
10.07100 6.187062699999999
10.07200 6.2017664
10.07300 6.2153662999999995
10.07400 6.2278625
10.07500 6.239255099999999
10.07600 6.2495451
10.07700 6.2587328
10.07800 6.266819699999999
10.07900 6.273806799999999
10.08000 6.279695
10.08100 6.2844865
10.08200 6.2881827
10.08300 6.2907852
10.08400 6.292296899999999
10.08500 6.2927194
10.08600 6.2920555
10.08700 6.2903076
10.08800 6.2874787
10.08900 6.2835722999999994
10.09000 6.2785909
10.09100 6.2725388
10.09200 6.265419
10.09300 6.2572353
10.09400 6.2479917
10.09500 6.2376924
10.09600 6.2263418
10.09700 6.2139444
10.09800 6.200505
10.09900 6.1860286
10.10000 6.1705198
10.10100 6.1539847000000005
10.10200 6.1364285999999995
10.10300 6.1178569000000005
10.10400 6.0982756
10.10500 6.0776912
10.10600 6.0561094
10.10700 6.0335372
10.10800 6.0099807
10.10900 5.985447
10.11000 5.9599433
10.11100 5.9334766
10.11200 5.906054
10.11300 5.8776833
10.11400 5.848372
10.11500 5.8181278
10.11600 5.7869587
10.11700 5.7548724
10.11800 5.7218775
10.11900 5.6879821999999995
10.12000 5.6531951
10.12100 5.6175247
10.12200 5.58098
10.12300 5.5435695
10.12400 5.5053025
10.12500 5.4661881
10.12600 5.4262355
10.12700 5.385454
10.12800 5.3438533
10.12900 5.3014431
10.13000 5.2582331
10.13100 5.2142333
10.13200 5.169453799999999
10.13300 5.123904700000001
10.13400 5.077596
10.13500 5.0305381
10.13600 4.9827419
10.13700 4.9342174000000005
10.13800 4.8849758
10.13900 4.8350278
10.14000 4.7843844
10.14100 4.733056599999999
10.14200 4.6810556000000005
10.14300 4.6283931
10.14400 4.5750797
10.14500 4.5211274
10.14600 4.4665478
10.14700 4.4113527999999995
10.14800 4.355553899999999
10.14900 4.2991634
10.15000 4.242192999999999
10.15100 4.1846551000000005
10.15200 4.1265614
10.15300 4.067925
10.15400 4.0087577
10.15500 3.9490718
10.15600 3.8888805
10.15700 3.8281959
10.15800 3.7670307
10.15900 3.7053976000000004
10.16000 3.6433096999999997
10.16100 3.5807796000000005
10.16200 3.5178203
10.16300 3.4544449
10.16400 3.3906661
10.16500 3.3264971999999995
10.16600 3.261951
10.16700 3.1970408
10.16800 3.1317797
10.16900 3.0661806
10.17000 3.0002572
10.17100 2.9340222
10.17200 2.8674893
10.17300 2.8006713999999997
10.17400 2.7335819
10.17500 2.6662339999999998
10.17600 2.5986413
10.17700 2.5308167999999998
10.17800 2.462774
10.17900 2.3945260999999998
10.18000 2.3260863
10.18100 2.2574682
10.18200 2.1886848
10.18300 2.1197496
10.18400 2.0506758
10.18500 1.9814767
10.18600 1.9121656
10.18700 1.8427556
10.18800 1.7732602
10.18900 1.7036923999999998
10.19000 1.6340655999999998
10.19100 1.564393
10.19200 1.4946877
10.19300 1.4249629
10.19400 1.3552318
10.19500 1.2855076
10.19600 1.2158034
10.19700 1.1461324
10.19800 1.0765077
10.19900 1.0069421
10.20000 0.937449
10.20100 0.86804125
10.20200 0.79873186
10.20300 0.7295338
10.20400 0.6604599800000001
10.20500 0.5915232500000001
10.20600 0.5227364600000001
10.20700 0.45411238
10.20800 0.38566368
10.20900 0.31740305
10.21000 0.24934309
10.21100 0.18149634
10.21200 0.11387528000000001
10.21300 0.046492304
10.21400 -0.020640268
10.21500 -0.087510189
10.21600 -0.15410527000000002
10.21700 -0.22041344000000002
10.21800 -0.28642267
10.21900 -0.35212105
10.22000 -0.41749678
10.22100 -0.48253806
10.22200 -0.54723332
10.22300 -0.61157104
10.22400 -0.67553977
10.22500 -0.73912824
10.22600 -0.8023251800000001
10.22700 -0.8651196
10.22800 -0.92750052
10.22900 -0.9894570300000001
10.23000 -1.0509784
10.23100 -1.112054
10.23200 -1.1726734
10.23300 -1.2328261999999999
10.23400 -1.292502
10.23500 -1.3516909000000001
10.23600 -1.4103826
10.23700 -1.4685675
10.23800 -1.5262356
10.23900 -1.5833773
10.24000 -1.6399831
10.24100 -1.6960435
10.24200 -1.7515492000000001
10.24300 -1.8064909
10.24400 -1.8608596000000002
10.24500 -1.9146462999999998
10.24600 -1.9678421000000001
10.24700 -2.0204383999999997
10.24800 -2.0724264999999997
10.24900 -2.1237979
10.25000 -2.1745443
10.25100 -2.2246575
10.25200 -2.2741292
10.25300 -2.3229515
10.25400 -2.3711165
10.25500 -2.4186166
10.25600 -2.4654441
10.25700 -2.5115914999999998
10.25800 -2.5570513999999998
10.25900 -2.6018166999999996
10.26000 -2.6458804999999996
10.26100 -2.6892358
10.26200 -2.7318759000000004
10.26300 -2.7737942
10.26400 -2.8149840999999998
10.26500 -2.8554395
10.26600 -2.8951541
10.26700 -2.9341219
10.26800 -2.9723372
10.26900 -3.0097945
10.27000 -3.046488
10.27100 -3.0824127
10.27200 -3.1175632
10.27300 -3.151935
10.27400 -3.1855229
10.27500 -3.2183222
10.27600 -3.2503287999999997
10.27700 -3.2815381999999995
10.27800 -3.3119466
10.27900 -3.3415500000000002
10.28000 -3.3703443
10.28100 -3.3983263999999997
10.28200 -3.4254927
10.28300 -3.4518397999999997
10.28400 -3.4773647999999997
10.28500 -3.5020649
10.28600 -3.5259373
10.28700 -3.548979
10.28800 -3.5711881
10.28900 -3.5925618999999998
10.29000 -3.6130983
10.29100 -3.6327954000000005
10.29200 -3.6516514
10.29300 -3.6696646
10.29400 -3.6868334000000003
10.29500 -3.7031565000000004
10.29600 -3.7186325
10.29700 -3.7332602
10.29800 -3.7470389
10.29900 -3.7599678999999995
10.30000 -3.7720464000000002
10.30100 -3.7832741000000003
10.30200 -3.7936505
10.30300 -3.8031756999999997
10.30400 -3.8118497000000002
10.30500 -3.8196724
10.30600 -3.8266443
10.30700 -3.832766
10.30800 -3.8380384
10.30900 -3.8424622
10.31000 -3.8460385
10.31100 -3.8487684
10.31200 -3.8506534
10.31300 -3.8516950000000003
10.31400 -3.8518950000000003
10.31500 -3.8512554
10.31600 -3.8497783
10.31700 -3.8474657000000003
10.31800 -3.8443199999999997
10.31900 -3.8403439999999995
10.32000 -3.8355403000000003
10.32100 -3.8299117000000003
10.32200 -3.8234614000000002
10.32300 -3.8161926
10.32400 -3.8081083000000002
10.32500 -3.799212
10.32600 -3.7895072
10.32700 -3.7789978
10.32800 -3.7676875
10.32900 -3.7555803
10.33000 -3.7426803
10.33100 -3.7289917
10.33200 -3.714519
10.33300 -3.6992665000000002
10.33400 -3.6832385000000003
10.33500 -3.66644
10.33600 -3.6488756999999996
10.33700 -3.6305506000000003
10.33800 -3.6114699999999997
10.33900 -3.5916388
10.34000 -3.5710625000000005
10.34100 -3.5497464
10.34200 -3.5276964
10.34300 -3.5049181
10.34400 -3.4814175
10.34500 -3.4572005000000003
10.34600 -3.4322735
10.34700 -3.4066427000000004
10.34800 -3.3803145999999997
10.34900 -3.3532958
10.35000 -3.3255931000000003
10.35100 -3.2972135
10.35200 -3.2681637
10.35300 -3.2384511
10.35400 -3.2080833
10.35500 -3.1770673
10.35600 -3.1454105
10.35700 -3.113121
10.35800 -3.0802062
10.35900 -3.0466740999999997
10.36000 -3.0125326
10.36100 -2.9777898
10.36200 -2.9424537
10.36300 -2.9065328
10.36400 -2.8700352
10.36500 -2.8329693
10.36600 -2.7953435
10.36700 -2.7571663
10.36800 -2.7184466
10.36900 -2.6791926
10.37000 -2.6394134
10.37100 -2.5991177
10.37200 -2.5583144
10.37300 -2.5170125000000003
10.37400 -2.4752207
10.37500 -2.4329484
10.37600 -2.3902044
10.37700 -2.3469981
10.37800 -2.3033386
10.37900 -2.2592355
10.38000 -2.2146977000000003
10.38100 -2.1697352
10.38200 -2.124357
10.38300 -2.078573
10.38400 -2.0323927
10.38500 -1.9858258
10.38600 -1.9388821
10.38700 -1.8915715
10.38800 -1.843904
10.38900 -1.7958893
10.39000 -1.7475376
10.39100 -1.6988590000000001
10.39200 -1.6498636
10.39300 -1.6005617
10.39400 -1.5509633
10.39500 -1.5010789
10.39600 -1.4509187
10.39700 -1.4004931
10.39800 -1.3498124
10.39900 -1.2988869
10.40000 -1.2477272
10.40100 -1.1963437000000001
10.40200 -1.1447468
10.40300 -1.0929469
10.40400 -1.0409546
10.40500 -0.98878024
10.40600 -0.93643432
10.40700 -0.88392738
10.40800 -0.83126994
10.40900 -0.7784724199999999
10.41000 -0.7255454100000001
10.41100 -0.67249942
10.41200 -0.61934497
10.41300 -0.5660926000000001
10.41400 -0.51275287
10.41500 -0.4593363
10.41600 -0.40585352
10.41700 -0.35231507
10.41800 -0.29873152000000003
10.41900 -0.24511344
10.42000 -0.1914714
10.42100 -0.13781596000000002
10.42200 -0.084157672
10.42300 -0.030507072
10.42400 0.023125335
10.42500 0.076729059
10.42600 0.13029364999999998
10.42700 0.18380868
10.42800 0.23726376000000002
10.42900 0.29064857
10.43000 0.34395277
10.43100 0.39716613999999995
10.43200 0.45027849
10.43300 0.50327964
10.43400 0.55615953
10.43500 0.60890811
10.43600 0.6615154
10.43700 0.71397149
10.43800 0.76626656
10.43900 0.8183907699999999
10.44000 0.87033445
10.44100 0.92208786
10.44200 0.9736415
10.44300 1.0249857
10.44400 1.076111
10.44500 1.127008
10.44600 1.1776673
10.44700 1.2280796
10.44800 1.2782355
10.44900 1.3281259
10.45000 1.3777414
10.45100 1.4270731
10.45200 1.4761118
10.45300 1.5248485
10.45400 1.5732741000000001
10.45500 1.6213796999999999
10.45600 1.6691563999999999
10.45700 1.7165953
10.45800 1.7636877
10.45900 1.8104248
10.46000 1.8567981
10.46100 1.9027988999999998
10.46200 1.9484188
10.46300 1.9936494999999999
10.46400 2.0384824
10.46500 2.0829096
10.46600 2.126923
10.46700 2.1705145
10.46800 2.2136763
10.46900 2.2564007
10.47000 2.2986801000000003
10.47100 2.3405072999999996
10.47200 2.3818745999999997
10.47300 2.422775
10.47400 2.4632014
10.47500 2.5031468
10.47600 2.5426043
10.47700 2.5815675
10.47800 2.6200294
10.47900 2.6579838000000002
10.48000 2.6954243
10.48100 2.7323443
10.48200 2.768738
10.48300 2.804599
10.48400 2.8399213999999997
10.48500 2.8746992
10.48600 2.9089266
10.48700 2.9425979
10.48800 2.9757073
10.48900 3.0082492
10.49000 3.0402182
10.49100 3.0716088
10.49200 3.1024154000000004
10.49300 3.1326331
10.49400 3.1622565999999996
10.49500 3.1912807
10.49600 3.2197006
10.49700 3.2475118
10.49800 3.274709
10.49900 3.3012878000000003
10.50000 3.3272438
10.50100 3.3525728
10.50200 3.3772703
10.50300 3.4013327
10.50400 3.4247558999999996
10.50500 3.4475359999999995
10.50600 3.4696694
10.50700 3.4911532000000003
10.50800 3.5119835000000004
10.50900 3.5321575000000003
10.51000 3.551672
10.51100 3.5705246
10.51200 3.5887122000000002
10.51300 3.6062326
10.51400 3.6230832
10.51500 3.6392622
10.51600 3.6547672
10.51700 3.6695965
10.51800 3.6837481
10.51900 3.6972202000000003
10.52000 3.7100113999999995
10.52100 3.7221201
10.52200 3.7335452
10.52300 3.7442851999999998
10.52400 3.7543394
10.52500 3.7637061999999997
10.52600 3.7723850000000003
10.52700 3.780375
10.52800 3.7876751
10.52900 3.7942849
10.53000 3.800204
10.53100 3.8054316999999998
10.53200 3.8099676
10.53300 3.8138114
10.53400 3.8169634
10.53500 3.8194232
10.53600 3.8211912
10.53700 3.8222674
10.53800 3.8226525999999996
10.53900 3.8223471
10.54000 3.8213518000000004
10.54100 3.8196672
10.54200 3.8172949
10.54300 3.8142357000000002
10.54400 3.810491
10.54500 3.8060620000000003
10.54600 3.8009505999999997
10.54700 3.7951585000000003
10.54800 3.7886873000000003
10.54900 3.7815392
10.55000 3.7737165000000004
10.55100 3.7652213
10.55200 3.756056
10.55300 3.7462231
10.55400 3.7357252
10.55500 3.7245649999999997
10.55600 3.7127453999999998
10.55700 3.7002689999999996
10.55800 3.6871392000000003
10.55900 3.6733590000000005
10.56000 3.6589313
10.56100 3.6438596
10.56200 3.6281470000000002
10.56300 3.6117974999999998
10.56400 3.5948142
10.56500 3.5772011
10.56600 3.5589617
10.56700 3.5401002
10.56800 3.5206201999999998
10.56900 3.5005260000000002
10.57000 3.479822
10.57100 3.4585122000000004
10.57200 3.4366012
10.57300 3.4140932999999998
10.57400 3.3909931999999996
10.57500 3.3673059
10.57600 3.343036
10.57700 3.3181887
10.57800 3.2927692
10.57900 3.2667827000000003
10.58000 3.2402344
10.58100 3.2131299
10.58200 3.1854744999999998
10.58300 3.1572741
10.58400 3.1285346
10.58500 3.0992618
10.58600 3.0694615
10.58700 3.0391401
10.58800 3.0083034
10.58900 2.9769579
10.59000 2.9451096
10.59100 2.9127652
10.59200 2.8799308
10.59300 2.8466132
10.59400 2.8128186
10.59500 2.7785538
10.59600 2.7438251
10.59700 2.7086395999999997
10.59800 2.6730036
10.59900 2.6369242
10.60000 2.600408
10.60100 2.5634618000000002
10.60200 2.5260927
10.60300 2.4883077
10.60400 2.4501136
10.60500 2.4115177
10.60600 2.3725269
10.60700 2.3331488
10.60800 2.2933904000000003
10.60900 2.2532592
10.61000 2.2127626
10.61100 2.1719083
10.61200 2.1307038
10.61300 2.0891568
10.61400 2.047275
10.61500 2.0050664
10.61600 1.9625386000000002
10.61700 1.9196998
10.61800 1.876558
10.61900 1.8331211
10.62000 1.7893974
10.62100 1.7453948000000001
10.62200 1.7011218000000001
10.62300 1.6565863
10.62400 1.6117968
10.62500 1.5667614
10.62600 1.5214884
10.62700 1.4759862000000001
10.62800 1.4302631
10.62900 1.3843273999999999
10.63000 1.3381874
10.63100 1.2918515
10.63200 1.2453281
10.63300 1.1986256000000002
10.63400 1.1517522
10.63500 1.1047164
10.63600 1.0575267
10.63700 1.0101913
10.63800 0.96271867
10.63900 0.9151172799999999
10.64000 0.86739557
10.64100 0.8195619100000001
10.64200 0.77162483
10.64300 0.72359275
10.64400 0.6754742
10.64500 0.6272776499999999
10.64600 0.57901158
10.64700 0.53068455
10.64800 0.48230508999999994
10.64900 0.43388172
10.65000 0.38542305
10.65100 0.33693765
10.65200 0.28843409
10.65300 0.23992097
10.65400 0.19140686
10.65500 0.14290037
10.65600 0.09441006099999999
10.65700 0.045944505999999996
10.65800 -0.0024877467
10.65900 -0.05087818100000001
10.66000 -0.09921829900000001
10.66100 -0.14749963
10.66200 -0.19571378
10.66300 -0.24385236
10.66400 -0.29190704
10.66500 -0.33986953
10.66600 -0.38773161
10.66700 -0.43548513000000005
10.66800 -0.48312195999999996
10.66900 -0.53063403
10.67000 -0.5780133
10.67100 -0.62525184
10.67200 -0.67234174
10.67300 -0.71927514
10.67400 -0.7660442
10.67500 -0.81264116
10.67600 -0.85905828
10.67700 -0.90528773
10.67800 -0.95132189
10.67900 -0.99715311
10.68000 -1.0427739
10.68100 -1.0881764
10.68200 -1.1333532
10.68300 -1.1782967
10.68400 -1.2229993
10.68500 -1.2674536
10.68600 -1.3116521
10.68700 -1.3555874
10.68800 -1.3992521
10.68900 -1.4426389
10.69000 -1.4857403999999999
10.69100 -1.5285494
10.69200 -1.5710587000000003
10.69300 -1.6132612000000002
10.69400 -1.6551498000000002
10.69500 -1.6967176
10.69600 -1.7379573999999998
10.69700 -1.7788625999999998
10.69800 -1.8194264000000002
10.69900 -1.8596419999999998
10.70000 -1.899503
10.70100 -1.9390026
10.70200 -1.9781346000000002
10.70300 -2.0168925
10.70400 -2.05527
10.70500 -2.0932611
10.70600 -2.1308595
10.70700 -2.1680593000000004
10.70800 -2.2048548
10.70900 -2.2412399
10.71000 -2.2772088999999998
10.71100 -2.3127563
10.71200 -2.3478765
10.71300 -2.382564
10.71400 -2.4168134
10.71500 -2.4506195
10.71600 -2.4839768
10.71700 -2.5168804
10.71800 -2.5493253
10.71900 -2.5813064
10.72000 -2.6128186
10.72100 -2.6438572000000002
10.72200 -2.6744174
10.72300 -2.7044944
10.72400 -2.7340837
10.72500 -2.7631805999999997
10.72600 -2.7917807999999997
10.72700 -2.8198797
10.72800 -2.8474730999999998
10.72900 -2.8745567
10.73000 -2.9011264
10.73100 -2.9271781
10.73200 -2.9527079
10.73300 -2.9777119
10.73400 -3.0021863
10.73500 -3.0261274
10.73600 -3.0495318
10.73700 -3.0723959
10.73800 -3.0947164
10.73900 -3.1164901
10.74000 -3.137714
10.74100 -3.1583848999999997
10.74200 -3.1785
10.74300 -3.1980562999999997
10.74400 -3.2170516000000005
10.74500 -3.2354828
10.74600 -3.2533478
10.74700 -3.2706438999999996
10.74800 -3.2873689999999995
10.74900 -3.3035208000000003
10.75000 -3.3190972999999997
10.75100 -3.3340964
10.75200 -3.3485163
10.75300 -3.362355
10.75400 -3.3756111
10.75500 -3.3882826999999995
10.75600 -3.4003685999999997
10.75700 -3.4118671000000003
10.75800 -3.422777
10.75900 -3.4330972
10.76000 -3.4428261
10.76100 -3.4519631000000004
10.76200 -3.4605071
10.76300 -3.4684576000000003
10.76400 -3.4758136000000004
10.76500 -3.4825742
10.76600 -3.4887392000000004
10.76700 -3.4943081
10.76800 -3.4992807
10.76900 -3.5036568
10.77000 -3.5074360999999996
10.77100 -3.510619
10.77200 -3.5132050999999995
10.77300 -3.5151947000000003
10.77400 -3.5165884000000003
10.77500 -3.5173863
10.77600 -3.517589
10.77700 -3.5171971
10.77800 -3.516211
10.77900 -3.5146318
10.78000 -3.5124603999999997
10.78100 -3.5096972999999996
10.78200 -3.5063442
10.78300 -3.5024021000000003
10.78400 -3.4978721
10.78500 -3.4927554
10.78600 -3.4870535
10.78700 -3.4807682
10.78800 -3.473901
10.78900 -3.4664534
10.79000 -3.4584273
10.79100 -3.4498244999999996
10.79200 -3.4406468
10.79300 -3.4308966000000005
10.79400 -3.4205757000000006
10.79500 -3.4096867000000004
10.79600 -3.3982314
10.79700 -3.3862125
10.79800 -3.3736322
10.79900 -3.3604935000000005
10.80000 -3.3467988999999996
10.80100 -3.3325512
10.80200 -3.3177529
10.80300 -3.3024073
10.80400 -3.2865173999999997
10.80500 -3.2700862999999996
10.80600 -3.2531171999999997
10.80700 -3.2356138999999997
10.80800 -3.2175794
10.80900 -3.1990174000000002
10.81000 -3.1799316
10.81100 -3.1603258000000003
10.81200 -3.1402039999999998
10.81300 -3.1195698000000003
10.81400 -3.0984274999999997
10.81500 -3.076781
10.81600 -3.0546347000000003
10.81700 -3.0319927
10.81800 -3.0088594
10.81900 -2.9852391999999996
10.82000 -2.9611366
10.82100 -2.9365562
10.82200 -2.9115025
10.82300 -2.8859802
10.82400 -2.8599938
10.82500 -2.8335484
10.82600 -2.8066486
10.82700 -2.7792994
10.82800 -2.7515057
10.82900 -2.7232724999999998
10.83000 -2.6946049
10.83100 -2.6655078
10.83200 -2.6359864
10.83300 -2.6060458
10.83400 -2.5756913999999997
10.83500 -2.5449284999999997
10.83600 -2.5137624
10.83700 -2.4821986000000003
10.83800 -2.4502422999999998
10.83900 -2.4178991
10.84000 -2.3851747
10.84100 -2.3520745
10.84200 -2.3186044999999997
10.84300 -2.2847701000000002
10.84400 -2.2505771
10.84500 -2.2160316
10.84600 -2.1811392
10.84700 -2.1459062
10.84800 -2.1103382
10.84900 -2.0744415
10.85000 -2.0382222
10.85100 -2.0016864
10.85200 -1.9648405
10.85300 -1.9276906
10.85400 -1.8902430000000001
10.85500 -1.8525041999999998
10.85600 -1.8144803
10.85700 -1.7761782
10.85800 -1.7376040999999998
10.85900 -1.6987645999999998
10.86000 -1.6596664
10.86100 -1.6203159000000003
10.86200 -1.5807200000000001
10.86300 -1.5408853
10.86400 -1.5008185
10.86500 -1.4605264
10.86600 -1.4200157
10.86700 -1.3792934
10.86800 -1.3383661
10.86900 -1.2972408
10.87000 -1.2559243
10.87100 -1.2144237
10.87200 -1.1727458
10.87300 -1.1308976
10.87400 -1.088886
10.87500 -1.046718
10.87600 -1.0044007000000001
10.87700 -0.96194092
10.87800 -0.91934586
10.87900 -0.8766224600000001
10.88000 -0.8337777100000001
10.88100 -0.7908186899999999
10.88200 -0.74775247
10.88300 -0.70458599
10.88400 -0.66132629
10.88500 -0.61798035
10.88600 -0.5745552
10.88700 -0.5310577799999999
10.88800 -0.48749507000000003
10.88900 -0.44387402000000004
10.89000 -0.40020155999999996
10.89100 -0.35648465
10.89200 -0.3127302
10.89300 -0.26894512
10.89400 -0.22513631
10.89500 -0.18131066999999998
10.89600 -0.13747509
10.89700 -0.093636429
10.89800 -0.049801578
10.89900 -0.0059774098
10.90000 0.037829205
10.90100 0.081611401
10.90200 0.12536229999999998
10.90300 0.16907507
10.90400 0.21274283
10.90500 0.25635874000000003
10.90600 0.29991595
10.90700 0.34340767
10.90800 0.38682704
10.90900 0.43016728
10.91000 0.47342158
10.91100 0.51658317
10.91200 0.55964529
10.91300 0.60260124
10.91400 0.64544431
10.91500 0.6881678
10.91600 0.7307651000000001
10.91700 0.77322959
10.91800 0.81555471
10.91900 0.8577338400000001
10.92000 0.89976052
10.92100 0.94162831
10.92200 0.9833307
10.92300 1.0248614
10.92400 1.0662137999999999
10.92500 1.1073819
10.92600 1.1483593
10.92700 1.1891397
10.92800 1.2297168
10.92900 1.2700847
10.93000 1.3102372
10.93100 1.3501680999999999
10.93200 1.3898715000000001
10.93300 1.4293415
10.93400 1.4685719
10.93500 1.5075570999999999
10.93600 1.5462911
10.93700 1.5847680999999998
10.93800 1.6229823
10.93900 1.6609281
10.94000 1.6985999
10.94100 1.735992
10.94200 1.7730989
10.94300 1.8099152
10.94400 1.8464353
10.94500 1.8826540999999999
10.94600 1.918566
10.94700 1.9541662000000002
10.94800 1.9894493999999998
10.94900 2.0244103
10.95000 2.0590441
10.95100 2.093346
10.95200 2.127311
10.95300 2.1609342
10.95400 2.1942111
10.95500 2.2271369
10.95600 2.2597071
10.95700 2.2919174
10.95800 2.3237633
10.95900 2.3552403
10.96000 2.3863442
10.96100 2.4170708
10.96200 2.4474161000000003
10.96300 2.4773758
10.96400 2.5069458
10.96500 2.5361225000000003
10.96600 2.5649017
10.96700 2.5932793999999997
10.96800 2.6212521
10.96900 2.6488156999999997
10.97000 2.6759665
10.97100 2.7027011
10.97200 2.7290156
10.97300 2.7549064000000003
10.97400 2.78037
10.97500 2.8054031
10.97600 2.8300019
10.97700 2.8541634
10.97800 2.8778842
10.97900 2.9011609000000003
10.98000 2.9239905999999998
10.98100 2.9463703
10.98200 2.9682968
10.98300 2.9897674999999997
10.98400 3.0107794
10.98500 3.03133
10.98600 3.0514164
10.98700 3.0710364
10.98800 3.0901875
10.98900 3.1088674
10.99000 3.1270741999999996
10.99100 3.1448055000000004
10.99200 3.1620596
10.99300 3.1788342
10.99400 3.1951278
10.99500 3.2109391
10.99600 3.2262660999999997
10.99700 3.2411072
10.99800 3.2554615
10.99900 3.2693274000000003
11.00000 3.2827038
11.00100 3.2955896
11.00200 3.3079833
11.00300 3.3198841
11.00400 3.3312913
11.00500 3.3422038
11.00600 3.3526211999999997
11.00700 3.3625424
11.00800 3.3719666000000004
11.00900 3.3808932
11.01000 3.3893215999999997
11.01100 3.3972517
11.01200 3.4046829
11.01300 3.4116145
11.01400 3.4180466
11.01500 3.4239788
11.01600 3.4294110000000004
11.01700 3.4343429000000003
11.01800 3.4387749000000003
11.01900 3.4427065
11.02000 3.4461383
11.02100 3.4490705000000004
11.02200 3.4515034
11.02300 3.4534376
11.02400 3.4548733
11.02500 3.4558114
11.02600 3.4562528
11.02700 3.4561981
11.02800 3.4556481999999997
11.02900 3.454604
11.03000 3.4530666
11.03100 3.4510374
11.03200 3.4485175999999997
11.03300 3.4455087000000004
11.03400 3.4420118
11.03500 3.4380287000000003
11.03600 3.4335606
11.03700 3.4286092999999997
11.03800 3.4231767000000004
11.03900 3.4172643000000003
11.04000 3.4108739
11.04100 3.4040075000000005
11.04200 3.3966672000000004
11.04300 3.3888545
11.04400 3.3805720999999997
11.04500 3.3718212999999997
11.04600 3.362605
11.04700 3.3529252
11.04800 3.3427842
11.04900 3.3321842999999998
11.05000 3.3211280000000003
11.05100 3.3096179
11.05200 3.2976568
11.05300 3.2852475
11.05400 3.2723922
11.05500 3.2590943999999995
11.05600 3.2453567000000003
11.05700 3.2311823000000004
11.05800 3.2165742999999996
11.05900 3.2015360999999998
11.06000 3.1860705000000005
11.06100 3.1701814
11.06200 3.1538721
11.06300 3.1371458999999997
11.06400 3.1200068
11.06500 3.1024580999999998
11.06600 3.0845037
11.06700 3.0661473000000004
11.06800 3.0473929
11.06900 3.0282442
11.07000 3.008705
11.07100 2.9887795
11.07200 2.9684717
11.07300 2.9477855
11.07400 2.9267250000000002
11.07500 2.9052943
11.07600 2.8834974
11.07700 2.8613387
11.07800 2.8388221000000002
11.07900 2.8159520000000002
11.08000 2.7927326
11.08100 2.7691681
11.08200 2.7452628999999997
11.08300 2.7210213
11.08400 2.6964478
11.08500 2.6715469
11.08600 2.6463229
11.08700 2.6207807
11.08800 2.5949245
11.08900 2.5687594000000002
11.09000 2.5422899
11.09100 2.5155206999999997
11.09200 2.4884569
11.09300 2.4611033
11.09400 2.433465
11.09500 2.405547
11.09600 2.3773544
11.09700 2.3488924
11.09800 2.3201663
11.09900 2.2911815
11.10000 2.2619431999999997
11.10100 2.2324568
11.10200 2.2027278
11.10300 2.1727616000000003
11.10400 2.1425638
11.10500 2.1121398
11.10600 2.0814952
11.10700 2.0506354
11.10800 2.0195661
11.10900 1.9882929
11.11000 1.956821
11.11100 1.9251562999999998
11.11200 1.8933041000000002
11.11300 1.8612700999999998
11.11400 1.8290600000000001
11.11500 1.796679
11.11600 1.7641328
11.11700 1.731427
11.11800 1.6985672
11.11900 1.6655587
11.12000 1.6324073000000001
11.12100 1.5991187
11.12200 1.5656983
11.12300 1.5321517999999998
11.12400 1.4984849
11.12500 1.4647032
11.12600 1.4308125
11.12700 1.3968184
11.12800 1.3627266
11.12900 1.3285429
11.13000 1.2942731
11.13100 1.259923
11.13200 1.2254983000000002
11.13300 1.1910048
11.13400 1.1564484
11.13500 1.1218349
11.13600 1.0871699000000001
11.13700 1.0524594
11.13800 1.0177092
11.13900 0.98292502
11.14000 0.94811264
11.14100 0.91327783
11.14200 0.8784263400000001
11.14300 0.8435639599999999
11.14400 0.80869636
11.14500 0.77382927
11.14600 0.73896833
11.14700 0.70411921
11.14800 0.66928756
11.14900 0.63447901
11.15000 0.59969914
11.15100 0.5649535
11.15200 0.5302476700000001
11.15300 0.4955872
11.15400 0.46097762000000003
11.15500 0.42642443
11.15600 0.39193314
11.15700 0.35750924
11.15800 0.32315822
11.15900 0.28888558
11.16000 0.25469677
11.16100 0.2205973
11.16200 0.18659262000000001
11.16300 0.15268819
11.16400 0.11888948999999999
11.16500 0.085201964
11.16600 0.05163108
11.16700 0.018182272
11.16800 -0.015139037000000001
11.16900 -0.048327446
11.17000 -0.081377581
11.17100 -0.11428411
11.17200 -0.14704171
11.17300 -0.17964515
11.17400 -0.21208923000000002
11.17500 -0.2443688
11.17600 -0.27647878000000004
11.17700 -0.30841418000000004
11.17800 -0.34017006
11.17900 -0.37174157
11.18000 -0.40312395000000006
11.18100 -0.43431245999999996
11.18200 -0.4653025
11.18300 -0.49608951
11.18400 -0.52666902
11.18500 -0.55703665
11.18600 -0.58718808
11.18700 -0.61711906
11.18800 -0.64682537
11.18900 -0.67630289
11.19000 -0.7055474899999999
11.19100 -0.73455516
11.19200 -0.7633219
11.19300 -0.79184379
11.19400 -0.82011679
11.19500 -0.8481371200000001
11.19600 -0.8759008699999999
11.19700 -0.90340422
11.19800 -0.93064345
11.19900 -0.95761474
11.20000 -0.9843142699999999
11.20100 -1.0107384000000001
11.20200 -1.0368834
11.20300 -1.0627457
11.20400 -1.0883215
11.20500 -1.1136073
11.20600 -1.1385995
11.20700 -1.1632945000000001
11.20800 -1.187689
11.20900 -1.2117793
11.21000 -1.2355622
11.21100 -1.2590341999999999
11.21200 -1.2821921
11.21300 -1.3050325999999999
11.21400 -1.3275526
11.21500 -1.3497488
11.21600 -1.3716183
11.21700 -1.3931581
11.21800 -1.4143652
11.21900 -1.4352369
11.22000 -1.4557704
11.22100 -1.4759631
11.22200 -1.4958124
11.22300 -1.5153157
11.22400 -1.5344706
11.22500 -1.553275
11.22600 -1.5717264000000002
11.22700 -1.5898228
11.22800 -1.607562
11.22900 -1.6249422
11.23000 -1.6419612
11.23100 -1.6586173
11.23200 -1.6749087999999999
11.23300 -1.6908337999999998
11.23400 -1.7063907999999999
11.23500 -1.7215782999999998
11.23600 -1.7363947000000002
11.23700 -1.7508386
11.23800 -1.7649086
11.23900 -1.7786034999999998
11.24000 -1.7919222
11.24100 -1.8048635
11.24200 -1.8174263
11.24300 -1.8296098
11.24400 -1.8414130000000002
11.24500 -1.8528352000000001
11.24600 -1.8638755999999999
11.24700 -1.8745337000000002
11.24800 -1.8848090000000002
11.24900 -1.8947006999999998
11.25000 -1.9042088
11.25100 -1.9133328
11.25200 -1.9220725
11.25300 -1.9304277
11.25400 -1.9383986
11.25500 -1.9459847
11.25600 -1.9531863
11.25700 -1.9600034
11.25800 -1.9664359999999999
11.25900 -1.9724844
11.26000 -1.9781488999999999
11.26100 -1.9834297
11.26200 -1.9883271
11.26300 -1.9928416
11.26400 -1.9969735
11.26500 -2.0007234
11.26600 -2.0040915999999998
11.26700 -2.0070788999999998
11.26800 -2.0096859
11.26900 -2.0119130999999997
11.27000 -2.0137614000000004
11.27100 -2.0152315
11.27200 -2.0163244000000002
11.27300 -2.0170409
11.27400 -2.017382
11.27500 -2.0173488
11.27600 -2.0169424
11.27700 -2.0161640000000003
11.27800 -2.0150147
11.27900 -2.0134961
11.28000 -2.0116096
11.28100 -2.0093566
11.28200 -2.0067386
11.28300 -2.0037572999999997
11.28400 -2.0004144000000004
11.28500 -1.9967118
11.28600 -1.9926514
11.28700 -1.9882353
11.28800 -1.9834653
11.28900 -1.9783437000000001
11.29000 -1.9728728000000002
11.29100 -1.9670547999999999
11.29200 -1.9608922
11.29300 -1.9543875
11.29400 -1.9475432000000001
11.29500 -1.940362
11.29600 -1.9328466
11.29700 -1.9249998000000001
11.29800 -1.9168243
11.29900 -1.9083231999999999
11.30000 -1.8994993000000002
11.30100 -1.8903554999999999
11.30200 -1.8808950000000002
11.30300 -1.8711207
11.30400 -1.861036
11.30500 -1.8506439
11.30600 -1.8399479
11.30700 -1.8289507999999999
11.30800 -1.8176563
11.30900 -1.8060675000000002
11.31000 -1.7941879
11.31100 -1.7820209
11.31200 -1.7695701000000001
11.31300 -1.7568387
11.31400 -1.7438306000000001
11.31500 -1.7305491
11.31600 -1.7169980000000002
11.31700 -1.7031808999999998
11.31800 -1.6891015999999999
11.31900 -1.6747637
11.32000 -1.6601712000000002
11.32100 -1.6453277
11.32200 -1.6302373
11.32300 -1.6149038
11.32400 -1.5993312
11.32500 -1.5835234999999999
11.32600 -1.5674846
11.32700 -1.5512187
11.32800 -1.5347298
11.32900 -1.518022
11.33000 -1.5010994
11.33100 -1.4839661
11.33200 -1.4666264
11.33300 -1.4490845
11.33400 -1.4313444
11.33500 -1.4134107
11.33600 -1.3952875
11.33700 -1.3769791
11.33800 -1.3584899
11.33900 -1.3398243
11.34000 -1.3209867
11.34100 -1.3019816
11.34200 -1.2828134
11.34300 -1.2634866999999999
11.34400 -1.244006
11.34500 -1.224376
11.34600 -1.2046011
11.34700 -1.1846862
11.34800 -1.1646358
11.34900 -1.1444546999999998
11.35000 -1.1241477
11.35100 -1.1037195
11.35200 -1.083175
11.35300 -1.062519
11.35400 -1.0417564000000001
11.35500 -1.0208921
11.35600 -0.99993106
11.35700 -0.97887823
11.35800 -0.9577386099999999
11.35900 -0.93651712
11.36000 -0.9152188
11.36100 -0.89384867
11.36200 -0.87241177
11.36300 -0.8509132100000001
11.36400 -0.8293579299999999
11.36500 -0.8077509700000001
11.36600 -0.78609744
11.36700 -0.76440223
11.36800 -0.74267047
11.36900 -0.7209071
11.37000 -0.69911708
11.37100 -0.67730541
11.37200 -0.65547703
11.37300 -0.6336368600000001
11.37400 -0.6117898
11.37500 -0.58994074
11.37600 -0.5680945700000001
11.37700 -0.54625608
11.37800 -0.52443012
11.37900 -0.5026215199999999
11.38000 -0.48083505
11.38100 -0.45907549
11.38200 -0.43734759
11.38300 -0.41565611
11.38400 -0.39400579
11.38500 -0.37240139
11.38600 -0.35084761
11.38700 -0.32934914
11.38800 -0.30791068
11.38900 -0.28653687
11.39000 -0.26523240000000003
11.39100 -0.24400187999999998
11.39200 -0.22284993999999997
11.39300 -0.20178116000000001
11.39400 -0.18080014
11.39500 -0.15991142
11.39600 -0.1391195
11.39700 -0.1184289
11.39800 -0.097844086
11.39900 -0.077369506
11.40000 -0.057009572999999994
11.40100 -0.036768679
11.40200 -0.016651192
11.40300 0.0033385491
11.40400 0.023196227
11.40500 0.042917553
11.40600 0.062498264
11.40700 0.081934116
11.40800 0.10122089
11.40900 0.1203544
11.41000 0.13933046999999998
11.41100 0.15814494999999998
11.41200 0.17679374
11.41300 0.19527274
11.41400 0.2135779
11.41500 0.23170519
11.41600 0.24965061
11.41700 0.26741021
11.41800 0.28498007
11.41900 0.30235632
11.42000 0.31953512
11.42100 0.33651267
11.42200 0.35328523
11.42300 0.3698491
11.42400 0.38620068
11.42500 0.40233633
11.42600 0.41825259000000004
11.42700 0.43394594
11.42800 0.44941301
11.42900 0.46465048000000003
11.43000 0.47965506
11.43100 0.49442356000000004
11.43200 0.5089527899999999
11.43300 0.52323975
11.43400 0.53728144
11.43500 0.5510749300000001
11.43600 0.5646173800000001
11.43700 0.5779060100000001
11.43800 0.5909381
11.43900 0.6037109500000001
11.44000 0.61622206
11.44100 0.62846886
11.44200 0.64044888
11.44300 0.6521597
11.44400 0.6635989999999999
11.44500 0.67476439
11.44600 0.6856537
11.44700 0.6962646299999999
11.44800 0.706595
11.44900 0.71664266
11.45000 0.72640553
11.45100 0.73588155
11.45200 0.74506868
11.45300 0.7539648999999999
11.45400 0.7625682699999999
11.45500 0.77087693
11.45600 0.7788889999999999
11.45700 0.78660268
11.45800 0.7940162900000001
11.45900 0.80112815
11.46000 0.80793668
11.46100 0.8144402900000001
11.46200 0.8206374900000001
11.46300 0.82652709
11.46400 0.8321076599999999
11.46500 0.83737811
11.46600 0.8423372199999999
11.46700 0.8469840500000001
11.46800 0.8513177699999999
11.46900 0.85533746
11.47000 0.85904244
11.47100 0.8624320799999999
11.47200 0.86550573
11.47300 0.868263
11.47400 0.8707035300000001
11.47500 0.87282695
11.47600 0.87463297
11.47700 0.8761214999999999
11.47800 0.87729236
11.47900 0.87814555
11.48000 0.87868106
11.48100 0.87889899
11.48200 0.87879933
11.48300 0.87838238
11.48400 0.87764831
11.48500 0.8765973200000001
11.48600 0.8752297600000001
11.48700 0.87354593
11.48800 0.8715462900000001
11.48900 0.8692313
11.49000 0.86660134
11.49100 0.8636570499999999
11.49200 0.8603990100000001
11.49300 0.8568278500000001
11.49400 0.85294433
11.49500 0.8487491899999999
11.49600 0.84424326
11.49700 0.83942749
11.49800 0.8343028799999999
11.49900 0.82887039
11.50000 0.8231312
11.50100 0.8170865500000001
11.50200 0.81073772
11.50300 0.8040861200000001
11.50400 0.79713324
11.50500 0.7898805700000001
11.50600 0.78232978
11.50700 0.77448264
11.50800 0.76634097
11.50900 0.75790668
11.51000 0.7491817199999999
11.51100 0.74016815
11.51200 0.7308681
11.51300 0.72128377
11.51400 0.71141738
11.51500 0.70127132
11.51600 0.69084791
11.51700 0.6801495799999999
11.51800 0.66917883
11.51900 0.65793814
11.52000 0.64643007
11.52100 0.63465722
11.52200 0.6226222
11.52300 0.6103277699999999
11.52400 0.5977765700000001
11.52500 0.58497144
11.52600 0.57191513
11.52700 0.55861059
11.52800 0.54506068
11.52900 0.5312684
11.53000 0.51723677
11.53100 0.50296891
11.53200 0.48846797999999997
11.53300 0.47373725
11.53400 0.45877998000000003
11.53500 0.44359956
11.53600 0.4281994
11.53700 0.41258303
11.53800 0.39675399
11.53900 0.38071594000000003
11.54000 0.36447255
11.54100 0.34802761
11.54200 0.33138487
11.54300 0.31454819
11.54400 0.29752145
11.54500 0.28030858000000003
11.54600 0.26291355
11.54700 0.24534033
11.54800 0.22759296
11.54900 0.20967544999999999
11.55000 0.19159187
11.55100 0.17334628
11.55200 0.15494277
11.55300 0.13638546000000001
11.55400 0.11767846
11.55500 0.09882589800000001
11.55600 0.079831923
11.55700 0.060700700999999996
11.55800 0.041436416
11.55900 0.022043268999999997
11.56000 0.0025254873
11.56100 -0.017112677
11.56200 -0.036866945
11.56300 -0.056732999000000006
11.56400 -0.07670648599999999
11.56500 -0.096783019
11.56600 -0.11695815
11.56700 -0.13722744
11.56800 -0.15758632
11.56900 -0.17803025
11.57000 -0.1985546
11.57100 -0.21915468
11.57200 -0.23982578
11.57300 -0.26056312
11.57400 -0.28136191
11.57500 -0.30221725
11.57600 -0.32312425
11.57700 -0.34407799
11.57800 -0.36507347
11.57900 -0.38610573
11.58000 -0.40716976000000005
11.58100 -0.42826054
11.58200 -0.44937301
11.58300 -0.47050221000000003
11.58400 -0.49164305
11.58500 -0.51279059
11.58600 -0.53393985
11.58700 -0.5550858599999999
11.58800 -0.5762236700000001
11.58900 -0.59734839
11.59000 -0.61845514
11.59100 -0.63953907
11.59200 -0.66059539
11.59300 -0.68161925
11.59400 -0.70260591
11.59500 -0.72355056
11.59600 -0.74444851
11.59700 -0.76529495
11.59800 -0.78608515
11.59900 -0.80681434
11.60000 -0.82747778
11.60100 -0.84807072
11.60200 -0.86858831
11.60300 -0.8890257199999999
11.60400 -0.90937819
11.60500 -0.92964089
11.60600 -0.94980896
11.60700 -0.9698774699999999
11.60800 -0.9898415799999999
11.60900 -1.0096963
11.61000 -1.0294368
11.61100 -1.0490583
11.61200 -1.0685557
11.61300 -1.0879244
11.61400 -1.1071593
11.61500 -1.1262557
11.61600 -1.1452087999999998
11.61700 -1.1640139
11.61800 -1.1826662
11.61900 -1.2011613
11.62000 -1.2194943999999999
11.62100 -1.2376609
11.62200 -1.2556566
11.62300 -1.2734769
11.62400 -1.2911173999999999
11.62500 -1.3085741
11.62600 -1.3258426
11.62700 -1.3429187
11.62800 -1.3597985
11.62900 -1.3764778
11.63000 -1.3929527000000002
11.63100 -1.4092193
11.63200 -1.4252736
11.63300 -1.4411119000000001
11.63400 -1.4567303
11.63500 -1.4721249
11.63600 -1.4872921000000001
11.63700 -1.5022281
11.63800 -1.5169291
11.63900 -1.5313914
11.64000 -1.5456113
11.64100 -1.559585
11.64200 -1.5733087
11.64300 -1.586779
11.64400 -1.5999919
11.64500 -1.6129438
11.64600 -1.625631
11.64700 -1.6380498000000001
11.64800 -1.6501967
11.64900 -1.6620678999999998
11.65000 -1.6736599
11.65100 -1.6849691
11.65200 -1.6959921999999998
11.65300 -1.7067256999999998
11.65400 -1.7171659999999997
11.65500 -1.7273101999999998
11.65600 -1.7371548
11.65700 -1.7466968
11.65800 -1.7559333
11.65900 -1.7648611
11.66000 -1.7734775
11.66100 -1.7817797
11.66200 -1.7897651
11.66300 -1.7974311
11.66400 -1.8047754
11.66500 -1.8117953
11.66600 -1.8184887
11.66700 -1.8248534
11.66800 -1.8308870000000002
11.66900 -1.8365879
11.67000 -1.8419538
11.67100 -1.8469827
11.67200 -1.8516731000000002
11.67300 -1.8560226999999998
11.67400 -1.8600302
11.67500 -1.8636936
11.67600 -1.8670116
11.67700 -1.8699823
11.67800 -1.8726043
11.67900 -1.8748761999999999
11.68000 -1.8767966
11.68100 -1.8783640000000001
11.68200 -1.8795773000000002
11.68300 -1.8804351000000001
11.68400 -1.8809363
11.68500 -1.8810799
11.68600 -1.8808648000000001
11.68700 -1.8802898
11.68800 -1.8793542
11.68900 -1.8780572
11.69000 -1.876398
11.69100 -1.8743759
11.69200 -1.8719903999999998
11.69300 -1.869241
11.69400 -1.866127
11.69500 -1.8626481
11.69600 -1.8588041999999998
11.69700 -1.8545949999999998
11.69800 -1.8500203
11.69900 -1.84508
11.70000 -1.8397740999999999
11.70100 -1.8341026999999999
11.70200 -1.8280661
11.70300 -1.8216642
11.70400 -1.8148973999999998
11.70500 -1.807766
11.70600 -1.8002706
11.70700 -1.7924113
11.70800 -1.7841889
11.70900 -1.7756036
11.71000 -1.7666562000000001
11.71100 -1.7573473999999998
11.71200 -1.747678
11.71300 -1.7376487999999999
11.71400 -1.7272605
11.71500 -1.7165141
11.71600 -1.7054105
11.71700 -1.6939510000000002
11.71800 -1.6821366
11.71900 -1.6699685
11.72000 -1.6574482000000001
11.72100 -1.6445769
11.72200 -1.6313562
11.72300 -1.6177877999999999
11.72400 -1.6038733
11.72500 -1.5896145000000002
11.72600 -1.5750134
11.72700 -1.5600719
11.72800 -1.5447921
11.72900 -1.5291762
11.73000 -1.5132263
11.73100 -1.496945
11.73200 -1.4803347
11.73300 -1.4633978
11.73400 -1.4461369
11.73500 -1.4285548000000001
11.73600 -1.4106541
11.73700 -1.3924376
11.73800 -1.3739082
11.73900 -1.3550688
11.74000 -1.3359223
11.74100 -1.3164717
11.74200 -1.29672
11.74300 -1.2766703000000001
11.74400 -1.2563256999999999
11.74500 -1.2356894999999999
11.74600 -1.2147647
11.74700 -1.1935547
11.74800 -1.1720628
11.74900 -1.1502922
11.75000 -1.1282463
11.75100 -1.1059285
11.75200 -1.0833425
11.75300 -1.0604916
11.75400 -1.0373795
11.75500 -1.01401
11.75600 -0.99038649
11.75700 -0.96651306
11.75800 -0.94239349
11.75900 -0.91803167
11.76000 -0.8934316200000001
11.76100 -0.8685974399999999
11.76200 -0.84353331
11.76300 -0.81824334
11.76400 -0.7927319
11.76500 -0.76700328
11.76600 -0.74106194
11.76700 -0.71491231
11.76800 -0.68855891
11.76900 -0.66200634
11.77000 -0.6352591799999999
11.77100 -0.60832212
11.77200 -0.58119986
11.77300 -0.55389716
11.77400 -0.52641877
11.77500 -0.49876942999999996
11.77600 -0.47095399000000004
11.77700 -0.44297725
11.77800 -0.41484403999999997
11.77900 -0.38655926
11.78000 -0.35812776
11.78100 -0.32955438
11.78200 -0.30084401
11.78300 -0.27200156
11.78400 -0.24303192999999998
11.78500 -0.21394006999999998
11.78600 -0.18473089
11.78700 -0.15540937999999999
11.78800 -0.12598051
11.78900 -0.096449314
11.79000 -0.066820852
11.79100 -0.037100209999999995
11.79200 -0.007292523499999999
11.79300 0.022597034999999998
11.79400 0.052563247
11.79500 0.082600839
11.79600 0.11270449999999999
11.79700 0.14286888
11.79800 0.17308855
11.79900 0.20335805999999998
11.80000 0.23367188
11.80100 0.2640245
11.80200 0.29441032
11.80300 0.32482373
11.80400 0.35525905
11.80500 0.38571062
11.80600 0.41617271
11.80700 0.44663962999999995
11.80800 0.47710566000000004
11.80900 0.50756503
11.81000 0.53801201
11.81100 0.5684408400000001
11.81200 0.5988458200000001
11.81300 0.62922118
11.81400 0.6595612
11.81500 0.6898602
11.81600 0.72011249
11.81700 0.7503124
11.81800 0.78045428
11.81900 0.81053255
11.82000 0.84054153
11.82100 0.8704757299999999
11.82200 0.9003295600000001
11.82300 0.9300975100000001
11.82400 0.95977401
11.82500 0.98935366
11.82600 1.0188309
11.82700 1.0482005
11.82800 1.0774569
11.82900 1.1065948
11.83000 1.1356087000000001
11.83100 1.1644935
11.83200 1.1932437
11.83300 1.2218540999999998
11.83400 1.2503195
11.83500 1.2786344
11.83600 1.3067937
11.83700 1.3347924
11.83800 1.362625
11.83900 1.3902866
11.84000 1.417772
11.84100 1.4450760999999999
11.84200 1.4721936999999998
11.84300 1.4991199
11.84400 1.5258496
11.84500 1.5523778
11.84600 1.5786996000000002
11.84700 1.6048099999999998
11.84800 1.6307041000000002
11.84900 1.6563769
11.85000 1.6818237
11.85100 1.7070394
11.85200 1.7320193000000002
11.85300 1.7567587999999998
11.85400 1.781253
11.85500 1.805497
11.85600 1.8294861999999998
11.85700 1.8532159
11.85800 1.8766815
11.85900 1.8998783000000001
11.86000 1.9228017
11.86100 1.9454472
11.86200 1.9678101
11.86300 1.989886
11.86400 2.0116702
11.86500 2.0331585999999997
11.86600 2.0543465
11.86700 2.0752298
11.86800 2.0958042
11.86900 2.1160653000000003
11.87000 2.1360092
11.87100 2.1556316
11.87200 2.1749286
11.87300 2.1938963
11.87400 2.2125306
11.87500 2.2308279
11.87600 2.2487844999999997
11.87700 2.2663968
11.87800 2.2836610999999998
11.87900 2.3005741
11.88000 2.3171324
11.88100 2.3333328
11.88200 2.3491720000000003
11.88300 2.3646468
11.88400 2.3797544
11.88500 2.3944916
11.88600 2.4088558
11.88700 2.4228441
11.88800 2.4364535
11.88900 2.4496816
11.89000 2.4625259
11.89100 2.4749836000000003
11.89200 2.4870524
11.89300 2.4987296999999997
11.89400 2.5100132
11.89500 2.5209008
11.89600 2.5313899
11.89700 2.5414784999999998
11.89800 2.5511645
11.89900 2.5604455
11.90000 2.5693197000000003
11.90100 2.577785
11.90200 2.5858397
11.90300 2.5934815
11.90400 2.600709
11.90500 2.6075203
11.90600 2.6139136
11.90700 2.6198875
11.90800 2.6254404
11.90900 2.6305709
11.91000 2.6352774
11.91100 2.6395589
11.91200 2.643414
11.91300 2.6468417
11.91400 2.6498409
11.91500 2.6524106
11.91600 2.65455
11.91700 2.6562585
11.91800 2.6575351
11.91900 2.6583795
11.92000 2.6587910999999997
11.92100 2.6587695
11.92200 2.6583144
11.92300 2.6574258
11.92400 2.6561033000000003
11.92500 2.6543468
11.92600 2.6521565000000002
11.92700 2.6495324
11.92800 2.6464747
11.92900 2.6429838
11.93000 2.6390597
11.93100 2.634703
11.93200 2.6299139
11.93300 2.6246933
11.93400 2.6190415000000002
11.93500 2.6129592
11.93600 2.6064469999999997
11.93700 2.5995059
11.93800 2.5921367
11.93900 2.5843402
11.94000 2.5761174000000002
11.94100 2.5674695
11.94200 2.5583975
11.94300 2.5489027
11.94400 2.5389863
11.94500 2.5286498
11.94600 2.5178945
11.94700 2.506722
11.94800 2.4951339
11.94900 2.4831319
11.95000 2.4707181
11.95100 2.4578942
11.95200 2.4446622000000002
11.95300 2.4310241
11.95400 2.4169821000000002
11.95500 2.4025385999999997
11.95600 2.3876958999999998
11.95700 2.3724564999999997
11.95800 2.3568228
11.95900 2.3407975000000003
11.96000 2.3243831
11.96100 2.3075826
11.96200 2.2903986
11.96300 2.2728341
11.96400 2.254892
11.96500 2.2365754
11.96600 2.2178875000000002
11.96700 2.1988312
11.96800 2.1794097
11.96900 2.1596265999999997
11.97000 2.1394851
11.97100 2.1189883
11.97200 2.0981399
11.97300 2.0769433999999998
11.97400 2.0554025
11.97500 2.0335205
11.97600 2.0113012
11.97700 1.9887485
11.97800 1.9658658999999998
11.97900 1.9426575000000001
11.98000 1.9191270999999999
11.98100 1.8952784999999999
11.98200 1.8711159000000002
11.98300 1.8466432000000002
11.98400 1.8218646
11.98500 1.7967843000000001
11.98600 1.7714065
11.98700 1.7457352999999998
11.98800 1.7197752
11.98900 1.6935306
11.99000 1.6670058
11.99100 1.6402051000000002
11.99200 1.6131332000000003
11.99300 1.5857946
11.99400 1.5581938
11.99500 1.5303354999999998
11.99600 1.5022242
11.99700 1.4738648
11.99800 1.4452619
11.99900 1.4164202000000001
12.00000 1.3873446
12.00100 1.35804
12.00200 1.3285112
12.00300 1.2987631
12.00400 1.2688009
12.00500 1.2386294
12.00600 1.2082538
12.00700 1.1776792
12.00800 1.1469106999999998
12.00900 1.1159535999999999
12.01000 1.0848133
12.01100 1.0534949999999998
12.01200 1.0220041
12.01300 0.9903459800000001
12.01400 0.9585262299999999
12.01500 0.92655038
12.01600 0.89442404
12.01700 0.8621528700000001
12.01800 0.82974248
12.01900 0.79719862
12.02000 0.76452708
12.02100 0.73173363
12.02200 0.69882404
12.02300 0.6658041800000001
12.02400 0.63267988
12.02500 0.59945695
12.02600 0.5661412600000001
12.02700 0.53273868
12.02800 0.49925498
12.02900 0.46569603
12.03000 0.4320676
12.03100 0.39837546999999995
12.03200 0.36462541
12.03300 0.33082312
12.03400 0.29697432
12.03500 0.2630847
12.03600 0.22915988
12.03700 0.19520551
12.03800 0.16122720000000001
12.03900 0.12723052999999998
12.04000 0.093221071
12.04100 0.059204391
12.04200 0.025186047
12.04300 -0.0088284105
12.04400 -0.042833429
12.04500 -0.076823449
12.04600 -0.11079289999999999
12.04700 -0.14473622
12.04800 -0.17864782
12.04900 -0.21252208
12.05000 -0.2463534
12.05100 -0.28013615000000003
12.05200 -0.31386467
12.05300 -0.34753329
12.05400 -0.38113634
12.05500 -0.41466812000000003
12.05600 -0.44812295
12.05700 -0.48149511999999994
12.05800 -0.51477891
12.05900 -0.54796864
12.06000 -0.58105867
12.06100 -0.61404333
12.06200 -0.64691692
12.06300 -0.67967391
12.06400 -0.71230866
12.06500 -0.74481568
12.06600 -0.77718948
12.06700 -0.8094246500000001
12.06800 -0.84151579
12.06900 -0.8734575499999999
12.07000 -0.9052447
12.07100 -0.9368720500000001
12.07200 -0.96833445
12.07300 -0.99962689
12.07400 -1.0307442999999998
12.07500 -1.0616818000000001
12.07600 -1.0924342999999999
12.07700 -1.1229971
12.07800 -1.1533655
12.07900 -1.1835346
12.08000 -1.2134997
12.08100 -1.2432562
12.08200 -1.2727995
12.08300 -1.302125
12.08400 -1.3312281000000001
12.08500 -1.3601043
12.08600 -1.3887491
12.08700 -1.4171579
12.08800 -1.4453262999999998
12.08900 -1.4732499
12.09000 -1.5009242
12.09100 -1.5283449
12.09200 -1.5555074
12.09300 -1.5824076
12.09400 -1.6090411999999998
12.09500 -1.6354037
12.09600 -1.6614912
12.09700 -1.6872992999999998
12.09800 -1.712824
12.09900 -1.7380612
12.10000 -1.7630069000000002
12.10100 -1.7876571
12.10200 -1.8120082
12.10300 -1.8360563
12.10400 -1.8597975
12.10500 -1.8832285
12.10600 -1.9063455999999999
12.10700 -1.9291455
12.10800 -1.9516246000000002
12.10900 -1.9737799
12.11000 -1.9956082
12.11100 -2.0171063
12.11200 -2.0382714
12.11300 -2.0591004
12.11400 -2.0795904
12.11500 -2.0997388
12.11600 -2.1195428
12.11700 -2.139
12.11800 -2.1581076
12.11900 -2.1768633
12.12000 -2.1952648000000003
12.12100 -2.2133095
12.12200 -2.2309953
12.12300 -2.2483199999999997
12.12400 -2.2652812
12.12500 -2.2818772000000003
12.12600 -2.2981059000000004
12.12700 -2.3139652
12.12800 -2.3294533
12.12900 -2.3445682999999997
12.13000 -2.3593085
12.13100 -2.3736725
12.13200 -2.3876583
12.13300 -2.4012648000000003
12.13400 -2.4144901
12.13500 -2.4273332
12.13600 -2.4397926
12.13700 -2.4518671999999997
12.13800 -2.4635559000000002
12.13900 -2.4748574999999997
12.14000 -2.4857711
12.14100 -2.496296
12.14200 -2.5064311999999997
12.14300 -2.5161759999999997
12.14400 -2.5255297999999997
12.14500 -2.5344921
12.14600 -2.5430623
12.14700 -2.5512401000000002
12.14800 -2.5590249999999997
12.14900 -2.5664167
12.15000 -2.5734151
12.15100 -2.5800198
12.15200 -2.5862308
12.15300 -2.592048
12.15400 -2.5974714999999997
12.15500 -2.6025012
12.15600 -2.6071372999999998
12.15700 -2.6113801
12.15800 -2.6152295999999997
12.15900 -2.6186863000000002
12.16000 -2.6217503
12.16100 -2.6244225
12.16200 -2.6267031
12.16300 -2.6285928
12.16400 -2.6300922
12.16500 -2.6312022
12.16600 -2.6319236
12.16700 -2.6322575
12.16800 -2.632205
12.16900 -2.6317673
12.17000 -2.6309457000000003
12.17100 -2.6297415
12.17200 -2.6281562000000003
12.17300 -2.6261916
12.17400 -2.6238494
12.17500 -2.6211314
12.17600 -2.6180394
12.17700 -2.6145755999999998
12.17800 -2.6107419
12.17900 -2.6065407
12.18000 -2.6019743
12.18100 -2.5970448
12.18200 -2.5917547
12.18300 -2.5861064
12.18400 -2.5801024999999997
12.18500 -2.5737455
12.18600 -2.5670381
12.18700 -2.5599828000000002
12.18800 -2.5525824999999998
12.18900 -2.5448397000000003
12.19000 -2.5367573
12.19100 -2.5283381
12.19200 -2.5195849999999997
12.19300 -2.5105006999999997
12.19400 -2.5010882000000003
12.19500 -2.4913503
12.19600 -2.4812901
12.19700 -2.4709107
12.19800 -2.4602151
12.19900 -2.4492063
12.20000 -2.4378875
12.20100 -2.426262
12.20200 -2.4143331
12.20300 -2.4021039
12.20400 -2.3895779999999998
12.20500 -2.3767589
12.20600 -2.3636501
12.20700 -2.3502552999999997
12.20800 -2.3365780999999997
12.20900 -2.3226222
12.21000 -2.3083915999999998
12.21100 -2.2938902
12.21200 -2.2791218
12.21300 -2.2640906
12.21400 -2.2488007
12.21500 -2.2332564
12.21600 -2.2174617
12.21700 -2.2014212
12.21800 -2.1851389
12.21900 -2.1686193
12.22000 -2.1518668
12.22100 -2.1348860000000003
12.22200 -2.1176811
12.22300 -2.1002568
12.22400 -2.0826176
12.22500 -2.0647678999999997
12.22600 -2.0467123
12.22700 -2.0284554
12.22800 -2.0100018
12.22900 -1.9913560000000001
12.23000 -1.9725225999999998
12.23100 -1.9535063
12.23200 -1.9343117
12.23300 -1.9149438
12.23400 -1.8954068000000002
12.23500 -1.8757058
12.23600 -1.8558453999999998
12.23700 -1.8358303
12.23800 -1.8156655000000002
12.23900 -1.7953558
12.24000 -1.774906
12.24100 -1.7543212
12.24200 -1.7336063
12.24300 -1.7127663000000002
12.24400 -1.6918063
12.24500 -1.6707314000000002
12.24600 -1.6495466
12.24700 -1.6282573000000002
12.24800 -1.6068684
12.24900 -1.5853852000000002
12.25000 -1.5638131999999998
12.25100 -1.5421573
12.25200 -1.5204229
12.25300 -1.4986153
12.25400 -1.4767396
12.25500 -1.4548013
12.25600 -1.4328055
12.25700 -1.4107576
12.25800 -1.3886627
12.25900 -1.3665262
12.26000 -1.3443531
12.26100 -1.3221488
12.26200 -1.2999182999999999
12.26300 -1.2776668
12.26400 -1.2553995
12.26500 -1.2331212
12.26600 -1.2108371999999998
12.26700 -1.1885523
12.26800 -1.1662716
12.26900 -1.1440000000000001
12.27000 -1.1217426000000001
12.27100 -1.099504
12.27200 -1.0772891999999998
12.27300 -1.0551032999999999
12.27400 -1.0329507999999998
12.27500 -1.0108367999999999
12.27600 -0.9887659
12.27700 -0.9667431000000001
12.27800 -0.9447731100000001
12.27900 -0.9228607600000001
12.28000 -0.90101091
12.28100 -0.8792283
12.28200 -0.8575176800000001
12.28300 -0.8358839
12.28400 -0.8143315999999999
12.28500 -0.7928656399999999
12.28600 -0.77149076
12.28700 -0.75021172
12.28800 -0.72903321
12.28900 -0.70795994
12.29000 -0.68699652
12.29100 -0.6661476599999999
12.29200 -0.64541795
12.29300 -0.62481198
12.29400 -0.60433424
12.29500 -0.58398927
12.29600 -0.56378152
12.29700 -0.54371543
12.29800 -0.52379537
12.29900 -0.50402572
12.30000 -0.48441072
12.30100 -0.46495464999999997
12.30200 -0.44566169
12.30300 -0.42653600999999997
12.30400 -0.40758173000000003
12.30500 -0.38880291
12.30600 -0.37020361
12.30700 -0.35178778
12.30800 -0.33355937
12.30900 -0.31552226
12.31000 -0.29768031
12.31100 -0.28003731000000004
12.31200 -0.26259702
12.31300 -0.2453631
12.31400 -0.2283392
12.31500 -0.2115289
12.31600 -0.19493570000000002
12.31700 -0.17856306
12.31800 -0.16241437
12.31900 -0.14649295
12.32000 -0.13080208000000002
12.32100 -0.11534492
12.32200 -0.10012458
12.32300 -0.085144106
12.32400 -0.070406456
12.32500 -0.055914512
12.32600 -0.041671089
12.32700 -0.027678919
12.32800 -0.013940665
12.32900 -0.00045891711
12.33000 0.012763809000000001
12.33100 0.025725067999999997
12.33200 0.038422484
12.33300 0.050853751999999995
12.33400 0.063016621
12.33500 0.07490891699999999
12.33600 0.086528517
12.33700 0.097873365
12.33800 0.10894145000000001
12.33900 0.11973082999999998
12.34000 0.13023962
12.34100 0.14046597
12.34200 0.1504081
12.34300 0.16006427
12.34400 0.1694328
12.34500 0.17851207000000002
12.34600 0.18730049000000001
12.34700 0.19579655
12.34800 0.20399875999999997
12.34900 0.21190571000000002
12.35000 0.21951604
12.35100 0.22682846
12.35200 0.23384173
12.35300 0.24055471
12.35400 0.24696627999999998
12.35500 0.25307543
12.35600 0.2588812
12.35700 0.26438273
12.35800 0.26957924
12.35900 0.27446998
12.36000 0.27905435
12.36100 0.28333182
12.36200 0.28730193000000004
12.36300 0.29096431
12.36400 0.29431873
12.36500 0.29736497
12.36600 0.30010294
12.36700 0.30253266
12.36800 0.30465422
12.36900 0.30646776
12.37000 0.30797352
12.37100 0.30917185
12.37200 0.31006318
12.37300 0.31064795
12.37400 0.31092677
12.37500 0.31090023
12.37600 0.31056902
12.37700 0.30993393
12.37800 0.30899579
12.37900 0.30775547
12.38000 0.30621392999999997
12.38100 0.30437217
12.38200 0.30223127
12.38300 0.29979236000000004
12.38400 0.29705665000000003
12.38500 0.29402538
12.38600 0.29069986
12.38700 0.28708149
12.38800 0.28317166
12.38900 0.27897188
12.39000 0.27448372
12.39100 0.26970880999999997
12.39200 0.26464880999999996
12.39300 0.25930548999999997
12.39400 0.25368067
12.39500 0.24777623000000001
12.39600 0.24159413000000002
12.39700 0.23513638999999997
12.39800 0.22840509
12.39900 0.22140242999999998
12.40000 0.21413062
12.40100 0.20659196
12.40200 0.19878885
12.40300 0.19072371
12.40400 0.18239907
12.40500 0.17381753
12.40600 0.16498173
12.40700 0.15589441999999998
12.40800 0.14655838
12.40900 0.13697647999999998
12.41000 0.12715164
12.41100 0.11708688
12.41200 0.10678523000000001
12.41300 0.096249813
12.41400 0.085483817
12.41500 0.074490468
12.41600 0.063273049
12.41700 0.051834899999999996
12.41800 0.040179407
12.41900 0.028310006
12.42000 0.016230178999999997
12.42100 0.0039434457
12.42200 -0.0085466287
12.42300 -0.021236441
12.42400 -0.034122347
12.42500 -0.047200668
12.42600 -0.060467690000000004
12.42700 -0.073919661
12.42800 -0.087552797
12.42900 -0.10136327
12.43000 -0.11534723000000001
12.43100 -0.1295008
12.43200 -0.14382004999999998
12.43300 -0.15830102
12.43400 -0.17293972
12.43500 -0.18773214000000002
12.43600 -0.20267421
12.43700 -0.21776187
12.43800 -0.23299097
12.43900 -0.24835735
12.44000 -0.26385682
12.44100 -0.27948514999999996
12.44200 -0.2952381
12.44300 -0.31111138
12.44400 -0.32710067000000004
12.44500 -0.34320161
12.44600 -0.35940979
12.44700 -0.37572079
12.44800 -0.39213015999999995
12.44900 -0.40863343
12.45000 -0.42522606
12.45100 -0.44190348
12.45200 -0.45866114
12.45300 -0.47549442
12.45400 -0.49239867
12.45500 -0.50936919
12.45600 -0.5264012600000001
12.45700 -0.54349019
12.45800 -0.56063118
12.45900 -0.57781944
12.46000 -0.59505017
12.46100 -0.6123184700000001
12.46200 -0.6296195600000001
12.46300 -0.64694849
12.46400 -0.66430042
12.46500 -0.68167048
12.46600 -0.6990537
12.46700 -0.71644518
12.46800 -0.73384
12.46900 -0.7512332899999999
12.47000 -0.7686201
12.47100 -0.78599555
12.47200 -0.80335476
12.47300 -0.82069281
12.47400 -0.8380048899999999
12.47500 -0.85528614
12.47600 -0.8725317200000001
12.47700 -0.8897367899999999
12.47800 -0.90689668
12.47900 -0.92400657
12.48000 -0.94106169
12.48100 -0.9580574
12.48200 -0.9749890299999999
12.48300 -0.9918518399999999
12.48400 -1.0086413
12.48500 -1.0253525
12.48600 -1.0419812
12.48700 -1.0585225999999999
12.48800 -1.0749721
12.48900 -1.0913252
12.49000 -1.1075772
12.49100 -1.1237238
12.49200 -1.1397602
12.49300 -1.155682
12.49400 -1.1714847000000002
12.49500 -1.1871637000000002
12.49600 -1.2027144
12.49700 -1.2181325
12.49800 -1.2334133
12.49900 -1.2485524
12.50000 -1.2635452999999999
12.50100 -1.2783875
12.50200 -1.2930746
12.50300 -1.3076022
12.50400 -1.3219658
12.50500 -1.3361611
12.50600 -1.3501838
12.50700 -1.3640295
12.50800 -1.377694
12.50900 -1.3911731999999999
12.51000 -1.4044627
12.51100 -1.4175585
12.51200 -1.4304564
12.51300 -1.4431526
12.51400 -1.455643
12.51500 -1.4679238000000001
12.51600 -1.4799912
12.51700 -1.4918412
12.51800 -1.5034703
12.51900 -1.5148748
12.52000 -1.5260510999999999
12.52100 -1.5369957
12.52200 -1.5477051
12.52300 -1.5581759000000002
12.52400 -1.5684048
12.52500 -1.5783884000000001
12.52600 -1.5881235
12.52700 -1.5976067999999999
12.52800 -1.6068352000000001
12.52900 -1.6158056
12.53000 -1.6245149
12.53100 -1.6329601
12.53200 -1.6411380999999998
12.53300 -1.6490459
12.53400 -1.6566808999999998
12.53500 -1.6640400999999998
12.53600 -1.6711203000000001
12.53700 -1.6779191999999998
12.53800 -1.6844338
12.53900 -1.6906613000000001
12.54000 -1.6965993
12.54100 -1.7022451
12.54200 -1.7075961
12.54300 -1.7126500999999998
12.54400 -1.7174043
12.54500 -1.7218566000000002
12.54600 -1.7260045000000002
12.54700 -1.7298457999999999
12.54800 -1.7333785000000002
12.54900 -1.7366003
12.55000 -1.7395094
12.55100 -1.7421035000000002
12.55200 -1.744381
12.55300 -1.7463399000000002
12.55400 -1.7479787
12.55500 -1.7492956
12.55600 -1.7502889000000001
12.55700 -1.7509572000000002
12.55800 -1.751299
12.55900 -1.751313
12.56000 -1.7509978
12.56100 -1.7503522
12.56200 -1.7493748999999998
12.56300 -1.7480649000000001
12.56400 -1.7464213
12.56500 -1.744443
12.56600 -1.7421292000000002
12.56700 -1.739479
12.56800 -1.7364917
12.56900 -1.7331667
12.57000 -1.7295033000000002
12.57100 -1.7255010000000002
12.57200 -1.7211596
12.57300 -1.7164784999999998
12.57400 -1.7114577999999998
12.57500 -1.7060969
12.57600 -1.7003959
12.57700 -1.6943548
12.57800 -1.6879735999999999
12.57900 -1.6812526
12.58000 -1.6741918000000002
12.58100 -1.6667917
12.58200 -1.6590526
12.58300 -1.6509751
12.58400 -1.6425595000000002
12.58500 -1.6338065
12.58600 -1.6247169999999997
12.58700 -1.6152916
12.58800 -1.6055312
12.58900 -1.5954366000000002
12.59000 -1.5850087999999998
12.59100 -1.5742488
12.59200 -1.5631577
12.59300 -1.5517366
12.59400 -1.5399867
12.59500 -1.5279091
12.59600 -1.5155051
12.59700 -1.5027761000000002
12.59800 -1.4897232999999999
12.59900 -1.4763481999999999
12.60000 -1.4626522
12.60100 -1.4486368
12.60200 -1.4343035
12.60300 -1.419654
12.60400 -1.4046899
12.60500 -1.3894129
12.60600 -1.3738247000000001
12.60700 -1.3579272
12.60800 -1.3417223
12.60900 -1.3252119
12.61000 -1.3083981
12.61100 -1.2912831
12.61200 -1.2738692
12.61300 -1.2561585
12.61400 -1.2381535000000001
12.61500 -1.2198566
12.61600 -1.2012706
12.61700 -1.182398
12.61800 -1.1632415999999999
12.61900 -1.1438044
12.62000 -1.1240892
12.62100 -1.1040991
12.62200 -1.0838372
12.62300 -1.0633066
12.62400 -1.0425107
12.62500 -1.0214527
12.62600 -1.0001361
12.62700 -0.97856428
12.62800 -0.95674079
12.62900 -0.9346691
12.63000 -0.91235274
12.63100 -0.8897953700000001
12.63200 -0.8670006900000001
12.63300 -0.84397234
12.63400 -0.82071396
12.63500 -0.7972292599999999
12.63600 -0.77352202
12.63700 -0.74959602
12.63800 -0.7254550200000001
12.63900 -0.7011028
12.64000 -0.67654327
12.64100 -0.65178024
12.64200 -0.62681763
12.64300 -0.60165934
12.64400 -0.57630935
12.64500 -0.55077169
12.64600 -0.52505038
12.64700 -0.49914955
12.64800 -0.47307330999999997
12.64900 -0.44682589
12.65000 -0.42041158
12.65100 -0.39383466
12.65200 -0.36709949000000003
12.65300 -0.34021050999999997
12.65400 -0.31317219
12.65500 -0.28598907
12.65600 -0.25866572
12.65700 -0.23120679
12.65800 -0.20361694000000002
12.65900 -0.17590089
12.66000 -0.14806337
12.66100 -0.12010917
12.66200 -0.092043058
12.66300 -0.063869858
12.66400 -0.03559438
12.66500 -0.0072214549
12.66600 0.021244094999999998
12.66700 0.049797446
12.66800 0.07843377
12.66900 0.10714826999999999
12.67000 0.13593612
12.67100 0.16479254999999998
12.67200 0.19371276
12.67300 0.22269196000000002
12.67400 0.25172541
12.67500 0.28080828
12.67600 0.30993584
12.67700 0.33910326
12.67800 0.36830576000000004
12.67900 0.39753853
12.68000 0.42679668
12.68100 0.45607542
12.68200 0.48536984
12.68300 0.51467502
12.68400 0.54398603
12.68500 0.57329782
12.68600 0.60260543
12.68700 0.6319038100000001
12.68800 0.6611879
12.68900 0.6904525699999999
12.69000 0.7196927
12.69100 0.74890312
12.69200 0.7780787100000001
12.69300 0.80721425
12.69400 0.83630458
12.69500 0.8653445200000001
12.69600 0.89432886
12.69700 0.9232524799999999
12.69800 0.9521102499999999
12.69900 0.98089706
12.70000 1.0096078
12.70100 1.0382373999999999
12.70200 1.0667808
12.70300 1.0952331
12.70400 1.1235894
12.70500 1.1518446
12.70600 1.179994
12.70700 1.2080328
12.70800 1.2359561
12.70900 1.2637594
12.71000 1.2914378
12.71100 1.3189868
12.71200 1.3464018
12.71300 1.3736783000000001
12.71400 1.4008116
12.71500 1.4277974
12.71600 1.4546312000000001
12.71700 1.4813086
12.71800 1.5078251
12.71900 1.5341764
12.72000 1.5603582
12.72100 1.5863661000000002
12.72200 1.6121957
12.72300 1.6378427000000002
12.72400 1.6633028
12.72500 1.6885718
12.72600 1.7136456000000002
12.72700 1.7385198000000002
12.72800 1.7631900999999999
12.72900 1.7876526
12.73000 1.811903
12.73100 1.8359371999999998
12.73200 1.8597512
12.73300 1.883341
12.73400 1.9067027
12.73500 1.9298323999999998
12.73600 1.9527264
12.73700 1.9753808000000002
12.73800 1.997792
12.73900 2.0199563
12.74000 2.0418702
12.74100 2.0635301000000004
12.74200 2.0849327
12.74300 2.1060744
12.74400 2.1269522999999997
12.74500 2.1475626
12.74600 2.1679022999999997
12.74700 2.1879684
12.74800 2.2077575
12.74900 2.2272665000000003
12.75000 2.2464925
12.75100 2.2654323
12.75200 2.284083
12.75300 2.3024416
12.75400 2.3205051
12.75500 2.3382707
12.75600 2.3557354
12.75700 2.3728965
12.75800 2.3897512
12.75900 2.4062967
12.76000 2.4225302
12.76100 2.4384493
12.76200 2.4540514
12.76300 2.469334
12.76400 2.4842948
12.76500 2.4989312999999997
12.76600 2.5132412
12.76700 2.5272224
12.76800 2.5408728
12.76900 2.5541905
12.77000 2.5671735
12.77100 2.5798202
12.77200 2.5921287
12.77300 2.6040975
12.77400 2.6157251
12.77500 2.6270101
12.77600 2.6379513
12.77700 2.6485472999999997
12.77800 2.6587970999999997
12.77900 2.6686996
12.78000 2.6782541
12.78100 2.6874596
12.78200 2.6963154
12.78300 2.7048204
12.78400 2.7129743
12.78500 2.7207764
12.78600 2.728226
12.78700 2.7353227
12.78800 2.7420659
12.78900 2.7484551
12.79000 2.7544901
12.79100 2.7601701999999997
12.79200 2.7654953
12.79300 2.7704651
12.79400 2.7750790000000003
12.79500 2.7793372
12.79600 2.7832393
12.79700 2.786785
12.79800 2.7899744
12.79900 2.7928075
12.80000 2.7952841999999998
12.80100 2.7974049
12.80200 2.7991695
12.80300 2.8005784
12.80400 2.8016321
12.80500 2.802331
12.80600 2.8026756
12.80700 2.8026668
12.80800 2.8023053
12.80900 2.8015919
12.81000 2.8005276
12.81100 2.7991135
12.81200 2.7973507
12.81300 2.7952405
12.81400 2.7927842000000003
12.81500 2.7899833
12.81600 2.7868394000000003
12.81700 2.7833538
12.81800 2.7795283
12.81900 2.7753644
12.82000 2.7708638
12.82100 2.7660284
12.82200 2.76086
12.82300 2.7553601
12.82400 2.7495308
12.82500 2.743374
12.82600 2.7368916
12.82700 2.7300855
12.82800 2.7229579
12.82900 2.7155107000000003
12.83000 2.7077459000000004
12.83100 2.6996657
12.83200 2.6912724999999997
12.83300 2.6825683
12.83400 2.6735555
12.83500 2.6642365000000003
12.83600 2.6546139
12.83700 2.6446899
12.83800 2.6344673999999997
12.83900 2.6239488
12.84000 2.6131371
12.84100 2.6020350000000003
12.84200 2.5906455
12.84300 2.5789713
12.84400 2.567016
12.84500 2.5547823000000003
12.84600 2.5422735
12.84700 2.5294932
12.84800 2.5164444
12.84900 2.5031307999999997
12.85000 2.4895558
12.85100 2.4757229
12.85200 2.4616357
12.85300 2.4472978
12.85400 2.4327131
12.85500 2.4178851000000003
12.85600 2.4028175
12.85700 2.3875142
12.85800 2.3719788
12.85900 2.356215
12.86000 2.3402268
12.86100 2.3240181
12.86200 2.3075925
12.86300 2.2909539
12.86400 2.2741062999999997
12.86500 2.2570533999999998
12.86600 2.2397991
12.86700 2.2223474
12.86800 2.2047022
12.86900 2.1868676
12.87000 2.1688473999999998
12.87100 2.1506458999999998
12.87200 2.1322668
12.87300 2.1137144
12.87400 2.0949932
12.87500 2.0761070999999998
12.87600 2.0570604
12.87700 2.0378575
12.87800 2.0185027
12.87900 1.9990005000000002
12.88000 1.9793551
12.88100 1.9595712
12.88200 1.9396532000000002
12.88300 1.9196056
12.88400 1.8994329
12.88500 1.8791398000000001
12.88600 1.8587308
12.88700 1.8382104
12.88800 1.8175833
12.88900 1.7968539
12.89000 1.7760269
12.89100 1.7551067999999999
12.89200 1.7340982
12.89300 1.7130056
12.89400 1.6918336999999999
12.89500 1.6705869000000002
12.89600 1.6492696000000002
12.89700 1.6278867
12.89800 1.6064424000000002
12.89900 1.5849412999999999
12.90000 1.5633880999999998
12.90100 1.5417871
12.90200 1.5201430999999999
12.90300 1.4984605
12.90400 1.4767439
12.90500 1.454998
12.90600 1.4332273
12.90700 1.4114366
12.90800 1.3896304
12.90900 1.3678134
12.91000 1.3459903
12.91100 1.3241658
12.91200 1.3023445
12.91300 1.2805312
12.91400 1.2587305
12.91500 1.2369472
12.91600 1.2151858
12.91700 1.1934511
12.91800 1.1717478
12.91900 1.1500804
12.92000 1.1284535
12.92100 1.1068715999999998
12.92200 1.0853392
12.92300 1.0638609
12.92400 1.0424409000000001
12.92500 1.0210837000000001
12.92600 0.9997936000000001
12.92700 0.97857481
12.92800 0.9574315499999999
12.92900 0.93636801
12.93000 0.9153882
12.93100 0.89449622
12.93200 0.87369606
12.93300 0.85299164
12.93400 0.83238697
12.93500 0.8118858600000001
12.93600 0.7914922200000001
12.93700 0.77120983
12.93800 0.75104255
12.93900 0.7309942
12.94000 0.71106851
12.94100 0.6912692899999999
12.94200 0.67160032
12.94300 0.6520653599999999
12.94400 0.63266819
12.94500 0.61341254
12.94600 0.59430213
12.94700 0.57534073
12.94800 0.55653206
12.94900 0.53787977
12.95000 0.51938756
12.95100 0.50105909
12.95200 0.48289797000000007
12.95300 0.4649078
12.95400 0.44709207000000006
12.95500 0.42945426000000003
12.95600 0.41199778
12.95700 0.39472598999999997
12.95800 0.37764215
12.95900 0.36074952
12.96000 0.34405119
12.96100 0.32755022
12.96200 0.31124960999999995
12.96300 0.29515224
12.96400 0.27926091999999997
12.96500 0.26357837
12.96600 0.24810727000000002
12.96700 0.23285018
12.96800 0.2178096
12.96900 0.20298794999999997
12.97000 0.18838760000000002
12.97100 0.17401087
12.97200 0.15985998
12.97300 0.14593712
12.97400 0.13224440999999998
12.97500 0.11878392
12.97600 0.1055577
12.97700 0.09256773
12.97800 0.079815963
12.97900 0.06730430200000001
12.98000 0.05503461
12.98100 0.043008715
12.98200 0.031228404
12.98300 0.019695426
12.98400 0.008411484299999999
12.98500 -0.0026217618
12.98600 -0.013402701000000001
12.98700 -0.02392977
12.98800 -0.034201465
12.98900 -0.044216334999999996
12.99000 -0.05397299
12.99100 -0.063470099
12.99200 -0.072706409
12.99300 -0.08168072700000001
12.99400 -0.09039193400000001
12.99500 -0.098838995
12.99600 -0.10702094000000001
12.99700 -0.11493690999999999
12.99800 -0.12258607999999999
12.99900 -0.12996773
13.00000 -0.13708122
13.00100 -0.14392599
13.00200 -0.15050153
13.00300 -0.15680745
13.00400 -0.16284339
13.00500 -0.1686091
13.00600 -0.17410435
13.00700 -0.17932903
13.00800 -0.18428302
13.00900 -0.18896633999999998
13.01000 -0.19337901999999998
13.01100 -0.19752114999999998
13.01200 -0.20139289999999999
13.01300 -0.20499446
13.01400 -0.20832607999999997
13.01500 -0.21138811000000002
13.01600 -0.21418089
13.01700 -0.21670484
13.01800 -0.21896046000000002
13.01900 -0.22094826999999997
13.02000 -0.22266889
13.02100 -0.22412299
13.02200 -0.22531131000000001
13.02300 -0.22623464
13.02400 -0.22689386
13.02500 -0.22728990000000002
13.02600 -0.2274238
13.02700 -0.22729666
13.02800 -0.22690962
13.02900 -0.22626393
13.03000 -0.22536092
13.03100 -0.22420199
13.03200 -0.22278859
13.03300 -0.22112223999999997
13.03400 -0.21920456
13.03500 -0.21703720999999998
13.03600 -0.21462191
13.03700 -0.21196045
13.03800 -0.20905468
13.03900 -0.20590648
13.04000 -0.20251778999999998
13.04100 -0.19889062
13.04200 -0.19502699
13.04300 -0.19092897
13.04400 -0.18659868999999998
13.04500 -0.18203827
13.04600 -0.17724992
13.04700 -0.17223585
13.04800 -0.16699833
13.04900 -0.16153965
13.05000 -0.15586213
13.05100 -0.14996816000000002
13.05200 -0.14386015
13.05300 -0.13754057
13.05400 -0.13101191
13.05500 -0.12427672
13.05600 -0.11733761999999999
13.05700 -0.11019726999999999
13.05800 -0.10285837
13.05900 -0.095323724
13.06000 -0.087596162
13.06100 -0.079678593
13.06200 -0.071573985
13.06300 -0.063285377
13.06400 -0.054815866000000005
13.06500 -0.046168614
13.06600 -0.037346844
13.06700 -0.028353835999999997
13.06800 -0.019192927999999998
13.06900 -0.0098675089
13.07000 -0.00038101205
13.07100 0.0092630849
13.07200 0.019061269
13.07300 0.029009991
13.07400 0.039105682
13.07500 0.049344741000000004
13.07600 0.059723557
13.07700 0.07023850300000001
13.07800 0.080885942
13.07900 0.091662223
13.08000 0.10256370000000001
13.08100 0.11358672000000002
13.08200 0.12472762
13.08300 0.13598274
13.08400 0.14734840999999999
13.08500 0.15882098
13.08600 0.17039674999999999
13.08700 0.18207205
13.08800 0.19384318
13.08900 0.20570643
13.09000 0.21765806999999998
13.09100 0.22969435
13.09200 0.24181146
13.09300 0.25400564
13.09400 0.26627304
13.09500 0.27860979999999996
13.09600 0.29101202
13.09700 0.30347575
13.09800 0.31599705
13.09900 0.32857190999999997
13.10000 0.34119629
13.10100 0.35386612
13.10200 0.3665773
13.10300 0.37932568
13.10400 0.39210711000000004
13.10500 0.4049174
13.10600 0.41775238000000003
13.10700 0.4306078
13.10800 0.44347941999999996
13.10900 0.45636306000000004
13.11000 0.46925442
13.11100 0.48214933000000004
13.11200 0.49504349
13.11300 0.50793276
13.11400 0.5208129100000001
13.11500 0.53367978
13.11600 0.54652928
13.11700 0.5593572699999999
13.11800 0.57215965
13.11900 0.58493242
13.12000 0.59767156
13.12100 0.61037312
13.12200 0.62303315
13.12300 0.63564777
13.12400 0.64821308
13.12500 0.66072531
13.12600 0.6731805900000001
13.12700 0.6855751400000001
13.12800 0.6979052
13.12900 0.71016699
13.13000 0.72235679
13.13100 0.73447088
13.13200 0.74650547
13.13300 0.75845686
13.13400 0.7703213
13.13500 0.78209508
13.13600 0.79377443
13.13700 0.8053556999999999
13.13800 0.81683509
13.13900 0.8282088700000001
13.14000 0.8394733099999999
13.14100 0.85062478
13.14200 0.8616595499999999
13.14300 0.87257391
13.14400 0.8833643
13.14500 0.8940271099999999
13.14600 0.90455869
13.14700 0.91495551
13.14800 0.9252140299999999
13.14900 0.9353307999999999
13.15000 0.94530247
13.15100 0.9551255999999999
13.15200 0.9647968200000001
13.15300 0.97431298
13.15400 0.98367073
13.15500 0.99286698
13.15600 1.0018986
13.15700 1.0107624000000002
13.15800 1.0194556000000001
13.15900 1.027975
13.16000 1.0363176
13.16100 1.0444808
13.16200 1.0524616
13.16300 1.0602571
13.16400 1.0678647
13.16500 1.0752817
13.16600 1.0825054
13.16700 1.0895331
13.16800 1.0963623
13.16900 1.1029906
13.17000 1.1094152
13.17100 1.1156338
13.17200 1.1216439999999999
13.17300 1.1274435
13.17400 1.1330298
13.17500 1.1384007999999999
13.17600 1.1435541
13.17700 1.1484877
13.17800 1.1531994
13.17900 1.1576871
13.18000 1.1619489
13.18100 1.1659827
13.18200 1.1697868
13.18300 1.1733593
13.18400 1.1766986
13.18500 1.1798028999999999
13.18600 1.1826706
13.18700 1.1853003000000002
13.18800 1.1876904000000001
13.18900 1.1898397
13.19000 1.1917469
13.19100 1.1934108
13.19200 1.1948301
13.19300 1.196004
13.19400 1.1969311999999999
13.19500 1.1976109000000001
13.19600 1.1980420999999999
13.19700 1.198224
13.19800 1.1981557
13.19900 1.1978365
13.20000 1.1972658
13.20100 1.1964427
13.20200 1.1953667
13.20300 1.194037
13.20400 1.1924531999999999
13.20500 1.1906147
13.20600 1.1885209
13.20700 1.1861715
13.20800 1.1835659
13.20900 1.1807038
13.21000 1.1775851
13.21100 1.1742095
13.21200 1.1705766
13.21300 1.1666864000000001
13.21400 1.162539
13.21500 1.1581345
13.21600 1.1534727999999999
13.21700 1.1485543
13.21800 1.1433792
13.21900 1.1379480000000002
13.22000 1.1322611
13.22100 1.1263189999999998
13.22200 1.1201223
13.22300 1.1136719
13.22400 1.1069684
13.22500 1.1000128
13.22600 1.0928061
13.22700 1.0853491
13.22800 1.0776429
13.22900 1.0696888
13.23000 1.0614877999999999
13.23100 1.0530414
13.23200 1.0443508000000001
13.23300 1.0354172
13.23400 1.0262423
13.23500 1.0168275
13.23600 1.0071742
13.23700 0.99728405
13.23800 0.9871586200000001
13.23900 0.97679961
13.24000 0.9662088
13.24100 0.95538776
13.24200 0.94433837
13.24300 0.93306247
13.24400 0.9215619399999999
13.24500 0.90983873
13.24600 0.8978948
13.24700 0.8857320999999999
13.24800 0.87335277
13.24900 0.86075896
13.25000 0.84795281
13.25100 0.83493656
13.25200 0.82171261
13.25300 0.8082832200000001
13.25400 0.79465089
13.25500 0.78081815
13.25600 0.76678754
13.25700 0.7525617299999999
13.25800 0.7381434099999999
13.25900 0.7235353800000001
13.26000 0.70874044
13.26100 0.69376151
13.26200 0.6786015400000001
13.26300 0.66326349
13.26400 0.64775045
13.26500 0.63206553
13.26600 0.6162118200000001
13.26700 0.60019251
13.26800 0.58401078
13.26900 0.56766989
13.27000 0.55117304
13.27100 0.53452351
13.27200 0.51772459
13.27300 0.50077965
13.27400 0.48369197
13.27500 0.46646487999999997
13.27600 0.44910181
13.27700 0.43160613000000003
13.27800 0.41398130999999994
13.27900 0.39623076999999995
13.28000 0.37835806
13.28100 0.36036668
13.28200 0.34226021
13.28300 0.32404228
13.28400 0.30571653
13.28500 0.28728666
13.28600 0.26875641
13.28700 0.25012961
13.28800 0.23141005
13.28900 0.21260163999999998
13.29000 0.19370831
13.29100 0.17473401
13.29200 0.15568274999999998
13.29300 0.13655857
13.29400 0.11736555
13.29500 0.09810779
13.29600 0.078789436
13.29700 0.059414642999999996
13.29800 0.039987592
13.29900 0.020512484
13.30000 0.00099353892
13.30100 -0.018565018
13.30200 -0.038158943
13.30300 -0.057783996
13.30400 -0.077435921
13.30500 -0.097110466
13.30600 -0.11680339
13.30700 -0.13651045
13.30800 -0.15622738
13.30900 -0.17594996999999998
13.31000 -0.19567397
13.31100 -0.21539519000000001
13.31200 -0.23510940000000002
13.31300 -0.25481242000000004
13.31400 -0.27450004
13.31500 -0.29416808
13.31600 -0.31381238
13.31700 -0.33342876
13.31800 -0.35301305
13.31900 -0.37256109000000004
13.32000 -0.39206869000000005
13.32100 -0.41153170000000006
13.32200 -0.43094596
13.32300 -0.45030732
13.32400 -0.46961154
13.32500 -0.48885443000000006
13.32600 -0.5080318500000001
13.32700 -0.52713957
13.32800 -0.54617333
13.32900 -0.56512901
13.33000 -0.58400235
13.33100 -0.60278913
13.33200 -0.62148515
13.33300 -0.64008627
13.33400 -0.65858825
13.33500 -0.67698695
13.33600 -0.6952782599999999
13.33700 -0.7134580500000001
13.33800 -0.73152222
13.33900 -0.74946671
13.34000 -0.7672874700000001
13.34100 -0.7849805099999999
13.34200 -0.8025419
13.34300 -0.8199676899999999
13.34400 -0.83725406
13.34500 -0.8543970999999999
13.34600 -0.8713929
13.34700 -0.8882377300000001
13.34800 -0.90492787
13.34900 -0.9214595000000001
13.35000 -0.93782889
13.35100 -0.95403241
13.35200 -0.97006634
13.35300 -0.98592695
13.35400 -1.0016107
13.35500 -1.017114
13.35600 -1.0324332
13.35700 -1.0475648
13.35800 -1.0625051
13.35900 -1.0772509
13.36000 -1.0917984
13.36100 -1.1061443
13.36200 -1.1202851999999999
13.36300 -1.1342178
13.36400 -1.1479386
13.36500 -1.1614445
13.36600 -1.1747321
13.36700 -1.1877984
13.36800 -1.2006401
13.36900 -1.2132542
13.37000 -1.2256377
13.37100 -1.2377877000000002
13.37200 -1.2497012
13.37300 -1.2613753
13.37400 -1.2728073
13.37500 -1.2839944
13.37600 -1.294934
13.37700 -1.3056234
13.37800 -1.3160600999999998
13.37900 -1.3262416000000001
13.38000 -1.3361654
13.38100 -1.3458292
13.38200 -1.3552306
13.38300 -1.3643675
13.38400 -1.3732374999999999
13.38500 -1.3818384
13.38600 -1.3901683
13.38700 -1.3982249
13.38800 -1.4060064
13.38900 -1.4135107
13.39000 -1.4207359
13.39100 -1.4276801000000001
13.39200 -1.4343414
13.39300 -1.440718
13.39400 -1.4468083
13.39500 -1.4526105
13.39600 -1.4581229
13.39700 -1.4633439
13.39800 -1.4682719
13.39900 -1.4729055
13.40000 -1.4772432
13.40100 -1.4812836
13.40200 -1.4850254
13.40300 -1.4884674
13.40400 -1.4916083
13.40500 -1.4944469999999999
13.40600 -1.4969827
13.40700 -1.4992141
13.40800 -1.5011406
13.40900 -1.5027612
13.41000 -1.5040752
13.41100 -1.5050819
13.41200 -1.5057809
13.41300 -1.5061715
13.41400 -1.5062532
13.41500 -1.5060259
13.41600 -1.5054891000000001
13.41700 -1.5046425
13.41800 -1.503486
13.41900 -1.5020194
13.42000 -1.5002426
13.42100 -1.4981556
13.42200 -1.4957584
13.42300 -1.4930511
13.42400 -1.4900339
13.42500 -1.4867069
13.42600 -1.4830704
13.42700 -1.4791247
13.42800 -1.4748701
13.42900 -1.4703071
13.43000 -1.4654362
13.43100 -1.4602578
13.43200 -1.4547728
13.43300 -1.4489817
13.43400 -1.4428852
13.43500 -1.4364842
13.43600 -1.4297796
13.43700 -1.4227724000000002
13.43800 -1.4154634
13.43900 -1.407854
13.44000 -1.3999451
13.44100 -1.3917381
13.44200 -1.3832342
13.44300 -1.3744348
13.44400 -1.3653412999999999
13.44500 -1.3559553
13.44600 -1.3462783
13.44700 -1.3363118
13.44800 -1.3260578
13.44900 -1.3155178
13.45000 -1.3046938
13.45100 -1.2935876000000002
13.45200 -1.2822011
13.45300 -1.2705365
13.45400 -1.2585958
13.45500 -1.246381
13.45600 -1.2338943999999998
13.45700 -1.2211382
13.45800 -1.2081148
13.45900 -1.1948265
13.46000 -1.1812757
13.46100 -1.1674647999999999
13.46200 -1.1533964
13.46300 -1.1390730999999998
13.46400 -1.1244972
13.46500 -1.1096716
13.46600 -1.0945988
13.46700 -1.0792816
13.46800 -1.0637227
13.46900 -1.0479251
13.47000 -1.0318914000000001
13.47100 -1.0156246
13.47200 -0.9991276099999999
13.47300 -0.9824033799999999
13.47400 -0.96545499
13.47500 -0.9482854000000001
13.47600 -0.9308978000000001
13.47700 -0.9132954299999999
13.47800 -0.8954813699999999
13.47900 -0.87745888
13.48000 -0.85923132
13.48100 -0.8408020299999999
13.48200 -0.82217436
13.48300 -0.8033516799999999
13.48400 -0.78433752
13.48500 -0.76513537
13.48600 -0.74574878
13.48700 -0.72618132
13.48800 -0.70643658
13.48900 -0.6865182400000001
13.49000 -0.66642999
13.49100 -0.64617549
13.49200 -0.62575857
13.49300 -0.60518296
13.49400 -0.58445251
13.49500 -0.5635710399999999
13.49600 -0.54254248
13.49700 -0.5213707700000001
13.49800 -0.50005983
13.49900 -0.47861370000000003
13.50000 -0.45703645000000004
13.50100 -0.43533215999999997
13.50200 -0.41350498999999996
13.50300 -0.39155902000000004
13.50400 -0.36949853
13.50500 -0.34732772
13.50600 -0.32505086
13.50700 -0.30267222
13.50800 -0.28019615000000003
13.50900 -0.25762697
13.51000 -0.23496904999999998
13.51100 -0.21222678
13.51200 -0.18940453999999998
13.51300 -0.16650672
13.51400 -0.14353774
13.51500 -0.12050201
13.51600 -0.097403961
13.51700 -0.074247998
13.51800 -0.051038549
13.51900 -0.027780025
13.52000 -0.0044768411
13.52100 0.018866597
13.52200 0.042245885999999996
13.52300 0.065656623
13.52400 0.089094421
13.52500 0.11255488
13.52600 0.13603364
13.52700 0.15952631
13.52800 0.18302852
13.52900 0.20653589
13.53000 0.23004407999999998
13.53100 0.25354873
13.53200 0.27704546
13.53300 0.30052993
13.53400 0.32399776
13.53500 0.34744462
13.53600 0.37086615
13.53700 0.394258
13.53800 0.41761575000000006
13.53900 0.44093509000000003
13.54000 0.46421159
13.54100 0.48744092
13.54200 0.5106186500000001
13.54300 0.53374046
13.54400 0.55680191
13.54500 0.57979864
13.54600 0.60272622
13.54700 0.62558027
13.54800 0.64835646
13.54900 0.67105037
13.55000 0.69365767
13.55100 0.71617402
13.55200 0.73859515
13.55300 0.7609167099999999
13.55400 0.7831345300000001
13.55500 0.80524432
13.55600 0.8272418800000001
13.55700 0.84912311
13.55800 0.87088393
13.55900 0.89252023
13.56000 0.91402801
13.56100 0.93540326
13.56200 0.95664207
13.56300 0.97774062
13.56400 0.9986950099999999
13.56500 1.0195014
13.56600 1.0401561
13.56700 1.0606552999999999
13.56800 1.0809954
13.56900 1.1011727
13.57000 1.1211836
13.57100 1.1410244
13.57200 1.1606915
13.57300 1.1801815
13.57400 1.1994907000000001
13.57500 1.2186157
13.57600 1.237553
13.57700 1.2562992
13.57800 1.2748509
13.57900 1.2932046000000001
13.58000 1.3113571
13.58100 1.3293050000000002
13.58200 1.3470450999999999
13.58300 1.3645741
13.58400 1.3818889
13.58500 1.3989863
13.58600 1.4158633
13.58700 1.4325166999999999
13.58800 1.4489437
13.58900 1.4651412000000001
13.59000 1.4811064
13.59100 1.4968364
13.59200 1.5123286
13.59300 1.5275802
13.59400 1.5425883
13.59500 1.5573504999999999
13.59600 1.5718643
13.59700 1.5861269
13.59800 1.6001362000000001
13.59900 1.6138896
13.60000 1.6273847000000001
13.60100 1.6406193
13.60200 1.6535912
13.60300 1.6662981000000001
13.60400 1.678738
13.60500 1.6909085000000001
13.60600 1.702808
13.60700 1.7144343
13.60800 1.7257854
13.60900 1.7368596
13.61000 1.7476551
13.61100 1.7581701
13.61200 1.7684029
13.61300 1.7783519
13.61400 1.7880154999999998
13.61500 1.7973922
13.61600 1.8064806
13.61700 1.8152794
13.61800 1.823787
13.61900 1.8320024000000001
13.62000 1.8399242
13.62100 1.8475514
13.62200 1.8548828
13.62300 1.8619173999999998
13.62400 1.8686544
13.62500 1.875093
13.62600 1.8812323
13.62700 1.8870715
13.62800 1.8926098999999998
13.62900 1.8978471000000001
13.63000 1.9027824
13.63100 1.9074153
13.63200 1.9117456000000002
13.63300 1.9157727999999998
13.63400 1.9194963999999999
13.63500 1.9229164
13.63600 1.9260324999999998
13.63700 1.9288445
13.63800 1.9313522
13.63900 1.9335556999999999
13.64000 1.9354548
13.64100 1.9370493999999998
13.64200 1.9383397
13.64300 1.9393258
13.64400 1.9400077000000002
13.64500 1.9403856000000002
13.64600 1.9404599000000002
13.64700 1.9402308
13.64800 1.9396987
13.64900 1.9388638
13.65000 1.9377267
13.65100 1.9362879999999998
13.65200 1.9345483
13.65300 1.9325081000000002
13.65400 1.9301685
13.65500 1.9275302
13.65600 1.9245941
13.65700 1.9213613
13.65800 1.9178331
13.65900 1.9140104000000002
13.66000 1.9098944999999998
13.66100 1.9054868999999999
13.66200 1.900789
13.66300 1.8958020999999998
13.66400 1.8905278
13.66500 1.884968
13.66600 1.8791242
13.66700 1.8729981
13.66800 1.8665915000000002
13.66900 1.8599065000000001
13.67000 1.8529447000000001
13.67100 1.8457082999999999
13.67200 1.8381990000000001
13.67300 1.8304192000000001
13.67400 1.8223706999999998
13.67500 1.8140555999999999
13.67600 1.8054761
13.67700 1.7966343
13.67800 1.7875322999999999
13.67900 1.7781723
13.68000 1.7685566
13.68100 1.7586874
13.68200 1.7485669
13.68300 1.7381975
13.68400 1.7275814
13.68500 1.7167208999999999
13.68600 1.7056183999999999
13.68700 1.6942764
13.68800 1.6826972
13.68900 1.6708834
13.69000 1.6588375
13.69100 1.6465619
13.69200 1.6340595
13.69300 1.6213327999999998
13.69400 1.6083848
13.69500 1.5952180999999999
13.69600 1.5818355999999998
13.69700 1.5682403
13.69800 1.5544351
13.69900 1.5404232
13.70000 1.5262077
13.70100 1.5117917
13.70200 1.4971785
13.70300 1.4823714
13.70400 1.4673737
13.70500 1.4521888
13.70600 1.4368201
13.70700 1.421271
13.70800 1.405545
13.70900 1.3896458
13.71000 1.3735766999999999
13.71100 1.3573414000000001
13.71200 1.3409433
13.71300 1.3243861
13.71400 1.3076732
13.71500 1.2908083000000001
13.71600 1.273795
13.71700 1.2566369000000002
13.71800 1.2393375
13.71900 1.2219005
13.72000 1.2043295
13.72100 1.1866280999999999
13.72200 1.1687999
13.72300 1.1508485000000002
13.72400 1.1327777
13.72500 1.1145911
13.72600 1.0962924
13.72700 1.0778852
13.72800 1.0593732999999999
13.72900 1.0407604000000001
13.73000 1.0220504
13.73100 1.003247
13.73200 0.98435394
13.73300 0.9653750799999999
13.73400 0.94631426
13.73500 0.9271753
13.73600 0.9079621200000001
13.73700 0.88867852
13.73800 0.8693284399999999
13.73900 0.84991567
13.74000 0.83044413
13.74100 0.81091775
13.74200 0.79134041
13.74300 0.77171596
13.74400 0.75204824
13.74500 0.73234113
13.74600 0.71259849
13.74700 0.69282413
13.74800 0.67302193
13.74900 0.6531956600000001
13.75000 0.63334908
13.75100 0.61348602
13.75200 0.59361025
13.75300 0.57372549
13.75400 0.55383546
13.75500 0.5339439500000001
13.75600 0.51405467
13.75700 0.49417131
13.75800 0.47429758
13.75900 0.45443722
13.76000 0.43459395
13.76100 0.41477145
13.76200 0.39497339000000004
13.76300 0.37520351
13.76400 0.3554655
13.76500 0.33576305
13.76600 0.31609985
13.76700 0.29647958
13.76800 0.27690593
13.76900 0.25738257
13.77000 0.23791315000000002
13.77100 0.21850129
13.77200 0.19915062000000003
13.77300 0.17986471
13.77400 0.16064711
13.77500 0.14150135
13.77600 0.12243090000000001
13.77700 0.10343919
13.77800 0.084529625
13.77900 0.065705541
13.78000 0.04697023
13.78100 0.02832693
13.78200 0.0097788368
13.78300 -0.0086709144
13.78400 -0.027019239
13.78500 -0.045263101
13.78600 -0.063399511
13.78700 -0.08142553300000001
13.78800 -0.099338265
13.78900 -0.11713485
13.79000 -0.13481246
13.79100 -0.15236831
13.79200 -0.16979962999999998
13.79300 -0.18710369000000002
13.79400 -0.20427778
13.79500 -0.22131922
13.79600 -0.23822531
13.79700 -0.2549934
13.79800 -0.27162086
13.79900 -0.28810505999999997
13.80000 -0.30444339
13.80100 -0.32063326999999997
13.80200 -0.33667211
13.80300 -0.35255738
13.80400 -0.36828655
13.80500 -0.38385713
13.80600 -0.39926665000000006
13.80700 -0.41451273
13.80800 -0.42959293
13.80900 -0.44450499000000004
13.81000 -0.45924662
13.81100 -0.47381558
13.81200 -0.48820972
13.81300 -0.50242697
13.81400 -0.5164652599999999
13.81500 -0.5303226400000001
13.81600 -0.54399725
13.81700 -0.55748727
13.81800 -0.57079098
13.81900 -0.5839067
13.82000 -0.59683286
13.82100 -0.6095678999999999
13.82200 -0.62211044
13.82300 -0.63445903
13.82400 -0.6466124200000001
13.82500 -0.6585693499999999
13.82600 -0.6703286
13.82700 -0.68188901
13.82800 -0.6932495200000001
13.82900 -0.70440904
13.83000 -0.71536661
13.83100 -0.72612124
13.83200 -0.7366720600000001
13.83300 -0.74701807
13.83400 -0.7571585
13.83500 -0.7670924499999999
13.83600 -0.77681909
13.83700 -0.78633763
13.83800 -0.7956474099999999
13.83900 -0.80474755
13.84000 -0.81363749
13.84100 -0.82231648
13.84200 -0.83078388
13.84300 -0.83903912
13.84400 -0.84708165
13.84500 -0.8549109100000001
13.84600 -0.86252652
13.84700 -0.8699280199999999
13.84800 -0.8771150400000001
13.84900 -0.88408738
13.85000 -0.89084487
13.85100 -0.89738732
13.85200 -0.9037147299999999
13.85300 -0.9098270900000001
13.85400 -0.9157244999999999
13.85500 -0.92140716
13.85600 -0.9268753200000001
13.85700 -0.93212929
13.85800 -0.9371696
13.85900 -0.94199665
13.86000 -0.9466109800000001
13.86100 -0.95101325
13.86200 -0.95520411
13.86300 -0.9591842999999999
13.86400 -0.96295467
13.86500 -0.9665160399999999
13.86600 -0.9698692700000001
13.86700 -0.97301528
13.86800 -0.97595509
13.86900 -0.97868964
13.87000 -0.9812200400000001
13.87100 -0.98354723
13.87200 -0.98567242
13.87300 -0.98759662
13.87400 -0.9893210600000001
13.87500 -0.99084685
13.87600 -0.99217519
13.87700 -0.9933074
13.87800 -0.9942446799999999
13.87900 -0.99498844
13.88000 -0.99553997
13.88100 -0.99590067
13.88200 -0.99607203
13.88300 -0.9960555499999999
13.88400 -0.99585271
13.88500 -0.99546509
13.88600 -0.99489437
13.88700 -0.9941422400000001
13.88800 -0.9932104500000001
13.88900 -0.9921007799999999
13.89000 -0.9908150900000001
13.89100 -0.98935524
13.89200 -0.98772328
13.89300 -0.98592108
13.89400 -0.98395068
13.89500 -0.9818142300000001
13.89600 -0.97951377
13.89700 -0.97705154
13.89800 -0.97442968
13.89900 -0.97165043
13.90000 -0.9687161099999999
13.90100 -0.96562896
13.90200 -0.9623913099999999
13.90300 -0.95900558
13.90400 -0.955474
13.90500 -0.9517991
13.90600 -0.9479832800000001
13.90700 -0.9440289799999999
13.90800 -0.93993871
13.90900 -0.9357148799999999
13.91000 -0.9313601100000001
13.91100 -0.9268769099999999
13.91200 -0.92226788
13.91300 -0.91753565
13.91400 -0.9126829
13.91500 -0.9077122400000001
13.91600 -0.9026264799999999
13.91700 -0.8974283
13.91800 -0.8921205099999999
13.91900 -0.88670598
13.92000 -0.8811875199999999
13.92100 -0.8755680199999999
13.92200 -0.8698505299999999
13.92300 -0.86403796
13.92400 -0.85813329
13.92500 -0.85213957
13.92600 -0.84605981
13.92700 -0.83989715
13.92800 -0.8336546800000001
13.92900 -0.8273354700000001
13.93000 -0.8209426000000001
13.93100 -0.8144793100000001
13.93200 -0.8079486
13.93300 -0.8013536200000001
13.93400 -0.79469755
13.93500 -0.78798337
13.93600 -0.7812142400000001
13.93700 -0.77439323
13.93800 -0.7675233800000001
13.93900 -0.76060775
13.94000 -0.75364937
13.94100 -0.74665127
13.94200 -0.7396164799999999
13.94300 -0.73254798
13.94400 -0.72544878
13.94500 -0.71832193
13.94600 -0.7111704
13.94700 -0.70399721
13.94800 -0.6968053999999999
13.94900 -0.68959799
13.95000 -0.6823779999999999
13.95100 -0.67514856
13.95200 -0.6679127
13.95300 -0.66067358
13.95400 -0.65343427
13.95500 -0.64619794
13.95600 -0.63896775
13.95700 -0.63174684
13.95800 -0.6245384500000001
13.95900 -0.61734575
13.96000 -0.61017196
13.96100 -0.6030202800000001
13.96200 -0.59589399
13.96300 -0.58879624
13.96400 -0.5817303
13.96500 -0.57469932
13.96600 -0.56770653
13.96700 -0.56075505
13.96800 -0.55384804
13.96900 -0.54698861
13.97000 -0.54017985
13.97100 -0.5334248300000001
13.97200 -0.52672653
13.97300 -0.52008792
13.97400 -0.51351194
13.97500 -0.50700149
13.97600 -0.5005593899999999
13.97700 -0.49418844
13.97800 -0.48789135
13.97900 -0.48167091
13.98000 -0.47552972000000004
13.98100 -0.46947044000000004
13.98200 -0.46349568
13.98300 -0.45760799999999996
13.98400 -0.45180991
13.98500 -0.44610393
13.98600 -0.44049257
13.98700 -0.43497831
13.98800 -0.42956360000000005
13.98900 -0.42425086999999995
13.99000 -0.41904259
13.99100 -0.41394116999999997
13.99200 -0.40894909999999995
13.99300 -0.40406873
13.99400 -0.3993025
13.99500 -0.39465278000000004
13.99600 -0.39012199
13.99700 -0.38571253
13.99800 -0.38142675
13.99900 -0.37726702
14.00000 -0.37323566999999996
14.00100 -0.36933499000000003
14.00200 -0.36556728
14.00300 -0.36193477
14.00400 -0.35843968
14.00500 -0.35508415
14.00600 -0.35187031999999996
14.00700 -0.34880026
14.00800 -0.345876
14.00900 -0.34309949
14.01000 -0.34047265
14.01100 -0.33799731
14.01200 -0.33567529
14.01300 -0.33350831
14.01400 -0.33149808000000003
14.01500 -0.32964617
14.01600 -0.32795416
14.01700 -0.32642356
14.01800 -0.32505579
14.01900 -0.32385224
14.02000 -0.32281426
14.02100 -0.32194313
14.02200 -0.32124007
14.02300 -0.32070628
14.02400 -0.3203429
14.02500 -0.32015101
14.02600 -0.32013166
14.02700 -0.32028584
14.02800 -0.32061453
14.02900 -0.32111865
14.03000 -0.3217991
14.03100 -0.32265671
14.03200 -0.32369227
14.03300 -0.32490657
14.03400 -0.32630032000000003
14.03500 -0.32787423
14.03600 -0.32962894000000004
14.03700 -0.33156506
14.03800 -0.33368317
14.03900 -0.33598379
14.04000 -0.33846741999999996
14.04100 -0.34113447
14.04200 -0.34398537
14.04300 -0.34702045
14.04400 -0.35024005999999996
14.04500 -0.35364444
14.04600 -0.3572338
14.04700 -0.36100834000000004
14.04800 -0.36496816
14.04900 -0.36911333
14.05000 -0.37344389
14.05100 -0.3779598
14.05200 -0.382661
14.05300 -0.38754737
14.05400 -0.39261872999999997
14.05500 -0.39787483
14.05600 -0.40331543000000003
14.05700 -0.4089402
14.05800 -0.41474877
14.05900 -0.42074067000000004
14.06000 -0.42691546999999996
14.06100 -0.43327258999999996
14.06200 -0.4398115
14.06300 -0.4465315
14.06400 -0.45343195
14.06500 -0.46051210000000004
14.06600 -0.46777114999999997
14.06700 -0.47520823
14.06800 -0.48282244
14.06900 -0.49061282
14.07000 -0.49857831999999996
14.07100 -0.5067178999999999
14.07200 -0.51503042
14.07300 -0.5235146700000001
14.07400 -0.53216941
14.07500 -0.54099336
14.07600 -0.54998514
14.07700 -0.55914335
14.07800 -0.5684665400000001
14.07900 -0.57795323
14.08000 -0.58760187
14.08100 -0.59741084
14.08200 -0.6073785
14.08300 -0.61750324
14.08400 -0.62778331
14.08500 -0.63821706
14.08600 -0.64880266
14.08700 -0.65953834
14.08800 -0.67042229
14.08900 -0.6814526399999999
14.09000 -0.69262758
14.09100 -0.70394524
14.09200 -0.71540368
14.09300 -0.72700097
14.09400 -0.73873522
14.09500 -0.75060441
14.09600 -0.76260655
14.09700 -0.7747395899999999
14.09800 -0.78700148
14.09900 -0.79939011
14.10000 -0.81190346
14.10100 -0.8245392699999999
14.10200 -0.83729532
14.10300 -0.8501693600000001
14.10400 -0.86315908
14.10500 -0.87626223
14.10600 -0.88947639
14.10700 -0.9027990499999999
14.10800 -0.91622779
14.10900 -0.9297600899999999
14.11000 -0.94339335
14.11100 -0.95712496
14.11200 -0.97095231
14.11300 -0.98487269
14.11400 -0.99888332
14.11500 -1.0129814
14.11600 -1.0271641
14.11700 -1.0414287
14.11800 -1.0557722
14.11900 -1.0701918
14.12000 -1.0846845
14.12100 -1.0992472999999998
14.12200 -1.1138773
14.12300 -1.1285714
14.12400 -1.1433266
14.12500 -1.1581398999999999
14.12600 -1.1730083
14.12700 -1.1879288
14.12800 -1.2028982000000001
14.12900 -1.2179134
14.13000 -1.2329714999999999
14.13100 -1.2480694
14.13200 -1.2632038
14.13300 -1.2783718
14.13400 -1.2935703
14.13500 -1.3087961000000001
14.13600 -1.3240461000000001
14.13700 -1.3393173
14.13800 -1.3546065
14.13900 -1.3699107
14.14000 -1.3852266
14.14100 -1.400551
14.14200 -1.4158808999999999
14.14300 -1.4312129999999998
14.14400 -1.4465443
14.14500 -1.4618714
14.14600 -1.4771912999999999
14.14700 -1.4925008
14.14800 -1.5077965
14.14900 -1.5230754000000002
14.15000 -1.5383342
14.15100 -1.5535695999999999
14.15200 -1.5687784
14.15300 -1.5839575000000001
14.15400 -1.5991036
14.15500 -1.6142134
14.15600 -1.6292838
14.15700 -1.6443117
14.15800 -1.6592936999999999
14.15900 -1.6742267000000002
14.16000 -1.6891074999999998
14.16100 -1.7039331000000002
14.16200 -1.7187001
14.16300 -1.7334055000000002
14.16400 -1.7480463000000002
14.16500 -1.7626191
14.16600 -1.7771207
14.16700 -1.7915482
14.16800 -1.8058984
14.16900 -1.8201683
14.17000 -1.8343544999999999
14.17100 -1.8484542
14.17200 -1.8624641000000002
14.17300 -1.8763812000000002
14.17400 -1.8902022
14.17500 -1.9039243000000001
14.17600 -1.9175444
14.17700 -1.9310592000000002
14.17800 -1.9444657
14.17900 -1.9577611000000001
14.18000 -1.9709423
14.18100 -1.9840064000000002
14.18200 -1.9969503999999998
14.18300 -2.0097714
14.18400 -2.0224664
14.18500 -2.0350328
14.18600 -2.0474676
14.18700 -2.059768
14.18800 -2.0719312
14.18900 -2.0839546
14.19000 -2.0958355
14.19100 -2.1075711
14.19200 -2.119159
14.19300 -2.1305965
14.19400 -2.141881
14.19500 -2.1530101
14.19600 -2.1639813
14.19700 -2.1747921
14.19800 -2.1854401
14.19900 -2.1959228
14.20000 -2.206238
14.20100 -2.2163833
14.20200 -2.2263564
14.20300 -2.236155
14.20400 -2.2457771
14.20500 -2.2552202
14.20600 -2.2644822
14.20700 -2.2735609
14.20800 -2.2824543
14.20900 -2.2911601
14.21000 -2.2996763
14.21100 -2.3080008
14.21200 -2.3161318
14.21300 -2.3240671
14.21400 -2.3318047
14.21500 -2.3393428000000003
14.21600 -2.3466796000000003
14.21700 -2.3538131
14.21800 -2.3607418
14.21900 -2.3674637
14.22000 -2.3739772
14.22100 -2.3802806
14.22200 -2.3863725
14.22300 -2.3922513999999997
14.22400 -2.3979157
14.22500 -2.4033641
14.22600 -2.4085954
14.22700 -2.4136083
14.22800 -2.4184015
14.22900 -2.4229739
14.23000 -2.4273245
14.23100 -2.4314523
14.23200 -2.4353561999999997
14.23300 -2.4390354999999997
14.23400 -2.442489
14.23500 -2.445716
14.23600 -2.4487156
14.23700 -2.4514873
14.23800 -2.45403
14.23900 -2.4563428000000003
14.24000 -2.4584254
14.24100 -2.4602769
14.24200 -2.4618967
14.24300 -2.4632839
14.24400 -2.4644382
14.24500 -2.4653589
14.24600 -2.4660455000000003
14.24700 -2.4664973999999997
14.24800 -2.4667141999999997
14.24900 -2.4666954000000003
14.25000 -2.4664408
14.25100 -2.4659500000000003
14.25200 -2.4652225999999997
14.25300 -2.4642585
14.25400 -2.4630574999999997
14.25500 -2.4616195
14.25600 -2.4599446
14.25700 -2.4580328
14.25800 -2.4558842000000003
14.25900 -2.4534990999999997
14.26000 -2.4508777999999998
14.26100 -2.4480205
14.26200 -2.4449278000000003
14.26300 -2.4416
14.26400 -2.4380378
14.26500 -2.434242
14.26600 -2.4302129
14.26700 -2.4259515
14.26800 -2.4214586
14.26900 -2.416735
14.27000 -2.4117816
14.27100 -2.4065996
14.27200 -2.4011897
14.27300 -2.3955531
14.27400 -2.389691
14.27500 -2.3836045
14.27600 -2.3772946999999998
14.27700 -2.370763
14.27800 -2.3640103999999997
14.27900 -2.3570381
14.28000 -2.3498476
14.28100 -2.3424397999999997
14.28200 -2.3348164000000002
14.28300 -2.3269786
14.28400 -2.3189276000000003
14.28500 -2.3106651
14.28600 -2.3021922999999997
14.28700 -2.2935107
14.28800 -2.2846218
14.28900 -2.2755273
14.29000 -2.2662286
14.29100 -2.2567274
14.29200 -2.2470253
14.29300 -2.237124
14.29400 -2.2270255
14.29500 -2.2167316
14.29600 -2.2062439
14.29700 -2.1955648
14.29800 -2.1846961
14.29900 -2.1736398
14.30000 -2.162398
14.30100 -2.1509728999999997
14.30200 -2.1393666
14.30300 -2.1275815
14.30400 -2.1156197000000003
14.30500 -2.1034837
14.30600 -2.0911757
14.30700 -2.0786982
14.30800 -2.0660535
14.30900 -2.053244
14.31000 -2.0402724
14.31100 -2.0271409
14.31200 -2.0138523
14.31300 -2.000409
14.31400 -1.9868134999999998
14.31500 -1.9730687
14.31600 -1.9591768999999999
14.31700 -1.9451410999999998
14.31800 -1.9309638
14.31900 -1.9166479
14.32000 -1.902196
14.32100 -1.8876111
14.32200 -1.872896
14.32300 -1.8580537000000001
14.32400 -1.843087
14.32500 -1.8279988
14.32600 -1.8127924
14.32700 -1.7974706
14.32800 -1.7820366
14.32900 -1.7664934
14.33000 -1.7508442
14.33100 -1.7350921
14.33200 -1.7192402999999998
14.33300 -1.7032919
14.33400 -1.6872503
14.33500 -1.6711186999999998
14.33600 -1.6549002
14.33700 -1.6385982000000001
14.33800 -1.6222157000000001
14.33900 -1.605756
14.34000 -1.5892225999999998
14.34100 -1.5726184
14.34200 -1.5559468
14.34300 -1.539211
14.34400 -1.5224141
14.34500 -1.5055593
14.34600 -1.4886498
14.34700 -1.4716888
14.34800 -1.4546793
14.34900 -1.4376244999999999
14.35000 -1.4205277
14.35100 -1.4033917999999999
14.35200 -1.38622
14.35300 -1.3690153999999999
14.35400 -1.3517812
14.35500 -1.3345205
14.35600 -1.3172365
14.35700 -1.2999323
14.35800 -1.2826112
14.35900 -1.2652764
14.36000 -1.2479313
14.36100 -1.2305791
14.36200 -1.2132230000000002
14.36300 -1.1958666
14.36400 -1.1785132999999999
14.36500 -1.1611664000000002
14.36600 -1.1438294
14.36700 -1.1265059
14.36800 -1.1091993
14.36900 -1.0919132
14.37000 -1.0746511
14.37100 -1.0574165
14.37200 -1.0402128
14.37300 -1.0230437000000001
14.37400 -1.0059126
14.37500 -0.9888229000000001
14.37600 -0.9717781099999999
14.37700 -0.95478157
14.37800 -0.9378365200000001
14.37900 -0.92094643
14.38000 -0.90411445
14.38100 -0.88734375
14.38200 -0.8706376
14.38300 -0.8539989600000001
14.38400 -0.8374310100000001
14.38500 -0.8209366399999999
14.38600 -0.8045189100000001
14.38700 -0.7881807200000001
14.38800 -0.7719249
14.38900 -0.7557543499999999
14.39000 -0.73967185
14.39100 -0.7236802
14.39200 -0.7077822
14.39300 -0.69198059
14.39400 -0.6762780700000001
14.39500 -0.6606773899999999
14.39600 -0.6451813
14.39700 -0.6297925
14.39800 -0.61451369
14.39900 -0.5993475699999999
14.40000 -0.58429688
14.40100 -0.56936429
14.40200 -0.5545525299999999
14.40300 -0.53986432
14.40400 -0.5253023499999999
14.40500 -0.51086927
14.40600 -0.49656778999999995
14.40700 -0.48240055
14.40800 -0.46837023
14.40900 -0.45447936000000005
14.41000 -0.44073057
14.41100 -0.42712642000000006
14.41200 -0.41366941
14.41300 -0.40036198
14.41400 -0.38720653
14.41500 -0.37420543
14.41600 -0.36136096
14.41700 -0.34867532
14.41800 -0.33615071
14.41900 -0.32378919
14.42000 -0.31159283
14.42100 -0.29956356
14.42200 -0.28770331
14.42300 -0.27601388
14.42400 -0.2644971
14.42500 -0.25315466000000003
14.42600 -0.24198825000000002
14.42700 -0.2309995
14.42800 -0.22019001000000002
14.42900 -0.20956134
14.43000 -0.19911502000000003
14.43100 -0.18885253999999999
14.43200 -0.17877539
14.43300 -0.16888501
14.43400 -0.15918284
14.43500 -0.14967029
14.43600 -0.14034876
14.43700 -0.13121964
14.43800 -0.12228426
14.43900 -0.11354397000000001
14.44000 -0.10500008
14.44100 -0.096653856
14.44200 -0.08850654699999999
14.44300 -0.080559344
14.44400 -0.072813407
14.44500 -0.065269839
14.44600 -0.057929683999999995
14.44700 -0.050793937000000004
14.44800 -0.043863527
14.44900 -0.037139319000000004
14.45000 -0.030622107000000003
14.45100 -0.024312621
14.45200 -0.018211517
14.45300 -0.012319384
14.45400 -0.0066367385
14.45500 -0.0011640346
14.45600 0.0040983467999999995
14.45700 0.009150085
14.45800 0.01399092
14.45900 0.018620651000000002
14.46000 0.023039130999999997
14.46100 0.027246264
14.46200 0.031241999
14.46300 0.035026332
14.46400 0.038599296
14.46500 0.041960966
14.46600 0.045111449
14.46700 0.048050893000000004
14.46800 0.050779467
14.46900 0.053297385
14.47000 0.055604882
14.47100 0.057702226
14.47200 0.059589720000000006
14.47300 0.061267702
14.47400 0.062736531
14.47500 0.063996622
14.47600 0.065048417
14.47700 0.065892399
14.47800 0.066529098
14.47900 0.066959095
14.48000 0.067183014
14.48100 0.067201542
14.48200 0.06701541700000001
14.48300 0.066625432
14.48400 0.066032447
14.48500 0.065237377
14.48600 0.06424121099999999
14.48700 0.063044991
14.48800 0.061649828999999996
14.48900 0.060056889
14.49000 0.058267411000000005
14.49100 0.056282675000000004
14.49200 0.054104027
14.49300 0.051732856
14.49400 0.049170601
14.49500 0.046418741
14.49600 0.043478791
14.49700 0.040352304
14.49800 0.037040852
14.49900 0.033546038
14.50000 0.029869484999999998
14.50100 0.026012834999999998
14.50200 0.021977744
14.50300 0.017765889
14.50400 0.01337896
14.50500 0.008818662900000001
14.50600 0.0040867275
14.50700 -0.00081509897
14.50800 -0.0058850426
14.50900 -0.011121299999999999
14.51000 -0.016522033999999998
14.51100 -0.022085367999999998
14.51200 -0.027809382
14.51300 -0.03369211
14.51400 -0.039731534
14.51500 -0.045925574000000004
14.51600 -0.052272098
14.51700 -0.05876891099999999
14.51800 -0.065413758
14.51900 -0.072204316
14.52000 -0.079138199
14.52100 -0.086212973
14.52200 -0.093426136
14.52300 -0.10077514
14.52400 -0.10825739
14.52500 -0.11587023
14.52600 -0.12361098000000001
14.52700 -0.13147691
14.52800 -0.13946531
14.52900 -0.14757339
14.53000 -0.15579839
14.53100 -0.16413752
14.53200 -0.17258801
14.53300 -0.18114704
14.53400 -0.18981185
14.53500 -0.19857966999999999
14.53600 -0.20744773
14.53700 -0.21641328999999998
14.53800 -0.22547361
14.53900 -0.23462600000000003
14.54000 -0.24386771999999998
14.54100 -0.25319611000000003
14.54200 -0.26260847000000004
14.54300 -0.27210214
14.54400 -0.28167444
14.54500 -0.29132268
14.54600 -0.3010442
14.54700 -0.31083628999999996
14.54800 -0.32069622999999997
14.54900 -0.33062128
14.55000 -0.34060869
14.55100 -0.35065566
14.55200 -0.36075932
14.55300 -0.37091682000000004
14.55400 -0.38112521
14.55500 -0.39138151
14.55600 -0.40168269
14.55700 -0.41202568000000006
14.55800 -0.42240736
14.55900 -0.43282458
14.56000 -0.44327406
14.56100 -0.45375260999999995
14.56200 -0.46425695
14.56300 -0.47478373
14.56400 -0.48532966
14.56500 -0.49589137000000005
14.56600 -0.50646551
14.56700 -0.51704878
14.56800 -0.52763782
14.56900 -0.53822934
14.57000 -0.5488200599999999
14.57100 -0.55940673
14.57200 -0.56998613
14.57300 -0.58055506
14.57400 -0.59111039
14.57500 -0.60164905
14.57600 -0.61216801
14.57700 -0.62266425
14.57800 -0.63313483
14.57900 -0.6435768199999999
14.58000 -0.6539873300000001
14.58100 -0.66436348
14.58200 -0.67470246
14.58300 -0.68500149
14.58400 -0.69525777
14.58500 -0.70546856
14.58600 -0.71563106
14.58700 -0.72574252
14.58800 -0.73580015
14.58900 -0.74580121
14.59000 -0.75574294
14.59100 -0.7656225
14.59200 -0.77543715
14.59300 -0.78518409
14.59400 -0.79486044
14.59500 -0.8044634900000001
14.59600 -0.81399037
14.59700 -0.82343826
14.59800 -0.8328042900000001
14.59900 -0.84208567
14.60000 -0.85127959
14.60100 -0.8603832699999999
14.60200 -0.8693939100000001
14.60300 -0.8783088099999999
14.60400 -0.8871251700000001
14.60500 -0.8958404
14.60600 -0.90445178
14.60700 -0.91295661
14.60800 -0.9213523899999999
14.60900 -0.9296366
14.61000 -0.93780681
14.61100 -0.94586052
14.61200 -0.9537953
14.61300 -0.96160881
14.61400 -0.96929874
14.61500 -0.9768627599999999
14.61600 -0.98429872
14.61700 -0.99160438
14.61800 -0.99877752
14.61900 -1.0058160999999999
14.62000 -1.0127179
14.62100 -1.0194809
14.62200 -1.026103
14.62300 -1.0325819999999999
14.62400 -1.038916
14.62500 -1.0451031
14.62600 -1.0511411
14.62700 -1.0570281000000001
14.62800 -1.0627621999999999
14.62900 -1.0683414
14.63000 -1.0737638
14.63100 -1.0790275999999999
14.63200 -1.084131
14.63300 -1.0890721
14.63400 -1.0938494
14.63500 -1.0984608999999999
14.63600 -1.1029052
14.63700 -1.1071806
14.63800 -1.1112857
14.63900 -1.1152189
14.64000 -1.118979
14.64100 -1.1225644
14.64200 -1.1259741
14.64300 -1.1292067
14.64400 -1.1322611999999999
14.64500 -1.1351364
14.64600 -1.1378312
14.64700 -1.1403446
14.64800 -1.1426756999999998
14.64900 -1.1448236
14.65000 -1.1467874
14.65100 -1.1485662
14.65200 -1.1501592999999999
14.65300 -1.1515657000000001
14.65400 -1.1527848
14.65500 -1.1538159
14.65600 -1.1546581
14.65700 -1.1553107
14.65800 -1.155773
14.65900 -1.1560443
14.66000 -1.1561240000000002
14.66100 -1.1560113
14.66200 -1.1557057000000002
14.66300 -1.1552065
14.66400 -1.1545131
14.66500 -1.1536249
14.66600 -1.1525414
14.66700 -1.1512621
14.66800 -1.1497866
14.66900 -1.1481144
14.67000 -1.1462453
14.67100 -1.1441789
14.67200 -1.141915
14.67300 -1.1394534
14.67400 -1.1367941
14.67500 -1.1339371
14.67600 -1.1308824
14.67700 -1.1276301
14.67800 -1.1241806
14.67900 -1.120534
14.68000 -1.1166907
14.68100 -1.1126512
14.68200 -1.1084159
14.68300 -1.1039854
14.68400 -1.0993602999999998
14.68500 -1.0945411
14.68600 -1.0895287999999999
14.68700 -1.0843239
14.68800 -1.0789271
14.68900 -1.0733394
14.69000 -1.0675615
14.69100 -1.0615942
14.69200 -1.0554383999999999
14.69300 -1.0490948
14.69400 -1.0425646
14.69500 -1.0358484
14.69600 -1.0289472
14.69700 -1.0218619
14.69800 -1.0145935
14.69900 -1.0071429
14.70000 -0.9995112199999999
14.70100 -0.9916992899999999
14.70200 -0.98370826
14.70300 -0.97553916
14.70400 -0.9671931200000001
14.70500 -0.95867133
14.70600 -0.9499750100000001
14.70700 -0.9411053699999999
14.70800 -0.93206372
14.70900 -0.92285136
14.71000 -0.91346968
14.71100 -0.9039201800000001
14.71200 -0.89420425
14.71300 -0.8843234700000001
14.71400 -0.87427944
14.71500 -0.86407382
14.71600 -0.8537081999999999
14.71700 -0.8431842599999999
14.71800 -0.83250375
14.71900 -0.8216684700000001
14.72000 -0.8106801699999999
14.72100 -0.79954071
14.72200 -0.7882519600000001
14.72300 -0.77681579
14.72400 -0.7652340900000001
14.72500 -0.75350883
14.72600 -0.74164192
14.72700 -0.7296353099999999
14.72800 -0.71749096
14.72900 -0.70521086
14.73000 -0.69279703
14.73100 -0.68025151
14.73200 -0.66757626
14.73300 -0.65477332
14.73400 -0.6418447899999999
14.73500 -0.62879268
14.73600 -0.61561908
14.73700 -0.6023261200000001
14.73800 -0.58891587
14.73900 -0.5753905
14.74000 -0.56175217
14.74100 -0.5480031
14.74200 -0.53414553
14.74300 -0.5201817
14.74400 -0.50611394
14.74500 -0.49194456
14.74600 -0.47767591
14.74700 -0.46331044
14.74800 -0.44885059
14.74900 -0.43429877
14.75000 -0.41965754000000005
14.75100 -0.40492936999999996
14.75200 -0.39011682000000003
14.75300 -0.37522241
14.75400 -0.36024872999999996
14.75500 -0.34519832
14.75600 -0.33007374
14.75700 -0.31487755
14.75800 -0.29961229
14.75900 -0.28428049
14.76000 -0.26888466
14.76100 -0.25342731
14.76200 -0.23791094000000002
14.76300 -0.22233799
14.76400 -0.20671093
14.76500 -0.19103222
14.76600 -0.17530427
14.76700 -0.15952949
14.76800 -0.14371033
14.76900 -0.12784918
14.77000 -0.11194847000000001
14.77100 -0.096010609
14.77200 -0.08003803699999999
14.77300 -0.064033183
14.77400 -0.047998497
14.77500 -0.031936439
14.77600 -0.015849481999999998
14.77700 0.00025989222999999996
14.77800 0.016389189
14.77900 0.032535903
14.78000 0.048697519
14.78100 0.064871518
14.78200 0.081055379
14.78300 0.09724656699999999
14.78400 0.11344256000000001
14.78500 0.12964083999999998
14.78600 0.14583889
14.78700 0.16203419
14.78800 0.17822427000000002
14.78900 0.19440665000000001
14.79000 0.21057888000000002
14.79100 0.22673850999999998
14.79200 0.24288315
14.79300 0.25901041999999996
14.79400 0.27511797
14.79500 0.2912035
14.79600 0.30726471
14.79700 0.32329937000000003
14.79800 0.33930524
14.79900 0.35528017
14.80000 0.37122199
14.80100 0.38712861
14.80200 0.40299795
14.80300 0.41882796
14.80400 0.43461663
14.80500 0.45036193999999996
14.80600 0.46606190000000003
14.80700 0.48171454
14.80800 0.49731792
14.80900 0.51287008
14.81000 0.5283691
14.81100 0.5438129899999999
14.81200 0.55919983
14.81300 0.57452768
14.81400 0.5897945299999999
14.81500 0.60499846
14.81600 0.62013753
14.81700 0.63520977
14.81800 0.65021319
14.81900 0.66514588
14.82000 0.6800059199999999
14.82100 0.69479141
14.82200 0.70950044
14.82300 0.7241311500000001
14.82400 0.73868171
14.82500 0.75315037
14.82600 0.76753534
14.82700 0.7818350599999999
14.82800 0.7960477800000001
14.82900 0.81017194
14.83000 0.82420614
14.83100 0.83814878
14.83200 0.85199857
14.83300 0.8657542100000001
14.83400 0.8794142899999999
14.83500 0.8929777
14.83600 0.90644322
14.83700 0.9198096600000001
14.83800 0.9330759799999999
14.83900 0.94624115
14.84000 0.95930416
14.84100 0.97226398
14.84200 0.9851196799999999
14.84300 0.99787032
14.84400 1.010515
14.84500 1.0230527999999999
14.84600 1.0354828999999999
14.84700 1.0478045
14.84800 1.0600166
14.84900 1.0721186
14.85000 1.0841096
14.85100 1.0959887
14.85200 1.1077553
14.85300 1.1194087
14.85400 1.1309481
14.85500 1.1423729
14.85600 1.1536825
14.85700 1.1648763
14.85800 1.1759537
14.85900 1.1869142
14.86000 1.1977573
14.86100 1.2084826
14.86200 1.2190896
14.86300 1.2295781000000001
14.86400 1.2399477
14.86500 1.2501982
14.86600 1.2603293999999998
14.86700 1.2703411
14.86800 1.2802333000000001
14.86900 1.2900057
14.87000 1.2996585
14.87100 1.3091917
14.87200 1.3186053
14.87300 1.3278995
14.87400 1.3370742999999998
14.87500 1.3461299
14.87600 1.3550665
14.87700 1.3638844
14.87800 1.3725838000000001
14.87900 1.3811649000000001
14.88000 1.389628
14.88100 1.3979735
14.88200 1.4062016
14.88300 1.4143128
14.88400 1.4223073
14.88500 1.4301855
14.88600 1.4379479000000002
14.88700 1.4455949
14.88800 1.4531269
14.88900 1.4605444
14.89000 1.467848
14.89100 1.4750383
14.89200 1.4821157999999999
14.89300 1.4890812
14.89400 1.4959353
14.89500 1.5026788
14.89600 1.5093125
14.89700 1.5158374000000001
14.89800 1.5222542000000001
14.89900 1.5285641
14.90000 1.5347680000000001
14.90100 1.5408671
14.90200 1.5468625
14.90300 1.5527555
14.90400 1.5585472
14.90500 1.564239
14.90600 1.5698318999999998
14.90700 1.5753276999999999
14.90800 1.5807274999999998
14.90900 1.5860327
14.91000 1.5912445000000002
14.91100 1.5963648000000001
14.91200 1.6013946000000001
14.91300 1.6063355000000001
14.91400 1.6111888
14.91500 1.6159561
14.91600 1.6206387
14.91700 1.6252381999999999
14.91800 1.6297558
14.91900 1.634193
14.92000 1.6385514
14.92100 1.6428323000000002
14.92200 1.6470373
14.92300 1.6511676999999998
14.92400 1.6552251
14.92500 1.659211
14.92600 1.6631268000000001
14.92700 1.6669743000000001
14.92800 1.6707549
14.92900 1.6744702999999999
14.93000 1.678122
14.93100 1.6817118999999998
14.93200 1.6852416
14.93300 1.6887128000000002
14.93400 1.6921274
14.93500 1.6954871
14.93600 1.6987938
14.93700 1.7020494000000002
14.93800 1.7052555
14.93900 1.7084142
14.94000 1.7115274
14.94100 1.7145971
14.94200 1.717625
14.94300 1.7206131999999998
14.94400 1.7235637000000001
14.94500 1.7264781999999999
14.94600 1.7293587
14.94700 1.7322073
14.94800 1.7350256000000002
14.94900 1.7378157
14.95000 1.7405792999999998
14.95100 1.7433183
14.95200 1.7460346000000002
14.95300 1.7487301
14.95400 1.7514064999999999
14.95500 1.7540656000000001
14.95600 1.7567092999999998
14.95700 1.7593391
14.95800 1.7619573
14.95900 1.7645653000000001
14.96000 1.7671652
14.96100 1.7697588
14.96200 1.7723477
14.96300 1.7749340999999998
14.96400 1.7775197999999999
14.96500 1.7801068999999998
14.96600 1.7826971
14.96700 1.7852927
14.96800 1.7878954999999999
14.96900 1.7905076999999998
14.97000 1.7931314
14.97100 1.7957686000000002
14.97200 1.7984212999999998
14.97300 1.801092
14.97400 1.8037826
14.97500 1.8064951999999999
14.97600 1.8092318
14.97700 1.8119946000000002
14.97800 1.8147858
14.97900 1.8176070999999998
14.98000 1.8204609
14.98100 1.8233487
14.98200 1.8262726999999999
14.98300 1.8292347
14.98400 1.8322365
14.98500 1.8352799
14.98600 1.8383665
14.98700 1.841498
14.98800 1.844676
14.98900 1.8479021000000002
14.99000 1.8511779999999998
14.99100 1.8545048000000002
14.99200 1.8578844
14.99300 1.861318
14.99400 1.8648071
14.99500 1.868353
14.99600 1.8719571000000002
14.99700 1.8756207
14.99800 1.8793453000000002
14.99900 1.8831319999999998
15.00000 1.8869823000000001
15.00100 1.8908973999999998
15.00200 1.8948786
15.00300 1.8989274
15.00400 1.903045
15.00500 1.9072326
15.00600 1.9114915
15.00700 1.9158231000000001
15.00800 1.9202286
15.00900 1.9247094
15.01000 1.9292666
15.01100 1.9339014
15.01200 1.9386150000000002
15.01300 1.9434087
15.01400 1.9482836
15.01500 1.9532409
15.01600 1.9582815
15.01700 1.9634068
15.01800 1.9686176
15.01900 1.9739147
15.02000 1.9792994000000002
15.02100 1.9847725
15.02200 1.9903346999999998
15.02300 1.9959869000000001
15.02400 2.00173
15.02500 2.0075645
15.02600 2.0134913
15.02700 2.019511
15.02800 2.0256244
15.02900 2.0318318
15.03000 2.0381341
15.03100 2.0445317000000003
15.03200 2.0510253
15.03300 2.0576151
15.03400 2.064302
15.03500 2.0710861
15.03600 2.0779682
15.03700 2.0849485000000003
15.03800 2.0920273
15.03900 2.0992052
15.04000 2.1064823
15.04100 2.1138592000000003
15.04200 2.1213356
15.04300 2.1289121
15.04400 2.1365888
15.04500 2.1443658
15.04600 2.1522431
15.04700 2.1602205999999997
15.04800 2.1682983
15.04900 2.1764759000000002
15.05000 2.1847532999999997
15.05100 2.1931302
15.05200 2.2016061
15.05300 2.2101808
15.05400 2.2188539
15.05500 2.2276247
15.05600 2.2364926
15.05700 2.2454569
15.05800 2.2545172
15.05900 2.2636726
15.06000 2.2729224
15.06100 2.2822658
15.06200 2.2917019
15.06300 2.3012300999999997
15.06400 2.3108494
15.06500 2.3205587999999997
15.06600 2.3303576
15.06700 2.3402449
15.06800 2.3502197
15.06900 2.3602812
15.07000 2.3704283
15.07100 2.3806602
15.07200 2.3909757
15.07300 2.4013741
15.07400 2.4118543
15.07500 2.4224153
15.07600 2.4330562000000002
15.07700 2.4437757
15.07800 2.4545731
15.07900 2.465447
15.08000 2.4763964
15.08100 2.4874201
15.08200 2.4985168
15.08300 2.5096854
15.08400 2.5209246000000003
15.08500 2.5322329
15.08600 2.543609
15.08700 2.5550516
15.08800 2.5665591
15.08900 2.5781296
15.09000 2.5897618000000002
15.09100 2.601454
15.09200 2.6132045
15.09300 2.6250115000000003
15.09400 2.6368731999999997
15.09500 2.6487876
15.09600 2.660753
15.09700 2.6727675
15.09800 2.6848288
15.09900 2.6969350999999997
15.10000 2.7090844
15.10100 2.7212746
15.10200 2.7335038
15.10300 2.7457697
15.10400 2.7580703
15.10500 2.7704033999999997
15.10600 2.7827671
15.10700 2.7951591000000002
15.10800 2.8075772999999997
15.10900 2.8200196
15.11000 2.8324839
15.11100 2.8449679
15.11200 2.8574694000000003
15.11300 2.8699862
15.11400 2.882516
15.11500 2.8950565
15.11600 2.9076053
15.11700 2.9201603
15.11800 2.932719
15.11900 2.9452789999999998
15.12000 2.9578378
15.12100 2.9703931999999997
15.12200 2.9829424
15.12300 2.995483
15.12400 3.0080125
15.12500 3.0205281
15.12600 3.0330276
15.12700 3.0455083000000003
15.12800 3.0579675
15.12900 3.0704025
15.13000 3.0828109
15.13100 3.09519
15.13200 3.1075371
15.13300 3.1198496
15.13400 3.1321250000000003
15.13500 3.1443603
15.13600 3.1565532
15.13700 3.168701
15.13800 3.1808010999999996
15.13900 3.1928506000000003
15.14000 3.2048471000000003
15.14100 3.2167882000000003
15.14200 3.2286707
15.14300 3.2404926
15.14400 3.2522507
15.14500 3.2639424999999997
15.14600 3.2755658
15.14700 3.2871176
15.14800 3.2985952
15.14900 3.3099960999999998
15.15000 3.3213175999999995
15.15100 3.3325571999999997
15.15200 3.3437118000000003
15.15300 3.3547793
15.15400 3.3657566
15.15500 3.3766411000000005
15.15600 3.3874303
15.15700 3.3981215000000002
15.15800 3.4087118
15.15900 3.4191985000000003
15.16000 3.429579
15.16100 3.4398507
15.16200 3.4500107
15.16300 3.4600563
15.16400 3.469985
15.16500 3.479794
15.16600 3.4894808999999998
15.16700 3.4990430000000003
15.16800 3.5084773
15.16900 3.5177816
15.17000 3.5269532
15.17100 3.5359897
15.17200 3.5448885999999997
15.17300 3.5536475
15.17400 3.5622637999999998
15.17500 3.5707351
15.17600 3.5790588999999997
15.17700 3.5872329
15.17800 3.5952549
15.17900 3.6031224
15.18000 3.610833
15.18100 3.6183845
15.18200 3.6257748
15.18300 3.6330014
15.18400 3.6400624
15.18500 3.6469553
15.18600 3.6536776
15.18700 3.6602273999999997
15.18800 3.6666021
15.18900 3.6727998
15.19000 3.6788179999999997
15.19100 3.6846545
15.19200 3.6903072000000003
15.19300 3.6957736999999997
15.19400 3.7010520999999996
15.19500 3.7061397000000005
15.19600 3.7110347000000004
15.19700 3.7157348999999997
15.19800 3.7202384
15.19900 3.724543
15.20000 3.7286468000000004
15.20100 3.7325475
15.20200 3.7362434
15.20300 3.7397329
15.20400 3.7430137
15.20500 3.7460845
15.20600 3.7489437
15.20700 3.7515894000000003
15.20800 3.7540201000000004
15.20900 3.756234
15.21000 3.7582301
15.21100 3.7600067
15.21200 3.7615627
15.21300 3.7628966999999998
15.21400 3.7640071999999996
15.21500 3.7648935000000003
15.21600 3.7655540000000003
15.21700 3.7659876000000003
15.21800 3.7661936
15.21900 3.7661705
15.22000 3.7659176000000003
15.22100 3.7654337000000004
15.22200 3.7647180000000002
15.22300 3.7637696
15.22400 3.7625871999999996
15.22500 3.7611700999999997
15.22600 3.7595175000000003
15.22700 3.7576284
15.22800 3.7555020000000003
15.22900 3.7531375999999996
15.23000 3.750534
15.23100 3.7476908000000004
15.23200 3.744607
15.23300 3.7412819
15.23400 3.7377149
15.23500 3.7339054000000003
15.23600 3.7298523
15.23700 3.7255555000000005
15.23800 3.7210144
15.23900 3.7162281999999998
15.24000 3.7111963999999995
15.24100 3.7059188
15.24200 3.7003953
15.24300 3.6946252
15.24400 3.6886085
15.24500 3.6823448
15.24600 3.6758341
15.24700 3.6690764000000002
15.24800 3.6620717
15.24900 3.6548201000000002
15.25000 3.6473215000000003
15.25100 3.6395758000000002
15.25200 3.631584
15.25300 3.6233454999999997
15.25400 3.6148610999999997
15.25500 3.6061309
15.25600 3.5971556000000002
15.25700 3.5879355000000004
15.25800 3.5784709999999995
15.25900 3.5687625
15.26000 3.5588108
15.26100 3.5486162
15.26200 3.5381794
15.26300 3.5275012
15.26400 3.516582
15.26500 3.5054229
15.26600 3.4940243000000004
15.26700 3.4823872
15.26800 3.4705129
15.26900 3.4584019
15.27000 3.4460552
15.27100 3.4334738
15.27200 3.4206588000000004
15.27300 3.4076112999999997
15.27400 3.3943325000000004
15.27500 3.3808238999999998
15.27600 3.3670861000000003
15.27700 3.3531210999999996
15.27800 3.3389295999999997
15.27900 3.3245135
15.28000 3.3098739000000004
15.28100 3.2950126
15.28200 3.2799307
15.28300 3.2646302
15.28400 3.2491120999999996
15.28500 3.2333784
15.28600 3.2174304
15.28700 3.2012701
15.28800 3.1848989000000003
15.28900 3.1683188
15.29000 3.1515315000000004
15.29100 3.1345386000000004
15.29200 3.1173419
15.29300 3.0999431
15.29400 3.0823441
15.29500 3.0645469000000003
15.29600 3.0465532
15.29700 3.028365
15.29800 3.0099843
15.29900 2.991413
15.30000 2.9726529
15.30100 2.9537065
15.30200 2.9345755000000002
15.30300 2.9152621
15.30400 2.8957684
15.30500 2.8760968
15.30600 2.8562494000000003
15.30700 2.8362285000000003
15.30800 2.8160365
15.30900 2.7956756
15.31000 2.7751483
15.31100 2.7544569
15.31200 2.7336041
15.31300 2.7125923
15.31400 2.6914241
15.31500 2.670102
15.31600 2.6486287
15.31700 2.6270067
15.31800 2.6052387
15.31900 2.5833274999999998
15.32000 2.5612757
15.32100 2.5390858
15.32200 2.5167607000000003
15.32300 2.494303
15.32400 2.4717152
15.32500 2.4490003
15.32600 2.4261609
15.32700 2.4031995
15.32800 2.3801189000000003
15.32900 2.3569217
15.33000 2.3336107
15.33100 2.3101884999999998
15.33200 2.2866577
15.33300 2.2630211
15.33400 2.2392813
15.33500 2.2154411
15.33600 2.1915032
15.33700 2.1674702
15.33800 2.143345
15.33900 2.1191305000000003
15.34000 2.0948293
15.34100 2.0704443
15.34200 2.0459782
15.34300 2.0214343
15.34400 1.9968153999999998
15.34500 1.9721243999999998
15.34600 1.9473642
15.34700 1.9225379
15.34800 1.8976487
15.34900 1.8726996999999999
15.35000 1.8476939000000001
15.35100 1.8226343999999999
15.35200 1.7975242999999999
15.35300 1.7723666999999999
15.35400 1.7471647
15.35500 1.7219216
15.35600 1.6966403
15.35700 1.6713236999999999
15.35800 1.6459752
15.35900 1.6205976
15.36000 1.5951939
15.36100 1.5697671
15.36200 1.5443200000000001
15.36300 1.5188555
15.36400 1.4933764999999999
15.36500 1.4678857
15.36600 1.442386
15.36700 1.4168801
15.36800 1.3913706
15.36900 1.3658602
15.37000 1.3403515
15.37100 1.3148473
15.37200 1.2893501
15.37300 1.2638625
15.37400 1.238387
15.37500 1.2129263
15.37600 1.1874829
15.37700 1.1620595
15.37800 1.1366585
15.37900 1.1112827
15.38000 1.0859345
15.38100 1.0606165
15.38200 1.0353314
15.38300 1.0100817
15.38400 0.9848700800000001
15.38500 0.9596991399999999
15.38600 0.9345713999999999
15.38700 0.9094894900000001
15.38800 0.8844559999999999
15.38900 0.85947355
15.39000 0.8345445599999999
15.39100 0.80967154
15.39200 0.78485711
15.39300 0.76010358
15.39400 0.73541342
15.39500 0.71078897
15.39600 0.68623261
15.39700 0.66174665
15.39800 0.63733328
15.39900 0.61299475
15.40000 0.5887332399999999
15.40100 0.56455084
15.40200 0.54044966
15.40300 0.5164317300000001
15.40400 0.49249912
15.40500 0.46865376999999997
15.40600 0.44489764
15.40700 0.42123268
15.40800 0.39766081999999997
15.40900 0.37418389999999996
15.41000 0.35080377
15.41100 0.32752228
15.41200 0.30434127
15.41300 0.28126254
15.41400 0.25828786
15.41500 0.23541898
15.41600 0.21265761
15.41700 0.19000550000000002
15.41800 0.16746429
15.41900 0.14503563
15.42000 0.12272113000000001
15.42100 0.10052235
15.42200 0.078440807
15.42300 0.056477985
15.42400 0.034635307
15.42500 0.012914143999999999
15.42600 -0.0086841828
15.42700 -0.030158411000000003
15.42800 -0.05150733
15.42900 -0.072729797
15.43000 -0.093824719
15.43100 -0.11479106
15.43200 -0.13562784
15.43300 -0.15633413999999998
15.43400 -0.17690907
15.43500 -0.19735179
15.43600 -0.21766154
15.43700 -0.23783757
15.43800 -0.25787915
15.43900 -0.27778558
15.44000 -0.29755623999999997
15.44100 -0.31719045
15.44200 -0.33668762
15.44300 -0.35604713
15.44400 -0.37526842
15.44500 -0.39435090000000006
15.44600 -0.413294
15.44700 -0.43209717
15.44800 -0.45075985
15.44900 -0.46928152000000006
15.45000 -0.48766169000000004
15.45100 -0.50589987
15.45200 -0.5239956100000001
15.45300 -0.54194843
15.45400 -0.55975793
15.45500 -0.57742372
15.45600 -0.59494548
15.45700 -0.61232299
15.45800 -0.62955595
15.45900 -0.64664418
15.46000 -0.6635875400000001
15.46100 -0.68038604
15.46200 -0.69703963
15.46300 -0.7135483899999999
15.46400 -0.7299125200000001
15.46500 -0.74613215
15.46600 -0.76220757
15.46700 -0.7781391000000001
15.46800 -0.7939271600000001
15.46900 -0.80957217
15.47000 -0.82507459
15.47100 -0.84043499
15.47200 -0.85565401
15.47300 -0.87073222
15.47400 -0.88567026
15.47500 -0.90046879
15.47600 -0.91512846
15.47700 -0.92965001
15.47800 -0.9440341999999999
15.47900 -0.95828166
15.48000 -0.9723932500000001
15.48100 -0.9863696099999999
15.48200 -1.0002115
15.48300 -1.0139197
15.48400 -1.0274949
15.48500 -1.040938
15.48600 -1.0542497
15.48700 -1.0674308000000001
15.48800 -1.0804821
15.48900 -1.0934044
15.49000 -1.1061985
15.49100 -1.1188654
15.49200 -1.1314061
15.49300 -1.1438213
15.49400 -1.1561122
15.49500 -1.1682796
15.49600 -1.1803249
15.49700 -1.1922490000000001
15.49800 -1.2040531
15.49900 -1.2157385
15.50000 -1.2273065
15.50100 -1.2387583
15.50200 -1.2500954
15.50300 -1.2613191
15.50400 -1.272431
15.50500 -1.2834325
15.50600 -1.2943252
15.50700 -1.3051107
15.50800 -1.3157904
15.50900 -1.326366
15.51000 -1.3368392
15.51100 -1.3472117000000001
15.51200 -1.3574849
15.51300 -1.3676605
15.51400 -1.3777401999999999
15.51500 -1.3877256
15.51600 -1.3976182
15.51700 -1.4074197
15.51800 -1.4171316
15.51900 -1.4267554999999998
15.52000 -1.4362929
15.52100 -1.4457454
15.52200 -1.4551144
15.52300 -1.4644015
15.52400 -1.4736081
15.52500 -1.4827359
15.52600 -1.4917863999999998
15.52700 -1.500761
15.52800 -1.5096614
15.52900 -1.5184891
15.53000 -1.5272459
15.53100 -1.5359331999999999
15.53200 -1.5445528
15.53300 -1.5531063
15.53400 -1.5615955000000001
15.53500 -1.5700221
15.53600 -1.578388
15.53700 -1.5866947999999998
15.53800 -1.5949445
15.53900 -1.6031388
15.54000 -1.6112795
15.54100 -1.6193685999999998
15.54200 -1.627408
15.54300 -1.6353993
15.54400 -1.6433446
15.54500 -1.6512455
15.54600 -1.6591040000000001
15.54700 -1.6669219
15.54800 -1.6747009
15.54900 -1.6824427999999998
15.55000 -1.6901493
15.55100 -1.6978218999999999
15.55200 -1.7054625
15.55300 -1.7130727
15.55400 -1.7206541999999998
15.55500 -1.7282084999999998
15.55600 -1.7357372
15.55700 -1.7432418
15.55800 -1.7507238
15.55900 -1.7581848
15.56000 -1.7656262999999999
15.56100 -1.7730499
15.56200 -1.780457
15.56300 -1.7878491
15.56400 -1.7952278
15.56500 -1.8025946000000002
15.56600 -1.8099509
15.56700 -1.8172983
15.56800 -1.8246384
15.56900 -1.8319728
15.57000 -1.8393030000000001
15.57100 -1.8466307000000002
15.57200 -1.8539572
15.57300 -1.8612841000000002
15.57400 -1.8686133
15.57500 -1.8759458999999998
15.57600 -1.8832838
15.57700 -1.8906282
15.57800 -1.8979808
15.57900 -1.9053430999999998
15.58000 -1.9127163999999999
15.58100 -1.9201022
15.58200 -1.9275016999999999
15.58300 -1.9349162999999998
15.58400 -1.9423472000000002
15.58500 -1.9497955
15.58600 -1.9572625
15.58700 -1.964749
15.58800 -1.9722562
15.58900 -1.9797852
15.59000 -1.9873367999999998
15.59100 -1.994912
15.59200 -2.0025114999999998
15.59300 -2.0101363
15.59400 -2.0177871
15.59500 -2.0254645
15.59600 -2.0331696
15.59700 -2.0409029
15.59800 -2.0486655
15.59900 -2.0564578
15.60000 -2.0642807999999997
15.60100 -2.072135
15.60200 -2.0800212
15.60300 -2.0879403
15.60400 -2.0958928
15.60500 -2.1038797000000002
15.60600 -2.1119015
15.60700 -2.119959
15.60800 -2.1280527
15.60900 -2.1361835
15.61000 -2.144352
15.61100 -2.1525588
15.61200 -2.1608045
15.61300 -2.1690896
15.61400 -2.1774145000000003
15.61500 -2.1857798
15.61600 -2.1941857
15.61700 -2.2026328
15.61800 -2.2111213000000003
15.61900 -2.2196513
15.62000 -2.228223
15.62100 -2.2368366
15.62200 -2.2454921
15.62300 -2.2541895999999997
15.62400 -2.2629289
15.62500 -2.2717101
15.62600 -2.2805331
15.62700 -2.2893976
15.62800 -2.2983033
15.62900 -2.3072502000000004
15.63000 -2.3162376
15.63100 -2.3252657
15.63200 -2.3343338
15.63300 -2.3434417
15.63400 -2.352589
15.63500 -2.3617754
15.63600 -2.3710005
15.63700 -2.3802638000000003
15.63800 -2.3895651
15.63900 -2.3989039
15.64000 -2.4082798999999997
15.64100 -2.4176925
15.64200 -2.4271416
15.64300 -2.4366263
15.64400 -2.4461467
15.64500 -2.4557018999999998
15.64600 -2.4652915
15.64700 -2.4749152
15.64800 -2.4845723
15.64900 -2.4942622
15.65000 -2.503984
15.65100 -2.5137374
15.65200 -2.5235214999999998
15.65300 -2.5333354
15.65400 -2.5431782
15.65500 -2.5530491
15.65600 -2.5629470000000003
15.65700 -2.5728708
15.65800 -2.5828194
15.65900 -2.5927918
15.66000 -2.6027866
15.66100 -2.6128025999999998
15.66200 -2.6228385
15.66300 -2.6328929
15.66400 -2.6429646
15.66500 -2.6530521
15.66600 -2.663154
15.66700 -2.6732689
15.66800 -2.6833955
15.66900 -2.6935324
15.67000 -2.703678
15.67100 -2.713831
15.67200 -2.72399
15.67300 -2.7341535
15.67400 -2.7443201999999998
15.67500 -2.7544888
15.67600 -2.7646577
15.67700 -2.7748255
15.67800 -2.7849909
15.67900 -2.7951526
15.68000 -2.8053088
15.68100 -2.8154584
15.68200 -2.8255997
15.68300 -2.8357312
15.68400 -2.8458515
15.68500 -2.855959
15.68600 -2.8660519
15.68700 -2.8761288
15.68800 -2.8861879999999998
15.68900 -2.8962277000000003
15.69000 -2.9062461
15.69100 -2.9162416
15.69200 -2.9262122
15.69300 -2.9361561000000003
15.69400 -2.9460713
15.69500 -2.955956
15.69600 -2.9658083
15.69700 -2.9756261
15.69800 -2.9854074
15.69900 -2.9951504
15.70000 -3.0048529
15.70100 -3.0145129
15.70200 -3.0241286
15.70300 -3.033698
15.70400 -3.0432189
15.70500 -3.0526897
15.70600 -3.0621083000000002
15.70700 -3.071473
15.70800 -3.0807815
15.70900 -3.0900324
15.71000 -3.0992235999999997
15.71100 -3.1083534999999998
15.71200 -3.1174203
15.71300 -3.1264219000000004
15.71400 -3.1353571
15.71500 -3.1442235999999997
15.71600 -3.1530198
15.71700 -3.1617436999999997
15.71800 -3.1703938000000003
15.71900 -3.1789679
15.72000 -3.1874645999999998
15.72100 -3.1958815
15.72200 -3.2042168
15.72300 -3.2124687
15.72400 -3.2206349000000003
15.72500 -3.2287136000000003
15.72600 -3.2367025000000003
15.72700 -3.2445996999999998
15.72800 -3.2524031
15.72900 -3.2601107
15.73000 -3.2677203
15.73100 -3.2752298
15.73200 -3.2826368
15.73300 -3.2899395
15.73400 -3.2971356
15.73500 -3.3042233
15.73600 -3.3112004
15.73700 -3.3180647
15.73800 -3.3248145
15.73900 -3.3314478000000003
15.74000 -3.3379626000000004
15.74100 -3.3443574
15.74200 -3.35063
15.74300 -3.356779
15.74400 -3.3628024
15.74500 -3.3686988
15.74600 -3.3744663
15.74700 -3.3801034
15.74800 -3.3856086
15.74900 -3.3909805
15.75000 -3.3962174999999997
15.75100 -3.4013177999999997
15.75200 -3.4062799
15.75300 -3.4111027000000003
15.75400 -3.4157842
15.75500 -3.4203231
15.75600 -3.4247182
15.75700 -3.4289677
15.75800 -3.43307
15.75900 -3.4370236
15.76000 -3.4408271
15.76100 -3.4444794
15.76200 -3.4479786
15.76300 -3.4513230999999998
15.76400 -3.4545116
15.76500 -3.4575425
15.76600 -3.4604147000000003
15.76700 -3.4631263000000003
15.76800 -3.4656763
15.76900 -3.4680631
15.77000 -3.4702855999999995
15.77100 -3.4723423
15.77200 -3.4742322
15.77300 -3.4759536
15.77400 -3.4775060000000004
15.77500 -3.4788877000000005
15.77600 -3.4800980000000004
15.77700 -3.4811359
15.77800 -3.4820005000000003
15.77900 -3.4826908
15.78000 -3.4832057
15.78100 -3.4835447
15.78200 -3.4837067
15.78300 -3.4836910999999997
15.78400 -3.4834973999999996
15.78500 -3.4831244
15.78600 -3.482572
15.78700 -3.4818391999999996
15.78800 -3.4809254
15.78900 -3.4798297999999996
15.79000 -3.478552
15.79100 -3.477091
15.79200 -3.4754465999999997
15.79300 -3.4736179
15.79400 -3.4716044000000004
15.79500 -3.4694053
15.79600 -3.4670204000000004
15.79700 -3.4644488
15.79800 -3.4616899
15.79900 -3.4587432000000002
15.80000 -3.4556083
15.80100 -3.4522850000000003
15.80200 -3.4487723999999997
15.80300 -3.4450705999999998
15.80400 -3.4411788
15.80500 -3.437097
15.80600 -3.4328251999999995
15.80700 -3.4283631000000003
15.80800 -3.4237105
15.80900 -3.4188677
15.81000 -3.4138344000000003
15.81100 -3.4086112
15.81200 -3.403198
15.81300 -3.3975950999999998
15.81400 -3.3918031
15.81500 -3.3858217
15.81600 -3.3796519
15.81700 -3.3732943
15.81800 -3.366749
15.81900 -3.360017
15.82000 -3.3530984
15.82100 -3.3459943
15.82200 -3.338705
15.82300 -3.331231
15.82400 -3.3235732
15.82500 -3.3157323
15.82600 -3.3077086999999996
15.82700 -3.2995034
15.82800 -3.2911167
15.82900 -3.2825491999999996
15.83000 -3.2738019
15.83100 -3.2648753000000004
15.83200 -3.2557704
15.83300 -3.2464877000000003
15.83400 -3.2370277000000005
15.83500 -3.2273915
15.83600 -3.2175794
15.83700 -3.2075923
15.83800 -3.1974311999999996
15.83900 -3.1870969
15.84000 -3.1765901
15.84100 -3.1659119
15.84200 -3.1550635000000002
15.84300 -3.1440455
15.84400 -3.1328592000000004
15.84500 -3.1215059
15.84600 -3.1099865
15.84700 -3.0983025
15.84800 -3.0864552
15.84900 -3.0744458999999997
15.85000 -3.0622764
15.85100 -3.0499477
15.85200 -3.0374616
15.85300 -3.0248199
15.85400 -3.0120239
15.85500 -2.9990750999999998
15.85600 -2.9859755000000003
15.85700 -2.9727267
15.85800 -2.9593304000000002
15.85900 -2.9457882
15.86000 -2.9321019
15.86100 -2.918273
15.86200 -2.9043034
15.86300 -2.8901946
15.86400 -2.8759482999999997
15.86500 -2.8615663
15.86600 -2.8470500999999997
15.86700 -2.8324015
15.86800 -2.8176222
15.86900 -2.802714
15.87000 -2.7876785
15.87100 -2.7725175
15.87200 -2.7572326
15.87300 -2.741826
15.87400 -2.7262991
15.87500 -2.7106542
15.87600 -2.6948931
15.87700 -2.6790176
15.87800 -2.6630299
15.87900 -2.646932
15.88000 -2.6307261
15.88100 -2.6144141
15.88200 -2.5979985
15.88300 -2.5814813
15.88400 -2.5648648
15.88500 -2.5481513000000002
15.88600 -2.5313431
15.88700 -2.5144426
15.88800 -2.4974519
15.88900 -2.4803735000000002
15.89000 -2.4632096
15.89100 -2.4459627
15.89200 -2.4286347999999998
15.89300 -2.4112286
15.89400 -2.3937462
15.89500 -2.3761898
15.89600 -2.3585618
15.89700 -2.3408642
15.89800 -2.3230994000000003
15.89900 -2.3052696
15.90000 -2.287377
15.90100 -2.2694237999999998
15.90200 -2.2514119999999997
15.90300 -2.2333438
15.90400 -2.2152213
15.90500 -2.1970468
15.90600 -2.1788222999999998
15.90700 -2.1605499
15.90800 -2.1422319
15.90900 -2.1238705
15.91000 -2.1054678
15.91100 -2.0870259
15.91200 -2.0685472
15.91300 -2.0500338
15.91400 -2.031488
15.91500 -2.0129121999999997
15.91600 -1.9943085999999999
15.91700 -1.9756798
15.91800 -1.9570278
15.91900 -1.9383551999999997
15.92000 -1.9196643999999998
15.92100 -1.9009578999999999
15.92200 -1.8822379
15.92300 -1.863507
15.92400 -1.8447673000000002
15.92500 -1.8260213
15.92600 -1.8072713
15.92700 -1.7885199
15.92800 -1.769769
15.92900 -1.7510211000000002
15.93000 -1.7322781999999999
15.93100 -1.7135425999999998
15.93200 -1.6948165000000002
15.93300 -1.6761017999999999
15.93400 -1.6574007000000002
15.93500 -1.6387151999999998
15.93600 -1.6200474
15.93700 -1.6013991
15.93800 -1.5827725000000001
15.93900 -1.5641695
15.94000 -1.5455919
15.94100 -1.5270418
15.94200 -1.5085212000000001
15.94300 -1.4900319
15.94400 -1.471576
15.94500 -1.4531553
15.94600 -1.4347719
15.94700 -1.4164276999999998
15.94800 -1.3981248
15.94900 -1.3798651
15.95000 -1.3616506
15.95100 -1.3434833
15.95200 -1.3253651
15.95300 -1.3072981
15.95400 -1.2892841
15.95500 -1.2713253
15.95600 -1.2534233000000001
15.95700 -1.2355802
15.95800 -1.2177978
15.95900 -1.200078
15.96000 -1.1824225000000002
15.96100 -1.1648331
15.96200 -1.1473115
15.96300 -1.1298593
15.96400 -1.1124782
15.96500 -1.0951697999999999
15.96600 -1.0779355
15.96700 -1.0607767000000001
15.96800 -1.0436949
15.96900 -1.0266916
15.97000 -1.0097681
15.97100 -0.9929254699999999
15.97200 -0.9761652
15.97300 -0.95948838
15.97400 -0.94289631
15.97500 -0.92639001
15.97600 -0.9099707
15.97700 -0.89363949
15.97800 -0.87739751
15.97900 -0.8612457699999999
15.98000 -0.84518548
15.98100 -0.8292176800000001
15.98200 -0.81334338
15.98300 -0.7975637000000001
15.98400 -0.78187976
15.98500 -0.76629268
15.98600 -0.75080348
15.98700 -0.7354132400000001
15.98800 -0.7201230200000001
15.98900 -0.7049338399999999
15.99000 -0.68984674
15.99100 -0.67486274
15.99200 -0.6599827699999999
15.99300 -0.64520775
15.99400 -0.6305385800000001
15.99500 -0.6159760999999999
15.99600 -0.60152109
15.99700 -0.58717425
15.99800 -0.5729362800000001
15.99900 -0.55880775
16.00000 -0.5447892
16.00100 -0.5308811099999999
16.00200 -0.51708389
16.00300 -0.50339792
16.00400 -0.48982352
16.00500 -0.47636093
16.00600 -0.46301037
16.00700 -0.44977204000000004
16.00800 -0.43664607
16.00900 -0.42363266
16.01000 -0.41073188
16.01100 -0.39794385
16.01200 -0.38526864
16.01300 -0.37270634999999996
16.01400 -0.36025709
16.01500 -0.34792095
16.01600 -0.33569802
16.01700 -0.32358838
16.01800 -0.31159212999999997
16.01900 -0.29970938
16.02000 -0.28794023999999996
16.02100 -0.27628476
16.02200 -0.26474304
16.02300 -0.25331513
16.02400 -0.24200107
16.02500 -0.23080092
16.02600 -0.21971464
16.02700 -0.20874219000000002
16.02800 -0.19788349
16.02900 -0.18713842
16.03000 -0.17650680000000002
16.03100 -0.16598841
16.03200 -0.15558297
16.03300 -0.14529013000000002
16.03400 -0.1351095
16.03500 -0.12504063
16.03600 -0.11508296999999999
16.03700 -0.10523596999999998
16.03800 -0.09549898700000001
16.03900 -0.085871323
16.04000 -0.07635224
16.04100 -0.066940952
16.04200 -0.05763662
16.04300 -0.048438384
16.04400 -0.039345345999999996
16.04500 -0.03035659
16.04600 -0.021471175999999998
16.04700 -0.012688155
16.04800 -0.004006574099999999
16.04900 0.0045745197
16.05000 0.013056076
16.05100 0.021439035
16.05200 0.029724327
16.05300 0.037912876
16.05400 0.046005595
16.05500 0.054003386
16.05600 0.061907142
16.05700 0.069717749
16.05800 0.077436102
16.05900 0.085063087
16.06000 0.092599611
16.06100 0.10004658
16.06200 0.10740494
16.06300 0.11467563
16.06400 0.12185966
16.06500 0.12895801
16.06600 0.13597176
16.06700 0.14290197
16.06800 0.14974978
16.06900 0.15651634
16.07000 0.16320284
16.07100 0.1698105
16.07200 0.17634059000000002
16.07300 0.18279437
16.07400 0.18917316
16.07500 0.19547827999999998
16.07600 0.20171106
16.07700 0.20787282999999998
16.07800 0.21396494000000002
16.07900 0.21998873
16.08000 0.22594554000000003
16.08100 0.23183668999999998
16.08200 0.23766352999999998
16.08300 0.24342735
16.08400 0.24912943999999998
16.08500 0.25477110999999997
16.08600 0.26035362
16.08700 0.26587825
16.08800 0.27134626
16.08900 0.27675889
16.09000 0.28211742
16.09100 0.2874231
16.09200 0.29267718000000004
16.09300 0.29788094
16.09400 0.30303567
16.09500 0.30814267
16.09600 0.31320327000000003
16.09700 0.31821879
16.09800 0.32319063000000003
16.09900 0.32812017
16.10000 0.33300884999999997
16.10100 0.3378581
16.10200 0.34266945
16.10300 0.34744439
16.10400 0.35218446999999997
16.10500 0.35689126
16.10600 0.36156634
16.10700 0.36621131
16.10800 0.37082778
16.10900 0.37541738999999996
16.11000 0.37998175
16.11100 0.38452249
16.11200 0.38904121999999997
16.11300 0.39353948000000005
16.11400 0.39801891
16.11500 0.40248096999999994
16.11600 0.4069272
16.11700 0.41135903
16.11800 0.41577793
16.11900 0.42018523
16.12000 0.42458228
16.12100 0.42897034
16.12200 0.43335062999999996
16.12300 0.43772436
16.12400 0.44209267999999996
16.12500 0.44645672000000003
16.12600 0.45081753999999996
16.12700 0.45517618
16.12800 0.45953373999999997
16.12900 0.46389122000000005
16.13000 0.46824967
16.13100 0.47261012
16.13200 0.4769736
16.13300 0.48134112999999995
16.13400 0.48571378000000004
16.13500 0.49009266999999995
16.13600 0.49447892
16.13700 0.49887365000000006
16.13800 0.5032779599999999
16.13900 0.5076930900000001
16.14000 0.51212022
16.14100 0.5165605799999999
16.14200 0.52101538
16.14300 0.52548582
16.14400 0.5299731599999999
16.14500 0.53447862
16.14600 0.53900341
16.14700 0.5435487299999999
16.14800 0.54811575
16.14900 0.5527056300000001
16.15000 0.5573194499999999
16.15100 0.56195832
16.15200 0.56662322
16.15300 0.57131513
16.15400 0.57603503
16.15500 0.58078375
16.15600 0.58556213
16.15700 0.5903709699999999
16.15800 0.595211
16.15900 0.6000829400000001
16.16000 0.60498742
16.16100 0.60992506
16.16200 0.61489642
16.16300 0.6199020900000001
16.16400 0.62494255
16.16500 0.63001835
16.16600 0.63513
16.16700 0.64027798
16.16800 0.64546275
16.16900 0.65068477
16.17000 0.6559445500000001
16.17100 0.66124252
16.17200 0.66657919
16.17300 0.6719550599999999
16.17400 0.67737061
16.17500 0.68282629
16.17600 0.6883226299999999
16.17700 0.69386009
16.17800 0.69943913
16.17900 0.70506027
16.18000 0.71072392
16.18100 0.71643051
16.18200 0.72218049
16.18300 0.7279742
16.18400 0.73381206
16.18500 0.73969434
16.18600 0.74562132
16.18700 0.7515932399999999
16.18800 0.75761029
16.18900 0.76367259
16.19000 0.7697803
16.19100 0.77593341
16.19200 0.78213196
16.19300 0.78837592
16.19400 0.79466524
16.19500 0.8009998100000001
16.19600 0.80737947
16.19700 0.8138041
16.19800 0.82027344
16.19900 0.82678739
16.20000 0.83334567
16.20100 0.8399481
16.20200 0.84659439
16.20300 0.85328436
16.20400 0.86001772
16.20500 0.8667943100000001
16.20600 0.8736139199999999
16.20700 0.88047627
16.20800 0.8873811
16.20900 0.89432821
16.21000 0.90131741
16.21100 0.90834834
16.21200 0.9154208
16.21300 0.92253452
16.21400 0.9296891300000001
16.21500 0.93688425
16.21600 0.94411951
16.21700 0.95139453
16.21800 0.95870877
16.21900 0.96606174
16.22000 0.973453
16.22100 0.9808817900000001
16.22200 0.9883474600000001
16.22300 0.9958493500000001
16.22400 1.0033867
16.22500 1.0109589
16.22600 1.0185648
16.22700 1.0262038
16.22800 1.0338749
16.22900 1.0415772
16.23000 1.0493099000000001
16.23100 1.0570719
16.23200 1.0648624
16.23300 1.0726803999999999
16.23400 1.080525
16.23500 1.0883953
16.23600 1.0962904
16.23700 1.1042094
16.23800 1.1121512999999998
16.23900 1.1201154
16.24000 1.1281009
16.24100 1.1361068
16.24200 1.1441324
16.24300 1.1521769
16.24400 1.1602393
16.24500 1.1683189999999999
16.24600 1.1764152
16.24700 1.1845269
16.24800 1.1926534
16.24900 1.2007938
16.25000 1.2089472
16.25100 1.2171128
16.25200 1.2252894
16.25300 1.2334763
16.25400 1.2416724000000001
16.25500 1.2498766
16.25600 1.2580878
16.25700 1.266305
16.25800 1.2745269
16.25900 1.2827522
16.26000 1.2909799
16.26100 1.2992086
16.26200 1.3074369000000001
16.26300 1.3156637
16.26400 1.3238874
16.26500 1.3321068
16.26600 1.3403205
16.26700 1.3485271
16.26800 1.3567253
16.26900 1.3649137
16.27000 1.3730909
16.27100 1.3812556999999999
16.27200 1.3894066999999999
16.27300 1.3975427
16.27400 1.4056625
16.27500 1.4137647
16.27600 1.4218483
16.27700 1.429912
16.27800 1.4379546
16.27900 1.4459751
16.28000 1.4539722
16.28100 1.461945
16.28200 1.4698921999999999
16.28300 1.4778126
16.28400 1.4857052000000002
16.28500 1.4935688
16.28600 1.5014022999999999
16.28700 1.5092043
16.28800 1.5169737
16.28900 1.5247092
16.29000 1.5324095
16.29100 1.5400733999999998
16.29200 1.5476994000000002
16.29300 1.5552863000000001
16.29400 1.5628327000000002
16.29500 1.5703371000000002
16.29600 1.5777983
16.29700 1.5852146
16.29800 1.5925848999999999
16.29900 1.5999077000000002
16.30000 1.6071815
16.30100 1.614405
16.30200 1.621577
16.30300 1.6286961999999998
16.30400 1.6357612000000001
16.30500 1.6427707
16.30600 1.6497235999999997
16.30700 1.6566186999999999
16.30800 1.6634547999999998
16.30900 1.6702309
16.31000 1.6769459
16.31100 1.6835988
16.31200 1.6901883999999998
16.31300 1.6967139999999998
16.31400 1.7031746
16.31500 1.7095691
16.31600 1.7158967
16.31700 1.7221564000000003
16.31800 1.7283473
16.31900 1.7344684999999997
16.32000 1.7405191
16.32100 1.7464982
16.32200 1.7524049
16.32300 1.7582379
16.32400 1.7639966999999999
16.32500 1.76968
16.32600 1.7752866999999999
16.32700 1.7808161999999998
16.32800 1.786267
16.32900 1.7916383
16.33000 1.796929
16.33100 1.8021379
16.33200 1.8072641
16.33300 1.8123064000000002
16.33400 1.8172638
16.33500 1.8221352
16.33600 1.8269196
16.33700 1.8316158999999999
16.33800 1.836223
16.33900 1.8407399000000002
16.34000 1.8451658999999998
16.34100 1.8494999
16.34200 1.853741
16.34300 1.8578883000000002
16.34400 1.8619413000000002
16.34500 1.8658988
16.34600 1.8697605
16.34700 1.8735254
16.34800 1.877193
16.34900 1.8807625000000001
16.35000 1.8842333999999998
16.35100 1.8876052
16.35200 1.8908771000000002
16.35300 1.8940485999999999
16.35400 1.8971194
16.35500 1.9000886000000001
16.35600 1.902956
16.35700 1.9057209
16.35800 1.9083828
16.35900 1.9109411
16.36000 1.9133953
16.36100 1.9157450999999999
16.36200 1.9179897000000001
16.36300 1.920129
16.36400 1.9221622
16.36500 1.924089
16.36600 1.9259088
16.36700 1.9276213
16.36800 1.9292261000000002
16.36900 1.9307227999999999
16.37000 1.932111
16.37100 1.9333906
16.37200 1.9345613000000002
16.37300 1.9356228
16.37400 1.9365747999999998
16.37500 1.9374173000000001
16.37600 1.9381503000000002
16.37700 1.9387735
16.37800 1.939287
16.37900 1.9396909
16.38000 1.939985
16.38100 1.9401694
16.38200 1.9402442
16.38300 1.9402094
16.38400 1.9400651000000002
16.38500 1.9398114000000002
16.38600 1.9394483
16.38700 1.9389759999999998
16.38800 1.9383943000000001
16.38900 1.9377034000000002
16.39000 1.9369032000000002
16.39100 1.9359939
16.39200 1.9349754000000001
16.39300 1.9338476
16.39400 1.9326105999999998
16.39500 1.9312643
16.39600 1.9298085999999999
16.39700 1.9282434000000002
16.39800 1.9265687
16.39900 1.9247845
16.40000 1.9228907
16.40100 1.9208875
16.40200 1.9187744999999998
16.40300 1.9165519999999998
16.40400 1.9142199
16.40500 1.9117786
16.40600 1.9092279
16.40700 1.9065682000000002
16.40800 1.9037997
16.40900 1.9009227
16.41000 1.8979374
16.41100 1.8948445
16.41200 1.8916441
16.41300 1.888337
16.41400 1.8849235
16.41500 1.8814042
16.41600 1.8777799000000002
16.41700 1.8740511000000002
16.41800 1.8702183000000001
16.41900 1.8662823
16.42000 1.8622436999999998
16.42100 1.8581033
16.42200 1.8538617
16.42300 1.8495195999999998
16.42400 1.8450775999999998
16.42500 1.8405365
16.42600 1.8358966
16.42700 1.8311588
16.42800 1.8263235999999998
16.42900 1.8213915
16.43000 1.8163631
16.43100 1.8112389
16.43200 1.8060194000000003
16.43300 1.8007053
16.43400 1.7952968999999999
16.43500 1.7897947
16.43600 1.7841993
16.43700 1.7785111
16.43800 1.7727308000000002
16.43900 1.7668587999999998
16.44000 1.7608957
16.44100 1.7548423
16.44200 1.7486991
16.44300 1.7424667
16.44400 1.7361458
16.44500 1.7297371999999998
16.44600 1.7232416000000002
16.44700 1.71666
16.44800 1.7099929999999999
16.44900 1.7032414999999999
16.45000 1.6964063
16.45100 1.6894884
16.45200 1.6824886000000001
16.45300 1.6754078
16.45400 1.6682468
16.45500 1.6610067
16.45600 1.6536884
16.45700 1.6462926
16.45800 1.6388202
16.45900 1.6312722000000002
16.46000 1.6236492000000002
16.46100 1.6159521
16.46200 1.6081817000000003
16.46300 1.6003387
16.46400 1.5924238
16.46500 1.5844377
16.46600 1.576381
16.46700 1.5682544999999999
16.46800 1.5600588
16.46900 1.5517946
16.47000 1.5434626
16.47100 1.5350632
16.47200 1.5265973
16.47300 1.5180654999999998
16.47400 1.5094684
16.47500 1.5008069000000002
16.47600 1.4920815
16.47700 1.4832932
16.47800 1.4744425
16.47900 1.4655305
16.48000 1.4565579
16.48100 1.4475254
16.48200 1.4384341
16.48300 1.4292849
16.48400 1.4200786
16.48500 1.4108162
16.48600 1.4014986
16.48700 1.3921268
16.48800 1.3827017000000001
16.48900 1.3732240999999998
16.49000 1.3636949
16.49100 1.3541153000000001
16.49200 1.3444859
16.49300 1.3348076
16.49400 1.3250814
16.49500 1.3153079
16.49600 1.3054879
16.49700 1.2956223
16.49800 1.2857117
16.49900 1.2757568000000001
16.50000 1.2657584
16.50100 1.255717
16.50200 1.2456334
16.50300 1.2355083
16.50400 1.2253421
16.50500 1.2151357
16.50600 1.2048895
16.50700 1.1946043
16.50800 1.1842807
16.50900 1.1739193
16.51000 1.1635209
16.51100 1.153086
16.51200 1.1426155
16.51300 1.1321099
16.51400 1.12157
16.51500 1.1109965
16.51600 1.1003901
16.51700 1.0897516
16.51800 1.0790817
16.51900 1.0683809
16.52000 1.0576501999999999
16.52100 1.0468902
16.52200 1.0361016
16.52300 1.0252849
16.52400 1.0144409
16.52500 1.00357
16.52600 0.9926728900000001
16.52700 0.98174997
16.52800 0.9708018
16.52900 0.95982878
16.53000 0.94883135
16.53100 0.9378097999999999
16.53200 0.9267645
16.53300 0.91569573
16.53400 0.90460377
16.53500 0.8934888999999999
16.53600 0.88235131
16.53700 0.87119127
16.53800 0.8600089700000001
16.53900 0.84880469
16.54000 0.83757872
16.54100 0.8263312300000001
16.54200 0.8150626
16.54300 0.8037731100000001
16.54400 0.7924631200000001
16.54500 0.78113303
16.54600 0.76978318
16.54700 0.75841406
16.54800 0.7470261300000001
16.54900 0.7356199
16.55000 0.72419583
16.55100 0.71275448
16.55200 0.7012963799999999
16.55300 0.68982206
16.55400 0.6783321
16.55500 0.66682701
16.55600 0.65530725
16.55700 0.64377333
16.55800 0.63222572
16.55900 0.62066484
16.56000 0.6090910199999999
16.56100 0.59750462
16.56200 0.58590593
16.56300 0.57429518
16.56400 0.5626725
16.56500 0.5510381
16.56600 0.539392
16.56700 0.52773426
16.56800 0.51606488
16.56900 0.50438382
16.57000 0.49269102
16.57100 0.48098634
16.57200 0.4692697
16.57300 0.45754099
16.57400 0.44580009
16.57500 0.43404684000000004
16.57600 0.42228117
16.57700 0.41050292
16.57800 0.39871205
16.57900 0.38690846
16.58000 0.37509215
16.58100 0.36326307
16.58200 0.35142125999999996
16.58300 0.33956678
16.58400 0.32769968
16.58500 0.31582008
16.58600 0.30392809
16.58700 0.29202385000000003
16.58800 0.28010751
16.58900 0.26817922
16.59000 0.25623916
16.59100 0.24428747
16.59200 0.23232431
16.59300 0.22034978
16.59400 0.20836403
16.59500 0.19636711
16.59600 0.1843591
16.59700 0.17234001
16.59800 0.16030984
16.59900 0.14826854
16.60000 0.13621605
16.60100 0.12415226000000001
16.60200 0.11207704
16.60300 0.09999020300000001
16.60400 0.08789158899999999
16.60500 0.07578099
16.60600 0.063658197
16.60700 0.051522994
16.60800 0.039375165999999996
16.60900 0.0272145
16.61000 0.015040798000000001
16.61100 0.0028538749999999996
16.61200 -0.0093464339
16.61300 -0.021560269
16.61400 -0.033787746
16.61500 -0.046028951
16.61600 -0.058283942
16.61700 -0.07055275500000001
16.61800 -0.082835398
16.61900 -0.09513184799999999
16.62000 -0.10744208000000001
16.62100 -0.11976600999999999
16.62200 -0.13210360000000002
16.62300 -0.14445477
16.62400 -0.15681944
16.62500 -0.16919754
16.62600 -0.18158901
16.62700 -0.19399379
16.62800 -0.20641186
16.62900 -0.21884320000000002
16.63000 -0.23128784000000002
16.63100 -0.24374579
16.63200 -0.25621710999999997
16.63300 -0.26870191
16.63400 -0.28120027999999997
16.63500 -0.29371236
16.63600 -0.30623833
16.63700 -0.31877833
16.63800 -0.33133258
16.63900 -0.34390127000000004
16.64000 -0.35648458
16.64100 -0.36908269
16.64200 -0.38169583
16.64300 -0.39432412
16.64400 -0.40696776
16.64500 -0.41962689999999997
16.64600 -0.43230159
16.64700 -0.44499198000000006
16.64800 -0.45769811000000005
16.64900 -0.47041996999999997
16.65000 -0.48315758
16.65100 -0.49591087999999994
16.65200 -0.50867982
16.65300 -0.52146432
16.65400 -0.53426423
16.65500 -0.5470794600000001
16.65600 -0.55990987
16.65700 -0.57275528
16.65800 -0.58561554
16.65900 -0.5984905199999999
16.66000 -0.6113800699999999
16.66100 -0.62428401
16.66200 -0.63720224
16.66300 -0.6501345900000001
16.66400 -0.663081
16.66500 -0.67604138
16.66600 -0.68901558
16.66700 -0.70200362
16.66800 -0.7150054
16.66900 -0.72802086
16.67000 -0.74105002
16.67100 -0.75409282
16.67200 -0.7671491699999999
16.67300 -0.78021907
16.67400 -0.7933024300000001
16.67500 -0.80639916
16.67600 -0.8195091
16.67700 -0.8326320899999999
16.67800 -0.84576802
16.67900 -0.85891662
16.68000 -0.8720776100000001
16.68100 -0.8852506099999999
16.68200 -0.89843534
16.68300 -0.9116313399999999
16.68400 -0.92483815
16.68500 -0.93805529
16.68600 -0.95128221
16.68700 -0.9645183599999999
16.68800 -0.97776307
16.68900 -0.9910156999999999
16.69000 -1.0042756
16.69100 -1.0175421
16.69200 -1.0308146
16.69300 -1.0440923
16.69400 -1.0573747999999998
16.69500 -1.0706613
16.69600 -1.0839513
16.69700 -1.0972439999999999
16.69800 -1.1105391
16.69900 -1.1238361000000001
16.70000 -1.1371343
16.70100 -1.1504334999999999
16.70200 -1.1637332
16.70300 -1.177033
16.70400 -1.1903326
16.70500 -1.2036316
16.70600 -1.2169298
16.70700 -1.2302267
16.70800 -1.2435222
16.70900 -1.2568158
16.71000 -1.2701073
16.71100 -1.2833962
16.71200 -1.2966822
16.71300 -1.3099648
16.71400 -1.3232435
16.71500 -1.3365177000000001
16.71600 -1.3497869
16.71700 -1.3630505
16.71800 -1.3763076
16.71900 -1.3895575
16.72000 -1.4027993
16.72100 -1.4160321999999999
16.72200 -1.4292552
16.72300 -1.4424673000000001
16.72400 -1.4556675
16.72500 -1.4688546
16.72600 -1.4820275
16.72700 -1.4951851
16.72800 -1.5083263
16.72900 -1.5214498
16.73000 -1.5345545
16.73100 -1.5476394
16.73200 -1.5607029
16.73300 -1.5737442000000001
16.73400 -1.5867620999999998
16.73500 -1.5997555
16.73600 -1.6127231999999998
16.73700 -1.6256643000000002
16.73800 -1.6385777000000001
16.73900 -1.6514621999999999
16.74000 -1.6643168
16.74100 -1.6771408
16.74200 -1.6899331
16.74300 -1.7026925
16.74400 -1.7154183
16.74500 -1.7281095
16.74600 -1.7407648000000002
16.74700 -1.7533835000000002
16.74800 -1.7659646000000002
16.74900 -1.7785067
16.75000 -1.7910091
16.75100 -1.8034706
16.75200 -1.8158899999999998
16.75300 -1.8282660999999998
16.75400 -1.8405978
16.75500 -1.8528837999999999
16.75600 -1.8651228
16.75700 -1.8773135
16.75800 -1.8894546
16.75900 -1.9015448000000001
16.76000 -1.9135829
16.76100 -1.9255674
16.76200 -1.9374968
16.76300 -1.9493699
16.76400 -1.9611854000000002
16.76500 -1.9729419000000001
16.76600 -1.9846378000000002
16.76700 -1.9962720999999999
16.76800 -2.0078434
16.76900 -2.0193504
16.77000 -2.0307917
16.77100 -2.0421661
16.77200 -2.0534724
16.77300 -2.0647094
16.77400 -2.0758756
16.77500 -2.0869698
16.77600 -2.0979909
16.77700 -2.1089375
16.77800 -2.1198083
16.77900 -2.1306019
16.78000 -2.1413172
16.78100 -2.1519525
16.78200 -2.1625066
16.78300 -2.172978
16.78400 -2.1833653
16.78500 -2.1936668
16.78600 -2.203881
16.78700 -2.2140063000000003
16.78800 -2.2240413
16.78900 -2.2339841
16.79000 -2.2438331999999996
16.79100 -2.253587
16.79200 -2.2632437
16.79300 -2.2728017
16.79400 -2.2822592
16.79500 -2.2916147000000002
16.79600 -2.3008667
16.79700 -2.3100131999999998
16.79800 -2.3190527999999997
16.79900 -2.3279838
16.80000 -2.3368048
16.80100 -2.3455141
16.80200 -2.3541104
16.80300 -2.3625921
16.80400 -2.370958
16.80500 -2.3792066
16.80600 -2.3873363000000003
16.80700 -2.395346
16.80800 -2.4032345
16.80900 -2.4110001999999997
16.81000 -2.4186421
16.81100 -2.4261588
16.81200 -2.4335491
16.81300 -2.4408115
16.81400 -2.4479449
16.81500 -2.4549479
16.81600 -2.461819
16.81700 -2.4685569000000003
16.81800 -2.4751604
16.81900 -2.4816278
16.82000 -2.4879579
16.82100 -2.4941489
16.82200 -2.5001995
16.82300 -2.5061082
16.82400 -2.5118733
16.82500 -2.5174933
16.82600 -2.5229665
16.82700 -2.5282914
16.82800 -2.5334665999999997
16.82900 -2.5384903
16.83000 -2.5433611
16.83100 -2.5480775
16.83200 -2.552638
16.83300 -2.5570411
16.83400 -2.5612853
16.83500 -2.5653694000000002
16.83600 -2.5692919
16.83700 -2.5730517
16.83800 -2.5766473000000003
16.83900 -2.5800778
16.84000 -2.5833419
16.84100 -2.5864383
16.84200 -2.5893662
16.84300 -2.5921242
16.84400 -2.5947114
16.84500 -2.5971267
16.84600 -2.5993692
16.84700 -2.6014375
16.84800 -2.6033306
16.84900 -2.6050476
16.85000 -2.6065873
16.85100 -2.6079486999999997
16.85200 -2.6091306000000003
16.85300 -2.6101316999999997
16.85400 -2.6109511
16.85500 -2.6115874
16.85600 -2.6120394
16.85700 -2.612306
16.85800 -2.6123859
16.85900 -2.6122779
16.86000 -2.6119808
16.86100 -2.6114933
16.86200 -2.6108143999999998
16.86300 -2.6099427
16.86400 -2.608877
16.86500 -2.6076164
16.86600 -2.6061596
16.86700 -2.6045056
16.86800 -2.6026534
16.86900 -2.6006019
16.87000 -2.5983503000000003
16.87100 -2.5958978
16.87200 -2.5932433
16.87300 -2.5903864
16.87400 -2.5873261000000003
16.87500 -2.5840620000000003
16.87600 -2.5805932
16.87700 -2.5769193
16.87800 -2.5730398
16.87900 -2.568954
16.88000 -2.5646618
16.88100 -2.5601624
16.88200 -2.5554555
16.88300 -2.5505407
16.88400 -2.5454175
16.88500 -2.5400855
16.88600 -2.5345443
16.88700 -2.5287934
16.88800 -2.5228323
16.88900 -2.5166608
16.89000 -2.5102783
16.89100 -2.5036842
16.89200 -2.4968781
16.89300 -2.4898594
16.89400 -2.4826278999999998
16.89500 -2.4751827
16.89600 -2.4675237
16.89700 -2.4596501
16.89800 -2.4515618
16.89900 -2.4432581
16.90000 -2.4347387
16.90100 -2.4260033
16.90200 -2.4170514
16.90300 -2.4078827
16.90400 -2.3984972
16.90500 -2.3888946
16.90600 -2.3790747000000003
16.90700 -2.3690373
16.90800 -2.3587825
16.90900 -2.3483101
16.91000 -2.3376202
16.91100 -2.3267129
16.91200 -2.3155881
16.91300 -2.3042459
16.91400 -2.2926865000000003
16.91500 -2.2809101
16.91600 -2.2689167
16.91700 -2.2567065
16.91800 -2.2442795
16.91900 -2.2316361
16.92000 -2.2187764
16.92100 -2.2057004
16.92200 -2.1924086
16.92300 -2.1789011
16.92400 -2.165178
16.92500 -2.1512397
16.92600 -2.1370862
16.92700 -2.1227177
16.92800 -2.1081347
16.92900 -2.0933375
16.93000 -2.0783262000000002
16.93100 -2.0631013
16.93200 -2.0476632
16.93300 -2.0320121
16.93400 -2.0161487
16.93500 -2.0000733
16.93600 -1.9837866999999998
16.93700 -1.9672895
16.93800 -1.9505820999999999
16.93900 -1.9336654000000002
16.94000 -1.9165402000000002
16.94100 -1.8992071999999998
16.94200 -1.8816673999999998
16.94300 -1.8639216
16.94400 -1.8459706999999999
16.94500 -1.8278157
16.94600 -1.8094575000000002
16.94700 -1.7908974000000002
[truncated: 321,484 more chars]
