# Supplementary material for: 2D Synthetic dataset of numerical simulations of long-period seismicity in a volcanic edifice and related sensitivity kernels
Source: Data Brief. 2021 Jan 25;34:106673. doi: 10.1016/j.dib.2020.106673 (PMC7841316; doi:10.1016/j.dib.2020.106673)
Supplement: Supplementary Data S1 — Supplementary Raw Research Data. This is open data under the CC BY license http://creativecommons.org/licenses/by/4.0/ [file mmc1.zip › Dataset/OUTPUT_SEISMOGRAMS/9000_3000/disp_X_hetero_13000_2105_SVF7e-1Hz.semd]

-1.714286 0.0
-1.713286 0.0
-1.712286 0.0
-1.711286 0.0
-1.710286 0.0
-1.709286 0.0
-1.708286 0.0
-1.707286 0.0
-1.706286 0.0
-1.705286 0.0
-1.704286 0.0
-1.703286 0.0
-1.702286 0.0
-1.701286 0.0
-1.700286 0.0
-1.699286 0.0
-1.698286 0.0
-1.697286 0.0
-1.696286 0.0
-1.695286 0.0
-1.694286 0.0
-1.693286 0.0
-1.692286 0.0
-1.691286 0.0
-1.690286 0.0
-1.689286 0.0
-1.688286 0.0
-1.687286 0.0
-1.686286 0.0
-1.685286 0.0
-1.684286 0.0
-1.683286 0.0
-1.682286 0.0
-1.681286 0.0
-1.680286 0.0
-1.679286 0.0
-1.678286 0.0
-1.677286 0.0
-1.676286 0.0
-1.675286 0.0
-1.674286 0.0
-1.673286 0.0
-1.672286 0.0
-1.671286 0.0
-1.670286 0.0
-1.669286 0.0
-1.668286 0.0
-1.667286 0.0
-1.666286 0.0
-1.665286 0.0
-1.664286 0.0
-1.663286 0.0
-1.662286 0.0
-1.661286 0.0
-1.660286 0.0
-1.659286 0.0
-1.658286 0.0
-1.657286 0.0
-1.656286 0.0
-1.655286 0.0
-1.654286 0.0
-1.653286 0.0
-1.652286 0.0
-1.651286 0.0
-1.650286 0.0
-1.649286 0.0
-1.648286 0.0
-1.647286 0.0
-1.646286 0.0
-1.645286 0.0
-1.644286 0.0
-1.643286 0.0
-1.642286 0.0
-1.641286 0.0
-1.640286 0.0
-1.639286 0.0
-1.638286 0.0
-1.637286 0.0
-1.636286 0.0
-1.635286 0.0
-1.634286 0.0
-1.633286 0.0
-1.632286 0.0
-1.631286 0.0
-1.630286 0.0
-1.629286 0.0
-1.628286 0.0
-1.627286 0.0
-1.626286 0.0
-1.625286 0.0
-1.624286 0.0
-1.623286 0.0
-1.622286 0.0
-1.621286 0.0
-1.620286 0.0
-1.619286 0.0
-1.618286 0.0
-1.617286 0.0
-1.616286 0.0
-1.615286 0.0
-1.614286 0.0
-1.613286 0.0
-1.612286 0.0
-1.611286 0.0
-1.610286 0.0
-1.609286 0.0
-1.608286 0.0
-1.607286 0.0
-1.606286 0.0
-1.605286 0.0
-1.604286 0.0
-1.603286 0.0
-1.602286 0.0
-1.601286 0.0
-1.600286 0.0
-1.599286 0.0
-1.598286 0.0
-1.597286 0.0
-1.596286 0.0
-1.595286 0.0
-1.594286 0.0
-1.593286 0.0
-1.592286 0.0
-1.591286 0.0
-1.590286 0.0
-1.589286 0.0
-1.588286 -1.2237451e-36
-1.587286 -2.7363385e-36
-1.586286 -4.5734466999999997e-36
-1.585286 -6.719249100000001e-36
-1.584286 -8.6752936e-36
-1.583286 -1.0319198e-35
-1.582286 -1.1300739999999999e-35
-1.581286 -1.0844283e-35
-1.580286 -8.2337899e-36
-1.579286 -3.2723817e-36
-1.578286 3.8102827e-36
-1.577286 1.2770486e-35
-1.576286 2.3396832000000002e-35
-1.575286 3.5041822e-35
-1.574286 4.7596499000000003e-35
-1.573286 6.1263343e-35
-1.572286 7.684755799999999e-35
-1.571286 9.520865700000001e-35
-1.570286 1.1751008000000001e-34
-1.569286 1.4484911e-34
-1.568286 1.7833363e-34
-1.567286 2.1943798e-34
-1.566286 2.694245e-34
-1.565286 3.2962669e-34
-1.564286 4.0143250000000004e-34
-1.563286 4.8618612e-34
-1.562286 5.8503311e-34
-1.561286 6.9892200999999995e-34
-1.560286 8.2896875e-34
-1.559286 9.770052e-34
-1.558286 1.1462709e-33
-1.557286 1.341874e-33
-1.556286 1.5712436e-33
-1.555286 1.8443326000000002e-33
-1.554286 2.1730858e-33
-1.553286 2.5703937e-33
-1.552286 3.0487063e-33
-1.551286 3.6184193e-33
-1.550286 4.2863311e-33
-1.549286 5.0547484999999996e-33
-1.548286 5.9210104000000004e-33
-1.547286 6.8781636e-33
-1.546286 7.9166439e-33
-1.545286 9.0269471e-33
-1.544286 1.0203042000000001e-32
-1.543286 1.1446056e-32
-1.542286 1.2767554e-32
-1.541286 1.4191641e-32
-1.540286 1.5755047e-32
-1.539286 1.7504649e-32
-1.538286 1.9492401000000002e-32
-1.537286 2.1767823e-32
-1.536286 2.4369520000000002e-32
-1.535286 2.731735e-32
-1.534286 3.0607501e-32
-1.533286 3.4212756e-32
-1.532286 3.8089791e-32
-1.531286 4.2194503e-32
-1.530286 4.6505031e-32
-1.529286 5.105059e-32
-1.528286 5.5942809e-32
-1.527286 6.1405006e-32
-1.526286 6.779441e-32
-1.525286 7.561259499999999e-32
-1.524286 8.550079400000001e-32
-1.523286 9.8219083e-32
-1.522286 1.1461137e-31
-1.521286 1.355616e-31
-1.520286 1.619494e-31
-1.519286 1.9461574e-31
-1.518286 2.3434966e-31
-1.517286 2.8190554999999997e-31
-1.516286 3.3805767e-31
-1.515286 4.036923799999999e-31
-1.514286 4.7993326e-31
-1.513286 5.682861e-31
-1.512286 6.7078622999999995e-31
-1.511286 7.901255e-31
-1.510286 9.297355099999999e-31
-1.509286 1.0938054e-30
-1.508286 1.2872179999999998e-30
-1.507286 1.5153959e-30
-1.506286 1.7840595e-30
-1.505286 2.0989083e-30
-1.504286 2.4652470000000004e-30
-1.503286 2.8875869e-30
-1.502286 3.3692554e-30
-1.501286 3.9120533999999996e-30
-1.500286 4.5159974e-30
-1.499286 5.1791852e-30
-1.498286 5.8978166e-30
-1.497286 6.6664042e-30
-1.496286 7.4781935e-30
-1.495286 8.3258137e-30
-1.494286 9.2021577e-30
-1.493286 1.0101473e-29
-1.492286 1.1020614999999999e-29
-1.491286 1.1960385e-29
-1.490286 1.292682e-29
-1.489286 1.3932272e-29
-1.488286 1.4996068e-29
-1.487286 1.614455e-29
-1.486286 1.7410253e-29
-1.485286 1.8830092e-29
-1.484286 2.0442449e-29
-1.483286 2.2283212e-29
-1.482286 2.4380980000000002e-29
-1.481286 2.6751788e-29
-1.480286 2.9393916e-29
-1.479286 3.2283478e-29
-1.478286 3.5371554000000004e-29
-1.477286 3.8583688e-29
-1.476286 4.1822476e-29
-1.475286 4.4973793e-29
-1.474286 4.7917028999999994e-29
-1.473286 5.053930300000001e-29
-1.472286 5.2753445e-29
-1.471286 5.451905700000001e-29
-1.470286 5.5865811e-29
-1.469286 5.6917921e-29
-1.468286 5.791851100000001e-29
-1.467286 5.9252669e-29
-1.466286 6.1467874e-29
-1.465286 6.5290511e-29
-1.464286 7.1637217e-29
-1.463286 8.161972600000001e-29
-1.462286 9.6541677e-29
-1.461286 1.1788581e-28
-1.460286 1.4728948000000001e-28
-1.459286 1.8650653000000002e-28
-1.458286 2.3735285e-28
-1.457286 3.0163357999999997e-28
-1.456286 3.8104959999999998e-28
-1.455286 4.7708176999999995e-28
-1.454286 5.9085221e-28
-1.453286 7.2296311e-28
-1.452286 8.7331557e-28
-1.451286 1.0409127999999999e-27
-1.450286 1.2236541e-27
-1.449286 1.4181282999999999e-27
-1.448286 1.6194192e-27
-1.447286 1.8209352e-27
-1.446286 2.0142766999999998e-27
-1.445286 2.1891594000000002e-27
-1.444286 2.3334044e-27
-1.443286 2.4330097e-27
-1.442286 2.4723105999999998e-27
-1.441286 2.4342328000000002e-27
-1.440286 2.300635e-27
-1.439286 2.0527312e-27
-1.438286 1.6715724e-27
-1.437286 1.1385619e-27
-1.436286 4.3596964e-28
-1.435286 -4.5259433e-28
-1.434286 -1.5417914999999999e-27
-1.433286 -2.8442933999999998e-27
-1.432286 -4.3706886000000006e-27
-1.431286 -6.1295916000000004e-27
-1.430286 -8.127978699999999e-27
-1.429286 -1.0371759e-26
-1.428286 -1.2866573e-26
-1.427286 -1.5618809000000002e-26
-1.426286 -1.8636771e-26
-1.425286 -2.1931975e-26
-1.424286 -2.5520464e-26
-1.423286 -2.9424075999999996e-26
-1.422286 -3.367156e-26
-1.421286 -3.8299433e-26
-1.420286 -4.3352480999999996e-26
-1.419286 -4.8883781e-26
-1.418286 -5.4954191e-26
-1.417286 -6.1631188e-26
-1.416286 -6.898703699999999e-26
-1.415286 -7.7096213e-26
-1.414286 -8.6032109e-26
-1.413286 -9.5863038e-26
-1.412286 -1.0664752e-25
-1.411286 -1.1842903e-25
-1.410286 -1.3123019999999998e-25
-1.409286 -1.4504668e-25
-1.408286 -1.5984078e-25
-1.407286 -1.7553519e-25
-1.406286 -1.920068e-25
-1.405286 -2.0908117e-25
-1.404286 -2.2652773e-25
-1.403286 -2.4405615e-25
-1.402286 -2.6131414e-25
-1.401286 -2.7788687e-25
-1.400286 -2.9329839e-25
-1.399286 -3.0701486e-25
-1.398286 -3.1844976e-25
-1.397286 -3.2697047999999996e-25
-1.396286 -3.3190610000000003e-25
-1.395286 -3.3255537e-25
-1.394286 -3.2819402000000003e-25
-1.393286 -3.1808052e-25
-1.392286 -3.0145863000000003e-25
-1.391286 -2.7755586e-25
-1.390286 -2.4557666e-25
-1.389286 -2.0468914e-25
-1.388286 -1.5400474e-25
-1.387286 -9.255015899999999e-26
-1.386286 -1.9231501000000002e-26
-1.385286 6.7209327e-26
-1.384286 1.6824572000000003e-25
-1.383286 2.8562402e-25
-1.382286 4.214268700000001e-25
-1.381286 5.781409399999999e-25
-1.380286 7.587272700000001e-25
-1.379286 9.6669157e-25
-1.378286 1.2061518e-24
-1.377286 1.4818988999999999e-24
-1.376286 1.7994433e-24
-1.375286 2.1650425e-24
-1.374286 2.5856971999999998e-24
-1.373286 3.0691077e-24
-1.372286 3.6235743e-24
-1.371286 4.2578293000000005e-24
-1.370286 4.9807858e-24
-1.369286 5.8011888e-24
-1.368286 6.727159900000001e-24
-1.367286 7.7656312e-24
-1.366286 8.9216692e-24
-1.365286 1.0197708e-23
-1.364286 1.1592714e-23
-1.363286 1.3101328e-23
-1.362286 1.4713038999999998e-23
-1.361286 1.6411457e-23
-1.360286 1.8173782e-23
-1.359286 1.9970529e-23
-1.358286 2.1765619e-23
-1.357286 2.3516899999999998e-23
-1.356286 2.5177151999999998e-23
-1.355286 2.6695588e-23
-1.354286 2.8019816999999996e-23
-1.353286 2.909819e-23
-1.352286 2.9882373999999995e-23
-1.351286 3.0329919e-23
-1.350286 3.0406525000000005e-23
-1.349286 3.0087678e-23
-1.348286 2.9359246000000003e-23
-1.347286 2.821666e-23
-1.346286 2.6662296e-23
-1.345286 2.4700763e-23
-1.344286 2.2331926999999998e-23
-1.343286 1.954165e-23
-1.342286 1.6290458000000002e-23
-1.341286 1.2500615000000001e-23
-1.340286 8.042330899999999e-24
-1.339286 2.7201684000000004e-24
-1.338286 -3.739054e-24
-1.337286 -1.1695321e-23
-1.336286 -2.1599763e-23
-1.335286 -3.3992556e-23
-1.334286 -4.9492787999999994e-23
-1.333286 -6.8778914e-23
-1.332286 -9.2558924e-23
-1.331286 -1.215299e-22
-1.330286 -1.5632746e-22
-1.329286 -1.9746643999999998e-22
-1.328286 -2.4527518e-22
-1.327286 -2.998268e-22
-1.326286 -3.6087176e-22
-1.325286 -4.2777651e-22
-1.324286 -4.9947430000000005e-22
-1.323286 -5.7443321e-22
-1.322286 -6.5064739e-22
-1.321286 -7.2565611e-22
-1.320286 -7.9659379e-22
-1.319286 -8.6027341e-22
-1.318286 -9.133022100000001e-22
-1.317286 -9.5222745e-22
-1.316286 -9.7370561e-22
-1.315286 -9.746882900000001e-22
-1.314286 -9.5261257e-22
-1.313286 -9.05584e-22
-1.312286 -8.325384e-22
-1.311286 -7.3336777e-22
-1.310286 -6.0899735e-22
-1.309286 -4.614023399999999e-22
-1.308286 -2.9355567e-22
-1.307286 -1.0930358e-22
-1.306286 8.683024499999999e-23
-1.305286 2.8990475000000003e-22
-1.304286 4.9487307e-22
-1.303286 6.969272100000001e-22
-1.302286 8.9185301e-22
-1.301286 1.0763697e-21
-1.300286 1.2484274e-21
-1.299286 1.4074360999999999e-21
-1.298286 1.5544055999999999e-21
-1.297286 1.6919796e-21
-1.296286 1.8243574e-21
-1.295286 1.9571055e-21
-1.294286 2.0968731e-21
-1.293286 2.2510345999999998e-21
-1.292286 2.4272927e-21
-1.291286 2.6332799999999998e-21
-1.290286 2.8762026e-21
-1.289286 3.1625614e-21
-1.288286 3.4979853e-21
-1.287286 3.8871919e-21
-1.286286 4.3340769000000006e-21
-1.285286 4.8419071e-21
-1.284286 5.4135731e-21
-1.283286 6.051831e-21
-1.282286 6.759441100000001e-21
-1.281286 7.5391014e-21
-1.280286 8.3930717e-21
-1.279286 9.3223846e-21
-1.278286 1.0325571e-20
-1.277286 1.1396869e-20
-1.276286 1.2523919e-20
-1.275286 1.3685055e-20
-1.274286 1.4846326999999998e-20
-1.273286 1.5958498e-20
-1.272286 1.6954354e-20
-1.271286 1.7746657e-20
-1.270286 1.822719e-20
-1.269286 1.8267311e-20
-1.268286 1.7720391000000002e-20
-1.267286 1.6426478e-20
-1.266286 1.4219383e-20
-1.265286 1.0936212999999998e-20
-1.264286 6.429203800000001e-21
-1.263286 5.7941881e-22
-1.262286 -6.6882922e-21
-1.261286 -1.5390007e-20
-1.260286 -2.5468204e-20
-1.259286 -3.6779255e-20
-1.258286 -4.9084329e-20
-1.257286 -6.2045003e-20
-1.256286 -7.5224862e-20
-1.255286 -8.809802699999999e-20
-1.254286 -1.0006524000000001e-19
-1.253286 -1.1047764e-19
-1.252286 -1.1866785e-19
-1.251286 -1.2398713000000002e-19
-1.250286 -1.2584718999999999e-19
-1.249286 -1.2376406e-19
-1.248286 -1.1740143e-19
-1.247286 -1.0661008e-19
-1.246286 -9.1460306e-20
-1.245286 -7.2263794e-20
-1.244286 -4.9582262999999995e-20
-1.243286 -2.4220501e-20
-1.242286 2.797605e-21
-1.241286 3.0270299e-20
-1.240286 5.6875442e-20
-1.239286 8.1241914e-20
-1.238286 1.0203124e-19
-1.237286 1.180246e-19
-1.236286 1.2820931e-19
-1.235286 1.3185863e-19
-1.234286 1.2859811e-19
-1.233286 1.1845266e-19
-1.232286 1.0186899e-19
-1.231286 7.9709904e-20
-1.230286 5.3218511000000004e-20
-1.229286 2.395301e-20
-1.228286 -6.305044e-21
-1.227286 -3.5663601e-20
-1.226286 -6.224636599999999e-20
-1.225286 -8.4323056e-20
-1.224286 -1.0043287e-19
-1.223286 -1.0949027e-19
-1.222286 -1.1086248e-19
-1.221286 -1.0440985e-19
-1.220286 -9.0482583e-20
-1.219286 -6.987064499999999e-20
-1.218286 -4.3707901999999997e-20
-1.217286 -1.3335478e-20
-1.216286 1.9866019e-20
-1.215286 5.4661871e-20
-1.214286 9.01495e-20
-1.213286 1.2592668e-19
-1.212286 1.6222221e-19
-1.211286 1.9997061e-19
-1.210286 2.40815e-19
-1.209286 2.8702721e-19
-1.208286 3.4134003999999997e-19
-1.207286 4.0669357e-19
-1.206286 4.8590621e-19
-1.205286 5.8128829e-19
-1.204286 6.9422458e-19
-1.203286 8.2475715e-19
-1.202286 9.7120576e-19
-1.201286 1.1298634000000001e-18
-1.200286 1.2948048e-18
-1.199286 1.4578394e-18
-1.198286 1.6086366000000002e-18
-1.197286 1.7350349000000002e-18
-1.196286 1.8235415e-18
-1.195286 1.8600067e-18
-1.194286 1.8304497e-18
-1.193286 1.7219921e-18
-1.192286 1.5238492000000001e-18
-1.191286 1.2283128e-18
-1.190286 8.3165845e-19
-1.189286 3.3490762e-19
-1.188286 -2.5562325e-19
-1.187286 -9.2804244e-19
-1.186286 -1.6649155e-18
-1.185286 -2.4436351999999998e-18
-1.184286 -3.2371332e-18
-1.183286 -4.0149156e-18
-1.182286 -4.7443787000000005e-18
-1.181286 -5.3923449e-18
-1.180286 -5.9267355000000006e-18
-1.179286 -6.3182899e-18
-1.178286 -6.5422263999999995e-18
-1.177286 -6.5797507e-18
-1.176286 -6.419308e-18
-1.175286 -6.0575115e-18
-1.174286 -5.4996719e-18
-1.173286 -4.759901e-18
-1.172286 -3.8607714999999996e-18
-1.171286 -2.8325485e-18
-1.170286 -1.7120324000000001e-18
-1.169286 -5.4107495e-19
-1.168286 6.3515544e-19
-1.167286 1.7700715e-18
-1.166286 2.8176376e-18
-1.165286 3.7343243e-18
-1.164286 4.4809727999999995e-18
-1.163286 5.0244983e-18
-1.162286 5.3393898000000005e-18
-1.161286 5.4089718e-18
-1.160286 5.2264092e-18
-1.159286 4.7954484e-18
-1.158286 4.1308899e-18
-1.157286 3.2587889e-18
-1.156286 2.2163728e-18
-1.155286 1.0516492e-18
-1.154286 -1.7733165e-19
-1.153286 -1.4036124e-18
-1.152286 -2.5529228e-18
-1.151286 -3.5457986000000004e-18
-1.150286 -4.3002729e-18
-1.149286 -4.7351806e-18
-1.148286 -4.7740574e-18
-1.147286 -4.3495832e-18
-1.146286 -3.4084342e-18
-1.145286 -1.9163494e-18
-1.144286 1.3686974e-19
-1.143286 2.7327698e-18
-1.142286 5.8204809e-18
-1.141286 9.3142101e-18
-1.140286 1.3092436e-17
-1.139286 1.6999216e-17
-1.138286 2.0847915000000002e-17
-1.137286 2.4427570999999998e-17
-1.136286 2.7511921e-17
-1.135286 2.9870901000000004e-17
-1.134286 3.1284255e-17
-1.133286 3.1556594000000003e-17
-1.132286 3.0533079e-17
-1.131286 2.8114688e-17
-1.130286 2.4271881e-17
-1.129286 1.9055459000000002e-17
-1.128286 1.2603394000000002e-17
-1.127286 5.142588e-18
-1.126286 -3.0153115e-18
-1.125286 -1.1484499000000001e-17
-1.124286 -1.9822116999999998e-17
-1.123286 -2.7551444999999998e-17
-1.122286 -3.4190301e-17
-1.121286 -3.9283174e-17
-1.120286 -4.2435252e-17
-1.119286 -4.3346024000000004e-17
-1.118286 -4.184001e-17
-1.117286 -3.7891977999999997e-17
-1.116286 -3.16442e-17
-1.115286 -2.341359e-17
-1.114286 -1.3687054000000001e-17
-1.113286 -3.1041442e-18
-1.112286 7.573110600000001e-18
-1.111286 1.7502321e-17
-1.110286 2.5812985e-17
-1.109286 3.1666069e-17
-1.108286 3.4317322e-17
-1.107286 3.3180081e-17
-1.106286 2.7882903999999996e-17
-1.105286 1.8317372e-17
-1.104286 4.6715694e-18
-1.103286 -1.2554495e-17
-1.102286 -3.2554368e-17
-1.101286 -5.4243061000000006e-17
-1.100286 -7.6307417e-17
-1.099286 -9.7277278e-17
-1.098286 -1.1561421e-16
-1.097286 -1.298128e-16
-1.096286 -1.3850851e-16
-1.095286 -1.4058462e-16
-1.094286 -1.3527075e-16
-1.093286 -1.2222501e-16
-1.092286 -1.015927e-16
-1.091286 -7.4035322e-17
-1.090286 -4.0725647999999997e-17
-1.089286 -3.3064513e-18
-1.088286 3.6186916000000004e-17
-1.087286 7.5437357e-17
-1.086286 1.1198486e-16
-1.085286 1.4338562e-16
-1.084286 1.673816e-16
-1.083286 1.8206942000000002e-16
-1.082286 1.8605657999999998e-16
-1.081286 1.785932e-16
-1.080286 1.5966849e-16
-1.079286 1.3006288e-16
-1.078286 9.1349122e-17
-1.077286 4.5839336000000006e-17
-1.076286 -3.5219373e-18
-1.075286 -5.3314581999999995e-17
-1.074286 -9.984182699999999e-17
-1.073286 -1.3936026000000001e-16
-1.072286 -1.6832691999999998e-16
-1.071286 -1.8364789e-16
-1.070286 -1.8291168e-16
-1.069286 -1.6459093e-16
-1.068286 -1.2819765e-16
-1.067286 -7.4379176e-17
-1.066286 -4.9460599e-18
-1.065286 7.7173154e-17
-1.064286 1.6805039e-16
-1.063286 2.6294496000000003e-16
-1.062286 3.5654991999999996e-16
-1.061286 4.4328377000000004e-16
-1.060286 5.176115800000001e-16
-1.059286 5.7437511e-16
-1.058286 6.0911289e-16
-1.057286 6.1834923e-16
-1.056286 5.9983453e-16
-1.055286 5.5272068e-16
-1.054286 4.7765995e-16
-1.053286 3.7682023e-16
-1.052286 2.5381421e-16
-1.051286 1.1354598e-16
-1.050286 -3.8017446e-17
-1.049286 -1.9413706000000002e-16
-1.048286 -3.4763944e-16
-1.047286 -4.9128258e-16
-1.046286 -6.1813023e-16
-1.045286 -7.219150099999999e-16
-1.044286 -7.973715e-16
-1.043286 -8.4052229e-16
-1.042286 -8.489037800000001e-16
-1.041286 -8.2172064e-16
-1.040286 -7.5992272e-16
-1.039286 -6.66202e-16
-1.038286 -5.449099e-16
-1.037286 -4.0189939e-16
-1.036286 -2.4429919e-16
-1.035286 -8.0228697e-17
-1.034286 8.1535322e-17
-1.033286 2.3192862e-16
-1.032286 3.6199346999999996e-16
-1.031286 4.632838e-16
-1.030286 5.282685600000001e-16
-1.029286 5.5071973e-16
-1.028286 5.2607198e-16
-1.027286 4.5173955e-16
-1.026286 3.2737701e-16
-1.025286 1.5506965999999999e-16
-1.024286 -6.056021400000001e-17
-1.023286 -3.1234379e-16
-1.022286 -5.9066453e-16
-1.021286 -8.8367374e-16
-1.020286 -1.1776278e-15
-1.019286 -1.457347e-15
-1.018286 -1.7067905999999998e-15
-1.017286 -1.9097329000000002e-15
-1.016286 -2.0505217e-15
-1.015286 -2.1148886999999998e-15
-1.014286 -2.0907768e-15
-1.013286 -1.9691389e-15
-1.012286 -1.7446659000000002e-15
-1.011286 -1.4163902999999999e-15
-1.010286 -9.8812026e-16
-1.009286 -4.6865948e-16
-1.008286 1.2822144e-16
-1.007286 7.840865699999999e-16
-1.006286 1.4764171000000002e-15
-1.005286 2.1794666e-15
-1.004286 2.8653615999999998e-15
-1.003286 3.5054032e-15
-1.002286 4.0715027999999995e-15
-1.001286 4.5376773000000005e-15
-1.000286 4.8815117999999996e-15
-0.9992857 5.0854971e-15
-0.9982857 5.1381469e-15
-0.9972857 5.0348078e-15
-0.9962857 4.7780942999999995e-15
-0.9952857 4.3778924e-15
-0.9942857 3.8509122000000005e-15
-0.9932857 3.2197902999999998e-15
-0.9922857 2.5117844e-15
-0.9912857 1.7571241999999999e-15
-0.9902857 9.8712053e-16
-0.9892857 2.3215149e-16
-0.9882857 -4.8033522e-16
-0.9872857 -1.1276598e-15
-0.9862857 -1.6934447999999999e-15
-0.9852857 -2.1687212e-15
-0.9842857 -2.5524989e-15
-0.9832857 -2.8517362999999996e-15
-0.9822857 -3.0806774000000003e-15
-0.9812857 -3.2595747e-15
-0.9802857 -3.4128625e-15
-0.9792857 -3.5668895e-15
-0.9782857 -3.7473601e-15
-0.9772857 -3.9766675e-15
-0.9762857 -4.2713145e-15
-0.9752857 -4.6396289e-15
-0.9742857 -5.0799716e-15
-0.9732857 -5.5796059e-15
-0.9722857 -6.114361600000001e-15
-0.9712857 -6.6491782e-15
-0.9702857 -7.139548700000001e-15
-0.9692857 -7.5338234e-15
-0.9682857 -7.7762694e-15
-0.9672857 -7.8107211e-15
-0.9662857 -7.584601699999999e-15
-0.9652857 -7.0530634e-15
-0.9642857 -6.182971900000001e-15
-0.9632857 -4.9564517e-15
-0.9622857 -3.3737269e-15
-0.9612857 -1.4550352000000001e-15
-0.9602857 7.585700299999999e-16
-0.9592857 3.2056326e-15
-0.9582857 5.8059615e-15
-0.9572857 8.4635075e-15
-0.9562857 1.1070322000000001e-14
-0.9552857 1.3511400000000001e-14
-0.9542857 1.5670155e-14
-0.9532857 1.7434216e-14
-0.9522857 1.870123e-14
-0.9512857 1.9384326e-14
-0.9502857 1.9416945000000002e-14
-0.9492857 1.8756749e-14
-0.9482857 1.7388407000000002e-14
-0.9472857 1.5325101999999998e-14
-0.9462857 1.2608701e-14
-0.9452857 9.308593000000001e-15
-0.9442857 5.5192955e-15
-0.9432857 1.3569795e-15
-0.9422857 -3.0448717e-15
-0.9412857 -7.5404177e-15
-0.9402857 -1.1976769e-14
-0.9392857 -1.6199385e-14
-0.9382857 -2.0057322e-14
-0.9372857 -2.3408134e-14
-0.9362857 -2.6122263e-14
-0.9352857 -2.8086837000000002e-14
-0.9342857 -2.9208814e-14
-0.9332857 -2.9417489e-14
-0.9322857 -2.8666414e-14
-0.9312857 -2.6934787e-14
-0.9302857 -2.4228387e-14
-0.9292857 -2.0580148999999998e-14
-0.9282857 -1.6050385e-14
-0.9272857 -1.0726692e-14
-0.9262857 -4.7234953999999996e-15
-0.9252857 1.8188406e-15
-0.9242857 8.7354667e-15
-0.9232857 1.5839193e-14
-0.9222857 2.2923490999999998e-14
-0.9212857 2.9766472e-14
-0.9202857 3.6135963e-14
-0.9192857 4.1795708000000005e-14
-0.9182857 4.6512649e-14
-0.9172857 5.0065153e-14
-0.9162857 5.2251964000000004e-14
-0.9152857 5.2901505999999994e-14
-0.9142857 5.1881095999999994e-14
-0.9132857 4.9105634e-14
-0.9122857 4.4545129e-14
-0.9112857 3.8230594e-14
-0.9102857 3.0257759e-14
-0.9092857 2.0788196000000002e-14
-0.9082857 1.0047547e-14
-0.9072857 -1.6793054999999999e-15
-0.9062857 -1.4056093999999998e-14
-0.9052857 -2.6705832e-14
-0.9042857 -3.9223899e-14
-0.9032857 -5.1192961e-14
-0.9022857 -6.2199038e-14
-0.9012857 -7.1847881e-14
-0.9002857 -7.9780832e-14
-0.8992857 -8.5689305e-14
-0.8982857 -8.9327121e-14
-0.8972857 -9.052002899999999e-14
-0.8962857 -8.917197600000001e-14
-0.8952857 -8.52678e-14
-0.8942857 -7.8872325e-14
-0.8932857 -7.0126069e-14
-0.8922857 -5.923790600000001e-14
-0.8912857 -4.6475337e-14
-0.8902857 -3.2153024e-14
-0.8892857 -1.6620458000000002e-14
-0.8882857 -2.4952193e-16
-0.8872857 1.6577234e-14
-0.8862857 3.3476973e-14
-0.8852857 5.0075100000000005e-14
-0.8842857 6.601165999999999e-14
-0.8832857 8.0945534e-14
-0.8822857 9.4556617e-14
-0.8812857 1.0654633999999999e-13
-0.8802857 1.1663714e-13
-0.8792857 1.2457152e-13
-0.8782857 1.3011148e-13
-0.8772857 1.3303901000000002e-13
-0.8762857 1.3315821000000002e-13
-0.8752857 1.3029964999999998e-13
-0.8742857 1.2432711e-13
-0.8732857 1.1514659e-13
-0.8722857 1.0271733e-13
-0.8712857 8.706436200000001e-14
-0.8702857 6.8291354e-14
-0.8692857 4.6593064000000004e-14
-0.8682857 2.2265889e-14
-0.8672857 -4.2845765e-15
-0.8662857 -3.2540258e-14
-0.8652857 -6.1872559e-14
-0.8642857 -9.155034899999999e-14
-0.8632857 -1.2075438e-13
-0.8622857 -1.4859816e-13
-0.8612857 -1.7415472e-13
-0.8602857 -1.9648867e-13
-0.8592857 -2.1469189e-13
-0.8582857 -2.2792147e-13
-0.8572857 -2.3543793e-13
-0.8562857 -2.3664176e-13
-0.8552857 -2.3110602e-13
-0.8542857 -2.1860345000000002e-13
-0.8532857 -1.9912624e-13
-0.8522857 -1.7289724e-13
-0.8512857 -1.4037185999999998e-13
-0.8502857 -1.0223038999999999e-13
-0.8492857 -5.936107e-14
-0.8482857 -1.2834662999999999e-14
-0.8472857 3.6128205e-14
-0.8462857 8.6195269e-14
-0.8452857 1.3596454999999998e-13
-0.8442857 1.8400804000000002e-13
-0.8432857 2.289151e-13
-0.8422857 2.6933392e-13
-0.8412857 3.0400942e-13
-0.8402857 3.3181654e-13
-0.8392857 3.5178822e-13
-0.8382857 3.6313776e-13
-0.8372857 3.6527566999999997e-13
-0.8362857 3.5782161e-13
-0.8352857 3.4061207e-13
-0.8342857 3.1370456e-13
-0.8332857 2.7737928e-13
-0.8322857 2.3213868e-13
-0.8312857 1.7870558999999998e-13
-0.8302857 1.1801976e-13
-0.8292857 5.1232517999999995e-14
-0.8282857 -2.0300958e-14
-0.8272857 -9.503307300000001e-14
-0.8262857 -1.7123998000000001e-13
-0.8252857 -2.4704387e-13
-0.8242857 -3.2044275e-13
-0.8232857 -3.8934848e-13
-0.8222857 -4.5163382e-13
-0.8212857 -5.0518832e-13
-0.8202857 -5.4798225e-13
-0.8192857 -5.781370900000001e-13
-0.8182857 -5.940000200000001e-13
-0.8172857 -5.9421953e-13
-0.8162857 -5.7781822e-13
-0.8152857 -5.4425907e-13
-0.8142857 -4.935006200000001e-13
-0.8132857 -4.2603758e-13
-0.8122857 -3.4292281e-13
-0.8112857 -2.4576826e-13
-0.8102857 -1.367232e-13
-0.8092857 -1.8429019e-14
-0.8082857 1.0604837999999999e-13
-0.8072857 2.3330661000000003e-13
-0.8062857 3.5971173e-13
-0.8052857 4.815157399999999e-13
-0.8042857 5.9498123e-13
-0.8032857 6.9650765e-13
-0.8022857 7.8275365e-13
-0.8012857 8.507496399999999e-13
-0.8002857 8.9799621e-13
-0.7992857 9.2254458e-13
-0.7982857 9.2305653e-13
-0.7972857 8.9884265e-13
-0.7962857 8.4987881e-13
-0.7952857 7.768024000000001e-13
-0.7942857 6.808906100000001e-13
-0.7932857 5.640231e-13
-0.7922857 4.2863306000000004e-13
-0.7912857 2.7764946e-13
-0.7902857 1.1443308e-13
-0.7892857 -5.7291313e-14
-0.7882857 -2.3350543e-13
-0.7872857 -4.0997038000000003e-13
-0.7862857 -5.8230254e-13
-0.7852857 -7.4605366e-13
-0.7842857 -8.967965600000001e-13
-0.7832857 -1.0302182e-12
-0.7822857 -1.1422212e-12
-0.7812857 -1.2290335e-12
-0.7802857 -1.2873258e-12
-0.7792857 -1.3143347e-12
-0.7782857 -1.3079856e-12
-0.7772857 -1.2670122e-12
-0.7762857 -1.1910647e-12
-0.7752857 -1.0807979999999999e-12
-0.7742857 -9.3793424e-13
-0.7732857 -7.6528885e-13
-0.7722857 -5.667561e-13
-0.7712857 -3.4724747e-13
-0.7702857 -1.1258041999999999e-13
-0.7692857 1.306821e-13
-0.7682857 3.7543833000000005e-13
-0.7672857 6.142940000000001e-13
-0.7662857 8.3983859e-13
-0.7652857 1.0449392e-12
-0.7642857 1.2230382999999998e-12
-0.7632857 1.368438e-12
-0.7622857 1.4765566e-12
-0.7612857 1.5441409e-12
-0.7602857 1.5694204e-12
-0.7592857 1.5521933e-12
-0.7582857 1.4938353000000001e-12
-0.7572857 1.3972293e-12
-0.7562857 1.2666168e-12
-0.7552857 1.107377e-12
-0.7542857 9.257445e-13
-0.7532857 7.2848162e-13
-0.7522857 5.225228100000001e-13
-0.7512857 3.1461237e-13
-0.7502857 1.1095828000000001e-13
-0.7492857 -8.307615000000001e-14
-0.7482857 -2.6322214e-13
-0.7472857 -4.264791e-13
-0.7462857 -5.7119895e-13
-0.7452857 -6.9707313e-13
-0.7442857 -8.050211299999999e-13
-0.7432857 -8.9698587e-13
-0.7422857 -9.7564855e-13
-0.7412857 -1.0440809e-12
-0.7402857 -1.1053602e-12
-0.7392857 -1.1621743000000001e-12
-0.7382857 -1.2164479e-12
-0.7372857 -1.2690211e-12
-0.7362857 -1.3194077999999999e-12
-0.7352857 -1.3656595e-12
-0.7342857 -1.4043513e-12
-0.7332857 -1.4307003000000001e-12
-0.7322857 -1.4388159e-12
-0.7312857 -1.4220719000000001e-12
-0.7302857 -1.3735801e-12
-0.7292857 -1.2867365e-12
-0.7282857 -1.1558042e-12
-0.7272857 -9.7649007e-13
-0.7262857 -7.464737899999999e-13
-0.7252857 -4.6584733e-13
-0.7242857 -1.3742728e-13
-0.7232857 2.3308847e-13
-0.7222857 6.371392e-13
-0.7212857 1.0635016e-12
-0.7202857 1.4986663999999999e-12
-0.7192857 1.9273725e-12
-0.7182857 2.3332686e-12
-0.7172857 2.6996637e-12
-0.7162857 3.0103209e-12
-0.7152857 3.2502457e-12
-0.7142857 3.4064213e-12
-0.7132857 3.4684508e-12
-0.7122857 3.4290669e-12
-0.7112857 3.2844871000000002e-12
-0.7102857 3.0346029e-12
-0.7092857 2.6829955e-12
-0.7082857 2.2367945e-12
-0.7072857 1.7063953e-12
-0.7062857 1.1050626e-12
-0.7052857 4.4845054e-13
-0.7042857 -2.4592719e-13
-0.7032857 -9.5925016e-13
-0.7022857 -1.6719393999999999e-12
-0.7012857 -2.3641833e-12
-0.7002857 -3.0164300000000003e-12
-0.6992857 -3.6098416e-12
-0.6982857 -4.1267123e-12
-0.6972857 -4.550858e-12
-0.6962857 -4.8679851e-12
-0.6952857 -5.0660471e-12
-0.6942857 -5.1355933e-12
-0.6932857 -5.0701122e-12
-0.6922857 -4.8663595e-12
-0.6912857 -4.5246599e-12
-0.6902857 -4.0491623999999995e-12
-0.6892857 -3.4480218e-12
-0.6882857 -2.7334804e-12
-0.6872857 -1.9218207e-12
-0.6862857 -1.033163e-12
-0.6852857 -9.1090463e-14
-0.6842857 8.779091599999999e-13
-0.6832857 1.8451818000000003e-12
-0.6822857 2.7808122e-12
-0.6812857 3.6546656e-12
-0.6802857 4.437528e-12
-0.6792857 5.1022927e-12
-0.6782857 5.6251356e-12
-0.6772857 5.9866167999999996e-12
-0.6762857 6.1726462e-12
-0.6752857 6.1752524e-12
-0.6742857 5.9931105e-12
-0.6732857 5.6317808e-12
-0.6722857 5.1036435e-12
-0.6712857 4.427511e-12
-0.6702857 3.6279325999999998e-12
-0.6692857 2.7342142e-12
-0.6682857 1.7791958e-12
-0.6672857 7.978388e-13
-0.6662857 -1.7430431e-13
-0.6652857 -1.1026678e-12
-0.6642857 -1.9552141e-12
-0.6632857 -2.7038608e-12
-0.6622857 -3.3257156000000004e-12
-0.6612857 -3.8040517e-12
-0.6602857 -4.1289671e-12
-0.6592857 -4.2976863e-12
-0.6582857 -4.3144836e-12
-0.6572857 -4.1902259e-12
-0.6562857 -3.9415574e-12
-0.6552857 -3.5897656000000002e-12
-0.6542857 -3.1593963e-12
-0.6532857 -2.6766937e-12
-0.6522857 -2.1679658e-12
-0.6512857 -1.6579724999999999e-12
-0.6502857 -1.1684455e-12
-0.6492857 -7.168370399999999e-13
-0.6482857 -3.1538637e-13
-0.6472857 2.942652e-14
-0.6462857 3.1699653e-13
-0.6452857 5.5226226e-13
-0.6442857 7.4494337e-13
-0.6432857 9.0839371e-13
-0.6422857 1.0581478999999999e-12
-0.6412857 1.2102613e-12
-0.6402857 1.3795636e-12
-0.6392857 1.5779556000000002e-12
-0.6382857 1.8128787000000001e-12
-0.6372857 2.086077e-12
-0.6362857 2.3927546999999998e-12
-0.6352857 2.721205e-12
-0.6342857 3.05295e-12
-0.6332857 3.3634034999999996e-12
-0.6322857 3.6230221999999997e-12
-0.6312857 3.7988838e-12
-0.6302857 3.8565993e-12
-0.6292857 3.7624411000000005e-12
-0.6282857 3.4855619000000002e-12
-0.6272857 3.0001686999999998e-12
-0.6262857 2.2875268e-12
-0.6252857 1.3376816e-12
-0.6242857 1.5080811000000002e-13
-0.6232857 -1.261878e-12
-0.6222857 -2.8776843e-12
-0.6212857 -4.6624898e-12
-0.6202857 -6.571264e-12
-0.6192857 -8.5490215e-12
-0.6182857 -1.0532166e-11
-0.6172857 -1.2450169e-11
-0.6162857 -1.4227527999999999e-11
-0.6152857 -1.5785955e-11
-0.6142857 -1.7046741e-11
-0.6132857 -1.7933271999999998e-11
-0.6122857 -1.8373634999999998e-11
-0.6112857 -1.8303321e-11
-0.6102857 -1.7667934000000002e-11
-0.6092857 -1.6425896999999998e-11
-0.6082857 -1.4551068999999999e-11
-0.6072857 -1.2035174e-11
-0.6062857 -8.8899496e-12
-0.6052857 -5.1488707000000005e-12
-0.6042857 -8.6829957e-13
-0.6032857 3.8720932e-12
-0.6022857 8.9697869e-12
-0.6012857 1.430088e-11
-0.6002857 1.9722658e-11
-0.5992857 2.5077304e-11
-0.5982857 3.0196716e-11
-0.5972857 3.4908331e-11
-0.5962857 3.9041752e-11
-0.5952857 4.2435911999999997e-11
-0.5942857 4.4946439e-11
-0.5932857 4.6452805e-11
-0.5922857 4.6864834e-11
-0.5912857 4.6128146e-11
-0.5902857 4.4228133e-11
-0.5892857 4.1192096000000003e-11
-0.5882857 3.7089342e-11
-0.5872857 3.2029097e-11
-0.5862857 2.6156238999999997e-11
-0.5852857 1.9645026e-11
-0.5842857 1.2691114e-11
-0.5832857 5.5022904e-12
-0.5822857 -1.7115236e-12
-0.5812857 -8.748428e-12
-0.5802857 -1.5424207e-11
-0.5792857 -2.1580917999999998e-11
-0.5782857 -2.7093849000000002e-11
-0.5772857 -3.1876427e-11
-0.5762857 -3.5882782e-11
-0.5752857 -3.9107839e-11
-0.5742857 -4.1584981e-11
-0.5732857 -4.3381482e-11
-0.5722857 -4.4592097e-11
-0.5712857 -4.5331227000000004e-11
-0.5702857 -4.572427e-11
-0.5692857 -4.5898707e-11
-0.5682857 -4.5975523e-11
-0.5672857 -4.6061451e-11
-0.5662857 -4.6242529e-11
-0.5652857 -4.6579201e-11
-0.5642857 -4.710321800000001e-11
-0.5632857 -4.7816330000000004e-11
-0.5622857 -4.8690705999999996e-11
-0.5612857 -4.967089e-11
-0.5602857 -5.0677030000000004e-11
-0.5592857 -5.1609026e-11
-0.5582857 -5.2351304e-11
-0.5572857 -5.2777872000000004e-11
-0.5562857 -5.2757375e-11
-0.5552857 -5.2157947e-11
-0.5542857 -5.0851651e-11
-0.5532857 -4.8718495e-11
-0.5522857 -4.5649915e-11
-0.5512857 -4.1551799e-11
-0.5502857 -3.6347086e-11
-0.5492857 -2.9977989000000005e-11
-0.5482857 -2.2407916e-11
-0.5472857 -1.3623159e-11
-0.5462857 -3.6343456e-12
-0.5452857 7.5223173e-12
-0.5442857 1.978406e-11
-0.5432857 3.3060864e-11
-0.5422857 4.7235132000000004e-11
-0.5412857 6.2161815e-11
-0.5402857 7.7669078e-11
-0.5392857 9.3559535e-11
-0.5382857 1.0961219999999999e-10
-0.5372857 1.2558515e-10
-0.5362857 1.4121902e-10
-0.5352857 1.5624123999999999e-10
-0.5342857 1.7037113e-10
-0.5332857 1.8332579e-10
-0.5322857 1.9482671000000001e-10
-0.5312857 2.0460684e-10
-0.5302857 2.1241817000000002e-10
-0.5292857 2.1803935e-10
-0.5282857 2.2128308e-10
-0.5272857 2.2200279999999997e-10
-0.5262857 2.2009816e-10
-0.5252857 2.1551900999999998e-10
-0.5242857 2.08267e-10
-0.5232857 1.9839471000000002e-10
-0.5222857 1.8600190999999998e-10
-0.5212857 1.7122865e-10
-0.5202857 1.5424554e-10
-0.5192857 1.3524148e-10
-0.5182857 1.1440946000000001e-10
-0.5172857 9.193141e-11
-0.5162857 6.7963284e-11
-0.5152857 4.2621706e-11
-0.5142857 1.5973524e-11
-0.5132857 -1.1970363e-11
-0.5122857 -4.1255814e-11
-0.5112857 -7.1980074e-11
-0.5102857 -1.0427991e-10
-0.5092857 -1.3831342e-10
-0.5082857 -1.7423633e-10
-0.5072857 -2.1217414e-10
-0.5062857 -2.5219187e-10
-0.5052857 -2.9426381000000004e-10
-0.5042857 -3.3824561999999997e-10
-0.5032857 -3.8385128e-10
-0.5022857 -4.3063717000000003e-10
-0.5012857 -4.779951200000001e-10
-0.5002857 -5.251557399999999e-10
-0.4992857 -5.712024600000001e-10
-0.4982857 -6.1509586e-10
-0.4972857 -6.5570722e-10
-0.4962857 -6.9185937e-10
-0.4952857 -7.2237208e-10
-0.4942857 -7.4610899e-10
-0.4932857 -7.6202317e-10
-0.4922857 -7.6919764e-10
-0.4912857 -7.6687892e-10
-0.4902857 -7.545008e-10
-0.4892857 -7.316975200000001e-10
-0.4882857 -6.9830535e-10
-0.4872857 -6.5435357e-10
-0.4862857 -6.0004601e-10
-0.4852857 -5.3573513e-10
-0.4842857 -4.6189129e-10
-0.4832857 -3.7907013e-10
-0.4822857 -2.8788096000000003e-10
-0.4812857 -1.8895868e-10
-0.4802857 -8.2941656e-11
-0.4792857 2.9542956e-11
-0.4782857 1.4788554e-10
-0.4772857 2.714919e-10
-0.4762857 3.9977323e-10
-0.4752857 5.321293799999999e-10
-0.4742857 6.6792722e-10
-0.4732857 8.0647607e-10
-0.4722857 9.4700194e-10
-0.4712857 1.0886235e-09
-0.4702857 1.2303307e-09
-0.4692857 1.3709684e-09
-0.4682857 1.5092263e-09
-0.4672857 1.6436345e-09
-0.4662857 1.7725682e-09
-0.4652857 1.8942584e-09
-0.4642857 2.00681e-09
-0.4632857 2.1082277e-09
-0.4622857 2.1964467e-09
-0.4612857 2.2693696e-09
-0.4602857 2.3249069e-09
-0.4592857 2.3610202e-09
-0.4582857 2.3757678e-09
-0.4572857 2.3673494000000003e-09
-0.4562857 2.3341495e-09
-0.4552857 2.2747786000000003e-09
-0.4542857 2.1881082e-09
-0.4532857 2.0733006e-09
-0.4522857 1.9298312999999997e-09
-0.4512857 1.7575034999999999e-09
-0.4502857 1.5564546e-09
-0.4492857 1.3271536e-09
-0.4482857 1.0703921e-09
-0.4472857 7.8726929e-10
-0.4462857 4.7917174e-10
-0.4452857 1.4775187e-10
-0.4442857 -2.0509475e-10
-0.4432857 -5.772504399999999e-10
-0.4422857 -9.6639337e-10
-0.4412857 -1.3700116e-09
-0.4402857 -1.7854128e-09
-0.4392857 -2.2097306999999998e-09
-0.4382857 -2.6399275e-09
-0.4372857 -3.0727962e-09
-0.4362857 -3.5049633e-09
-0.4352857 -3.9328939000000005e-09
-0.4342857 -4.3529021e-09
-0.4332857 -4.7611675e-09
-0.4322857 -5.1537576e-09
-0.4312857 -5.5266568999999994e-09
-0.4302857 -5.8758005e-09
-0.4292857 -6.1971101999999996e-09
-0.4282857 -6.4865327999999996e-09
-0.4272857 -6.7400745e-09
-0.4262857 -6.9538271e-09
-0.4252857 -7.123991e-09
-0.4242857 -7.2468816e-09
-0.4232857 -7.318932999999999e-09
-0.4222857 -7.3366875e-09
-0.4212857 -7.2967785000000005e-09
-0.4202857 -7.1959147e-09
-0.4192857 -7.0308634e-09
-0.4182857 -6.7984438e-09
-0.4172857 -6.495534e-09
-0.4162857 -6.119099e-09
-0.4152857 -5.6662425e-09
-0.4142857 -5.1342826e-09
-0.4132857 -4.520856599999999e-09
-0.4122857 -3.8240498e-09
-0.4112857 -3.042543e-09
-0.4102857 -2.1757743e-09
-0.4092857 -1.2241073e-09
-0.4082857 -1.8899176999999999e-10
-0.4072857 9.2688713e-10
-0.4062857 2.119485e-09
-0.4052857 3.3833058000000003e-09
-0.4042857 4.7113487e-09
-0.4032857 6.095098000000001e-09
-0.4022857 7.5245601e-09
-0.4012857 8.9883399e-09
-0.4002857 1.0473762999999999e-08
-0.3992857 1.196703e-08
-0.3982857 1.3453401999999999e-08
-0.3972857 1.4917405e-08
-0.3962857 1.6343042e-08
-0.3952857 1.7714016e-08
-0.3942857 1.9013945e-08
-0.3932857 2.0226563e-08
-0.3922857 2.1335914e-08
-0.3912857 2.2326514e-08
-0.3902857 2.3183508e-08
-0.3892857 2.3892785000000002e-08
-0.3882857 2.4441091e-08
-0.3872857 2.4816099e-08
-0.3862857 2.5006483e-08
-0.3852857 2.5001959e-08
-0.3842857 2.4793317e-08
-0.3832857 2.4372445999999998e-08
-0.3822857 2.3732338e-08
-0.3812857 2.2867111999999998e-08
-0.3802857 2.1772006e-08
-0.3792857 2.0443396999999997e-08
-0.3782857 1.8878808e-08
-0.3772857 1.7076938e-08
-0.3762857 1.5037695e-08
-0.3752857 1.2762247000000001e-08
-0.3742857 1.0253089000000001e-08
-0.3732857 7.514122000000001e-09
-0.3722857 4.5507549e-09
-0.3712857 1.3700149e-09
-0.3702857 -2.0193304e-09
-0.3692857 -5.6066436e-09
-0.3682857 -9.379286200000001e-09
-0.3672857 -1.3322496e-08
-0.3662857 -1.7419267e-08
-0.3652857 -2.1650257999999998e-08
-0.3642857 -2.5993713000000002e-08
-0.3632857 -3.0425409e-08
-0.3622857 -3.4918649e-08
-0.3612857 -3.9444262e-08
-0.3602857 -4.3970672e-08
-0.3592857 -4.8463972e-08
-0.3582857 -5.2888055e-08
-0.3572857 -5.7204785e-08
-0.3562857 -6.1374189e-08
-0.3552857 -6.5354705e-08
-0.3542857 -6.9103473e-08
-0.3532857 -7.2576639e-08
-0.3522857 -7.5729739e-08
-0.3512857 -7.8518109e-08
-0.3502857 -8.0897317e-08
-0.3492857 -8.282367599999999e-08
-0.3482857 -8.4254748e-08
-0.3472857 -8.5149893e-08
-0.3462857 -8.5470853e-08
-0.3452857 -8.51823e-08
-0.3442857 -8.4252427e-08
-0.3432857 -8.265345599999999e-08
-0.3422857 -8.0362172e-08
-0.3412857 -7.736034e-08
-0.3402857 -7.363510900000001e-08
-0.3392857 -6.9179296e-08
-0.3382857 -6.3991601e-08
-0.3372857 -5.8076727e-08
-0.3362857 -5.1445409e-08
-0.3352857 -4.4114354e-08
-0.3342857 -3.6106115e-08
-0.3332857 -2.7448878999999998e-08
-0.3322857 -1.817622e-08
-0.3312857 -8.3268135e-09
-0.3302857 2.055865e-09
-0.3292857 1.2923843e-08
-0.3282857 2.4224941e-08
-0.3272857 3.5903036e-08
-0.3262857 4.7898296e-08
-0.3252857 6.0147365e-08
-0.3242857 7.2583495e-08
-0.3232857 8.513666399999999e-08
-0.3222857 9.7733599e-08
-0.3212857 1.1029782000000001e-07
-0.3202857 1.2274955e-07
-0.3192857 1.350058e-07
-0.3182857 1.4698015e-07
-0.3172857 1.5858282e-07
-0.3162857 1.6972058999999998e-07
-0.3152857 1.8029681000000002e-07
-0.3142857 1.9021140000000003e-07
-0.3132857 1.9936106e-07
-0.3122857 2.0763939e-07
-0.3112857 2.1493727000000001e-07
-0.3102857 2.211433e-07
-0.3092857 2.2614447999999998e-07
-0.3082857 2.2982694e-07
-0.3072857 2.3207691e-07
-0.3062857 2.3278197e-07
-0.3052857 2.3183231e-07
-0.3042857 2.2912234000000002e-07
-0.3032857 2.2455233000000002e-07
-0.3022857 2.1803019000000003e-07
-0.3012857 2.0947348e-07
-0.3002857 1.9881128e-07
-0.2992857 1.8598615999999998e-07
-0.2982857 1.7095607e-07
-0.2972857 1.5369608999999998e-07
-0.2962857 1.3419997e-07
-0.2952857 1.1248151e-07
-0.2942857 8.8575541e-08
-0.2932857 6.2538663e-08
-0.2922857 3.4449596e-08
-0.2912857 4.409146e-09
-0.2902857 -2.7460191999999997e-08
-0.2892857 -6.1015004e-08
-0.2882857 -9.609206799999999e-08
-0.2872857 -1.3250973000000001e-07
-0.2862857 -1.7006949e-07
-0.2852857 -2.0855784e-07
-0.2842857 -2.4774798e-07
-0.2832857 -2.8740168e-07
-0.2822857 -3.2727090000000003e-07
-0.2812857 -3.6709922e-07
-0.2802857 -4.0662300000000005e-07
-0.2792857 -4.455722e-07
-0.2782857 -4.836706999999999e-07
-0.2772857 -5.206362e-07
-0.2762857 -5.5617977e-07
-0.2752857 -5.9000489e-07
-0.2742857 -6.2180625e-07
-0.2732857 -6.5126824e-07
-0.2722857 -6.7806316e-07
-0.2712857 -7.0184965e-07
-0.2702857 -7.2227118e-07
-0.2692857 -7.3895476e-07
-0.2682857 -7.5151023e-07
-0.2672857 -7.595299500000001e-07
-0.2662857 -7.625892800000001e-07
-0.2652857 -7.602477799999999e-07
-0.2642857 -7.520513100000001e-07
-0.2632857 -7.3753474e-07
-0.2622857 -7.1622539e-07
-0.2612857 -6.8764709e-07
-0.2602857 -6.5132504e-07
-0.2592857 -6.0679048e-07
-0.2582857 -5.5358602e-07
-0.2572857 -4.9127045e-07
-0.2562857 -4.1942361e-07
-0.2552857 -3.3765051e-07
-0.2542857 -2.4558493e-07
-0.2532857 -1.4289220000000002e-07
-0.2522857 -2.9271077e-08
-0.2512857 9.5545272e-08
-0.2502857 2.317893e-07
-0.2492857 3.7966004e-07
-0.2482857 5.393249e-07
-0.2472857 7.1092208e-07
-0.2462857 8.945637099999999e-07
-0.2452857 1.0903394e-06
-0.2442857 1.2983194e-06
-0.2432857 1.5185587999999998e-06
-0.2422857 1.7511001e-06
-0.2412857 1.9959765e-06
-0.2402857 2.2532149e-06
-0.2392857 2.5228362e-06
-0.2382857 2.8048573e-06
-0.2372857 3.0992908e-06
-0.2362857 3.406144e-06
-0.2352857 3.7254171e-06
-0.2342857 4.057102e-06
-0.2332857 4.4011784e-06
-0.2322857 4.7576104999999995e-06
-0.2312857 5.1263434e-06
-0.2302857 5.5073006e-06
-0.2292857 5.9003788999999996e-06
-0.2282857 6.3054458e-06
-0.2272857 6.7223375e-06
-0.2262857 7.150857299999999e-06
-0.2252857 7.5907728e-06
-0.2242857 8.0418189e-06
-0.2232857 8.503698e-06
-0.2222857 8.9760817e-06
-0.2212857 9.458614899999999e-06
-0.2202857 9.9509222e-06
-0.2192857 1.0452612e-05
-0.2182857 1.0963282e-05
-0.2172857 1.148253e-05
-0.2162857 1.2009959e-05
-0.2152857 1.2545179e-05
-0.2142857 1.3087826000000001e-05
-0.2132857 1.363756e-05
-0.2122857 1.4194072e-05
-0.2112857 1.475709e-05
-0.2102857 1.5326387e-05
-0.2092857 1.5901774e-05
-0.2082857 1.6483114e-05
-0.2072857 1.7070312e-05
-0.2062857 1.7663321e-05
-0.2052857 1.8262138e-05
-0.2042857 1.8866803000000002e-05
-0.2032857 1.9477389e-05
-0.2022857 2.0094009e-05
-0.2012857 2.0716801e-05
-0.2002857 2.134593e-05
-0.1992857 2.1981577e-05
-0.1982857 2.2623941e-05
-0.1972857 2.3273226e-05
-0.1962857 2.3929646999999997e-05
-0.1952857 2.4593415999999998e-05
-0.1942857 2.5264745e-05
-0.1932857 2.5943848e-05
-0.1922857 2.6630929000000002e-05
-0.1912857 2.7326191999999997e-05
-0.1902857 2.8029834e-05
-0.1892857 2.8742055999999997e-05
-0.1882857 2.9463055000000003e-05
-0.1872857 3.0193036e-05
-0.1862857 3.0932208e-05
-0.1852857 3.1680798000000005e-05
-0.1842857 3.243905e-05
-0.1832857 3.3207228999999995e-05
-0.1822857 3.3985626e-05
-0.1812857 3.477457e-05
-0.1802857 3.5574416e-05
-0.1792857 3.6385563e-05
-0.1782857 3.7208449e-05
-0.1772857 3.8043544e-05
-0.1762857 3.8891361000000005e-05
-0.1752857 3.9752447e-05
-0.1742857 4.0627384e-05
-0.1732857 4.1516779e-05
-0.1722857 4.2421263000000005e-05
-0.1712857 4.334149e-05
-0.1702857 4.4278120999999996e-05
-0.1692857 4.5231829e-05
-0.1682857 4.6203286e-05
-0.1672857 4.719316e-05
-0.1662857 4.8202111e-05
-0.1652857 4.923078899999999e-05
-0.1642857 5.0279829000000005e-05
-0.1632857 5.1349831999999995e-05
-0.1622857 5.2441391e-05
-0.1612857 5.3555056000000005e-05
-0.1602857 5.4691367000000006e-05
-0.1592857 5.5850818999999996e-05
-0.1582857 5.703389e-05
-0.1572857 5.8241011e-05
-0.1562857 5.9472592e-05
-0.1552857 6.0728995999999996e-05
-0.1542857 6.2010548e-05
-0.1532857 6.331754899999999e-05
-0.1522857 6.465026e-05
-0.1512857 6.6008897e-05
-0.1502857 6.7393648e-05
-0.1492857 6.880467300000001e-05
-0.1482857 7.0242095e-05
-0.1472857 7.1706012e-05
-0.1462857 7.3196486e-05
-0.1452857 7.4713563e-05
-0.1442857 7.6257277e-05
-0.1432857 7.7827627e-05
-0.1422857 7.942462e-05
-0.1412857 8.1048256e-05
-0.1402857 8.2698523e-05
-0.1392857 8.4375426e-05
-0.1382857 8.6078973e-05
-0.1372857 8.7809184e-05
-0.1362857 8.956610000000001e-05
-0.1352857 9.1349779e-05
-0.1342857 9.3160298e-05
-0.1332857 9.4997768e-05
-0.1322857 9.686232299999999e-05
-0.1312857 9.875412800000001e-05
-0.1302857 0.00010067339
-0.1292857 0.00010262034000000001
-0.1282857 0.00010459523999999999
-0.1272857 0.00010659836000000001
-0.1262857 0.00010862999
-0.1252857 0.00011069044
-0.1242857 0.00011278004999999999
-0.1232857 0.00011489915
-0.1222857 0.00011704808000000001
-0.1212857 0.00011922717
-0.1202857 0.00012143675999999999
-0.1192857 0.00012367714999999999
-0.1182857 0.00012594862
-0.1172857 0.00012825145
-0.1162857 0.00013058589
-0.1152857 0.00013295212999999998
-0.1142857 0.00013535039
-0.1132857 0.00013778084
-0.1122857 0.00014024363
-0.1112857 0.00014273887999999998
-0.1102857 0.00014526673
-0.1092857 0.00014782729
-0.1082857 0.00015042067000000002
-0.1072857 0.00015304701
-0.1062857 0.00015570643999999998
-0.1052857 0.00015839914
-0.1042857 0.00016112535
-0.1032857 0.00016388535
-0.1022857 0.00016667944
-0.1012857 0.00016950802
-0.1002857 0.00017237151000000002
-9.9285714E-02 0.00017527042
-9.8285712E-02 0.00017820532
-9.7285718E-02 0.00018117686
-9.6285716E-02 0.00018418573999999998
-9.5285714E-02 0.00018723275
-9.4285712E-02 0.00019031872
-9.3285717E-02 0.00019344454
-9.2285715E-02 0.00019661113000000001
-9.1285713E-02 0.00019981946
-9.0285711E-02 0.00020307049999999997
-8.9285716E-02 0.00020636525999999998
-8.8285714E-02 0.00020970475999999998
-8.7285712E-02 0.00021309005999999999
-8.6285718E-02 0.00021652215000000002
-8.5285716E-02 0.00022000206
-8.4285714E-02 0.00022353078999999998
-8.3285712E-02 0.00022710926
-8.2285717E-02 0.00023073843999999998
-8.1285715E-02 0.00023441916999999998
-8.0285713E-02 0.00023815232
-7.9285711E-02 0.00024193870999999998
-7.8285716E-02 0.00024577911999999996
-7.7285714E-02 0.00024967435
-7.6285712E-02 0.00025362515
-7.5285718E-02 0.00025763231
-7.4285716E-02 0.00026169657
-7.3285714E-02 0.0002658187
-7.2285712E-02 0.00026999949000000004
-7.1285717E-02 0.00027423973
-7.0285715E-02 0.00027854029999999997
-6.9285713E-02 0.0002829021
-6.8285711E-02 0.00028732606999999996
-6.7285717E-02 0.00029181324
-6.6285715E-02 0.00029636467
-6.5285712E-02 0.00030098145
-6.4285718E-02 0.00030566470999999996
-6.3285716E-02 0.00031041563
-6.2285714E-02 0.00031523541
-6.1285716E-02 0.00032012529
-6.0285714E-02 0.00032508651
-5.9285715E-02 0.00033012034
-5.8285713E-02 0.00033522801
-5.7285715E-02 0.00034041079
-5.6285713E-02 0.00034566992
-5.5285715E-02 0.00035100657
-5.4285713E-02 0.00035642192
-5.3285714E-02 0.00036191709
-5.2285716E-02 0.00036749317999999997
-5.1285714E-02 0.00037315122
-5.0285716E-02 0.0003788922
-4.9285714E-02 0.00038471702999999996
-4.8285715E-02 0.00039062666
-4.7285713E-02 0.00039662186
-4.6285715E-02 0.00040270347
-4.5285713E-02 0.00040887221
-4.4285715E-02 0.00041512876
-4.3285713E-02 0.00042147381
-4.2285714E-02 0.00042790798
-4.1285716E-02 0.00043443197
-4.0285714E-02 0.00044104636
-3.9285716E-02 0.00044775188000000004
-3.8285714E-02 0.00045454913
-3.7285715E-02 0.00046143881999999997
-3.6285713E-02 0.00046842165
-3.5285715E-02 0.00047549834000000003
-3.4285713E-02 0.00048266966000000004
-3.3285715E-02 0.00048993643
-3.2285713E-02 0.00049729952
-3.1285714E-02 0.00050475992
-3.0285714E-02 0.00051231864
-2.9285714E-02 0.0005199767200000001
-2.8285714E-02 0.00052773535
-2.7285714E-02 0.0005355957
-2.6285714E-02 0.0005435590999999999
-2.5285713E-02 0.00055162682
-2.4285715E-02 0.00055980026
-2.3285715E-02 0.00056808085
-2.2285715E-02 0.00057647012
-2.1285715E-02 0.00058496958
-2.0285714E-02 0.00059358085
-1.9285714E-02 0.0006023056400000001
-1.8285714E-02 0.0006111456100000001
-1.7285714E-02 0.00062010254
-1.6285714E-02 0.00062917825
-1.5285715E-02 0.00063837469
-1.4285714E-02 0.00064769379
-1.3285714E-02 0.00065713762
-1.2285714E-02 0.00066670832
-1.1285714E-02 0.00067640808
-1.0285715E-02 0.00068623922
-9.2857145E-03 0.0006962041
-8.2857143E-03 0.00070630517
-7.2857141E-03 0.00071654499
-6.2857145E-03 0.00072692615
-5.2857143E-03 0.00073745127
-4.2857141E-03 0.00074812315
-3.2857142E-03 0.0007589445899999999
-2.2857143E-03 0.00076991846
-1.2857143E-03 0.00078104777
-2.8571428E-04 0.00079233541
7.1428571E-04 0.00080378441
1.7142857E-03 0.00081539783
2.7142856E-03 0.0008271787
3.7142858E-03 0.0008391300100000001
4.7142855E-03 0.00085125475
5.7142857E-03 0.0008635560299999999
6.7142858E-03 0.00087603676
7.7142855E-03 0.0008886999200000001
8.7142857E-03 0.0009015482600000001
9.7142858E-03 0.00091458469
1.0714286E-02 0.0009278118299999999
1.1714286E-02 0.0009412322499999999
1.2714285E-02 0.00095484857
1.3714286E-02 0.00096866324
1.4714286E-02 0.00098267865
1.5714286E-02 0.00099689705
1.6714286E-02 0.0010113206
1.7714286E-02 0.0010259515
1.8714286E-02 0.0010407917000000001
1.9714287E-02 0.0010558432
2.0714285E-02 0.0010711079
2.1714285E-02 0.0010865875000000001
2.2714285E-02 0.0011022837
2.3714285E-02 0.0011181982
2.4714286E-02 0.0011343323
2.5714286E-02 0.0011506874
2.6714286E-02 0.0011672651
2.7714286E-02 0.0011840664999999998
2.8714286E-02 0.0012010928
2.9714286E-02 0.0012183449
3.0714286E-02 0.0012358239
3.1714287E-02 0.0012535304
3.2714285E-02 0.0012714654
3.3714287E-02 0.0012896294000000002
3.4714285E-02 0.001308023
3.5714287E-02 0.0013266469
3.6714286E-02 0.0013455016
3.7714284E-02 0.0013645874
3.8714286E-02 0.0013839049
3.9714284E-02 0.0014034545000000001
4.0714286E-02 0.0014232365
4.1714285E-02 0.0014432514
4.2714287E-02 0.0014634997
4.3714285E-02 0.0014839819
4.4714287E-02 0.0015046986
4.5714285E-02 0.0015256506
4.6714287E-02 0.0015468387999999999
4.7714286E-02 0.0015682641
4.8714284E-02 0.0015899277
4.9714286E-02 0.0016118311000000002
5.0714284E-02 0.0016339756
5.1714286E-02 0.0016563632
5.2714285E-02 0.0016789956
5.3714287E-02 0.0017018749
5.4714285E-02 0.0017250035
5.5714287E-02 0.0017483841
5.6714285E-02 0.0017720195
5.7714287E-02 0.0017959124000000001
5.8714285E-02 0.0018200664
5.9714288E-02 0.0018444849
6.0714286E-02 0.0018691715
6.1714284E-02 0.0018941300000000002
6.2714286E-02 0.0019193644999999997
6.3714288E-02 0.0019448794999999998
6.4714283E-02 0.0019706793
6.5714285E-02 0.0019967687
6.6714287E-02 0.0020231524
6.7714289E-02 0.0020498353
6.8714283E-02 0.0020768226
6.9714285E-02 0.0021041194
7.0714287E-02 0.0021317313
7.1714282E-02 0.0021596637
7.2714284E-02 0.0021879225
7.3714286E-02 0.0022165133
7.4714288E-02 0.0022454424
7.5714283E-02 0.0022747156000000003
7.6714285E-02 0.0023043391
7.7714287E-02 0.0023343189
7.8714289E-02 0.0023646617000000003
7.9714283E-02 0.0023953737
8.0714285E-02 0.0024264614999999997
8.1714287E-02 0.0024579318
8.2714289E-02 0.0024897914
8.3714284E-02 0.0025220466
8.4714286E-02 0.0025547044000000002
8.5714288E-02 0.0025877713
8.6714283E-02 0.0026212536
8.7714285E-02 0.0026551579
8.8714287E-02 0.0026894906
8.9714289E-02 0.0027242579
9.0714283E-02 0.0027594659
9.1714285E-02 0.0027951204
9.2714287E-02 0.0028312275
9.3714289E-02 0.0028677925
9.4714284E-02 0.0029048208999999997
9.5714286E-02 0.0029423179999999998
9.6714288E-02 0.0029802886
9.7714283E-02 0.0030187381
9.8714285E-02 0.003057671
9.9714287E-02 0.0030970921
0.1007143 0.0031370062000000004
0.1017143 0.0031774179999999996
0.1027143 0.003218331
0.1037143 0.0032597498000000004
0.1047143 0.0033016786
0.1057143 0.0033441211
0.1067143 0.0033870816
0.1077143 0.0034305638000000005
0.1087143 0.0034745721
0.1097143 0.0035191104
0.1107143 0.0035641827999999998
0.1117143 0.0036097936
0.1127143 0.0036559468
0.1137143 0.0037026463999999997
0.1147143 0.0037498972
0.1157143 0.0037977039
0.1167143 0.0038460712
0.1177143 0.0038950035
0.1187143 0.0039445057999999995
0.1197143 0.003994582599999999
0.1207143 0.0040452389
0.1217143 0.0040964795
0.1227143 0.0041483094
0.1237143 0.0042007334
0.1247143 0.004253756599999999
0.1257143 0.0043073836
0.1267143 0.0043616201
0.1277143 0.0044164706
0.1287143 0.0044719403
0.1297143 0.0045280343
0.1307143 0.0045847573
0.1317143 0.0046421144
0.1327143 0.0047001107
0.1337143 0.0047587513
0.1347143 0.0048180413
0.1357143 0.0048779860999999996
0.1367143 0.0049385915
0.1377143 0.0049998627
0.1387143 0.0050618051
0.1397143 0.0051244249
0.1407143 0.0051877283
0.1417143 0.0052517211000000005
0.1427143 0.0053164102
0.1437143 0.0053818028
0.1447143 0.005447906000000001
0.1457143 0.0055147273
0.1467143 0.0055822748
0.1477143 0.005650556
0.1487143 0.0057195793
0.1497143 0.0057893532
0.1507143 0.005859886700000001
0.1517143 0.005931189700000001
0.1527143 0.0060032715
0.1537143 0.006076142400000001
0.1547143 0.006149813299999999
0.1557143 0.0062242943000000005
0.1567143 0.0062995961
0.1577143 0.0063757296
0.1587143 0.0064527056
0.1597143 0.006530535800000001
0.1607143 0.0066092325
0.1617143 0.0066888068
0.1627143 0.0067692708
0.1637143 0.0068506357
0.1647143 0.0069329136999999996
0.1657143 0.0070161157000000005
0.1667143 0.0071002527
0.1677143 0.007185337
0.1687143 0.0072713796
0.1697143 0.0073583927999999995
0.1707143 0.007446387499999999
0.1717143 0.007535374599999999
0.1727143 0.0076253658000000005
0.1737143 0.007716372799999999
0.1747143 0.0078084056
0.1757143 0.0079014746
0.1767143 0.0079955913
0.1777143 0.0080907652
0.1787143 0.0081870079
0.1797143 0.0082843289
0.1807143 0.0083827392
0.1817143 0.0084822488
0.1827143 0.0085828673
0.1837143 0.0086846063
0.1847143 0.008787476
0.1857143 0.0088914872
0.1867143 0.0089966517
0.1877143 0.0091029811
0.1887143 0.009210487
0.1897143 0.0093191818
0.1907143 0.009429077899999999
0.1917143 0.0095401876
0.1927143 0.0096525233
0.1937143 0.009766098099999999
0.1947143 0.009880925799999999
0.1957143 0.0099970188
0.1967143 0.010114392
0.1977143 0.010233057
0.1987143 0.010353031
0.1997143 0.010474325
0.2007143 0.010596953
0.2017143 0.010720929
0.2027143 0.010846267
0.2037143 0.010972978999999999
0.2047143 0.011101079
0.2057143 0.011230579000000001
0.2067143 0.011361491
0.2077143 0.01149383
0.2087143 0.011627605
0.2097143 0.011762828
0.2107143 0.011899511
0.2117143 0.012037664
0.2127143 0.012177298
0.2137143 0.012318421999999999
0.2147143 0.012461047999999999
0.2157143 0.012605185000000001
0.2167143 0.012750844
0.2177143 0.012898035000000002
0.2187143 0.013046767999999999
0.2197143 0.013197055
0.2207143 0.013348905
0.2217143 0.013502332
0.2227143 0.013657346
0.2237143 0.013813961
0.2247143 0.013972192
0.2257143 0.014132049999999998
0.2267143 0.014293552
0.2277143 0.014456711
0.2287143 0.014621545000000001
0.2297143 0.01478807
0.2307143 0.014956303
0.2317143 0.015126265
0.2327143 0.015297973000000001
0.2337143 0.015471448
0.2347143 0.015646711
0.2357143 0.015823783
0.2367143 0.016002686
0.2377143 0.016183441
0.2387143 0.01636607
0.2397143 0.016550596
0.2407143 0.016737039999999998
0.2417143 0.016925421
0.2427143 0.017115764999999998
0.2437143 0.017308089999999998
0.2447143 0.017502418000000002
0.2457143 0.01769877
0.2467143 0.017897166000000003
0.2477143 0.018097628
0.2487143 0.018300173
0.2497143 0.018504821
0.2507143 0.01871159
0.2517143 0.018920501
0.2527143 0.01913157
0.2537143 0.019344818
0.2547143 0.019560261
0.2557143 0.019777915
0.2567143 0.019997799
0.2577143 0.020219928
0.2587143 0.02044432
0.2597143 0.020670991
0.2607143 0.020899960000000002
0.2617143 0.021131241999999998
0.2627143 0.021364859
0.2637143 0.021600829
0.2647143 0.021839172
0.2657143 0.022079909
0.2667143 0.022323059
0.2677143 0.022568642
0.2687143 0.022816684
0.2697143 0.023067206
0.2707143 0.023320228999999998
0.2717143 0.023575778000000002
0.2727143 0.023833876
0.2737143 0.024094548
0.2747143 0.024357818
0.2757143 0.024623708999999997
0.2767143 0.02489225
0.2777143 0.025163463
0.2787143 0.025437374
0.2797143 0.025714008
0.2807143 0.025993394
0.2817143 0.026275555000000003
0.2827143 0.026560517
0.2837143 0.026848307000000002
0.2847143 0.027138949000000002
0.2857143 0.027432464
0.2867143 0.027728878000000002
0.2877143 0.028028211
0.2887143 0.028330488999999997
0.2897143 0.028635732999999997
0.2907143 0.028943963
0.2917143 0.029255199
0.2927143 0.029569466000000003
0.2937143 0.029886785
0.2947143 0.030207174000000003
0.2957143 0.030530657
0.2967143 0.030857258000000002
0.2977143 0.031186995
0.2987143 0.031519894
0.2997143 0.031855973
0.3007143 0.03219526
0.3017143 0.032537774
0.3027143 0.032883541999999995
0.3037143 0.033232587
0.3047143 0.033584936
0.3057143 0.033940616
0.3067143 0.034299659
0.3077143 0.034662092000000005
0.3087143 0.035027944
0.3097143 0.035397249000000006
0.3107143 0.035770034
0.3117143 0.036146338
0.3127143 0.036526192
0.3137143 0.036909634999999996
0.3147143 0.037296701
0.3157143 0.037687429
0.3167143 0.038081856
0.3177143 0.038480019
0.3187143 0.038881958
0.3197143 0.039287709
0.3207143 0.039697308
0.3217143 0.040110794
0.3227143 0.040528201
0.3237143 0.04094957
0.3247143 0.041374933999999995
0.3257143 0.041804328999999994
0.3267143 0.042237793
0.3277143 0.04267536
0.3287143 0.043117066
0.3297143 0.043562942
0.3307143 0.044013021
0.3317143 0.044467335
0.3327143 0.044925915000000004
0.3337143 0.045388794
0.3347143 0.045856004
0.3357143 0.046327573
0.3367143 0.046803532
0.3377143 0.047283908
0.3387143 0.047768734
0.3397143 0.048258036
0.3407143 0.048751847
0.3417143 0.049250195000000004
0.3427143 0.049753115
0.3437143 0.050260645
0.3447143 0.050772808
0.3457143 0.051289645
0.3467143 0.05181118
0.3477143 0.052337453
0.3487143 0.052868505
0.3497143 0.053404365
0.3507143 0.053945073
0.3517143 0.054490671000000004
0.3527143 0.05504119899999999
0.3537143 0.055596691999999996
0.3547143 0.056157185000000005
0.3557143 0.056722719
0.3567143 0.057293335
0.3577143 0.057869073
0.3587143 0.058449974
0.3597143 0.059036078
0.3607143 0.059627427000000004
0.3617143 0.060224062
0.3627143 0.060826028
0.3637143 0.061433365999999996
0.3647143 0.062046113
0.3657143 0.062664313
0.3667143 0.063288002
0.3677143 0.06391722100000001
0.3687143 0.064552011
0.3697143 0.065192411
0.3707143 0.065838458
0.3717143 0.066490198
0.3727143 0.067147659
0.3737143 0.067810889
0.3747143 0.068479922
0.3757143 0.069154805
0.3767143 0.069835584
0.3777143 0.070522301
0.3787143 0.071215001
0.3797143 0.071913726
0.3807143 0.07261852199999999
0.3817143 0.073329429
0.3827143 0.074046501
0.3837143 0.074769778
0.3847143 0.075499306
0.3857143 0.076235132
0.3867143 0.076977303
0.3877143 0.07772586499999999
0.3887143 0.078480871
0.3897143 0.07924236700000001
0.3907143 0.080010406
0.3917143 0.080785033
0.3927143 0.08156630200000001
0.3937143 0.08235426500000001
0.3947143 0.083148974
0.3957143 0.083950482
0.3967143 0.084758841
0.3977143 0.085574103
0.3987143 0.086396321
0.3997143 0.087225542
0.4007143 0.088061811
0.4017143 0.088905182
0.4027143 0.089755695
0.4037143 0.09061340799999999
0.4047143 0.09147836799999999
0.4057143 0.092350628
0.4067143 0.09323024399999999
0.4077143 0.094117265
0.4087143 0.09501174200000001
0.4097143 0.09591372799999999
0.4107143 0.096823275
0.4117143 0.09774042999999999
0.4127143 0.09866524499999998
0.4137143 0.099597778
0.4147143 0.10053808
0.4157143 0.10148619
0.4167143 0.10244215
0.4177143 0.10340604
0.4187143 0.10437788
0.4197143 0.10535773999999999
0.4207143 0.10634564999999999
0.4217143 0.10734169
0.4227143 0.1083459
0.4237143 0.10935835
0.4247143 0.11037909
0.4257143 0.11140817
0.4267143 0.11244565
0.4277143 0.11349157
0.4287143 0.11454601
0.4297143 0.11560901000000001
0.4307143 0.11668061999999998
0.4317143 0.11776092
0.4327143 0.11884995999999999
0.4337143 0.11994779000000001
0.4347143 0.12105448
0.4357143 0.12217008000000001
0.4367143 0.12329464000000001
0.4377143 0.12442823000000001
0.4387143 0.12557091
0.4397143 0.12672275
0.4407143 0.1278838
0.4417143 0.12905414
0.4427143 0.13023382
0.4437143 0.13142291
0.4447143 0.13262145
0.4457143 0.13382952
0.4467143 0.13504716
0.4477143 0.13627446
0.4487143 0.13751144999999998
0.4497143 0.1387582
0.4507143 0.14001477
0.4517143 0.14128119
0.4527143 0.14255756
0.4537143 0.14384391
0.4547143 0.14514031
0.4557143 0.14644682
0.4567143 0.1477635
0.4577143 0.14909041
0.4587143 0.15042763
0.4597143 0.15177521
0.4607143 0.15313321000000002
0.4617143 0.15450170000000002
0.4627143 0.15588073
0.4637143 0.15727038
0.4647143 0.1586707
0.4657143 0.16008174
0.4667143 0.16150358
0.4677143 0.16293628999999998
0.4687143 0.16437991999999998
0.4697143 0.16583455
0.4707143 0.16730023
0.4717143 0.16877704
0.4727143 0.17026505
0.4737143 0.17176431
0.4747143 0.1732749
0.4757143 0.1747969
0.4767143 0.17633034
0.4777143 0.17787532
0.4787143 0.17943191
0.4797143 0.18100016000000002
0.4807143 0.18258012
0.4817143 0.18417188
0.4827143 0.18577549
0.4837143 0.18739101
0.4847143 0.18901852
0.4857143 0.19065808
0.4867143 0.19230974
0.4877143 0.1939736
0.4887143 0.19564969000000001
0.4897143 0.19733808
0.4907143 0.19903885999999998
0.4917143 0.20075208
0.4927143 0.20247779
0.4937143 0.20421610999999998
0.4947143 0.20596706
0.4957143 0.20773076
0.4967143 0.20950723
0.4977143 0.21129656
0.4987143 0.21309878
0.4997143 0.214914
0.5007143 0.21674227999999998
0.5017143 0.21858371
0.5027143 0.22043835
0.5037143 0.22230628
0.5047143 0.2241876
0.5057143 0.22608235000000002
0.5067143 0.22799063
0.5077143 0.22991251
0.5087143 0.23184805
0.5097143 0.23379735999999998
0.5107143 0.23576047
0.5117143 0.23773748
0.5127143 0.23972847999999997
0.5137143 0.24173353000000003
0.5147143 0.24375268
0.5157143 0.24578604
0.5167143 0.24783367
0.5177143 0.24989562
0.5187143 0.25197200000000003
0.5197143 0.25406287
0.5207143 0.25616831
0.5217143 0.25828839000000003
0.5227143 0.26042319
0.5237143 0.26257278
0.5247143 0.26473724
0.5257143 0.26691663
0.5267143 0.26911101
0.5277143 0.27132046
0.5287143 0.27354506
0.5297143 0.27578487
0.5307143 0.27803995
0.5317143 0.28031035
0.5327143 0.28259617
0.5337143 0.28489747
0.5347143 0.28721434
0.5357143 0.28954684
0.5367143 0.29189505000000004
0.5377143 0.29425904999999997
0.5387143 0.29663892999999997
0.5397143 0.29903476
0.5407143 0.30144657999999996
0.5417143 0.30387447
0.5427143 0.30631849
0.5437143 0.30877872
0.5447143 0.31125525
0.5457143 0.31374812
0.5467143 0.3162574
0.5477143 0.3187832
0.5487143 0.32132559
0.5497143 0.32388463
0.5507143 0.32646041
0.5517143 0.32905301
0.5527143 0.33166248
0.5537143 0.33428892
0.5547143 0.33693241
0.5557143 0.33959303999999996
0.5567143 0.34227087
0.5577143 0.34496596
0.5587143 0.34767836
0.5597143 0.35040815999999997
0.5607143 0.35315542
0.5617143 0.35592022
0.5627143 0.35870263999999996
0.5637143 0.36150273
0.5647143 0.36432055999999996
0.5657143 0.36715625
0.5667143 0.37000985
0.5677143 0.37288142
0.5687143 0.37577103
0.5697143 0.37867876
0.5707143 0.38160468
0.5717143 0.38454887
0.5727143 0.38751138
0.5737143 0.39049229
0.5747143 0.39349166
0.5757143 0.39650956000000004
0.5767143 0.39954605
0.5777143 0.40260115999999996
0.5787143 0.40567499
0.5797143 0.40876763
0.5807143 0.41187913
0.5817143 0.41500959000000004
0.5827143 0.41815908999999996
0.5837143 0.42132768
0.5847143 0.42451549999999993
0.5857143 0.4277226
0.5867143 0.43094902999999996
0.5877143 0.43419492000000004
0.5887143 0.43746028000000003
0.5897143 0.4407452
0.5907143 0.44404976
0.5917143 0.44737402000000004
0.5927143 0.45071807999999997
0.5937143 0.45408197000000006
0.5947143 0.45746579
0.5957143 0.46086959
0.5967143 0.46429341
0.5977143 0.46773739000000003
0.5987143 0.47120159
0.5997143 0.47468607999999995
0.6007143 0.47819092999999996
0.6017143 0.48171622
0.6027143 0.48526204000000006
0.6037143 0.48882839999999994
0.6047143 0.49241539000000006
0.6057143 0.49602301
0.6067143 0.49965135
0.6077143 0.50330046
0.6087143 0.50697038
0.6097143 0.5106612100000001
0.6107143 0.514373
0.6117143 0.51810578
0.6127143 0.52185967
0.6137143 0.52563469
0.6147143 0.5294308999999999
0.6157143 0.53324839
0.6167143 0.53708721
0.6177143 0.54094745
0.6187143 0.5448292
0.6197143 0.54873247
0.6207143 0.5526572900000001
0.6217143 0.55660377
0.6227143 0.56057195
0.6237143 0.56456183
0.6247143 0.5685735
0.6257143 0.57260701
0.6267143 0.5766624100000001
0.6277143 0.58073979
0.6287143 0.5848391900000001
0.6297143 0.58896071
0.6307143 0.5931043500000001
0.6317143 0.59727021
0.6327143 0.60145832
0.6337143 0.60566873
0.6347143 0.6099015
0.6357143 0.61415671
0.6367143 0.61843437
0.6377143 0.62273452
0.6387143 0.62705725
0.6397143 0.63140253
0.6407143 0.63577043
0.6417143 0.64016101
0.6427143 0.64457436
0.6437143 0.6490104800000001
0.6447143 0.65346942
0.6457143 0.65795127
0.6467143 0.66245608
0.6477143 0.66698389
0.6487143 0.67153475
0.6497143 0.6761087100000001
0.6507143 0.68070581
0.6517143 0.68532606
0.6527143 0.6899694900000001
0.6537143 0.69463621
0.6547143 0.69932621
0.6557143 0.70403954
0.6567143 0.70877625
0.6577143 0.71353638
0.6587143 0.71831988
0.6597143 0.72312686
0.6607143 0.7279573
0.6617143 0.73281126
0.6627143 0.7376887799999999
0.6637143 0.74258992
0.6647143 0.74751466
0.6657143 0.75246305
0.6667143 0.75743515
0.6677143 0.7624309499999999
0.6687143 0.76745045
0.6697143 0.77249371
0.6707143 0.77756071
0.6717143 0.7826515500000001
0.6727143 0.78776618
0.6737143 0.7929046599999999
0.6747143 0.79806708
0.6757143 0.80325333
0.6767143 0.80846353
0.6777143 0.81369765
0.6787143 0.81895581
0.6797143 0.8242379899999999
0.6807143 0.8295442
0.6817143 0.83487444
0.6827143 0.8402286999999999
0.6837143 0.845607
0.6847143 0.8510094100000001
0.6857143 0.8564359500000001
0.6867143 0.8618866100000001
0.6877143 0.86736139
0.6887143 0.87286029
0.6897143 0.8783834100000001
0.6907143 0.8839307399999999
0.6917143 0.88950219
0.6927143 0.89509785
0.6937143 0.90071773
0.6947143 0.90636173
0.6957143 0.91202985
0.6967143 0.9177221899999999
0.6977143 0.92343865
0.6987143 0.9291791400000001
0.6997143 0.93494384
0.7007143 0.94073266
0.7017143 0.9465456000000001
0.7027143 0.95238276
0.7037143 0.95824404
0.7047143 0.96412953
0.7057143 0.9700391399999999
0.7067143 0.97597288
0.7077143 0.9819307399999999
0.7087143 0.9879127099999999
0.7097143 0.9939188099999999
0.7107143 0.99994894
0.7117143 1.0060031
0.7127143 1.0120813
0.7137143 1.0181834
0.7147143 1.0243095
0.7157143 1.0304594
0.7167143 1.0366334
0.7177143 1.0428313
0.7187143 1.0490532000000001
0.7197143 1.055299
0.7207143 1.0615688
0.7217143 1.0678623999999999
0.7227143 1.0741799
0.7237143 1.0805212
0.7247143 1.0868863
0.7257143 1.0932750999999998
0.7267143 1.0996875
0.7277143 1.1061235
0.7287143 1.1125831
0.7297143 1.1190662
0.7307143 1.1255728
0.7317143 1.1321029
0.7327143 1.1386564
0.7337143 1.1452333000000001
0.7347143 1.1518336
0.7357143 1.1584572
0.7367143 1.1651041
0.7377143 1.1717742999999998
0.7387143 1.1784677000000001
0.7397143 1.1851843
0.7407143 1.191924
0.7417143 1.1986868
0.7427143 1.2054723999999999
0.7437143 1.2122807
0.7447143 1.2191119000000001
0.7457143 1.2259657
0.7467143 1.2328422
0.7477143 1.2397413
0.7487143 1.2466629999999999
0.7497143 1.2536071
0.7507143 1.2605737000000001
0.7517143 1.2675627
0.7527143 1.2745741
0.7537143 1.2816075999999998
0.7547143 1.2886633
0.7557143 1.295741
0.7567143 1.3028407
0.7577143 1.3099621000000001
0.7587143 1.3171053
0.7597143 1.32427
0.7607143 1.3314562
0.7617143 1.3386638
0.7627143 1.3458927
0.7637143 1.353143
0.7647143 1.3604144
0.7657143 1.3677069
0.7667143 1.3750205
0.7677143 1.382355
0.7687143 1.3897103
0.7697143 1.3970863
0.7707143 1.4044829
0.7717143 1.4118998
0.7727143 1.4193371
0.7737143 1.4267946
0.7747143 1.4342722
0.7757143 1.4417697
0.7767143 1.4492869
0.7777143 1.4568239
0.7787143 1.4643804999999999
0.7797143 1.4719565000000001
0.7807143 1.4795519
0.7817143 1.4871666000000001
0.7827143 1.4948004000000001
0.7837143 1.5024532
0.7847143 1.5101247
0.7857143 1.517815
0.7867143 1.5255237
0.7877143 1.5332507
0.7887143 1.5409959
0.7897143 1.5487592
0.7907143 1.5565403
0.7917143 1.5643391999999998
0.7927143 1.5721556
0.7937143 1.5799895000000002
0.7947143 1.5878405000000002
0.7957143 1.5957089
0.7967143 1.6035942
0.7977143 1.6114964999999999
0.7987143 1.6194155
0.7997143 1.6273512
0.8007143 1.6353030000000002
0.8017143 1.6432711999999998
0.8027143 1.6512554
0.8037143 1.6592552999999999
0.8047143 1.6672708
0.8057143 1.6753018000000002
0.8067143 1.6833482
0.8077143 1.6914098
0.8087143 1.6994862
0.8097143 1.7075772999999999
0.8107143 1.715683
0.8117143 1.7238030000000002
0.8127143 1.7319373999999998
0.8137143 1.7400856999999998
0.8147143 1.7482478
0.8157143 1.7564232999999998
0.8167143 1.7646123
0.8177143 1.7728141999999998
0.8187143 1.7810293000000001
0.8197143 1.7892569
0.8207143 1.7974969
0.8217143 1.8057492000000002
0.8227143 1.8140135000000002
0.8237143 1.8222898
0.8247143 1.8305779000000002
0.8257143 1.8388772000000002
0.8267143 1.8471878000000002
0.8277143 1.8555094
0.8287143 1.8638415
0.8297143 1.8721841
0.8307143 1.8805368
0.8317143 1.8888995
0.8327143 1.8972718999999998
0.8337143 1.905654
0.8347143 1.9140454
0.8357143 1.9224457
0.8367143 1.9308547999999999
0.8377143 1.9392725
0.8387143 1.9476984
0.8397143 1.9561321999999999
0.8407143 1.9645739
0.8417143 1.9730231
0.8427143 1.9814795
0.8437143 1.989943
0.8447143 1.998413
0.8457143 2.0068893
0.8467143 2.0153716
0.8477143 2.0238597
0.8487143 2.0323531999999997
0.8497143 2.0408519
0.8507143 2.0493554
0.8517143 2.0578636
0.8527143 2.0663761
0.8537143 2.0748926
0.8547143 2.0834129
0.8557143 2.0919364
0.8567143 2.100463
0.8577143 2.1089924
0.8587143 2.1175245
0.8597143 2.1260587
0.8607143 2.1345948999999997
0.8617143 2.1431327
0.8627143 2.1516716000000002
0.8637143 2.1602115
0.8647143 2.1687518999999997
0.8657143 2.1772925
0.8667143 2.1858329
0.8677143 2.1943731
0.8687143 2.2029126
0.8697143 2.2114512
0.8707143 2.2199884
0.8717143 2.2285238
0.8727143 2.2370571
0.8737143 2.245588
0.8747143 2.2541162
0.8757143 2.2626410999999997
0.8767143 2.2711627
0.8777143 2.2796806
0.8787143 2.2881944
0.8797143 2.2967039000000002
0.8807143 2.3052083000000003
0.8817143 2.3137076
0.8827143 2.3222012
0.8837143 2.3306888000000003
0.8847143 2.3391698
0.8857143 2.3476440000000003
0.8867143 2.3561113000000002
0.8877143 2.364571
0.8887143 2.3730227999999998
0.8897143 2.3814663
0.8907143 2.3899011000000003
0.8917143 2.3983268
0.8927143 2.406743
0.8937143 2.4151493
0.8947143 2.4235453000000002
0.8957143 2.4319308
0.8967143 2.4403052
0.8977143 2.4486683
0.8987143 2.4570195
0.8997143 2.4653582
0.9007143 2.473684
0.9017143 2.4819966
0.9027143 2.4902955
0.9037143 2.4985803
0.9047143 2.5068507
0.9057143 2.5151059
0.9067143 2.5233457
0.9077143 2.5315696
0.9087143 2.5397774
0.9097143 2.5479682
0.9107143 2.5561418
0.9117143 2.564298
0.9127143 2.5724361
0.9137143 2.5805559
0.9147143 2.5886567
0.9157143 2.5967382
0.9167143 2.6047997
0.9177143 2.6128408
0.9187143 2.6208609000000003
0.9197143 2.6288597
0.9207143 2.6368367
0.9217143 2.6447913
0.9227143 2.6527232
0.9237143 2.6606319
0.9247143 2.6685171
0.9257143 2.676378
0.9267143 2.6842143
0.9277143 2.6920255
0.9287143 2.699811
0.9297143 2.7075706
0.9307143 2.7153036
0.9317143 2.7230093
0.9327143 2.7306875
0.9337143 2.7383376
0.9347143 2.745959
0.9357143 2.7535513000000003
0.9367143 2.7611138
0.9377143 2.7686462
0.9387143 2.776148
0.9397143 2.7836187
0.9407143 2.7910577
0.9417143 2.7984644999999997
0.9427143 2.8058385
0.9437143 2.8131794
0.9447143 2.8204865999999997
0.9457143 2.8277596
0.9467143 2.8349979000000003
0.9477143 2.8422009000000004
0.9487143 2.849368
0.9497143 2.8564988
0.9507143 2.8635924999999998
0.9517143 2.8706487
0.9527143 2.8776667999999996
0.9537143 2.8846463
0.9547143 2.8915869
0.9557143 2.8984878
0.9567143 2.9053487
0.9577143 2.9121688999999997
0.9587143 2.918948
0.9597143 2.9256854
0.9607143 2.9323802999999997
0.9617143 2.9390324
0.9627143 2.9456409
0.9637143 2.9522052
0.9647143 2.9587248
0.9657143 2.965199
0.9667143 2.9716272
0.9677143 2.9780088
0.9687143 2.9843433
0.9697143 2.9906301
0.9707143 2.9968688
0.9717143 3.0030588000000003
0.9727143 3.0091995
0.9737143 3.0152904
0.9747143 3.0213308000000003
0.9757143 3.0273201
0.9767143 3.0332578
0.9777143 3.0391434
0.9787143 3.0449763
0.9797143 3.0507557000000003
0.9807143 3.0564809
0.9817143 3.0621514
0.9827143 3.0677663
0.9837143 3.0733251999999998
0.9847143 3.0788274
0.9857143 3.0842725
0.9867143 3.0896598
0.9877143 3.0949891
0.9887143 3.1002594
0.9897143 3.1054702
0.9907143 3.1106208
0.9917143 3.1157106
0.9927143 3.1207390000000004
0.9937143 3.1257052
0.9947143 3.1306088
0.9957143 3.1354490999999998
0.9967143 3.1402249
0.9977143 3.1449363
0.9987143 3.1495821
0.9997143 3.1541616
1.000714 3.1586748
1.001714 3.1631205000000002
1.002714 3.1674985
1.003714 3.1718083
1.004714 3.1760491
1.005714 3.1802207
1.006714 3.1843219
1.007714 3.1883522999999996
1.008714 3.1923112
1.009714 3.1961977000000004
1.010714 3.2000113
1.011714 3.2037511
1.012714 3.2074168
1.013714 3.2110076000000003
1.014714 3.2145227999999997
1.015714 3.2179616
1.016714 3.2213236999999997
1.017714 3.2246083000000003
1.018714 3.2278149999999997
1.019714 3.2309432
1.020714 3.2339923
1.021714 3.2369613999999998
1.022714 3.2398499999999997
1.023714 3.2426573
1.024714 3.2453828
1.025714 3.2480255
1.026714 3.2505847999999995
1.027714 3.2530601999999997
1.028714 3.2554507000000004
1.029714 3.2577556
1.030714 3.2599743
1.031714 3.2621066999999995
1.032714 3.2641519
1.033714 3.2661092000000003
1.034714 3.2679780999999997
1.035714 3.2697581000000002
1.036714 3.2714486000000003
1.037714 3.2730486
1.038714 3.2745577
1.039714 3.2759752000000004
1.040714 3.2773003000000003
1.041714 3.2785319
1.042714 3.2796696
1.043714 3.2807123000000002
1.044714 3.2816596000000002
1.045714 3.2825108999999997
1.046714 3.2832656
1.047714 3.2839231000000004
1.048714 3.284483
1.049714 3.2849442
1.050714 3.2853067
1.051714 3.2855692999999997
1.052714 3.2857316999999995
1.053714 3.2857932
1.054714 3.2857534
1.055714 3.2856107000000003
1.056714 3.2853648
1.057714 3.285015
1.058714 3.2845605
1.059714 3.2840005999999997
1.060714 3.2833345
1.061714 3.2825619
1.062714 3.2816824
1.063714 3.2806948
1.064714 3.2795987999999996
1.065714 3.2783939999999996
1.066714 3.2770801
1.067714 3.2756559999999997
1.068714 3.2741211
1.069714 3.2724748999999997
1.070714 3.2707162
1.071714 3.2688446000000004
1.072714 3.2668594000000004
1.073714 3.2647595000000003
1.074714 3.2625441
1.075714 3.2602128
1.076714 3.2577649
1.077714 3.2552
1.078714 3.2525174
1.079714 3.2497168
1.080714 3.2467976000000003
1.081714 3.2437593000000002
1.082714 3.2406013
1.083714 3.2373231000000002
1.084714 3.2339234
1.085714 3.2304019000000004
1.086714 3.2267577999999997
1.087714 3.2229903999999996
1.088714 3.2190990000000004
1.089714 3.2150824
1.090714 3.2109402
1.091714 3.2066721
1.092714 3.202277
1.093714 3.1977549
1.094714 3.193105
1.095714 3.1883269999999997
1.096714 3.1834207
1.097714 3.1783853
1.098714 3.1732204999999998
1.099714 3.1679253999999997
1.100714 3.1624991
1.101714 3.1569409999999998
1.102714 3.1512506000000005
1.103714 3.1454269
1.104714 3.139469
1.105714 3.1333767
1.106714 3.1271491
1.107714 3.1207858
1.108714 3.1142861
1.109714 3.1076495
1.110714 3.1008755999999997
1.111714 3.0939639000000003
1.112714 3.0869141
1.113714 3.0797255999999997
1.114714 3.072398
1.115714 3.0649306000000003
1.116714 3.0573228
1.117714 3.0495740000000002
1.118714 3.0416833
1.119714 3.0336499
1.120714 3.0254733
1.121714 3.0171527
1.122714 3.0086877000000003
1.123714 3.0000776
1.124714 2.9913222
1.125714 2.982421
1.126714 2.9733738
1.127714 2.9641798
1.128714 2.9548387999999997
1.129714 2.9453503
1.130714 2.9357139
1.131714 2.9259291
1.132714 2.915995
1.133714 2.9059114
1.134714 2.8956773
1.135714 2.8852921
1.136714 2.8747553
1.137714 2.8640661
1.138714 2.8532242
1.139714 2.8422292
1.140714 2.8310807000000002
1.141714 2.8197786
1.142714 2.8083222
1.143714 2.7967112
1.144714 2.7849454
1.145714 2.7730243000000003
1.146714 2.7609472999999998
1.147714 2.7487138
1.148714 2.7363235
1.149714 2.7237755999999997
1.150714 2.7110697999999998
1.151714 2.6982052
1.152714 2.6851816
1.153714 2.6719982
1.154714 2.6586547
1.155714 2.6451509
1.156714 2.6314864
1.157714 2.6176611
1.158714 2.6036747
1.159714 2.5895268
1.160714 2.5752170000000003
1.161714 2.5607452
1.162714 2.5461106
1.163714 2.5313128000000003
1.164714 2.5163515000000003
1.165714 2.501226
1.166714 2.4859359000000003
1.167714 2.4704808000000003
1.168714 2.4548603
1.169714 2.439074
1.170714 2.4231217999999997
1.171714 2.407003
1.172714 2.3907177
1.173714 2.3742655
1.174714 2.3576463
1.175714 2.3408599
1.176714 2.3239061
1.177714 2.3067845
1.178714 2.2894946999999997
1.179714 2.2720363
1.180714 2.254409
1.181714 2.2366123
1.182714 2.2186458
1.183714 2.2005092
1.184714 2.1822024
1.185714 2.163725
1.186714 2.1450769000000003
1.187714 2.1262581
1.188714 2.1072682
1.189714 2.0881072
1.190714 2.0687748
1.191714 2.0492706
1.192714 2.0295948
1.193714 2.0097468
1.194714 1.9897265000000002
1.195714 1.9695336
1.196714 1.9491678
1.197714 1.9286287999999998
1.198714 1.9079164
1.199714 1.8870303000000002
1.200714 1.8659702999999999
1.201714 1.8447366
1.202714 1.8233286000000002
1.203714 1.8017465
1.204714 1.7799905
1.205714 1.7580599999999997
1.206714 1.7359554999999998
1.207714 1.7136763999999998
1.208714 1.6912226999999997
1.209714 1.6685944000000001
1.210714 1.6457912000000001
1.211714 1.6228128000000002
1.212714 1.5996594
1.213714 1.5763308999999999
1.214714 1.552827
1.215714 1.5291478
1.216714 1.505293
1.217714 1.4812629000000002
1.218714 1.4570572
1.219714 1.4326762
1.220714 1.40812
1.221714 1.3833883999999999
1.222714 1.3584817
1.223714 1.3333997
1.224714 1.3081423
1.225714 1.2827096
1.226714 1.2571013
1.227714 1.2313175
1.228714 1.2053582
1.229714 1.1792232999999999
1.230714 1.152913
1.231714 1.1264273999999999
1.232714 1.0997665
1.233714 1.0729305
1.234714 1.0459196
1.235714 1.0187336
1.236714 0.9913728599999999
1.237714 0.9638373699999999
1.238714 0.93612736
1.239714 0.9082428199999999
1.240714 0.88018393
1.241714 0.8519507900000001
1.242714 0.82354341
1.243714 0.7949618599999999
1.244714 0.76620625
1.245714 0.73727667
1.246714 0.7081734000000001
1.247714 0.67889676
1.248714 0.64944704
1.249714 0.61982456
1.250714 0.5900295
1.251714 0.5600621
1.252714 0.5299225000000001
1.253714 0.49961088000000003
1.254714 0.46912748
1.255714 0.43847254
1.256714 0.40764627000000003
1.257714 0.37664894000000004
1.258714 0.34548086
1.259714 0.31414228
1.260714 0.28263344
1.261714 0.25095465
1.262714 0.21910621000000002
1.263714 0.18708848
1.264714 0.15490187
1.265714 0.1225468
1.266714 0.09002365400000001
1.267714 0.057332823
1.268714 0.024474633
1.269714 -0.008550661000000001
1.270714 -0.041742806
1.271714 -0.075101515
1.272714 -0.10862648
1.273714 -0.14231731
1.274714 -0.17617352
1.275714 -0.21019462
1.276714 -0.24438007
1.277714 -0.27872934
1.278714 -0.31324194
1.279714 -0.34791736
1.280714 -0.38275510999999995
1.281714 -0.41775471
1.282714 -0.45291558000000004
1.283714 -0.48823714999999995
1.284714 -0.5237188700000001
1.285714 -0.55936011
1.286714 -0.59516048
1.287714 -0.6311195
1.288714 -0.66723675
1.289714 -0.7035118100000001
1.290714 -0.73994417
1.291714 -0.7765332699999999
1.292714 -0.81327846
1.293714 -0.8501789500000001
1.294714 -0.88723404
1.295714 -0.92444308
1.296714 -0.96180551
1.297714 -0.99932067
1.298714 -1.036988
1.299714 -1.0748071
1.300714 -1.1127771
1.301714 -1.1508974
1.302714 -1.1891673999999999
1.303714 -1.2275863
1.304714 -1.2661535
1.305714 -1.3048684
1.306714 -1.3437305
1.307714 -1.3827389
1.308714 -1.4218929
1.309714 -1.4611918
1.310714 -1.5006346
1.311714 -1.5402202999999999
1.312714 -1.5799482999999999
1.313714 -1.6198177
1.314714 -1.6598277000000001
1.315714 -1.6999777
1.316714 -1.7402671
1.317714 -1.7806951000000002
1.318714 -1.8212609000000002
1.319714 -1.8619636
1.320714 -1.9028023
1.321714 -1.9437762
1.322714 -1.9848844
1.323714 -2.0261263
1.324714 -2.0675011
1.325714 -2.1090079
1.326714 -2.1506457
1.327714 -2.1924134
1.328714 -2.2343102999999997
1.329714 -2.2763351000000003
1.330714 -2.3184869
1.331714 -2.3607651
1.332714 -2.4031688
1.333714 -2.445697
1.334714 -2.488349
1.335714 -2.5311237
1.336714 -2.5740198999999997
1.337714 -2.6170366
1.338714 -2.6601728000000002
1.339714 -2.7034275
1.340714 -2.7467998000000002
1.341714 -2.7902884
1.342714 -2.8338926
1.343714 -2.8776111
1.344714 -2.9214427
1.345714 -2.9653864
1.346714 -3.0094409
1.347714 -3.0536049999999997
1.348714 -3.0978778
1.349714 -3.1422585000000005
1.350714 -3.1867459
1.351714 -3.2313392000000003
1.352714 -3.2760371000000004
1.353714 -3.3208388999999996
1.354714 -3.3657432000000003
1.355714 -3.4107484
1.356714 -3.4558535
1.357714 -3.5010576
1.358714 -3.5463594
1.359714 -3.5917573000000003
1.360714 -3.6372505
1.361714 -3.6828376000000005
1.362714 -3.7285174999999997
1.363714 -3.774289
1.364714 -3.8201507
1.365714 -3.8661014000000002
1.366714 -3.9121397
1.367714 -3.9582647
1.368714 -4.0044751000000005
1.369714 -4.0507697
1.370714 -4.0971469
1.371714 -4.1436054
1.372714 -4.1901436
1.373714 -4.236759999999999
1.374714 -4.2834535
1.375714 -4.3302227
1.376714 -4.3770663
1.377714 -4.4239834
1.378714 -4.4709727
1.379714 -4.5180328
1.380714 -4.5651622000000005
1.381714 -4.6123594
1.382714 -4.6596233
1.383714 -4.7069523
1.384714 -4.7543454999999994
1.385714 -4.8018008000000005
1.386714 -4.8493173
1.387714 -4.8968937
1.388714 -4.9445283
1.389714 -4.992219400000001
1.390714 -5.0399654
1.391714 -5.0877649
1.392714 -5.135617
1.393714 -5.183520199999999
1.394714 -5.2314728
1.395714 -5.2794736
1.396714 -5.3275209
1.397714 -5.3756132999999995
1.398714 -5.4237492
1.399714 -5.4719273
1.400714 -5.5201456
1.401714 -5.568403
1.402714 -5.6166979999999995
1.403714 -5.6650288
1.404714 -5.7133939
1.405714 -5.7617921
1.406714 -5.8102217
1.407714 -5.858681000000001
1.408714 -5.9071682
1.409714 -5.9556823
1.410714 -6.0042214
1.411714 -6.0527842
1.412714 -6.1013695
1.413714 -6.1499752
1.414714 -6.1985999
1.415714 -6.2472422
1.416714 -6.2959000000000005
1.417714 -6.3445716999999995
1.418714 -6.393256
1.419714 -6.4419508
1.420714 -6.490655200000001
1.421714 -6.5393671
1.422714 -6.588084299999999
1.423714 -6.6368051
1.424714 -6.6855288999999996
1.425714 -6.7342534999999994
1.426714 -6.7829765
1.427714 -6.8316974
1.428714 -6.8804137
1.429714 -6.9291241
1.430714 -6.977827100000001
1.431714 -7.026521099999999
1.432714 -7.075204
1.433714 -7.123874099999999
1.434714 -7.172529399999999
1.435714 -7.2211682999999995
1.436714 -7.2697893
1.437714 -7.3183902
1.438714 -7.366970200000001
1.439714 -7.415527099999999
1.440714 -7.4640587
1.441714 -7.5125635
1.442714 -7.561039899999999
1.443714 -7.609486599999999
1.444714 -7.6579019
1.445714 -7.7062838
1.446714 -7.7546306
1.447714 -7.8029402
1.448714 -7.851210999999999
1.449714 -7.899441599999999
1.450714 -7.9476297
1.451714 -7.9957731
1.452714 -8.0438703
1.453714 -8.0919191
1.454714 -8.139918
1.455714 -8.1878655
1.456714 -8.235759300000002
1.457714 -8.2835987
1.458714 -8.331381499999999
1.459714 -8.3791055
1.460714 -8.426768299999999
1.461714 -8.4743693
1.462714 -8.5219055
1.463714 -8.5693762
1.464714 -8.6167797
1.465714 -8.664114000000001
1.466714 -8.7113768
1.467714 -8.758566499999999
1.468714 -8.805681
1.469714 -8.8527188
1.470714 -8.8996768
1.471714 -8.9465536
1.472714 -8.9933477
1.473714 -9.0400569
1.474714 -9.086680399999999
1.475714 -9.133216
1.476714 -9.1796614
1.477714 -9.226015199999999
1.478714 -9.2722751
1.479714 -9.3184397
1.480714 -9.3645073
1.481714 -9.4104767
1.482714 -9.4563454
1.483714 -9.5021121
1.484714 -9.5477752
1.485714 -9.5933318
1.486714 -9.6387796
1.487714 -9.684116399999999
1.488714 -9.7293407
1.489714 -9.7744502
1.490714 -9.8194435
1.491714 -9.864319100000001
1.492714 -9.9090755
1.493714 -9.953711199999999
1.494714 -9.9982239
1.495714 -10.04261
1.496714 -10.086870000000001
1.497714 -10.13101
1.498714 -10.17501
1.499714 -10.21888
1.500714 -10.26262
1.501714 -10.306220000000001
1.502714 -10.34968
1.503714 -10.392999999999999
1.504714 -10.43618
1.505714 -10.47921
1.506714 -10.5221
1.507714 -10.56485
1.508714 -10.60744
1.509714 -10.64988
1.510714 -10.692169999999999
1.511714 -10.7343
1.512714 -10.77628
1.513714 -10.8181
1.514714 -10.85976
1.515714 -10.90126
1.516714 -10.942599999999999
1.517714 -10.98376
1.518714 -11.02476
1.519714 -11.0656
1.520714 -11.10625
1.521714 -11.14674
1.522714 -11.18705
1.523714 -11.22719
1.524714 -11.267140000000001
1.525714 -11.30692
1.526714 -11.34651
1.527714 -11.385919999999999
1.528714 -11.42515
1.529714 -11.46418
1.530714 -11.50303
1.531714 -11.541690000000001
1.532714 -11.58015
1.533714 -11.61842
1.534714 -11.65649
1.535714 -11.69437
1.536714 -11.732040000000001
1.537714 -11.76951
1.538714 -11.80678
1.539714 -11.84384
1.540714 -11.88069
1.541714 -11.91734
1.542714 -11.95377
1.543714 -11.99
1.544714 -12.026
1.545714 -12.0618
1.546714 -12.09737
1.547714 -12.13273
1.548714 -12.16786
1.549714 -12.20278
1.550714 -12.23747
1.551714 -12.271930000000001
1.552714 -12.306159999999998
1.553714 -12.340160000000001
1.554714 -12.37394
1.555714 -12.40748
1.556714 -12.44078
1.557714 -12.47385
1.558714 -12.506680000000001
1.559714 -12.53927
1.560714 -12.57162
1.561714 -12.603729999999999
1.562714 -12.635589999999999
1.563714 -12.66721
1.564714 -12.698580000000002
1.565714 -12.7297
1.566714 -12.760560000000002
1.567714 -12.791179999999999
1.568714 -12.82154
1.569714 -12.851650000000001
1.570714 -12.8815
1.571714 -12.91108
1.572714 -12.94041
1.573714 -12.96948
1.574714 -12.998280000000001
1.575714 -13.02682
1.576714 -13.0551
1.577714 -13.0831
1.578714 -13.110830000000002
1.579714 -13.1383
1.580714 -13.165489999999998
1.581714 -13.192400000000001
1.582714 -13.21905
1.583714 -13.24541
1.584714 -13.2715
1.585714 -13.297310000000001
1.586714 -13.32283
1.587714 -13.348080000000001
1.588714 -13.37304
1.589714 -13.397709999999998
1.590714 -13.4221
1.591714 -13.44619
1.592714 -13.469999999999999
1.593714 -13.49351
1.594714 -13.516729999999999
1.595714 -13.539660000000001
1.596714 -13.562299999999999
1.597714 -13.58463
1.598714 -13.606670000000001
1.599714 -13.62842
1.600714 -13.64986
1.601714 -13.67099
1.602714 -13.69183
1.603714 -13.71235
1.604714 -13.73258
1.605714 -13.75249
1.606714 -13.772100000000002
1.607714 -13.79139
1.608714 -13.81038
1.609714 -13.82905
1.610714 -13.847409999999998
1.611714 -13.865459999999999
1.612714 -13.88319
1.613714 -13.900609999999999
1.614714 -13.9177
1.615714 -13.934479999999999
1.616714 -13.950940000000001
1.617714 -13.967070000000001
1.618714 -13.982890000000001
1.619714 -13.99837
1.620714 -14.01353
1.621714 -14.02837
1.622714 -14.042879999999998
1.623714 -14.05706
1.624714 -14.07091
1.625714 -14.084430000000001
1.626714 -14.09762
1.627714 -14.11048
1.628714 -14.123
1.629714 -14.135200000000001
1.630714 -14.14705
1.631714 -14.158570000000001
1.632714 -14.16975
1.633714 -14.18059
1.634714 -14.1911
1.635714 -14.20126
1.636714 -14.21108
1.637714 -14.220550000000001
1.638714 -14.22969
1.639714 -14.238480000000001
1.640714 -14.24692
1.641714 -14.255019999999998
1.642714 -14.26278
1.643714 -14.27018
1.644714 -14.27725
1.645714 -14.28396
1.646714 -14.290320000000001
1.647714 -14.29633
1.648714 -14.30199
1.649714 -14.307310000000001
1.650714 -14.312259999999998
1.651714 -14.316870000000002
1.652714 -14.32112
1.653714 -14.325019999999999
1.654714 -14.328560000000001
1.655714 -14.331740000000002
1.656714 -14.33457
1.657714 -14.337050000000001
1.658714 -14.339160000000001
1.659714 -14.340919999999999
1.660714 -14.34232
1.661714 -14.34335
1.662714 -14.34403
1.663714 -14.34435
1.664714 -14.344299999999999
1.665714 -14.34389
1.666714 -14.34312
1.667714 -14.34199
1.668714 -14.34049
1.669714 -14.33863
1.670714 -14.336409999999999
1.671714 -14.33382
1.672714 -14.330860000000001
1.673714 -14.327539999999999
1.674714 -14.32386
1.675714 -14.31981
1.676714 -14.31539
1.677714 -14.3106
1.678714 -14.30545
1.679714 -14.29993
1.680714 -14.294039999999999
1.681714 -14.28778
1.682714 -14.281160000000002
1.683714 -14.27416
1.684714 -14.266789999999999
1.685714 -14.259060000000002
1.686714 -14.250950000000001
1.687714 -14.242479999999999
1.688714 -14.23363
1.689714 -14.224419999999999
1.690714 -14.214830000000001
1.691714 -14.204880000000001
1.692714 -14.19455
1.693714 -14.183860000000001
1.694714 -14.172789999999999
1.695714 -14.16135
1.696714 -14.14954
1.697714 -14.13736
1.698714 -14.124809999999998
1.699714 -14.11188
1.700714 -14.09859
1.701714 -14.08492
1.702714 -14.070879999999999
1.703714 -14.056479999999999
1.704714 -14.041699999999999
1.705714 -14.026549999999999
1.706714 -14.01104
1.707714 -13.99515
1.708714 -13.97889
1.709714 -13.96226
1.710714 -13.945260000000001
1.711714 -13.927890000000001
1.712714 -13.910149999999998
1.713714 -13.89203
1.714714 -13.87354
1.715714 -13.85469
1.716714 -13.83546
1.717714 -13.81587
1.718714 -13.7959
1.719714 -13.77557
1.720714 -13.75487
1.721714 -13.733809999999998
1.722714 -13.712369999999998
1.723714 -13.69057
1.724714 -13.66841
1.725714 -13.645869999999999
1.726714 -13.62297
1.727714 -13.5997
1.728714 -13.576070000000001
1.729714 -13.552069999999999
1.730714 -13.527700000000001
1.731714 -13.50297
1.732714 -13.47788
1.733714 -13.452430000000001
1.734714 -13.42661
1.735714 -13.40043
1.736714 -13.37389
1.737714 -13.34699
1.738714 -13.31973
1.739714 -13.29211
1.740714 -13.26413
1.741714 -13.23579
1.742714 -13.207089999999999
1.743714 -13.17803
1.744714 -13.14861
1.745714 -13.11884
1.746714 -13.08871
1.747714 -13.05822
1.748714 -13.027379999999999
1.749714 -12.996189999999999
1.750714 -12.96464
1.751714 -12.93274
1.752714 -12.900500000000001
1.753714 -12.867899999999999
1.754714 -12.834950000000001
1.755714 -12.80165
1.756714 -12.768009999999999
1.757714 -12.73402
1.758714 -12.69967
1.759714 -12.664990000000001
1.760714 -12.629950000000001
1.761714 -12.59457
1.762714 -12.55885
1.763714 -12.522780000000001
1.764714 -12.486369999999999
1.765714 -12.44963
1.766714 -12.41254
1.767714 -12.37512
1.768714 -12.33736
1.769714 -12.29927
1.770714 -12.26084
1.771714 -12.22207
1.772714 -12.18297
1.773714 -12.14354
1.774714 -12.10378
1.775714 -12.06368
1.776714 -12.02325
1.777714 -11.9825
1.778714 -11.94141
1.779714 -11.899999999999999
1.780714 -11.85827
1.781714 -11.81622
1.782714 -11.77384
1.783714 -11.73114
1.784714 -11.68813
1.785714 -11.6448
1.786714 -11.60115
1.787714 -11.55718
1.788714 -11.5129
1.789714 -11.4683
1.790714 -11.42338
1.791714 -11.37816
1.792714 -11.33262
1.793714 -11.28677
1.794714 -11.24062
1.795714 -11.19416
1.796714 -11.147400000000001
1.797714 -11.10033
1.798714 -11.05297
1.799714 -11.00531
1.800714 -10.95735
1.801714 -10.90909
1.802714 -10.86053
1.803714 -10.811679999999999
1.804714 -10.76254
1.805714 -10.7131
1.806714 -10.66337
1.807714 -10.61335
1.808714 -10.563039999999999
1.809714 -10.51245
1.810714 -10.46157
1.811714 -10.41041
1.812714 -10.358970000000001
1.813714 -10.30725
1.814714 -10.25525
1.815714 -10.20298
1.816714 -10.15043
1.817714 -10.09761
1.818714 -10.044509999999999
1.819714 -9.9911466
1.820714 -9.9375099
1.821714 -9.8836042
1.822714 -9.829431
1.823714 -9.774992600000001
1.824714 -9.7202905
1.825714 -9.6653268
1.826714 -9.6101038
1.827714 -9.5546238
1.828714 -9.498889
1.829714 -9.4429016
1.830714 -9.3866639
1.831714 -9.3301773
1.832714 -9.2734426
1.833714 -9.2164606
1.834714 -9.1592327
1.835714 -9.1017604
1.836714 -9.0440445
1.837714 -8.986087099999999
1.838714 -8.9278899
1.839714 -8.8694558
1.840714 -8.810786199999999
1.841714 -8.7518834
1.842714 -8.6927503
1.843714 -8.6333886
1.844714 -8.5738011
1.845714 -8.513989299999999
1.846714 -8.453955500000001
1.847714 -8.3937012
1.848714 -8.333227
1.849714 -8.2725346
1.850714 -8.2116246
1.851714 -8.1504986
1.852714 -8.0891579
1.853714 -8.027605
1.854714 -7.965841899999999
1.855714 -7.9038717
1.856714 -7.841696600000001
1.857714 -7.779319599999999
1.858714 -7.7167429
1.859714 -7.6539687999999995
1.860714 -7.5909995
1.861714 -7.5278372
1.862714 -7.464483399999999
1.863714 -7.400939600000001
1.864714 -7.337207299999999
1.865714 -7.273287300000001
1.866714 -7.2091818000000005
1.867714 -7.1448915
1.868714 -7.080418600000001
1.869714 -7.0157655
1.870714 -6.9509342
1.871714 -6.8859272
1.872714 -6.820747300000001
1.873714 -6.7553975
1.874714 -6.68988
1.875714 -6.624197199999999
1.876714 -6.5583512
1.877714 -6.4923435000000005
1.878714 -6.4261764
1.879714 -6.359851399999999
1.880714 -6.2933691
1.881714 -6.2267318000000005
1.882714 -6.1599411
1.883714 -6.0929988
1.884714 -6.0259067
1.885714 -5.958667
1.886714 -5.8912829
1.887714 -5.8237564
1.888714 -5.7560906
1.889714 -5.6882881
1.890714 -5.6203514000000006
1.891714 -5.5522826
1.892714 -5.484084
1.893714 -5.4157576999999995
1.894714 -5.3473052
1.895714 -5.2787278
1.896714 -5.2100275
1.897714 -5.1412056999999995
1.898714 -5.072264
1.899714 -5.0032046
1.900714 -4.93403
1.901714 -4.8647422
1.902714 -4.7953434
1.903714 -4.7258366
1.904714 -4.6562243
1.905714 -4.5865092
1.906714 -4.5166943
1.907714 -4.4467818
1.908714 -4.3767735000000005
1.909714 -4.306671799999999
1.910714 -4.2364776
1.911714 -4.1661926000000005
1.912714 -4.0958185
1.913714 -4.0253568
1.914714 -3.9548099000000003
1.915714 -3.8841799000000004
1.916714 -3.8134694
1.917714 -3.7426810999999995
1.918714 -3.6718175
1.919714 -3.6008812
1.920714 -3.5298749999999997
1.921714 -3.4588009000000004
1.922714 -3.3876616999999998
1.923714 -3.3164591
1.924714 -3.2451953999999996
1.925714 -3.1738725000000003
1.926714 -3.1024917999999997
1.927714 -3.0310549
1.928714 -2.9595634
1.929714 -2.888019
1.930714 -2.816424
1.931714 -2.7447805
1.932714 -2.6730912
1.933714 -2.601359
1.934714 -2.5295869
1.935714 -2.4577772
1.936714 -2.3859326
1.937714 -2.3140549999999998
1.938714 -2.2421462
1.939714 -2.1702084999999998
1.940714 -2.0982433
1.941714 -2.0262528
1.942714 -1.9542385
1.943714 -1.882202
1.944714 -1.8101450000000001
1.945714 -1.7380693999999999
1.946714 -1.6659773999999998
1.947714 -1.5938714
1.948714 -1.5217540999999999
1.949714 -1.4496284
1.950714 -1.3774971
1.951714 -1.3053632000000002
1.952714 -1.2332292
1.953714 -1.1610974
1.954714 -1.0889696
1.955714 -1.0168477
1.956714 -0.9447331499999999
1.957714 -0.87262746
1.958714 -0.8005322
1.959714 -0.72844913
1.960714 -0.65638013
1.961714 -0.58432738
1.962714 -0.51229298
1.963714 -0.44027930000000004
1.964714 -0.36828879
1.965714 -0.29632396
1.966714 -0.22438734000000002
1.967714 -0.15248138
1.968714 -0.080608472
1.969714 -0.0087707449
1.970714 0.063029944
1.971714 0.13479196
1.972714 0.20651389
1.973714 0.27819437
1.974714 0.34983195
1.975714 0.42142509
1.976714 0.49297181
1.977714 0.56446986
1.978714 0.63591674
1.979714 0.70730979
1.980714 0.77864625
1.981714 0.8499236800000001
1.982714 0.92113949
1.983714 0.99229142
1.984714 1.0633774
1.985714 1.1343954
1.986714 1.2053438
1.987714 1.2762208000000002
1.988714 1.347025
1.989714 1.4177551
1.990714 1.4884094
1.991714 1.5589864
1.992714 1.6294842999999999
1.993714 1.6999009999999999
1.994714 1.7702342999999998
1.995714 1.8404815
1.996714 1.9106403
1.997714 1.9807082
1.998714 2.0506824999999997
1.999714 2.1205615
2.000714 2.1903437
2.001714 2.2600275
2.002714 2.3296114
2.003714 2.3990942
2.004714 2.4684746
2.005714 2.5377508
2.006714 2.6069213
2.007714 2.6759844
2.008714 2.7449382
2.009714 2.8137805
2.010714 2.8825091
2.011714 2.9511217
2.012714 3.0196158
2.013714 3.0879891
2.014714 3.1562392000000004
2.015714 3.2243638999999997
2.016714 3.2923620000000002
2.017714 3.360232
2.018714 3.4279726000000004
2.019714 3.4955829
2.020714 3.5630617000000004
2.021714 3.6304083
2.022714 3.6976203
2.023714 3.764696
2.024714 3.8316336
2.025714 3.8984306
2.026714 3.965085
2.027714 4.0315945
2.028714 4.0979568
2.029714 4.164170100000001
2.030714 4.2302329
2.031714 4.2961434
2.032714 4.3619003
2.033714 4.4275023
2.034714 4.4929482
2.035714 4.5582376
2.036714 4.6233691
2.037714 4.6883423
2.038714 4.7531552999999995
2.039714 4.8178062
2.040714 4.8822928
2.041714 4.9466129
2.042714 5.0107643
2.043714 5.074744300000001
2.044714 5.1385507
2.045714 5.2021824
2.046714 5.2656374999999995
2.047714 5.3289153
2.048714 5.3920146
2.049714 5.4549348
2.050714 5.517674599999999
2.051714 5.580233
2.052714 5.642609299999999
2.053714 5.7048019
2.054714 5.7668097000000005
2.055714 5.8286313
2.056714 5.8902647
2.057714 5.9517074
2.058714 6.0129575
2.059714 6.0740124
2.060714 6.1348706
2.061714 6.1955307
2.062714 6.2559918
2.063714 6.316252799999999
2.064714 6.3763134
2.065714 6.436172900000001
2.066714 6.4958312000000005
2.067714 6.5552868
2.068714 6.6145383
2.069714 6.6735849
2.070714 6.732424300000001
2.071714 6.7910552
2.072714 6.849476
2.073714 6.9076844
2.074714 6.9656788999999995
2.075714 7.0234574
2.076714 7.0810176
2.077714 7.1383581000000005
2.078714 7.195477899999999
2.079714 7.2523773
2.080714 7.309056099999999
2.081714 7.3655136
2.082714 7.421749800000001
2.083714 7.4777640000000005
2.084714 7.5335547
2.085714 7.5891204000000005
2.086714 7.6444596
2.087714 7.6995708
2.088714 7.754451800000001
2.089714 7.809101
2.090714 7.8635171
2.091714 7.9176992
2.092714 7.971645099999999
2.093714 8.0253549
2.094714 8.078827
2.095714 8.1320614
2.096714 8.1850573
2.097714 8.2378156
2.098714 8.2903363
2.099714 8.342617800000001
2.100714 8.3946601
2.101714 8.446461
2.102714 8.498019699999999
2.103714 8.5493334
2.104714 8.6003996
2.105714 8.6512171
2.106714 8.7017849
2.107714 8.7521017
2.108714 8.802167299999999
2.109714 8.8519812
2.110714 8.9015439
2.111714 8.9508548
2.112714 8.999913900000001
2.113714 9.0487204
2.114714 9.0972744
2.115714 9.1455758
2.116714 9.1936231
2.117714 9.2414156
2.118714 9.288950999999999
2.119714 9.3362279
2.120714 9.3832441
2.121714 9.429998000000001
2.122714 9.4764881
2.123714 9.5227145
2.124714 9.5686764
2.125714 9.6143745
2.126714 9.6598089
2.127714 9.7049803
2.128714 9.7498886
2.129714 9.794534
2.130714 9.8389164
2.131714 9.8830342
2.132714 9.9268869
2.133714 9.970472800000001
2.134714 10.01379
2.135714 10.056840000000001
2.136714 10.09961
2.137714 10.14212
2.138714 10.18435
2.139714 10.2263
2.140714 10.26798
2.141714 10.309379999999999
2.142714 10.350520000000001
2.143714 10.39138
2.144714 10.43197
2.145714 10.47229
2.146714 10.51234
2.147714 10.55211
2.148714 10.59161
2.149714 10.63084
2.150714 10.66978
2.151714 10.70845
2.152714 10.74684
2.153714 10.78495
2.154714 10.82278
2.155714 10.86032
2.156714 10.89758
2.157714 10.93457
2.158714 10.97127
2.159714 11.00769
2.160714 11.043840000000001
2.161714 11.0797
2.162714 11.11529
2.163714 11.150599999999999
2.164714 11.18563
2.165714 11.22038
2.166714 11.25485
2.167714 11.28903
2.168714 11.32292
2.169714 11.35653
2.170714 11.38985
2.171714 11.422880000000001
2.172714 11.45563
2.173714 11.4881
2.174714 11.52028
2.175714 11.55218
2.176714 11.583789999999999
2.177714 11.61513
2.178714 11.646180000000001
2.179714 11.67695
2.180714 11.70743
2.181714 11.737630000000001
2.182714 11.76755
2.183714 11.79717
2.184714 11.826509999999999
2.185714 11.85555
2.186714 11.88431
2.187714 11.912780000000001
2.188714 11.94096
2.189714 11.96885
2.190714 11.99646
2.191714 12.02379
2.192714 12.05083
2.193714 12.07759
2.194714 12.10407
2.195714 12.13026
2.196714 12.15616
2.197714 12.18178
2.198714 12.20711
2.199714 12.23215
2.200714 12.2569
2.201714 12.28136
2.202714 12.305530000000001
2.203714 12.329410000000001
2.204714 12.353010000000001
2.205714 12.37632
2.206714 12.39935
2.207714 12.4221
2.208714 12.444560000000001
2.209714 12.46674
2.210714 12.48864
2.211714 12.510250000000001
2.212714 12.53158
2.213714 12.552620000000001
2.214714 12.57337
2.215714 12.59384
2.216714 12.61402
2.217714 12.63391
2.218714 12.65351
2.219714 12.672839999999999
2.220714 12.69187
2.221714 12.71063
2.222714 12.729109999999999
2.223714 12.747300000000001
2.224714 12.76522
2.225714 12.78286
2.226714 12.80021
2.227714 12.81729
2.228714 12.83408
2.229714 12.85059
2.230714 12.866810000000001
2.231714 12.882750000000001
2.232714 12.898409999999998
2.233714 12.91379
2.234714 12.928880000000001
2.235714 12.9437
2.236714 12.95823
2.237714 12.97249
2.238714 12.98647
2.239714 13.00018
2.240714 13.01361
2.241714 13.026769999999999
2.242714 13.03965
2.243714 13.05225
2.244714 13.064580000000001
2.245714 13.07663
2.246714 13.08839
2.247714 13.09988
2.248714 13.1111
2.249714 13.12203
2.250714 13.13269
2.251714 13.14308
2.252714 13.153200000000002
2.253714 13.163050000000002
2.254714 13.17263
2.255714 13.18194
2.256714 13.19098
2.257714 13.199749999999998
2.258714 13.20825
2.259714 13.21649
2.260714 13.22445
2.261714 13.232140000000001
2.262714 13.23956
2.263714 13.2467
2.264714 13.253580000000001
2.265714 13.26019
2.266714 13.266539999999999
2.267714 13.272619999999998
2.268714 13.27844
2.269714 13.283990000000001
2.270714 13.289290000000001
2.271714 13.294329999999999
2.272714 13.2991
2.273714 13.303619999999999
2.274714 13.30787
2.275714 13.311860000000001
2.276714 13.31559
2.277714 13.319059999999999
2.278714 13.32227
2.279714 13.325210000000002
2.280714 13.32789
2.281714 13.33032
2.282714 13.33249
2.283714 13.33441
2.284714 13.33607
2.285714 13.33748
2.286714 13.338639999999998
2.287714 13.33955
2.288714 13.340209999999999
2.289714 13.34061
2.290714 13.34077
2.291714 13.340679999999999
2.292714 13.34033
2.293714 13.33973
2.294714 13.33888
2.295714 13.33779
2.296714 13.33644
2.297714 13.334850000000001
2.298714 13.333010000000002
2.299714 13.330929999999999
2.300714 13.32861
2.301714 13.32605
2.302714 13.32325
2.303714 13.32021
2.304714 13.316939999999999
2.305714 13.31342
2.306714 13.309660000000001
2.307714 13.30567
2.308714 13.30143
2.309714 13.296959999999999
2.310714 13.29224
2.311714 13.287299999999998
2.312714 13.28211
2.313714 13.276689999999999
2.314714 13.271040000000001
2.315714 13.265160000000002
2.316714 13.25905
2.317714 13.252720000000002
2.318714 13.246160000000001
2.319714 13.239370000000001
2.320714 13.232360000000002
2.321714 13.22512
2.322714 13.21765
2.323714 13.209950000000001
2.324714 13.20203
2.325714 13.19389
2.326714 13.18552
2.327714 13.17692
2.328714 13.168109999999999
2.329714 13.159080000000001
2.330714 13.149830000000001
2.331714 13.14037
2.332714 13.130690000000001
2.333714 13.1208
2.334714 13.11069
2.335714 13.100380000000001
2.336714 13.08985
2.337714 13.079099999999999
2.338714 13.068150000000001
2.339714 13.056980000000001
2.340714 13.045599999999999
2.341714 13.034009999999999
2.342714 13.022210000000001
2.343714 13.01021
2.344714 12.998000000000001
2.345714 12.98559
2.346714 12.97298
2.347714 12.960160000000002
2.348714 12.947149999999999
2.349714 12.93394
2.350714 12.92053
2.351714 12.90692
2.352714 12.89312
2.353714 12.87912
2.354714 12.86493
2.355714 12.850539999999999
2.356714 12.835949999999999
2.357714 12.82117
2.358714 12.8062
2.359714 12.79104
2.360714 12.77569
2.361714 12.760150000000001
2.362714 12.744430000000001
2.363714 12.72852
2.364714 12.71243
2.365714 12.69616
2.366714 12.67971
2.367714 12.663070000000001
2.368714 12.64625
2.369714 12.62926
2.370714 12.61208
2.371714 12.594730000000002
2.372714 12.5772
2.373714 12.55949
2.374714 12.54161
2.375714 12.52356
2.376714 12.50533
2.377714 12.486930000000001
2.378714 12.46837
2.379714 12.449639999999999
2.380714 12.43075
2.381714 12.4117
2.382714 12.39248
2.383714 12.373099999999999
2.384714 12.35355
2.385714 12.33385
2.386714 12.313979999999999
2.387714 12.293949999999999
2.388714 12.27376
2.389714 12.25342
2.390714 12.23292
2.391714 12.21227
2.392714 12.19146
2.393714 12.170499999999999
2.394714 12.14939
2.395714 12.12814
2.396714 12.10673
2.397714 12.08518
2.398714 12.06349
2.399714 12.041649999999999
2.400714 12.01967
2.401714 11.99755
2.402714 11.975280000000001
2.403714 11.95287
2.404714 11.93033
2.405714 11.90764
2.406714 11.88482
2.407714 11.86187
2.408714 11.838790000000001
2.409714 11.81558
2.410714 11.79223
2.411714 11.76876
2.412714 11.74517
2.413714 11.72144
2.414714 11.69759
2.415714 11.67361
2.416714 11.649519999999999
2.417714 11.6253
2.418714 11.60096
2.419714 11.576500000000001
2.420714 11.55192
2.421714 11.52722
2.422714 11.502410000000001
2.423714 11.47748
2.424714 11.45245
2.425714 11.4273
2.426714 11.40205
2.427714 11.37669
2.428714 11.35123
2.429714 11.32566
2.430714 11.29998
2.431714 11.27419
2.432714 11.24831
2.433714 11.22232
2.434714 11.19624
2.435714 11.17006
2.436714 11.14378
2.437714 11.11741
2.438714 11.09095
2.439714 11.064400000000001
2.440714 11.03775
2.441714 11.01102
2.442714 10.9842
2.443714 10.95729
2.444714 10.93031
2.445714 10.90324
2.446714 10.87608
2.447714 10.84884
2.448714 10.82152
2.449714 10.79412
2.450714 10.766639999999999
2.451714 10.73908
2.452714 10.71146
2.453714 10.683760000000001
2.454714 10.65599
2.455714 10.628160000000001
2.456714 10.60026
2.457714 10.572289999999999
2.458714 10.54426
2.459714 10.51616
2.460714 10.488
2.461714 10.45978
2.462714 10.4315
2.463714 10.403170000000001
2.464714 10.37477
2.465714 10.34632
2.466714 10.31781
2.467714 10.28925
2.468714 10.26064
2.469714 10.23198
2.470714 10.203280000000001
2.471714 10.174529999999999
2.472714 10.145750000000001
2.473714 10.116909999999999
2.474714 10.08804
2.475714 10.05912
2.476714 10.03017
2.477714 10.00117
2.478714 9.9721372
2.479714 9.9430688
2.480714 9.9139675
2.481714 9.8848358
2.482714 9.855675699999999
2.483714 9.826488
2.484714 9.7972751
2.485714 9.7680382
2.486714 9.7387791
2.487714 9.709500499999999
2.488714 9.680203299999999
2.489714 9.650889
2.490714 9.6215576
2.491714 9.5922098
2.492714 9.5628455
2.493714 9.5334657
2.494714 9.5040724
2.495714 9.4746672
2.496714 9.445253000000001
2.497714 9.4158337
2.498714 9.3864113
2.499714 9.3569882
2.500714 9.3275659
2.501714 9.2981458
2.502714 9.2687286
2.503714 9.239314499999999
2.504714 9.209905599999999
2.505714 9.1805026
2.506714 9.1511071
2.507714 9.1217205
2.508714 9.0923436
2.509714 9.0629771
2.510714 9.0336233
2.511714 9.004283000000001
2.512714 8.9749582
2.513714 8.9456528
2.514714 8.9163691
2.515714 8.887110700000001
2.516714 8.8578798
2.517714 8.828678700000001
2.518714 8.7995082
2.519714 8.7703682
2.520714 8.7412588
2.521714 8.71218
2.522714 8.6831324
2.523714 8.6541168
2.524714 8.6251363
2.525714 8.5961923
2.526714 8.567287799999999
2.527714 8.5384242
2.528714 8.5096039
2.529714 8.4808275
2.530714 8.452098099999999
2.531714 8.423417800000001
2.532714 8.394789
2.533714 8.3662137
2.534714 8.3376944
2.535714 8.3092317
2.536714 8.2808264
2.537714 8.252477599999999
2.538714 8.2241863
2.539714 8.1959531
2.540714 8.1677794
2.541714 8.1396684
2.542714 8.1116222
2.543714 8.083643799999999
2.544714 8.055736099999999
2.545714 8.0279022
2.546714 8.0001436
2.547714 7.972461
2.548714 7.944855100000001
2.549714 7.9173274000000005
2.550714 7.889879499999999
2.551714 7.8625128
2.552714 7.835228700000001
2.553714 7.8080289
2.554714 7.7809133
2.555714 7.7538833
2.556714 7.726939
2.557714 7.7000819
2.558714 7.6733142
2.559714 7.646638899999999
2.560714 7.6200589999999995
2.561714 7.593578099999999
2.562714 7.567198599999999
2.563714 7.5409226
2.564714 7.514751
2.565714 7.4886836
2.566714 7.4627206
2.567714 7.4368625999999995
2.568714 7.4111104
2.569714 7.3854655000000005
2.570714 7.359930100000001
2.571714 7.3345065
2.572714 7.309196099999999
2.573714 7.2840005
2.574714 7.2589211
2.575714 7.233959399999999
2.576714 7.209118500000001
2.577714 7.1844004
2.578714 7.159807499999999
2.579714 7.1353428
2.580714 7.1110092
2.581714 7.0868067
2.582714 7.062736899999999
2.583714 7.0387989
2.584714 7.0149935999999995
2.585714 6.9913208000000004
2.586714 6.9677822
2.587714 6.94438
2.588714 6.9211178
2.589714 6.8979971
2.590714 6.875021
2.591714 6.852190900000001
2.592714 6.829508400000001
2.593714 6.8069734
2.594714 6.7845881
2.595714 6.7623533
2.596714 6.740272
2.597714 6.7183457
2.598714 6.6965759
2.599714 6.674964
2.600714 6.65351
2.601714 6.6322148
2.602714 6.611079
2.603714 6.590103399999999
2.604714 6.569290199999999
2.605714 6.5486424
2.606714 6.528162999999999
2.607714 6.5078549
2.608714 6.487720499999999
2.609714 6.4677603999999995
2.610714 6.4479753
2.611714 6.4283654
2.612714 6.4089313
2.613714 6.3896738
2.614714 6.3705944
2.615714 6.3516952
2.616714 6.3329786
2.617714 6.314446
2.618714 6.296098199999999
2.619714 6.277936
2.620714 6.2599599
2.621714 6.242172
2.622714 6.2245738
2.623714 6.2071677
2.624714 6.1899565
2.625714 6.1729424
2.626714 6.1561272
2.627714 6.1395109
2.628714 6.1230939
2.629714 6.1068758
2.630714 6.0908575
2.631714 6.075039899999999
2.632714 6.0594253
2.633714 6.044016
2.634714 6.0288146000000005
2.635714 6.0138233
2.636714 5.9990432
2.637714 5.9844755
2.638714 5.9701204
2.639714 5.9559789
2.640714 5.9420522
2.641714 5.928342000000001
2.642714 5.9148498
2.643714 5.9015777
2.644714 5.8885265
2.645714 5.8756966
2.646714 5.8630884000000005
2.647714 5.8507014
2.648714 5.8385365
2.649714 5.8265951000000005
2.650714 5.8148794
2.651714 5.8033917
2.652714 5.7921343
2.653714 5.7811089
2.654714 5.7703167
2.655714 5.7597581
2.656714 5.7494335
2.657714 5.7393424
2.658714 5.7294864
2.659714 5.719866199999999
2.660714 5.7104841
2.661714 5.7013415
2.662714 5.6924399
2.663714 5.6837808
2.664714 5.675364699999999
2.665714 5.6671917
2.666714 5.6592625
2.667714 5.6515787
2.668714 5.6441415
2.669714 5.6369532
2.670714 5.6300152
2.671714 5.6233287
2.672714 5.6168936
2.673714 5.610710399999999
2.674714 5.6047782
2.675714 5.5990972
2.676714 5.5936676
2.677714 5.5884909
2.678714 5.5835687
2.679714 5.5789026999999995
2.680714 5.5744945999999995
2.681714 5.5703457
2.682714 5.5664565
2.683714 5.5628277
2.684714 5.559459299999999
2.685714 5.5563521
2.686714 5.5535071
2.687714 5.550925100000001
2.688714 5.5486068
2.689714 5.5465534
2.690714 5.5447653
2.691714 5.5432424000000005
2.692714 5.5419851
2.693714 5.5409934000000005
2.694714 5.5402685
2.695714 5.5398114
2.696714 5.539624
2.697714 5.5397082
2.698714 5.5400651000000005
2.699714 5.5406954
2.700714 5.5415995
2.701714 5.5427771
2.702714 5.5442274
2.703714 5.5459496
2.704714 5.5479437
2.705714 5.5502101999999995
2.706714 5.552749700000001
2.707714 5.555563
2.708714 5.5586506
2.709714 5.562012999999999
2.710714 5.5656511
2.711714 5.5695649
2.712714 5.5737548
2.713714 5.578221399999999
2.714714 5.5829659
2.715714 5.5879891
2.716714 5.5932917
2.717714 5.5988736
2.718714 5.6047346
2.719714 5.6108743
2.720714 5.6172911
2.721714 5.6239851
2.722714 5.6309562
2.723714 5.6382056
2.724714 5.6457344
2.725714 5.6535438000000005
2.726714 5.6616355
2.727714 5.670009899999999
2.728714 5.6786675
2.729714 5.687608200000001
2.730714 5.696831599999999
2.731714 5.7063367
2.732714 5.7161231
2.733714 5.7261899
2.734714 5.7365369
2.735714 5.7471637
2.736714 5.7580695
2.737714 5.7692535000000005
2.738714 5.7807154999999995
2.739714 5.7924546
2.740714 5.8044712999999994
2.741714 5.8167662
2.742714 5.8293406
2.743714 5.842195800000001
2.744714 5.8553327
2.745714 5.8687512
2.746714 5.882450899999999
2.747714 5.8964308
2.748714 5.9106894
2.749714 5.9252247
2.750714 5.940035
2.751714 5.9551194
2.752714 5.9704781
2.753714 5.9861105
2.754714 6.0020171
2.755714 6.0181983
2.756714 6.034654
2.757714 6.0513843
2.758714 6.0683887
2.759714 6.0856674
2.760714 6.1032206
2.761714 6.1210483
2.762714 6.1391503
2.763714 6.1575256000000005
2.764714 6.1761729
2.765714 6.19509
2.766714 6.2142745
2.767714 6.2337238
2.768714 6.2534361999999994
2.769714 6.273412
2.770714 6.293650700000001
2.771714 6.3141532
2.772714 6.3349210000000005
2.773714 6.3559547
2.774714 6.3772544
2.775714 6.3988186
2.776714 6.420645899999999
2.777714 6.4427346
2.778714 6.4650834
2.779714 6.487691399999999
2.780714 6.5105572
2.781714 6.5336801
2.782714 6.557057800000001
2.783714 6.5806881
2.784714 6.604567899999999
2.785714 6.6286966000000005
2.786714 6.6530719000000005
2.787714 6.677694600000001
2.788714 6.7025654
2.789714 6.7276858
2.790714 6.7530565000000005
2.791714 6.778677600000001
2.792714 6.8045466999999995
2.793714 6.8306617
2.794714 6.8570197
2.795714 6.8836167
2.796714 6.9104508
2.797714 6.9375195000000005
2.798714 6.9648214
2.799714 6.9923557
2.800714 7.0201211
2.801714 7.0481159
2.802714 7.0763387
2.803714 7.1047872
2.804714 7.1334615
2.805714 7.1623616000000005
2.806714 7.191487400000001
2.807714 7.220839699999999
2.808714 7.2504185
2.809714 7.2802223
2.810714 7.3102474
2.811714 7.340490099999999
2.812714 7.370945099999999
2.813714 7.4016079
2.814714 7.4324757
2.815714 7.4635468
2.816714 7.4948214
2.817714 7.5262986000000005
2.818714 7.557979200000001
2.819714 7.5898625
2.820714 7.6219469
2.821714 7.6542296
2.822714 7.6867095999999995
2.823714 7.7193849
2.824714 7.7522539
2.825714 7.7853158
2.826714 7.818567799999999
2.827714 7.8520074
2.828714 7.8856312
2.829714 7.919433700000001
2.830714 7.9534106
2.831714 7.9875581
2.832714 8.021874700000001
2.833714 8.0563597
2.834714 8.0910139
2.835714 8.1258386
2.836714 8.160834
2.837714 8.1959985
2.838714 8.2313299
2.839714 8.2668245
2.840714 8.302478500000001
2.841714 8.3382875
2.842714 8.3742492
2.843714 8.4103599
2.844714 8.446617400000001
2.845714 8.4830187
2.846714 8.5195594
2.847714 8.5562356
2.848714 8.593043699999999
2.849714 8.6299814
2.850714 8.6670466
2.851714 8.704239900000001
2.852714 8.7415613
2.853714 8.7790117
2.854714 8.8165902
2.855714 8.8542938
2.856714 8.8921174
2.857714 8.9300558
2.858714 8.9681029
2.859714 9.006253599999999
2.860714 9.0445049
2.861714 9.0828538
2.862714 9.1212988
2.863714 9.159837699999999
2.864714 9.1984689
2.865714 9.237189599999999
2.866714 9.2759974
2.867714 9.3148895
2.868714 9.3538649
2.869714 9.3929231
2.870714 9.4320633
2.871714 9.471283099999999
2.872714 9.510579
2.873714 9.5499456
2.874714 9.589377
2.875714 9.6288666
2.876714 9.668408300000001
2.877714 9.707997
2.878714 9.7476304
2.879714 9.787306899999999
2.880714 9.8270275
2.881714 9.8667905
2.882714 9.9065952
2.883714 9.9464387
2.884714 9.9863172
2.885714 10.02623
2.886714 10.066170000000001
2.887714 10.10613
2.888714 10.14611
2.889714 10.18612
2.890714 10.226140000000001
2.891714 10.266160000000001
2.892714 10.306189999999999
2.893714 10.34621
2.894714 10.386230000000001
2.895714 10.42623
2.896714 10.46622
2.897714 10.5062
2.898714 10.54616
2.899714 10.58611
2.900714 10.62605
2.901714 10.66597
2.902714 10.705860000000001
2.903714 10.74571
2.904714 10.78553
2.905714 10.82532
2.906714 10.86505
2.907714 10.90474
2.908714 10.944370000000001
2.909714 10.98395
2.910714 11.02346
2.911714 11.0629
2.912714 11.10227
2.913714 11.141570000000002
2.914714 11.1808
2.915714 11.219949999999999
2.916714 11.259039999999999
2.917714 11.29804
2.918714 11.33697
2.919714 11.3758
2.920714 11.414539999999999
2.921714 11.45317
2.922714 11.49169
2.923714 11.530100000000001
2.924714 11.568399999999999
2.925714 11.60657
2.926714 11.64462
2.927714 11.682549999999999
2.928714 11.72034
2.929714 11.758000000000001
2.930714 11.79552
2.931714 11.83291
2.932714 11.87016
2.933714 11.90726
2.934714 11.944230000000001
2.935714 11.98104
2.936714 12.01769
2.937714 12.05418
2.938714 12.090489999999999
2.939714 12.12662
2.940714 12.16257
2.941714 12.19834
2.942714 12.23391
2.943714 12.2693
2.944714 12.3045
2.945714 12.339509999999999
2.946714 12.37431
2.947714 12.40892
2.948714 12.44331
2.949714 12.4775
2.950714 12.51148
2.951714 12.54524
2.952714 12.57877
2.953714 12.61208
2.954714 12.64515
2.955714 12.67797
2.956714 12.71054
2.957714 12.74286
2.958714 12.77491
2.959714 12.806719999999999
2.960714 12.838260000000002
2.961714 12.869539999999999
2.962714 12.90056
2.963714 12.931309999999998
2.964714 12.96179
2.965714 12.992
2.966714 13.021920000000001
2.967714 13.05155
2.968714 13.08089
2.969714 13.10992
2.970714 13.13866
2.971714 13.16709
2.972714 13.195200000000002
2.973714 13.222990000000001
2.974714 13.25046
2.975714 13.2776
2.976714 13.30441
2.977714 13.330900000000002
2.978714 13.35706
2.979714 13.38289
2.980714 13.408380000000001
2.981714 13.43353
2.982714 13.458319999999999
2.983714 13.482769999999999
2.984714 13.50684
2.985714 13.53055
2.986714 13.55388
2.987714 13.57684
2.988714 13.59941
2.989714 13.62159
2.990714 13.64339
2.991714 13.6648
2.992714 13.6858
2.993714 13.70642
2.994714 13.72663
2.995714 13.746439999999998
2.996714 13.765839999999999
2.997714 13.78484
2.998714 13.80342
2.999714 13.82157
3.000714 13.839299999999998
3.001714 13.85658
3.002714 13.87343
3.003714 13.88982
3.004714 13.90577
3.005714 13.92127
3.006714 13.936309999999999
3.007714 13.95089
3.008714 13.96501
3.009714 13.978670000000001
3.010714 13.99186
3.011714 14.00459
3.012714 14.016829999999999
3.013714 14.028599999999999
3.014714 14.03989
3.015714 14.050679999999998
3.016714 14.06099
3.017714 14.070789999999999
3.018714 14.08008
3.019714 14.08885
3.020714 14.097119999999999
3.021714 14.10486
3.022714 14.112079999999999
3.023714 14.118780000000001
3.024714 14.12496
3.025714 14.130609999999999
3.026714 14.13574
3.027714 14.140320000000001
3.028714 14.14437
3.029714 14.147870000000001
3.030714 14.150830000000001
3.031714 14.15323
3.032714 14.15507
3.033714 14.156350000000002
3.034714 14.15706
3.035714 14.1572
3.036714 14.156759999999998
3.037714 14.15574
3.038714 14.15413
3.039714 14.15194
3.040714 14.14916
3.041714 14.1458
3.042714 14.14184
3.043714 14.13729
3.044714 14.13215
3.045714 14.12639
3.046714 14.12003
3.047714 14.11305
3.048714 14.10545
3.049714 14.09722
3.050714 14.08837
3.051714 14.07889
3.052714 14.06878
3.053714 14.058019999999999
3.054714 14.046629999999999
3.055714 14.03459
3.056714 14.021919999999998
3.057714 14.0086
3.058714 13.994629999999999
3.059714 13.980010000000002
3.060714 13.96474
3.061714 13.94881
3.062714 13.932210000000001
3.063714 13.914950000000001
3.064714 13.897010000000002
3.065714 13.87839
3.066714 13.859089999999998
3.067714 13.839109999999998
3.068714 13.81844
3.069714 13.797080000000001
3.070714 13.775039999999999
3.071714 13.7523
3.072714 13.728860000000001
3.073714 13.704730000000001
3.074714 13.6799
3.075714 13.654359999999999
3.076714 13.628129999999999
3.077714 13.60118
3.078714 13.57352
3.079714 13.54514
3.080714 13.516040000000002
3.081714 13.48622
3.082714 13.45566
3.083714 13.42437
3.084714 13.39235
3.085714 13.359599999999999
3.086714 13.32612
3.087714 13.291900000000002
3.088714 13.25694
3.089714 13.221240000000002
3.090714 13.1848
3.091714 13.147610000000002
3.092714 13.109670000000001
3.093714 13.070989999999998
3.094714 13.03155
3.095714 12.991349999999999
3.096714 12.95039
3.097714 12.90867
3.098714 12.86618
3.099714 12.822919999999998
3.100714 12.778880000000001
3.101714 12.73408
3.102714 12.6885
3.103714 12.642149999999999
3.104714 12.59503
3.105714 12.54714
3.106714 12.49846
3.107714 12.449
3.108714 12.398760000000001
3.109714 12.34773
3.110714 12.295910000000001
3.111714 12.2433
3.112714 12.1899
3.113714 12.13571
3.114714 12.08072
3.115714 12.024930000000001
3.116714 11.96834
3.117714 11.91094
3.118714 11.852749999999999
3.119714 11.79375
3.120714 11.73395
3.121714 11.67336
3.122714 11.61196
3.123714 11.54975
3.124714 11.48674
3.125714 11.42292
3.126714 11.35828
3.127714 11.29283
3.128714 11.22656
3.129714 11.159479999999999
3.130714 11.091579999999999
3.131714 11.02286
3.132714 10.95332
3.133714 10.88296
3.134714 10.81178
3.135714 10.73978
3.136714 10.66695
3.137714 10.59331
3.138714 10.51885
3.139714 10.44356
3.140714 10.367460000000001
3.141714 10.29053
3.142714 10.21277
3.143714 10.134179999999999
3.144714 10.05476
3.145714 9.974518400000001
3.146714 9.8934434
3.147714 9.8115407
3.148714 9.7288109
3.149714 9.645253400000001
3.150714 9.5608681
3.151714 9.4756544
3.152714 9.3896128
3.153714 9.3027443
3.154714 9.2150494
3.155714 9.126529099999999
3.156714 9.037184
3.157714 8.947012599999999
3.158714 8.8560127
3.159714 8.7641835
3.160714 8.671522900000001
3.161714 8.5780315
3.162714 8.4837101
3.163714 8.3885603
3.164714 8.2925841
3.165714 8.1957825
3.166714 8.0981568
3.167714 7.999707000000001
3.168714 7.9004347
3.169714 7.8003399
3.170714 7.6994240000000005
3.171714 7.5976878
3.172714 7.4951327999999995
3.173714 7.3917605
3.174714 7.2875708
3.175714 7.1825631
3.176714 7.076738000000001
3.177714 6.970094899999999
3.178714 6.8626352
3.179714 6.7543596
3.180714 6.6452704
3.181714 6.5353699
3.182714 6.4246602
3.183714 6.3131444
3.184714 6.2008239
3.185714 6.0876995
3.186714 5.973772
3.187714 5.859042
3.188714 5.743511
3.189714 5.6271814000000004
3.190714 5.5100545
3.191714 5.3921326999999994
3.192714 5.273416999999999
3.193714 5.153908599999999
3.194714 5.0336082
3.195714 4.9125165
3.196714 4.7906358
3.197714 4.6679683
3.198714 4.5445181
3.199714 4.420289
3.200714 4.2952843
3.201714 4.1695073
3.202714 4.0429596
3.203714 3.9156426
3.204714 3.7875578
3.205714 3.6587063000000004
3.206714 3.5290908
3.207714 3.3987138
3.208714 3.2675788
3.209714 3.1356882
3.210714 3.003045
3.211714 2.8696511
3.212714 2.7355082
3.213714 2.6006185
3.214714 2.4649844
3.215714 2.3286097
3.216714 2.1914985000000002
3.217714 2.0536555
3.218714 1.9150849
3.219714 1.7757898
3.220714 1.6357724
3.221714 1.495034
3.222714 1.3535766
3.223714 1.2114028000000001
3.224714 1.0685162
3.225714 0.92492141
3.226714 0.7806231299999999
3.227714 0.63562561
3.228714 0.48993235
3.229714 0.34354648
3.230714 0.196471
3.231714 0.048709256
3.232714 -0.09973488
3.233714 -0.24885654000000001
3.234714 -0.39865053
3.235714 -0.54911165
3.236714 -0.70023597
3.237714 -0.85202074
3.238714 -1.0044639
3.239714 -1.1575636999999999
3.240714 -1.3113177999999999
3.241714 -1.4657226
3.242714 -1.6207732
3.243714 -1.7764639
3.244714 -1.9327885
3.245714 -2.0897414999999997
3.246714 -2.2473183
3.247714 -2.4055151
3.248714 -2.5643284
3.249714 -2.7237538
3.250714 -2.8837865000000003
3.251714 -3.0444209
3.252714 -3.2056506999999996
3.253714 -3.3674709
3.254714 -3.5298765000000003
3.255714 -3.6928635
3.256714 -3.8564291
3.257714 -4.0205698
3.258714 -4.1852817
3.259714 -4.350559
3.260714 -4.5163952
3.261714 -4.682782700000001
3.262714 -4.8497144
3.263714 -5.0171845
3.264714 -5.1851876
3.265714 -5.3537205
3.266714 -5.522779399999999
3.267714 -5.6923601999999995
3.268714 -5.8624581000000004
3.269714 -6.0330667
3.270714 -6.2041797
3.271714 -6.3757911
3.272714 -6.547895099999999
3.273714 -6.7204878
3.274714 -6.8935648
3.275714 -7.067121599999999
3.276714 -7.2411522
3.277714 -7.4156485
3.278714 -7.5906031
3.279714 -7.766007599999999
3.280714 -7.9418533
3.281714 -8.118134000000001
3.282714 -8.2948454
3.283714 -8.471983700000001
3.284714 -8.6495459
3.285714 -8.8275269
3.286714 -9.0059213
3.287714 -9.184721099999999
3.288714 -9.3639195
3.289714 -9.543509799999999
3.290714 -9.7234845
3.291714 -9.9038385
3.292714 -10.08457
3.293714 -10.26566
3.294714 -10.44712
3.295714 -10.62892
3.296714 -10.81108
3.297714 -10.993559999999999
3.298714 -11.176369999999999
3.299714 -11.35951
3.300714 -11.542959999999999
3.301714 -11.72672
3.302714 -11.91079
3.303714 -12.09517
3.304714 -12.27984
3.305714 -12.4648
3.306714 -12.65004
3.307714 -12.835550000000001
3.308714 -13.02132
3.309714 -13.207350000000002
3.310714 -13.39362
3.311714 -13.580139999999998
3.312714 -13.766890000000002
3.313714 -13.953869999999998
3.314714 -14.14107
3.315714 -14.328479999999999
3.316714 -14.51609
3.317714 -14.7039
3.318714 -14.89189
3.319714 -15.08008
3.320714 -15.26845
3.321714 -15.456990000000001
3.322714 -15.645700000000001
3.323714 -15.83456
3.324714 -16.02357
3.325714 -16.21272
3.326714 -16.401989999999998
3.327714 -16.59138
3.328714 -16.78089
3.329714 -16.97051
3.330714 -17.160230000000002
3.331714 -17.35004
3.332714 -17.53994
3.333714 -17.72991
3.334714 -17.91995
3.335714 -18.11005
3.336714 -18.30021
3.337714 -18.49042
3.338714 -18.68067
3.339714 -18.87095
3.340714 -19.06126
3.341714 -19.25157
3.342714 -19.44189
3.343714 -19.632189999999998
3.344714 -19.822480000000002
3.345714 -20.01275
3.346714 -20.20299
3.347714 -20.39319
3.348714 -20.58335
3.349714 -20.77346
3.350714 -20.96352
3.351714 -21.15351
3.352714 -21.34342
3.353714 -21.533250000000002
3.354714 -21.72299
3.355714 -21.91262
3.356714 -22.10215
3.357714 -22.29156
3.358714 -22.48085
3.359714 -22.669990000000002
3.360714 -22.858990000000002
3.361714 -23.04783
3.362714 -23.2365
3.363714 -23.42501
3.364714 -23.61334
3.365714 -23.80149
3.366714 -23.98945
3.367714 -24.17722
3.368714 -24.36477
3.369714 -24.55211
3.370714 -24.73921
3.371714 -24.92607
3.372714 -25.112689999999997
3.373714 -25.29905
3.374714 -25.48514
3.375714 -25.670959999999997
3.376714 -25.8565
3.377714 -26.041750000000004
3.378714 -26.22669
3.379714 -26.41132
3.380714 -26.59564
3.381714 -26.77964
3.382714 -26.96331
3.383714 -27.146639999999998
3.384714 -27.329629999999998
3.385714 -27.51227
3.386714 -27.69453
3.387714 -27.876420000000003
3.388714 -28.057910000000003
3.389714 -28.239009999999997
3.390714 -28.41971
3.391714 -28.59999
3.392714 -28.77985
3.393714 -28.95928
3.394714 -29.13827
3.395714 -29.31682
3.396714 -29.49491
3.397714 -29.672530000000002
3.398714 -29.84968
3.399714 -30.02636
3.400714 -30.20255
3.401714 -30.37824
3.402714 -30.55343
3.403714 -30.7281
3.404714 -30.90224
3.405714 -31.07584
3.406714 -31.248900000000003
3.407714 -31.42139
3.408714 -31.593329999999998
3.409714 -31.76469
3.410714 -31.93547
3.411714 -32.10568
3.412714 -32.27528
3.413714 -32.444289999999995
3.414714 -32.61269
3.415714 -32.78047
3.416714 -32.94762
3.417714 -33.11413
3.418714 -33.28
3.419714 -33.44522
3.420714 -33.60977
3.421714 -33.77364
3.422714 -33.93683
3.423714 -34.09932
3.424714 -34.2611
3.425714 -34.42217
3.426714 -34.58253
3.427714 -34.74216
3.428714 -34.90106
3.429714 -35.05922
3.430714 -35.21664
3.431714 -35.373290000000004
3.432714 -35.52918
3.433714 -35.684290000000004
3.434714 -35.83862
3.435714 -35.99214
3.436714 -36.14486
3.437714 -36.29678
3.438714 -36.44786
3.439714 -36.59813
3.440714 -36.747550000000004
3.441714 -36.896119999999996
3.442714 -37.04384
3.443714 -37.19069
3.444714 -37.33668
3.445714 -37.4818
3.446714 -37.626039999999996
3.447714 -37.76939
3.448714 -37.911840000000005
3.449714 -38.05337
3.450714 -38.19399
3.451714 -38.33368
3.452714 -38.47242
3.453714 -38.61022
3.454714 -38.74707
3.455714 -38.88296
3.456714 -39.01788
3.457714 -39.15183
3.458714 -39.2848
3.459714 -39.41678
3.460714 -39.54775
3.461714 -39.67773
3.462714 -39.80669
3.463714 -39.93463
3.464714 -40.06153
3.465714 -40.187400000000004
3.466714 -40.312219999999996
3.467714 -40.43599
3.468714 -40.55868
3.469714 -40.68031
3.470714 -40.80085
3.471714 -40.92031
3.472714 -41.038669999999996
3.473714 -41.155950000000004
3.474714 -41.27212
3.475714 -41.38718
3.476714 -41.50112
3.477714 -41.613929999999996
3.478714 -41.72561
3.479714 -41.83614
3.480714 -41.945519999999995
3.481714 -42.05374
3.482714 -42.16079
3.483714 -42.26666
3.484714 -42.37135
3.485714 -42.474849999999996
3.486714 -42.57715
3.487714 -42.67824
3.488714 -42.77813
3.489714 -42.87681
3.490714 -42.97427
3.491714 -43.07051
3.492714 -43.165530000000004
3.493714 -43.2593
3.494714 -43.35183
3.495714 -43.443110000000004
3.496714 -43.53312
3.497714 -43.62186
3.498714 -43.70933
3.499714 -43.795519999999996
3.500714 -43.88041
3.501714 -43.964009999999995
3.502714 -44.04631
3.503714 -44.127300000000005
3.504714 -44.206990000000005
3.505714 -44.28535
3.506714 -44.3624
3.507714 -44.438109999999995
3.508714 -44.5125
3.509714 -44.58554
3.510714 -44.65723
3.511714 -44.72757
3.512714 -44.79655
3.513714 -44.86415
3.514714 -44.93038
3.515714 -44.99522
3.516714 -45.05868
3.517714 -45.12074
3.518714 -45.18141
3.519714 -45.24068
3.520714 -45.29855
3.521714 -45.35501
3.522714 -45.41006
3.523714 -45.4637
3.524714 -45.51591
3.525714 -45.5667
3.526714 -45.61605
3.527714 -45.663959999999996
3.528714 -45.71042
3.529714 -45.75544
3.530714 -45.79899
3.531714 -45.84109
3.532714 -45.88172
3.533714 -45.92087
3.534714 -45.958549999999995
3.535714 -45.99475
3.536714 -46.02947
3.537714 -46.0627
3.538714 -46.094449999999995
3.539714 -46.12471
3.540714 -46.15346
3.541714 -46.180719999999994
3.542714 -46.206469999999996
3.543714 -46.2307
3.544714 -46.25341
3.545714 -46.27461
3.546714 -46.29427
3.547714 -46.31241
3.548714 -46.32902
3.549714 -46.34408
3.550714 -46.35761
3.551714 -46.36959
3.552714 -46.38003
3.553714 -46.38892
3.554714 -46.39626
3.555714 -46.40204
3.556714 -46.40628
3.557714 -46.40895
3.558714 -46.41007
3.559714 -46.40961
3.560714 -46.40759
3.561714 -46.40398
3.562714 -46.3988
3.563714 -46.39204
3.564714 -46.38369
3.565714 -46.37375
3.566714 -46.36224
3.567714 -46.34913
3.568714 -46.33443
3.569714 -46.31814
3.570714 -46.30026
3.571714 -46.28078
3.572714 -46.259699999999995
3.573714 -46.23702
3.574714 -46.212740000000004
3.575714 -46.18686
3.576714 -46.15937
3.577714 -46.13026
3.578714 -46.09954
3.579714 -46.0672
3.580714 -46.03324
3.581714 -45.99766
3.582714 -45.96047
3.583714 -45.92167
3.584714 -45.88125
3.585714 -45.839220000000005
3.586714 -45.795570000000005
3.587714 -45.75029
3.588714 -45.70339
3.589714 -45.654869999999995
3.590714 -45.60471
3.591714 -45.55294
3.592714 -45.499539999999996
3.593714 -45.44451
3.594714 -45.38786
3.595714 -45.32956
3.596714 -45.26964
3.597714 -45.20809
3.598714 -45.144909999999996
3.599714 -45.0801
3.600714 -45.01367
3.601714 -44.94561
3.602714 -44.87594
3.603714 -44.80464
3.604714 -44.73171
3.605714 -44.657160000000005
3.606714 -44.58098
3.607714 -44.50316
3.608714 -44.42373
3.609714 -44.34266
3.610714 -44.25998
3.611714 -44.17567
3.612714 -44.08974
3.613714 -44.0022
3.614714 -43.91303
3.615714 -43.82224
3.616714 -43.729839999999996
3.617714 -43.635819999999995
3.618714 -43.5402
3.619714 -43.44296
3.620714 -43.344120000000004
3.621714 -43.24366
3.622714 -43.14159
3.623714 -43.03792
3.624714 -42.932629999999996
3.625714 -42.82573
3.626714 -42.71723
3.627714 -42.60714
3.628714 -42.49545
3.629714 -42.38217
3.630714 -42.26731
3.631714 -42.15086
3.632714 -42.03283
3.633714 -41.91321
3.634714 -41.792
3.635714 -41.66922
3.636714 -41.54486
3.637714 -41.418929999999996
3.638714 -41.29143
3.639714 -41.16236
3.640714 -41.03172
3.641714 -40.89952
3.642714 -40.76575
3.643714 -40.63042
3.644714 -40.49355
3.645714 -40.35513
3.646714 -40.215180000000004
3.647714 -40.0737
3.648714 -39.93068
3.649714 -39.786139999999996
3.650714 -39.64006
3.651714 -39.49246
3.652714 -39.34334
3.653714 -39.19269
3.654714 -39.040530000000004
3.655714 -38.88687
3.656714 -38.73169
3.657714 -38.57502
3.658714 -38.416850000000004
3.659714 -38.25719
3.660714 -38.096039999999995
3.661714 -37.93342
3.662714 -37.76932
3.663714 -37.60376
3.664714 -37.43674
3.665714 -37.26827
3.666714 -37.09834
3.667714 -36.926959999999994
3.668714 -36.75413
3.669714 -36.57986
3.670714 -36.40415
3.671714 -36.22701
3.672714 -36.048429999999996
3.673714 -35.86845
3.674714 -35.687039999999996
3.675714 -35.504239999999996
3.676714 -35.320040000000006
3.677714 -35.13444
3.678714 -34.94747
3.679714 -34.75911
3.680714 -34.56938
3.681714 -34.37829
3.682714 -34.18584
3.683714 -33.99203
3.684714 -33.79687
3.685714 -33.60036
3.686714 -33.40251
3.687714 -33.203329999999994
3.688714 -33.00281
3.689714 -32.80098
3.690714 -32.59783
3.691714 -32.39338
3.692714 -32.18764
3.693714 -31.98061
3.694714 -31.772309999999997
3.695714 -31.56273
3.696714 -31.351879999999998
3.697714 -31.139780000000002
3.698714 -30.92642
3.699714 -30.71182
3.700714 -30.49598
3.701714 -30.27892
3.702714 -30.06063
3.703714 -29.84112
3.704714 -29.620410000000003
3.705714 -29.39849
3.706714 -29.17539
3.707714 -28.9511
3.708714 -28.725640000000002
3.709714 -28.49902
3.710714 -28.27125
3.711714 -28.04233
3.712714 -27.81227
3.713714 -27.581080000000004
3.714714 -27.34876
3.715714 -27.115319999999997
3.716714 -26.880779999999998
3.717714 -26.64514
3.718714 -26.4084
3.719714 -26.17059
3.720714 -25.931700000000003
3.721714 -25.691750000000003
3.722714 -25.45075
3.723714 -25.2087
3.724714 -24.96562
3.725714 -24.721519999999998
3.726714 -24.4764
3.727714 -24.23027
3.728714 -23.98316
3.729714 -23.735049999999998
3.730714 -23.485970000000002
3.731714 -23.23592
3.732714 -22.9849
3.733714 -22.73292
3.734714 -22.48001
3.735714 -22.22616
3.736714 -21.97138
3.737714 -21.7157
3.738714 -21.459120000000002
3.739714 -21.201639999999998
3.740714 -20.94329
3.741714 -20.68407
3.742714 -20.42399
3.743714 -20.163059999999998
3.744714 -19.90129
3.745714 -19.6387
3.746714 -19.37528
3.747714 -19.11106
3.748714 -18.84603
3.749714 -18.58022
3.750714 -18.31362
3.751714 -18.04626
3.752714 -17.77814
3.753714 -17.50927
3.754714 -17.23966
3.755714 -16.96933
3.756714 -16.69829
3.757714 -16.426550000000002
3.758714 -16.15412
3.759714 -15.881
3.760714 -15.60722
3.761714 -15.332770000000002
3.762714 -15.057670000000002
3.763714 -14.781939999999999
3.764714 -14.505580000000002
3.765714 -14.2286
3.766714 -13.95102
3.767714 -13.67285
3.768714 -13.39409
3.769714 -13.11476
3.770714 -12.834880000000002
3.771714 -12.55444
3.772714 -12.273480000000001
3.773714 -11.99199
3.774714 -11.709999999999999
3.775714 -11.42751
3.776714 -11.14453
3.777714 -10.86108
3.778714 -10.57715
3.779714 -10.292769999999999
3.780714 -10.007950000000001
3.781714 -9.7226992
3.782714 -9.4370283
3.783714 -9.1509521
3.784714 -8.8644825
3.785714 -8.5776299
3.786714 -8.2904063
3.787714 -8.0028228
3.788714 -7.7148921999999995
3.789714 -7.4266262
3.790714 -7.1380392
3.791714 -6.8491429
3.792714 -6.5599501
3.793714 -6.270472000000001
3.794714 -5.9807196
3.795714 -5.690703500000001
3.796714 -5.4004349
3.797714 -5.1099256
3.798714 -4.819189
3.799714 -4.5282386
3.800714 -4.237088600000001
3.801714 -3.9457519000000003
3.802714 -3.6542407999999997
3.803714 -3.3625674
3.804714 -3.0707425
3.805714 -2.7787777
3.806714 -2.4866851
3.807714 -2.1944778
3.808714 -1.9021695
3.809714 -1.6097739
3.810714 -1.3173039
3.811714 -1.0247713999999999
3.812714 -0.7321875099999999
3.813714 -0.43956293
3.814714 -0.14690862
3.815714 0.1457633
3.816714 0.43843961
3.817714 0.73110624
3.818714 1.0237487
3.819714 1.3163535
3.820714 1.6089079999999998
3.821714 1.9014003000000002
3.822714 2.193819
3.823714 2.4861528
3.824714 2.7783897
3.825714 3.0705165
3.826714 3.3625192999999998
3.827714 3.6543835
3.828714 3.9460957
3.829714 4.237642500000001
3.830714 4.5290124
3.831714 4.8201941
3.832714 5.1111769
3.833714 5.401949200000001
3.834714 5.6924988
3.835714 5.9828117
3.836714 6.272874000000001
3.837714 6.5626711
3.838714 6.8521895
3.839714 7.1414165
3.840714 7.4303411
3.841714 7.718952699999999
3.842714 8.0072403
3.843714 8.2951918
3.844714 8.5827932
3.845714 8.870030199999999
3.846714 9.1568887
3.847714 9.4433554
3.848714 9.729418200000001
3.849714 10.01507
3.850714 10.300289999999999
3.851714 10.58508
3.852714 10.86942
3.853714 11.1533
3.854714 11.4367
3.855714 11.71961
3.856714 12.00201
3.857714 12.283900000000001
3.858714 12.56525
3.859714 12.846070000000001
3.860714 13.12634
3.861714 13.40605
3.862714 13.685179999999999
3.863714 13.96374
3.864714 14.24168
3.865714 14.51902
3.866714 14.79573
3.867714 15.0718
3.868714 15.34723
3.869714 15.622
3.870714 15.89609
3.871714 16.169510000000002
3.872714 16.44222
3.873714 16.71423
3.874714 16.985500000000002
3.875714 17.25604
3.876714 17.52583
3.877714 17.79487
3.878714 18.06314
3.879714 18.33063
3.880714 18.597340000000003
3.881714 18.86324
3.882714 19.12832
3.883714 19.39257
3.884714 19.65598
3.885714 19.91853
3.886714 20.180210000000002
3.887714 20.441019999999998
3.888714 20.700940000000003
3.889714 20.95996
3.890714 21.21807
3.891714 21.475250000000003
3.892714 21.73149
3.893714 21.98679
3.894714 22.241130000000002
3.895714 22.494510000000002
3.896714 22.74691
3.897714 22.99833
3.898714 23.24875
3.899714 23.498160000000002
3.900714 23.74655
3.901714 23.9939
3.902714 24.2402
3.903714 24.48543
3.904714 24.729599999999998
3.905714 24.97269
3.906714 25.2147
3.907714 25.4556
3.908714 25.69539
3.909714 25.93406
3.910714 26.171590000000002
3.911714 26.407989999999998
3.912714 26.643230000000003
3.913714 26.877309999999998
3.914714 27.11022
3.915714 27.34196
3.916714 27.572499999999998
3.917714 27.80184
3.918714 28.02995
3.919714 28.25683
3.920714 28.48247
3.921714 28.70685
3.922714 28.92998
3.923714 29.15184
3.924714 29.372419999999998
3.925714 29.59172
3.926714 29.809720000000002
3.927714 30.02641
3.928714 30.2418
3.929714 30.45586
3.930714 30.668580000000002
3.931714 30.87997
3.932714 31.09
3.933714 31.29868
3.934714 31.50598
3.935714 31.71191
3.936714 31.916430000000002
3.937714 32.11956
3.938714 32.32127
3.939714 32.52156
3.940714 32.72042
3.941714 32.91786
3.942714 33.11385
3.943714 33.3084
3.944714 33.5015
3.945714 33.69313
3.946714 33.88328
3.947714 34.07194
3.948714 34.2591
3.949714 34.444770000000005
3.950714 34.62892
3.951714 34.811550000000004
3.952714 34.99264
3.953714 35.1722
3.954714 35.35021
3.955714 35.52665
3.956714 35.70154
3.957714 35.87485
3.958714 36.04659
3.959714 36.21676
3.960714 36.38534
3.961714 36.55232
3.962714 36.71772
3.963714 36.88149
3.964714 37.04365
3.965714 37.20419
3.966714 37.36308
3.967714 37.52033
3.968714 37.67593
3.969714 37.829879999999996
3.970714 37.982169999999996
3.971714 38.13278
3.972714 38.28172
3.973714 38.42898
3.974714 38.574560000000005
3.975714 38.71844
3.976714 38.860640000000004
3.977714 39.00113
3.978714 39.139920000000004
3.979714 39.277
3.980714 39.41236
3.981714 39.54598
3.982714 39.677859999999995
3.983714 39.808
3.984714 39.93638
3.985714 40.06301
3.986714 40.187889999999996
3.987714 40.311
3.988714 40.43235
3.989714 40.551930000000006
3.990714 40.66973
3.991714 40.785759999999996
3.992714 40.89999
3.993714 41.01245
3.994714 41.1231
3.995714 41.231970000000004
3.996714 41.33902
3.997714 41.44427
3.998714 41.5477
3.999714 41.64931
4.000714 41.74908
4.001714 41.84702
4.002714 41.943130000000004
4.003714 42.037409999999994
4.004714 42.129850000000005
4.005714 42.220459999999996
4.006714 42.30923
4.007714 42.39615
4.008714 42.48123
4.009714 42.56445
4.010714 42.64581
4.011714 42.725319999999996
4.012714 42.80296
4.013714 42.87874
4.014714 42.952639999999995
4.015714 43.02467
4.016714 43.09481
4.017715 43.163059999999994
4.018714 43.22943
4.019714 43.29392
4.020714 43.356519999999996
4.021714 43.41724
4.022714 43.47607
4.023714 43.53302
4.024714 43.58809
4.025714 43.641259999999996
4.026714 43.692530000000005
4.027714 43.7419
4.028714 43.78937
4.029714 43.83492
4.030715 43.87858
4.031714 43.920320000000004
4.032714 43.96015
4.033714 43.99806
4.034714 44.03407
4.035714 44.06816
4.036714 44.100339999999996
4.037714 44.13061
4.038714 44.158989999999996
4.039714 44.185449999999996
4.040714 44.21002
4.041714 44.232690000000005
4.042714 44.25344
4.043715 44.27229
4.044714 44.289210000000004
4.045714 44.30422
4.046714 44.31732
4.047714 44.3285
4.048714 44.337759999999996
4.049714 44.34511
4.050714 44.35056
4.051714 44.35409
4.052714 44.35572
4.053714 44.35544
4.054714 44.35326
4.055714 44.34917
4.056714 44.34319
4.057714 44.33532
4.058714 44.325540000000004
4.059714 44.31387
4.060714 44.30028
4.061714 44.284800000000004
4.062714 44.26741
4.063715 44.24812
4.064714 44.22692
4.065714 44.20384
4.066714 44.178869999999996
4.067714 44.15202
4.068714 44.12328
4.069714 44.09267
4.070714 44.06019
4.071714 44.02584
4.072714 43.98961
4.073714 43.95152
4.074714 43.91156
4.075714 43.86974
4.076715 43.82606
4.077714 43.78051
4.078714 43.733090000000004
4.079714 43.683820000000004
4.080714 43.6327
4.081714 43.57972
4.082714 43.5249
4.083714 43.468250000000005
4.084714 43.40978
4.085714 43.34948
4.086714 43.28736
4.087714 43.22343
4.088714 43.157689999999995
4.089714 43.09013
4.090714 43.02076
4.091714 42.94958
4.092714 42.876599999999996
4.093714 42.80183
4.094714 42.725249999999996
4.095714 42.64689
4.096714 42.566739999999996
4.097714 42.48481
4.098714 42.401109999999996
4.099714 42.31565
4.100714 42.22843
4.101714 42.13946
4.102714 42.04876
4.103714 41.95631
4.104714 41.86214
4.105714 41.76623
4.106714 41.66859
4.107714 41.569230000000005
4.108714 41.468129999999995
4.109715 41.36533
4.110714 41.26081
4.111714 41.15459
4.112714 41.04668
4.113714 40.93709
4.114714 40.82582
4.115714 40.71288
4.116714 40.598279999999995
4.117714 40.48203
4.118714 40.364129999999996
4.119714 40.24459
4.120714 40.12341
4.121714 40.000609999999995
4.122715 39.87618
4.123714 39.75013
4.124714 39.62247
4.125714 39.4932
4.126714 39.36233
4.127714 39.22987
4.128714 39.09583
4.129714 38.96023
4.130714 38.82307
4.131714 38.68437
4.132714 38.544129999999996
4.133714 38.40235
4.134714 38.25904
4.135714 38.11421
4.136714 37.967859999999995
4.137714 37.820009999999996
4.138714 37.67065
4.139714 37.5198
4.140714 37.36746
4.141714 37.21365
4.142715 37.058370000000004
4.143714 36.901630000000004
4.144714 36.74344
4.145714 36.58382
4.146714 36.422779999999996
4.147714 36.26033
4.148714 36.09648
4.149714 35.93123
4.150714 35.7646
4.151714 35.59658
4.152714 35.427189999999996
4.153714 35.25643
4.154714 35.08431
4.155715 34.91084
4.156714 34.73603
4.157714 34.559889999999996
4.158714 34.38243
4.159714 34.20367
4.160714 34.02362
4.161714 33.842290000000006
4.162714 33.659679999999994
4.163714 33.47582
4.164714 33.2907
4.165714 33.10435
4.166714 32.91677
4.167714 32.72796
4.168715 32.53794
4.169714 32.34671
4.170714 32.15428
4.171714 31.96066
4.172714 31.765870000000003
4.173714 31.56991
4.174714 31.3728
4.175714 31.17455
4.176714 30.97518
4.177714 30.77471
4.178714 30.57313
4.179714 30.370459999999998
4.180714 30.16672
4.181714 29.961900000000004
4.182714 29.75603
4.183714 29.5491
4.184714 29.34113
4.185714 29.13214
4.186714 28.92212
4.187714 28.71108
4.188715 28.499049999999997
4.189714 28.28603
4.190714 28.072039999999998
4.191714 27.85709
4.192714 27.641199999999998
4.193714 27.42438
4.194714 27.20664
4.195714 26.988
4.196714 26.76846
4.197714 26.54804
4.198714 26.326729999999998
4.199714 26.10456
4.200714 25.88153
4.201715 25.65766
4.202714 25.432949999999998
4.203714 25.20743
4.204714 24.9811
4.205714 24.753980000000002
4.206714 24.52608
4.207714 24.29741
4.208714 24.06799
4.209714 23.83784
4.210714 23.60696
4.211714 23.37537
4.212714 23.143079999999998
4.213714 22.9101
4.214714 22.67644
4.215714 22.4421
4.216714 22.2071
4.217714 21.97144
4.218714 21.73515
4.219714 21.49823
4.220714 21.2607
4.221714 21.02259
4.222714 20.78389
4.223714 20.54464
4.224714 20.30483
4.225714 20.06449
4.226714 19.823620000000002
4.227714 19.582240000000002
4.228714 19.34036
4.229714 19.09799
4.230714 18.855140000000002
4.231714 18.611829999999998
4.232714 18.36806
4.233714 18.12385
4.234715 17.8792
4.235714 17.63413
4.236714 17.38866
4.237714 17.1428
4.238714 16.89657
4.239714 16.64999
4.240714 16.40307
4.241714 16.155820000000002
4.242714 15.908259999999999
4.243714 15.66039
4.244714 15.412219999999998
4.245714 15.16377
4.246714 14.91504
4.247715 14.666039999999999
4.248714 14.416799999999999
4.249714 14.16733
4.250714 13.91764
4.251714 13.66773
4.252714 13.41764
4.253714 13.16736
4.254714 12.916929999999999
4.255714 12.666350000000001
4.256714 12.41564
4.257714 12.16481
4.258714 11.91388
4.259714 11.662849999999999
4.260714 11.41174
4.261714 11.160549999999999
4.262714 10.90929
4.263714 10.65797
4.264714 10.406600000000001
4.265714 10.1552
4.266714 9.903796
4.267715 9.6523941
4.268714 9.4010137
4.269714 9.1496691
4.270714 8.8983729
4.271714 8.6471379
4.272714 8.3959773
4.273714 8.1449054
4.274714 7.893934099999999
4.275714 7.643076
4.276714 7.3923424
4.277714 7.1417406
4.278714 6.8912797
4.279714 6.6409677
4.280715 6.3908152
4.281714 6.1408363
4.282714 5.8910482
4.283714 5.6414697
4.284714 5.3921208
4.285714 5.1430192
4.286714 4.8941799
4.287714 4.6456143
4.288714 4.3973323
4.289714 4.1493423
4.290714 3.901653
4.291714 3.6542747
4.292714 3.4072191000000003
4.293715 3.1604983000000004
4.294714 2.9141236
4.295714 2.6681056
4.296714 2.4224546
4.297714 2.1771813
4.298714 1.9322982
4.299714 1.6878208
4.300714 1.4437670999999999
4.301714 1.2001561
4.302714 0.9570060300000001
4.303714 0.7143321
4.304714 0.47214543
4.305714 0.23045322999999998
4.306714 -0.010739496999999999
4.307714 -0.25142778
4.308714 -0.49160458
4.309714 -0.7312597700000001
4.310714 -0.97038001
4.311714 -1.2089502
4.312714 -1.4469552
4.313715 -1.6843811
4.314714 -1.9212151
4.315714 -2.1574453
4.316714 -2.3930588999999998
4.317714 -2.6280416
4.318714 -2.862378
4.319714 -3.0960521
4.320714 -3.3290493999999997
4.321714 -3.5613585000000003
4.322714 -3.7929721
4.323714 -4.0238861
4.324714 -4.2540975
4.325714 -4.4836018
4.326715 -4.7123909
4.327714 -4.9404521
4.328714 -5.1677688999999996
4.329714 -5.3943228
4.330714 -5.6200959
4.331714 -5.8450732
4.332714 -6.0692433
4.333714 -6.2925965
4.334714 -6.5151243999999995
4.335714 -6.736817200000001
4.336714 -6.957665100000001
4.337714 -7.1776561
4.338714 -7.396778499999999
4.339714 -7.6150239
4.340714 -7.8323863
4.341714 -8.0488607
4.342714 -8.2644433
4.343714 -8.4791273
4.344714 -8.6929023
4.345714 -8.9057535
4.346714 -9.117661400000001
4.347714 -9.3286067
4.348714 -9.5385723
4.349714 -9.7475462
4.350714 -9.955520199999999
4.351714 -10.16249
4.352714 -10.36845
4.353714 -10.5734
4.354714 -10.77734
4.355714 -10.98024
4.356714 -11.182110000000002
4.357714 -11.38292
4.358714 -11.58268
4.359715 -11.78138
4.360714 -11.979
4.361714 -12.17554
4.362714 -12.370989999999999
4.363714 -12.56533
4.364714 -12.75855
4.365714 -12.950629999999999
4.366714 -13.141549999999999
4.367714 -13.331309999999998
4.368714 -13.51991
4.369714 -13.707349999999998
4.370714 -13.89362
4.371714 -14.07873
4.372715 -14.26267
4.373714 -14.44543
4.374714 -14.626990000000001
4.375714 -14.80734
4.376714 -14.986469999999999
4.377714 -15.16437
4.378714 -15.34104
4.379714 -15.516460000000002
4.380714 -15.69062
4.381714 -15.863520000000001
4.382714 -16.03515
4.383714 -16.20548
4.384714 -16.37453
4.385714 -16.542270000000002
4.386714 -16.70872
4.387714 -16.87388
4.388714 -17.03774
4.389714 -17.2003
4.390714 -17.36156
4.391714 -17.52149
4.392715 -17.680100000000003
4.393714 -17.83735
4.394714 -17.99324
4.395714 -18.147759999999998
4.396714 -18.300900000000002
4.397714 -18.452669999999998
4.398714 -18.60306
4.399714 -18.75207
4.400714 -18.89968
4.401714 -19.04589
4.402714 -19.1907
4.403714 -19.33411
4.404714 -19.47611
4.405715 -19.6167
4.406714 -19.75588
4.407714 -19.893649999999997
4.408714 -20.03
4.409714 -20.1649
4.410714 -20.298350000000003
4.411714 -20.430329999999998
4.412714 -20.56084
4.413714 -20.68987
4.414714 -20.817420000000002
4.415714 -20.9435
4.416714 -21.0681
4.417714 -21.19124
4.418715 -21.31289
4.419714 -21.43307
4.420714 -21.55175
4.421714 -21.66894
4.422714 -21.78463
4.423714 -21.89882
4.424714 -22.01151
4.425714 -22.12269
4.426714 -22.23236
4.427714 -22.34049
4.428714 -22.44709
4.429714 -22.55214
4.430714 -22.65564
4.431714 -22.75759
4.432714 -22.858
4.433714 -22.95687
4.434714 -23.05421
4.435714 -23.150009999999998
4.436714 -23.24427
4.437714 -23.33699
4.438715 -23.42814
4.439714 -23.51773
4.440714 -23.60575
4.441714 -23.6922
4.442714 -23.77708
4.443714 -23.860390000000002
4.444714 -23.94213
4.445714 -24.02228
4.446714 -24.100849999999998
4.447714 -24.17782
4.448714 -24.25321
4.449714 -24.327009999999998
4.450714 -24.39924
4.451715 -24.46989
4.452714 -24.53897
4.453714 -24.606469999999998
4.454714 -24.67239
4.455714 -24.73673
4.456714 -24.79946
4.457714 -24.86058
4.458714 -24.9201
4.459714 -24.97802
4.460714 -25.03433
4.461714 -25.08904
4.462714 -25.142160000000004
4.463714 -25.19368
4.464714 -25.243589999999998
4.465714 -25.29191
4.466714 -25.338630000000002
4.467714 -25.38375
4.468714 -25.427280000000003
4.469714 -25.46923
4.470714 -25.50958
4.471714 -25.548340000000003
4.472714 -25.58551
4.473714 -25.621070000000003
4.474714 -25.65502
4.475714 -25.68735
4.476714 -25.71808
4.477714 -25.7472
4.478714 -25.77473
4.479714 -25.800669999999997
4.480714 -25.82502
4.481714 -25.8478
4.482714 -25.868980000000004
4.483714 -25.88858
4.484715 -25.9066
4.485714 -25.92302
4.486714 -25.93787
4.487714 -25.95113
4.488714 -25.962819999999997
4.489714 -25.97292
4.490714 -25.98145
4.491714 -25.98839
4.492714 -25.99374
4.493714 -25.997510000000002
4.494714 -25.999709999999997
4.495714 -26.00035
4.496714 -25.99943
4.497715 -25.99696
4.498714 -25.992939999999997
4.499714 -25.987379999999998
4.500714 -25.98027
4.501714 -25.9716
4.502714 -25.96139
4.503714 -25.94962
4.504714 -25.936300000000003
4.505714 -25.92145
4.506714 -25.905050000000003
4.507714 -25.887130000000003
4.508714 -25.867669999999997
4.509714 -25.84668
4.510714 -25.824170000000002
4.511714 -25.80015
4.512714 -25.77461
4.513714 -25.747569999999996
4.514714 -25.719029999999997
4.515714 -25.689
4.516714 -25.65748
4.517715 -25.62448
4.518714 -25.58999
4.519714 -25.554009999999998
4.520714 -25.51654
4.521714 -25.47759
4.522714 -25.43716
4.523714 -25.395259999999997
4.524714 -25.3519
4.525714 -25.30708
4.526714 -25.26082
4.527714 -25.21312
4.528714 -25.163980000000002
4.529714 -25.113410000000002
4.530715 -25.061410000000002
4.531714 -25.007990000000003
4.532714 -24.95316
4.533714 -24.89691
4.534714 -24.83926
4.535714 -24.78021
4.536714 -24.719749999999998
4.537714 -24.65789
4.538714 -24.594640000000002
4.539714 -24.529999999999998
4.540714 -24.46397
4.541714 -24.39658
4.542714 -24.327840000000002
4.543715 -24.25774
4.544714 -24.18631
4.545714 -24.11354
4.546714 -24.03943
4.547714 -23.964
4.548714 -23.887240000000002
4.549714 -23.809169999999998
4.550714 -23.72979
4.551714 -23.6491
4.552714 -23.56712
4.553714 -23.48384
4.554714 -23.39928
4.555714 -23.31345
4.556714 -23.22634
4.557714 -23.13796
4.558714 -23.04834
4.559714 -22.95747
4.560714 -22.86537
4.561714 -22.77205
4.562714 -22.677500000000002
4.563715 -22.58174
4.564714 -22.48477
4.565714 -22.38659
4.566714 -22.287209999999998
4.567714 -22.18664
4.568714 -22.084889999999998
4.569714 -21.98197
4.570714 -21.877869999999998
4.571714 -21.77263
4.572714 -21.666240000000002
4.573714 -21.55871
4.574714 -21.45005
4.575714 -21.34027
4.576715 -21.22938
4.577714 -21.11738
4.578714 -21.00429
4.579714 -20.89011
4.580714 -20.77485
4.581714 -20.65852
4.582714 -20.54112
4.583714 -20.42267
4.584714 -20.303160000000002
4.585714 -20.18261
4.586714 -20.06104
4.587714 -19.93845
4.588714 -19.81484
4.589714 -19.690250000000002
4.590714 -19.56467
4.591714 -19.4381
4.592714 -19.31057
4.593714 -19.18207
4.594714 -19.05261
4.595714 -18.92221
4.596714 -18.79085
4.597714 -18.65857
4.598714 -18.52536
4.599714 -18.39124
4.600714 -18.25622
4.601714 -18.12031
4.602714 -17.98351
4.603714 -17.84583
4.604714 -17.7073
4.605714 -17.56791
4.606714 -17.427680000000002
4.607714 -17.28663
4.608714 -17.144750000000002
4.609715 -17.00206
4.610714 -16.85856
4.611714 -16.71426
4.612714 -16.56917
4.613714 -16.423289999999998
4.614714 -16.27665
4.615714 -16.12925
4.616714 -15.981100000000001
4.617714 -15.83222
4.618714 -15.68263
4.619714 -15.532309999999999
4.620714 -15.381300000000001
4.621714 -15.229590000000002
4.622715 -15.0772
4.623714 -14.92413
4.624714 -14.7704
4.625714 -14.61601
4.626714 -14.460980000000001
4.627714 -14.305309999999999
4.628714 -14.149000000000001
4.629714 -13.992080000000001
4.630714 -13.83454
4.631714 -13.6764
4.632714 -13.517680000000002
4.633714 -13.35838
4.634714 -13.19852
4.635714 -13.03811
4.636714 -12.87717
4.637714 -12.715689999999999
4.638714 -12.553700000000001
4.639714 -12.39119
4.640714 -12.22818
4.641714 -12.06468
4.642715 -11.900689999999999
4.643714 -11.73623
4.644714 -11.57131
4.645714 -11.40593
4.646714 -11.240120000000001
4.647714 -11.073879999999999
4.648714 -10.907219999999999
4.649714 -10.74016
4.650714 -10.57269
4.651714 -10.40485
4.652714 -10.23664
4.653714 -10.06807
4.654714 -9.8991498
4.655715 -9.7298846
4.656714 -9.5602818
4.657714 -9.390348900000001
4.658714 -9.220095
4.659714 -9.0495311
4.660714 -8.878670600000001
4.661714 -8.7075271
4.662714 -8.536113100000001
4.663714 -8.3644412
4.664714 -8.192522100000001
4.665714 -8.0203652
4.666714 -7.8479804
4.667714 -7.675378800000001
4.668715 -7.5025722
4.669714 -7.329572
4.670714 -7.1563892000000005
4.671714 -6.9830328
4.672714 -6.8095103
4.673714 -6.6358298
4.674714 -6.4619995999999995
4.675714 -6.2880278
4.676714 -6.1139263
4.677714 -5.9397087
4.678714 -5.7653889
4.679714 -5.5909816
4.680714 -5.4164995000000005
4.681714 -5.2419525
4.682714 -5.0673496
4.683714 -4.8926979
4.684714 -4.7180049
4.685714 -4.5432791
4.686714 -4.3685306
4.687714 -4.1937698
4.688715 -4.0190078
4.689714 -3.8442545000000004
4.690714 -3.669519
4.691714 -3.4948099000000004
4.692714 -3.3201373999999997
4.693714 -3.1455117999999995
4.694714 -2.9709458
4.695714 -2.7964532
4.696714 -2.6220478
4.697714 -2.4477424
4.698714 -2.2735475000000003
4.699714 -2.0994708
4.700714 -1.9255185000000001
4.701715 -1.7516965
4.702714 -1.5780114
4.703714 -1.4044717
4.704714 -1.2310883
4.705714 -1.0578733
4.706714 -0.88483896
4.707714 -0.7119969
4.708714 -0.53935754
4.709714 -0.36693045
4.710714 -0.194725
4.711714 -0.022751204
4.712714 0.14898002
4.713714 0.3204572
4.714714 0.49166925999999994
4.715714 0.66260649
4.716714 0.83326111
4.717714 1.0036272000000002
4.718714 1.1736994
4.719714 1.3434717
4.720714 1.5129359
4.721714 1.6820815999999998
4.722714 1.850896
4.723714 2.0193653
4.724714 2.1874762999999997
4.725714 2.3552176
4.726714 2.5225796000000003
4.727714 2.6895545
4.728714 2.8561354
4.729714 3.0223147999999997
4.730714 3.1880848000000004
4.731714 3.3534363
4.732714 3.5183605
4.733714 3.6828491999999997
4.734715 3.8468956999999997
4.735714 4.0104937
4.736714 4.173636800000001
4.737714 4.3363176
4.738714 4.4985268000000005
4.739714 4.6602521
4.740714 4.8214804
4.741714 4.9821991
4.742714 5.142396300000001
4.743714 5.3020634
4.744714 5.461194
4.745714 5.6197837
4.746714 5.7778284
4.747715 5.9353225
4.748714 6.0922585
4.749714 6.248628
4.750714 6.4044215
4.751714 6.559629
4.752714 6.714242
4.753714 6.8682522
4.754714 7.0216529
4.755714 7.1744345
4.756714 7.326588000000001
4.757714 7.478103
4.758714 7.6289684
4.759714 7.7791736
4.760714 7.9287112
4.761714 8.077576
4.762714 8.2257666
4.763714 8.3732799
4.764714 8.5201137
4.765714 8.6662628
4.766714 8.8117197
4.767715 8.956473299999999
4.768714 9.100512400000001
4.769714 9.2438273
4.770714 9.3864083
4.771714 9.5282488
4.772714 9.669341900000001
4.773714 9.8096825
4.774714 9.949263199999999
4.775714 10.088080000000001
4.776714 10.226109999999998
4.777714 10.36337
4.778714 10.49984
4.779714 10.63552
4.780715 10.77041
4.781714 10.9045
4.782714 11.0378
4.783714 11.17028
4.784714 11.30195
4.785714 11.4328
4.786714 11.5628
4.787714 11.69195
4.788714 11.82024
4.789714 11.94768
4.790714 12.074250000000001
4.791714 12.19996
4.792714 12.3248
4.793715 12.448770000000001
4.794714 12.571860000000001
4.795714 12.694069999999998
4.796714 12.815380000000001
4.797714 12.93581
4.798714 13.05534
4.799714 13.173969999999999
4.800714 13.291690000000001
4.801714 13.40849
4.802714 13.52436
4.803714 13.639299999999999
4.804714 13.7533
4.805714 13.86634
4.806714 13.97843
4.807714 14.089570000000002
4.808714 14.19976
4.809714 14.30901
4.810714 14.4173
4.811714 14.52464
4.812714 14.63102
4.813715 14.73643
4.814714 14.84087
4.815714 14.94432
4.816714 15.046789999999998
4.817714 15.14828
4.818714 15.24876
4.819714 15.34825
4.820714 15.44672
4.821714 15.544179999999999
4.822714 15.64062
4.823714 15.736040000000001
4.824714 15.830440000000001
4.825714 15.92382
4.826715 16.016189999999998
4.827714 16.10755
4.828714 16.19789
4.829714 16.287209999999998
4.830714 16.375500000000002
4.831714 16.46274
4.832714 16.54894
4.833714 16.63408
4.834714 16.71816
4.835714 16.80119
4.836714 16.88316
4.837714 16.96407
4.838714 17.04392
4.839714 17.122709999999998
4.840714 17.20043
4.841714 17.27708
4.842714 17.35267
4.843714 17.427210000000002
4.844714 17.50068
4.845714 17.5731
4.846714 17.64445
4.847714 17.71472
4.848714 17.78391
4.849714 17.85201
4.850714 17.91901
4.851714 17.984910000000003
4.852714 18.04972
4.853714 18.11343
4.854714 18.17605
4.855714 18.23759
4.856714 18.29804
4.857714 18.357409999999998
4.858714 18.415680000000002
4.859715 18.47287
4.860714 18.52897
4.861714 18.58397
4.862714 18.63789
4.863714 18.69071
4.864714 18.74243
4.865714 18.79305
4.866714 18.84255
4.867714 18.89093
4.868714 18.93819
4.869714 18.98434
4.870714 19.02938
4.871714 19.07332
4.872715 19.11617
4.873714 19.15793
4.874714 19.19859
4.875714 19.23816
4.876714 19.27663
4.877714 19.314
4.878714 19.35026
4.879714 19.38542
4.880714 19.41948
4.881714 19.45243
4.882714 19.484280000000002
4.883714 19.51501
4.884714 19.544639999999998
4.885714 19.57316
4.886714 19.60057
4.887714 19.62688
4.888714 19.6521
4.889714 19.67624
4.890714 19.69929
4.891714 19.721259999999997
4.892715 19.74215
4.893714 19.76195
4.894714 19.78065
4.895714 19.79825
4.896714 19.81475
4.897714 19.83015
4.898714 19.84446
4.899714 19.85768
4.900714 19.869809999999998
4.901714 19.88086
4.902714 19.89083
4.903714 19.899720000000002
4.904714 19.90753
4.905715 19.91428
4.906714 19.91996
4.907714 19.924590000000002
4.908714 19.928160000000002
4.909714 19.93067
4.910714 19.93212
4.911714 19.93251
4.912714 19.931820000000002
4.913714 19.93006
4.914714 19.927239999999998
4.915714 19.92335
4.916714 19.91841
4.917714 19.91242
4.918715 19.9054
4.919714 19.89735
4.920714 19.88826
4.921714 19.87815
4.922714 19.86701
4.923714 19.85483
4.924714 19.841639999999998
4.925714 19.82742
4.926714 19.812179999999998
4.927714 19.79592
4.928714 19.77864
4.929714 19.76033
4.930714 19.741
4.931714 19.720660000000002
4.932714 19.6993
4.933714 19.676930000000002
4.934714 19.65358
4.935714 19.629250000000003
4.936714 19.60395
4.937714 19.57767
4.938715 19.55042
4.939714 19.5222
4.940714 19.493009999999998
4.941714 19.46284
4.942714 19.4317
4.943714 19.39959
4.944714 19.36652
4.945714 19.3325
4.946714 19.297520000000002
4.947714 19.26159
4.948714 19.22472
4.949714 19.186909999999997
4.950714 19.14817
4.951715 19.108510000000003
4.952714 19.06793
4.953714 19.02645
4.954714 18.98407
4.955714 18.94079
4.956714 18.89661
4.957714 18.85153
4.958714 18.80554
4.959714 18.75864
4.960714 18.71084
4.961714 18.66216
4.962714 18.61259
4.963714 18.56214
4.964714 18.51084
4.965714 18.458669999999998
4.966714 18.405659999999997
4.967714 18.35179
4.968714 18.297079999999998
4.969714 18.24153
4.970714 18.18516
4.971714 18.12796
4.972714 18.069940000000003
4.973714 18.0111
4.974714 17.951439999999998
4.975714 17.89096
4.976714 17.82966
4.977714 17.76755
4.978714 17.70462
4.979714 17.640900000000002
4.980714 17.5764
4.981714 17.51112
4.982714 17.445079999999997
4.983714 17.37829
4.984715 17.31074
4.985714 17.24243
4.986714 17.17337
4.987714 17.10357
4.988714 17.03302
4.989714 16.96173
4.990714 16.88972
4.991714 16.81698
4.992714 16.74352
4.993714 16.669349999999998
4.994714 16.594459999999998
4.995714 16.51886
4.996714 16.44256
4.997715 16.365579999999998
4.998714 16.28792
4.999714 16.2096
5.000714 16.13063
5.001714 16.051000000000002
5.002714 15.970709999999999
5.003714 15.88977
5.004714 15.808169999999999
5.005714 15.725919999999999
5.006714 15.64303
5.007714 15.559500000000002
5.008714 15.475349999999999
5.009714 15.390580000000002
5.010714 15.3052
5.011714 15.21922
5.012714 15.13264
5.013714 15.045459999999999
5.014714 14.957699999999999
5.015714 14.86936
5.016714 14.78045
5.017715 14.691
5.018714 14.60099
5.019714 14.51043
5.020714 14.419319999999999
5.021714 14.327670000000001
5.022714 14.23547
5.023714 14.14273
5.024714 14.04946
5.025714 13.955670000000001
5.026714 13.86138
5.027714 13.7666
5.028714 13.671330000000001
5.029714 13.57557
5.030715 13.479330000000001
5.031714 13.38261
5.032714 13.28542
5.033714 13.18776
5.034714 13.08964
5.035714 12.991069999999999
5.036714 12.892059999999999
5.037714 12.792609999999998
5.038714 12.69272
5.039714 12.592400000000001
5.040714 12.49165
5.041714 12.39048
5.042714 12.2889
5.043715 12.186919999999999
5.044714 12.08456
5.045714 11.98182
5.046714 11.87871
5.047714 11.77524
5.048714 11.6714
5.049714 11.56719
5.050714 11.46262
5.051714 11.3577
5.052714 11.252429999999999
5.053714 11.14682
5.054714 11.040890000000001
5.055714 10.93465
5.056714 10.82809
5.057714 10.721219999999999
5.058714 10.61404
5.059714 10.50656
5.060714 10.39879
5.061714 10.29075
5.062714 10.18243
5.063715 10.07386
5.064714 9.965026400000001
5.065714 9.855940200000001
5.066714 9.746598500000001
5.067714 9.6370019
5.068714 9.5271565
5.069714 9.4170704
5.070714 9.3067557
5.071714 9.196226300000001
5.072714 9.0854928
5.073714 8.9745633
5.074714 8.8634416
5.075714 8.7521292
5.076715 8.6406283
5.077714 8.5289426
5.078714 8.4170789
5.079714 8.305046
5.080714 8.1928544
5.081714 8.0805108
5.082714 7.9680219
5.083714 7.8553893
5.084714 7.7426143000000005
5.085714 7.6297008
5.086714 7.5166538
5.087714 7.403484000000001
5.088714 7.2902031
5.089714 7.1768254
5.090714 7.0633612999999995
5.091714 6.9498166
5.092714 6.8361944999999995
5.093714 6.7224935
5.094714 6.6087127
5.095714 6.4948543999999995
5.096714 6.3809246
5.097714 6.2669322
5.098714 6.152887600000001
5.099714 6.038801
5.100714 5.9246796999999995
5.101714 5.8105282
5.102714 5.69635
5.103714 5.5821478
5.104714 5.4679275
5.105714 5.3536974
5.106714 5.2394681
5.107714 5.125250299999999
5.108714 5.0110519
5.109715 4.8968773
5.110714 4.7827262
5.111714 4.6685971
5.112714 4.5544885
5.113714 4.4404019
5.114714 4.3263439
5.115714 4.2123251
5.116714 4.098358
5.117714 3.9844546000000003
5.118714 3.8706243000000002
5.119714 3.7568722
5.120714 3.6432013
5.121714 3.5296135
5.122715 3.4161116999999996
5.123714 3.3027018999999997
5.124714 3.1893913000000005
5.125714 3.0761884999999998
5.126714 2.9631000000000003
5.127714 2.8501296
5.128714 2.7372785
5.129714 2.624546
5.130714 2.5119327
5.131714 2.3994423
5.132714 2.2870828999999997
5.133714 2.1748662
5.134714 2.0628056
5.135714 1.9509126
5.136714 1.8391956
5.137714 1.727658
5.138714 1.6162997
5.139714 1.5051194
5.140714 1.3941167
5.141714 1.2832938999999999
5.142715 1.1726562
5.143714 1.0622108
5.144714 0.95196469
5.145714 0.8419230600000001
5.146714 0.73208911
5.147714 0.62246467
5.148714 0.5130521
5.149714 0.40385607
5.150714 0.29488443000000003
5.151714 0.18614755
5.152714 0.07765638899999999
5.153714 -0.030579919
5.154714 -0.13855599000000002
5.155715 -0.24627074999999998
5.156714 -0.35372628
5.157714 -0.46092555999999996
5.158714 -0.5678698
5.159714 -0.67455685
5.160714 -0.78098071
5.161714 -0.8871327199999999
5.162714 -0.99300351
5.163714 -1.0985852
5.164714 -1.2038723
5.165714 -1.3088611
5.166714 -1.4135491
5.167714 -1.517933
5.168715 -1.6220075999999999
5.169714 -1.7257666
5.170714 -1.8292030000000001
5.171714 -1.9323112
5.172714 -2.0350887
5.173714 -2.1375358
5.174714 -2.2396555
5.175714 -2.3414504
5.176714 -2.442921
5.177714 -2.5440643
5.178714 -2.644873
5.179714 -2.7453376
5.180714 -2.8454477
5.181714 -2.9451948
5.182714 -3.0445736
5.183714 -3.1435817
5.184714 -3.2422188999999997
5.185714 -3.3404846000000004
5.186714 -3.4383774
5.187714 -3.5358943
5.188715 -3.6330311999999996
5.189714 -3.7297841
5.190714 -3.8261496
5.191714 -3.9221267999999996
5.192714 -4.0177159
5.193714 -4.1129168
5.194714 -4.2077277
5.195714 -4.3021441000000005
5.196714 -4.3961577
5.197714 -4.4897594
5.198714 -4.5829408
5.199714 -4.6756953
5.200714 -4.7680199
5.201715 -4.859915699999999
5.202714 -4.951385
5.203714 -5.0424308
5.204714 -5.1330544
5.205714 -5.2232552000000005
5.206714 -5.3130299
5.207714 -5.4023735
5.208714 -5.491282
5.209714 -5.5797525
5.210714 -5.6677822
5.211714 -5.7553697
5.212714 -5.8425128
5.213714 -5.9292074
5.214714 -6.0154483
5.215714 -6.101229
5.216714 -6.1865442
5.217714 -6.2713899
5.218714 -6.3557662
5.219714 -6.4396746
5.220714 -6.5231182
5.221714 -6.6060998
5.222714 -6.6886209
5.223714 -6.7706786
5.224714 -6.8522684
5.225714 -6.9333836
5.226714 -7.014019
5.227714 -7.0941702
5.228714 -7.1738333
5.229714 -7.2530076
5.230714 -7.3316916999999995
5.231714 -7.4098847999999995
5.232714 -7.487584699999999
5.233714 -7.5647891
5.234715 -7.641496500000001
5.235714 -7.717705499999999
5.236714 -7.7934176
5.237714 -7.868633399999999
5.238714 -7.9433553
5.239714 -8.017584699999999
5.240714 -8.0913201
5.241714 -8.1645593
5.242714 -8.237296299999999
5.243714 -8.309525299999999
5.244714 -8.3812416
5.245714 -8.4524408
5.246714 -8.5231222
5.247715 -8.5932858
5.248714 -8.6629331
5.249714 -8.732066300000001
5.250714 -8.800686200000001
5.251714 -8.8687927
5.252714 -8.936385099999999
5.253714 -9.0034619
5.254714 -9.0700224
5.255714 -9.1360666
5.256714 -9.2015937
5.257714 -9.266603700000001
5.258714 -9.3310952
5.259714 -9.3950652
5.260714 -9.4585098
5.261714 -9.5214263
5.262714 -9.5838115
5.263714 -9.6456632
5.264714 -9.706983
5.265714 -9.767772299999999
5.266714 -9.828034800000001
5.267715 -9.8877735
5.268714 -9.94699
5.269714 -10.00568
5.270714 -10.06386
5.271714 -10.1215
5.272714 -10.178619999999999
5.273714 -10.235199999999999
5.274714 -10.29125
5.275714 -10.34677
5.276714 -10.40176
5.277714 -10.45621
5.278714 -10.51014
5.279714 -10.56352
5.280715 -10.61637
5.281714 -10.66868
5.282714 -10.72046
5.283714 -10.771709999999999
5.284714 -10.822429999999999
5.285714 -10.87261
5.286714 -10.922279999999999
5.287714 -10.971409999999999
5.288714 -11.02002
5.289714 -11.06809
5.290714 -11.11563
5.291714 -11.16263
5.292714 -11.20909
5.293715 -11.25502
5.294714 -11.300419999999999
5.295714 -11.34529
5.296714 -11.38964
5.297714 -11.43345
5.298714 -11.476740000000001
5.299714 -11.5195
5.300714 -11.56173
5.301714 -11.603430000000001
5.302714 -11.644599999999999
5.303714 -11.68525
5.304714 -11.72537
5.305714 -11.764959999999999
5.306714 -11.804030000000001
5.307714 -11.84257
5.308714 -11.88057
5.309714 -11.91805
5.310714 -11.95499
5.311714 -11.99141
5.312714 -12.02732
5.313715 -12.0627
5.314714 -12.097570000000001
5.315714 -12.131920000000001
5.316714 -12.165750000000001
5.317714 -12.199069999999999
5.318714 -12.23187
5.319714 -12.26414
5.320714 -12.2959
5.321714 -12.327150000000001
5.322714 -12.35788
5.323714 -12.38809
5.324714 -12.4178
5.325714 -12.44699
5.326715 -12.47566
5.327714 -12.50382
5.328714 -12.53147
5.329714 -12.55861
5.330714 -12.58525
5.331714 -12.61138
5.332714 -12.637010000000002
5.333714 -12.66215
5.334714 -12.68678
5.335714 -12.7109
5.336714 -12.73452
5.337714 -12.75764
5.338714 -12.78025
5.339714 -12.80237
5.340714 -12.823989999999998
5.341714 -12.84513
5.342714 -12.865770000000001
5.343714 -12.88592
5.344714 -12.90558
5.345714 -12.92475
5.346714 -12.94343
5.347714 -12.961619999999998
5.348714 -12.97932
5.349714 -12.996540000000001
5.350714 -13.01328
5.351714 -13.029530000000001
5.352714 -13.045309999999999
5.353714 -13.0606
5.354714 -13.0754
5.355714 -13.08973
5.356714 -13.103580000000001
5.357714 -13.116959999999999
5.358714 -13.12988
5.359715 -13.14233
5.360714 -13.15432
5.361714 -13.165840000000001
5.362714 -13.17689
5.363714 -13.187479999999999
5.364714 -13.197600000000001
5.365714 -13.20725
5.366714 -13.216439999999999
5.367714 -13.22517
5.368714 -13.23345
5.369714 -13.24128
5.370714 -13.248650000000001
5.371714 -13.25557
5.372715 -13.26204
5.373714 -13.26806
5.374714 -13.27363
5.375714 -13.27876
5.376714 -13.28345
5.377714 -13.2877
5.378714 -13.29151
5.379714 -13.294880000000001
5.380714 -13.2978
5.381714 -13.30028
5.382714 -13.302320000000002
5.383714 -13.30393
5.384714 -13.30509
5.385714 -13.30584
5.386714 -13.30616
5.387714 -13.30606
5.388714 -13.30553
5.389714 -13.30459
5.390714 -13.30322
5.391714 -13.301440000000001
5.392715 -13.299230000000001
5.393714 -13.29662
5.394714 -13.29359
5.395714 -13.29016
5.396714 -13.28631
5.397714 -13.282050000000002
5.398714 -13.277379999999999
5.399714 -13.27229
5.400714 -13.2668
5.401714 -13.26091
5.402714 -13.254620000000001
5.403714 -13.24794
5.404714 -13.24087
5.405715 -13.233410000000001
5.406714 -13.225570000000001
5.407714 -13.217329999999999
5.408714 -13.20869
5.409714 -13.19967
5.410714 -13.19026
5.411714 -13.180449999999999
5.412714 -13.17027
5.413714 -13.159699999999999
5.414714 -13.148750000000001
5.415714 -13.137419999999999
5.416714 -13.125700000000002
5.417714 -13.113610000000001
5.418715 -13.101140000000001
5.419714 -13.0883
5.420714 -13.0751
5.421714 -13.061539999999999
5.422714 -13.047619999999998
5.423714 -13.033339999999999
5.424714 -13.018699999999999
5.425714 -13.00369
5.426714 -12.98832
5.427714 -12.97259
5.428714 -12.956500000000002
5.429714 -12.94005
5.430714 -12.92325
5.431714 -12.906110000000002
5.432714 -12.888620000000001
5.433714 -12.870780000000002
5.434714 -12.8526
5.435714 -12.83408
5.436714 -12.81522
5.437714 -12.79602
5.438715 -12.776489999999999
5.439714 -12.75663
5.440714 -12.736439999999998
5.441714 -12.71592
5.442714 -12.69506
5.443714 -12.67387
5.444714 -12.65234
5.445714 -12.630479999999999
5.446714 -12.60829
5.447714 -12.585769999999998
5.448714 -12.562940000000001
5.449714 -12.539800000000001
5.450714 -12.516340000000001
5.451715 -12.49256
5.452714 -12.46847
5.453714 -12.44407
5.454714 -12.41936
5.455714 -12.39434
5.456714 -12.36901
5.457714 -12.34339
5.458714 -12.317459999999999
5.459714 -12.29123
5.460714 -12.26469
5.461714 -12.23785
5.462714 -12.2107
5.463714 -12.18326
5.464714 -12.155520000000001
5.465714 -12.12749
5.466714 -12.09919
5.467714 -12.070599999999999
5.468714 -12.041730000000001
5.469714 -12.01257
5.470714 -11.98312
5.471714 -11.95339
5.472714 -11.923359999999999
5.473714 -11.893049999999999
5.474714 -11.86246
5.475714 -11.83159
5.476714 -11.80044
5.477714 -11.76901
5.478714 -11.737300000000001
5.479714 -11.70532
5.480714 -11.67306
5.481714 -11.640540000000001
5.482714 -11.60775
5.483714 -11.5747
5.484715 -11.5414
5.485714 -11.50784
5.486714 -11.47403
5.487714 -11.439960000000001
5.488714 -11.405619999999999
5.489714 -11.37102
5.490714 -11.336160000000001
5.491714 -11.301029999999999
5.492714 -11.26566
5.493714 -11.230030000000001
5.494714 -11.19416
5.495714 -11.15804
5.496714 -11.121680000000001
5.497715 -11.08507
5.498714 -11.04821
5.499714 -11.01111
5.500714 -10.97377
5.501714 -10.9362
5.502714 -10.89839
5.503714 -10.86036
5.504714 -10.82208
5.505714 -10.783570000000001
5.506714 -10.744810000000001
5.507714 -10.70581
5.508714 -10.66657
5.509714 -10.6271
5.510714 -10.587399999999999
5.511714 -10.54748
5.512714 -10.50733
5.513714 -10.46697
5.514714 -10.426390000000001
5.515714 -10.38558
5.516714 -10.34455
5.517715 -10.3033
5.518714 -10.26183
5.519714 -10.22015
5.520714 -10.17825
5.521714 -10.136140000000001
5.522714 -10.093820000000001
5.523714 -10.051269999999999
5.524714 -10.00851
5.525714 -9.965527100000001
5.526714 -9.9223308
5.527714 -9.8789282
5.528714 -9.835325899999999
5.529714 -9.7915277
5.530715 -9.7475342
5.531714 -9.703344099999999
5.532714 -9.6589528
5.533714 -9.6143566
5.534714 -9.5695548
5.535714 -9.5245495
5.536714 -9.4793439
5.537714 -9.4339423
5.538714 -9.3883477
5.539714 -9.342561700000001
5.540714 -9.2965819
5.541714 -9.2504077
5.542714 -9.204039
5.543715 -9.157478099999999
5.544714 -9.1107294
5.545714 -9.0637989
5.546714 -9.016692599999999
5.547714 -8.9694127
5.548714 -8.9219578
5.549714 -8.874323200000001
5.550714 -8.8265039
5.551714 -8.7784946
5.552714 -8.7302946
5.553714 -8.681906
5.554714 -8.6333334
5.555714 -8.5845828
5.556714 -8.5356586
5.557714 -8.4865622
5.558714 -8.437293799999999
5.559714 -8.3878517
5.560714 -8.338235300000001
5.561714 -8.2884453
5.562714 -8.238485500000001
5.563715 -8.1883609
5.564714 -8.1380762
5.565714 -8.0876328
5.566714 -8.0370292
5.567714 -7.9862617
5.568714 -7.9353251
5.569714 -7.8842163
5.570714 -7.8329362
5.571714 -7.781489199999999
5.572714 -7.729882000000001
5.573714 -7.6781213
5.574714 -7.6262116
5.575714 -7.574155200000001
5.576715 -7.5219496999999995
5.577714 -7.4695922
5.578714 -7.4170791
5.579714 -7.3644093999999996
5.580714 -7.311584799999999
5.581714 -7.2586089000000005
5.582714 -7.2054863
5.583714 -7.152218400000001
5.584714 -7.0988044
5.585714 -7.0452422
5.586714 -6.9915272
5.587714 -6.9376588
5.588714 -6.8836376
5.589714 -6.8294689
5.590714 -6.7751594
5.591714 -6.720715800000001
5.592714 -6.666142499999999
5.593714 -6.611439600000001
5.594714 -6.5566041
5.595714 -6.501631400000001
5.596714 -6.4465173
5.597714 -6.39126
5.598714 -6.3358620000000005
5.599714 -6.280327600000001
5.600714 -6.2246621
5.601714 -6.168869099999999
5.602714 -6.1129503000000005
5.603714 -6.0569044000000005
5.604714 -6.0007297
5.605714 -5.9444241
5.606714 -5.8879897
5.607714 -5.8314300999999995
5.608714 -5.7747513
5.609715 -5.7179581
5.610714 -5.661053600000001
5.611714 -5.6040362
5.612714 -5.5469021
5.613714 -5.4896459
5.614714 -5.432263
5.615714 -5.3747527
5.616714 -5.3171176
5.617714 -5.2593637
5.618714 -5.2014973
5.619714 -5.143524
5.620714 -5.0854452000000006
5.621714 -5.0272606
5.622715 -4.9689673
5.623714 -4.910563300000001
5.624714 -4.8520487
5.625714 -4.7934256
5.626714 -4.7346983
5.627714 -4.6758711
5.628714 -4.6169464
5.629714 -4.557924
5.630714 -4.498801
5.631714 -4.4395734
5.632714 -4.3802384
5.633714 -4.3207966
5.634714 -4.2612519
5.635714 -4.2016111
5.636714 -4.1418813
5.637714 -4.0820677
5.638714 -4.0221716999999995
5.639714 -3.9621916
5.640714 -3.9021235
5.641714 -3.8419638
5.642715 -3.7817113
5.643714 -3.7213676
5.644714 -3.660937
5.645714 -3.6004249
5.646714 -3.5398349000000002
5.647714 -3.4791686000000004
5.648714 -3.4184244
5.649714 -3.3576
5.650714 -3.2966942
5.651714 -3.2357074
5.652714 -3.1746440000000002
5.653714 -3.113509
5.654714 -3.0523086
5.655715 -2.9910464
5.656714 -2.9297229000000002
5.657714 -2.8683349000000002
5.658714 -2.8068779
5.659714 -2.7453475000000003
5.660714 -2.6837422
5.661714 -2.6220642
5.662714 -2.5603188
5.663714 -2.4985125
5.664714 -2.4366513
5.665714 -2.3747381
5.666714 -2.3127735
5.667714 -2.2507558
5.668715 -2.1886833
5.669714 -2.1265560999999997
5.670714 -2.0643767
5.671714 -2.0021497999999998
5.672714 -1.9398803
5.673714 -1.8775718000000001
5.674714 -1.8152246
5.675714 -1.7528364
5.676714 -1.6904036
5.677714 -1.6279226
5.678714 -1.5653932
5.679714 -1.5028184
5.680714 -1.4402046
5.681714 -1.3775594
5.682714 -1.3148892
5.683714 -1.2521974999999999
5.684714 -1.1894843
5.685714 -1.1267471
5.686714 -1.0639831
5.687714 -1.0011908999999999
5.688715 -0.93837148
5.689714 -0.87552862
5.690714 -0.81266686
5.691714 -0.74978997
5.692714 -0.6868996199999999
5.693714 -0.62399474
5.694714 -0.5610729099999999
5.695714 -0.49813213
5.696714 -0.43517277000000004
5.697714 -0.37219831999999997
5.698714 -0.30921502
5.699714 -0.24623015999999998
5.700714 -0.1832497
5.701715 -0.12027681
5.702714 -0.05731118699999999
5.703714 0.0056500561
5.704714 0.068610348
5.705714 0.13157158
5.706714 0.19453259
5.707714 0.25748927
5.708714 0.32043573
5.709714 0.38336653
5.710714 0.44627804
5.711714 0.5091692800000001
5.712714 0.57204096
5.713714 0.63489405
5.714714 0.6977279200000001
5.715714 0.76053934
5.716714 0.82332306
5.717714 0.88607268
5.718714 0.9487831
5.719714 1.0114519
5.720714 1.0740797
5.721714 1.1366694
5.722714 1.1992246
5.723714 1.2617468
5.724714 1.3242348
5.725714 1.3866842000000001
5.726714 1.4490886
5.727714 1.5114415
5.728714 1.5737386
5.729714 1.6359782
5.730714 1.6981604000000001
5.731714 1.7602861
5.732714 1.8223555999999999
5.733714 1.8843668
5.734715 1.9463152000000001
5.735714 2.0081954
5.736714 2.0700026
5.737714 2.1317339
5.738714 2.1933887
5.739714 2.2549689
5.740714 2.3164764
5.741714 2.3779120000000002
5.742714 2.4392734999999997
5.743714 2.5005559
5.744714 2.5617521
5.745714 2.6228555
5.746714 2.6838606
5.747715 2.7447654
5.748714 2.80557
5.749714 2.8662756000000003
5.750714 2.9268833
5.751714 2.9873919
5.752714 3.047798
5.753714 3.1080969
5.754714 3.1682837999999998
5.755714 3.2283552
5.756714 3.2883096
5.757714 3.3481482
5.758714 3.4078721
5.759714 3.4674815999999997
5.760714 3.5269741
5.761714 3.5863452
5.762714 3.6455881000000003
5.763714 3.7046965000000003
5.764714 3.7636649
5.765714 3.8224906
5.766714 3.8811736
5.767715 3.9397147
5.768714 3.9981149
5.769714 4.056373600000001
5.770714 4.1144874
5.771714 4.172451
5.772714 4.2302586
5.773714 4.2879056
5.774714 4.3453891
5.775714 4.4027086
5.776714 4.4598643000000004
5.777714 4.5168555999999995
5.778714 4.5736805
5.779714 4.630334700000001
5.780715 4.6868127
5.781714 4.7431078
5.782714 4.7992155
5.783714 4.8551332
5.784714 4.910861
5.785714 4.9663998000000005
5.786714 5.0217509
5.787714 5.0769139
5.788714 5.131885
5.789714 5.1866598
5.790714 5.2412324
5.791714 5.295597
5.792714 5.3497504000000005
5.793715 5.4036912
5.794714 5.4574184
5.795714 5.5109318
5.796714 5.5642299
5.797714 5.617308599999999
5.798714 5.6701623
5.799714 5.7227857
5.800714 5.7751741
5.801714 5.8273247999999995
5.802714 5.8792371
5.803714 5.9309114
5.804714 5.9823490999999995
5.805714 6.0335498
5.806714 6.0845111
5.807714 6.1352279
5.808714 6.1856952
5.809714 6.2359065
5.810714 6.2858582
5.811714 6.3355467999999995
5.812714 6.3849717
5.813715 6.4341314
5.814714 6.483025100000001
5.815714 6.5316491
5.816714 6.5799996
5.817714 6.6280708
5.818714 6.6758573000000005
5.819714 6.7233562
5.820714 6.7705661
5.821714 6.8174876
5.822714 6.864120799999999
5.823714 6.9104657
5.824714 6.9565192
5.825714 7.0022777
5.826715 7.047735199999999
5.827714 7.0928857
5.828714 7.1377239999999995
5.829714 7.1822464
5.830714 7.2264515000000005
5.831714 7.2703384
5.832714 7.3139064000000005
5.833714 7.357153299999999
5.834714 7.4000761
5.835714 7.442671100000001
5.836714 7.4849337
5.837714 7.5268604
5.838714 7.5684503
5.839714 7.609703399999999
5.840714 7.6506197
5.841714 7.6911986
5.842714 7.7314384
5.843714 7.771334100000001
5.844714 7.810880200000001
5.845714 7.8500703000000005
5.846714 7.8888975
5.847714 7.9273582
5.848714 7.965449199999999
5.849714 8.0031708
5.850714 8.0405213
5.851714 8.0775008
5.852714 8.1141062
5.853714 8.1503347
5.854714 8.1861824
5.855714 8.2216457
5.856714 8.2567215
5.857714 8.2914092
5.858714 8.3257087
5.859715 8.3596185
5.860714 8.3931364
5.861714 8.4262587
5.862714 8.458980200000001
5.863714 8.491294100000001
5.864714 8.523195999999999
5.865714 8.554682099999999
5.866714 8.5857511
5.867714 8.6164027
5.868714 8.6466394
5.869714 8.6764619
5.870714 8.705868599999999
5.871714 8.734858
5.872715 8.7634251
5.873714 8.7915659
5.874714 8.8192761
5.875714 8.846551900000001
5.876714 8.8733919
5.877714 8.8997938
5.878714 8.9257553
5.879714 8.9512736
5.880714 8.9763433
5.881714 9.0009592
5.882714 9.0251178
5.883714 9.0488151
5.884714 9.0720512
5.885714 9.094827599999999
5.886714 9.1171466
5.887714 9.1390096
5.888714 9.1604158
5.889714 9.1813624
5.890714 9.201844000000001
5.891714 9.2218556
5.892715 9.241390200000001
5.893714 9.2604443
5.894714 9.2790157
5.895714 9.2971027
5.896714 9.314705400000001
5.897714 9.3318224
5.898714 9.3484513
5.899714 9.364589299999999
5.900714 9.3802333
5.901714 9.3953818
5.902714 9.4100334
5.903714 9.4241902
5.904714 9.4378531
5.905715 9.4510227
5.906714 9.463697699999999
5.907714 9.4758742
5.908714 9.487547000000001
5.909714 9.4987094
5.910714 9.5093556
5.911714 9.5194824
5.912714 9.529088400000001
5.913714 9.5381752
5.914714 9.546744799999999
5.915714 9.5547989
5.916714 9.5623374
5.917714 9.5693581
5.918715 9.575858700000001
5.919714 9.5818363
5.920714 9.5872886
5.921714 9.592215
5.922714 9.596614500000001
5.923714 9.6004874
5.924714 9.6038304
5.925714 9.606639999999999
5.926714 9.608911
5.927714 9.610637299999999
5.928714 9.6118145
5.929714 9.612441800000001
5.930714 9.61252
5.931714 9.6120521
5.932714 9.6110426
5.933714 9.6094951
5.934714 9.6074097
5.935714 9.6047856
5.936714 9.601617599999999
5.937714 9.597902
5.938715 9.5936336
5.939714 9.5888108
5.940714 9.5834322
5.941714 9.5774978
5.942714 9.571006899999999
5.943714 9.5639586
5.944714 9.5563501
5.945714 9.5481798
5.946714 9.539445500000001
5.947714 9.5301479
5.948714 9.52029
5.949714 9.5098771
5.950714 9.4989121
5.951715 9.4873987
5.952714 9.4753347
5.953714 9.4627164
5.954714 9.4495378
5.955714 9.4357923
5.956714 9.4214745
5.957714 9.4065815
5.958714 9.391114100000001
5.959714 9.3750738
5.960714 9.3584634
5.961714 9.3412846
5.962714 9.3235381
5.963714 9.3052238
5.964714 9.2863426
5.965714 9.2668943
5.966714 9.2468806
5.967714 9.226305
5.968714 9.20517
5.969714 9.1834754
5.970714 9.1612205
5.971714 9.138399399999999
5.972714 9.115007499999999
5.973714 9.091038999999999
5.974714 9.0664908
5.975714 9.0413645
5.976714 9.015663
5.977714 8.9893922
5.978714 8.962559
5.979714 8.935166899999999
5.980714 8.9072175
5.981714 8.8787109
5.982714 8.8496447
5.983714 8.820017400000001
5.984715 8.7898277
5.985714 8.7590769
5.986714 8.7277651
5.987714 8.6958922
5.988714 8.6634569
5.989714 8.630456
5.990714 8.5968867
5.991714 8.5627466
5.992714 8.5280366
5.993714 8.4927596
5.994714 8.4569231
5.995714 8.4205337
5.996714 8.383598899999999
5.997715 8.3461225
5.998714 8.308104400000001
5.999714 8.2695425
6.000714 8.230433600000001
6.001714 8.1907734
6.002714 8.1505612
6.003714 8.1097968
6.004714 8.0684818
6.005714 8.0266193
6.006714 7.984211300000001
6.007714 7.941258700000001
6.008714 7.8977622
6.009714 7.853724099999999
6.010714 7.8091465
6.011714 7.7640347
6.012714 7.7183947
6.013714 7.672233100000001
6.014714 7.6255545
6.015714 7.578360300000001
6.016714 7.530649
6.017715 7.4824162
6.018714 7.4336573
6.019714 7.384368800000001
6.020714 7.334550500000001
6.021714 7.2842039
6.022714 7.233335100000001
6.023714 7.181950700000001
6.024714 7.1300559
6.025714 7.077655200000001
6.026714 7.024751599999999
6.027714 6.971348099999999
6.028714 6.9174461
6.029714 6.8630494
6.030715 6.808161699999999
6.031714 6.752786800000001
6.032714 6.6969268
6.033714 6.6405825
6.034714 6.583751
6.035714 6.5264299999999995
6.036714 6.4686164
6.037714 6.410310399999999
6.038714 6.3515157
6.039714 6.2922381
6.040714 6.2324863
6.041714 6.1722696
6.042714 6.1115958
6.043715 6.050469700000001
6.044714 5.988894
6.045714 5.9268691
6.046714 5.8643945
6.047714 5.8014713
6.048714 5.7381015
6.049714 5.6742884
6.050714 5.610035
6.051714 5.5453435
6.052714 5.4802146
6.053714 5.4146495
6.054714 5.3486489
6.055714 5.2822161
6.056714 5.215357200000001
6.057714 5.1480807
6.058714 5.0803959
6.059714 5.0123118
6.060714 4.9438342
6.061714 4.8749659
6.062714 4.8057061
6.063715 4.7360525
6.064714 4.6660032
6.065714 4.5955583
6.066714 4.5247208
6.067714 4.4534959
6.068714 4.3818890999999995
6.069714 4.309906799999999
6.070714 4.2375538
6.071714 4.1648343
6.072714 4.0917523
6.073714 4.0183127
6.074714 3.9445217999999995
6.075714 3.8703874
6.076715 3.7959172999999997
6.077714 3.721118
6.078714 3.6459930000000003
6.079714 3.5705428999999995
6.080714 3.494766
6.081714 3.4186602
6.082714 3.3422254
6.083714 3.2654639
6.084714 3.1883817000000003
6.085714 3.1109880999999997
6.086714 3.0332925
6.087714 2.9553045
6.088714 2.8770311
6.089714 2.7984777
6.090714 2.7196478
6.091714 2.6405444
6.092714 2.5611715
6.093714 2.4815341
6.094714 2.4016375
6.095714 2.3214864000000004
6.096714 2.2410837999999997
6.097714 2.1604311000000003
6.098714 2.0795288
6.099714 1.9983772
6.100714 1.9169794
6.101714 1.8353414
6.102714 1.7534721999999998
6.103714 1.6713832000000002
6.104714 1.5890855
6.105714 1.5065884
6.106714 1.4238977
6.107714 1.3410161
6.108714 1.2579445999999999
6.109715 1.1746838000000002
6.110714 1.0912357
6.111714 1.0076045
6.112714 0.923796
6.113714 0.83981669
6.114714 0.75567248
6.115714 0.6713683300000001
6.116714 0.58690845
6.117714 0.50229724
6.118714 0.41754055
6.119714 0.33264633
6.120714 0.24762447
6.121714 0.16248543
6.122715 0.077238603
6.123714 -0.008109361800000001
6.124714 -0.093555351
6.125714 -0.1790992
6.126714 -0.26474183
6.127714 -0.35048325
6.128714 -0.43632081
6.129714 -0.52224859
6.130714 -0.608258
6.131714 -0.6943391600000001
6.132714 -0.78048264
6.133714 -0.86668069
6.134714 -0.9529272099999999
6.135714 -1.0392172
6.136714 -1.1255457
6.137714 -1.2119065
6.138714 -1.2982923
6.139714 -1.3846954
6.140714 -1.4711091
6.141714 -1.5575286000000002
6.142715 -1.6439514
6.143714 -1.7303772
6.144714 -1.8168053
6.145714 -1.9032329000000001
6.146714 -1.9896541
6.147714 -2.076059
6.148714 -2.1624357
6.149714 -2.2487713
6.150714 -2.3350554
6.151714 -2.4212802
6.152714 -2.5074411000000003
6.153714 -2.5935361
6.154714 -2.6795629
6.155715 -2.7655184
6.156714 -2.8513974
6.157714 -2.9371932
6.158714 -3.0228992999999997
6.159714 -3.1085097999999998
6.160714 -3.1940203
6.161714 -3.2794274
6.162714 -3.3647272999999998
6.163714 -3.4499139
6.164714 -3.5349786
6.165714 -3.61991
6.166714 -3.7046957999999997
6.167714 -3.7893251
6.168715 -3.8737893000000003
6.169714 -3.9580848
6.170714 -4.042210799999999
6.171714 -4.1261684
6.172714 -4.209957999999999
6.173714 -4.2935777
6.174714 -4.377022
6.175714 -4.4602819
6.176714 -4.543348
6.177714 -4.6262108
6.178714 -4.7088619
6.179714 -4.7912952
6.180714 -4.8735041
6.181714 -4.9554817
6.182714 -5.0372198
6.183714 -5.1187087
6.184714 -5.199939
6.185714 -5.280903
6.186714 -5.3615961
6.187714 -5.4420169
6.188715 -5.5221669
6.189714 -5.6020476
6.190714 -5.681658199999999
6.191714 -5.7609938
6.192714 -5.8400452
6.193714 -5.9188000999999995
6.194714 -5.9972446
6.195714 -6.0753673
6.196714 -6.1531588
6.197714 -6.2306132
6.198714 -6.307726399999999
6.199714 -6.384495599999999
6.200714 -6.460916999999999
6.201715 -6.5369844
6.202714 -6.6126935
6.203714 -6.688039
6.204714 -6.7630172
6.205714 -6.8376273
6.206714 -6.911869299999999
6.207714 -6.985741099999999
6.208714 -7.0592381
6.209714 -7.1323521
6.210714 -7.2050697999999995
6.211714 -7.2773769
6.212714 -7.349259399999999
6.213714 -7.420706000000001
6.214714 -7.491711500000001
6.215714 -7.5622736999999995
6.216714 -7.6323926
6.217714 -7.7020705
6.218714 -7.771305000000001
6.219714 -7.840094000000001
6.220714 -7.9084314000000004
6.221714 -7.976311399999999
6.222714 -8.043728
6.223714 -8.110676699999999
6.224714 -8.1771523
6.225714 -8.2431495
6.226714 -8.3086602
6.227714 -8.373674000000001
6.228714 -8.4381789
6.229714 -8.5021622
6.230714 -8.5656151
6.231714 -8.6285315
6.232714 -8.69091
6.233714 -8.7527543
6.234715 -8.8140681
6.235714 -8.874853700000001
6.236714 -8.9351103
6.237714 -8.994833400000001
6.238714 -9.0540141
6.239714 -9.112642
6.240714 -9.170708099999999
6.241714 -9.228204199999999
6.242714 -9.2851244
6.243714 -9.3414627
6.244714 -9.3972132
6.245714 -9.4523683
6.246714 -9.5069207
6.247715 -9.5608629
6.248714 -9.6141897
6.249714 -9.6669003
6.250714 -9.7189963
6.251714 -9.770482
6.252714 -9.8213606
6.253714 -9.8716319
6.254714 -9.9212907
6.255714 -9.9703275
6.256714 -10.018730000000001
6.257714 -10.06649
6.258714 -10.113579999999999
6.259714 -10.16002
6.260714 -10.205789999999999
6.261714 -10.25088
6.262714 -10.29531
6.263714 -10.33906
6.264714 -10.38214
6.265714 -10.42454
6.266714 -10.46626
6.267715 -10.50729
6.268714 -10.54765
6.269714 -10.58732
6.270714 -10.62631
6.271714 -10.66461
6.272714 -10.70222
6.273714 -10.73912
6.274714 -10.7753
6.275714 -10.810749999999999
6.276714 -10.84546
6.277714 -10.87944
6.278714 -10.91268
6.279714 -10.94519
6.280715 -10.97697
6.281714 -11.00802
6.282714 -11.03835
6.283714 -11.06794
6.284714 -11.096789999999999
6.285714 -11.12491
6.286714 -11.15227
6.287714 -11.178889999999999
6.288714 -11.20476
6.289714 -11.22987
6.290714 -11.25421
6.291714 -11.27778
6.292714 -11.30057
6.293715 -11.32256
6.294714 -11.343770000000001
6.295714 -11.3642
6.296714 -11.383840000000001
6.297714 -11.402719999999999
6.298714 -11.420819999999999
6.299714 -11.43815
6.300714 -11.454699999999999
6.301714 -11.47047
6.302714 -11.48545
6.303714 -11.49963
6.304714 -11.513
6.305714 -11.52558
6.306714 -11.53734
6.307714 -11.54829
6.308714 -11.55843
6.309714 -11.56775
6.310714 -11.57626
6.311714 -11.58395
6.312714 -11.59083
6.313715 -11.5969
6.314714 -11.602170000000001
6.315714 -11.60664
6.316714 -11.6103
6.317714 -11.61316
6.318714 -11.61521
6.319714 -11.61643
6.320714 -11.61683
6.321714 -11.61638
6.322714 -11.6151
6.323714 -11.61298
6.324714 -11.61002
6.325714 -11.60624
6.326715 -11.60162
6.327714 -11.59618
6.328714 -11.58991
6.329714 -11.58282
6.330714 -11.574900000000001
6.331714 -11.566170000000001
6.332714 -11.556610000000001
6.333714 -11.54623
6.334714 -11.53503
6.335714 -11.52299
6.336714 -11.51012
6.337714 -11.4964
6.338714 -11.48183
6.339714 -11.46641
6.340714 -11.450140000000001
6.341714 -11.433029999999999
6.342714 -11.41509
6.343714 -11.39633
6.344714 -11.37675
6.345714 -11.35634
6.346714 -11.33512
6.347714 -11.313080000000001
6.348714 -11.29021
6.349714 -11.26651
6.350714 -11.24198
6.351714 -11.216619999999999
6.352714 -11.19043
6.353714 -11.1634
6.354714 -11.135530000000001
6.355714 -11.106829999999999
6.356714 -11.07729
6.357714 -11.04692
6.358714 -11.01573
6.359715 -10.98373
6.360714 -10.95093
6.361714 -10.91732
6.362714 -10.88292
6.363714 -10.847710000000001
6.364714 -10.8117
6.365714 -10.774880000000001
6.366714 -10.73724
6.367714 -10.698789999999999
6.368714 -10.65952
6.369714 -10.619430000000001
6.370714 -10.57853
6.371714 -10.53683
6.372715 -10.49432
6.373714 -10.45103
6.374714 -10.40694
6.375714 -10.36207
6.376714 -10.316419999999999
6.377714 -10.27
6.378714 -10.22281
6.379714 -10.174850000000001
6.380714 -10.12612
6.381714 -10.07662
6.382714 -10.026340000000001
6.383714 -9.9752709
6.384714 -9.9234201
6.385714 -9.8707877
6.386714 -9.8173812
6.387714 -9.763208800000001
6.388714 -9.7082816
6.389714 -9.652608599999999
6.390714 -9.5961988
6.391714 -9.5390581
6.392715 -9.481190100000001
6.393714 -9.422598
6.394714 -9.3632825
6.395714 -9.3032442
6.396714 -9.2424825
6.397714 -9.1809958
6.398714 -9.118782
6.399714 -9.055841000000001
6.400714 -8.992172
6.401714 -8.9277789
6.402714 -8.8626675
6.403714 -8.796846899999998
6.404714 -8.7303273
6.405715 -8.6631216
6.406714 -8.595240899999999
6.407714 -8.5266925
6.408714 -8.4574826
6.409714 -8.3876118
6.410714 -8.3170801
6.411714 -8.2458846
6.412714 -8.1740238
6.413714 -8.101496800000001
6.414714 -8.0283038
6.415714 -7.9544485
6.416714 -7.879934500000001
6.417714 -7.8047699999999995
6.418715 -7.7289626
6.419714 -7.6525226
6.420714 -7.5754605
6.421714 -7.4977875
6.422714 -7.419513899999999
6.423714 -7.3406488
6.424714 -7.2611988
6.425714 -7.1811676
6.426714 -7.1005553
6.427714 -7.0193596
6.428714 -6.937578299999999
6.429714 -6.855209199999999
6.430714 -6.7722514
6.431714 -6.6887088
6.432714 -6.6045873
6.433714 -6.519897299999999
6.434714 -6.4346507
6.435714 -6.348861
6.436714 -6.2625401
6.437714 -6.1756995
6.438715 -6.0883485
6.439714 -6.0004938
6.440714 -5.9121408
6.441714 -5.8232922
6.442714 -5.7339497
6.443714 -5.644113600000001
6.444714 -5.5537838
6.445714 -5.4629601999999995
6.446714 -5.3716443
6.447714 -5.2798398
6.448714 -5.1875532
6.449714 -5.0947938
6.450714 -5.0015748
6.451715 -4.9079105
6.452714 -4.8138157
6.453714 -4.719303200000001
6.454714 -4.6243839
6.455714 -4.5290645
6.456714 -4.4333484
6.457714 -4.3372363
6.458714 -4.2407278
6.459714 -4.1438226
6.460714 -4.046522100000001
6.461714 -3.9488296999999997
6.462714 -3.8507502999999996
6.463714 -3.7522916000000004
6.464714 -3.6534626
6.465714 -3.5542741
6.466714 -3.4547381
6.467714 -3.3548672
6.468714 -3.2546747000000003
6.469714 -3.1541731000000004
6.470714 -3.0533737
6.471714 -2.9522844
6.472714 -2.8509100999999997
6.473714 -2.7492521
6.474714 -2.6473092
6.475714 -2.5450793999999997
6.476714 -2.4425619999999997
6.477714 -2.3397597
6.478714 -2.2366788
6.479714 -2.1333301
6.480714 -2.0297268
6.481714 -1.9258833
6.482714 -1.8218136999999999
6.483714 -1.7175311
6.484715 -1.6130465999999999
6.485714 -1.5083699000000002
6.486714 -1.4035090000000001
6.487714 -1.2984709
6.488714 -1.1932612
6.489714 -1.087884
6.490714 -0.9823414500000001
6.491714 -0.87663466
6.492714 -0.77076429
6.493714 -0.66473233
6.494714 -0.55854376
6.495714 -0.45220763
6.496714 -0.34573716
6.497715 -0.2391486
6.498714 -0.13245927
6.499714 -0.025685216000000004
6.500714 0.081160822
6.501714 0.1880701
6.502714 0.29503766
6.503714 0.40206099000000006
6.504714 0.50913845
6.505714 0.61626788
6.506714 0.72344579
6.507714 0.8306674700000001
6.508714 0.93792742
6.509714 1.0452195
6.510714 1.1525369
6.511714 1.2598715
6.512714 1.3672128000000001
6.513714 1.474548
6.514714 1.5818616
6.515714 1.6891375
6.516714 1.7963605
6.517715 1.9035188
6.518714 2.0106057
6.519714 2.1176185
6.520714 2.2245582
6.521714 2.3314264000000002
6.522714 2.4382227999999997
6.523714 2.5449444000000003
6.524714 2.6515836
6.525714 2.7581299
6.526714 2.8645709
6.527714 2.9708942
6.528714 3.0770881
6.529714 3.1831414000000002
6.530715 3.2890431999999996
6.531714 3.3947825000000003
6.532714 3.5003476
6.533714 3.6057275
6.534714 3.7109125
6.535714 3.8158963999999997
6.536714 3.9206762
6.537714 4.0252518
6.538714 4.1296251
6.539714 4.2337961
6.540714 4.3377612
6.541714 4.4415116
6.542714 4.5450341
6.543715 4.6483129
6.544714 4.7513314
6.545714 4.8540749000000005
6.546714 4.9565326
6.547714 5.0586972
6.548714 5.1605627
6.549714 5.2621245
6.550714 5.3633776
6.551714 5.4643154
6.552714 5.5649314
6.553714 5.6652207
6.554714 5.7651794999999995
6.555714 5.864805700000001
6.556714 5.9640965999999995
6.557714 6.063047399999999
6.558714 6.1616495
6.559714 6.2598899
6.560714 6.357752499999999
6.561714 6.455220300000001
6.562714 6.552277500000001
6.563715 6.6489123
6.564714 6.7451201
6.565714 6.840898800000001
6.566714 6.9362484
6.567714 7.031169499999999
6.568714 7.1256593
6.569714 7.219712400000001
6.570714 7.3133208000000005
6.571714 7.4064754
6.572714 7.4991688
6.573714 7.5913936
6.574714 7.6831438
6.575714 7.7744119000000005
6.576715 7.865187499999999
6.577714 7.955459500000001
6.578714 8.0452144
6.579714 8.1344388
6.580714 8.2231231
6.581714 8.311262
6.582714 8.3988555
6.583714 8.4859051
6.584714 8.5724145
6.585714 8.658383
6.586714 8.7438062
6.587714 8.8286743
6.588714 8.9129746
6.589714 8.9966938
6.590714 9.0798199
6.591714 9.1623448
6.592714 9.244260899999999
6.593714 9.325563200000001
6.594714 9.4062462
6.595714 9.486302
6.596714 9.5657215
6.597714 9.6444972
6.598714 9.7226225
6.599714 9.8000951
6.600714 9.8769151
6.601714 9.9530853
6.602714 10.02861
6.603714 10.10347
6.604714 10.17768
6.605714 10.25121
6.606714 10.32405
6.607714 10.396189999999999
6.608714 10.467609999999999
6.609715 10.538319999999999
6.610714 10.6083
6.611714 10.67756
6.612714 10.7461
6.613714 10.813920000000001
6.614714 10.88101
6.615714 10.94736
6.616714 11.01297
6.617714 11.07784
6.618714 11.14196
6.619714 11.20534
6.620714 11.26796
6.621714 11.329830000000001
6.622715 11.39093
6.623714 11.45125
6.624714 11.51078
6.625714 11.569500000000001
6.626714 11.627410000000001
6.627714 11.68451
6.628714 11.74081
6.629714 11.7963
6.630714 11.85099
6.631714 11.90489
6.632714 11.95797
6.633714 12.01024
6.634714 12.06169
6.635714 12.112309999999999
6.636714 12.162090000000001
6.637714 12.211039999999999
6.638714 12.25915
6.639714 12.30642
6.640714 12.352829999999999
6.641714 12.39839
6.642715 12.44307
6.643714 12.48689
6.644714 12.529819999999999
6.645714 12.57189
6.646714 12.613079999999998
6.647714 12.65342
6.648714 12.692890000000002
6.649714 12.7315
6.650714 12.769240000000002
6.651714 12.806090000000001
6.652714 12.842039999999999
6.653714 12.8771
6.654714 12.911249999999999
6.655715 12.94449
6.656714 12.976840000000001
6.657714 13.00827
6.658714 13.038810000000002
6.659714 13.068430000000001
6.660714 13.09714
6.661714 13.124939999999999
6.662714 13.15182
6.663714 13.17779
6.664714 13.20285
6.665714 13.227
6.666714 13.25024
6.667714 13.27257
6.668715 13.293959999999998
6.669714 13.31443
6.670714 13.33394
6.671714 13.35251
6.672714 13.37014
6.673714 13.38682
6.674714 13.40256
6.675714 13.41737
6.676714 13.43125
6.677714 13.44419
6.678714 13.456199999999999
6.679714 13.467270000000001
6.680714 13.47739
6.681714 13.48657
6.682714 13.49481
6.683714 13.50211
6.684714 13.50847
6.685714 13.51388
6.686714 13.51833
6.687714 13.521830000000001
6.688715 13.52437
6.689714 13.52594
6.690714 13.526560000000002
6.691714 13.526240000000001
6.692714 13.52497
6.693714 13.522780000000001
6.694714 13.519639999999999
6.695714 13.515569999999999
6.696714 13.510549999999999
6.697714 13.50459
6.698714 13.497670000000001
6.699714 13.48979
6.700714 13.480970000000001
6.701715 13.47119
6.702714 13.460469999999999
6.703714 13.4488
6.704714 13.43618
6.705714 13.422619999999998
6.706714 13.40811
6.707714 13.39265
6.708714 13.37625
6.709714 13.35892
6.710714 13.34067
6.711714 13.321489999999999
6.712714 13.30139
6.713714 13.28036
6.714714 13.2584
6.715714 13.23549
6.716714 13.21164
6.717714 13.18686
6.718714 13.16114
6.719714 13.1345
6.720714 13.10694
6.721714 13.07846
6.722714 13.049079999999998
6.723714 13.01879
6.724714 12.987589999999999
6.725714 12.95548
6.726714 12.92247
6.727714 12.888549999999999
6.728714 12.85375
6.729714 12.81805
6.730714 12.78145
6.731714 12.743959999999998
6.732714 12.705559999999998
6.733714 12.66626
6.734715 12.62607
6.735714 12.58499
6.736714 12.543019999999999
6.737714 12.50019
6.738714 12.4565
6.739714 12.41195
6.740714 12.36655
6.741714 12.3203
6.742714 12.27319
6.743714 12.22522
6.744714 12.1764
6.745714 12.12673
6.746714 12.07621
6.747715 12.024849999999999
6.748714 11.97265
6.749714 11.91962
6.750714 11.86575
6.751714 11.81105
6.752714 11.75553
6.753714 11.69919
6.754714 11.64205
6.755714 11.58412
6.756714 11.525409999999999
6.757714 11.46591
6.758714 11.40563
6.759714 11.34457
6.760714 11.28271
6.761714 11.22007
6.762714 11.15664
6.763714 11.09244
6.764714 11.027470000000001
6.765714 10.96173
6.766714 10.895249999999999
6.767715 10.828019999999999
6.768714 10.760060000000001
6.769714 10.69136
6.770714 10.62194
6.771714 10.55179
6.772714 10.48094
6.773714 10.40938
6.774714 10.33713
6.775714 10.26417
6.776714 10.19052
6.777714 10.11616
6.778714 10.0411
6.779714 9.965352
6.780715 9.888912
6.781714 9.8117955
6.782714 9.7340167
6.783714 9.655588900000001
6.784714 9.5765218
6.785714 9.496823000000001
6.786714 9.4164975
6.787714 9.335549199999999
6.788714 9.2539802
6.789714 9.1717951
6.790714 9.0889983
6.791714 9.005595
6.792714 8.9215904
6.793715 8.8369876
6.794714 8.7517902
6.795714 8.666002
6.796714 8.5796289
6.797714 8.492679899999999
6.798714 8.4051684
6.799714 8.3171077
6.800714 8.2285136
6.801714 8.1393979
6.802714 8.049769699999999
6.803714 7.9596341
6.804714 7.8689918
6.805714 7.7778429
6.806714 7.686188100000001
6.807714 7.594029600000001
6.808714 7.5013727
6.809714 7.4082255
6.810714 7.3145971
6.811714 7.2204955
6.812714 7.125930499999999
6.813715 7.0309095
6.814714 6.9354422
6.815714 6.8395391
6.816714 6.743212
6.817714 6.6464737
6.818714 6.5493353
6.819714 6.4518057
6.820714 6.353890900000001
6.821714 6.2555917
6.822714 6.1569083
6.823714 6.0578406000000005
6.824714 5.9583902
6.825714 5.8585633
6.826715 5.7583697
6.827714 5.6578226
6.828714 5.5569362
6.829714 5.4557238
6.830714 5.3541973
6.831714 5.2523665
6.832714 5.1502395
6.833714 5.047824599999999
6.834714 4.945130300000001
6.835714 4.8421647
6.836714 4.7389355
6.837714 4.6354491
6.838714 4.5317102
6.839714 4.427721
6.840714 4.3234833
6.841714 4.2190004000000005
6.842714 4.1142788
6.843714 4.0093288
6.844714 3.9041642000000003
6.845714 3.7988006999999997
6.846714 3.6932535000000004
6.847714 3.5875361000000003
6.848714 3.4816582
6.849714 3.3756260000000005
6.850714 3.269444
6.851714 3.1631161
6.852714 3.0566462999999997
6.853714 2.950041
6.854714 2.8433071
6.855714 2.7364522
6.856714 2.6294839
6.857714 2.5224088
6.858714 2.4152340000000003
6.859715 2.3079675
6.860714 2.2006189
6.861714 2.0932011
6.862714 1.9857284
6.863714 1.8782156
6.864714 1.7706758999999999
6.865714 1.6631197
6.866714 1.555553
6.867714 1.4479788
6.868714 1.3403988
6.869714 1.2328147
6.870714 1.1252307
6.871714 1.0176541000000001
6.872715 0.9100945699999999
6.873714 0.80256322
6.874714 0.69507151
6.875714 0.58762981
6.876714 0.48024752
6.877714 0.37293355
6.878714 0.26569725
6.879714 0.15854889
6.880714 0.051499472
6.881714 -0.05544015399999999
6.882714 -0.16226057000000002
6.883714 -0.26895483
6.884714 -0.37551876
6.885714 -0.48195003
6.886714 -0.5882465299999999
6.887714 -0.69440459
6.888714 -0.80041736
6.889714 -0.90627447
6.890714 -1.011963
6.891714 -1.1174692
6.892715 -1.2227801
6.893714 -1.3278847
6.894714 -1.4327744999999998
6.895714 -1.5374427
6.896714 -1.6418830999999998
6.897714 -1.7460894
6.898714 -1.8500539
6.899714 -1.9537684999999998
6.900714 -2.0572256
6.901714 -2.1604182
6.902714 -2.2633409
6.903714 -2.3659890999999997
6.904714 -2.4683576
6.905715 -2.5704398999999998
6.906714 -2.6722270999999997
6.907714 -2.7737075
6.908714 -2.8748682000000003
6.909714 -2.9756961
6.910714 -3.0761803
6.911714 -3.1763120999999996
6.912714 -3.2760862
6.913714 -3.375499
6.914714 -3.4745473
6.915714 -3.5732269
6.916714 -3.6715314
6.917714 -3.7694528999999997
6.918715 -3.8669828
6.919714 -3.964112
6.920714 -4.060832
6.921714 -4.157136
6.922714 -4.2530168
6.923714 -4.3484673
6.924714 -4.443479
6.925714 -4.538042099999999
6.926714 -4.632147
6.927714 -4.7257841
6.928714 -4.8189454
6.929714 -4.9116261
6.930714 -5.0038233000000005
6.931714 -5.0955351
6.932714 -5.1867586
6.933714 -5.2774899
6.934714 -5.3677216
6.935714 -5.4574445
6.936714 -5.5466481
6.937714 -5.6353219
6.938715 -5.7234563000000005
6.939714 -5.8110441999999995
6.940714 -5.8980796
6.941714 -5.984556700000001
6.942714 -6.0704701
6.943714 -6.1558131000000005
6.944714 -6.2405795
6.945714 -6.3247621
6.946714 -6.4083554000000005
6.947714 -6.491354100000001
6.948714 -6.5737553
6.949714 -6.6555552
6.950714 -6.7367494
6.951715 -6.817332700000001
6.952714 -6.8972967999999995
6.953714 -6.9766328
6.954714 -7.0553303
6.955714 -7.1333803
6.956714 -7.2107755
6.957714 -7.2875105
6.958714 -7.3635831
6.959714 -7.4389912
6.960714 -7.5137332
6.961714 -7.5878046
6.962714 -7.661201800000001
6.963714 -7.7339187
6.964714 -7.8059487
6.965714 -7.8772850000000005
6.966714 -7.9479232
6.967714 -8.0178581
6.968714 -8.0870844
6.969714 -8.155597
6.970714 -8.2233891
6.971714 -8.2904525
6.972714 -8.3567798
6.973714 -8.422365
6.974714 -8.487203000000001
6.975714 -8.551292100000001
6.976714 -8.6146317
6.977714 -8.6772211
6.978714 -8.7390594
6.979714 -8.8001437
6.980714 -8.8604696
6.981714 -8.9200296
6.982714 -8.9788169
6.983714 -9.0368249
6.984715 -9.0940468
6.985714 -9.150479
6.986714 -9.2061169
6.987714 -9.2609577
6.988714 -9.3149975
6.989714 -9.368233400000001
6.990714 -9.4206616
6.991714 -9.4722785
6.992714 -9.5230818
6.993714 -9.57307
6.994714 -9.6222438
6.995714 -9.6706025
6.996714 -9.718145400000001
6.997715 -9.7648695
6.998714 -9.8107688
6.999714 -9.8558374
7.000714 -9.9000677
7.001714 -9.9434532
7.002714 -9.9859893
7.003714 -10.02767
7.004714 -10.06851
7.005714 -10.10848
7.006714 -10.14761
7.007714 -10.18588
7.008714 -10.22329
7.009714 -10.25985
7.010714 -10.29555
7.011714 -10.33038
7.012714 -10.36435
7.013714 -10.39745
7.014714 -10.429689999999999
7.015714 -10.46105
7.016714 -10.49155
7.017715 -10.52116
7.018714 -10.5499
7.019714 -10.57775
7.020714 -10.60471
7.021714 -10.63079
7.022714 -10.65598
7.023714 -10.680290000000001
7.024714 -10.70372
7.025714 -10.726280000000001
7.026714 -10.747950000000001
7.027714 -10.768740000000001
7.028714 -10.78864
7.029714 -10.80765
7.030715 -10.82578
7.031714 -10.84301
7.032714 -10.859340000000001
7.033714 -10.874789999999999
7.034714 -10.88934
7.035714 -10.903
7.036714 -10.915759999999999
7.037714 -10.92763
7.038714 -10.93859
7.039714 -10.94866
7.040714 -10.957840000000001
7.041714 -10.96612
7.042714 -10.97352
7.043715 -10.980030000000001
7.044714 -10.98566
7.045714 -10.99039
7.046714 -10.99422
7.047714 -10.99717
7.048714 -10.99921
7.049714 -11.00036
7.050714 -11.00062
7.051714 -11.0
7.052714 -10.99849
7.053714 -10.99609
7.054714 -10.99281
7.055714 -10.98865
7.056714 -10.98361
7.057714 -10.977689999999999
7.058714 -10.97088
7.059714 -10.963199999999999
7.060714 -10.95465
7.061714 -10.94523
7.062714 -10.93493
7.063715 -10.92376
7.064714 -10.911719999999999
7.065714 -10.89879
7.066714 -10.885
7.067714 -10.87034
7.068714 -10.854809999999999
7.069714 -10.83842
7.070714 -10.82119
7.071714 -10.8031
7.072714 -10.78416
7.073714 -10.76437
7.074714 -10.74373
7.075714 -10.722249999999999
7.076715 -10.69992
7.077714 -10.67674
7.078714 -10.65273
7.079714 -10.627889999999999
7.080714 -10.60221
7.081714 -10.57571
7.082714 -10.54838
7.083714 -10.52022
7.084714 -10.49124
7.085714 -10.46144
7.086714 -10.43083
7.087714 -10.39942
7.088714 -10.3672
7.089714 -10.33419
7.090714 -10.30038
7.091714 -10.26577
7.092714 -10.23036
7.093714 -10.19415
7.094714 -10.15716
7.095714 -10.11938
7.096714 -10.08083
7.097714 -10.041500000000001
7.098714 -10.00141
7.099714 -9.9605657
7.100714 -9.9189587
7.101714 -9.8765947
7.102714 -9.8334767
7.103714 -9.7896114
7.104714 -9.7450048
7.105714 -9.6996628
7.106714 -9.6535914
7.107714 -9.606793499999998
7.108714 -9.559270699999999
7.109715 -9.5110238
7.110714 -9.4620548
7.111714 -9.4123684
7.112714 -9.3619719
7.113714 -9.3108751
7.114714 -9.2590876
7.115714 -9.2066169
7.116714 -9.1534689
7.117714 -9.0996459
7.118714 -9.0451494
7.119714 -8.9899801
7.120714 -8.934141
7.121714 -8.8776372
7.122715 -8.8204756
7.123714 -8.7626643
7.124714 -8.7042108
7.125714 -8.6451203
7.126714 -8.5853972
7.127714 -8.5250445
7.128714 -8.4640667
7.129714 -8.4024705
7.130714 -8.3402649
7.131714 -8.2774602
7.132714 -8.2140669
7.133714 -8.1500933
7.134714 -8.0855437
7.135714 -8.020421899999999
7.136714 -7.9547279
7.137714 -7.8884639000000005
7.138714 -7.8216329
7.139714 -7.7542424
7.140714 -7.686301299999999
7.141714 -7.6178201
7.142715 -7.5488076
7.143714 -7.4792713
7.144714 -7.4092165
7.145714 -7.338646799999999
7.146714 -7.2675668
7.147714 -7.1959816
7.148714 -7.123898700000001
7.149714 -7.0513278
7.150714 -6.9782779
7.151714 -6.904757
7.152714 -6.8307698
7.153714 -6.7563191
7.154714 -6.6814065000000005
7.155715 -6.6060349
7.156714 -6.5302104
7.157714 -6.4539418
7.158714 -6.3772418
7.159714 -6.300123
7.160714 -6.2225975
7.161714 -6.1446741
7.162714 -6.0663585
7.163714 -5.9876543
7.164714 -5.9085649
7.165714 -5.8290944
7.166714 -5.7492502000000005
7.167714 -5.669041
7.168715 -5.588476
7.169714 -5.5075631
7.170714 -5.4263085
7.171714 -5.3447161
7.172714 -5.2627895
7.173714 -5.1805332
7.174714 -5.0979547
7.175714 -5.0150648
7.176714 -4.9318761
7.177714 -4.848402
7.178714 -4.7646537
7.179714 -4.6806391000000005
7.180714 -4.5963623
7.181714 -4.5118254
7.182714 -4.427030299999999
7.183714 -4.3419808
7.184714 -4.2566843
7.185714 -4.1711509
7.186714 -4.0853918
7.187714 -3.9994176
7.188715 -3.9132368
7.189714 -3.8268555
7.190714 -3.7402786
7.191714 -3.6535122
7.192714 -3.5665635
7.193714 -3.4794427000000003
7.194714 -3.3921622
7.195714 -3.3047337000000003
7.196714 -3.217167
7.197714 -3.1294681
7.198714 -3.0416397
7.199714 -2.9536834
7.200714 -2.8656013000000002
7.201715 -2.7773986
7.202714 -2.6890839
7.203714 -2.6006690999999997
7.204714 -2.512168
7.205714 -2.4235925
7.206714 -2.3349524
7.207714 -2.2462541
7.208714 -2.1575021999999997
7.209714 -2.068701
7.210714 -1.9798564
7.211714 -1.8909769
7.212714 -1.8020729
7.213714 -1.7131547
7.214714 -1.6242311999999999
7.215714 -1.5353086
7.216714 -1.4463903999999999
7.217714 -1.3574789999999999
7.218714 -1.2685783000000002
7.219714 -1.1796953000000001
7.220714 -1.0908406000000002
7.221714 -1.0020278
7.222714 -0.91327103
7.223714 -0.8245825800000001
7.224714 -0.73597096
7.225714 -0.64744083
7.226714 -0.55899429
7.227714 -0.4706332
7.228714 -0.38236135000000004
7.229714 -0.29418562000000004
7.230714 -0.20611559000000002
7.231714 -0.11816191999999999
7.232714 -0.030334459999999997
7.233714 0.057359278
7.234715 0.14491417
7.235714 0.23232614999999998
7.236714 0.31959021
7.237714 0.40669859999999997
7.238714 0.49364036
7.239714 0.58040242
7.240714 0.6669717399999999
7.241714 0.75333761
7.242714 0.83949352
7.243714 0.9254368000000001
7.244714 1.0111672
7.245714 1.0966837999999999
7.246714 1.1819833
7.247715 1.267058
7.248714 1.3518972
7.249714 1.4364886000000001
7.250714 1.5208208
7.251714 1.604885
7.252714 1.6886755999999998
7.253714 1.7721886
7.254714 1.8554198000000002
7.255714 1.9383634
7.256714 2.0210106
7.257714 2.1033511000000003
7.258714 2.1853739
7.259714 2.2670711999999997
7.260714 2.3484379
7.261714 2.4294728
7.262714 2.5101759
7.263714 2.5905458
7.264714 2.6705779
7.265714 2.7502632
7.266714 2.8295893
7.267715 2.9085426
7.268714 2.987111
7.269714 3.0652862
7.270714 3.1430635999999996
7.271714 3.2204416
7.272714 3.297418
7.273714 3.3739898
7.274714 3.45015
7.275714 3.5258904
7.276714 3.6012013
7.277714 3.6760751000000003
7.278714 3.7505072
7.279714 3.8244955
7.280715 3.8980395000000003
7.281714 3.9711364
7.282714 4.0437806
7.283714 4.1159626
7.284714 4.187670000000001
7.285714 4.2588897
7.286714 4.3296117
7.287714 4.3998301
7.288714 4.469543
7.289714 4.5387514
7.290714 4.6074566
7.291714 4.6756569
7.292714 4.7433473
7.293715 4.8105191
7.294714 4.877163100000001
7.295714 4.943270200000001
7.296714 5.0088349999999995
7.297714 5.0738547
7.298714 5.1383276
7.299714 5.2022513
7.300714 5.2656206999999995
7.301714 5.3284275999999995
7.302714 5.3906616
7.303714 5.4523122
7.304714 5.5133715
7.305714 5.5738363
7.306714 5.6337073
7.307714 5.6929875
7.308714 5.7516787
7.309714 5.8097798
7.310714 5.8672853
7.311714 5.9241861
7.312714 5.9804718999999995
7.313715 6.0361337
7.314714 6.0911655
7.315714 6.1455648
7.316714 6.1993316
7.317714 6.2524647
7.318714 6.304961400000001
7.319714 6.3568166999999995
7.320714 6.408022300000001
7.321714 6.4585708
7.322714 6.5084569
7.323714 6.5576784
7.324714 6.6062368
7.325714 6.654135899999999
7.326715 6.701376300000001
7.327714 6.7479558
7.328714 6.7938685
7.329714 6.8391047
7.330714 6.883654
7.331714 6.9275081
7.332714 6.970662599999999
7.333714 7.013117500000001
7.334714 7.0548743
7.335714 7.0959352
7.336714 7.136300199999999
7.337714 7.1759656000000005
7.338714 7.214926200000001
7.339714 7.253176
7.340714 7.2907098
7.341714 7.3275268
7.342714 7.3636279
7.343714 7.399015100000001
7.344714 7.4336909
7.345714 7.4676521
7.346714 7.500894399999999
7.347714 7.533408699999999
7.348714 7.5651869
7.349714 7.596222299999999
7.350714 7.6265141
7.351714 7.6560639
7.352714 7.684876
7.353714 7.712955000000001
7.354714 7.7403024
7.355714 7.7669159
7.356714 7.7927895
7.357714 7.8179173
7.358714 7.842294099999999
7.359715 7.8659192000000004
7.360714 7.8887925
7.361714 7.910917
7.362714 7.932294199999999
7.363714 7.9529241
7.364714 7.9728015
7.365714 7.9919212
7.366714 8.0102772
7.367714 8.0278657
7.368714 8.0446877
7.369714 8.0607474
7.370714 8.0760509
7.371714 8.090603400000001
7.372715 8.1044078
7.373714 8.1174619
7.374714 8.1297614
7.375714 8.1413001
7.376714 8.152075100000001
7.377714 8.1620857
7.378714 8.1713341
7.379714 8.179823299999999
7.380714 8.187557
7.381714 8.194536
7.382714 8.200758
7.383714 8.2062177
7.384714 8.2109109
7.385714 8.214835800000001
7.386714 8.2179926
7.387714 8.2203865
7.388714 8.2220241
7.389714 8.22291
7.390714 8.2230471
7.391714 8.2224354
7.392715 8.2210705
7.393714 8.2189493
7.394714 8.2160696
7.395714 8.212431500000001
7.396714 8.2080394
7.397714 8.2029
7.398714 8.197017800000001
7.399714 8.190394900000001
7.400714 8.1830315
7.401714 8.1749253
7.402714 8.1660733
7.403714 8.1564739
7.404714 8.1461303
7.405715 8.1350476
7.406714 8.1232317
7.407714 8.1106894
7.408714 8.0974244
7.409714 8.0834366
7.410714 8.068724
7.411714 8.0532834
7.412714 8.037113399999999
7.413714 8.020215499999999
7.414714 8.0025949
7.415714 7.9842567
7.416714 7.9652078
7.417714 7.9454511000000005
7.418715 7.9249866
7.419714 7.903813599999999
7.420714 7.8819297
7.421714 7.8593358
7.422714 7.8360349
7.423714 7.8120335999999995
7.424714 7.7873409
7.425714 7.7619635
7.426714 7.7359065000000005
7.427714 7.7091724
7.428714 7.681759400000001
7.429714 7.653667
7.430714 7.6248944
7.431714 7.5954437
7.432714 7.5653203
7.433714 7.5345308
7.434714 7.5030819
7.435714 7.470979499999999
7.436714 7.438225299999999
7.437714 7.4048199
7.438715 7.370763299999999
7.439714 7.3360577
7.440714 7.3007077
7.441714 7.2647206
7.442714 7.2281048
7.443714 7.1908683
7.444714 7.153016299999999
7.445714 7.114551199999999
7.446714 7.0754714
7.447714 7.035776200000001
7.448714 6.995464899999999
7.449714 6.9545395999999995
7.450714 6.9130063
7.451715 6.8708732999999995
7.452714 6.8281494
7.453714 6.7848413999999995
7.454714 6.7409545
7.455714 6.6964917
7.456714 6.651455200000001
7.457714 6.6058479000000005
7.458714 6.5596759
7.459714 6.512946599999999
7.460714 6.465669
7.461714 6.417851199999999
7.462714 6.3694976
7.463714 6.3206106
7.464714 6.2711902
7.465714 6.2212352
7.466714 6.1707459
7.467714 6.119726200000001
7.468714 6.0681831
7.469714 6.016125499999999
7.470714 5.9635632
7.471714 5.910505
7.472714 5.8569569
7.473714 5.8029234
7.474714 5.7484075
7.475714 5.6934122
7.476714 5.6379423
7.477714 5.582004
7.478714 5.5256054
7.479714 5.4687529999999995
7.480714 5.4114528
7.481714 5.3537082
7.482714 5.2955206
7.483714 5.2368917
7.484715 5.1778246
7.485714 5.118325
7.486714 5.0584026
7.487714 4.9980681
7.488714 4.9373336
7.489714 4.8762091
7.490714 4.8147012
7.491714 4.7528144
7.492714 4.6905506
7.493714 4.6279117
7.494714 4.5649011
7.495714 4.5015231
7.496714 4.4377845
7.497715 4.373692
7.498714 4.3092523
7.499714 4.2444702
7.500714 4.1793495
7.501714 4.1138947
7.502714 4.0481109
7.503714 3.9820059999999997
7.504714 3.9155897000000004
7.505714 3.8488735000000003
7.506714 3.7818685
7.507714 3.7145838
7.508714 3.647026
7.509714 3.5791978
7.510714 3.5111006
7.511714 3.4427356
7.512714 3.3741053
7.513714 3.3052150000000005
7.514714 3.2360721000000003
7.515714 3.1666853
7.516714 3.0970637
7.517715 3.0272158
7.518714 2.9571487
7.519714 2.886869
7.520714 2.8163831999999998
7.521714 2.7456986
7.522714 2.6748238
7.523714 2.603768
7.524714 2.5325395
7.525714 2.4611451
7.526714 2.3895891
7.527714 2.3178739
7.528714 2.2460001
7.529714 2.1739691
7.530715 2.1017844
7.531714 2.0294525
7.532714 1.9569827000000002
7.533714 1.8843865000000002
7.534714 1.8116754999999998
7.535714 1.7388605000000001
7.536714 1.6659502
7.537714 1.5929515
7.538714 1.5198697
7.539714 1.4467104
7.540714 1.3734791
7.541714 1.3001822
7.542714 1.2268258
7.543715 1.153416
7.544714 1.0799575000000001
7.545714 1.0064539000000001
7.546714 0.93290862
7.547714 0.8593260300000001
7.548714 0.7857121499999999
7.549714 0.7120756899999999
7.550714 0.6384276799999999
7.551714 0.5647803699999999
7.552714 0.49114567
7.553714 0.41753375
7.554714 0.34395182
7.555714 0.27040432
7.556714 0.19689375000000003
7.557714 0.12342182000000002
7.558714 0.049990945
7.559714 -0.023394967000000003
7.560714 -0.096730416
7.561714 -0.17000878
7.562714 -0.24322302
7.563715 -0.31636627
7.564714 -0.38943198
7.565714 -0.46241325
7.566714 -0.53530247
7.567714 -0.60809078
7.568714 -0.6807681200000001
7.569714 -0.7533240099999999
7.570714 -0.82574897
7.571714 -0.89803534
7.572714 -0.9701781899999999
7.573714 -1.0421753
7.574714 -1.1140260000000002
7.575714 -1.1857294
7.576715 -1.2572833
7.577714 -1.3286826999999999
7.578714 -1.3999199
7.579714 -1.470985
7.580714 -1.5418673
7.581714 -1.6125565000000002
7.582714 -1.6830441
7.583714 -1.7533226
7.584714 -1.8233860000000002
7.585714 -1.8932285
7.586714 -1.9628445
7.587714 -2.0322282
7.588714 -2.101374
7.589714 -2.1702774000000002
7.590714 -2.2389349999999997
7.591714 -2.3073455
7.592714 -2.3755077
7.593714 -2.4434196
7.594714 -2.5110770000000002
7.595714 -2.5784727
7.596714 -2.6455965000000004
7.597714 -2.712436
7.598714 -2.778979
7.599714 -2.8452145
7.600714 -2.9111344
7.601714 -2.9767338
7.602714 -3.0420104
7.603714 -3.1069627
7.604714 -3.1715892
7.605714 -3.235887
7.606714 -3.2998521000000003
7.607714 -3.3634797
7.608714 -3.4267649
7.609715 -3.4897033
7.610714 -3.5522907999999997
7.611714 -3.6145229
7.612714 -3.676394
7.613714 -3.7378959000000003
7.614714 -3.799019
7.615714 -3.8597524
7.616714 -3.9200861
7.617714 -3.9800126
7.618714 -4.0395275
7.619714 -4.0986303
7.620714 -4.1573226
7.621714 -4.2156063
7.622715 -4.2734817000000005
7.623714 -4.3309465
7.624714 -4.3879949
7.625714 -4.4446189
7.626714 -4.5008097
7.627714 -4.556559
7.628714 -4.6118602
7.629714 -4.666708
7.630714 -4.7210969
7.631714 -4.7750216
7.632714 -4.8284758
7.633714 -4.8814531
7.634714 -4.9339473
7.635714 -4.9859545999999995
7.636714 -5.0374739
7.637714 -5.0885063
7.638714 -5.1390547
7.639714 -5.1891211
7.640714 -5.2387048
7.641714 -5.2878007
7.642715 -5.3364005
7.643714 -5.3844932
7.644714 -5.4320678
7.645714 -5.4791156
7.646714 -5.5256307
7.647714 -5.5716109
7.648714 -5.6170553
7.649714 -5.661964
7.650714 -5.706336
7.651714 -5.7501689
7.652714 -5.7934593
7.653714 -5.8362048
7.654714 -5.8784034
7.655715 -5.9200551
7.656714 -5.9611604
7.657714 -6.0017187
7.658714 -6.0417268
7.659714 -6.081178
7.660714 -6.1200626
7.661714 -6.1583694
7.662714 -6.1960891
7.663714 -6.2332153
7.664714 -6.2697462999999996
7.665714 -6.305684100000001
7.666714 -6.3410334
7.667714 -6.3757986
7.668715 -6.4099811
7.669714 -6.443581
7.670714 -6.476594500000001
7.671714 -6.5090165
7.672714 -6.5408431
7.673714 -6.5720707
7.674714 -6.6026978
7.675714 -6.6327229
7.676714 -6.6621429999999995
7.677714 -6.690952899999999
7.678714 -6.7191452
7.679714 -6.7467131
7.680714 -6.7736506
7.681714 -6.7999557
7.682714 -6.8256304000000005
7.683714 -6.8506807
7.684714 -6.875113400000001
7.685714 -6.8989329
7.686714 -6.9221414999999995
7.687714 -6.9447353000000005
7.688715 -6.9667079
7.689714 -6.988050799999999
7.690714 -7.0087567
7.691714 -7.0288211
7.692714 -7.0482425
7.693714 -7.0670217
7.694714 -7.0851594
7.695714 -7.1026556
7.696714 -7.1195088
7.697714 -7.1357161
7.698714 -7.1512751
7.699714 -7.166186700000001
7.700714 -7.1804538
7.701715 -7.1940824
7.702714 -7.2070785
7.703714 -7.2194457000000005
7.704714 -7.2311841
7.705714 -7.242287699999999
7.706714 -7.252747599999999
7.707714 -7.2625554999999995
7.708714 -7.2717048
7.709714 -7.2801933
7.710714 -7.2880238
7.711714 -7.2952017
7.712714 -7.3017322
7.713714 -7.307620300000001
7.714714 -7.312867000000001
7.715714 -7.317470800000001
7.716714 -7.321429999999999
7.717714 -7.3247433
7.718714 -7.3274113000000005
7.719714 -7.3294379
7.720714 -7.3308259
7.721714 -7.3315776999999995
7.722714 -7.3316924000000006
7.723714 -7.331164900000001
7.724714 -7.3299877
7.725714 -7.3281556
7.726714 -7.3256664
7.727714 -7.322523
7.728714 -7.3187321
7.729714 -7.314304300000001
7.730714 -7.3092476
7.731714 -7.3035672
7.732714 -7.2972648
7.733714 -7.2903372
7.734715 -7.2827801
7.735714 -7.2745897
7.736714 -7.2657645
7.737714 -7.2563059999999995
7.738714 -7.2462186
7.739714 -7.235504700000001
7.740714 -7.2241664
7.741714 -7.2122022999999995
7.742714 -7.199609999999999
7.743714 -7.186388200000001
7.744714 -7.1725391
7.745714 -7.1580671
7.746714 -7.1429819000000006
7.747715 -7.1272925
7.748714 -7.111007
7.749714 -7.0941298999999995
7.750714 -7.0766591000000005
7.751714 -7.058589899999999
7.752714 -7.0399158
7.753714 -7.0206329
7.754714 -7.000740599999999
7.755714 -6.9802426
7.756714 -6.9591463000000005
7.757714 -6.9374591
7.758714 -6.915187100000001
7.759714 -6.892332399999999
7.760714 -6.8688966
7.761714 -6.8448804
7.762714 -6.820286100000001
7.763714 -6.795118
7.764714 -6.7693829999999995
7.765714 -6.7430876
7.766714 -6.716238
7.767715 -6.6888347
7.768714 -6.6608757
7.769714 -6.6323556
7.770714 -6.6032708
7.771714 -6.5736189
7.772714 -6.5434046
7.773714 -6.5126352
7.774714 -6.4813219
7.775714 -6.4494758999999995
7.776714 -6.4171053
7.777714 -6.3842148000000005
7.778714 -6.3508049
7.779714 -6.316875700000001
7.780715 -6.2824272
7.781714 -6.2474620000000005
7.782714 -6.2119842
7.783714 -6.175999
7.784714 -6.1395112
7.785714 -6.1025232
7.786714 -6.0650352
7.787714 -6.0270462
7.788714 -5.988555799999999
7.789714 -5.9495669
7.790714 -5.9100863
7.791714 -5.8701251
7.792714 -5.8296952
7.793715 -5.788807599999999
7.794714 -5.7474699
7.795714 -5.7056844
7.796714 -5.6634500999999995
7.797714 -5.6207638
7.798714 -5.5776235
7.799714 -5.5340301
7.800714 -5.4899875
7.801714 -5.4455023
7.802714 -5.4005817
7.803714 -5.3552318
7.804714 -5.3094566
7.805714 -5.2632596
7.806714 -5.2166440000000005
7.807714 -5.1696148
7.808714 -5.1221803
7.809714 -5.0743502000000005
7.810714 -5.0261347999999995
7.811714 -4.9775425
7.812714 -4.9285777
7.813715 -4.8792411
7.814714 -4.82953
7.815714 -4.7794417
7.816714 -4.7289750999999995
7.817714 -4.6781331
7.818714 -4.626922700000001
7.819714 -4.575353499999999
7.820714 -4.5234366999999995
7.821714 -4.4711817
7.822714 -4.4185955
7.823714 -4.3656826
7.824714 -4.3124463
7.825714 -4.2588908000000005
7.826715 -4.2050213
7.827714 -4.150844
7.828714 -4.0963661
7.829714 -4.0415931
7.830714 -3.9865281
7.831714 -3.9311713999999998
7.832714 -3.8755222999999996
7.833714 -3.8195807
7.834714 -3.7633494000000005
7.835714 -3.7068352
7.836714 -3.6500486999999997
7.837714 -3.5930025999999997
7.838714 -3.5357095
7.839714 -3.4781794999999995
7.840714 -3.4204192
7.841714 -3.3624317
7.842714 -3.3042180999999995
7.843714 -3.2457795
7.844714 -3.1871185000000004
7.845714 -3.1282391
7.846714 -3.0691475
7.847714 -3.0098492
7.848714 -2.9503495
7.849714 -2.8906515
7.850714 -2.8307587
7.851714 -2.7706748
7.852714 -2.7104057
7.853714 -2.6499607000000003
7.854714 -2.5893506
7.855714 -2.5285872
7.856714 -2.4676811
7.857714 -2.4066396
7.858714 -2.3454661000000003
7.859715 -2.2841606
7.860714 -2.2227222
7.861714 -2.1611506
7.862714 -2.0994477000000002
7.863714 -2.0376185
7.864714 -1.9756706
7.865714 -1.9136131
7.866714 -1.8514541999999998
7.867714 -1.7892012
7.868714 -1.7268606999999998
7.869714 -1.6644382999999998
7.870714 -1.6019408
7.871714 -1.5393758
7.872715 -1.4767523
7.873714 -1.4140788
7.874714 -1.3513623000000001
7.875714 -1.2886072
7.876714 -1.2258149
7.877714 -1.1629850000000002
7.878714 -1.1001168000000001
7.879714 -1.0372116
7.880714 -0.97427387
7.881714 -0.91131153
7.882714 -0.84833503
7.883714 -0.7853557400000001
7.884714 -0.7223839400000001
7.885714 -0.65942788
7.886714 -0.59649339
7.887714 -0.5335846
7.888714 -0.47070523999999997
7.889714 -0.40785959
7.890714 -0.34505266
7.891714 -0.28228992999999997
7.892715 -0.21957643
7.893714 -0.15691603
7.894714 -0.094311236
7.895714 -0.031763987
7.896714 0.030723083
7.897714 0.09314526699999999
7.898714 0.15549499
7.899714 0.21776208000000002
7.900714 0.27993503000000003
7.901714 0.34200277
7.902714 0.40395642
7.903714 0.46579018
7.904714 0.52750134
7.905715 0.589089
7.906714 0.65055275
7.907714 0.71189101
7.908714 0.7731005099999999
7.909714 0.83417622
7.910714 0.89511229
7.911714 0.9559028799999999
7.912714 1.0165425000000001
7.913714 1.0770262
7.914714 1.1373487999999998
7.915714 1.1975041
7.916714 1.2574840999999999
7.917714 1.3172802000000001
7.918715 1.3768829
7.919714 1.4362846
7.920714 1.4954795
7.921714 1.554465
7.922714 1.6132407000000002
7.923714 1.6718068999999998
7.924714 1.7301638000000001
7.925714 1.7883087999999998
7.926714 1.8462368999999998
7.927714 1.9039405999999999
7.928714 1.961411
7.929714 2.0186398000000003
7.930714 2.0756194
7.931714 2.1323441
7.932714 2.1888088
7.933714 2.2450096999999998
7.934714 2.3009418999999998
7.935714 2.3566008
7.936714 2.4119811
7.937714 2.4670783000000003
7.938715 2.5218897
7.939714 2.5764134000000003
7.940714 2.6306495
7.941714 2.6845973
7.942714 2.7382547
7.943714 2.7916173
7.944714 2.8446773000000003
7.945714 2.8974257
7.946714 2.9498525
7.947714 3.0019489999999998
7.948714 3.0537091
7.949714 3.1051293
7.950714 3.1562079
7.951715 3.2069441
7.952714 3.2573368
7.953714 3.3073839
7.954714 3.3570814999999996
7.955714 3.4064256
7.956714 3.4554123999999997
7.957714 3.5040386
7.958714 3.5523012
7.959714 3.6001977
7.960714 3.6477242
7.961714 3.6948752000000002
7.962714 3.7416432
7.963714 3.7880208
7.964714 3.8340001999999997
7.965714 3.8795769
7.966714 3.9247483
7.967714 3.9695147
7.968714 4.013878500000001
7.969714 4.057841
7.970714 4.101402299999999
7.971714 4.1445602
7.972714 4.1873097
7.973714 4.2296447
7.974714 4.271558300000001
7.975714 4.3130446000000005
7.976714 4.3540996
7.977714 4.3947197000000005
7.978714 4.4349015
7.979714 4.474641800000001
7.980714 4.5139357
7.981714 4.5527793
7.982714 4.5911691999999995
7.983714 4.6291031
7.984715 4.6665817
7.985714 4.703607
7.986714 4.7401812
7.987714 4.7763053
7.988714 4.8119776000000005
7.989714 4.8471931
7.990714 4.8819449
7.991714 4.9162246
7.992714 4.950024900000001
7.993714 4.9833409
7.994714 5.0161701
7.995714 5.0485123
7.996714 5.0803684
7.997715 5.111739
7.998714 5.1426239
7.999714 5.1730216
8.000714 5.2029304
8.001715 5.232349
8.002714 5.2612778
8.003715 5.2897174
8.004714 5.3176679
8.005714 5.3451277
8.006714 5.3720932
8.007714 5.3985581
8.008715 5.4245144000000005
8.009714 5.4499555
8.010715 5.474877
8.011714 5.4992773
8.012714 5.5231582
8.013714 5.546524
8.014714 5.5693794
8.015715 5.5917278
8.016714 5.6135699
8.017715 5.634903899999999
8.018714 5.6557268
8.019714 5.6760352
8.020715 5.6958266
8.021714 5.715099299999999
8.022715 5.7338521
8.023714 5.7520829
8.024714 5.769788800000001
8.025714 5.7869662
8.026714 5.8036104
8.027715 5.819718900000001
8.028714 5.8352917
8.029715 5.8503315
8.030714 5.8648434
8.031714 5.8788341
8.032714 5.8923084
8.033714 5.9052687
8.034715 5.9177134
8.035714 5.9296381
8.036715 5.9410367
8.037714 5.9519038
8.038714 5.9622351
8.039714 5.9720296
8.040714 5.9812874
8.041715 5.9900098
8.042714 5.9981976
8.043715 6.0058516
8.044714 6.0129717
8.045714 6.0195591
8.046714 6.0256165
8.047714 6.0311478
8.048715 6.0361587000000005
8.049714 6.0406547
8.050714 6.0446385
8.051714 6.048110100000001
8.052714 6.0510654
8.053715 6.053498
8.054714 6.055402
8.055715 6.0567722
8.056714 6.0576074
8.057714 6.057909899999999
8.058714 6.0576841
8.059714 6.0569356999999995
8.060715 6.0556695000000005
8.061714 6.0538891999999995
8.062715 6.0515966
8.063714 6.048793
8.064714 6.0454793
8.065714 6.0416579
8.066714 6.0373317
8.067715 6.0325027
8.068714 6.027171399999999
8.069715 6.021336499999999
8.070714 6.014994199999999
8.071714 6.00814
8.072714 6.0007703
8.073714 5.9928846
8.074715 5.9844859
8.075714 5.975581
8.076715 5.9661783
8.077714 5.9562866
8.078714 5.945912
8.079714 5.935058
8.080714 5.9237249
8.081715 5.9119113
8.082714 5.8996152
8.083714 5.8868363
8.084714 5.8735758
8.085714 5.8598351
8.086715 5.8456156
8.087714 5.8309183
8.088715 5.8157429
8.089714 5.8000891999999995
8.090714 5.783958
8.091714 5.7673525
8.092714 5.7502791
8.093715 5.7327457
8.094714 5.7147615
8.095715 5.6963339
8.096714 5.6774672
8.097714 5.658162
8.098714 5.638416100000001
8.099714 5.6182258
8.100715 5.597588
8.101714 5.5765022
8.102715 5.5549704
8.103714 5.5329971
8.104714 5.5105876
8.105714 5.4877467
8.106714 5.4644786
8.107715 5.4407861
8.108714 5.4166726999999995
8.109715 5.392142
8.110714 5.3672001
8.111714 5.3418536
8.112714 5.3161096
8.113714 5.2899728999999995
8.114715 5.2634466
8.115714 5.2365299
8.116714 5.2092202
8.117714 5.1815145
8.118714 5.153412
8.119715 5.124915
8.120714 5.0960291
8.121715 5.0667625
8.122714 5.0371236999999995
8.123714 5.0071202
8.124714 4.976757200000001
8.125714 4.9460381
8.126715 4.9149644
8.127714 4.8835374
8.128715 4.8517603
8.129714 4.8196372
8.130714 4.7871727
8.131714 4.754370799999999
8.132714 4.7212344
8.133715 4.6877641
8.134714 4.6539601
8.135715 4.6198223
8.136714 4.585352899999999
8.137714 4.5505572
8.138714 4.515443
8.139714 4.48002
8.140715 4.4442974
8.141714 4.408282799999999
8.142715 4.3719802
8.143714 4.3353915
8.144714 4.2985164
8.145715 4.2613551
8.146714 4.2239096
8.147715 4.1861832
8.148714 4.1481819
8.149714 4.1099120000000005
8.150714 4.0713787
8.151714 4.0325861
8.152715 3.9935368999999996
8.153714 3.9542336
8.154715 3.9146792
8.155714 3.874879
8.156714 3.8348399
8.157714 3.7945699
8.158714 3.754076
8.159715 3.7133637999999998
8.160714 3.6724355
8.161715 3.6312919
8.162714 3.589933
8.163714 3.5483591000000003
8.164714 3.5065733000000003
8.165714 3.4645813999999997
8.166715 3.4223917999999998
8.167714 3.3800133000000003
8.168715 3.3374537
8.169714 3.294719
8.170714 3.2518126
8.171714 3.2087366999999998
8.172714 3.1654932
8.173715 3.1220848
8.174714 3.0785162
8.175714 3.034793
8.176714 2.9909214
8.177714 2.9469064
8.178715 2.9027512
8.179714 2.8584581
8.180715 2.8140288
8.181714 2.7694657
8.182714 2.7247738
8.183714 2.6799600999999997
8.184714 2.6350333999999997
8.185715 2.5900029
8.186714 2.5448758
8.187715 2.4996573
8.188714 2.4543496
8.189714 2.4089530000000003
8.190714 2.3634676
8.191714 2.3178946
8.192715 2.2722377
8.193714 2.2265024
8.194715 2.1806962999999997
8.195714 2.1348266000000002
8.196714 2.0888997
8.197714 2.0429204999999997
8.198714 1.9968929
8.199715 1.9508205
8.200714 1.904708
8.201715 1.8585613
8.202714 1.8123873
8.203714 1.7661924
8.204714 1.7199822
8.205714 1.6737595
8.206715 1.6275255
8.207714 1.5812797
8.208714 1.5350222
8.209714 1.4887546
8.210714 1.442482
8.211715 1.3962122000000001
8.212714 1.3499544
8.213715 1.3037185
8.214714 1.2575128
8.215714 1.2113432
8.216714 1.1652134
8.217714 1.1191254
8.218715 1.0730811
8.219714 1.0270829000000001
8.220715 0.98113436
8.221714 0.9352398099999999
8.222714 0.88940337
8.223714 0.8436284000000001
8.224714 0.79791732
8.225715 0.7522718
8.226714 0.7066941400000001
8.227715 0.66118836
8.228714 0.61576096
8.229714 0.57042069
8.230714 0.5251774100000001
8.231714 0.48004062999999997
8.232715 0.43501746999999996
8.233714 0.39011198
8.234715 0.34532489
8.235714 0.30065489
8.236714 0.25610034000000004
8.237714 0.21166098
8.238714 0.16733883
8.239715 0.12313835
8.240714 0.079065637
8.241714 0.035127264
8.242714 -0.0086707121
8.243714 -0.052323152
8.244715 -0.095825398
8.245714 -0.13917257
8.246715 -0.18235884
8.247714 -0.22537736
8.248714 -0.26822094999999996
8.249714 -0.31088325
8.250714 -0.35336019999999996
8.251715 -0.3956506
8.252714 -0.43775607
8.253715 -0.47967951
8.254714 -0.52142343
8.255714 -0.5629879
8.256714 -0.60436935
8.257714 -0.64556077
8.258715 -0.68655289
8.259714 -0.72733588
8.260715 -0.76790131
8.261714 -0.80824308
8.262714 -0.84835766
8.263714 -0.88824313
8.264714 -0.92789801
8.265715 -0.9673203300000001
8.266714 -1.0065076
8.267715 -1.0454568
8.268714 -1.0841657
8.269714 -1.1226335
8.270715 -1.1608604
8.271714 -1.1988475
8.272715 -1.2365945999999999
8.273714 -1.2740989
8.274714 -1.3113542
8.275714 -1.3483513
8.276714 -1.3850793000000001
8.277715 -1.4215280000000001
8.278714 -1.4576901999999998
8.279715 -1.4935626
8.280714 -1.529146
8.281714 -1.5644437
8.282714 -1.5994597
8.283714 -1.6341965999999999
8.284715 -1.668654
8.285714 -1.7028298000000002
8.286715 -1.7367197
8.287714 -1.7703193999999998
8.288714 -1.8036256000000002
8.289714 -1.836635
8.290714 -1.8693449000000002
8.291715 -1.9017510000000002
8.292714 -1.9338472
8.293715 -1.9656256
8.294714 -1.9970777
8.295714 -2.0281969
8.296714 -2.0589798999999998
8.297714 -2.0894277999999997
8.298715 -2.1195453
8.299714 -2.1493387999999998
8.300714 -2.1788146
8.301714 -2.2079751
8.302714 -2.2368181000000003
8.303715 -2.2653379
8.304714 -2.2935254
8.305715 -2.3213722
8.306714 -2.3488708000000003
8.307714 -2.376017
8.308714 -2.4028087
8.309714 -2.4292452
8.310715 -2.4553254
8.311714 -2.4810476
8.312715 -2.5064092
8.313714 -2.5314087
8.314714 -2.5560465
8.315714 -2.5803259
8.316714 -2.6042523
8.317715 -2.6278316999999998
8.318714 -2.6510678
8.319715 -2.6739597
8.320714 -2.6965016
8.321714 -2.7186833
8.322714 -2.7404929
8.323714 -2.7619195999999997
8.324715 -2.7829566999999997
8.325714 -2.8036024
8.326715 -2.8238596
8.327714 -2.8437333
8.328714 -2.8632287
8.329714 -2.8823489
8.330714 -2.9010952
8.331715 -2.9194666000000002
8.332714 -2.9374626
8.333714 -2.9550832
8.334714 -2.9723296
8.335714 -2.9892035
8.336715 -3.0057047
8.337714 -3.0218296
8.338715 -3.0375712
8.339714 -3.0529197
8.340714 -3.0678654
8.341714 -3.0824019000000002
8.342714 -3.096528
8.343715 -3.1102486
8.344714 -3.123573
8.345715 -3.1365123
8.346714 -3.1490750999999997
8.347714 -3.1612663999999997
8.348714 -3.1730857
8.349714 -3.1845286
8.350715 -3.195589
8.351714 -3.2062611999999997
8.352715 -3.2165416000000002
8.353714 -3.2264284999999995
8.354714 -3.2359205
8.355714 -3.2450158
8.356714 -3.2537106000000002
8.357715 -3.2620005
8.358714 -3.2698818
8.359715 -3.2773536
8.360714 -3.2844201
8.361714 -3.2910898
8.362714 -3.2973744
8.363714 -3.3032853
8.364715 -3.3088297000000004
8.365714 -3.3140082
8.366714 -3.3188157000000005
8.367714 -3.3232424000000003
8.368714 -3.327278
8.369715 -3.3309136
8.370714 -3.3341452
8.371715 -3.3369739000000003
8.372714 -3.3394028
8.373714 -3.3414368
8.374714 -3.3430792
8.375714 -3.3443328
8.376715 -3.3451989
8.377714 -3.3456805999999997
8.378715 -3.3457822999999998
8.379714 -3.3455119
8.380714 -3.3448771
8.381714 -3.3438843000000005
8.382714 -3.3425352999999998
8.383715 -3.3408262
8.384714 -3.3387475
8.385715 -3.3362873
8.386714 -3.3334348
8.387714 -3.3301844999999997
8.388714 -3.3265366999999997
8.389714 -3.3224985
8.390715 -3.3180810999999997
8.391714 -3.3132954999999997
8.392715 -3.3081513
8.393714 -3.3026535000000004
8.394714 -3.2968040999999997
8.395715 -3.2906037
8.396714 -3.2840524
8.397715 -3.2771524000000003
8.398714 -3.269906
8.399714 -3.2623149
8.400714 -3.2543778000000003
8.401714 -3.2460902
8.402715 -3.2374442000000005
8.403714 -3.2284319
8.404715 -3.2190483
8.405714 -3.209294
8.406714 -3.1991764999999996
8.407714 -3.1887088
8.408714 -3.1779055
8.409715 -3.1667802000000003
8.410714 -3.1553414
8.411715 -3.1435914
8.412714 -3.1315275
8.413714 -3.119144
8.414714 -3.1064358
8.415714 -3.0933997
8.416715 -3.0800351999999998
8.417714 -3.0663435999999997
8.418715 -3.0523263
8.419714 -3.037983
8.420714 -3.0233128000000002
8.421714 -3.0083146000000003
8.422714 -2.9929902
8.423715 -2.9773452999999996
8.424714 -2.9613905
8.425714 -2.9451391
8.426714 -2.9286042
8.427714 -2.9117955
8.428715 -2.8947165
8.429714 -2.8773643
8.430715 -2.859731
8.431714 -2.8418077
8.432714 -2.8235873000000002
8.433714 -2.8050674
8.434714 -2.7862504
8.435715 -2.7671425
8.436714 -2.7477508
8.437715 -2.7280822
8.438714 -2.7081417
8.439714 -2.6879329
8.440714 -2.6674598
8.441714 -2.6467277
8.442715 -2.6257439000000002
8.443714 -2.604517
8.444715 -2.5830541
8.445714 -2.5613591
8.446714 -2.5394309
8.447714 -2.5172638000000003
8.448714 -2.4948496000000002
8.449715 -2.4721812
8.450714 -2.4492551000000002
8.451715 -2.4260739
8.452714 -2.4026457
8.453714 -2.3789825
8.454714 -2.3550961
8.455714 -2.3309968
8.456715 -2.3066912
8.457714 -2.2821821
8.458714 -2.2574704
8.459714 -2.2325573000000003
8.460714 -2.2074448
8.461715 -2.1821359
8.462714 -2.1566339
8.463715 -2.1309407
8.464714 -2.1050557000000003
8.465714 -2.0789763
8.466714 -2.0526994
8.467714 -2.0262236
8.468715 -1.9995518
8.469714 -1.9726913
8.470715 -1.9456537
8.471714 -1.9184519
8.472714 -1.8910972000000001
8.473714 -1.8635975
8.474714 -1.8359553000000002
8.475715 -1.8081689
8.476714 -1.7802345000000002
8.477715 -1.7521482000000002
8.478714 -1.7239086000000001
8.479714 -1.6955171000000002
8.480714 -1.6669771
8.481714 -1.6382929000000002
8.482715 -1.6094682999999999
8.483714 -1.5805062
8.484715 -1.5514095
8.485714 -1.5221818999999999
8.486714 -1.4928293000000001
8.487714 -1.4633601
8.488714 -1.433784
8.489715 -1.404111
8.490714 -1.3743481
8.491714 -1.3444981999999999
8.492714 -1.3145603000000001
8.493714 -1.2845299
8.494715 -1.2544019
8.495714 -1.2241729
8.496715 -1.1938429
8.497714 -1.1634162
8.498714 -1.1328997
8.499714 -1.102302
8.500714 -1.0716312000000001
8.501715 -1.0408935
8.502714 -1.0100938
8.503715 -0.9792357700000001
8.504714 -0.94832303
8.505714 -0.91735981
8.506714 -0.88635087
8.507714 -0.8553003
8.508715 -0.82421079
8.509714 -0.7930827300000001
8.510715 -0.76191435
8.511714 -0.7307028400000001
8.512714 -0.6994464
8.513714 -0.66814572
8.514714 -0.63680522
8.515715 -0.60543288
8.516714 -0.57403874
8.517715 -0.54263319
8.518714 -0.5112248899999999
8.519714 -0.47981963
8.520715 -0.44842009
8.521714 -0.41702688
8.522715 -0.38563972
8.523714 -0.35425862
8.524714 -0.32288448000000003
8.525714 -0.29151903
8.526714 -0.26016436
8.527715 -0.22882237
8.528714 -0.19749461000000001
8.529715 -0.16618281
8.530714 -0.13488962999999998
8.531714 -0.10361951
8.532714 -0.07237895
8.533714 -0.041176061
8.534715 -0.010019377
8.535714 0.021083703999999998
8.536715 0.052128226
8.537714 0.08311233800000001
8.538714 0.11403698000000001
8.539714 0.14490472000000001
8.540714 0.17571819
8.541715 0.20647864
8.542714 0.23718506999999997
8.543715 0.26783426
8.544714 0.29842132
8.545714 0.3289405
8.546714 0.35938609
8.547714 0.38975265
8.548715 0.42003514
8.549714 0.45022862
8.550714 0.48032817
8.551714 0.51032891
8.552714 0.54022665
8.553715 0.5700185
8.554714 0.59970329
8.555715 0.62928172
8.556714 0.6587556999999999
8.557714 0.68812738
8.558714 0.71739783
8.559714 0.74656596
8.560715 0.77562816
8.561714 0.8045785099999999
8.562715 0.83340984
8.563714 0.8621146
8.564714 0.89068627
8.565714 0.91911992
8.566714 0.9474124800000001
8.567715 0.9755624500000001
8.568714 1.0035691
8.569715 1.0314323
8.570714 1.0591518
8.571714 1.0867274999999998
8.572714 1.1141591
8.573714 1.1414462
8.574715 1.1685881
8.575714 1.1955833
8.576715 1.2224291
8.577714 1.2491211
8.578714 1.275654
8.579714 1.3020207000000001
8.580714 1.3282146
8.581715 1.3542299
8.582714 1.3800626999999999
8.583714 1.4057114000000002
8.584714 1.4311765
8.585714 1.4564602
8.586715 1.4815649
8.587714 1.5064929
8.588715 1.5312447999999999
8.589714 1.5558199
8.590714 1.5802158
8.591714 1.6044291
8.592714 1.6284553
8.593715 1.6522899
8.594714 1.6759282
8.595715 1.6993657
8.596714 1.7225978999999998
8.597714 1.7456209
8.598714 1.7684315999999998
8.599714 1.7910279
8.600715 1.8134095
8.601714 1.8355773999999998
8.602715 1.8575340999999999
8.603714 1.8792823
8.604714 1.9008243
8.605714 1.9221609000000002
8.606714 1.9432907999999998
8.607715 1.9642102000000001
8.608714 1.984914
8.609715 2.0053966
8.610714 2.0256523
8.611714 2.0456765
8.612714 2.0654662
8.613714 2.0850198
8.614715 2.1043371
8.615714 2.1234183
8.616714 2.1422643000000003
8.617714 2.1608764
8.618714 2.1792559
8.619715 2.197404
8.620714 2.2153221
8.621715 2.2330111
8.622714 2.2504706
8.623714 2.2676989
8.624714 2.2846927999999997
8.625714 2.3014471000000003
8.626715 2.3179564999999998
8.627714 2.3342156999999997
8.628715 2.3502208
8.629714 2.3659701
8.630714 2.3814637
8.631714 2.3967039
8.632714 2.4116931
8.633715 2.4264345
8.634714 2.4409296
8.635715 2.4551794
8.636714 2.4691837000000003
8.637714 2.4829416
8.638714 2.4964513
8.639714 2.5097113
8.640715 2.5227197
8.641714 2.5354739
8.642715 2.5479712
8.643714 2.5602084
8.644714 2.5721826
8.645715 2.5838921
8.646714 2.5953364
8.647715 2.6065171
8.648714 2.617437
8.649714 2.6280999
8.650714 2.6385093
8.651714 2.6486671999999998
8.652715 2.6585742999999997
8.653714 2.6682291
8.654715 2.6776291
8.655714 2.6867712
8.656714 2.6956525
8.657714 2.7042707
8.658714 2.7126247
8.659715 2.7207142
8.660714 2.7285388
8.661715 2.7360985
8.662714 2.7433937
8.663714 2.750425
8.664714 2.7571939
8.665714 2.7637025
8.666715 2.7699534000000003
8.667714 2.7759492
8.668715 2.7816918
8.669714 2.7871814
8.670714 2.7924167
8.671714 2.7973952
8.672714 2.8021138
8.673715 2.8065698
8.674714 2.8107621
8.675714 2.8146908
8.676714 2.8183578000000002
8.677714 2.8217655
8.678715 2.8249166999999997
8.679714 2.8278136999999997
8.680715 2.8304581
8.681714 2.8328506
8.682714 2.8349921
8.683714 2.8368832999999998
8.684714 2.838525
8.685715 2.8399182
8.686714 2.8410632000000002
8.687715 2.8419591
8.688714 2.8426049
8.689714 2.8429989
8.690714 2.8431395000000004
8.691714 2.8430264
8.692715 2.8426608
8.693714 2.8420452
8.694715 2.8411832
8.695714 2.8400786
8.696714 2.8387345
8.697714 2.8371526
8.698714 2.8353335
8.699715 2.8332768
8.700714 2.8309818
8.701715 2.8284481
8.702714 2.8256761
8.703714 2.8226668
8.704714 2.8194215000000002
8.705714 2.8159412
8.706715 2.8122267
8.707714 2.8082788
8.708714 2.8040982999999997
8.709714 2.7996868
8.710714 2.7950464
8.711715 2.7901802
8.712714 2.7850913
8.713715 2.7797823999999998
8.714714 2.774255
8.715714 2.7685095
8.716714 2.7625447000000003
8.717714 2.7563598000000002
8.718715 2.749954
8.719714 2.7433275999999998
8.720715 2.7364828
8.721714 2.7294222
8.722714 2.7221495
8.723714 2.7146678
8.724714 2.7069798
8.725715 2.6990872
8.726714 2.6909916
8.727715 2.6826944
8.728714 2.6741972
8.729714 2.6655018
8.730714 2.6566101
8.731714 2.6475238
8.732715 2.6382433
8.733714 2.6287688
8.734715 2.6190998
8.735714 2.6092364999999997
8.736714 2.5991798999999998
8.737714 2.5889322
8.738714 2.5784973
8.739715 2.5678795
8.740714 2.5570828
8.741714 2.5461107
8.742714 2.5349651
8.743714 2.5236465
8.744715 2.5121547
8.745714 2.5004897
8.746715 2.4886519
8.747714 2.4766425
8.748714 2.4644636
8.749714 2.4521174
8.750714 2.439606
8.751715 2.4269313
8.752714 2.414095
8.753715 2.4010994
8.754714 2.3879471999999997
8.755714 2.3746423
8.756714 2.3611888000000003
8.757714 2.3475908
8.758715 2.3338512
8.759714 2.3199715
8.760715 2.3059519
8.761714 2.2917910999999997
8.762714 2.2774881000000002
8.763714 2.2630418
8.764714 2.2484533
8.765715 2.2337252
8.766714 2.2188611000000003
8.767715 2.2038652
8.768714 2.1887412
8.769714 2.1734925
8.770715 2.1581216
8.771714 2.1426305
8.772715 2.1270216
8.773714 2.1112973
8.774714 2.0954601
8.775714 2.0795126
8.776714 2.0634558000000003
8.777715 2.0472905
8.778714 2.031016
8.779715 2.0146316
8.780714 1.9981373
8.781714 1.9815348
8.782714 1.9648276
8.783714 1.9480212000000001
8.784715 1.9311214
8.785714 1.9141339
8.786715 1.8970631000000002
8.787714 1.8799117
8.788714 1.8626805
8.789714 1.8453694999999999
8.790714 1.8279783
8.791715 1.8105075000000002
8.792714 1.792958
8.793715 1.7753312
8.794714 1.7576287
8.795714 1.7398512000000002
8.796714 1.7219996000000002
8.797714 1.7040748000000001
8.798715 1.6860789
8.799714 1.6680154999999999
8.800714 1.6498895
8.801714 1.6317073000000002
8.802714 1.6134745999999998
8.803715 1.5951959000000002
8.804714 1.5768733
8.805715 1.5585066
8.806714 1.5400941
8.807714 1.5216334999999999
8.808714 1.5031235
8.809714 1.4845646000000001
8.810715 1.4659588
8.811714 1.4473097000000001
8.812715 1.4286213
8.813714 1.409897
8.814714 1.3911399
8.815714 1.3723526
8.816714 1.353538
8.817715 1.3346996
8.818714 1.3158414999999999
8.819715 1.2969681
8.820714 1.2780826
8.821714 1.2591865
8.822714 1.2402793
8.823714 1.2213587
8.824715 1.2024214
8.825714 1.183465
8.826715 1.1644896
8.827714 1.145498
8.828714 1.1264953
8.829714 1.1074882
8.830714 1.0884833
8.831715 1.0694857
8.832714 1.0504987000000001
8.833714 1.0315239999999999
8.834714 1.0125626
8.835714 0.9936152
8.836715 0.97468318
8.837714 0.9557681199999999
8.838715 0.9368713000000001
8.839714 0.91799293
8.840714 0.89913197
8.841714 0.8802863799999999
8.842714 0.86145448
8.843715 0.8426361699999999
8.844714 0.82383417
8.845715 0.80505395
8.846714 0.7863029800000001
8.847714 0.76758899
8.848714 0.74891811
8.849714 0.73029371
8.850715 0.71171597
8.851714 0.69318269
8.852715 0.67469091
8.853714 0.6562382400000001
8.854714 0.63782386
8.855714 0.61944858
8.856714 0.6011143299999999
8.857715 0.58282316
8.858714 0.5645764999999999
8.859715 0.54637548
8.860714 0.52822139
8.861714 0.5101168500000001
8.862714 0.49206642
8.863714 0.47407648999999996
8.864715 0.45615407
8.865714 0.43830522
8.866714 0.42053335000000003
8.867714 0.40283832
8.868714 0.38521658000000003
8.869715 0.36766271
8.870714 0.35017149
8.871715 0.33273974
8.872714 0.31536736
8.873714 0.29805726
8.874714 0.28081425000000004
8.875714 0.26364339999999997
8.876715 0.24654893
8.877714 0.22953362
8.878715 0.21259931
8.879714 0.19574777999999998
8.880714 0.17898154
8.881714 0.16230399
8.882714 0.14571871
8.883715 0.12922814000000002
8.884714 0.11283243000000001
8.885715 0.096528849
8.886714 0.080312468
8.887714 0.064177811
8.888714 0.048120969
8.889714 0.032141329999999996
8.890715 0.016242269
8.891714 0.00043042000000000004
8.892715 -0.015286105999999999
8.893714 -0.030899915
8.894714 -0.046406037000000004
8.895715 -0.061802578000000004
8.896714 -0.077090174
8.897715 -0.09227062700000001
8.898714 -0.10734550000000001
8.899714 -0.12231529000000001
8.900714 -0.13717958
8.901714 -0.15193791
8.902715 -0.16659079
8.903714 -0.18114024
8.904715 -0.19558938
8.905714 -0.20994106
8.906714 -0.22419619000000002
8.907714 -0.23835246
8.908714 -0.25240408999999997
8.909715 -0.26634303000000004
8.910714 -0.28016102
8.911715 -0.29385197
8.912714 -0.30741358999999996
8.913714 -0.32084767999999997
8.914714 -0.33415908
8.915714 -0.34735361000000003
8.916715 -0.36043602
8.917714 -0.37340864
8.918715 -0.38627128
8.919714 -0.39902208000000006
8.920714 -0.41165897
8.921714 -0.42418055
8.922714 -0.43658656
8.923715 -0.44887699
8.924714 -0.46105091
8.925714 -0.47310549
8.926714 -0.48503582
8.927714 -0.49683591
8.928715 -0.50850059
8.929714 -0.52002738
8.930715 -0.53141778
8.931714 -0.54267696
8.932714 -0.5538124099999999
8.933714 -0.5648312600000001
8.934714 -0.5757382600000001
8.935715 -0.58653424
8.936714 -0.59721628
8.937715 -0.6077790599999999
8.938714 -0.61821681
8.939714 -0.6285251599999999
8.940714 -0.63870191
8.941714 -0.64874669
8.942715 -0.6586599200000001
8.943714 -0.66844141
8.944715 -0.6780899100000001
8.945714 -0.68760347
8.946714 -0.6969805800000001
8.947714 -0.70622172
8.948714 -0.7153301
8.949715 -0.72431141
8.950714 -0.7331723299999999
8.951715 -0.74191834
8.952714 -0.75055156
8.953714 -0.75906999
8.954714 -0.7674678699999999
8.955714 -0.7757375000000001
8.956715 -0.78387167
8.957714 -0.79186587
8.958714 -0.79971924
8.959714 -0.80743395
8.960714 -0.8150140800000001
8.961715 -0.82246354
8.962714 -0.82978476
8.963715 -0.8369786699999999
8.964714 -0.8440450800000001
8.965714 -0.8509842700000001
8.966714 -0.8577978199999999
8.967714 -0.86448882
8.968715 -0.8710607
8.969714 -0.87751606
8.970715 -0.8838547400000001
8.971714 -0.89007327
8.972714 -0.89616561
8.973714 -0.90212487
8.974714 -0.90794573
8.975715 -0.91362614
8.976714 -0.9191684400000001
8.977715 -0.92457831
8.978714 -0.9298630999999999
8.979714 -0.93502924
8.980714 -0.9400808300000001
8.981714 -0.94501879
8.982715 -0.9498417400000001
8.983714 -0.9545472500000001
8.984715 -0.95913354
8.985714 -0.9636004499999999
8.986714 -0.96794879
8.987714 -0.9721795999999999
8.988714 -0.9762926999999999
8.989715 -0.9802860199999999
8.990714 -0.98415567
8.991714 -0.98789744
8.992714 -0.9915088299999999
8.993714 -0.9949903
8.994715 -0.99834595
8.995714 -1.0015828
8.996715 -1.0047085
8.997714 -1.0077292999999998
8.998714 -1.0106483
8.999714 -1.0134649
9.000714 -1.0161753
9.001715 -1.018775
9.002714 -1.0212602
9.003715 -1.0236296
9.004714 -1.0258840999999999
9.005714 -1.0280265
9.006714 -1.030059
9.007714 -1.031983
9.008715 -1.0337981
9.009714 -1.0355031000000001
9.010715 -1.0370969
9.011714 -1.0385804
9.012714 -1.0399569
9.013714 -1.0412316
9.014714 -1.04241
9.015715 -1.043496
9.016714 -1.0444906999999999
9.017715 -1.0453913000000001
9.018714 -1.046193
9.019714 -1.0468902
9.020715 -1.0474789
9.021714 -1.0479581999999998
9.022715 -1.0483308
9.023714 -1.0486014
9.024714 -1.0487756000000001
9.025714 -1.0488572999999999
9.026714 -1.0488487
9.027715 -1.0487493
9.028714 -1.0485581000000002
9.029715 -1.0482747000000001
9.030714 -1.0479003
9.031714 -1.047438
9.032714 -1.0468915
9.033714 -1.0462639
9.034715 -1.0455561
9.035714 -1.0447663
9.036715 -1.0438908
9.037714 -1.0429252999999998
9.038714 -1.0418673
9.039714 -1.0407173
9.040714 -1.0394789999999998
9.041715 -1.0381583
9.042714 -1.0367615000000001
9.043715 -1.0352932000000001
9.044714 -1.0337548
9.045714 -1.0321451000000001
9.046714 -1.0304611
9.047714 -1.0287
9.048715 -1.0268605
9.049714 -1.0249442
9.050714 -1.0229542
9.051714 -1.0208941
9.052714 -1.0187665000000001
9.053715 -1.0165718000000001
9.054714 -1.0143085
9.055715 -1.0119743
9.056714 -1.0095676
9.057714 -1.0070895
9.058714 -1.0045433
9.059714 -1.0019349
9.060715 -0.99926991
9.061714 -0.99655231
9.062715 -0.99378303
9.063714 -0.99096
9.064714 -0.9880793299999999
9.065714 -0.9851373700000001
9.066714 -0.9821323700000001
9.067715 -0.97906552
9.068714 -0.97594084
9.069715 -0.9727633600000001
9.070714 -0.96953735
9.071714 -0.96626496
9.072714 -0.96294563
9.073714 -0.95957704
9.074715 -0.9561569400000001
9.075714 -0.9526845100000001
9.076715 -0.94916141
9.077714 -0.94559146
9.078714 -0.94197905
9.079714 -0.9383277000000001
9.080714 -0.9346384600000001
9.081715 -0.9309096299999999
9.082714 -0.92713805
9.083714 -0.9233205600000001
9.084714 -0.9194561299999999
9.085714 -0.9155468999999999
9.086715 -0.91159763
9.087714 -0.90761436
9.088715 -0.90360241
9.089714 -0.89956447
9.090714 -0.8955
9.091714 -0.8914059999999999
9.092714 -0.88727875
9.093715 -0.88311573
9.094714 -0.87891715
9.095715 -0.8746857800000001
9.096714 -0.87042609
9.097714 -0.86614238
9.098714 -0.8618369699999999
9.099714 -0.85750977
9.100715 -0.8531588099999999
9.101714 -0.84878178
9.102715 -0.84437774
9.103714 -0.83994837
9.104714 -0.83549777
9.105714 -0.8310312400000001
9.106714 -0.82655335
9.107715 -0.82206596
9.108714 -0.81756786
9.109715 -0.8130551300000001
9.110714 -0.8085232200000001
9.111714 -0.8039689600000001
9.112714 -0.79939226
9.113714 -0.79479627
9.114715 -0.7901864099999999
9.115714 -0.78556854
9.116714 -0.78094676
9.117714 -0.77632242
9.118714 -0.7716943
9.119715 -0.7670599499999999
9.120714 -0.7624174
9.121715 -0.75776661
9.122714 -0.7531099
9.123714 -0.74845101
9.124714 -0.74379332
9.125714 -0.73913834
9.126715 -0.73448485
9.127714 -0.7298294000000001
9.128715 -0.72516808
9.129714 -0.72049843
9.130714 -0.715821
9.131714 -0.71113976
9.132714 -0.70646103
9.133715 -0.70179137
9.134714 -0.69713555
9.135715 -0.69249496
9.136714 -0.68786778
9.137714 -0.68325019
9.138714 -0.67863832
9.139714 -0.67403018
9.140715 -0.66942624
9.141714 -0.66482918
9.142715 -0.66024233
9.143714 -0.65566804
9.144714 -0.65110661
9.145715 -0.6465563599999999
9.146714 -0.64201485
9.147715 -0.6374805699999999
9.148714 -0.63295453
9.149714 -0.62844055
9.150714 -0.62394436
9.151714 -0.61947182
9.152715 -0.61502676
9.153714 -0.61060949
9.154715 -0.606217
9.155714 -0.60184407
9.156714 -0.59748553
9.157714 -0.5931382500000001
9.158714 -0.58880234
9.159715 -0.58448082
9.160714 -0.58017825
9.161715 -0.5758988199999999
9.162714 -0.57164491
9.163714 -0.56741671
9.164714 -0.56321281
9.165714 -0.55903182
9.166715 -0.55487389
9.167714 -0.55074124
9.168715 -0.5466376900000001
9.169714 -0.5425672500000001
9.170714 -0.53853216
9.171714 -0.53453171
9.172714 -0.53056218
9.173715 -0.5266180300000001
9.174714 -0.5226939899999999
9.175714 -0.51878714
9.176714 -0.51489808
9.177714 -0.51103071
9.178715 -0.50719082
9.179714 -0.5033840900000001
9.180715 -0.49961418999999996
9.181714 -0.49588196
9.182714 -0.49218596
9.183714 -0.48852391
9.184714 -0.48489422000000004
9.185715 -0.48129712
9.186714 -0.47773463
9.187715 -0.47420952
9.188714 -0.47072368000000003
9.189714 -0.46727684999999997
9.190714 -0.46386635
9.191714 -0.46048788
9.192715 -0.45713739999999997
9.193714 -0.45381286
9.194715 -0.45051537
9.195714 -0.44724913
9.196714 -0.44402
9.197714 -0.44083335
9.198714 -0.43769227
9.199715 -0.43459674000000004
9.200714 -0.43154381999999997
9.201715 -0.42852932
9.202714 -0.42554955000000005
9.203714 -0.42260288999999995
9.204714 -0.41969008999999996
9.205714 -0.41681345999999997
9.206715 -0.41397554000000003
9.207714 -0.41117756999999994
9.208714 -0.40841876
9.209714 -0.40569683
9.210714 -0.40300922
9.211715 -0.40035485
9.212714 -0.39773509
9.213715 -0.39515378999999995
9.214714 -0.39261617
9.215714 -0.39012688
9.216714 -0.38768826
9.217714 -0.38529942
9.218715 -0.38295656
9.219714 -0.38065442
9.220715 -0.37838831
9.221714 -0.37615569
9.222714 -0.37395686
9.223714 -0.37179431
9.224714 -0.36967127
9.225715 -0.36759016
9.226714 -0.36555150999999997
9.227715 -0.36355401
9.228714 -0.36159556
9.229714 -0.35967473
9.230714 -0.35779201
9.231714 -0.35595002
9.232715 -0.35415271
9.233714 -0.35240378
9.234715 -0.35070502
9.235714 -0.34905537000000003
9.236714 -0.34745105
9.237714 -0.34588696
9.238714 -0.3443585
9.239715 -0.34286329
9.240714 -0.34140178
9.241714 -0.339977
9.242714 -0.33859289000000004
9.243714 -0.33725272
9.244715 -0.33595788
9.245714 -0.33470753
9.246715 -0.33349949
9.247714 -0.33233166
9.248714 -0.33120329
9.249714 -0.33011557999999996
9.250714 -0.32907114000000004
9.251715 -0.32807277
9.252714 -0.32712177000000003
9.253715 -0.32621708
9.254714 -0.32535518999999996
9.255714 -0.32453134
9.256714 -0.32374116000000003
9.257714 -0.32298239
9.258715 -0.32225562999999996
9.259714 -0.32156406
9.260715 -0.32091206
9.261714 -0.32030356
9.262714 -0.31974053
9.263714 -0.31922264
9.264714 -0.31874778
9.265715 -0.31831339000000003
9.266714 -0.3179179
9.267715 -0.31756142
9.268714 -0.31724561
9.269714 -0.31697256
9.270715 -0.31674348
9.271714 -0.31655757
9.272715 -0.31641193
9.273714 -0.3163025
9.274714 -0.31622548
9.275714 -0.31617894
9.276714 -0.31616369
9.277715 -0.31618304
9.278714 -0.31624162
9.279715 -0.31634356999999996
9.280714 -0.31649116
9.281714 -0.31668399
9.282714 -0.31691948
9.283714 -0.31719412999999996
9.284715 -0.31750493
9.285714 -0.31785041
9.286715 -0.31823078
9.287714 -0.31864728999999997
9.288714 -0.31910087000000004
9.289714 -0.31959123
9.290714 -0.3201165
9.291715 -0.32067376000000003
9.292714 -0.32126036999999996
9.293715 -0.32187533
9.294714 -0.32252006
9.295714 -0.32319822
9.296714 -0.3239146
9.297714 -0.32467337
9.298715 -0.32547661
9.299714 -0.32632353
9.300714 -0.3272108
9.301714 -0.32813377
9.302714 -0.32908807
9.303715 -0.33007103000000004
9.304714 -0.33108203
9.305715 -0.33212216
9.306714 -0.33319304
9.307714 -0.33429575
9.308714 -0.33543014000000004
9.309714 -0.33659509
9.310715 -0.33778927999999997
9.311714 -0.33901243000000003
9.312715 -0.34026594
9.313714 -0.34155284999999996
9.314714 -0.34287691
9.315714 -0.34424108000000003
9.316714 -0.34564619
9.317715 -0.3470903
9.318714 -0.34856906
9.319715 -0.35007691
9.320714 -0.35160903
9.321714 -0.35316257
9.322714 -0.35473746
9.323714 -0.35633596
9.324715 -0.35796144999999996
9.325714 -0.35961701
9.326715 -0.36130438
9.327714 -0.36302365
9.328714 -0.36477386
9.329714 -0.36655393999999997
9.330714 -0.36836364
9.331715 -0.37020377
9.332714 -0.37207571
9.333714 -0.37398032999999997
9.334714 -0.37591709
9.335714 -0.37788330000000003
9.336715 -0.37987466999999997
9.337714 -0.38188652
9.338715 -0.38391526
9.339714 -0.38595982
9.340714 -0.38802213999999996
9.341714 -0.39010659999999997
9.342714 -0.39221854
9.343715 -0.39436254000000004
9.344714 -0.39654104
9.345715 -0.39875396
9.346714 -0.400999
9.347714 -0.40327300999999993
9.348714 -0.40557314999999994
9.349714 -0.40789768
9.350715 -0.41024601
9.351714 -0.41261818
9.352715 -0.41501378
9.353714 -0.4174314
9.354714 -0.41986884999999996
9.355714 -0.42232377
9.356714 -0.42479499
9.357715 -0.42728335
9.358714 -0.42979205
9.359715 -0.43232584999999996
9.360714 -0.43488974
9.361714 -0.43748706
9.362714 -0.44011832000000006
9.363714 -0.44278093
9.364715 -0.44546979000000003
9.365714 -0.44817905999999996
9.366714 -0.45090382999999995
9.367714 -0.45364141
9.368714 -0.45639155
9.369715 -0.45915586
9.370714 -0.46193670000000003
9.371715 -0.46473611
9.372714 -0.46755532
9.373714 -0.47039492
9.374714 -0.47325557
9.375714 -0.47613876
9.376715 -0.47904708999999995
9.377714 -0.48198369
9.378715 -0.48495107000000004
9.379714 -0.48794983999999997
9.380714 -0.49097775000000005
9.381714 -0.49402988999999997
9.382714 -0.49709957000000005
9.383715 -0.50018043
9.384714 -0.5032680900000001
9.385715 -0.5063613899999999
9.386714 -0.50946265
9.387714 -0.51257652
9.388714 -0.5157085100000001
9.389714 -0.51886314
9.390715 -0.5220431400000001
9.391714 -0.52524921
9.392715 -0.52848072
9.393714 -0.53173667
9.394714 -0.53501641
9.395715 -0.5383197200000001
9.396714 -0.5416461699999999
9.397715 -0.5449943199999999
9.398714 -0.54836115
9.399714 -0.5517422200000001
9.400714 -0.5551327
9.401714 -0.5585289600000001
9.402715 -0.56193001
9.403714 -0.5653383700000001
9.404715 -0.56875953
9.405714 -0.57220063
9.406714 -0.57566836
9.407714 -0.57916711
9.408714 -0.5826978899999999
9.409715 -0.58625843
9.410714 -0.5898444899999999
9.411715 -0.59345118
9.412714 -0.59707453
9.413714 -0.60071195
9.414714 -0.60436223
9.415714 -0.60802461
9.416715 -0.61169812
9.417714 -0.61538145
9.418715 -0.6190734
9.419714 -0.6227739200000001
9.420714 -0.626485
9.421714 -0.6302109499999999
9.422714 -0.63395775
9.423715 -0.63773156
9.424714 -0.64153676
9.425714 -0.64537432
9.426714 -0.6492414
9.427714 -0.653132
9.428715 -0.65703886
9.429714 -0.6609553899999999
9.430715 -0.66487738
9.431714 -0.66880374
9.432714 -0.67273611
9.433714 -0.67667766
9.434714 -0.68063168
9.435715 -0.68460088
9.436714 -0.6885871299999999
9.437715 -0.6925920999999999
9.438714 -0.69661778
9.439714 -0.7006669400000001
9.440714 -0.70474269
9.441714 -0.70884721
9.442715 -0.71298061
9.443714 -0.7171399
9.444715 -0.72131916
9.445714 -0.72551076
9.446714 -0.7297073000000001
9.447714 -0.7339037500000001
9.448714 -0.7380989800000001
9.449715 -0.74229585
9.450714 -0.74650012
9.451715 -0.75071864
9.452714 -0.7549573700000001
9.453714 -0.75922008
9.454714 -0.7635082599999999
9.455714 -0.76782163
9.456715 -0.77215913
9.457714 -0.7765198600000001
9.458714 -0.78090318
9.459714 -0.7853081399999999
9.460714 -0.78973267
9.461715 -0.7941732199999999
9.462714 -0.7986248499999999
9.463715 -0.80308225
9.464714 -0.8075417999999999
9.465714 -0.8120028300000001
9.466714 -0.8164683400000001
9.467714 -0.8209447400000001
9.468715 -0.82543967
9.469714 -0.8299601300000001
9.470715 -0.8345104799999999
9.471714 -0.8390911900000001
9.472714 -0.84369918
9.473714 -0.8483294400000001
9.474714 -0.8529764599999999
9.475715 -0.85763587
9.476714 -0.86230496
9.477715 -0.8669825299999999
9.478714 -0.87166801
9.479714 -0.8763607600000001
9.480714 -0.8810598399999999
9.481714 -0.8857647
9.482715 -0.8904759800000001
9.483714 -0.8951966699999999
9.484715 -0.8999320700000001
9.485714 -0.9046888
9.486714 -0.9094732799999999
9.487714 -0.91428943
9.488714 -0.91913724
9.489715 -0.9240126200000001
9.490714 -0.92890849
9.491714 -0.93381675
9.492714 -0.93873059
9.493714 -0.9436463
9.494715 -0.9485634
9.495714 -0.95348414
9.496715 -0.95841195
9.497714 -0.9633502
9.498714 -0.9683012
9.499714 -0.97326655
9.500714 -0.97824782
9.501715 -0.98324707
9.502714 -0.9882671799999999
9.503715 -0.99331113
9.504714 -0.99838059
9.505714 -1.0034748
9.506714 -1.0085898
9.507714 -1.0137185
9.508715 -1.0188529
9.509714 -1.0239865000000001
9.510715 -1.0291155
9.511714 -1.0342409000000001
9.512714 -1.0393671
9.513714 -1.0445012
9.514714 -1.0496504
9.515715 -1.05482
9.516714 -1.0600128
9.517715 -1.065229
9.518714 -1.0704669999999998
9.519714 -1.0757253
9.520715 -1.0810023
9.521714 -1.086297
9.522715 -1.0916077
9.523714 -1.0969312
9.524714 -1.1022629000000002
9.525714 -1.1075973
9.526714 -1.1129291
9.527715 -1.1182557
9.528714 -1.1235780000000002
9.529715 -1.1289008999999999
9.530714 -1.1342319
9.531714 -1.1395789
9.532714 -1.144948
9.533714 -1.1503419000000001
9.534715 -1.1557589
9.535714 -1.1611946
9.536715 -1.166643
9.537714 -1.1720987999999999
9.538714 -1.1775582
9.539714 -1.1830197
9.540714 -1.1884826
9.541715 -1.193947
9.542714 -1.1994122
9.543715 -1.2048773000000002
9.544714 -1.2103424999999999
9.545714 -1.2158093
9.546714 -1.2212815
9.547714 -1.2267649
9.548715 -1.2322659999999999
9.549714 -1.2377894
9.550714 -1.2433365
9.551714 -1.2489045
9.552714 -1.2544866
9.553715 -1.260074
9.554714 -1.2656585
9.555715 -1.2712344
9.556714 -1.2767995
9.557714 -1.2823552999999999
9.558714 -1.2879055
9.559714 -1.2934543
9.560715 -1.2990053
9.561714 -1.3045605999999998
9.562715 -1.3101218
9.563714 -1.3156902
9.564714 -1.3212678
9.565714 -1.326857
9.566714 -1.3324596
9.567715 -1.3380753
9.568714 -1.3437011
9.569715 -1.349331
9.570714 -1.3549569
9.571714 -1.360571
9.572714 -1.366168
9.573714 -1.3717465
9.574715 -1.3773098
9.575714 -1.3828642
9.576715 -1.3884174
9.577714 -1.3939759
9.578714 -1.3995435
9.579714 -1.405121
9.580714 -1.4107064
9.581715 -1.4162967
9.582714 -1.4218885
9.583714 -1.4274793
9.584714 -1.4330665
9.585714 -1.4386472000000001
9.586715 -1.4442179
9.587714 -1.4497739
9.588715 -1.4553108000000001
9.589714 -1.4608256
9.590714 -1.4663183
9.591714 -1.4717928
9.592714 -1.4772560000000001
9.593715 -1.4827158999999999
9.594714 -1.4881802
9.595715 -1.4936527
9.596714 -1.4991334
9.597714 -1.5046178000000001
9.598714 -1.510099
9.599714 -1.5155694000000002
9.600715 -1.5210222
9.601714 -1.5264536
9.602715 -1.5318616999999999
9.603714 -1.5372464000000001
9.604714 -1.5426083
9.605714 -1.5479478
9.606714 -1.553266
9.607715 -1.5585646
9.608714 -1.5638465000000001
9.609715 -1.5691165
9.610714 -1.5743798
9.611714 -1.579641
9.612714 -1.5849022000000001
9.613714 -1.5901616
9.614715 -1.5954135
9.615714 -1.6006490000000002
9.616714 -1.6058585
9.617714 -1.611034
9.618714 -1.6161708000000001
9.619715 -1.6212685
9.620714 -1.6263302
9.621715 -1.6313612000000002
9.622714 -1.6363677
9.623714 -1.6413543
9.624714 -1.6463248
9.625714 -1.6512810999999998
9.626715 -1.6562244
9.627714 -1.661155
9.628715 -1.6660728
9.629714 -1.6709762
9.630714 -1.6758617
9.631714 -1.6807237999999998
9.632714 -1.6855547
9.633715 -1.6903465999999998
9.634714 -1.6950923999999998
9.635715 -1.6997887
9.636714 -1.704436
9.637714 -1.7090391
9.638714 -1.7136057999999998
9.639714 -1.7181445
9.640715 -1.7226623
9.641714 -1.7271634
9.642715 -1.7316481000000001
9.643714 -1.7361140000000002
9.644714 -1.7405566000000001
9.645715 -1.7449705
9.646714 -1.7493505
9.647715 -1.7536918
9.648714 -1.7579898
9.649714 -1.7622407999999998
9.650714 -1.7664408
9.651714 -1.7705875
9.652715 -1.7746802
9.653714 -1.7787214
9.654715 -1.7827159
9.655714 -1.7866705
9.656714 -1.7905928000000002
9.657714 -1.7944893
9.658714 -1.7983628
9.659715 -1.8022125999999998
9.660714 -1.8060336
9.661715 -1.8098183
9.662714 -1.8135581
9.663714 -1.8172452
9.664714 -1.820874
9.665714 -1.8244417
9.666715 -1.8279480000000001
9.667714 -1.8313942
9.668715 -1.8347833
9.669714 -1.8381186
9.670714 -1.8414035
9.671714 -1.8446418999999998
9.672714 -1.8478379
9.673715 -1.8509946999999998
9.674714 -1.854115
9.675714 -1.8571988000000001
9.676714 -1.8602435000000002
9.677714 -1.8632434
9.678715 -1.8661909
9.679714 -1.8690769999999999
9.680715 -1.8718941
9.681714 -1.8746372
9.682714 -1.8773047
9.683714 -1.8798987999999999
9.684714 -1.8824248
9.685715 -1.884889
9.686714 -1.8872980000000001
9.687715 -1.8896570000000001
9.688714 -1.8919690999999998
9.689714 -1.8942351
9.690714 -1.8964539999999999
9.691714 -1.8986234000000002
9.692715 -1.90074
9.693714 -1.9027997
9.694715 -1.9047976000000002
9.695714 -1.9067284
9.696714 -1.9085866999999999
9.697714 -1.910368
9.698714 -1.9120693000000002
9.699715 -1.9136904
9.700714 -1.9152341
9.701715 -1.916706
9.702714 -1.9181129000000001
9.703714 -1.9194616000000002
9.704714 -1.9207570999999999
9.705714 -1.9220013
9.706715 -1.9231927
9.707714 -1.9243263
9.708714 -1.9253955999999999
9.709714 -1.926394
9.710714 -1.9273153
9.711715 -1.9281555
9.712714 -1.9289121
9.713715 -1.9295844999999998
9.714714 -1.9301733
9.715714 -1.9306793999999998
9.716714 -1.9311048000000002
9.717714 -1.9314524
9.718715 -1.9317258
9.719714 -1.9319296
9.720715 -1.9320684000000001
9.721714 -1.9321458
9.722714 -1.9321634
9.723714 -1.932119
9.724714 -1.9320078
9.725715 -1.9318222999999999
9.726714 -1.9315547999999998
9.727715 -1.9311985
9.728714 -1.9307492
9.729714 -1.9302066
9.730714 -1.9295733
9.731714 -1.9288535999999998
9.732715 -1.9280521
9.733714 -1.9271728
9.734715 -1.9262176
9.735714 -1.9251873999999998
9.736714 -1.9240823
9.737714 -1.9229019
9.738714 -1.9216463
9.739715 -1.9203153
9.740714 -1.9189075999999998
9.741714 -1.9174206999999999
9.742714 -1.9158497
9.743714 -1.9141894
9.744715 -1.9124346
9.745714 -1.910582
9.746715 -1.9086315999999999
9.747714 -1.9065872000000001
9.748714 -1.9044552
9.749714 -1.9022426
9.750714 -1.899955
9.751715 -1.8975955
9.752714 -1.8951630000000002
9.753715 -1.8926542000000002
9.754714 -1.8900641999999999
9.755714 -1.8873885
9.756714 -1.884624
9.757714 -1.8817691
9.758715 -1.8788235
9.759714 -1.8757867000000001
9.760715 -1.8726572000000001
9.761714 -1.8694332
9.762714 -1.8661123000000002
9.763714 -1.8626936
9.764714 -1.8591791
9.765715 -1.8555731999999998
9.766714 -1.8518824
9.767715 -1.8481132
9.768714 -1.8442694
9.769714 -1.8403515
9.770715 -1.8363561000000002
9.771714 -1.832277
9.772715 -1.8281071999999998
9.773714 -1.8238417999999998
9.774714 -1.8194787000000001
9.775714 -1.8150191999999998
9.776714 -1.8104665
9.777715 -1.8058241999999998
9.778714 -1.8010948
9.779715 -1.7962783999999998
9.780714 -1.7913738
9.781714 -1.7863797000000001
9.782714 -1.781296
9.783714 -1.7761244999999999
9.784715 -1.7708690999999999
9.785714 -1.7655332
9.786715 -1.7601186000000002
9.787714 -1.7546240000000002
9.788714 -1.7490445000000001
9.789714 -1.7433733
9.790714 -1.7376040999999998
9.791715 -1.7317334
9.792714 -1.7257618
9.793715 -1.7196936999999999
9.794714 -1.7135356000000002
9.795714 -1.7072938
9.796714 -1.7009722
9.797714 -1.6945709
9.798715 -1.6880872000000002
9.799714 -1.6815174
9.800714 -1.674859
9.801714 -1.668112
9.802714 -1.6612781
9.803715 -1.654361
9.804714 -1.647363
9.805715 -1.6402842
9.806714 -1.6331216
9.807714 -1.6258707000000001
9.808714 -1.6185271
9.809714 -1.611089
9.810715 -1.6035585
9.811714 -1.5959412
9.812715 -1.5882440000000002
9.813714 -1.5804727
9.814714 -1.5726296
9.815714 -1.5647128
9.816714 -1.556717
9.817715 -1.5486361
9.818714 -1.5404657
9.819715 -1.5322047
9.820714 -1.5238559
9.821714 -1.5154242
9.822714 -1.5069143999999999
9.823714 -1.4983292000000001
9.824715 -1.4896681
9.825714 -1.4809282
9.826715 -1.4721062
9.827714 -1.4632006
9.828714 -1.4542131999999999
9.829714 -1.4451484
9.830714 -1.4360123
9.831715 -1.4268095
9.832714 -1.4175411
9.833714 -1.4082044
9.834714 -1.3987937000000001
9.835714 -1.3893027
9.836715 -1.3797276
9.837714 -1.3700685000000001
9.838715 -1.3603302
9.839714 -1.3505192
9.840714 -1.3406425
9.841714 -1.3307035999999999
9.842714 -1.3207022000000002
9.843715 -1.3106345
9.844714 -1.3004955
9.845715 -1.2902815
9.846714 -1.279992
9.847714 -1.2696299
9.848714 -1.2592002
9.849714 -1.2487075
9.850715 -1.238154
9.851714 -1.2275381
9.852715 -1.2168562
9.853714 -1.2061043
9.854714 -1.1952804
9.855714 -1.1843869999999999
9.856714 -1.1734299
9.857715 -1.162417
9.858714 -1.1513548
9.859715 -1.1402465
9.860714 -1.1290905
9.861714 -1.1178809
9.862714 -1.1066108
9.863714 -1.0952746
9.864715 -1.0838709
9.865714 -1.0724022999999998
9.866714 -1.0608747
9.867714 -1.0492941
9.868714 -1.0376649999999998
9.869715 -1.0259880000000001
9.870714 -1.0142611
9.871715 -1.0024814
9.872714 -0.99064726
9.873714 -0.97876033
9.874714 -0.96682534
9.875714 -0.9548485299999999
9.876715 -0.94283512
9.877714 -0.9307866
9.878715 -0.91870027
9.879714 -0.90657007
9.880714 -0.89438912
9.881714 -0.8821529300000001
9.882714 -0.86986152
9.883715 -0.85752001
9.884714 -0.8451366800000001
9.885715 -0.8327201
9.886714 -0.8202763300000001
9.887714 -0.80780704
9.888714 -0.79530999
9.889714 -0.78278081
9.890715 -0.77021569
9.891714 -0.75761345
9.892715 -0.7449760599999999
9.893714 -0.7323075099999999
9.894714 -0.71961149
9.895715 -0.70688939
9.896714 -0.69413916
9.897715 -0.68135643
9.898714 -0.66853659
9.899714 -0.6556776799999999
9.900714 -0.64278217
9.901714 -0.629857
9.902715 -0.61691166
9.903714 -0.60395515
9.904715 -0.59099295
9.905714 -0.5780254
9.906714 -0.5650481700000001
9.907714 -0.55205454
9.908714 -0.53903842
9.909715 -0.52599693
9.910714 -0.51293131
9.911715 -0.4998459
9.912714 -0.48674601
9.913714 -0.47363555
9.914714 -0.46051564
9.915714 -0.44738492
9.916715 -0.4342413
9.917714 -0.42108423
9.918715 -0.40791635
9.919714 -0.39474345000000005
9.920714 -0.38157274999999996
9.921714 -0.36841028000000003
9.922714 -0.35525826
9.923715 -0.34211404
9.924714 -0.32897091
9.925714 -0.31582066
9.926714 -0.30265686
9.927714 -0.28947741
9.928715 -0.27628546000000004
9.929714 -0.2630882
9.930715 -0.24989429
9.931714 -0.23671105
9.932714 -0.22354247
9.933714 -0.21038905
9.934714 -0.19724916
9.935715 -0.18412123
9.936714 -0.17100549
9.937715 -0.15790452
9.938714 -0.14482213
9.939714 -0.13176129
9.940714 -0.11872223
9.941714 -0.10570157
9.942715 -0.092693284
9.943714 -0.079691078
9.944715 -0.066691259
9.945714 -0.053694891
9.946714 -0.040708165
9.947714 -0.027740793
9.948714 -0.014803090000000001
9.949715 -0.0019028621
9.950714 0.010956653
9.951715 0.023776953
9.952714 0.03656272
9.953714 0.049319274999999996
9.954714 0.06205024
9.955714 0.074756413
9.956715 0.087436242
9.957714 0.10008739999999999
9.958714 0.11270856000000001
9.959714 0.12530047
9.960714 0.13786537999999998
9.961715 0.15040549
9.962714 0.16292069
9.963715 0.17540719
9.964714 0.18785744
9.965714 0.20026187
9.966714 0.21261177
9.967714 0.22490196999999998
9.968715 0.23713249
9.969714 0.24930832000000003
9.970715 0.26143729
9.971714 0.27352711
9.972714 0.28558279999999997
9.973714 0.2976052
9.974714 0.30959134
9.975715 0.32153619
9.976714 0.33343473999999995
9.977715 0.34528363
9.978714 0.35708143999999997
9.979714 0.36882765
9.980714 0.38052117
9.981714 0.39215907
9.982715 0.40373639000000006
9.983714 0.41524748999999994
9.984715 0.42668808999999996
9.985714 0.43805721
9.986714 0.4493583
9.987714 0.46059825000000004
9.988714 0.47178543
9.989715 0.48292665999999995
9.990714 0.49402476
9.991714 0.5050776100000001
9.992714 0.5160786700000001
9.993714 0.5270193799999999
9.994715 0.53789159
9.995714 0.54868977
9.996715 0.55941162
9.997714 0.57005743
9.998714 0.5806285
9.999714 0.59112557
10.00071 0.60154814
10.00171 0.61189481
10.00271 0.62216469
10.00371 0.63235867
10.00471 0.64248014
10.00571 0.65253437
10.00671 0.66252681
10.00771 0.67246058
10.00871 0.68233497
10.00971 0.69214487
10.01071 0.70188185
10.01171 0.71153655
10.01271 0.72110142
10.01371 0.73057269
10.01471 0.7399508699999999
10.01571 0.74923984
10.01671 0.75844466
10.01771 0.76756976
10.01871 0.77661732
10.01971 0.7855874500000001
10.02071 0.79447888
10.02171 0.8032904900000001
10.02271 0.8120222899999999
10.02371 0.82067531
10.02471 0.82925074
10.02571 0.8377483099999999
10.02671 0.84616551
10.02771 0.85449694
10.02871 0.86273579
10.02971 0.87087555
10.03071 0.8789123
10.03171 0.8868462400000001
10.03271 0.89468146
10.03371 0.9024246600000001
10.03471 0.91008293
10.03571 0.9176612799999999
10.03671 0.92516132
10.03771 0.93258135
10.03871 0.93991719
10.03971 0.94716428
10.04071 0.95431898
10.04171 0.96137943
10.04271 0.96834507
10.04371 0.97521581
10.04471 0.98199071
10.04571 0.9886675500000001
10.04671 0.99524343
10.04771 1.001716
10.04871 1.0080848999999998
10.04971 1.0143524
10.05071 1.0205234
10.05171 1.026604
10.05271 1.0325993
10.05371 1.0385117
10.05471 1.0443398
10.05571 1.0500786
10.05671 1.0557214000000001
10.05771 1.0612615
10.05871 1.0666947
10.05971 1.0720192
10.06071 1.0772365000000002
10.06171 1.0823493
10.06271 1.0873604000000001
10.06371 1.0922716000000001
10.06471 1.0970837
10.06571 1.1017968
10.06671 1.1064112
10.06771 1.1109289
10.06871 1.1153526
10.06971 1.1196855000000001
10.07071 1.12393
10.07171 1.1280854999999999
10.07271 1.132149
10.07371 1.1361149
10.07471 1.139977
10.07571 1.1437302
10.07671 1.1473723999999998
10.07771 1.1509046
10.07871 1.1543309
10.07971 1.1576568
10.08071 1.1608871
10.08171 1.1640249
10.08271 1.1670709
10.08371 1.1700238
10.08471 1.1728818
10.08571 1.1756433
10.08671 1.1783079
10.08771 1.1808759
10.08871 1.1833474
10.08971 1.1857219
10.09071 1.1879974
10.09171 1.1901707
10.09271 1.1922389
10.09371 1.1942004000000002
10.09471 1.196056
10.09571 1.1978093
10.09671 1.1994658
10.09771 1.2010315
10.09871 1.2025109
10.09971 1.2039058
10.10071 1.2052148
10.10171 1.2064343
10.10271 1.2075601999999999
10.10371 1.2085888
10.10471 1.2095182
10.10571 1.2103488
10.10671 1.2110819
10.10771 1.2117192
10.10871 1.2122617
10.10971 1.2127094999999999
10.11071 1.2130623
10.11171 1.2133203000000001
10.11271 1.2134847
10.11371 1.2135586
10.11471 1.2135456
10.11571 1.2134495
10.11671 1.2132722
10.11771 1.2130132
10.11871 1.2126697
10.11971 1.2122373
10.12071 1.2117116
10.12171 1.2110899
10.12271 1.2103722000000001
10.12371 1.2095611
10.12471 1.2086606999999998
10.12571 1.2076755
10.12671 1.2066090999999999
10.12771 1.2054633000000001
10.12871 1.2042382
10.12971 1.2029331
10.13071 1.2015475
10.13171 1.2000817000000001
10.13271 1.1985367
10.13371 1.196914
10.13471 1.195214
10.13571 1.1934362
10.13671 1.1915785
10.13771 1.1896382
10.13871 1.187613
10.13971 1.1855028
10.14071 1.1833093
10.14171 1.1810370000000001
10.14271 1.1786911
10.14371 1.1762764
10.14471 1.1737959
10.14571 1.1712500000000001
10.14671 1.1686368
10.14771 1.1659532000000001
10.14871 1.1631963
10.14971 1.1603645
10.15071 1.1574581
10.15171 1.1544787
10.15271 1.1514286
10.15371 1.1483094
10.15471 1.1451221
10.15571 1.141867
10.15671 1.1385444999999998
10.15771 1.1351555
10.15871 1.1317027
10.15971 1.1281897
10.16071 1.1246204
10.16171 1.1209977
10.16271 1.1173222
10.16371 1.1135925
10.16471 1.1098048
10.16571 1.1059551
10.16671 1.1020403
10.16771 1.0980598
10.16871 1.0940152
10.16971 1.0899106
10.17071 1.0857508999999999
10.17171 1.0815403
10.17271 1.0772821
10.17371 1.0729772
10.17471 1.0686261000000001
10.17571 1.0642285
10.17671 1.0597846
10.17771 1.0552957
10.17871 1.0507628
10.17971 1.0461867999999999
10.18071 1.0415671
10.18171 1.0369021
10.18271 1.0321888
10.18371 1.0274251
10.18471 1.0226102000000001
10.18571 1.0177458000000001
10.18671 1.0128363
10.18771 1.0078877
10.18871 1.0029062
10.18971 0.99789649
10.19071 0.99286102
10.19171 0.98779947
10.19271 0.98270979
10.19371 0.97758919
10.19471 0.9724354399999999
10.19571 0.9672475999999999
10.19671 0.96202595
10.19771 0.95677152
10.19871 0.95148506
10.19971 0.94616702
10.20071 0.94081732
10.20171 0.93543632
10.20271 0.9300254299999999
10.20371 0.9245876199999999
10.20471 0.91912756
10.20571 0.91365045
10.20671 0.9081606799999999
10.20771 0.90266075
10.20871 0.89715049
10.20971 0.89162728
10.21071 0.88608703
10.21171 0.8805258200000001
10.21271 0.8749415199999999
10.21371 0.86933412
10.21471 0.8637058499999999
10.21571 0.8580605499999999
10.21671 0.8524021099999999
10.21771 0.8467338
10.21871 0.8410579499999999
10.21971 0.83537595
10.22071 0.82968911
10.22171 0.8239991
10.22271 0.8183079799999999
10.22371 0.8126177800000001
10.22471 0.80692982
10.22571 0.80124391
10.22671 0.7955579100000001
10.22771 0.7898684600000001
10.22871 0.78417193
10.22971 0.77846581
10.23071 0.77274991
10.23171 0.7670268
10.23271 0.76130135
10.23371 0.7555794
10.23471 0.74986639
10.23571 0.74416613
10.23671 0.73848041
10.23771 0.73280912
10.23871 0.7271510999999999
10.23971 0.7215051
10.24071 0.71587036
10.24171 0.71024681
10.24271 0.70463456
10.24371 0.69903354
10.24471 0.69344305
10.24571 0.68786209
10.24671 0.68229004
10.24771 0.67672734
10.24871 0.67117629
10.24971 0.66564106
10.25071 0.66012698
10.25171 0.65463935
10.25271 0.64918199
10.25371 0.64375638
10.25471 0.63836146
10.25571 0.63299416
10.25671 0.62765065
10.25771 0.62232772
10.25871 0.6170237000000001
10.25971 0.6117386300000001
10.26071 0.60647414
10.26171 0.60123256
10.26271 0.59601627
10.26371 0.59082736
10.26471 0.58566765
10.26571 0.5805389999999999
10.26671 0.57544378
10.26771 0.57038493
10.26871 0.56536547
10.26971 0.56038783
10.27071 0.55545294
10.27171 0.55055977
10.27271 0.54570539
10.27371 0.54088593
10.27471 0.53609768
10.27571 0.5313384800000001
10.27671 0.52660839
10.27771 0.5219098600000001
10.27871 0.51724711
10.27971 0.5126249
10.28071 0.5080474500000001
10.28171 0.5035175000000001
10.28271 0.49903635
10.28371 0.49460395
10.28471 0.49021975
10.28571 0.48588314000000005
10.28671 0.4815937
10.28771 0.47735110999999997
10.28871 0.47315476
10.28971 0.46900337999999997
10.29071 0.46489527
10.29171 0.46082865
10.29271 0.45680258999999995
10.29371 0.45281779000000005
10.29471 0.44887699
10.29571 0.44498467
10.29671 0.44114632
10.29771 0.43736692000000005
10.29871 0.43364991
10.29971 0.42999624000000003
10.30071 0.42640455
10.30171 0.42287167000000003
10.30271 0.41939388
10.30371 0.41596792000000005
10.30471 0.41259183
10.30571 0.40926505
10.30671 0.4059881
10.30771 0.40276195000000004
10.30871 0.39958763
10.30971 0.39646615999999996
10.31071 0.39339871000000004
10.31171 0.39038707
10.31271 0.38743395999999997
10.31371 0.38454283
10.31471 0.38171720000000003
10.31571 0.37895972
10.31671 0.37627127
10.31771 0.37365051
10.31871 0.37109411999999997
10.31971 0.36859775
10.32071 0.36615738999999997
10.32171 0.3637705
10.32271 0.36143693000000005
10.32371 0.35915874999999997
10.32471 0.35693953
10.32571 0.35478317
10.32671 0.35269288000000004
10.32771 0.35067054
10.32871 0.34871669
10.32971 0.34683112
10.33071 0.34501330999999996
10.33171 0.3432631
10.33271 0.34158048
10.33371 0.33996527000000004
10.33471 0.33841648
10.33571 0.33693202
10.33671 0.33550889
10.33771 0.33414396
10.33871 0.33283506
10.33971 0.33158194
10.34071 0.33038678
10.34171 0.32925378
10.34271 0.32818809
10.34371 0.32719427
10.34471 0.32627499
10.34571 0.32543042
10.34671 0.32465844
10.34771 0.32395562
10.34871 0.32331846
10.34971 0.32274453
10.35071 0.32223288
10.35171 0.32178378
10.35271 0.32139795
10.35371 0.32107593
10.35471 0.32081758
10.35571 0.32062242
10.35671 0.32049028999999996
10.35771 0.320422
10.35871 0.32041986
10.35971 0.32048714
10.36071 0.32062725999999997
10.36171 0.32084223
10.36271 0.32113174
10.36371 0.32149274
10.36471 0.32192017
10.36571 0.32240835
10.36671 0.3229527
10.36771 0.32355117
10.36871 0.32420452
10.36971 0.32491581999999997
10.37071 0.32568914000000004
10.37171 0.32652805
10.37271 0.32743467
10.37371 0.32840942
10.37471 0.32945161
10.37571 0.33056041999999997
10.37671 0.33173561
10.37771 0.33297769
10.37871 0.33428734
10.37971 0.33566440000000003
10.38071 0.33710699
10.38171 0.33861136
10.38271 0.34017258
10.38371 0.34178605
10.38471 0.34344911
10.38571 0.34516219000000004
10.38671 0.34692877
10.38771 0.34875437
10.38871 0.3506446
10.38971 0.35260331
10.39071 0.35463131000000003
10.39171 0.35672639
10.39271 0.35888424999999996
10.39371 0.36110021
10.39471 0.36337068
10.39571 0.36569382
10.39671 0.36806934999999996
10.39771 0.37049761000000003
10.39871 0.37297844
10.39971 0.37551060999999997
10.40071 0.37809217
10.40171 0.38072141000000004
10.40271 0.38339826
10.40371 0.38612508
10.40471 0.38890638
10.40571 0.39174761999999996
10.40671 0.39465311000000003
10.40771 0.39762434999999996
10.40871 0.40065887999999994
10.40971 0.40375092
10.41071 0.40689292
10.41171 0.41007791000000005
10.41271 0.4133014
10.41371 0.41656229
10.41471 0.41986243
10.41571 0.42320526999999997
10.41671 0.42659394
10.41771 0.4300301
10.41871 0.43351371
10.41971 0.43704379000000004
10.42071 0.44061975000000003
10.42171 0.44424221999999997
10.42271 0.44791321
10.42371 0.45163515
10.42471 0.45540924
10.42571 0.45923403999999995
10.42671 0.4631049
10.42771 0.46701473
10.42871 0.47095595
10.42971 0.47492291999999997
10.43071 0.47891373000000004
10.43171 0.48293071000000004
10.43271 0.48697954
10.43371 0.49106684
10.43471 0.49519789999999997
10.43571 0.49937497999999997
10.43671 0.50359694
10.43771 0.50786021
10.43871 0.51216059
10.43971 0.51649488
10.44071 0.52086161
10.44171 0.52526058
10.44271 0.52969158
10.44371 0.53415294
10.44471 0.53864112
10.44571 0.5431511
10.44671 0.54767812
10.44771 0.5522198
10.44871 0.55677742
10.44971 0.5613559899999999
10.45071 0.56596263
10.45171 0.57060425
10.45271 0.5752847999999999
10.45371 0.58000381
10.45471 0.5847564900000001
10.45571 0.58953534
10.45671 0.59433272
10.45771 0.59914305
10.45871 0.60396399
10.45971 0.6087961599999999
10.46071 0.6136416
10.46171 0.61850185
10.46271 0.6233769
10.46371 0.62826518
10.46471 0.63316459
10.46571 0.63807429
10.46671 0.64299586
10.46771 0.64793318
10.46871 0.65289121
10.46971 0.6578736
10.47071 0.66288062
10.47171 0.6679080900000001
10.47271 0.6729481300000001
10.47371 0.67799124
10.47471 0.68302937
10.47571 0.68805809
10.47671 0.69307787
10.47771 0.698093
10.47871 0.70310961
10.47971 0.70813308
10.48071 0.71316613
10.48171 0.71820845
10.48271 0.72325766
10.48371 0.7283111099999999
10.48471 0.73336731
10.48571 0.73842648
10.48671 0.74348995
10.48771 0.74855811
10.48871 0.75362902
10.48971 0.75869747
10.49071 0.7637559399999999
10.49171 0.76879673
10.49271 0.77381446
10.49371 0.77880826
10.49471 0.7837821700000001
10.49571 0.7887437900000001
10.49671 0.7937015000000001
10.49771 0.7986614499999999
10.49871 0.80362577
10.49971 0.80859186
10.50071 0.81355404
10.50171 0.81850588
10.50271 0.82344227
10.50371 0.8283607700000001
10.50471 0.83326111
10.50571 0.83814384
10.50671 0.84300842
10.50771 0.8478526
10.50871 0.8526722
10.50971 0.85746329
10.51071 0.86222375
10.51171 0.86695524
10.51271 0.87166307
10.51371 0.87635461
10.51471 0.88103665
10.51571 0.8857125400000001
10.51671 0.8903808
10.51771 0.89503499
10.51871 0.8996659
10.51971 0.9042645800000001
10.52071 0.90882471
10.52171 0.9133442300000001
10.52271 0.91782492
10.52371 0.9222706799999999
10.52471 0.92668505
10.52571 0.9310697200000001
10.52671 0.93542412
10.52771 0.9397464799999999
10.52871 0.94403578
10.52971 0.94829304
10.53071 0.9525216200000001
10.53171 0.95672607
10.53271 0.96090985
10.53371 0.96507296
10.53471 0.9692111099999999
10.53571 0.973316
10.53671 0.97737787
10.53771 0.9813884300000001
10.53871 0.9853432900000001
10.53971 0.9892433900000001
10.54071 0.99309385
10.54171 0.9969018399999999
10.54271 1.0006736
10.54371 1.0044123999999999
10.54471 1.008118
10.54571 1.0117875
10.54671 1.0154174
10.54771 1.0190055
10.54871 1.0225519
10.54971 1.0260582
10.55071 1.0295258
10.55171 1.0329539
10.55271 1.0363388
10.55371 1.039674
10.55471 1.0429526
10.55571 1.0461695
10.55671 1.0493237
10.55771 1.0524191999999999
10.55871 1.0554633
10.55971 1.0584643
10.56071 1.0614282
10.56171 1.064357
10.56271 1.0672476
10.56371 1.0700942
10.56471 1.0728899
10.56571 1.0756299
10.56671 1.078312
10.56771 1.0809371
10.56871 1.0835073
10.56971 1.0860235
10.57071 1.0884849
10.57171 1.0908881000000001
10.57271 1.0932291
10.57371 1.0955054
10.57471 1.0977177
10.57571 1.0998703
10.57671 1.1019699
10.57771 1.1040235
10.57871 1.1060347
10.57971 1.1080028
10.58071 1.1099227999999999
10.58171 1.1117864
10.58271 1.113586
10.58371 1.1153164
10.58471 1.1169768
10.58571 1.11857
10.58671 1.1201007
10.58771 1.1215732
10.58871 1.1229889
10.58971 1.1243467999999999
10.59071 1.1256441000000001
10.59171 1.1268784
10.59271 1.1280494
10.59371 1.1291594999999999
10.59471 1.1302131
10.59571 1.1312144
10.59671 1.132165
10.59771 1.1330627
10.59871 1.1339015
10.59971 1.1346738
10.60071 1.1353728
10.60171 1.1359953
10.60271 1.1365428
10.60371 1.1370203
10.60471 1.1374347999999999
10.60571 1.1377921
10.60671 1.1380948
10.60771 1.1383417999999998
10.60871 1.1385296
10.60971 1.1386542
10.61071 1.1387134
10.61171 1.138708
10.61271 1.1386409
10.61371 1.1385154
10.61471 1.1383329
10.61571 1.1380915999999999
10.61671 1.1377871
10.61771 1.1374133
10.61871 1.1369652
10.61971 1.1364413
10.62071 1.1358444
10.62171 1.1351801
10.62271 1.1344554999999998
10.62371 1.1336755
10.62471 1.1328416
10.62571 1.1319512999999999
10.62671 1.1309994
10.62771 1.1299808999999998
10.62871 1.1288928
10.62971 1.1277351999999998
10.63071 1.1265114999999999
10.63171 1.1252258
10.63271 1.123881
10.63371 1.1224771
10.63471 1.1210114
10.63571 1.1194794
10.63671 1.1178776
10.63771 1.1162049
10.63871 1.1144642
10.63971 1.1126606
10.64071 1.1108000999999998
10.64171 1.1088867
10.64271 1.1069209
10.64371 1.1048996
10.64471 1.1028174
10.64571 1.1006693
10.64671 1.0984529
10.64771 1.0961691
10.64871 1.093822
10.64971 1.0914165999999998
10.65071 1.0889563999999998
10.65171 1.086442
10.65271 1.083871
10.65371 1.0812389
10.65471 1.0785418
10.65571 1.0757782
10.65671 1.0729502
10.65771 1.0700623
10.65871 1.0671198
10.65971 1.0641268000000002
10.66071 1.061084
10.66171 1.0579891
10.66271 1.0548376
10.66371 1.0516259
10.66471 1.0483523
10.66571 1.0450184
10.66671 1.0416284
10.66771 1.0381869
10.66871 1.034697
10.66971 1.0311586
10.67071 1.0275684999999999
10.67171 1.023922
10.67271 1.020215
10.67371 1.016446
10.67471 1.0126173
10.67571 1.0087337
10.67671 1.0048017
10.67771 1.0008258
10.67871 0.99680787
10.67971 0.99274646
10.68071 0.9886381200000001
10.68171 0.98447911
10.68271 0.98026767
10.68371 0.97600464
10.68471 0.9716928899999999
10.68571 0.96733589
10.68671 0.9629356699999999
10.68771 0.95849149
10.68871 0.95400037
10.68971 0.94945831
10.69071 0.9448623300000001
10.69171 0.9402125100000001
10.69271 0.9355125000000001
10.69371 0.93076853
10.69471 0.9259875900000001
10.69571 0.92117488
10.69671 0.91633219
10.69771 0.91145774
10.69871 0.9065471599999999
10.69971 0.9015956900000001
10.70071 0.89660017
10.70171 0.8915600399999999
10.70271 0.88647697
10.70371 0.88135377
10.70471 0.87619247
10.70571 0.87099364
10.70671 0.8657560700000001
10.70771 0.86047798
10.70871 0.8551588299999999
10.70971 0.84980046
10.71071 0.8444074500000001
10.71171 0.83898623
10.71271 0.83354283
10.71371 0.8280809
10.71471 0.8226003500000001
10.71571 0.81709735
10.71671 0.8115658499999999
10.71771 0.80599971
10.71871 0.8003948300000001
10.71971 0.79475017
10.72071 0.78906789
10.72171 0.7833518100000001
10.72271 0.77760601
10.72371 0.7718332999999999
10.72471 0.7660349799999999
10.72571 0.76021147
10.72671 0.75436351
10.72771 0.74849315
10.72871 0.74260398
10.72971 0.73670028
10.73071 0.73078545
10.73171 0.72486051
10.73271 0.7189231899999999
10.73371 0.7129685
10.73471 0.70699025
10.73571 0.70098308
10.73671 0.69494457
10.73771 0.6888759799999999
10.73871 0.68278187
10.73971 0.67666862
10.74071 0.67054247
10.74171 0.66440799
10.74271 0.65826746
10.74371 0.6521211
10.74471 0.64596836
10.74571 0.63980878
10.74671 0.63364254
10.74771 0.6274703
10.74871 0.62129227
10.74971 0.6151073100000001
10.75071 0.60891267
10.75171 0.60270438
10.75271 0.59647863
10.75371 0.59023337
10.75471 0.5839695699999999
10.75571 0.57769152
10.75671 0.57140603
10.75771 0.56512072
10.75871 0.5588421100000001
10.75971 0.55257408
10.76071 0.54631731
10.76171 0.54006986
10.76271 0.53382828
10.76371 0.52758907
10.76471 0.52134967
10.76571 0.5151087000000001
10.76671 0.50886567
10.76771 0.50262036
10.76871 0.49637244
10.76971 0.49012150000000004
10.77071 0.48386771
10.77171 0.47761253
10.77271 0.4713594
10.77371 0.46511344
10.77471 0.45888075
10.77571 0.45266678
10.77671 0.44647511
10.77771 0.44030626000000006
10.77871 0.43415781
10.77971 0.4280251
10.78071 0.42190268000000003
10.78171 0.41578603
10.78271 0.40967245999999996
10.78371 0.40356163
10.78471 0.39745526999999997
10.78571 0.39135637
10.78671 0.38526837999999997
10.78771 0.37919466999999996
10.78871 0.37313832
10.78971 0.36710231
10.79071 0.36108962
10.79171 0.35510328999999996
10.79271 0.34914587
10.79371 0.34321891
10.79471 0.3373222
10.79571 0.33145361
10.79671 0.32560935
10.79771 0.31978483
10.79871 0.31397587
10.79971 0.30817993
10.80071 0.30239683
10.80171 0.29662896
10.80271 0.29088072
10.80371 0.28515747
10.80471 0.27946436
10.80571 0.27380553
10.80671 0.26818346
10.80771 0.26259907
10.80871 0.25705195000000003
10.80971 0.25154087
10.81071 0.24606416
10.81171 0.24061997000000002
10.81271 0.23520633
10.81371 0.22982124
10.81471 0.22446283
10.81571 0.21912968
10.81671 0.21382135000000002
10.81771 0.20853882
10.81871 0.20328471
10.81971 0.19806316
10.82071 0.19287925
10.82171 0.18773806999999998
10.82271 0.18264375
10.82371 0.17759862999999998
10.82471 0.17260275
10.82571 0.16765408
10.82671 0.16274918
10.82771 0.1578841
10.82871 0.15305541
10.82971 0.14826091
10.83071 0.14349992
10.83171 0.13877322
10.83271 0.13408261999999999
10.83371 0.12943042999999999
10.83471 0.1248191
10.83571 0.12025108
10.83671 0.11572877
10.83771 0.11125463
10.83871 0.10683100000000001
10.83971 0.10245985
10.84071 0.098142284
10.84171 0.093878031
10.84271 0.089665188
10.84371 0.085500418
10.84471 0.081379648
10.84571 0.077299128
10.84671 0.073256524
10.84771 0.06925169099999999
10.84871 0.06528682400000001
10.84971 0.061365927
10.85071 0.057493785000000006
10.85171 0.053674780000000005
10.85271 0.049911981
10.85371 0.046206758
10.85471 0.042559044000000004
10.85571 0.038967968
10.85671 0.035432543000000004
10.85771 0.031952086
10.85871 0.028526189
10.85971 0.025154336
10.86071 0.021835451
10.86171 0.01856772
10.86271 0.015348892
10.86371 0.012177053
10.86471 0.009051569899999999
10.86571 0.0059737798
10.86671 0.0029470386
10.86771 -2.3988176e-05
10.86871 -0.00293462
10.86971 -0.0057815741
10.87071 -0.0085639476
10.87171 -0.011283385
10.87271 -0.013943353
10.87371 -0.016547824
10.87471 -0.019099907
10.87571 -0.021600960000000002
10.87671 -0.024050507999999998
10.87771 -0.026446892000000003
10.87871 -0.028788304
10.87971 -0.031073624
10.88071 -0.033302692
10.88171 -0.035475858
10.88271 -0.037593095
10.88371 -0.039653179999999996
10.88471 -0.041653428
10.88571 -0.043590245
10.88671 -0.045460337
10.88771 -0.047262103
10.88871 -0.048996537
10.88971 -0.050667214
10.89071 -0.052279251000000006
10.89171 -0.053837616000000005
10.89271 -0.055345421
10.89371 -0.056802953
10.89471 -0.058207783
10.89571 -0.059555884
10.89671 -0.060843275
10.89771 -0.062067434000000005
10.89871 -0.063227915
10.89971 -0.064325926
10.90071 -0.065363181
10.90171 -0.066340622
10.90271 -0.067257654
10.90371 -0.068112358
10.90471 -0.068902544
10.90571 -0.06962714299999999
10.90671 -0.070287241
10.90771 -0.070886139
10.90871 -0.071428355
10.90971 -0.071917876
10.91071 -0.072356453
10.91171 -0.072742708
10.91271 -0.07307248300000001
10.91371 -0.073340337
10.91471 -0.073541573
10.91571 -0.073673954
10.91671 -0.073738367
10.91771 -0.073738169
10.91871 -0.073677592
10.91971 -0.07355992
10.92071 -0.073386257
10.92171 -0.07315548100000001
10.92271 -0.072865305
10.92371 -0.072513882
10.92471 -0.07210117199999999
10.92571 -0.0716293
10.92671 -0.071101758
10.92771 -0.070521724
10.92871 -0.06989034599999999
10.92971 -0.069205812
10.93071 -0.068463758
10.93171 -0.06765884500000001
10.93271 -0.066786929
10.93371 -0.065846811
10.93471 -0.06484082000000001
10.93571 -0.063773926
10.93671 -0.062651763
10.93771 -0.061478448
10.93871 -0.060255127
10.93971 -0.058979902
10.94071 -0.05764908900000001
10.94171 -0.05625921800000001
10.94271 -0.054808799
10.94371 -0.053299038
10.94471 -0.051733140999999996
10.94571 -0.050114631
10.94671 -0.048445442
10.94771 -0.046724794
10.94871 -0.044949399
10.94971 -0.043114976
10.95071 -0.041218378
10.95171 -0.039259368
10.95271 -0.037241139
10.95371 -0.035169328
10.95471 -0.03304987
10.95571 -0.03088669
10.95671 -0.028680209999999998
10.95771 -0.026427375000000003
10.95871 -0.024123183
10.95971 -0.021763003
10.96071 -0.019344661
10.96171 -0.016869323999999998
10.96271 -0.014340830999999998
10.96371 -0.011763818
10.96471 -0.0091415401
10.96571 -0.006474441
10.96671 -0.0037601512000000003
10.96771 -0.0009949163499999999
10.96871 0.0018242345999999999
10.96971 0.0046976256
10.97071 0.0076222939
10.97171 0.01059293
10.97271 0.013603994999999999
10.97371 0.016652052
10.97471 0.019737241000000003
10.97571 0.022863172
10.97671 0.026035267999999997
10.97771 0.029258284
10.97871 0.032534119
10.97971 0.035860916
10.98071 0.039233849
10.98171 0.042647225
10.98271 0.046096911
10.98371 0.049582002
10.98471 0.053104910000000005
10.98571 0.056669925
10.98671 0.060280877999999996
10.98771 0.063939072
10.98871 0.06764243
10.98971 0.071386289
10.99071 0.075165438
10.99171 0.078976492
10.99271 0.082819379
10.99371 0.08669727799999999
10.99471 0.090615003
10.99571 0.094576529
10.99671 0.098582823
10.99771 0.10263104
10.99871 0.10671541000000001
10.99971 0.11082952000000001
11.00071 0.11496881
11.00171 0.11913241
11.00271 0.12332313
11.00371 0.12754597
11.00471 0.13180554
11.00571 0.13610388
11.00671 0.14043932
11.00771 0.14480734
11.00871 0.14920252
11.00971 0.15362101
11.01071 0.15806215999999998
11.01171 0.16252858
11.01271 0.16702466
11.01371 0.17155408
11.01471 0.17611773
11.01571 0.18071291
11.01671 0.18533417
11.01771 0.18997553
11.01871 0.19463305
11.01971 0.19930642999999998
11.02071 0.20399906
11.02171 0.20871633
11.02271 0.21346295
11.02371 0.21824075
11.02471 0.22304752
11.02571 0.22787787
11.02671 0.23272536
11.02771 0.23758509
11.02871 0.24245551
11.02971 0.24733858
11.03071 0.25223836
11.03171 0.25715863
11.03271 0.26210072
11.03371 0.26706259
11.03471 0.2720396
11.03571 0.27702657999999997
11.03671 0.28202019
11.03771 0.28702056
11.03871 0.29203116
11.03971 0.29705721
11.04071 0.30210305
11.04171 0.30716994999999997
11.04271 0.31225516000000003
11.04371 0.31735278
11.04471 0.32245598
11.04571 0.32755972
11.04671 0.33266246
11.04771 0.33776644
11.04871 0.34287618000000003
11.04971 0.34799606
11.05071 0.35312796999999996
11.05171 0.35827039
11.05271 0.36341895
11.05371 0.36856844
11.05471 0.37371511999999996
11.05571 0.37885827
11.05671 0.38400034
11.05771 0.38914536
11.05871 0.39429669
11.05971 0.39945487
11.06071 0.40461682000000004
11.06171 0.40977686
11.06271 0.41492878999999994
11.06371 0.42006847999999997
11.06471 0.42519545999999997
11.06571 0.43031303000000004
11.06671 0.43542664
11.06771 0.44054142
11.06871 0.44565983
11.06971 0.45078057
11.07071 0.45589916
11.07171 0.46101003
11.07271 0.46610869
11.07371 0.47119348000000005
11.07471 0.47626578999999997
11.07571 0.48132879
11.07671 0.48638531
11.07771 0.49143578
11.07871 0.49647759
11.07971 0.5015058
11.08071 0.50651524
11.08171 0.5115026100000001
11.08271 0.51646815
11.08371 0.52141533
11.08471 0.52634953
11.08571 0.5312752900000001
11.08671 0.5361944000000001
11.08771 0.5411047999999999
11.08871 0.54600132
11.08971 0.55087763
11.09071 0.5557287
11.09171 0.56055249
11.09271 0.5653502
11.09371 0.57012513
11.09471 0.57488056
11.09571 0.57961792
11.09671 0.58433576
11.09771 0.58903052
11.09871 0.59369812
11.09971 0.59833596
11.10071 0.6029443800000001
11.10171 0.60752635
11.10271 0.61208624
11.10371 0.61662761
11.10471 0.62115113
11.10571 0.62565403
11.10671 0.63013071
11.10771 0.63457484
11.10871 0.63898168
11.10971 0.64334958
11.11071 0.64768037
11.11171 0.6519780000000001
11.11271 0.65624653
11.11371 0.6604882400000001
11.11471 0.66470266
11.11571 0.66888677
11.11671 0.67303679
11.11771 0.67714988
11.11871 0.68122549
11.11971 0.68526547
11.12071 0.68927282
11.12171 0.6932497999999999
11.12271 0.69719641
11.12371 0.70110965
11.12471 0.70498432
11.12571 0.7088149
11.12671 0.7125976
11.12771 0.71633174
11.12871 0.72001987
11.12971 0.7236666
11.13071 0.72727655
11.13171 0.73085232
11.13271 0.73439367
11.13371 0.73789777
11.13471 0.74136066
11.13571 0.7447790400000001
11.13671 0.7481515400000001
11.13771 0.75147902
11.13871 0.75476361
11.13971 0.75800703
11.14071 0.76120924
11.14171 0.76436778
11.14271 0.76747835
11.14371 0.7705364800000001
11.14471 0.77353921
11.14571 0.7764864699999999
11.14671 0.77938098
11.14771 0.78222724
11.14871 0.7850293100000001
11.14971 0.78778956
11.15071 0.79050744
11.15171 0.7931797799999999
11.15271 0.79580238
11.15371 0.7983715299999999
11.15471 0.8008854500000001
11.15571 0.8033447000000001
11.15671 0.80575114
11.15771 0.8081067399999999
11.15871 0.81041204
11.15971 0.8126656499999999
11.16071 0.81486451
11.16171 0.81700534
11.16271 0.81908619
11.16371 0.82110753
11.16471 0.82307206
11.16571 0.8249839800000001
11.16671 0.82684709
11.16771 0.8286633499999999
11.16871 0.8304320299999999
11.16971 0.83214985
11.17071 0.83381254
11.17171 0.83541628
11.17271 0.8369589199999999
11.17371 0.83844056
11.17471 0.8398627900000001
11.17571 0.8412274500000001
11.17671 0.8425353099999999
11.17771 0.84378561
11.17871 0.84497593
11.17971 0.8461035800000001
11.18071 0.84716696
11.18171 0.84816637
11.18271 0.8491043
11.18371 0.84998431
11.18471 0.85080964
11.18571 0.8515819900000001
11.18671 0.85230051
11.18771 0.8529620200000001
11.18871 0.85356254
11.18971 0.85409842
11.19071 0.85456762
11.19171 0.8549705100000001
11.19271 0.8553089599999999
11.19371 0.8555852799999999
11.19471 0.8558011600000001
11.19571 0.85595669
11.19671 0.8560505700000001
11.19771 0.85608093
11.19871 0.8560465600000001
11.19971 0.8559475699999999
11.20071 0.8557856100000001
11.20171 0.85556339
11.20271 0.8552831599999999
11.20371 0.85494574
11.20471 0.8545496499999999
11.20571 0.85409163
11.20671 0.85356729
11.20771 0.85297311
11.20871 0.85230703
11.20971 0.85156951
11.21071 0.8507628899999999
11.21171 0.8498901499999999
11.21271 0.8489538
11.21371 0.8479552300000001
11.21471 0.8468941799999999
11.21571 0.8457695100000001
11.21671 0.84458031
11.21771 0.84332647
11.21871 0.8420092100000001
11.21971 0.8406303800000001
11.22071 0.83919168
11.22171 0.83769346
11.22271 0.8361342399999999
11.22371 0.83451094
11.22471 0.83281985
11.22571 0.83105769
11.22671 0.8292232599999999
11.22771 0.82731741
11.22871 0.8253429099999999
11.22971 0.82330331
11.23071 0.8212017800000001
11.23171 0.81904
11.23271 0.8168177699999999
11.23371 0.8145336099999999
11.23471 0.81218574
11.23571 0.80977306
11.23671 0.80729537
11.23771 0.80475351
11.23871 0.80214841
11.23971 0.7994803599999999
11.24071 0.7967484199999999
11.24171 0.79395035
11.24271 0.79108365
11.24371 0.78814644
11.24471 0.78513855
11.24571 0.7820618300000001
11.24671 0.77891983
11.24771 0.7757167300000001
11.24871 0.77245589
11.24971 0.76913885
11.25071 0.76576504
11.25171 0.76233237
11.25271 0.75883814
11.25371 0.75528016
11.25471 0.7516575999999999
11.25571 0.74797072
11.25671 0.7442206100000001
11.25771 0.7404081499999999
11.25871 0.73653329
11.25971 0.7325950999999999
11.26071 0.72859214
11.26171 0.7245234700000001
11.26271 0.72038942
11.26371 0.7161919999999999
11.26471 0.71193441
11.26571 0.70762024
11.26671 0.70325201
11.26771 0.69883051
11.26871 0.69435439
11.26971 0.68982081
11.27071 0.68522664
11.27171 0.6805696099999999
11.27271 0.67584906
11.27371 0.67106611
11.27471 0.66622286
11.27571 0.66132154
11.27671 0.65636351
11.27771 0.65134899
11.27871 0.64627742
11.27971 0.6411481600000001
11.28071 0.6359613
11.28171 0.63071814
11.28271 0.6254208699999999
11.28371 0.62007187
11.28471 0.61467262
11.28571 0.60922299
11.28671 0.60372115
11.28771 0.5981641400000001
11.28871 0.5925490099999999
11.28971 0.58687413
11.29071 0.58113979
11.29171 0.57534818
11.29271 0.56950268
11.29371 0.56360657
11.29471 0.5576620800000001
11.29571 0.5516699
11.29671 0.54562949
11.29771 0.5395398
11.29871 0.53340029
11.29971 0.52721142
11.30071 0.52097454
11.30171 0.51469142
11.30271 0.50836317
11.30371 0.50198962
11.30471 0.49556912999999997
11.30571 0.48909932
11.30671 0.48257802
11.30771 0.47600428
11.30871 0.46937908
11.30971 0.46270512999999996
11.31071 0.45598601000000005
11.31171 0.44922492999999997
11.31271 0.44242376000000005
11.31371 0.43558259
11.31471 0.42870012
11.31571 0.42177457
11.31671 0.41480479000000003
11.31771 0.40779081000000006
11.31871 0.40073399000000004
11.31971 0.39363625
11.32071 0.38649924
11.32171 0.37932359
11.32271 0.37210863
11.32371 0.36485291000000003
11.32471 0.35755513
11.32571 0.35021512
11.32671 0.34283428
11.32771 0.33541543
11.32871 0.32796201
11.32971 0.32047685
11.33071 0.31296136
11.33171 0.30541518
11.33271 0.29783667999999996
11.33371 0.29022393
11.33471 0.28257573
11.33571 0.27489224
11.33671 0.26717503000000004
11.33771 0.25942627999999995
11.33871 0.2516479
11.33971 0.24384065
11.34071 0.23600392
11.34171 0.22813619999999998
11.34271 0.220236
11.34371 0.21230279999999999
11.34471 0.2043376
11.34571 0.19634275
11.34671 0.18832125
11.34771 0.18027568
11.34871 0.17220743
11.34971 0.16411641
11.35071 0.15600146
11.35171 0.1478613
11.35271 0.13969543
11.35371 0.13150465
11.35471 0.12329092
11.35571 0.11505669
11.35671 0.10680387
11.35771 0.09853314799999999
11.35871 0.090243726
11.35971 0.08193389499999999
11.36071 0.07360196299999999
11.36171 0.065247237
11.36271 0.056870579
11.36371 0.048474324
11.36471 0.040061532999999996
11.36571 0.031634999
11.36671 0.023196415999999997
11.36771 0.014746073000000002
11.36871 0.0062831867
11.36971 -0.002193311
11.37071 -0.010683935
11.37171 -0.019188158
11.37271 -0.027704500999999996
11.37371 -0.036231134
11.37471 -0.044766693999999996
11.37571 -0.053310877
11.37671 -0.061864511000000004
11.37771 -0.070429029
11.37871 -0.079005572
11.37971 -0.087594107
11.38071 -0.096192979
11.38171 -0.10479912999999999
11.38271 -0.11340887999999999
11.38371 -0.12201898
11.38471 -0.1306275
11.38571 -0.13923416
11.38671 -0.14784002
11.38771 -0.15644676999999999
11.38871 -0.16505581
11.38971 -0.17366768
11.39071 -0.18228195
11.39171 -0.19089758
11.39271 -0.19951358000000002
11.39371 -0.20812945000000002
11.39471 -0.21674532999999999
11.39571 -0.22536157999999998
11.39671 -0.23397807999999998
11.39771 -0.24259374
11.39871 -0.25120613
11.39971 -0.25981187
11.40071 -0.26840739999999996
11.40171 -0.27699
11.40271 -0.2855585
11.40371 -0.29411355
11.40471 -0.30265732
11.40571 -0.31119250000000004
11.40671 -0.31972139
11.40771 -0.32824515000000004
11.40871 -0.33676354000000003
11.40971 -0.34527513
11.41071 -0.35377787
11.41171 -0.36226974
11.41271 -0.37074896999999996
11.41371 -0.37921411000000005
11.41471 -0.38766372
11.41571 -0.39609601
11.41671 -0.40450874000000003
11.41771 -0.41289943999999995
11.41871 -0.42126607
11.41971 -0.42960760000000003
11.42071 -0.43792450000000005
11.42171 -0.44621872
11.42271 -0.45449333
11.42371 -0.46275151000000003
11.42471 -0.47099553
11.42571 -0.47922609000000005
11.42671 -0.48744208
11.42771 -0.49564070000000005
11.42871 -0.50381836
11.42971 -0.51197135
11.43071 -0.52009658
11.43171 -0.52819191
11.43271 -0.5362561
11.43371 -0.54428848
11.43471 -0.55228886
11.43571 -0.5602573
11.43671 -0.56819404
11.43771 -0.5760997999999999
11.43871 -0.5839759499999999
11.43971 -0.59182439
11.44071 -0.59964708
11.44171 -0.6074456
11.44271 -0.61522024
11.44371 -0.62296963
11.44471 -0.63069076
11.44571 -0.63837925
11.44671 -0.6460303
11.44771 -0.65363958
11.44871 -0.6612042
11.44971 -0.66872314
11.45071 -0.67619714
11.45171 -0.68362835
11.45271 -0.69101946
11.45371 -0.69837323
11.45471 -0.70569166
11.45571 -0.71297595
11.45671 -0.72022658
11.45771 -0.7274433
11.45871 -0.73462548
11.45971 -0.7417717899999999
11.46071 -0.7488802999999999
11.46171 -0.7559481499999999
11.46271 -0.76297177
11.46371 -0.7699471400000001
11.46471 -0.7768704599999999
11.46571 -0.78373896
11.46671 -0.79055177
11.46771 -0.7973101
11.46871 -0.8040172999999999
11.46971 -0.8106776499999999
11.47071 -0.8172957200000001
11.47171 -0.82387468
11.47271 -0.83041582
11.47371 -0.83691832
11.47471 -0.84337927
11.47571 -0.84979488
11.47671 -0.8561611199999999
11.47771 -0.8624744599999999
11.47871 -0.86873211
11.47971 -0.8749322
11.48071 -0.8810732499999999
11.48171 -0.88715414
11.48271 -0.8931743000000001
11.48371 -0.89913392
11.48471 -0.9050345
11.48571 -0.91087911
11.48671 -0.9166718500000001
11.48771 -0.92241727
11.48871 -0.92811901
11.48971 -0.93377847
11.49071 -0.9393941600000001
11.49171 -0.9449617
11.49271 -0.95047476
11.49371 -0.9559266300000001
11.49471 -0.96131163
11.49571 -0.9666265
11.49671 -0.9718705
11.49771 -0.9770452000000001
11.49871 -0.98215314
11.49971 -0.98719727
11.50071 -0.9921798500000001
11.50171 -0.9971027299999999
11.50271 -1.0019673999999998
11.50371 -1.0067756
11.50471 -1.0115295
11.50571 -1.0162308
11.50671 -1.0208803
11.50771 -1.0254769000000001
11.50871 -1.0300164
11.50971 -1.0344927
11.51071 -1.0388985
11.51171 -1.0432273
11.51271 -1.0474754
11.51371 -1.0516425
11.51471 -1.0557324
11.51571 -1.0597511
11.51671 -1.0637053
11.51771 -1.0676003
11.51871 -1.0714388
11.51971 -1.0752211
11.52071 -1.0789453
11.52171 -1.082609
11.52271 -1.0862103
11.52371 -1.0897474
11.52471 -1.093219
11.52571 -1.0966227
11.52671 -1.0999548
11.52771 -1.1032103999999998
11.52871 -1.1063842000000002
11.52971 -1.1094728999999999
11.53071 -1.1124764
11.53171 -1.1153984000000001
11.53271 -1.1182462
11.53371 -1.1210286
11.53471 -1.1237534
11.53571 -1.1264248
11.53671 -1.1290426
11.53771 -1.1316027
11.53871 -1.1340981
11.53971 -1.1365221
11.54071 -1.1388694
11.54171 -1.1411374
11.54271 -1.1433257000000001
11.54371 -1.1454345
11.54471 -1.1474639
11.54571 -1.1494132000000001
11.54671 -1.151281
11.54771 -1.1530675000000001
11.54871 -1.1547747000000002
11.54971 -1.1564079
11.55071 -1.1579743999999998
11.55171 -1.1594816000000001
11.55271 -1.1609346
11.55371 -1.1623334
11.55471 -1.1636733
11.55571 -1.1649452
11.55671 -1.1661387
11.55771 -1.1672451000000001
11.55871 -1.1682597
11.55971 -1.1691826
11.56071 -1.170018
11.56171 -1.1707718
11.56271 -1.1714495
11.56371 -1.1720544
11.56471 -1.1725879
11.56571 -1.1730506
11.56671 -1.1734437
11.56771 -1.1737701
11.56871 -1.1740335
11.56971 -1.1742378
11.57071 -1.1743837
11.57171 -1.1744682
11.57271 -1.1744836
11.57371 -1.1744197
11.57471 -1.1742663
11.57571 -1.1740169999999999
11.57671 -1.1736712
11.57771 -1.1732342
11.57871 -1.1727153000000001
11.57971 -1.1721252
11.58071 -1.171472
11.58171 -1.1707597
11.58271 -1.169988
11.58371 -1.1691537
11.58471 -1.168253
11.58571 -1.1672836
11.58671 -1.166245
11.58771 -1.1651376
11.58871 -1.1639610999999999
11.58971 -1.1627125
11.59071 -1.1613860999999999
11.59171 -1.1599749
11.59271 -1.1584733999999999
11.59371 -1.1568800000000001
11.59471 -1.155199
11.59571 -1.1534401
11.59671 -1.1516158
11.59771 -1.1497372000000001
11.59871 -1.1478111
11.59971 -1.1458380000000001
11.60071 -1.1438122
11.60171 -1.1417246
11.60271 -1.1395661
11.60371 -1.1373302
11.60471 -1.1350145
11.60571 -1.1326197
11.60671 -1.130148
11.60771 -1.1276007
11.60871 -1.1249769
11.60971 -1.1222744999999998
11.61071 -1.1194925
11.61171 -1.1166323
11.61271 -1.1137
11.61371 -1.1107051
11.61471 -1.1076579
11.61571 -1.1045665
11.61671 -1.1014332
11.61771 -1.0982532
11.61871 -1.0950163000000002
11.61971 -1.0917100000000002
11.62071 -1.0883235999999998
11.62171 -1.0848516000000001
11.62271 -1.0812947
11.62371 -1.0776587
11.62471 -1.0739517
11.62571 -1.0701809
11.62671 -1.0663502999999999
11.62771 -1.0624607
11.62871 -1.0585117
11.62971 -1.0545035
11.63071 -1.0504386
11.63171 -1.0463221
11.63271 -1.0421592
11.63371 -1.037953
11.63471 -1.0337015999999999
11.63571 -1.0293975
11.63671 -1.0250298999999998
11.63771 -1.0205871
11.63871 -1.0160617
11.63971 -1.0114524
11.64071 -1.0067655
11.64171 -1.0020123
11.64271 -0.99720545
11.64371 -0.99235475
11.64471 -0.98746484
11.64571 -0.9825348899999999
11.64671 -0.9775606900000001
11.64771 -0.97253742
11.64871 -0.96746217
11.64971 -0.96233506
11.65071 -0.95715793
11.65171 -0.9519320899999999
11.65271 -0.94665606
11.65371 -0.94132507
11.65471 -0.93593216
11.65571 -0.93047079
11.65671 -0.92493873
11.65771 -0.91933971
11.65871 -0.9136834200000001
11.65971 -0.90798298
11.66071 -0.9022507799999999
11.66171 -0.89649446
11.66271 -0.89071458
11.66371 -0.8849052700000001
11.66471 -0.87905666
11.66571 -0.8731587799999999
11.66671 -0.86720521
11.66771 -0.8611943599999999
11.66871 -0.8551286499999999
11.66971 -0.8490123800000001
11.67071 -0.8428487
11.67171 -0.8366382699999999
11.67271 -0.8303795900000001
11.67371 -0.82407109
11.67471 -0.81771342
11.67571 -0.81131151
11.67671 -0.8048743
11.67771 -0.7984121300000001
11.67871 -0.7919334800000001
11.67971 -0.78544132
11.68071 -0.77893175
11.68171 -0.7723949800000001
11.68271 -0.76581868
11.68371 -0.75919228
11.68471 -0.7525105
11.68571 -0.74577476
11.68671 -0.7389918900000001
11.68771 -0.73217116
11.68871 -0.72532063
11.68971 -0.71844496
11.69071 -0.71154493
11.69171 -0.70461901
11.69271 -0.6976660299999999
11.69371 -0.69068712
11.69471 -0.68368609
11.69571 -0.6766680199999999
11.69671 -0.66963644
11.69771 -0.66259084
11.69871 -0.65552555
11.69971 -0.6484310600000001
11.70071 -0.64129732
11.70171 -0.63411738
11.70271 -0.62689059
11.70371 -0.61962311
11.70471 -0.61232611
11.70571 -0.6050121
11.70671 -0.59769107
11.70771 -0.59036771
11.70871 -0.58304118
11.70971 -0.57570674
11.71071 -0.5683590199999999
11.71171 -0.5609946299999999
11.71271 -0.55361344
11.71371 -0.54621766
11.71471 -0.53880992
11.71571 -0.53139073
11.71671 -0.52395733
11.71771 -0.51650447
11.71871 -0.50902683
11.71971 -0.501522
11.72071 -0.49399268
11.72171 -0.48644678
11.72271 -0.47889543
11.72371 -0.47134934
11.72471 -0.46381536
11.72571 -0.45629409
11.72671 -0.44878022999999995
11.72771 -0.44126497
11.72871 -0.43373951000000005
11.72971 -0.42619831
11.73071 -0.41864062999999996
11.73171 -0.41106995
11.73271 -0.40349164
11.73371 -0.39591035
11.73471 -0.38832813
11.73571 -0.38074443999999996
11.73671 -0.37315758
11.73771 -0.36556713999999996
11.73871 -0.35797572
11.73971 -0.35038926
11.74071 -0.34281537
11.74171 -0.33526057
11.74271 -0.32772748
11.74371 -0.32021338
11.74471 -0.31271095
11.74571 -0.3052108
11.74671 -0.29770506
11.74771 -0.29019027
11.74871 -0.28266856
11.74971 -0.27514673
11.75071 -0.26763351999999996
11.75171 -0.26013651
11.75271 -0.25265984999999996
11.75371 -0.24520378
11.75471 -0.23776578999999998
11.75571 -0.23034301000000001
11.75671 -0.22293422000000002
11.75771 -0.21554076
11.75871 -0.20816568000000002
11.75971 -0.20081191
11.76071 -0.19348010999999998
11.76171 -0.18616766
11.76271 -0.17886922
11.76371 -0.17157892
11.76471 -0.16429306999999999
11.76571 -0.15701236999999998
11.76671 -0.14974248
11.76771 -0.14249257999999998
11.76871 -0.13527256
11.76971 -0.12808988
11.77071 -0.12094748
11.77171 -0.11384336999999999
11.77271 -0.10677222
11.77371 -0.09972790699999999
11.77471 -0.092706032
11.77571 -0.085705303
11.77671 -0.078727311
11.77771 -0.07177501700000001
11.77871 -0.06485082
11.77971 -0.05795526100000001
11.78071 -0.05108703
11.78171 -0.04424424
11.78271 -0.037426304
11.78371 -0.030635446
11.78471 -0.023876963
11.78571 -0.017157931999999997
11.78671 -0.010484869
11.78771 -0.0038612958
11.78871 0.0027136981
11.78971 0.0092452443
11.79071 0.015740846
11.79171 0.022207646
11.79271 0.028649897999999997
11.79371 0.035067622
11.79471 0.04145689
11.79571 0.047811508
11.79671 0.054125243
11.79771 0.06039364999999999
11.79871 0.066614704
11.79971 0.072788249
11.80071 0.078914606
11.80171 0.084993261
11.80271 0.091022352
11.80371 0.096999278
11.80471 0.10292210999999998
11.80571 0.1087911
11.80671 0.11460941999999999
11.80771 0.1203827
11.80871 0.1261173
11.80971 0.13181800999999999
11.81071 0.13748606000000002
11.81171 0.14311839
11.81271 0.14870826
11.81371 0.1542473
11.81471 0.15972789
11.81571 0.16514515
11.81671 0.1704977
11.81771 0.17578724
11.81871 0.18101704
11.81971 0.18619034
11.82071 0.19130925999999998
11.82171 0.1963746
11.82271 0.20138653999999998
11.82371 0.20634548
11.82471 0.21125278000000003
11.82571 0.21611054000000002
11.82671 0.22092053999999997
11.82771 0.22568302
11.82871 0.23039554
11.82971 0.23505276
11.83071 0.23964751
11.83171 0.24417256999999998
11.83271 0.24862271000000002
11.83371 0.25299625
11.83471 0.25729537
11.83571 0.26152532
11.83671 0.26569254999999997
11.83771 0.26980285
11.83871 0.27385987
11.83971 0.27786465
11.84071 0.28181598
11.84171 0.2857114
11.84271 0.28954826
11.84371 0.29332419
11.84471 0.29703709
11.84571 0.30068457
11.84671 0.30426357
11.84771 0.30777031
11.84871 0.31120088
11.84971 0.31455243
11.85071 0.31782424000000004
11.85171 0.32101844
11.85271 0.32413984
11.85371 0.32719474
11.85471 0.33018930999999996
11.85571 0.33312775
11.85671 0.33601117
11.85771 0.33883739
11.85871 0.3416016
11.85971 0.34429778
11.86071 0.34692019999999996
11.86171 0.34946445
11.86271 0.35192792
11.86371 0.35430964
11.86471 0.35660979000000004
11.86571 0.35882923
11.86671 0.36096931
11.86771 0.36303196
11.86871 0.36501992
11.86971 0.36693683000000005
11.87071 0.36878684
11.87171 0.37057381
11.87271 0.37230023
11.87371 0.37396619999999997
11.87471 0.37556905
11.87571 0.37710359
11.87671 0.37856314
11.87771 0.37994096
11.87871 0.3812318
11.87971 0.3824329
11.88071 0.38354439
11.88171 0.38456887
11.88271 0.38551050000000003
11.88371 0.38637393
11.88471 0.38716337
11.88571 0.38788207
11.88671 0.38853216
11.88771 0.38911471999999997
11.88871 0.38962993
11.88971 0.39007703
11.89071 0.39045429
11.89171 0.39075878
11.89271 0.39098659
11.89371 0.39113313
11.89471 0.39119393999999996
11.89571 0.39116563
11.89671 0.3910468
11.89771 0.39083851
11.89871 0.39054428
11.89971 0.3901693
11.90071 0.38971931
11.90171 0.38919926
11.90271 0.3886123
11.90371 0.38795921
11.90471 0.38723855
11.90571 0.38644718
11.90671 0.38558109999999995
11.90771 0.38463632
11.90871 0.38360946
11.90971 0.382498
11.91071 0.38130030000000004
11.91171 0.38001554
11.91271 0.37864374
11.91371 0.37718588000000003
11.91471 0.37564390999999997
11.91571 0.37402092
11.91671 0.37232083
11.91771 0.37054787
11.91871 0.36870569000000003
11.91971 0.36679646
11.92071 0.36482017
11.92171 0.36277452
11.92271 0.36065534
11.92371 0.35845754
11.92471 0.35617638
11.92571 0.35380849
11.92671 0.35135264
11.92771 0.34880969
11.92871 0.3461821
11.92971 0.34347321
11.93071 0.34068627
11.93171 0.33782409
11.93271 0.33488867
11.93371 0.33188143
11.93471 0.32880337
11.93571 0.32565512
11.93671 0.32243687
11.93771 0.31914788
11.93871 0.31578636
11.93971 0.31234939
11.94071 0.30883332
11.94171 0.30523464
11.94271 0.30155103
11.94371 0.29778208
11.94471 0.29392974
11.94571 0.28999785
11.94671 0.28599123000000004
11.94771 0.28191439
11.94871 0.27777050000000003
11.94971 0.27356071000000004
11.95071 0.26928430999999997
11.95171 0.26493929
11.95271 0.26052330999999995
11.95371 0.25603435999999996
11.95471 0.25147123000000005
11.95571 0.24683329
11.95671 0.24212018999999999
11.95771 0.23733152000000002
11.95871 0.23246664
11.95971 0.22752506
11.96071 0.22250703000000002
11.96171 0.21741401999999999
11.96271 0.21224885999999998
11.96371 0.20701531
11.96471 0.20171718000000002
11.96571 0.19635712
11.96671 0.19093580000000002
11.96771 0.18545167999999998
11.96871 0.17990152
11.96971 0.17428146
11.97071 0.1685883
11.97171 0.16282054999999998
11.97271 0.15697869
11.97371 0.15106484
11.97471 0.14508184999999998
11.97571 0.13903235
11.97671 0.13291813
11.97771 0.12674006999999998
11.97871 0.12049859999999998
11.97971 0.11419425999999999
11.98071 0.10782812
11.98171 0.10140176000000001
11.98271 0.094916689
11.98371 0.088373583
11.98471 0.081771699
11.98571 0.07510881999999999
11.98671 0.068381883
11.98771 0.061588065
11.98871 0.054725993
11.98971 0.047796451999999996
11.99071 0.040802386
11.99171 0.033748074
11.99271 0.026637836999999998
11.99371 0.019474773
11.99471 0.012260019
11.99571 0.0049927988999999996
11.99671 -0.0023288389
11.99771 -0.009706946
11.99871 -0.017142772
11.99971 -0.024636401000000002
12.00071 -0.032187022999999995
12.00171 -0.039793635
12.00271 -0.047455722
12.00371 -0.055173552
12.00471 -0.06294786000000001
12.00571 -0.070779084
12.00671 -0.078666507
12.00771 -0.086607796
12.00871 -0.09459922999999999
12.00971 -0.10263664
12.01071 -0.11071669
12.01171 -0.11883797
12.01271 -0.12700149
12.01371 -0.13521019
12.01471 -0.14346781
12.01571 -0.15177747
12.01671 -0.16014051
12.01771 -0.16855614
12.01871 -0.17702186
12.01971 -0.18553449
12.02071 -0.19409128
12.02171 -0.20269062
12.02271 -0.21133203999999997
12.02371 -0.2200156
12.02471 -0.22874114
12.02571 -0.23750763
12.02671 -0.24631324
12.02771 -0.25515593999999997
12.02871 -0.26403449
12.02971 -0.2729492
12.03071 -0.28190208
12.03171 -0.29089621000000004
12.03271 -0.29993451
12.03371 -0.30901837
12.03471 -0.31814675000000003
12.03571 -0.32731618
12.03671 -0.33652158
12.03771 -0.34575784
12.03871 -0.35502114
12.03971 -0.36430988
12.04071 -0.37362464
12.04171 -0.38296734
12.04271 -0.39234008
12.04371 -0.40174425
12.04471 -0.41117994
12.04571 -0.42064651
12.04671 -0.43014320999999994
12.04771 -0.43966994
12.04871 -0.44922754
12.04971 -0.45881732000000003
12.05071 -0.46843998
12.05171 -0.47809472
12.05271 -0.48777871
12.05371 -0.49748728000000003
12.05471 -0.50721522
12.05571 -0.5169581599999999
12.05671 -0.52671395
12.05771 -0.5364833400000001
12.05871 -0.5462694899999999
12.05971 -0.5560766
12.06071 -0.56590838
12.06171 -0.57576685
12.06271 -0.58565168
12.06371 -0.59556072
12.06471 -0.60549104
12.06571 -0.61543989
12.06671 -0.6254056
12.06771 -0.63538719
12.06871 -0.64538396
12.06971 -0.65539456
12.07071 -0.66541648
12.07171 -0.67544631
12.07271 -0.6854808
12.07371 -0.6955179899999999
12.07471 -0.70555834
12.07571 -0.7156047
12.07671 -0.72566168
12.07771 -0.73573394
12.07871 -0.74582445
12.07971 -0.75593349
12.08071 -0.7660583599999999
12.08171 -0.77619422
12.08271 -0.78633567
12.08371 -0.79647833
12.08471 -0.8066197900000001
12.08571 -0.81675956
12.08671 -0.82689831
12.08771 -0.83703687
12.08871 -0.84717525
12.08971 -0.8573125100000001
12.09071 -0.8674476299999999
12.09171 -0.87758023
12.09271 -0.88771125
12.09371 -0.8978431099999999
12.09471 -0.90797897
12.09571 -0.91812126
12.09671 -0.92826998
12.09771 -0.93842242
12.09871 -0.9485731799999999
12.09971 -0.9587155700000001
12.10071 -0.96884342
12.10171 -0.97895321
12.10271 -0.98904436
12.10371 -0.99911932
12.10471 -1.009182
12.10571 -1.0192361
12.10671 -1.0292841000000001
12.10771 -1.0393267
12.10871 -1.0493627
12.10971 -1.0593909000000001
12.11071 -1.0694104
12.11171 -1.0794213000000001
12.11271 -1.089424
12.11371 -1.0994183
12.11471 -1.1094022000000001
12.11571 -1.1193714000000001
12.11671 -1.1293203
12.11771 -1.1392427999999999
12.11871 -1.1491347
12.11971 -1.1589950999999998
12.12071 -1.1688265
12.12171 -1.1786342
12.12271 -1.1884241
12.12371 -1.1982012
12.12471 -1.2079671
12.12571 -1.2177208
12.12671 -1.2274587
12.12771 -1.237176
12.12871 -1.2468691
12.12971 -1.2565355999999999
12.13071 -1.2661745
12.13171 -1.2757855
12.13271 -1.2853672999999999
12.13371 -1.2949176999999998
12.13471 -1.3044336
12.13571 -1.3139119
12.13671 -1.3233518
12.13771 -1.3327548999999999
12.13871 -1.3421258999999999
12.13971 -1.3514709
12.14071 -1.3607955999999999
12.14171 -1.3701029
12.14271 -1.3793918
12.14371 -1.3886574
12.14471 -1.3978923
12.14571 -1.4070891
12.14671 -1.416242
12.14771 -1.4253486
12.14871 -1.434409
12.14971 -1.443425
12.15071 -1.4523987
12.15171 -1.4613308
12.15271 -1.4702211
12.15371 -1.4790689
12.15471 -1.4878742
12.15571 -1.4966392
12.15671 -1.5053675
12.15771 -1.5140635
12.15871 -1.5227304000000002
12.15971 -1.531368
12.16071 -1.5399725
12.16171 -1.5485363
12.16271 -1.5570507
12.16371 -1.5655082
12.16471 -1.5739045999999999
12.16571 -1.5822402999999998
12.16671 -1.5905192
12.16771 -1.5987472999999999
12.16871 -1.6069297
12.16971 -1.6150698
12.17071 -1.6231678
12.17171 -1.6312225
12.17271 -1.6392319
12.17371 -1.647195
12.17471 -1.6551128
12.17571 -1.662986
12.17671 -1.6708151
12.17771 -1.6785979
12.17871 -1.6863296
12.17971 -1.6940027
12.18071 -1.7016099999999998
12.18171 -1.7091464
12.18271 -1.7166112
12.18371 -1.7240083
12.18471 -1.7313452
12.18571 -1.7386302
12.18671 -1.7458694000000001
12.18771 -1.7530655
12.18871 -1.7602166
12.18971 -1.767318
12.19071 -1.774364
12.19171 -1.7813504
12.19271 -1.7882753
12.19371 -1.7951386
12.19471 -1.8019408000000001
12.19571 -1.8086812
12.19671 -1.8153571
12.19771 -1.8219644
12.19871 -1.828499
12.19971 -1.8349592000000001
12.20071 -1.8413468999999998
12.20171 -1.8476679999999999
12.20271 -1.8539305999999998
12.20371 -1.8601421
12.20471 -1.8663069
12.20571 -1.8724241999999998
12.20671 -1.8784884000000002
12.20771 -1.884491
12.20871 -1.8904231
12.20971 -1.8962790999999999
12.21071 -1.902057
12.21171 -1.9077582
12.21271 -1.9133862000000001
12.21371 -1.9189437999999999
12.21471 -1.9244317
12.21571 -1.9298487999999998
12.21671 -1.9351933000000001
12.21771 -1.9404642
12.21871 -1.9456632000000003
12.21971 -1.9507948000000002
12.22071 -1.9558651
12.22171 -1.960879
12.22271 -1.9658376000000002
12.22371 -1.9707372
12.22471 -1.9755702
12.22571 -1.9803267
12.22671 -1.9849982
12.22771 -1.9895805
12.22871 -1.9940747
12.22971 -1.9984858
12.23071 -2.0028211000000002
12.23171 -2.0070869
12.23271 -2.0112863
12.23371 -2.0154186000000003
12.23471 -2.0194808
12.23571 -2.02347
12.23671 -2.0273851
12.23771 -2.0312274
12.23871 -2.0349996
12.23971 -2.0387042
12.24071 -2.0423409
12.24171 -2.0459054
12.24271 -2.0493905999999997
12.24371 -2.0527883
12.24471 -2.0560926
12.24571 -2.0593022999999997
12.24671 -2.0624215
12.24771 -2.0654583
12.24871 -2.068422
12.24971 -2.0713197
12.25071 -2.0741538999999998
12.25171 -2.0769222
12.25271 -2.0796187
12.25371 -2.0822374
12.25471 -2.0847742
12.25571 -2.0872278
12.25671 -2.0896003
12.25771 -2.0918941
12.25871 -2.0941107
12.25971 -2.0962482000000002
12.26071 -2.0983024
12.26171 -2.1002678
12.26271 -2.1021411
12.26371 -2.1039229
12.26471 -2.1056181
12.26571 -2.1072347000000002
12.26671 -2.1087807
12.26771 -2.1102611000000002
12.26871 -2.1116758
12.26971 -2.1130193
12.27071 -2.1142835
12.27171 -2.1154601
12.27271 -2.1165438
12.27371 -2.1175338
12.27471 -2.1184335
12.27571 -2.1192482
12.27671 -2.1199824
12.27771 -2.1206375
12.27871 -2.121212
12.27971 -2.1217021999999996
12.28071 -2.1221057
12.28171 -2.1224223
12.28271 -2.1226559
12.28371 -2.1228123
12.28471 -2.1228976999999998
12.28571 -2.122915
12.28671 -2.1228628
12.28771 -2.1227348999999998
12.28871 -2.1225226999999998
12.28971 -2.1222182999999997
12.29071 -2.1218177000000003
12.29171 -2.1213215
12.29271 -2.1207351
12.29371 -2.1200657
12.29471 -2.1193191000000002
12.29571 -2.1184983
12.29671 -2.1176012
12.29771 -2.1166237
12.29871 -2.1155611000000003
12.29971 -2.1144109
12.30071 -2.1131743000000003
12.30171 -2.1118551
12.30271 -2.1104585
12.30371 -2.1089872
12.30471 -2.1074409
12.30571 -2.105815
12.30671 -2.104103
12.30771 -2.1022992
12.30871 -2.1004012
12.30971 -2.0984115
12.31071 -2.0963367
12.31171 -2.0941846
12.31271 -2.0919613999999997
12.31371 -2.0896689999999998
12.31471 -2.0873049
12.31571 -2.0848634
12.31671 -2.0823378
12.31771 -2.0797241
12.31871 -2.0770224
12.31971 -2.0742362
12.32071 -2.0713711
12.32171 -2.0684313
12.32271 -2.0654181
12.32371 -2.0623291
12.32471 -2.0591592
12.32571 -2.0559033
12.32671 -2.052559
12.32771 -2.0491274
12.32871 -2.0456139
12.32971 -2.0420246
12.33071 -2.0383647000000003
12.33171 -2.0346351
12.33271 -2.0308327
12.33371 -2.0269515
12.33471 -2.0229852
12.33571 -2.01893
12.33671 -2.0147868
12.33771 -2.0105604
12.33871 -2.0062583
12.33971 -2.0018866
12.34071 -1.9974486999999999
12.34171 -1.9929427999999998
12.34271 -1.9883642
12.34371 -1.9837069999999999
12.34471 -1.9789672
12.34571 -1.9741442000000002
12.34671 -1.9692412
12.34771 -1.9642632
12.34871 -1.9592147
12.34971 -1.9540971
12.35071 -1.9489082000000002
12.35171 -1.9436428
12.35271 -1.9382956999999998
12.35371 -1.9328641
12.35471 -1.9273491999999999
12.35571 -1.9217562000000001
12.35671 -1.9160926000000003
12.35771 -1.9103645999999999
12.35871 -1.9045748000000002
12.35971 -1.8987212
12.36071 -1.8927981999999999
12.36171 -1.8867987999999998
12.36271 -1.880718
12.36371 -1.8745545
12.36471 -1.8683115
12.36571 -1.8619947000000001
12.36671 -1.8556103000000002
12.36771 -1.8491618
12.36871 -1.8426497
12.36971 -1.8360708
12.37071 -1.8294213
12.37171 -1.8226985
12.37271 -1.8159028000000002
12.37371 -1.809038
12.37471 -1.8021097
12.37571 -1.7951226
12.37671 -1.7880777
12.37771 -1.7809723
12.37871 -1.7738000999999999
12.37971 -1.7665541
12.38071 -1.759229
12.38171 -1.7518243
12.38271 -1.7443437
12.38371 -1.7367948000000002
12.38471 -1.7291853
12.38571 -1.7215208999999998
12.38671 -1.7138032
12.38771 -1.7060296999999998
12.38871 -1.6981956
12.38971 -1.690297
12.39071 -1.6823322000000003
12.39171 -1.6743025000000002
12.39271 -1.6662117
12.39371 -1.6580636
12.39471 -1.6498595
12.39571 -1.6415978000000002
12.39671 -1.6332738
12.39771 -1.6248822
12.39871 -1.61642
12.39971 -1.607888
12.40071 -1.5992913000000002
12.40171 -1.5906384
12.40271 -1.5819374000000002
12.40371 -1.5731938
12.40471 -1.5644083
12.40571 -1.5555769000000002
12.40671 -1.5466931
12.40771 -1.5377501
12.40871 -1.5287438
12.40971 -1.5196741
12.41071 -1.5105437
12.41171 -1.5013572
12.41271 -1.4921177
12.41371 -1.4828262
12.41471 -1.4734809999999998
12.41571 -1.4640796
12.41671 -1.4546204
12.41771 -1.4451052
12.41871 -1.4355388
12.41971 -1.4259284
12.42071 -1.4162806
12.42171 -1.4065988999999999
12.42271 -1.3968823
12.42371 -1.3871249
12.42471 -1.3773186
12.42571 -1.3674557
12.42671 -1.3575317999999998
12.42771 -1.3475472
12.42871 -1.3375063
12.42971 -1.3274158
12.43071 -1.317282
12.43171 -1.3071086
12.43271 -1.2968964
12.43371 -1.2866439
12.43471 -1.2763497000000001
12.43571 -1.2660139000000001
12.43671 -1.2556389
12.43771 -1.2452288
12.43871 -1.2347873
12.43971 -1.224316
12.44071 -1.2138124000000001
12.44171 -1.2032705
12.44271 -1.192683
12.44371 -1.1820435
12.44471 -1.1713495
12.44571 -1.1606037
12.44671 -1.1498127
12.44771 -1.1389856
12.44871 -1.1281305
12.44971 -1.1172522
12.45071 -1.1063515
12.45171 -1.095426
12.45271 -1.0844717
12.45371 -1.0734854
12.45471 -1.0624662
12.45571 -1.0514150999999998
12.45671 -1.0403339
12.45771 -1.0292233
12.45871 -1.0180818
12.45971 -1.0069057
12.46071 -0.99569056
12.46171 -0.98443329
12.46271 -0.97313421
12.46371 -0.9617980599999999
12.46471 -0.9504328500000001
12.46571 -0.9390478000000001
12.46671 -0.9276504600000001
12.46771 -0.91624437
12.46871 -0.9048283100000001
12.46971 -0.89339726
12.47071 -0.8819445
12.47171 -0.8704643700000001
12.47271 -0.8589536
12.47371 -0.84741218
12.47471 -0.83584208
12.47571 -0.8242459000000001
12.47671 -0.81262495
12.47771 -0.80097914
12.47871 -0.78930752
12.47971 -0.7776098300000001
12.48071 -0.76588779
12.48171 -0.75414591
12.48271 -0.7423908
12.48371 -0.73062931
12.48471 -0.71886606
12.48571 -0.70710187
12.48671 -0.69533312
12.48771 -0.6835531
12.48871 -0.6717541300000001
12.48971 -0.65993033
12.49071 -0.6480793
12.49171 -0.63620261
12.49271 -0.62430487
12.49371 -0.61239172
12.49471 -0.6004679500000001
12.49571 -0.5885364
12.49671 -0.5765979600000001
12.49771 -0.56465268
12.49871 -0.55270093
12.49971 -0.54074433
12.50071 -0.52878554
12.50171 -0.51682726
12.50271 -0.50487067
12.50371 -0.49291416
12.50471 -0.48095328000000004
12.50571 -0.46898182
12.50671 -0.45699379
12.50771 -0.44498569
12.50871 -0.43295794000000004
12.50971 -0.42091501
12.51071 -0.40886416
12.51171 -0.39681336
12.51271 -0.38476901
12.51371 -0.37273457000000004
12.51471 -0.36071041
12.51571 -0.34869455
12.51671 -0.33668429
12.51771 -0.32467744000000004
12.51871 -0.31267295
12.51971 -0.3006706
12.52071 -0.28867011
12.52171 -0.27667030000000004
12.52271 -0.26466874
12.52371 -0.25266251
12.52471 -0.24064935
12.52571 -0.22862923999999998
12.52671 -0.21660518999999998
12.52771 -0.20458316
12.52871 -0.19257076
12.52971 -0.18057517
12.53071 -0.16860127
12.53171 -0.15665036999999998
12.53271 -0.14472011
12.53371 -0.13280563
12.53471 -0.12090128
12.53571 -0.10900238
12.53671 -0.097106304
12.53771 -0.085212669
12.53871 -0.07332266
12.53971 -0.061438035
12.54071 -0.049560377
12.54171 -0.037690878
12.54271 -0.025830786999999997
12.54371 -0.013982139000000001
12.54471 -0.0021482954000000003
12.54571 0.0096662079
12.54671 0.021456479
12.54771 0.033218663999999995
12.54871 0.044951296999999994
12.54971 0.05665606
12.55071 0.068337563
12.55171 0.080002093
12.55271 0.091655838
12.55371 0.1033031
12.55471 0.11494518
12.55571 0.12658022
12.55671 0.13820401
12.55771 0.14981136
12.55871 0.16139741
12.55971 0.17295857
12.56071 0.18449263999999999
12.56171 0.19599844
12.56271 0.20747517999999998
12.56371 0.21892204
12.56471 0.23033826
12.56571 0.24172361
12.56671 0.25307909
12.56771 0.26440729999999996
12.56871 0.27571227000000004
12.56971 0.28699851
12.57071 0.29826965
12.57171 0.30952718
12.57271 0.32076957
12.57371 0.3319924
12.57471 0.34318937
12.57571 0.35435384999999997
12.57671 0.36548057
12.57771 0.37656666
12.57871 0.38761208
12.57971 0.39861896
12.58071 0.40959064
12.58171 0.42053042
12.58271 0.43144096000000004
12.58371 0.44232393000000003
12.58471 0.45318034999999995
12.58571 0.46401103
12.58671 0.47481692999999997
12.58771 0.48559885
12.58871 0.49635698000000006
12.58971 0.5070901
12.59071 0.517795
12.59171 0.52846675
12.59271 0.53909947
12.59371 0.54968777
12.59471 0.5602281100000001
12.59571 0.5707199199999999
12.59671 0.58116568
12.59771 0.59157014
12.59871 0.60193883
12.59971 0.61227647
12.60071 0.62258583
12.60171 0.6328672599999999
12.60271 0.64311908
12.60371 0.65333857
12.60471 0.66352296
12.60571 0.67367009
12.60671 0.68377852
12.60771 0.6938470999999999
12.60871 0.70387428
12.60971 0.71385792
12.61071 0.7237955
12.61171 0.7336849799999999
12.61271 0.7435258
12.61371 0.75331959
12.61471 0.76307035
12.61571 0.77278339
12.61671 0.78246389
12.61771 0.7921152699999999
12.61871 0.80173798
12.61971 0.8113292
12.62071 0.82088374
12.62171 0.8303956100000001
12.62271 0.83985971
12.62371 0.8492727800000001
12.62471 0.8586339700000001
12.62571 0.8679441200000001
12.62671 0.87720472
12.62771 0.88641718
12.62871 0.8955820499999999
12.62971 0.9046994100000001
12.63071 0.9137697499999999
12.63171 0.9227944499999999
12.63271 0.9317764100000001
12.63371 0.94071934
12.63471 0.94962632
12.63571 0.95849875
12.63671 0.9673350500000001
12.63771 0.97613093
12.63871 0.9848802400000001
12.63971 0.9935769299999999
12.64071 1.0022166000000001
12.64171 1.0107982
12.64271 1.0193238
12.64371 1.0277975
12.64471 1.0362242000000002
12.64571 1.0446076
12.64671 1.0529494000000001
12.64771 1.0612493
12.64871 1.0695059999999998
12.64971 1.0777181
12.65071 1.0858854
12.65171 1.0940085
12.65271 1.102088
12.65371 1.1101237
12.65471 1.1181134000000001
12.65571 1.1260528
12.65671 1.1339367
12.65771 1.1417608
12.65871 1.1495228
12.65971 1.1572242
12.66071 1.1648695
12.66171 1.1724651000000001
12.66271 1.1800172
12.66371 1.1875297
12.66471 1.1950034999999999
12.66571 1.2024363
12.66671 1.2098243
12.66771 1.2171636
12.66871 1.2244521
12.66971 1.231689
12.67071 1.2388751
12.67171 1.2460109000000001
12.67271 1.2530958
12.67371 1.2601279
12.67471 1.2671040999999998
12.67571 1.274022
12.67671 1.2808811999999998
12.67771 1.2876839
12.67871 1.2944353
12.67971 1.3011412
12.68071 1.3078064999999999
12.68171 1.3144331
12.68271 1.3210196
12.68371 1.3275613
12.68471 1.3340523
12.68571 1.3404873
12.68671 1.346864
12.68771 1.3531825000000002
12.68871 1.3594452
12.68971 1.3656553
12.69071 1.3718148
12.69171 1.377924
12.69271 1.3839817
12.69371 1.3899864
12.69471 1.3959378
12.69571 1.4018378999999999
12.69671 1.4076903
12.69771 1.4134996
12.69871 1.4192685
12.69971 1.4249976
12.70071 1.4306836
12.70171 1.4363211
12.70271 1.4419039
12.70371 1.4474278
12.70471 1.4528918
12.70571 1.4582981
12.70671 1.4636516
12.70771 1.4689571000000001
12.70871 1.4742182
12.70971 1.4794353
12.71071 1.4846071
12.71171 1.4897307
12.71271 1.4948044
12.71371 1.4998278
12.71471 1.5048027
12.71571 1.5097318
12.71671 1.514617
12.71771 1.5194581
12.71871 1.5242523
12.71971 1.528995
12.72071 1.5336821999999999
12.72171 1.5383114999999998
12.72271 1.5428844000000002
12.72371 1.5474052
12.72471 1.5518804000000002
12.72571 1.5563156999999999
12.72671 1.5607145
12.72771 1.5650761999999998
12.72871 1.5693979
12.72971 1.5736751
12.73071 1.5779039000000001
12.73171 1.5820824
12.73271 1.5862114999999999
12.73371 1.5902935
12.73471 1.5943306000000002
12.73571 1.5983234999999998
12.73671 1.6022705000000002
12.73771 1.6061686
12.73871 1.6100151
12.73971 1.6138093999999998
12.74071 1.6175533
12.74171 1.6212516
12.74271 1.6249099999999999
12.74371 1.628533
12.74471 1.6321223
12.74571 1.6356755
12.74671 1.6391877
12.74771 1.6426532
12.74871 1.6460674000000002
12.74971 1.6494293
12.75071 1.6527407
12.75171 1.6560057
12.75271 1.6592284999999998
12.75371 1.6624119
12.75471 1.6655562
12.75571 1.66866
12.75671 1.6717212
12.75771 1.6747395000000003
12.75871 1.6777162
12.75971 1.6806548000000001
12.76071 1.6835596000000002
12.76171 1.6864328000000002
12.76271 1.6892734999999999
12.76371 1.6920779000000001
12.76471 1.6948402000000002
12.76571 1.6975543999999998
12.76671 1.7002169
12.76771 1.702828
12.76871 1.7053913
12.76971 1.7079128
12.77071 1.7103983
12.77171 1.7128514000000001
12.77271 1.7152728999999998
12.77371 1.7176608
12.77471 1.7200124
12.77571 1.7223259000000002
12.77671 1.7246015
12.77771 1.7268412
12.77871 1.7290475
12.77971 1.7312218000000001
12.78071 1.7333632
12.78171 1.7354683999999998
12.78271 1.7375324
12.78371 1.7395513
12.78471 1.7415242000000002
12.78571 1.7434536999999999
12.78671 1.7453455999999998
12.78771 1.7472072
12.78871 1.7490445000000001
12.78971 1.7508604
12.79071 1.7526539
12.79171 1.7544213999999998
12.79271 1.7561575
12.79371 1.7578585
12.79471 1.7595224
12.79571 1.7611502
12.79671 1.7627437
12.79771 1.7643044
12.79871 1.7658321000000001
12.79971 1.7673248
12.80071 1.7687798000000001
12.80171 1.7701947999999998
12.80271 1.7715710999999998
12.80371 1.7729126000000002
12.80471 1.7742258
12.80571 1.7755175
12.80671 1.7767927
12.80771 1.7780522
12.80871 1.7792931
12.80971 1.7805094000000001
12.81071 1.7816946
12.81171 1.7828443999999999
12.81271 1.7839573000000002
12.81371 1.7850354
12.81471 1.7860824000000002
12.81571 1.7871017999999999
12.81671 1.7880954
12.81771 1.7890627
12.81871 1.7900024
12.81971 1.7909135999999999
12.82071 1.7917972
12.82171 1.7926563999999998
12.82271 1.7934961
12.82371 1.7943206999999999
12.82471 1.7951319000000001
12.82571 1.7959280000000002
12.82671 1.7967035999999998
12.82771 1.7974518
12.82871 1.7981661
12.82971 1.7988431999999999
12.83071 1.7994838
12.83171 1.8000925
12.83271 1.8006754999999999
12.83371 1.8012388000000001
12.83471 1.8017858000000002
12.83571 1.8023172
12.83671 1.8028315
12.83771 1.8033270000000001
12.83871 1.8038030999999999
12.83971 1.8042611
12.84071 1.8047037
12.84171 1.8051327999999998
12.84271 1.8055485999999998
12.84371 1.8059481
12.84471 1.8063257999999998
12.84571 1.8066756
12.84671 1.806993
12.84771 1.8072769
12.84871 1.8075308
12.84971 1.8077614
12.85071 1.8079763
12.85171 1.808182
12.85271 1.8083809
12.85371 1.8085724
12.85471 1.8087525
12.85571 1.8089173
12.85671 1.8090637
12.85771 1.8091913000000002
12.85871 1.809301
12.85971 1.8093947
12.86071 1.8094731
12.86171 1.8095345999999999
12.86271 1.8095759999999999
12.86371 1.8095937
12.86471 1.8095862
12.86571 1.8095553
12.86671 1.8095063000000002
12.86771 1.8094468999999997
12.86871 1.8093841
12.86971 1.8093226
12.87071 1.8092627000000001
12.87171 1.8092002999999999
12.87271 1.8091289
12.87371 1.8090420999999999
12.87471 1.808935
12.87571 1.8088065
12.87671 1.8086578999999998
12.87771 1.8084919000000002
12.87871 1.8083112
12.87971 1.8081164
12.88071 1.8079064999999999
12.88171 1.8076801999999998
12.88271 1.8074370999999998
12.88371 1.8071795000000002
12.88471 1.806912
12.88571 1.8066406
12.88671 1.8063704
12.88771 1.8061031
12.88871 1.8058365
12.88971 1.8055646
12.89071 1.8052797999999999
12.89171 1.8049754
12.89271 1.8046478000000001
12.89371 1.8042978
12.89471 1.8039294000000001
12.89571 1.8035484000000002
12.89671 1.8031601000000002
12.89771 1.8027673000000002
12.89871 1.8023702999999998
12.89971 1.801968
12.90071 1.8015591000000002
12.90171 1.801144
12.90271 1.8007243
12.90371 1.8003033000000002
12.90471 1.7998828000000002
12.90571 1.7994621999999998
12.90671 1.7990379
12.90771 1.7986033
12.90871 1.7981516
12.90971 1.7976777999999998
12.91071 1.7971806
12.91171 1.7966634
12.91271 1.7961326999999998
12.91371 1.7955961
12.91471 1.7950598000000002
12.91571 1.7945267
12.91671 1.7939964
12.91771 1.7934657999999999
12.91871 1.7929313999999998
12.91971 1.7923908
12.92071 1.7918436
12.92171 1.7912909000000001
12.92271 1.7907338
12.92371 1.7901719999999999
12.92471 1.7896032
12.92571 1.7890234
12.92671 1.7884284
12.92771 1.7878163999999999
12.92871 1.7871885
12.92971 1.7865498
12.93071 1.7859074999999998
12.93171 1.785269
12.93271 1.7846392
12.93371 1.7840188
12.93471 1.7834047
12.93571 1.7827908
12.93671 1.7821707
12.93771 1.7815398
12.93871 1.7808963
12.93971 1.7802407999999998
12.94071 1.7795750999999997
12.94171 1.7789008
12.94271 1.7782182
12.94371 1.7775260000000002
12.94471 1.776823
12.94571 1.7761086999999998
12.94671 1.7753853
12.94771 1.7746573
12.94871 1.7739307
12.94971 1.7732108
12.95071 1.7725000000000002
12.95171 1.7717971
12.95271 1.7710964999999999
12.95371 1.7703913000000002
12.95471 1.7696745999999999
12.95571 1.7689416
12.95671 1.7681919000000001
12.95771 1.7674278
12.95871 1.7666537
12.95971 1.765874
12.96071 1.7650915
12.96171 1.7643068000000002
12.96271 1.7635195
12.96371 1.7627286
12.96471 1.7619342999999998
12.96571 1.7611388
12.96671 1.7603444
12.96771 1.7595533
12.96871 1.7587656
12.96971 1.7579780999999999
12.97071 1.7571852999999997
12.97171 1.7563805
12.97271 1.7555580000000002
12.97371 1.7547151
12.97471 1.7538531
12.97571 1.7529769000000002
12.97671 1.7520931
12.97771 1.7512079
12.97871 1.7503252
12.97971 1.7494461
12.98071 1.7485689
12.98171 1.7476913
12.98271 1.7468106
12.98371 1.7459257
12.98471 1.7450368
12.98571 1.7441442
12.98671 1.7432474999999998
12.98771 1.7423445
12.98871 1.7414317
12.98971 1.7405046
12.99071 1.7395603
12.99171 1.7385984
12.99271 1.7376216
12.99371 1.7366357
12.99471 1.7356472
12.99571 1.7346614999999999
12.99671 1.7336813999999998
12.99771 1.7327058999999998
12.99871 1.7317312
12.99971 1.7307518000000002
13.00071 1.7297626
13.00171 1.7287601
13.00271 1.7277432999999998
13.00371 1.7267127
13.00471 1.7256695999999998
13.00571 1.7246148
13.00671 1.7235478
13.00771 1.7224679
13.00871 1.7213743
13.00971 1.7202683
13.01071 1.7191526
13.01171 1.718032
13.01271 1.7169113999999999
13.01371 1.7157947999999998
13.01471 1.7146826
13.01571 1.7135722999999998
13.01671 1.7124584000000003
13.01771 1.7113341
13.01871 1.7101933999999999
13.01971 1.7090326
13.02071 1.7078513
13.02171 1.7066516
13.02271 1.7054369999999999
13.02371 1.7042108
13.02471 1.7029749
13.02571 1.7017299
13.02671 1.7004750999999998
13.02771 1.6992101
13.02871 1.6979353999999998
13.02971 1.6966525
13.03071 1.6953638
13.03171 1.6940707
13.03271 1.6927728
13.03371 1.6914673000000002
13.03471 1.6901495
13.03571 1.6888142
13.03671 1.6874569999999998
13.03771 1.6860764000000001
13.03871 1.6846744
13.03971 1.6832555
13.04071 1.6818255
13.04171 1.6803895999999998
13.04271 1.6789507
13.04371 1.6775087000000002
13.04471 1.6760616
13.04571 1.6746059
13.04671 1.6731387
13.04771 1.6716585
13.04871 1.6701646
13.04971 1.6686573999999998
13.05071 1.6671363000000001
13.05171 1.6655998
13.05271 1.6640451
13.05371 1.6624685000000001
13.05471 1.6608678000000001
13.05571 1.6592424000000001
13.05671 1.6575953
13.05771 1.6559313999999998
13.05871 1.6542563
13.05971 1.6525751000000002
13.06071 1.6508896
13.06171 1.6491985
13.06271 1.6474981
13.06371 1.645783
13.06471 1.6440485
13.06571 1.6422922
13.06671 1.6405143
13.06771 1.6387163
13.06871 1.6369008
13.06971 1.6350694
13.07071 1.6332222
13.07171 1.6313579000000002
13.07271 1.6294753
13.07371 1.6275739
13.07471 1.6256552
13.07571 1.6237222
13.07671 1.6217784999999998
13.07771 1.6198266
13.07871 1.6178668
13.07971 1.6158957000000003
13.08071 1.6139079
13.08171 1.6118971999999998
13.08271 1.6098583
13.08371 1.6077892999999999
13.08471 1.6056913999999998
13.08571 1.6035685000000002
13.08671 1.6014257
13.08771 1.5992673
13.08871 1.5970951
13.08971 1.5949087
13.09071 1.5927065
13.09171 1.5904867999999999
13.09271 1.5882489999999998
13.09371 1.5859943
13.09471 1.5837248000000002
13.09571 1.5814425
13.09671 1.5791474
13.09771 1.5768368000000001
13.09871 1.5745062
13.09971 1.5721504000000002
13.10071 1.5697653999999999
13.10171 1.5673502999999998
13.10271 1.5649077
13.10371 1.5624423
13.10471 1.5599599
13.10571 1.5574649
13.10671 1.5549585
13.10771 1.5524390000000001
13.10871 1.5499024000000001
13.10971 1.5473443
13.11071 1.5447621
13.11171 1.5421554
13.11271 1.5395256
13.11371 1.5368751
13.11471 1.5342057
13.11571 1.5315168000000001
13.11671 1.5288059999999999
13.11771 1.52607
13.11871 1.5233066
13.11971 1.5205155
13.12071 1.5176998000000002
13.12171 1.5148642
13.12271 1.5120141
13.12371 1.5091531
13.12471 1.5062812
13.12571 1.5033952
13.12671 1.5004897
13.12771 1.4975589
13.12871 1.4945991
13.12971 1.4916098
13.13071 1.488593
13.13171 1.4855526000000001
13.13271 1.4824918
13.13371 1.4794121
13.13471 1.4763121000000001
13.13571 1.4731895
13.13671 1.4700415999999998
13.13771 1.4668672
13.13871 1.4636681
13.13971 1.4604478
13.14071 1.4572102999999998
13.14171 1.4539581
13.14271 1.4506909000000001
13.14371 1.4474054
13.14471 1.4440963
13.14571 1.4407586000000001
13.14671 1.4373897
13.14771 1.4339902
13.14871 1.4305639
13.14971 1.4271163999999998
13.15071 1.4236527
13.15171 1.4201751
13.15271 1.4166832
13.15371 1.413174
13.15471 1.4096437
13.15571 1.4060896
13.15671 1.4025114
13.15771 1.3989107
13.15871 1.3952904
13.15971 1.3916526
13.16071 1.3879969
13.16171 1.3843205
13.16271 1.3806188000000001
13.16371 1.3768879
13.16471 1.3731254
13.16571 1.3693328
13.16671 1.3655144
13.16771 1.3616759
13.16871 1.3578226
13.16971 1.3539569
13.17071 1.3500778
13.17171 1.3461818
13.17271 1.3422643
13.17371 1.3383216999999998
13.17471 1.3343531
13.17571 1.3303601999999999
13.17671 1.3263465
13.17771 1.322315
13.17871 1.3182672
13.17971 1.314202
13.18071 1.3101166
13.18171 1.3060076999999999
13.18271 1.3018738
13.18371 1.2977158
13.18471 1.2935373000000001
13.18571 1.2893432
13.18671 1.2851373
13.18771 1.2809210999999998
13.18871 1.2766926
13.18971 1.2724469999999999
13.19071 1.2681791
13.19171 1.2638844
13.19271 1.2595615
13.19371 1.2552124
13.19471 1.2508407
13.19571 1.2464509000000001
13.19671 1.2420458
13.19771 1.2376256
13.19871 1.2331885
13.19971 1.2287318999999999
13.20071 1.224254
13.20171 1.2197553
13.20271 1.2152388
13.20371 1.2107082999999998
13.20471 1.2061673
13.20571 1.2016172999999999
13.20671 1.1970566
13.20771 1.1924809
13.20871 1.1878855000000001
13.20971 1.1832667
13.21071 1.1786235
13.21171 1.1739585000000001
13.21271 1.169276
13.21371 1.1645809999999999
13.21471 1.1598769
13.21571 1.1551643999999999
13.21671 1.1504416
13.21771 1.1457054
13.21871 1.1409529
13.21971 1.136183
13.22071 1.1313972
13.22171 1.1265984999999998
13.22271 1.1217898
13.22371 1.1169724
13.22471 1.1121455
13.22571 1.1073057000000002
13.22671 1.1024491
13.22771 1.0975728
13.22871 1.0926764
13.22971 1.0877625
13.23071 1.0828357
13.23171 1.0779011
13.23271 1.0729623000000001
13.23371 1.0680200000000002
13.23471 1.0630722000000001
13.23571 1.0581152999999999
13.23671 1.0531459
13.23771 1.0481621
13.23871 1.0431645999999999
13.23971 1.0381563999999999
13.24071 1.0331408
13.24171 1.0281202999999999
13.24271 1.0230952
13.24371 1.0180635
13.24471 1.0130225
13.24571 1.0079693
13.24671 1.0029036
13.24771 0.99782702
13.24871 0.9927435800000001
13.24971 0.9876573499999999
13.25071 0.98257121
13.25171 0.97748535
13.25271 0.9723972500000001
13.25371 0.96730273
13.25471 0.96219797
13.25571 0.95708081
13.25671 0.9519519299999999
13.25771 0.9468145699999999
13.25871 0.9416730099999999
13.25971 0.936531
13.26071 0.9313901899999999
13.26171 0.92624975
13.26271 0.92110718
13.26371 0.9159598499999999
13.26471 0.9108062800000001
13.26571 0.9056474099999999
13.26671 0.9004859299999999
13.26771 0.8953251900000001
13.26871 0.89016771
13.26971 0.8850139599999999
13.27071 0.87986179
13.27171 0.8747076600000001
13.27271 0.8695482299999999
13.27371 0.8643819
13.27471 0.8592099000000001
13.27571 0.85403593
13.27671 0.8488649500000001
13.27771 0.84370123
13.27871 0.8385466399999999
13.27971 0.83340025
13.28071 0.8282587900000001
13.28171 0.82311817
13.28271 0.8179755000000001
13.28371 0.8128299400000001
13.28471 0.8076828899999999
13.28571 0.8025374300000001
13.28671 0.79739634
13.28771 0.79226093
13.28871 0.7871306499999999
13.28971 0.78200353
13.29071 0.77687753
13.29171 0.77175219
13.29271 0.7666294
13.29371 0.76151327
13.29471 0.7564088299999999
13.29571 0.75132013
13.29671 0.74624876
13.29771 0.74119302
13.29871 0.73614866
13.29971 0.73111048
13.30071 0.72607431
13.30171 0.7210385500000001
13.30271 0.71600447
13.30371 0.71097557
13.30471 0.70595574
13.30571 0.70094783
13.30671 0.69595268
13.30771 0.69096922
13.30871 0.68599568
13.30971 0.68103108
13.31071 0.67607611
13.31171 0.6711334
13.31271 0.66620638
13.31371 0.66129761
13.31471 0.65640756
13.31571 0.65153386
13.31671 0.6466720300000001
13.31771 0.64181713
13.31871 0.63696587
13.31971 0.63211806
13.32071 0.6272769499999999
13.32171 0.62244833
13.32271 0.61763851
13.32371 0.6128524399999999
13.32471 0.60809236
13.32571 0.6033575600000001
13.32671 0.59864554
13.32771 0.59395363
13.32871 0.5892802
13.32971 0.58462536
13.33071 0.57999021
13.33171 0.5753757899999999
13.33271 0.57078158
13.33371 0.56620506
13.33471 0.56164223
13.33571 0.55708918
13.33671 0.55254386
13.33771 0.54800739
13.33871 0.54348432
13.33971 0.53898138
13.34071 0.53450544
13.34171 0.53006127
13.34271 0.52565015
13.34371 0.52126986
13.34471 0.51691583
13.34571 0.51258313
13.34671 0.5082682199999999
13.34771 0.50396998
13.34871 0.49968944000000004
13.34971 0.49542859
13.35071 0.49118892999999997
13.35171 0.48697069000000004
13.35271 0.48277285
13.35371 0.47859419000000003
13.35471 0.47443486
13.35571 0.47029732
13.35671 0.46618637
13.35771 0.46210801
13.35871 0.45806756000000004
13.35971 0.45406744
13.36071 0.45010624000000005
13.36171 0.44617885999999995
13.36271 0.44227815000000004
13.36371 0.43839719000000005
13.36471 0.43453149999999996
13.36571 0.43067996999999997
13.36671 0.42684479
13.36771 0.42303
13.36871 0.41923979000000006
13.36971 0.41547697
13.37071 0.41174274
13.37171 0.40803733
13.37271 0.40436103
13.37371 0.40071546
13.37471 0.39710365
13.37571 0.39352924
13.37671 0.38999482
13.37771 0.38650059
13.37871 0.38304341000000003
13.37971 0.37961735
13.38071 0.37621551000000003
13.38171 0.37283218
13.38271 0.36946496
13.38371 0.36611552
13.38471 0.36278903
13.38571 0.35949240000000005
13.38671 0.35623207
13.38771 0.35301219
13.38871 0.349834
13.38971 0.34669645
13.39071 0.34359744999999997
13.39171 0.34053531
13.39271 0.33750938999999996
13.39371 0.33451989
13.39471 0.33156676
13.39571 0.3286486
13.39671 0.32576204
13.39771 0.32290225
13.39871 0.32006442
13.39971 0.31724565
13.40071 0.31444654
13.40171 0.31167152
13.40271 0.30892789
13.40371 0.30622375
13.40471 0.30356562
13.40571 0.30095663
13.40671 0.29839608
13.40771 0.2958802
13.40871 0.29340391
13.40971 0.29096259
13.41071 0.28855335000000004
13.41171 0.28617512
13.41271 0.28382788999999997
13.41371 0.28151155
13.41471 0.27922515000000003
13.41571 0.27696702
13.41671 0.27473557000000004
13.41771 0.27253074
13.41871 0.27035497999999997
13.41971 0.2682134
13.42071 0.26611261999999997
13.42171 0.26405889
13.42271 0.26205599
13.42371 0.26010389
13.42471 0.25819859
13.42571 0.25633345
13.42671 0.25450126
13.42771 0.25269631000000004
13.42871 0.25091586
13.42971 0.24916022
13.43071 0.2474319
13.43171 0.24573404999999998
13.43271 0.24406929
13.43371 0.24243915
13.43471 0.24084449
13.43571 0.23928640999999998
13.43671 0.23776704999999998
13.43771 0.23628979
13.43871 0.23485848
13.43971 0.23347595999999998
13.44071 0.23214253999999998
13.44171 0.23085524
13.44271 0.22960803
13.44371 0.22839336
13.44471 0.22720426999999999
13.44571 0.22603651
13.44671 0.22488954
13.44771 0.22376645
13.44871 0.22267264000000003
13.44971 0.22161386
13.45071 0.22059462
13.45171 0.21961727
13.45271 0.21868220000000002
13.45371 0.21778883
13.45471 0.21693655
13.45571 0.21612535
13.45671 0.21535561
13.45771 0.21462729000000003
13.45871 0.21393884
13.45971 0.21328674999999997
13.46071 0.21266595000000002
13.46171 0.21207106999999997
13.46271 0.21149823
13.46371 0.21094656999999997
13.46471 0.21041883
13.46571 0.20992075999999998
13.46671 0.20945945000000002
13.46771 0.20904119999999998
13.46871 0.20866981
13.46971 0.20834582
13.47071 0.20806687000000001
13.47171 0.20782895999999998
13.47271 0.20762794
13.47371 0.20746060000000002
13.47471 0.20732493000000002
13.47571 0.20721974
13.47671 0.20714374
13.47771 0.20709506
13.47871 0.20707124
13.47971 0.20707014
13.48071 0.20709101000000002
13.48171 0.20713543
13.48271 0.20720761
13.48371 0.20731345
13.48471 0.20745904
13.48571 0.20764864
13.48671 0.20788337999999998
13.48771 0.20816091
13.48871 0.20847616
13.48971 0.20882298999999999
13.49071 0.20919596000000001
13.49171 0.20959172
13.49271 0.21000935
13.49371 0.21044977
13.49471 0.21091478
13.49571 0.21140599000000002
13.49671 0.21192434
13.49771 0.21247035
13.49871 0.21304481
13.49971 0.21364938
13.50071 0.21428685000000003
13.50171 0.21496045
13.50271 0.21567270000000002
13.50371 0.21642412
13.50471 0.21721236
13.50571 0.21803242
13.50671 0.21887764
13.50771 0.21974158000000002
13.50871 0.22061977
13.50971 0.22151078999999999
13.51071 0.22241626999999997
13.51171 0.22334009
13.51271 0.22428678
13.51371 0.22526010999999999
13.51471 0.22626226
13.51571 0.22729386000000001
13.51671 0.22835456999999998
13.51771 0.22944382
13.51871 0.23056138
13.51971 0.23170733
13.52071 0.23288127999999997
13.52171 0.23408183
13.52271 0.23530590999999998
13.52371 0.23654916
13.52471 0.23780691
13.52571 0.23907556
13.52671 0.24035389000000001
13.52771 0.24164363000000003
13.52871 0.24294897000000001
13.52971 0.24427541000000003
13.53071 0.24562795
13.53171 0.24700956000000002
13.53271 0.24842054
13.53371 0.24985864
13.53471 0.25132007
13.53571 0.25280075999999996
13.53671 0.2542974
13.53771 0.25580783999999995
13.53871 0.25733088000000004
13.53971 0.25886558
13.54071 0.26041085
13.54171 0.26196535000000004
13.54271 0.26352787
13.54371 0.26509832
13.54471 0.26667824
13.54571 0.26827103
13.54671 0.26988133000000003
13.54771 0.27151369
13.54871 0.27317106999999996
13.54971 0.27485372999999996
13.55071 0.27655899
13.55171 0.27828179
13.55271 0.28001617
13.55371 0.28175680999999997
13.55471 0.28350025
13.55571 0.28524536
13.55671 0.28699297
13.55771 0.28874499000000003
13.55871 0.29050342
13.55971 0.29226975
13.56071 0.29404482
13.56171 0.29582933
13.56271 0.29762422
13.56371 0.29943089
13.56471 0.30125091
13.56571 0.30308513
13.56671 0.30493292
13.56771 0.30679149
13.56871 0.30865616
13.56971 0.31052122
13.57071 0.31238145
13.57171 0.3142335
13.57271 0.31607689
13.57371 0.31791395
13.57471 0.31974905
13.57571 0.32158718000000003
13.57671 0.3234325
13.57771 0.32528741
13.57871 0.32715229
13.57971 0.32902600000000004
13.58071 0.33090652
13.58171 0.33279178
13.58271 0.33467970999999996
13.58371 0.33656822000000003
13.58471 0.33845478
13.58571 0.34033607
13.58671 0.34220833
13.58771 0.34406795
13.58871 0.34591257999999997
13.58971 0.34774197
13.59071 0.34955847
13.59171 0.35136649
13.59271 0.35317147
13.59371 0.35497816
13.59471 0.35678935
13.59571 0.35860504
13.59671 0.36042256
13.59771 0.36223759
13.59871 0.36404524
13.59971 0.36584133999999996
13.60071 0.36762306
13.60171 0.36938887
13.60271 0.37113824
13.60371 0.37287108
13.60471 0.37458746
13.60571 0.37628773
13.60671 0.37797282
13.60771 0.37964468
13.60871 0.38130635
13.60971 0.38296138
13.61071 0.38461287
13.61171 0.38626234
13.61271 0.38790877
13.61371 0.38954851
13.61471 0.39117574
13.61571 0.39278395000000005
13.61671 0.39436738000000005
13.61771 0.39592226999999997
13.61871 0.3974475
13.61971 0.39894427
13.62071 0.40041547999999993
13.62171 0.40186448
13.62271 0.40329425
13.62371 0.40470697
13.62471 0.40610409000000003
13.62571 0.40748669
13.62671 0.4088555
13.62771 0.41021104
13.62871 0.41155311999999994
13.62971 0.41288030000000003
13.63071 0.41418955999999996
13.63171 0.41547637000000004
13.63271 0.41673556000000006
13.63371 0.41796239
13.63471 0.41915383000000006
13.63571 0.42030937
13.63671 0.42143124
13.63771 0.42252367999999996
13.63871 0.42359163
13.63971 0.42463941
13.64071 0.4256696
13.64171 0.42668255
13.64271 0.42767663999999994
13.64371 0.42864907999999996
13.64471 0.42959657
13.64571 0.43051597
13.64671 0.43140459
13.64771 0.43225996
13.64871 0.43307967
13.64971 0.43386136999999997
13.65071 0.43460308000000003
13.65171 0.43530376
13.65271 0.43596392
13.65371 0.43658596
13.65471 0.43717395000000003
13.65571 0.43773273999999995
13.65671 0.43826671
13.65771 0.43877838
13.65871 0.43926779
13.65971 0.43973234
13.66071 0.44016740000000004
13.66171 0.44056755000000003
13.66271 0.44092787
13.66371 0.44124480000000005
13.66471 0.44151666
13.66571 0.44174339
13.66671 0.44192597
13.66771 0.44206580999999995
13.66871 0.44216444
13.66971 0.44222334
13.67071 0.44224421
13.67171 0.44222907000000006
13.67271 0.44218008000000003
13.67371 0.4420992
13.67471 0.44198735
13.67571 0.44184364
13.67671 0.44166530000000004
13.67771 0.44144759999999994
13.67871 0.44118501
13.67971 0.44087241
13.68071 0.44050631
13.68171 0.44008573
13.68271 0.43961215
13.68371 0.43908907
13.68471 0.43852082
13.68571 0.43791146000000003
13.68671 0.43726377
13.68771 0.43657902
13.68871 0.43585715
13.68971 0.43509713999999994
13.69071 0.43429755999999997
13.69171 0.43345670999999997
13.69271 0.43257260999999997
13.69371 0.43164268
13.69471 0.43066377
13.69571 0.42963224
13.69671 0.42854458999999995
13.69771 0.4273985
13.69871 0.42619347
13.69971 0.42493134000000005
13.70071 0.42361612
13.70171 0.42225294999999996
13.70271 0.42084679
13.70371 0.41940123999999995
13.70471 0.41791741000000004
13.70571 0.41639390000000004
13.70671 0.41482737
13.70771 0.41321348
13.70871 0.41154809000000003
13.70971 0.40982794
13.71071 0.40805106999999996
13.71171 0.40621646
13.71271 0.40432378
13.71371 0.40237294
13.71471 0.40036403
13.71571 0.39829775
13.71671 0.39617573000000006
13.71771 0.39400067
13.71871 0.39177625
13.71971 0.38950625
13.72071 0.38719354
13.72171 0.38483895
13.72271 0.38244071999999996
13.72371 0.37999465
13.72471 0.37749507
13.72571 0.37493622
13.72671 0.37231368
13.72771 0.36962542
13.72871 0.36687183
13.72971 0.36405523
13.73071 0.36117884
13.73171 0.35824571
13.73271 0.35525812
13.73371 0.3522174
13.73471 0.34912433
13.73571 0.34597958
13.73671 0.34278396
13.73771 0.33953825
13.73871 0.33624261
13.73971 0.33289581
13.74071 0.32949497
13.74171 0.32603571
13.74271 0.32251319
13.74371 0.31892341
13.74471 0.31526452
13.74571 0.31153755
13.74671 0.30774625
13.74771 0.303896
13.74871 0.29999223
13.74971 0.2960389
13.75071 0.29203768
13.75171 0.28798787
13.75271 0.2838871
13.75371 0.27973242
13.75471 0.27552135
13.75571 0.27125219
13.75671 0.26692383000000003
13.75771 0.26253518
13.75871 0.25808464000000003
13.75971 0.25357003
13.76071 0.24898904
13.76171 0.24434032
13.76271 0.23962441
13.76371 0.23484425999999997
13.76471 0.23000473
13.76571 0.22511145
13.76671 0.22016905999999997
13.76771 0.21517975
13.76871 0.21014258
13.76971 0.20505376
13.77071 0.19990802
13.77171 0.19470023
13.77271 0.18942688
13.77371 0.18408681000000002
13.77471 0.17868095
13.77571 0.17321135
13.77671 0.16768008
13.77771 0.16208851999999999
13.77871 0.1564373
13.77971 0.15072692
13.78071 0.14495858
13.78171 0.13913466000000002
13.78271 0.13325855
13.78371 0.12733366
13.78471 0.12136202
13.78571 0.11534309000000001
13.78671 0.10927336
13.78771 0.10314706
13.78871 0.096957787
13.78971 0.090700423
13.79071 0.084372691
13.79171 0.07797572800000001
13.79271 0.071513414
13.79371 0.064990891
13.79471 0.058412802
13.79571 0.05178205300000001
13.79671 0.045099467
13.79771 0.03836441
13.79871 0.031575872000000005
13.79971 0.024733482999999997
13.80071 0.017837824
13.80171 0.010889942
13.80271 0.0038903112000000005
13.80371 -0.0031621734
13.80471 -0.010270534999999999
13.80571 -0.017439073
13.80671 -0.024671899
13.80771 -0.031971217999999996
13.80871 -0.039336088
13.80971 -0.046762268
13.81071 -0.0542433
13.81171 -0.061772455000000004
13.81271 -0.0693448
13.81371 -0.07695858400000001
13.81471 -0.084615411
13.81571 -0.09231924200000001
13.81671 -0.10007469
13.81771 -0.10788537999999999
13.81871 -0.11575314
13.81971 -0.12367800000000001
13.82071 -0.13165927
13.82171 -0.13969663
13.82271 -0.14779082000000002
13.82371 -0.15594343
13.82471 -0.16415585
13.82571 -0.1724279
13.82671 -0.18075687000000001
13.82771 -0.18913756
13.82871 -0.19756347999999999
13.82971 -0.20602874000000002
13.83071 -0.21453006
13.83171 -0.22306787
13.83271 -0.23164616
13.83371 -0.24027098000000002
13.83471 -0.24894832
13.83571 -0.25768215
13.83671 -0.26647332
13.83771 -0.27531993
13.83871 -0.28421849
13.83971 -0.29316561
13.84071 -0.30215927
13.84171 -0.31119906
13.84271 -0.32028549
13.84371 -0.32941869
13.84471 -0.33859743
13.84571 -0.34781883
13.84671 -0.35707920000000004
13.84771 -0.36637564
13.84871 -0.37570756
13.84971 -0.38507753
13.85071 -0.39449078000000004
13.85171 -0.40395358
13.85271 -0.41347109
13.85371 -0.42304532000000006
13.85471 -0.43267449
13.85571 -0.44235359
13.85671 -0.45207603999999996
13.85771 -0.46183597
13.85871 -0.47162981000000004
13.85971 -0.48145669999999996
13.86071 -0.49131797
13.86171 -0.50121546
13.86271 -0.51115016
13.86371 -0.52112145
13.86471 -0.53112763
13.86571 -0.54116701
13.86671 -0.55123945
13.86771 -0.5613470500000001
13.86871 -0.57149385
13.86971 -0.5816844800000001
13.87071 -0.59192204
13.87171 -0.60220673
13.87271 -0.6125351400000001
13.87371 -0.62290127
13.87471 -0.63329847
13.87571 -0.64372155
13.87671 -0.65416852
13.87771 -0.66464082
13.87871 -0.67514228
13.87971 -0.68567717
13.88071 -0.69624837
13.88171 -0.70685637
13.88271 -0.71749939
13.88371 -0.72817467
13.88471 -0.7388800400000001
13.88571 -0.74961502
13.88671 -0.76038097
13.88771 -0.77117989
13.88871 -0.78201294
13.88971 -0.7928791500000001
13.89071 -0.80377478
13.89171 -0.81469435
13.89271 -0.8256322700000001
13.89371 -0.8365849999999999
13.89471 -0.84755253
13.89571 -0.85853795
13.89671 -0.86954664
13.89771 -0.88058384
13.89871 -0.8916527000000001
13.89971 -0.90275323
13.90071 -0.91388263
13.90171 -0.9250365199999999
13.90271 -0.9362111799999999
13.90371 -0.94740493
13.90471 -0.9586181500000001
13.90571 -0.96985297
13.90671 -0.98111108
13.90771 -0.99239275
13.90871 -1.0036958
13.90971 -1.0150163
13.91071 -1.0263501
13.91171 -1.0376945
13.91271 -1.0490498
13.91371 -1.0604185
13.91471 -1.0718051
13.91571 -1.0832133000000002
13.91671 -1.0946442
13.91771 -1.1060962
13.91871 -1.1175646
13.91971 -1.1290438999999999
13.92071 -1.1405299
13.92171 -1.1520209
13.92271 -1.163518
13.92371 -1.1750244
13.92471 -1.1865436
13.92571 -1.1980775000000001
13.92671 -1.2096254000000002
13.92771 -1.2211845000000001
13.92871 -1.2327512
13.92971 -1.2443226
13.93071 -1.2558980000000002
13.93171 -1.2674792000000001
13.93271 -1.2790692
13.93371 -1.2906708
13.93471 -1.3022844
13.93571 -1.3139079
13.93671 -1.325537
13.93771 -1.3371667999999999
13.93871 -1.3487937
13.93971 -1.3604169
13.94071 -1.3720385
13.94171 -1.3836624
13.94271 -1.3952924
13.94371 -1.4069303
13.94471 -1.4185748
13.94571 -1.4302222
13.94671 -1.4418676
13.94771 -1.4535067000000002
13.94871 -1.4651377
13.94971 -1.4767614
13.95071 -1.4883804999999999
13.95171 -1.4999978
13.95271 -1.5116148
13.95371 -1.5232302
13.95471 -1.5348413
13.95571 -1.5464445
13.95671 -1.5580371000000002
13.95771 -1.5696189999999999
13.95871 -1.5811924000000002
13.95971 -1.5927607
13.96071 -1.6043268
13.96171 -1.6158914
13.96271 -1.6274522999999999
13.96371 -1.639005
13.96471 -1.6505440999999998
13.96571 -1.6620652999999999
13.96671 -1.6735671
13.96771 -1.6850511
13.96871 -1.6965207
13.96971 -1.7079799999999998
13.97071 -1.7194318
13.97171 -1.7308757000000001
13.97271 -1.7423093
13.97371 -1.7537292
13.97471 -1.7651321000000002
13.97571 -1.7765166
13.97671 -1.787883
13.97771 -1.7992333999999999
13.97871 -1.8105691
13.97971 -1.8218900999999998
13.98071 -1.8331939
13.98171 -1.8444764999999999
13.98271 -1.8557336
13.98371 -1.8669624
13.98471 -1.8781626999999999
13.98571 -1.8893374
13.98671 -1.9004912999999999
13.98771 -1.911629
13.98871 -1.9227533
13.98971 -1.9338636
13.99071 -1.9449566000000003
13.99171 -1.9560274
13.99271 -1.9670713999999998
13.99371 -1.9780854
13.99471 -1.9890686000000002
13.99571 -2.0000223
13.99671 -2.010948
13.99771 -2.0218464
13.99871 -2.0327167999999998
13.99971 -2.0435572
14.00071 -2.0543652
14.00171 -2.0651395
14.00271 -2.0758810999999997
14.00371 -2.0865932
14.00471 -2.09728
14.00571 -2.1079445
14.00671 -2.1185881
14.00771 -2.1292085
14.00871 -2.139801
14.00971 -2.150359
14.01071 -2.1608772
14.01171 -2.1713519
14.01271 -2.1817831
14.01371 -2.192173
14.01471 -2.2025248
14.01571 -2.2128416
14.01671 -2.2231249
14.01771 -2.2333745
14.01871 -2.2435891999999997
14.01971 -2.2537684
14.02071 -2.263912
14.02171 -2.2740213
14.02271 -2.2840984
14.02371 -2.2941442
14.02471 -2.3041576
14.02571 -2.3141352
14.02671 -2.3240717
14.02771 -2.3339611
14.02871 -2.3437988
14.02971 -2.3535833
14.03071 -2.3633162999999997
14.03171 -2.3730021
14.03271 -2.3826457999999997
14.03371 -2.3922516000000003
14.03471 -2.4018221
14.03571 -2.4113567999999996
14.03671 -2.4208536
14.03771 -2.4303101000000003
14.03871 -2.4397237
14.03971 -2.449093
14.04071 -2.4584175999999998
14.04171 -2.4676969
14.04271 -2.4769297
14.04371 -2.4861135
14.04471 -2.4952449000000003
14.04571 -2.5043208
14.04671 -2.5133397
14.04771 -2.5223025999999997
14.04871 -2.5312129
14.04971 -2.540076
14.05071 -2.5488971
14.05171 -2.55768
14.05271 -2.5664257
14.05371 -2.5751319
14.05471 -2.5837936999999997
14.05571 -2.592406
14.05671 -2.6009642
14.05771 -2.6094646999999997
14.05871 -2.6179068
14.05971 -2.6262902
14.06071 -2.6346158
14.06171 -2.6428837
14.06271 -2.6510941
14.06371 -2.6592469
14.06471 -2.6673427
14.06571 -2.6753837
14.06671 -2.6833732
14.06771 -2.6913149
14.06871 -2.6992124
14.06971 -2.7070666
14.07071 -2.7148759
14.07171 -2.7226361
14.07271 -2.7303409
14.07371 -2.7379844
14.07471 -2.745562
14.07571 -2.7530717
14.07671 -2.7605141
14.07771 -2.7678918
14.07871 -2.7752088
14.07971 -2.7824683
14.08071 -2.7896727
14.08171 -2.7968233
14.08271 -2.8039207999999998
14.08371 -2.8109653
14.08471 -2.8179575
14.08571 -2.8248979
14.08671 -2.8317863
14.08771 -2.8386213000000002
14.08871 -2.8454
14.08971 -2.852118
14.09071 -2.8587701
14.09171 -2.8653519
14.09271 -2.8718611000000003
14.09371 -2.8782981999999997
14.09471 -2.8846664
14.09571 -2.8909706
14.09671 -2.8972162
14.09771 -2.9034076
14.09871 -2.9095473
14.09971 -2.9156353
14.10071 -2.9216699
14.10171 -2.9276486
14.10271 -2.9335687
14.10371 -2.9394278
14.10471 -2.9452244
14.10571 -2.950957
14.10671 -2.9566243
14.10771 -2.9622242
14.10871 -2.9677549
14.10971 -2.9732155
14.11071 -2.978606
14.11171 -2.9839287
14.11271 -2.9891871
14.11371 -2.9943861
14.11471 -2.99953
14.11571 -3.0046212999999997
14.11671 -3.0096604
14.11771 -3.0146444000000003
14.11871 -3.0195691
14.11971 -3.0244293
14.12071 -3.0292204
14.12171 -3.0339400999999997
14.12271 -3.0385878
14.12371 -3.0431645
14.12471 -3.0476720999999998
14.12571 -3.0521128
14.12671 -3.0564884
14.12771 -3.0607998000000003
14.12871 -3.0650485
14.12971 -3.0692358
14.13071 -3.0733636
14.13171 -3.0774344
14.13271 -3.0814499
14.13371 -3.0854104
14.13471 -3.0893143000000003
14.13571 -3.0931575
14.13671 -3.0969348
14.13771 -3.1006411000000003
14.13871 -3.1042727
14.13971 -3.1078288
14.14071 -3.1113114
14.14171 -3.1147243000000002
14.14271 -3.1180725
14.14371 -3.1213598
14.14471 -3.1245887
14.14571 -3.1277597
14.14671 -3.1308718
14.14771 -3.1339232000000004
14.14871 -3.1369127
14.14971 -3.1398397
14.15071 -3.1427044
14.15171 -3.1455065999999996
14.15271 -3.1482451
14.15371 -3.1509176
14.15471 -3.1535216
14.15571 -3.1560544000000004
14.15671 -3.1585153
14.15771 -3.1609058
14.15871 -3.1632296999999996
14.15971 -3.1654924
14.16071 -3.1676993
14.16171 -3.169854
14.16271 -3.1719569000000005
14.16371 -3.1740058
14.16471 -3.1759966
14.16571 -3.1779244999999996
14.16671 -3.1797852
14.16771 -3.1815775
14.16871 -3.1833015
14.16971 -3.1849589
14.17071 -3.1865511
14.17171 -3.1880789
14.17271 -3.1895421
14.17371 -3.1909402000000004
14.17471 -3.1922732000000003
14.17571 -3.1935427
14.17671 -3.194752
14.17771 -3.1959049000000004
14.17871 -3.197005
14.17971 -3.1980541000000002
14.18071 -3.1990509
14.18171 -3.1999912
14.18271 -3.2008696000000003
14.18371 -3.2016809999999998
14.18471 -3.202422
14.18571 -3.2030933
14.18671 -3.2036975
14.18771 -3.2042402999999995
14.18871 -3.2047257000000005
14.18971 -3.2051571
14.19071 -3.2055352000000004
14.19171 -3.2058589
14.19271 -3.2061264
14.19371 -3.2063365000000004
14.19471 -3.2064891999999996
14.19571 -3.2065861
14.19671 -3.2066288999999997
14.19771 -3.2066181
14.19871 -3.2065522
14.19971 -3.2064273999999995
14.20071 -3.2062393
14.20171 -3.2059844999999996
14.20271 -3.2056618
14.20371 -3.2052747999999998
14.20471 -3.2048285
14.20571 -3.2043296999999997
14.20671 -3.2037839
14.20771 -3.2031942
14.20871 -3.2025590999999998
14.20971 -3.2018750999999996
14.21071 -3.2011370999999995
14.21171 -3.2003410000000003
14.21271 -3.1994857000000003
14.21371 -3.1985715
14.21471 -3.1976011
14.21571 -3.1965762
14.21671 -3.1954981
14.21771 -3.1943657
14.21871 -3.1931765
14.21971 -3.1919296999999998
14.22071 -3.1906255000000003
14.22171 -3.1892676
14.22271 -3.1878617
14.22371 -3.1864128999999997
14.22471 -3.1849254
14.22571 -3.1833988
14.22671 -3.1818297
14.22771 -3.1802114
14.22871 -3.1785373
14.22971 -3.1768027999999995
14.23071 -3.1750068
14.23171 -3.173152
14.23271 -3.1712431
14.23371 -3.1692855
14.23471 -3.1672819999999997
14.23571 -3.1652339
14.23671 -3.1631398999999996
14.23771 -3.1609982000000003
14.23871 -3.1588089
14.23971 -3.156573
14.24071 -3.1542938
14.24171 -3.1519745
14.24271 -3.1496166999999997
14.24371 -3.1472190999999996
14.24471 -3.1447776
14.24571 -3.1422857
14.24671 -3.1397386999999997
14.24771 -3.1371339999999996
14.24871 -3.1344730000000003
14.24971 -3.1317618
14.25071 -3.1290077
14.25171 -3.1262174
14.25271 -3.1233950999999998
14.25371 -3.1205412
14.25471 -3.1176527999999997
14.25571 -3.1147255
14.25671 -3.1117557000000002
14.25771 -3.1087419
14.25871 -3.1056849
14.25971 -3.1025864
14.26071 -3.0994475
14.26171 -3.0962676
14.26271 -3.0930439
14.26371 -3.0897729
14.26471 -3.0864518
14.26571 -3.083081
14.26671 -3.0796641
14.26771 -3.0762082
14.26871 -3.0727211
14.26971 -3.0692087
14.27071 -3.0656734
14.27171 -3.062113
14.27271 -3.0585218000000003
14.27371 -3.054893
14.27471 -3.0512213999999998
14.27571 -3.0475045
14.27671 -3.0437434
14.27771 -3.0399414
14.27871 -3.0361021
14.27971 -3.0322278000000003
14.28071 -3.0283187
14.28171 -3.0243736
14.28271 -3.0203916
14.28371 -3.0163733
14.28471 -3.0123219
14.28571 -3.0082421000000004
14.28671 -3.0041391
14.28771 -3.0000158
14.28871 -2.9958712
14.28971 -2.9917005
14.29071 -2.9874967
14.29171 -2.9832523
14.29271 -2.9789627
14.29371 -2.9746274
14.29471 -2.9702501
14.29571 -2.9658371999999997
14.29671 -2.9613949
14.29771 -2.9569283
14.29871 -2.952439
14.29971 -2.947926
14.30071 -2.9433873999999998
14.30171 -2.9388223
14.30271 -2.9342311
14.30371 -2.9296156
14.30471 -2.9249784
14.30571 -2.9203203
14.30671 -2.9156396
14.30771 -2.9109320000000003
14.30871 -2.9061915000000003
14.30971 -2.9014137
14.31071 -2.8965963
14.31171 -2.8917419
14.31271 -2.8868562
14.31371 -2.881947
14.31471 -2.8770212
14.31571 -2.872083
14.31671 -2.8671322
14.31771 -2.8621659
14.31871 -2.857179
14.31971 -2.8521674
14.32071 -2.8471287000000003
14.32171 -2.8420633
14.32271 -2.8369725
14.32371 -2.8318577
14.32471 -2.826719
14.32571 -2.8215548
14.32671 -2.8163627
14.32771 -2.8111411
14.32871 -2.8058907
14.32971 -2.8006151
14.33071 -2.7953206
14.33171 -2.7900139
14.33271 -2.7847003
14.33371 -2.7793815
14.33471 -2.7740549
14.33571 -2.7687149
14.33671 -2.7633548
14.33771 -2.7579691
14.33871 -2.7525553
14.33971 -2.7471142
14.34071 -2.7416488
14.34171 -2.7361628
14.34271 -2.7306587
14.34371 -2.7251374
14.34471 -2.7195983
14.34571 -2.7140405
14.34671 -2.7084641
14.34771 -2.7028714999999996
14.34871 -2.6972660999999998
14.34971 -2.6916519
14.35071 -2.686031
14.35171 -2.680403
14.35271 -2.674764
14.35371 -2.6691083
14.35471 -2.6634301999999996
14.35571 -2.657726
14.35671 -2.6519956000000002
14.35771 -2.6462423
14.35871 -2.6404714
14.35971 -2.6346890000000003
14.36071 -2.6288992
14.36171 -2.6231034
14.36271 -2.6173009
14.36371 -2.6114894
14.36471 -2.605667
14.36571 -2.5998328
14.36671 -2.5939874
14.36771 -2.5881324
14.36871 -2.5822682
14.36971 -2.576394
14.37071 -2.5705069000000003
14.37171 -2.5646031
14.37271 -2.5586788
14.37371 -2.5527326
14.37471 -2.5467664
14.37571 -2.5407843
14.37671 -2.5347926
14.37771 -2.5287963
14.37871 -2.522799
14.37971 -2.5168005
14.38071 -2.5107982
14.38171 -2.5047876000000002
14.38271 -2.4987649000000003
14.38371 -2.4927275
14.38471 -2.4866752
14.38571 -2.4806095
14.38671 -2.4745323
14.38771 -2.4684445999999998
14.38871 -2.4623467
14.38971 -2.4562374
14.39071 -2.4501156
14.39171 -2.4439812
14.39271 -2.4378359
14.39371 -2.4316832
14.39471 -2.4255269999999998
14.39571 -2.4193705999999997
14.39671 -2.4132147
14.39771 -2.4070571999999997
14.39871 -2.4008937
14.39971 -2.3947189
14.40071 -2.3885278
14.40171 -2.3823183
14.40271 -2.3760909
14.40371 -2.3698485
14.40471 -2.363595
14.40571 -2.3573341
14.40671 -2.3510679999999997
14.40771 -2.3447968
14.40871 -2.3385201
14.40971 -2.3322369999999997
14.41071 -2.3259476
14.41171 -2.3196531
14.41271 -2.3133554
14.41371 -2.3070555
14.41471 -2.3007534
14.41571 -2.2944469
14.41671 -2.2881318
14.41771 -2.2818035
14.41871 -2.2754589
14.41971 -2.2690972
14.42071 -2.2627207
14.42171 -2.2563333
14.42271 -2.2499401
14.42371 -2.2435455
14.42471 -2.2371512
14.42571 -2.2307565
14.42671 -2.2243592999999997
14.42771 -2.2179564
14.42871 -2.2115454
14.42971 -2.2051251
14.43071 -2.1986954
14.43171 -2.1922572000000002
14.43271 -2.1858105
14.43371 -2.1793546
14.43471 -2.1728872999999997
14.43571 -2.1664065999999997
14.43671 -2.159911
14.43771 -2.1534014
14.43871 -2.1468807
14.43971 -2.1403534
14.44071 -2.1338241
14.44171 -2.1272963
14.44271 -2.1207705
14.44371 -2.1142447
14.44471 -2.1077149
14.44571 -2.101176
14.44671 -2.0946246000000004
14.44771 -2.0880584
14.44871 -2.0814778
14.44971 -2.0748846000000003
14.45071 -2.0682806
14.45171 -2.0616667
14.45271 -2.055043
14.45371 -2.0484088000000003
14.45471 -2.0417636
14.45571 -2.035108
14.45671 -2.0284442
14.45771 -2.021775
14.45871 -2.0151038
14.45971 -2.008432
14.46071 -2.001759
14.46171 -1.9950818
14.46271 -1.9883952999999999
14.46371 -1.9816945999999998
14.46471 -1.9749763999999999
14.46571 -1.9682393999999999
14.46671 -1.9614853
14.46771 -1.9547172000000002
14.46871 -1.9479387000000001
14.46971 -1.9411523
14.47071 -1.9343592
14.47171 -1.9275589
14.47271 -1.92075
14.47371 -1.9139317999999998
14.47471 -1.9071044
14.47571 -1.9002690999999998
14.47671 -1.893427
14.47771 -1.886579
14.47871 -1.8797239000000001
14.47971 -1.8728585999999998
14.48071 -1.8659789
14.48171 -1.859081
14.48271 -1.8521624
14.48371 -1.8452232999999998
14.48471 -1.8382665
14.48571 -1.8312960999999999
14.48671 -1.8243166000000002
14.48771 -1.8173305000000002
14.48871 -1.8103387
14.48971 -1.8033396
14.49071 -1.7963304999999998
14.49171 -1.7893086999999999
14.49271 -1.7822727999999999
14.49371 -1.7752225
14.49471 -1.7681586
14.49571 -1.7610818
14.49671 -1.7539918
14.49771 -1.746887
14.49871 -1.7397646
14.49971 -1.7326221
14.50071 -1.7254584
14.50171 -1.7182745
14.50271 -1.7110735
14.50371 -1.7038597
14.50471 -1.6966367
14.50571 -1.6894067
14.50671 -1.682169
14.50771 -1.6749207
14.50871 -1.6676581
14.50971 -1.6603771999999999
14.51071 -1.6530759999999998
14.51171 -1.6457543000000001
14.51271 -1.6384134000000001
14.51371 -1.631055
14.51471 -1.6236804
14.51571 -1.6162893
14.51671 -1.6088802
14.51771 -1.6014514
14.51871 -1.594002
14.51971 -1.5865324
14.52071 -1.5790446
14.52171 -1.5715415
14.52271 -1.5640253
14.52371 -1.5564969
14.52471 -1.5489547
14.52571 -1.5413949999999998
14.52671 -1.5338137
14.52771 -1.5262072
14.52871 -1.5185739
14.52971 -1.5109147
14.53071 -1.5032322
14.53171 -1.4955296999999999
14.53271 -1.4878097
14.53371 -1.4800729000000001
14.53471 -1.4723184
14.53571 -1.4645441000000001
14.53671 -1.4567485999999998
14.53771 -1.4489311
14.53871 -1.4410922
14.53971 -1.4332338
14.54071 -1.4253573
14.54171 -1.4174627
14.54271 -1.4095486000000002
14.54371 -1.4016117
14.54471 -1.3936482
14.54571 -1.3856555
14.54671 -1.3776329
14.54771 -1.3695818
14.54871 -1.3615056
14.54971 -1.3534076000000002
14.55071 -1.3452902
14.55171 -1.3371537
14.55271 -1.3289962
14.55371 -1.3208149
14.55471 -1.3126068
14.55571 -1.3043702000000001
14.55671 -1.2961051
14.55771 -1.2878132
14.55871 -1.2794962
14.55971 -1.2711550999999999
14.56071 -1.2627895
14.56171 -1.2543975
14.56271 -1.2459769
14.56371 -1.2375260000000001
14.56471 -1.2290447
14.56571 -1.2205347
14.56671 -1.2119991
14.56771 -1.2034405
14.56871 -1.1948603
14.56971 -1.1862579
14.57071 -1.1776303
14.57171 -1.1689737
14.57271 -1.1602845
14.57371 -1.151561
14.57471 -1.1428034
14.57571 -1.1340137000000001
14.57671 -1.1251944999999999
14.57771 -1.1163479
14.57871 -1.1074741000000001
14.57971 -1.0985722999999998
14.58071 -1.0896403000000001
14.58171 -1.0806765
14.58271 -1.0716803000000001
14.58371 -1.0626526
14.58471 -1.0535952
14.58571 -1.04451
14.58671 -1.0353977
14.58771 -1.0262571
14.58871 -1.0170856000000001
14.58971 -1.0078798999999998
14.59071 -0.99863717
14.59171 -0.9893567299999999
14.59271 -0.9800397799999999
14.59371 -0.97068939
14.59471 -0.9613089300000001
14.59571 -0.9519008000000001
14.59671 -0.94246548
14.59771 -0.93300156
14.59871 -0.92350636
14.59971 -0.9139771600000001
14.60071 -0.9044122
14.60171 -0.89481119
14.60271 -0.88517526
14.60371 -0.8755058099999999
14.60471 -0.8658033799999999
14.60571 -0.85606752
14.60671 -0.84629636
14.60771 -0.8364875799999999
14.60871 -0.82663978
14.60971 -0.8167529499999999
14.61071 -0.80682915
14.61171 -0.7968714499999999
14.61271 -0.7868830099999999
14.61371 -0.7768657099999999
14.61471 -0.7668193
14.61571 -0.7567415
14.61671 -0.74662878
14.61771 -0.73647778
14.61871 -0.72628646
14.61971 -0.71605458
14.62071 -0.7057835800000001
14.62171 -0.6954756599999999
14.62271 -0.68513253
14.62371 -0.67475485
14.62471 -0.66434201
14.62571 -0.6538926199999999
14.62671 -0.6434055999999999
14.62771 -0.63288091
14.62871 -0.62231976
14.62971 -0.61172415
14.63071 -0.6010958000000001
14.63171 -0.59043514
14.63271 -0.5797407600000001
14.63371 -0.56900959
14.63471 -0.5582378699999999
14.63571 -0.54742242
14.63671 -0.5365618
14.63771 -0.5256568500000001
14.63871 -0.51471023
14.63971 -0.50372533
14.64071 -0.49270522000000005
14.64171 -0.48165149
14.64271 -0.47056419
14.64371 -0.45944205
14.64471 -0.44828365000000003
14.64571 -0.43708808
14.64671 -0.42585544
14.64771 -0.41458649
14.64871 -0.40328186
14.64971 -0.39194133
14.65071 -0.38056339
14.65171 -0.36914537000000003
14.65271 -0.35768435
14.65371 -0.34617831
14.65471 -0.33462702
14.65571 -0.32303233
14.65671 -0.31139769
14.65771 -0.29972699
14.65871 -0.28802324
14.65971 -0.27628769
14.66071 -0.26451957000000004
14.66171 -0.25271659
14.66271 -0.24087606
14.66371 -0.22899581
14.66471 -0.21707484999999999
14.66571 -0.2051133
14.66671 -0.19311178
14.66771 -0.18107076
14.66871 -0.16898991
14.66971 -0.15686821
14.67071 -0.1447045
14.67171 -0.1324983
14.67271 -0.1202505
14.67371 -0.10796352000000001
14.67471 -0.09564081599999999
14.67571 -0.083285716
14.67671 -0.070900319
14.67771 -0.058484683
14.67871 -0.046036748
14.67971 -0.033553008999999995
14.68071 -0.021029668
14.68171 -0.0084638181
14.68271 0.0041458374
14.68371 0.016798908
14.68471 0.029493886
14.68571 0.042229011999999996
14.68671 0.055002991999999994
14.68771 0.067815278
14.68871 0.080665818
14.68971 0.09355442
14.69071 0.10648019
14.69171 0.11944134
14.69271 0.13243554000000002
14.69371 0.1454607
14.69471 0.15851596
14.69571 0.1716022
14.69671 0.18472212000000002
14.69771 0.19787936
14.69871 0.21107756
14.69971 0.22431895999999998
14.70071 0.23760388
14.70171 0.25093062
14.70271 0.26429615
14.70371 0.27769718
14.70471 0.29113116
14.70571 0.30459678
14.70671 0.3180939
14.70771 0.33162306
14.70871 0.3451847
14.70971 0.3587788
14.71071 0.37240484
14.71171 0.38606226
14.71271 0.39975122
14.71371 0.41347295
14.71471 0.4272298
14.71571 0.44102469000000005
14.71671 0.45486009
14.71771 0.46873707000000003
14.71871 0.48265456999999995
14.71971 0.49660965
14.72071 0.51059825
14.72171 0.5246163300000001
14.72271 0.5386610000000001
14.72371 0.5527313300000001
14.72471 0.56682806
14.72571 0.58095315
14.72671 0.5951087899999999
14.72771 0.6092965100000001
14.72871 0.6235169199999999
14.72971 0.6377698900000001
14.73071 0.65205507
14.73171 0.66637252
14.73271 0.6807229
14.73371 0.69510723
14.73471 0.70952633
14.73571 0.72397999
14.73671 0.7384664400000001
14.73771 0.75298245
14.73871 0.76752421
14.73971 0.78208828
14.74071 0.79667279
14.74171 0.8112779800000001
14.74271 0.8259060800000001
14.74371 0.84056063
14.74471 0.85524507
14.74571 0.8699619199999999
14.74671 0.8847118399999999
14.74771 0.89949379
14.74871 0.91430582
14.74971 0.92914579
14.75071 0.94401222
14.75171 0.95890444
14.75271 0.97382218
14.75371 0.9887650600000001
14.75471 1.0037321
14.75571 1.0187211
14.75671 1.0337297
14.75771 1.0487557
14.75871 1.0637986
14.75971 1.0788596
14.76071 1.0939416
14.76171 1.1090485
14.76271 1.1241838
14.76371 1.1393494
14.76471 1.1545448
14.76571 1.1697671
14.76671 1.1850125
14.76771 1.2002769
14.76871 1.2155573
14.76971 1.2308526
14.77071 1.2461632
14.77171 1.2614901
14.77271 1.2768345
14.77371 1.2921964
14.77471 1.3075752
14.77571 1.3229701999999999
14.77671 1.3383808000000001
14.77771 1.353808
14.77871 1.3692542
14.77971 1.3847221
14.78071 1.4002138000000002
14.78171 1.4157299
14.78271 1.4312684
14.78371 1.446825
14.78471 1.4623943000000001
14.78571 1.4779714
14.78671 1.4935534000000001
14.78771 1.5091397
14.78871 1.5247325
14.78971 1.5403354
14.79071 1.5559512
14.79171 1.5715819
14.79271 1.5872275000000002
14.79371 1.6028866
14.79471 1.6185576
14.79571 1.6342398
14.79671 1.6499333
14.79771 1.6656395000000002
14.79871 1.6813597
14.79971 1.697094
14.80071 1.7128404
14.80171 1.7285948999999998
14.80271 1.7443527
14.80371 1.7601101000000001
14.80471 1.7758653
14.80571 1.7916195
14.80671 1.8073767
14.80771 1.8231420000000003
14.80871 1.8389193000000001
14.80971 1.8547107
14.81071 1.8705146
14.81171 1.8863280999999998
14.81271 1.9021466
14.81371 1.9179668
14.81471 1.9337868
14.81571 1.949607
14.81671 1.9654288999999998
14.81771 1.981253
14.81871 1.9970788
14.81971 2.0129036
14.82071 2.028724
14.82171 2.0445369
14.82271 2.0603416
14.82371 2.0761402
14.82471 2.0919371
14.82571 2.1077375999999997
14.82671 2.1235455
14.82771 2.1393616
14.82871 2.1551834
14.82971 2.1710057000000003
14.83071 2.1868221
14.83171 2.2026282
14.83271 2.2184221
14.83371 2.2342049999999998
14.83471 2.24998
14.83571 2.2657499000000003
14.83671 2.281516
14.83771 2.2972776
14.83871 2.3130316
14.83971 2.3287751
14.84071 2.344506
14.84171 2.3602255
14.84271 2.3759365
14.84371 2.3916431
14.84471 2.4073480000000003
14.84571 2.4230508
14.84671 2.4387477
14.84771 2.4544323
14.84871 2.4700981
14.84971 2.4857404
14.85071 2.5013585000000003
14.85171 2.5169550999999997
14.85271 2.5325356
14.85371 2.5481049
14.85471 2.5636658
14.85571 2.5792178
14.85671 2.5947575
14.85771 2.6102806
14.85871 2.6257839
14.85971 2.6412671
14.86071 2.6567325
14.86171 2.6721833
14.86271 2.6876226
14.86371 2.7030505
14.86471 2.7184635
14.86571 2.7338559
14.86671 2.7492214
14.86771 2.7645562
14.86871 2.7798602
14.86971 2.7951375
14.87071 2.8103936
14.87171 2.8256343999999998
14.87271 2.8408621
14.87371 2.8560752
14.87471 2.8712688
14.87571 2.8864365
14.87671 2.9015733
14.87771 2.9166779
14.87871 2.9317520999999997
14.87971 2.9468
14.88071 2.9618258
14.88171 2.9768307000000003
14.88271 2.9918129
14.88371 3.0067673
14.88471 3.0216882
14.88571 3.0365722
14.88671 3.0514194000000003
14.88771 3.0662335
14.88871 3.0810207
14.88971 3.0957860999999998
14.89071 3.1105317
14.89171 3.1252556
14.89271 3.1399510999999998
14.89371 3.1546116
14.89471 3.1692311
14.89571 3.1838086000000003
14.89671 3.1983465000000004
14.89771 3.2128498
14.89871 3.2273240000000003
14.89971 3.2417715
14.90071 3.2561898
14.90171 3.2705743000000003
14.90271 3.2849185000000003
14.90371 3.299218
14.90471 3.3134721
14.90571 3.3276836999999997
14.90671 3.3418585
14.90771 3.3560014999999996
14.90871 3.3701155
14.90971 3.3841979
14.91071 3.398243
14.91171 3.4122437
14.91271 3.4261953
14.91371 3.4400973
14.91471 3.4539532
14.91571 3.4677692
14.91671 3.4815509000000002
14.91771 3.4953009
14.91871 3.5090171000000003
14.91971 3.5226937
14.92071 3.5363238
14.92171 3.5499018
14.92271 3.5634261
14.92371 3.5768993
14.92471 3.5903275
14.92571 3.6037161999999996
14.92671 3.6170679999999997
14.92771 3.6303807
14.92871 3.6436494
14.92971 3.6568668
14.93071 3.6700282
14.93171 3.6831327
14.93271 3.6961831
14.93371 3.7091855
14.93471 3.7221454
14.93571 3.7350655
14.93671 3.7479434
14.93771 3.7607729
14.93871 3.7735472999999997
14.93971 3.7862606
14.94071 3.7989124999999997
14.94171 3.8115058
14.94271 3.8240474000000004
14.94371 3.8365435000000003
14.94471 3.8489975000000003
14.94571 3.8614083
14.94671 3.8737703
14.94771 3.8860764
14.94871 3.8983210999999995
14.94971 3.9105024000000004
14.95071 3.922623
14.95171 3.9346881
14.95271 3.9467029
14.95371 3.95867
14.95471 3.9705873
14.95571 3.9824493000000003
14.95671 3.9942492000000005
14.95771 4.005982
14.95871 4.017647
14.95971 4.0292475
14.96071 4.0407907
14.96171 4.0522832
14.96271 4.0637277
14.96371 4.075123
14.96471 4.0864632
14.96571 4.0977404
14.96671 4.1089486
14.96771 4.1200858
14.96871 4.1311542999999995
14.96971 4.1421600000000005
14.97071 4.1531082
14.97171 4.1640021
14.97271 4.1748411999999995
14.97371 4.1856207
14.97471 4.1963346
14.97571 4.2069789
14.97671 4.2175524
14.97771 4.2280588
14.97871 4.2385038
14.97971 4.2488929
14.98071 4.259228
14.98171 4.2695064
14.98271 4.2797223
14.98371 4.289867399999999
14.98471 4.2999357
14.98571 4.3099254
14.98671 4.3198396
14.98771 4.329684
14.98871 4.339465499999999
14.98971 4.3491881
14.99071 4.3588519
14.99171 4.3684527
14.99271 4.377985
14.99371 4.3874439
14.99471 4.396828299999999
14.99571 4.4061396
14.99671 4.4153828
14.99771 4.4245623
14.99871 4.43368
14.99971 4.4427332
15.00071 4.4517163
15.00171 4.4606231
15.00271 4.4694483
15.00371 4.4781916
15.00471 4.4868570000000005
15.00571 4.4954509
15.00671 4.5039807000000005
15.00771 4.5124505
15.00871 4.5208599000000005
15.00971 4.5292046
15.01071 4.5374781
15.01171 4.5456745
15.01271 4.5537904
15.01371 4.5618266
15.01471 4.5697868
15.01571 4.5776743
15.01671 4.585491500000001
15.01771 4.5932371
15.01871 4.6009075
15.01971 4.608498099999999
15.02071 4.6160057
15.02171 4.623430600000001
15.02271 4.6307772
15.02371 4.638052
15.02471 4.6452608
15.02571 4.652407
15.02671 4.659489499999999
15.02771 4.6665031
15.02871 4.6734408
15.02971 4.6802953
15.03071 4.6870634
15.03171 4.6937451
15.03271 4.7003441
15.03371 4.7068652
15.03471 4.713311399999999
15.03571 4.7196843
15.03671 4.7259819
15.03771 4.7322009
15.03871 4.738339
15.03971 4.744396399999999
15.04071 4.7503758
15.04171 4.7562819
15.04271 4.7621187
15.04371 4.767888
15.04471 4.773587
15.04571 4.7792096
15.04671 4.7847483
15.04771 4.790196900000001
15.04871 4.795552799999999
15.04971 4.800817
15.05071 4.8059944
15.05171 4.811091
15.05271 4.8161123
15.05371 4.8210606
15.05471 4.8259355
15.05571 4.8307344
15.05671 4.8354544
15.05771 4.8400942
15.05871 4.8446544000000005
15.05971 4.8491374
15.06071 4.8535451
15.06171 4.8578784
15.06271 4.8621338
15.06371 4.8663069000000005
15.06471 4.8703916
15.06571 4.8743837
15.06671 4.8782818
15.06771 4.882089
15.06871 4.885811
15.06971 4.8894547
15.07071 4.893025799999999
15.07171 4.8965264
15.07271 4.8999548
15.07371 4.9033071999999995
15.07471 4.9065787
15.07571 4.9097657
15.07671 4.9128667
15.07771 4.9158815
15.07871 4.9188114999999994
15.07971 4.9216576
15.08071 4.9244188
15.08171 4.9270928
15.08271 4.9296774
15.08371 4.9321707
15.08471 4.9345739
15.08571 4.936891
15.08671 4.939127699999999
15.08771 4.9412899
15.08871 4.9433815999999995
15.08971 4.9454033
15.09071 4.9473517000000005
15.09171 4.9492210000000005
15.09271 4.9510047
15.09371 4.9526975
15.09471 4.9542967
15.09571 4.9558032
15.09671 4.957218800000001
15.09771 4.958546500000001
15.09871 4.9597878
15.09971 4.9609438
15.10071 4.962014
15.10171 4.962999
15.10271 4.9638994
15.10371 4.9647179
15.10471 4.9654577
15.10571 4.966122299999999
15.10671 4.9667126999999995
15.10771 4.9672272
15.10871 4.9676608
15.10971 4.9680077
15.11071 4.9682621000000005
15.11171 4.96842
15.11271 4.9684808
15.11371 4.9684472
15.11471 4.9683243
15.11571 4.9681172
15.11671 4.9678303
15.11771 4.967466
15.11871 4.9670242
15.11971 4.9665038
15.12071 4.965904
15.12171 4.9652237
15.12271 4.9644626999999995
15.12371 4.9636208
15.12471 4.9626965
15.12571 4.9616877
15.12671 4.9605902
15.12771 4.9593996
15.12871 4.9581129
15.12971 4.9567286
15.13071 4.9552489
15.13171 4.9536787
15.13271 4.9520236
15.13371 4.950289799999999
15.13471 4.948481200000001
15.13571 4.9465988
15.13671 4.9446411
15.13771 4.9426049
15.13871 4.9404863
15.13971 4.9382817
15.14071 4.9359892
15.14171 4.9336072
15.14271 4.9311355
15.14371 4.9285736
15.14471 4.9259211999999994
15.14571 4.9231774999999995
15.14671 4.920342600000001
15.14771 4.917418199999999
15.14871 4.9144074
15.14971 4.9113151
15.15071 4.9081456
15.15171 4.904902399999999
15.15271 4.9015868
15.15371 4.8981972
15.15471 4.8947293
15.15571 4.891178
15.15671 4.8875373
15.15771 4.8838031
15.15871 4.8799738
15.15971 4.8760496
15.16071 4.8720326
15.16171 4.8679255
15.16271 4.8637312
15.16371 4.8594523
15.16471 4.855090799999999
15.16571 4.850648
15.16671 4.8461262
15.16771 4.8415273
15.16871 4.8368525
15.16971 4.8321024
15.17071 4.8272751000000005
15.17171 4.8223674
15.17271 4.8173752
15.17371 4.8122931
15.17471 4.8071172
15.17571 4.8018456
15.17671 4.7964793
15.17771 4.791021
15.17871 4.7854754999999995
15.17971 4.7798476999999995
15.18071 4.7741417
15.18171 4.7683597
15.18271 4.7625028
15.18371 4.7565702000000005
15.18471 4.7505602
15.18571 4.7444709000000005
15.18671 4.7382999
15.18771 4.7320455
15.18871 4.7257058
15.18971 4.719278200000001
15.19071 4.7127604
15.19171 4.706151
15.19271 4.6994492
15.19371 4.6926565
15.19471 4.685775899999999
15.19571 4.6788119
15.19671 4.6717696
15.19771 4.6646532
15.19871 4.6574648000000005
15.19971 4.6502054
15.20071 4.642872499999999
15.20171 4.6354629
15.20271 4.6279717
15.20371 4.6203952
15.20471 4.6127301
15.20571 4.6049751
15.20671 4.59713
15.20771 4.5891952
15.20871 4.5811724
15.20971 4.5730632
15.21071 4.5648694
15.21171 4.5565937000000005
15.21271 4.5482386
15.21371 4.5398068
15.21471 4.5313008
15.21571 4.5227218
15.21671 4.5140702
15.21771 4.5053434
15.21871 4.4965379
15.21971 4.4876486
15.22071 4.4786714
15.22171 4.4696029
15.22271 4.4604421
15.22371 4.4511899
15.22471 4.4418503
15.22571 4.4324268
15.22671 4.4229239
15.22771 4.4133451
15.22871 4.4036917
15.22971 4.393965
15.23071 4.3841649
15.23171 4.3742906
15.23271 4.3643411
15.23371 4.3543153
15.23471 4.3442111
15.23571 4.334026199999999
15.23671 4.3237571
15.23771 4.3134004
15.23871 4.302953899999999
15.23971 4.2924169
15.24071 4.2817909
15.24171 4.2710796
15.24271 4.2602877999999995
15.24371 4.2494208
15.24471 4.2384822
15.24571 4.2274743
15.24671 4.2163972
15.24771 4.2052481
15.24871 4.1940242
15.24971 4.182722
15.25071 4.171339000000001
15.25171 4.159874100000001
15.25271 4.1483261
15.25371 4.1366946
15.25471 4.1249797
15.25571 4.1131813
15.25671 4.1013002
15.25771 4.0893376
15.25871 4.0772956
15.25971 4.0651779999999995
15.26071 4.0529888
15.26171 4.0407311
15.26271 4.0284064
15.26371 4.0160138
15.26471 4.0035501
15.26571 3.9910107999999997
15.26671 3.978391
15.26771 3.9656869999999995
15.26871 3.9528973
15.26971 3.9400223999999997
15.27071 3.9270647
15.27171 3.9140268999999996
15.27271 3.900912
15.27371 3.8877219
15.27471 3.8744576000000004
15.27571 3.8611207000000003
15.27671 3.8477118999999997
15.27771 3.8342322999999996
15.27871 3.8206834
15.27971 3.8070656
15.28071 3.7933784999999998
15.28171 3.7796195999999997
15.28271 3.7657849
15.28371 3.7518702
15.28471 3.7378720999999997
15.28571 3.7237890000000005
15.28671 3.7096224999999996
15.28771 3.6953758000000003
15.28871 3.6810540000000005
15.28971 3.6666616999999997
15.29071 3.6522023
15.29171 3.6376777999999996
15.29271 3.6230877
15.29371 3.6084302
15.29471 3.5937034
15.29571 3.5789058
15.29671 3.5640363
15.29771 3.5490945000000003
15.29871 3.5340793
15.29971 3.5189889
15.30071 3.5038213999999996
15.30171 3.4885741999999995
15.30271 3.4732464999999997
15.30371 3.4578393999999997
15.30471 3.4423559999999997
15.30571 3.426801
15.30671 3.4111797999999998
15.30771 3.3954962999999996
15.30871 3.3797529
15.30971 3.3639482999999997
15.31071 3.3480793
15.31171 3.3321418
15.31271 3.3161316000000003
15.31371 3.3000465
15.31471 3.2838862000000004
15.31571 3.2676510999999997
15.31671 3.2513427999999998
15.31771 3.2349627
15.31871 3.2185111
15.31971 3.2019883
15.32071 3.1853952
15.32171 3.1687327
15.32271 3.1520042999999998
15.32371 3.1352132999999998
15.32471 3.1183627
15.32571 3.1014540999999998
15.32671 3.0844867000000002
15.32771 3.0674567
15.32871 3.0503588
15.32971 3.0331876
15.33071 3.0159397
15.33171 2.9986143
15.33271 2.9812133000000003
15.33371 2.9637406
15.33471 2.9462008
15.33571 2.9285975
15.33671 2.9109327
15.33771 2.8932073999999997
15.33871 2.8754212
15.33971 2.8575741000000003
15.34071 2.839667
15.34171 2.8217012
15.34271 2.8036775
15.34371 2.7855957
15.34471 2.7674533
15.34571 2.7492467
15.34671 2.7309710000000003
15.34771 2.7126225
15.34871 2.6942002
15.34971 2.675706
15.35071 2.6571445
15.35171 2.6385218
15.35271 2.6198432
15.35371 2.6011122
15.35471 2.5823293
15.35571 2.5634930000000002
15.35671 2.5446003
15.35771 2.5256487
15.35871 2.5066365999999998
15.35971 2.4875637
15.36071 2.4684304
15.36171 2.4492368
15.36271 2.4299817
15.36371 2.4106633
15.36471 2.3912790999999998
15.36571 2.3718284
15.36671 2.3523123999999997
15.36771 2.3327351
15.36871 2.3131024
15.36971 2.2934204
15.37071 2.2736931
15.37171 2.2539221
15.37271 2.2341052
15.37371 2.2142379
15.37471 2.194315
15.37571 2.1743329
15.37671 2.1542896999999996
15.37771 2.1341858
15.37871 2.1140235
15.37971 2.0938046
15.38071 2.0735303
15.38171 2.0532006
15.38271 2.0328149
15.38371 2.0123731
15.38471 1.9918766
15.38571 1.9713288
15.38671 1.9507341
15.38771 1.9300964
15.38871 1.9094172999999999
15.38971 1.8886957
15.39071 1.8679278000000001
15.39171 1.8471079000000001
15.39271 1.8262311999999998
15.39371 1.8052951000000002
15.39471 1.7843004
15.39571 1.7632509
15.39671 1.7421514
15.39771 1.7210064
15.39871 1.699819
15.39971 1.6785897
15.40071 1.6573174
15.40171 1.6360006999999999
15.40271 1.6146397
15.40371 1.5932354999999998
15.40471 1.5717900999999999
15.40571 1.5503055
15.40671 1.5287818
15.40771 1.5072166999999999
15.40871 1.4856059
15.40971 1.4639446999999999
15.41071 1.4422300000000001
15.41171 1.4204614
15.41271 1.3986418999999999
15.41371 1.3767771
15.41471 1.3548733
15.41571 1.3329351
15.41671 1.3109647
15.41771 1.2889608000000001
15.41871 1.2669204
15.41971 1.2448403000000001
15.42071 1.2227187000000002
15.42171 1.2005559000000001
15.42271 1.1783539
15.42371 1.156115
15.42471 1.1338403000000001
15.42571 1.1115292
15.42671 1.0891794
15.42771 1.0667883
15.42871 1.0443546
15.42971 1.0218797
15.43071 0.9993678
15.43171 0.9768246700000001
15.43271 0.95425555
15.43371 0.93166362
15.43471 0.9090483200000001
15.43571 0.8864061
15.43671 0.86373175
15.43771 0.84102051
15.43871 0.81827007
15.43971 0.79548126
15.44071 0.77265734
15.44171 0.74980231
15.44271 0.7269192
15.44371 0.7040089900000001
15.44471 0.68107056
15.44571 0.65810191
15.44671 0.63510193
15.44771 0.61207162
15.44871 0.5890143999999999
15.44971 0.56593479
15.45071 0.54283678
15.45171 0.51972191
15.45271 0.49658851000000004
15.45371 0.47343215000000005
15.45471 0.45024762
15.45571 0.42703105
15.45671 0.40378175
15.45771 0.38050262
15.45871 0.35719902000000003
15.45971 0.33387679000000003
15.46071 0.31054001
15.46171 0.28718975
15.46271 0.26382422
15.46371 0.24044015000000002
15.46471 0.21703476000000002
15.46571 0.19360734999999998
15.46671 0.17015977000000002
15.46771 0.14669552000000002
15.46871 0.12321797999999999
15.46971 0.09972869899999999
15.47071 0.07622645900000001
15.47171 0.052707845999999996
15.47271 0.029168914999999997
15.47371 0.0056073553
15.47471 -0.017975981
15.47571 -0.0415769
15.47671 -0.065189193
15.47771 -0.08880685799999999
15.47871 -0.11242637
15.47971 -0.1360479
15.48071 -0.15967487
15.48171 -0.1833123
15.48271 -0.2069643
15.48371 -0.23063229999999998
15.48471 -0.25431439
15.48571 -0.27800635
15.48671 -0.30170355
15.48771 -0.32540297
15.48871 -0.34910436
15.48971 -0.37281000999999997
15.49071 -0.39652307
15.49171 -0.42024553
15.49271 -0.44397675
15.49371 -0.46771308
15.49471 -0.49144933
15.49571 -0.51518078
15.49671 -0.53890529
15.49771 -0.5626241700000001
15.49871 -0.5863416899999999
15.49971 -0.61006318
15.50071 -0.63379249
15.50171 -0.65753013
15.50271 -0.68127271
15.50371 -0.70501426
15.50471 -0.7287484599999999
15.50571 -0.75247097
15.50671 -0.77618095
15.50771 -0.79988074
15.50871 -0.82357433
15.50971 -0.8472652199999999
15.51071 -0.8709544300000001
15.51171 -0.89463992
15.51271 -0.91831768
15.51371 -0.9419836100000001
15.51471 -0.9656356600000001
15.51571 -0.98927468
15.51671 -1.0129041
15.51771 -1.0365281
15.51871 -1.0601493
15.51971 -1.0837667
15.52071 -1.1073758
15.52171 -1.1309699
15.52271 -1.1545423000000001
15.52371 -1.1780891999999998
15.52471 -1.2016106
15.52571 -1.2251104000000002
15.52671 -1.2485941999999999
15.52771 -1.272067
15.52871 -1.2955308
15.52971 -1.3189841
15.53071 -1.3424223000000002
15.53171 -1.3658402
15.53271 -1.3892339999999999
15.53371 -1.4126026
15.53471 -1.4359478
15.53571 -1.4592727
15.53671 -1.4825791
15.53771 -1.5058666
15.53871 -1.5291313
15.53971 -1.5523679000000001
15.54071 -1.5755711
15.54171 -1.5987385
15.54271 -1.6218716000000002
15.54371 -1.6449755
15.54471 -1.6680565
15.54571 -1.6911196
15.54671 -1.7141664
15.54771 -1.7371940999999997
15.54871 -1.7601965000000002
15.54971 -1.7831663000000002
15.55071 -1.8060976999999998
15.55171 -1.8289886000000002
15.55271 -1.8518402999999999
15.55371 -1.8746562000000002
15.55471 -1.8974399
15.55571 -1.9201925000000002
15.55671 -1.9429127000000002
15.55771 -1.9655967
15.55871 -1.9882404999999999
15.55971 -2.010842
15.56071 -2.0334022
15.56171 -2.0559249
15.56271 -2.0784153
15.56371 -2.1008765
15.56471 -2.1233087
15.56571 -2.1457074
15.56671 -2.1680649
15.56771 -2.1903737
15.56871 -2.2126278
15.56971 -2.2348261000000003
15.57071 -2.2569714000000003
15.57171 -2.2790695999999997
15.57271 -2.3011265
15.57371 -2.3231456
15.57471 -2.3451269
15.57571 -2.367067
15.57671 -2.3889611
15.57771 -2.4108052
15.57871 -2.432598
15.57971 -2.4543405000000003
15.58071 -2.4760352
15.58171 -2.4976842
15.58271 -2.5192864
15.58371 -2.540838
15.58471 -2.5623323
15.58571 -2.5837632
15.58671 -2.605127
15.58771 -2.6264247000000003
15.58871 -2.6476610000000003
15.58971 -2.6688435999999998
15.59071 -2.6899794
15.59171 -2.711072
15.59271 -2.7321206
15.59371 -2.7531201000000003
15.59471 -2.7740631000000002
15.59571 -2.7949432
15.59671 -2.8157562
15.59771 -2.8365017999999997
15.59871 -2.8571817999999998
15.59971 -2.877799
15.60071 -2.8983546
15.60171 -2.9188473
15.60271 -2.9392734
15.60371 -2.9596291
15.60471 -2.9799124
15.60571 -3.0001247
15.60671 -3.0202709000000003
15.60771 -3.0403571
15.60871 -3.0603884000000003
15.60971 -3.0803662
15.61071 -3.1002872
15.61171 -3.1201441
15.61271 -3.1399275999999996
15.61371 -3.1596299
15.61471 -3.1792469
15.61571 -3.1987794
15.61671 -3.2182313999999996
15.61771 -3.2376088
15.61871 -3.2569163
15.61971 -3.2761551
15.62071 -3.2953244
15.62171 -3.314421
15.62271 -3.3334423
15.62371 -3.352388
15.62471 -3.3712592
15.62571 -3.3900596
15.62671 -3.4087908000000002
15.62771 -3.4274522000000003
15.62871 -3.4460395999999998
15.62971 -3.4645449000000004
15.63071 -3.4829602
15.63171 -3.5012784999999997
15.63271 -3.5194986
15.63371 -3.5376236
15.63471 -3.5556607
15.63571 -3.5736181
15.63671 -3.5915021
15.63771 -3.6093153000000004
15.63871 -3.6270559
15.63971 -3.644719
15.64071 -3.662299
15.64171 -3.6797915
15.64271 -3.6971948999999995
15.64371 -3.7145101
15.64471 -3.7317377
15.64571 -3.748877
15.64671 -3.7659258
15.64771 -3.7828792
15.64871 -3.799732
15.64971 -3.8164813
15.65071 -3.8331278
15.65171 -3.8496763000000005
15.65271 -3.8661342000000003
15.65371 -3.8825102
15.65471 -3.8988086999999996
15.65571 -3.9150305000000003
15.65671 -3.9311711
15.65771 -3.9472219
15.65871 -3.9631747
15.65971 -3.9790227999999996
15.66071 -3.9947636
15.66171 -4.0103983
15.66271 -4.0259294
15.66371 -4.0413599
15.66471 -4.056691
15.66571 -4.0719221999999995
15.66671 -4.0870514
15.66771 -4.1020777
15.66871 -4.1170023
15.66971 -4.1318286
15.67071 -4.1465621
15.67171 -4.161207
15.67271 -4.1757653999999995
15.67371 -4.1902345
15.67471 -4.204607
15.67571 -4.2188741
15.67671 -4.2330261
15.67771 -4.2470578
15.67871 -4.260968
15.67971 -4.2747602
15.68071 -4.2884406
15.68171 -4.3020154999999995
15.68271 -4.3154895
15.68371 -4.3288641000000005
15.68471 -4.3421373
15.68571 -4.3553073
15.68671 -4.3683723
15.68771 -4.3813322
15.68871 -4.3941882
15.68971 -4.4069421
15.69071 -4.4195931
15.69171 -4.432138800000001
15.69271 -4.4445727
15.69371 -4.4568878
15.69471 -4.469078
15.69571 -4.4811413
15.69671 -4.4930801
15.69771 -4.5049003999999995
15.69871 -4.5166109
15.69971 -4.5282185
15.70071 -4.5397278
15.70171 -4.5511384
15.70271 -4.5624465
15.70371 -4.5736462
15.70471 -4.5847315
15.70571 -4.5956992
15.70671 -4.6065476
15.70771 -4.6172768
15.70871 -4.6278875
15.70971 -4.6383791
15.71071 -4.6487488
15.71171 -4.6589933
15.71271 -4.6691104999999995
15.71371 -4.6791006
15.71471 -4.6889674
15.71571 -4.6987176
15.71671 -4.7083582999999996
15.71771 -4.7178946
15.71871 -4.7273286
15.71971 -4.7366567
15.72071 -4.7458731
15.72171 -4.754969099999999
15.72271 -4.7639377
15.72371 -4.7727752
15.72471 -4.781481299999999
15.72571 -4.7900584
15.72671 -4.7985099
15.72771 -4.806838900000001
15.72871 -4.8150472
15.72971 -4.8231341
15.73071 -4.8310995000000005
15.73171 -4.8389431
15.73271 -4.8466671
15.73371 -4.8542749
15.73471 -4.8617695
15.73571 -4.8691526
15.73671 -4.8764225
15.73771 -4.8835747
15.73871 -4.8906021
15.73971 -4.8974968
15.74071 -4.904253799999999
15.74171 -4.910871
15.74271 -4.9173507999999995
15.74371 -4.9236987
15.74471 -4.9299214000000005
15.74571 -4.9360242
15.74671 -4.94201
15.74771 -4.9478784
15.74871 -4.953628
15.74971 -4.9592562
15.75071 -4.9647613999999995
15.75171 -4.9701437
15.75271 -4.975403099999999
15.75371 -4.9805395
15.75471 -4.9855519
15.75571 -4.9904364999999995
15.75671 -4.9951891999999996
15.75771 -4.9998059999999995
15.75871 -5.0042842
15.75971 -5.0086252
15.76071 -5.0128333
15.76171 -5.0169147999999995
15.76271 -5.0208759
15.76371 -5.0247211
15.76471 -5.0284512
15.76571 -5.032064
15.76671 -5.035555
15.76771 -5.0389189000000005
15.76871 -5.0421517
15.76971 -5.0452512
15.77071 -5.0482169
15.77171 -5.0510503
15.77271 -5.0537523
15.77371 -5.0563231
15.77471 -5.0587624
15.77571 -5.061069499999999
15.77671 -5.063244699999999
15.77771 -5.0652895000000004
15.77871 -5.0672077
15.77971 -5.0690036
15.78071 -5.0706815
15.78171 -5.0722424
15.78271 -5.0736852
15.78371 -5.0750058000000005
15.78471 -5.0761987
15.78571 -5.0772578
15.78671 -5.0781794
15.78771 -5.0789624
15.78871 -5.0796088
15.78971 -5.0801221
15.79071 -5.0805058
15.79171 -5.0807633
15.79271 -5.0808962
15.79371 -5.0809048
15.79471 -5.0807886
15.79571 -5.0805476
15.79671 -5.0801825
15.79771 -5.0796941
15.79871 -5.0790835
15.79971 -5.0783504
15.80071 -5.0774928
15.80171 -5.0765075
15.80271 -5.0753903000000005
15.80371 -5.0741378
15.80471 -5.0727487
15.80571 -5.0712246
15.80671 -5.0695691
15.80771 -5.0677869
15.80871 -5.0658833
15.80971 -5.0638612
15.81071 -5.0617222
15.81171 -5.0594646
15.81271 -5.0570864
15.81371 -5.0545841000000005
15.81471 -5.0519556
15.81571 -5.0491996
15.81671 -5.0463155
15.81771 -5.0433036
15.81871 -5.0401635
15.81971 -5.036895
15.82071 -5.033497499999999
15.82171 -5.0299704
15.82271 -5.0263144
15.82371 -5.0225314
15.82471 -5.018625
15.82571 -5.0145995
15.82671 -5.0104577
15.82771 -5.0062012000000005
15.82871 -5.0018291999999995
15.82971 -4.9973391
15.83071 -4.9927272
15.83171 -4.9879894
15.83271 -4.983123
15.83371 -4.978127000000001
15.83471 -4.9730025
15.83571 -4.9677525
15.83671 -4.9623795
15.83771 -4.9568864999999995
15.83871 -4.9512748
15.83971 -4.9455453
15.84071 -4.9396984
15.84171 -4.9337342
15.84271 -4.9276538
15.84371 -4.9214579
15.84471 -4.9151473
15.84571 -4.9087219
15.84671 -4.9021803
15.84771 -4.8955198
15.84871 -4.888737600000001
15.84971 -4.8818309
15.85071 -4.8747983
15.85171 -4.8676405
15.85271 -4.8603605000000005
15.85371 -4.8529621
15.85471 -4.8454501
15.85571 -4.8378277999999995
15.85671 -4.8300967
15.85771 -4.8222564000000006
15.85871 -4.8143055
15.85971 -4.806241399999999
15.86071 -4.7980621
15.86171 -4.7897666999999995
15.86271 -4.7813550000000005
15.86371 -4.7728281
15.86471 -4.7641865999999995
15.86571 -4.7554302999999996
15.86671 -4.7465589
15.86771 -4.7375716
15.86871 -4.728468100000001
15.86971 -4.719249899999999
15.87071 -4.7099199
15.87171 -4.7004814999999995
15.87271 -4.6909384
15.87371 -4.6812933
15.87471 -4.6715461
15.87571 -4.6616953
15.87671 -4.6517372
15.87771 -4.6416685
15.87871 -4.631486499999999
15.87971 -4.6211902
15.88071 -4.610781
15.88171 -4.6002619000000005
15.88271 -4.589635899999999
15.88371 -4.5789051999999995
15.88471 -4.5680709
15.88571 -4.5571327
15.88671 -4.5460902
15.88771 -4.5349427
15.88871 -4.5236912
15.88971 -4.5123376
15.89071 -4.5008842
15.89171 -4.4893323999999994
15.89271 -4.4776831
15.89371 -4.4659343
15.89471 -4.454083
15.89571 -4.4421263
15.89671 -4.430062700000001
15.89771 -4.4178925
15.89871 -4.4056188
15.89971 -4.3932459999999995
15.90071 -4.3807786
15.90171 -4.3682192
15.90271 -4.3555688
15.90371 -4.3428253
15.90471 -4.3299865
15.90571 -4.3170497
15.90671 -4.3040138
15.90771 -4.2908795
15.90871 -4.2776495
15.90971 -4.2643264
15.91071 -4.250912
15.91171 -4.2374063
15.91271 -4.2238083
15.91371 -4.2101156
15.91471 -4.1963268
15.91571 -4.182443
15.91671 -4.1684669
15.91771 -4.1544023999999995
15.91871 -4.140253700000001
15.91971 -4.1260231
15.92071 -4.1117098
15.92171 -4.0973108
15.92271 -4.0828224
15.92371 -4.0682413
15.92471 -4.0535662
15.92571 -4.0387996
15.92671 -4.023945
15.92771 -4.0090077
15.92871 -3.9939914
15.92971 -3.9788973
15.93071 -3.9637242
15.93171 -3.9484695
15.93271 -3.9331306
15.93371 -3.9177063999999997
15.93471 -3.9021984
15.93571 -3.8866095000000005
15.93671 -3.8709432
15.93771 -3.8552011999999998
15.93871 -3.8393836
15.93971 -3.8234875
15.94071 -3.8075097
15.94171 -3.7914477
15.94271 -3.7753023
15.94371 -3.7590772
15.94471 -3.7427779
15.94571 -3.7264105
15.94671 -3.7099794
15.94771 -3.6934853
15.94871 -3.6769252000000003
15.94971 -3.6602943999999997
15.95071 -3.6435883000000002
15.95171 -3.6268044
15.95271 -3.6099430000000003
15.95371 -3.5930071
15.95471 -3.5760004
15.95571 -3.5589267
15.95671 -3.5417866
15.95771 -3.5245791
15.95871 -3.507302
15.95971 -3.489954
15.96071 -3.4725361
15.96171 -3.4550514
15.96271 -3.4375053
15.96371 -3.4199029
15.96471 -3.4022473
15.96571 -3.3845376000000003
15.96671 -3.3667694999999997
15.96771 -3.3489365
15.96871 -3.3310339
15.96971 -3.313059
15.97071 -3.2950136999999997
15.97171 -3.2769028
15.97271 -3.2587330999999997
15.97371 -3.2405101
15.97471 -3.2222368
15.97571 -3.2039128
15.97671 -3.1855363
15.97771 -3.1671054999999995
15.97871 -3.1486195
15.97971 -3.1300806
15.98071 -3.1114923
15.98171 -3.092858
15.98271 -3.0741788
15.98371 -3.0554529
15.98471 -3.0366752
15.98571 -3.01784
15.98671 -2.9989429000000003
15.98771 -2.9799834
15.98871 -2.9609650000000003
15.98971 -2.9418953
15.99071 -2.9227819
15.99171 -2.9036313000000002
15.99271 -2.8844461
15.99371 -2.8652249000000003
15.99471 -2.8459638
15.99571 -2.8266586
15.99671 -2.8073071
15.99771 -2.7879096999999997
15.99871 -2.7684694
15.99971 -2.7489893000000003
16.00071 -2.7294714
16.00171 -2.7099147
16.00271 -2.6903162000000003
16.00371 -2.670672
16.00471 -2.6509799000000003
16.00571 -2.6312415
16.00671 -2.6114617
16.00772 -2.5916483
16.00871 -2.5718087
16.00971 -2.5519477
16.01071 -2.5320657
16.01171 -2.5121586000000002
16.01271 -2.4922203
16.01371 -2.4722448
16.01472 -2.4522288
16.01571 -2.4321729
16.01671 -2.412081
16.01771 -2.3919577000000003
16.01871 -2.3718068
16.01971 -2.3516296999999997
16.02071 -2.3314252
16.02172 -2.311191
16.02271 -2.2909259
16.02371 -2.2706318999999997
16.02471 -2.2503134
16.02571 -2.2299767000000004
16.02671 -2.2096273
16.02771 -2.1892674000000003
16.02872 -2.1688953
16.02971 -2.1485054999999997
16.03071 -2.1280909
16.03171 -2.1076459
16.03271 -2.0871687999999997
16.03371 -2.0666618000000003
16.03471 -2.046131
16.03572 -2.0255832000000003
16.03671 -2.0050239000000003
16.03771 -1.9844551
16.03871 -1.9638756
16.03971 -1.9432828
16.04071 -1.9226745
16.04171 -1.9020505
16.04272 -1.8814137000000002
16.04371 -1.8607683
16.04471 -1.8401183
16.04571 -1.8194645999999999
16.04671 -1.7988047999999999
16.04771 -1.7781341
16.04871 -1.7574469999999998
16.04972 -1.7367402
16.05071 -1.7160142
16.05171 -1.6952740000000002
16.05271 -1.6745275
16.05371 -1.6537818999999998
16.05471 -1.6330425
16.05571 -1.6123101000000002
16.05672 -1.5915819000000002
16.05771 -1.5708532000000002
16.05871 -1.5501199
16.05971 -1.5293806
16.06071 -1.5086367
16.06171 -1.4878917999999999
16.06271 -1.4671494999999999
16.06371 -1.4464112
16.06471 -1.4256756000000002
16.06571 -1.4049395
16.06671 -1.3841995
16.06771 -1.3634543000000001
16.06871 -1.3427062
16.06971 -1.321961
16.07071 -1.301226
16.07171 -1.2805073999999999
16.07271 -1.2598082
16.07372 -1.2391269999999999
16.07471 -1.2184588
16.07571 -1.1977975
16.07671 -1.1771386
16.07771 -1.1564806
16.07871 -1.1358261
16.07971 -1.1151799
16.08072 -1.0945468999999999
16.08171 -1.0739303
16.08271 -1.0533303
16.08371 -1.0327449
16.08471 -1.0121719
16.08571 -0.99161072
16.08671 -0.9710636
16.08772 -0.9505352899999999
16.08871 -0.9300312999999999
16.08971 -0.9095556100000001
16.09071 -0.8891088
16.09171 -0.86868741
16.09271 -0.84828539
16.09371 -0.82789678
16.09472 -0.80751786
16.09571 -0.78714909
16.09671 -0.7667948
16.09771 -0.7464614199999999
16.09871 -0.72615501
16.09971 -0.70587918
16.10071 -0.68563423
16.10172 -0.66541787
16.10271 -0.64522731
16.10371 -0.6250611500000001
16.10471 -0.6049205999999999
16.10571 -0.5848091599999999
16.10671 -0.56473105
16.10771 -0.5446890400000001
16.10872 -0.5246829199999999
16.10971 -0.50470941
16.11071 -0.48476359999999996
16.11171 -0.46484116000000003
16.11271 -0.44494071
16.11371 -0.42506469999999996
16.11471 -0.40521895999999996
[truncated: 728,681 more chars]
