# Supplementary material for: 2D Synthetic dataset of numerical simulations of long-period seismicity in a volcanic edifice and related sensitivity kernels
Source: Data Brief. 2021 Jan 25;34:106673. doi: 10.1016/j.dib.2020.106673 (PMC7841316; doi:10.1016/j.dib.2020.106673)
Supplement: Supplementary Data S1 — Supplementary Raw Research Data. This is open data under the CC BY license http://creativecommons.org/licenses/by/4.0/ [file mmc1.zip › Dataset/OUTPUT_SEISMOGRAMS/9000_3000/disp_X_hetero_14000_1946_ISO7e-1Hz.semd]

-1.714286 0.0
-1.713286 0.0
-1.712286 0.0
-1.711286 0.0
-1.710286 0.0
-1.709286 0.0
-1.708286 0.0
-1.707286 0.0
-1.706286 0.0
-1.705286 0.0
-1.704286 0.0
-1.703286 0.0
-1.702286 0.0
-1.701286 0.0
-1.700286 0.0
-1.699286 0.0
-1.698286 0.0
-1.697286 0.0
-1.696286 0.0
-1.695286 0.0
-1.694286 0.0
-1.693286 0.0
-1.692286 0.0
-1.691286 0.0
-1.690286 0.0
-1.689286 0.0
-1.688286 0.0
-1.687286 0.0
-1.686286 0.0
-1.685286 0.0
-1.684286 0.0
-1.683286 0.0
-1.682286 0.0
-1.681286 0.0
-1.680286 0.0
-1.679286 0.0
-1.678286 0.0
-1.677286 0.0
-1.676286 0.0
-1.675286 0.0
-1.674286 0.0
-1.673286 0.0
-1.672286 0.0
-1.671286 0.0
-1.670286 0.0
-1.669286 0.0
-1.668286 0.0
-1.667286 0.0
-1.666286 0.0
-1.665286 0.0
-1.664286 0.0
-1.663286 0.0
-1.662286 0.0
-1.661286 0.0
-1.660286 0.0
-1.659286 0.0
-1.658286 0.0
-1.657286 0.0
-1.656286 0.0
-1.655286 0.0
-1.654286 0.0
-1.653286 0.0
-1.652286 -1.2127179e-36
-1.651286 -2.8756416000000004e-36
-1.650286 -5.1144092e-36
-1.649286 -8.109234599999999e-36
-1.648286 -1.2092819999999998e-35
-1.647286 -1.7351505000000002e-35
-1.646286 -2.4263689e-35
-1.645286 -3.3177250000000003e-35
-1.644286 -4.4530032e-35
-1.643286 -5.8857235e-35
-1.642286 -7.6746655e-35
-1.641286 -9.8935923e-35
-1.640286 -1.2626609e-34
-1.639286 -1.5965768000000002e-34
-1.638286 -2.0014863e-34
-1.637286 -2.4891261e-34
-1.636286 -3.072763e-34
-1.635286 -3.7668126e-34
-1.634286 -4.5871924e-34
-1.633286 -5.5513158e-34
-1.632286 -6.678427899999999e-34
-1.631286 -7.9886385e-34
-1.630286 -9.5030568e-34
-1.629286 -1.12432e-33
-1.628286 -1.3229958e-33
-1.627286 -1.5481942e-33
-1.626286 -1.8013319e-33
-1.625286 -2.0830592e-33
-1.624286 -2.3927958000000002e-33
-1.623286 -2.7281808999999998e-33
-1.622286 -3.0843666e-33
-1.621286 -3.4531447e-33
-1.620286 -3.8219549e-33
-1.619286 -4.1727673e-33
-1.618286 -4.4808998000000004e-33
-1.617286 -4.713844e-33
-1.616286 -4.8302095999999996e-33
-1.615286 -4.7789419e-33
-1.614286 -4.4989845e-33
-1.613286 -3.9196236e-33
-1.612286 -2.9617515999999997e-33
-1.611286 -1.5403408000000001e-33
-1.610286 4.3160811e-34
-1.609286 3.0373671999999996e-33
-1.608286 6.3488404e-33
-1.607286 1.0416786000000001e-32
-1.606286 1.5258967e-32
-1.605286 2.0846288000000002e-32
-1.604286 2.7087318e-32
-1.603286 3.3811814e-32
-1.602286 4.0754076999999997e-32
-1.601286 4.7537376999999996e-32
-1.600286 5.3660959e-32
-1.599286 5.8491373e-32
-1.598286 6.126029099999999e-32
-1.597286 6.1070945e-32
-1.596286 5.691549399999999e-32
-1.595286 4.7705574e-32
-1.594286 3.2317745e-32
-1.593286 9.6552971e-33
-1.592286 -2.1273176e-32
-1.591286 -6.1258987e-32
-1.590286 -1.1078433e-31
-1.589286 -1.699027e-31
-1.588286 -2.381142e-31
-1.587286 -3.1424321999999998e-31
-1.586286 -3.9632817e-31
-1.585286 -4.8153446e-31
-1.584286 -5.6610416e-31
-1.583286 -6.453561e-31
-1.582286 -7.1375165e-31
-1.581286 -7.650397100000001e-31
-1.580286 -7.9249383e-31
-1.579286 -7.8925086e-31
-1.578286 -7.487558099999999e-31
-1.577286 -6.653121e-31
-1.576286 -5.3472779e-31
-1.575286 -3.5504113000000004e-31
-1.574286 -1.2729523e-31
-1.573286 1.4367561e-31
-1.572286 4.4849925e-31
-1.571286 7.726201800000001e-31
-1.570286 1.0958243000000001e-30
-1.569286 1.3920128000000001e-30
-1.568286 1.6293036e-30
-1.567286 1.7705422e-30
-1.566286 1.7742885e-30
-1.565286 1.5963456000000002e-30
-1.564286 1.1918599e-30
-1.563286 5.1800546e-31
-1.562286 -4.6277626e-31
-1.561286 -1.7790537e-30
-1.560286 -3.4463187e-30
-1.559286 -5.462711499999999e-30
-1.558286 -7.8047806e-30
-1.557286 -1.0423567e-29
-1.556286 -1.3241327999999998e-29
-1.555286 -1.6149278e-29
-1.554286 -1.9006708e-29
-1.553286 -2.1641902e-29
-1.552286 -2.3855180999999997e-29
-1.551286 -2.5424403e-29
-1.550286 -2.6113151e-29
-1.549286 -2.5681697e-29
-1.548286 -2.3900743999999998e-29
-1.547286 -2.0567664999999998e-29
-1.546286 -1.5524894e-29
-1.545286 -8.6797492e-30
-1.544286 -2.4812893e-32
-1.543286 1.0342218e-29
-1.542286 2.2200584e-29
-1.541286 3.5191916999999996e-29
-1.540286 4.8810724e-29
-1.539286 6.240159299999999e-29
-1.538286 7.516477600000001e-29
-1.537286 8.6171654e-29
-1.536286 9.439125600000001e-29
-1.535286 9.8728802e-29
-1.534286 9.8076412e-29
-1.533286 9.1375821e-29
-1.532286 7.769182599999999e-29
-1.531286 5.6294739e-29
-1.530286 2.6748741e-29
-1.529286 -1.0997353e-29
-1.528286 -5.6521737e-29
-1.527286 -1.0884900999999999e-28
-1.526286 -1.6638334000000001e-28
-1.525286 -2.2686191000000003e-28
-1.524286 -2.8733507e-28
-1.523286 -3.4417974000000003e-28
-1.522286 -3.9315159e-28
-1.521286 -4.2948072000000005e-28
-1.520286 -4.4801441e-28
-1.519286 -4.4340764e-28
-1.518286 -4.1036113000000005e-28
-1.517286 -3.4390285e-28
-1.516286 -2.3970665999999997e-28
-1.515286 -9.4438972e-29
-1.514286 9.3879765e-29
-1.513286 3.2551337999999995e-28
-1.512286 5.9866614e-28
-1.511286 9.0917668e-28
-1.510286 1.2502706e-27
-1.509286 1.6123934e-27
-1.508286 1.9831435e-27
-1.507286 2.3473273e-27
-1.506286 2.6871489e-27
-1.505286 2.982549e-27
-1.504286 3.2116997e-27
-1.503286 3.351655e-27
-1.502286 3.3791509e-27
-1.501286 3.2715438e-27
-1.500286 3.0078605000000004e-27
-1.499286 2.5699362000000002e-27
-1.498286 1.9436005e-27
-1.497286 1.1198694e-27
-1.496286 9.609992599999999e-29
-1.495286 -1.1229491e-27
-1.494286 -2.524196e-27
-1.493286 -4.0855068e-27
-1.492286 -5.7752042999999996e-27
-1.491286 -7.5518548e-27
-1.490286 -9.3643667e-27
-1.489286 -1.1152421000000001e-26
-1.488286 -1.2847244e-26
-1.487286 -1.437273e-26
-1.486286 -1.5646882e-26
-1.485286 -1.6583566e-26
-1.484286 -1.7094527e-26
-1.483286 -1.7091624e-26
-1.482286 -1.6489249e-26
-1.481286 -1.5206846e-26
-1.480286 -1.3171507000000002e-26
-1.479286 -1.0320587999999999e-26
-1.478286 -6.604287e-27
-1.477286 -1.988179e-27
-1.476286 3.5443195999999995e-27
-1.475286 9.9895645e-27
-1.474286 1.7321357000000001e-26
-1.473286 2.5488661999999997e-26
-1.472286 3.4413329999999996e-26
-1.471286 4.3987811000000004e-26
-1.470286 5.4072818e-26
-1.469286 6.449493499999999e-26
-1.468286 7.5044164e-26
-1.467286 8.547148999999999e-26
-1.466286 9.5486509e-26
-1.465286 1.047553e-25
-1.464286 1.1289868999999999e-25
-1.463286 1.1949123e-25
-1.462286 1.2406116e-25
-1.461286 1.2609177e-25
-1.460286 1.2502464e-25
-1.459286 1.2026515e-25
-1.458286 1.1119083e-25
-1.457286 9.7163069e-26
-1.456286 7.754250399999999e-26
-1.455286 5.1708648e-26
-1.454286 1.90839e-26
-1.453286 -2.083789e-26
-1.452286 -6.8458388e-26
-1.451286 -1.2403756e-25
-1.450286 -1.8765296e-25
-1.449286 -2.5915616e-25
-1.448286 -3.3812782000000003e-25
-1.447286 -4.2383255e-25
-1.446286 -5.1517582e-25
-1.445286 -6.106645499999999e-25
-1.444286 -7.083739e-25
-1.443286 -8.059231799999999e-25
-1.442286 -9.0046269e-25
-1.441286 -9.886750599999999e-25
-1.440286 -1.0667928e-24
-1.439286 -1.130635e-24
-1.438286 -1.1756651e-24
-1.437286 -1.1970712e-24
-1.436286 -1.1898687e-24
-1.435286 -1.1490282000000001e-24
-1.434286 -1.0696249e-24
-1.433286 -9.4701003e-25
-1.432286 -7.770005699999999e-25
-1.431286 -5.5608458e-25
-1.430286 -2.8163669e-25
-1.429286 4.7861261e-26
-1.428286 4.3260134e-25
-1.427286 8.7123932e-25
-1.426286 1.3607014e-24
-1.425286 1.8960155e-24
-1.424286 2.4701768e-24
-1.423286 3.0740547e-24
-1.422286 3.6963498e-24
-1.421286 4.323608e-24
-1.420286 4.9402987e-24
-1.419286 5.5289628e-24
-1.418286 6.0704313e-24
-1.417286 6.544120100000001e-24
-1.416286 6.9284002e-24
-1.415286 7.2010391e-24
-1.414286 7.3397104e-24
-1.413286 7.3225668e-24
-1.412286 7.1288657e-24
-1.411286 6.7396362e-24
-1.410286 6.1383769000000006e-24
-1.409286 5.311765299999999e-24
-1.408286 4.2503702000000004e-24
-1.407286 2.9493389000000003e-24
-1.406286 1.4090472000000001e-24
-1.405286 -3.6430508999999997e-25
-1.404286 -2.3581817e-24
-1.403286 -4.5532919e-24
-1.402286 -6.9232911e-24
-1.401286 -9.4346137e-24
-1.400286 -1.2046466e-23
-1.399286 -1.4710969000000002e-23
-1.398286 -1.7373507999999998e-23
-1.397286 -1.9973243e-23
-1.396286 -2.2443842e-23
-1.395286 -2.4714403e-23
-1.394286 -2.6710580999999996e-23
-1.393286 -2.8355913000000003e-23
-1.392286 -2.9573333e-23
-1.391286 -3.0286865000000003e-23
-1.390286 -3.0423469e-23
-1.389286 -2.9915016000000003e-23
-1.388286 -2.8700376999999997e-23
-1.387286 -2.6727559e-23
-1.386286 -2.3955879000000002e-23
-1.385286 -2.0358103e-23
-1.384286 -1.5922511e-23
-1.383286 -1.0654821e-23
-1.382286 -4.5799132e-24
-1.381286 2.2567103e-24
-1.380286 9.7877972e-24
-1.379286 1.7923619e-23
-1.378286 2.6551705e-23
-1.377286 3.5537092e-23
-1.376286 4.4723171999999996e-23
-1.375286 5.3933138e-23
-1.374286 6.297206899999999e-23
-1.373286 7.1629724e-23
-1.372286 7.9683944e-23
-1.371286 8.6904733e-23
-1.370286 9.305893300000001e-23
-1.369286 9.791540699999999e-23
-1.368286 1.0125065e-22
-1.367286 1.0285479000000001e-22
-1.366286 1.0253767000000001e-22
-1.365286 1.0013501e-22
-1.364286 9.551443e-23
-1.363286 8.8581073e-23
-1.362286 7.9282685e-23
-1.361286 6.7613993e-23
-1.360286 5.3620034e-23
-1.359286 3.7398456e-23
-1.358286 1.9100435e-23
-1.357286 -1.069824e-24
-1.356286 -2.2857119000000003e-23
-1.355286 -4.5958864e-23
-1.354286 -7.0030323e-23
-1.353286 -9.4691353e-23
-1.352286 -1.1953454e-22
-1.351286 -1.4413468e-22
-1.350286 -1.6805907000000002e-22
-1.349286 -1.9087862e-22
-1.348286 -2.1217937e-22
-1.347286 -2.3157365000000003e-22
-1.346286 -2.4871106e-22
-1.345286 -2.6328834e-22
-1.344286 -2.7505777e-22
-1.343286 -2.8383383000000003e-22
-1.342286 -2.8949752e-22
-1.341286 -2.9199807e-22
-1.340286 -2.9135169e-22
-1.339286 -2.876373e-22
-1.338286 -2.8098886e-22
-1.337286 -2.7158473e-22
-1.336286 -2.5963381000000003e-22
-1.335286 -2.4535903e-22
-1.334286 -2.2897861000000003e-22
-1.333286 -2.1068536000000001e-22
-1.332286 -1.9062522e-22
-1.331286 -1.6887536e-22
-1.330286 -1.4542309e-22
-1.329286 -1.2014644e-22
-1.328286 -9.2797465e-23
-1.327286 -6.2989242e-23
-1.326286 -3.0187777000000003e-23
-1.325286 6.2903892e-24
-1.324286 4.7273895e-23
-1.323286 9.372483e-23
-1.322286 1.4671903e-22
-1.321286 2.0741796e-22
-1.320286 2.7703192000000003e-22
-1.319286 3.5677484999999996e-22
-1.318286 4.478110100000001e-22
-1.317286 5.5119376000000005e-22
-1.316286 6.6779805e-22
-1.315286 7.9824725000000005e-22
-1.314286 9.4283606e-22
-1.313286 1.1014511e-21
-1.312286 1.273491e-21
-1.311286 1.4577888000000001e-21
-1.310286 1.6525386000000002e-21
-1.309286 1.8552287e-21
-1.308286 2.0625846e-21
-1.307286 2.2705241e-21
-1.306286 2.4741279999999997e-21
-1.305286 2.6676281000000003e-21
-1.304286 2.8444153e-21
-1.303286 2.9970722e-21
-1.302286 3.1174293999999998e-21
-1.301286 3.1966499e-21
-1.300286 3.2253436e-21
-1.299286 3.1937106000000003e-21
-1.298286 3.0917163e-21
-1.297286 2.9092984999999996e-21
-1.296286 2.636606e-21
-1.295286 2.2642657e-21
-1.294286 1.7836787e-21
-1.293286 1.187341e-21
-1.292286 4.6918646e-22
-1.291286 -3.7505516e-22
-1.290286 -1.3474883e-21
-1.289286 -2.447679e-21
-1.288286 -3.6722864e-21
-1.287286 -5.0147074000000004e-21
-1.286286 -6.4647454000000005e-21
-1.285286 -8.008314e-21
-1.284286 -9.627184599999999e-21
-1.283286 -1.1298795e-20
-1.282286 -1.2996129e-20
-1.281286 -1.4687674e-20
-1.280286 -1.6337481e-20
-1.279286 -1.790533e-20
-1.278286 -1.9347008000000002e-20
-1.277286 -2.0614721e-20
-1.276286 -2.165764e-20
-1.275286 -2.2422577e-20
-1.274286 -2.2854815e-20
-1.273286 -2.2899077e-20
-1.272286 -2.2500628000000003e-20
-1.271286 -2.1606508999999998e-20
-1.270286 -2.0166896e-20
-1.269286 -1.8136554999999998e-20
-1.268286 -1.5476387e-20
-1.267286 -1.2155034e-20
-1.266286 -8.150509e-21
-1.265286 -3.4518417e-21
-1.264286 1.9393178e-21
-1.263286 8.0071641e-21
-1.262286 1.472031e-20
-1.261286 2.2030511999999998e-20
-1.260286 2.98716e-20
-1.259286 3.8158631e-20
-1.258286 4.6787332999999994e-20
-1.257286 5.563387900000001e-20
-1.256286 6.455501499999999e-20
-1.255286 7.3388576e-20
-1.254286 8.1954454e-20
-1.253286 9.0056008e-20
-1.252286 9.7481943e-20
-1.251286 1.0400870999999999e-19
-1.250286 1.0940337000000002e-19
-1.249286 1.1342695e-19
-1.248286 1.1583829e-19
-1.247286 1.163984e-19
-1.246286 1.1487511e-19
-1.245286 1.1104828e-19
-1.244286 1.0471518e-19
-1.243286 9.569625400000001e-20
-1.242286 8.3841031e-20
-1.241286 6.9034109e-20
-1.240286 5.1201213e-20
-1.239286 3.0315107e-20
-1.238286 6.4012983e-21
-1.237286 -2.0456591e-20
-1.236286 -5.0111933e-20
-1.235286 -8.2350823e-20
-1.234286 -1.1688855999999998e-19
-1.233286 -1.5336701999999998e-19
-1.232286 -1.9135313e-19
-1.231286 -2.3033844e-19
-1.230286 -2.697401e-19
-1.229286 -3.0890331e-19
-1.228286 -3.4710522e-19
-1.227286 -3.8356062e-19
-1.226286 -4.1742926000000004e-19
-1.225286 -4.4782516e-19
-1.224286 -4.7382751e-19
-1.223286 -4.9449346e-19
-1.222286 -5.0887279e-19
-1.221286 -5.1602414e-19
-1.220286 -5.150328600000001e-19
-1.219286 -5.050302e-19
-1.218286 -4.8521373e-19
-1.217286 -4.5486872e-19
-1.216286 -4.1339005000000003e-19
-1.215286 -3.6030449e-19
-1.214286 -2.9529273999999997e-19
-1.213286 -2.1821101000000003e-19
-1.212286 -1.2911161e-19
-1.211286 -2.8261991e-20
-1.210286 8.3838198e-20
-1.209286 2.0644253e-19
-1.208286 3.3854626e-19
-1.207286 4.7887835999999995e-19
-1.206286 6.2589748e-19
-1.205286 7.777925199999999e-19
-1.204286 9.3248806e-19
-1.203286 1.0876548000000001e-18
-1.202286 1.2407259e-18
-1.201286 1.388919e-18
-1.200286 1.5292637e-18
-1.199286 1.6586358999999999e-18
-1.198286 1.7737964e-18
-1.197286 1.871437e-18
-1.196286 1.9482302000000002e-18
-1.195286 2.0008853e-18
-1.194286 2.0262072999999998e-18
-1.193286 2.0211612e-18
-1.192286 1.9829370999999997e-18
-1.191286 1.909019e-18
-1.190286 1.7972536e-18
-1.189286 1.6459190999999998e-18
-1.188286 1.4537925000000001e-18
-1.187286 1.2202141e-18
-1.186286 9.4514796e-19
-1.185286 6.292372999999999e-19
-1.184286 2.7385266e-19
-1.183286 -1.1886821000000001e-19
-1.182286 -5.459895699999999e-19
-1.181286 -1.0037583e-18
-1.180286 -1.487596e-18
-1.179286 -1.9921049000000002e-18
-1.178286 -2.5110872000000003e-18
-1.177286 -3.0375804e-18
-1.176286 -3.5639067e-18
-1.175286 -4.0817395e-18
-1.174286 -4.5821861e-18
-1.173286 -5.0558856e-18
-1.172286 -5.4931229e-18
-1.171286 -5.883958e-18
-1.170286 -6.2183677000000005e-18
-1.169286 -6.4864027e-18
-1.168286 -6.6783532e-18
-1.167286 -6.784925700000001e-18
-1.166286 -6.7974239e-18
-1.165286 -6.7079378e-18
-1.164286 -6.5095300999999995e-18
-1.163286 -6.1964248000000005e-18
-1.162286 -5.76419e-18
-1.161286 -5.2099098e-18
-1.160286 -4.5323497e-18
-1.159286 -3.7321026e-18
-1.158286 -2.8117173999999997e-18
-1.157286 -1.7758066999999998e-18
-1.156286 -6.3112588e-19
-1.155286 6.1337409e-19
-1.154286 1.9465271e-18
-1.153286 3.3549653999999997e-18
-1.152286 4.8231715999999996e-18
-1.151286 6.3335669e-18
-1.150286 7.8666395e-18
-1.149286 9.4011132e-18
-1.148286 1.0914156e-17
-1.147286 1.2381627e-17
-1.146286 1.3778362e-17
-1.145286 1.5078492e-17
-1.144286 1.6255798999999998e-17
-1.143286 1.7284095e-17
-1.142286 1.8137633000000002e-17
-1.141286 1.8791527e-17
-1.140286 1.9222195e-17
-1.139286 1.9407807e-17
-1.138286 1.9328731e-17
-1.137286 1.896798e-17
-1.136286 1.8311637e-17
-1.135286 1.7349263000000002e-17
-1.134286 1.6074278e-17
-1.133286 1.4484301e-17
-1.132286 1.2581455e-17
-1.131286 1.0372604e-17
-1.130286 7.869554e-18
-1.129286 5.0891689e-18
-1.128286 2.0534311e-18
-1.127286 -1.2105795e-18
-1.126286 -4.6707826e-18
-1.125286 -8.2902787e-18
-1.124286 -1.2027611e-17
-1.123286 -1.583711e-17
-1.122286 -1.9669329e-17
-1.121286 -2.3471552e-17
-1.120286 -2.7188385e-17
-1.119286 -3.0762413e-17
-1.118286 -3.4134942e-17
-1.117286 -3.7246774999999996e-17
-1.116286 -4.0039062000000005e-17
-1.115286 -4.2454179e-17
-1.114286 -4.4436639e-17
-1.113286 -4.5934010999999995e-17
-1.112286 -4.6897873e-17
-1.111286 -4.728471e-17
-1.110286 -4.7056815999999996e-17
-1.109286 -4.6183169e-17
-1.108286 -4.4640208000000006e-17
-1.107286 -4.241258e-17
-1.106286 -3.9493769e-17
-1.105286 -3.5886662e-17
-1.104286 -3.160396e-17
-1.103286 -2.6668497e-17
-1.102286 -2.1113405e-17
-1.101286 -1.4982140000000002e-17
-1.100286 -8.328345900000001e-18
-1.099286 -1.2155709e-18
-1.098286 6.283187e-18
-1.097286 1.4086096e-17
-1.096286 2.2103259e-17
-1.095286 3.0237649e-17
-1.094286 3.838619e-17
-1.093286 4.6440959e-17
-1.092286 5.4290541999999994e-17
-1.091286 6.1821463e-17
-1.090286 6.8919743e-17
-1.089286 7.5472497e-17
-1.088286 8.1369576e-17
-1.087286 8.6505272e-17
-1.086286 9.077996e-17
-1.085286 9.4101773e-17
-1.084286 9.6388172e-17
-1.083286 9.756745299999999e-17
-1.082286 9.758013899999999e-17
-1.081286 9.638026199999999e-17
-1.080286 9.393643999999999e-17
-1.079286 9.0232811e-17
-1.078286 8.5269738e-17
-1.077286 7.9064317e-17
-1.076286 7.1650638e-17
-1.075286 6.3079806e-17
-1.074286 5.3419712000000006e-17
-1.073286 4.2754552e-17
-1.072286 3.1184094000000003e-17
-1.071286 1.882269e-17
-1.070286 5.7980559e-18
-1.069286 -7.7501686e-18
-1.068286 -2.1672073e-17
-1.067286 -3.5809313e-17
-1.066286 -4.9997102e-17
-1.065286 -6.4066338e-17
-1.064286 -7.784583299999999e-17
-1.063286 -9.1164609e-17
-1.062286 -1.0385421000000001e-16
-1.061286 -1.1575103e-16
-1.060286 -1.266986e-16
-1.059286 -1.3654977999999999e-16
-1.058286 -1.4516881000000002e-16
-1.057286 -1.5243332e-16
-1.056286 -1.5823597e-16
-1.055286 -1.6248608e-16
-1.054286 -1.6511083e-16
-1.053286 -1.6605636e-16
-1.052286 -1.6528843e-16
-1.051286 -1.6279287e-16
-1.050286 -1.5857569e-16
-1.049286 -1.5266292e-16
-1.048286 -1.4510005e-16
-1.047286 -1.3595121e-16
-1.046286 -1.2529805000000002e-16
-1.045286 -1.1323842e-16
-1.044286 -9.9884654e-17
-1.043286 -8.5361756e-17
-1.042286 -6.980538399999999e-17
-1.041286 -5.3359669e-17
-1.040286 -3.6174968e-17
-1.039286 -1.8405547e-17
-1.038286 -2.0729905e-19
-1.037286 1.8264514e-17
-1.036286 3.6857399999999996e-17
-1.035286 5.5423634e-17
-1.034286 7.3822023e-17
-1.033286 9.191947400000001e-17
-1.032286 1.0959225999999998e-16
-1.031286 1.2672694e-16
-1.030286 1.4322103e-16
-1.029286 1.5898318e-16
-1.028286 1.7393315e-16
-1.027286 1.8800126000000002e-16
-1.026286 2.0112764e-16
-1.025286 2.1326098e-16
-1.024286 2.2435713000000003e-16
-1.023286 2.3437733e-16
-1.022286 2.4328625000000004e-16
-1.021286 2.5104989e-16
-1.020286 2.5763332e-16
-1.019286 2.6299847999999996e-16
-1.018286 2.6710191e-16
-1.017286 2.6989276e-16
-1.016286 2.7131075000000003e-16
-1.015286 2.7128472000000003e-16
-1.014286 2.6973127e-16
-1.013286 2.6655403e-16
-1.012286 2.6164327e-16
-1.011286 2.5487614e-16
-1.010286 2.4611758000000004e-16
-1.009286 2.3522171e-16
-1.008286 2.2203407e-16
-1.007286 2.0639445e-16
-1.006286 1.8814037000000002e-16
-1.005286 1.6711137e-16
-1.004286 1.4315375e-16
-1.003286 1.1612597999999998e-16
-1.002286 8.5904661e-17
-1.001286 5.2390782e-17
-1.000286 1.551641e-17
-0.9992857 -2.4748479e-17
-0.9982857 -6.838907e-17
-0.9972857 -1.1533888e-16
-0.9962857 -1.6547312999999998e-16
-0.9952857 -2.1860249e-16
-0.9942857 -2.744675e-16
-0.9932857 -3.327335e-16
-0.9922857 -3.9298668e-16
-0.9912857 -4.5473109e-16
-0.9902857 -5.1738687e-16
-0.9892857 -5.8029003e-16
-0.9882857 -6.4269345e-16
-0.9872857 -7.037699e-16
-0.9862857 -7.626166e-16
-0.9852857 -8.182616999999999e-16
-0.9842857 -8.696724699999999e-16
-0.9832857 -9.157656999999999e-16
-0.9822857 -9.5541991e-16
-0.9812857 -9.8748937e-16
-0.9802857 -1.01082e-15
-0.9792857 -1.0242668e-15
-0.9782857 -1.0267130000000001e-15
-0.9772857 -1.0170905e-15
-0.9762857 -9.9440113e-16
-0.9752857 -9.5773908e-16
-0.9742857 -9.063135099999999e-16
-0.9732857 -8.394716099999999e-16
-0.9722857 -7.567212900000001e-16
-0.9712857 -6.5775326e-16
-0.9702857 -5.4246194e-16
-0.9692857 -4.1096508e-16
-0.9682857 -2.6362151e-16
-0.9672857 -1.0104618999999999e-16
-0.9662857 7.587717900000001e-17
-0.9652857 2.65987e-16
-0.9642857 4.6783809e-16
-0.9632857 6.797001799999999e-16
-0.9622857 8.9956049e-16
-0.9612857 1.1251311e-15
-0.9602857 1.3538608000000001e-15
-0.9592857 1.5829527000000001e-15
-0.9582857 1.8093856e-15
-0.9572857 2.0299418e-15
-0.9562857 2.2412386e-15
-0.9552857 2.4397659e-15
-0.9542857 2.6219271e-15
-0.9532857 2.7840851000000003e-15
-0.9522857 2.9226117e-15
-0.9512857 3.033941e-15
-0.9502857 3.1146235e-15
-0.9492857 3.1613854e-15
-0.9482857 3.1711857999999997e-15
-0.9472857 3.1412772999999997e-15
-0.9462857 3.0692638999999998e-15
-0.9452857 2.9531592e-15
-0.9442857 2.7914411e-15
-0.9432857 2.5831046e-15
-0.9422857 2.3277092e-15
-0.9412857 2.0254222e-15
-0.9402857 1.6770551e-15
-0.9392857 1.2840936e-15
-0.9382857 8.4871998e-16
-0.9372857 3.7382629000000003e-16
-0.9362857 -1.369812e-16
-0.9352857 -6.7938743e-16
-0.9342857 -1.2483843e-15
-0.9332857 -1.8382971e-15
-0.9322857 -2.4428215000000002e-15
-0.9312857 -3.0550720999999998e-15
-0.9302857 -3.6676414e-15
-0.9292857 -4.2726681000000004e-15
-0.9282857 -4.8619185e-15
-0.9272857 -5.4268742e-15
-0.9262857 -5.9588311000000004e-15
-0.9252857 -6.4490050999999995e-15
-0.9242857 -6.888645e-15
-0.9232857 -7.2691507e-15
-0.9222857 -7.5821962e-15
-0.9212857 -7.8198552e-15
-0.9202857 -7.9747272e-15
-0.9192857 -8.0400652e-15
-0.9182857 -8.0098982e-15
-0.9172857 -7.8791514e-15
-0.9162857 -7.643761599999999e-15
-0.9152857 -7.300781500000001e-15
-0.9142857 -6.848477800000001e-15
-0.9132857 -6.2864158e-15
-0.9122857 -5.6155325999999995e-15
-0.9112857 -4.8381926e-15
-0.9102857 -3.9582309999999995e-15
-0.9092857 -2.9809776000000002e-15
-0.9082857 -1.9132616e-15
-0.9072857 -7.6339878e-16
-0.9062857 4.5884312e-16
-0.9052857 1.7422985e-15
-0.9042857 3.0744780999999998e-15
-0.9032857 4.4416657e-15
-0.9022857 5.8290326e-15
-0.9012857 7.220772600000001e-15
-0.9002857 8.6002564e-15
-0.8992857 9.9502012e-15
-0.8982857 1.1252857000000001e-14
-0.8972857 1.2490206e-14
-0.8962857 1.3644177000000001e-14
-0.8952857 1.4696862e-14
-0.8942857 1.5630748e-14
-0.8932857 1.6428948e-14
-0.8922857 1.7075436e-14
-0.8912857 1.7555279e-14
-0.8902857 1.7854864000000002e-14
-0.8892857 1.7962121e-14
-0.8882857 1.7866733e-14
-0.8872857 1.7560334e-14
-0.8862857 1.7036687e-14
-0.8852857 1.629185e-14
-0.8842857 1.5324311e-14
-0.8832857 1.4135106999999999e-14
-0.8822857 1.2727915e-14
-0.8812857 1.1109110999999999e-14
-0.8802857 9.2877983e-15
-0.8792857 7.2758118e-15
-0.8782857 5.0876832e-15
-0.8772857 2.7405749e-15
-0.8762857 2.5418165999999997e-16
-0.8752857 -2.3494029999999997e-15
-0.8742857 -5.0458517e-15
-0.8732857 -7.8087987e-15
-0.8722857 -1.0610071e-14
-0.8712857 -1.3419940999999999e-14
-0.8702857 -1.6207414e-14
-0.8692857 -1.8940529e-14
-0.8682857 -2.1586692000000002e-14
-0.8672857 -2.4113022e-14
-0.8662857 -2.6486711999999998e-14
-0.8652857 -2.8675406e-14
-0.8642857 -3.0647563e-14
-0.8632857 -3.2372855e-14
-0.8622857 -3.3822544e-14
-0.8612857 -3.4969851e-14
-0.8602857 -3.5790318e-14
-0.8592857 -3.6262166e-14
-0.8582857 -3.6366618e-14
-0.8572857 -3.6088208999999995e-14
-0.8562857 -3.5415056e-14
-0.8552857 -3.433911e-14
-0.8542857 -3.2856370999999995e-14
-0.8532857 -3.0967051e-14
-0.8522857 -2.867571e-14
-0.8512857 -2.5991346e-14
-0.8502857 -2.2927434999999998e-14
-0.8492857 -1.9501918e-14
-0.8482857 -1.5737161e-14
-0.8472857 -1.1659839e-14
-0.8462857 -7.3007874e-15
-0.8452857 -2.6948082e-15
-0.8442857 2.1195837999999997e-15
-0.8432857 7.1004509e-15
-0.8422857 1.2202767000000001e-14
-0.8412857 1.7378793e-14
-0.8402857 2.2578492e-14
-0.8392857 2.7749968999999998e-14
-0.8382857 3.2839954e-14
-0.8372857 3.7794298e-14
-0.8362857 4.2558493e-14
-0.8352857 4.7078213000000006e-14
-0.8342857 5.1299852e-14
-0.8332857 5.5171083e-14
-0.8322857 5.8641409e-14
-0.8312857 6.1662707e-14
-0.8302857 6.4189761e-14
-0.8292857 6.6180786e-14
-0.8282857 6.759791400000001e-14
-0.8272857 6.8407678e-14
-0.8262857 6.8581441e-14
-0.8252857 6.8095811e-14
-0.8242857 6.6932983e-14
-0.8232857 6.5081078e-14
-0.8222857 6.253441e-14
-0.8212857 5.9293704e-14
-0.8202857 5.5366261000000006e-14
-0.8192857 5.0766078e-14
-0.8182857 4.5513891000000006e-14
-0.8172857 3.9637179e-14
-0.8162857 3.3170090999999995e-14
-0.8152857 2.6153325e-14
-0.8142857 1.8633941e-14
-0.8132857 1.0665111e-14
-0.8122857 2.3058134e-15
-0.8112857 -6.3795292e-15
-0.8102857 -1.5321471999999998e-14
-0.8092857 -2.4446019e-14
-0.8082857 -3.3675147e-14
-0.8072857 -4.2927378e-14
-0.8062857 -5.2118393e-14
-0.8052857 -6.1161692e-14
-0.8042857 -6.996928400000001e-14
-0.8032857 -7.845239800000001e-14
-0.8022857 -8.652225e-14
-0.8012857 -9.4090791e-14
-0.8002857 -1.0107153000000001e-13
-0.7992857 -1.0738027e-13
-0.7982857 -1.1293597999999999e-13
-0.7972857 -1.1766154e-13
-0.7962857 -1.2148455e-13
-0.7952857 -1.2433808999999998e-13
-0.7942857 -1.2616154e-13
-0.7932857 -1.2690124e-13
-0.7922857 -1.2651121e-13
-0.7912857 -1.2495383000000002e-13
-0.7902857 -1.2220046000000002e-13
-0.7892857 -1.1823196e-13
-0.7882857 -1.1303926e-13
-0.7872857 -1.0662375e-13
-0.7862857 -9.899768499999999e-14
-0.7852857 -9.0184498e-14
-0.7842857 -8.0218981e-14
-0.7832857 -6.914744999999999e-14
-0.7822857 -5.7027785e-14
-0.7812857 -4.3929368e-14
-0.7802857 -2.9932951000000004e-14
-0.7792857 -1.5130393e-14
-0.7782857 3.7568806000000005e-16
-0.7772857 1.6472387e-14
-0.7762857 3.3037075e-14
-0.7752857 4.9938087e-14
-0.7742857 6.7035506e-14
-0.7732857 8.4182057e-14
-0.7722857 1.0122413e-13
-0.7712857 1.1800286e-13
-0.7702857 1.3435535e-13
-0.7692857 1.5011594e-13
-0.7682857 1.6511763e-13
-0.7672857 1.7919345999999997e-13
-0.7662857 1.9217814e-13
-0.7652857 2.0390952e-13
-0.7642857 2.1423028e-13
-0.7632857 2.2298954999999998e-13
-0.7622857 2.3004462e-13
-0.7612857 2.3526258e-13
-0.7602857 2.3852198e-13
-0.7592857 2.3971452e-13
-0.7582857 2.3874655e-13
-0.7572857 2.3554066e-13
-0.7562857 2.3003706e-13
-0.7552857 2.2219495e-13
-0.7542857 2.1199374999999998e-13
-0.7532857 1.9943414e-13
-0.7522857 1.8453898e-13
-0.7512857 1.6735412e-13
-0.7502857 1.479489e-13
-0.7492857 1.2641654e-13
-0.7482857 1.0287429e-13
-0.7472857 7.746332300000001e-14
-0.7462857 5.0348454e-14
-0.7452857 2.1717534e-14
-0.7442857 -8.219343e-15
-0.7432857 -3.9230931999999997e-14
-0.7422857 -7.106616e-14
-0.7412857 -1.0345573000000001e-13
-0.7402857 -1.3611393999999998e-13
-0.7392857 -1.6874082e-13
-0.7382857 -2.0102442000000002e-13
-0.7372857 -2.3264341999999997e-13
-0.7362857 -2.632698e-13
-0.7352857 -2.9257187e-13
-0.7342857 -3.2021737999999996e-13
-0.7332857 -3.4587676e-13
-0.7322857 -3.6922652999999994e-13
-0.7312857 -3.8995284e-13
-0.7302857 -4.077548e-13
-0.7292857 -4.2234829e-13
-0.7282857 -4.3346928e-13
-0.7272857 -4.4087747e-13
-0.7262857 -4.4435958e-13
-0.7252857 -4.4373265e-13
-0.7242857 -4.3884713e-13
-0.7232857 -4.2958978e-13
-0.7222857 -4.1588627000000004e-13
-0.7212857 -3.9770344e-13
-0.7202857 -3.7505141000000004e-13
-0.7192857 -3.4798517e-13
-0.7182857 -3.166058e-13
-0.7172857 -2.8106122e-13
-0.7162857 -2.4154665e-13
-0.7152857 -1.9830435e-13
-0.7142857 -1.5162301e-13
-0.7132857 -1.0183661999999999e-13
-0.7122857 -4.932276599999999e-14
-0.7112857 5.4996168e-15
-0.7102857 6.217293799999999e-14
-0.7092857 1.2020423000000002e-13
-0.7082857 1.7906893e-13
-0.7072857 2.3821504e-13
-0.7062857 2.9706792000000004e-13
-0.7052857 3.5503536e-13
-0.7042857 4.1151304000000004e-13
-0.7032857 4.6589044e-13
-0.7022857 5.1755682e-13
-0.7012857 5.6590771e-13
-0.7002857 6.1035132e-13
-0.6992857 6.5031509e-13
-0.6982857 6.852524900000001e-13
-0.6972857 7.1464941e-13
-0.6962857 7.380307300000001e-13
-0.6952857 7.549665600000001e-13
-0.6942857 7.6507844e-13
-0.6932857 7.680446700000001e-13
-0.6922857 7.636057899999999e-13
-0.6912857 7.5156928e-13
-0.6902857 7.3181385e-13
-0.6892857 7.042928599999999e-13
-0.6882857 6.6903736e-13
-0.6872857 6.2615822e-13
-0.6862857 5.7584743e-13
-0.6852857 5.1837879e-13
-0.6842857 4.5410753e-13
-0.6832857 3.8346913999999996e-13
-0.6822857 3.0697728e-13
-0.6812857 2.2522089000000003e-13
-0.6802857 1.3886026e-13
-0.6792857 4.8622296e-14
-0.6782857 -4.4705075e-14
-0.6772857 -1.4027931000000002e-13
-0.6762857 -2.3721039e-13
-0.6752857 -3.3456878e-13
-0.6742857 -4.3139396e-13
-0.6732857 -5.2670351e-13
-0.6722857 -6.1950275e-13
-0.6712857 -7.0879471e-13
-0.6702857 -7.935904999999999e-13
-0.6692857 -8.729198800000001e-13
-0.6682857 -9.4584154e-13
-0.6672857 -1.0114542e-12
-0.6662857 -1.0689065e-12
-0.6652857 -1.1174076e-12
-0.6642857 -1.1562367999999999e-12
-0.6632857 -1.1847529999999999e-12
-0.6622857 -1.2024031e-12
-0.6612857 -1.2087302e-12
-0.6602857 -1.2033811e-12
-0.6592857 -1.1861120999999999e-12
-0.6582857 -1.1567943e-12
-0.6572857 -1.1154181999999999e-12
-0.6562857 -1.0620963e-12
-0.6552857 -9.970651000000001e-13
-0.6542857 -9.2068568e-13
-0.6532857 -8.3344281e-13
-0.6522857 -7.359430499999999e-13
-0.6512857 -6.2891133e-13
-0.6502857 -5.1318609e-13
-0.6492857 -3.8971338000000004e-13
-0.6482857 -2.595396e-13
-0.6472857 -1.2380295e-13
-0.6462857 1.6276158999999998e-14
-0.6452857 1.5940583e-13
-0.6442857 3.0423435e-13
-0.6432857 4.4936279e-13
-0.6422857 5.9335827e-13
-0.6412857 7.347678799999999e-13
-0.6402857 8.7213333e-13
-0.6392857 1.0040055000000001e-12
-0.6382857 1.1289596e-12
-0.6372857 1.2456103e-12
-0.6362857 1.3526266000000001e-12
-0.6352857 1.4487464999999999e-12
-0.6342857 1.5327915e-12
-0.6332857 1.6036799999999999e-12
-0.6322857 1.6604409e-12
-0.6312857 1.7022246999999999e-12
-0.6302857 1.7283155e-12
-0.6292857 1.7381406e-12
-0.6282857 1.7312788e-12
-0.6272857 1.7074682e-12
-0.6262857 1.6666112e-12
-0.6252857 1.6087793000000001e-12
-0.6242857 1.5342154e-12
-0.6232857 1.4433338e-12
-0.6222857 1.3367201999999999e-12
-0.6212857 1.2151283e-12
-0.6202857 1.0794753e-12
-0.6192857 9.308355899999999e-13
-0.6182857 7.704325400000001e-13
-0.6172857 5.9962877e-13
-0.6162857 4.199148e-13
-0.6152857 2.3289616e-13
-0.6142857 4.0279045e-14
-0.6132857 -1.561452e-13
-0.6122857 -3.5451675e-13
-0.6112857 -5.5292498e-13
-0.6102857 -7.4942697e-13
-0.6092857 -9.4206649e-13
-0.6082857 -1.1288936000000001e-12
-0.6072857 -1.3079843e-12
-0.6062857 -1.4774603e-12
-0.6052857 -1.6355086e-12
-0.6042857 -1.7804009e-12
-0.6032857 -1.9105116e-12
-0.6022857 -2.0243364e-12
-0.6012857 -2.1205087e-12
-0.6002857 -2.1978153999999998e-12
-0.5992857 -2.2552108e-12
-0.5982857 -2.2918303e-12
-0.5972857 -2.3070004e-12
-0.5962857 -2.3002494e-12
-0.5952857 -2.2713137999999997e-12
-0.5942857 -2.2201442e-12
-0.5932857 -2.1469087e-12
-0.5922857 -2.0519942e-12
-0.5912857 -1.9360056e-12
-0.5902857 -1.7997624000000002e-12
-0.5892857 -1.6442936e-12
-0.5882857 -1.4708304000000001e-12
-0.5872857 -1.2807969e-12
-0.5862857 -1.0757984e-12
-0.5852857 -8.5760815e-13
-0.5842857 -6.2815184e-13
-0.5832857 -3.8949108e-13
-0.5822857 -1.438049e-13
-0.5812857 1.0663008000000001e-13
-0.5802857 3.5946058000000004e-13
-0.5792857 6.1227861e-13
-0.5782857 8.626441900000001e-13
-0.5772857 1.1081087e-12
-0.5762857 1.3462384e-12
-0.5752857 1.5746386999999999e-12
-0.5742857 1.7909774999999999e-12
-0.5732857 1.9930086000000002e-12
-0.5722857 2.1785948e-12
-0.5712857 2.34573e-12
-0.5702857 2.4925601e-12
-0.5692857 2.6174033e-12
-0.5682857 2.7187679e-12
-0.5672857 2.79537e-12
-0.5662857 2.8461482999999998e-12
-0.5652857 2.8702771999999998e-12
-0.5642857 2.8671781e-12
-0.5632857 2.8365282e-12
-0.5622857 2.7782669e-12
-0.5612857 2.6926e-12
-0.5602857 2.5800015e-12
-0.5592857 2.4412125e-12
-0.5582857 2.2772374e-12
-0.5572857 2.0893386e-12
-0.5562857 1.8790269e-12
-0.5552857 1.648051e-12
-0.5542857 1.398384e-12
-0.5532857 1.1322067999999998e-12
-0.5522857 8.5189077e-13
-0.5512857 5.59977e-13
-0.5502857 2.5915433000000003e-13
-0.5492857 -4.77645e-14
-0.5482857 -3.5786837e-13
-0.5472857 -6.6817453e-13
-0.5462857 -9.7565642e-13
-0.5452857 -1.2772725e-12
-0.5442857 -1.5699954000000001e-12
-0.5432857 -1.8508415e-12
-0.5422857 -2.116901e-12
-0.5412857 -2.3653669000000003e-12
-0.5402857 -2.5935642e-12
-0.5392857 -2.7989779000000003e-12
-0.5382857 -2.9792798e-12
-0.5372857 -3.1323553e-12
-0.5362857 -3.2563260000000002e-12
-0.5352857 -3.3495725e-12
-0.5342857 -3.4107547e-12
-0.5332857 -3.4388294e-12
-0.5322857 -3.4330649e-12
-0.5312857 -3.3930536999999997e-12
-0.5302857 -3.3187225000000005e-12
-0.5292857 -3.2103372000000002e-12
-0.5282857 -3.0685069999999997e-12
-0.5272857 -2.8941834999999997e-12
-0.5262857 -2.6886582e-12
-0.5252857 -2.4535544e-12
-0.5242857 -2.1908173e-12
-0.5232857 -1.9027003999999998e-12
-0.5222857 -1.5917482e-12
-0.5212857 -1.2607762999999999e-12
-0.5202857 -9.1284766e-13
-0.5192857 -5.5124697e-13
-0.5182857 -1.7945134e-13
-0.5172857 1.9890080999999998e-13
-0.5162857 5.8004346e-13
-0.5152857 9.6011837e-13
-0.5142857 1.3352123e-12
-0.5132857 1.7013955999999999e-12
-0.5122857 2.0547612e-12
-0.5112857 2.3914644999999998e-12
-0.5102857 2.7077640999999997e-12
-0.5092857 3.0000609e-12
-0.5082857 3.264938e-12
-0.5072857 3.4991985000000002e-12
-0.5062857 3.6999025999999995e-12
-0.5052857 3.8644028e-12
-0.5042857 3.9903763e-12
-0.5032857 4.0758555000000006e-12
-0.5022857 4.1192551e-12
-0.5012857 4.1193963e-12
-0.5002857 4.0755278e-12
-0.4992857 3.9873409e-12
-0.4982857 3.8549831e-12
-0.4972857 3.6790663e-12
-0.4962857 3.460669e-12
-0.4952857 3.2013366000000002e-12
-0.4942857 2.903075e-12
-0.4932857 2.5683396e-12
-0.4922857 2.2000197e-12
-0.4912857 1.8014185000000002e-12
-0.4902857 1.3762276e-12
-0.4892857 9.284977e-13
-0.4882857 4.6260399e-13
-0.4872857 -1.6791584000000002e-14
-0.4862857 -5.0478272e-13
-0.4852857 -9.962644e-13
-0.4842857 -1.4859817e-12
-0.4832857 -1.9685818000000003e-12
-0.4822857 -2.4386677e-12
-0.4812857 -2.8908536999999997e-12
-0.4802857 -3.3198233e-12
-0.4792857 -3.7203872e-12
-0.4782857 -4.0875401e-12
-0.4772857 -4.4165199e-12
-0.4762857 -4.7028638e-12
-0.4752857 -4.942463e-12
-0.4742857 -5.1316163e-12
-0.4732857 -5.2670792e-12
-0.4722857 -5.3461104e-12
-0.4712857 -5.3665148e-12
-0.4702857 -5.3266802e-12
-0.4692857 -5.2256102e-12
-0.4682857 -5.0629511e-12
-0.4672857 -4.8390115e-12
-0.4662857 -4.5547774e-12
-0.4652857 -4.2119181e-12
-0.4642857 -3.8127867000000005e-12
-0.4632857 -3.3604118e-12
-0.4622857 -2.8584831e-12
-0.4612857 -2.3113276e-12
-0.4602857 -1.7238794e-12
-0.4592857 -1.1016419e-12
-0.4582857 -4.5064249000000003e-13
-0.4572857 2.226198e-13
-0.4562857 9.1123322e-13
-0.4552857 1.6079381e-12
-0.4542857 2.3051978000000003e-12
-0.4532857 2.9952738e-12
-0.4522857 3.6703059e-12
-0.4512857 4.3223949e-12
-0.4502857 4.9436892e-12
-0.4492857 5.5264719e-12
-0.4482857 6.0632495e-12
-0.4472857 6.5468389e-12
-0.4462857 6.9704571e-12
-0.4452857 7.3278033e-12
-0.4442857 7.6131416e-12
-0.4432857 7.821378200000001e-12
-0.4422857 7.948135e-12
-0.4412857 7.989814500000001e-12
-0.4402857 7.9436586e-12
-0.4392857 7.807802e-12
-0.4382857 7.581314199999999e-12
-0.4372857 7.2642325e-12
-0.4362857 6.8575869e-12
-0.4352857 6.3634123e-12
-0.4342857 5.7847526e-12
-0.4332857 5.1256525e-12
-0.4322857 4.3911367e-12
-0.4312857 3.5871807999999997e-12
-0.4302857 2.7206686e-12
-0.4292857 1.7993394e-12
-0.4282857 8.3172461e-13
-0.4272857 -1.7292552e-13
-0.4262857 -1.2047255e-12
-0.4252857 -2.2532466e-12
-0.4242857 -3.3076171999999996e-12
-0.4232857 -4.3566303e-12
-0.4222857 -5.3888572000000005e-12
-0.4212857 -6.3927664e-12
-0.4202857 -7.356845700000001e-12
-0.4192857 -8.2697284e-12
-0.4182857 -9.1203195e-12
-0.4172857 -9.8979222e-12
-0.4162857 -1.0592364e-11
-0.4152857 -1.1194117e-11
-0.4142857 -1.1694418999999999e-11
-0.4132857 -1.2085382e-11
-0.4122857 -1.2360101e-11
-0.4112857 -1.2512749999999998e-11
-0.4102857 -1.2538668e-11
-0.4092857 -1.2434437000000002e-11
-0.4082857 -1.2197944e-11
-0.4072857 -1.1828438e-11
-0.4062857 -1.1326564999999999e-11
-0.4052857 -1.0694389000000001e-11
-0.4042857 -9.9354058e-12
-0.4032857 -9.0545349e-12
-0.4022857 -8.0580948e-12
-0.4012857 -6.953767099999999e-12
-0.4002857 -5.7505426e-12
-0.3992857 -4.4586534000000005e-12
-0.3982857 -3.0894873e-12
-0.3972857 -1.6554908e-12
-0.3962857 -1.7005792e-13
-0.3952857 1.3525943e-12
-0.3942857 2.8975605000000003e-12
-0.3932857 4.4493933e-12
-0.3922857 5.992256e-12
-0.3912857 7.5100848e-12
-0.3902857 8.986756e-12
-0.3892857 1.0406255e-11
-0.3882857 1.1752852e-11
-0.3872857 1.301127e-11
-0.3862857 1.4166863e-11
-0.3852857 1.5205776e-11
-0.3842857 1.6115111e-11
-0.3832857 1.6883085e-11
-0.3822857 1.7499169e-11
-0.3812857 1.7954229e-11
-0.3802857 1.8240642e-11
-0.3792857 1.8352407e-11
-0.3782857 1.8285238e-11
-0.3772857 1.8036637e-11
-0.3762857 1.7605953e-11
-0.3752857 1.6994419e-11
-0.3742857 1.620517e-11
-0.3732857 1.524324e-11
-0.3722857 1.411554e-11
-0.3712857 1.2830813999999999e-11
-0.3702857 1.1399575e-11
-0.3692857 9.83402e-12
-0.3682857 8.1479223e-12
-0.3672857 6.3565106e-12
-0.3662857 4.4763279e-12
-0.3652857 2.5250713000000002e-12
-0.3642857 5.2142023e-13
-0.3632857 -1.5151503e-12
-0.3622857 -3.5645681e-12
-0.3612857 -5.6063695e-12
-0.3602857 -7.6199158e-12
-0.3592857 -9.584610100000001e-12
-0.3582857 -1.1480120999999999e-11
-0.3572857 -1.3286599e-11
-0.3562857 -1.4984905e-11
-0.3552857 -1.6556809e-11
-0.3542857 -1.798521e-11
-0.3532857 -1.9254323e-11
-0.3522857 -2.0349866e-11
-0.3512857 -2.1259226000000002e-11
-0.3502857 -2.1971609999999998e-11
-0.3492857 -2.2478185000000002e-11
-0.3482857 -2.2772180999999998e-11
-0.3472857 -2.2848989e-11
-0.3462857 -2.2706227e-11
-0.3452857 -2.2343785e-11
-0.3442857 -2.1763842e-11
-0.3432857 -2.0970867e-11
-0.3422857 -1.9971583000000003e-11
-0.3412857 -1.8774911e-11
-0.3402857 -1.7391893e-11
-0.3392857 -1.583559e-11
-0.3382857 -1.4120951000000002e-11
-0.3372857 -1.2264666999999999e-11
-0.3362857 -1.0285003e-11
-0.3352857 -8.201612e-12
-0.3342857 -6.03533e-12
-0.3332857 -3.807962e-12
-0.3322857 -1.5420504e-12
-0.3312857 7.393622699999999e-13
-0.3302857 3.0129799e-12
-0.3292857 5.2555016e-12
-0.3282857 7.4438746e-12
-0.3272857 9.5555433e-12
-0.3262857 1.1568699e-11
-0.3252857 1.3462514e-11
-0.3242857 1.5217379e-11
-0.3232857 1.6815120999999998e-11
-0.3222857 1.8239202e-11
-0.3212857 1.9474918e-11
-0.3202857 2.0509557e-11
-0.3192857 2.1332555e-11
-0.3182857 2.1935616e-11
-0.3172857 2.2312824e-11
-0.3162857 2.2460706e-11
-0.3152857 2.2378292e-11
-0.3142857 2.2067131000000002e-11
-0.3132857 2.1531291999999998e-11
-0.3122857 2.0777321e-11
-0.3112857 1.981419e-11
-0.3102857 1.8653202000000002e-11
-0.3092857 1.7307878e-11
-0.3082857 1.5793816e-11
-0.3072857 1.4128523000000001e-11
-0.3062857 1.2331236e-11
-0.3052857 1.0422701999999999e-11
-0.3042857 8.4249624e-12
-0.3032857 6.361099499999999e-12
-0.3022857 4.254989e-12
-0.3012857 2.1310277e-12
-0.3002857 1.3859506e-14
-0.2992857 -2.0719041e-12
-0.2982857 -4.1019661e-12
-0.2972857 -6.052624400000001e-12
-0.2962857 -7.9010481e-12
-0.2952857 -9.6255455e-12
-0.2942857 -1.120582e-11
-0.2932857 -1.2623217999999999e-11
-0.2922857 -1.3860949000000001e-11
-0.2912857 -1.4904301e-11
-0.2902857 -1.574082e-11
-0.2892857 -1.6360477e-11
-0.2882857 -1.6755802e-11
-0.2872857 -1.6921992e-11
-0.2862857 -1.6856988e-11
-0.2852857 -1.6561528e-11
-0.2842857 -1.6039161e-11
-0.2832857 -1.5296232e-11
-0.2822857 -1.4341836e-11
-0.2812857 -1.3187738999999999e-11
-0.2802857 -1.1848272e-11
-0.2792857 -1.0340186e-11
-0.2782857 -8.6824834e-12
-0.2772857 -6.8962265e-12
-0.2762857 -5.00431e-12
-0.2752857 -3.0312158e-12
-0.2742857 -1.0027481e-12
-0.2732857 1.0542542e-12
-0.2722857 3.1122172e-12
-0.2712857 5.1431457999999995e-12
-0.2702857 7.1189453e-12
-0.2692857 9.011750199999999e-12
-0.2682857 1.0794253e-11
-0.2672857 1.2440034e-11
-0.2662857 1.3923880000000001e-11
-0.2652857 1.5222105e-11
-0.2642857 1.6312845e-11
-0.2632857 1.7176346e-11
-0.2622857 1.7795233e-11
-0.2612857 1.8154749e-11
-0.2602857 1.8242974999999998e-11
-0.2592857 1.8051023e-11
-0.2582857 1.7573191e-11
-0.2572857 1.6807088999999998e-11
-0.2562857 1.5753738e-11
-0.2552857 1.4417618999999999e-11
-0.2542857 1.2806694e-11
-0.2532857 1.0932388e-11
-0.2522857 8.809534299999999e-12
-0.2512857 6.456276900000001e-12
-0.2502857 3.893940600000001e-12
-0.2492857 1.1468609e-12
-0.2482857 -1.7578156e-12
-0.2472857 -4.7903707999999996e-12
-0.2462857 -7.918783e-12
-0.2452857 -1.1109021e-11
-0.2442857 -1.4325372000000001e-11
-0.2432857 -1.7530785999999998e-11
-0.2422857 -2.0687242e-11
-0.2412857 -2.3756133e-11
-0.2402857 -2.6698668e-11
-0.2392857 -2.9476275e-11
-0.2382857 -3.2051014e-11
-0.2372857 -3.4385992e-11
-0.2362857 -3.6445779e-11
-0.2352857 -3.8196814e-11
-0.2342857 -3.96078e-11
-0.2332857 -4.0650092000000004e-11
-0.2322857 -4.1298058e-11
-0.2312857 -4.1529421e-11
-0.2302857 -4.1325588e-11
-0.2292857 -4.0671928e-11
-0.2282857 -3.9558038e-11
-0.2272857 -3.7977962e-11
-0.2262857 -3.5930376e-11
-0.2252857 -3.3418728999999996e-11
-0.2242857 -3.0451349e-11
-0.2232857 -2.7041498e-11
-0.2222857 -2.3207380000000003e-11
-0.2212857 -1.8972094999999998e-11
-0.2202857 -1.4363559e-11
-0.2192857 -9.4143646e-12
-0.2182857 -4.1615901e-12
-0.2172857 1.3534363e-12
-0.2162857 7.0854211e-12
-0.2152857 1.2985441e-11
-0.2142857 1.9001315e-11
-0.2132857 2.5078038000000004e-11
-0.2122857 3.1158228000000003e-11
-0.2112857 3.7182635000000004e-11
-0.2102857 4.3090669e-11
-0.2092857 4.8820962000000005e-11
-0.2082857 5.4311948e-11
-0.2072857 5.9502473e-11
-0.2062857 6.4332415e-11
-0.2052857 6.8743302e-11
-0.2042857 7.267894499999999e-11
-0.2032857 7.608605599999999e-11
-0.2022857 7.8914875e-11
-0.2012857 8.1119752e-11
-0.2002857 8.265972000000001e-11
-0.1992857 8.3499044e-11
-0.1982857 8.360772999999999e-11
-0.1972857 8.2961974e-11
-0.1962857 8.154458600000001e-11
-0.1952857 7.9345352e-11
-0.1942857 7.6361329e-11
-0.1932857 7.2597093e-11
-0.1922857 6.8064895e-11
-0.1912857 6.278476499999999e-11
-0.1902857 5.6784541e-11
-0.1892857 5.0099801e-11
-0.1882857 4.2773745999999996e-11
-0.1872857 3.4856975e-11
-0.1862857 2.6407193999999998e-11
-0.1852857 1.7488853e-11
-0.1842857 8.1726923e-12
-0.1832857 -1.4647824e-12
-0.1822857 -1.1341892e-11
-0.1812857 -2.1372449e-11
-0.1802857 -3.1466483e-11
-0.1792857 -4.153102e-11
-0.1782857 -5.1470931000000005e-11
-0.1772857 -6.1189801e-11
-0.1762857 -7.059084200000001e-11
-0.1752857 -7.9577854e-11
-0.1742857 -8.805617399999999e-11
-0.1732857 -9.593365599999999e-11
-0.1722857 -1.0312167000000001e-10
-0.1712857 -1.0953602e-10
-0.1702857 -1.1509798e-10
-0.1692857 -1.1973512e-10
-0.1682857 -1.2338226e-10
-0.1672857 -1.2598227999999999e-10
-0.1662857 -1.2748688e-10
-0.1652857 -1.2785735000000002e-10
-0.1642857 -1.2706511999999998e-10
-0.1632857 -1.250924e-10
-0.1622857 -1.2193252999999999e-10
-0.1612857 -1.1759042999999998e-10
-0.1602857 -1.1208279e-10
-0.1592857 -1.0543822e-10
-0.1582857 -9.7697263e-11
-0.1572857 -8.8912319e-11
-0.1562857 -7.9147377e-11
-0.1552857 -6.847768299999999e-11
-0.1542857 -5.6989277e-11
-0.1532857 -4.4778381999999996e-11
-0.1522857 -3.1950695e-11
-0.1512857 -1.8620561e-11
-0.1502857 -4.9100199e-12
-0.1492857 9.052233e-12
-0.1482857 2.3131993000000002e-11
-0.1472857 3.7190766e-11
-0.1462857 5.1087091e-11
-0.1452857 6.4677891e-11
-0.1442857 7.7819917e-11
-0.1432857 9.0371211e-11
-0.1422857 1.0219258e-10
-0.1412857 1.1314913e-10
-0.1402857 1.2311171999999999e-10
-0.1392857 1.3195851e-10
-0.1382857 1.3957632999999999e-10
-0.1372857 1.4586214000000002e-10
-0.1362857 1.5072434000000002e-10
-0.1352857 1.5408398e-10
-0.1342857 1.5587595e-10
-0.1332857 1.5604999e-10
-0.1322857 1.5457161e-10
-0.1312857 1.5142288000000001e-10
-0.1302857 1.4660299e-10
-0.1292857 1.4012874e-10
-0.1282857 1.3203482e-10
-0.1272857 1.2237391e-10
-0.1262857 1.1121658000000001e-10
-0.1252857 9.865102400000001e-11
-0.1242857 8.4782582e-11
-0.1232857 6.9733092e-11
-0.1222857 5.3640013e-11
-0.1212857 3.6655404e-11
-0.1202857 1.8944668e-11
-0.1192857 6.8517461e-13
-0.1182857 -1.7935319999999998e-11
-0.1172857 -3.6720385e-11
-0.1162857 -5.5466775e-11
-0.1152857 -7.3966397e-11
-0.1142857 -9.200841e-11
-0.1132857 -1.0938138e-10
-0.1122857 -1.258755e-10
-0.1112857 -1.4128488e-10
-0.1102857 -1.5540977999999999e-10
-0.1092857 -1.6805896e-10
-0.1082857 -1.7905188000000002e-10
-0.1072857 -1.8822090000000003e-10
-0.1062857 -1.9541337e-10
-0.1052857 -2.0049364e-10
-0.1042857 -2.0334496e-10
-0.1032857 -2.0387114e-10
-0.1022857 -2.0199814e-10
-0.1012857 -1.9767536000000002e-10
-0.1002857 -1.9087681e-10
-9.9285714E-02 -1.8160201e-10
-9.8285712E-02 -1.6987662e-10
-9.7285718E-02 -1.5575285e-10
-9.6285716E-02 -1.3930955e-10
-9.5285714E-02 -1.206521e-10
-9.4285712E-02 -9.9911962e-11
-9.3285717E-02 -7.7245973e-11
-9.2285715E-02 -5.2835367e-11
-9.1285713E-02 -2.6884517000000002e-11
-9.0285711E-02 3.8060299e-13
-8.9285716E-02 2.8714177999999998e-11
-8.8285714E-02 5.7852578e-11
-8.7285712E-02 8.7516593e-11
-8.6285718E-02 1.1741389e-10
-8.5285716E-02 1.4724163e-10
-8.4285714E-02 1.7668925e-10
-8.3285712E-02 2.0544141e-10
-8.2285717E-02 2.3318101e-10
-8.1285715E-02 2.5959226e-10
-8.0285713E-02 2.8436392000000003e-10
-7.9285711E-02 3.071924e-10
-7.8285716E-02 3.2778496e-10
-7.7285714E-02 3.4586275e-10
-7.6285712E-02 3.6116396e-10
-7.5285718E-02 3.7344666999999994e-10
-7.4285716E-02 3.8249161000000003e-10
-7.3285714E-02 3.8810483e-10
-7.2285712E-02 3.901201e-10
-7.1285717E-02 3.8840107e-10
-7.0285715E-02 3.8284332e-10
-6.9285713E-02 3.7337585000000003e-10
-6.8285711E-02 3.5996256e-10
-6.7285717E-02 3.4260331e-10
-6.6285715E-02 3.2133465e-10
-6.5285712E-02 2.9623016e-10
-6.4285718E-02 2.6740055e-10
-6.3285716E-02 2.3499332e-10
-6.2285714E-02 1.9919212000000002e-10
-6.1285716E-02 1.6021567e-10
-6.0285714E-02 1.1831646e-10
-5.9285715E-02 7.3778987e-11
-5.8285713E-02 2.6917734000000003e-11
-5.7285715E-02 -2.1925203e-11
-5.6285713E-02 -7.238275700000001e-11
-5.5285715E-02 -1.2406581e-10
-5.4285713E-02 -1.7656637e-10
-5.3285714E-02 -2.2946098e-10
-5.2285716E-02 -2.8231423e-10
-5.1285714E-02 -3.3468259e-10
-5.0285716E-02 -3.8611817999999996e-10
-4.9285714E-02 -4.3617271000000003e-10
-4.8285715E-02 -4.8440158e-10
-4.7285713E-02 -5.3036768e-10
-4.6285715E-02 -5.7364547e-10
-4.5285713E-02 -6.1382488e-10
-4.4285715E-02 -6.5051502e-10
-4.3285713E-02 -6.833478699999999e-10
-4.2285714E-02 -7.119816500000001e-10
-4.1285716E-02 -7.3610415e-10
-4.0285714E-02 -7.5543564e-10
-3.9285716E-02 -7.697315899999999e-10
-3.8285714E-02 -7.7878511e-10
-3.7285715E-02 -7.8242881e-10
-3.6285713E-02 -7.805366600000001e-10
-3.5285715E-02 -7.7302539e-10
-3.4285713E-02 -7.598551999999999e-10
-3.3285715E-02 -7.4103059e-10
-3.2285713E-02 -7.1660026e-10
-3.1285714E-02 -6.8665694e-10
-3.0285714E-02 -6.513367499999999e-10
-2.9285714E-02 -6.1081817e-10
-2.8285714E-02 -5.6532049e-10
-2.7285714E-02 -5.1510215e-10
-2.6285714E-02 -4.6045845e-10
-2.5285713E-02 -4.0171911e-10
-2.4285715E-02 -3.3924556e-10
-2.3285715E-02 -2.7342772e-10
-2.2285715E-02 -2.0468083e-10
-2.1285715E-02 -1.3344183e-10
-2.0285714E-02 -6.0165702e-11
-1.9285714E-02 1.4678348e-11
-1.8285714E-02 9.0610858e-11
-1.7285714E-02 1.6714607e-10
-1.6285714E-02 2.4379598e-10
-1.5285715E-02 3.2007425999999996e-10
-1.4285714E-02 3.9550026e-10
-1.3285714E-02 4.6960279e-10
-1.2285714E-02 5.4192375e-10
-1.1285714E-02 6.1202185e-10
-1.0285715E-02 6.794756199999999e-10
-9.2857145E-03 7.4388664e-10
-8.2857143E-03 8.048823800000001e-10
-7.2857141E-03 8.621185399999999e-10
-6.2857145E-03 9.1528148e-10
-5.2857143E-03 9.6408975e-10
-4.2857141E-03 1.0082958e-09
-3.2857142E-03 1.047687e-09
-2.2857143E-03 1.0820868e-09
-1.2857143E-03 1.1113544e-09
-2.8571428E-04 1.1353855e-09
7.1428571E-04 1.1541118e-09
1.7142857E-03 1.1675e-09
2.7142856E-03 1.1755511e-09
3.7142858E-03 1.1782994e-09
4.7142855E-03 1.17581e-09
5.7142857E-03 1.1681777e-09
6.7142858E-03 1.1555248e-09
7.7142855E-03 1.1379984e-09
8.7142857E-03 1.1157679e-09
9.7142858E-03 1.0890226e-09
1.0714286E-02 1.0579687e-09
1.1714286E-02 1.0228264e-09
1.2714285E-02 9.838270800000001e-10
1.3714286E-02 9.4121004e-10
1.4714286E-02 8.952197500000001e-10
1.5714286E-02 8.461030499999999e-10
1.6714286E-02 7.941061000000001e-10
1.7714286E-02 7.3947177e-10
1.8714286E-02 6.8243718e-10
1.9714287E-02 6.232312e-10
2.0714285E-02 5.620724399999999e-10
2.1714285E-02 4.9916716e-10
2.2714285E-02 4.3470764999999997e-10
2.3714285E-02 3.6887099e-10
2.4714286E-02 3.0181769e-10
2.5714286E-02 2.3369104e-10
2.6714286E-02 1.6461666e-10
2.7714286E-02 9.4702273e-11
2.8714286E-02 2.4037941000000002e-11
2.9714286E-02 -4.7303432e-11
3.0714286E-02 -1.1926523000000002e-10
3.1714287E-02 -1.9180597e-10
3.2714285E-02 -2.648978e-10
3.3714287E-02 -3.3852471999999997e-10
3.4714285E-02 -4.1268043999999996e-10
3.5714287E-02 -4.8736605e-10
3.6714286E-02 -5.6258752e-10
3.7714284E-02 -6.3835274e-10
3.8714286E-02 -7.146685999999999e-10
3.9714284E-02 -7.915378399999999e-10
4.0714286E-02 -8.6895586e-10
4.1714285E-02 -9.469071399999999e-10
4.2714287E-02 -1.0253622000000001e-09
4.3714285E-02 -1.1042738000000001e-09
4.4714287E-02 -1.1835741e-09
4.5714285E-02 -1.2631708e-09
4.6714287E-02 -1.3429446e-09
4.7714286E-02 -1.4227457e-09
4.8714284E-02 -1.5023914e-09
4.9714286E-02 -1.5816636e-09
5.0714284E-02 -1.6603060999999998e-09
5.1714286E-02 -1.7380233999999998e-09
5.2714285E-02 -1.8144786e-09
5.3714287E-02 -1.8892925e-09
5.4714285E-02 -1.9620429e-09
5.5714287E-02 -2.0322638e-09
5.6714285E-02 -2.0994463000000003e-09
5.7714287E-02 -2.1630387e-09
5.8714285E-02 -2.2224477e-09
5.9714288E-02 -2.2770405e-09
6.0714286E-02 -2.3261459000000002e-09
6.1714284E-02 -2.3690576e-09
6.2714286E-02 -2.4050371e-09
6.3714288E-02 -2.4333174e-09
6.4714283E-02 -2.4531065999999998e-09
6.5714285E-02 -2.4635929e-09
6.6714287E-02 -2.4639488e-09
6.7714289E-02 -2.4533372e-09
6.8714283E-02 -2.4309157e-09
6.9714285E-02 -2.3958439000000003e-09
7.0714287E-02 -2.3472889999999998e-09
7.1714282E-02 -2.2844317e-09
7.2714284E-02 -2.2064735e-09
7.3714286E-02 -2.1126436e-09
7.4714288E-02 -2.0022047000000002e-09
7.5714283E-02 -1.8744608e-09
7.6714285E-02 -1.728764e-09
7.7714287E-02 -1.5645207000000001e-09
7.8714289E-02 -1.3811986e-09
7.9714283E-02 -1.1783332e-09
8.0714285E-02 -9.5553392e-10
8.1714287E-02 -7.1248988e-10
8.2714289E-02 -4.489758e-10
8.3714284E-02 -1.6485681e-10
8.4714286E-02 1.3990665e-10
8.5714288E-02 4.6525469999999997e-10
8.6714283E-02 8.1102442e-10
8.7714285E-02 1.1769467e-09
8.8714287E-02 1.5626439e-09
8.9714289E-02 1.9676281e-09
9.0714283E-02 2.3913000000000002e-09
9.1714285E-02 2.8329485e-09
9.2714287E-02 3.2917512e-09
9.3714289E-02 3.7667758e-09
9.4714284E-02 4.2569816e-09
9.5714286E-02 4.7612226999999994e-09
9.6714288E-02 5.2782508e-09
9.7714283E-02 5.8067204000000005e-09
9.8714285E-02 6.3451930999999994e-09
9.9714287E-02 6.892143799999999e-09
0.1007143 7.4459675e-09
0.1017143 8.0049849e-09
0.1027143 8.567453e-09
0.1037143 9.1315712e-09
0.1047143 9.6954909e-09
0.1057143 1.0257326e-08
0.1067143 1.0815162999999999e-08
0.1077143 1.1367068e-08
0.1087143 1.1911103e-08
0.1097143 1.2445334e-08
0.1107143 1.2967841000000001e-08
0.1117143 1.3476732e-08
0.1127143 1.3970153000000001e-08
0.1137143 1.4446298e-08
0.1147143 1.4903426e-08
0.1157143 1.5339861e-08
0.1167143 1.5754016e-08
0.1177143 1.6144393e-08
0.1187143 1.6509595e-08
0.1197143 1.6848342e-08
0.1207143 1.715947e-08
0.1217143 1.7441944e-08
0.1227143 1.7694866e-08
0.1237143 1.7917479e-08
0.1247143 1.8109172e-08
0.1257143 1.8269489e-08
0.1267143 1.8398123e-08
0.1277143 1.8494932e-08
0.1287143 1.8559926e-08
0.1297143 1.8593277000000002e-08
0.1307143 1.8595316e-08
0.1317143 1.8566529e-08
0.1327143 1.8507554e-08
0.1337143 1.841918e-08
0.1347143 1.8302339e-08
0.1357143 1.8158099999999998e-08
0.1367143 1.7987664e-08
0.1377143 1.7792352e-08
0.1387143 1.75736e-08
0.1397143 1.7332945e-08
0.1407143 1.7072022e-08
0.1417143 1.6792542e-08
0.1427143 1.6496293e-08
0.1437143 1.6185116e-08
0.1447143 1.58609e-08
0.1457143 1.5525567e-08
0.1467143 1.5181061e-08
0.1477143 1.4829331999999998e-08
0.1487143 1.4472325999999999e-08
0.1497143 1.4111971e-08
0.1507143 1.3750168e-08
0.1517143 1.3388771999999998e-08
0.1527143 1.3029587e-08
0.1537143 1.2674356000000001e-08
0.1547143 1.2324744e-08
0.1557143 1.1982334999999999e-08
0.1567143 1.1648618e-08
0.1577143 1.1324987e-08
0.1587143 1.1012727e-08
0.1597143 1.0713009e-08
0.1607143 1.0426888999999999e-08
0.1617143 1.01553e-08
0.1627143 9.899051e-09
0.1637143 9.6588272e-09
0.1647143 9.435185300000001e-09
0.1657143 9.2285554e-09
0.1667143 9.0392437e-09
0.1677143 8.8674339e-09
0.1687143 8.713189199999999e-09
0.1697143 8.5764576e-09
0.1707143 8.457078100000001e-09
0.1717143 8.3547842e-09
0.1727143 8.269211e-09
0.1737143 8.1999026e-09
0.1747143 8.1463204e-09
0.1757143 8.107849099999999e-09
0.1767143 8.0838072e-09
0.1777143 8.0734544e-09
0.1787143 8.076001700000001e-09
0.1797143 8.0906191e-09
0.1807143 8.1164443e-09
0.1817143 8.1525939e-09
0.1827143 8.198168499999999e-09
0.1837143 8.2522648e-09
0.1847143 8.3139814e-09
0.1857143 8.3824267e-09
0.1867143 8.456725600000001e-09
0.1877143 8.5360274e-09
0.1887143 8.6195107e-09
0.1897143 8.7063877e-09
0.1907143 8.7959112e-09
0.1917143 8.8873763e-09
0.1927143 8.9801229e-09
0.1937143 9.0735405e-09
0.1947143 9.1670664e-09
0.1957143 9.2601884e-09
0.1967143 9.352444500000001e-09
0.1977143 9.443421700000001e-09
0.1987143 9.5327538e-09
0.1997143 9.6201214e-09
0.2007143 9.705247e-09
0.2017143 9.787893399999999e-09
0.2027143 9.86786e-09
0.2037143 9.9449782e-09
0.2047143 1.0019109e-08
0.2057143 1.0090137e-08
0.2067143 1.0157968e-08
0.2077143 1.0222524e-08
0.2087143 1.0283738999999999e-08
0.2097143 1.0341556e-08
0.2107143 1.0395924e-08
0.2117143 1.0446793e-08
0.2127143 1.0494115000000001e-08
0.2137143 1.0537841e-08
0.2147143 1.0577918e-08
0.2157143 1.0614288e-08
0.2167143 1.0646893e-08
0.2177143 1.0675671e-08
0.2187143 1.0700561e-08
0.2197143 1.0721502e-08
0.2207143 1.0738439e-08
0.2217143 1.0751328e-08
0.2227143 1.0760134e-08
0.2237143 1.0764845e-08
0.2247143 1.0765474e-08
0.2257143 1.0762061999999999e-08
0.2267143 1.0754691e-08
0.2277143 1.0743487e-08
0.2287143 1.0728629999999999e-08
0.2297143 1.0710358e-08
0.2307143 1.0688980000000001e-08
0.2317143 1.0664879e-08
0.2327143 1.0638522e-08
0.2337143 1.0610466e-08
0.2347143 1.0581366e-08
0.2357143 1.0551978999999999e-08
0.2367143 1.0523173e-08
0.2377143 1.0495928e-08
0.2387143 1.0471344999999999e-08
0.2397143 1.0450642e-08
0.2407143 1.0435163000000001e-08
0.2417143 1.0426373e-08
0.2427143 1.0425860999999999e-08
0.2437143 1.0435337e-08
0.2447143 1.0456631e-08
0.2457143 1.0491683999999999e-08
0.2467143 1.0542547e-08
0.2477143 1.061137e-08
0.2487143 1.0700396999999999e-08
0.2497143 1.0811951e-08
0.2507143 1.094843e-08
0.2517143 1.1112285e-08
0.2527143 1.1306017000000001e-08
0.2537143 1.1532151e-08
0.2547143 1.1793228999999999e-08
0.2557143 1.2091790000000001e-08
0.2567143 1.2430353000000001e-08
0.2577143 1.2811395e-08
0.2587143 1.323734e-08
0.2597143 1.3710534e-08
0.2607143 1.4233228e-08
0.2617143 1.4807562e-08
0.2627143 1.5435539000000002e-08
0.2637143 1.6119013e-08
0.2647143 1.6859668e-08
0.2657143 1.7659002e-08
0.2667143 1.8518308e-08
0.2677143 1.943866e-08
0.2687143 2.0420901e-08
0.2697143 2.1465622e-08
0.2707143 2.257316e-08
0.2717143 2.3743576999999998e-08
0.2727143 2.497666e-08
0.2737143 2.6271910000000003e-08
0.2747143 2.7628533000000002e-08
0.2757143 2.9045444e-08
0.2767143 3.0521258e-08
0.2777143 3.2054293e-08
0.2787143 3.3642569e-08
0.2797143 3.5283823e-08
0.2807143 3.6975495e-08
0.2817143 3.8714756e-08
0.2827143 4.0498505e-08
0.2837143 4.2323381e-08
0.2847143 4.4185783e-08
0.2857143 4.608188e-08
0.2867143 4.8007626e-08
0.2877143 4.9958782e-08
0.2887143 5.1930932e-08
0.2897143 5.3919497e-08
0.2907143 5.5919769e-08
0.2917143 5.792693e-08
0.2927143 5.9936062e-08
0.2937143 6.1942185e-08
0.2947143 6.394027500000001e-08
0.2957143 6.592528200000001e-08
0.2967143 6.7892159e-08
0.2977143 6.9835887e-08
0.2987143 7.1751494e-08
0.2997143 7.3634071e-08
0.3007143 7.5478812e-08
0.3017143 7.728102e-08
0.3027143 7.9036122e-08
0.3037143 8.073970399999999e-08
0.3047143 8.2387508e-08
0.3057143 8.3975471e-08
0.3067143 8.5499713e-08
0.3077143 8.695657e-08
0.3087143 8.83426e-08
0.3097143 8.9654589e-08
0.3107143 9.088955700000001e-08
0.3117143 9.204477200000001e-08
0.3127143 9.3117741e-08
0.3137143 9.4106234e-08
0.3147143 9.5008268e-08
0.3157143 9.582211700000001e-08
0.3167143 9.6546304e-08
0.3177143 9.7179598e-08
0.3187143 9.772102e-08
0.3197143 9.8169817e-08
0.3207143 9.852548799999999e-08
0.3217143 9.8787756e-08
0.3227143 9.8956543e-08
0.3237143 9.9032005e-08
0.3247143 9.9014485e-08
0.3257143 9.8904529e-08
0.3267143 9.8702857e-08
0.3277143 9.841036900000001e-08
0.3287143 9.802810799999999e-08
0.3297143 9.755729599999999e-08
0.3307143 9.699926400000001e-08
0.3317143 9.635550100000001e-08
0.3327143 9.5627606e-08
0.3337143 9.4817298e-08
0.3347143 9.3926378e-08
0.3357143 9.2956765e-08
0.3367143 9.1910451e-08
0.3377143 9.078952e-08
0.3387143 8.9596114e-08
0.3397143 8.8332452e-08
0.3407143 8.7000818e-08
0.3417143 8.560355199999999e-08
0.3427143 8.4143043e-08
0.3437143 8.2621743e-08
0.3447143 8.1042145e-08
0.3457143 7.9406798e-08
0.3467143 7.7718298e-08
0.3477143 7.597929e-08
0.3487143 7.4192463e-08
0.3497143 7.2360562e-08
0.3507143 7.048638900000001e-08
0.3517143 6.8572792e-08
0.3527143 6.662268e-08
0.3537143 6.4639022e-08
0.3547143 6.262485e-08
0.3557143 6.0583261e-08
0.3567143 5.8517424e-08
0.3577143 5.6430577e-08
0.3587143 5.4326032999999994e-08
0.3597143 5.2207188999999996e-08
0.3607143 5.0077514e-08
0.3617143 4.7940574e-08
0.3627143 4.5800005e-08
0.3637143 4.3659543e-08
0.3647143 4.1523002e-08
0.3657143 3.9394291000000005e-08
0.3667143 3.7277403e-08
0.3677143 3.517642e-08
0.3687143 3.3095507000000006e-08
0.3697143 3.1038908e-08
0.3707143 2.9010949e-08
0.3717143 2.7016026e-08
0.3727143 2.5058599999999998e-08
0.3737143 2.3143193000000003e-08
0.3747143 2.1274379e-08
0.3757143 1.9456776e-08
0.3767143 1.769503e-08
0.3777143 1.5993809e-08
0.3787143 1.4357788999999999e-08
0.3797143 1.2791639e-08
0.3807143 1.1300008000000001e-08
0.3817143 9.8875103e-09
0.3827143 8.558704399999999e-09
0.3837143 7.318080899999999e-09
0.3847143 6.1700402e-09
0.3857143 5.1188765e-09
0.3867143 4.168757e-09
0.3877143 3.3237017e-09
0.3887143 2.5875645e-09
0.3897143 1.9640118e-09
0.3907143 1.4565023e-09
0.3917143 1.0682670000000002e-09
0.3927143 8.0228888e-10
0.3937143 6.612829600000001e-10
0.3947143 6.4767735e-10
0.3957143 7.635947400000001e-10
0.3967143 1.0108346e-09
0.3977143 1.3908569e-09
0.3987143 1.9047659e-09
0.3997143 2.5532966e-09
0.4007143 3.3368013e-09
0.4017143 4.2552392e-09
0.4027143 5.3081654e-09
0.4037143 6.4947249e-09
0.4047143 7.8136456e-09
0.4057143 9.2632339e-09
0.4067143 1.0841375e-08
0.4077143 1.2545531e-08
0.4087143 1.4372744999999999e-08
0.4097143 1.6319646e-08
0.4107143 1.8382454e-08
0.4117143 2.0556995000000002e-08
0.4127143 2.2838706000000002e-08
0.4137143 2.5222652000000002e-08
0.4147143 2.7703548e-08
0.4157143 3.0275768e-08
0.4167143 3.2933373e-08
0.4177143 3.5670131e-08
0.4187143 3.8479545e-08
0.4197143 4.1354875e-08
0.4207143 4.4289175e-08
0.4217143 4.727531100000001e-08
0.4227143 5.0306009e-08
0.4237143 5.3373865999999996e-08
0.4247143 5.6471404999999997e-08
0.4257143 5.959110400000001e-08
0.4267143 6.2725425e-08
0.4277143 6.5866851e-08
0.4287143 6.9007927e-08
0.4297143 7.2141293e-08
0.4307143 7.525972100000001e-08
0.4317143 7.8356149e-08
0.4327143 8.1423712e-08
0.4337143 8.4455781e-08
0.4347143 8.7445995e-08
0.4357143 9.038827500000001e-08
0.4367143 9.3276875e-08
0.4377143 9.610640100000001e-08
0.4387143 9.8871822e-08
0.4397143 1.0156850000000001e-07
0.4407143 1.0419220999999999e-07
0.4417143 1.0673917000000001e-07
0.4427143 1.0920601999999999e-07
0.4437143 1.1158985e-07
0.4447143 1.1388820999999999e-07
0.4457143 1.1609911999999998e-07
0.4467143 1.1822104e-07
0.4477143 1.2025291e-07
0.4487143 1.2219408000000001e-07
0.4497143 1.2404436e-07
0.4507143 1.2580399999999998e-07
0.4517143 1.2747362e-07
0.4527143 1.2905427e-07
0.4537143 1.3054732e-07
0.4547143 1.3195453e-07
0.4557143 1.3327793e-07
0.4567143 1.3451987e-07
0.4577143 1.3568294e-07
0.4587143 1.3676996000000001e-07
0.4597143 1.3778393e-07
0.4607143 1.3872802000000002e-07
0.4617143 1.3960552e-07
0.4627143 1.404198e-07
0.4637143 1.4117431e-07
0.4647143 1.4187247999999998e-07
0.4657143 1.4251779e-07
0.4667143 1.4311362e-07
0.4677143 1.4366333000000001e-07
0.4687143 1.4417014e-07
0.4697143 1.4463719e-07
0.4707143 1.4506745e-07
0.4717143 1.4546373e-07
0.4727143 1.4582866e-07
0.4737143 1.4616468000000002e-07
0.4747143 1.4647401e-07
0.4757143 1.4675866e-07
0.4767143 1.4702042000000002e-07
0.4777143 1.4726085e-07
0.4787143 1.4748127e-07
0.4797143 1.4768282e-07
0.4807143 1.4786639e-07
0.4817143 1.4803268e-07
0.4827143 1.4818218e-07
0.4837143 1.4831523e-07
0.4847143 1.4843199e-07
0.4857143 1.4853248000000002e-07
0.4867143 1.4861659e-07
0.4877143 1.4868412e-07
0.4887143 1.4873479e-07
0.4897143 1.4876826e-07
0.4907143 1.4878416e-07
0.4917143 1.4878212e-07
0.4927143 1.4876178e-07
0.4937143 1.4872283e-07
0.4947143 1.4866504e-07
0.4957143 1.4858821999999998e-07
0.4967143 1.4849233e-07
0.4977143 1.4837744000000001e-07
0.4987143 1.4824378e-07
0.4997143 1.4809173e-07
0.5007143 1.4792182e-07
0.5017143 1.4773479e-07
0.5027143 1.4753155e-07
0.5037143 1.4731320999999998e-07
0.5047143 1.4708105e-07
0.5057143 1.4683658000000002e-07
0.5067143 1.4658145999999998e-07
0.5077143 1.4631754e-07
0.5087143 1.4604683999999999e-07
0.5097143 1.4577155e-07
0.5107143 1.4549396e-07
0.5117143 1.4521652e-07
0.5127143 1.4494175e-07
0.5137143 1.4467225e-07
0.5147143 1.4441071e-07
0.5157143 1.4415978e-07
0.5167143 1.4392218999999998e-07
0.5177143 1.4370056000000002e-07
0.5187143 1.4349752e-07
0.5197143 1.433156e-07
0.5207143 1.431572e-07
0.5217143 1.4302458e-07
0.5227143 1.4291985e-07
0.5237143 1.4284491e-07
0.5247143 1.4280147e-07
0.5257143 1.4279095999999999e-07
0.5267143 1.4281457e-07
0.5277143 1.4287324e-07
0.5287143 1.4296755e-07
0.5297143 1.4309783e-07
0.5307143 1.4326408e-07
0.5317143 1.4346596e-07
0.5327143 1.4370283e-07
0.5337143 1.4397369999999999e-07
0.5347143 1.4427728e-07
0.5357143 1.4461196e-07
0.5367143 1.4497580999999999e-07
0.5377143 1.4536664e-07
0.5387143 1.45782e-07
0.5397143 1.4621916e-07
0.5407143 1.4667518e-07
0.5417143 1.4714695e-07
0.5427143 1.4763116e-07
0.5437143 1.4812441e-07
0.5447143 1.4862317e-07
0.5457143 1.4912386e-07
0.5467143 1.4962287e-07
0.5477143 1.5011662e-07
0.5487143 1.5060158e-07
0.5497143 1.510743e-07
0.5507143 1.5153148e-07
0.5517143 1.5196996e-07
0.5527143 1.523868e-07
0.5537143 1.5277930999999998e-07
0.5547143 1.5314503e-07
0.5557143 1.5348181999999998e-07
0.5567143 1.5378785e-07
0.5577143 1.5406164e-07
0.5587143 1.5430209e-07
0.5597143 1.5450847e-07
0.5607143 1.5468045e-07
0.5617143 1.5481807e-07
0.5627143 1.5492183e-07
0.5637143 1.5499261e-07
0.5647143 1.5503168e-07
0.5657143 1.5504074e-07
0.5667143 1.5502186e-07
0.5677143 1.5497749e-07
0.5687143 1.5491042000000002e-07
0.5697143 1.548238e-07
0.5707143 1.5472107000000002e-07
0.5717143 1.5460595e-07
0.5727143 1.5448243e-07
0.5737143 1.543547e-07
0.5747143 1.5422714999999998e-07
0.5757143 1.5410433e-07
0.5767143 1.5399089e-07
0.5777143 1.5389156e-07
0.5787143 1.5381111e-07
0.5797143 1.5375432e-07
0.5807143 1.5372593e-07
0.5817143 1.5373061e-07
0.5827143 1.5377289e-07
0.5837143 1.538572e-07
0.5847143 1.5398777e-07
0.5857143 1.5416859e-07
0.5867143 1.5440345e-07
0.5877143 1.5469582e-07
0.5887143 1.5504893e-07
0.5897143 1.5546563e-07
0.5907143 1.5594847e-07
0.5917143 1.5649961000000002e-07
0.5927143 1.5712086e-07
0.5937143 1.5781363e-07
0.5947143 1.5857893e-07
0.5957143 1.5941739000000002e-07
0.5967143 1.6032922e-07
0.5977143 1.6131423e-07
0.5987143 1.6237185e-07
0.5997143 1.6350111e-07
0.6007143 1.6470066e-07
0.6017143 1.6596879e-07
0.6027143 1.6730343e-07
0.6037143 1.6870216e-07
0.6047143 1.7016230000000001e-07
0.6057143 1.716808e-07
0.6067143 1.7325441e-07
0.6077143 1.7487958999999998e-07
0.6087143 1.7655259e-07
0.6097143 1.7826949e-07
0.6107143 1.8002616e-07
0.6117143 1.8181838e-07
0.6127143 1.836418e-07
0.6137143 1.8549199e-07
0.6147143 1.8736448e-07
0.6157143 1.8925477000000002e-07
0.6167143 1.9115836e-07
0.6177143 1.930708e-07
0.6187143 1.9498771000000003e-07
0.6197143 1.9690476e-07
0.6207143 1.9881776e-07
0.6217143 2.0072264e-07
0.6227143 2.0261547999999999e-07
0.6237143 2.0449256000000002e-07
0.6247143 2.0635031e-07
0.6257143 2.0818539999999998e-07
0.6267143 2.0999470999999998e-07
0.6277143 2.1177535e-07
0.6287143 2.1352469e-07
0.6297143 2.1524031e-07
0.6307143 2.1692008e-07
0.6317143 2.1856212e-07
0.6327143 2.2016484000000001e-07
0.6337143 2.2172686e-07
0.6347143 2.2324707e-07
0.6357143 2.2472464e-07
0.6367143 2.2615896000000002e-07
0.6377143 2.2754967000000002e-07
0.6387143 2.2889660999999998e-07
0.6397143 2.3019988000000002e-07
0.6407143 2.3145974e-07
0.6417143 2.3267668000000002e-07
0.6427143 2.3385132e-07
0.6437143 2.3498448e-07
0.6447143 2.3607707000000002e-07
0.6457143 2.3713016e-07
0.6467143 2.3814493e-07
0.6477143 2.3912259e-07
0.6487143 2.4006445999999997e-07
0.6497143 2.4097186000000004e-07
0.6507143 2.4184617e-07
0.6517143 2.4268871e-07
0.6527143 2.4350085999999997e-07
0.6537143 2.4428388e-07
0.6547143 2.4503897e-07
0.6557143 2.4576725e-07
0.6567143 2.4646976e-07
0.6577143 2.4714734999999996e-07
0.6587143 2.4780071e-07
0.6597143 2.4843040999999996e-07
0.6607143 2.4903677e-07
0.6617143 2.4961988e-07
0.6627143 2.5017962999999996e-07
0.6637143 2.5071563e-07
0.6647143 2.5122717e-07
0.6657143 2.5171333999999996e-07
0.6667143 2.5217284e-07
0.6677143 2.5260405e-07
0.6687143 2.5300506000000004e-07
0.6697143 2.5337359e-07
0.6707143 2.5370700999999997e-07
0.6717143 2.5400233e-07
0.6727143 2.5425622e-07
0.6737143 2.5446494e-07
0.6747143 2.5462442999999996e-07
0.6757143 2.5473028e-07
0.6767143 2.5477771e-07
0.6777143 2.5476163e-07
0.6787143 2.5467666e-07
0.6797143 2.5451704999999997e-07
0.6807143 2.5427684e-07
0.6817143 2.5394982e-07
0.6827143 2.5352951e-07
0.6837143 2.5300926e-07
0.6847143 2.5238229000000004e-07
0.6857143 2.5164169000000004e-07
0.6867143 2.5078042e-07
0.6877143 2.4979148e-07
0.6887143 2.4866783999999996e-07
0.6897143 2.4740252e-07
0.6907143 2.4598863e-07
0.6917143 2.4441944e-07
0.6927143 2.426884e-07
0.6937143 2.4078923e-07
0.6947143 2.3871594e-07
0.6957143 2.3646284999999998e-07
0.6967143 2.3402469e-07
0.6977143 2.3139658999999999e-07
0.6987143 2.2857419999999998e-07
0.6997143 2.2555364e-07
0.7007143 2.2233160000000001e-07
0.7017143 2.1890536e-07
0.7027143 2.1527280000000001e-07
0.7037143 2.1143242999999998e-07
0.7047143 2.0738346999999998e-07
0.7057143 2.0312576e-07
0.7067143 1.9865988999999998e-07
0.7077143 1.9398713999999998e-07
0.7087143 1.8910946e-07
0.7097143 1.8402956e-07
0.7107143 1.787508e-07
0.7117143 1.7327726e-07
0.7127143 1.6761367999999999e-07
0.7137143 1.6176545e-07
0.7147143 1.5573858e-07
0.7157143 1.4953969000000001e-07
0.7167143 1.4317595000000001e-07
0.7177143 1.3665505e-07
0.7187143 1.2998517e-07
0.7197143 1.231749e-07
0.7207143 1.1623326000000001e-07
0.7217143 1.0916956e-07
0.7227143 1.0199345e-07
0.7237143 9.471474700000001e-08
0.7247143 8.734349400000001e-08
0.7257143 7.988983399999999e-08
0.7267143 7.236397e-08
0.7277143 6.477611199999999e-08
0.7287143 5.7136423e-08
0.7297143 4.9454961999999996e-08
0.7307143 4.174163e-08
0.7317143 3.4006111999999996e-08
0.7327143 2.6257838e-08
0.7337143 1.8505932e-08
0.7347143 1.0759166e-08
0.7357143 3.0259274e-09
0.7367143 -4.6858271e-09
0.7377143 -1.2368597999999999e-08
0.7387143 -2.0015369e-08
0.7397143 -2.7619634e-08
0.7407143 -3.5175415e-08
0.7417143 -4.2677278e-08
0.7427143 -5.0120335999999996e-08
0.7437143 -5.7500259999999996e-08
0.7447143 -6.4813271e-08
0.7457143 -7.205615e-08
0.7467143 -7.922620299999999e-08
0.7477143 -8.6321272e-08
0.7487143 -9.3339703e-08
0.7497143 -1.0028032999999999e-07
0.7507143 -1.0714244e-07
0.7517143 -1.1392577e-07
0.7527143 -1.2063044e-07
0.7537143 -1.2725694e-07
0.7547143 -1.338061e-07
0.7557143 -1.4027906000000001e-07
0.7567143 -1.4667718e-07
0.7577143 -1.530021e-07
0.7587143 -1.5925561e-07
0.7597143 -1.6543967e-07
0.7607143 -1.7155636e-07
0.7617143 -1.7760783e-07
0.7627143 -1.835963e-07
0.7637143 -1.8952402e-07
0.7647143 -1.9539321e-07
0.7657143 -2.0120612000000002e-07
0.7667143 -2.0696491e-07
0.7677143 -2.126717e-07
0.7687143 -2.1832856000000001e-07
0.7697143 -2.2393742e-07
0.7707143 -2.295002e-07
0.7717143 -2.3501867e-07
0.7727143 -2.4049453999999996e-07
0.7737143 -2.4592943e-07
0.7747143 -2.5132489e-07
0.7757143 -2.5668243e-07
0.7767143 -2.6200344e-07
0.7777143 -2.6728935000000003e-07
0.7787143 -2.725415e-07
0.7797143 -2.7776128e-07
0.7807143 -2.8295009e-07
0.7817143 -2.8810934e-07
0.7827143 -2.932405e-07
0.7837143 -2.9834515e-07
0.7847143 -3.0342491e-07
0.7857143 -3.0848157e-07
0.7867143 -3.1351701e-07
0.7877143 -3.1853324000000003e-07
0.7887143 -3.2353247e-07
0.7897143 -3.2851701000000004e-07
0.7907143 -3.3348938999999996e-07
0.7917143 -3.3845224e-07
0.7927143 -3.4340841e-07
0.7937143 -3.4836087e-07
0.7947143 -3.5331273000000004e-07
0.7957143 -3.5826726e-07
0.7967143 -3.6322783e-07
0.7977143 -3.6819789e-07
0.7987143 -3.7318094999999996e-07
0.7997143 -3.7818059999999997e-07
0.8007143 -3.8320045e-07
0.8017143 -3.8824397e-07
0.8027143 -3.9331471e-07
0.8037143 -3.9841606000000004e-07
0.8047143 -4.0355127999999997e-07
0.8057143 -4.0872341e-07
0.8067143 -4.1393537e-07
0.8077143 -4.1918975e-07
0.8087143 -4.2448889e-07
0.8097143 -4.2983479e-07
0.8107143 -4.3522905e-07
0.8117143 -4.4067287999999995e-07
0.8127143 -4.4616705999999995e-07
0.8137143 -4.5171186999999997e-07
0.8147143 -4.5730713000000003e-07
0.8157143 -4.6295208000000003e-07
0.8167143 -4.6864543e-07
0.8177143 -4.7438532999999995e-07
0.8187143 -4.8016933e-07
0.8197143 -4.8599431e-07
0.8207143 -4.918566e-07
0.8217143 -4.9775188e-07
0.8227143 -5.0367519e-07
0.8237143 -5.0962092e-07
0.8247143 -5.1558287e-07
0.8257143 -5.215541300000001e-07
0.8267143 -5.275272700000001e-07
0.8277143 -5.3349414e-07
0.8287143 -5.3944604e-07
0.8297143 -5.453737e-07
0.8307143 -5.5126725e-07
0.8317143 -5.5711631e-07
0.8327143 -5.6290999e-07
0.8337143 -5.6863683e-07
0.8347143 -5.7428502e-07
0.8357143 -5.7984222e-07
0.8367143 -5.8529568e-07
0.8377143 -5.906323e-07
0.8387143 -5.958386700000001e-07
0.8397143 -6.0090097e-07
0.8407143 -6.0580514e-07
0.8417143 -6.1053682e-07
0.8427143 -6.150815e-07
0.8437143 -6.1942438e-07
0.8447143 -6.235505e-07
0.8457143 -6.2744481e-07
0.8467143 -6.310920199999999e-07
0.8477143 -6.344767800000001e-07
0.8487143 -6.3758367e-07
0.8497143 -6.403972e-07
0.8507143 -6.429017299999999e-07
0.8517143 -6.4508168e-07
0.8527143 -6.4692132e-07
0.8537143 -6.484049699999999e-07
0.8547143 -6.4951693e-07
0.8557143 -6.502414199999999e-07
0.8567143 -6.5056267e-07
0.8577143 -6.5046493e-07
0.8587143 -6.4993237e-07
0.8597143 -6.4894916e-07
0.8607143 -6.4749948e-07
0.8617143 -6.4556747e-07
0.8627143 -6.431372800000001e-07
0.8637143 -6.4019305e-07
0.8647143 -6.3671886e-07
0.8657143 -6.3269883e-07
0.8667143 -6.2811707e-07
0.8677143 -6.2295764e-07
0.8687143 -6.1720469e-07
0.8697143 -6.1084231e-07
0.8707143 -6.038547e-07
0.8717143 -5.96226e-07
0.8727143 -5.8794054e-07
0.8737143 -5.789826e-07
0.8747143 -5.693366200000001e-07
0.8757143 -5.5898717e-07
0.8767143 -5.4791895e-07
0.8777143 -5.361168e-07
0.8787143 -5.2356572e-07
0.8797143 -5.1025104e-07
0.8807143 -4.9615823e-07
0.8817143 -4.8127307e-07
0.8827143 -4.6558161999999996e-07
0.8837143 -4.4907025e-07
0.8847143 -4.3172572e-07
0.8857143 -4.1353516e-07
0.8867143 -3.9448609000000004e-07
0.8877143 -3.7456637999999994e-07
0.8887143 -3.537644e-07
0.8897143 -3.3206891e-07
0.8907143 -3.0946914e-07
0.8917143 -2.8595479e-07
0.8927143 -2.6151596000000004e-07
0.8937143 -2.3614326000000002e-07
0.8947143 -2.0982769e-07
0.8957143 -1.8256067e-07
0.8967143 -1.5433404999999998e-07
0.8977143 -1.2514003e-07
0.8987143 -9.4971186e-08
0.8997143 -6.3820366e-08
0.9007143 -3.1680708e-08
0.9017143 1.454436e-09
0.9027143 3.5591546e-08
0.9037143 7.0736988e-08
0.9047143 1.0689707000000001e-07
0.9057143 1.4407811e-07
0.9067143 1.8228647e-07
0.9077143 2.2152871e-07
0.9087143 2.6181153e-07
0.9097143 3.0314193e-07
0.9107143 3.4552725000000003e-07
0.9117143 3.8897525e-07
0.9127143 4.3349417e-07
0.9137143 4.7909285e-07
0.9147143 5.2578066e-07
0.9157143 5.7356768e-07
0.9167143 6.224647e-07
0.9177143 6.724833999999999e-07
0.9187143 7.2363617e-07
0.9197143 7.7593638e-07
0.9207143 8.293984199999999e-07
0.9217143 8.8403747e-07
0.9227143 9.3986978e-07
0.9237143 9.9691277e-07
0.9247143 1.0551847e-06
0.9257143 1.1147051e-06
0.9267143 1.1754945e-06
0.9277143 1.2375747e-06
0.9287143 1.3009682e-06
0.9297143 1.3656989999999999e-06
0.9307143 1.431792e-06
0.9317143 1.4992732000000002e-06
0.9327143 1.5681698e-06
0.9337143 1.6385096000000002e-06
0.9347143 1.710322e-06
0.9357143 1.7836371e-06
0.9367143 1.8584856000000001e-06
0.9377143 1.9348999e-06
0.9387143 2.0129125000000003e-06
0.9397143 2.0925571e-06
0.9407143 2.1738682000000003e-06
0.9417143 2.2568809e-06
0.9427143 2.3416311e-06
0.9437143 2.4281553e-06
0.9447143 2.5164905000000002e-06
0.9457143 2.6066744999999998e-06
0.9467143 2.6987454e-06
0.9477143 2.7927419e-06
0.9487143 2.8887028e-06
0.9497143 2.9866676e-06
0.9507143 3.0866765000000003e-06
0.9517143 3.1887691e-06
0.9527143 3.2929858e-06
0.9537143 3.3993672e-06
0.9547143 3.5079541000000005e-06
0.9557143 3.6187874e-06
0.9567143 3.7319086e-06
0.9577143 3.8473587e-06
0.9587143 3.9651791e-06
0.9597143 4.0854118e-06
0.9607143 4.208098e-06
0.9617143 4.33328e-06
0.9627143 4.4609997e-06
0.9637143 4.5912994e-06
0.9647143 4.724221e-06
0.9657143 4.8598071e-06
0.9667143 4.998100399999999e-06
0.9677143 5.1391439e-06
0.9687143 5.2829805e-06
0.9697143 5.4296532e-06
0.9707143 5.579205700000001e-06
0.9717143 5.7316818e-06
0.9727143 5.8871251e-06
0.9737143 6.0455804e-06
0.9747143 6.2070917e-06
0.9757143 6.3717039e-06
0.9767143 6.539462300000001e-06
0.9777143 6.710412499999999e-06
0.9787143 6.8846006e-06
0.9797143 7.0620722000000005e-06
0.9807143 7.242874e-06
0.9817143 7.427053099999999e-06
0.9827143 7.614657e-06
0.9837143 7.8057326e-06
0.9847143 8.0003282e-06
0.9857143 8.1984915e-06
0.9867143 8.4002714e-06
0.9877143 8.6057163e-06
0.9887143 8.8148759e-06
0.9897143 9.027799299999999e-06
0.9907143 9.2445354e-06
0.9917143 9.4651348e-06
0.9927143 9.6896478e-06
0.9937143 9.9181236e-06
0.9947143 1.0150613e-05
0.9957143 1.0387168e-05
0.9967143 1.0627837e-05
0.9977143 1.0872672e-05
0.9987143 1.1121725e-05
0.9997143 1.1375046999999999e-05
1.000714 1.1632686999999999e-05
1.001714 1.1894699e-05
1.002714 1.2161132000000002e-05
1.003714 1.2432039e-05
1.004714 1.2707473e-05
1.005714 1.2987483e-05
1.006714 1.3272124000000002e-05
1.007714 1.3561447e-05
1.008714 1.3855504e-05
1.009714 1.4154347e-05
1.010714 1.4458028e-05
1.011714 1.4766601e-05
1.012714 1.5080120000000001e-05
1.013714 1.5398635e-05
1.014714 1.5722202e-05
1.015714 1.6050873e-05
1.016714 1.6384703e-05
1.017714 1.6723746e-05
1.018714 1.7068056e-05
1.019714 1.7417689e-05
1.020714 1.7772699e-05
1.021714 1.813314e-05
1.022714 1.849907e-05
1.023714 1.8870544e-05
1.024714 1.9247619e-05
1.025714 1.9630352e-05
1.026714 2.00188e-05
1.027714 2.0413018999999998e-05
1.028714 2.0813069e-05
1.029714 2.1219007e-05
1.030714 2.1630893e-05
1.031714 2.2048785e-05
1.032714 2.2472743e-05
1.033714 2.2902827e-05
1.034714 2.3339098e-05
1.035714 2.3781615e-05
1.036714 2.4230442e-05
1.037714 2.4685639e-05
1.038714 2.5147267000000002e-05
1.039714 2.5615392e-05
1.040714 2.6090074999999998e-05
1.041714 2.6571379e-05
1.042714 2.7059371999999997e-05
1.043714 2.7554114e-05
1.044714 2.8055674999999998e-05
1.045714 2.8564119e-05
1.046714 2.9079513e-05
1.047714 2.9601924e-05
1.048714 3.0131422999999997e-05
1.049714 3.0668076e-05
1.050714 3.1211957e-05
1.051714 3.1763133000000005e-05
1.052714 3.232168e-05
1.053714 3.2887668999999995e-05
1.054714 3.3461177e-05
1.055714 3.4042276e-05
1.056714 3.4631046e-05
1.057714 3.5227563e-05
1.058714 3.5831911e-05
1.059714 3.6444169e-05
1.060714 3.7064419e-05
1.061714 3.7692743000000003e-05
1.062714 3.8329233e-05
1.063714 3.8973974e-05
1.064714 3.9627056e-05
1.065714 4.0288572e-05
1.066714 4.0958613999999996e-05
1.067714 4.1637279000000005e-05
1.068714 4.2324663e-05
1.069714 4.302087e-05
1.070714 4.3725998e-05
1.071714 4.4440154e-05
1.072714 4.5163441e-05
1.073714 4.5895967999999995e-05
1.074714 4.6637845e-05
1.075714 4.7389187e-05
1.076714 4.8150110000000006e-05
1.077714 4.8920724999999996e-05
1.078714 4.9701157e-05
1.079714 5.0491525e-05
1.080714 5.1291948e-05
1.081714 5.2102553e-05
1.082714 5.2923463e-05
1.083714 5.3754809e-05
1.084714 5.4596717e-05
1.085714 5.5449317000000004e-05
1.086714 5.6312746000000006e-05
1.087714 5.7187134e-05
1.088714 5.8072611999999996e-05
1.089714 5.896932300000001e-05
1.090714 5.9877397e-05
1.091714 6.0796970000000006e-05
1.092714 6.1728178e-05
1.093714 6.267116e-05
1.094714 6.3626049e-05
1.095714 6.459299e-05
1.096714 6.5572118e-05
1.097714 6.656357e-05
1.098714 6.7567481e-05
1.099714 6.858398399999999e-05
1.100714 6.961321899999999e-05
1.101714 7.0655324e-05
1.102714 7.1710429e-05
1.103714 7.277866999999999e-05
1.104714 7.3860178e-05
1.105714 7.4955085e-05
1.106714 7.606352e-05
1.107714 7.718561500000001e-05
1.108714 7.832149999999999e-05
1.109714 7.94713e-05
1.110714 8.063514100000001e-05
1.111714 8.1813153e-05
1.112714 8.3005455e-05
1.113714 8.4212172e-05
1.114714 8.543343000000001e-05
1.115714 8.6669348e-05
1.116714 8.792004599999999e-05
1.117714 8.918564700000001e-05
1.118714 9.0466267e-05
1.119714 9.176203e-05
1.120714 9.3073049e-05
1.121714 9.4399445e-05
1.122714 9.574132499999999e-05
1.123714 9.709881400000001e-05
1.124714 9.8472037e-05
1.125714 9.9861097e-05
1.126714 0.00010126612
1.127714 0.00010268722
1.128714 0.0001041245
1.129714 0.0001055781
1.130714 0.00010704813
1.131714 0.00010853470000000001
1.132714 0.00011003793
1.133714 0.00011155794999999999
1.134714 0.00011309487
1.135714 0.00011464880999999999
1.136714 0.00011621989000000001
1.137714 0.00011780824000000001
1.138714 0.00011941396999999999
1.139714 0.00012103721000000001
1.140714 0.00012267809
1.141714 0.00012433673
1.142714 0.00012601324
1.143714 0.00012770778
1.144714 0.00012942045
1.145714 0.00013115139000000002
1.146714 0.00013290072
1.147714 0.00013466858
1.148714 0.00013645512000000002
1.149714 0.00013826044
1.150714 0.00014008469000000002
1.151714 0.000141928
1.152714 0.00014379051
1.153714 0.00014567236
1.154714 0.00014757367
1.155714 0.00014949459
1.156714 0.00015143526
1.157714 0.00015339582
1.158714 0.00015537642
1.159714 0.00015737718
1.160714 0.00015939826
1.161714 0.00016143979999999999
1.162714 0.00016350194000000002
1.163714 0.00016558485
1.164714 0.00016768864
1.165714 0.0001698135
1.166714 0.00017195954
1.167714 0.00017412693
1.168714 0.00017631583
1.169714 0.00017852637
1.170714 0.00018075874000000002
1.171714 0.00018301307
1.172714 0.00018528953
1.173714 0.00018758826
1.174714 0.00018990944
1.175714 0.00019225322000000002
1.176714 0.00019461976999999997
1.177714 0.00019700926
1.178714 0.00019942186
1.179714 0.00020185772999999999
1.180714 0.00020431705
1.181714 0.00020679999999999999
1.182714 0.00020930675000000002
1.183714 0.00021183746000000002
1.184714 0.00021439231999999998
1.185714 0.00021697151
1.186714 0.00021957524
1.187714 0.00022220364999999998
1.188714 0.00022485697
1.189714 0.00022753536
1.190714 0.00023023902000000003
1.191714 0.00023296814000000002
1.192714 0.00023572293
1.193714 0.00023850357
1.194714 0.00024131026999999998
1.195714 0.00024414323
1.196714 0.00024700266
1.197714 0.00024988876
1.198714 0.00025280171
1.199714 0.00025574174999999996
1.200714 0.00025870909
1.201714 0.00026170392
1.202714 0.00026472646
1.203714 0.00026777693000000003
1.204714 0.00027085552999999996
1.205714 0.00027396246999999996
1.206714 0.00027709798
1.207714 0.00028026227
1.208714 0.00028345555
1.209714 0.00028667803
1.210714 0.00028992993
1.211714 0.00029321147
1.212714 0.00029652287999999997
1.213714 0.00029986434
1.214714 0.00030323608000000003
1.215714 0.00030663832
1.216714 0.00031007124999999996
1.217714 0.00031353511000000003
1.218714 0.00031703008999999996
1.219714 0.00032055641
1.220714 0.00032411426
1.221714 0.00032770386
1.222714 0.00033132542
1.223714 0.00033497913
1.224714 0.0003386652
1.225714 0.00034238383
1.226714 0.00034613522
1.227714 0.00034991956
1.228714 0.00035373705
1.229714 0.00035758787
1.230714 0.00036147221
1.231714 0.00036539027
1.232714 0.00036934223
1.233714 0.00037332827
1.234714 0.0003773486
1.235714 0.00038140338
1.236714 0.00038549279
1.237714 0.00038961697999999995
1.238714 0.00039377614
1.239714 0.00039797046
1.240714 0.00040220011
1.241714 0.00040646528
1.242714 0.00041076609999999994
1.243714 0.00041510275
1.244714 0.00041947537000000003
1.245714 0.00042388415
1.246714 0.00042832926
1.247714 0.00043281084
1.248714 0.00043732906999999996
1.249714 0.00044188409
1.250714 0.00044647609
1.251714 0.00045110523
1.252714 0.00045577162
1.253714 0.00046047548
1.254714 0.00046521691
1.255714 0.00046999612
1.256714 0.00047481321
1.257714 0.00047966841999999994
1.258714 0.00048456182
1.259714 0.0004894936400000001
1.260714 0.00049446403
1.261714 0.00049947312
1.262714 0.0005045210899999999
1.263714 0.00050960812
1.264714 0.00051473435
1.265714 0.00051989996
1.266714 0.00052510513
1.267714 0.00053035001
1.268714 0.00053563481
1.269714 0.0005409596700000001
1.270714 0.0005463247800000001
1.271714 0.0005517303200000001
1.272714 0.00055717642
1.273714 0.00056266331
1.274714 0.00056819117
1.275714 0.00057376019
1.276714 0.0005793705400000001
1.277714 0.00058502242
1.278714 0.00059071599
1.279714 0.00059645149
1.280714 0.0006022291000000001
1.281714 0.0006080489999999999
1.282714 0.0006139113800000001
1.283714 0.0006198164599999999
1.284714 0.00062576441
1.285714 0.0006317554799999999
1.286714 0.0006377898399999999
1.287714 0.00064386768
1.288714 0.00064998917
1.289714 0.0006561545400000001
1.290714 0.00066236403
1.291714 0.0006686177599999999
1.292714 0.00067491596
1.293714 0.00068125887
1.294714 0.00068764662
1.295714 0.00069407943
1.296714 0.00070055748
1.297714 0.00070708102
1.298714 0.00071365016
1.299714 0.0007202651400000001
1.300714 0.00072692615
1.301714 0.00073363335
1.302714 0.00074038689
1.303714 0.000747187
1.304714 0.00075403386
1.305714 0.0007609276100000001
1.306714 0.0007678683699999999
1.307714 0.0007748563800000001
1.308714 0.00078189178
1.309714 0.00078897474
1.310714 0.00079610545
1.311714 0.000803284
1.312714 0.00081051057
1.313714 0.0008177853499999999
1.314714 0.0008251084200000001
1.315714 0.0008324798699999999
1.316714 0.00083989999
1.317714 0.00084736876
1.318714 0.00085488637
1.319714 0.000862453
1.320714 0.0008700687400000001
1.321714 0.00087773369
1.322714 0.0008854480299999999
1.323714 0.00089321175
1.324714 0.00090102512
1.325714 0.00090888816
1.326714 0.00091680104
1.327714 0.00092476384
1.328714 0.0009327766700000001
1.329714 0.00094083962
1.330714 0.0009489528600000001
1.331714 0.0009571163900000001
1.332714 0.0009653304000000001
1.333714 0.0009735949799999999
1.334714 0.0009819102199999999
1.335714 0.00099027629
1.336714 0.00099869321
1.337714 0.0010071611
1.338714 0.0010156800000000001
1.339714 0.0010242501999999998
1.340714 0.0010328716
1.341714 0.0010415443
1.342714 0.0010502686
1.343714 0.0010590444
1.344714 0.0010678718
1.345714 0.0010767510000000001
1.346714 0.0010856818999999999
1.347714 0.0010946648
1.348714 0.0011036996999999999
1.349714 0.0011127868
1.350714 0.0011219259
1.351714 0.0011311174
1.352714 0.0011403611000000001
1.353714 0.0011496572
1.354714 0.0011590058
1.355714 0.001168407
1.356714 0.0011778608
1.357714 0.0011873673
1.358714 0.0011969264
1.359714 0.0012065384
1.360714 0.0012162032
1.361714 0.0012259209
1.362714 0.0012356914999999999
1.363714 0.0012455151
1.364714 0.0012553916
1.365714 0.0012653212
1.366714 0.0012753038
1.367714 0.0012853394999999999
1.368714 0.0012954282
1.369714 0.0013055701
1.370714 0.001315765
1.371714 0.001326013
1.372714 0.0013363141
1.373714 0.0013466683
1.374714 0.0013570756000000001
1.375714 0.0013675359
1.376714 0.0013780492
1.377714 0.0013886155
1.378714 0.0013992349000000002
1.379714 0.0014099071
1.380714 0.0014206323
1.381714 0.0014314103
1.382714 0.0014422411
1.383714 0.0014531246999999999
1.384714 0.001464061
1.385714 0.00147505
1.386714 0.0014860916000000001
1.387714 0.0014971857
1.388714 0.0015083324000000002
1.389714 0.0015195315
1.390714 0.0015307829
1.391714 0.0015420866
1.392714 0.0015534426
1.393714 0.0015648507999999998
1.394714 0.0015763109
1.395714 0.0015878231000000002
1.396714 0.0015993873999999998
1.397714 0.0016110033999999999
1.398714 0.0016226713000000001
1.399714 0.0016343909
1.400714 0.0016461620999999999
1.401714 0.001657985
1.402714 0.0016698594
1.403714 0.0016817852
1.404714 0.0016937624
1.405714 0.0017057908
1.406714 0.0017178703
1.407714 0.001730001
1.408714 0.0017421828
1.409714 0.0017544155
1.410714 0.0017666988999999998
1.411714 0.0017790331
1.412714 0.0017914181
1.413714 0.0018038534
1.414714 0.0018163393
1.415714 0.0018288756
1.416714 0.0018414621
1.417714 0.0018540988
1.418714 0.0018667855
1.419714 0.0018795221
1.420714 0.0018923085
1.421714 0.0019051446
1.422714 0.0019180300999999999
1.423714 0.0019309650999999998
1.424714 0.0019439492
1.425714 0.0019569825
1.426714 0.0019700648
1.427714 0.0019831959
1.428714 0.0019963756
1.429714 0.0020096038
1.430714 0.0020228803
1.431714 0.0020362049
1.432714 0.0020495774
1.433714 0.0020629977000000002
1.434714 0.0020764655
1.435714 0.0020899805999999997
1.436714 0.0021035427999999998
1.437714 0.002117152
1.438714 0.0021308077
1.439714 0.0021445097
1.440714 0.002158258
1.441714 0.0021720522
1.442714 0.0021858919
1.443714 0.002199777
1.444714 0.0022137071999999997
1.445714 0.0022276821
1.446714 0.0022417014
1.447714 0.002255765
1.448714 0.0022698723
1.449714 0.0022840232999999997
1.450714 0.0022982174
1.451714 0.0023124545
1.452714 0.0023267341
1.453714 0.0023410559
1.454714 0.0023554196000000003
1.455714 0.0023698247
1.456714 0.0023842709
1.457714 0.0023987579
1.458714 0.0024132853
1.459714 0.0024278525
1.460714 0.0024424593000000002
1.461714 0.0024571053
1.462714 0.0024717899999999998
1.463714 0.002486513
1.464714 0.0025012741
1.465714 0.0025160726999999996
1.466714 0.0025309084000000003
1.467714 0.0025457806
1.468714 0.0025606891999999997
1.469714 0.0025756334999999997
1.470714 0.0025906131
1.471714 0.0026056276
1.472714 0.0026206764
1.473714 0.0026357593
1.474714 0.0026508756
1.475714 0.0026660251
1.476714 0.0026812069
1.477714 0.002696421
1.478714 0.0027116665
1.479714 0.0027269431000000004
1.480714 0.0027422502
1.481714 0.0027575874
1.482714 0.002772954
1.483714 0.0027883498
1.484714 0.0028037741
1.485714 0.0028192264
1.486714 0.0028347059999999998
1.487714 0.0028502125
1.488714 0.0028657454
1.489714 0.0028813041
1.490714 0.0028968881000000003
1.491714 0.0029124969
1.492714 0.0029281297
1.493714 0.0029437859
1.494714 0.002959465
1.495714 0.0029751664999999997
1.496714 0.0029908899000000004
1.497714 0.0030066343000000003
1.498714 0.0030223991
1.499714 0.003038184
1.500714 0.0030539878999999996
1.501714 0.0030698106
1.502714 0.003085651
1.503714 0.003101509
1.504714 0.0031173833
1.505714 0.0031332735999999996
1.506714 0.0031491792
1.507714 0.0031650994000000003
1.508714 0.0031810334000000003
1.509714 0.0031969805
1.510714 0.0032129399
1.511714 0.003228911
1.512714 0.0032448930000000004
1.513714 0.0032608852
1.514714 0.0032768872
1.515714 0.0032928975999999997
1.516714 0.003308916
1.517714 0.0033249416
1.518714 0.0033409739
1.519714 0.0033570115
1.520714 0.0033730539
1.521714 0.0033891006999999997
1.522714 0.0034051502999999997
1.523714 0.0034212026
1.524714 0.0034372566
1.525714 0.0034533114000000003
1.526714 0.0034693661000000002
1.527714 0.0034854202
1.528714 0.0035014724
1.529714 0.0035175221
1.530714 0.0035335685
1.531714 0.0035496108
1.532714 0.0035656481000000003
1.533714 0.0035816796
1.534714 0.0035977042
1.535714 0.0036137214999999996
1.536714 0.0036297304
1.537714 0.0036457298999999998
1.538714 0.0036617191999999995
1.539714 0.0036776975000000003
1.540714 0.0036936643
1.541714 0.0037096182000000005
1.542714 0.0037255587999999997
1.543714 0.0037414847999999996
1.544714 0.0037573955
1.545714 0.0037732898000000003
1.546714 0.003789167
1.547714 0.0038050263999999997
1.548714 0.0038208669
1.549714 0.0038366874000000002
1.550714 0.0038524871000000004
1.551714 0.0038682654
1.552714 0.0038840210999999997
1.553714 0.0038997532000000002
1.554714 0.0039154609
1.555714 0.0039311431
1.556714 0.0039467992
1.557714 0.0039624279
1.558714 0.0039780283
1.559714 0.0039935992000000005
1.560714 0.0040091400000000004
1.561714 0.0040246494
1.562714 0.0040401264
1.563714 0.0040555704
1.564714 0.0040709798
1.565714 0.0040863539
1.566714 0.0041016916
1.567714 0.0041169915
1.568714 0.0041322528
1.569714 0.0041474745
1.570714 0.004162655
1.571714 0.0041777937
1.572714 0.0041928892
1.573714 0.0042079406
1.574714 0.0042229465
1.575714 0.0042379055
1.576714 0.0042528169
1.577714 0.0042676791
1.578714 0.0042824911
1.579714 0.0042972519
1.580714 0.0043119599
1.581714 0.0043266139999999995
1.582714 0.0043412128
1.583714 0.0043557553
1.584714 0.0043702403
1.585714 0.0043846663
1.586714 0.004399032
1.587714 0.0044133361
1.588714 0.0044275774
1.589714 0.0044417546
1.590714 0.004455866300000001
1.591714 0.0044699111
1.592714 0.0044838878
1.593714 0.0044977951
1.594714 0.004511631800000001
1.595714 0.0045253964
1.596714 0.0045390876
1.597714 0.0045527042
1.598714 0.0045662448
1.599714 0.0045797078
1.600714 0.0045930919
1.601714 0.0046063960000000004
1.602714 0.0046196186
1.603714 0.0046327586
1.604714 0.0046458146
1.605714 0.0046587851
1.606714 0.0046716686
1.607714 0.0046844641
1.608714 0.004697170200000001
1.609714 0.004709785199999999
1.610714 0.0047223079
1.611714 0.004734737
1.612714 0.0047470711999999995
1.613714 0.004759309000000001
1.614714 0.0047714493
1.615714 0.004783490699999999
1.616714 0.0047954316
1.617714 0.0048072707
1.618714 0.0048190068
1.619714 0.0048306385
1.620714 0.0048421643
1.621714 0.0048535829
1.622714 0.0048648926
1.623714 0.0048760925
1.624714 0.0048871811
1.625714 0.0048981568
1.626714 0.0049090184
1.627714 0.004919764599999999
1.628714 0.004930393700000001
1.629714 0.0049409045
1.630714 0.0049512957
1.631714 0.0049615657
1.632714 0.0049717128
1.633714 0.0049817358
1.634714 0.0049916333
1.635714 0.0050014038
1.636714 0.0050110459
1.637714 0.0050205581
1.638714 0.005029939
1.639714 0.0050391871
1.640714 0.005048301
1.641714 0.0050572791
1.642714 0.0050661201
1.643714 0.005074822200000001
1.644714 0.0050833838
1.645714 0.0050918039000000005
1.646714 0.0051000807
1.647714 0.0051082123
1.648714 0.0051161976
1.649714 0.0051240349
1.650714 0.0051317227
1.651714 0.0051392595
1.652714 0.0051466435
1.653714 0.0051538736
1.654714 0.0051609477
1.655714 0.0051678646000000005
1.656714 0.0051746225
1.657714 0.00518122
1.658714 0.0051876552
1.659714 0.0051939271
1.660714 0.0052000334
1.661714 0.0052059731
1.662714 0.0052117441
1.663714 0.0052173451
1.664714 0.0052227744000000005
1.665714 0.0052280306
1.666714 0.0052331117
1.667714 0.0052380160999999995
1.668714 0.0052427426
1.669714 0.0052472893
1.670714 0.0052516545
1.671714 0.0052558367
1.672714 0.0052598341
1.673714 0.0052636453000000005
1.674714 0.0052672683999999996
1.675714 0.0052707019
1.676714 0.0052739444
1.677714 0.0052769938
1.678714 0.0052798488
1.679714 0.0052825078
1.680714 0.0052849689
1.681714 0.005287230699999999
1.682714 0.0052892912
1.683714 0.0052911491
1.684714 0.0052928026
1.685714 0.0052942501
1.686714 0.00529549
1.687714 0.0052965202
1.688714 0.0052973395000000005
1.689714 0.0052979463
1.690714 0.0052983389
1.691714 0.0052985153
1.692714 0.0052984742
1.693714 0.005298213699999999
1.694714 0.0052977324
1.695714 0.0052970285
1.696714 0.0052961001
1.697714 0.0052949457
1.698714 0.005293564
1.699714 0.0052919531
1.700714 0.0052901112
1.701714 0.005288036800000001
1.702714 0.0052857285
1.703714 0.005283184099999999
1.704714 0.0052804025
1.705714 0.0052773819
1.706714 0.0052741205
1.707714 0.0052706166999999995
1.708714 0.0052668689
1.709714 0.0052628755
1.710714 0.0052586347
1.711714 0.0052541451
1.712714 0.0052494051
1.713714 0.0052444131
1.714714 0.0052391675
1.715714 0.0052336665
1.716714 0.0052279087
1.717714 0.0052218926
1.718714 0.0052156163
1.719714 0.0052090784999999995
1.720714 0.005202277700000001
1.721714 0.0051952123999999995
1.722714 0.0051878807
1.723714 0.0051802814
1.724714 0.0051724128
1.725714 0.0051642732
1.726714 0.0051558614000000004
1.727714 0.0051471760999999994
1.728714 0.0051382154
1.729714 0.0051289779
1.730714 0.0051194624
1.731714 0.0051096671000000005
1.732714 0.0050995906
1.733714 0.0050892318999999995
1.734714 0.0050785889
1.735714 0.0050676608
1.736714 0.005056446
1.737714 0.0050449431
1.738714 0.0050331506
1.739714 0.005021067000000001
1.740714 0.0050086914
1.741714 0.0049960221
1.742714 0.004983057799999999
1.743714 0.0049697974
1.744714 0.0049562394000000004
1.745714 0.0049423823
1.746714 0.0049282251
1.747714 0.0049137663000000005
1.748714 0.0048990049
1.749714 0.0048839393
1.750714 0.0048685681
1.751714 0.0048528902
1.752714 0.004836904600000001
1.753714 0.0048206097
1.754714 0.0048040041
1.755714 0.0047870872
1.756714 0.004769857000000001
1.757714 0.0047523125000000005
1.758714 0.0047344525
1.759714 0.0047162761
1.760714 0.0046977817000000005
1.761714 0.0046789679
1.762714 0.004659833899999999
1.763714 0.0046403780000000006
1.764714 0.0046205994000000005
1.765714 0.0046004967
1.766714 0.0045800687
1.767714 0.004559314
1.768714 0.0045382315999999995
1.769714 0.0045168203
1.770714 0.0044950786
1.771714 0.0044730055
1.772714 0.0044505996
1.773714 0.00442786
1.774714 0.004404785400000001
1.775714 0.0043813743
1.776714 0.0043576256
1.777714 0.0043335382000000006
1.778714 0.004309111
1.779714 0.0042843425
1.780714 0.0042592317
1.781714 0.0042337775
1.782714 0.0042079783999999995
1.783714 0.0041818333999999995
1.784714 0.0041553412
1.785714 0.0041285010000000006
1.786714 0.0041013114
1.787714 0.0040737712
1.788714 0.0040458792
1.789714 0.0040176346
1.790714 0.0039890361
1.791714 0.0039600822
1.792714 0.0039307721
1.793714 0.0039011046999999997
1.794714 0.0038710790000000004
1.795714 0.0038406939
1.796714 0.0038099482
1.797714 0.003778841
1.798714 0.0037473714
1.799714 0.003715538
1.800714 0.00368334
1.801714 0.0036507765000000003
1.802714 0.0036178462
1.803714 0.0035845485
1.804714 0.0035508822999999997
1.805714 0.0035168468
1.806714 0.0034824409999999997
1.807714 0.0034476638
1.808714 0.0034125147
1.809714 0.0033769928
1.810714 0.0033410968000000003
1.811714 0.0033048262000000004
1.812714 0.0032681804
1.813714 0.0032311586
1.814714 0.0031937594
1.815714 0.0031559826
1.816714 0.0031178275
1.817714 0.0030792933
1.818714 0.0030403793
1.819714 0.0030010848
1.820714 0.002961409
1.821714 0.0029213514
1.822714 0.0028809114
1.823714 0.0028400884
1.824714 0.0027988817
1.825714 0.0027572909
1.826714 0.0027153153
1.827714 0.0026729544
1.828714 0.0026302076
1.829714 0.0025870745999999997
1.830714 0.0025435549000000003
1.831714 0.0024996479999999997
1.832714 0.0024553534
1.833714 0.0024106706
1.834714 0.0023655995
1.835714 0.0023201395
1.836714 0.0022742904999999997
1.837714 0.0022280517000000002
1.838714 0.0021814232
1.839714 0.0021344047
1.840714 0.0020869958
1.841714 0.0020391962999999997
1.842714 0.001991006
1.843714 0.0019424245999999999
1.844714 0.0018934521000000001
1.845714 0.0018440884000000002
1.846714 0.0017943331999999998
1.847714 0.0017441866
1.848714 0.0016936483
1.849714 0.0016427184
1.850714 0.0015913971
1.851714 0.0015396841
1.852714 0.0014875797
1.853714 0.0014350839
1.854714 0.0013821967
1.855714 0.0013289183
1.856714 0.0012752489
1.857714 0.0012211887
1.858714 0.0011667379
1.859714 0.0011118967
1.860714 0.0010566654000000002
1.861714 0.0010010442999999999
1.862714 0.0009450336599999999
1.863714 0.00088863399
1.864714 0.0008318455000000001
1.865714 0.0007746687500000001
1.866714 0.0007171040600000001
1.867714 0.00065915192
1.868714 0.00060081279
1.869714 0.00054208722
1.870714 0.0004829757
1.871714 0.00042347883
1.872714 0.00036359713000000003
1.873714 0.00030333122
1.874714 0.0002426817
1.875714 0.00018164922
1.876714 0.00012023443
1.877714 5.8438007e-05
1.878714 -3.7393562000000005e-06
1.879714 -6.6296957e-05
1.880714 -0.00012923406999999998
1.881714 -0.00019254994
1.882714 -0.00025624383
1.883714 -0.00032031496
1.884714 -0.00038476255
1.885714 -0.00044958579
1.886714 -0.00051478387
1.887714 -0.00058035594
1.888714 -0.00064630121
1.889714 -0.00071261879
1.890714 -0.0007793078099999999
1.891714 -0.00084636749
1.892714 -0.00091379688
1.893714 -0.00098159508
1.894714 -0.0010497612
1.895714 -0.0011182942
1.896714 -0.0011871933
1.897714 -0.0012564575
1.898714 -0.0013260856999999999
1.899714 -0.0013960773
1.900714 -0.001466431
1.901714 -0.0015371459
1.902714 -0.0016082209000000001
1.903714 -0.0016796552
1.904714 -0.0017514476000000001
1.905714 -0.0018235971
1.906714 -0.0018961025
1.907714 -0.0019689629
1.908714 -0.002042177
1.909714 -0.0021157438999999997
1.910714 -0.0021896623
1.911714 -0.0022639313
1.912714 -0.0023385492999999998
1.913714 -0.0024135155
1.914714 -0.0024888286
1.915714 -0.0025644871
1.916714 -0.0026404901
1.917714 -0.0027168362
1.918714 -0.0027935239
1.919714 -0.0028705520999999998
1.920714 -0.0029479193000000003
1.921714 -0.0030256244
1.922714 -0.0031036656
1.923714 -0.0031820418
1.924714 -0.0032607512999999998
1.925714 -0.003339793
1.926714 -0.0034191649
1.927714 -0.0034988661
1.928714 -0.0035788948
1.929714 -0.003659249
1.930714 -0.0037399277000000003
1.931714 -0.0038209288
1.932714 -0.0039022507
1.933714 -0.003983891999999999
1.934714 -0.004065851
1.935714 -0.0041481253
1.936714 -0.004230714
1.937714 -0.0043136148
1.938714 -0.0043968259
1.939714 -0.0044803452
1.940714 -0.0045641711
1.941714 -0.0046483015
1.942714 -0.0047327346999999995
1.943714 -0.0048174683
1.944714 -0.0049025006
1.945714 -0.004987829399999999
1.946714 -0.005073452500000001
1.947714 -0.005159368100000001
1.948714 -0.0052455736
1.949714 -0.0053320673
1.950714 -0.0054188466
1.951714 -0.0055059092
1.952714 -0.0055932531
1.953714 -0.0056808760000000005
1.954714 -0.0057687754
1.955714 -0.0058569491
1.956714 -0.0059453945
1.957714 -0.0060341092
1.958714 -0.006123090899999999
1.959714 -0.0062123363
1.960714 -0.0063018437
1.961714 -0.0063916108
1.962714 -0.006481633999999999
1.963714 -0.0065719112
1.964714 -0.0066624401
1.965714 -0.0067532179000000005
1.966714 -0.006844241599999999
1.967714 -0.0069355083
1.968714 -0.0070270151
1.969714 -0.007118759800000001
1.970714 -0.007210739599999999
1.971714 -0.0073029507000000006
1.972714 -0.007395390999999999
1.973714 -0.0074880576
1.974714 -0.0075809476
1.975714 -0.0076740573
1.976714 -0.0077673845
1.977714 -0.0078609257
1.978714 -0.0079546779
1.979714 -0.0080486381
1.980714 -0.0081428036
1.981714 -0.0082371706
1.982714 -0.0083317362
1.983714 -0.0084264975
1.984714 -0.0085214509
1.985714 -0.0086165935
1.986714 -0.0087119217
1.987714 -0.0088074325
1.988714 -0.008903122900000001
1.989714 -0.0089989888
1.990714 -0.0090950278
1.991714 -0.0091912356
1.992714 -0.00928761
1.993714 -0.0093841467
1.994714 -0.0094808427
1.995714 -0.0095776944
1.996714 -0.0096746982
1.997714 -0.0097718512
1.998714 -0.0098691497
1.999714 -0.009966589999999999
2.000714 -0.010064169
2.001714 -0.010161883
2.002714 -0.010259728
2.003714 -0.010357702
2.004714 -0.0104558
2.005714 -0.010554019
2.006714 -0.010652354999999999
2.007714 -0.010750804000000001
2.008714 -0.010849364
2.009714 -0.010948031
2.010714 -0.011046801
2.011714 -0.01114567
2.012714 -0.011244635
2.013714 -0.011343692
2.014714 -0.011442836999999999
2.015714 -0.011542067999999999
2.016714 -0.011641379
2.017714 -0.011740768
2.018714 -0.011840231
2.019714 -0.011939764
2.020714 -0.012039363
2.021714 -0.012139026
2.022714 -0.012238747
2.023714 -0.012338523999999998
2.024714 -0.012438351000000002
2.025714 -0.012538227
2.026714 -0.012638146
2.027714 -0.012738106
2.028714 -0.012838103
2.029714 -0.012938131
2.030714 -0.013038188999999999
2.031714 -0.013138271
2.032714 -0.013238373999999999
2.033714 -0.013338494
2.034714 -0.013438626999999998
2.035714 -0.013538769
2.036714 -0.013638916000000001
2.037714 -0.013739064
2.038714 -0.01383921
2.039714 -0.013939348999999998
2.040714 -0.014039478000000001
2.041714 -0.014139592999999999
2.042714 -0.014239687999999999
2.043714 -0.014339760000000002
2.044714 -0.014439806000000001
2.045714 -0.014539821000000001
2.046714 -0.014639802
2.047714 -0.014739743
2.048714 -0.01483964
2.049714 -0.014939491000000001
2.050714 -0.015039289
2.051714 -0.015139033000000001
2.052714 -0.015238716
2.053714 -0.015338336
2.054714 -0.015437887
2.055714 -0.015537365
2.056714 -0.015636766
2.057714 -0.015736086
2.058714 -0.01583532
2.059714 -0.015934464
2.060714 -0.016033513
2.061714 -0.016132463
2.062714 -0.016231310000000002
2.063714 -0.016330049
2.064714 -0.016428676
2.065714 -0.016527186
2.066714 -0.016625576
2.067714 -0.016723841
2.068714 -0.016821975
2.069714 -0.016919975
2.070714 -0.017017835000000002
2.071714 -0.017115552
2.072714 -0.017213121
2.073714 -0.017310538
2.074714 -0.017407797
2.075714 -0.017504895
2.076714 -0.017601825
2.077714 -0.017698585
2.078714 -0.017795169
2.079714 -0.017891572
2.080714 -0.017987791
2.081714 -0.018083821
2.082714 -0.018179655
2.083714 -0.018275292000000002
2.084714 -0.018370725
2.085714 -0.018465950000000002
2.086714 -0.018560961
2.087714 -0.018655755
2.088714 -0.018750325999999998
2.089714 -0.018844671
2.090714 -0.018938784
2.091714 -0.019032659
2.092714 -0.019126295
2.093714 -0.019219685
2.094714 -0.019312825
2.095714 -0.019405708
2.096714 -0.019498332
2.097714 -0.019590692
2.098714 -0.019682782
2.099714 -0.019774598
2.100714 -0.019866135
2.101714 -0.019957389
2.102714 -0.020048354
2.103714 -0.020139026
2.104714 -0.0202294
2.105714 -0.020319471999999998
2.106714 -0.020409236
2.107714 -0.020498688
2.108714 -0.020587822999999998
2.109714 -0.020676635999999998
2.110714 -0.020765123
2.111714 -0.020853279
2.112714 -0.020941098000000002
2.113714 -0.021028577
2.114714 -0.021115711000000002
2.115714 -0.021202494000000002
2.116714 -0.021288922000000002
2.117714 -0.02137499
2.118714 -0.021460693
2.119714 -0.021546027000000002
2.120714 -0.021630987
2.121714 -0.021715566999999998
2.122714 -0.021799764000000003
2.123714 -0.021883573
2.124714 -0.021966988
2.125714 -0.022050005
2.126714 -0.022132619
2.127714 -0.022214826
2.128714 -0.022296619
2.129714 -0.022377996
2.130714 -0.022458952
2.131714 -0.02253948
2.132714 -0.022619579
2.133714 -0.02269924
2.134714 -0.022778461
2.135714 -0.022857236
2.136714 -0.022935562
2.137714 -0.023013432
2.138714 -0.023090844
2.139714 -0.023167791
2.140714 -0.023244269999999997
2.141714 -0.023320277
2.142714 -0.023395804
2.143714 -0.02347085
2.144714 -0.023545408
2.145714 -0.023619474
2.146714 -0.023693046
2.147714 -0.023766115
2.148714 -0.02383868
2.149714 -0.023910735
2.150714 -0.023982277
2.151714 -0.024053299
2.152714 -0.024123798000000002
2.153714 -0.02419377
2.154714 -0.02426321
2.155714 -0.024332113
2.156714 -0.024400474999999998
2.157714 -0.024468292
2.158714 -0.024535559000000002
2.159714 -0.024602274
2.160714 -0.024668429999999998
2.161714 -0.024734021000000002
2.162714 -0.024799048
2.163714 -0.024863501
2.164714 -0.024927378000000004
2.165714 -0.024990676
2.166714 -0.025053389000000002
2.167714 -0.025115514000000002
2.168714 -0.025177046
2.169714 -0.02523798
2.170714 -0.025298313
2.171714 -0.025358039000000002
2.172714 -0.025417155
2.173714 -0.025475657000000002
2.174714 -0.025533537999999998
2.175714 -0.025590797000000002
2.176714 -0.025647430000000002
2.177714 -0.025703432
2.178714 -0.025758796
2.179714 -0.02581352
2.180714 -0.025867601
2.181714 -0.025921033
2.182714 -0.025973812
2.183714 -0.026025933999999997
2.184714 -0.026077396000000003
2.185714 -0.026128194
2.186714 -0.026178322
2.187714 -0.026227775
2.188714 -0.02627655
2.189714 -0.026324645
2.190714 -0.026372055
2.191714 -0.026418775000000002
2.192714 -0.026464799999999997
2.193714 -0.026510126
2.194714 -0.026554751
2.195714 -0.026598669000000002
2.196714 -0.026641876
2.197714 -0.026684371
2.198714 -0.026726146
2.199714 -0.026767199999999998
2.200714 -0.02680753
2.201714 -0.026847128
2.202714 -0.026885993
2.203714 -0.026924118999999996
2.204714 -0.026961506
2.205714 -0.026998148
2.206714 -0.027034039
2.207714 -0.027069176
2.208714 -0.027103556
2.209714 -0.027137177
2.210714 -0.027170032
2.211714 -0.027202119
2.212714 -0.027233435
2.213714 -0.027263977
2.214714 -0.027293738
2.215714 -0.027322717
2.216714 -0.02735091
2.217714 -0.027378313999999997
2.218714 -0.027404923
2.219714 -0.027430736000000004
2.220714 -0.027455747
2.221714 -0.027479956
2.222714 -0.027503356
2.223714 -0.027525946
2.224714 -0.027547721
2.225714 -0.027568679000000002
2.226714 -0.027588816000000002
2.227714 -0.027608126
2.228714 -0.02762661
2.229714 -0.027644262000000003
2.230714 -0.027661081
2.231714 -0.027677062
2.232714 -0.027692202
2.233714 -0.027706497
2.234714 -0.027719946000000002
2.235714 -0.027732545
2.236714 -0.027744292
2.237714 -0.027755179
2.238714 -0.027765209
2.239714 -0.027774376
2.240714 -0.027782677000000002
2.241714 -0.027790109999999996
2.242714 -0.027796673
2.243714 -0.027802361999999997
2.244714 -0.027807173
2.245714 -0.027811105000000003
2.246714 -0.027814155
2.247714 -0.027816320999999998
2.248714 -0.027817598000000002
2.249714 -0.027817985
2.250714 -0.027817479
2.251714 -0.027816076000000002
2.252714 -0.027813774
2.253714 -0.027810573
2.254714 -0.027806466
2.255714 -0.027801454
2.256714 -0.027795535
2.257714 -0.027788704
2.258714 -0.027780958999999997
2.259714 -0.027772301000000003
2.260714 -0.027762723000000003
2.261714 -0.027752225000000002
2.262714 -0.027740805
2.263714 -0.027728462
2.264714 -0.027715191
2.265714 -0.027700990999999998
2.266714 -0.02768586
2.267714 -0.027669795
2.268714 -0.027652794999999997
2.269714 -0.027634858
2.270714 -0.027615982000000004
2.271714 -0.027596165
2.272714 -0.027575404999999997
2.273714 -0.027553699
2.274714 -0.027531045
2.275714 -0.027507442
2.276714 -0.027482887
2.277714 -0.027457380000000003
2.278714 -0.027430918999999998
2.279714 -0.0274035
2.280714 -0.027375124
2.281714 -0.02734579
2.282714 -0.027315492999999996
2.283714 -0.027284233
2.284714 -0.027252009
2.285714 -0.027218818999999998
2.286714 -0.02718466
2.287714 -0.027149531999999997
2.288714 -0.027113434000000002
2.289714 -0.027076364
2.290714 -0.027038319999999998
2.291714 -0.0269993
2.292714 -0.026959306000000002
2.293714 -0.026918334
2.294714 -0.02687638
2.295714 -0.026833446
2.296714 -0.026789532
2.297714 -0.026744633
2.298714 -0.026698751000000003
2.299714 -0.026651885
2.300714 -0.026604033
2.301714 -0.026555193
2.302714 -0.026505365000000003
2.303714 -0.026454547000000002
2.304714 -0.026402739
2.305714 -0.026349942
2.306714 -0.026296152000000003
2.307714 -0.02624137
2.308714 -0.026185591999999997
2.309714 -0.026128822000000003
2.310714 -0.026071056999999998
2.311714 -0.026012296
2.312714 -0.025952537999999997
2.313714 -0.025891782999999998
2.314714 -0.025830031
2.315714 -0.025767280000000004
2.316714 -0.025703530999999998
2.317714 -0.025638781000000003
2.318714 -0.025573032
2.319714 -0.025506283
2.320714 -0.025438534999999998
2.321714 -0.025369786000000002
2.322714 -0.025300035
2.323714 -0.025229281
2.324714 -0.025157526000000003
2.325714 -0.025084769
2.326714 -0.025011011
2.327714 -0.024936248999999997
2.328714 -0.024860486
2.329714 -0.024783719
2.330714 -0.024705948
2.331714 -0.024627174999999998
2.332714 -0.024547399
2.333714 -0.024466621
2.334714 -0.024384839
2.335714 -0.024302055000000003
2.336714 -0.024218268
2.337714 -0.024133478
2.338714 -0.024047686
2.339714 -0.023960891
2.340714 -0.023873094
2.341714 -0.023784292999999998
2.342714 -0.023694492
2.343714 -0.02360369
2.344714 -0.023511885
2.345714 -0.023419080000000002
2.346714 -0.023325274
2.347714 -0.023230468
2.348714 -0.023134662
2.349714 -0.023037857
2.350714 -0.022940052
2.351714 -0.022841248999999997
2.352714 -0.022741448
2.353714 -0.02264065
2.354714 -0.022538855
2.355714 -0.022436064
2.356714 -0.022332279
2.357714 -0.022227498
2.358714 -0.022121723
2.359714 -0.022014955
2.360714 -0.021907194999999997
2.361714 -0.021798443
2.362714 -0.021688699999999998
2.363714 -0.021577967
2.364714 -0.021466245000000002
2.365714 -0.021353536
2.366714 -0.021239839
2.367714 -0.021125156000000003
2.368714 -0.021009489
2.369714 -0.020892838
2.370714 -0.020775205
2.371714 -0.020656589
2.372714 -0.020536994
2.373714 -0.020416419999999998
2.374714 -0.020294868
2.375714 -0.020172339
2.376714 -0.020048836
2.377714 -0.019924359
2.378714 -0.019798909
2.379714 -0.01967249
2.380714 -0.019545101000000002
2.381714 -0.019416744
2.382714 -0.019287421
2.383714 -0.019157134
2.384714 -0.019025883
2.385714 -0.018893671
2.386714 -0.018760499
2.387714 -0.01862637
2.388714 -0.018491285
2.389714 -0.018355246
2.390714 -0.018218254
2.391714 -0.018080312
2.392714 -0.017941422
2.393714 -0.017801585
2.394714 -0.017660804
2.395714 -0.01751908
2.396714 -0.017376416000000002
2.397714 -0.017232813
2.398714 -0.017088275
2.399714 -0.016942802
2.400714 -0.016796397
2.401714 -0.016649062
2.402714 -0.016500799
2.403714 -0.016351612
2.404714 -0.016201501
2.405714 -0.016050471
2.406714 -0.015898523
2.407714 -0.015745658
2.408714 -0.015591881
2.409714 -0.015437192999999998
2.410714 -0.015281594999999999
2.411714 -0.015125092
2.412714 -0.014967685
2.413714 -0.014809378
2.414714 -0.014650171
2.415714 -0.014490069999999999
2.416714 -0.014329073999999999
2.417714 -0.014167189
2.418714 -0.014004415
2.419714 -0.013840757
2.420714 -0.013676217
2.421714 -0.013510797000000001
2.422714 -0.013344501000000002
2.423714 -0.013177330999999999
2.424714 -0.013009290000000001
2.425714 -0.01284038
2.426714 -0.012670606000000001
2.427714 -0.012499969
2.428714 -0.012328473
2.429714 -0.012156121
2.430714 -0.011982915
2.431714 -0.011808859
2.432714 -0.011633955999999999
2.433714 -0.011458209
2.434714 -0.01128162
2.435714 -0.011104194
2.436714 -0.010925933
2.437714 -0.010746839999999999
2.438714 -0.010566919
2.439714 -0.010386173
2.440714 -0.010204603999999999
2.441714 -0.010022217
2.442714 -0.0098390141
2.443714 -0.0096549993
2.444714 -0.0094701754
2.445714 -0.0092845468
2.446714 -0.0090981157
2.447714 -0.0089108864
2.448714 -0.0087228618
2.449714 -0.0085340456
2.450714 -0.0083444414
2.451714 -0.0081540529
2.452714 -0.007962882999999999
2.453714 -0.0077709358999999995
2.454714 -0.0075782147
2.455714 -0.007384723
2.456714 -0.0071904651
2.457714 -0.006995444000000001
2.458714 -0.0067996632
2.459714 -0.0066031273
2.460714 -0.0064058389
2.461714 -0.0062078027
2.462714 -0.0060090217000000005
2.463714 -0.0058094999999999996
2.464714 -0.0056092413
2.465714 -0.0054082495
2.466714 -0.0052065283
2.467714 -0.0050040816999999994
2.468714 -0.0048009133
2.469714 -0.0045970271000000005
2.470714 -0.0043924268999999995
2.471714 -0.0041871168
2.472714 -0.0039811006
2.473714 -0.0037743819
2.474714 -0.0035669651
2.475714 -0.0033588538000000005
2.476714 -0.0031500524
2.477714 -0.0029405644
2.478714 -0.0027303941999999998
2.479714 -0.0025195457
2.480714 -0.0023080228999999997
2.481714 -0.0020958298
2.482714 -0.0018829705
2.483714 -0.0016694492
2.484714 -0.0014552698
2.485714 -0.0012404367000000002
2.486714 -0.001024954
2.487714 -0.0008088257300000001
2.488714 -0.00059205627
2.489714 -0.00037464977
2.490714 -0.00015661052
2.491714 6.2057183e-05
2.492714 0.00028134905
2.493714 0.00050126073
2.494714 0.00072178791
2.495714 0.0009429260899999999
2.496714 0.0011646709
2.497714 0.0013870179
2.498714 0.0016099626
2.499714 0.0018335004
2.500714 0.0020576268
2.501714 0.0022823373
2.502714 0.0025076271
2.503714 0.0027334918
2.504714 0.0029599265
2.505714 0.0031869266
2.506714 0.0034144872000000004
2.507714 0.0036426037999999997
2.508714 0.0038712715
2.509714 0.0041004852
2.510714 0.0043302407
2.511714 0.0045605324
2.512714 0.0047913556
2.513714 0.0050227056
2.514714 0.0052545769
2.515714 0.0054869648
2.516714 0.0057198646
2.517714 0.0059532707
2.518714 0.0061871782
2.519714 0.0064215819
2.520714 0.0066564768
2.521714 0.0068918576
2.522714 0.0071277193999999995
2.523714 0.0073640571
2.524714 0.007600865500000001
2.525714 0.0078381388
2.526714 0.0080758728
2.527714 0.008314061400000001
2.528714 0.0085526997
2.529714 0.008791782599999999
2.530714 0.0090313042
2.531714 0.009271260199999999
2.532714 0.0095116447
2.533714 0.0097524528
2.534714 0.009993678399999999
2.535714 0.010235317
2.536714 0.010477364
2.537714 0.010719811999999999
2.538714 0.010962656999999999
2.539714 0.011205894000000001
2.540714 0.011449517000000001
2.541714 0.011693521
2.542714 0.011937900999999999
2.543714 0.012182651000000001
2.544714 0.012427766
2.545714 0.012673241
2.546714 0.012919071
2.547714 0.013165249999999998
2.548714 0.013411772999999998
2.549714 0.013658633
2.550714 0.013905826
2.551714 0.014153348000000001
2.552714 0.014401192
2.553714 0.014649353
2.554714 0.014897826
2.555714 0.015146604999999999
2.556714 0.015395685999999999
2.557714 0.015645062
2.558714 0.015894728
2.559714 0.016144679
2.560714 0.016394909
2.561714 0.016645413
2.562714 0.016896184999999998
2.563714 0.017147219
2.564714 0.01739851
2.565714 0.017650053
2.566714 0.017901842
2.567714 0.018153871000000002
2.568714 0.018406135
2.569714 0.018658629000000003
2.570714 0.018911346000000002
2.571714 0.019164282
2.572714 0.01941743
2.573714 0.019670784
2.574714 0.01992434
2.575714 0.02017809
2.576714 0.02043203
2.577714 0.020686153
2.578714 0.020940453
2.579714 0.021194926
2.580714 0.021449565
2.581714 0.021704365
2.582714 0.021959318999999998
2.583714 0.022214420999999998
2.584714 0.022469666
2.585714 0.022725048
2.586714 0.022980561
2.587714 0.023236198
2.588714 0.023491956
2.589714 0.023747826
2.590714 0.024003805
2.591714 0.024259885000000002
2.592714 0.02451606
2.593714 0.024772325
2.594714 0.025028673999999997
2.595714 0.025285099
2.596714 0.025541597000000003
2.597714 0.025798158999999998
2.598714 0.026054782
2.599714 0.026311461
2.600714 0.026568185
2.601714 0.026824951
2.602714 0.027081755
2.603714 0.027338587
2.604714 0.027595442999999997
2.605714 0.027852316
2.606714 0.028109201
2.607714 0.028366092
2.608714 0.028622982999999998
2.609714 0.028879868
2.610714 0.029136741
2.611714 0.029393597000000004
2.612714 0.029650427
2.613714 0.029907227
2.614714 0.03016399
2.615714 0.030420712
2.616714 0.030677384
2.617714 0.030934002
2.618714 0.031190557999999997
2.619714 0.031447047
2.620714 0.031703463
2.621714 0.031959798
2.622714 0.032216049
2.623714 0.032472205999999997
2.624714 0.032728267
2.625714 0.032984224
2.626714 0.033240070000000004
2.627714 0.033495796
2.628714 0.033751401
2.629714 0.034006874
2.630714 0.034262211
2.631714 0.034517405
2.632714 0.03477245
2.633714 0.035027342
2.634714 0.03528207
2.635714 0.03553663
2.636714 0.035791012
2.637714 0.036045213
2.638714 0.036299226000000004
2.639714 0.036553043
2.640714 0.036806657
2.641714 0.037060064
2.642714 0.037313253
2.643714 0.03756622
2.644714 0.037818958
2.645714 0.038071459999999994
2.646714 0.03832372
2.647714 0.03857573
2.648714 0.038827481
2.649714 0.039078970000000005
2.650714 0.039330189
2.651714 0.039581128
2.652714 0.039831785
2.653714 0.040082147
2.654714 0.040332213
2.655714 0.040581974
2.656714 0.04083142
2.657714 0.041080548999999994
2.658714 0.041329348
2.659714 0.041577816999999996
2.660714 0.041825944000000004
2.661714 0.042073723
2.662714 0.042321146
2.663714 0.042568207999999996
2.664714 0.042814901
2.665714 0.043061218
2.666714 0.043307152
2.667714 0.043552695
2.668714 0.043797839
2.669714 0.044042582000000004
2.670714 0.044286912
2.671714 0.044530822
2.672714 0.044774308
2.673714 0.045017363
2.674714 0.045259978
2.675714 0.045502145
2.676714 0.045743858000000005
2.677714 0.045985112
2.678714 0.046225896
2.679714 0.046466207
2.680714 0.046706037
2.681714 0.046945378
2.682714 0.047184221
2.683714 0.047422561
2.684714 0.047660391999999996
2.685714 0.047897705
2.686714 0.048134493
2.687714 0.048370751999999996
2.688714 0.048606473
2.689714 0.048841647
2.690714 0.04907627
2.691714 0.049310335
2.692714 0.049543829
2.693714 0.049776753
2.694714 0.050009094
2.695714 0.050240848000000005
2.696714 0.050472008
2.697714 0.050702563
2.698714 0.050932506999999995
2.699714 0.051161839
2.700714 0.051390543
2.701714 0.051618618
2.702714 0.051846057999999993
2.703714 0.052072852999999995
2.704714 0.052298994999999994
2.705714 0.05252448
2.706714 0.052749296
2.707714 0.052973436
2.708714 0.053196894999999994
2.709714 0.053419668000000003
2.710714 0.053641747000000004
2.711714 0.053863123
2.712714 0.054083788
2.713714 0.054303737000000005
2.714714 0.054522958999999996
2.715714 0.054741453
2.716714 0.054959208
2.717714 0.055176211999999995
2.718714 0.055392465
2.719714 0.055607955
2.720714 0.055822678
2.721714 0.05603662
2.722714 0.056249782
2.723714 0.056462153
2.724714 0.05667372
2.725714 0.056884484
2.726714 0.057094434000000006
2.727714 0.057303561999999995
2.728714 0.057511858
2.729714 0.057719322
2.730714 0.057925942
2.731714 0.058131706
2.732714 0.058336608
2.733714 0.058540643999999996
2.734714 0.058743806
2.735714 0.058946089
2.736714 0.059147482
2.737714 0.059347972
2.738714 0.059547561
2.739714 0.059746235
2.740714 0.059943989999999996
2.741714 0.060140813
2.742714 0.060336699
2.743714 0.060531642999999996
2.744714 0.060725637
2.745714 0.06091867100000001
2.746714 0.061110733
2.747714 0.061301823
2.748714 0.06149192900000001
2.749714 0.061681045999999996
2.750714 0.061869161000000006
2.751714 0.06205627
2.752714 0.06224236599999999
2.753714 0.062427437
2.754714 0.062611478
2.755714 0.062794483
2.756714 0.06297644000000001
2.757714 0.063157344
2.758714 0.063337188
2.759714 0.063515961
2.760714 0.063693657
2.761714 0.06387027099999999
2.762714 0.06404578999999999
2.763714 0.06422021
2.764714 0.064393517
2.765714 0.064565707
2.766714 0.06473677300000001
2.767714 0.06490670500000001
2.768714 0.065075496
2.769714 0.06524313400000001
2.770714 0.065409619
2.771714 0.065574935
2.772714 0.06573908
2.773714 0.065902044
2.774714 0.066063821
2.775714 0.06622439799999999
2.776714 0.066383771
2.777714 0.066541927
2.778714 0.06669886600000001
2.779714 0.066854572
2.780714 0.067009043
2.781714 0.067162269
2.782714 0.06731424400000001
2.783714 0.06746495500000001
2.784714 0.06761439699999999
2.785714 0.067762559
2.786714 0.06790944
2.787714 0.06805502299999999
2.788714 0.068199309
2.789714 0.068342284
2.790714 0.068483944
2.791714 0.068624277
2.792714 0.06876327700000001
2.793714 0.068900932
2.794714 0.069037243
2.795714 0.069172197
2.796714 0.069305784
2.797714 0.069437997
2.798714 0.06956883
2.799714 0.069698272
2.800714 0.069826323
2.801714 0.069952966
2.802714 0.070078199
2.803714 0.07020201300000001
2.804714 0.070324395
2.805714 0.07044534400000001
2.806714 0.07056485
2.807714 0.070682901
2.808714 0.070799491
2.809714 0.070914614
2.810714 0.07102826500000001
2.811714 0.07114043099999999
2.812714 0.07125110700000001
2.813714 0.071360281
2.814714 0.071467948
2.815714 0.071574101
2.816714 0.07167873599999999
2.817714 0.071781839
2.818714 0.0718834
2.819714 0.071983418
2.820714 0.072081882
2.821714 0.07217878600000001
2.822714 0.072274118
2.823714 0.072367874
2.824714 0.07246004
2.825714 0.072550616
2.826714 0.072639587
2.827714 0.072726951
2.828714 0.072812696
2.829714 0.072896818
2.830714 0.072979304
2.831714 0.073060149
2.832714 0.073139346
2.833714 0.07321689
2.834714 0.073292764
2.835714 0.07336696699999999
2.836714 0.073439488
2.837714 0.073510321
2.838714 0.07357946
2.839714 0.073646894
2.840714 0.073712616
2.841714 0.073776621
2.842714 0.073838898
2.843714 0.073899433
2.844714 0.073958229
2.845714 0.074015273
2.846714 0.074070558
2.847714 0.074124074
2.848714 0.074175821
2.849714 0.074225781
2.850714 0.074273953
2.851714 0.074320327
2.852714 0.074364897
2.853714 0.074407656
2.854714 0.07444859399999999
2.855714 0.074487703
2.856714 0.07452497999999999
2.857714 0.074560411
2.858714 0.074593991
2.859714 0.07462571400000001
2.860714 0.074655574
2.861714 0.074683561
2.862714 0.074709667
2.863714 0.074733887
2.864714 0.074756215
2.865714 0.07477664
2.866714 0.074795156
2.867714 0.07481175699999999
2.868714 0.07482643700000001
2.869714 0.074839185
2.870714 0.07485
2.871714 0.07485887000000001
2.872714 0.074865791
2.873714 0.074870751
2.874714 0.074873748
2.875714 0.074874773
2.876714 0.07487381800000001
2.877714 0.074870879
2.878714 0.07486594299999999
2.879714 0.07485901
2.880714 0.074850069
2.881714 0.074839115
2.882714 0.07482614
2.883714 0.07481114
2.884714 0.074794109
2.885714 0.074775034
2.886714 0.074753916
2.887714 0.074730744
2.888714 0.074705511
2.889714 0.074678211
2.890714 0.07464884000000001
2.891714 0.07461739
2.892714 0.074583857
2.893714 0.074548228
2.894714 0.074510503
2.895714 0.074470672
2.896714 0.074428727
2.897714 0.07438467
2.898714 0.074338488
2.899714 0.074290176
2.900714 0.074239727
2.901714 0.074187136
2.902714 0.074132392
2.903714 0.07407549399999999
2.904714 0.074016437
2.905714 0.07395521399999999
2.906714 0.07389182000000001
2.907714 0.073826243
2.908714 0.073758484
2.909714 0.073688535
2.910714 0.073616393
2.911714 0.073542044
2.912714 0.07346549000000001
2.913714 0.073386723
2.914714 0.07330573900000001
2.915714 0.07322253100000001
2.916714 0.073137094
2.917714 0.073049421
2.918714 0.07295950799999999
2.919714 0.072867348
2.920714 0.072772935
2.921714 0.072676269
2.922714 0.07257734
2.923714 0.072476146
2.924714 0.072372681
2.925714 0.072266941
2.926714 0.07215892
2.927714 0.07204861
2.928714 0.071936008
2.929714 0.07182111099999999
2.930714 0.07170391
2.931714 0.071584404
2.932714 0.071462587
2.933714 0.07133845899999999
2.934714 0.07121200899999999
2.935714 0.071083236
2.936714 0.070952135
2.937714 0.0708187
2.938714 0.070682931
2.939714 0.070544815
2.940714 0.070404354
2.941714 0.07026154800000001
2.942714 0.070116384
2.943714 0.06996886199999999
2.944714 0.06981897699999999
2.945714 0.06966673
2.946714 0.069512113
2.947714 0.06935512099999999
2.948714 0.069195754
2.949714 0.069034006
2.950714 0.068869872
2.951714 0.068703352
2.952714 0.068534439
2.953714 0.06836312800000001
2.954714 0.068189419
2.955714 0.068013312
2.956714 0.067834795
2.957714 0.067653874
2.958714 0.067470543
2.959714 0.06728479600000001
2.960714 0.067096634
2.961714 0.066906051
2.962714 0.066713046
2.963714 0.066517614
2.964714 0.06631975400000001
2.965714 0.06611946199999999
2.966714 0.065916736
2.967714 0.065711577
2.968714 0.06550398
2.969714 0.065293943
2.970714 0.065081468
2.971714 0.064866547
2.972714 0.064649177
2.973714 0.064429361
2.974714 0.064207095
2.975714 0.06398237899999999
2.976714 0.06375521199999999
2.977714 0.063525588
2.978714 0.063293509
2.979714 0.063058973
2.980714 0.062821974
2.981714 0.06258251999999999
2.982714 0.062340602999999994
2.983714 0.062096224
2.984714 0.061849382
2.985714 0.061600079
2.986714 0.061348308
2.987714 0.061094074
2.988714 0.060837372
2.989714 0.060578209
2.990714 0.060316576999999996
2.991714 0.060052477
2.992714 0.059785909000000005
2.993714 0.059516873
2.994714 0.05924537
2.995714 0.05897139800000001
2.996714 0.058694963999999995
2.997714 0.058416062000000005
2.998714 0.058134691999999995
2.999714 0.05785085400000001
3.000714 0.057564548
3.001714 0.05727578
3.002714 0.056984543000000006
3.003714 0.056690845000000004
3.004714 0.056394683999999994
3.005714 0.056096062
3.006714 0.055794977
3.007714 0.05549143
3.008714 0.05518542
3.009714 0.054876955000000005
3.010714 0.054566032
3.011714 0.054252654
3.012714 0.053936825
3.013714 0.053618540000000006
3.014714 0.053297804
3.015714 0.052974623000000005
3.016714 0.052648992
3.017714 0.052320915999999995
3.018714 0.051990402
3.019714 0.051657448
3.020714 0.051322056000000005
3.021714 0.050984223999999995
3.022714 0.05064396
3.023714 0.050301268
3.024714 0.049956149000000005
3.025714 0.049608602
3.026714 0.049258634999999995
3.027714 0.048906251
3.028714 0.048551452
3.029714 0.048194241
3.030714 0.047834619
3.031714 0.047472594
3.032714 0.047108167
3.033714 0.046741343
3.034714 0.046372123
3.035714 0.046000513
3.036714 0.045626517
3.037714 0.045250141
3.038714 0.044871386
3.039714 0.04449026
3.040714 0.044106765
3.041714 0.043720906000000004
3.042714 0.043332687
3.043714 0.042942117
3.044714 0.042549195
3.045714 0.04215393
3.046714 0.041756328
3.047714 0.041356392
3.048714 0.040954127
3.049714 0.04054954
3.050714 0.040142637
3.051714 0.039733422
3.052714 0.039321903
3.053714 0.038908086999999994
3.054714 0.038491977999999996
3.055714 0.038073582
3.056714 0.037652906
3.057714 0.037229958
3.058714 0.036804742
3.059714 0.036377265
3.060714 0.035947535
3.061714 0.035515558999999995
3.062714 0.035081341
3.063714 0.034644891000000004
3.064714 0.034206215
3.065714 0.033765321
3.066714 0.033322218
3.067714 0.032876911999999994
3.068714 0.032429409
3.069714 0.031979717
3.070714 0.031527845
3.071714 0.031073801999999998
3.072714 0.030617593000000002
3.073714 0.030159231
3.074714 0.029698721
3.075714 0.029236072000000002
3.076714 0.028771293
3.077714 0.028304391999999998
3.078714 0.027835377999999997
3.079714 0.027364259999999998
3.080714 0.026891046
3.081714 0.026415744999999997
3.082714 0.025938367
3.083714 0.025458922
3.084714 0.024977417
3.085714 0.024493862
3.086714 0.024008269
3.087714 0.023520647999999998
3.088714 0.023031006
3.089714 0.022539355
3.090714 0.022045705000000002
3.091714 0.021550065
3.092714 0.021052446
3.093714 0.020552859
3.094714 0.020051314
3.095714 0.019547822
3.096714 0.019042393
3.097714 0.018535039
3.098714 0.01802577
3.099714 0.017514599000000002
3.100714 0.017001537
3.101714 0.016486594
3.102714 0.015969781
3.103714 0.015451112000000001
3.104714 0.014930598000000002
3.105714 0.014408250999999999
3.106714 0.013884084
3.107714 0.013358108
3.108714 0.012830335
3.109714 0.012300779
3.110714 0.011769452
3.111714 0.011236366
3.112714 0.010701535
3.113714 0.010164972
3.114714 0.00962669
3.115714 0.0090867019
3.116714 0.0085450214
3.117714 0.0080016624
3.118714 0.007456638600000001
3.119714 0.006909963799999999
3.120714 0.006361652000000001
3.121714 0.005811717
3.122714 0.0052601732
3.123714 0.0047070349000000004
3.124714 0.004152316600000001
3.125714 0.0035960329
3.126714 0.0030381983000000003
3.127714 0.0024788278
3.128714 0.0019179362000000001
3.129714 0.0013555386
3.130714 0.0007916502
3.131714 0.00022628615000000002
3.132714 -0.0003405381
3.133714 -0.00090880712
3.134714 -0.0014785053
3.135714 -0.0020496171
3.136714 -0.0026221263000000003
3.137714 -0.0031960175
3.138714 -0.0037712744000000004
3.139714 -0.0043478805
3.140714 -0.00492582
3.141714 -0.0055050765
3.142714 -0.0060856335
3.143714 -0.0066674744
3.144714 -0.0072505827
3.145714 -0.0078349418
3.146714 -0.0084205341
3.147714 -0.009007343000000001
3.148714 -0.009595351700000001
3.149714 -0.010184543
3.150714 -0.010774899
3.151714 -0.011366402000000001
3.152714 -0.011959035
3.153714 -0.012552782
3.154714 -0.013147622
3.155714 -0.013743539999999999
3.156714 -0.014340517
3.157714 -0.014938535
3.158714 -0.015537575999999999
3.159714 -0.016137620999999998
3.160714 -0.016738653
3.161714 -0.017340653
3.162714 -0.017943601
3.163714 -0.018547481
3.164714 -0.019152272
3.165714 -0.019757956
3.166714 -0.020364515
3.167714 -0.020971928
3.168714 -0.021580177
3.169714 -0.022189243
3.170714 -0.022799107
3.171714 -0.023409748
3.172714 -0.024021146
3.173714 -0.024633284
3.174714 -0.025246141
3.175714 -0.025859696
3.176714 -0.026473932999999998
3.177714 -0.027088827
3.178714 -0.027704358
3.179714 -0.02832051
3.180714 -0.028937261
3.181714 -0.029554588
3.182714 -0.030172473999999998
3.183714 -0.030790895000000002
3.184714 -0.031409835000000004
3.185714 -0.032029269
3.186714 -0.032649178
3.187714 -0.03326954
3.188714 -0.033890334
3.189714 -0.034511538
3.190714 -0.035133131
3.191714 -0.035755095
3.192714 -0.036377407
3.193714 -0.037000046
3.194714 -0.037622987
3.195714 -0.038246211
3.196714 -0.038869696
3.197714 -0.039493421
3.198714 -0.040117362999999996
3.199714 -0.040741501
3.200714 -0.041365813
3.201714 -0.041990276
3.202714 -0.04261487
3.203714 -0.043239572999999996
3.204714 -0.043864359
3.205714 -0.04448921
3.206714 -0.045114101000000004
3.207714 -0.04573901
3.208714 -0.046363915
3.209714 -0.046988795
3.210714 -0.047613625
3.211714 -0.048238385
3.212714 -0.048863050000000005
3.213714 -0.0494876
3.214714 -0.050112011
3.215714 -0.050736259000000006
3.216714 -0.051360321
3.217714 -0.051984172999999995
3.218714 -0.052607793
3.219714 -0.053231162
3.220714 -0.053854252000000005
3.221714 -0.054477039000000005
3.222714 -0.055099499999999996
3.223714 -0.055721617999999994
3.224714 -0.056343363
3.225714 -0.056964712
3.226714 -0.057585647999999996
3.227714 -0.058206141999999995
3.228714 -0.05882617
3.229714 -0.059445709
3.230714 -0.060064736
3.231714 -0.060683227
3.232714 -0.061301159
3.233714 -0.061918504
3.234714 -0.062535243
3.235714 -0.063151354
3.236714 -0.06376680700000001
3.237714 -0.06438157900000001
3.238714 -0.064995646
3.239714 -0.06560898600000001
3.240714 -0.066221575
3.241714 -0.06683338999999999
3.242714 -0.067444402
3.243714 -0.068054587
3.244714 -0.068663928
3.245714 -0.06927239
3.246714 -0.069879956
3.247714 -0.070486602
3.248714 -0.071092299
3.249714 -0.071697024
3.250714 -0.07230075400000001
3.251714 -0.072903465
3.252714 -0.073505135
3.253714 -0.07410573300000001
3.254714 -0.07470523700000001
3.255714 -0.075303623
3.256714 -0.075900869
3.257714 -0.07649694500000001
3.258714 -0.077091827
3.259714 -0.077685493
3.260714 -0.078277919
3.261714 -0.078869076
3.262714 -0.07945893999999999
3.263714 -0.08004749
3.264714 -0.0806347
3.265714 -0.081220543
3.266714 -0.081805
3.267714 -0.08238804300000001
3.268714 -0.08296964200000001
3.269714 -0.08354978099999999
3.270714 -0.084128429
3.271714 -0.084705563
3.272714 -0.085281162
3.273714 -0.085855194
3.274714 -0.086427637
3.275714 -0.086998468
3.276714 -0.087567663
3.277714 -0.0881352
3.278714 -0.08870104799999999
3.279714 -0.089265185
3.280714 -0.089827587
3.281714 -0.090388226
3.282714 -0.090947078
3.283714 -0.091504119
3.284714 -0.09205932700000001
3.285714 -0.092612678
3.286714 -0.09316414399999999
3.287714 -0.09371370500000001
3.288714 -0.094261335
3.289714 -0.094807002
3.290714 -0.095350691
3.291714 -0.095892377
3.292714 -0.096432032
3.293714 -0.096969632
3.294714 -0.097505155
3.295714 -0.09803857
3.296714 -0.098569854
3.297714 -0.09909899700000001
3.298714 -0.09962596199999998
3.299714 -0.10015073000000001
3.300714 -0.10067327
3.301714 -0.10119355
3.302714 -0.10171157000000002
3.303714 -0.10222729
3.304714 -0.10274069
3.305714 -0.10325174000000001
3.306714 -0.10376043
3.307714 -0.10426672000000001
3.308714 -0.1047706
3.309714 -0.10527204
3.310714 -0.10577101
3.311714 -0.10626749999999999
3.312714 -0.10676147999999999
3.313714 -0.10725292
3.314714 -0.10774181
3.315714 -0.10822811
3.316714 -0.10871182
3.317714 -0.10919288999999999
3.318714 -0.10967132000000002
3.319714 -0.11014708000000001
3.320714 -0.11062012999999998
3.321714 -0.11109047
3.322714 -0.11155807
3.323714 -0.1120229
3.324714 -0.11248495
3.325714 -0.11294419
3.326714 -0.11340059999999999
3.327714 -0.11385415
3.328714 -0.11430483
3.329714 -0.11475261
3.330714 -0.11519747000000001
3.331714 -0.11563939
3.332714 -0.11607835
3.333714 -0.11651432
3.334714 -0.11694728
3.335714 -0.11737722
3.336714 -0.1178041
3.337714 -0.11822791
3.338714 -0.11864862
3.339714 -0.11906623
3.340714 -0.11948069
3.341714 -0.119892
3.342714 -0.12030012000000001
3.343714 -0.12070506
3.344714 -0.12110678
3.345714 -0.12150526
3.346714 -0.12190046999999998
3.347714 -0.12229241
3.348714 -0.12268103999999999
3.349714 -0.12306635
3.350714 -0.12344832
3.351714 -0.12382693
3.352714 -0.12420216
3.353714 -0.12457399
3.354714 -0.12494239
3.355714 -0.12530737
3.356714 -0.12566888
3.357714 -0.12602692
3.358714 -0.12638145
3.359714 -0.12673247
3.360714 -0.12707995
3.361714 -0.12742388000000002
3.362714 -0.12776424
3.363714 -0.12810101
3.364714 -0.12843417000000001
3.365714 -0.12876369000000001
3.366714 -0.12908957000000001
3.367714 -0.1294118
3.368714 -0.12973034
3.369714 -0.13004518
3.370714 -0.1303563
3.371714 -0.1306637
3.372714 -0.13096733
3.373714 -0.1312672
3.374714 -0.13156328
3.375714 -0.13185557
3.376714 -0.13214403
3.377714 -0.13242866
3.378714 -0.13270943
3.379714 -0.13298633
3.380714 -0.13325935
3.381714 -0.13352847
3.382714 -0.13379367
3.383714 -0.13405494
3.384714 -0.13431227
3.385714 -0.13456562
3.386714 -0.134815
3.387714 -0.13506038
3.388714 -0.13530175
3.389714 -0.1355391
3.390714 -0.13577241
3.391714 -0.13600166
3.392714 -0.13622685
3.393714 -0.13644795
3.394714 -0.13666496
3.395714 -0.13687786
3.396714 -0.13708663
3.397714 -0.13729127
3.398714 -0.13749175
3.399714 -0.13768807
3.400714 -0.13788021
3.401714 -0.13806816
3.402714 -0.13825191
3.403714 -0.13843144999999998
3.404714 -0.13860676
3.405714 -0.13877783
3.406714 -0.13894466
3.407714 -0.13910721
3.408714 -0.13926548
3.409714 -0.13941947999999998
3.410714 -0.13956918
3.411714 -0.13971457
3.412714 -0.13985564
3.413714 -0.13999238
3.414714 -0.14012478
3.415714 -0.14025283
3.416714 -0.14037652
3.417714 -0.14049583000000002
3.418714 -0.14061077
3.419714 -0.14072132
3.420714 -0.14082746
3.421714 -0.1409292
3.422714 -0.14102652
3.423714 -0.14111942
3.424714 -0.14120789
3.425714 -0.1412919
3.426714 -0.14137147
3.427714 -0.14144658
3.428714 -0.14151722
3.429714 -0.14158338999999998
3.430714 -0.14164507999999998
3.431714 -0.14170228
3.432714 -0.14175498
3.433714 -0.14180318
3.434714 -0.14184687
3.435714 -0.14188604
3.436714 -0.1419207
3.437714 -0.14195082
3.438714 -0.14197642000000002
3.439714 -0.14199747999999998
3.440714 -0.14201399
3.441714 -0.14202596
3.442714 -0.14203337
3.443714 -0.14203622999999999
3.444714 -0.14203452
3.445714 -0.14202824
3.446714 -0.14201739
3.447714 -0.14200197
3.448714 -0.14198196999999999
3.449714 -0.14195738
3.450714 -0.14192821
3.451714 -0.14189444
3.452714 -0.1418561
3.453714 -0.14181315
3.454714 -0.14176561000000001
3.455714 -0.14171347
3.456714 -0.14165671999999999
3.457714 -0.14159539000000002
3.458714 -0.14152944
3.459714 -0.14145888
3.460714 -0.14138372000000002
3.461714 -0.14130395
3.462714 -0.14121957
3.463714 -0.14113059
3.464714 -0.14103699
3.465714 -0.14093878
3.466714 -0.14083596
3.467714 -0.14072852
3.468714 -0.14061647
3.469714 -0.14049982
3.470714 -0.14037857
3.471714 -0.1402527
3.472714 -0.14012222
3.473714 -0.13998713999999998
3.474714 -0.13984746
3.475714 -0.13970317
3.476714 -0.13955429
3.477714 -0.13940080999999999
3.478714 -0.13924274
3.479714 -0.13908007
3.480714 -0.13891282
3.481714 -0.13874098999999998
3.482714 -0.13856457
3.483714 -0.13838358
3.484714 -0.13819800999999998
3.485714 -0.13800788
3.486714 -0.13781319
3.487714 -0.13761393
3.488714 -0.13741013000000002
3.489714 -0.13720177
3.490714 -0.13698886999999998
3.491714 -0.13677143
3.492714 -0.13654946
3.493714 -0.13632296000000002
3.494714 -0.13609194
3.495714 -0.13585641
3.496714 -0.13561637999999998
3.497714 -0.13537185000000002
3.498714 -0.13512282
3.499714 -0.13486932000000001
3.500714 -0.13461133
3.501714 -0.13434886999999998
3.502714 -0.13408195
3.503714 -0.13381058999999998
3.504714 -0.13353478
3.505714 -0.13325453
3.506714 -0.13296986
3.507714 -0.13268077
3.508714 -0.13238727
3.509714 -0.13208937999999998
3.510714 -0.13178709
3.511714 -0.13148043
3.512714 -0.1311694
3.513714 -0.13085402000000002
3.514714 -0.1305343
3.515714 -0.13021022999999998
3.516714 -0.12988185
3.517714 -0.12954916
3.518714 -0.12921216
3.519714 -0.12887088
3.520714 -0.12852531
3.521714 -0.12817548
3.522714 -0.1278214
3.523714 -0.12746308
3.524714 -0.12710053000000002
3.525714 -0.12673376
3.526714 -0.1263628
3.527714 -0.12598765
3.528714 -0.12560833
3.529714 -0.12522484
3.530714 -0.12483721
3.531714 -0.12444545
3.532714 -0.12404956999999998
3.533714 -0.12364958000000001
3.534714 -0.1232455
3.535714 -0.12283735
3.536714 -0.12242513000000001
3.537714 -0.12200888000000001
3.538714 -0.12158859
3.539714 -0.12116429000000001
3.540714 -0.12073597999999999
3.541714 -0.12030369999999999
3.542714 -0.11986743999999999
3.543714 -0.11942724
3.544714 -0.11898310999999999
3.545714 -0.11853506
3.546714 -0.11808311
3.547714 -0.11762728
3.548714 -0.11716757000000001
3.549714 -0.11670402999999999
3.550714 -0.11623665999999999
3.551714 -0.11576547
3.552714 -0.11529048
3.553714 -0.11481172
3.554714 -0.11432921
3.555714 -0.11384295
3.556714 -0.11335296999999998
3.557714 -0.11285929
3.558714 -0.11236193000000001
3.559714 -0.1118609
3.560714 -0.11135622999999999
3.561714 -0.11084793
3.562714 -0.11033603
3.563714 -0.10982055
3.564714 -0.1093015
3.565714 -0.1087789
3.566714 -0.10825278
3.567714 -0.10772316000000001
3.568714 -0.10719006
3.569714 -0.10665348999999999
3.570714 -0.10611348999999999
3.571714 -0.10557006
3.572714 -0.10502323
3.573714 -0.10447303
3.574714 -0.10391948000000001
3.575714 -0.10336258999999999
3.576714 -0.1028024
3.577714 -0.10223892999999999
3.578714 -0.10167218
3.579714 -0.1011022
3.580714 -0.10052900000000001
3.581714 -0.09995259999999999
3.582714 -0.099373027
3.583714 -0.09879029799999998
3.584714 -0.09820445
3.585714 -0.097615499
3.586714 -0.097023469
3.587714 -0.09642838299999999
3.588714 -0.095830264
3.589714 -0.095229136
3.590714 -0.094625028
3.591714 -0.094017963
3.592714 -0.09340796400000001
3.593714 -0.092795055
3.594714 -0.092179258
3.595714 -0.09156060399999999
3.596714 -0.090939115
3.597714 -0.09031481999999999
3.598714 -0.089687743
3.599714 -0.089057907
3.600714 -0.088425342
3.601714 -0.087790069
3.602714 -0.087152113
3.603714 -0.08651150299999999
3.604714 -0.085868267
3.605714 -0.08522243
3.606714 -0.084574014
3.607714 -0.083923049
3.608714 -0.083269563
3.609714 -0.08261358
3.610714 -0.081955129
3.611714 -0.081294239
3.612714 -0.080630934
3.613714 -0.079965242
3.614714 -0.079297193
3.615714 -0.07862680899999999
3.616714 -0.077954121
3.617714 -0.077279157
3.618714 -0.07660194
3.619714 -0.075922499
3.620714 -0.07524087
3.621714 -0.074557069
3.622714 -0.07387113299999999
3.623714 -0.07318308899999999
3.624714 -0.07249296200000001
3.625714 -0.07180078499999999
3.626714 -0.071106583
3.627714 -0.070410385
3.628714 -0.069712219
3.629714 -0.069012115
3.630714 -0.068310101
3.631714 -0.067606202
3.632714 -0.066900451
3.633714 -0.066192879
3.634714 -0.06548351399999999
3.635714 -0.064772379
3.636714 -0.06405951
3.637714 -0.063344935
3.638714 -0.062628684
3.639714 -0.061910785999999995
3.640714 -0.061191263
3.641714 -0.060470152
3.642714 -0.059747481
3.643714 -0.059023278000000005
3.644714 -0.058297579999999995
3.645714 -0.057570408999999996
3.646714 -0.056841795
3.647714 -0.056111772000000004
3.648714 -0.055380363
3.649714 -0.054647604999999995
3.650714 -0.053913525000000004
3.651714 -0.053178152000000006
3.652714 -0.05244151700000001
3.653714 -0.051703652999999995
3.654714 -0.05096458500000001
3.655714 -0.050224345999999996
3.656714 -0.049482967
3.657714 -0.048740476
3.658714 -0.047996902
3.659714 -0.047252278
3.660714 -0.046506632
3.661714 -0.045759996
3.662714 -0.0450124
3.663714 -0.044263872999999995
3.664714 -0.043514447
3.665714 -0.042764153
3.666714 -0.042013018
3.667714 -0.041261074
3.668714 -0.040508353
3.669714 -0.039754884000000004
3.670714 -0.039000696
3.671714 -0.038245821
3.672714 -0.037490290999999995
3.673714 -0.036734133
3.674714 -0.035977378
3.675714 -0.035220059000000005
3.676714 -0.034462203999999996
3.677714 -0.033703842
3.678714 -0.032945006
3.679714 -0.032185725000000005
3.680714 -0.031426027999999995
3.681714 -0.030665947
3.682714 -0.02990551
3.683714 -0.029144750000000004
3.684714 -0.028383697
3.685714 -0.027622379000000002
3.686714 -0.026860824000000002
3.687714 -0.026099067
3.688714 -0.025337137
3.689714 -0.024575062
3.690714 -0.023812875
3.691714 -0.023050603
3.692714 -0.022288278
3.693714 -0.021525929
3.694714 -0.020763587
3.695714 -0.02000128
3.696714 -0.019239039
3.697714 -0.018476893
3.698714 -0.017714873
3.699714 -0.016953007
3.700714 -0.016191327
3.701714 -0.01542986
3.702714 -0.014668638000000001
3.703714 -0.013907688999999999
3.704714 -0.013147043
3.705714 -0.012386728
3.706714 -0.011626776
3.707714 -0.010867215
3.708714 -0.010108073
3.709714 -0.009349381399999999
3.710714 -0.0085911684
3.711714 -0.0078334626
3.712714 -0.0070762937
3.713714 -0.0063196901
3.714714 -0.0055636807
3.715714 -0.004808294
3.716714 -0.0040535593
3.717714 -0.0032995045
3.718714 -0.0025461588
3.719714 -0.0017935503
3.720714 -0.0010417073000000001
3.721714 -0.00029065814
3.722714 0.00045956904
3.723714 0.0012089461
3.724714 0.0019574451
3.725714 0.0027050381
3.726714 0.0034516971999999997
3.727714 0.0041973947999999995
3.728714 0.0049421032999999994
3.729714 0.0056857953
3.730714 0.006428443200000001
3.731714 0.0071700196999999995
3.732714 0.0079104975
3.733714 0.0086498498
3.734714 0.0093880488
3.735714 0.010125068000000001
3.736714 0.010860882
3.737714 0.011595461999999999
3.738714 0.012328780999999999
3.739714 0.013060815
3.740714 0.013791537
3.741714 0.01452092
3.742714 0.015248936999999999
3.743714 0.015975564
3.744714 0.016700773000000002
3.745714 0.017424540000000002
3.746714 0.018146838000000002
3.747714 0.018867642
3.748714 0.019586927
3.749714 0.020304667
3.750714 0.021020837
3.751714 0.021735411
3.752714 0.022448364999999998
3.753714 0.023159674
3.754714 0.023869313
3.755714 0.024577256
3.756714 0.025283480999999997
3.757714 0.025987963
3.758714 0.026690678
3.759714 0.027391600000000002
3.760714 0.028090705999999997
3.761714 0.028787972
3.762714 0.029483376
3.763714 0.030176895
3.764714 0.0308685
3.765714 0.031558174
3.766714 0.032245889
3.767714 0.032931624
3.768714 0.033615358000000005
3.769714 0.034297062999999996
3.770714 0.034976722
3.771714 0.035654308
3.772714 0.036329802
3.773714 0.03700318
3.774714 0.03767442
3.775714 0.038343498999999996
3.776714 0.039010399
3.777714 0.039675095
3.778714 0.040337568000000004
3.779714 0.040997795000000004
3.780714 0.041655757
3.781714 0.042311431
3.782714 0.042964797
3.783714 0.043615836
3.784714 0.044264525
3.785714 0.044910848
3.786714 0.045554782
3.787714 0.046196309
3.788714 0.046835406
3.789714 0.047472058
3.790714 0.048106242
3.791714 0.048737944
3.792714 0.049367140000000004
3.793714 0.049993815
3.794714 0.050617947
3.795714 0.051239522999999995
3.796714 0.051858521000000005
3.797714 0.052474928
3.798714 0.053088722
3.799714 0.053699884999999996
3.800714 0.054308405000000004
3.801714 0.05491425999999999
3.802714 0.055517437
3.803714 0.056117913
3.804714 0.056715676
3.805714 0.05731071
3.806714 0.057903002
3.807714 0.058492528999999994
3.808714 0.05907928
3.809714 0.059663242
3.810714 0.06024439399999999
3.811714 0.060822722
3.812714 0.06139821499999999
3.813714 0.061970856
3.814714 0.062540628
3.815714 0.063107518
3.816714 0.063671515
3.817714 0.064232602
3.818714 0.064790767
3.819714 0.065345992
3.820714 0.065898272
3.821714 0.066447584
3.822714 0.066993921
3.823714 0.067537266
3.824714 0.068077608
3.825714 0.06861493499999999
3.826714 0.069149234
3.827714 0.06968049
3.828714 0.070208695
3.829714 0.07073383300000001
3.830714 0.071255892
3.831714 0.071774866
3.832714 0.072290737
3.833714 0.072803494
3.834714 0.073313131
3.835714 0.07381963100000001
3.836714 0.074322987
3.837714 0.074823189
3.838714 0.075320224
3.839714 0.075814081
3.840714 0.076304749
3.841714 0.07679222000000001
3.842714 0.07727648499999999
3.843714 0.07775752999999999
3.844714 0.078235351
3.845714 0.078709936
3.846714 0.079181278
3.847714 0.079649367
3.848714 0.080114196
3.849714 0.080575753
3.850714 0.081034028
3.851714 0.08148902000000001
3.852714 0.08194071700000001
3.853714 0.082389114
3.854714 0.082834199
3.855714 0.083275966
3.856714 0.083714409
3.857714 0.084149523
3.858714 0.084581302
3.859714 0.085009733
3.860714 0.08543481800000001
3.861714 0.085856544
3.862714 0.086274912
3.863714 0.08668990900000001
3.864714 0.08710153600000001
3.865714 0.087509787
3.866714 0.08791465700000001
3.867714 0.088316138
3.868714 0.08871423199999999
3.869714 0.089108926
3.870714 0.089500227
3.871714 0.089888123
3.872714 0.090272614
3.873714 0.090653694
3.874714 0.091031363
3.875714 0.091405615
3.876714 0.09177645
3.877714 0.092143862
3.878714 0.092507852
3.879714 0.09286842000000001
3.880714 0.093225559
3.881714 0.093579269
3.882714 0.093929551
3.883714 0.094276399
3.884714 0.09461981800000001
3.885714 0.09495980300000001
3.886714 0.095296354
3.887714 0.095629465
3.888714 0.095959142
3.889714 0.096285384
3.890714 0.09660819200000001
3.891714 0.09692756
3.892714 0.097243494
3.893714 0.09755599300000001
3.894714 0.09786505300000001
3.895714 0.09817067800000001
3.896714 0.098472869
3.897714 0.09877163700000001
3.898714 0.099066971
3.899714 0.09935887100000002
3.900714 0.099647348
3.901714 0.099932391
3.902714 0.10021400999999999
3.903714 0.10049221
3.904714 0.100767
3.905714 0.10103836000000001
3.906714 0.10130631000000001
3.907714 0.10157084000000001
3.908714 0.10183197
3.909714 0.10208969
3.910714 0.10234402000000001
3.911714 0.10259494000000001
3.912714 0.10284246
3.913714 0.10308658
3.914714 0.10332732
3.915714 0.10356467999999999
3.916714 0.10379865
3.917714 0.10402924000000001
3.918714 0.10425646999999999
3.919714 0.10448034
3.920714 0.10470084
3.921714 0.10491799
3.922714 0.10513179
3.923714 0.10534225
3.924714 0.10554936
3.925714 0.10575314999999999
3.926714 0.10595360000000001
3.927714 0.10615074000000001
3.928714 0.10634456
3.929714 0.10653507000000001
3.930714 0.10672228000000002
3.931714 0.10690619
3.932714 0.10708682
3.933714 0.10726417
3.934714 0.10743825
3.935714 0.10760906
3.936714 0.10777662
3.937714 0.10794093
3.938714 0.108102
3.939714 0.10825983
3.940714 0.10841445
3.941714 0.10856584
3.942714 0.10871403
3.943714 0.10885901
3.944714 0.10900081
3.945714 0.10913941999999999
3.946714 0.10927485999999999
3.947714 0.10940712999999999
3.948714 0.10953626000000001
3.949714 0.10966223000000001
3.950714 0.10978507000000001
3.951714 0.10990479
3.952714 0.11002139999999999
3.953714 0.11013488999999999
3.954714 0.11024529
3.955714 0.11035260000000001
3.956714 0.11045683999999999
3.957714 0.11055800000000002
3.958714 0.11065612
3.959714 0.11075118
3.960714 0.11084321
3.961714 0.11093221999999998
3.962714 0.11101820999999999
3.963714 0.11110121
3.964714 0.11118121
3.965714 0.11125823000000001
3.966714 0.11133227999999999
3.967714 0.11140335999999999
3.968714 0.1114715
3.969714 0.11153669999999999
3.970714 0.11159899000000001
3.971714 0.11165836
3.972714 0.11171481999999999
3.973714 0.11176839000000001
3.974714 0.11181909
3.975714 0.11186693
3.976714 0.11191191
3.977714 0.11195405
3.978714 0.11199337000000001
3.979714 0.11202986000000001
3.980714 0.11206355
3.981714 0.11209446
3.982714 0.11212259000000001
3.983714 0.11214796
3.984714 0.11217056
3.985714 0.11219044
3.986714 0.11220758
3.987714 0.11222202
3.988714 0.11223375
3.989714 0.11224281
3.990714 0.11224920000000001
3.991714 0.11225293
3.992714 0.11225401
3.993714 0.11225246
3.994714 0.11224830999999999
3.995714 0.11224154
3.996714 0.11223219
3.997714 0.11222026999999998
3.998714 0.11220579
3.999714 0.11218877000000001
4.000714 0.11216922
4.001714 0.11214716
4.002714 0.11212259999999999
4.003714 0.11209555
4.004714 0.11206601999999999
4.005714 0.11203404
4.006714 0.11199962
4.007714 0.11196277
4.008714 0.11192350999999999
4.009714 0.11188184000000001
4.010714 0.1118378
4.011714 0.11179139
4.012714 0.11174262
4.013714 0.11169151000000001
4.014714 0.11163809
4.015714 0.11158235999999999
4.016714 0.11152434
4.017715 0.11146404
4.018714 0.11140148
4.019714 0.11133667
4.020714 0.11126964
4.021714 0.11120037999999999
4.022714 0.11112893
4.023714 0.11105529
4.024714 0.11097947999999999
4.025714 0.11090151999999999
4.026714 0.11082143
4.027714 0.1107392
4.028714 0.11065488
4.029714 0.11056847
4.030715 0.11047997999999999
4.031714 0.11038942999999998
4.032714 0.11029684000000001
4.033714 0.11020221000000001
4.034714 0.11010558
4.035714 0.11000694999999999
4.036714 0.10990634
4.037714 0.10980377000000001
4.038714 0.10969923999999999
4.039714 0.10959278
4.040714 0.10948441
4.041714 0.10937414
4.042714 0.10926198000000001
4.043715 0.10914796
4.044714 0.10903207999999999
4.045714 0.10891436000000002
4.046714 0.10879482000000001
4.047714 0.10867348
4.048714 0.10855036
4.049714 0.10842547
4.050714 0.10829882
4.051714 0.10817043000000001
4.052714 0.10804032000000001
4.053714 0.10790851000000001
4.054714 0.107775
4.055714 0.10763982
4.056714 0.10750298
4.057714 0.10736451000000001
4.058714 0.1072244
4.059714 0.10708269000000001
4.060714 0.10693937999999999
4.061714 0.1067945
4.062714 0.10664806
4.063715 0.10650008
4.064714 0.10635057
4.065714 0.10619954
4.066714 0.10604702
4.067714 0.10589302999999999
4.068714 0.10573757
4.069714 0.10558066
4.070714 0.10542233000000001
4.071714 0.10526258
4.072714 0.10510143
4.073714 0.10493888999999999
4.074714 0.10477499
4.075714 0.10460974
4.076715 0.10444314999999998
4.077714 0.10427524
4.078714 0.10410602
4.079714 0.10393551999999999
4.080714 0.10376374000000001
4.081714 0.1035907
4.082714 0.10341641
4.083714 0.10324088999999999
4.084714 0.10306416000000002
4.085714 0.10288623000000001
4.086714 0.10270713
4.087714 0.10252684999999999
4.088714 0.10234541000000001
4.089714 0.10216284
4.090714 0.10197915
4.091714 0.10179434
4.092714 0.10160843000000001
4.093714 0.10142146
4.094714 0.10123341
4.095714 0.10104432
4.096714 0.10085419000000001
4.097714 0.10066304000000001
4.098714 0.10047088
4.099714 0.10027774
4.100714 0.1000836
4.101714 0.099888514
4.102714 0.09969246999999999
4.103714 0.099495496
4.104714 0.099297601
4.105714 0.099098799
4.106714 0.0988991
4.107714 0.09869852800000001
4.108714 0.098497095
4.109715 0.0982948
4.110714 0.098091678
4.111714 0.09788773
4.112714 0.09768297899999999
4.113714 0.09747743
4.114714 0.097271102
4.115714 0.097064005
4.116714 0.096856157
4.117714 0.096647569
4.118714 0.096438255
4.119714 0.09622823
4.120714 0.096017506
4.121714 0.09580609600000001
4.122715 0.095594017
4.123714 0.095381279
4.124714 0.095167896
4.125714 0.094953878
4.126714 0.094739243
4.127714 0.094524003
4.128714 0.094308169
4.129714 0.094091753
4.130714 0.09387477200000001
4.131714 0.093657238
4.132714 0.093439163
4.133714 0.09322055800000001
4.134714 0.093001436
4.135714 0.092781807
4.136714 0.092561689
4.137714 0.092341087
4.138714 0.09212002
4.139714 0.0918985
4.140714 0.09167653
4.141714 0.091454131
4.142715 0.09123131200000001
4.143714 0.09100807899999999
4.144714 0.090784451
4.145714 0.090560439
4.146714 0.090336049
4.147714 0.09011129699999999
4.148714 0.089886191
4.149714 0.089660747
4.150714 0.089434971
4.151714 0.089208875
4.152714 0.08898247000000001
4.153714 0.088755763
4.154714 0.088528771
4.155715 0.08830149899999999
4.156714 0.088073959
4.157714 0.087846164
4.158714 0.08761812399999999
4.159714 0.087389845
4.160714 0.087161339
4.161714 0.08693261799999999
4.162714 0.086703687
4.163714 0.08647455799999999
4.164714 0.086245243
4.165714 0.086015748
4.166714 0.085786084
4.167714 0.08555626300000001
4.168715 0.08532629
4.169714 0.08509617800000001
4.170714 0.084865931
4.171714 0.084635563
4.172714 0.08440508399999999
4.173714 0.0841745
4.174714 0.083943817
4.175714 0.083713047
4.176714 0.083482201
4.177714 0.08325128600000001
4.178714 0.083020306
4.179714 0.082789274
4.180714 0.082558196
4.181714 0.08232708200000001
4.182714 0.08209593899999999
4.183714 0.081864774
4.184714 0.081633596
4.185714 0.081402413
4.186714 0.081171229
4.187714 0.080940058
4.188715 0.080708897
4.189714 0.08047776599999999
4.190714 0.080246665
4.191714 0.080015603
4.192714 0.07978458299999999
4.193714 0.079553615
4.194714 0.07932271099999999
4.195714 0.07909187100000001
4.196714 0.078861101
4.197714 0.078630412
4.198714 0.078399811
4.199714 0.078169297
4.200714 0.077938882
4.201715 0.077708572
4.202714 0.07747837199999999
4.203714 0.077248289
4.204714 0.077018328
4.205714 0.076788489
4.206714 0.07655878399999999
4.207714 0.07632921299999999
4.208714 0.076099788
4.209714 0.075870508
4.210714 0.07564137900000001
4.211714 0.075412408
4.212714 0.075183599
4.213714 0.07495496
4.214714 0.07472648900000001
4.215714 0.074498192
4.216714 0.07427007699999999
4.217714 0.074042147
4.218714 0.073814404
4.219714 0.07358685300000001
4.220714 0.073359493
4.221714 0.07313233799999999
4.222714 0.072905386
4.223714 0.072678638
4.224714 0.0724521
4.225714 0.07222577699999999
4.226714 0.071999669
4.227714 0.07177378300000001
4.228714 0.071548118
4.229714 0.071322679
4.230714 0.071097468
4.231714 0.07087249
4.232714 0.070647744
4.233714 0.070423237
4.234715 0.070198969
4.235714 0.069974939
4.236714 0.069751154
4.237714 0.069527619
4.238714 0.069304329
4.239714 0.069081289
4.240714 0.068858505
4.241714 0.068635971
4.242714 0.068413693
4.243714 0.068191678
4.244714 0.067969918
4.245714 0.06774842
4.246714 0.067527191
4.247715 0.067306223
4.248714 0.06708552200000001
4.249714 0.066865084
4.250714 0.066644914
4.251714 0.066425011
4.252714 0.066205382
4.253714 0.06598602
4.254714 0.065766933
4.255714 0.065548113
4.256714 0.065329566
4.257714 0.065111293
4.258714 0.064893294
4.259714 0.064675568
4.260714 0.06445811
4.261714 0.064240926
4.262714 0.064024015
4.263714 0.063807378
4.264714 0.063591014
4.265714 0.063374918
4.266714 0.063159096
4.267715 0.062943541
4.268714 0.06272826000000001
4.269714 0.062513247
4.270714 0.062298501
4.271714 0.062084022999999995
4.272714 0.061869808
4.273714 0.06165585900000001
4.274714 0.061442172999999996
4.275714 0.061228749
4.276714 0.061015587
4.277714 0.060802681000000004
4.278714 0.060590036
4.279714 0.060377643
4.280715 0.060165505
4.281714 0.059953617
4.282714 0.05974198
4.283714 0.05953059300000001
4.284714 0.059319451
4.285714 0.059108553
4.286714 0.05889789299999999
4.287714 0.058687472
4.288714 0.058477285
4.289714 0.058267335
4.290714 0.058057613
4.291714 0.057848123999999994
4.292714 0.057638855999999995
4.293715 0.057429813999999996
4.294714 0.057220994
4.295714 0.05701239
4.296714 0.056804001
4.297714 0.056595821
4.298714 0.056387851
4.299714 0.056180084
4.300714 0.055972522
4.301714 0.055765163
4.302714 0.055557996
4.303714 0.055351027000000004
4.304714 0.055144243999999995
4.305714 0.054937648
4.306714 0.054731237
4.307714 0.054525001999999996
4.308714 0.054318947
4.309714 0.05411306
4.310714 0.053907342999999996
4.311714 0.053701794000000004
4.312714 0.053496403
4.313715 0.05329116799999999
4.314714 0.053086091
4.315714 0.052881159000000004
4.316714 0.052676373
4.317714 0.052471732
4.318714 0.052267226
4.319714 0.052062853000000006
4.320714 0.051858608
4.321714 0.05165448500000001
4.322714 0.051450485000000004
4.323714 0.051246601
4.324714 0.051042828
4.325714 0.050839159
4.326715 0.050635589
4.327714 0.050432113
4.328714 0.05022872899999999
4.329714 0.050025433
4.330714 0.049822213000000004
4.331714 0.049619067999999995
4.332714 0.049415993
4.333714 0.049212981999999995
4.334714 0.04901003
4.335714 0.048807129
4.336714 0.048604276
4.337714 0.048401466000000004
4.338714 0.048198691
4.339714 0.047995945
4.340714 0.047793222
4.341714 0.047590517
4.342714 0.047387823
4.343714 0.047185134999999996
4.344714 0.046982444
4.345714 0.046779745
4.346714 0.046577034
4.347714 0.046374302
4.348714 0.046171542
4.349714 0.045968749
4.350714 0.045765916
4.351714 0.045563036
4.352714 0.045360104
4.353714 0.04515711
4.354714 0.044954053
4.355714 0.04475092
4.356714 0.044547708
4.357714 0.044344409
4.358714 0.044141017000000005
4.359715 0.043937523
4.360714 0.043733924
4.361714 0.043530209
4.362714 0.043326375
4.363714 0.043122412000000006
4.364714 0.042918316
4.365714 0.042714077
4.366714 0.042509688999999996
4.367714 0.042305148
4.368714 0.042100446
4.369714 0.041895575
4.370714 0.04169053
4.371714 0.041485300999999995
4.372715 0.041279883999999996
4.373714 0.041074271
4.374714 0.040868454
4.375714 0.040662428
4.376714 0.040456187
4.377714 0.040249721
4.378714 0.040043026
4.379714 0.039836092000000003
4.380714 0.039628914
4.381714 0.039421485
4.382714 0.039213797
4.383714 0.039005844000000005
4.384714 0.038797621
4.385714 0.038589118
4.386714 0.03838033
4.387714 0.038171251
4.388714 0.037961872
4.389714 0.037752185
4.390714 0.037542183
4.391714 0.037331862
4.392715 0.037121211
4.393714 0.036910226
4.394714 0.036698896999999994
4.395714 0.036487215999999996
4.396714 0.036275180000000004
4.397714 0.036062778000000004
4.398714 0.035850002
4.399714 0.035636849000000005
4.400714 0.035423308
4.401714 0.035209375
4.402714 0.034995037
4.403714 0.034780291000000005
4.404714 0.034565129
4.405715 0.034349542999999996
4.406714 0.034133522
4.407714 0.033917063
4.408714 0.033700158
4.409714 0.033482799
4.410714 0.033264977
4.411714 0.033046684
4.412714 0.032827913
4.413714 0.032608659
4.414714 0.032388911
4.415714 0.032168665
4.416714 0.031947909
4.417714 0.031726639
4.418715 0.031504844
4.419714 0.03128252
4.420714 0.031059657
4.421714 0.030836251
4.422714 0.030612290999999996
4.423714 0.030387771999999997
4.424714 0.030162686
4.425714 0.029937024
4.426714 0.029710779
4.427714 0.029483944
4.428714 0.029256512000000002
4.429714 0.029028478
4.430714 0.028799832
4.431714 0.028570567
4.432714 0.028340676
4.433714 0.028110153000000002
4.434714 0.027878990000000003
4.435714 0.027647178
4.436714 0.027414714
4.437714 0.027181586
4.438715 0.026947792999999998
4.439714 0.026713323
4.440714 0.026478173
4.441714 0.026242333
4.442714 0.026005798
4.443714 0.025768558000000004
4.444714 0.025530608000000003
4.445714 0.025291942
4.446714 0.025052553999999998
4.447714 0.024812435999999997
4.448714 0.024571581
4.449714 0.024329982
4.450714 0.024087632
4.451715 0.023844527
4.452714 0.023600657
4.453714 0.023356017
4.454714 0.023110601
4.455714 0.0228644
4.456714 0.022617409
4.457714 0.02236962
4.458714 0.022121028
4.459714 0.021871626
4.460714 0.021621407
4.461714 0.021370365
4.462714 0.021118493
4.463714 0.020865785
4.464714 0.020612233
4.465714 0.020357833
4.466714 0.020102576
4.467714 0.019846457999999997
4.468714 0.019589470999999997
4.469714 0.01933161
4.470714 0.019072866
4.471714 0.018813237
4.472714 0.018552714
4.473714 0.01829129
4.474714 0.018028961
4.475714 0.01776572
4.476714 0.017501561
4.477714 0.017236477
4.478714 0.016970464
4.479714 0.016703515
4.480714 0.016435624000000003
4.481714 0.016166786
4.482714 0.015896994999999997
4.483714 0.015626247
4.484715 0.015354533
4.485714 0.015081850999999999
4.486714 0.014808192999999999
4.487714 0.014533554999999998
4.488714 0.014257932
4.489714 0.013981317
4.490714 0.013703707
4.491714 0.013425096
4.492714 0.013145480000000001
4.493714 0.012864853
4.494714 0.012583211
4.495714 0.012300549
4.496714 0.012016862
4.497715 0.011732147
4.498714 0.011446398
4.499714 0.011159611
4.500714 0.010871781
4.501714 0.010582905
4.502714 0.010292979
4.503714 0.010001997
4.504714 0.0097099561
4.505714 0.0094168521
4.506714 0.0091226815
4.507714 0.0088274399
4.508714 0.008531123600000001
4.509714 0.008233729
4.510714 0.0079352525
4.511714 0.007635690400000001
4.512714 0.0073350391
4.513714 0.007033295
4.514714 0.0067304543
4.515714 0.006426514300000001
4.516714 0.0061214712
4.517715 0.0058153219
4.518714 0.0055080633
4.519714 0.0051996918
4.520714 0.0048902046
4.521714 0.0045795983
4.522714 0.0042678701
4.523714 0.003955017
4.524714 0.0036410362000000003
4.525714 0.0033259246000000003
4.526714 0.0030096795
4.527714 0.0026922982
4.528714 0.0023737781
4.529714 0.0020541165
4.530715 0.0017333108000000001
4.531714 0.0014113585
4.532714 0.0010882572
4.533714 0.00076400447
4.534714 0.00043859818
4.535714 0.00011203604
4.536714 -0.00021568408
4.537714 -0.0005445642299999999
4.538714 -0.0008746063
4.539714 -0.0012058123
4.540714 -0.0015381837999999999
4.541714 -0.0018717226
4.542714 -0.0022064305
4.543715 -0.0025423089
4.544714 -0.0028793593
4.545714 -0.0032175831000000005
4.546714 -0.0035569814
4.547714 -0.0038975551
4.548714 -0.0042393058
4.549714 -0.004582234
4.550714 -0.004926341
4.551714 -0.005271627
4.552714 -0.005618093199999999
4.553714 -0.0059657399
4.554714 -0.0063145679
4.555714 -0.006664577100000001
4.556714 -0.0070157679
4.557714 -0.0073681404
4.558714 -0.007721695099999999
4.559714 -0.0080764315
4.560714 -0.0084323496
4.561714 -0.008789449199999999
4.562714 -0.009147730500000001
4.563715 -0.0095071919
4.564714 -0.0098678342
4.565714 -0.010229656
4.566714 -0.010592656
4.567714 -0.010956835
4.568714 -0.01132219
4.569714 -0.011688723
4.570714 -0.01205643
4.571714 -0.012425311
4.572714 -0.012795365
4.573714 -0.01316659
4.574714 -0.013538986000000001
4.575714 -0.013912549
4.576715 -0.01428728
4.577714 -0.014663176000000002
4.578714 -0.015040235
4.579714 -0.015418456
4.580714 -0.015797836
4.581714 -0.016178373
4.582714 -0.016560065
4.583714 -0.01694291
4.584714 -0.017326906
4.585714 -0.01771205
4.586714 -0.018098339
4.587714 -0.018485771999999998
4.588714 -0.018874345
4.589714 -0.019264055
4.590714 -0.019654901
4.591714 -0.020046878
4.592714 -0.020439984
4.593714 -0.020834216
4.594714 -0.021229569
4.595714 -0.021626041999999998
4.596714 -0.02202363
4.597714 -0.022422328999999998
4.598714 -0.022822135
4.599714 -0.023223046
4.600714 -0.023625058
4.601714 -0.024028165
4.602714 -0.024432363
4.603714 -0.024837648
4.604714 -0.025244019
4.605714 -0.025651466999999997
4.606714 -0.026059989
4.607714 -0.026469579
4.608714 -0.026880234
4.609715 -0.027291947999999996
4.610714 -0.027704716
4.611714 -0.028118532
4.612714 -0.028533391999999998
4.613714 -0.028949289
4.614714 -0.029366219
4.615714 -0.029784172999999997
4.616714 -0.030203149000000002
4.617714 -0.030623138
4.618714 -0.031044132999999998
4.619714 -0.031466133
4.620714 -0.031889125
4.621714 -0.032313107
4.622715 -0.032738072
4.623714 -0.033164013
4.624714 -0.033590919000000004
4.625714 -0.034018789
4.626714 -0.034447611
4.627714 -0.034877381
4.628714 -0.035308092
4.629714 -0.035739734
4.630714 -0.036172301000000004
4.631714 -0.036605785
4.632714 -0.037040177
4.633714 -0.037475471999999996
4.634714 -0.037911659
4.635714 -0.038348735
4.636714 -0.038786686
4.637714 -0.039225508
4.638714 -0.039665189000000003
4.639714 -0.040105722
4.640714 -0.040547099
4.641714 -0.040989311
4.642715 -0.04143235
4.643714 -0.041876204
4.644714 -0.042320866000000006
4.645714 -0.04276633
4.646714 -0.043212582
4.647714 -0.043659614
4.648714 -0.044107416999999996
4.649714 -0.044555982
4.650714 -0.045005302
4.651714 -0.045455364
4.652714 -0.045906156000000004
4.653714 -0.046357673
4.654714 -0.046809902
4.655715 -0.047262834
4.656714 -0.047716457999999996
4.657714 -0.048170766000000004
4.658714 -0.048625746
4.659714 -0.049081387
4.660714 -0.049537675999999996
4.661714 -0.049994606999999996
4.662714 -0.05045216499999999
4.663714 -0.050910341
4.664714 -0.051369128
4.665714 -0.051828509
4.666714 -0.052288477
4.667714 -0.052749016
4.668715 -0.05321011999999999
4.669714 -0.053671771
4.670714 -0.054133963
4.671714 -0.054596679
4.672714 -0.055059912999999995
4.673714 -0.055523647
4.674714 -0.055987877000000005
4.675714 -0.056452584
4.676714 -0.05691775599999999
4.677714 -0.057383388
4.678714 -0.057849463000000004
4.679714 -0.058315962
4.680714 -0.058782881
4.681714 -0.059250201
4.682714 -0.059717916999999995
4.683714 -0.060186005
4.684714 -0.06065446100000001
4.685714 -0.06112327099999999
4.686714 -0.061592419
4.687714 -0.06206189300000001
4.688715 -0.06253167500000001
4.689714 -0.063001754
4.690714 -0.063472119
4.691714 -0.063942757
4.692714 -0.064413651
4.693714 -0.06488479
4.694714 -0.065356155
4.695714 -0.06582773600000001
4.696714 -0.066299515
4.697714 -0.06677148
4.698714 -0.067243614
4.699714 -0.06771590599999999
4.700714 -0.068188336
4.701715 -0.068660895
4.702714 -0.069133565
4.703714 -0.069606327
4.704714 -0.07007917200000001
4.705714 -0.070552086
4.706714 -0.071025046
4.707714 -0.071498042
4.708714 -0.07197106
4.709714 -0.072444085
4.710714 -0.072917098
4.711714 -0.073390082
4.712714 -0.073863019
4.713714 -0.07433589800000001
4.714714 -0.074808701
4.715714 -0.07528141099999999
4.716714 -0.07575401699999999
4.717714 -0.0762265
4.718714 -0.076698838
4.719714 -0.07717101800000001
4.720714 -0.07764302399999999
4.721714 -0.078114844
4.722714 -0.078586454
4.723714 -0.079057837
4.724714 -0.079528982
4.725714 -0.07999987
4.726714 -0.080470479
4.727714 -0.080940797
4.728714 -0.081410806
4.729714 -0.081880484
4.730714 -0.082349818
4.731714 -0.082818791
4.732714 -0.08328738
4.733714 -0.083755574
4.734715 -0.084223348
4.735714 -0.084690691
4.736714 -0.08515758100000001
4.737714 -0.085623999
4.738714 -0.08608993399999999
4.739714 -0.08655536200000001
4.740714 -0.087020261
4.741714 -0.087484618
4.742714 -0.087948417
4.743714 -0.08841163399999999
4.744714 -0.088874251
4.745714 -0.089336251
4.746714 -0.089797616
4.747715 -0.090258324
4.748714 -0.090718357
4.749714 -0.091177697
4.750714 -0.091636326
4.751714 -0.09209422299999999
4.752714 -0.09255137399999999
4.753714 -0.093007751
4.754714 -0.093463343
4.755714 -0.09391812499999999
4.756714 -0.094372081
4.757714 -0.094825187
4.758714 -0.09527743100000001
4.759714 -0.095728785
4.760714 -0.096179236
4.761714 -0.096628763
4.762714 -0.097077346
4.763714 -0.09752496299999999
4.764714 -0.097971596
4.765714 -0.098417222
4.766714 -0.098861824
4.767715 -0.099305378
4.768714 -0.09974787199999999
4.769714 -0.10018927999999999
4.770714 -0.10062959
4.771714 -0.10106876999999999
4.772714 -0.10150680000000001
4.773714 -0.10194367000000001
4.774714 -0.10237936
4.775714 -0.10281383
4.776714 -0.10324708
4.777714 -0.10367909
4.778714 -0.10410983
4.779714 -0.10453927
4.780715 -0.10496741000000001
4.781714 -0.10539423
4.782714 -0.10581969000000001
4.783714 -0.10624378
4.784714 -0.10666647
4.785714 -0.10708775
4.786714 -0.10750760999999999
4.787714 -0.10792600000000001
4.788714 -0.10834293
4.789714 -0.10875836
4.790714 -0.10917227
4.791714 -0.10958465
4.792714 -0.10999547
4.793715 -0.11040472
4.794714 -0.11081237
4.795714 -0.11121839
4.796714 -0.11162277000000001
4.797714 -0.11202549999999999
4.798714 -0.11242654
4.799714 -0.11282588
4.800714 -0.11322349000000001
4.801714 -0.11361936
4.802714 -0.11401346000000001
4.803714 -0.11440577
4.804714 -0.11479628
4.805714 -0.11518495000000001
4.806714 -0.11557176000000001
4.807714 -0.1159567
4.808714 -0.11633976
4.809714 -0.11672089
4.810714 -0.11710009
4.811714 -0.11747732
4.812714 -0.11785256999999999
4.813715 -0.11822582
4.814714 -0.11859705999999999
4.815714 -0.11896625
4.816714 -0.11933337
4.817714 -0.11969839999999998
4.818714 -0.12006132
4.819714 -0.12042212
4.820714 -0.12078076
4.821714 -0.12113721999999999
4.822714 -0.1214915
4.823714 -0.12184355999999999
4.824714 -0.12219337999999999
4.825714 -0.12254093
4.826715 -0.12288621000000001
4.827714 -0.12322919
4.828714 -0.12356985000000001
4.829714 -0.12390815999999999
4.830714 -0.1242441
4.831714 -0.12457765
4.832714 -0.1249088
4.833714 -0.12523752000000002
4.834714 -0.12556378
4.835714 -0.12588758
4.836714 -0.12620889000000002
4.837714 -0.12652768
4.838714 -0.12684393
4.839714 -0.12715763
4.840714 -0.12746875
4.841714 -0.12777727
4.842714 -0.12808318
4.843714 -0.12838644
4.844714 -0.12868703
4.845714 -0.12898495
4.846714 -0.12928017
4.847714 -0.12957266
4.848714 -0.12986241
4.849714 -0.1301494
4.850714 -0.13043359000000002
4.851714 -0.13071497999999998
4.852714 -0.13099355000000001
4.853714 -0.13126926
4.854714 -0.13154212
4.855714 -0.13181209
4.856714 -0.13207913999999998
4.857714 -0.13234327
4.858714 -0.13260444000000002
4.859715 -0.13286265
4.860714 -0.13311787
4.861714 -0.13337008
4.862714 -0.13361926999999998
4.863714 -0.13386541
4.864714 -0.13410847
4.865714 -0.13434845
4.866714 -0.13458530999999999
4.867714 -0.13481905
4.868714 -0.13504963
4.869714 -0.13527705
4.870714 -0.13550128
4.871714 -0.13572229
4.872715 -0.13594007
4.873714 -0.1361546
4.874714 -0.13636586
4.875714 -0.13657382999999998
4.876714 -0.1367785
4.877714 -0.13697984
4.878714 -0.13717783
4.879714 -0.13737245
4.880714 -0.13756369000000002
4.881714 -0.13775151
4.882714 -0.13793592
4.883714 -0.13811687
4.884714 -0.13829436
4.885714 -0.13846837
4.886714 -0.13863887
4.887714 -0.13880584999999998
4.888714 -0.13896929
4.889714 -0.13912917
4.890714 -0.13928547
4.891714 -0.13943817
4.892715 -0.13958727
4.893714 -0.13973272
4.894714 -0.13987452
4.895714 -0.14001265
4.896714 -0.14014709
4.897714 -0.14027782
4.898714 -0.14040483
4.899714 -0.14052809
4.900714 -0.14064759
4.901714 -0.14076332
4.902714 -0.14087525
4.903714 -0.14098337
4.904714 -0.14108765
4.905715 -0.14118809
4.906714 -0.14128467
4.907714 -0.14137737
4.908714 -0.14146618
4.909714 -0.14155107
4.910714 -0.14163202
4.911714 -0.14170903
4.912714 -0.14178208
4.913714 -0.14185115
4.914714 -0.14191623
4.915714 -0.14197729
4.916714 -0.14203433000000001
4.917714 -0.14208732000000002
4.918715 -0.14213626000000001
4.919714 -0.14218113
4.920714 -0.14222191
4.921714 -0.14225859
4.922714 -0.14229116
4.923714 -0.14231961
4.924714 -0.1423439
4.925714 -0.14236404
4.926714 -0.14238001
4.927714 -0.14239179
4.928714 -0.14239937
4.929714 -0.14240275
4.930714 -0.1424019
4.931714 -0.14239680000000002
4.932714 -0.14238745
4.933714 -0.14237384
4.934714 -0.14235595
4.935714 -0.14233376
4.936714 -0.14230727
4.937714 -0.14227646
4.938715 -0.14224133
4.939714 -0.14220185000000002
4.940714 -0.14215802
4.941714 -0.14210982
4.942714 -0.14205725000000002
4.943714 -0.14200027999999998
4.944714 -0.1419389
4.945714 -0.14187312
4.946714 -0.14180291
4.947714 -0.14172826
4.948714 -0.14164917
4.949714 -0.14156562
4.950714 -0.1414776
4.951715 -0.1413851
4.952714 -0.14128812
4.953714 -0.14118664
4.954714 -0.14108064
4.955714 -0.14097013
4.956714 -0.14085509000000002
4.957714 -0.14073550999999998
4.958714 -0.14061137
4.959714 -0.14048269
4.960714 -0.14034943
4.961714 -0.14021159
4.962714 -0.14006917
4.963714 -0.13992216
4.964714 -0.13977054
4.965714 -0.13961431
4.966714 -0.13945346
4.967714 -0.13928799
4.968714 -0.13911788
4.969714 -0.13894313
4.970714 -0.13876373
4.971714 -0.13857967
4.972714 -0.13839094999999998
4.973714 -0.13819756
4.974714 -0.13799949
4.975714 -0.13779673
4.976714 -0.13758927999999998
4.977714 -0.13737713000000001
4.978714 -0.13716029000000002
4.979714 -0.13693874
4.980714 -0.13671247
4.981714 -0.13648149
4.982714 -0.13624579
4.983714 -0.13600535
4.984715 -0.13576018
4.985714 -0.13551028
4.986714 -0.13525563000000002
4.987714 -0.13499623
4.988714 -0.13473209
4.989714 -0.13446318000000002
4.990714 -0.13418951999999998
4.991714 -0.1339111
4.992714 -0.13362791
4.993714 -0.13333996
4.994714 -0.13304723
4.995714 -0.13274973
4.996714 -0.13244746
4.997715 -0.1321404
4.998714 -0.13182857
4.999714 -0.13151196
5.000714 -0.13119055999999998
5.001714 -0.13086437
5.002714 -0.1305334
5.003714 -0.13019764
5.004714 -0.12985709
5.005714 -0.12951175
5.006714 -0.12916162
5.007714 -0.1288067
5.008714 -0.12844699
5.009714 -0.12808248
5.010714 -0.12771317
5.011714 -0.12733908
5.012714 -0.12696020000000002
5.013714 -0.12657653
5.014714 -0.12618806
5.015714 -0.12579481
5.016714 -0.12539677999999999
5.017715 -0.12499394
5.018714 -0.12458633
5.019714 -0.12417394000000001
5.020714 -0.12375676
5.021714 -0.1233348
5.022714 -0.12290807000000001
5.023714 -0.12247657
5.024714 -0.12204029000000001
5.025714 -0.12159924999999999
5.026714 -0.12115343999999999
5.027714 -0.12070287
5.028714 -0.12024755
5.029714 -0.11978748
5.030715 -0.11932265
5.031714 -0.11885308
5.032714 -0.11837877
5.033714 -0.11789973000000001
5.034714 -0.11741595999999999
5.035714 -0.11692746999999999
5.036714 -0.11643426000000001
5.037714 -0.11593634
5.038714 -0.11543371999999999
5.039714 -0.11492639
5.040714 -0.11441438000000001
5.041714 -0.11389766999999999
5.042714 -0.11337629
5.043715 -0.11285023000000001
5.044714 -0.11231952
5.045714 -0.11178415
5.046714 -0.11124413
5.047714 -0.11069947000000001
5.048714 -0.11015018
5.049714 -0.10959627000000001
5.050714 -0.10903775
5.051714 -0.10847462
5.052714 -0.1079069
5.053714 -0.1073346
5.054714 -0.10675773
5.055714 -0.10617629
5.056714 -0.1055903
5.057714 -0.10499978
5.058714 -0.10440472
5.059714 -0.10380514
5.060714 -0.10320106999999999
5.061714 -0.10259249
5.062714 -0.10197943
5.063715 -0.10136189000000001
5.064714 -0.10073989
5.065714 -0.10011346000000002
5.066714 -0.099482597
5.067714 -0.09884730700000001
5.068714 -0.098207616
5.069714 -0.09756353100000001
5.070714 -0.09691506899999999
5.071714 -0.096262241
5.072714 -0.095605064
5.073714 -0.094943552
5.074714 -0.094277714
5.075714 -0.093607575
5.076715 -0.092933147
5.077714 -0.09225443900000001
5.078714 -0.091571471
5.079714 -0.09088426599999999
5.080714 -0.090192829
5.081714 -0.089497183
5.082714 -0.088797341
5.083714 -0.088093325
5.084714 -0.087385147
5.085714 -0.086672825
5.086714 -0.085956376
5.087714 -0.085235824
5.088714 -0.084511179
5.089714 -0.08378246
5.090714 -0.08304968900000001
5.091714 -0.082312885
5.092714 -0.081572065
5.093714 -0.080827245
5.094714 -0.080078444
5.095714 -0.079325686
5.096714 -0.078568992
5.097714 -0.077808375
5.098714 -0.07704386399999999
5.099714 -0.07627547
5.100714 -0.07550322300000001
5.101714 -0.074727135
5.102714 -0.073947234
5.103714 -0.073163537
5.104714 -0.072376069
5.105714 -0.07158484700000001
5.106714 -0.07078989299999999
5.107714 -0.069991237
5.108714 -0.069188897
5.109715 -0.06838289
5.110714 -0.067573244
5.111714 -0.066759984
5.112714 -0.065943133
5.113714 -0.065122708
5.114714 -0.06429873800000001
5.115714 -0.063471246
5.116714 -0.062640256
5.117714 -0.061805791000000006
5.118714 -0.060967879999999995
5.119714 -0.060126546
5.120714 -0.059281812999999996
5.121714 -0.058433705
5.122715 -0.057582243000000005
5.123714 -0.056727457999999994
5.124714 -0.055869378
5.125714 -0.055008021000000004
5.126714 -0.054143422000000004
5.127714 -0.053275598
5.128714 -0.052404584000000004
5.129714 -0.051530398000000005
5.130714 -0.050653075
5.131714 -0.049772637
5.132714 -0.04888910900000001
5.133714 -0.048002525
5.134714 -0.047112908
5.135714 -0.046220288
5.136714 -0.04532469
5.137714 -0.044426144
5.138714 -0.043524679000000004
5.139714 -0.042620322
5.140714 -0.041713103
5.141714 -0.040803048999999994
5.142715 -0.03989019
5.143714 -0.038974558
5.144714 -0.038056177
5.145714 -0.037135082
5.146714 -0.0362113
5.147714 -0.035284861
5.148714 -0.034355797
5.149714 -0.033424137
5.150714 -0.032489913
5.151714 -0.031553154
5.152714 -0.030613891
5.153714 -0.029672158
5.154714 -0.028727986999999996
5.155715 -0.027781405
5.156714 -0.026832448
5.157714 -0.025881146
5.158714 -0.024927533
5.159714 -0.023971641
5.160714 -0.023013501999999998
5.161714 -0.02205315
5.162714 -0.021090616
5.163714 -0.020125935
5.164714 -0.019159139999999998
5.165714 -0.018190265
5.166714 -0.017219344
5.167714 -0.01624641
5.168715 -0.015271497
5.169714 -0.014294642
5.170714 -0.013315876999999999
5.171714 -0.012335238
5.172714 -0.01135276
5.173714 -0.010368478
5.174714 -0.0093824274
5.175714 -0.0083946441
5.176714 -0.0074051641
5.177714 -0.0064140229
5.178714 -0.0054212567
5.179714 -0.0044269018
5.180714 -0.0034309945
5.181714 -0.0024335714
5.182714 -0.001434669
5.183714 -0.00043432447
5.184714 0.00056742547
5.185714 0.0015705436
5.186714 0.0025749929
5.187714 0.0035807359
5.188715 0.0045877354
5.189714 0.0055959536
5.190714 0.006605353
5.191714 0.007615895399999999
5.192714 0.0086275431
5.193714 0.0096402582
5.194714 0.010654002
5.195714 0.011668737
5.196714 0.012684424
5.197714 0.013701024999999999
5.198714 0.014718502999999999
5.199714 0.015736817
5.200714 0.016755928
5.201715 0.017775799
5.202714 0.01879639
5.203714 0.019817663
5.204714 0.020839577
5.205714 0.021862093
5.206714 0.022885171
5.207714 0.023908773
5.208714 0.024932859
5.209714 0.025957389
5.210714 0.026982324
5.211714 0.028007623
5.212714 0.029033245000000003
5.213714 0.030059149
5.214714 0.031085298
5.215714 0.03211165
5.216714 0.033138163
5.217714 0.034164797000000004
5.218714 0.035191514
5.219714 0.036218268
5.220714 0.037245022
5.221714 0.038271732
5.222714 0.039298358
5.223714 0.040324859000000005
5.224714 0.041351194
5.225714 0.042377319000000004
5.226714 0.043403197
5.227714 0.044428781
5.228714 0.045454034000000004
5.229714 0.04647891
5.230714 0.047503368000000004
5.231714 0.048527366
5.232714 0.049550859999999995
5.233714 0.050573812999999995
5.234715 0.051596179
5.235714 0.052617915
5.236714 0.053638982
5.237714 0.054659334
5.238714 0.055678928
5.239714 0.056697725
5.240714 0.057715684
5.241714 0.058732757999999996
5.242714 0.05974890100000001
5.243714 0.060764077
5.244714 0.061778241
5.245714 0.062791345
5.246714 0.06380335499999999
5.247715 0.06481421899999999
5.248714 0.065823901
5.249714 0.066832354
5.250714 0.067839539
5.251714 0.068845408
5.252714 0.06984992100000001
5.253714 0.070853031
5.254714 0.071854697
5.255714 0.07285488
5.256714 0.073853531
5.257714 0.074850605
5.258714 0.075846066
5.259714 0.076839863
5.260714 0.077831961
5.261714 0.078822311
5.262714 0.07981086999999999
5.263714 0.0807976
5.264714 0.08178245
5.265714 0.08276538
5.266714 0.083746348
5.267715 0.084725313
5.268714 0.08570223
5.269714 0.086677051
5.270714 0.087649742
5.271714 0.08862025600000001
5.272714 0.089588546
5.273714 0.090554572
5.274714 0.09151828699999999
5.275714 0.09247965600000001
5.276714 0.093438628
5.277714 0.094395166
5.278714 0.095349224
5.279714 0.096300757
5.280715 0.097249722
5.281714 0.09819607899999999
5.282714 0.09913978899999999
5.283714 0.1000808
5.284714 0.10101907
5.285714 0.10195456
5.286714 0.10288722
5.287714 0.10381702
5.288714 0.10474391000000001
5.289714 0.10566784
5.290714 0.10658877
5.291714 0.10750665999999999
5.292714 0.10842148
5.293715 0.10933316000000001
5.294714 0.11024168
5.295714 0.11114697999999999
5.296714 0.11204903
5.297714 0.11294778000000001
5.298714 0.11384317999999999
5.299714 0.11473522
5.300714 0.11562383000000001
5.301714 0.11650897
5.302714 0.11739058999999999
5.303714 0.11826867
5.304714 0.11914314000000001
5.305714 0.12001398999999999
5.306714 0.12088114999999999
5.307714 0.12174459
5.308714 0.12260426999999999
5.309714 0.12346015
5.310714 0.12431218000000001
5.311714 0.12516032000000002
5.312714 0.12600453
5.313715 0.12684477
5.314714 0.127681
5.315714 0.12851316999999998
5.316714 0.12934124
5.317714 0.13016518000000002
5.318714 0.13098494
5.319714 0.13180049000000002
5.320714 0.13261177999999998
5.321714 0.13341877
5.322714 0.13422143
5.323714 0.1350197
5.324714 0.13581356
5.325714 0.13660296
5.326715 0.13738786
5.327714 0.13816822
5.328714 0.138944
5.329714 0.13971517
5.330714 0.14048169
5.331714 0.14124350000000002
5.332714 0.14200058000000002
5.333714 0.14275289
5.334714 0.14350038
5.335714 0.14424303
5.336714 0.14498079
5.337714 0.14571361
5.338714 0.14644148
5.339714 0.14716433
5.340714 0.14788215
5.341714 0.14859489
5.342714 0.14930252000000002
5.343714 0.150005
5.344714 0.15070228
5.345714 0.15139433
5.346714 0.15208112000000001
5.347714 0.15276262000000002
5.348714 0.15343878
5.349714 0.15410957
5.350714 0.15477495
5.351714 0.15543489
5.352714 0.15608934
5.353714 0.15673828
5.354714 0.15738168
5.355714 0.15801948000000002
5.356714 0.15865166
5.357714 0.1592782
5.358714 0.15989904
5.359715 0.16051416
5.360714 0.16112352
5.361714 0.16172709
5.362714 0.16232483
5.363714 0.16291671
5.364714 0.1635027
5.365714 0.16408276
5.366714 0.16465686
5.367714 0.16522497
5.368714 0.16578706
5.369714 0.16634308
5.370714 0.16689302
5.371714 0.16743684
5.372715 0.1679745
5.373714 0.16850599
5.374714 0.16903125
5.375714 0.16955027
5.376714 0.17006301000000001
5.377714 0.17056944
5.378714 0.17106953
5.379714 0.17156326
5.380714 0.17205059
5.381714 0.17253149
5.382714 0.17300594
5.383714 0.17347390999999998
5.384714 0.17393535000000002
5.385714 0.17439026000000002
5.386714 0.1748386
5.387714 0.17528032999999998
5.388714 0.17571545
5.389714 0.17614391000000001
5.390714 0.1765657
5.391714 0.17698079
5.392715 0.17738914
5.393714 0.17779074
5.394714 0.17818555
5.395714 0.17857355
5.396714 0.17895473
5.397714 0.17932904
5.398714 0.17969647
5.399714 0.18005699
5.400714 0.18041058
5.401714 0.18075722
5.402714 0.18109687
5.403714 0.18142953
5.404714 0.18175516
5.405715 0.18207373999999998
5.406714 0.18238524
5.407714 0.18268966
5.408714 0.18298695
5.409714 0.1832771
5.410714 0.18356009
5.411714 0.18383591
5.412714 0.18410452
5.413714 0.18436591
5.414714 0.18462006
5.415714 0.18486694
5.416714 0.18510653
5.417714 0.18533883
5.418715 0.1855638
5.419714 0.18578143
5.420714 0.1859917
5.421714 0.18619458
5.422714 0.18639007999999999
5.423714 0.18657816
5.424714 0.1867588
5.425714 0.18693199
5.426714 0.18709771
5.427714 0.18725593999999998
5.428714 0.18740668
5.429714 0.18754989
5.430714 0.18768557
5.431714 0.18781371
5.432714 0.18793428
5.433714 0.18804728
5.434714 0.18815268
5.435714 0.18825048
5.436714 0.18834065
5.437714 0.18842319
5.438715 0.18849809
5.439714 0.18856534
5.440714 0.18862491
5.441714 0.18867679
5.442714 0.18872098
5.443714 0.18875746999999998
5.444714 0.18878623
5.445714 0.18880727
5.446714 0.18882056
5.447714 0.18882612000000001
5.448714 0.18882392
5.449714 0.18881395
5.450714 0.18879621
5.451715 0.18877069
5.452714 0.18873737
5.453714 0.18869627
5.454714 0.18864735
5.455714 0.18859063
5.456714 0.18852609
5.457714 0.18845373
5.458714 0.18837354
5.459714 0.18828551999999998
5.460714 0.18818966
5.461714 0.18808596
5.462714 0.18797442
5.463714 0.18785503
5.464714 0.18772779
5.465714 0.18759269
5.466714 0.18744973
5.467714 0.18729891
5.468714 0.18714024
5.469714 0.18697371000000002
5.470714 0.1867993
5.471714 0.18661704
5.472714 0.18642691
5.473714 0.18622893
5.474714 0.18602307
5.475714 0.18580935
5.476714 0.18558776999999999
5.477714 0.18535833
5.478714 0.18512103
5.479714 0.18487587
5.480714 0.18462286
5.481714 0.184362
5.482714 0.18409329000000002
5.483714 0.18381674
5.484715 0.18353235
5.485714 0.18324013
5.486714 0.18294008
5.487714 0.18263219
5.488714 0.18231650000000002
5.489714 0.18199299
5.490714 0.18166167
5.491714 0.18132256
5.492714 0.18097564
5.493714 0.18062094
5.494714 0.18025846
5.495714 0.17988821
5.496714 0.1795102
5.497715 0.17912444
5.498714 0.17873093
5.499714 0.17832969
5.500714 0.17792074
5.501714 0.17750406000000002
5.502714 0.1770797
5.503714 0.17664763
5.504714 0.17620788
5.505714 0.17576048
5.506714 0.17530541
5.507714 0.17484270999999998
5.508714 0.17437238
5.509714 0.17389443
5.510714 0.17340889
5.511714 0.17291575
5.512714 0.17241505
5.513714 0.17190679
5.514714 0.171391
5.515714 0.17086768
5.516714 0.17033684999999998
5.517715 0.16979853
5.518714 0.16925274
5.519714 0.1686995
5.520714 0.16813882000000002
5.521714 0.16757072
5.522714 0.16699522
5.523714 0.16641234
5.524714 0.16582209
5.525714 0.16522449
5.526714 0.16461958000000002
5.527714 0.16400736
5.528714 0.16338787000000002
5.529714 0.16276111
5.530715 0.16212713
5.531714 0.16148592
5.532714 0.16083752
5.533714 0.16018195
5.534714 0.15951924
5.535714 0.15884939
5.536714 0.15817245
5.537714 0.15748843
5.538714 0.15679735
5.539714 0.15609926
5.540714 0.15539415
5.541714 0.15468207
5.542714 0.15396305
5.543715 0.15323709
5.544714 0.15250425
5.545714 0.15176453
5.546714 0.15101797
5.547714 0.15026459
5.548714 0.14950442
5.549714 0.1487375
5.550714 0.14796385
5.551714 0.1471835
5.552714 0.14639647
5.553714 0.14560281
5.554714 0.14480253
5.555714 0.14399567000000002
5.556714 0.14318227
5.557714 0.14236234
5.558714 0.14153593
5.559714 0.14070306000000002
5.560714 0.13986378
5.561714 0.1390181
5.562714 0.13816607
5.563715 0.13730772
5.564714 0.13644306
5.565714 0.13557216
5.566714 0.13469504000000002
5.567714 0.13381173000000002
5.568714 0.13292226999999998
5.569714 0.1320267
5.570714 0.13112505000000002
5.571714 0.13021736
5.572714 0.12930366
5.573714 0.12838399
5.574714 0.12745839
5.575714 0.12652689
5.576715 0.12558954
5.577714 0.12464636
5.578714 0.12369741000000001
5.579714 0.12274273
5.580714 0.12178233999999999
5.581714 0.12081628999999999
5.582714 0.11984460999999999
5.583714 0.11886736999999999
5.584714 0.11788458
5.585714 0.11689629
5.586714 0.11590255
5.587714 0.11490339
5.588714 0.11389886
5.589714 0.11288901000000001
5.590714 0.11187385999999999
5.591714 0.11085346
5.592714 0.10982787000000001
5.593714 0.10879710999999999
5.594714 0.10776125
5.595714 0.10672030999999998
5.596714 0.10567434
5.597714 0.10462339
5.598714 0.10356751
5.599714 0.10250673
5.600714 0.10144111
5.601714 0.10037068999999998
5.602714 0.099295517
5.603714 0.098215637
5.604714 0.097131095
5.605714 0.09604194199999999
5.606714 0.094948226
5.607714 0.093849987
5.608714 0.092747278
5.609715 0.091640151
5.610714 0.090528646
5.611714 0.08941281699999999
5.612714 0.088292715
5.613714 0.087168382
5.614714 0.086039875
5.615714 0.084907241
5.616714 0.083770527
5.617714 0.082629785
5.618714 0.08148506700000001
5.619714 0.080336421
5.620714 0.079183897
5.621714 0.07802755
5.622715 0.07686743
5.623714 0.075703592
5.624714 0.074536086
5.625714 0.073364959
5.626714 0.07219027
5.627714 0.071012072
5.628714 0.06983040900000001
5.629714 0.068645342
5.630714 0.067456922
5.631714 0.066265208
5.632714 0.065070245
5.633714 0.063872093
5.634714 0.062670803
5.635714 0.06146643399999999
5.636714 0.060259039
5.637714 0.059048668
5.638714 0.057835376
5.639714 0.056619226
5.640714 0.055400265
5.641714 0.054178555999999996
5.642715 0.052954152
5.643714 0.051727105
5.644714 0.050497474
5.645714 0.049265316999999996
5.646714 0.048030688999999994
5.647714 0.046793645
5.648714 0.045554244
5.649714 0.044312541
5.650714 0.043068593
5.651714 0.04182246
5.652714 0.0405742
5.653714 0.039323868
5.654714 0.038071521
5.655715 0.036817216
5.656714 0.035561012999999995
5.657714 0.034302968
5.658714 0.033043142
5.659714 0.031781589
5.660714 0.030518370000000003
5.661714 0.029253541
5.662714 0.027987163
5.663714 0.026719292999999998
5.664714 0.025449990000000002
5.665714 0.024179312
5.666714 0.022907319
5.667714 0.021634069000000002
5.668715 0.020359621
5.669714 0.019084034
5.670714 0.017807365999999998
5.671714 0.016529679000000002
5.672714 0.015251031
5.673714 0.013971481999999999
5.674714 0.012691089000000001
5.675714 0.011409914
5.676714 0.010128016
5.677714 0.0088454544
5.678714 0.0075622898
5.679714 0.006278582400000001
5.680714 0.0049943923
5.681714 0.0037097794
5.682714 0.0024248046000000002
5.683714 0.0011395279
5.684714 -0.00014598992
5.685714 -0.0014316883
5.686714 -0.0027175063
5.687714 -0.004003383199999999
5.688715 -0.005289258099999999
5.689714 -0.006575070400000001
5.690714 -0.0078607583
5.691714 -0.0091462614
5.692714 -0.010431518
5.693714 -0.011716467
5.694714 -0.013001045999999999
5.695714 -0.014285196
5.696714 -0.015568854
5.697714 -0.016851957
5.698714 -0.018134446999999998
5.699714 -0.019416259999999998
5.700714 -0.020697335
5.701715 -0.021977609
5.702714 -0.023257022
5.703714 -0.024535513000000002
5.704714 -0.02581302
5.705714 -0.027089479000000003
5.706714 -0.028364831999999996
5.707714 -0.029639015
5.708714 -0.030911967
5.709714 -0.032183624
5.710714 -0.033453928
5.711714 -0.034722814000000005
5.712714 -0.035990225
5.713714 -0.037256095999999995
5.714714 -0.038520366
5.715714 -0.039782975
5.716714 -0.041043857
5.717714 -0.042302955999999996
5.718714 -0.043560209
5.719714 -0.044815554
5.720714 -0.046068931
5.721714 -0.047320279
5.722714 -0.048569535
5.723714 -0.049816642
5.724714 -0.051061535
5.725714 -0.052304153
5.726714 -0.053544436
5.727714 -0.05478232599999999
5.728714 -0.056017761
5.729714 -0.057250680000000005
5.730714 -0.058481027
5.731714 -0.059708738000000004
5.732714 -0.060933753
5.733714 -0.062156015
5.734715 -0.063375459
5.735714 -0.064592029
5.736714 -0.065805664
5.737714 -0.067016302
5.738714 -0.06822389000000001
5.739714 -0.069428363
5.740714 -0.07062966500000001
5.741714 -0.071827741
5.742714 -0.07302252299999999
5.743714 -0.074213959
5.744714 -0.075401989
5.745714 -0.076586555
5.746714 -0.0777676
5.747715 -0.07894506
5.748714 -0.080118881
5.749714 -0.081289007
5.750714 -0.08245537800000001
5.751714 -0.083617936
5.752714 -0.084776623
5.753714 -0.085931382
5.754714 -0.087082153
5.755714 -0.088228885
5.756714 -0.089371513
5.757714 -0.090509985
5.758714 -0.091644248
5.759714 -0.09277424
5.760714 -0.093899906
5.761714 -0.09502118899999999
5.762714 -0.096138031
5.763714 -0.09725038000000001
5.764714 -0.098358176
5.765714 -0.09946137399999999
5.766714 -0.10055992000000001
5.767715 -0.10165373
5.768714 -0.10274278
5.769714 -0.10382701
5.770714 -0.10490635
5.771714 -0.10598077
5.772714 -0.10705020000000001
5.773714 -0.10811458
5.774714 -0.10917387999999999
5.775714 -0.11022803
5.776714 -0.11127698000000001
5.777714 -0.11232067999999999
5.778714 -0.11335907
5.779714 -0.11439211
5.780715 -0.11541973999999999
5.781714 -0.11644191
5.782714 -0.11745857
5.783714 -0.11846967000000001
5.784714 -0.11947516
5.785714 -0.12047498000000001
5.786714 -0.12146908999999999
5.787714 -0.12245743999999999
5.788714 -0.12343997
5.789714 -0.12441665
5.790714 -0.12538742
5.791714 -0.12635223
5.792714 -0.12731104
5.793715 -0.12826379
5.794714 -0.12921044
5.795714 -0.13015093
5.796714 -0.13108524000000002
5.797714 -0.1320133
5.798714 -0.13293506
5.799714 -0.1338505
5.800714 -0.13475955
5.801714 -0.13566217
5.802714 -0.13655833
5.803714 -0.13744796
5.804714 -0.13833103
5.805714 -0.13920749
5.806714 -0.14007729000000002
5.807714 -0.14094041
5.808714 -0.14179678
5.809714 -0.14264637
5.810714 -0.14348914
5.811714 -0.14432503
5.812714 -0.14515403
5.813715 -0.14597607
5.814714 -0.14679112
5.815714 -0.14759913
5.816714 -0.14840007000000002
5.817714 -0.14919388
5.818714 -0.14998055000000002
5.819714 -0.15076001
5.820714 -0.15153224
5.821714 -0.15229718
5.822714 -0.15305481
5.823714 -0.15380508
5.824714 -0.15454795999999998
5.825714 -0.15528340999999998
5.826715 -0.15601139
5.827714 -0.15673186
5.828714 -0.15744477
5.829714 -0.15815010999999998
5.830714 -0.15884783
5.831714 -0.1595379
5.832714 -0.16022027
5.833714 -0.16089489999999998
5.834714 -0.16156179
5.835714 -0.16222087
5.836714 -0.16287211999999998
5.837714 -0.16351551
5.838714 -0.16415098
5.839714 -0.16477853
5.840714 -0.16539812
5.841714 -0.16600969000000002
5.842714 -0.16661325
5.843714 -0.16720874
5.844714 -0.16779613000000002
5.845714 -0.1683754
5.846714 -0.16894651
5.847714 -0.16950944
5.848714 -0.17006415
5.849714 -0.17061061
5.850714 -0.1711488
5.851714 -0.17167869
5.852714 -0.17220024
5.853714 -0.17271343
5.854714 -0.17321825
5.855714 -0.17371465
5.856714 -0.17420262
5.857714 -0.17468212
5.858714 -0.17515314
5.859715 -0.17561564
5.860714 -0.17606961
5.861714 -0.17651501
5.862714 -0.17695181999999998
5.863714 -0.17738004
5.864714 -0.17779962000000002
5.865714 -0.17821055
5.866714 -0.17861280000000002
5.867714 -0.17900637
5.868714 -0.17939121
5.869714 -0.17976731999999998
5.870714 -0.18013467
5.871714 -0.18049324
5.872715 -0.18084302
5.873714 -0.18118399000000002
5.874714 -0.18151612
5.875714 -0.18183940999999998
5.876714 -0.18215383000000002
5.877714 -0.18245936
5.878714 -0.182756
5.879714 -0.18304372
5.880714 -0.18332251
5.881714 -0.18359235
5.882714 -0.18385324
5.883714 -0.18410515
5.884714 -0.18434807
5.885714 -0.18458199
5.886714 -0.18480689
5.887714 -0.18502276
5.888714 -0.18522959
5.889714 -0.18542737
5.890714 -0.18561609
5.891714 -0.18579575
5.892715 -0.18596631
5.893714 -0.18612777
5.894714 -0.18628015
5.895714 -0.18642341
5.896714 -0.18655755999999998
5.897714 -0.18668257
5.898714 -0.18679845
5.899714 -0.1869052
5.900714 -0.18700279
5.901714 -0.18709123
5.902714 -0.18717051
5.903714 -0.18724062
5.904714 -0.18730157
5.905715 -0.18735335
5.906714 -0.18739594
5.907714 -0.18742937
5.908714 -0.1874536
5.909714 -0.18746866
5.910714 -0.18747452
5.911714 -0.18747121
5.912714 -0.1874587
5.913714 -0.18743702
5.914714 -0.18740614
5.915714 -0.18736608
5.916714 -0.18731684
5.917714 -0.18725841000000001
5.918715 -0.1871908
5.919714 -0.18711401
5.920714 -0.18702805
5.921714 -0.18693290999999998
5.922714 -0.18682861
5.923714 -0.18671514
5.924714 -0.18659251999999998
5.925714 -0.18646074
5.926714 -0.18631982
5.927714 -0.18616976000000002
5.928714 -0.18601058
5.929714 -0.18584226
5.930714 -0.18566484
5.931714 -0.18547829
5.932714 -0.18528266
5.933714 -0.18507793
5.934714 -0.18486412
5.935714 -0.18464124
5.936714 -0.18440931
5.937714 -0.18416833000000002
5.938715 -0.1839183
5.939714 -0.18365926
5.940714 -0.1833912
5.941714 -0.18311414
5.942714 -0.1828281
5.943714 -0.18253308000000001
5.944714 -0.18222911
5.945714 -0.18191617999999998
5.946714 -0.18159433
5.947714 -0.18126356999999998
5.948714 -0.18092392000000002
5.949714 -0.18057538
5.950714 -0.18021797
5.951715 -0.17985172
5.952714 -0.17947664000000002
5.953714 -0.17909275
5.954714 -0.17870007
5.955714 -0.17829861
5.956714 -0.1778884
5.957714 -0.17746945
5.958714 -0.17704179
5.959714 -0.17660543
5.960714 -0.1761604
5.961714 -0.17570672
5.962714 -0.17524441
5.963714 -0.1747735
5.964714 -0.17429399999999998
5.965714 -0.17380595000000001
5.966714 -0.17330935
5.967714 -0.17280425
5.968714 -0.17229065999999998
5.969714 -0.17176862
5.970714 -0.17123813999999998
5.971714 -0.17069925
5.972714 -0.17015197999999998
5.973714 -0.16959636
5.974714 -0.1690324
5.975714 -0.16846015
5.976714 -0.16787963
5.977714 -0.16729085
5.978714 -0.16669388000000002
5.979714 -0.16608872
5.980714 -0.1654754
5.981714 -0.16485397000000002
5.982714 -0.16422444
5.983714 -0.16358686
5.984715 -0.16294124
5.985714 -0.16228764
5.986714 -0.16162607
5.987714 -0.16095658
5.988714 -0.16027919
5.989714 -0.15959394999999998
5.990714 -0.15890087
5.991714 -0.15820001
5.992714 -0.15749138999999998
5.993714 -0.15677505
5.994714 -0.15605103
5.995714 -0.15531937
5.996714 -0.15458009
5.997715 -0.15383326
5.998714 -0.15307888
5.999714 -0.15231702
6.000714 -0.1515477
6.001714 -0.15077096
6.002714 -0.14998686
6.003714 -0.14919541
6.004714 -0.14839667
6.005714 -0.14759068
6.006714 -0.14677747
6.007714 -0.1459571
6.008714 -0.14512959
6.009714 -0.14429499999999998
6.010714 -0.14345336
6.011714 -0.14260473
6.012714 -0.14174914
6.013714 -0.14088664
6.014714 -0.14001727
6.015714 -0.13914107
6.016714 -0.1382581
6.017715 -0.13736839
6.018714 -0.13647199
6.019714 -0.13556895
6.020714 -0.13465931
6.021714 -0.13374313
6.022714 -0.13282043
6.023714 -0.13189128
6.024714 -0.13095572
6.025714 -0.13001381
6.026714 -0.12906557999999999
6.027714 -0.12811108000000002
6.028714 -0.12715036
6.029714 -0.12618349
6.030715 -0.12521049
6.031714 -0.12423142000000001
6.032714 -0.12324634
6.033714 -0.12225528000000001
6.034714 -0.12125832
6.035714 -0.12025548
6.036714 -0.11924682
6.037714 -0.1182324
6.038714 -0.11721227000000001
6.039714 -0.11618647000000001
6.040714 -0.11515506999999998
6.041714 -0.11411811000000001
6.042714 -0.11307565000000001
6.043715 -0.11202772999999999
6.044714 -0.11097442
6.045714 -0.10991577
6.046714 -0.10885183
6.047714 -0.10778266
6.048714 -0.10670831
6.049714 -0.10562884
6.050714 -0.10454429
6.051714 -0.10345473
6.052714 -0.10236022
6.053714 -0.10126080999999999
6.054714 -0.10015655
6.055714 -0.099047495
6.056714 -0.09793371399999999
6.057714 -0.096815254
6.058714 -0.095692178
6.059714 -0.094564544
6.060714 -0.093432405
6.061714 -0.092295825
6.062714 -0.091154856
6.063715 -0.090009562
6.064714 -0.088859996
6.065714 -0.087706221
6.066714 -0.086548296
6.067714 -0.08538627900000001
6.068714 -0.084220228
6.069714 -0.083050207
6.070714 -0.081876275
6.071714 -0.08069849000000001
6.072714 -0.07951691500000001
6.073714 -0.078331609
6.074714 -0.07714262999999999
6.075714 -0.075950043
6.076715 -0.07475391
6.077714 -0.073554291
6.078714 -0.07235124400000001
6.079714 -0.071144837
6.080714 -0.069935125
6.081714 -0.068722176
6.082714 -0.06750605
6.083714 -0.066286809
6.084714 -0.065064512
6.085714 -0.063839229
6.086714 -0.06261101799999999
6.087714 -0.061379944000000006
6.088714 -0.06014606300000001
6.089714 -0.058909447000000004
6.090714 -0.05767016
6.091714 -0.056428258999999995
6.092714 -0.055183814
6.093714 -0.053936883
6.094714 -0.052687537000000007
6.095714 -0.051435834
6.096714 -0.050181843000000004
6.097714 -0.048925629
6.098714 -0.047667252
6.099714 -0.046406779
6.100714 -0.045144276
6.101714 -0.043879807
6.102714 -0.042613439
6.103714 -0.041345236
6.104714 -0.040075264
6.105714 -0.038803587
6.106714 -0.037530274
6.107714 -0.03625539
6.108714 -0.034978997
6.109715 -0.033701168000000004
6.110714 -0.032421964
6.111714 -0.031141454
6.112714 -0.029859702999999998
6.113714 -0.028576778
6.114714 -0.027292746000000003
6.115714 -0.026007672
6.116714 -0.024721626000000003
6.117714 -0.023434672
6.118714 -0.022146877
6.119714 -0.020858308000000002
6.120714 -0.019569033
6.121714 -0.018279118
6.122715 -0.016988629
6.123714 -0.015697634
6.124714 -0.014406200000000001
6.125714 -0.013114394
6.126714 -0.011822283
6.127714 -0.010529933
6.128714 -0.0092374117
6.129714 -0.007944785499999999
6.130714 -0.0066521214
6.131714 -0.0053594864
6.132714 -0.004066947400000001
6.133714 -0.0027745709
6.134714 -0.0014824237
6.135714 -0.00019057248
6.136714 0.0011009161
6.137714 0.0023919752
6.138714 0.0036825386
6.139714 0.0049725397000000005
6.140714 0.0062619118
6.141714 0.0075505886
6.142715 0.0088385037
6.143714 0.010125591
6.144714 0.011411784
6.145714 0.012697016
6.146714 0.013981221
6.147714 0.015264333
6.148714 0.016546286
6.149714 0.017827013
6.150714 0.019106447999999998
6.151714 0.020384525
6.152714 0.021661179
6.153714 0.022936342999999998
6.154714 0.024209952
6.155715 0.025481937000000003
6.156714 0.026752235
6.157714 0.028020781
6.158714 0.029287508
6.159714 0.030552351000000002
6.160714 0.031815245
6.161714 0.033076122
6.162714 0.034334918
6.163714 0.035591566000000005
6.164714 0.036846005
6.165714 0.038098165999999996
6.166714 0.039347986
6.167714 0.040595399000000004
6.168715 0.041840341999999996
6.169714 0.043082747000000005
6.170714 0.044322552
6.171714 0.045559692
6.172714 0.046794105
6.173714 0.048025724
6.174714 0.049254484
6.175714 0.050480326
6.176714 0.051703182
6.177714 0.052922992999999995
6.178714 0.05413969
6.179714 0.055353215
6.180714 0.05656350400000001
6.181714 0.057770492
6.182714 0.058974122
6.183714 0.060174323
6.184714 0.061371037999999996
6.185714 0.062564207
6.186714 0.063753768
6.187714 0.064939656
6.188715 0.066121813
6.189714 0.067300181
6.190714 0.068474695
6.191714 0.069645292
6.192714 0.070811913
6.193714 0.07197450000000001
6.194714 0.073132996
6.195714 0.074287341
6.196714 0.07543747199999999
6.197714 0.076583331
6.198714 0.077724858
6.199714 0.078862003
6.200714 0.079994701
6.201715 0.081122894
6.202714 0.082246523
6.203714 0.08336553599999999
6.204714 0.084479869
6.205714 0.08558947
6.206714 0.086694281
6.207714 0.087794242
6.208714 0.088889303
6.209714 0.089979405
6.210714 0.091064489
6.211714 0.092144503
6.212714 0.093219394
6.213714 0.094289106
6.214714 0.095353578
6.215714 0.09641276
6.216714 0.097466598
6.217714 0.09851503399999999
6.218714 0.099558022
6.219714 0.1005955
6.220714 0.10162743
6.221714 0.10265375
6.222714 0.1036744
6.223714 0.10468933
6.224714 0.10569849
6.225714 0.10670183
6.226714 0.1076993
6.227714 0.10869084000000001
6.228714 0.10967640000000001
6.229714 0.11065594
6.230714 0.11162939000000001
6.231714 0.11259672
6.232714 0.11355786999999999
6.233714 0.11451279
6.234715 0.11546143999999998
6.235714 0.11640376
6.236714 0.11733971000000001
6.237714 0.11826922000000001
6.238714 0.11919227
6.239714 0.12010879999999999
6.240714 0.12101875999999999
6.241714 0.12192209999999999
6.242714 0.12281879
6.243714 0.12370878
6.244714 0.12459201
6.245714 0.12546844
6.246714 0.12633804
6.247715 0.12720075
6.248714 0.12805653
6.249714 0.12890534
6.250714 0.12974712
6.251714 0.13058186
6.252714 0.13140948
6.253714 0.13222996
6.254714 0.13304325
6.255714 0.13384932
6.256714 0.13464811000000002
6.257714 0.1354396
6.258714 0.13622374
6.259714 0.13700048
6.260714 0.1377698
6.261714 0.13853166
6.262714 0.13928601999999998
6.263714 0.14003284000000002
6.264714 0.14077207
6.265714 0.14150369000000002
6.266714 0.14222765
6.267715 0.14294392
6.268714 0.14365247
6.269714 0.14435325
6.270714 0.14504625
6.271714 0.14573141
6.272714 0.14640872
6.273714 0.14707812
6.274714 0.14773959
6.275714 0.1483931
6.276714 0.14903861000000002
6.277714 0.14967609
6.278714 0.15030551
6.279714 0.15092684
6.280715 0.15154005
6.281714 0.1521451
6.282714 0.15274198
6.283714 0.15333064000000002
6.284714 0.15391107
6.285714 0.15448323
6.286714 0.15504709
6.287714 0.15560263
6.288714 0.15614982
6.289714 0.15668862
6.290714 0.15721902000000001
6.291714 0.15774099
6.292714 0.15825451
6.293715 0.15875954
6.294714 0.15925607
6.295714 0.15974406000000002
6.296714 0.1602235
6.297714 0.16069437
6.298714 0.16115663
6.299714 0.16161026
6.300714 0.16205525
6.301714 0.16249156
6.302714 0.16291919
6.303714 0.16333811
6.304714 0.16374829000000002
6.305714 0.16414972
6.306714 0.16454238000000002
6.307714 0.16492625
6.308714 0.16530132
6.309714 0.16566755
6.310714 0.16602494
6.311714 0.16637348000000002
6.312714 0.16671313
6.313715 0.16704389
6.314714 0.16736573999999999
6.315714 0.16767867
6.316714 0.16798265
6.317714 0.1682777
6.318714 0.16856376
6.319714 0.16884085
6.320714 0.16910896
6.321714 0.16936806
6.322714 0.16961815
6.323714 0.16985921
6.324714 0.17009124
6.325714 0.17031422
6.326715 0.17052816
6.327714 0.17073302
6.328714 0.17092882
6.329714 0.17111553999999998
6.330714 0.17129318000000002
6.331714 0.17146171999999998
6.332714 0.17162117000000002
6.333714 0.17177151
6.334714 0.17191273999999998
6.335714 0.17204486
6.336714 0.17216787
6.337714 0.17228174000000002
6.338714 0.17238649
6.339714 0.17248212
6.340714 0.1725686
6.341714 0.17264596000000001
6.342714 0.17271418
6.343714 0.17277327
6.344714 0.17282323
6.345714 0.17286404
6.346714 0.17289572
6.347714 0.17291825
6.348714 0.17293167
6.349714 0.17293593999999998
6.350714 0.17293108000000001
6.351714 0.17291710000000002
6.352714 0.17289399
6.353714 0.17286177
6.354714 0.17282043
6.355714 0.17276998
6.356714 0.17271042
6.357714 0.17264176
6.358714 0.172564
6.359715 0.17247716
6.360714 0.17238123
6.361714 0.17227621999999998
6.362714 0.17216214999999999
6.363714 0.17203902000000001
6.364714 0.17190684
6.365714 0.17176562
6.366714 0.17161537
6.367714 0.1714561
6.368714 0.17128782
6.369714 0.17111055
6.370714 0.17092429
6.371714 0.17072906
6.372715 0.17052487
6.373714 0.17031174
6.374714 0.17008968
6.375714 0.1698587
6.376714 0.16961881
6.377714 0.16937004
6.378714 0.16911241
6.379714 0.16884591000000002
6.380714 0.16857057
6.381714 0.16828643
6.382714 0.16799348
6.383714 0.16769173999999998
6.384714 0.16738124999999998
6.385714 0.16706201999999998
6.386714 0.16673405
6.387714 0.16639739
6.388714 0.16605204
6.389714 0.16569804000000002
6.390714 0.16533539
6.391714 0.16496413
6.392715 0.16458428
6.393714 0.16419586
6.394714 0.1637989
6.395714 0.16339341
6.396714 0.16297942
6.397714 0.16255698
6.398714 0.16212608
6.399714 0.16168675999999998
6.400714 0.16123905
6.401714 0.16078298
6.402714 0.16031857
6.403714 0.15984585
6.404714 0.15936485
6.405715 0.15887558999999998
6.406714 0.15837811000000002
6.407714 0.15787244
6.408714 0.15735859
6.409714 0.15683661999999998
6.410714 0.15630655
6.411714 0.15576838999999998
6.412714 0.15522219
6.413714 0.15466798999999998
6.414714 0.15410580999999998
6.415714 0.15353569
6.416714 0.15295765
6.417714 0.15237173
6.418715 0.15177796999999998
6.419714 0.15117639
6.420714 0.15056704
6.421714 0.14994994
6.422714 0.14932514
6.423714 0.14869267
6.424714 0.14805257
6.425714 0.14740487
6.426714 0.14674962
6.427714 0.14608683
6.428714 0.14541656
6.429714 0.14473883999999998
6.430714 0.14405372
6.431714 0.14336122
6.432714 0.14266140000000002
6.433714 0.14195429
6.434714 0.14123993
6.435714 0.14051837
6.436714 0.13978963
6.437714 0.13905377000000002
6.438715 0.13831083
6.439714 0.13756084999999998
6.440714 0.13680387
6.441714 0.13603994
6.442714 0.1352691
6.443714 0.13449138
6.444714 0.13370685
6.445714 0.13291554
6.446714 0.1321175
6.447714 0.13131278
6.448714 0.13050141
6.449714 0.12968346
6.450714 0.12885896
6.451715 0.12802795
6.452714 0.12719049
6.453714 0.12634663000000002
6.454714 0.12549642
6.455714 0.1246399
6.456714 0.12377712
6.457714 0.12290814
6.458714 0.12203299999999999
6.459714 0.12115175
6.460714 0.12026444
6.461714 0.11937112999999999
6.462714 0.11847186
6.463714 0.11756667999999999
6.464714 0.11665565
6.465714 0.11573881999999999
6.466714 0.11481624
6.467714 0.11388796
6.468714 0.11295403999999999
6.469714 0.11201451999999999
6.470714 0.11106947
6.471714 0.11011892999999999
6.472714 0.10916296
6.473714 0.10820162
6.474714 0.10723495
6.475714 0.10626301
6.476714 0.10528587
6.477714 0.10430355000000001
6.478714 0.10331614
6.479714 0.10232369
6.480714 0.10132624
6.481714 0.10032386
6.482714 0.09931659999999999
6.483714 0.09830451999999999
6.484715 0.097287673
6.485714 0.096266117
6.486714 0.09523991
6.487714 0.094209105
6.488714 0.09317376499999999
6.489714 0.09213395
6.490714 0.09108970999999999
6.491714 0.09004111100000001
6.492714 0.088988204
6.493714 0.08793105400000001
6.494714 0.086869719
6.495714 0.085804256
6.496714 0.084734726
6.497715 0.08366119
6.498714 0.08258370799999999
6.499714 0.08150233800000001
6.500714 0.080417137
6.501714 0.079328171
6.502714 0.078235503
6.503714 0.077139185
6.504714 0.076039287
6.505714 0.074935862
6.506714 0.073828979
6.507714 0.072718691
6.508714 0.071605068
6.509714 0.07048816799999999
6.510714 0.069368054
6.511714 0.068244786
6.512714 0.067118433
6.513714 0.065989053
6.514714 0.06485671
6.515714 0.06372146299999999
6.516714 0.06258338100000001
6.517715 0.061442523
6.518714 0.060298952
6.519714 0.059152738
6.520714 0.05800394
6.521714 0.056852621
6.522714 0.055698846999999996
6.523714 0.054542679999999996
6.524714 0.053384183999999994
6.525714 0.052223424000000004
6.526714 0.05106046400000001
6.527714 0.049895368
6.528714 0.0487282
6.529714 0.047559023
6.530715 0.046387906
6.531714 0.045214908
6.532714 0.044040097
6.533714 0.042863539
6.534714 0.041685297
6.535714 0.040505436
6.536714 0.039324019
6.537714 0.038141114
6.538714 0.036956783
6.539714 0.035771093
6.540714 0.034584108
6.541714 0.033395891999999996
6.542714 0.032206511
6.543715 0.031016031
6.544714 0.029824517000000002
6.545714 0.028632034
6.546714 0.027438646
6.547714 0.026244419999999997
6.548714 0.025049418999999996
6.549714 0.02385371
6.550714 0.022657357000000003
6.551714 0.021460424999999998
6.552714 0.02026298
6.553714 0.019065086999999998
6.554714 0.017866811
6.555714 0.016668218000000002
6.556714 0.015469373
6.557714 0.01427034
6.558714 0.013071185
6.559714 0.011871973
6.560714 0.01067277
6.561714 0.009473641
6.562714 0.0082746505
6.563715 0.007075863700000001
6.564714 0.0058773458
6.565714 0.0046791618
6.566714 0.0034813769
6.567714 0.0022840559
6.568714 0.0010872638
6.569714 -0.00010893424999999999
6.570714 -0.0013044732999999999
6.571714 -0.0024992885000000003
6.572714 -0.0036933149999999995
6.573714 -0.004886488
6.574714 -0.0060787428
6.575714 -0.0072700146
6.576715 -0.008460239
6.577714 -0.009649350999999999
6.578714 -0.010837286
6.579714 -0.012023981
6.580714 -0.013209368999999999
6.581714 -0.014393387
6.582714 -0.015575971000000001
6.583714 -0.016757059
6.584714 -0.017936583
6.585714 -0.019114481
6.586714 -0.020290689
6.587714 -0.021465143
6.588714 -0.02263778
6.589714 -0.023808537
6.590714 -0.024977350000000002
6.591714 -0.026144154000000003
6.592714 -0.02730889
6.593714 -0.028471492
6.594714 -0.029631896
6.595714 -0.030790042
6.596714 -0.031945869
6.597714 -0.033099312
6.598714 -0.034250307
6.599714 -0.035398797
6.600714 -0.036544717
6.601714 -0.037688005
6.602714 -0.038828602
6.603714 -0.039966444999999996
6.604714 -0.041101474
6.605714 -0.042233628
6.606714 -0.043362845000000004
6.607714 -0.044489067
6.608714 -0.04561223
6.609715 -0.046732277
6.610714 -0.047849147999999994
6.611714 -0.048962783
6.612714 -0.050073123
6.613714 -0.051180104000000004
6.614714 -0.052283674999999995
6.615714 -0.053383771
6.616714 -0.054480333000000006
6.617714 -0.055573304000000004
6.618714 -0.056662626
6.619714 -0.057748239
6.620714 -0.058830087
6.621714 -0.05990811
6.622715 -0.060982251
6.623714 -0.062052457
6.624714 -0.06311866499999999
6.625714 -0.06418082
6.626714 -0.06523886699999999
6.627714 -0.066292752
6.628714 -0.06734240999999999
6.629714 -0.068387797
6.630714 -0.069428846
6.631714 -0.07046550700000001
6.632714 -0.071497727
6.633714 -0.072525447
6.634714 -0.07354861600000001
6.635714 -0.074567174
6.636714 -0.07558107
6.637714 -0.076590251
6.638714 -0.07759466500000001
6.639714 -0.07859426
6.640714 -0.079588976
6.641714 -0.080578768
6.642715 -0.081563578
6.643714 -0.08254335800000001
6.644714 -0.083518057
6.645714 -0.084487622
6.646714 -0.085452001
6.647714 -0.086411147
6.648714 -0.087365007
6.649714 -0.08831353
6.650714 -0.089256669
6.651714 -0.09019437699999999
6.652714 -0.091126602
6.653714 -0.09205329699999999
6.654714 -0.092974416
6.655715 -0.093889906
6.656714 -0.094799721
6.657714 -0.095703814
6.658714 -0.09660213799999999
6.659714 -0.097494654
6.660714 -0.098381308
6.661714 -0.09926206
6.662714 -0.10013686000000001
6.663714 -0.10100567
6.664714 -0.10186844
6.665714 -0.10272511
6.666714 -0.10357567
6.667714 -0.10442005000000001
6.668715 -0.10525822000000001
6.669714 -0.10609013
6.670714 -0.10691575
6.671714 -0.10773502
6.672714 -0.10854791999999999
6.673714 -0.10935439000000001
6.674714 -0.11015440000000001
6.675714 -0.11094791000000001
6.676714 -0.11173488000000001
6.677714 -0.11251527
6.678714 -0.11328903
6.679714 -0.11405613999999999
6.680714 -0.11481654
6.681714 -0.11557022
6.682714 -0.11631711
6.683714 -0.1170572
6.684714 -0.11779044
6.685714 -0.11851679000000001
6.686714 -0.11923623000000001
6.687714 -0.11994869999999999
6.688715 -0.12065419000000001
6.689714 -0.12135265
6.690714 -0.12204405000000002
6.691714 -0.12272835
6.692714 -0.12340553000000001
6.693714 -0.12407552999999999
6.694714 -0.12473834
6.695714 -0.12539392
6.696714 -0.12604224
6.697714 -0.12668327000000001
6.698714 -0.12731698
6.699714 -0.12794333
6.700714 -0.12856228
6.701715 -0.12917382
6.702714 -0.12977791
6.703714 -0.13037453
6.704714 -0.13096364
6.705714 -0.1315452
6.706714 -0.13211921
6.707714 -0.13268562
6.708714 -0.13324440999999998
6.709714 -0.13379556
6.710714 -0.13433903
6.711714 -0.13487480999999998
6.712714 -0.13540285999999999
6.713714 -0.13592315
6.714714 -0.13643567
6.715714 -0.13694039
6.716714 -0.13743729000000002
6.717714 -0.13792634
6.718714 -0.13840751
6.719714 -0.1388808
6.720714 -0.13934617
6.721714 -0.13980361000000002
6.722714 -0.14025309
6.723714 -0.1406946
6.724714 -0.14112811
6.725714 -0.1415536
6.726714 -0.14197106
6.727714 -0.14238046000000001
6.728714 -0.14278179
6.729714 -0.14317503
6.730714 -0.14356016000000002
6.731714 -0.14393717
6.732714 -0.14430605000000002
6.733714 -0.14466676
6.734715 -0.1450193
6.735714 -0.14536365999999998
6.736714 -0.14569982
6.737714 -0.14602776
6.738714 -0.14634747
6.739714 -0.14665895
6.740714 -0.14696218
6.741714 -0.14725713999999998
6.742714 -0.14754382
6.743714 -0.14782222
6.744714 -0.14809232
6.745714 -0.1483541
6.746714 -0.14860757
6.747715 -0.14885271
6.748714 -0.14908950999999998
6.749714 -0.14931796
6.750714 -0.14953805
6.751714 -0.14974979
6.752714 -0.14995316
6.753714 -0.15014815
6.754714 -0.15033477
6.755714 -0.15051299999999998
6.756714 -0.15068283999999998
6.757714 -0.15084427
6.758714 -0.15099731
6.759714 -0.15114193
6.760714 -0.15127815
6.761714 -0.15140595
6.762714 -0.15152532999999999
6.763714 -0.1516363
6.764714 -0.15173884999999998
6.765714 -0.15183298
6.766714 -0.15191869
6.767715 -0.15199598
6.768714 -0.15206484
6.769714 -0.15212528
6.770714 -0.15217729000000002
6.771714 -0.15222089
6.772714 -0.15225607000000002
6.773714 -0.15228284
6.774714 -0.15230119
6.775714 -0.15231114
6.776714 -0.15231267
6.777714 -0.15230581999999998
6.778714 -0.15229055
6.779714 -0.15226691
6.780715 -0.15223487
6.781714 -0.15219447
6.782714 -0.15214569
6.783714 -0.15208854
6.784714 -0.15202303
6.785714 -0.15194918000000002
6.786714 -0.15186698999999998
6.787714 -0.15177646
6.788714 -0.15167761999999999
6.789714 -0.15157046999999998
6.790714 -0.15145502
6.791714 -0.15133128
6.792714 -0.15119927
6.793715 -0.15105898
6.794714 -0.15091045
6.795714 -0.15075369
6.796714 -0.15058869
6.797714 -0.15041549
6.798714 -0.15023409000000001
6.799714 -0.15004451
6.800714 -0.14984676
6.801714 -0.14964087
6.802714 -0.14942685
6.803714 -0.14920472
6.804714 -0.14897449
6.805714 -0.14873617
6.806714 -0.14848979
6.807714 -0.14823537
6.808714 -0.14797292
6.809714 -0.14770246
6.810714 -0.14742402
6.811714 -0.14713762
6.812714 -0.14684326
6.813715 -0.14654099
6.814714 -0.14623081000000002
6.815714 -0.14591274999999998
6.816714 -0.14558682
6.817714 -0.14525306000000002
6.818714 -0.14491149
6.819714 -0.14456211
6.820714 -0.14420497
6.821714 -0.14384009
6.822714 -0.1434675
6.823714 -0.1430872
6.824714 -0.14269923999999998
6.825714 -0.14230362
6.826715 -0.14190039
6.827714 -0.14148958
6.828714 -0.14107118999999999
6.829714 -0.14064526
6.830714 -0.14021182
6.831714 -0.13977091
6.832714 -0.13932254
6.833714 -0.13886674000000002
6.834714 -0.13840355
6.835714 -0.13793297999999998
6.836714 -0.13745509
6.837714 -0.13696988
6.838714 -0.1364774
6.839714 -0.13597767
6.840714 -0.13547074
6.841714 -0.13495663
6.842714 -0.13443537
6.843714 -0.13390698
6.844714 -0.13337152
6.845714 -0.132829
6.846714 -0.13227947
6.847714 -0.13172296
6.848714 -0.1311595
6.849714 -0.13058912
6.850714 -0.13001186
6.851714 -0.12942777
6.852714 -0.12883687
6.853714 -0.1282392
6.854714 -0.12763479
6.855714 -0.12702369
6.856714 -0.12640593
6.857714 -0.12578155
6.858714 -0.12515059
6.859715 -0.12451308999999999
6.860714 -0.12386908
6.861714 -0.1232186
6.862714 -0.12256169
6.863714 -0.1218984
6.864714 -0.12122876
6.865714 -0.12055282
6.866714 -0.11987060999999999
6.867714 -0.11918218000000001
6.868714 -0.11848755999999999
6.869714 -0.11778680999999999
6.870714 -0.11707996
6.871714 -0.11636706000000001
6.872715 -0.11564813000000002
6.873714 -0.11492324
6.874714 -0.11419241999999999
6.875714 -0.11345572000000001
6.876714 -0.11271319
6.877714 -0.11196486
6.878714 -0.11121078000000001
6.879714 -0.11045099
6.880714 -0.10968555
6.881714 -0.1089145
6.882714 -0.10813787000000001
6.883714 -0.10735572
6.884714 -0.10656808999999999
6.885714 -0.10577502999999999
6.886714 -0.10497659999999999
6.887714 -0.10417282000000001
6.888714 -0.10336376
6.889714 -0.10254945
6.890714 -0.10172996
6.891714 -0.10090532
6.892715 -0.10007558
6.893714 -0.09924079100000001
6.894714 -0.098401005
6.895714 -0.09755626699999999
6.896714 -0.096706627
6.897714 -0.095852138
6.898714 -0.094992848
6.899714 -0.094128808
6.900714 -0.093260064
6.901714 -0.09238667
6.902714 -0.091508677
6.903714 -0.090626132
6.904714 -0.089739094
6.905715 -0.088847609
6.906714 -0.087951729
6.907714 -0.087051513
6.908714 -0.086147006
6.909714 -0.08523826300000001
6.910714 -0.084325334
6.911714 -0.083408278
6.912714 -0.082487141
6.913714 -0.081561983
6.914714 -0.080632855
6.915714 -0.079699809
6.916714 -0.078762905
6.917714 -0.077822187
6.918715 -0.076877722
6.919714 -0.075929554
6.920714 -0.074977742
6.921714 -0.07402233899999999
6.922714 -0.073063403
6.923714 -0.072100991
6.924714 -0.071135157
6.925714 -0.070165953
6.926714 -0.069193437
6.927714 -0.068217667
6.928714 -0.067238696
6.929714 -0.066256581
6.930714 -0.065271382
6.931714 -0.06428315500000001
6.932714 -0.063291955
6.933714 -0.06229783800000001
6.934714 -0.061300863000000004
6.935714 -0.060301082000000006
6.936714 -0.05929855999999999
6.937714 -0.058293348
6.938715 -0.057285506
6.939714 -0.056275091000000006
6.940714 -0.055262161000000004
6.941714 -0.054246775
6.942714 -0.053228990999999996
6.943714 -0.052208867
6.944714 -0.051186460999999996
6.945714 -0.050161825
6.946714 -0.049135025
6.947714 -0.048106117
6.948714 -0.047075158
6.949714 -0.046042207
6.950714 -0.045007325
6.951715 -0.043970568
6.952714 -0.042931995
6.953714 -0.041891664
6.954714 -0.040849632999999996
6.955714 -0.039805961
6.956714 -0.038760706
6.957714 -0.037713928
6.958714 -0.036665686999999995
6.959714 -0.035616039999999995
6.960714 -0.034565045
6.961714 -0.033512761
6.962714 -0.032459249
6.963714 -0.031404567
6.964714 -0.030348772999999996
6.965714 -0.029291926
6.966714 -0.028234086
6.967714 -0.027175308999999998
6.968714 -0.026115656
6.969714 -0.025055185000000004
6.970714 -0.023993957
6.971714 -0.02293203
6.972714 -0.021869462
6.973714 -0.020806314000000003
6.974714 -0.019742643
6.975714 -0.01867851
6.976714 -0.017613971
6.977714 -0.016549088
6.978714 -0.015483919
6.979714 -0.014418522
6.980714 -0.013352958
6.981714 -0.012287284999999998
6.982714 -0.011221562
6.983714 -0.010155849
6.984715 -0.0090902045
6.985714 -0.0080246871
6.986714 -0.006959356
6.987714 -0.00589427
6.988714 -0.0048294885000000004
6.989714 -0.0037650700999999997
6.990714 -0.0027010739
6.991714 -0.0016375587000000001
6.992714 -0.00057458315
6.993714 0.00048779374999999997
6.994714 0.0015495132
6.995714 0.0026105168
6.996714 0.0036707457000000002
6.997715 0.0047301412
6.998714 0.005788644900000001
6.999714 0.006846198100000001
7.000714 0.0079027428
7.001714 0.008958220099999999
7.002714 0.010012572
7.003714 0.011065741
7.004714 0.012117667
7.005714 0.013168294
7.006714 0.014217565
7.007714 0.015265419
7.008714 0.016311801
7.009714 0.017356651
7.010714 0.018399913
7.011714 0.019441529
7.012714 0.020481442
7.013714 0.021519595
7.014714 0.022555930000000002
7.015714 0.023590391
7.016714 0.02462292
7.017715 0.025653461
7.018714 0.026681958000000002
7.019714 0.027708353999999998
7.020714 0.028732594
7.021714 0.029754618000000004
7.022714 0.030774376000000003
7.023714 0.031791808
7.024714 0.032806859
7.025714 0.033819474999999995
7.026714 0.034829596
7.027714 0.03583717
7.028714 0.036842143
7.029714 0.037844459
7.030715 0.038844065
7.031714 0.039840903
7.032714 0.040834920999999996
7.033714 0.041826066
7.034714 0.042814284
7.035714 0.043799519
7.036714 0.044781718000000005
7.037714 0.045760829
7.038714 0.046736797000000004
7.039714 0.047709569
7.040714 0.048679093
7.041714 0.04964531999999999
7.042714 0.050608191
7.043715 0.051567656999999996
7.044714 0.052523665
7.045714 0.05347616399999999
7.046714 0.054425100000000004
7.047714 0.055370427
7.048714 0.056312088
7.049714 0.057250034000000005
7.050714 0.058184215
7.051714 0.059114583
7.052714 0.06004108600000001
7.053714 0.060963671
7.054714 0.061882287
7.055714 0.062796887
7.056714 0.063707423
7.057714 0.064613845
7.058714 0.06551610399999999
7.059714 0.066414149
7.060714 0.067307934
7.061714 0.068197411
7.062714 0.069082528
7.063715 0.069963239
7.064714 0.070839503
7.065714 0.071711268
7.066714 0.07257848
7.067714 0.073441101
7.068714 0.074299081
7.069714 0.07515237699999999
7.070714 0.076000945
7.071714 0.076844735
7.072714 0.077683706
7.073714 0.07851781000000001
7.074714 0.079347001
7.075714 0.08017123899999999
7.076715 0.080990477
7.077714 0.081804668
7.078714 0.082613778
7.079714 0.083417754
7.080714 0.08421656100000001
7.081714 0.08501015299999999
7.082714 0.08579848799999999
7.083714 0.086581527
7.084714 0.087359227
7.085714 0.08813155
7.086714 0.088898448
7.087714 0.08965988500000001
7.088714 0.09041582199999999
7.089714 0.091166218
7.090714 0.091911032
7.091714 0.092650228
7.092714 0.093383767
7.093714 0.094111607
7.094714 0.094833714
7.095714 0.095550047
7.096714 0.09626056399999999
7.097714 0.096965238
7.098714 0.097664027
7.099714 0.098356896
7.100714 0.099043804
7.101714 0.09972471699999999
7.102714 0.1003996
7.103714 0.10106842
7.104714 0.10173115
7.105714 0.10238774
7.106714 0.10303817
7.107714 0.10368237999999999
7.108714 0.10432038
7.109715 0.10495209000000001
7.110714 0.10557751
7.111714 0.10619659000000001
7.112714 0.10680931
7.113714 0.10741564
7.114714 0.10801554000000001
7.115714 0.10860898
7.116714 0.10919592
7.117714 0.10977634
7.118714 0.11035022
7.119714 0.11091752
7.120714 0.11147821
7.121714 0.11203225
7.122715 0.11257963
7.123714 0.11312033
7.124714 0.11365429
7.125714 0.1141815
7.126714 0.11470193000000001
7.127714 0.11521556
7.128714 0.11572236
7.129714 0.11622231
7.130714 0.11671535999999999
7.131714 0.11720151000000001
7.132714 0.11768072
7.133714 0.11815297
7.134714 0.11861824
7.135714 0.11907649000000001
7.136714 0.11952772
7.137714 0.11997189000000001
7.138714 0.12040900000000002
7.139714 0.12083899999999999
7.140714 0.12126188
7.141714 0.12167760999999999
7.142715 0.12208618
7.143714 0.12248756000000001
7.144714 0.12288173
7.145714 0.12326867
7.146714 0.12364837000000001
7.147714 0.1240208
7.148714 0.12438595000000001
7.149714 0.12474379
7.150714 0.12509431000000001
7.151714 0.12543749
7.152714 0.12577331
7.153714 0.12610175999999998
7.154714 0.12642282999999999
7.155715 0.12673647
7.156714 0.1270427
7.157714 0.12734149
7.158714 0.12763283
7.159714 0.12791671
7.160714 0.12819311
7.161714 0.128462
7.162714 0.1287234
7.163714 0.12897728
7.164714 0.12922363
7.165714 0.12946243
7.166714 0.12969368
7.167714 0.12991736
7.168715 0.13013345999999998
7.169714 0.13034197
7.170714 0.13054289
7.171714 0.13073621000000002
7.172714 0.13092189999999998
7.173714 0.13109999
7.174714 0.13127043
7.175714 0.13143324
7.176714 0.13158839
7.177714 0.1317359
7.178714 0.13187575
7.179714 0.13200794
7.180714 0.13213246
7.181714 0.13224930999999998
7.182714 0.13235847
7.183714 0.13245995
7.184714 0.13255375
7.185714 0.13263985
7.186714 0.13271825
7.187714 0.13278896
7.188715 0.13285198
7.189714 0.13290729
7.190714 0.1329549
7.191714 0.13299481000000002
7.192714 0.13302701
7.193714 0.13305151
7.194714 0.13306831
7.195714 0.13307742
7.196714 0.13307881000000002
7.197714 0.13307252
7.198714 0.13305852
7.199714 0.13303683
7.200714 0.13300746000000002
7.201715 0.1329704
7.202714 0.13292566
7.203714 0.13287324
7.204714 0.13281314
7.205714 0.13274538
7.206714 0.13266994999999998
7.207714 0.13258687
7.208714 0.13249613
7.209714 0.13239775
7.210714 0.13229173
7.211714 0.13217808
7.212714 0.13205683
7.213714 0.13192795
7.214714 0.13179148
7.215714 0.13164742000000001
7.216714 0.13149576000000002
7.217714 0.13133654
7.218714 0.13116975
7.219714 0.13099542
7.220714 0.13081355
7.221714 0.13062415
7.222714 0.13042723
7.223714 0.13022282
7.224714 0.13001092
7.225714 0.12979154999999998
7.226714 0.12956471
7.227714 0.12933044
7.228714 0.12908872
7.229714 0.1288396
7.230714 0.12858307
7.231714 0.12831916999999998
7.232714 0.1280479
7.233714 0.12776928
7.234715 0.12748333
7.235714 0.12719007000000002
7.236714 0.12688952
7.237714 0.1265817
7.238714 0.12626661
7.239714 0.12594429000000001
7.240714 0.12561475
7.241714 0.12527802000000002
7.242714 0.12493411
7.243714 0.12458303
7.244714 0.12422483
7.245714 0.12385952
7.246714 0.12348711000000001
7.247715 0.12310763000000001
7.248714 0.12272111
7.249714 0.12232757
7.250714 0.12192702
7.251714 0.12151949000000001
7.252714 0.12110502000000001
7.253714 0.12068362
7.254714 0.12025532
7.255714 0.11982013
7.256714 0.11937810000000001
7.257714 0.11892925
7.258714 0.1184736
7.259714 0.11801118000000001
7.260714 0.117542
7.261714 0.11706611
7.262714 0.11658352
7.263714 0.11609426999999999
7.264714 0.11559839000000001
7.265714 0.11509591000000001
7.266714 0.11458684
7.267715 0.11407124
7.268714 0.11354912
7.269714 0.11302051
7.270714 0.11248545
7.271714 0.11194397
7.272714 0.11139609999999998
7.273714 0.11084186000000001
7.274714 0.11028129
7.275714 0.10971443
7.276714 0.10914131
7.277714 0.10856195999999999
7.278714 0.10797641
7.279714 0.10738468999999999
7.280715 0.10678686
7.281714 0.10618293
7.282714 0.10557293
7.283714 0.10495692000000001
7.284714 0.10433492999999999
7.285714 0.10370697000000001
7.286714 0.1030731
7.287714 0.10243336000000001
7.288714 0.10178778
7.289714 0.10113639
7.290714 0.10047924
7.291714 0.09981636
7.292714 0.099147786
7.293715 0.098473567
7.294714 0.09779373599999999
7.295714 0.097108335
7.296714 0.096417399
7.297714 0.095720968
7.298714 0.095019088
7.299714 0.094311795
7.300714 0.093599129
7.301714 0.092881138
7.302714 0.092157855
7.303714 0.091429328
7.304714 0.090695592
7.305714 0.089956692
7.306714 0.089212676
7.307714 0.08846358400000001
7.308714 0.087709457
7.309714 0.086950342
7.310714 0.086186279
7.311714 0.085417309
7.312714 0.084643485
7.313715 0.08386484699999999
7.314714 0.083081436
7.315714 0.082293304
7.316714 0.08150049300000001
7.317714 0.080703048
7.318714 0.07990101599999999
7.319714 0.079094444
7.320714 0.078283378
7.321714 0.07746786
7.322714 0.076647941
7.323714 0.075823668
7.324714 0.074995088
7.325714 0.074162253
7.326715 0.073325209
7.327714 0.072484004
7.328714 0.071638683
7.329714 0.070789299
7.330714 0.069935899
7.331714 0.069078529
7.332714 0.06821724800000001
7.333714 0.067352096
7.334714 0.066483131
7.335714 0.065610401
7.336714 0.064733956
7.337714 0.06385384499999999
7.338714 0.062970124
7.339714 0.062082842
7.340714 0.061192049
7.341714 0.060297799000000006
7.342714 0.059400144
7.343714 0.05849913599999999
7.344714 0.057594826999999994
7.345714 0.056687271000000004
7.346714 0.055776519
7.347714 0.054862629999999996
7.348714 0.053945649
7.349714 0.053025637
7.350714 0.052102644000000004
7.351714 0.05117672300000001
7.352714 0.050247926
7.353714 0.04931631300000001
7.354714 0.048381937
7.355714 0.047444849
7.356714 0.046505107000000004
7.357714 0.045562765
7.358714 0.044617878
7.359715 0.043670498
7.360714 0.042720683
7.361714 0.04176849
7.362714 0.040813972000000004
7.363714 0.039857184000000004
7.364714 0.03889818
7.365714 0.037937021
7.366714 0.036973757
7.367714 0.036008446
7.368714 0.035041146
7.369714 0.03407191
7.370714 0.033100796
7.371714 0.032127861
7.372715 0.031153159
7.373714 0.030176749
7.374714 0.029198686
7.375714 0.028219026999999997
7.376714 0.027237829999999998
7.377714 0.026255149999999998
7.378714 0.025271047999999997
7.379714 0.024285578
7.380714 0.023298796
7.381714 0.022310761999999998
7.382714 0.021321533
7.383714 0.020331165
7.384714 0.019339717
7.385714 0.018347244999999998
7.386714 0.017353808
7.387714 0.016359461999999998
7.388714 0.015364267000000001
7.389714 0.01436828
7.390714 0.013371560000000001
7.391714 0.012374163
7.392715 0.011376148
7.393714 0.010377573
7.394714 0.0093784962
7.395714 0.0083789761
7.396714 0.0073790703
7.397714 0.0063788379
7.398714 0.0053783369
7.399714 0.0043776261
7.400714 0.0033767636
7.401714 0.0023758081
7.402714 0.001374818
7.403714 0.00037385202999999997
7.404714 -0.0006270313
7.405715 -0.0016277732
7.406714 -0.0026283151
7.407714 -0.0036285979
7.408714 -0.004628563
7.409714 -0.0056281515
7.410714 -0.0066273045
7.411714 -0.0076259631999999996
7.412714 -0.0086240689
7.413714 -0.009621562600000001
7.414714 -0.010618386
7.415714 -0.011614479
7.416714 -0.012609783
7.417714 -0.013604238999999999
7.418715 -0.014597789000000002
7.419714 -0.015590373
7.420714 -0.016581934
7.421714 -0.017572411
7.422714 -0.018561745999999997
7.423714 -0.019549880999999998
7.424714 -0.020536757
7.425714 -0.021522315
7.426714 -0.022506496
7.427714 -0.023489242
7.428714 -0.024470495
7.429714 -0.025450194000000002
7.430714 -0.026428283
7.431714 -0.027404704999999998
7.432714 -0.028379401
7.433714 -0.02935231
7.434714 -0.030323377
7.435714 -0.031292543
7.436714 -0.032259754
7.437714 -0.033224947
7.438715 -0.034188065999999996
7.439714 -0.035149054
7.440714 -0.036107854
7.441714 -0.037064409
7.442714 -0.038018663
7.443714 -0.038970555999999996
7.444714 -0.03992003
7.445714 -0.040867031
7.446714 -0.041811503
7.447714 -0.042753387000000004
7.448714 -0.043692629000000004
7.449714 -0.04462917
7.450714 -0.045562955
7.451715 -0.046493928000000004
7.452714 -0.047422031999999996
7.453714 -0.04834721
7.454714 -0.049269409
7.455714 -0.050188572
7.456714 -0.051104644
7.457714 -0.052017567
7.458714 -0.052927289
7.459714 -0.053833751
7.460714 -0.054736901
7.461714 -0.055636681
7.462714 -0.056533037999999994
7.463714 -0.05742592
7.464714 -0.058315269
7.465714 -0.059201033
7.466714 -0.060083158
7.467714 -0.060961588000000004
7.468714 -0.061836268
7.469714 -0.062707148
7.470714 -0.063574174
7.471714 -0.064437295
7.472714 -0.065296452
7.473714 -0.06615159799999999
7.474714 -0.067002675
7.475714 -0.067849638
7.476714 -0.068692426
7.477714 -0.069530995
7.478714 -0.070365286
7.479714 -0.071195251
7.480714 -0.072020845
7.481714 -0.07284201
7.482714 -0.073658698
7.483714 -0.074470852
7.484715 -0.075278431
7.485714 -0.076081383
7.486714 -0.07687965399999999
7.487714 -0.077673199
7.488714 -0.078461965
7.489714 -0.079245906
7.490714 -0.080024969
7.491714 -0.080799113
7.492714 -0.081568287
7.493714 -0.082332437
7.494714 -0.083091523
7.495714 -0.083845493
7.496714 -0.084594305
7.497715 -0.085337908
7.498714 -0.086076261
7.499714 -0.086809316
7.500714 -0.087537023
7.501714 -0.088259339
7.502714 -0.08897622499999999
7.503714 -0.089687627
7.504714 -0.090393506
7.505714 -0.091093819
7.506714 -0.091788522
7.507714 -0.092477567
7.508714 -0.093160913
7.509714 -0.09383852
7.510714 -0.094510341
7.511714 -0.095176336
7.512714 -0.09583646300000001
7.513714 -0.09649068200000001
7.514714 -0.097138953
7.515714 -0.097781233
7.516714 -0.09841747799999999
7.517715 -0.099047646
7.518714 -0.099671702
7.519714 -0.10028960999999999
7.520714 -0.10090132999999998
7.521714 -0.10150681
7.522714 -0.10210603
7.523714 -0.10269893
7.524714 -0.10328549000000001
7.525714 -0.10386567000000001
7.526714 -0.10443942
7.527714 -0.10500672999999999
7.528714 -0.10556752999999999
7.529714 -0.10612181000000001
7.530715 -0.10666951999999999
7.531714 -0.10721062
7.532714 -0.10774508000000001
7.533714 -0.10827287000000001
7.534714 -0.10879396
7.535714 -0.10930829
7.536714 -0.10981585
7.537714 -0.1103166
7.538714 -0.11081052
7.539714 -0.11129755
7.540714 -0.11177768
7.541714 -0.11225088
7.542714 -0.1127171
7.543715 -0.11317631
7.544714 -0.11362849000000001
7.545714 -0.11407360000000001
7.546714 -0.11451162999999999
7.547714 -0.11494253
7.548714 -0.11536628
7.549714 -0.11578285
7.550714 -0.11619220999999999
7.551714 -0.11659433
7.552714 -0.11698919
7.553714 -0.11737676
7.554714 -0.11775702
7.555714 -0.11812993
7.556714 -0.11849548
7.557714 -0.11885362999999999
7.558714 -0.11920435
7.559714 -0.11954764
7.560714 -0.11988346
7.561714 -0.12021179
7.562714 -0.12053261000000001
7.563715 -0.12084589
7.564714 -0.12115160999999999
7.565714 -0.12144975000000001
7.566714 -0.12174028999999999
7.567714 -0.1220232
7.568714 -0.12229846999999999
7.569714 -0.12256609
7.570714 -0.12282602
7.571714 -0.12307825000000001
7.572714 -0.12332275999999999
7.573714 -0.12355952
7.574714 -0.12378853000000001
7.575714 -0.12400976999999999
7.576715 -0.12422322000000001
7.577714 -0.12442885000000001
7.578714 -0.12462666
7.579714 -0.12481663999999999
7.580714 -0.12499877
7.581714 -0.12517304
7.582714 -0.12533942
7.583714 -0.12549789
7.584714 -0.12564847
7.585714 -0.12579111
7.586714 -0.12592582
7.587714 -0.12605259000000002
7.588714 -0.1261714
7.589714 -0.12628224
7.590714 -0.12638511
7.591714 -0.12647999
7.592714 -0.12656687
7.593714 -0.12664574
7.594714 -0.12671659000000002
7.595714 -0.12677942
7.596714 -0.12683421
7.597714 -0.12688097
7.598714 -0.12691967
7.599714 -0.12695033
7.600714 -0.12697292000000002
7.601714 -0.12698745
7.602714 -0.12699391
7.603714 -0.12699231
7.604714 -0.12698262
7.605714 -0.12696485999999998
7.606714 -0.126939
7.607714 -0.12690506000000001
7.608714 -0.12686303999999998
7.609715 -0.12681292
7.610714 -0.12675471
7.611714 -0.12668842
7.612714 -0.12661403
7.613714 -0.12653156
7.614714 -0.126441
7.615714 -0.12634235
7.616714 -0.12623562
7.617714 -0.12612081
7.618714 -0.12599791999999999
7.619714 -0.12586695
7.620714 -0.12572792000000002
7.621714 -0.12558083
7.622715 -0.12542567000000002
7.623714 -0.12526247
7.624714 -0.12509122
7.625714 -0.12491193
7.626714 -0.12472461000000001
7.627714 -0.12452926
7.628714 -0.12432591000000001
7.629714 -0.12411454000000001
7.630714 -0.12389518
7.631714 -0.12366785
7.632714 -0.12343253
7.633714 -0.12318926000000001
7.634714 -0.12293804000000001
7.635714 -0.12267887
7.636714 -0.12241178000000001
7.637714 -0.12213676999999999
7.638714 -0.12185386999999999
7.639714 -0.12156309
7.640714 -0.12126444
7.641714 -0.12095793
7.642715 -0.12064357999999999
7.643714 -0.12032142
7.644714 -0.11999144
7.645714 -0.11965367
7.646714 -0.11930814000000001
7.647714 -0.11895485
7.648714 -0.11859384
7.649714 -0.1182251
7.650714 -0.11784867000000002
7.651714 -0.11746457
7.652714 -0.11707281
7.653714 -0.11667343000000001
7.654714 -0.11626643
7.655715 -0.11585184
7.656714 -0.11542968
7.657714 -0.11499997999999999
7.658714 -0.11456276
7.659714 -0.11411804
7.660714 -0.11366585
7.661714 -0.11320620999999999
7.662714 -0.11273914999999998
7.663714 -0.11226468
7.664714 -0.11178284999999999
7.665714 -0.11129367999999999
7.666714 -0.11079719
7.667714 -0.11029340000000001
7.668715 -0.10978236
7.669714 -0.10926408
7.670714 -0.1087386
7.671714 -0.10820595
7.672714 -0.10766614
7.673714 -0.10711922
7.674714 -0.10656521999999999
7.675714 -0.10600417000000001
7.676714 -0.10543609999999999
7.677714 -0.10486104
7.678714 -0.10427902000000001
7.679714 -0.10369007999999999
7.680714 -0.10309425
7.681714 -0.10249156999999999
7.682714 -0.10188206999999999
7.683714 -0.10126578
7.684714 -0.10064273
7.685714 -0.10001299000000001
7.686714 -0.09937655399999999
7.687714 -0.09873348800000001
7.688715 -0.09808382
7.689714 -0.097427581
7.690714 -0.096764817
7.691714 -0.096095569
7.692714 -0.095419871
7.693714 -0.094737764
7.694714 -0.09404929
7.695714 -0.093354488
7.696714 -0.0926534
7.697714 -0.091946073
7.698714 -0.091232546
7.699714 -0.09051286
7.700714 -0.089787057
7.701715 -0.089055183
7.702714 -0.088317285
7.703714 -0.087573403
7.704714 -0.086823583
7.705714 -0.08606786699999999
7.706714 -0.085306307
7.707714 -0.08453894399999999
7.708714 -0.08376583
7.709714 -0.082987006
7.710714 -0.082202523
7.711714 -0.081412424
7.712714 -0.08061676100000001
7.713714 -0.07981558400000001
7.714714 -0.079008937
7.715714 -0.078196876
7.716714 -0.07737944299999999
7.717714 -0.076556695
7.718714 -0.07572867300000001
7.719714 -0.074895436
7.720714 -0.07405703100000001
7.721714 -0.073213514
7.722714 -0.07236493399999999
7.723714 -0.071511342
7.724714 -0.070652791
7.725714 -0.069789332
7.726714 -0.06892102
7.727714 -0.068047905
7.728714 -0.067170046
7.729714 -0.066287495
7.730714 -0.06540030599999999
7.731714 -0.064508535
7.732714 -0.063612236
7.733714 -0.062711467
7.734715 -0.06180628
7.735714 -0.060896732999999995
7.736714 -0.05998288399999999
7.737714 -0.059064792000000005
7.738714 -0.058142508999999995
7.739714 -0.057216099
7.740714 -0.056285615
7.741714 -0.05535112
7.742714 -0.054412667
7.743714 -0.05347032
7.744714 -0.052524137
7.745714 -0.051574176
7.746714 -0.050620495999999994
7.747715 -0.04966316
7.748714 -0.048702231
7.749714 -0.047737767
7.750714 -0.046769832
7.751714 -0.045798483
7.752714 -0.044823787
7.753714 -0.043845802
7.754714 -0.042864593
7.755714 -0.041880223
7.756714 -0.040892753000000004
7.757714 -0.039902248
7.758714 -0.038908767999999996
7.759714 -0.037912381
7.760714 -0.036913151
7.761714 -0.035911138
7.762714 -0.03490641
7.763714 -0.03389903
7.764714 -0.032889066
7.765714 -0.031876578999999995
7.766714 -0.030861638
7.767715 -0.029844304999999998
7.768714 -0.028824649
7.769714 -0.027802735
7.770714 -0.026778626
7.771714 -0.025752393
7.772714 -0.0247241
7.773714 -0.023693814
7.774714 -0.022661602
7.775714 -0.021627531
7.776714 -0.020591669
7.777714 -0.019554082
7.778714 -0.018514838
7.779714 -0.017474007
7.780715 -0.016431652999999997
7.781714 -0.015387847
7.782714 -0.014342656
7.783714 -0.013296147999999999
7.784714 -0.012248390999999999
7.785714 -0.011199453
7.786714 -0.010149404
7.787714 -0.0090983129
7.788714 -0.008046247999999999
7.789714 -0.0069932779
7.790714 -0.0059394722
7.791714 -0.0048849003999999994
7.792714 -0.0038296312
7.793715 -0.0027737345999999997
7.794714 -0.0017172800999999999
7.795714 -0.00066033713
7.796714 0.00039702441
7.797714 0.0014547346
7.798714 0.0025127234
7.799714 0.003570921
7.800714 0.0046292567
7.801714 0.0056876608
7.802714 0.0067460626999999995
7.803714 0.0078043915000000005
7.804714 0.0088625769
7.805714 0.0099205485
7.806714 0.010978236
7.807714 0.012035567
7.808714 0.013092472999999999
7.809714 0.014148882
7.810714 0.015204723
7.811714 0.016259924
7.812714 0.017314416
7.813715 0.018368126999999998
7.814714 0.019420985999999998
7.815714 0.020472922
7.816714 0.021523864
7.817714 0.022573741
7.818714 0.023622481
7.819714 0.024670013
7.820714 0.025716267
7.821714 0.026761169999999997
7.822714 0.027804653
7.823714 0.028846642999999998
7.824714 0.029887069999999998
7.825714 0.030925861
7.826715 0.031962947
7.827714 0.032998258
7.828714 0.034031723
7.829714 0.03506327
7.830714 0.03609283
7.831714 0.037120329
7.832714 0.038145701
7.833714 0.039168872
7.834714 0.040189773
7.835714 0.041208335
7.836714 0.042224486
7.837714 0.043238155
7.838714 0.044249275
7.839714 0.045257775
7.840714 0.046263586
7.841714 0.047266638
7.842714 0.048266861
7.843714 0.049264188
7.844714 0.050258549000000007
7.845714 0.051249871999999995
7.846714 0.052238093
7.847714 0.053223140999999995
7.848714 0.054204947
7.849714 0.05518344099999999
7.850714 0.056158559
7.851714 0.057130231000000004
7.852714 0.058098388
7.853714 0.059062964
7.854714 0.060023890999999996
7.855714 0.06098110500000001
7.856714 0.061934534000000006
7.857714 0.06288411699999999
7.858714 0.063829782
7.859715 0.064771465
7.860714 0.065709103
7.861714 0.066642626
7.862714 0.06757197
7.863714 0.068497064
7.864714 0.069417851
7.865714 0.070334261
7.866714 0.071246229
7.867714 0.072153693
7.868714 0.07305658699999999
7.869714 0.07395484100000001
7.870714 0.07484839900000001
7.871714 0.075737195
7.872715 0.076621165
7.873714 0.077500247
7.874714 0.078374374
7.875714 0.07924349
7.876714 0.080107525
7.877714 0.08096642000000001
7.878714 0.081820111
7.879714 0.08266854
7.880714 0.083511643
7.881714 0.084349356
7.882714 0.085181621
7.883714 0.086008379
7.884714 0.086829567
7.885714 0.087645126
7.886714 0.08845499799999999
7.887714 0.08925912000000001
7.888714 0.090057432
7.889714 0.090849877
7.890714 0.091636396
7.891714 0.092416932
7.892715 0.093191426
7.893714 0.093959819
7.894714 0.09472206
7.895714 0.095478084
7.896714 0.09622784000000001
7.897714 0.09697127400000001
7.898714 0.09770832300000001
7.899714 0.098438933
7.900714 0.09916306000000001
7.901714 0.099880644
7.902714 0.10059163
7.903714 0.10129595000000001
7.904714 0.10199357
7.905715 0.10268444
7.906714 0.10336849000000001
7.907714 0.10404569
7.908714 0.10471598
7.909714 0.1053793
7.910714 0.1060356
7.911714 0.10668485
7.912714 0.10732699000000001
7.913714 0.10796194999999999
7.914714 0.10858970999999999
7.915714 0.10921021
7.916714 0.10982341000000001
7.917714 0.11042926
7.918715 0.11102770000000001
7.919714 0.11161871000000001
7.920714 0.11220221999999999
7.921714 0.11277819000000001
7.922714 0.11334659
7.923714 0.11390736
7.924714 0.11446046
7.925714 0.11500586
7.926714 0.11554350000000001
7.927714 0.11607334000000001
7.928714 0.11659534999999999
7.929714 0.11710948
7.930714 0.11761569
7.931714 0.11811395000000001
7.932714 0.11860421
7.933714 0.11908642000000001
7.934714 0.11956057
7.935714 0.12002661
7.936714 0.12048449
7.937714 0.12093417999999999
7.938715 0.12137565
7.939714 0.12180885999999999
7.940714 0.12223377
7.941714 0.12265035
7.942714 0.12305856
7.943714 0.12345838
7.944714 0.12384977000000001
7.945714 0.12423268
7.946714 0.12460711000000001
7.947714 0.12497299999999999
7.948714 0.12533034
7.949714 0.12567908
7.950714 0.1260192
7.951715 0.12635067
7.952714 0.12667346000000002
7.953714 0.12698753000000002
7.954714 0.12729288
7.955714 0.12758946000000002
7.956714 0.12787725
7.957714 0.12815623
7.958714 0.12842636000000002
7.959714 0.12868763
7.960714 0.12894
7.961714 0.12918346
7.962714 0.12941798
7.963714 0.12964355
7.964714 0.12986013
7.965714 0.13006771
7.966714 0.13026627
7.967714 0.13045578000000002
7.968714 0.13063622
7.969714 0.13080759
7.970714 0.13096984
7.971714 0.13112299
7.972714 0.13126699
7.973714 0.13140185000000001
7.974714 0.13152754
7.975714 0.13164405
7.976714 0.13175135999999998
7.977714 0.13184947
7.978714 0.13193835
7.979714 0.132018
7.980714 0.13208841000000002
7.981714 0.13214955
7.982714 0.13220142999999998
7.983714 0.13224402000000002
7.984715 0.13227734000000002
7.985714 0.13230137
7.986714 0.13231609
7.987714 0.13232151
7.988714 0.13231761
7.989714 0.13230438
7.990714 0.13228183
7.991714 0.13224995
7.992714 0.13220874
7.993714 0.13215818999999998
7.994714 0.13209829
7.995714 0.13202906
7.996714 0.13195048
7.997715 0.13186256
7.998714 0.1317653
7.999714 0.13165869000000002
8.000714 0.13154274
8.001715 0.13141744
8.002714 0.1312828
8.003715 0.13113884
8.004714 0.13098554999999998
8.005714 0.13082293
8.006714 0.13065098
8.007714 0.13046971999999998
8.008715 0.13027914999999998
8.009714 0.13007928000000002
8.010715 0.12987012
8.011714 0.12965166
8.012714 0.12942393000000002
8.013714 0.12918693
8.014714 0.12894068
8.015715 0.12868517999999998
8.016714 0.12842045
8.017715 0.12814649
8.018714 0.12786333
8.019714 0.12757096999999998
8.020715 0.12726943000000002
8.021714 0.12695872
8.022715 0.12663886
8.023714 0.12630987000000002
8.024714 0.12597176000000002
8.025714 0.12562455
8.026714 0.12526826
8.027715 0.12490292000000001
8.028714 0.12452853
8.029715 0.12414511
8.030714 0.1237527
8.031714 0.12335130000000001
8.032714 0.12294095000000001
8.033714 0.12252166999999999
8.034715 0.12209347
8.035714 0.12165639
8.036715 0.12121045
8.037714 0.12075567000000001
8.038714 0.12029209
8.039714 0.11981974
8.040714 0.11933863
8.041715 0.11884879000000001
8.042714 0.11835025
8.043715 0.11784305
8.044714 0.11732721
8.045714 0.11680278
8.046714 0.11626977000000001
8.047714 0.11572821999999999
8.048715 0.11517815999999999
8.049714 0.11461964000000001
8.050714 0.11405267
8.051714 0.11347729999999999
8.052714 0.11289355999999999
8.053715 0.11230148
8.054714 0.11170112
8.055715 0.11109249
8.056714 0.11047564
8.057714 0.10985062000000001
8.058714 0.10921744
8.059714 0.10857617
8.060715 0.10792684
8.061714 0.10726949
8.062715 0.10660415
8.063714 0.10593087999999999
8.064714 0.10524971
8.065714 0.10456069
8.066714 0.10386385999999999
8.067715 0.10315928
8.068714 0.10244697999999999
8.069715 0.10172701
8.070714 0.10099942
8.071714 0.10026423999999999
8.072714 0.099521538
8.073714 0.098771357
8.074715 0.098013738
8.075714 0.097248738
8.076715 0.096476404
8.077714 0.095696788
8.078714 0.094909937
8.079714 0.094115909
8.080714 0.09331475
8.081715 0.092506513
8.082714 0.091691257
8.083714 0.090869033
8.084714 0.090039894
8.085714 0.089203898
8.086715 0.088361098
8.087714 0.087511545
8.088715 0.086655305
8.089714 0.08579242899999999
8.090714 0.084922975
8.091714 0.084047002
8.092714 0.08316457399999999
8.093715 0.082275743
8.094714 0.081380573
8.095715 0.080479123
8.096714 0.07957145
8.097714 0.078657619
8.098714 0.077737693
8.099714 0.07681173200000001
8.100715 0.075879798
8.101714 0.074941956
8.102715 0.07399827
8.103714 0.073048804
8.104714 0.072093622
8.105714 0.071132788
8.106714 0.070166367
8.107715 0.069194427
8.108714 0.06821703300000001
8.109715 0.067234255
8.110714 0.066246156
8.111714 0.065252808
8.112714 0.064254273
8.113714 0.063250621
8.114715 0.062241923
8.115714 0.061228249
8.116714 0.060209667
8.117714 0.059186248
8.118714 0.058158061999999996
8.119715 0.057125179000000005
8.120714 0.056087674000000004
8.121715 0.05504561100000001
8.122714 0.053999067
8.123714 0.052948115999999996
8.124714 0.051892822
8.125714 0.050833268
8.126715 0.049769522999999996
8.127714 0.048701657
8.128715 0.047629749
8.129714 0.046553867
8.130714 0.045474092
8.131714 0.044390495
8.132714 0.043303156
8.133715 0.042212146000000006
8.134714 0.041117542
8.135715 0.040019423
8.136714 0.03891786
8.137714 0.037812936000000005
8.138714 0.036704723999999994
8.139714 0.035593304
8.140715 0.034478752
8.141714 0.033361148
8.142715 0.032240569000000004
8.143714 0.031117093999999998
8.144714 0.029990802
8.145715 0.028861771
8.146714 0.027730083000000003
8.147715 0.026595816999999997
8.148714 0.025459053000000002
8.149714 0.024319872
8.150714 0.023178355
8.151714 0.022034581
8.152715 0.020888634
8.153714 0.019740594
8.154715 0.018590543
8.155714 0.017438563
8.156714 0.016284734999999998
8.157714 0.015129145
8.158714 0.013971872
8.159715 0.012813001
8.160714 0.011652614
8.161715 0.010490795
8.162714 0.009327627
8.163714 0.0081631937
8.164714 0.006997578700000001
8.165714 0.0058308658
8.166715 0.004663139
8.167714 0.0034944824
8.168715 0.0023249805999999997
8.169714 0.0011547178
8.170714 -1.6221327e-05
8.171714 -0.0011877523000000001
8.172714 -0.0023597904
8.173715 -0.0035322508
8.174714 -0.0047050486
8.175714 -0.0058780992
8.176714 -0.0070513175
8.177714 -0.008224618099999999
8.178715 -0.0093979164
8.179714 -0.010571127
8.180715 -0.011744164000000001
8.181714 -0.012916944
8.182714 -0.01408938
8.183714 -0.015261387000000001
8.184714 -0.01643288
8.185715 -0.017603773
8.186714 -0.018773982
8.187715 -0.01994342
8.188714 -0.021112002999999997
8.189714 -0.022279646
8.190714 -0.023446263000000002
8.191714 -0.024611768
8.192715 -0.025776075
8.193714 -0.026939102
8.194715 -0.028100761000000002
8.195714 -0.029260968
8.196714 -0.030419635000000004
8.197714 -0.031576681
8.198714 -0.032732019
8.199715 -0.033885564
8.200714 -0.035037231
8.201715 -0.036186934000000004
8.202714 -0.037334589
8.203714 -0.038480113
8.204714 -0.039623419
8.205714 -0.040764423
8.206715 -0.04190304
8.207714 -0.043039187
8.208714 -0.044172778
8.209714 -0.04530373
8.210714 -0.046431956999999996
8.211715 -0.047557376000000005
8.212714 -0.048679905
8.213715 -0.04979946
8.214714 -0.050915952
8.215714 -0.052029308
8.216714 -0.053139438000000004
8.217714 -0.054246263
8.218715 -0.055349694000000005
8.219714 -0.056449656
8.220715 -0.057546061
8.221714 -0.058638834
8.222714 -0.059727888
8.223714 -0.060813141
8.224714 -0.061894511
8.225715 -0.062971923
8.226714 -0.06404529
8.227715 -0.065114535
8.228714 -0.066179578
8.229714 -0.067240337
8.230714 -0.068296737
8.231714 -0.069348695
8.232715 -0.07039613
8.233714 -0.07143896699999999
8.234715 -0.072477129
8.235714 -0.073510536
8.236714 -0.07453910700000001
8.237714 -0.07556277
8.238714 -0.076581445
8.239715 -0.07759505500000001
8.240714 -0.07860352599999999
8.241714 -0.079606782
8.242714 -0.08060474100000001
8.243714 -0.081597333
8.244715 -0.082584482
8.245714 -0.083566114
8.246715 -0.084542151
8.247714 -0.08551252499999999
8.248714 -0.08647716
8.249714 -0.08743598
8.250714 -0.088388915
8.251715 -0.089335896
8.252714 -0.090276846
8.253715 -0.091211696
8.254714 -0.09214037
8.255714 -0.093062804
8.256714 -0.09397892299999999
8.257714 -0.094888656
8.258715 -0.09579194
8.259714 -0.096688699
8.260715 -0.097578869
8.261714 -0.09846238
8.262714 -0.09933916200000001
8.263714 -0.10020914
8.264714 -0.10107226999999999
8.265715 -0.10192847000000001
8.266714 -0.10277767
8.267715 -0.10361982
8.268714 -0.10445484999999999
8.269714 -0.10528268
8.270715 -0.10610325999999999
8.271714 -0.10691653000000001
8.272715 -0.10772242
8.273714 -0.10852086
8.274714 -0.10931181
8.275714 -0.11009519000000001
8.276714 -0.11087095
8.277715 -0.11163901999999999
8.278714 -0.11239933999999999
8.279715 -0.11315185999999999
8.280714 -0.11389651
8.281714 -0.11463325
8.282714 -0.11536199999999999
8.283714 -0.11608270999999999
8.284715 -0.11679532000000001
8.285714 -0.11749978999999999
8.286715 -0.11819605000000001
8.287714 -0.11888405
8.288714 -0.11956374
8.289714 -0.12023506
8.290714 -0.12089794999999999
8.291715 -0.12155237
8.292714 -0.12219825999999999
8.293715 -0.12283558
8.294714 -0.12346427
8.295714 -0.12408427000000001
8.296714 -0.12469556000000001
8.297714 -0.12529806999999998
8.298715 -0.12589175
8.299714 -0.12647655
8.300714 -0.12705243
8.301714 -0.12761935000000002
8.302714 -0.12817726000000002
8.303715 -0.12872611
8.304714 -0.12926585999999998
8.305715 -0.12979647
8.306714 -0.13031790000000001
8.307714 -0.13083009
8.308714 -0.13133301
8.309714 -0.13182663
8.310715 -0.13231089000000001
8.311714 -0.13278576
8.312715 -0.13325120000000001
8.313714 -0.13370718
8.314714 -0.13415364999999999
8.315714 -0.13459058
8.316714 -0.13501794
8.317715 -0.13543569
8.318714 -0.13584379
8.319715 -0.13624221
8.320714 -0.13663092000000002
8.321714 -0.13700989
8.322714 -0.13737908
8.323714 -0.13773846
8.324715 -0.13808800999999998
8.325714 -0.13842769
8.326715 -0.13875747
8.327714 -0.13907733
8.328714 -0.13938724
8.329714 -0.13968718000000002
8.330714 -0.1399771
8.331715 -0.14025699
8.332714 -0.14052683
8.333714 -0.1407866
8.334714 -0.14103627000000002
8.335714 -0.1412758
8.336715 -0.1415052
8.337714 -0.14172442999999998
8.338715 -0.14193348
8.339714 -0.14213232
8.340714 -0.14232093
8.341714 -0.1424993
8.342714 -0.14266742
8.343715 -0.14282526
8.344714 -0.14297279999999998
8.345715 -0.14311004
8.346714 -0.14323697
8.347714 -0.14335356000000002
8.348714 -0.1434598
8.349714 -0.14355568
8.350715 -0.1436412
8.351714 -0.14371633
8.352715 -0.14378108
8.353714 -0.14383543000000001
8.354714 -0.14387937
8.355714 -0.14391289999999998
8.356714 -0.14393601
8.357715 -0.14394869
8.358714 -0.14395093
8.359715 -0.14394275
8.360714 -0.14392413
8.361714 -0.14389508
8.362714 -0.14385558
8.363714 -0.14380563999999998
8.364715 -0.14374525
8.365714 -0.14367442
8.366714 -0.14359315
8.367714 -0.14350144
8.368714 -0.1433993
8.369715 -0.14328673
8.370714 -0.14316372
8.371715 -0.1430303
8.372714 -0.14288645
8.373714 -0.1427322
8.374714 -0.14256755999999998
8.375714 -0.14239253000000002
8.376715 -0.14220711
8.377714 -0.14201133999999999
8.378715 -0.1418052
8.379714 -0.14158871
8.380714 -0.1413619
8.381714 -0.14112476
8.382714 -0.14087732
8.383715 -0.14061959
8.384714 -0.14035159
8.385715 -0.14007334000000002
8.386714 -0.13978485000000002
8.387714 -0.13948614
8.388714 -0.13917722999999999
8.389714 -0.13885815
8.390715 -0.1385289
8.391714 -0.13818953
8.392715 -0.13784004
8.393714 -0.13748045
8.394714 -0.13711081
8.395715 -0.13673112
8.396714 -0.13634142
8.397715 -0.13594173
8.398714 -0.13553208
8.399714 -0.1351125
8.400714 -0.134683
8.401714 -0.13424363
8.402715 -0.13379441
8.403714 -0.13333537
8.404715 -0.13286655
8.405714 -0.13238798000000002
8.406714 -0.13189969
8.407714 -0.13140171
8.408714 -0.13089407
8.409715 -0.13037681
8.410714 -0.12984998
8.411715 -0.12931359
8.412714 -0.12876770999999998
8.413714 -0.12821235
8.414714 -0.12764756
8.415714 -0.12707338
8.416715 -0.12648985
8.417714 -0.125897
8.418715 -0.12529489
8.419714 -0.12468354999999999
8.420714 -0.12406302
8.421714 -0.12343335
8.422714 -0.12279458000000001
8.423715 -0.12214676
8.424714 -0.12148994
8.425714 -0.12082416000000001
8.426714 -0.12014946
8.427714 -0.1194659
8.428715 -0.11877354
8.429714 -0.1180724
8.430715 -0.11736255999999999
8.431714 -0.11664405000000001
8.432714 -0.11591694
8.433714 -0.11518126000000001
8.434714 -0.11443708000000001
8.435715 -0.11368444000000001
8.436714 -0.11292341
8.437715 -0.11215403
8.438714 -0.11137638000000001
8.439714 -0.11059049000000001
8.440714 -0.10979644
8.441714 -0.10899426
8.442715 -0.10818404000000001
8.443714 -0.10736580999999999
8.444715 -0.10653965000000001
8.445714 -0.1057056
8.446714 -0.10486374
8.447714 -0.10401413
8.448714 -0.10315682999999999
8.449715 -0.10229189999999999
8.450714 -0.10141939999999999
8.451715 -0.1005394
8.452714 -0.09965196999999999
8.453714 -0.098757155
8.454714 -0.097855041
8.455714 -0.096945686
8.456715 -0.09602915399999999
8.457714 -0.095105515
8.458714 -0.094174838
8.459714 -0.093237194
8.460714 -0.092292647
8.461715 -0.091341266
8.462714 -0.09038312100000001
8.463715 -0.089418289
8.464714 -0.088446832
8.465714 -0.087468827
8.466714 -0.086484343
8.467714 -0.085493457
8.468715 -0.084496237
8.469714 -0.08349276
8.470715 -0.082483096
8.471714 -0.08146732
8.472714 -0.080445508
8.473714 -0.079417735
8.474714 -0.078384078
8.475715 -0.077344611
8.476714 -0.076299411
8.477715 -0.07524855300000001
8.478714 -0.074192119
8.479714 -0.073130184
8.480714 -0.07206283
8.481714 -0.070990133
8.482715 -0.069912168
8.483714 -0.068829022
8.484715 -0.067740772
8.485714 -0.066647498
8.486714 -0.065549283
8.487714 -0.064446207
8.488714 -0.063338352
8.489715 -0.062225805999999995
8.490714 -0.061108643
8.491714 -0.059986953
8.492714 -0.058860815
8.493714 -0.057730317
8.494715 -0.056595542
8.495714 -0.055456574999999994
8.496715 -0.054313498999999994
8.497714 -0.0531664
8.498714 -0.052015367
8.499714 -0.050860485999999996
8.500714 -0.04970184500000001
8.501715 -0.048539526
8.502714 -0.047373617
8.503715 -0.046204208000000004
8.504714 -0.045031385
8.505714 -0.043855238
8.506714 -0.042675855
8.507714 -0.041493322
8.508715 -0.040307731
8.509714 -0.039119169
8.510715 -0.037927728
8.511714 -0.036733496
8.512714 -0.03553656
8.513714 -0.034337013
8.514714 -0.033134947
8.515715 -0.03193045
8.516714 -0.03072361
8.517715 -0.02951452
8.518714 -0.028303270999999998
8.519714 -0.027089956
8.520715 -0.025874664000000002
8.521714 -0.024657487
8.522715 -0.023438514
8.523714 -0.022217838
8.524714 -0.020995551
8.525714 -0.019771745
8.526714 -0.018546512
8.527715 -0.017319943
8.528714 -0.016092131
8.529715 -0.014863166
8.530714 -0.013633144000000002
8.531714 -0.012402153999999999
8.532714 -0.011170290000000001
8.533714 -0.0099376433
8.534715 -0.0087043081
8.535714 -0.0074703756
8.536715 -0.0062359395
8.537714 -0.0050010916
8.538714 -0.0037659251
8.539714 -0.0025305328
8.540714 -0.0012950073
8.541715 -5.9441703000000005e-05
8.542714 0.0011760712
8.543715 0.0024114386
8.544714 0.0036465673
8.545714 0.0048813647
8.546714 0.006115737800000001
8.547714 0.0073495939000000005
8.548715 0.0085828397
8.549714 0.0098153825
8.550714 0.011047129
8.551714 0.012277988
8.552714 0.013507864999999999
8.553715 0.014736668000000001
8.554714 0.015964304000000002
8.555715 0.01719068
8.556714 0.018415703
8.557714 0.019639281999999997
8.558714 0.020861324
8.559714 0.022081737
8.560715 0.023300428
8.561714 0.024517305000000003
8.562715 0.025732277
8.563714 0.026945248999999998
8.564714 0.028156131
8.565714 0.029364833999999996
8.566714 0.030571263
8.567715 0.031775329000000005
8.568714 0.032976939000000004
8.569715 0.034176005
8.570714 0.035372435
8.571714 0.036566137
8.572714 0.037757022
8.573714 0.038945
8.574715 0.040129983
8.575714 0.041311877
8.576715 0.042490597000000005
8.577714 0.043666054
8.578714 0.044838159
8.579714 0.046006823
8.580714 0.047171957
8.581715 0.048333473
8.582714 0.049491284999999996
8.583714 0.05064530999999999
8.584714 0.051795453
8.585714 0.052941630999999996
8.586715 0.054083758999999995
8.587714 0.055221753
8.588715 0.056355527999999995
8.589714 0.057484995
8.590714 0.058610074
8.591714 0.059730676
8.592714 0.060846721000000006
8.593715 0.06195812
8.594714 0.063064793
8.595715 0.064166659
8.596714 0.065263634
8.597714 0.066355633
8.598714 0.06744258
8.599714 0.06852439299999999
8.600715 0.069600984
8.601714 0.070672279
8.602715 0.071738195
8.603714 0.072798651
8.604714 0.07385357199999999
8.605714 0.07490287500000001
8.606714 0.075946486
8.607715 0.07698432300000001
8.608714 0.07801631
8.609715 0.079042366
8.610714 0.080062414
8.611714 0.08107638
8.612714 0.082084187
8.613714 0.083085761
8.614715 0.084081024
8.615714 0.085069903
8.616714 0.086052326
8.617714 0.087028212
8.618714 0.087997492
8.619715 0.088960095
8.620714 0.08991594700000001
8.621715 0.090864976
8.622714 0.09180711300000001
8.623714 0.09274228400000001
8.624714 0.093670422
8.625714 0.09459145399999999
8.626715 0.095505314
8.627714 0.096411933
8.628715 0.09731124199999999
8.629714 0.098203181
8.630714 0.09908766999999999
8.631714 0.099964649
8.632714 0.10083405000000001
8.633715 0.10169581999999999
8.634714 0.10254986999999999
8.635715 0.10339617
8.636714 0.10423463999999999
8.637714 0.10506521
8.638714 0.10588784
8.639714 0.10670244000000001
8.640715 0.10750897
8.641714 0.10830737
8.642715 0.10909756999999999
8.643714 0.10987952
8.644714 0.11065316
8.645715 0.11141843
8.646714 0.11217527
8.647715 0.11292363
8.648714 0.11366346000000001
8.649714 0.1143947
8.650714 0.11511729999999999
8.651714 0.11583120999999999
8.652715 0.11653635999999999
8.653714 0.11723272
8.654715 0.11792021999999999
8.655714 0.11859882999999999
8.656714 0.11926848999999999
8.657714 0.11992914
8.658714 0.12058076
8.659715 0.12122327
8.660714 0.12185665999999999
8.661715 0.12248084999999999
8.662714 0.12309582
8.663714 0.12370151
8.664714 0.12429788000000001
8.665714 0.12488490000000001
8.666715 0.12546252
8.667714 0.12603069
8.668715 0.12658938
8.669714 0.12713855000000002
8.670714 0.12767815
8.671714 0.12820816
8.672714 0.12872852
8.673715 0.12923921000000002
8.674714 0.1297402
8.675714 0.13023143
8.676714 0.13071289
8.677714 0.13118455
8.678715 0.13164636
8.679714 0.13209829
8.680715 0.13254032
8.681714 0.13297241
8.682714 0.13339452999999998
8.683714 0.13380665
8.684714 0.13420875
8.685715 0.13460080000000002
8.686714 0.13498277
8.687715 0.13535464
8.688714 0.13571638
8.689714 0.13606796000000002
8.690714 0.13640937
8.691714 0.13674059
8.692715 0.13706158
8.693714 0.13737234
8.694715 0.13767283
8.695714 0.13796304
8.696714 0.13824296
8.697714 0.13851256
8.698714 0.13877182999999998
8.699715 0.13902074
8.700714 0.1392593
8.701715 0.13948748
8.702714 0.13970527
8.703714 0.13991265
8.704714 0.14010961
8.705714 0.14029616
8.706715 0.14047226
8.707714 0.14063792
8.708714 0.14079312
8.709714 0.14093786
8.710714 0.14107213000000002
8.711715 0.14119593
8.712714 0.14130925
8.713715 0.14141208000000002
8.714714 0.14150442
8.715714 0.14158627
8.716714 0.14165763
8.717714 0.14171851000000002
8.718715 0.14176887999999999
8.719714 0.14180876
8.720715 0.14183816
8.721714 0.14185706
8.722714 0.14186548
8.723714 0.14186342000000002
8.724714 0.14185088
8.725715 0.14182787
8.726714 0.14179439
8.727715 0.14175045
8.728714 0.14169606
8.729714 0.14163123
8.730714 0.14155597
8.731714 0.14147029
8.732715 0.1413742
8.733714 0.14126771
8.734715 0.14115084
8.735714 0.1410236
8.736714 0.14088601
8.737714 0.14073808
8.738714 0.14057982
8.739715 0.14041126
8.740714 0.14023241
8.741714 0.14004329
8.742714 0.13984392
8.743714 0.13963431
8.744715 0.1394145
8.745714 0.13918449
8.746715 0.13894433
8.747714 0.13869402
8.748714 0.1384336
8.749714 0.13816309999999998
8.750714 0.13788253
8.751715 0.13759192
8.752714 0.1372913
8.753715 0.13698069
8.754714 0.13666013999999999
8.755714 0.13632966
8.756714 0.13598929
8.757714 0.13563905
8.758715 0.13527899
8.759714 0.13490913000000002
8.760715 0.13452951000000002
8.761714 0.13414016
8.762714 0.13374112
8.763714 0.13333242
8.764714 0.13291411
8.765715 0.13248621
8.766714 0.13204877
8.767715 0.13160182
8.768714 0.13114540000000002
8.769714 0.13067956
8.770715 0.13020434
8.771714 0.12971978
8.772715 0.12922592000000002
8.773714 0.12872281000000002
8.774714 0.12821048999999998
8.775714 0.12768899
8.776714 0.12715838000000002
8.777715 0.12661871
8.778714 0.12606999
8.779715 0.12551231
8.780714 0.1249457
8.781714 0.12437021
8.782714 0.1237859
8.783714 0.12319281
8.784715 0.12259099
8.785714 0.1219805
8.786715 0.12136139
8.787714 0.12073371
8.788714 0.12009753000000001
8.789714 0.11945288000000001
8.790714 0.11879983000000001
8.791715 0.11813844000000001
8.792714 0.11746876
8.793715 0.11679085
8.794714 0.11610477
8.795714 0.11541058
8.796714 0.11470834
8.797714 0.11399809999999999
8.798715 0.11327993
8.799714 0.11255390000000001
8.800714 0.11182004999999999
8.801714 0.11107845000000001
8.802714 0.11032916
8.803715 0.10957227
8.804714 0.10880780999999999
8.805715 0.10803588
8.806714 0.10725651
8.807714 0.10646979
8.808714 0.10567578
8.809714 0.10487453999999999
8.810715 0.10406613999999999
8.811714 0.10325065
8.812715 0.10242814
8.813714 0.10159868
8.814714 0.10076235
8.815714 0.099919213
8.816714 0.099069334
8.817715 0.098212785
8.818714 0.097349641
8.819715 0.09647997800000001
8.820714 0.095603865
8.821714 0.094721379
8.822714 0.093832589
8.823714 0.09293757
8.824715 0.092036399
8.825714 0.091129157
8.826715 0.09021591400000001
8.827714 0.089296745
8.828714 0.088371726
8.829714 0.087440934
8.830714 0.086504448
8.831715 0.085562345
8.832714 0.08461470700000001
8.833714 0.083661609
8.834714 0.082703133
8.835714 0.081739353
8.836715 0.080770353
8.837714 0.07979621299999999
8.838715 0.078817015
8.839714 0.077832839
8.840714 0.07684376300000001
8.841714 0.075849873
8.842714 0.07485125100000001
8.843715 0.07384797200000001
8.844714 0.07284012399999999
8.845715 0.071827794
8.846714 0.070811057
8.847714 0.069790002
8.848714 0.068764715
8.849714 0.067735277
8.850715 0.06670177099999999
8.851714 0.06566428299999999
8.852715 0.06462290200000001
8.853714 0.063577708
8.854714 0.062528788
8.855714 0.061476231
8.856714 0.060420117
8.857715 0.059360539000000004
8.858714 0.058297579999999995
8.859715 0.057231326
8.860714 0.056161865
8.861714 0.055089284
8.862714 0.054013671
8.863714 0.052935106
8.864715 0.051853684
8.865714 0.05076949
8.866714 0.049682613
8.867714 0.048593144000000005
8.868714 0.047501168
8.869715 0.046406771
8.870714 0.045310045
8.871715 0.044211076
8.872714 0.043109953
8.873714 0.042006763
8.874714 0.040901598
8.875714 0.039794543
8.876715 0.03868569
8.877714 0.037575129
8.878715 0.036462946
8.879714 0.03534923
8.880714 0.03423407
8.881714 0.033117557
8.882714 0.031999778
8.883715 0.030880825999999997
8.884714 0.029760787999999996
8.885715 0.028639752
8.886714 0.027517811
8.887714 0.026395052999999998
8.888714 0.025271566
8.889714 0.024147441
8.890715 0.023022767
8.891714 0.021897635
8.892715 0.020772132999999998
8.893714 0.019646352
8.894714 0.01852038
8.895715 0.017394309
8.896714 0.016268226
8.897715 0.015142224000000001
8.898714 0.014016389999999998
8.899714 0.012890813999999999
8.900714 0.011765586
8.901714 0.010640794
8.902715 0.0095165291
8.903714 0.008392879
8.904715 0.0072699337999999995
8.905714 0.0061477826
8.906714 0.0050265135
8.907714 0.0039062157000000004
8.908714 0.0027869781
8.909715 0.0016688891
8.910714 0.00055203727
8.911715 -0.00056348931
8.912714 -0.0016776024
8.913714 -0.0027902141
8.914714 -0.0039012364
8.915714 -0.0050105819999999995
8.916715 -0.006118162900000001
8.917714 -0.0072238923
8.918715 -0.0083276835
8.919714 -0.009429449
8.920714 -0.010529101999999999
8.921714 -0.011626558
8.922714 -0.012721728
8.923715 -0.013814527
8.924714 -0.014904872000000001
8.925714 -0.015992674000000002
8.926714 -0.017077851
8.927714 -0.018160317
8.928715 -0.019239988
8.929714 -0.020316779
8.930715 -0.021390605
8.931714 -0.022461386
8.932714 -0.023529037
8.933714 -0.024593476
8.934714 -0.025654619000000004
8.935715 -0.026712386
8.936714 -0.027766696
8.937715 -0.028817463
8.938714 -0.02986461
8.939714 -0.030908058
8.940714 -0.031947726
8.941714 -0.032983531
8.942715 -0.034015399
8.943714 -0.035043247
8.944715 -0.036067
8.945714 -0.037086577999999995
8.946714 -0.038101902
8.947714 -0.0391129
8.948714 -0.040119493
8.949715 -0.041121605
8.950714 -0.042119158999999996
8.951715 -0.043112083
8.952714 -0.044100298
8.953714 -0.045083734
8.954714 -0.046062315
8.955714 -0.047035966
8.956715 -0.048004618
8.957714 -0.048968196
8.958714 -0.049926626
8.959714 -0.05087984
8.960714 -0.051827764
8.961715 -0.052770332
8.962714 -0.053707468999999994
8.963715 -0.054639106
8.964714 -0.055565173
8.965714 -0.056485605
8.966714 -0.057400332000000005
8.967714 -0.058309286
8.968715 -0.059212394999999994
8.969714 -0.060109596
8.970715 -0.061000824999999995
8.971714 -0.061886013
8.972714 -0.0627651
8.973714 -0.06363801699999999
8.974714 -0.0645047
8.975715 -0.065365084
8.976714 -0.066219107
8.977715 -0.06706670399999999
8.978714 -0.067907816
8.979714 -0.068742386
8.980714 -0.069570349
8.981714 -0.070391642
8.982715 -0.071206212
8.983714 -0.072013994
8.984715 -0.072814932
8.985714 -0.073608971
8.986714 -0.074396055
8.987714 -0.075176125
8.988714 -0.075949123
8.989715 -0.07671499600000001
8.990714 -0.077473692
8.991714 -0.078225159
8.992714 -0.078969338
8.993714 -0.079706183
8.994715 -0.080435642
8.995714 -0.081157661
8.996715 -0.081872189
8.997714 -0.082579179
8.998714 -0.083278585
8.999714 -0.083970354
9.000714 -0.08465444
9.001715 -0.085330801
9.002714 -0.085999386
9.003715 -0.086660153
9.004714 -0.087313057
9.005714 -0.08795805599999999
9.006714 -0.08859511
9.007714 -0.089224172
9.008715 -0.089845201
9.009714 -0.090458157
9.010715 -0.091062998
9.011714 -0.091659691
9.012714 -0.092248194
9.013714 -0.092828472
9.014714 -0.093400484
9.015715 -0.093964196
9.016714 -0.09451957300000001
9.017715 -0.09506658
9.018714 -0.095605181
9.019714 -0.096135342
9.020715 -0.096657034
9.021714 -0.097170228
9.022715 -0.09767488799999999
9.023714 -0.09817097999999999
9.024714 -0.098658481
9.025714 -0.09913736699999999
9.026714 -0.09960760400000002
9.027715 -0.10006915999999999
9.028714 -0.100522
9.029715 -0.10096612
9.030714 -0.10140148
9.031714 -0.10182806000000001
9.032714 -0.10224584
9.033714 -0.10265479999999999
9.034715 -0.10305489
9.035714 -0.10344612
9.036715 -0.10382846
9.037714 -0.10420188999999999
9.038714 -0.10456637999999999
9.039714 -0.10492193
9.040714 -0.1052685
9.041715 -0.10560608
9.042714 -0.10593466
9.043715 -0.10625422
9.044714 -0.10656475
9.045714 -0.10686623
9.046714 -0.10715864
9.047714 -0.10744197000000001
9.048715 -0.10771622
9.049714 -0.10798137000000001
9.050714 -0.10823740999999999
9.051714 -0.10848434
9.052714 -0.10872214
9.053715 -0.10895081
9.054714 -0.10917033
9.055715 -0.1093807
9.056714 -0.10958193
9.057714 -0.10977399
9.058714 -0.1099569
9.059714 -0.11013065
9.060715 -0.11029523000000001
9.061714 -0.11045064
9.062715 -0.1105969
9.063714 -0.11073397
9.064714 -0.11086189
9.065714 -0.11098065
9.066714 -0.11109023999999999
9.067715 -0.11119068
9.068714 -0.11128198
9.069715 -0.11136412999999999
9.070714 -0.11143715
9.071714 -0.11150101999999999
9.072714 -0.11155579
9.073714 -0.11160142999999999
9.074715 -0.11163797
9.075714 -0.11166543
9.076715 -0.11168378
9.077714 -0.11169306999999999
9.078714 -0.11169330999999999
9.079714 -0.11168449
9.080714 -0.11166665
9.081715 -0.11163978
9.082714 -0.11160390999999999
9.083714 -0.11155906
9.084714 -0.11150523
9.085714 -0.11144244
9.086715 -0.11137072999999999
9.087714 -0.11129009999999999
9.088715 -0.11120058
9.089714 -0.11110218000000001
9.090714 -0.11099492999999999
9.091714 -0.11087884
9.092714 -0.11075394
9.093715 -0.11062026
9.094714 -0.11047781000000001
9.095715 -0.11032663
9.096714 -0.11016673
9.097714 -0.10999814
9.098714 -0.10982088000000001
9.099714 -0.10963499
9.100715 -0.1094405
9.101714 -0.10923742
9.102715 -0.10902579999999999
9.103714 -0.10880566
9.104714 -0.10857702999999999
9.105714 -0.10833995
9.106714 -0.10809444
9.107715 -0.10784054000000001
9.108714 -0.10757828
9.109715 -0.10730769999999999
9.110714 -0.10702882
9.111714 -0.1067417
9.112714 -0.10644635000000001
9.113714 -0.10614282
9.114715 -0.10583116
9.115714 -0.10551139
9.116714 -0.10518355
9.117714 -0.10484768000000001
9.118714 -0.10450382
9.119715 -0.10415202000000001
9.120714 -0.1037923
9.121715 -0.10342472999999999
9.122714 -0.10304934
9.123714 -0.10266618
9.124714 -0.10227528000000001
9.125714 -0.1018767
9.126715 -0.10147048
9.127714 -0.10105667000000002
9.128715 -0.10063532
9.129714 -0.10020646
9.130714 -0.09977014299999999
9.131714 -0.099326437
9.132714 -0.098875375
9.133715 -0.09841701200000001
9.134714 -0.097951398
9.135715 -0.09747858899999999
9.136714 -0.096998631
9.137714 -0.096511579
9.138714 -0.096017489
9.139714 -0.095516408
9.140715 -0.09500840099999999
9.141714 -0.094493513
9.142715 -0.093971804
9.143714 -0.093443325
9.144714 -0.092908141
9.145715 -0.092366303
9.146714 -0.09181787
9.147715 -0.091262895
9.148714 -0.090701442
9.149714 -0.090133568
9.150714 -0.089559332
9.151714 -0.088978792
9.152715 -0.08839200600000001
9.153714 -0.087799039
9.154715 -0.087199948
9.155714 -0.086594798
9.156714 -0.085983647
9.157714 -0.08536655800000001
9.158714 -0.084743591
9.159715 -0.084114808
9.160714 -0.08348027499999999
9.161715 -0.08284005500000001
9.162714 -0.08219420599999999
9.163714 -0.081542798
9.164714 -0.080885895
9.165714 -0.080223556
9.166715 -0.07955585
9.167714 -0.07888284200000001
9.168715 -0.0782046
9.169714 -0.07752119
9.170714 -0.076832675
9.171714 -0.076139119
9.172714 -0.075440592
9.173715 -0.074737164
9.174714 -0.074028905
9.175714 -0.073315878
9.176714 -0.072598155
9.177714 -0.07187579799999999
9.178715 -0.071148883
9.179714 -0.07041747999999999
9.180715 -0.069681654
9.181714 -0.06894148
9.182714 -0.068197027
9.183714 -0.067448366
9.184714 -0.066695566
9.185715 -0.06593869799999999
9.186714 -0.065177836
9.187715 -0.064413052
9.188714 -0.06364441900000001
9.189714 -0.06287200999999999
9.190714 -0.062095898
9.191714 -0.061316154
9.192715 -0.060532853
9.193714 -0.059746072000000004
9.194715 -0.058955879999999995
9.195714 -0.058162351999999994
9.196714 -0.05736556499999999
9.197714 -0.056565594000000004
9.198714 -0.055762514000000006
9.199715 -0.054956396000000005
9.200714 -0.054147321000000005
9.201715 -0.053335364999999996
9.202714 -0.052520604
9.203714 -0.051703112
9.204714 -0.050882966
9.205714 -0.050060241000000005
9.206715 -0.049235014
9.207714 -0.048407365
9.208714 -0.04757737
9.209714 -0.046745106
9.210714 -0.045910649000000005
9.211715 -0.045074077
9.212714 -0.044235468
9.213715 -0.043394897
9.214714 -0.042552443
9.215714 -0.041708183999999995
9.216714 -0.040862196999999996
9.217714 -0.040014560000000005
9.218715 -0.039165347999999996
9.219714 -0.03831464
9.220715 -0.037462515
9.221714 -0.036609048
9.222714 -0.035754318
9.223714 -0.034898399999999996
9.224714 -0.034041374
9.225715 -0.033183314
9.226714 -0.0323243
9.227715 -0.031464407
9.228714 -0.030603711
9.229714 -0.02974229
9.230714 -0.02888022
9.231714 -0.028017579
9.232715 -0.027154441
9.233714 -0.026290884
9.234715 -0.025426983
9.235714 -0.024562815
9.236714 -0.023698456
9.237714 -0.022833982
9.238714 -0.021969467
9.239715 -0.021104989
9.240714 -0.020240621
9.241714 -0.019376441
9.242714 -0.018512523
9.243714 -0.017648943
9.244715 -0.016785774
9.245714 -0.015923093
9.246715 -0.015060974999999999
9.247714 -0.014199494
9.248714 -0.013338725999999999
9.249714 -0.012478745
9.250714 -0.011619625
9.251715 -0.010761441
9.252714 -0.0099042671
9.253715 -0.0090481772
9.254714 -0.0081932456
9.255714 -0.007339546600000001
9.256714 -0.006487153599999999
9.257714 -0.0056361398
9.258715 -0.0047865789
9.259714 -0.0039385443
9.260715 -0.0030921085
9.261714 -0.0022473445000000002
9.262714 -0.0014043248
9.263714 -0.00056312192
9.264714 0.00027619228
9.265715 0.0011135459
9.266714 0.0019488674
9.267715 0.0027820854000000002
9.268714 0.0036131289
9.269714 0.004441927
9.270715 0.0052684092
9.271714 0.0060925056
9.272715 0.006914146099999999
9.273714 0.0077332617
9.274714 0.008549782799999999
9.275714 0.0093636409
9.276714 0.010174767999999999
9.277715 0.010983095
9.278714 0.011788556
9.279715 0.012591082
9.280714 0.013390608
9.281714 0.014187067
9.282714 0.014980392000000002
9.283714 0.015770519
9.284715 0.016557382
9.285714 0.017340916
9.286715 0.018121059000000002
9.287714 0.018897746
9.288714 0.019670912
9.289714 0.020440498
9.290714 0.021206439
9.291715 0.021968674
9.292714 0.022727142
9.293715 0.023481781
9.294714 0.024232531999999998
9.295714 0.024979335000000002
9.296714 0.025722131
9.297714 0.026460862
9.298715 0.027195469
9.299714 0.027925894
9.300714 0.028652077999999997
9.301714 0.029373966
9.302714 0.030091500999999996
9.303715 0.030804626
9.304714 0.03151329
9.305715 0.032217433999999996
9.306714 0.032917006000000006
9.307714 0.03361195
9.308714 0.034302214
9.309714 0.034987746
9.310715 0.035668492999999996
9.311714 0.036344404
9.312715 0.037015424
9.313714 0.037681506
9.314714 0.038342597
9.315714 0.038998647
9.316714 0.039649606000000004
9.317715 0.040295426
9.318714 0.040936057
9.319715 0.041571452
9.320714 0.042201561
9.321714 0.042826339
9.322714 0.043445738000000005
9.323714 0.044059713
9.324715 0.044668217999999996
9.325714 0.045271209
9.326715 0.045868637999999996
9.327714 0.046460464
9.328714 0.047046642
9.329714 0.047627126
9.330714 0.048201878
9.331715 0.048770854
9.332714 0.049334013999999995
9.333714 0.049891317
9.334714 0.050442724
9.335714 0.05098819400000001
9.336715 0.051527685999999996
9.337714 0.052061165000000006
9.338715 0.052588596
9.339714 0.053109939
9.340714 0.053625152
9.341714 0.054134207000000004
9.342714 0.054637068999999996
9.343715 0.055133703000000006
9.344714 0.055624072999999996
9.345715 0.056108146
9.346714 0.056585891
9.347714 0.057057274
9.348714 0.057522265999999996
9.349714 0.05798083699999999
9.350715 0.058432959
9.351714 0.058878597
9.352715 0.059317728
9.353714 0.059750321
9.354714 0.060176355
9.355714 0.060595799
9.356714 0.061008631
9.357715 0.061414822
9.358714 0.061814347
9.359715 0.062207185000000005
9.360714 0.062593311
9.361714 0.062972709
9.362714 0.063345348
9.363714 0.063711213
9.364715 0.064070284
9.365714 0.064422539
9.366714 0.064767961
9.367714 0.065106532
9.368714 0.065438228
9.369715 0.06576303900000001
9.370714 0.066080946
9.371715 0.066391932
9.372714 0.066695985
9.373714 0.066993089
9.374714 0.067283231
9.375714 0.067566393
9.376715 0.067842565
9.377714 0.06811174099999999
9.378715 0.068373902
9.379714 0.068629038
9.380714 0.068877143
9.381714 0.069118204
9.382714 0.06935221600000001
9.383715 0.069579168
9.384714 0.069799053
9.385715 0.07001186599999999
9.386714 0.07021760099999999
9.387714 0.070416252
9.388714 0.070607814
9.389714 0.070792279
9.390715 0.07096965
9.391714 0.07113991900000001
9.392715 0.071303087
9.393714 0.071459153
9.394714 0.071608112
9.395715 0.07174997000000001
9.396714 0.071884721
9.397715 0.07201237
9.398714 0.072132912
9.399714 0.07224635900000001
9.400714 0.072352705
9.401714 0.07245196
9.402715 0.072544126
9.403714 0.072629208
9.404715 0.07270721299999999
9.405714 0.072778144
9.406714 0.07284201
9.407714 0.072898821
9.408714 0.072948582
9.409715 0.072991307
9.410714 0.073027005
9.411715 0.07305568400000001
9.412714 0.073077355
9.413714 0.073092035
9.414714 0.073099736
9.415714 0.073100469
9.416715 0.073094247
9.417714 0.07308108599999999
9.418715 0.073061005
9.419714 0.073034014
9.420714 0.073000137
9.421714 0.072959391
9.422714 0.07291178899999999
9.423715 0.072857353
9.424714 0.072796101
9.425714 0.072728057
9.426714 0.07265324199999999
9.427714 0.072571676
9.428715 0.072483381
9.429714 0.072388374
9.430715 0.072286685
9.431714 0.07217833800000001
9.432714 0.07206335400000001
9.433714 0.071941759
9.434714 0.071813574
9.435715 0.071678829
9.436714 0.071537553
9.437715 0.07138976899999999
9.438714 0.07123550699999999
9.439714 0.07107479600000001
9.440714 0.070907659
9.441714 0.07073413
9.442715 0.070554233
9.443714 0.070368004
9.444715 0.07017547
9.445714 0.069976662
9.446714 0.069771608
9.447714 0.069560343
9.448714 0.069342903
9.449715 0.069119316
9.450714 0.068889617
9.451715 0.068653841
9.452714 0.068412023
9.453714 0.068164192
9.454714 0.067910389
9.455714 0.067650649
9.456715 0.067385007
9.457714 0.06711349700000001
9.458714 0.06683616099999999
9.459714 0.066553033
9.460714 0.06626415399999999
9.461715 0.065969559
9.462714 0.06566928899999999
9.463715 0.065363385
9.464714 0.065051886
9.465714 0.06473483499999999
9.466714 0.06441227199999999
9.467714 0.064084231
9.468715 0.06375075899999999
9.469714 0.063411903
9.470715 0.063067698
9.471714 0.062718196
9.472714 0.062363431999999996
9.473714 0.062003458
9.474714 0.061638316
9.475715 0.06126804500000001
9.476714 0.060892699
9.477715 0.060512317999999995
9.478714 0.060126953999999996
9.479714 0.059736648
9.480714 0.059341452999999995
9.481714 0.058941415
9.482715 0.058536581000000004
9.483714 0.058127003000000003
9.484715 0.057712727
9.485714 0.057293806
9.486714 0.056870288
9.487714 0.056442223
9.488714 0.056009664
9.489715 0.055572658000000004
9.490714 0.055131264
9.491714 0.054685527
9.492714 0.054235505999999996
9.493714 0.053781248
9.494715 0.05332281
9.495714 0.05286024
9.496715 0.0523936
9.497714 0.051922939
9.498714 0.051448314
9.499714 0.050969777
9.500714 0.050487381
9.501715 0.050001184
9.502714 0.049511244
9.503715 0.049017614
9.504714 0.048520346
9.505714 0.048019501
9.506714 0.047515132
9.507714 0.047007296
9.508715 0.046496052999999996
9.509714 0.045981456
9.510715 0.045463562
9.511714 0.044942429
9.512714 0.044418115
9.513714 0.043890675000000004
9.514714 0.043360167000000005
9.515715 0.042826646999999995
9.516714 0.042290176
9.517715 0.04175081
9.518714 0.041208608
9.519714 0.040663627
9.520715 0.040115925
9.521714 0.03956556
9.522715 0.039012593
9.523714 0.038457082999999996
9.524714 0.037899084
9.525714 0.037338657000000004
9.526714 0.036775865
9.527715 0.036210765000000006
9.528714 0.035643415
9.529715 0.035073876000000004
9.530714 0.034502207
9.531714 0.033928468
9.532714 0.033352722
9.533714 0.032775025
9.534715 0.03219544
9.535714 0.031614027
9.536715 0.031030847
9.537714 0.030445959
9.538714 0.029859427
9.539714 0.029271308
9.540714 0.028681668
9.541715 0.028090563
9.542714 0.027498059
9.543715 0.026904212
9.544714 0.026309089
9.545714 0.025712747999999997
9.546714 0.025115249
9.547714 0.024516655999999998
9.548715 0.023917032
9.549714 0.023316436
9.550714 0.02271493
9.551714 0.022112577
9.552714 0.021509436
9.553715 0.020905570999999998
9.554714 0.020301041000000002
9.555715 0.019695908
9.556714 0.019090236
9.557714 0.018484083
9.558714 0.017877511
9.559714 0.017270581
9.560715 0.016663354
9.561714 0.016055892
9.562715 0.015448255
9.563714 0.014840502999999998
9.564714 0.014232696999999999
9.565714 0.013624899
9.566714 0.013017167
9.567715 0.012409562
9.568714 0.011802143000000001
9.569715 0.011194971
9.570714 0.010588104000000001
9.571714 0.0099816032
9.572714 0.0093755261
9.573714 0.0087699322
9.574715 0.0081648803
9.575714 0.0075604294
9.576715 0.006956636899999999
9.577714 0.0063535612
9.578714 0.0057512603
9.579714 0.0051497918
9.580714 0.0045492132
9.581715 0.0039495819000000005
9.582714 0.0033509543
9.583714 0.0027533873
9.584714 0.0021569374
9.585714 0.0015616608000000001
9.586715 0.00096761341
9.587714 0.00037485101999999997
9.588715 -0.00021657092000000003
9.589714 -0.0008065971099999999
9.590714 -0.0013951725
9.591714 -0.0019822422
9.592714 -0.0025677518
9.593715 -0.0031516468999999996
9.594714 -0.0037338729999999995
9.595715 -0.0043143766
9.596714 -0.0048931037
9.597714 -0.0054700009
9.598714 -0.0060450147
9.599714 -0.0066180924
9.600715 -0.0071891809
9.601714 -0.007758227699999999
9.602715 -0.0083251798
9.603714 -0.008889985500000001
9.604714 -0.0094525931
9.605714 -0.010012950999999999
9.606714 -0.010571006999999999
9.607715 -0.011126711
9.608714 -0.011680011
9.609715 -0.012230857000000001
9.610714 -0.012779199000000002
9.611714 -0.013324987
9.612714 -0.01386817
9.613714 -0.014408701000000001
9.614715 -0.01494653
9.615714 -0.015481607
9.616714 -0.016013885000000002
9.617714 -0.016543317000000002
9.618714 -0.017069853
9.619715 -0.017593449
9.620714 -0.018114055
9.621715 -0.018631628
9.622714 -0.019146119
9.623714 -0.019657485
9.624714 -0.020165680000000002
9.625714 -0.020670659
9.626715 -0.021172378999999998
9.627714 -0.021670795
9.628715 -0.022165864
9.629714 -0.022657543999999998
9.630714 -0.023145792
9.631714 -0.023630566
9.632714 -0.024111825
9.633715 -0.024589529000000002
9.634714 -0.025063636999999996
9.635715 -0.025534109
9.636714 -0.026000904999999998
9.637714 -0.026463985000000002
9.638714 -0.026923312999999997
9.639714 -0.027378849
9.640715 -0.027830555
9.641714 -0.028278396
9.642715 -0.028722334999999998
9.643714 -0.029162332
9.644714 -0.029598357
9.645715 -0.030030371
9.646714 -0.03045834
9.647715 -0.030882232000000003
9.648714 -0.031302011
9.649714 -0.031717643
9.650714 -0.032129095
9.651714 -0.032536336
9.652715 -0.032939334
9.653714 -0.033338057
9.654715 -0.033732475
9.655714 -0.034122556
9.656714 -0.034508272
9.657714 -0.03488959
9.658714 -0.035266485
9.659715 -0.035638927
9.660714 -0.036006887
9.661715 -0.036370335000000004
9.662714 -0.036729249
9.663714 -0.0370836
9.664714 -0.037433361000000005
9.665714 -0.037778507
9.666715 -0.038119009999999995
9.667714 -0.038454848
9.668715 -0.038785994
9.669714 -0.039112425
9.670714 -0.039434119
9.671714 -0.039751050999999996
9.672714 -0.040063201
9.673715 -0.040370543
9.674714 -0.04067306
9.675714 -0.040970728
9.676714 -0.041263527
9.677714 -0.041551437000000004
9.678715 -0.041834437
9.679714 -0.042112506
9.680715 -0.042385631
9.681714 -0.042653790999999996
9.682714 -0.042916968
9.683714 -0.043175145
9.684714 -0.043428308
9.685715 -0.043676439
9.686714 -0.04391952
9.687715 -0.044157539
9.688714 -0.044390484
9.689714 -0.044618337
9.690714 -0.044841089
9.691714 -0.045058728
9.692715 -0.045271238000000005
9.693714 -0.045478612
9.694715 -0.045680837
9.695714 -0.045877905
9.696714 -0.046069807
9.697714 -0.046256531000000004
9.698714 -0.046438072000000004
9.699715 -0.046614421
9.700714 -0.046785572
9.701715 -0.046951519
9.702714 -0.047112256000000005
9.703714 -0.047267777999999996
9.704714 -0.047418082
9.705714 -0.047563162
9.706715 -0.047703017
9.707714 -0.047837643
9.708714 -0.047967038999999996
9.709714 -0.048091201
9.710714 -0.048210130999999996
9.711715 -0.048323828
9.712714 -0.04843229
9.713715 -0.048535518
9.714714 -0.048633516
9.715714 -0.048726285
9.716714 -0.048813826
9.717714 -0.048896141
9.718715 -0.048973237
9.719714 -0.049045112
9.720715 -0.049111771
9.721714 -0.049173220999999996
9.722714 -0.049229467000000006
9.723714 -0.049280515
9.724714 -0.049326370999999994
9.725715 -0.049367041
9.726714 -0.049402536000000004
9.727715 -0.049432856
9.728714 -0.049458013
9.729714 -0.049478019
9.730714 -0.04949288
9.731714 -0.049502606
9.732715 -0.049507205
9.733714 -0.04950668700000001
9.734715 -0.049501069999999994
9.735714 -0.049490359000000005
9.736714 -0.049474568
9.737714 -0.04945370599999999
9.738714 -0.049427786
9.739715 -0.049396825
9.740714 -0.049360836
9.741714 -0.049319827999999996
9.742714 -0.049273820999999995
9.743714 -0.049222831
9.744715 -0.04916687
9.745714 -0.049105956
9.746715 -0.049040106
9.747714 -0.048969336999999995
9.748714 -0.048893661
9.749714 -0.048813102000000004
9.750714 -0.048727676
9.751715 -0.048637402
9.752714 -0.048542299
9.753715 -0.048442386000000004
9.754714 -0.048337682
9.755714 -0.048228211
9.756714 -0.048113989999999995
9.757714 -0.047995042
9.758715 -0.047871389
9.759714 -0.047743056000000006
9.760715 -0.047610063
9.761714 -0.047472431
9.762714 -0.047330189
9.763714 -0.047183357
9.764714 -0.047031962
9.765715 -0.046876029
9.766714 -0.046715583
9.767715 -0.046550651
9.768714 -0.046381258
9.769714 -0.046207433
9.770715 -0.046029201
9.771714 -0.045846592
9.772715 -0.045659635
9.773714 -0.045468358
9.774714 -0.045272789
9.775714 -0.04507296
9.776714 -0.044868901
9.777715 -0.044660643
9.778714 -0.044448214
9.779715 -0.044231646
9.780714 -0.044010972
9.781714 -0.043786224
9.782714 -0.043557436
9.783714 -0.043324637
9.784715 -0.043087863000000004
9.785714 -0.042847144999999996
9.786715 -0.042602519
9.787714 -0.042354019
9.788714 -0.04210168
9.789714 -0.041845534
9.790714 -0.041585619
9.791715 -0.041321968
9.792714 -0.041054617
9.793715 -0.040783602
9.794714 -0.040508958
9.795714 -0.040230723
9.796714 -0.039948933
9.797714 -0.039663626
9.798715 -0.039374837
9.799714 -0.039082606
9.800714 -0.038786966
9.801714 -0.038487959
9.802714 -0.038185622999999995
9.803715 -0.037879994
9.804714 -0.037571113
9.805715 -0.037259018
9.806714 -0.036943748
9.807714 -0.036625343
9.808714 -0.036303845
9.809714 -0.03597929
9.810715 -0.035651724
9.811714 -0.035321183
9.812715 -0.034987708
9.813714 -0.034651344
9.814714 -0.034312129999999996
9.815714 -0.033970107
9.816714 -0.033625316999999995
9.817715 -0.033277802999999995
9.818714 -0.032927608
9.819715 -0.032574774
9.820714 -0.032219343
9.821714 -0.031861357
9.822714 -0.031500863000000004
9.823714 -0.031137899999999996
9.824715 -0.030772512999999998
9.825714 -0.030404748
9.826715 -0.030034647
9.827714 -0.029662251
9.828714 -0.02928761
9.829714 -0.028910764000000002
9.830714 -0.028531759999999996
9.831715 -0.028150642
9.832714 -0.027767455000000003
9.833714 -0.027382243000000004
9.834714 -0.026995051
9.835714 -0.026605924
9.836715 -0.026214909
9.837714 -0.025822051
9.838715 -0.025427394
9.839714 -0.025030982000000004
9.840714 -0.024632864999999997
9.841714 -0.024233085
9.842714 -0.023831689
9.843715 -0.023428722
9.844714 -0.023024231
9.845715 -0.022618262
9.846714 -0.022210859
9.847714 -0.021802069
9.848714 -0.021391939999999998
9.849714 -0.020980514999999998
9.850715 -0.020567843000000002
9.851714 -0.020153969
9.852715 -0.019738937999999998
9.853714 -0.019322798000000002
9.854714 -0.018905595
9.855714 -0.018487374
9.856714 -0.018068182999999998
9.857715 -0.017648067
9.858714 -0.017227071
9.859715 -0.016805244
9.860714 -0.016382631
9.861714 -0.015959278
9.862714 -0.01553523
9.863714 -0.015110536
9.864715 -0.01468524
9.865714 -0.014259388
9.866714 -0.013833027
9.867714 -0.013406202
9.868714 -0.012978959
9.869715 -0.012551344
9.870714 -0.012123402
9.871715 -0.011695179
9.872714 -0.011266721
9.873714 -0.010838074
9.874714 -0.010409283
9.875714 -0.009980394
9.876715 -0.009551451499999999
9.877714 -0.0091225018
9.878715 -0.008693589199999999
9.879714 -0.0082647595
9.880714 -0.0078360579
9.881714 -0.0074075295
9.882714 -0.0069792193
9.883715 -0.0065511726
9.884714 -0.0061234336
9.885715 -0.0056960471
9.886714 -0.0052690579000000005
9.887714 -0.004842510699999999
9.888714 -0.0044164495
9.889714 -0.0039909188
9.890715 -0.0035659628000000005
9.891714 -0.0031416252999999996
9.892715 -0.0027179503
9.893714 -0.0022949813
9.894714 -0.0018727616000000001
9.895715 -0.0014513345
9.896714 -0.0010307432
9.897715 -0.00061103028
9.898714 -0.00019223848999999998
9.899714 0.00022558985999999998
9.900714 0.00064241262
9.901714 0.001058188
9.902715 0.0014728743
9.903714 0.0018864301000000002
9.904715 0.0022988144000000003
9.905714 0.0027099864
9.906714 0.0031199055000000002
9.907714 0.0035285313000000002
9.908714 0.0039358238
9.909715 0.0043417433
9.910714 0.0047462501
9.911715 0.0051493054
9.912714 0.005550869900000001
9.913714 0.005950905
9.914714 0.006349372400000001
9.915714 0.0067462337
9.916715 0.007141451399999999
9.917714 0.0075349875
9.918715 0.007926804400000001
9.919714 0.008316865599999999
9.920714 0.008705134
9.921714 0.0090915724
9.922714 0.0094761454
9.923715 0.0098588163
9.924714 0.01023955
9.925714 0.010618309
9.926714 0.010995060000000001
9.927714 0.011369766
9.928715 0.011742394
9.929714 0.012112909
9.930715 0.012481275
9.931714 0.01284746
9.932714 0.013211429
9.933714 0.013573149000000001
9.934714 0.013932587
9.935715 0.014289709000000001
9.936714 0.014644483000000002
9.937715 0.014996876
9.938714 0.015346857
9.939714 0.015694392999999997
9.940714 0.016039453999999998
9.941714 0.016382008
9.942715 0.016722023
9.943714 0.017059471
9.944715 0.01739432
9.945714 0.017726541999999998
9.946714 0.018056105
9.947714 0.018382982
9.948714 0.018707143
9.949715 0.01902856
9.950714 0.019347205
9.951715 0.01966305
9.952714 0.019976069
9.953714 0.020286234
9.954714 0.020593518
9.955714 0.020897896
9.956715 0.021199341
9.957714 0.021497828
9.958714 0.021793332000000002
9.959714 0.022085829
9.960714 0.022375292999999997
9.961715 0.0226617
9.962714 0.022945031
9.963715 0.023225258
9.964714 0.02350236
9.965714 0.023776316
9.966714 0.024047102
9.967714 0.024314699
9.968715 0.024579084
9.969714 0.024840239
9.970715 0.025098142
9.971714 0.025352775
9.972714 0.025604118000000002
9.973714 0.025852153
9.974714 0.026096861
9.975715 0.026338224
9.976714 0.026576227
9.977715 0.026810849999999997
9.978714 0.027042077
9.979714 0.027269893
9.980714 0.027494283999999997
9.981714 0.027715230999999996
9.982715 0.027932720999999997
9.983714 0.028146742
9.984715 0.028357279
9.985714 0.028564318000000002
9.986714 0.028767844
9.987714 0.028967846
9.988714 0.029164311000000002
9.989715 0.029357229000000002
9.990714 0.029546587000000003
9.991714 0.029732377
9.992714 0.029914584999999997
9.993714 0.030093201000000003
9.994715 0.030268217
9.995714 0.030439621
9.996715 0.030607403999999998
9.997714 0.030771559
9.998714 0.030932075
9.999714 0.031088945
10.00071 0.031242162000000004
10.00171 0.031391717
10.00271 0.031537603000000004
10.00371 0.031679813
10.00471 0.031818345
10.00571 0.031953189
10.00671 0.032084338999999996
10.00771 0.032211791000000004
10.00871 0.03233554
10.00971 0.032455582
10.01071 0.032571913
10.01171 0.03268453
10.01271 0.032793428
10.01371 0.032898606
10.01471 0.033000062000000004
10.01571 0.033097793
10.01671 0.033191797999999995
10.01771 0.033282078
10.01871 0.03336863
10.01971 0.033451457
10.02071 0.033530555000000004
10.02171 0.033605928
10.02271 0.033677579
10.02371 0.033745507
10.02471 0.033809716
10.02571 0.033870208
10.02671 0.033926984
10.02771 0.033980049
10.02871 0.034029409000000004
10.02971 0.034075067
10.03071 0.034117029
10.03171 0.034155298
10.03271 0.034189882000000005
10.03371 0.034220784
10.03471 0.034248014
10.03571 0.034271576
10.03671 0.034291481
10.03771 0.034307732
10.03871 0.034320343
10.03971 0.034329318
10.04071 0.034334668
10.04171 0.034336402
10.04271 0.034334528
10.04371 0.034329058999999995
10.04471 0.034320005
10.04571 0.034307377
10.04671 0.034291184
10.04771 0.03427144
10.04871 0.034248157
10.04971 0.034221346
10.05071 0.03419102
10.05171 0.034157193
10.05271 0.034119879
10.05371 0.03407909
10.05471 0.034034843
10.05571 0.033987151
10.05671 0.033936027
10.05771 0.033881489
10.05871 0.033823552
10.05971 0.03376223
10.06071 0.033697541
10.06171 0.033629499
10.06271 0.033558121999999996
10.06371 0.033483427
10.06471 0.033405432
10.06571 0.033324153999999995
10.06671 0.033239609999999996
10.06771 0.033151818
10.06871 0.033060795999999996
10.06971 0.032966564000000004
10.07071 0.032869141
10.07171 0.032768547
10.07271 0.032664801
10.07371 0.032557920000000004
10.07471 0.032447928
10.07571 0.032334842
10.07671 0.032218682
10.07771 0.032099473
10.07871 0.031977234
10.07971 0.031851989
10.08071 0.031723757
10.08171 0.03159256
10.08271 0.031458421
10.08371 0.031321365000000004
10.08471 0.031181413
10.08571 0.031038589000000002
10.08671 0.030892916
10.08771 0.030744419
10.08871 0.030593123
10.08971 0.030439052999999997
10.09071 0.030282233
10.09171 0.030122689
10.09271 0.029960445999999998
10.09371 0.029795532
10.09471 0.029627976
10.09571 0.0294578
10.09671 0.029285033999999998
10.09771 0.029109704
10.09871 0.028931838
10.09971 0.028751467
10.10071 0.028568616999999998
10.10171 0.028383316
10.10271 0.028195592999999998
10.10371 0.028005478
10.10471 0.027813
10.10571 0.027618191
10.10671 0.027421076
10.10771 0.027221689
10.10871 0.027020057
10.10971 0.026816211
10.11071 0.026610182
10.11171 0.026402003
10.11271 0.026191698
10.11371 0.025979303999999998
10.11471 0.02576485
10.11571 0.025548364000000004
10.11671 0.025329881000000002
10.11771 0.025109432
10.11871 0.024887043
10.11971 0.024662752
10.12071 0.024436586
10.12171 0.024208576000000002
10.12271 0.023978755
10.12371 0.023747154
10.12471 0.023513805
10.12571 0.02327874
10.12671 0.023041989000000002
10.12771 0.022803585
10.12871 0.022563559
10.12971 0.022321944
10.13071 0.022078771
10.13171 0.021834072
10.13271 0.02158788
10.13371 0.021340224999999997
10.13471 0.021091139999999998
10.13571 0.020840657999999998
10.13671 0.020588811000000002
10.13771 0.020335629
10.13871 0.020081148
10.13971 0.019825398
10.14071 0.019568413
10.14171 0.019310224
10.14271 0.019050865
10.14371 0.018790368999999998
10.14471 0.018528766000000002
10.14571 0.018266092
10.14671 0.01800238
10.14771 0.01773766
10.14871 0.017471968
10.14971 0.017205336
10.15071 0.016937798
10.15171 0.016669385999999998
10.15271 0.016400135
10.15371 0.016130078
10.15471 0.015859248
10.15571 0.01558768
10.15671 0.015315406
10.15771 0.015042462000000001
10.15871 0.014768879999999998
10.15971 0.014494694
10.16071 0.014219938
10.16171 0.013944646
10.16271 0.013668854
10.16371 0.013392594999999998
10.16471 0.013115902
10.16571 0.01283881
10.16671 0.012561353999999999
10.16771 0.012283569
10.16871 0.012005486000000001
10.16971 0.011727143
10.17071 0.011448571
10.17171 0.011169806000000001
10.17271 0.010890881
10.17371 0.010611831
10.17471 0.01033269
10.17571 0.01005349
10.17671 0.0097742668
10.17771 0.0094950527
10.17871 0.009215881399999999
10.17971 0.008936785899999999
10.18071 0.0086577988
10.18171 0.0083789535
10.18271 0.0081002829
10.18371 0.007821818900000001
10.18471 0.0075435942999999995
10.18571 0.007265641000000001
10.18671 0.0069879905
10.18771 0.006710674600000001
10.18871 0.0064337248
10.18971 0.0061571722
10.19071 0.005881048099999999
10.19171 0.0056053832
10.19271 0.0053302083
10.19371 0.0050555536
10.19471 0.004781449
10.19571 0.004507924999999999
10.19671 0.0042350111
10.19771 0.0039627372
10.19871 0.0036911326
10.19971 0.0034202268999999996
10.20071 0.0031500495
10.20171 0.0028806289
10.20271 0.0026119944
10.20371 0.0023441748
10.20471 0.0020771986
10.20571 0.0018110944
10.20671 0.0015458907
10.20771 0.0012816157
10.20871 0.0010182978
10.20971 0.00075596508
10.21071 0.00049464556
10.21171 0.00023436714
10.21271 -2.4842313000000003e-05
10.21371 -0.00028295508
10.21471 -0.00053994354
10.21571 -0.00079578022
10.21671 -0.0010504378
10.21771 -0.0013038890000000001
10.21871 -0.0015561066999999998
10.21971 -0.0018070639
10.22071 -0.0020567338999999997
10.22171 -0.0023050899
10.22271 -0.0025521054
10.22371 -0.0027977541
10.22471 -0.00304201
10.22571 -0.0032848471000000005
10.22671 -0.0035262397000000003
10.22771 -0.0037661623
10.22871 -0.0040045892
10.22971 -0.0042414955
10.23071 -0.0044768563
10.23171 -0.0047106474
10.23271 -0.004942844
10.23371 -0.005173422
10.23471 -0.0054023574
10.23571 -0.005629627
10.23671 -0.0058552072
10.23771 -0.0060790753
10.23871 -0.0063012085
10.23971 -0.006521583400000001
10.24071 -0.0067401787
10.24171 -0.006956972400000001
10.24271 -0.007171943399999999
10.24371 -0.0073850701
10.24471 -0.007596331099999999
10.24571 -0.007805707
10.24671 -0.0080131766
10.24771 -0.0082187209
10.24871 -0.0084223197
10.24971 -0.0086239539
10.25071 -0.0088236055
10.25171 -0.0090212554
10.25271 -0.0092168855
10.25371 -0.0094104784
10.25471 -0.0096020165
10.25571 -0.0097914832
10.25671 -0.009978861600000001
10.25771 -0.010164135999999999
10.25871 -0.01034729
10.25971 -0.010528308
10.26071 -0.010707176
10.26171 -0.010883877
10.26271 -0.011058397999999999
10.26371 -0.011230724
10.26471 -0.011400842
10.26571 -0.011568738
10.26671 -0.011734397
10.26771 -0.011897809
10.26871 -0.012058958
10.26971 -0.012217835
10.27071 -0.012374422999999999
10.27171 -0.012528714
10.27271 -0.012680695999999998
10.27371 -0.012830355
10.27471 -0.012977681999999999
10.27571 -0.013122664000000001
10.27671 -0.013265292000000001
10.27771 -0.013405555
10.27871 -0.013543441
10.27971 -0.013678941
10.28071 -0.013812046
10.28171 -0.013942744
10.28271 -0.014071027
10.28371 -0.014196885000000001
10.28471 -0.014320308
10.28571 -0.014441289999999999
10.28671 -0.01455982
10.28771 -0.014675889000000001
10.28871 -0.01478949
10.28971 -0.014900615
10.29071 -0.015009257
10.29171 -0.015115408
10.29271 -0.015219060999999999
10.29371 -0.015320209999999999
10.29471 -0.015418847999999999
10.29571 -0.015514970000000001
10.29671 -0.015608569
10.29771 -0.015699641
10.29871 -0.01578818
10.29971 -0.015874184
10.30071 -0.015957645
10.30171 -0.016038562
10.30271 -0.016116932
10.30371 -0.01619275
10.30471 -0.016266014
10.30571 -0.016336724
10.30671 -0.016404876
10.30771 -0.01647047
10.30871 -0.016533505
10.30971 -0.01659398
10.31071 -0.016651895
10.31171 -0.01670725
10.31271 -0.016760048
10.31371 -0.016810287
10.31471 -0.016857969
10.31571 -0.016903097
10.31671 -0.016945672000000002
10.31771 -0.016985697
10.31871 -0.017023175
10.31971 -0.017058109
10.32071 -0.017090500999999998
10.32171 -0.017120357
10.32271 -0.01714768
10.32371 -0.017172475
10.32471 -0.017194747
10.32571 -0.0172145
10.32671 -0.017231738
10.32771 -0.017246469
10.32871 -0.017258697
10.32971 -0.017268427
10.33071 -0.017275669
10.33171 -0.017280426
10.33271 -0.017282706
10.33371 -0.017282515000000002
10.33471 -0.017279862
10.33571 -0.017274753
10.33671 -0.017267196
10.33771 -0.017257199
10.33871 -0.017244769
10.33971 -0.017229914000000002
10.34071 -0.017212643
10.34171 -0.017192963999999998
10.34271 -0.017170886
10.34371 -0.017146417
10.34471 -0.017119567
10.34571 -0.017090346
10.34671 -0.017058761
10.34771 -0.017024822999999998
10.34871 -0.016988542
10.34971 -0.016949928
10.35071 -0.016908991
10.35171 -0.016865741
10.35271 -0.016820189
10.35371 -0.016772347
10.35471 -0.016722224
10.35571 -0.016669833
10.35671 -0.016615185
10.35771 -0.016558291
10.35871 -0.016499164
10.35971 -0.016437816
10.36071 -0.016374259000000002
10.36171 -0.016308507
10.36271 -0.016240573
10.36371 -0.016170469
10.36471 -0.01609821
10.36571 -0.016023811
10.36671 -0.015947284
10.36771 -0.015868645
10.36871 -0.01578791
10.36971 -0.015705092
10.37071 -0.015620209
10.37171 -0.015533275999999999
10.37271 -0.01544431
10.37371 -0.015353327
10.37471 -0.015260343
10.37571 -0.015165377
10.37671 -0.015068446999999999
10.37771 -0.01496957
10.37871 -0.014868764000000001
10.37971 -0.014766048
10.38071 -0.01466144
10.38171 -0.014554959
10.38271 -0.014446625999999999
10.38371 -0.01433646
10.38471 -0.014224478
10.38571 -0.014110703
10.38671 -0.013995153
10.38771 -0.013877849000000001
10.38871 -0.013758811000000001
10.38971 -0.013638059
10.39071 -0.013515614999999998
10.39171 -0.013391499000000001
10.39271 -0.013265731000000001
10.39371 -0.013138331999999999
10.39471 -0.013009323
10.39571 -0.012878725999999998
10.39671 -0.012746559999999999
10.39771 -0.012612845999999999
10.39871 -0.012477608000000001
10.39971 -0.012340865000000001
10.40071 -0.012202638
10.40171 -0.012062948
10.40271 -0.011921817
10.40371 -0.011779266
10.40471 -0.011635316
10.40571 -0.011489988999999999
10.40671 -0.011343305
10.40771 -0.011195285000000001
10.40871 -0.011045953
10.40971 -0.010895328000000001
10.41071 -0.010743431999999999
10.41171 -0.010590287
10.41271 -0.010435915
10.41371 -0.010280336
10.41471 -0.010123571999999999
10.41571 -0.0099656463
10.41671 -0.0098065793
10.41771 -0.0096463933
10.41871 -0.0094851101
10.41971 -0.0093227522
10.42071 -0.0091593414
10.42171 -0.0089948997
10.42271 -0.008829449500000001
10.42371 -0.008663014200000001
10.42471 -0.0084956155
10.42571 -0.008327276
10.42671 -0.008158019
10.42771 -0.0079878671
10.42871 -0.0078168436
10.42971 -0.0076449716
10.43071 -0.0074722745999999994
10.43171 -0.007298775699999999
10.43271 -0.007124498399999999
10.43371 -0.006949466499999999
10.43471 -0.006773703400000001
10.43571 -0.006597232999999999
10.43671 -0.0064200802
10.43771 -0.006242268099999999
10.43871 -0.0060638213
10.43971 -0.005884764
10.44071 -0.0057051206
10.44171 -0.0055249157999999994
10.44271 -0.0053441741
10.44371 -0.005162920200000001
10.44471 -0.0049811788
10.44571 -0.0047989750000000005
10.44671 -0.0046163332
10.44771 -0.0044332788
10.44871 -0.0042498362999999996
10.44971 -0.004066031
10.45071 -0.0038818878000000004
10.45171 -0.0036974317000000004
10.45271 -0.0035126875
10.45371 -0.0033276803
10.45471 -0.0031424348
10.45571 -0.0029569755
10.45671 -0.0027713275
10.45771 -0.002585515
10.45871 -0.0023995626
10.45971 -0.0022134946999999997
10.46071 -0.0020273354
10.46171 -0.0018411086999999997
10.46271 -0.0016548383
10.46371 -0.0014685482
10.46471 -0.0012822617
10.46571 -0.0010960022
10.46671 -0.0009097928299999999
10.46771 -0.00072365647
10.46871 -0.00053761592
10.46971 -0.00035169378
10.47071 -0.00016591241
10.47171 1.9705976e-05
10.47271 0.00020513932999999997
10.47371 0.00039036577
10.47471 0.00057536363
10.47571 0.00076011133
10.47671 0.0009445874600000001
10.47771 0.0011287708000000001
10.47871 0.0013126401
10.47971 0.0014961743
10.48071 0.0016793525
10.48171 0.0018621538
10.48271 0.0020445576
10.48371 0.0022265429
10.48471 0.0024080891
10.48571 0.0025891757000000002
10.48671 0.0027697820999999997
10.48771 0.0029498879
10.48871 0.0031294723
10.48971 0.0033085150999999998
10.49071 0.0034869958
10.49171 0.0036648937
10.49271 0.0038421884
10.49371 0.0040188595
10.49471 0.0041948868
10.49571 0.0043702497
10.49671 0.004544928
10.49771 0.0047189013
10.49871 0.0048921491
10.49971 0.0050646511
10.50071 0.0052363874
10.50171 0.0054073378
10.50271 0.0055774820999999995
10.50371 0.0057468002
10.50471 0.0059152724
10.50571 0.0060828788
10.50671 0.006249600100000001
10.50771 0.0064154163
10.50871 0.006580308399999999
10.50971 0.0067442568
10.51071 0.006907242599999999
10.51171 0.0070692469
10.51271 0.0072302515
10.51371 0.007390237399999999
10.51471 0.0075491858
10.51571 0.0077070791999999996
10.51671 0.0078638994
10.51771 0.0080196289
10.51871 0.0081742503
10.51971 0.008327746
10.52071 0.0084800988
10.52171 0.0086312924
10.52271 0.008781310300000001
10.52371 0.0089301364
10.52471 0.0090777539
10.52571 0.009224147700000001
10.52671 0.009369301600000001
10.52771 0.0095132011
10.52871 0.0096558309
10.52971 0.0097971766
10.53071 0.0099372235
10.53171 0.010075958
10.53271 0.010213365
10.53371 0.010349432
10.53471 0.010484146
10.53571 0.010617492
10.53671 0.01074946
10.53771 0.010880036
10.53871 0.011009207
10.53971 0.011136963
10.54071 0.011263291
10.54171 0.011388180000000001
10.54271 0.011511618
10.54371 0.011633595
10.54471 0.011754099
10.54571 0.011873121
10.54671 0.011990648999999999
10.54771 0.012106674999999999
10.54871 0.012221187
10.54971 0.012334177
10.55071 0.012445633000000001
10.55171 0.012555548
10.55271 0.01266391
10.55371 0.012770713000000001
10.55471 0.012875945000000001
10.55571 0.0129796
10.55671 0.013081667
10.55771 0.013182138000000001
10.55871 0.013281004999999999
10.55971 0.013378258
10.56071 0.01347389
10.56171 0.013567894
10.56271 0.013660261
10.56371 0.013750981999999998
10.56471 0.013840050000000001
10.56571 0.013927458
10.56671 0.014013196
10.56771 0.014097258
10.56871 0.014179635999999999
10.56971 0.014260324999999999
10.57071 0.014339316
10.57171 0.014416603
10.57271 0.014492178
10.57371 0.014566036000000001
10.57471 0.014638172
10.57571 0.014708576999999999
10.57671 0.014777247
10.57771 0.014844175999999999
10.57871 0.014909358000000001
10.57971 0.014972790000000001
10.58071 0.015034464999999999
10.58171 0.015094382000000002
10.58271 0.015152532
10.58371 0.015208915
10.58471 0.015263526
10.58571 0.015316361
10.58671 0.015367418999999998
10.58771 0.015416696
10.58871 0.015464191
10.58971 0.015509899999999998
10.59071 0.015553822
10.59171 0.015595955
10.59271 0.015636301000000002
10.59371 0.015674855
10.59471 0.015711618
10.59571 0.015746591
10.59671 0.015779771999999997
10.59771 0.015811162
10.59871 0.015840761000000002
10.59971 0.015868570000000002
10.60071 0.01589459
10.60171 0.015918822000000003
10.60271 0.015941267999999998
10.60371 0.015961929
10.60471 0.015980807
10.60571 0.015997904
10.60671 0.016013221
10.60771 0.016026762
10.60871 0.016038529000000003
10.60971 0.016048523999999998
10.61071 0.016056752
10.61171 0.016063215000000002
10.61271 0.016067916
10.61371 0.016070859
10.61471 0.016072046
10.61571 0.016071483
10.61671 0.016069174
10.61771 0.016065120999999998
10.61871 0.016059329
10.61971 0.016051803
10.62071 0.016042545999999998
10.62171 0.016031564
10.62271 0.016018862000000002
10.62371 0.016004444
10.62471 0.015988314
10.62571 0.01597048
10.62671 0.015950944
10.62771 0.015929712000000002
10.62871 0.015906792
10.62971 0.015882187000000002
10.63071 0.015855903999999997
10.63171 0.015827948
10.63271 0.015798326
10.63371 0.015767044
10.63471 0.015734108
10.63571 0.015699524
10.63671 0.015663299999999998
10.63771 0.015625442
10.63871 0.015585955
10.63971 0.015544849
10.64071 0.015502129000000002
10.64171 0.015457804
10.64271 0.01541188
10.64371 0.015364365
10.64471 0.015315266999999999
10.64571 0.015264594000000001
10.64671 0.015212354
10.64771 0.015158555
10.64871 0.015103206999999999
10.64971 0.015046318
10.65071 0.014987898000000001
10.65171 0.014927954
10.65271 0.014866497000000001
10.65371 0.014803536999999999
10.65471 0.014739082
10.65571 0.014673143999999999
10.65671 0.014605733000000001
10.65771 0.014536858000000001
10.65871 0.014466533
10.65971 0.014394766
10.66071 0.01432157
10.66171 0.014246954999999999
10.66271 0.014170932999999998
10.66371 0.014093515
10.66471 0.014014714999999999
10.66571 0.013934544
10.66671 0.013853014
10.66771 0.013770136999999998
10.66871 0.013685926
10.66971 0.013600392999999999
10.67071 0.013513552
10.67171 0.013425414
10.67271 0.013335992000000001
10.67371 0.013245299999999998
10.67471 0.013153351
10.67571 0.013060158
10.67671 0.012965732999999998
10.67771 0.012870091
10.67871 0.012773243
10.67971 0.012675203999999999
10.68071 0.012575986
10.68171 0.012475603
10.68271 0.012374067
10.68371 0.012271391000000001
10.68471 0.012167591
10.68571 0.012062677999999999
10.68671 0.011956667
10.68771 0.01184957
10.68871 0.011741401
10.68971 0.011632172
10.69071 0.011521897
10.69171 0.011410591
10.69271 0.011298266
10.69371 0.011184935
10.69471 0.011070612
10.69571 0.010955310000000001
10.69671 0.010839044
10.69771 0.010721825
10.69871 0.010603668
10.69971 0.010484587
10.70071 0.010364595
10.70171 0.010243706
10.70271 0.010121932
10.70371 0.009999289599999999
10.70471 0.009875790399999999
10.70571 0.0097514487
10.70671 0.0096262789
10.70771 0.0095002943
10.70871 0.0093735092
10.70971 0.0092459377
10.71071 0.0091175934
10.71171 0.008988491000000001
10.71271 0.0088586443
10.71371 0.008728067800000001
10.71471 0.0085967753
10.71571 0.008464781400000001
10.71671 0.0083321
10.71771 0.0081987455
10.71871 0.008064732500000001
10.71971 0.0079300757
10.72071 0.0077947894
10.72171 0.0076588884
10.72271 0.007522387
10.72371 0.0073853007
10.72471 0.0072476432
10.72571 0.0071094299
10.72671 0.0069706752
10.72771 0.0068313937000000005
10.72871 0.0066916007
10.72971 0.0065513108
10.73071 0.0064105385
10.73171 0.006269299000000001
10.73271 0.0061276078000000005
10.73371 0.0059854789
10.73471 0.0058429276
10.73571 0.0056999685
10.73671 0.0055566165
10.73771 0.0054128865
10.73871 0.005268793
10.73971 0.0051243506999999995
10.74071 0.0049795741
10.74171 0.0048344777
10.74271 0.0046890759999999995
10.74371 0.0045433833
10.74471 0.0043974134
10.74571 0.0042511809
10.74671 0.0041046995000000005
10.74771 0.0039579826999999995
10.74871 0.0038110447
10.74971 0.0036638987
10.75071 0.0035165583999999996
10.75171 0.0033690369
10.75271 0.0032213477
10.75371 0.0030735034999999997
10.75471 0.0029255174
10.75571 0.0027774024
10.75671 0.0026291711
10.75771 0.0024808362000000002
10.75871 0.0023324100999999996
10.75971 0.0021839052
10.76071 0.002035334
10.76171 0.0018867086999999998
10.76271 0.0017380415000000002
10.76371 0.0015893444
10.76471 0.0014406296000000001
10.76571 0.0012919091
10.76671 0.0011431949
10.76771 0.0009944989
10.76871 0.00084583298
10.76971 0.000697209
10.77071 0.00054863876
10.77171 0.0004001341
10.77271 0.00025170684000000004
10.77371 0.00010336876
10.77471 -4.4868395e-05
10.77571 -0.00019299286999999998
10.77671 -0.00034099294
10.77771 -0.0004888569000000001
10.77871 -0.00063657312
10.77971 -0.0007841299499999999
10.78071 -0.0009315157500000001
10.78171 -0.0010787189
10.78271 -0.0012257280000000001
10.78371 -0.0013725316
10.78471 -0.0015191180999999999
10.78571 -0.0016654763
10.78671 -0.0018115952
10.78771 -0.0019574634
10.78871 -0.0021030699
10.78971 -0.0022484037
10.79071 -0.0023934541
10.79171 -0.0025382104
10.79271 -0.0026826619
10.79371 -0.0028267983000000003
10.79471 -0.0029706092
10.79571 -0.0031140843999999997
10.79671 -0.0032572137999999995
10.79771 -0.0033999877000000004
10.79871 -0.003542396
10.79971 -0.0036844292
10.80071 -0.0038260783
10.80171 -0.0039673334
10.80271 -0.0041081854
10.80371 -0.0042486256
10.80471 -0.0043886448
10.80571 -0.0045282344
10.80671 -0.0046673857
10.80771 -0.0048060905
10.80871 -0.004944340300000001
10.80971 -0.0050821272
10.81071 -0.0052194431
10.81171 -0.0053562802
10.81271 -0.0054926309999999996
10.81371 -0.005628488
10.81471 -0.0057638437
10.81571 -0.0058986912
10.81671 -0.0060330235999999995
10.81771 -0.006166833899999999
10.81871 -0.0063001156
10.81971 -0.006432861799999999
10.82071 -0.0065650667
10.82171 -0.0066967237
10.82271 -0.006827827000000001
10.82371 -0.0069583708000000005
10.82471 -0.00708835
10.82571 -0.0072177579999999995
10.82671 -0.0073465896999999995
10.82771 -0.0074748400999999996
10.82871 -0.0076025039999999995
10.82971 -0.0077295757
10.83071 -0.0078560508
10.83171 -0.0079819249
10.83271 -0.0081071928
10.83371 -0.0082318496
10.83471 -0.0083558916
10.83571 -0.0084793137
10.83671 -0.0086021122
10.83771 -0.0087242821
10.83871 -0.0088458197
10.83971 -0.0089667206
10.84071 -0.0090869813
10.84171 -0.0092065973
10.84271 -0.0093255643
10.84371 -0.0094438794
10.84471 -0.0095615382
10.84571 -0.009678537000000001
10.84671 -0.0097948723
10.84771 -0.0099105397
10.84871 -0.010025536
10.84971 -0.010139858
10.85071 -0.010253502999999999
10.85171 -0.010366466
10.85271 -0.010478744
10.85371 -0.010590335000000001
10.85471 -0.010701233999999999
10.85571 -0.010811439
10.85671 -0.010920948
10.85771 -0.011029757000000001
10.85871 -0.011137863999999999
10.85971 -0.011245266
10.86071 -0.011351960999999999
10.86171 -0.011457946
10.86271 -0.011563219999999999
10.86371 -0.011667779999999999
10.86471 -0.011771626
10.86571 -0.011874754000000001
10.86671 -0.011977165
10.86771 -0.012078857
10.86871 -0.012179828
10.86971 -0.012280079
10.87071 -0.012379608
10.87171 -0.012478416
10.87271 -0.012576501
10.87371 -0.012673864000000002
10.87471 -0.012770505
10.87571 -0.012866424
10.87671 -0.012961621
10.87771 -0.013056096000000001
10.87871 -0.013149850999999999
10.87971 -0.013242888000000001
10.88071 -0.013335205000000001
10.88171 -0.013426805000000002
10.88271 -0.013517687
10.88371 -0.013607855
10.88471 -0.013697309
10.88571 -0.013786051
10.88671 -0.013874081
10.88771 -0.013961402999999999
10.88871 -0.014048017000000001
10.88971 -0.014133926
10.89071 -0.01421913
10.89171 -0.014303632999999998
10.89271 -0.014387436
10.89371 -0.014470541
10.89471 -0.014552949999999999
10.89571 -0.014634665
10.89671 -0.014715688
10.89771 -0.014796022
10.89871 -0.014875669000000001
10.89971 -0.014954631
10.90071 -0.01503291
10.90171 -0.015110507999999998
10.90271 -0.015187428
10.90371 -0.015263673
10.90471 -0.015339244
10.90571 -0.015414144000000001
10.90671 -0.015488376
10.90771 -0.015561941999999999
10.90871 -0.015634843
10.90971 -0.015707083
10.91071 -0.015778664
10.91171 -0.015849587999999998
10.91271 -0.015919858999999998
10.91371 -0.015989479
10.91471 -0.016058449000000002
10.91571 -0.016126772
10.91671 -0.016194451
10.91771 -0.016261489
10.91871 -0.016327888
10.91971 -0.016393651
10.92071 -0.016458779
10.92171 -0.016523278
10.92271 -0.016587148
10.92371 -0.016650392
10.92471 -0.016713013999999998
10.92571 -0.016775017
10.92671 -0.016836403
10.92771 -0.016897175
10.92871 -0.016957337
10.92971 -0.01701689
10.93071 -0.01707584
10.93171 -0.01713419
10.93271 -0.017191944
10.93371 -0.017249103999999998
10.93471 -0.017305675
10.93571 -0.017361659999999998
10.93671 -0.017417064000000003
10.93771 -0.017471889
10.93871 -0.017526141999999998
10.93971 -0.017579827
10.94071 -0.017632947
10.94171 -0.017685507
10.94271 -0.017737513
10.94371 -0.017788968
10.94471 -0.01783988
10.94571 -0.017890251000000003
10.94671 -0.017940087
10.94771 -0.017989393
10.94871 -0.018038176
10.94971 -0.018086439
10.95071 -0.018134186
10.95171 -0.018181425
10.95271 -0.01822816
10.95371 -0.018274396999999998
10.95471 -0.018320139000000003
10.95571 -0.018365394
10.95671 -0.018410166000000002
10.95771 -0.018454459
10.95871 -0.01849828
10.95971 -0.018541633
10.96071 -0.018584522
10.96171 -0.018626952000000002
10.96271 -0.018668929
10.96371 -0.018710457
10.96471 -0.01875154
10.96571 -0.018792183
10.96671 -0.018832389999999997
10.96771 -0.018872166
10.96871 -0.018911515
10.96971 -0.018950440000000002
10.97071 -0.018988946
10.97171 -0.019027037
10.97271 -0.019064716
10.97371 -0.019101988
10.97471 -0.019138855
10.97571 -0.019175322
10.97671 -0.019211393
10.97771 -0.019247072
10.97871 -0.01928236
10.97971 -0.019317263
10.98071 -0.019351783
10.98171 -0.019385925000000002
10.98271 -0.019419691
10.98371 -0.019453085
10.98471 -0.01948611
10.98571 -0.019518769
10.98671 -0.019551067000000002
10.98771 -0.019583006
10.98871 -0.019614588999999998
10.98971 -0.01964582
10.99071 -0.019676703
10.99171 -0.019707238000000002
10.99271 -0.019737432
10.99371 -0.019767286999999998
10.99471 -0.019796805
10.99571 -0.019825991
10.99671 -0.019854847
10.99771 -0.019883378
10.99871 -0.019911585
10.99971 -0.019939472
11.00071 -0.019967044
11.00171 -0.019994302000000002
11.00271 -0.020021251
11.00371 -0.020047893
11.00471 -0.020074230000000002
11.00571 -0.020100268
11.00671 -0.020126007
11.00771 -0.020151453
11.00871 -0.020176607
11.00971 -0.020201474
11.01071 -0.020226055
11.01171 -0.020250355
11.01271 -0.020274376
11.01371 -0.02029812
11.01471 -0.020321591
11.01571 -0.020344793
11.01671 -0.020367726
11.01771 -0.020390395
11.01871 -0.020412802
11.01971 -0.020434949
11.02071 -0.020456837999999998
11.02171 -0.020478472
11.02271 -0.020499853
11.02371 -0.020520984000000003
11.02471 -0.020541866000000002
11.02571 -0.020562501
11.02671 -0.02058289
11.02771 -0.020603034
11.02871 -0.020622935000000002
11.02971 -0.020642595
11.03071 -0.020662013
11.03171 -0.020681190999999998
11.03271 -0.02070013
11.03371 -0.020718829
11.03471 -0.02073729
11.03571 -0.020755512
11.03671 -0.020773495
11.03771 -0.020791238
11.03871 -0.020808742999999998
11.03971 -0.020826007
11.04071 -0.02084303
11.04171 -0.020859811
11.04271 -0.020876350999999998
11.04371 -0.020892647
11.04471 -0.0209087
11.04571 -0.020924506
11.04671 -0.020940065
11.04771 -0.020955375000000002
11.04871 -0.020970436000000002
11.04971 -0.020985246
11.05071 -0.020999802
11.05171 -0.021014104999999998
11.05271 -0.021028152
11.05371 -0.021041941
11.05471 -0.02105547
11.05571 -0.021068739
11.05671 -0.021081744
11.05771 -0.021094484
11.05871 -0.021106958
11.05971 -0.021119164
11.06071 -0.021131099
11.06171 -0.021142763000000002
11.06271 -0.021154153000000002
11.06371 -0.021165267
11.06471 -0.021176104
11.06571 -0.021186662
11.06671 -0.021196937
11.06771 -0.021206928
11.06871 -0.021216633
11.06971 -0.021226051
11.07071 -0.021235178
11.07171 -0.021244012
11.07271 -0.021252551
11.07371 -0.021260793
11.07471 -0.021268736
11.07571 -0.021276376
11.07671 -0.021283709999999997
11.07771 -0.021290735
11.07871 -0.02129745
11.07971 -0.021303850000000003
11.08071 -0.021309934000000003
11.08171 -0.021315698
11.08271 -0.021321137
11.08371 -0.021326251
11.08471 -0.021331034
11.08571 -0.021335484
11.08671 -0.021339596
11.08771 -0.021343368
11.08871 -0.021346795000000002
11.08971 -0.021349874
11.09071 -0.021352601
11.09171 -0.021354972
11.09271 -0.021356982
11.09371 -0.021358626
11.09471 -0.021359902
11.09571 -0.021360804
11.09671 -0.02136133
11.09771 -0.021361472
11.09871 -0.021361228
11.09971 -0.02136059
11.10071 -0.021359556000000002
11.10171 -0.02135812
11.10271 -0.021356276
11.10371 -0.021354019
11.10471 -0.021351344
11.10571 -0.021348246
11.10671 -0.021344718999999998
11.10771 -0.021340758
11.10871 -0.021336356
11.10971 -0.021331507
11.11071 -0.021326206
11.11171 -0.021320446
11.11271 -0.021314222
11.11371 -0.021307527
11.11471 -0.021300354
11.11571 -0.021292699000000002
11.11671 -0.021284554
11.11771 -0.021275913
11.11871 -0.021266768000000002
11.11971 -0.021257116
11.12071 -0.021246947000000002
11.12171 -0.021236257
11.12271 -0.021225039
11.12371 -0.021213286
11.12471 -0.021200991
11.12571 -0.021188149
11.12671 -0.021174752
11.12771 -0.021160794
11.12871 -0.021146268
11.12971 -0.021131169
11.13071 -0.02111549
11.13171 -0.021099224
11.13271 -0.021082365
11.13371 -0.021064907
11.13471 -0.021046844000000002
11.13571 -0.021028168
11.13671 -0.021008875
11.13771 -0.020988956
11.13871 -0.020968408
11.13971 -0.020947221
11.14071 -0.020925391
11.14171 -0.020902909
11.14271 -0.020879772
11.14371 -0.020855972
11.14471 -0.020831502
11.14571 -0.020806355999999998
11.14671 -0.020780526
11.14771 -0.020754007
11.14871 -0.020726792
11.14971 -0.020698874
11.15071 -0.020670246
11.15171 -0.020640901
11.15271 -0.020610832000000003
11.15371 -0.020580032
11.15471 -0.020548493
11.15571 -0.02051621
11.15671 -0.020483175
11.15771 -0.020449382000000002
11.15871 -0.020414821
11.15971 -0.020379487
11.16071 -0.020343372000000002
11.16171 -0.02030647
11.16271 -0.020268772
11.16371 -0.020230272
11.16471 -0.020190963000000003
11.16571 -0.020150836000000002
11.16671 -0.020109885
11.16771 -0.020068104
11.16871 -0.020025484
11.16971 -0.019982019
11.17071 -0.019937703
11.17171 -0.019892525999999997
11.17271 -0.019846484
11.17371 -0.019799569
11.17471 -0.019751773
11.17571 -0.019703091
11.17671 -0.019653515
11.17771 -0.019603039
11.17871 -0.019551656
11.17971 -0.01949936
11.18071 -0.019446142
11.18171 -0.019391997
11.18271 -0.01933692
11.18371 -0.019280902
11.18471 -0.019223937
11.18571 -0.019166019
11.18671 -0.019107142
11.18771 -0.0190473
11.18871 -0.018986486
11.18971 -0.018924694
11.19071 -0.018861919
11.19171 -0.018798154
11.19271 -0.018733391999999998
11.19371 -0.018667628999999998
11.19471 -0.018600858
11.19571 -0.018533073
11.19671 -0.018464269999999998
11.19771 -0.018394442
11.19871 -0.018323581999999998
11.19971 -0.018251687
11.20071 -0.018178752
11.20171 -0.018104770000000003
11.20271 -0.018029736
11.20371 -0.017953644999999997
11.20471 -0.017876492
11.20571 -0.017798273
11.20671 -0.017718981
11.20771 -0.017638612
11.20871 -0.017557162
11.20971 -0.017474627
11.21071 -0.017391
11.21171 -0.017306278
11.21271 -0.017220456999999998
11.21371 -0.017133533
11.21471 -0.017045499000000002
11.21571 -0.016956354
11.21671 -0.016866093
11.21771 -0.016774712
11.21871 -0.016682205
11.21971 -0.016588569
11.22071 -0.016493801000000002
11.22171 -0.016397897
11.22271 -0.016300853
11.22371 -0.016202666
11.22471 -0.016103331
11.22571 -0.016002846
11.22671 -0.015901207
11.22771 -0.015798409
11.22871 -0.01569445
11.22971 -0.015589327
11.23071 -0.015483037
11.23171 -0.015375577000000001
11.23271 -0.015266944000000001
11.23371 -0.015157134999999999
11.23471 -0.015046147999999999
11.23571 -0.014933979
11.23671 -0.014820627
11.23771 -0.014706087999999999
11.23871 -0.014590362999999999
11.23971 -0.014473448
11.24071 -0.014355343999999999
11.24171 -0.014236045999999999
11.24271 -0.014115553000000001
11.24371 -0.013993865
11.24471 -0.013870981999999999
11.24571 -0.013746900000000001
11.24671 -0.01362162
11.24771 -0.013495142
11.24871 -0.013367464
11.24971 -0.013238586
11.25071 -0.013108508
11.25171 -0.012977229000000002
11.25271 -0.012844751000000001
11.25371 -0.012711073
11.25471 -0.012576196
11.25571 -0.012440119
11.25671 -0.012302845
11.25771 -0.012164373
11.25871 -0.012024704
11.25971 -0.011883839
11.26071 -0.01174178
11.26171 -0.011598527
11.26271 -0.011454082
11.26371 -0.011308446
11.26471 -0.011161621
11.26571 -0.011013608
11.26671 -0.010864410000000001
11.26771 -0.010714027
11.26871 -0.010562463
11.26971 -0.010409719
11.27071 -0.010255798
11.27171 -0.010100701
11.27271 -0.0099444318
11.27371 -0.0097869917
11.27471 -0.0096283846
11.27571 -0.0094686126
11.27671 -0.0093076793
11.27771 -0.009145587
11.27871 -0.0089823399
11.27971 -0.008817941099999999
11.28071 -0.0086523942
11.28171 -0.0084857027
11.28271 -0.0083178704
11.28371 -0.0081489015
11.28471 -0.0079788006
11.28571 -0.0078075718
11.28671 -0.0076352197
11.28771 -0.0074617484999999996
11.28871 -0.007287163300000001
11.28971 -0.007111469300000001
11.29071 -0.0069346715
11.29171 -0.006756775100000001
11.29271 -0.0065777851000000005
11.29371 -0.0063977081
11.29471 -0.0062165491000000005
11.29571 -0.006034314
11.29671 -0.005851008600000001
11.29771 -0.0056666395
11.29871 -0.0054812132
11.29971 -0.0052947355
11.30071 -0.0051072137
11.30171 -0.0049186543
11.30271 -0.004729063899999999
11.30371 -0.0045384501999999995
11.30471 -0.0043468201
11.30571 -0.0041541811
11.30671 -0.0039605409
11.30771 -0.0037659072
11.30871 -0.003570288
11.30971 -0.0033736913
11.31071 -0.0031761254
11.31171 -0.0029775989
11.31271 -0.0027781205
11.31371 -0.0025776988
11.31471 -0.002376343
11.31571 -0.0021740621
11.31671 -0.0019708654
11.31771 -0.0017667624
11.31871 -0.0015617628
11.31971 -0.0013558763
11.32071 -0.0011491128000000001
11.32171 -0.00094148236
11.32271 -0.00073299525
11.32371 -0.00052366181
11.32471 -0.00031349249999999997
11.32571 -0.00010249788000000001
11.32671 0.00010931133
11.32771 0.00032192429
11.32871 0.00053533008
11.32971 0.00074951768
11.33071 0.0009644759300000001
11.33171 0.0011801935000000001
11.33271 0.0013966591999999998
11.33371 0.0016138614
11.33471 0.0018317887
11.33571 0.0020504294
11.33671 0.0022697719
11.33771 0.0024898043
11.33871 0.0027105149
11.33971 0.0029318913
11.34071 0.0031539217
11.34171 0.0033765939999999997
11.34271 0.0035998957000000003
11.34371 0.0038238148
11.34471 0.0040483385
11.34571 0.0042734544000000005
11.34671 0.0044991495
11.34771 0.0047254114
11.34871 0.004952227
11.34971 0.0051795832
11.35071 0.005407467
11.35171 0.0056358647
11.35271 0.0058647633999999995
11.35371 0.0060941493
11.35471 0.0063240084
11.35571 0.0065543274
11.35671 0.006785091700000001
11.35771 0.0070162874
11.35871 0.0072479001
11.35971 0.007479915100000001
11.36071 0.0077123186
11.36171 0.007945095400000001
11.36271 0.008178230199999999
11.36371 0.0084117091
11.36471 0.0086455162
11.36571 0.0088796369
11.36671 0.0091140559
11.36771 0.0093487572
11.36871 0.0095837262
11.36971 0.009818947
11.37071 0.010054404
11.37171 0.010290081999999999
11.37271 0.010525965
11.37371 0.010762037
11.37471 0.010998282
11.37571 0.011234685000000001
11.37671 0.011471228
11.37771 0.011707898
11.37871 0.011944676
11.37971 0.012181547000000001
11.38071 0.012418495
11.38171 0.012655504000000001
11.38271 0.012892557
11.38371 0.013129639
11.38471 0.013366732
11.38571 0.013603819
11.38671 0.013840884
11.38771 0.014077911
11.38871 0.014314883
11.38971 0.014551783999999998
11.39071 0.014788596000000001
11.39171 0.015025304
11.39271 0.015261889
11.39371 0.015498334999999999
11.39471 0.015734627
11.39571 0.015970744000000002
11.39671 0.016206672000000002
11.39771 0.016442392
11.39871 0.016677888999999998
11.39971 0.016913145
11.40071 0.017148143
11.40171 0.017382865
11.40271 0.017617294999999998
11.40371 0.017851415
11.40471 0.018085208
11.40571 0.018318657000000002
11.40671 0.018551743
11.40771 0.018784452
11.40871 0.019016764
11.40971 0.019248664
11.41071 0.019480134
11.41171 0.019711156
11.41271 0.019941713
11.41371 0.020171789
11.41471 0.020401366
11.41571 0.020630426
11.41671 0.020858954
11.41771 0.02108693
11.41871 0.021314338999999998
11.41971 0.021541164
11.42071 0.021767386
11.42171 0.021992991
11.42271 0.022217959
11.42371 0.022442273999999998
11.42471 0.022665918
11.42571 0.022888873
11.42671 0.023111125
11.42771 0.023332653999999998
11.42871 0.023553445
11.42971 0.023773478
11.43071 0.023992738
11.43171 0.024211206
11.43271 0.024428865
11.43371 0.0246457
11.43471 0.024861691
11.43571 0.025076821
11.43671 0.025291074
11.43771 0.025504431999999997
11.43871 0.025716878
11.43971 0.025928392999999997
11.44071 0.026138962
11.44171 0.026348568
11.44271 0.02655719
11.44371 0.026764813999999998
11.44471 0.026971424999999997
11.44571 0.027177002999999998
11.44671 0.02738153
11.44771 0.027584992
11.44871 0.027787371
11.44971 0.027988649999999997
11.45071 0.028188815
11.45171 0.028387847
11.45271 0.028585729999999997
11.45371 0.028782448
11.45471 0.028977985
11.45571 0.029172326000000002
11.45671 0.029365454
11.45771 0.029557352999999998
11.45871 0.029748006
11.45971 0.029937399000000003
11.46071 0.030125515
11.46171 0.030312337999999998
11.46271 0.030497853999999998
11.46371 0.03068205
11.46471 0.030864909
11.46571 0.031046414999999997
11.46671 0.031226552999999997
11.46771 0.031405309
11.46871 0.031582668
11.46971 0.031758615000000004
11.47071 0.031933136
11.47171 0.032106219
11.47271 0.032277848
11.47371 0.032448006
11.47471 0.032616683
11.47571 0.032783863999999996
11.47671 0.032949535
11.47771 0.033113681
11.47871 0.033276289
11.47971 0.033437350000000005
11.48071 0.033596845
11.48171 0.033754762
11.48271 0.033911091
11.48371 0.034065815
11.48471 0.034218925
11.48571 0.034370407
11.48671 0.034520248
11.48771 0.034668436000000004
11.48871 0.03481496
11.48971 0.034959805999999996
11.49071 0.035102965
11.49171 0.035244421000000005
11.49271 0.035384166
11.49371 0.035522185
11.49471 0.03565847
11.49571 0.035793008
11.49671 0.035925789
11.49771 0.0360568
11.49871 0.036186029
11.49971 0.036313469
11.50071 0.036439107
11.50171 0.036562933
11.50271 0.036684936
11.50371 0.036805106000000004
11.50471 0.03692343
11.50571 0.037039901
11.50671 0.037154509
11.50771 0.037267242
11.50871 0.037378093
11.50971 0.037487049
11.51071 0.037594102
11.51171 0.037699242
11.51271 0.037802462
11.51371 0.037903752
11.51471 0.038003101
11.51571 0.038100503
11.51671 0.038195949
11.51771 0.03828943
11.51871 0.038380937999999996
11.51971 0.038470464999999995
11.52071 0.038558003
11.52171 0.038643545
11.52271 0.038727085
11.52371 0.038808613
11.52471 0.038888125
11.52571 0.038965613999999996
11.52671 0.039041074
11.52771 0.039114497
11.52871 0.039185878
11.52971 0.039255212000000005
11.53071 0.039322491
11.53171 0.039387713000000005
11.53271 0.039450868
11.53371 0.039511954
11.53471 0.039570968
11.53571 0.039627904
11.53671 0.039682756
11.53771 0.039735520999999996
11.53871 0.039786194
11.53971 0.039834773999999996
11.54071 0.039881252
11.54171 0.039925630000000004
11.54271 0.0399679
11.54371 0.040008064
11.54471 0.040046114
11.54571 0.040082049
11.54671 0.040115863999999994
11.54771 0.040147558
11.54871 0.040177128
11.54971 0.040204573
11.55071 0.040229887
11.55171 0.040253071
11.55271 0.040274125
11.55371 0.040293043
11.55471 0.040309824
11.55571 0.040324465999999996
11.55671 0.040336969
11.55771 0.040347333
11.55871 0.040355555
11.55971 0.040361634
11.56071 0.040365569000000004
11.56171 0.040367362000000004
11.56271 0.04036701
11.56371 0.040364513000000005
11.56471 0.040359871
11.56571 0.040353084
11.56671 0.040344155
11.56771 0.040333081
11.56871 0.040319865
11.56971 0.040304506999999996
11.57071 0.040287009
11.57171 0.040267373
11.57271 0.040245597
11.57371 0.040221686
11.57471 0.040195641000000004
11.57571 0.040167465
11.57671 0.040137160000000005
11.57771 0.040104726
11.57871 0.040070167999999996
11.57971 0.040033492
11.58071 0.039994695999999996
11.58171 0.039953785
11.58271 0.039910761
11.58371 0.03986563
11.58471 0.039818394
11.58571 0.039769057000000003
11.58671 0.039717625
11.58771 0.0396641
11.58871 0.039608488
11.58971 0.039550793
11.59071 0.03949102
11.59171 0.039429174
11.59271 0.039365262
11.59371 0.039299285999999996
11.59471 0.039231256
11.59571 0.039161174
11.59671 0.039089049
11.59771 0.039014884
11.59871 0.038938687
11.59971 0.038860465000000004
11.60071 0.038780225
11.60171 0.038697972000000004
11.60271 0.038613717
11.60371 0.038527462
11.60471 0.038439216
11.60571 0.038348988
11.60671 0.038256784
11.60771 0.038162613
11.60871 0.038066483
11.60971 0.0379684
11.61071 0.037868373
11.61171 0.037766411
11.61271 0.037662522
11.61371 0.037556715
11.61471 0.037448999
11.61571 0.037339382
11.61671 0.037227874
11.61771 0.037114482
11.61871 0.036999217
11.61971 0.036882084999999995
11.62071 0.0367631
11.62171 0.03664227
11.62271 0.036519603000000005
11.62371 0.036395111
11.62471 0.036268804
11.62571 0.036140690999999996
11.62671 0.036010784
11.62771 0.035879092
11.62871 0.035745624
11.62971 0.035610393
11.63071 0.03547341
11.63171 0.035334687
11.63271 0.035194232
11.63371 0.035052059999999996
11.63471 0.034908181999999996
11.63571 0.034762608
11.63671 0.034615351
11.63771 0.034466424
11.63871 0.034315838
11.63971 0.034163607000000006
11.64071 0.034009744
11.64171 0.03385426
11.64271 0.033697169
11.64371 0.033538483
11.64471 0.033378217
11.64571 0.033216385
11.64671 0.033052999
11.64771 0.032888073
11.64871 0.032721623000000005
11.64971 0.032553662
11.65071 0.032384202
11.65171 0.032213258
11.65271 0.032040846
11.65371 0.03186698
11.65471 0.031691673
11.65571 0.03151494
11.65671 0.031336796
11.65771 0.031157251
11.65871 0.030976324000000003
11.65971 0.030794029999999997
11.66071 0.030610382
11.66171 0.030425394999999997
11.66271 0.030239086000000002
11.66371 0.030051469
11.66471 0.029862556
11.66571 0.029672362
11.66671 0.029480906
11.66771 0.029288197000000002
11.66871 0.029094255
11.66971 0.028899094000000004
11.67071 0.028702726999999997
11.67171 0.02850517
11.67271 0.028306438000000003
11.67371 0.028106547000000003
11.67471 0.027905512
11.67571 0.027703344999999997
11.67671 0.027500064
11.67771 0.027295685
11.67871 0.027090220999999998
11.67971 0.026883688
11.68071 0.026676102
11.68171 0.026467477000000003
11.68271 0.026257831
11.68371 0.026047174
11.68471 0.025835525999999998
11.68571 0.025622902
11.68671 0.025409315
11.68771 0.025194781
11.68871 0.024979317
11.68971 0.024762938999999998
11.69071 0.024545661000000003
11.69171 0.024327498
11.69271 0.024108466
11.69371 0.023888581
11.69471 0.023667859
11.69571 0.023446315
11.69671 0.023223965
11.69771 0.023000824
11.69871 0.022776909
11.69971 0.022552237000000003
11.70071 0.022326822
11.70171 0.022100679
11.70271 0.021873826
11.70371 0.021646278999999997
11.70471 0.021418053
11.70571 0.021189165
11.70671 0.02095963
11.70771 0.020729466999999998
11.70871 0.020498688999999997
11.70971 0.020267315
11.71071 0.020035361
11.71171 0.019802843
11.71271 0.019569778
11.71371 0.019336182
11.71471 0.019102071999999998
11.71571 0.018867465
11.71671 0.018632378
11.71771 0.018396828
11.71871 0.018160831
11.71971 0.017924405
11.72071 0.017687566
11.72171 0.017450332
11.72271 0.017212719999999997
11.72371 0.016974745
11.72471 0.016736425
11.72571 0.016497777
11.72671 0.016258817
11.72771 0.016019562
11.72871 0.015780028
11.72971 0.015540233
11.73071 0.015300194000000001
11.73171 0.015059924
11.73271 0.014819442000000002
11.73371 0.014578764
11.73471 0.014337905
11.73571 0.01409688
11.73671 0.013855706
11.73771 0.013614399000000001
11.73871 0.013372976
11.73971 0.013131450000000001
11.74071 0.012889838
11.74171 0.012648154
11.74271 0.012406414
11.74371 0.012164634
11.74471 0.011922827
11.74571 0.011681009
11.74671 0.011439194
11.74771 0.011197399
11.74871 0.010955636000000001
11.74971 0.010713921999999999
11.75071 0.010472269
11.75171 0.010230693
11.75271 0.0099892088
11.75371 0.0097478289
11.75471 0.009506569000000001
11.75571 0.0092654423
11.75671 0.0090244634
11.75771 0.0087836466
11.75871 0.0085430052
11.75971 0.008302553800000001
11.76071 0.008062306
11.76171 0.0078222758
11.76271 0.0075824777
11.76371 0.0073429248
11.76471 0.0071036309
11.76571 0.0068646099000000006
11.76671 0.0066258754999999996
11.76771 0.006387440999999999
11.76871 0.0061493207000000005
11.76971 0.0059115278
11.77071 0.0056740759
11.77171 0.0054369786
11.77271 0.0052002495
11.77371 0.004963902
11.77471 0.0047279493
11.77571 0.0044924051
11.77671 0.0042572825
11.77771 0.004022595
11.77871 0.0037883558000000005
11.77971 0.0035545781
11.78071 0.0033212753
11.78171 0.0030884599000000003
11.78271 0.0028561455
11.78371 0.0026243448
11.78471 0.0023930708
11.78571 0.0021623363999999996
11.78671 0.0019321544
11.78771 0.0017025373000000002
11.78871 0.0014734980000000002
11.78971 0.0012450489
11.79071 0.0010172023
11.79171 0.0007899706399999999
11.79271 0.00056336594
11.79371 0.0003374003
11.79471 0.00011208555
11.79571 -0.00011256656999999999
11.79671 -0.00033654451
11.79771 -0.00055983687
11.79871 -0.0007824324699999999
11.79971 -0.0010043203
11.80071 -0.0012254894
11.80171 -0.0014459292
11.80271 -0.0016656293
11.80371 -0.0018845793999999999
11.80471 -0.0021027696
11.80571 -0.0023201899
11.80671 -0.0025368308
11.80771 -0.0027526827
11.80871 -0.0029677363
11.80971 -0.0031819824999999996
11.81071 -0.0033954125999999998
11.81171 -0.0036080179
11.81271 -0.0038197897
11.81371 -0.0040307194000000005
11.81471 -0.0042407988
11.81571 -0.0044500201
11.81671 -0.0046583751
11.81771 -0.004865856
11.81871 -0.005072455
11.81971 -0.0052781645
11.82071 -0.0054829768
11.82171 -0.0056868845
11.82271 -0.00588988
11.82371 -0.0060919563
11.82471 -0.006293106000000001
11.82571 -0.0064933221
11.82671 -0.0066925974999999995
11.82771 -0.0068909248999999995
11.82871 -0.007088296799999999
11.82971 -0.007284707
11.83071 -0.0074801479
11.83171 -0.007674612400000001
11.83271 -0.007868093999999999
11.83371 -0.0080605852
11.83471 -0.0082520797
11.83571 -0.0084425701
11.83671 -0.0086320499
11.83771 -0.008820511699999999
11.83871 -0.0090079491
11.83971 -0.009194355500000001
11.84071 -0.0093797244
11.84171 -0.0095640491
11.84271 -0.0097473225
11.84371 -0.009929538600000001
11.84471 -0.010110691
11.84571 -0.010290773000000001
11.84671 -0.010469779
11.84771 -0.010647703000000001
11.84871 -0.010824537
11.84971 -0.011000277999999999
11.85071 -0.011174918
11.85171 -0.011348453
11.85271 -0.011520876
11.85371 -0.011692182
11.85471 -0.011862365
11.85571 -0.012031421
11.85671 -0.012199343999999999
11.85771 -0.01236613
11.85871 -0.012531774999999998
11.85971 -0.012696272
11.86071 -0.012859618000000001
11.86171 -0.013021808000000001
11.86271 -0.013182838
11.86371 -0.013342705
11.86471 -0.013501404000000002
11.86571 -0.013658931000000001
11.86671 -0.013815284
11.86771 -0.013970459
11.86871 -0.014124451
11.86971 -0.014277261
11.87071 -0.014428883
11.87171 -0.014579314999999999
11.87271 -0.014728555
11.87371 -0.014876599999999999
11.87471 -0.015023447999999998
11.87571 -0.015169097000000001
11.87671 -0.015313545000000001
11.87771 -0.015456791000000001
11.87871 -0.015598833999999999
11.87971 -0.015739672
11.88071 -0.015879303
11.88171 -0.016017727000000002
11.88271 -0.016154942999999998
11.88371 -0.016290949
11.88471 -0.016425745999999998
11.88571 -0.016559333
11.88671 -0.016691709
11.88771 -0.016822873000000002
11.88871 -0.016952826
11.88971 -0.017081566
11.89071 -0.017209096
11.89171 -0.017335414
11.89271 -0.01746052
11.89371 -0.017584414
11.89471 -0.017707095000000003
11.89571 -0.017828563999999998
11.89671 -0.017948821
11.89771 -0.018067867
11.89871 -0.018185702
11.89971 -0.018302324999999998
11.90071 -0.018417736
11.90171 -0.018531937
11.90271 -0.018644927
11.90371 -0.018756706
11.90471 -0.018867274
11.90571 -0.018976632
11.90671 -0.019084780000000003
11.90771 -0.019191718
11.90871 -0.019297446
11.90971 -0.019401965
11.91071 -0.019505275
11.91171 -0.019607376
11.91271 -0.019708269
11.91371 -0.019807954
11.91471 -0.019906432
11.91571 -0.020003703
11.91671 -0.020099769
11.91771 -0.020194629999999998
11.91871 -0.020288286
11.91971 -0.020380739000000002
11.92071 -0.020471989
11.92171 -0.02056204
11.92271 -0.020650890999999998
11.92371 -0.020738544
11.92471 -0.020825
11.92571 -0.020910263
11.92671 -0.020994332
11.92771 -0.021077211
11.92871 -0.021158901
11.92971 -0.021239405
11.93071 -0.021318725
11.93171 -0.021396863000000002
11.93271 -0.021473823
11.93371 -0.021549607
11.93471 -0.021624217
11.93571 -0.021697658999999998
11.93671 -0.021769933999999998
11.93771 -0.021841045
11.93871 -0.021910996000000002
11.93971 -0.02197979
11.94071 -0.022047431
11.94171 -0.022113921
11.94271 -0.022179267000000003
11.94371 -0.02224347
11.94471 -0.022306535
11.94571 -0.022368466
11.94671 -0.022429267
11.94771 -0.022488942
11.94871 -0.022547493999999998
11.94971 -0.022604928
11.95071 -0.022661248000000002
11.95171 -0.022716459
11.95271 -0.022770565
11.95371 -0.022823569000000002
11.95471 -0.022875476999999998
11.95571 -0.022926292
11.95671 -0.022976019
11.95771 -0.023024661999999998
11.95871 -0.023072225
11.95971 -0.023118712
11.96071 -0.023164127
11.96171 -0.023208476
11.96271 -0.02325176
11.96371 -0.023293986
11.96471 -0.023335154
11.96571 -0.023375273000000002
11.96671 -0.023414342999999997
11.96771 -0.023452369
11.96871 -0.023489354
11.96971 -0.023525301000000002
11.97071 -0.023560216
11.97171 -0.023594101
11.97271 -0.023626961
11.97371 -0.023658798
11.97471 -0.023689614
11.97571 -0.023719415
11.97671 -0.023748203
11.97771 -0.023775981
11.97871 -0.023802753
11.97971 -0.023828521
11.98071 -0.02385329
11.98171 -0.023877062
11.98271 -0.023899840000000002
11.98371 -0.023921629
11.98471 -0.023942429
11.98571 -0.023962246
11.98671 -0.023981083
11.98771 -0.023998943000000002
11.98871 -0.02401583
11.98971 -0.024031747
11.99071 -0.024046698000000002
11.99171 -0.024060687
11.99271 -0.024073716
11.99371 -0.024085792
11.99471 -0.024096917
11.99571 -0.024107096
11.99671 -0.024116333
11.99771 -0.024124634
11.99871 -0.024132001
11.99971 -0.02413844
12.00071 -0.024143957
12.00171 -0.024148556
12.00271 -0.024152240000000002
12.00371 -0.024155016999999997
12.00471 -0.024156891
12.00571 -0.024157867
12.00671 -0.024157952
12.00771 -0.02415715
12.00871 -0.024155466
12.00971 -0.024152907
12.01071 -0.024149477
12.01171 -0.024145182
12.01271 -0.02414003
12.01371 -0.024134022999999998
12.01471 -0.024127169
12.01571 -0.024119472
12.01671 -0.024110939
12.01771 -0.024101575
12.01871 -0.024091385
12.01971 -0.024080375
12.02071 -0.024068551
12.02171 -0.024055917
12.02271 -0.024042479
12.02371 -0.024028242999999998
12.02471 -0.024013214
12.02571 -0.023997398
12.02671 -0.023980797999999998
12.02771 -0.023963422
12.02871 -0.023945273
12.02971 -0.023926357
12.03071 -0.023906678
12.03171 -0.023886241
12.03271 -0.023865050999999998
12.03371 -0.023843112
12.03471 -0.02382043
12.03571 -0.023797009
12.03671 -0.023772853
12.03771 -0.023747967000000002
12.03871 -0.023722356
12.03971 -0.023696023
12.04071 -0.023668972
12.04171 -0.023641209
12.04271 -0.023612736999999998
12.04371 -0.02358356
12.04471 -0.023553683
12.04571 -0.02352311
12.04671 -0.023491844
12.04771 -0.023459889
12.04871 -0.023427251
12.04971 -0.023393932
12.05071 -0.023359938
12.05171 -0.023325270999999998
12.05271 -0.023289936
12.05371 -0.023253936
12.05471 -0.023217275000000002
12.05571 -0.023179958
12.05671 -0.023141989
12.05771 -0.023103373
12.05871 -0.023064112
12.05971 -0.023024212
12.06071 -0.022983676
12.06171 -0.022942509
12.06271 -0.022900715999999998
12.06371 -0.0228583
12.06471 -0.022815265
12.06571 -0.022771618
12.06671 -0.022727362
12.06771 -0.022682501
12.06871 -0.022637041
12.06971 -0.022590987
12.07071 -0.022544342000000002
12.07171 -0.022497113
12.07271 -0.022449304
12.07371 -0.022400919000000002
12.07471 -0.022351964000000002
12.07571 -0.022302444
12.07671 -0.022252365
12.07771 -0.02220173
12.07871 -0.022150546
12.07971 -0.022098816
12.08071 -0.022046546
12.08171 -0.021993739999999998
12.08271 -0.021940404
12.08371 -0.021886542999999998
12.08471 -0.021832161
12.08571 -0.021777263
12.08671 -0.021721852
12.08771 -0.021665933
12.08871 -0.021609513
12.08971 -0.021552593
12.09071 -0.021495178
12.09171 -0.021437273
12.09271 -0.021378882
12.09371 -0.021320008
12.09471 -0.021260655
12.09571 -0.021200828
12.09671 -0.021140528999999998
12.09771 -0.021079762
12.09871 -0.02101853
12.09971 -0.020956837
12.10071 -0.020894688
12.10171 -0.020832083999999997
12.10271 -0.020769027
12.10371 -0.020705523
12.10471 -0.020641575000000002
12.10571 -0.020577184
12.10671 -0.020512354
12.10771 -0.020447088000000002
12.10871 -0.020381389
12.10971 -0.020315261
12.11071 -0.020248706
12.11171 -0.020181728
12.11271 -0.020114328
12.11371 -0.02004651
12.11471 -0.019978279
12.11571 -0.019909636
12.11671 -0.019840584999999997
12.11771 -0.019771128000000002
12.11871 -0.019701271
12.11971 -0.019631014999999998
12.12071 -0.019560364
12.12171 -0.019489322
12.12271 -0.019417892
12.12371 -0.019346079
12.12471 -0.019273884
12.12571 -0.019201312
12.12671 -0.019128366
12.12771 -0.019055051
12.12871 -0.018981369999999997
12.12971 -0.018907327
12.13071 -0.018832926
12.13171 -0.018758170999999997
12.13271 -0.018683065999999998
12.13371 -0.018607615
12.13471 -0.018531823
12.13571 -0.018455692000000003
12.13671 -0.018379228
12.13771 -0.018302433
12.13871 -0.018225312
12.13971 -0.01814787
12.14071 -0.01807011
12.14171 -0.017992037000000002
12.14271 -0.017913655
12.14371 -0.017834968
12.14471 -0.017755981
12.14571 -0.017676696000000002
12.14671 -0.017597119
12.14771 -0.017517252
12.14871 -0.017437099999999997
12.14971 -0.017356667
12.15071 -0.017275957999999998
12.15171 -0.017194975
12.15271 -0.017113722
12.15371 -0.017032203
12.15471 -0.016950422
12.15571 -0.016868381000000002
12.15671 -0.016786085
12.15771 -0.016703538
12.15871 -0.016620742
12.15971 -0.0165377
12.16071 -0.016454417
12.16171 -0.016370893
12.16271 -0.016287134
12.16371 -0.016203141
12.16471 -0.016118918
12.16571 -0.016034467
12.16671 -0.015949793
12.16771 -0.015864897
12.16871 -0.015779781
12.16971 -0.01569445
12.17071 -0.015608905000000001
12.17171 -0.015523151
12.17271 -0.015437188
12.17371 -0.015351022
12.17471 -0.015264653000000001
12.17571 -0.015178087
12.17671 -0.015091324000000001
12.17771 -0.015004369
12.17871 -0.014917224
12.17971 -0.014829892
12.18071 -0.014742377000000001
12.18171 -0.014654682
12.18271 -0.014566812000000002
12.18371 -0.014478768999999999
12.18471 -0.014390555
12.18571 -0.014302175
12.18671 -0.014213634000000001
12.18771 -0.014124934
12.18871 -0.01403608
12.18971 -0.013947075
12.19071 -0.013857923000000001
12.19171 -0.013768628
12.19271 -0.013679195000000002
12.19371 -0.013589628000000001
12.19471 -0.01349993
12.19571 -0.013410106
12.19671 -0.013320161
12.19771 -0.013230098000000001
12.19871 -0.013139921
12.19971 -0.013049635
12.20071 -0.012959244
12.20171 -0.012868753
12.20271 -0.012778165
12.20371 -0.012687485000000002
12.20471 -0.012596716
12.20571 -0.012505862000000001
12.20671 -0.012414929
12.20771 -0.012323918
12.20871 -0.012232835000000001
12.20971 -0.012141683
12.21071 -0.012050466000000001
12.21171 -0.011959187
12.21271 -0.011867851
12.21371 -0.011776459999999999
12.21471 -0.011685018
12.21571 -0.011593528
12.21671 -0.011501995000000001
12.21771 -0.011410420000000001
12.21871 -0.011318808000000001
12.21971 -0.011227161
12.22071 -0.011135481
12.22171 -0.011043774
12.22271 -0.010952041
12.22371 -0.010860285
12.22471 -0.010768509
12.22571 -0.010676716
12.22671 -0.010584909
12.22771 -0.01049309
12.22871 -0.010401262
12.22971 -0.010309429
12.23071 -0.010217592
12.23171 -0.010125753999999999
12.23271 -0.010033918
12.23371 -0.0099420868
12.23471 -0.009850262
12.23571 -0.0097584474
12.23671 -0.009666645199999999
12.23771 -0.0095748575
12.23871 -0.0094830881
12.23971 -0.009391338999999999
12.24071 -0.009299613200000001
12.24171 -0.0092079135
12.24271 -0.009116243
12.24371 -0.0090246052
12.24471 -0.0089330024
12.24571 -0.008841438100000001
12.24671 -0.0087499153
12.24771 -0.0086584369
12.24871 -0.008567007199999999
12.24971 -0.0084756284
12.25071 -0.008384305
12.25171 -0.0082930404
12.25271 -0.008201838500000001
12.25371 -0.008110702800000001
12.25471 -0.0080196369
12.25571 -0.007928645199999999
12.25671 -0.0078377321
12.25771 -0.007746900499999999
12.25871 -0.007656155500000001
12.25971 -0.007565501400000001
12.26071 -0.007474942
12.26171 -0.007384481400000001
12.26271 -0.007294124999999999
12.26371 -0.0072038762
12.26471 -0.0071137394
12.26571 -0.0070237198
12.26671 -0.0069338217
12.26771 -0.0068440488
12.26871 -0.006754406100000001
12.26971 -0.006664898000000001
12.27071 -0.0065755288
12.27171 -0.0064863023
12.27271 -0.0063972235
12.27371 -0.0063082960000000006
12.27471 -0.006219524200000001
12.27571 -0.0061309118
12.27671 -0.0060424627
12.27771 -0.005954181
12.27871 -0.0058660702
12.27971 -0.0057781337
12.28071 -0.0056903755
12.28171 -0.0056027988
12.28271 -0.0055154069
12.28371 -0.0054282027
12.28471 -0.0053411899
12.28571 -0.005254371
12.28671 -0.0051677493
12.28771 -0.005081327599999999
12.28871 -0.004995109
12.28971 -0.0049090959
12.29071 -0.0048232912000000005
12.29171 -0.0047376976
12.29271 -0.0046523175
12.29371 -0.0045671539
12.29471 -0.0044822093
12.29571 -0.0043974862
12.29671 -0.0043129872
12.29771 -0.004228715300000001
12.29871 -0.0041446725
12.29971 -0.0040608618
12.30071 -0.0039772858
12.30171 -0.0038939473999999997
12.30271 -0.0038108490000000003
12.30371 -0.0037279937000000004
12.30471 -0.0036453843
12.30571 -0.0035630233
12.30671 -0.0034809142
12.30771 -0.0033990593
12.30871 -0.003317462
12.30971 -0.0032361251
12.31071 -0.0031550519999999998
12.31171 -0.0030742456
12.31271 -0.0029937093
12.31371 -0.0029134462
12.31471 -0.0028334598
12.31571 -0.0027537533
12.31671 -0.0026743301
12.31771 -0.0025951937
12.31871 -0.0025163476
12.31971 -0.0024377952
12.32071 -0.0023595401
12.32171 -0.0022815859
12.32271 -0.0022039359
12.32371 -0.002126594
12.32471 -0.0020495634
12.32571 -0.0019728478999999997
12.32671 -0.0018964511000000002
12.32771 -0.0018203762
12.32871 -0.0017446269
12.32971 -0.0016692065
12.33071 -0.0015941187
12.33171 -0.0015193665
12.33271 -0.0014449533
12.33371 -0.0013708825
12.33471 -0.001297157
12.33571 -0.0012237800999999999
12.33671 -0.0011507548
12.33771 -0.0010780841
12.33871 -0.0010057707
12.33971 -0.0009338174999999999
12.34071 -0.0008622271700000001
12.34171 -0.00079100228
12.34271 -0.00072014532
12.34371 -0.0006496586600000001
12.34471 -0.00057954453
12.34571 -0.00050980511
12.34671 -0.00044044245
12.34771 -0.00037145846
12.34871 -0.00030285496
12.34971 -0.00023463365000000002
12.35071 -0.00016679612000000002
12.35171 -9.9343856e-05
12.35271 -3.2278231e-05
12.35371 3.4399466e-05
12.35471 0.00010068803
12.35571 0.00016658635
12.35671 0.00023209336
12.35771 0.00029720810999999997
12.35871 0.00036192966
12.35971 0.00042625711000000003
12.36071 0.00049018963
12.36171 0.00055372634
12.36271 0.00061686646
12.36371 0.0006796091400000001
12.36471 0.00074195355
12.36571 0.0008038988200000001
12.36671 0.00086544414
12.36771 0.00092658856
12.36871 0.0009873311700000001
12.36971 0.001047671
12.37071 0.0011076070999999999
12.37171 0.0011671383
12.37271 0.0012262633
12.37371 0.0012849812
12.37471 0.0013432908
12.37571 0.0014011905
12.37671 0.0014586793
12.37771 0.0015157558
12.37871 0.0015724185
12.37971 0.0016286659999999998
12.38071 0.0016844968000000002
12.38171 0.0017399094000000001
12.38271 0.0017949022
12.38371 0.0018494738000000002
12.38471 0.0019036226
12.38571 0.001957347
12.38671 0.0020106456
12.38771 0.0020635167000000003
12.38871 0.0021159589
12.38971 0.0021679707
12.39071 0.0022195505
12.39171 0.002270697
12.39271 0.0023214088
12.39371 0.0023716844
12.39471 0.0024215227
12.39571 0.0024709224999999997
12.39671 0.0025198826
12.39771 0.0025684019
12.39871 0.0026164795
12.39971 0.0026641143
12.40071 0.0027113056
12.40171 0.0027580527
12.40271 0.0028043551
12.40371 0.002850212
12.40471 0.002895623
12.40571 0.0029405877
12.40671 0.002985106
12.40771 0.0030291776000000003
12.40871 0.0030728024
12.40971 0.0031159801000000004
12.41071 0.0031587111
12.41171 0.0032009953
12.41271 0.0032428331999999997
12.41371 0.0032842247
12.41471 0.0033251705
12.41571 0.0033656706
12.41671 0.0034057259
12.41771 0.0034453366
12.41871 0.0034845034
12.41971 0.0035232271
12.42071 0.0035615085000000003
12.42171 0.0035993481999999997
12.42271 0.0036367469999999996
12.42371 0.0036737059
12.42471 0.0037102257999999996
12.42571 0.0037463075999999997
12.42671 0.0037819522
12.42771 0.0038171609
12.42871 0.0038519344999999997
12.42971 0.0038862741000000004
12.43071 0.0039201812
12.43171 0.0039536564
12.43271 0.0039867013
12.43371 0.0040193168
12.43471 0.0040515042
12.43571 0.0040832645
12.43671 0.0041145988
12.43771 0.0041455081
12.43871 0.0041759937
12.43971 0.0042060568
12.44071 0.0042356984
12.44171 0.0042649192999999995
12.44271 0.0042937208
12.44371 0.0043221043999999995
12.44471 0.0043500705999999995
12.44571 0.0043776203
12.44671 0.0044047549
12.44771 0.0044314755
12.44871 0.0044577830999999995
12.44971 0.0044836786
12.45071 0.0045091634
12.45171 0.0045342381999999995
12.45271 0.0045589044
12.45371 0.0045831631999999995
12.45471 0.0046070159
12.45571 0.0046304638
12.45671 0.0046535082
12.45771 0.0046761503
12.45871 0.0046983914
12.45971 0.0047202335000000005
12.46071 0.0047416779
12.46171 0.0047627262
12.46271 0.0047833801
12.46371 0.0048036414
12.46471 0.0048235121
12.46571 0.0048429942
12.46671 0.0048620896
12.46771 0.0048808004
12.46871 0.004899128900000001
12.46971 0.0049170772
12.47071 0.0049346479
12.47171 0.0049518432
12.47271 0.004968666
12.47371 0.0049851187
12.47471 0.0050012039999999995
12.47571 0.0050169248
12.47671 0.005032284
12.47771 0.0050472845
12.47871 0.005061929200000001
12.47971 0.005076221
12.48071 0.0050901632
12.48171 0.0051037587
12.48271 0.0051170107
12.48371 0.0051299226000000005
12.48471 0.0051424977
12.48571 0.005154739100000001
12.48671 0.0051666502
12.48771 0.0051782343
12.48871 0.0051894945
12.48971 0.0052004343
12.49071 0.0052110572
12.49171 0.0052213665000000005
12.49271 0.0052313655
12.49371 0.0052410574
12.49471 0.0052504456
12.49571 0.0052595336
12.49671 0.0052683248
12.49771 0.0052768228
12.49871 0.005285030400000001
12.49971 0.0052929514
12.50071 0.005300589
12.50171 0.005307946799999999
12.50271 0.0053150281
12.50371 0.0053218359
12.50471 0.0053283737
12.50571 0.0053346448
12.50671 0.005340652600000001
12.50771 0.0053464002
12.50871 0.0053518906
12.50971 0.005357127200000001
12.51071 0.005362113
12.51171 0.0053668511
12.51271 0.0053713447
12.51371 0.0053755964
12.51471 0.0053796095
12.51571 0.0053833868
12.51671 0.0053869313
12.51771 0.0053902455
12.51871 0.0053933322999999995
12.51971 0.0053961947
12.52071 0.0053988351
12.52171 0.0054012565999999994
12.52271 0.0054034615
12.52371 0.0054054526
12.52471 0.0054072327
12.52571 0.0054088043
12.52671 0.00541017
12.52771 0.0054113323
12.52871 0.0054122942
12.52971 0.005413058199999999
12.53071 0.0054136268
12.53171 0.0054140030000000006
12.53271 0.0054141892
12.53371 0.0054141881
12.53471 0.0054140030000000006
12.53571 0.0054136362
12.53671 0.0054130909
12.53771 0.0054123695
12.53871 0.0054114752999999995
12.53971 0.0054104112000000005
12.54071 0.0054091804
12.54171 0.0054077856
12.54271 0.00540623
12.54371 0.0054045169
12.54471 0.0054026495
12.54571 0.0054006311999999996
12.54671 0.005398464800000001
12.54771 0.0053961539
12.54871 0.0053937019
12.54971 0.0053911121
12.55071 0.0053883876
12.55171 0.005385532100000001
12.55271 0.005382549
12.55371 0.0053794414
12.55471 0.0053762131
12.55571 0.0053728672
12.55671 0.005369407200000001
12.55771 0.0053658365
12.55871 0.0053621585
12.55971 0.0053583764
12.56071 0.0053544936
12.56171 0.0053505133
12.56271 0.0053464383999999995
12.56371 0.0053422726
12.56471 0.0053380187
12.56571 0.00533368
12.56671 0.0053292595
12.56771 0.0053247601
12.56871 0.005320184899999999
12.56971 0.0053155371
12.57071 0.0053108193
12.57171 0.0053060347
12.57271 0.005301185999999999
12.57371 0.0052962761
12.57471 0.0052913081
12.57571 0.0052862848
12.57671 0.0052812087
12.57771 0.0052760828
12.57871 0.00527091
12.57971 0.0052656927000000004
12.58071 0.0052604337
12.58171 0.0052551357
12.58271 0.0052498013
12.58371 0.0052444334999999995
12.58471 0.0052390344
12.58571 0.0052336069
12.58671 0.0052281535
12.58771 0.0052226766
12.58871 0.0052171788000000005
12.58971 0.0052116626
12.59071 0.0052061302999999995
12.59171 0.0052005841999999995
12.59271 0.0051950268
12.59371 0.0051894604
12.59471 0.0051838873
12.59571 0.0051783096
12.59671 0.0051727297
12.59771 0.0051671497
12.59871 0.0051615720000000006
12.59971 0.0051559982
12.60071 0.0051504307
12.60171 0.0051448715
12.60271 0.005139322799999999
12.60371 0.0051337865
12.60471 0.0051282648
12.60571 0.0051227595
12.60671 0.0051172727
12.60771 0.0051118062
12.60871 0.005106362
12.60971 0.005100941800000001
12.61071 0.0050955477
12.61171 0.0050901817
12.61271 0.0050848452
12.61371 0.0050795403
12.61471 0.0050742685
12.61571 0.005069032
12.61671 0.0050638322
12.61771 0.005058671
12.61871 0.0050535502000000005
12.61971 0.0050484716
12.62071 0.0050434366
12.62171 0.0050384471
12.62271 0.0050335046
12.62371 0.0050286108000000005
12.62471 0.0050237672
12.62571 0.0050189752
12.62671 0.0050142367
12.62771 0.0050095528
12.62871 0.0050049249999999995
12.62971 0.0050003546000000005
12.63071 0.004995842800000001
12.63171 0.0049913909999999995
12.63271 0.0049870003
12.63371 0.0049826722000000006
12.63471 0.0049784074
12.63571 0.0049742066
12.63671 0.0049700713
12.63771 0.0049660022
12.63871 0.0049619997
12.63971 0.0049580653
12.64071 0.0049541992
12.64171 0.0049504019
12.64271 0.0049466744
12.64371 0.0049430171
12.64471 0.0049394304
12.64571 0.0049359150999999995
12.64671 0.0049324713000000004
12.64771 0.0049290997
12.64871 0.0049258004
12.64971 0.0049225739
12.65071 0.0049194205
12.65171 0.0049163405
12.65271 0.0049133345
12.65371 0.0049104023
12.65471 0.0049075442999999995
12.65571 0.0049047605
12.65671 0.0049020513
12.65771 0.004899417
12.65871 0.0048968574
12.65971 0.0048943726
12.66071 0.0048919628
12.66171 0.004889628
12.66271 0.004887368
12.66371 0.0048851827
12.66471 0.0048830723
12.66571 0.0048810361000000005
12.66671 0.0048790744999999995
12.66771 0.0048771868
12.66871 0.0048753725
12.66971 0.0048736318
12.67071 0.004871963799999999
12.67171 0.0048703681
12.67271 0.0048688442
12.67371 0.0048673915
12.67471 0.0048660095
12.67571 0.0048646976
12.67671 0.0048634549
12.67771 0.0048622805
12.67871 0.0048611735000000005
12.67971 0.004860133
12.68071 0.0048591584
12.68171 0.0048582486
12.68271 0.004857402
12.68371 0.004856618
12.68471 0.0048558952
12.68571 0.0048552323
12.68671 0.0048546284
12.68771 0.004854082
12.68871 0.0048535916
12.68971 0.0048531561
12.69071 0.0048527741
12.69171 0.0048524442
12.69271 0.0048521644
12.69371 0.0048519337999999995
12.69471 0.0048517507999999996
12.69571 0.004851614
12.69671 0.0048515216
12.69771 0.0048514725
12.69871 0.0048514648
12.69971 0.0048514969
12.70071 0.0048515671
12.70171 0.004851674
12.70271 0.0048518163
12.70371 0.004851991999999999
12.70471 0.0048521993
12.70571 0.0048524369
12.70671 0.0048527028
12.70771 0.0048529953
12.70871 0.0048533129
12.70971 0.0048536534
12.71071 0.0048540154
12.71171 0.004854397
12.71271 0.0048547965
12.71371 0.004855212
12.71471 0.0048556416
12.71571 0.0048560836
12.71671 0.0048565362
12.71771 0.004856997500000001
12.71871 0.0048574657
12.71971 0.0048579386
12.72071 0.0048584147999999995
12.72171 0.0048588925
12.72271 0.0048593694
12.72371 0.0048598442
12.72471 0.0048603146
12.72571 0.0048607792
12.72671 0.0048612357
12.72771 0.0048616825
12.72871 0.0048621176
12.72971 0.0048625392
12.73071 0.0048629456
12.73171 0.0048633345
12.73271 0.0048637041
12.73371 0.0048640526
12.73471 0.004864377800000001
12.73571 0.0048646776
12.73671 0.0048649497
12.73771 0.0048651924
12.73871 0.004865403
12.73971 0.0048655797999999995
12.74071 0.0048657203
12.74171 0.0048658218
12.74271 0.0048658821
12.74371 0.0048658989
12.74471 0.0048658697999999995
12.74571 0.0048657919
12.74671 0.0048656628
12.74771 0.0048654798
12.74871 0.00486524
12.74971 0.004864941
12.75071 0.0048645798
12.75171 0.0048641537
12.75271 0.0048636597
12.75371 0.0048630951
12.75471 0.0048624566000000004
12.75571 0.0048617418
12.75671 0.0048609472
12.75771 0.0048600705
12.75871 0.0048591082
12.75971 0.0048580576
12.76071 0.0048569153
12.76171 0.0048556787
12.76271 0.0048543447
12.76371 0.0048529105999999995
12.76471 0.0048513732
12.76571 0.0048497295
12.76671 0.0048479770999999994
12.76771 0.004846113
12.76871 0.004844134700000001
12.76971 0.0048420392
12.77071 0.004839824
12.77171 0.0048374865999999996
12.77271 0.0048350241
12.77371 0.0048324342
12.77471 0.0048297144999999994
12.77571 0.0048268626
12.77671 0.0048238762
12.77771 0.0048207527
12.77871 0.0048174901
12.77971 0.0048140861
12.78071 0.0048105383
12.78171 0.0048068447
12.78271 0.004803003300000001
12.78371 0.0047990116999999995
12.78471 0.0047948680999999995
12.78571 0.0047905702
12.78671 0.0047861158
12.78771 0.0047815032
12.78871 0.0047767302
12.78971 0.0047717949
12.79071 0.0047666952
12.79171 0.0047614292
12.79271 0.0047559952
12.79371 0.0047503912
12.79471 0.0047446152
12.79571 0.0047386653
12.79671 0.0047325397
12.79771 0.0047262365
12.79871 0.004719754
12.79971 0.0047130903
12.80071 0.0047062436
12.80171 0.0046992121
12.80271 0.004691994
12.80371 0.0046845875
12.80471 0.0046769906
12.80571 0.0046692017
12.80671 0.0046612189
12.80771 0.0046530404
12.80871 0.0046446643
12.80971 0.0046360889
12.81071 0.004627312200000001
12.81171 0.0046183326
12.81271 0.0046091482000000005
12.81371 0.0045997571
12.81471 0.0045901572
12.81571 0.004580347
12.81671 0.0045703244
12.81771 0.0045600875
12.81871 0.0045496345
12.81971 0.0045389635
12.82071 0.0045280725
12.82171 0.00451696
12.82271 0.004505624
12.82371 0.004494062500000001
12.82471 0.0044822740000000005
12.82571 0.0044702563
12.82671 0.004458008
12.82771 0.0044455271999999995
12.82871 0.0044328121
12.82971 0.0044198612
12.83071 0.0044066728
12.83171 0.0043932454
12.83271 0.0043795770999999995
12.83371 0.0043656666
12.83471 0.0043515127
12.83571 0.0043371136
12.83671 0.0043224681999999995
12.83771 0.004307575
12.83871 0.004292433
12.83971 0.0042770411
12.84071 0.0042613981
12.84171 0.0042455031
12.84271 0.0042293548000000005
12.84371 0.004212953
12.84471 0.0041962965
12.84571 0.0041793846
12.84671 0.0041622166
12.84771 0.0041447918
12.84871 0.0041271098
12.84971 0.0041091698
12.85071 0.0040909718999999995
12.85171 0.0040725154
12.85271 0.0040537998
12.85371 0.0040348248
12.85471 0.0040155901
12.85571 0.0039960952999999995
12.85671 0.0039763403
12.85771 0.0039563249000000005
12.85871 0.0039360485999999995
12.85971 0.0039155111
12.86071 0.0038947124
12.86171 0.0038736524999999997
12.86271 0.0038523311
12.86371 0.0038307477000000005
12.86471 0.0038089027
12.86571 0.0037867953999999996
12.86671 0.0037644261999999996
12.86771 0.0037417947000000003
12.86871 0.0037189008999999997
12.86971 0.0036957445
12.87071 0.0036723256999999995
12.87171 0.0036486443
12.87271 0.0036247005
12.87371 0.0036004945000000003
12.87471 0.0035760262
12.87571 0.0035512956000000005
12.87671 0.0035263026999999996
12.87771 0.0035010478
12.87871 0.0034755314
12.87971 0.0034497534
12.88071 0.0034237142
12.88171 0.0033974141999999997
12.88271 0.0033708537
12.88371 0.0033440327
12.88471 0.0033169519
12.88571 0.0032896121000000004
12.88671 0.0032620133
12.88771 0.0032341566000000004
12.88871 0.0032060422999999998
12.88971 0.0031776708
12.89071 0.0031490432
12.89171 0.0031201602000000004
12.89271 0.0030910225000000003
12.89371 0.0030616309
12.89471 0.0030319864999999997
12.89571 0.0030020901
12.89671 0.0029719429000000003
12.89771 0.002941546
12.89871 0.0029109002
12.89971 0.002880007
12.90071 0.0028488676000000004
12.90171 0.0028174831
12.90271 0.0027858550000000003
12.90371 0.0027539847
12.90471 0.0027218737
12.90571 0.0026895234
12.90671 0.0026569352
12.90771 0.0026241112000000002
12.90871 0.0025910526999999997
12.90971 0.0025577613999999997
12.91071 0.0025242392
12.91171 0.0024904881
12.91271 0.0024565097
12.91371 0.0024223062
12.91471 0.0023878794
12.91571 0.0023532317
12.91671 0.0023183649
12.91771 0.0022832815
12.91871 0.0022479837
12.91971 0.0022124736999999998
12.92071 0.0021767539000000003
12.92171 0.0021408267
12.92271 0.0021046944
12.92371 0.0020683596
12.92471 0.0020318246
12.92571 0.0019950921
12.92671 0.0019581646000000003
12.92771 0.0019210447
12.92871 0.0018837349
12.92971 0.0018462377
12.93071 0.0018085554999999998
12.93171 0.0017706911
12.93271 0.0017326468999999999
12.93371 0.0016944256
12.93471 0.0016560297999999999
12.93571 0.0016174619
12.93671 0.0015787245999999999
12.93771 0.0015398203999999998
12.93871 0.0015007518
12.93971 0.0014615216000000001
12.94071 0.0014221322
12.94171 0.0013825864
12.94271 0.0013428867
12.94371 0.0013030357000000002
12.94471 0.0012630362
12.94571 0.0012228909
12.94671 0.0011826026
12.94771 0.0011421740000000001
12.94871 0.0011016079
12.94971 0.0010609071999999999
12.95071 0.0010200748
12.95171 0.0009791137
12.95271 0.0009380269100000001
12.95371 0.00089681744
12.95471 0.00085548836
12.95571 0.0008140428700000001
12.95671 0.00077248415
12.95771 0.00073081542
12.95871 0.00068904001
12.95971 0.00064716128
12.96071 0.00060518269
12.96171 0.00056310764
12.96271 0.00052093969
12.96371 0.00047868239000000004
12.96471 0.00043633931000000006
12.96571 0.00039391416000000005
12.96671 0.00035141059
12.96771 0.00030883234
12.96871 0.00026618317999999995
12.96971 0.00022346686999999998
12.97071 0.00018068724
12.97171 0.00013784812
12.97271 9.495335000000001e-05
12.97371 5.2006789e-05
12.97471 9.0122917e-06
12.97571 -3.4026274e-05
12.97671 -7.710504e-05
12.97771 -0.00012022015000000001
12.97871 -0.00016336774
12.97971 -0.00020654394999999998
12.98071 -0.00024974497
12.98171 -0.00029296696
12.98271 -0.00033620610999999997
12.98371 -0.00037945861
12.98471 -0.00042272068
12.98571 -0.00046598851999999995
12.98671 -0.00050925842
12.98771 -0.00055252658
12.98871 -0.00059578929
12.98971 -0.00063904276
12.99071 -0.00068228337
12.99171 -0.00072550738
12.99271 -0.0007687111099999999
12.99371 -0.0008118909100000001
12.99471 -0.00085504307
12.99571 -0.00089816403
12.99671 -0.00094125016
12.99771 -0.00098429782
12.99871 -0.0010273035
12.99971 -0.0010702635
13.00071 -0.0011131745
13.00171 -0.0011560328
13.00271 -0.0011988351
13.00371 -0.0012415778
13.00471 -0.0012842575
13.00571 -0.0013268707
13.00671 -0.0013694142999999999
13.00771 -0.0014118846
13.00871 -0.0014542783
13.00971 -0.0014965921
13.01071 -0.0015388227
13.01171 -0.0015809665999999998
13.01271 -0.0016230206
13.01371 -0.0016649812000000001
13.01471 -0.0017068453
13.01571 -0.0017486091
13.01671 -0.0017902696
13.01771 -0.0018318230999999998
13.01871 -0.0018732663999999999
13.01971 -0.0019145959000000001
13.02071 -0.0019558081
13.02171 -0.0019968997
13.02271 -0.0020378669
13.02371 -0.0020787062999999997
13.02471 -0.0021194144
13.02571 -0.0021599873
13.02671 -0.0022004217
13.02771 -0.0022407135
13.02871 -0.0022808596
13.02971 -0.0023208559
13.03071 -0.0023606988
13.03171 -0.0024003846
13.03271 -0.0024399096
13.03371 -0.00247927
13.03471 -0.0025184621
13.03571 -0.0025574822000000003
13.03671 -0.0025963266999999997
13.03771 -0.0026349919
13.03871 -0.0026734739
13.03971 -0.0027117692000000002
13.04071 -0.0027498743
13.04171 -0.0027877857
13.04271 -0.0028254997000000002
13.04371 -0.0028630129
13.04471 -0.0029003219
13.04571 -0.0029374232000000003
13.04671 -0.0029743136
13.04771 -0.0030109897
13.04871 -0.0030474484
13.04971 -0.0030836865
13.05071 -0.0031197011000000004
13.05171 -0.0031554889999999996
13.05271 -0.0031910473
13.05371 -0.0032263732000000003
13.05471 -0.0032614636000000002
13.05571 -0.0032963158
13.05671 -0.0033309268000000004
13.05771 -0.0033652941000000005
13.05871 -0.0033994151
13.05971 -0.0034332867999999996
13.06071 -0.0034669069
13.06171 -0.0035002722000000005
13.06271 -0.0035333804
13.06371 -0.0035662288
13.06471 -0.0035988149000000004
13.06571 -0.0036311357999999996
13.06671 -0.0036631889000000003
13.06771 -0.0036949717000000003
13.06871 -0.0037264814
13.06971 -0.0037577152
13.07071 -0.0037886704
13.07171 -0.0038193444
13.07271 -0.0038497342999999997
13.07371 -0.0038798370999999997
13.07471 -0.0039096503
13.07571 -0.0039391714
13.07671 -0.0039683975
13.07771 -0.0039973256
13.07871 -0.0040259529
13.07971 -0.0040542767
13.08071 -0.0040822943
13.08171 -0.0041100029000000005
13.08271 -0.0041373998
13.08371 -0.0041644824
13.08471 -0.0041912477
13.08571 -0.0042176929
13.08671 -0.0042438158
13.08771 -0.0042696131
13.08871 -0.0042950825
13.08971 -0.0043202213
13.09071 -0.0043450273
13.09171 -0.0043694974
13.09271 -0.0043936292
13.09371 -0.0044174205
13.09471 -0.0044408684
13.09571 -0.0044639706000000005
13.09671 -0.0044867251
13.09771 -0.0045091292
13.09871 -0.0045311807999999995
13.09971 -0.0045528774
13.10071 -0.004574217
13.10171 -0.0045951976
13.10271 -0.0046158173
13.10371 -0.0046360739
13.10471 -0.0046559653
13.10571 -0.00467549
13.10671 -0.0046946461
13.10771 -0.0047134319
13.10871 -0.0047318455
13.10971 -0.0047498856
13.11071 -0.0047675505
13.11171 -0.0047848388999999995
13.11271 -0.0048017497
13.11371 -0.0048182814
13.11471 -0.0048344329
13.11571 -0.0048502032
13.11671 -0.0048655911
13.11771 -0.0048805956
13.11871 -0.0048952159
13.11971 -0.0049094513
13.12071 -0.0049233011
13.12171 -0.0049367649
13.12271 -0.004949841599999999
13.12371 -0.0049625312
13.12471 -0.0049748334
13.12571 -0.0049867474
13.12671 -0.0049982733
13.12771 -0.005009411
13.12871 -0.0050201601
13.12971 -0.0050305207
13.13071 -0.0050404928
13.13171 -0.0050500759
13.13271 -0.0050592706
13.13371 -0.0050680766
13.13471 -0.0050764942
13.13571 -0.0050845232
13.13671 -0.0050921637
13.13771 -0.005099416
13.13871 -0.0051062802000000004
13.13971 -0.0051127558
13.14071 -0.0051188432
13.14171 -0.0051245427999999996
13.14271 -0.0051298543
13.14371 -0.0051347775
13.14471 -0.005139313
13.14571 -0.0051434602999999995
13.14671 -0.0051472194
13.14771 -0.0051505907
13.14871 -0.005153573900000001
13.14971 -0.0051561692000000004
13.15071 -0.0051583764
13.15171 -0.0051601953999999995
13.15271 -0.0051616265
13.15371 -0.0051626695
13.15471 -0.0051633247
13.15571 -0.0051635921
13.15671 -0.0051634717
13.15771 -0.0051629635
13.15871 -0.0051620678
13.15971 -0.0051607847
13.16071 -0.0051591145
13.16171 -0.0051570572
13.16271 -0.0051546132
13.16371 -0.0051517829000000005
13.16471 -0.0051485666000000005
13.16571 -0.0051449646
13.16671 -0.0051409777
13.16771 -0.005136606
13.16871 -0.00513185
13.16971 -0.0051267107
13.17071 -0.0051211882
13.17171 -0.0051152834
13.17271 -0.005108997
13.17371 -0.0051023297
13.17471 -0.0050952825
13.17571 -0.0050878563000000005
13.17671 -0.0050800518
13.17771 -0.0050718703
13.17871 -0.0050633127
13.17971 -0.00505438
13.18071 -0.005045073299999999
13.18171 -0.0050353938
13.18271 -0.0050253428
13.18371 -0.0050149214000000004
13.18471 -0.005004131199999999
13.18571 -0.0049929735
13.18671 -0.0049814495
13.18771 -0.0049695608999999995
13.18871 -0.0049573088999999996
13.18971 -0.0049446953
13.19071 -0.0049317216
13.19171 -0.0049183891
13.19271 -0.0049046993999999995
13.19371 -0.0048906541999999996
13.19471 -0.0048762555
13.19571 -0.0048615046
13.19671 -0.004846403
13.19771 -0.0048309528
13.19871 -0.0048151556
13.19971 -0.0047990132000000005
13.20071 -0.0047825273
13.20171 -0.0047656999
13.20271 -0.0047485322
13.20371 -0.0047310263
13.20471 -0.0047131837999999995
13.20571 -0.0046950066
13.20671 -0.0046764966
13.20771 -0.0046576552
13.20871 -0.0046384841000000005
13.20971 -0.0046189848999999995
13.21071 -0.0045991593999999995
13.21171 -0.004579009
13.21271 -0.0045585350999999994
13.21371 -0.0045377397000000005
13.21471 -0.0045166242
13.21571 -0.0044951896
13.21671 -0.0044734377
13.21771 -0.0044513701
13.21871 -0.0044289882
13.21971 -0.004406293
13.22071 -0.0043832861
13.22171 -0.0043599688
13.22271 -0.0043363427
13.22371 -0.0043124088000000005
13.22471 -0.0042881689
13.22571 -0.0042636242
13.22671 -0.0042387761
13.22771 -0.004213626
13.22871 -0.0041881751
13.22971 -0.0041624251
13.23071 -0.0041363779
13.23171 -0.0041100346000000005
13.23271 -0.004083396899999999
13.23371 -0.0040564664
13.23471 -0.0040292449
13.23571 -0.0040017338
13.23671 -0.0039739352000000006
13.23771 -0.003945850799999999
13.23871 -0.0039174822
13.23971 -0.0038888316000000003
13.24071 -0.0038599010000000002
13.24171 -0.0038306919999999997
13.24271 -0.0038012068999999996
13.24371 -0.0037714474999999996
13.24471 -0.0037414164
13.24571 -0.0037111153
13.24671 -0.0036805467999999997
13.24771 -0.0036497130999999998
13.24871 -0.0036186163999999995
13.24971 -0.0035872592
13.25071 -0.0035556436999999996
13.25171 -0.0035237725
13.25271 -0.0034916480000000004
13.25371 -0.0034592728999999997
13.25471 -0.0034266493
13.25571 -0.0033937802
13.25671 -0.0033606681
13.25771 -0.0033273154
13.25871 -0.0032937252000000005
13.25971 -0.0032598999999999996
13.26071 -0.0032258424
13.26171 -0.0031915551999999996
13.26271 -0.0031570409
13.26371 -0.0031223026
13.26471 -0.0030873431
13.26571 -0.0030521648999999994
13.26671 -0.003016771
13.26771 -0.0029811641
13.26871 -0.0029453471
13.26971 -0.0029093229
13.27071 -0.0028730943
13.27171 -0.002836664
13.27271 -0.002800035
13.27371 -0.0027632099
13.27471 -0.0027261918
13.27571 -0.0026889833000000004
13.27671 -0.0026515872
13.27771 -0.0026140066
13.27871 -0.0025762438
13.27971 -0.0025383017
13.28071 -0.0025001829
13.28171 -0.0024618903
13.28271 -0.0024234263000000003
13.28371 -0.0023847935000000002
13.28471 -0.0023459945
13.28571 -0.0023070315
13.28671 -0.0022679071
13.28771 -0.0022286235
13.28871 -0.002189183
13.28971 -0.0021495878
13.29071 -0.0021098402
13.29171 -0.0020699421
13.29271 -0.0020298956
13.29371 -0.0019897027999999997
13.29471 -0.0019493656999999998
13.29571 -0.0019088859
13.29671 -0.0018682655
13.29771 -0.0018275063
13.29871 -0.0017866098999999999
13.29971 -0.0017455784
13.30071 -0.0017044134000000002
13.30171 -0.0016631166
13.30271 -0.0016216896
13.30371 -0.0015801343
13.30471 -0.0015384523000000002
13.30571 -0.0014966454000000001
13.30671 -0.0014547152000000002
13.30771 -0.0014126635
13.30871 -0.0013704918
13.30971 -0.0013282021
13.31071 -0.001285796
13.31171 -0.0012432753
13.31271 -0.0012006419
13.31371 -0.0011578973
13.31471 -0.0011150436
13.31571 -0.0010720826
13.31671 -0.0010290161
13.31771 -0.0009858461500000001
13.31871 -0.00094257457
13.31971 -0.0008992035000000001
13.32071 -0.00085573483
13.32171 -0.00081217058
13.32271 -0.0007685129299999999
13.32371 -0.00072476387
13.32471 -0.00068092554
13.32571 -0.00063700008
13.32671 -0.00059298968
13.32771 -0.00054889651
13.32871 -0.00050472272
13.32971 -0.00046047057
13.33071 -0.00041614226000000003
13.33171 -0.00037174
13.33271 -0.000327266
13.33371 -0.00028272252
13.33471 -0.00023811176
13.33571 -0.00019343595000000002
13.33671 -0.00014869729
13.33771 -0.00010389797999999999
13.33871 -5.9040229000000004e-05
13.33971 -1.4126219e-05
13.34071 3.0841872000000004e-05
13.34171 7.5861885e-05
13.34271 0.00012093167
13.34371 0.00016604909
13.34471 0.00021121202
13.34571 0.00025641837
13.34671 0.00030166605000000004
13.34771 0.00034695299
13.34871 0.00039227721
13.34971 0.00043763666
13.35071 0.00048302935999999997
13.35171 0.00052845344
13.35271 0.0005739069399999999
13.35371 0.0006193879899999999
13.35471 0.00066489483
13.35571 0.00071042564
13.35671 0.00075597873
13.35771 0.0008015524100000001
13.35871 0.0008471451099999999
13.35971 0.00089275518
13.36071 0.00093838116
13.36171 0.00098402161
13.36271 0.0010296751000000001
13.36371 0.0010753404
13.36471 0.0011210160999999999
13.36571 0.0011667009
13.36671 0.0012123936
13.36771 0.0012580932
13.36871 0.0013037984
13.36971 0.0013495081
13.37071 0.0013952213
13.37171 0.0014409366999999999
13.37271 0.0014866535999999999
13.37371 0.0015323707
13.37471 0.0015780870000000002
13.37571 0.0016238015
13.37671 0.001669513
13.37771 0.0017152206000000001
13.37871 0.0017609230999999998
13.37971 0.0018066194000000001
13.38071 0.0018523084
13.38171 0.0018979888000000002
13.38271 0.0019436597000000002
13.38371 0.0019893196
13.38471 0.0020349673
13.38571 0.0020806016000000003
13.38671 0.0021262211000000002
13.38771 0.0021718246
13.38871 0.0022174107
13.38971 0.0022629778
13.39071 0.0023085246
13.39171 0.0023540494999999997
13.39271 0.0023995512
13.39371 0.0024450279
13.39471 0.0024904783
13.39571 0.0025359008
13.39671 0.0025812938
13.39771 0.0026266557999999997
13.39871 0.0026719852
13.39971 0.0027172804
13.40071 0.0027625398
13.40171 0.0028077618
13.40271 0.0028529452
13.40371 0.0028980882999999997
13.40471 0.0029431898
13.40571 0.0029882483
13.40671 0.0030332625
13.40771 0.003078231
13.40871 0.0031231524
13.40971 0.0031680254000000002
13.41071 0.0032128493000000004
13.41171 0.0032576227
13.41271 0.0033023447000000003
13.41371 0.0033470139999999997
13.41471 0.0033916298
13.41571 0.0034361914
13.41671 0.0034806977
13.41771 0.0035251479999999996
13.41871 0.0035695414999999996
13.41971 0.0036138771999999998
13.42071 0.0036581546999999996
13.42171 0.0037023731999999998
13.42271 0.0037465321
13.42371 0.0037906306000000003
13.42471 0.0038346680000000003
13.42571 0.0038786438000000005
13.42671 0.0039225575
13.42771 0.0039664086000000005
13.42871 0.0040101964
13.42971 0.0040539202
13.43071 0.0040975796
13.43171 0.0041411738
13.43271 0.0041847023
13.43371 0.0042281645
13.43471 0.004271560099999999
13.43571 0.0043148883999999995
13.43671 0.0043581487
13.43771 0.004401340300000001
13.43871 0.0044444626999999995
13.43971 0.0044875153
13.44071 0.0045304976
13.44171 0.0045734087
13.44271 0.0046162477
13.44371 0.0046590143
13.44471 0.0047017074
13.44571 0.004744326700000001
13.44671 0.0047868711
13.44771 0.0048293397
13.44871 0.0048717317000000005
13.44971 0.0049140461000000005
13.45071 0.0049562819
13.45171 0.0049984385
13.45271 0.0050405146000000005
13.45371 0.0050825092
13.45471 0.0051244213
13.45571 0.0051662497
13.45671 0.0052079933
13.45771 0.0052496511
13.45871 0.0052912215
13.45971 0.0053327039
13.46071 0.0053740969
13.46171 0.0054153992000000005
13.46271 0.0054566095
13.46371 0.0054977267
13.46471 0.0055387496
13.46571 0.0055796769
13.46671 0.0056205073999999995
13.46771 0.00566124
13.46871 0.0057018733
13.46971 0.0057424062
13.47071 0.0057828373
13.47171 0.0058231653
13.47271 0.0058633894
13.47371 0.0059035083
13.47471 0.005943520999999999
13.47571 0.0059834258999999996
13.47671 0.0060232225
13.47771 0.0060629092
13.47871 0.0061024853
13.47971 0.006141950100000001
13.48071 0.0061813022000000006
13.48171 0.006220540700000001
13.48271 0.006259664200000001
13.48371 0.0062986728
13.48471 0.006337565
13.48571 0.0063763399999999994
13.48671 0.006414996500000001
13.48771 0.0064535343
13.48871 0.0064919521
13.48971 0.0065302491
13.49071 0.0065684246
13.49171 0.006606477800000001
13.49271 0.006644407400000001
13.49371 0.0066822133
13.49471 0.006719894
13.49571 0.006757448100000001
13.49671 0.0067948757
13.49771 0.006832175100000001
13.49871 0.0068693451
13.49971 0.0069063855
13.50071 0.0069432943
13.50171 0.0069800713
13.50271 0.0070167145
13.50371 0.0070532230999999996
13.50471 0.007089596300000001
13.50571 0.007125832800000001
13.50671 0.0071619317
13.50771 0.0071978910000000005
13.50871 0.0072337105
13.50971 0.0072693882
13.51071 0.0073049232000000006
13.51171 0.0073403149000000004
13.51271 0.0073755611
13.51371 0.007410661099999999
13.51471 0.007445614000000001
13.51571 0.0074804186
13.51671 0.0075150732
13.51771 0.0075495773
13.51871 0.0075839293
13.51971 0.0076181276999999995
13.52071 0.007652171899999999
13.52171 0.007686060400000001
13.52271 0.0077197925
13.52371 0.007753366699999999
13.52471 0.0077867822
13.52571 0.0078200377
13.52671 0.0078531317
13.52771 0.0078860634
13.52871 0.0079188314
13.52971 0.007951435
13.53071 0.0079838726
13.53171 0.008016143
13.53271 0.0080482452
13.53371 0.0080801779
13.53471 0.0081119404
13.53571 0.0081435312
13.53671 0.008174949499999999
13.53771 0.0082061932
13.53871 0.0082372622
13.53971 0.0082681545
13.54071 0.0082988692
13.54171 0.008329405699999999
13.54271 0.0083597617
13.54371 0.0083899366
13.54471 0.0084199288
13.54571 0.0084497377
13.54671 0.0084793617
13.54771 0.0085087995
13.54871 0.0085380496
13.54971 0.0085671112
13.55071 0.0085959829
13.55171 0.0086246633
13.55271 0.0086531516
13.55371 0.008681446300000001
13.55471 0.0087095461
13.55571 0.0087374501
13.55671 0.008765157
13.55771 0.008792665199999999
13.55871 0.0088199733
13.55971 0.0088470806
13.56071 0.0088739856
13.56171 0.008900687000000001
13.56271 0.0089271838
13.56371 0.008953474800000001
13.56471 0.0089795583
13.56571 0.0090054331
13.56671 0.0090310983
13.56771 0.0090565525
13.56871 0.0090817943
13.56971 0.0091068221
13.57071 0.0091316346
13.57171 0.0091562302
13.57271 0.0091806083
13.57371 0.0092047667
13.57471 0.0092287046
13.57571 0.0092524206
13.57671 0.0092759125
13.57771 0.0092991795
13.57871 0.0093222203
13.57971 0.009345033300000001
13.58071 0.009367617200000001
13.58171 0.0093899704
13.58271 0.0094120922
13.58371 0.0094339804
13.58471 0.0094556344
13.58571 0.0094770527
13.58671 0.0094982337
13.58771 0.0095191768
13.58871 0.0095398806
13.58971 0.0095603435
13.59071 0.0095805648
13.59171 0.0096005431
13.59271 0.009620277699999999
13.59371 0.0096397671
13.59471 0.0096590098
13.59571 0.0096780059
13.59671 0.0096967531
13.59771 0.0097152508
13.59871 0.009733498200000001
13.59971 0.0097514938
13.60071 0.0097692369
13.60171 0.0097867262
13.60271 0.0098039607
13.60371 0.0098209392
13.60471 0.00983766
13.60571 0.0098541226
13.60671 0.0098703262
13.60771 0.0098862685
13.60871 0.0099019489
13.60971 0.009917366
13.61071 0.0099325182
13.61171 0.0099474048
13.61271 0.0099620236
13.61371 0.009976374
13.61471 0.009990454400000001
13.61571 0.010004263000000001
13.61671 0.010017798
13.61771 0.010031059
13.61871 0.010044044
13.61971 0.010056751
13.62071 0.01006918
13.62171 0.010081327000000001
13.62271 0.010093193
13.62371 0.010104775
13.62471 0.010116072
13.62571 0.010127082
13.62671 0.010137803
13.62771 0.010148236
13.62871 0.010158377000000001
13.62971 0.010168225999999999
13.63071 0.010177782
13.63171 0.010187042
13.63271 0.010196006
13.63371 0.010204672
13.63471 0.01021304
13.63571 0.010221107
13.63671 0.010228872
13.63771 0.010236335999999999
13.63871 0.010243495
13.63971 0.010250351
13.64071 0.0102569
13.64171 0.010263143
13.64271 0.010269078
13.64371 0.010274704
13.64471 0.010280019000000001
13.64571 0.010285024
13.64671 0.010289717
13.64771 0.010294098
13.64871 0.010298164
13.64971 0.010301916
13.65071 0.010305351
13.65171 0.010308471
13.65271 0.010311272
13.65371 0.010313756
13.65471 0.010315920000000001
13.65571 0.010317764
13.65671 0.010319288000000001
13.65771 0.01032049
13.65871 0.010321369
13.65971 0.010321925999999999
13.66071 0.010322159
13.66171 0.010322066999999999
13.66271 0.010321651000000001
13.66371 0.010320909
13.66471 0.010319841
13.66571 0.010318447
13.66671 0.010316725
13.66771 0.010314675
13.66871 0.010312298
13.66971 0.010309592
13.67071 0.010306556
13.67171 0.010303191
13.67271 0.010299496
13.67371 0.010295471
13.67471 0.010291114
13.67571 0.010286427
13.67671 0.010281407
13.67771 0.010276055
13.67871 0.010270370000000001
13.67971 0.010264352
13.68071 0.010258
13.68171 0.010251314
13.68271 0.010244294000000001
13.68371 0.010236938
13.68471 0.010229245999999999
13.68571 0.010221219
13.68671 0.010212854
13.68771 0.010204152000000001
13.68871 0.010195112999999999
13.68971 0.010185734
13.69071 0.010176016
13.69171 0.010165959
13.69271 0.010155561
13.69371 0.010144822999999999
13.69471 0.010133743
13.69571 0.010122321
13.69671 0.010110556
13.69771 0.010098449
13.69871 0.010085996
13.69971 0.0100732
13.70071 0.01006006
13.70171 0.010046574
13.70271 0.010032742
13.70371 0.010018565
13.70471 0.010004042
13.70571 0.0099891717
13.70671 0.009973955500000001
13.70771 0.009958392200000001
13.70871 0.0099424826
13.70971 0.0099262259
13.71071 0.009909622199999999
13.71171 0.0098926714
13.71271 0.0098753735
13.71371 0.009857728599999999
13.71471 0.0098397373
13.71571 0.009821399
13.71671 0.0098027143
13.71771 0.0097836833
13.71871 0.009764306
13.71971 0.0097445831
13.72071 0.0097245145
13.72171 0.0097041004
13.72271 0.0096833413
13.72371 0.009662237399999999
13.72471 0.0096407894
13.72571 0.0096189971
13.72671 0.0095968615
13.72771 0.0095743831
13.72871 0.0095515621
13.72971 0.0095283984
13.73071 0.0095048934
13.73171 0.0094810472
13.73271 0.009456860400000001
13.73371 0.0094323332
13.73471 0.0094074669
13.73571 0.0093822615
13.73671 0.0093567178
13.73771 0.0093308365
13.73871 0.009304618300000001
13.73971 0.009278063999999999
13.74071 0.0092511735
13.74171 0.0092239483
13.74271 0.0091963891
13.74371 0.0091684968
13.74471 0.0091402719
13.74571 0.0091117145
13.74671 0.009082826
13.74771 0.0090536072
13.74871 0.0090240588
13.74971 0.0089941816
13.75071 0.0089639761
13.75171 0.0089334426
13.75271 0.0089025823
13.75371 0.0088713961
13.75471 0.0088398847
13.75571 0.008808048
13.75671 0.0087758868
13.75771 0.0087434026
13.75871 0.0087105953
13.75971 0.0086774657
13.76071 0.0086440137
13.76171 0.0086102409
13.76271 0.0085761472
13.76371 0.008541732699999999
13.76471 0.008506998699999999
13.76571 0.0084719453
13.76671 0.0084365733
13.76771 0.0084008825
13.76871 0.0083648745
13.76971 0.0083285493
13.77071 0.0082919069
13.77171 0.0082549486
13.77271 0.008217674599999999
13.77371 0.008180085600000001
13.77471 0.0081421822
13.77571 0.0081039652
13.77671 0.0080654361
13.77771 0.0080265949
13.77871 0.007987443
13.77971 0.0079479811
13.78071 0.00790821
13.78171 0.0078681311
13.78271 0.0078277459
13.78371 0.007787055100000001
13.78471 0.0077460601
13.78571 0.0077047625
13.78671 0.0076631636999999996
13.78771 0.0076212651
13.78871 0.0075790682000000005
13.78971 0.0075365744
13.79071 0.007493786
13.79171 0.0074507043
13.79271 0.0074073308
13.79371 0.0073636678
13.79471 0.007319717400000001
13.79571 0.007275481
13.79671 0.0072309602
13.79771 0.007186157699999999
13.79871 0.0071410752
13.79971 0.007095714
13.80071 0.007050077000000001
13.80171 0.0070041657
13.80271 0.006957982299999999
13.80371 0.0069115282
13.80471 0.0068648063
13.80571 0.0068178182
13.80671 0.0067705659999999996
13.80771 0.006723051799999999
13.80871 0.0066752778
13.80971 0.0066272456
13.81071 0.0065789573
13.81171 0.0065304149999999995
13.81271 0.0064816209
13.81371 0.0064325774
13.81471 0.0063832857
13.81571 0.006333748
13.81671 0.0062839659
13.81771 0.0062339414999999995
13.81871 0.006183676999999999
13.81971 0.0061331739
13.82071 0.0060824339
13.82171 0.0060314593
13.82271 0.0059802514
13.82371 0.0059288121999999995
13.82471 0.0058771435
13.82571 0.005825247
13.82671 0.0057731242
13.82771 0.005720777000000001
13.82871 0.005668207099999999
13.82971 0.005615416
13.83071 0.0055624056000000005
13.83171 0.0055091772
13.83271 0.0054557328
13.83371 0.0054020737
13.83471 0.0053482017
13.83571 0.0052941185
13.83671 0.0052398253
13.83771 0.005185324000000001
13.83871 0.005130615999999999
13.83971 0.0050757033
13.84071 0.0050205872
13.84171 0.0049652695
13.84271 0.0049097518
13.84371 0.0048540358
13.84471 0.0047981233
13.84571 0.0047420158999999995
13.84671 0.0046857156
13.84771 0.004629224
13.84871 0.0045725432
13.84971 0.004515674999999999
13.85071 0.0044586213
13.85171 0.0044013839
13.85271 0.004343965
13.85371 0.0042863667
13.85471 0.0042285912
13.85571 0.0041706408
13.85671 0.0041125171
13.85771 0.0040542228999999996
13.85871 0.003995760199999999
13.85971 0.0039371313000000005
13.86071 0.0038783386
13.86171 0.0038193844
13.86271 0.0037602709000000003
13.86371 0.0037010002
13.86471 0.0036415748999999997
13.86571 0.0035819972000000005
13.86671 0.0035222696
13.86771 0.0034623939
13.86871 0.0034023726999999997
13.86971 0.0033422079
13.87071 0.0032819018
13.87171 0.0032214564000000003
13.87271 0.0031608739
13.87371 0.0031001564
13.87471 0.0030393057
13.87571 0.0029783239
13.87671 0.002917213
13.87771 0.0028559749
13.87871 0.0027946113
13.87971 0.002733124
13.88071 0.0026715148
13.88171 0.0026097856
13.88271 0.0025479379
13.88371 0.0024859735
13.88471 0.002423894
13.88571 0.0023617011
13.88671 0.0022993963
13.88771 0.0022369812
13.88871 0.0021744574
13.88971 0.0021118265
13.89071 0.0020490899000000003
13.89171 0.0019862493
13.89271 0.0019233063
13.89371 0.0018602623
13.89471 0.001797119
13.89571 0.001733878
13.89671 0.0016705408
13.89771 0.0016071089999999998
13.89871 0.0015435842
13.89971 0.0014799683
13.90071 0.0014162629
13.90171 0.0013524696
13.90271 0.0012885902000000001
13.90371 0.0012246264999999999
13.90471 0.0011605803
13.90571 0.0010964533
13.90671 0.0010322476
13.90771 0.0009679648400000001
13.90871 0.00090360718
13.90971 0.00083917639
13.91071 0.00077467448
13.91171 0.0007101035
13.91271 0.00064546539
13.91371 0.00058076221
13.91471 0.00051599604
13.91571 0.00045116898999999995
13.91671 0.00038628314
13.91771 0.0003213406
13.91871 0.00025634354
13.91971 0.00019129412999999997
13.92071 0.00012619458
13.92171 6.1047086e-05
13.92271 -4.1461249e-06
13.92371 -6.9382816e-05
13.92471 -0.00013466073999999999
13.92571 -0.00019997762999999998
13.92671 -0.00026533120999999997
13.92771 -0.00033071922
13.92871 -0.00039613938000000005
13.92971 -0.00046158938999999995
13.93071 -0.00052706705
13.93171 -0.00059257004
13.93271 -0.00065809618
13.93371 -0.00072364323
13.93471 -0.0007892090299999999
13.93571 -0.00085479141
13.93671 -0.00092038836
13.93771 -0.0009859976699999999
13.93871 -0.0010516174
13.93971 -0.0011172456
13.94071 -0.0011828803
13.94171 -0.0012485195
13.94271 -0.0013141615
13.94371 -0.0013798046
13.94471 -0.0014454469
13.94571 -0.0015110869
13.94671 -0.0015767229
13.94771 -0.0016423533
13.94871 -0.0017079766999999997
13.94971 -0.0017735912
13.95071 -0.0018391958000000001
13.95171 -0.0019047888000000002
13.95271 -0.0019703688
13.95371 -0.0020359344000000002
13.95471 -0.0021014845
13.95571 -0.0021670174
13.95671 -0.0022325319
13.95771 -0.0022980266
13.95871 -0.0023635004000000003
13.95971 -0.0024289517
13.96071 -0.0024943790999999997
13.96171 -0.0025597814
13.96271 -0.0026251571
13.96371 -0.0026905051
13.96471 -0.0027558235
13.96571 -0.002821111
13.96671 -0.0028863664
13.96771 -0.0029515877
13.96871 -0.0030167737
13.96971 -0.0030819228000000002
13.97071 -0.0031470331999999997
13.97171 -0.0032121032
13.97271 -0.0032771312999999996
13.97371 -0.0033421158000000004
13.97471 -0.0034070548000000003
13.97571 -0.0034719469
13.97671 -0.0035367899
13.97771 -0.0036015823
13.97871 -0.0036663223
13.97971 -0.0037310081
13.98071 -0.0037956378999999996
13.98171 -0.0038602098
13.98271 -0.0039247221
13.98371 -0.0039891733
13.98471 -0.0040535611
13.98571 -0.0041178842
13.98671 -0.0041821411
13.98771 -0.0042463299999999995
13.98871 -0.004310449
13.98971 -0.0043744967
13.99071 -0.0044384713
13.99171 -0.0045023717000000005
13.99271 -0.004566196
13.99371 -0.0046299429
13.99471 -0.0046936104
13.99571 -0.0047571975
13.99671 -0.0048207028
13.99771 -0.0048841248
13.99871 -0.0049474624
13.99971 -0.0050107137
14.00071 -0.0050738774
14.00171 -0.0051369523
14.00271 -0.005199937
14.00371 -0.00526283
14.00471 -0.0053256299
14.00571 -0.0053883352
14.00671 -0.0054509448
14.00771 -0.0055134569
14.00871 -0.0055758705
14.00971 -0.0056381839000000005
14.01071 -0.0057003959
14.01171 -0.0057625053
14.01271 -0.005824510299999999
14.01371 -0.0058864098
14.01471 -0.0059482023
14.01571 -0.0060098864
14.01671 -0.006071460999999999
14.01771 -0.0061329243
14.01871 -0.0061942752
14.01971 -0.0062555118
14.02071 -0.0063166335
14.02171 -0.0063776381
14.02271 -0.0064385247
14.02371 -0.0064992913000000005
14.02471 -0.0065599372
14.02571 -0.0066204608
14.02671 -0.0066808607
14.02771 -0.006741134700000001
14.02871 -0.0068012821
14.02971 -0.0068613015
14.03071 -0.0069211907000000005
14.03171 -0.006980948799999999
14.03271 -0.007040573800000001
14.03371 -0.0071000642
14.03471 -0.007159418599999999
14.03571 -0.007218635399999999
14.03671 -0.0072777126
14.03771 -0.0073366492999999994
14.03871 -0.007395443400000001
14.03971 -0.0074540927
14.04071 -0.007512595800000001
14.04171 -0.007570951099999999
14.04271 -0.007629156599999999
14.04371 -0.0076872107
14.04471 -0.007745111400000001
14.04571 -0.007802857000000001
14.04671 -0.0078604455
14.04771 -0.0079178753
14.04871 -0.007975143700000001
14.04971 -0.0080322498
14.05071 -0.0080891907
14.05171 -0.008145965
14.05271 -0.0082025712
14.05371 -0.0082590064
14.05471 -0.008315269200000001
14.05571 -0.0083713581
14.05671 -0.008427271
14.05771 -0.0084830055
14.05871 -0.008538560399999999
14.05971 -0.0085939333
14.06071 -0.0086491229
14.06171 -0.008704127
14.06271 -0.008758944
14.06371 -0.0088135726
14.06471 -0.0088680106
14.06571 -0.0089222565
14.06671 -0.0089763089
14.06771 -0.0090301655
14.06871 -0.009083825700000001
14.06971 -0.0091372873
14.07071 -0.009190548
14.07171 -0.0092436072
14.07271 -0.0092964627
14.07371 -0.009349113
14.07471 -0.0094015566
14.07571 -0.0094537914
14.07671 -0.009505816
14.07771 -0.009557628799999999
14.07871 -0.0096092277
14.07971 -0.0096606112
14.08071 -0.0097117772
14.08171 -0.0097627242
14.08271 -0.0098134507
14.08371 -0.0098639546
14.08471 -0.0099142337
14.08571 -0.0099642864
14.08671 -0.010014111
14.08771 -0.010063704
14.08871 -0.010113065999999999
14.08971 -0.010162193
14.09071 -0.010211084
14.09171 -0.010259737000000001
14.09271 -0.01030815
14.09371 -0.01035632
14.09471 -0.010404247
14.09571 -0.010451927
14.09671 -0.010499359
14.09771 -0.010546541
14.09871 -0.010593471
14.09971 -0.010640146
14.10071 -0.010686565
14.10171 -0.010732725
14.10271 -0.010778625
14.10371 -0.010824262
14.10471 -0.010869634
14.10571 -0.010914739
14.10671 -0.010959575
14.10771 -0.01100414
14.10871 -0.011048432
14.10971 -0.011092448
14.11071 -0.011136186
14.11171 -0.011179645
14.11271 -0.011222821
14.11371 -0.011265713
14.11471 -0.011308318
14.11571 -0.011350634
14.11671 -0.011392659999999999
14.11771 -0.011434391
14.11871 -0.011475827000000001
14.11971 -0.011516965
14.12071 -0.011557803
14.12171 -0.011598338
14.12271 -0.011638566999999999
14.12371 -0.01167849
14.12471 -0.011718102000000001
14.12571 -0.011757403
14.12671 -0.01179639
14.12771 -0.01183506
14.12871 -0.011873413
14.12971 -0.011911444
14.13071 -0.011949152
14.13171 -0.011986536
14.13271 -0.012023593
14.13371 -0.01206032
14.13471 -0.012096718
14.13571 -0.012132782
14.13671 -0.012168512000000001
14.13771 -0.012203906
14.13871 -0.012238962999999999
14.13971 -0.012273679000000001
14.14071 -0.012308054
14.14171 -0.012342086000000002
14.14271 -0.012375773999999999
14.14371 -0.012409115
14.14471 -0.012442109000000002
14.14571 -0.012474753
14.14671 -0.012507047000000002
14.14771 -0.012538988000000001
14.14871 -0.012570575999999998
14.14971 -0.012601807
14.15071 -0.012632682000000001
14.15171 -0.012663197
14.15271 -0.012693353
14.15371 -0.012723146999999999
14.15471 -0.012752577000000001
14.15571 -0.012781641000000002
14.15671 -0.012810338
14.15771 -0.012838664
14.15871 -0.01286662
14.15971 -0.012894202999999998
14.16071 -0.012921410999999999
14.16171 -0.01294824
14.16271 -0.012974691
14.16371 -0.01300076
14.16471 -0.013026444
14.16571 -0.013051742
14.16671 -0.013076652
14.16771 -0.013101171
14.16871 -0.013125296000000002
14.16971 -0.013149026
14.17071 -0.013172357
14.17171 -0.013195287
14.17271 -0.013217812999999998
14.17371 -0.013239932999999999
14.17471 -0.013261646000000002
14.17571 -0.013282947
14.17671 -0.013303835
14.17771 -0.013324307999999998
14.17871 -0.013344362
14.17971 -0.013363996
14.18071 -0.013383206
14.18171 -0.013401991
14.18271 -0.013420347
14.18371 -0.013438272
14.18471 -0.013455765
14.18571 -0.013472821999999999
14.18671 -0.013489441999999999
14.18771 -0.013505622
14.18871 -0.013521360000000001
14.18971 -0.013536653
14.19071 -0.013551500000000001
14.19171 -0.013565898
14.19271 -0.013579843999999999
14.19371 -0.013593338
14.19471 -0.013606377
14.19571 -0.013618958
14.19671 -0.013631082000000001
14.19771 -0.013642744
14.19871 -0.013653942999999998
14.19971 -0.013664678000000001
14.20071 -0.013674946
14.20171 -0.013684746000000001
14.20271 -0.013694077
14.20371 -0.013702935999999999
14.20471 -0.013711320999999999
14.20571 -0.013719230999999998
14.20671 -0.013726666
14.20771 -0.013733622
14.20871 -0.013740099
14.20971 -0.013746096
14.21071 -0.013751609000000001
14.21171 -0.013756639999999999
14.21271 -0.013761186
14.21371 -0.013765246
14.21471 -0.013768818
14.21571 -0.013771901999999999
14.21671 -0.013774495
14.21771 -0.013776595999999999
14.21871 -0.013778206000000001
14.21971 -0.013779320999999999
14.22071 -0.013779940000000001
14.22171 -0.013780062999999999
14.22271 -0.013779687
14.22371 -0.013778811000000002
14.22471 -0.013777435
14.22571 -0.013775555000000002
14.22671 -0.013773170999999999
14.22771 -0.013770281
14.22871 -0.013766882999999999
14.22971 -0.013762976
14.23071 -0.013758558
14.23171 -0.013753626
14.23271 -0.013748181
14.23371 -0.013742219
14.23471 -0.013735738999999999
14.23571 -0.01372874
14.23671 -0.013721218000000002
14.23771 -0.013713172
14.23871 -0.013704601
14.23971 -0.013695503000000001
14.24071 -0.013685876999999999
14.24171 -0.01367572
14.24271 -0.013665031
14.24371 -0.013653809000000001
14.24471 -0.013642050999999999
14.24571 -0.013629756
14.24671 -0.013616923999999999
14.24771 -0.013603552
14.24871 -0.013589641
14.24971 -0.013575186
14.25071 -0.013560189
14.25171 -0.013544648999999999
14.25271 -0.013528565
14.25371 -0.013511935
14.25471 -0.013494759
14.25571 -0.013477036999999999
14.25671 -0.013458767000000002
14.25771 -0.01343995
14.25871 -0.013420585
14.25971 -0.013400674
14.26071 -0.013380213999999998
14.26171 -0.013359207
14.26271 -0.013337650999999999
14.26371 -0.013315547999999998
14.26471 -0.013292898
14.26571 -0.013269701
14.26671 -0.013245957
14.26771 -0.013221665999999998
14.26871 -0.013196831000000001
14.26971 -0.013171449
14.27071 -0.013145522000000001
14.27171 -0.013119051
14.27271 -0.013092035000000002
14.27371 -0.013064475
14.27471 -0.013036373
14.27571 -0.013007728999999999
14.27671 -0.012978542
14.27771 -0.012948815
14.27871 -0.012918546999999999
14.27971 -0.012887738999999999
14.28071 -0.012856392999999999
14.28171 -0.012824508
14.28271 -0.012792087
14.28371 -0.012759129000000001
14.28471 -0.012725637
14.28571 -0.012691609
14.28671 -0.012657046000000002
14.28771 -0.012621951
14.28871 -0.012586324
14.28971 -0.012550167000000001
14.29071 -0.012513479000000001
14.29171 -0.012476262000000002
14.29271 -0.012438517
14.29371 -0.012400245999999998
14.29471 -0.012361447
14.29571 -0.012322125
14.29671 -0.012282279000000002
14.29771 -0.012241911
14.29871 -0.012201021
14.29971 -0.01215961
14.30071 -0.012117679999999999
14.30171 -0.012075232
14.30271 -0.012032268
14.30371 -0.011988788
14.30471 -0.011944794
14.30571 -0.011900287
14.30671 -0.011855269
14.30771 -0.01180974
14.30871 -0.011763703
14.30971 -0.011717158
14.31071 -0.011670109
14.31171 -0.011622555
14.31271 -0.011574499
14.31371 -0.011525942
14.31471 -0.011476887
14.31571 -0.011427335
14.31671 -0.011377287
14.31771 -0.011326747
14.31871 -0.011275715
14.31971 -0.011224195
14.32071 -0.011172188
14.32171 -0.011119696
14.32271 -0.011066723
14.32371 -0.01101327
14.32471 -0.01095934
14.32571 -0.010904935000000001
14.32671 -0.010850058999999999
14.32771 -0.010794715
14.32871 -0.010738904
14.32971 -0.01068263
14.33071 -0.010625897
14.33171 -0.010568705999999999
14.33271 -0.010511062
14.33371 -0.010452966
14.33471 -0.010394424
14.33571 -0.010335437
14.33671 -0.01027601
14.33771 -0.010216145000000001
14.33871 -0.010155846
14.33971 -0.010095118
14.34071 -0.010033962
14.34171 -0.0099723839
14.34271 -0.0099103854
14.34371 -0.0098479715
14.34471 -0.0097851451
14.34571 -0.0097219105
14.34671 -0.0096582713
14.34771 -0.0095942312
14.34871 -0.0095297939
14.34971 -0.0094649629
14.35071 -0.0093997427
14.35171 -0.0093341368
14.35271 -0.009268149
14.35371 -0.0092017843
14.35471 -0.0091350455
14.35571 -0.009067937199999999
14.35671 -0.0090004636
14.35771 -0.008932629099999999
14.35871 -0.0088644374
14.35971 -0.0087958928
14.36071 -0.0087269997
14.36171 -0.0086577624
14.36271 -0.0085881853
14.36371 -0.0085182735
14.36471 -0.0084480307
14.36571 -0.0083774612
14.36671 -0.008306570099999999
14.36771 -0.0082353617
14.36871 -0.0081638405
14.36971 -0.0080920116
14.37071 -0.0080198792
14.37171 -0.007947447699999999
14.37271 -0.007874722399999999
14.37371 -0.0078017074
14.37471 -0.0077284078999999995
14.37571 -0.007654829100000001
14.37671 -0.007580975199999999
14.37771 -0.0075068514
14.37871 -0.007432462000000001
14.37971 -0.0073578121
14.38071 -0.0072829076
14.38171 -0.0072077521
14.38271 -0.007132351300000001
14.38371 -0.0070567105000000005
14.38471 -0.006980834600000001
14.38571 -0.006904728800000001
14.38671 -0.0068283989
14.38771 -0.0067518492999999995
14.38871 -0.006675085799999999
14.38971 -0.006598113399999999
14.39071 -0.006520938
14.39171 -0.0064435648
14.39271 -0.006365999399999999
14.39371 -0.0062882478
14.39471 -0.0062103158
14.39571 -0.006132208399999999
14.39671 -0.0060539322
14.39771 -0.005975493
14.39871 -0.0058968966
14.39971 -0.0058181492999999996
14.40071 -0.0057392568
14.40171 -0.0056602257
14.40271 -0.0055810621999999995
14.40371 -0.0055017728
14.40471 -0.0054223638
14.40571 -0.0053428415
14.40671 -0.0052632124
14.40771 -0.0051834832
14.40871 -0.0051036604000000005
14.40971 -0.0050237510999999995
14.41071 -0.004943761499999999
14.41171 -0.0048636983
14.41271 -0.0047835685
14.41371 -0.0047033787
14.41471 -0.0046231358
14.41571 -0.0045428464
14.41671 -0.0044625172
14.41771 -0.0043821554000000006
14.41871 -0.0043017673
14.41971 -0.0042213599999999995
14.42071 -0.0041409403
14.42171 -0.0040605151
14.42271 -0.0039800910999999994
14.42371 -0.003899675
14.42471 -0.0038192735
14.42571 -0.0037388933999999998
14.42671 -0.0036585418
14.42771 -0.0035782253999999997
14.42871 -0.0034979512
14.42971 -0.0034177256999999997
14.43071 -0.0033375563
14.43171 -0.0032574494999999997
14.43271 -0.0031774121
14.43371 -0.0030974515999999995
14.43471 -0.0030175743
14.43571 -0.0029377874
14.43671 -0.0028580980000000003
14.43771 -0.0027785130000000002
14.43871 -0.0026990394
14.43971 -0.0026196842000000002
14.44071 -0.0025404544000000003
14.44171 -0.0024613571
14.44271 -0.0023823994
14.44371 -0.0023035882
14.44471 -0.0022249306999999998
14.44571 -0.0021464339
14.44671 -0.0020681047
14.44771 -0.0019899502
14.44871 -0.0019119773999999997
14.44971 -0.0018341934000000002
14.45071 -0.0017566053
14.45171 -0.0016792201000000002
14.45271 -0.0016020445
14.45371 -0.0015250858
14.45471 -0.0014483509
14.45571 -0.0013718468
14.45671 -0.0012955803999999999
14.45771 -0.0012195586000000001
14.45871 -0.0011437885
14.45971 -0.001068277
14.46071 -0.00099303097
14.46171 -0.00091805741
14.46271 -0.00084336325
14.46371 -0.00076895549
14.46471 -0.00069484104
14.46571 -0.00062102686
14.46671 -0.0005475199
14.46771 -0.00047432718
14.46871 -0.00040145568999999995
14.46971 -0.00032891244
14.47071 -0.00025670447000000003
14.47171 -0.00018483883
14.47271 -0.00011332260000000001
14.47371 -4.2162892999999997e-05
14.47471 2.8633161000000002e-05
14.47571 9.905841100000001e-05
14.47671 0.00016910569
14.47771 0.00023876779999999997
14.47871 0.00030803753
14.47971 0.00037690765999999997
14.48071 0.00044537096
14.48171 0.00051342022
14.48271 0.0005810482
14.48371 0.0006482476699999999
14.48471 0.0007150114
14.48571 0.00078133226
14.48671 0.00084720305
14.48771 0.00091261663
14.48871 0.00097756592
14.48971 0.0010420439
14.49071 0.0011060435
14.49171 0.0011695579
14.49271 0.0012325800999999999
14.49371 0.0012951033
14.49471 0.0013571207
14.49571 0.0014186257
14.49671 0.0014796116
14.49771 0.0015400719
14.49871 0.0015999999999999999
14.49971 0.0016593895
14.50071 0.0017182338999999999
14.50171 0.0017765273
14.50271 0.0018342631
14.50371 0.0018914351999999998
14.50471 0.0019480375999999999
14.50571 0.0020040641000000003
14.50671 0.0020595087
14.50771 0.0021143655999999998
14.50871 0.0021686288
14.50971 0.0022222926
14.51071 0.0022753510999999997
14.51171 0.0023277988
14.51271 0.0023796297999999997
14.51371 0.0024308385
14.51471 0.0024814193
14.51571 0.002531367
14.51671 0.0025806758
14.51771 0.0026293403
14.51871 0.0026773554000000003
14.51971 0.0027247157
14.52071 0.0027714159
14.52171 0.0028174507
14.52271 0.0028628152
14.52371 0.0029075041
14.52471 0.0029515126
14.52571 0.0029948354
14.52671 0.003037468
14.52771 0.0030794053999999996
14.52871 0.0031206425999999996
14.52971 0.0031611751
14.53071 0.0032009983
14.53171 0.0032401073000000004
14.53271 0.0032784978
14.53371 0.0033161650000000003
14.53471 0.0033531051
14.53571 0.0033893131
14.53671 0.0034247852
14.53771 0.0034595167
14.53871 0.0034935038
14.53971 0.0035267421
14.54071 0.0035592275
14.54171 0.0035909560999999998
14.54271 0.0036219240000000003
14.54371 0.0036521273
14.54471 0.0036815618
14.54571 0.0037102235999999997
14.54671 0.0037381091000000003
14.54771 0.0037652145999999996
14.54871 0.0037915361
14.54971 0.0038170699999999997
14.55071 0.0038418126
14.55171 0.0038657603000000003
14.55271 0.0038889095
14.55371 0.0039112565
14.55471 0.0039327981
14.55571 0.0039535305
14.55671 0.003973450700000001
14.55771 0.0039925551000000005
14.55871 0.0040108402999999996
14.55971 0.0040283034
14.56071 0.004044940899999999
14.56171 0.004060750100000001
14.56271 0.004075728099999999
14.56371 0.0040898717999999995
14.56471 0.0041031784
14.56571 0.0041156451
14.56671 0.0041272695
14.56771 0.0041380488
14.56871 0.0041479809
14.56971 0.0041570634
14.57071 0.0041652944
14.57171 0.0041726715
14.57271 0.0041791925
14.57371 0.0041848562
14.57471 0.0041896605
14.57571 0.0041936037
14.57671 0.0041966843
14.57771 0.0041989009
14.57871 0.0042002521
14.57971 0.0042007367
14.58071 0.0042003536
14.58171 0.0041991017
14.58271 0.0041969801
14.58371 0.0041939875
14.58471 0.004190123600000001
14.58571 0.0041853873
14.58671 0.0041797783
14.58771 0.004173295699999999
14.58871 0.0041659390000000004
14.58971 0.0041577081
14.59071 0.0041486022000000004
14.59171 0.0041386214
14.59271 0.0041277657
14.59371 0.0041160347
14.59471 0.004103428399999999
14.59571 0.0040899467
14.59671 0.0040755902
14.59771 0.004060358700000001
14.59871 0.0040442526
14.59971 0.004027272
14.60071 0.0040094179
14.60171 0.0039906902999999995
14.60271 0.00397109
14.60371 0.003950618
14.60471 0.0039292747
14.60571 0.0039070612
14.60671 0.0038839782
14.60771 0.0038600272
14.60871 0.0038352093
14.60971 0.0038095255
14.61071 0.0037829773999999996
14.61171 0.0037555658999999996
14.61271 0.0037272930000000004
14.61371 0.0036981604000000004
14.61471 0.0036681697000000004
14.61571 0.0036373229
14.61671 0.0036056215000000004
14.61771 0.0035730681999999996
14.61871 0.0035396642
14.61971 0.0035054123000000004
14.62071 0.0034703146
14.62171 0.0034343730999999997
14.62271 0.0033975905999999996
14.62371 0.0033599695999999997
14.62471 0.0033215125
14.62571 0.003282222
14.62671 0.0032421005
14.62771 0.0032011509999999997
14.62871 0.0031593768999999996
14.62971 0.0031167804999999997
14.63071 0.0030733649
14.63171 0.0030291334
14.63271 0.0029840891999999997
14.63371 0.0029382356
14.63471 0.002891576
14.63571 0.002844114
14.63671 0.0027958533
14.63771 0.0027467975
14.63871 0.0026969507
14.63971 0.0026463165
14.64071 0.0025948993
14.64171 0.0025427033
14.64271 0.0024897327
14.64371 0.0024359921
14.64471 0.002381486
14.64571 0.0023262191
14.64671 0.0022701965
14.64771 0.0022134227
14.64871 0.0021559032
14.64971 0.0020976428
14.65071 0.0020386469
14.65171 0.0019789210000000002
14.65271 0.0019184705
14.65371 0.001857301
14.65471 0.0017954181999999999
14.65571 0.0017328279
14.65671 0.0016695360000000001
14.65771 0.0016055483
14.65871 0.001540871
14.65971 0.0014755104
14.66071 0.0014094725000000001
14.66171 0.0013427638000000001
14.66271 0.0012753906
14.66371 0.0012073594
14.66471 0.0011386768
14.66571 0.0010693494
14.66671 0.00099938397
14.66771 0.0009287872699999999
14.66871 0.0008575661899999999
14.66971 0.0007857276600000001
14.67071 0.00071327872
14.67171 0.00064022652
14.67271 0.00056657818
14.67371 0.000492341
14.67471 0.00041752228
14.67571 0.00034212947
14.67671 0.00026617001
14.67771 0.00018965150999999999
14.67871 0.00011258159
14.67971 3.4967968e-05
14.68071 -4.3181555000000004e-05
14.68171 -0.00012185911
14.68271 -0.00020105676000000002
14.68371 -0.00028076649
14.68471 -0.0003609802
14.68571 -0.00044168973999999996
14.68671 -0.00052288688
14.68771 -0.00060456332
14.68871 -0.00068671075
14.68971 -0.00076932074
14.69071 -0.0008523847999999999
14.69171 -0.00093589442
14.69271 -0.0010198411
14.69371 -0.0011042162
14.69471 -0.001189011
14.69571 -0.0012742168000000002
14.69671 -0.0013598249
14.69771 -0.0014458264999999998
14.69871 -0.001532213
14.69971 -0.0016189751000000002
14.70071 -0.0017061043999999999
14.70171 -0.0017935916
14.70271 -0.0018814279
14.70371 -0.0019696041000000003
14.70471 -0.0020581114
14.70571 -0.0021469404999999997
14.70671 -0.0022360822
14.70771 -0.0023255274
14.70871 -0.0024152667
14.70971 -0.0025052908
14.71071 -0.0025955904
14.71171 -0.0026861559000000003
[truncated: 184,120 more chars]
