# Supplementary material for: 2D Synthetic dataset of numerical simulations of long-period seismicity in a volcanic edifice and related sensitivity kernels
Source: Data Brief. 2021 Jan 25;34:106673. doi: 10.1016/j.dib.2020.106673 (PMC7841316; doi:10.1016/j.dib.2020.106673)
Supplement: Supplementary Data S1 — Supplementary Raw Research Data. This is open data under the CC BY license http://creativecommons.org/licenses/by/4.0/ [file mmc1.zip › Dataset/OUTPUT_SEISMOGRAMS/9000_3000/disp_X_hetero_14000_1946_SVF1e0Hz.semd]

-1.200000 0.0
-1.199000 0.0
-1.198000 0.0
-1.197000 0.0
-1.196000 0.0
-1.195000 0.0
-1.194000 0.0
-1.193000 0.0
-1.192000 0.0
-1.191000 0.0
-1.190000 0.0
-1.189000 0.0
-1.188000 0.0
-1.187000 0.0
-1.186000 0.0
-1.185000 0.0
-1.184000 0.0
-1.183000 0.0
-1.182000 0.0
-1.181000 0.0
-1.180000 0.0
-1.179000 0.0
-1.178000 0.0
-1.177000 0.0
-1.176000 0.0
-1.175000 0.0
-1.174000 0.0
-1.173000 0.0
-1.172000 0.0
-1.171000 0.0
-1.170000 0.0
-1.169000 0.0
-1.168000 0.0
-1.167000 0.0
-1.166000 0.0
-1.165000 0.0
-1.164000 0.0
-1.163000 0.0
-1.162000 0.0
-1.161000 0.0
-1.160000 0.0
-1.159000 0.0
-1.158000 0.0
-1.157000 0.0
-1.156000 0.0
-1.155000 0.0
-1.154000 0.0
-1.153000 0.0
-1.152000 0.0
-1.151000 0.0
-1.150000 0.0
-1.149000 0.0
-1.148000 0.0
-1.147000 0.0
-1.146000 0.0
-1.145000 0.0
-1.144000 0.0
-1.143000 0.0
-1.142000 0.0
-1.141000 0.0
-1.140000 0.0
-1.139000 0.0
-1.138000 0.0
-1.137000 0.0
-1.136000 0.0
-1.135000 0.0
-1.134000 0.0
-1.133000 0.0
-1.132000 0.0
-1.131000 0.0
-1.130000 0.0
-1.129000 0.0
-1.128000 0.0
-1.127000 0.0
-1.126000 0.0
-1.125000 0.0
-1.124000 0.0
-1.123000 0.0
-1.122000 0.0
-1.121000 0.0
-1.120000 0.0
-1.119000 0.0
-1.118000 0.0
-1.117000 0.0
-1.116000 0.0
-1.115000 0.0
-1.114000 0.0
-1.113000 0.0
-1.112000 0.0
-1.111000 0.0
-1.110000 0.0
-1.109000 0.0
-1.108000 0.0
-1.107000 0.0
-1.106000 0.0
-1.105000 0.0
-1.104000 0.0
-1.103000 0.0
-1.102000 0.0
-1.101000 0.0
-1.100000 0.0
-1.099000 0.0
-1.098000 0.0
-1.097000 0.0
-1.096000 0.0
-1.095000 0.0
-1.094000 0.0
-1.093000 0.0
-1.092000 0.0
-1.091000 0.0
-1.090000 0.0
-1.089000 0.0
-1.088000 0.0
-1.087000 0.0
-1.086000 0.0
-1.085000 0.0
-1.084000 0.0
-1.083000 0.0
-1.082000 0.0
-1.081000 0.0
-1.080000 0.0
-1.079000 0.0
-1.078000 0.0
-1.077000 0.0
-1.076000 0.0
-1.075000 0.0
-1.074000 0.0
-1.073000 0.0
-1.072000 0.0
-1.071000 0.0
-1.070000 0.0
-1.069000 0.0
-1.068000 0.0
-1.067000 0.0
-1.066000 0.0
-1.065000 0.0
-1.064000 0.0
-1.063000 0.0
-1.062000 0.0
-1.061000 0.0
-1.060000 0.0
-1.059000 0.0
-1.058000 0.0
-1.057000 0.0
-1.056000 0.0
-1.055000 0.0
-1.054000 0.0
-1.053000 0.0
-1.052000 0.0
-1.051000 0.0
-1.050000 0.0
-1.049000 0.0
-1.048000 0.0
-1.047000 0.0
-1.046000 0.0
-1.045000 0.0
-1.044000 0.0
-1.043000 0.0
-1.042000 0.0
-1.041000 0.0
-1.040000 0.0
-1.039000 0.0
-1.038000 0.0
-1.037000 0.0
-1.036000 0.0
-1.035000 0.0
-1.034000 0.0
-1.033000 0.0
-1.032000 0.0
-1.031000 0.0
-1.030000 0.0
-1.029000 0.0
-1.028000 0.0
-1.027000 0.0
-1.026000 0.0
-1.025000 0.0
-1.024000 0.0
-1.023000 0.0
-1.022000 0.0
-1.021000 0.0
-1.020000 0.0
-1.019000 0.0
-1.018000 0.0
-1.017000 0.0
-1.016000 0.0
-1.015000 0.0
-1.014000 0.0
-1.013000 0.0
-1.012000 0.0
-1.011000 0.0
-1.010000 0.0
-1.009000 0.0
-1.008000 0.0
-1.007000 0.0
-1.006000 0.0
-1.005000 0.0
-1.004000 0.0
-1.003000 0.0
-1.002000 0.0
-1.001000 0.0
-1.000000 0.0
-0.9990000 0.0
-0.9980000 0.0
-0.9970000 0.0
-0.9960000 0.0
-0.9950000 0.0
-0.9940000 0.0
-0.9930000 0.0
-0.9920000 0.0
-0.9910000 0.0
-0.9900000 0.0
-0.9890000 0.0
-0.9880000 0.0
-0.9870000 0.0
-0.9860000 0.0
-0.9850000 0.0
-0.9840000 0.0
-0.9830000 0.0
-0.9820000 0.0
-0.9810000 0.0
-0.9800000 0.0
-0.9790000 0.0
-0.9780000 0.0
-0.9770000 0.0
-0.9760000 0.0
-0.9750000 0.0
-0.9740000 0.0
-0.9730000 0.0
-0.9720000 0.0
-0.9710000 0.0
-0.9700000 0.0
-0.9690000 0.0
-0.9680000 0.0
-0.9670000 0.0
-0.9660000 0.0
-0.9650000 0.0
-0.9640000 0.0
-0.9630000 0.0
-0.9620000 0.0
-0.9610000 0.0
-0.9600000 0.0
-0.9590000 0.0
-0.9580000 0.0
-0.9570000 0.0
-0.9560000 0.0
-0.9550000 0.0
-0.9540000 0.0
-0.9530000 0.0
-0.9520000 0.0
-0.9510000 0.0
-0.9500000 0.0
-0.9490000 0.0
-0.9480000 0.0
-0.9470000 0.0
-0.9460000 0.0
-0.9450000 0.0
-0.9440000 0.0
-0.9430000 0.0
-0.9420000 0.0
-0.9410000 0.0
-0.9400000 0.0
-0.9390000 0.0
-0.9380000 0.0
-0.9370000 0.0
-0.9360000 0.0
-0.9350000 0.0
-0.9340000 0.0
-0.9330000 0.0
-0.9320000 0.0
-0.9310000 0.0
-0.9300000 0.0
-0.9290000 0.0
-0.9280000 0.0
-0.9270000 0.0
-0.9260000 0.0
-0.9250000 0.0
-0.9240000 0.0
-0.9230000 0.0
-0.9220000 0.0
-0.9210000 0.0
-0.9200000 0.0
-0.9190000 0.0
-0.9180000 0.0
-0.9170000 0.0
-0.9160000 0.0
-0.9150000 0.0
-0.9140000 0.0
-0.9130000 0.0
-0.9120000 0.0
-0.9110000 0.0
-0.9100000 0.0
-0.9090000 0.0
-0.9080000 0.0
-0.9070000 0.0
-0.9060000 0.0
-0.9050000 0.0
-0.9040000 0.0
-0.9030000 0.0
-0.9020000 0.0
-0.9010000 0.0
-0.9000000 0.0
-0.8990000 0.0
-0.8980000 0.0
-0.8970000 0.0
-0.8960000 0.0
-0.8950000 0.0
-0.8940000 0.0
-0.8930000 0.0
-0.8920000 0.0
-0.8910000 0.0
-0.8900000 0.0
-0.8890000 0.0
-0.8880000 0.0
-0.8870000 0.0
-0.8860000 0.0
-0.8850000 0.0
-0.8840000 0.0
-0.8830000 0.0
-0.8820000 0.0
-0.8810000 0.0
-0.8800000 0.0
-0.8790000 0.0
-0.8780000 0.0
-0.8770000 0.0
-0.8760000 0.0
-0.8750000 0.0
-0.8740000 0.0
-0.8730000 0.0
-0.8720000 0.0
-0.8710000 0.0
-0.8700000 0.0
-0.8690000 0.0
-0.8680000 0.0
-0.8670000 0.0
-0.8660000 0.0
-0.8650000 0.0
-0.8640000 0.0
-0.8630000 0.0
-0.8620000 0.0
-0.8610000 0.0
-0.8600000 0.0
-0.8590000 0.0
-0.8580000 0.0
-0.8570000 0.0
-0.8560000 0.0
-0.8550000 0.0
-0.8540000 0.0
-0.8530000 0.0
-0.8520000 0.0
-0.8510000 0.0
-0.8500000 0.0
-0.8490000 0.0
-0.8480000 0.0
-0.8470000 0.0
-0.8460000 0.0
-0.8450000 0.0
-0.8440000 0.0
-0.8430000 0.0
-0.8420000 0.0
-0.8410000 0.0
-0.8400000 0.0
-0.8390000 0.0
-0.8380000 0.0
-0.8370000 0.0
-0.8360000 0.0
-0.8350000 0.0
-0.8340000 0.0
-0.8330000 0.0
-0.8320000 0.0
-0.8310000 0.0
-0.8300000 0.0
-0.8290000 0.0
-0.8280000 0.0
-0.8270000 0.0
-0.8260000 0.0
-0.8250000 0.0
-0.8240000 0.0
-0.8230000 0.0
-0.8220000 0.0
-0.8210000 0.0
-0.8200000 0.0
-0.8190000 0.0
-0.8180000 0.0
-0.8170000 0.0
-0.8160000 0.0
-0.8150000 0.0
-0.8140000 0.0
-0.8130000 0.0
-0.8120000 0.0
-0.8110000 0.0
-0.8100000 0.0
-0.8090000 0.0
-0.8080000 0.0
-0.8070000 0.0
-0.8060000 0.0
-0.8050000 0.0
-0.8040000 0.0
-0.8030000 0.0
-0.8020000 0.0
-0.8010000 0.0
-0.8000000 0.0
-0.7990000 0.0
-0.7980000 0.0
-0.7970000 0.0
-0.7960000 0.0
-0.7950000 0.0
-0.7940000 0.0
-0.7930000 0.0
-0.7920000 0.0
-0.7910000 0.0
-0.7900000 0.0
-0.7890000 0.0
-0.7880000 0.0
-0.7870000 0.0
-0.7860000 0.0
-0.7850000 0.0
-0.7840000 0.0
-0.7830000 0.0
-0.7820000 0.0
-0.7810000 0.0
-0.7800000 0.0
-0.7790000 0.0
-0.7780000 0.0
-0.7770000 0.0
-0.7760000 0.0
-0.7750000 0.0
-0.7740000 0.0
-0.7730000 0.0
-0.7720000 0.0
-0.7710000 0.0
-0.7700000 0.0
-0.7690000 0.0
-0.7680000 0.0
-0.7670000 0.0
-0.7660000 0.0
-0.7650000 0.0
-0.7640000 0.0
-0.7630000 0.0
-0.7620000 0.0
-0.7610000 0.0
-0.7600000 0.0
-0.7590000 0.0
-0.7580000 0.0
-0.7570000 0.0
-0.7560000 0.0
-0.7550000 0.0
-0.7540000 0.0
-0.7530000 0.0
-0.7520000 0.0
-0.7510000 0.0
-0.7500000 0.0
-0.7490000 0.0
-0.7480000 0.0
-0.7470000 0.0
-0.7460000 0.0
-0.7450000 0.0
-0.7440000 0.0
-0.7430000 0.0
-0.7420000 0.0
-0.7410000 0.0
-0.7400000 0.0
-0.7390000 0.0
-0.7380000 0.0
-0.7370000 0.0
-0.7360000 0.0
-0.7350000 0.0
-0.7340000 0.0
-0.7330000 0.0
-0.7320000 0.0
-0.7310000 0.0
-0.7300000 0.0
-0.7290000 0.0
-0.7280000 0.0
-0.7270000 0.0
-0.7260000 0.0
-0.7250000 0.0
-0.7240000 0.0
-0.7230000 0.0
-0.7220000 0.0
-0.7210000 0.0
-0.7200000 0.0
-0.7190000 0.0
-0.7180000 0.0
-0.7170000 0.0
-0.7160000 0.0
-0.7150000 0.0
-0.7140000 0.0
-0.7130000 0.0
-0.7120000 0.0
-0.7110000 0.0
-0.7100000 0.0
-0.7090000 0.0
-0.7080000 0.0
-0.7070000 0.0
-0.7060000 0.0
-0.7050000 0.0
-0.7040000 0.0
-0.7030000 0.0
-0.7020000 0.0
-0.7010000 0.0
-0.7000000 0.0
-0.6990000 0.0
-0.6980000 0.0
-0.6970000 0.0
-0.6960000 0.0
-0.6950000 0.0
-0.6940000 0.0
-0.6930000 0.0
-0.6920000 0.0
-0.6910000 0.0
-0.6900000 0.0
-0.6890000 0.0
-0.6880000 0.0
-0.6870000 0.0
-0.6860000 0.0
-0.6850000 0.0
-0.6840000 0.0
-0.6830000 0.0
-0.6820000 0.0
-0.6810000 0.0
-0.6800000 0.0
-0.6790000 0.0
-0.6780000 0.0
-0.6770000 0.0
-0.6760000 0.0
-0.6750000 0.0
-0.6740000 0.0
-0.6730000 0.0
-0.6720000 0.0
-0.6710000 0.0
-0.6700000 0.0
-0.6690000 0.0
-0.6680000 0.0
-0.6670000 0.0
-0.6660000 0.0
-0.6650000 0.0
-0.6640000 0.0
-0.6630000 0.0
-0.6620000 0.0
-0.6610000 0.0
-0.6600000 0.0
-0.6590000 0.0
-0.6580000 0.0
-0.6570000 0.0
-0.6560000 0.0
-0.6550000 0.0
-0.6540000 0.0
-0.6530000 0.0
-0.6520000 0.0
-0.6510000 0.0
-0.6500000 0.0
-0.6490000 0.0
-0.6480000 0.0
-0.6470000 0.0
-0.6460000 0.0
-0.6450000 0.0
-0.6440000 0.0
-0.6430000 0.0
-0.6420000 0.0
-0.6410000 0.0
-0.6400000 0.0
-0.6390000 0.0
-0.6380000 0.0
-0.6370000 0.0
-0.6360000 0.0
-0.6350000 0.0
-0.6340000 0.0
-0.6330000 0.0
-0.6320000 0.0
-0.6310000 0.0
-0.6300000 0.0
-0.6290000 0.0
-0.6280000 0.0
-0.6270000 0.0
-0.6260000 0.0
-0.6250000 0.0
-0.6240000 0.0
-0.6230000 0.0
-0.6220000 0.0
-0.6210000 0.0
-0.6200000 0.0
-0.6190000 0.0
-0.6180000 0.0
-0.6170000 0.0
-0.6160000 0.0
-0.6150000 0.0
-0.6140000 0.0
-0.6130000 0.0
-0.6120000 0.0
-0.6110000 0.0
-0.6100000 0.0
-0.6090000 0.0
-0.6080000 0.0
-0.6070000 0.0
-0.6060000 0.0
-0.6050000 0.0
-0.6040000 0.0
-0.6030000 0.0
-0.6020000 0.0
-0.6010000 0.0
-0.6000000 0.0
-0.5990000 0.0
-0.5980000 0.0
-0.5970000 0.0
-0.5960000 0.0
-0.5950000 0.0
-0.5940000 0.0
-0.5930000 0.0
-0.5920000 0.0
-0.5910000 0.0
-0.5900000 0.0
-0.5890000 0.0
-0.5880000 0.0
-0.5870000 0.0
-0.5860000 0.0
-0.5850000 0.0
-0.5840000 0.0
-0.5830000 0.0
-0.5820000 0.0
-0.5810000 0.0
-0.5800000 0.0
-0.5790000 0.0
-0.5780000 0.0
-0.5770000 0.0
-0.5760000 0.0
-0.5750000 0.0
-0.5740000 0.0
-0.5730000 0.0
-0.5720000 0.0
-0.5710000 0.0
-0.5700000 0.0
-0.5690000 0.0
-0.5680000 0.0
-0.5670000 0.0
-0.5660000 0.0
-0.5650000 0.0
-0.5640000 0.0
-0.5630000 0.0
-0.5620000 0.0
-0.5610000 0.0
-0.5600000 0.0
-0.5590000 0.0
-0.5580000 0.0
-0.5570000 0.0
-0.5560000 0.0
-0.5550000 0.0
-0.5540000 0.0
-0.5530000 0.0
-0.5520000 0.0
-0.5510000 0.0
-0.5500000 0.0
-0.5490000 0.0
-0.5480000 0.0
-0.5470000 0.0
-0.5460000 0.0
-0.5450000 0.0
-0.5440000 0.0
-0.5430000 0.0
-0.5420000 0.0
-0.5410000 0.0
-0.5400000 0.0
-0.5390000 0.0
-0.5380000 0.0
-0.5370000 0.0
-0.5360000 0.0
-0.5350000 0.0
-0.5340000 0.0
-0.5330000 0.0
-0.5320000 0.0
-0.5310000 0.0
-0.5300000 0.0
-0.5290000 0.0
-0.5280000 0.0
-0.5270000 0.0
-0.5260000 0.0
-0.5250000 0.0
-0.5240000 0.0
-0.5230000 0.0
-0.5220000 0.0
-0.5210000 0.0
-0.5200000 0.0
-0.5190000 0.0
-0.5180000 0.0
-0.5170000 0.0
-0.5160000 0.0
-0.5150000 0.0
-0.5140000 0.0
-0.5130000 0.0
-0.5120000 0.0
-0.5110000 0.0
-0.5100000 0.0
-0.5090000 0.0
-0.5080000 0.0
-0.5070000 0.0
-0.5060000 0.0
-0.5050000 0.0
-0.5040000 0.0
-0.5030000 0.0
-0.5020000 0.0
-0.5010000 0.0
-0.5000000 0.0
-0.4990000 0.0
-0.4980000 0.0
-0.4970000 0.0
-0.4960000 0.0
-0.4950000 0.0
-0.4940000 0.0
-0.4930000 0.0
-0.4920000 0.0
-0.4910000 0.0
-0.4900000 0.0
-0.4890000 0.0
-0.4880000 0.0
-0.4870000 0.0
-0.4860000 0.0
-0.4850000 0.0
-0.4840000 0.0
-0.4830000 0.0
-0.4820000 0.0
-0.4810000 0.0
-0.4800000 0.0
-0.4790000 0.0
-0.4780000 0.0
-0.4770000 0.0
-0.4760000 0.0
-0.4750000 0.0
-0.4740000 0.0
-0.4730000 0.0
-0.4720000 0.0
-0.4710000 0.0
-0.4700000 0.0
-0.4690000 0.0
-0.4680000 0.0
-0.4670000 0.0
-0.4660000 0.0
-0.4650000 0.0
-0.4640000 0.0
-0.4630000 0.0
-0.4620000 0.0
-0.4610000 0.0
-0.4600000 0.0
-0.4590000 0.0
-0.4580000 0.0
-0.4570000 0.0
-0.4560000 0.0
-0.4550000 0.0
-0.4540000 0.0
-0.4530000 0.0
-0.4520000 0.0
-0.4510000 0.0
-0.4500000 0.0
-0.4490000 0.0
-0.4480000 0.0
-0.4470000 0.0
-0.4460000 0.0
-0.4450000 0.0
-0.4440000 0.0
-0.4430000 0.0
-0.4420000 0.0
-0.4410000 1.1802228e-36
-0.4400000 2.7473555e-36
-0.4390000 4.6332731e-36
-0.4380000 6.6650189e-36
-0.4370000 8.6483153e-36
-0.4360000 1.0355552000000002e-35
-0.4350000 1.1561908e-35
-0.4340000 1.2057324e-35
-0.4330000 1.1591811e-35
-0.4320000 1.0073688999999999e-35
-0.4310000 7.4808184e-36
-0.4300000 3.8922147e-36
-0.4290000 0.0
-0.4280000 -4.8914677e-36
-0.4270000 -9.8404705e-36
-0.4260000 -1.4340308e-35
-0.4250000 -1.7844122e-35
-0.4240000 -1.9832398e-35
-0.4230000 -1.9838676e-35
-0.4220000 -1.7551203e-35
-0.4210000 -1.2836198000000002e-35
-0.4200000 -5.7875628e-36
-0.4190000 3.1852943e-36
-0.4180000 1.3505196e-35
-0.4170000 2.429702e-35
-0.4160000 3.4607608e-35
-0.4150000 4.3266572e-35
-0.4140000 4.9231584e-35
-0.4130000 5.150416199999999e-35
-0.4120000 4.9301133e-35
-0.4110000 4.2125008999999996e-35
-0.4100000 3.0050204e-35
-0.4090000 1.3622863999999998e-35
-0.4080000 -6.2532322e-36
-0.4070000 -2.8146024e-35
-0.4060000 -5.0084779e-35
-0.4050000 -6.994095e-35
-0.4040000 -8.540918200000001e-35
-0.4030000 -9.436844300000001e-35
-0.4020000 -9.5020287e-35
-0.4010000 -8.6055653e-35
-0.4000000 -6.7058311e-35
-0.3990000 -3.8526469999999997e-35
-0.3980000 -1.9901772e-36
-0.3970000 4.0124631999999997e-35
-0.3960000 8.435534299999999e-35
-0.3950000 1.2650792e-34
-0.3940000 1.6202949e-34
-0.3930000 1.8633473999999998e-34
-0.3920000 1.9535363e-34
-0.3910000 1.8597784e-34
-0.3900000 1.5647698000000001e-34
-0.3890000 1.0683904e-34
-0.3880000 3.9120859e-35
-0.3870000 -4.2609065e-35
-0.3860000 -1.3229088e-34
-0.3850000 -2.2217387e-34
-0.3840000 -3.0336195e-34
-0.3830000 -3.6658445000000003e-34
-0.3820000 -4.0300095e-34
-0.3810000 -4.0515529e-34
-0.3800000 -3.6788158999999997e-34
-0.3790000 -2.8914237e-34
-0.3780000 -1.7069037e-34
-0.3770000 -1.8474709e-35
-0.3760000 1.5747969e-34
-0.3750000 3.434414e-34
-0.3740000 5.2272861e-34
-0.3730000 6.7698122e-34
-0.3720000 7.876892699999999e-34
-0.3710000 8.3804834e-34
-0.3700000 8.147471599999999e-34
-0.3690000 7.0981965e-34
-0.3680000 5.220490700000001e-34
-0.3670000 2.5810989e-34
-0.3660000 -6.705354400000001e-35
-0.3650000 -4.305153699999999e-34
-0.3640000 -8.0254638e-34
-0.3630000 -1.1485338e-33
-0.3620000 -1.4316914e-33
-0.3610000 -1.6163085000000002e-33
-0.3600000 -1.6713470999999998e-33
-0.3590000 -1.5740562000000002e-33
-0.3580000 -1.3133004e-33
-0.3570000 -8.9213399e-34
-0.3560000 -3.2943394e-34
-0.3550000 3.398148e-34
-0.3540000 1.065741e-33
-0.3530000 1.7865419e-33
-0.3520000 2.4326856e-33
-0.3510000 2.9326369e-33
-0.3500000 3.219458e-33
-0.3490000 3.2378289e-33
-0.3480000 2.9508636e-33
-0.3470000 2.3460379e-33
-0.3460000 1.4395528000000001e-33
-0.3450000 2.7849186000000002e-34
-0.3440000 -1.0596999000000001e-33
-0.3430000 -2.4707143999999997e-33
-0.3420000 -3.8299067e-33
-0.3410000 -5.0015993e-33
-0.3400000 -5.8506368e-33
-0.3390000 -6.2553547e-33
-0.3380000 -6.1209081e-33
-0.3370000 -5.3917228000000004e-33
-0.3360000 -4.0617603e-33
-0.3350000 -2.1813431e-33
-0.3340000 1.4054882e-34
-0.3330000 2.7393018999999998e-33
-0.3320000 5.4033859e-33
-0.3310000 7.8886439e-33
-0.3300000 9.937477699999999e-33
-0.3290000 1.1301702e-32
-0.3280000 1.1767383e-32
-0.3270000 1.1179391999999999e-32
-0.3260000 9.463512999999999e-33
-0.3250000 6.6434435e-33
-0.3240000 2.8506233999999997e-33
-0.3230000 -1.6750258999999998e-33
-0.3220000 -6.594626599999999e-33
-0.3210000 -1.1490452999999999e-32
-0.3200000 -1.5896037999999998e-32
-0.3190000 -1.9334592999999998e-32
-0.3180000 -2.1363116999999998e-32
-0.3170000 -2.1618638e-32
-0.3160000 -1.9862468e-32
-0.3150000 -1.6017978e-32
-0.3140000 -1.0197512000000001e-32
-0.3130000 -2.7145683e-33
-0.3120000 5.9217359e-33
-0.3110000 1.503148e-32
-0.3100000 2.3808029e-32
-0.3090000 3.1379505e-32
-0.3080000 3.6883842e-32
-0.3070000 3.9551958999999996e-32
-0.3060000 3.8792033999999995e-32
-0.3050000 3.4266985e-32
-0.3040000 2.5956993e-32
-0.3030000 1.4199313e-32
-0.3020000 -3.0119514000000002e-34
-0.3010000 -1.6495184e-32
-0.3000000 -3.3047667e-32
-0.2990000 -4.8430776e-32
-0.2980000 -6.104611699999999e-32
-0.2970000 -6.9368259e-32
-0.2960000 -7.209840900000001e-32
-0.2950000 -6.8314676e-32
-0.2940000 -5.7604352e-32
-0.2930000 -4.0163409000000004e-32
-0.2920000 -1.6849937e-32
-0.2910000 1.0819071999999998e-32
-0.2900000 4.0733895999999997e-32
-0.2890000 7.032242500000001e-32
-0.2880000 9.673971400000001e-32
-0.2870000 1.1710589e-31
-0.2860000 1.2877522e-31
-0.2850000 1.2961479e-31
-0.2840000 1.1826707e-31
-0.2830000 9.436981600000001e-32
-0.2820000 5.8707471e-32
-0.2810000 1.3271353e-32
-0.2800000 -3.8787333e-32
-0.2790000 -9.3319989e-32
-0.2780000 -1.4545660999999998e-31
-0.2770000 -1.8998224e-31
-0.2760000 -2.2179027e-31
-0.2750000 -2.3637797e-31
-0.2740000 -2.3034297e-31
-0.2730000 -2.0183324e-31
-0.2720000 -1.5090299e-31
-0.2710000 -7.9729493e-32
-0.2700000 7.3451051e-33
-0.2690000 1.0397192e-31
-0.2680000 2.0216101999999998e-31
-0.2670000 2.9284426e-31
-0.2660000 3.6660495e-31
-0.2650000 4.1452471e-31
-0.2640000 4.2908077999999995e-31
-0.2630000 4.0501551e-31
-0.2620000 3.4009274e-31
-0.2610000 2.3565648e-31
-0.2600000 9.691714e-32
-0.2590000 -6.709266299999999e-32
-0.2580000 -2.43927e-31
-0.2570000 -4.1850251e-31
-0.2560000 -5.7421077e-31
-0.2550000 -6.9430059999999995e-31
-0.2540000 -7.6343126999999996e-31
-0.2530000 -7.6927025e-31
-0.2520000 -7.0399064e-31
-0.2510000 -5.655167e-31
-0.2500000 -3.5837193e-31
-0.2490000 -9.4006276e-32
-0.2480000 2.0948823000000004e-31
-0.2470000 5.2831392e-31
-0.2460000 8.3454288e-31
-0.2450000 1.098255e-30
-0.2440000 1.2901021000000002e-30
-0.2430000 1.3841063999999999e-30
-0.2420000 1.3604577e-30
-0.2410000 1.2080487000000001e-30
-0.2400000 9.264827e-31
-0.2390000 5.2730785e-31
-0.2380000 3.4277337e-32
-0.2370000 -5.174968e-31
-0.2360000 -1.0835392e-30
-0.2350000 -1.6130975e-30
-0.2340000 -2.053153e-30
-0.2330000 -2.3530818e-30
-0.2320000 -2.4696104999999997e-30
-0.2310000 -2.3716313000000002e-30
-0.2300000 -2.0444183e-30
-0.2290000 -1.4927892e-30
-0.2280000 -7.428017100000001e-31
-0.2270000 1.5833176e-31
-0.2260000 1.1442941999999999e-30
-0.2250000 2.1337039e-30
-0.2240000 3.0359850999999997e-30
-0.2230000 3.758724e-30
-0.2220000 4.2159857e-30
-0.2210000 4.3369353e-30
-0.2200000 4.0739878e-30
-0.2190000 3.4096921e-30
-0.2180000 2.3615742999999998e-30
-0.2170000 9.8427397e-31
-0.2160000 -6.3150723e-31
-0.2150000 -2.3634913000000003e-30
-0.2140000 -4.0656914e-30
-0.2130000 -5.5792959e-30
-0.2120000 -6.745883499999999e-30
-0.2110000 -7.421999e-30
-0.2100000 -7.493887e-30
-0.2090000 -6.8910535e-30
-0.2080000 -5.5972756e-30
-0.2070000 -3.6577778e-30
-0.2060000 -1.1815269e-30
-0.2050000 1.6620849e-30
-0.2040000 4.6524417999999994e-30
-0.2030000 7.532559e-30
-0.2020000 1.0028809999999999e-29
-0.2010000 1.187422e-29
-0.2000000 1.2833551e-29
-0.1990000 1.2728071e-29
-0.1980000 1.1457686e-29
-0.1970000 9.0181599e-30
-0.1960000 5.51131e-30
-0.1950000 1.1465569e-30
-0.1940000 -3.767219e-30
-0.1930000 -8.8397352e-30
-0.1920000 -1.3626643e-29
-0.1910000 -1.7664574e-29
-0.1900000 -2.0511463999999998e-29
-0.1890000 -2.1789003e-29
-0.1880000 -2.1223532e-29
-0.1870000 -1.8681493e-29
-0.1860000 -1.4195642000000002e-29
-0.1850000 -7.9787079e-30
-0.1840000 -4.2197106e-31
-0.1830000 7.922576800000001e-30
-0.1820000 1.6376527e-29
-0.1810000 2.418428e-29
-0.1800000 3.0574215e-29
-0.1790000 3.4827335e-29
-0.1780000 3.6347931e-29
-0.1770000 3.4729955e-29
-0.1760000 2.9812613e-29
-0.1750000 2.1719082e-29
-0.1740000 1.0873110999999998e-29
-0.1730000 -2.0101496e-30
-0.1720000 -1.5960782e-29
-0.1710000 -2.9817538e-29
-0.1700000 -4.2314886000000003e-29
-0.1690000 -5.2188061e-29
-0.1680000 -5.8288209e-29
-0.1670000 -5.9698139e-29
-0.1660000 -5.583820999999999e-29
-0.1650000 -4.6551659000000006e-29
-0.1640000 -3.2159595000000003e-29
-0.1630000 -1.3477824e-29
-0.1620000 8.2098277e-30
-0.1610000 3.1223394e-29
-0.1600000 5.3601626e-29
-0.1590000 7.325350199999999e-29
-0.1580000 8.8136046e-29
-0.1570000 9.6444769e-29
-0.1560000 9.6800568e-29
-0.1550000 8.841571000000001e-29
-0.1540000 7.122170700000001e-29
-0.1530000 4.59439e-29
-0.1520000 1.4110825e-29
-0.1510000 -2.2008741000000003e-29
-0.1500000 -5.9542019e-29
-0.1490000 -9.521639699999999e-29
-0.1480000 -1.2561934e-28
-0.1470000 -1.4749542000000002e-28
-0.1460000 -1.5805727e-28
-0.1450000 -1.5528303e-28
-0.1440000 -1.3817207e-28
-0.1430000 -1.0693195000000001e-28
-0.1420000 -6.307279e-29
-0.1410000 -9.3920412e-30
-0.1400000 5.0159369e-29
-0.1390000 1.1072831e-28
-0.1380000 1.6691632e-28
-0.1370000 2.1321938000000003e-28
-0.1360000 2.4451818999999997e-28
-0.1350000 2.5657908e-28
-0.1340000 2.4652108e-28
-0.1330000 2.1320312e-28
-0.1320000 1.5748905e-28
-0.1310000 8.235478599999999e-29
-0.1300000 -7.1864699e-30
-0.1290000 -1.0435138e-28
-0.1280000 -2.0103901e-28
-0.1270000 -2.8844493e-28
-0.1260000 -3.5779577e-28
-0.1250000 -4.0114864e-28
-0.1240000 -4.1218835e-28
-0.1230000 -3.8694994999999997e-28
-0.1220000 -3.2439412e-28
-0.1210000 -2.2676919999999997e-28
-0.1200000 -9.970793200000001e-29
-0.1190000 4.7974581e-29
-0.1180000 2.0479022e-28
-0.1170000 3.5737646000000003e-28
-0.1160000 4.9153795e-28
-0.1150000 5.934580800000001e-28
-0.1140000 6.5098674e-28
-0.1130000 6.5489314e-28
-0.1120000 5.9996724e-28
-0.1110000 4.8585589e-28
-0.1100000 3.1753398e-28
-0.1090000 1.0533403e-28
-0.1080000 -1.3550742e-28
-0.1070000 -3.8578935e-28
-0.1060000 -6.2373005e-28
-0.1050000 -8.2670957e-28
-0.1040000 -9.7324462e-28
-0.1030000 -1.0450368e-27
-0.1020000 -1.0289162e-27
-0.1010000 -9.1849247e-28
-0.1000000 -7.1533921e-28
-9.8999999E-02 -4.2956069e-28
-9.7999997E-02 -7.963557600000001e-29
-9.7000003E-02 3.0851319e-28
-9.6000001E-02 7.032066e-28
-9.4999999E-02 1.0693701e-27
-9.3999997E-02 1.3714109000000002e-27
-9.3000002E-02 1.5763988e-27
-9.2000000E-02 1.6572842e-27
-9.0999998E-02 1.5958696e-27
-9.0000004E-02 1.3852381999999999e-27
-8.9000002E-02 1.031373e-27
-8.8000000E-02 5.5374721e-28
-8.6999997E-02 -1.5258059999999998e-29
-8.6000003E-02 -6.321606199999999e-28
-8.5000001E-02 -1.2453509e-27
-8.3999999E-02 -1.7990655e-27
-8.2999997E-02 -2.2380869e-27
-8.2000002E-02 -2.5128071000000002e-27
-8.1000000E-02 -2.5842233e-27
-7.9999998E-02 -2.4284082e-27
-7.9000004E-02 -2.0399978000000002e-27
-7.8000002E-02 -1.4342977000000002e-27
-7.7000000E-02 -6.4768896000000005e-28
-7.5999998E-02 2.6385086e-28
-7.5000003E-02 1.2281418e-27
-7.4000001E-02 2.1619715e-27
-7.2999999E-02 2.9777257e-27
-7.1999997E-02 3.5910044e-27
-7.1000002E-02 3.9286103e-27
-7.0000000E-02 3.9362228e-27
-6.8999998E-02 3.585019e-27
-6.8000004E-02 2.8765488e-27
-6.7000002E-02 1.8452622e-27
-6.6000000E-02 5.5825017e-28
-6.4999998E-02 -8.8802689e-28
-6.4000003E-02 -2.3739921e-27
-6.3000001E-02 -3.7658818999999994e-27
-6.1999999E-02 -4.9267738e-27
-6.1000001E-02 -5.7288965000000005e-27
-5.9999999E-02 -6.0662087e-27
-5.9000000E-02 -5.8661189999999994e-27
-5.7999998E-02 -5.0992059e-27
-5.7000000E-02 -3.7858601e-27
-5.6000002E-02 -1.9989701e-27
-5.5000000E-02 1.3795824e-28
-5.4000001E-02 2.4574892e-27
-5.2999999E-02 4.7595811e-27
-5.2000001E-02 6.8269384e-27
-5.0999999E-02 8.4433599e-27
-5.0000001E-02 9.413693999999999e-27
-4.8999999E-02 9.5837277e-27
-4.8000000E-02 8.8582016e-27
-4.6999998E-02 7.2151469e-27
-4.6000000E-02 4.7149100000000005e-27
-4.5000002E-02 1.5025608999999998e-27
-4.4000000E-02 -2.1971340999999997e-27
-4.3000001E-02 -6.0923995e-27
-4.1999999E-02 -9.844349400000001e-27
-4.1000001E-02 -1.3092971e-26
-3.9999999E-02 -1.5487398000000003e-26
-3.9000001E-02 -1.6718166e-26
-3.7999999E-02 -1.6548734999999998e-26
-3.7000000E-02 -1.4843403e-26
-3.5999998E-02 -1.1588821e-26
-3.5000000E-02 -6.9066321e-27
-3.4000002E-02 -1.0553512e-27
-3.3000000E-02 5.5795809e-27
-3.2000002E-02 1.2507707999999999e-26
-3.0999999E-02 1.9166461e-26
-2.9999999E-02 2.4963077999999998e-26
-2.8999999E-02 2.9322531000000003e-26
-2.8000001E-02 3.1737756e-26
-2.7000001E-02 3.1817891e-26
-2.6000001E-02 2.933017e-26
-2.5000000E-02 2.4231271e-26
-2.4000000E-02 1.6684625e-26
-2.3000000E-02 7.061176e-27
-2.2000000E-02 -4.0776069e-27
-2.1000000E-02 -1.601407e-26
-2.0000000E-02 -2.7924097e-26
-1.8999999E-02 -3.8938625e-26
-1.7999999E-02 -4.8212050000000005e-26
-1.7000001E-02 -5.499154e-26
-1.6000001E-02 -5.8680928e-26
-1.5000000E-02 -5.8892723e-26
-1.4000000E-02 -5.5482671e-26
-1.3000000E-02 -4.8562573999999995e-26
-1.2000000E-02 -3.848899e-26
-1.1000000E-02 -2.5827667e-26
-9.9999998E-03 -1.1296351e-26
-8.9999996E-03 4.3091291999999996e-27
-8.0000004E-03 2.0198011999999998e-26
-7.0000002E-03 3.5667905e-26
-6.0000001E-03 5.0178034e-26
-4.9999999E-03 6.3402206e-26
-4.0000002E-03 7.5252328e-26
-3.0000000E-03 8.5865516e-26
-2.0000001E-03 9.5551066e-26
-1.0000000E-03 1.0469788e-25
0.0000000E+00 1.1364754e-25
1.0000000E-03 1.2254356999999999e-25
2.0000001E-03 1.3117186e-25
3.0000000E-03 1.3881157000000001e-25
4.0000002E-03 1.4411845e-25
4.9999999E-03 1.4506336e-25
6.0000001E-03 1.3894801e-25
7.0000002E-03 1.2251554e-25
8.0000004E-03 9.216843000000001e-26
8.9999996E-03 4.4296681999999996e-26
9.9999998E-03 -2.4290481e-26
1.1000000E-02 -1.1584865000000001e-25
1.2000000E-02 -2.3112956e-25
1.3000000E-02 -3.6880334e-25
1.4000000E-02 -5.2492596e-25
1.5000000E-02 -6.925139500000001e-25
1.6000001E-02 -8.6129205e-25
1.7000001E-02 -1.0176787e-24
1.7999999E-02 -1.1450672e-24
1.8999999E-02 -1.2244469000000001e-24
2.0000000E-02 -1.2353903e-24
2.1000000E-02 -1.1574053e-24
2.2000000E-02 -9.716234899999999e-25
2.3000000E-02 -6.6275949000000005e-25
2.4000000E-02 -2.2124423e-25
2.5000000E-02 3.5460203e-25
2.6000001E-02 1.0565176999999999e-24
2.7000001E-02 1.8645566e-24
2.8000001E-02 2.7458519e-24
2.8999999E-02 3.6540888e-24
2.9999999E-02 4.5298731999999995e-24
3.0999999E-02 5.3021566e-24
3.2000002E-02 5.890828099999999e-24
3.3000000E-02 6.2105207e-24
3.4000002E-02 6.1756112e-24
3.5000000E-02 5.7062833e-24
3.5999998E-02 4.7354525000000004e-24
3.7000000E-02 3.2162209999999996e-24
3.7999999E-02 1.1294592e-24
3.9000001E-02 -1.5089942e-24
3.9999999E-02 -4.642077e-24
4.1000001E-02 -8.1668095e-24
4.1999999E-02 -1.1931781e-23
4.3000001E-02 -1.5737404e-23
4.4000000E-02 -1.9339453e-23
4.5000002E-02 -2.2456284e-23
4.6000000E-02 -2.4779952999999998e-23
4.6999998E-02 -2.5991245999999997e-23
4.8000000E-02 -2.5778384000000002e-23
4.8999999E-02 -2.3858866e-23
5.0000001E-02 -2.0003632e-23
5.0999999E-02 -1.4062427e-23
5.2000001E-02 -5.9889672999999996e-24
5.2999999E-02 4.1357688e-24
5.4000001E-02 1.6083914e-23
5.5000000E-02 2.9466711e-23
5.6000002E-02 4.3728054e-23
5.7000000E-02 5.8147376e-23
5.7999998E-02 7.1853435e-23
5.9000000E-02 8.3850136e-23
5.9999999E-02 9.3055018e-23
6.1000001E-02 9.8350306e-23
6.1999999E-02 9.8645715e-23
6.3000001E-02 9.2951175e-23
6.4000003E-02 8.045694399999999e-23
6.4999998E-02 6.0617374e-23
6.6000000E-02 3.3233924e-23
6.7000002E-02 -1.4678457e-24
6.8000004E-02 -4.2773084e-23
6.8999998E-02 -8.9430429e-23
7.0000000E-02 -1.3962893e-22
7.1000002E-02 -1.910048e-22
7.1999997E-02 -2.4068304e-22
7.2999999E-02 -2.8535772999999997e-22
7.4000001E-02 -3.2141302999999997e-22
7.5000003E-02 -3.4508488000000004e-22
7.5999998E-02 -3.5266098e-22
7.7000000E-02 -3.4071376000000003e-22
7.8000002E-02 -3.0635810000000003e-22
7.9000004E-02 -2.47523e-22
7.9999998E-02 -1.6322287999999999e-22
8.1000000E-02 -5.3812423e-23
8.2000002E-02 7.879339900000001e-23
8.2999997E-02 2.3095345e-22
8.3999999E-02 3.9720835e-22
8.5000001E-02 5.7028076e-22
8.6000003E-02 7.4118412e-22
8.6999997E-02 8.9945274e-22
8.8000000E-02 1.0335006e-21
8.9000002E-02 1.1311105e-21
9.0000004E-02 1.1800463000000001e-21
9.0999998E-02 1.1687747999999999e-21
9.2000000E-02 1.0872717999999999e-21
9.3000002E-02 9.2788084e-22
9.3999997E-02 6.8618103e-22
9.4999999E-02 3.6181591e-22
9.6000001E-02 -4.0773935e-23
9.7000003E-02 -5.117732799999999e-22
9.7999997E-02 -1.035632e-21
9.8999999E-02 -1.5909789000000001e-21
0.1000000 -2.1508643e-21
0.1010000 -2.6833703000000004e-21
0.1020000 -3.1526201000000003e-21
0.1030000 -3.5201908e-21
0.1040000 -3.7469199e-21
0.1050000 -3.7950637000000006e-21
0.1060000 -3.6307437e-21
0.1070000 -3.2265856e-21
0.1080000 -2.5644316e-21
0.1090000 -1.6379786e-21
0.1100000 -4.5518012e-22
0.1110000 9.5977078e-22
0.1120000 2.565059e-21
0.1130000 4.3006481e-21
0.1140000 6.0886253999999995e-21
0.1150000 7.8346365e-21
0.1160000 9.4304983e-21
0.1170000 1.0758046e-20
0.1180000 1.1694189e-20
0.1190000 1.2117102e-20
0.1200000 1.1913366e-20
0.1210000 1.0985832e-20
0.1220000 9.2618695e-21
0.1230000 6.7015949e-21
0.1240000 3.305633e-21
0.1250000 -8.7811902e-22
0.1260000 -5.749254199999999e-21
0.1270000 -1.1151680999999998e-20
0.1280000 -1.6873013999999998e-20
0.1290000 -2.264699e-20
0.1300000 -2.8159234000000003e-20
0.1310000 -3.3056612e-20
0.1320000 -3.6960198e-20
0.1330000 -3.9481754e-20
0.1340000 -4.0243324000000003e-20
0.1350000 -3.889943e-20
0.1360000 -3.5161015e-20
0.1370000 -2.8820148e-20
0.1380000 -1.9774304e-20
0.1390000 -8.0488015e-21
0.1400000 6.1840094e-21
0.1410000 2.2590350999999998e-20
0.1420000 4.0666883000000004e-20
0.1430000 5.974015599999999e-20
0.1440000 7.8974887e-20
0.1450000 9.739180299999999e-20
0.1460000 1.1389563e-19
0.1470000 1.2731322e-19
0.1480000 1.3644131e-19
0.1490000 1.4010284e-19
0.1500000 1.3721026e-19
0.1510000 1.2683355e-19
0.1520000 1.0827013000000001e-19
0.1530000 8.1113607e-20
0.1540000 4.5317593e-20
0.1550000 1.2508844e-21
0.1560000 -5.0259911e-20
0.1570000 -1.0790408e-19
0.1580000 -1.6988016000000002e-19
0.1590000 -2.339121e-19
0.1600000 -2.9728992e-19
0.1610000 -3.5693658999999995e-19
0.1620000 -4.0950081e-19
0.1630000 -4.5147473e-19
0.1640000 -4.793341999999999e-19
0.1650000 -4.8969747e-19
0.1660000 -4.7949738e-19
0.1670000 -4.4616079e-19
0.1680000 -3.8778744e-19
0.1690000 -3.0332065e-19
0.1700000 -1.9270054999999998e-19
0.1710000 -5.699153300000001e-20
0.1720000 1.0152483e-19
0.1730000 2.7929911e-19
0.1740000 4.7151234e-19
0.1750000 6.721286e-19
0.1760000 8.7400461e-19
0.1770000 1.0690581e-18
0.1780000 1.2484923e-18
0.1790000 1.4030741e-18
0.1800000 1.5234576e-18
0.1810000 1.6005441e-18
0.1820000 1.6258681e-18
0.1830000 1.5919942e-18
0.1840000 1.4929109e-18
0.1850000 1.3244037e-18
0.1860000 1.0843939e-18
0.1870000 7.7322331e-19
0.1880000 3.9387331999999997e-19
0.1890000 -4.7898099000000004e-20
0.1900000 -5.435098900000001e-19
0.1910000 -1.0816118e-18
0.1920000 -1.648243e-18
0.1930000 -2.2270951e-18
0.1940000 -2.7998794e-18
0.1950000 -3.3467876e-18
0.1960000 -3.8470403e-18
0.1970000 -4.2795031999999996e-18
0.1980000 -4.6233593e-18
0.1990000 -4.8588134e-18
0.2000000 -4.9678073e-18
0.2010000 -4.934724e-18
0.2020000 -4.7470561e-18
0.2030000 -4.3960136e-18
0.2040000 -3.8770491999999995e-18
0.2050000 -3.1902789e-18
0.2060000 -2.3407791e-18
0.2070000 -1.3387412e-18
0.2080000 -1.9947163999999999e-19
0.2090000 1.0567738e-18
0.2100000 2.4051275e-18
0.2110000 3.8166223e-18
0.2120000 5.2588728e-18
0.2130000 6.696919500000001e-18
0.2140000 8.0942176e-18
0.2150000 9.413752900000001e-18
0.2160000 1.0619248e-17
0.2170000 1.1676426e-17
0.2180000 1.2554285999999999e-17
0.2190000 1.3226326e-17
0.2200000 1.3671664e-17
0.2210000 1.387597e-17
0.2220000 1.383214e-17
0.2230000 1.3540633e-17
0.2240000 1.3009377e-17
0.2250000 1.2253191e-17
0.2260000 1.1292625999999999e-17
0.2270000 1.0152205e-17
0.2280000 8.858025099999999e-18
0.2290000 7.4347265e-18
0.2300000 5.9018981e-18
0.2310000 4.27001e-18
0.2320000 2.5360341e-18
0.2330000 6.789870899999999e-19
0.2340000 -1.3443218e-18
0.2350000 -3.6029784e-18
0.2360000 -6.1946689999999996e-18
0.2370000 -9.246938300000001e-18
0.2380000 -1.2916489000000001e-17
0.2390000 -1.7386027999999998e-17
0.2400000 -2.2858157e-17
0.2410000 -2.954587e-17
0.2420000 -3.7659315e-17
0.2430000 -4.7388614e-17
0.2440000 -5.8882774e-17
0.2450000 -7.2224851e-17
0.2460000 -8.740397699999999e-17
0.2470000 -1.0428496000000001e-16
0.2480000 -1.2257681e-16
0.2490000 -1.4180176e-16
0.2500000 -1.6126648e-16
0.2510000 -1.8003816e-16
0.2520000 -1.9692774000000001e-16
0.2530000 -2.1048333999999999e-16
0.2540000 -2.1899663e-16
0.2550000 -2.2052509e-16
0.2560000 -2.1293302e-16
0.2570000 -1.939534e-16
0.2580000 -1.6127258e-16
0.2590000 -1.1263841e-16
0.2600000 -4.5991996999999997e-17
0.2610000 4.0378679000000005e-17
0.2620000 1.4766582e-16
0.2630000 2.7635448999999997e-16
0.2640000 4.2602688e-16
0.2650000 5.9516634e-16
0.2660000 7.8097133e-16
0.2670000 9.7918969e-16
0.2680000 1.1839879000000001e-15
0.2690000 1.387867e-15
0.2700000 1.5816401e-15
0.2710000 1.7544873e-15
0.2720000 1.8940982e-15
0.2730000 1.9869156e-15
0.2740000 2.0184893e-15
0.2750000 1.9739441000000003e-15
0.2760000 1.8385651e-15
0.2770000 1.5984934e-15
0.2780000 1.2415244999999999e-15
0.2790000 7.579899299999999e-16
0.2800000 1.4169960000000001e-16
0.2810000 -6.0908853e-16
0.2820000 -1.4907086999999998e-15
0.2830000 -2.4931834e-15
0.2840000 -3.5994294999999995e-15
0.2850000 -4.7846221000000004e-15
0.2860000 -6.0157848e-15
0.2870000 -7.251656199999999e-15
0.2880000 -8.4428922e-15
0.2890000 -9.532657700000001e-15
0.2900000 -1.0457644e-14
0.2910000 -1.114955e-14
0.2920000 -1.1537036e-14
0.2930000 -1.1548156e-14
0.2940000 -1.1113239e-14
0.2950000 -1.0168173e-14
0.2960000 -8.6580247e-15
0.2970000 -6.540889e-15
0.2980000 -3.7918537999999996e-15
0.2990000 -4.0692402e-16
0.3000000 3.593265e-15
0.3010000 8.1601295e-15
0.3020000 1.3214420999999999e-14
0.3030000 1.8644319e-14
0.3040000 2.4304541e-14
0.3050000 3.0016656e-14
0.3060000 3.5570798999999995e-14
0.3070000 4.072891e-14
0.3080000 4.5229606e-14
0.3090000 4.8794746000000003e-14
0.3100000 5.1137692e-14
0.3110000 5.1973137e-14
0.3120000 5.1028404e-14
0.3130000 4.8055954e-14
0.3140000 4.2846759e-14
0.3150000 3.5244199e-14
0.3160000 2.5157942999999998e-14
0.3170000 1.2577313e-14
0.3180000 -2.4164866e-15
0.3190000 -1.9639915e-14
0.3200000 -3.8799056e-14
0.3210000 -5.9484652e-14
0.3220000 -8.1170844e-14
0.3230000 -1.0321814000000001e-13
0.3240000 -1.2488114e-13
0.3250000 -1.4532123999999998e-13
0.3260000 -1.6362468e-13
0.3270000 -1.7882581e-13
0.3280000 -1.8993549e-13
0.3290000 -1.9597415999999998e-13
0.3300000 -1.9600895e-13
0.3310000 -1.8919406e-13
0.3320000 -1.7481316999999999e-13
0.3330000 -1.5232274e-13
0.3340000 -1.2139456e-13
0.3350000 -8.195594299999999e-14
0.3360000 -3.4225782e-14
0.3370000 2.1255353e-14
0.3380000 8.3602925e-14
0.3390000 1.5157575000000002e-13
0.3400000 2.2357448999999999e-13
0.3410000 2.9765278e-13
0.3420000 3.7154211e-13
0.3430000 4.426911e-13
0.3440000 5.0831968e-13
0.3450000 5.6548771e-13
0.3460000 6.1117751e-13
0.3470000 6.423889e-13
0.3480000 6.5624475e-13
0.3490000 6.5010461e-13
0.3500000 6.216834299999999e-13
0.3510000 5.6917154e-13
0.3520000 4.9135191e-13
0.3530000 3.877107e-13
0.3540000 2.5853574e-13
0.3550000 1.0499913000000001e-13
0.3560000 -7.0781387e-14
0.3570000 -2.6570608e-13
0.3580000 -4.7568633e-13
0.3590000 -6.9567007e-13
0.3600000 -9.1970236e-13
0.3610000 -1.1410228000000001e-12
0.3620000 -1.3522002e-12
0.3630000 -1.545303e-12
0.3640000 -1.7121057e-12
0.3650000 -1.8443246e-12
0.3660000 -1.9338819e-12
0.3670000 -1.9731878e-12
0.3680000 -1.9554376000000002e-12
0.3690000 -1.8749117e-12
0.3700000 -1.7272713e-12
0.3710000 -1.5098384e-12
0.3720000 -1.2218506999999999e-12
0.3730000 -8.6467842e-13
0.3740000 -4.4199577e-13
0.3750000 4.0106031e-14
0.3760000 5.7307098e-13
0.3770000 1.1459045e-12
0.3780000 1.7452792e-12
0.3790000 2.3557235e-12
0.3800000 2.959896e-12
0.3810000 3.5389436000000003e-12
0.3820000 4.0729383e-12
0.3830000 4.5413885e-12
0.3840000 4.923814e-12
0.3850000 5.200371e-12
0.3860000 5.3525133e-12
0.3870000 5.3636738e-12
0.3880000 5.2199425e-12
0.3890000 4.910723999999999e-12
0.3900000 4.4293518e-12
0.3910000 3.7736334e-12
0.3920000 2.9463109e-12
0.3930000 1.9554079e-12
0.3940000 8.144502199999999e-13
0.3950000 -4.5746132e-13
0.3960000 -1.8357362e-12
0.3970000 -3.2905512000000002e-12
0.3980000 -4.7872818e-12
0.3990000 -6.287110200000001e-12
0.4000000 -7.7478056e-12
0.4010000 -9.1246672e-12
0.4020000 -1.0371611e-11
0.4030000 -1.1442385999999999e-11
0.4040000 -1.2291889e-11
0.4050000 -1.2877542e-11
0.4060000 -1.316072e-11
0.4070000 -1.3108149e-11
0.4080000 -1.2693286e-11
0.4090000 -1.1897586e-11
0.4100000 -1.0711652999999999e-11
0.4110000 -9.1362126e-12
0.4120000 -7.1828733e-12
0.4130000 -4.8746302e-12
0.4140000 -2.2460962e-12
0.4150000 6.5658195e-13
0.4160000 3.776132500000001e-12
0.4170000 7.044909200000001e-12
0.4180000 1.0385983e-11
0.4190000 1.3714569000000001e-11
0.4200000 1.6939778e-11
0.4210000 1.9966651000000002e-11
0.4220000 2.2698469e-11
0.4230000 2.5039262000000002e-11
0.4240000 2.6896484e-11
0.4250000 2.8183784000000003e-11
0.4260000 2.882381e-11
0.4270000 2.8750976e-11
0.4280000 2.7914089e-11
0.4290000 2.6278799999999997e-11
0.4300000 2.3829763999999996e-11
0.4310000 2.0572452e-11
0.4320000 1.653453e-11
0.4330000 1.1766749e-11
0.4340000 6.3432766e-12
0.4350000 3.6143675e-13
0.4360000 -6.0591953e-12
0.4370000 -1.2778349999999999e-11
0.4380000 -1.9637288e-11
0.4390000 -2.6461686000000002e-11
0.4400000 -3.3065144000000003e-11
0.4410000 -3.9253282e-11
0.4420000 -4.4828364e-11
0.4430000 -4.9594345999999995e-11
0.4440000 -5.33623e-11
0.4450000 -5.5956048e-11
0.4460000 -5.721789100000001e-11
0.4470000 -5.7014338e-11
0.4480000 -5.5241601999999996e-11
0.4490000 -5.1830793999999997e-11
0.4500000 -4.675257e-11
0.4510000 -4.0021133e-11
0.4520000 -3.1697396e-11
0.4530000 -2.1891152999999998e-11
0.4540000 -1.0762127e-11
0.4550000 1.4802317e-12
0.4560000 1.4578302e-11
0.4570000 2.8229288e-11
0.4580000 4.2089712e-11
0.4590000 5.5781383e-11
0.4600000 6.8898874e-11
0.4610000 8.101840599999999e-11
0.4620000 9.1708043e-11
0.4630000 1.0053906e-10
0.4640000 1.0709830000000001e-10
0.4650000 1.1100118999999999e-10
0.4660000 1.1190528e-10
0.4670000 1.0952385e-10
0.4680000 1.0363930999999999e-10
0.4690000 9.411589300000001e-11
0.4700000 8.0911368e-11
0.4710000 6.4087185e-11
0.4720000 4.3816738e-11
0.4730000 2.0391253e-11
0.4740000 -5.777113e-12
0.4750000 -3.4155309e-11
0.4760000 -6.4092931e-11
0.4770000 -9.482949399999999e-11
0.4780000 -1.2550566e-10
0.4790000 -1.5517851e-10
0.4800000 -1.8284081e-10
0.4810000 -2.0744426000000001e-10
0.4820000 -2.2792629000000002e-10
0.4830000 -2.4324022000000003e-10
0.4840000 -2.5238804e-10
0.4850000 -2.544554e-10
0.4860000 -2.4864767e-10
0.4870000 -2.3432658e-10
0.4880000 -2.1104584999999998e-10
0.4890000 -1.7858526e-10
0.4900000 -1.3698139000000002e-10
0.4910000 -8.655416300000001e-11
0.4920000 -2.7927747000000002e-11
0.4930000 3.7955435e-11
0.4940000 1.0982869e-10
0.4950000 1.8610421e-10
0.4960000 2.6488627e-10
0.4970000 3.439951e-10
0.4980000 4.2100216999999994e-10
0.4990000 4.9327673e-10
0.5000000 5.580438500000001e-10
0.5010000 6.124530600000001e-10
0.5020000 6.5365716e-10
0.5030000 6.7889951e-10
0.5040000 6.8560851e-10
0.5050000 6.7149702e-10
0.5060000 6.3466402e-10
0.5070000 5.736963899999999e-10
0.5080000 4.8776699e-10
0.5090000 3.7672608e-10
0.5100000 2.4118268e-10
0.5110000 8.257186200000001e-11
0.5120000 -9.6795109e-11
0.5130000 -2.9370156e-10
0.5140000 -5.0402009e-10
0.5150000 -7.2273407e-10
0.5160000 -9.4398846e-10
0.5170000 -1.1611713e-09
0.5180000 -1.3670273000000002e-09
0.5190000 -1.5538031e-09
0.5200000 -1.7134245e-09
0.5210000 -1.8377028999999999e-09
0.5220000 -1.9185682999999998e-09
0.5230000 -1.9483264e-09
0.5240000 -1.9199328e-09
0.5250000 -1.8272798e-09
0.5260000 -1.6654889e-09
0.5270000 -1.4312004000000001e-09
0.5280000 -1.1228524e-09
0.5290000 -7.409404700000001e-10
0.5300000 -2.8824746e-10
0.5310000 2.2996503e-10
0.5320000 8.0581314e-10
0.5330000 1.4287039e-09
0.5340000 2.0853142e-09
0.5350000 2.7596416e-09
0.5360000 3.4331336e-09
0.5370000 4.0849005e-09
0.5380000 4.6920128e-09
0.5390000 5.2298856e-09
0.5400000 5.6727473e-09
0.5410000 5.9941884999999995e-09
0.5420000 6.1677857e-09
0.5430000 6.167789899999999e-09
0.5440000 5.9698662999999994e-09
0.5450000 5.5518781e-09
0.5460000 4.8946906e-09
0.5470000 3.982981e-09
0.5480000 2.8060339e-09
0.5490000 1.3585017e-09
0.5500000 -3.5889427000000004e-10
0.5510000 -2.3387413999999998e-09
0.5520000 -4.566416e-09
0.5530000 -7.0196904e-09
0.5540000 -9.6684792e-09
0.5550000 -1.2474753e-08
0.5560000 -1.5392629e-08
0.5570000 -1.836865e-08
0.5580000 -2.1342271e-08
0.5590000 -2.4246541e-08
0.5600000 -2.7009000999999998e-08
0.5610000 -2.9552771e-08
0.5620000 -3.179785e-08
0.5630000 -3.366257e-08
0.5640000 -3.5065223e-08
0.5650000 -3.5925821e-08
0.5660000 -3.6167955e-08
0.5670000 -3.5720732e-08
0.5680000 -3.452075e-08
0.5690000 -3.251405e-08
0.5700000 -2.9658032e-08
0.5710000 -2.5923286000000002e-08
0.5720000 -2.1295266000000002e-08
0.5730000 -1.5775791999999998e-08
0.5740000 -9.3843315e-09
0.5750000 -2.1590008e-09
0.5760000 5.842725600000001e-09
0.5770000 1.4543651e-08
0.5780000 2.3846851999999998e-08
0.5790000 3.3636063e-08
0.5800000 4.377646e-08
0.5810000 5.4115861999999995e-08
0.5820000 6.448632199999999e-08
0.5830000 7.4706136e-08
0.5840000 8.4582236e-08
0.5850000 9.391292200000001e-08
0.5860000 1.0249092999999999e-07
0.5870000 1.1010677000000001e-07
0.5880000 1.1655236e-07
0.5890000 1.2162472e-07
0.5900000 1.2512993e-07
0.5910000 1.2688704999999999e-07
0.5920000 1.2673205999999998e-07
0.5930000 1.2452175e-07
0.5940000 1.2013746e-07
0.5950000 1.1348856000000001e-07
0.5960000 1.0451577000000001e-07
0.5970000 9.3194041e-08
0.5980000 7.953508399999999e-08
0.5990000 6.3589495e-08
0.6000000 4.5448353e-08
0.6010000 2.524434e-08
0.6020000 3.1523024e-09
0.6030000 -2.0610734e-08
0.6040000 -4.5786103e-08
0.6050000 -7.2074613e-08
0.6060000 -9.9138187e-08
0.6070000 -1.2660203000000001e-07
0.6080000 -1.540573e-07
0.6090000 -1.8106422e-07
0.6100000 -2.071556e-07
0.6110000 -2.3184077e-07
0.6120000 -2.5460967e-07
0.6130000 -2.7493736e-07
0.6140000 -2.9228859e-07
0.6150000 -3.0612253e-07
0.6160000 -3.1589753e-07
0.6170000 -3.2107589999999996e-07
0.6180000 -3.2112856999999997e-07
0.6190000 -3.1553973e-07
0.6200000 -3.0381115e-07
0.6210000 -2.8546643e-07
0.6220000 -2.6005484e-07
0.6230000 -2.2715498e-07
0.6240000 -1.8637810999999998e-07
0.6250000 -1.3737109e-07
0.6260000 -7.9818963e-08
0.6270000 -1.3447217000000001e-08
0.6280000 6.1976319e-08
0.6290000 1.4663996e-07
0.6300000 2.40687e-07
0.6310000 3.4421499000000003e-07
0.6320000 4.5727510999999997e-07
0.6330000 5.7987206e-07
0.6340000 7.119644000000001e-07
0.6350000 8.534647700000001e-07
0.6360000 1.0042407e-06
0.6370000 1.1641157e-06
0.6380000 1.3328706e-06
0.6390000 1.5102447e-06
0.6400000 1.6959380999999999e-06
0.6410000 1.8896135999999999e-06
0.6420000 2.090899e-06
0.6430000 2.2993893e-06
0.6440000 2.5146504e-06
0.6450000 2.7362214e-06
0.6460000 2.9636187e-06
0.6470000 3.1963395000000003e-06
0.6480000 3.4338658e-06
0.6490000 3.6756685e-06
0.6500000 3.9212129e-06
0.6510000 4.1699625e-06
0.6520000 4.4213852e-06
0.6530000 4.6749584e-06
0.6540000 4.9301743e-06
0.6550000 5.1865467e-06
0.6560000 5.443616e-06
0.6570000 5.7009562e-06
0.6580000 5.9581808e-06
0.6590000 6.2149488999999995e-06
0.6600000 6.4709717e-06
0.6610000 6.7260174e-06
0.6620000 6.9799171e-06
0.6630000 7.2325705e-06
0.6640000 7.4839505e-06
0.6650000 7.734107e-06
0.6660000 7.983170700000001e-06
0.6670000 8.2313555e-06
0.6680000 8.4789612e-06
0.6690000 8.726375e-06
0.6700000 8.974069500000001e-06
0.6710000 9.2226045e-06
0.6720000 9.4726239e-06
0.6730000 9.7248538e-06
0.6740000 9.9800971e-06
0.6750000 1.023923e-05
0.6760000 1.0503197e-05
0.6770000 1.0773e-05
0.6780000 1.1049698e-05
0.6790000 1.1334392e-05
0.6800000 1.1628219e-05
0.6810000 1.1932342e-05
0.6820000 1.2247939e-05
0.6830000 1.2576197e-05
0.6840000 1.2918296000000002e-05
0.6850000 1.3275401000000001e-05
0.6860000 1.3648652e-05
0.6870000 1.4039155000000001e-05
0.6880000 1.4447969e-05
0.6890000 1.4876099e-05
0.6900000 1.532449e-05
0.6910000 1.5794015000000003e-05
0.6920000 1.6285472e-05
0.6930000 1.6799576e-05
0.6940000 1.7336956e-05
0.6950000 1.7898149e-05
0.6960000 1.8483603000000002e-05
0.6970000 1.9093667e-05
0.6980000 1.9728602999999998e-05
0.6990000 2.0388573e-05
0.7000000 2.1073656e-05
0.7010000 2.1783838e-05
0.7020000 2.2519025e-05
0.7030000 2.3279043e-05
0.7040000 2.4063647000000003e-05
0.7050000 2.4872526e-05
0.7060000 2.5705313e-05
0.7070000 2.6561585e-05
0.7080000 2.7440879e-05
0.7090000 2.8342700000000002e-05
0.7100000 2.9266519e-05
0.7110000 3.02118e-05
0.7120000 3.1177987e-05
0.7130000 3.216453e-05
0.7140000 3.3170886e-05
0.7150000 3.4196523e-05
0.7160000 3.5240936e-05
0.7170000 3.6303649e-05
0.7180000 3.7384223e-05
0.7190000 3.8482261e-05
0.7200000 3.9597421e-05
0.7210000 4.0729412e-05
0.7220000 4.1878008e-05
0.7230000 4.3043042e-05
0.7240000 4.4224424e-05
0.7250000 4.5422138e-05
0.7260000 4.6636239e-05
0.7270000 4.7866870999999995e-05
0.7280000 4.9114254e-05
0.7290000 5.0378702e-05
0.7300000 5.1660606e-05
0.7310000 5.2960456e-05
0.7320000 5.427882e-05
0.7330000 5.5616356999999994e-05
0.7340000 5.6973818e-05
0.7350000 5.8352038000000004e-05
0.7360000 5.9751932e-05
0.7370000 6.1174507e-05
0.7380000 6.2620836e-05
0.7390000 6.409206899999999e-05
0.7400000 6.5589427e-05
0.7410000 6.7114195e-05
0.7420000 6.8667714e-05
0.7430000 7.025137199999999e-05
0.7440000 7.1866594e-05
0.7450000 7.3514849e-05
0.7460000 7.519762399999999e-05
0.7470000 7.6916416e-05
0.7480000 7.8672736e-05
0.7490000 8.046808399999999e-05
0.7500000 8.2303944e-05
0.7510000 8.4181784e-05
0.7520000 8.6103023e-05
0.7530000 8.806904900000001e-05
0.7540000 9.0081187e-05
0.7550000 9.2140709e-05
0.7560000 9.4248816e-05
0.7570000 9.6406643e-05
0.7580000 9.8615237e-05
0.7590000 0.00010087557
0.7600000 0.00010318853000000001
0.7610000 0.00010555493
0.7620000 0.0001079755
0.7630000 0.00011045087
0.7640000 0.00011298163
0.7650000 0.00011556828000000001
0.7660000 0.00011821127
0.7670000 0.00012091101
0.7680000 0.00012366786
0.7690000 0.00012648214
0.7700000 0.00012935418999999998
0.7710000 0.00013228431
0.7720000 0.00013527284
0.7730000 0.00013832014
0.7740000 0.00014142661
0.7750000 0.0001445927
0.7760000 0.00014781893
0.7770000 0.00015110593
0.7780000 0.00015445436999999998
0.7790000 0.00015786507
0.7800000 0.00016133894
0.7810000 0.00016487701
0.7820000 0.00016848044
0.7830000 0.00017215052
0.7840000 0.00017588867
0.7850000 0.00017969644
0.7860000 0.00018357549
0.7870000 0.00018752763
0.7880000 0.00019155480000000003
0.7890000 0.00019565898
0.7900000 0.00019984233999999999
0.7910000 0.00020410707
0.7920000 0.0002084555
0.7930000 0.00021288997
0.7940000 0.00021741291000000002
0.7950000 0.00022202677999999998
0.7960000 0.00022673407000000002
0.7970000 0.00023153727
0.7980000 0.00023643888
0.7990000 0.00024144138
0.8000000 0.00024654721
0.8010000 0.0002517588
0.8020000 0.00025707852000000003
0.8030000 0.00026250871
0.8040000 0.00026805162
0.8050000 0.00027370945
0.8060000 0.00027948431
0.8070000 0.00028537827
0.8080000 0.00029139330000000003
0.8090000 0.00029753135
0.8100000 0.00030379422
0.8110000 0.00031018374
0.8120000 0.00031670160999999996
0.8130000 0.00032334953999999997
0.8140000 0.00033012916
0.8150000 0.00033704212
0.8160000 0.00034408997000000003
0.8170000 0.00035127434
0.8180000 0.00035859682
0.8190000 0.00036605904
0.8200000 0.00037366262
0.8210000 0.00038140925
0.8220000 0.00038930061000000003
0.8230000 0.00039733854
0.8240000 0.00040552491000000004
0.8250000 0.00041386164999999996
0.8260000 0.00042235083000000004
0.8270000 0.00043099458000000004
0.8280000 0.00043979512
0.8290000 0.00044875483000000004
0.8300000 0.00045787624
0.8310000 0.00046716195
0.8320000 0.0004766147
0.8330000 0.00048623738
0.8340000 0.00049603304
0.8350000 0.00050600488
0.8360000 0.00051615621
0.8370000 0.0005264904799999999
0.8380000 0.0005370112800000001
0.8390000 0.0005477224
0.8400000 0.0005586276999999999
0.8410000 0.00056973122
0.8420000 0.0005810371
0.8430000 0.00059254967
0.8440000 0.00060427328
0.8450000 0.00061621245
0.8460000 0.0006283718
0.8470000 0.00064075607
0.8480000 0.00065337003
0.8490000 0.0006662186000000001
0.8500000 0.00067930673
0.8510000 0.0006926394199999999
0.8520000 0.00070622177
0.8530000 0.00072005882
0.8540000 0.00073415572
0.8550000 0.00074851764
0.8560000 0.00076314964
0.8570000 0.00077805689
0.8580000 0.00079324454
0.8590000 0.0008087176
0.8600000 0.0008244811399999999
0.8610000 0.00084054009
0.8620000 0.00085689944
0.8630000 0.0008735639299999999
0.8640000 0.00089053838
0.8650000 0.0009078275100000001
0.8660000 0.00092543587
0.8670000 0.0009433680099999999
0.8680000 0.0009616283
0.8690000 0.0009802211
0.8700000 0.0009991506
0.8710000 0.001018421
0.8720000 0.0010380363
0.8730000 0.0010580006000000001
0.8740000 0.0010783178
0.8750000 0.0010989919
0.8760000 0.0011200267
0.8770000 0.001141426
0.8780000 0.0011631938
0.8790000 0.0011853337999999998
0.8800000 0.00120785
0.8810000 0.0012307463000000001
0.8820000 0.0012540268
0.8830000 0.0012776957000000002
0.8840000 0.0013017572
0.8850000 0.0013262157
0.8860000 0.0013510758
0.8870000 0.0013763421
0.8880000 0.0014020197
0.8890000 0.0014281139
0.8900000 0.00145463
0.8910000 0.0014815738
0.8920000 0.0015089512
0.8930000 0.0015367687
0.8940000 0.0015650326999999999
0.8950000 0.0015937501000000001
0.8960000 0.0016229284
0.8970000 0.001652575
0.8980000 0.0016826979999999998
0.8990000 0.0017133056
0.9000000 0.0017444065
0.9010000 0.0017760095999999998
0.9020000 0.0018081243999999998
0.9030000 0.0018407603000000002
0.9040000 0.0018739274000000002
0.9050000 0.0019076359
0.9060000 0.0019418962
0.9070000 0.0019767191
0.9080000 0.0020121159
0.9090000 0.0020480977
0.9100000 0.0020846759
0.9110000 0.0021218622
0.9120000 0.0021596684999999997
0.9130000 0.0021981064
0.9140000 0.0022371883
0.9150000 0.0022769264
0.9160000 0.0023173327000000003
0.9170000 0.0023584194
0.9180000 0.0024001991
0.9190000 0.0024426838
0.9200000 0.0024858859
0.9210000 0.0025298175
0.9220000 0.0025744908
0.9230000 0.0026199180999999998
0.9240000 0.0026661111
0.9250000 0.0027130822
0.9260000 0.0027608428
0.9270000 0.0028094050999999997
0.9280000 0.0028587807
0.9290000 0.0029089812
0.9300000 0.002960018
0.9310000 0.0030119027
0.9320000 0.0030646467999999997
0.9330000 0.0031182615000000004
0.9340000 0.0031727584
0.9350000 0.0032281489000000004
0.9360000 0.003284444
0.9370000 0.0033416552000000003
0.9380000 0.0033997937999999998
0.9390000 0.0034588712999999997
0.9400000 0.0035188994
0.9410000 0.0035798894
0.9420000 0.0036418533
0.9430000 0.0037048029999999996
0.9440000 0.0037687503
0.9450000 0.0038337075
0.9460000 0.0038996874000000003
0.9470000 0.0039667022
0.9480000 0.0040347648
0.9490000 0.0041038886
0.9500000 0.0041740866
0.9510000 0.0042453728
0.9520000 0.0043177613
0.9530000 0.0043912663
0.9540000 0.0044659024
0.9550000 0.0045416844
0.9560000 0.004618628
0.9570000 0.0046967485
0.9580000 0.0047760619
0.9590000 0.0048565849000000005
0.9600000 0.004938334
0.9610000 0.0050213264
0.9620000 0.0051055795
0.9630000 0.0051911109
0.9640000 0.0052779393
0.9650000 0.005366083099999999
0.9660000 0.0054555614
0.9670000 0.0055463934
0.9680000 0.005638598999999999
0.9690000 0.0057321984
0.9700000 0.0058272118999999995
0.9710000 0.0059236605000000005
0.9720000 0.0060215651
0.9730000 0.006120947400000001
0.9740000 0.006221829200000001
0.9750000 0.0063242333
0.9760000 0.0064281812
0.9770000 0.0065336963999999996
0.9780000 0.0066408014
0.9790000 0.006749520300000001
0.9800000 0.0068598769
0.9810000 0.0069718946
0.9820000 0.0070855975000000005
0.9830000 0.0072010102
0.9840000 0.007318158199999999
0.9850000 0.0074370655
0.9860000 0.0075577576
0.9870000 0.00768026
0.9880000 0.0078045981
0.9890000 0.0079307974
0.9900000 0.0080588841
0.9910000 0.0081888851
0.9920000 0.0083208259
0.9930000 0.0084547333
0.9940000 0.0085906344
0.9950000 0.008728556
0.9960000 0.008868525799999999
0.9970000 0.0090105706
0.9980000 0.009154719
0.9990000 0.0093009985
1.000000 0.0094494368
1.001000 0.0096000636
1.002000 0.009752906799999999
1.003000 0.009907996
1.004000 0.01006536
1.005000 0.01022503
1.006000 0.010387035000000001
1.007000 0.010551405
1.008000 0.010718172
1.009000 0.010887365
1.010000 0.011059018
1.011000 0.011233159999999999
1.012000 0.011409826
1.013000 0.011589045999999999
1.014000 0.011770853
1.015000 0.011955281
1.016000 0.012142363
1.017000 0.012332131
1.018000 0.012524621
1.019000 0.012719865
1.020000 0.0129179
1.021000 0.013118758
1.022000 0.013322475
1.023000 0.013529086
1.024000 0.013738625999999999
1.025000 0.013951130999999999
1.026000 0.014166636
1.027000 0.014385177999999998
1.028000 0.014606792
1.029000 0.014831514
1.030000 0.015059382999999999
1.031000 0.015290434
1.032000 0.015524703
1.033000 0.015762231
1.034000 0.016003054
1.035000 0.016247209999999998
1.036000 0.016494738999999998
1.037000 0.016745678
1.038000 0.017000067
1.039000 0.017257947
1.040000 0.017519358
1.041000 0.017784341
1.042000 0.018052939
1.043000 0.018325193
1.044000 0.018601149
1.045000 0.018880848000000002
1.046000 0.019164335
1.047000 0.019451657
1.048000 0.01974286
1.049000 0.02003799
1.050000 0.020337096000000002
1.051000 0.020640226
1.052000 0.02094743
1.053000 0.021258758
1.054000 0.021574261
1.055000 0.021893989
1.056000 0.022217998
1.057000 0.022546339000000002
1.058000 0.022879067
1.059000 0.023216236
1.060000 0.023557902
1.061000 0.023904119999999997
1.062000 0.024254946
1.063000 0.024610438000000002
1.064000 0.024970653
1.065000 0.02533565
1.066000 0.025705487
1.067000 0.026080218999999998
1.068000 0.02645991
1.069000 0.026844617
1.070000 0.027234398000000003
1.071000 0.027629314
1.072000 0.028029424999999997
1.073000 0.028434789
1.074000 0.02884547
1.075000 0.029261524
1.076000 0.029683014000000004
1.077000 0.030110001999999997
1.078000 0.030542546
1.079000 0.030980709999999998
1.080000 0.031424551999999994
1.081000 0.031874137
1.082000 0.032329524
1.083000 0.032790773999999995
1.084000 0.033257951
1.085000 0.033731115
1.086000 0.034210330000000004
1.087000 0.034695657
1.088000 0.035187163
1.089000 0.035684908
1.090000 0.036188954
1.091000 0.036699368999999996
1.092000 0.037216215
1.093000 0.03773956
1.094000 0.038269468
1.095000 0.038806003
1.096000 0.039349234
1.097000 0.03989923
1.098000 0.040456056
1.099000 0.041019783
1.100000 0.04159048
1.101000 0.042168217
1.102000 0.042753064
1.103000 0.043345097
1.104000 0.043944386
1.105000 0.044551006000000004
1.106000 0.04516503
1.107000 0.045786535999999996
1.108000 0.046415601
1.109000 0.047052302000000004
1.110000 0.047696722
1.111000 0.048348936
1.112000 0.049009029
1.113000 0.049677084
1.114000 0.050353183
1.115000 0.051037414
1.116000 0.051729858
1.117000 0.052430603
1.118000 0.053139741
1.119000 0.05385736
1.120000 0.054583553
1.121000 0.055318407
1.122000 0.056062016
1.123000 0.056814472
1.124000 0.057575868999999995
1.125000 0.058346306
1.126000 0.059125875
1.127000 0.05991467600000001
1.128000 0.060712801999999996
1.129000 0.061520358
1.130000 0.062337435999999996
1.131000 0.06316413600000001
1.132000 0.064000557
1.133000 0.064846798
1.134000 0.065702957
1.135000 0.066569133
1.136000 0.067445426
1.137000 0.068331935
1.138000 0.069228763
1.139000 0.070136006
1.140000 0.071053766
1.141000 0.071982143
1.142000 0.072921236
1.143000 0.073871145
1.144000 0.074831967
1.145000 0.075803802
1.146000 0.076786749
1.147000 0.077780907
1.148000 0.07878638
1.149000 0.07980326800000001
1.150000 0.080831663
1.151000 0.081871677
1.152000 0.08292340200000001
1.153000 0.08398694300000001
1.154000 0.0850624
1.155000 0.086149876
1.156000 0.087249471
1.157000 0.08836129
1.158000 0.089485437
1.159000 0.090622017
1.160000 0.091771135
1.161000 0.092932896
1.162000 0.094107405
1.163000 0.095294777
1.164000 0.09649511799999999
1.165000 0.097708532
1.166000 0.09893514199999999
1.167000 0.10017506
1.168000 0.10142839000000001
1.169000 0.10269525
1.170000 0.10397576000000001
1.171000 0.10527004000000001
1.172000 0.1065782
1.173000 0.10790037000000001
1.174000 0.10923666
1.175000 0.1105872
1.176000 0.11195211000000001
1.177000 0.1133315
1.178000 0.11472552000000001
1.179000 0.11613426999999998
1.180000 0.11755789
1.181000 0.11899650999999999
1.182000 0.12045025000000001
1.183000 0.12191924999999999
1.184000 0.12340363000000001
1.185000 0.12490351999999999
1.186000 0.12641905
1.187000 0.12795035999999999
1.188000 0.12949758
1.189000 0.13106082
1.190000 0.13264024000000002
1.191000 0.13423597
1.192000 0.13584814
1.193000 0.13747688
1.194000 0.13912233
1.195000 0.14078461
1.196000 0.14246388000000001
1.197000 0.14416025
1.198000 0.14587387000000002
1.199000 0.14760487
1.200000 0.14935338
1.201000 0.15111954
1.202000 0.15290349
1.203000 0.15470536000000001
1.204000 0.15652528000000002
1.205000 0.15836338
1.206000 0.16021981
1.207000 0.16209468999999999
1.208000 0.16398816
1.209000 0.16590037000000002
1.210000 0.16783143
1.211000 0.16978149
1.212000 0.17175069
1.213000 0.17373916
1.214000 0.17574702
1.215000 0.17777443
1.216000 0.17982151
1.217000 0.18188838999999998
1.218000 0.18397523
1.219000 0.18608215
1.220000 0.18820929
1.221000 0.19035679
1.222000 0.19252478
1.223000 0.19471342
1.224000 0.19692283
1.225000 0.19915313
1.226000 0.20140450999999998
1.227000 0.20367708
1.228000 0.20597097
1.229000 0.20828636
1.230000 0.21062337
1.231000 0.21298215999999998
1.232000 0.21536285
1.233000 0.21776559
1.234000 0.22019052000000003
1.235000 0.22263781
1.236000 0.22510757999999997
1.237000 0.22760001
1.238000 0.23011521
1.239000 0.23265334000000001
1.240000 0.23521457
1.241000 0.23779902
1.242000 0.24040683999999998
1.243000 0.2430382
1.244000 0.24569322999999998
1.245000 0.24837209
1.246000 0.2510749
1.247000 0.25380184
1.248000 0.25655304
1.249000 0.25932866
1.250000 0.26212884
1.251000 0.26495373
1.252000 0.26780348
1.253000 0.27067822
1.254000 0.2735781
1.255000 0.27650329
1.256000 0.27945390999999997
1.257000 0.28243011
1.258000 0.28543205000000005
1.259000 0.28845984
1.260000 0.29151367
1.261000 0.29459365
1.262000 0.29769994
1.263000 0.30083265000000003
1.264000 0.30399195
1.265000 0.30717799
1.266000 0.31039088000000004
1.267000 0.31363079
1.268000 0.31689785
1.269000 0.32019221999999997
1.270000 0.32351401
1.271000 0.32686337000000004
1.272000 0.33024043999999997
1.273000 0.33364536
1.274000 0.33707824
1.275000 0.34053923999999997
1.276000 0.34402851
1.277000 0.34754616000000005
1.278000 0.35109234
1.279000 0.35466718999999997
1.280000 0.35827083
1.281000 0.36190341000000004
1.282000 0.36556504
1.283000 0.36925587
1.284000 0.37297604
1.285000 0.37672565999999996
1.286000 0.38050488
1.287000 0.3843138
1.288000 0.38815257000000003
1.289000 0.39202133
1.290000 0.39592016999999996
1.291000 0.39984924000000005
1.292000 0.40380866
1.293000 0.40779859
1.294000 0.41181911
1.295000 0.41587036
1.296000 0.41995244
1.297000 0.42406549
1.298000 0.42820959000000003
1.299000 0.43238495
1.300000 0.43659159
1.301000 0.44082966999999995
1.302000 0.44509930999999997
1.303000 0.44940062999999997
1.304000 0.45373375000000005
1.305000 0.45809876
1.306000 0.46249577
1.307000 0.46692490999999997
1.308000 0.47138627
1.309000 0.47587994000000006
1.310000 0.48040608
1.311000 0.48496476
1.312000 0.48955614
1.313000 0.49418025
1.314000 0.49883723
1.315000 0.50352719
1.316000 0.5082502
1.317000 0.5130063699999999
1.318000 0.51779584
1.319000 0.52261865
1.320000 0.52747489
1.321000 0.5323647100000001
1.322000 0.5372881399999999
1.323000 0.54224529
1.324000 0.54723625
1.325000 0.55226111
1.326000 0.5573199099999999
1.327000 0.5624128
1.328000 0.56753983
1.329000 0.57270108
1.330000 0.5778966
1.331000 0.5831264899999999
1.332000 0.5883907899999999
1.333000 0.5936895999999999
1.334000 0.599023
1.335000 0.60439105
1.336000 0.60979379
1.337000 0.61523127
1.338000 0.6207035900000001
1.339000 0.62621078
1.340000 0.63175289
1.341000 0.63732998
1.342000 0.6429421200000001
1.343000 0.64858934
1.344000 0.65427166
1.345000 0.65998915
1.346000 0.66574183
1.347000 0.67152977
1.348000 0.677353
1.349000 0.68321154
1.350000 0.68910541
1.351000 0.69503468
1.352000 0.7009993299999999
1.353000 0.7069994199999999
1.354000 0.71303495
1.355000 0.71910592
1.356000 0.7252123699999999
1.357000 0.7313543
1.358000 0.73753172
1.359000 0.7437446200000001
1.360000 0.74999304
1.361000 0.75627696
1.362000 0.76259635
1.363000 0.76895128
1.364000 0.77534169
1.365000 0.7817675399999999
1.366000 0.78822887
1.367000 0.79472568
1.368000 0.80125788
1.369000 0.80782548
1.370000 0.8144284599999999
1.371000 0.82106674
1.372000 0.82774032
1.373000 0.8344491900000001
1.374000 0.84119327
1.375000 0.84797256
1.376000 0.8547869499999999
1.377000 0.86163646
1.378000 0.86852098
1.379000 0.8754404299999999
1.380000 0.8823948
1.381000 0.889384
1.382000 0.89640804
1.383000 0.9034667200000001
1.384000 0.91056004
1.385000 0.91768792
1.386000 0.9248502599999999
1.387000 0.9320470500000001
1.388000 0.93927812
1.389000 0.94654337
1.390000 0.9538427
1.391000 0.9611761200000001
1.392000 0.96854344
1.393000 0.97594447
1.394000 0.98337922
1.395000 0.9908475
1.396000 0.9983493
1.397000 1.0058844
1.398000 1.0134527
1.399000 1.0210540000000001
1.400000 1.0286883
1.401000 1.0363552999999999
1.402000 1.0440549000000001
1.403000 1.051787
1.404000 1.0595514000000001
1.405000 1.0673480000000002
1.406000 1.0751766
1.407000 1.083037
1.408000 1.090929
1.409000 1.0988525
1.410000 1.1068073
1.411000 1.1147931999999998
1.412000 1.1228099999999999
1.413000 1.1308574999999998
1.414000 1.1389355
1.415000 1.1470438
1.416000 1.1551822
1.417000 1.1633504
1.418000 1.1715483
1.419000 1.1797756
1.420000 1.1880321
1.421000 1.1963177
1.422000 1.2046318999999999
1.423000 1.2129745
1.424000 1.2213454000000001
1.425000 1.2297442
1.426000 1.2381707
1.427000 1.2466246
1.428000 1.2551056999999999
1.429000 1.2636136
1.430000 1.2721482
1.431000 1.280709
1.432000 1.2892957999999999
1.433000 1.2979083
1.434000 1.3065462
1.435000 1.3152092
1.436000 1.3238969
1.437000 1.3326091
1.438000 1.3413453
1.439000 1.3501055
1.440000 1.358889
1.441000 1.3676957
1.442000 1.3765250999999998
1.443000 1.3853769999999999
1.444000 1.3942509
1.445000 1.4031465
1.446000 1.4120635
1.447000 1.4210014
1.448000 1.4299599
1.449000 1.4389385
1.450000 1.4479369
1.451000 1.4569547
1.452000 1.4659916
1.453000 1.475047
1.454000 1.4841207
1.455000 1.4932122
1.456000 1.502321
1.457000 1.5114468
1.458000 1.520589
1.459000 1.5297471999999999
1.460000 1.5389211
1.461000 1.5481101000000002
1.462000 1.5573138
1.463000 1.5665317
1.464000 1.5757633
1.465000 1.5850084
1.466000 1.5942661
1.467000 1.6035361000000001
1.468000 1.6128181
1.469000 1.6221113999999999
1.470000 1.6314154
1.471000 1.6407298000000001
1.472000 1.6500537999999998
1.473000 1.6593871999999998
1.474000 1.6687291
1.475000 1.6780792
1.476000 1.6874369
1.477000 1.6968016
1.478000 1.7061726999999998
1.479000 1.7155498000000002
1.480000 1.7249322
1.481000 1.7343193
1.482000 1.7437106
1.483000 1.7531054000000001
1.484000 1.7625031999999998
1.485000 1.7719032
1.486000 1.7813051
1.487000 1.7907080999999998
1.488000 1.8001115
1.489000 1.8095146999999998
1.490000 1.8189171
1.491000 1.8283183
1.492000 1.8377172000000002
1.493000 1.8471134999999999
1.494000 1.8565062
1.495000 1.8658951
1.496000 1.8752791000000002
1.497000 1.8846577
1.498000 1.8940302
1.499000 1.9033959
1.500000 1.9127542000000002
1.501000 1.9221043
1.502000 1.9314455000000001
1.503000 1.9407770000000002
1.504000 1.9500982
1.505000 1.9594084
1.506000 1.9687067999999999
1.507000 1.9779925999999999
1.508000 1.9872652000000002
1.509000 1.9965239
1.510000 2.0057676
1.511000 2.0149958999999997
1.512000 2.0242078
1.513000 2.0334028
1.514000 2.0425798
1.515000 2.0517383000000002
1.516000 2.0608772
1.517000 2.0699959
1.518000 2.0790935
1.519000 2.0881692
1.520000 2.0972222
1.521000 2.1062518
1.522000 2.1152569
1.523000 2.1242367
1.524000 2.1331903999999997
1.525000 2.1421174
1.526000 2.1510165000000003
1.527000 2.159887
1.528000 2.1687279
1.529000 2.1775384
1.530000 2.1863176
1.531000 2.1950645
1.532000 2.2037784
1.533000 2.2124582999999998
1.534000 2.2211034
1.535000 2.2297125
1.536000 2.238285
1.537000 2.2468198000000004
1.538000 2.2553161
1.539000 2.2637727
1.540000 2.2721888
1.541000 2.2805637
1.542000 2.288896
1.543000 2.2971852
1.544000 2.30543
1.545000 2.3136295000000002
1.546000 2.3217829
1.547000 2.3298889
1.548000 2.3379469
1.549000 2.3459556999999998
1.550000 2.3539143
1.551000 2.3618218
1.552000 2.3696770999999996
1.553000 2.3774792
1.554000 2.3852272
1.555000 2.3929199000000003
1.556000 2.4005566
1.557000 2.4081359
1.558000 2.4156569
1.559000 2.4231186
1.560000 2.43052
1.561000 2.43786
1.562000 2.4451375
1.563000 2.4523515
1.564000 2.4595010999999998
1.565000 2.4665849
1.566000 2.4736021
1.567000 2.4805516
1.568000 2.4874322
1.569000 2.494243
1.570000 2.5009826
1.571000 2.5076501
1.572000 2.5142444
1.573000 2.5207646
1.574000 2.5272094
1.575000 2.5335776
1.576000 2.5398681
1.577000 2.54608
1.578000 2.552212
1.579000 2.5582629999999997
1.580000 2.5642321
1.581000 2.5701178000000002
1.582000 2.5759192
1.583000 2.5816351
1.584000 2.5872644
1.585000 2.592806
1.586000 2.5982587
1.587000 2.6036213999999998
1.588000 2.6088929
1.589000 2.6140722000000003
1.590000 2.6191579
1.591000 2.6241491
1.592000 2.6290445
1.593000 2.6338428
1.594000 2.6385430000000003
1.595000 2.6431439
1.596000 2.6476445
1.597000 2.6520435
1.598000 2.6563396999999997
1.599000 2.6605319
1.600000 2.6646189000000002
1.601000 2.6685996
1.602000 2.6724728
1.603000 2.6762373999999998
1.604000 2.6798921
1.605000 2.6834358
1.606000 2.6868673
1.607000 2.6901854
1.608000 2.6933888
1.609000 2.6964765
1.610000 2.6994472
1.611000 2.7022999
1.612000 2.7050331
1.613000 2.7076459
1.614000 2.7101368
1.615000 2.7125048
1.616000 2.7147487000000003
1.617000 2.7168673
1.618000 2.7188594
1.619000 2.7207239000000003
1.620000 2.7224595000000003
1.621000 2.7240651000000002
1.622000 2.7255393999999997
1.623000 2.7268812
1.624000 2.7280895
1.625000 2.7291629
1.626000 2.7301004
1.627000 2.7309008
1.628000 2.7315628000000003
1.629000 2.7320853
1.630000 2.7324669
1.631000 2.7327068
1.632000 2.7328037
1.633000 2.7327564
1.634000 2.7325636
1.635000 2.7322242
1.636000 2.7317371
1.637000 2.7311012
1.638000 2.7303152
1.639000 2.7293779000000002
1.640000 2.7282882
1.641000 2.7270451
1.642000 2.7256473999999997
1.643000 2.7240938
1.644000 2.7223832999999997
1.645000 2.7205147
1.646000 2.7184868
1.647000 2.7162986
1.648000 2.7139487
1.649000 2.7114362
1.650000 2.7087599
1.651000 2.7059186
1.652000 2.7029114
1.653000 2.6997369
1.654000 2.6963942000000003
1.655000 2.6928822
1.656000 2.6891995
1.657000 2.6853453
1.658000 2.6813185
1.659000 2.6771178
1.660000 2.6727423
1.661000 2.6681909
1.662000 2.6634624
1.663000 2.6585558
1.664000 2.6534701000000003
1.665000 2.6482042
1.666000 2.6427571
1.667000 2.6371276
1.668000 2.6313148
1.669000 2.6253177
1.670000 2.619135
1.671000 2.6127661
1.672000 2.6062096
1.673000 2.5994647
1.674000 2.5925305
1.675000 2.5854059
1.676000 2.5780898
1.677000 2.5705812000000003
1.678000 2.5628796
1.679000 2.5549836
1.680000 2.5468925
1.681000 2.5386052
1.682000 2.5301209
1.683000 2.5214385
1.684000 2.5125572
1.685000 2.5034763
1.686000 2.4941947
1.687000 2.4847116
1.688000 2.4750261
1.689000 2.4651373
1.690000 2.4550444000000002
1.691000 2.4447463
1.692000 2.4342425
1.693000 2.4235321
1.694000 2.4126142
1.695000 2.4014881
1.696000 2.390153
1.697000 2.3786079
1.698000 2.3668522000000003
1.699000 2.3548850999999997
1.700000 2.3427058
1.701000 2.3303135999999998
1.702000 2.3177076000000003
1.703000 2.3048872
1.704000 2.2918517
1.705000 2.2786003
1.706000 2.2651324
1.707000 2.2514472
1.708000 2.237544
1.709000 2.2234222000000003
1.710000 2.2090810999999997
1.711000 2.1945201
1.712000 2.1797385
1.713000 2.1647358
1.714000 2.1495113
1.715000 2.1340646000000003
1.716000 2.1183949
1.717000 2.1025017
1.718000 2.0863844
1.719000 2.0700425
1.720000 2.0534756
1.721000 2.0366831
1.722000 2.0196644999999998
1.723000 2.0024193
1.724000 1.9849472
1.725000 1.9672476
1.726000 1.94932
1.727000 1.931164
1.728000 1.9127794999999999
1.729000 1.8941659
1.730000 1.8753229
1.731000 1.8562499
1.732000 1.8369469999999999
1.733000 1.8174136
1.734000 1.7976495
1.735000 1.7776542999999998
1.736000 1.7574279000000002
1.737000 1.7369697
1.738000 1.7162798
1.739000 1.6953578
1.740000 1.6742035999999998
1.741000 1.6528169
1.742000 1.6311974999999999
1.743000 1.6093453
1.744000 1.5872602999999998
1.745000 1.5649421000000001
1.746000 1.5423907000000001
1.747000 1.519606
1.748000 1.4965879
1.749000 1.4733363
1.750000 1.4498511
1.751000 1.4261324
1.752000 1.40218
1.753000 1.377994
1.754000 1.3535745
1.755000 1.3289213
1.756000 1.3040346
1.757000 1.2789144000000001
1.758000 1.2535608
1.759000 1.2279741
1.760000 1.2021541
1.761000 1.1761011
1.762000 1.1498152
1.763000 1.1232967
1.764000 1.0965456
1.765000 1.0695622999999999
1.766000 1.0423470000000001
1.767000 1.0148999
1.768000 0.98722139
1.769000 0.95931161
1.770000 0.9311709600000001
1.771000 0.9027997
1.772000 0.87419823
1.773000 0.845367
1.774000 0.81630629
1.775000 0.78701656
1.776000 0.7574982499999999
1.777000 0.7277518000000001
1.778000 0.69777775
1.779000 0.66757649
1.780000 0.6371486
1.781000 0.60649458
1.782000 0.575615
1.783000 0.54451046
1.784000 0.51318151
1.785000 0.48162877
1.786000 0.44985283
1.787000 0.4178544
1.788000 0.38563413999999996
1.789000 0.35319272
1.790000 0.32053086999999997
1.791000 0.28764929
1.792000 0.25454876000000004
1.793000 0.22123002
1.794000 0.18769389
1.795000 0.15394116
1.796000 0.11997266999999999
1.797000 0.085789285
1.798000 0.051391863999999995
1.799000 0.016781305
1.800000 -0.018041475
1.801000 -0.053075538000000005
1.802000 -0.088319933
1.803000 -0.12377366999999999
1.804000 -0.15943575
1.805000 -0.19530517
1.806000 -0.23138084999999997
1.807000 -0.26766174000000004
1.808000 -0.30414674
1.809000 -0.34083475
1.810000 -0.37772465
1.811000 -0.41481527
1.812000 -0.45210542000000004
1.813000 -0.4895939
1.814000 -0.5272795
1.815000 -0.56516095
1.816000 -0.60323705
1.817000 -0.64150644
1.818000 -0.67996788
1.819000 -0.71861995
1.820000 -0.75746137
1.821000 -0.79649072
1.822000 -0.8357066700000001
1.823000 -0.87510776
1.824000 -0.91469251
1.825000 -0.9544595100000001
1.826000 -0.9944072899999999
1.827000 -1.0345343999999999
1.828000 -1.0748392
1.829000 -1.1153203
1.830000 -1.1559758999999998
1.831000 -1.1968045999999999
1.832000 -1.2378048
1.833000 -1.2789749
1.834000 -1.3203131
1.835000 -1.3618179
1.836000 -1.4034875
1.837000 -1.4453202
1.838000 -1.4873144
1.839000 -1.5294682
1.840000 -1.5717799000000001
1.841000 -1.6142476
1.842000 -1.6568698
1.843000 -1.6996444999999998
1.844000 -1.7425697
1.845000 -1.7856438
1.846000 -1.8288648
1.847000 -1.8722307
1.848000 -1.9157397
1.849000 -1.9593897999999998
1.850000 -2.0031791
1.851000 -2.0471055
1.852000 -2.0911671
1.853000 -2.1353617
1.854000 -2.1796875
1.855000 -2.2241421
1.856000 -2.2687238
1.857000 -2.3134302
1.858000 -2.3582593
1.859000 -2.4032088
1.860000 -2.4482766
1.861000 -2.4934607
1.862000 -2.5387587
1.863000 -2.5841683
1.864000 -2.6296875
1.865000 -2.6753137
1.866000 -2.721045
1.867000 -2.7668787
1.868000 -2.8128127999999997
1.869000 -2.8588448
1.870000 -2.9049722
1.871000 -2.9511929
1.872000 -2.9975044
1.873000 -3.0439042
1.874000 -3.0903898
1.875000 -3.1369589
1.876000 -3.1836089
1.877000 -3.2303374000000002
1.878000 -3.2771420000000004
1.879000 -3.3240198999999997
1.880000 -3.370969
1.881000 -3.4179863
1.882000 -3.4650695000000002
1.883000 -3.5122156
1.884000 -3.5594225
1.885000 -3.6066871000000003
1.886000 -3.6540072
1.887000 -3.7013799
1.888000 -3.7488028
1.889000 -3.7962731
1.890000 -3.8437877
1.891000 -3.8913444
1.892000 -3.9389402
1.893000 -3.9865725
1.894000 -4.0342383
1.895000 -4.0819351
1.896000 -4.1296598
1.897000 -4.1774098
1.898000 -4.2251825
1.899000 -4.272975
1.900000 -4.320784300000001
1.901000 -4.3686073
1.902000 -4.4164414999999995
1.903000 -4.464284
1.904000 -4.512132
1.905000 -4.559982199999999
1.906000 -4.6078320999999995
1.907000 -4.6556782
1.908000 -4.703518
1.909000 -4.7513485
1.910000 -4.7991667
1.911000 -4.8469695999999995
1.912000 -4.894754300000001
1.913000 -4.9425174
1.914000 -4.9902562
1.915000 -5.0379675
1.916000 -5.0856486
1.917000 -5.1332962
1.918000 -5.1809072
1.919000 -5.2284785
1.920000 -5.2760068
1.921000 -5.3234894
1.922000 -5.370923100000001
1.923000 -5.4183047
1.924000 -5.4656312
1.925000 -5.5128995
1.926000 -5.5601064
1.927000 -5.6072488
1.928000 -5.654323499999999
1.929000 -5.7013273
1.930000 -5.748257
1.931000 -5.7951096
1.932000 -5.8418817999999995
1.933000 -5.8885705
1.934000 -5.9351724
1.935000 -5.9816845
1.936000 -6.028103499999999
1.937000 -6.0744263
1.938000 -6.1206494
1.939000 -6.1667699
1.940000 -6.2127843
1.941000 -6.2586896
1.942000 -6.3044823999999995
1.943000 -6.3501596
1.944000 -6.3957177000000005
1.945000 -6.441153600000001
1.946000 -6.4864643
1.947000 -6.531646100000001
1.948000 -6.576696
1.949000 -6.6216104
1.950000 -6.6663869
1.951000 -6.7110211
1.952000 -6.7555107
1.953000 -6.7998514
1.954000 -6.844040799999999
1.955000 -6.8880752
1.956000 -6.9319516
1.957000 -6.9756664
1.958000 -7.0192166
1.959000 -7.0625991
1.960000 -7.1058102
1.961000 -7.1488462
1.962000 -7.191705
1.963000 -7.234381900000001
1.964000 -7.2768748
1.965000 -7.3191799
1.966000 -7.361293600000001
1.967000 -7.4032135
1.968000 -7.444936
1.969000 -7.4864574
1.970000 -7.527774600000001
1.971000 -7.5688846000000005
1.972000 -7.6097839
1.973000 -7.6504692
1.974000 -7.6909378
1.975000 -7.7311859
1.976000 -7.7712104
1.977000 -7.8110083999999995
1.978000 -7.850576200000001
1.979000 -7.889910799999999
1.980000 -7.9290092
1.981000 -7.9678677
1.982000 -8.0064833
1.983000 -8.044853100000001
1.984000 -8.0829732
1.985000 -8.120841500000001
1.986000 -8.158454299999999
1.987000 -8.1958085
1.988000 -8.2329005
1.989000 -8.269728
1.990000 -8.3062872
1.991000 -8.3425753
1.992000 -8.3785892
1.993000 -8.4143259
1.994000 -8.4497817
1.995000 -8.4849544
1.996000 -8.5198402
1.997000 -8.554436299999999
1.998000 -8.5887402
1.999000 -8.622748399999999
2.000000 -8.6564578
2.001000 -8.6898655
2.002000 -8.7229677
2.003000 -8.7557621
2.004000 -8.7882459
2.005000 -8.820416
2.006000 -8.852268800000001
2.007000 -8.8838018
2.008000 -8.915012299999999
2.009000 -8.9458972
2.010000 -8.9764535
2.011000 -9.006678299999999
2.012000 -9.0365686
2.013000 -9.0661213
2.014000 -9.095333499999999
2.015000 -9.124203
2.016000 -9.1527261
2.017000 -9.1809005
2.018000 -9.2087232
2.019000 -9.236192
2.020000 -9.2633031
2.021000 -9.2900552
2.022000 -9.3164444
2.023000 -9.342468499999999
2.024000 -9.3681246
2.025000 -9.3934096
2.026000 -9.4183221
2.027000 -9.4428584
2.028000 -9.4670162
2.029000 -9.4907932
2.030000 -9.514186500000001
2.031000 -9.5371939
2.032000 -9.5598124
2.033000 -9.5820405
2.034000 -9.603874399999999
2.035000 -9.625312699999999
2.036000 -9.6463524
2.037000 -9.6669912
2.038000 -9.687227
2.039000 -9.707057500000001
2.040000 -9.7264804
2.041000 -9.7454928
2.042000 -9.7640932
2.043000 -9.7822785
2.044000 -9.8000467
2.045000 -9.8173961
2.046000 -9.8343238
2.047000 -9.8508283
2.048000 -9.8669067
2.049000 -9.8825574
2.050000 -9.8977782
2.051000 -9.9125668
2.052000 -9.9269219
2.053000 -9.940840300000001
2.054000 -9.954320599999999
2.055000 -9.9673606
2.056000 -9.979958799999999
2.057000 -9.992113
2.058000 -10.00382
2.059000 -10.01508
2.060000 -10.02589
2.061000 -10.036249999999999
2.062000 -10.046149999999999
2.063000 -10.0556
2.064000 -10.0646
2.065000 -10.073129999999999
2.066000 -10.081199999999999
2.067000 -10.08882
2.068000 -10.09596
2.069000 -10.10265
2.070000 -10.10886
2.071000 -10.11461
2.072000 -10.11989
2.073000 -10.12469
2.074000 -10.12903
2.075000 -10.13289
2.076000 -10.13627
2.077000 -10.13918
2.078000 -10.1416
2.079000 -10.14355
2.080000 -10.14502
2.081000 -10.14601
2.082000 -10.146510000000001
2.083000 -10.14653
2.084000 -10.14606
2.085000 -10.1451
2.086000 -10.14366
2.087000 -10.14173
2.088000 -10.13931
2.089000 -10.1364
2.090000 -10.13299
2.091000 -10.129100000000001
2.092000 -10.12471
2.093000 -10.11982
2.094000 -10.11444
2.095000 -10.10857
2.096000 -10.1022
2.097000 -10.095329999999999
2.098000 -10.08796
2.099000 -10.08009
2.100000 -10.071729999999999
2.101000 -10.06286
2.102000 -10.0535
2.103000 -10.04363
2.104000 -10.033259999999999
2.105000 -10.02239
2.106000 -10.011009999999999
2.107000 -9.9991381
2.108000 -9.986758199999999
2.109000 -9.9738747
2.110000 -9.9604875
2.111000 -9.9465959
2.112000 -9.9322006
2.113000 -9.9173009
2.114000 -9.9018961
2.115000 -9.8859869
2.116000 -9.8695725
2.117000 -9.8526537
2.118000 -9.8352298
2.119000 -9.817301500000001
2.120000 -9.7988687
2.121000 -9.7799309
2.122000 -9.7604893
2.123000 -9.7405434
2.124000 -9.720093
2.125000 -9.699138999999999
2.126000 -9.6776821
2.127000 -9.6557222
2.128000 -9.6332595
2.129000 -9.6102946
2.130000 -9.5868282
2.131000 -9.5628604
2.132000 -9.538392
2.133000 -9.5134228
2.134000 -9.487954499999999
2.135000 -9.461986999999999
2.136000 -9.435521099999999
2.137000 -9.4085582
2.138000 -9.3810983
2.139000 -9.3531422
2.140000 -9.3246907
2.141000 -9.2957444
2.142000 -9.266305
2.143000 -9.236373
2.144000 -9.2059493
2.145000 -9.1750346
2.146000 -9.1436304
2.147000 -9.1117375
2.148000 -9.079356500000001
2.149000 -9.046489000000001
2.150000 -9.0131365
2.151000 -8.9792997
2.152000 -8.944980099999999
2.153000 -8.9101784
2.154000 -8.8748969
2.155000 -8.8391364
2.156000 -8.802898200000001
2.157000 -8.7661833
2.158000 -8.7289937
2.159000 -8.691331
2.160000 -8.6531967
2.161000 -8.6145923
2.162000 -8.575519199999999
2.163000 -8.5359789
2.164000 -8.4959731
2.165000 -8.4555037
2.166000 -8.4145725
2.167000 -8.3731808
2.168000 -8.331330900000001
2.169000 -8.289025
2.170000 -8.2462639
2.171000 -8.2030505
2.172000 -8.1593864
2.173000 -8.1152737
2.174000 -8.070713999999999
2.175000 -8.0257095
2.176000 -7.9802625
2.177000 -7.9343751000000005
2.178000 -7.8880495999999996
2.179000 -7.8412883
2.180000 -7.7940933
2.181000 -7.7464662
2.182000 -7.69841
2.183000 -7.649926799999999
2.184000 -7.601019000000001
2.185000 -7.551688700000001
2.186000 -7.501938900000001
2.187000 -7.4517712
2.188000 -7.4011885
2.189000 -7.3501937
2.190000 -7.2987884
2.191000 -7.246976300000001
2.192000 -7.194759
2.193000 -7.1421399999999995
2.194000 -7.089120899999999
2.195000 -7.0357054
2.196000 -6.9818959
2.197000 -6.9276951
2.198000 -6.8731055
2.199000 -6.8181299
2.200000 -6.762771300000001
2.201000 -6.7070327999999995
2.202000 -6.6509172
2.203000 -6.5944277
2.204000 -6.5375670999999995
2.205000 -6.480338400000001
2.206000 -6.422744699999999
2.207000 -6.3647889
2.208000 -6.306473899999999
2.209000 -6.2478032
2.210000 -6.1887797
2.211000 -6.1294068
2.212000 -6.069687399999999
2.213000 -6.0096248999999995
2.214000 -5.9492227
2.215000 -5.888484
2.216000 -5.827412
2.217000 -5.7660103
2.218000 -5.7042819
2.219000 -5.6422304
2.220000 -5.5798594
2.221000 -5.5171721
2.222000 -5.4541718
2.223000 -5.390861999999999
2.224000 -5.3272463
2.225000 -5.2633286
2.226000 -5.199112
2.227000 -5.1346004
2.228000 -5.0697971
2.229000 -5.0047062
2.230000 -4.9393311
2.231000 -4.8736755
2.232000 -4.8077426999999995
2.233000 -4.7415367999999996
2.234000 -4.6750616
2.235000 -4.6083208
2.236000 -4.5413181
2.237000 -4.4740576
2.238000 -4.4065427
2.239000 -4.3387778
2.240000 -4.2707663
2.241000 -4.2025122999999995
2.242000 -4.1340195
2.243000 -4.065292
2.244000 -3.9963339
2.245000 -3.9271489
2.246000 -3.8577410999999997
2.247000 -3.7881142999999997
2.248000 -3.718273
2.249000 -3.6482207000000004
2.250000 -3.5779617999999997
2.251000 -3.5075001
2.252000 -3.43684
2.253000 -3.3659853
2.254000 -3.2949403000000004
2.255000 -3.2237094
2.256000 -3.1522963
2.257000 -3.0807056
2.258000 -3.0089414
2.259000 -2.9370077
2.260000 -2.864909
2.261000 -2.7926493
2.262000 -2.7202331
2.263000 -2.6476646
2.264000 -2.574948
2.265000 -2.5020877
2.266000 -2.4290878
2.267000 -2.3559529
2.268000 -2.2826871
2.269000 -2.209295
2.270000 -2.1357806
2.271000 -2.0621486
2.272000 -1.9884032999999999
2.273000 -1.9145491000000001
2.274000 -1.8405900999999998
2.275000 -1.7665312
2.276000 -1.6923765
2.277000 -1.6181303
2.278000 -1.5437974
2.279000 -1.469382
2.280000 -1.3948886
2.281000 -1.3203216
2.282000 -1.2456855
2.283000 -1.1709847
2.284000 -1.0962238
2.285000 -1.0214071
2.286000 -0.9465390799999999
2.287000 -0.8716243300000001
2.288000 -0.7966673000000001
2.289000 -0.72167246
2.290000 -0.64664427
2.291000 -0.5715872599999999
2.292000 -0.4965059
2.293000 -0.4214047
2.294000 -0.34628818
2.295000 -0.27116083
2.296000 -0.19602715
2.297000 -0.12089168
2.298000 -0.045758925
2.299000 0.029366591
2.300000 0.10448034
2.301000 0.17957781
2.302000 0.25465447
2.303000 0.32970577
2.304000 0.40472723
2.305000 0.47971429
2.306000 0.5546624299999999
2.307000 0.62956712
2.308000 0.70442385
2.309000 0.7792280500000001
2.310000 0.8539753000000001
2.311000 0.9286609499999999
2.312000 1.0032806
2.313000 1.0778297
2.314000 1.1523037
2.315000 1.2266982
2.316000 1.3010086
2.317000 1.3752305
2.318000 1.4493594
2.319000 1.5233908
2.320000 1.5973202999999998
2.321000 1.6711434
2.322000 1.7448557999999998
2.323000 1.8184527999999998
2.324000 1.89193
2.325000 1.9652831999999998
2.326000 2.0385081
2.327000 2.1116
2.328000 2.1845546000000002
2.329000 2.2573676000000003
2.330000 2.3300346
2.331000 2.4025513
2.332000 2.4749133999999997
2.333000 2.5471164
2.334000 2.6191562
2.335000 2.6910285
2.336000 2.7627287000000003
2.337000 2.8342528
2.338000 2.9055964
2.339000 2.9767554
2.340000 3.0477256
2.341000 3.1185023
2.342000 3.1890817
2.343000 3.2594594999999997
2.344000 3.3296316999999997
2.345000 3.3995938000000003
2.346000 3.4693416
2.347000 3.5388712000000004
2.348000 3.6081783
2.349000 3.6772590000000003
2.350000 3.7461091
2.351000 3.8147245000000005
2.352000 3.883101
2.353000 3.9512347000000005
2.354000 4.019121500000001
2.355000 4.0867575
2.356000 4.1541383000000005
2.357000 4.2212605
2.358000 4.2881198000000005
2.359000 4.3547124
2.360000 4.4210341
2.361000 4.4870812
2.362000 4.5528501
2.363000 4.618336599999999
2.364000 4.683537
2.365000 4.7484475999999995
2.366000 4.8130643
2.367000 4.8773836
2.368000 4.9414016
2.369000 5.005114900000001
2.370000 5.0685193
2.371000 5.1316116
2.372000 5.194388
2.373000 5.2568451000000005
2.374000 5.3189792
2.375000 5.3807866
2.376000 5.4422639
2.377000 5.5034075
2.378000 5.5642139
2.379000 5.6246795
2.380000 5.684801200000001
2.381000 5.7445753
2.382000 5.8039986
2.383000 5.8630675
2.384000 5.9217788
2.385000 5.9801291999999995
2.386000 6.0381155
2.387000 6.0957342
2.388000 6.1529823
2.389000 6.2098566
2.390000 6.266354000000001
2.391000 6.3224711000000005
2.392000 6.378205100000001
2.393000 6.4335525
2.394000 6.4885102
2.395000 6.543076
2.396000 6.5972462
2.397000 6.6510178
2.398000 6.7043878
2.399000 6.757354
2.400000 6.8099126
2.401000 6.862061499999999
2.402000 6.9137976000000005
2.403000 6.9651186
2.404000 7.016021
2.405000 7.066502400000001
2.406000 7.116560600000001
2.407000 7.1661927
2.408000 7.215395600000001
2.409000 7.264167100000001
2.410000 7.3125042
2.411000 7.360405500000001
2.412000 7.4078672
2.413000 7.4548878
2.414000 7.5014651
2.415000 7.5475961
2.416000 7.5932786000000005
2.417000 7.638510299999999
2.418000 7.6832891
2.419000 7.7276126000000005
2.420000 7.771478599999999
2.421000 7.814884900000001
2.422000 7.8578301
2.423000 7.9003111
2.424000 7.942326399999999
2.425000 7.9838738000000005
2.426000 8.0249518
2.427000 8.0655582
2.428000 8.1056908
2.429000 8.145348
2.430000 8.1845276
2.431000 8.223228200000001
2.432000 8.2614481
2.433000 8.299185300000001
2.434000 8.3364382
2.435000 8.373204600000001
2.436000 8.409483700000001
2.437000 8.4452733
2.438000 8.480572
2.439000 8.5153781
2.440000 8.5496902
2.441000 8.5835069
2.442000 8.6168267
2.443000 8.6496487
2.444000 8.6819708
2.445000 8.713792300000001
2.446000 8.7451115
2.447000 8.7759271
2.448000 8.806238299999999
2.449000 8.8360436
2.450000 8.8653415
2.451000 8.8941313
2.452000 8.9224122
2.453000 8.9501828
2.454000 8.9774422
2.455000 9.004189799999999
2.456000 9.0304248
2.457000 9.0561457
2.458000 9.081352500000001
2.459000 9.106043699999999
2.460000 9.1302194
2.461000 9.1538787
2.462000 9.1770202
2.463000 9.1996439
2.464000 9.2217498
2.465000 9.243336300000001
2.466000 9.2644036
2.467000 9.2849515
2.468000 9.3049794
2.469000 9.3244866
2.470000 9.3434729
2.471000 9.3619384
2.472000 9.3798824
2.473000 9.3973055
2.474000 9.4142072
2.475000 9.4305865
2.476000 9.446444399999999
2.477000 9.4617799
2.478000 9.4765939
2.479000 9.4908863
2.480000 9.5046565
2.481000 9.5179051
2.482000 9.5306322
2.483000 9.5428377
2.484000 9.5545225
2.485000 9.5656857
2.486000 9.5763288
2.487000 9.586451199999999
2.488000 9.5960535
2.489000 9.605135800000001
2.490000 9.613698699999999
2.491000 9.6217431
2.492000 9.6292689
2.493000 9.636277
2.494000 9.6427679
2.495000 9.6487418
2.496000 9.6541993
2.497000 9.659142
2.498000 9.6635699
2.499000 9.6674837
2.500000 9.6708842
2.501000 9.673772
2.502000 9.676148
2.503000 9.6780136
2.504000 9.6793696
2.505000 9.6802168
2.506000 9.6805558
2.507000 9.6803881
2.508000 9.6797153
2.509000 9.6785381
2.510000 9.6768573
2.511000 9.6746743
2.512000 9.671990599999999
2.513000 9.6688069
2.514000 9.665124899999999
2.515000 9.6609458
2.516000 9.6562713
2.517000 9.6511029
2.518000 9.6454412
2.519000 9.6392885
2.520000 9.6326463
2.521000 9.6255153
2.522000 9.617897899999999
2.523000 9.6097954
2.524000 9.6012093
2.525000 9.5921412
2.526000 9.582593300000001
2.527000 9.572567
2.528000 9.562064000000001
2.529000 9.5510863
2.530000 9.539635500000001
2.531000 9.5277131
2.532000 9.5153213
2.533000 9.5024623
2.534000 9.4891377
2.535000 9.4753489
2.536000 9.461098900000001
2.537000 9.446389199999999
2.538000 9.4312221
2.539000 9.415599700000001
2.540000 9.3995236
2.541000 9.382996
2.542000 9.3660198
2.543000 9.3485966
2.544000 9.3307287
2.545000 9.3124188
2.546000 9.2936687
2.547000 9.2744812
2.548000 9.254857900000001
2.549000 9.2348017
2.550000 9.214314799999999
2.551000 9.1934003
2.552000 9.1720596
2.553000 9.1502957
2.554000 9.1281116
2.555000 9.1055088
2.556000 9.082491
2.557000 9.0590596
2.558000 9.035218500000001
2.559000 9.0109691
2.560000 8.9863151
2.561000 8.961258800000001
2.562000 8.9358024
2.563000 8.9099497
2.564000 8.8837028
2.565000 8.8570639
2.566000 8.830037
2.567000 8.802624
2.568000 8.7748282
2.569000 8.746652300000001
2.570000 8.7180994
2.571000 8.6891718
2.572000 8.6598732
2.573000 8.6302057
2.574000 8.6001724
2.575000 8.569777
2.576000 8.5390218
2.577000 8.507909600000001
2.578000 8.476444299999999
2.579000 8.4446281
2.580000 8.4124647
2.581000 8.3799563
2.582000 8.3471067
2.583000 8.313918900000001
2.584000 8.2803957
2.585000 8.246541
2.586000 8.2123578
2.587000 8.1778482
2.588000 8.1430167
2.589000 8.1078656
2.590000 8.0723986
2.591000 8.0366187
2.592000 8.0005296
2.593000 7.9641342
2.594000 7.927435600000001
2.595000 7.8904375
2.596000 7.8531429
2.597000 7.815554700000001
2.598000 7.7776775
2.599000 7.739513400000001
2.600000 7.701066900000001
2.601000 7.6623403
2.602000 7.623338
2.603000 7.584063
2.604000 7.5445183
2.605000 7.504707600000001
2.606000 7.4646346
2.607000 7.4243024
2.608000 7.3837146
2.609000 7.342875
2.610000 7.3017865
2.611000 7.260453
2.612000 7.218877999999999
2.613000 7.177065300000001
2.614000 7.135018
2.615000 7.0927389
2.616000 7.0502326
2.617000 7.007502000000001
2.618000 6.964550899999999
2.619000 6.9213830000000005
2.620000 6.8780012
2.621000 6.834409399999999
2.622000 6.7906111000000005
2.623000 6.7466103
2.624000 6.7024104
2.625000 6.658014700000001
2.626000 6.6134267
2.627000 6.5686494
2.628000 6.5236874
2.629000 6.4785436
2.630000 6.4332217
2.631000 6.387725499999999
2.632000 6.3420586
2.633000 6.2962241
2.634000 6.250225800000001
2.635000 6.204067500000001
2.636000 6.1577525
2.637000 6.1112843
2.638000 6.0646668
2.639000 6.0179035999999995
2.640000 5.9709981
2.641000 5.9239537
2.642000 5.876774
2.643000 5.8294628
2.644000 5.7820234
2.645000 5.7344596999999995
2.646000 5.6867752000000005
2.647000 5.638973399999999
2.648000 5.5910576
2.649000 5.5430315
2.650000 5.4948989
2.651000 5.4466631
2.652000 5.3983275
2.653000 5.3498957
2.654000 5.3013716
2.655000 5.252758
2.656000 5.2040592
2.657000 5.155278
2.658000 5.1064182
2.659000 5.0574832
2.660000 5.0084766
2.661000 4.9594019000000005
2.662000 4.910262299999999
2.663000 4.8610616
2.664000 4.811803299999999
2.665000 4.7624905
2.666000 4.7131266
2.667000 4.6637151
2.668000 4.6142597
2.669000 4.5647632
2.670000 4.5152295
2.671000 4.4656619
2.672000 4.4160638
2.673000 4.3664385
2.674000 4.3167893
2.675000 4.2671192
2.676000 4.2174321
2.677000 4.1677311
2.678000 4.1180197000000005
2.679000 4.0683009
2.680000 4.0185778999999995
2.681000 3.9688542
2.682000 3.9191332
2.683000 3.8694181000000003
2.684000 3.8197119
2.685000 3.7700176
2.686000 3.720339
2.687000 3.6706790000000002
2.688000 3.6210407
2.689000 3.5714272
2.690000 3.5218420999999998
2.691000 3.472288
2.692000 3.4227680000000005
2.693000 3.3732857999999997
2.694000 3.3238441
2.695000 3.274446
2.696000 3.2250945000000004
2.697000 3.1757925
2.698000 3.126543
2.699000 3.0773493
2.700000 3.0282139999999997
2.701000 2.9791404
2.702000 2.9301312
2.703000 2.8811894000000002
2.704000 2.8323179
2.705000 2.7835196
2.706000 2.7347973000000003
2.707000 2.6861537
2.708000 2.637592
2.709000 2.5891148
2.710000 2.5407247
2.711000 2.4924247999999998
2.712000 2.4442177
2.713000 2.3961062
2.714000 2.3480928000000003
2.715000 2.3001801
2.716000 2.2523711
2.717000 2.2046680999999997
2.718000 2.157074
2.719000 2.1095915
2.720000 2.0622227
2.721000 2.0149706
2.722000 1.9678375000000001
2.723000 1.9208260000000001
2.724000 1.8739386
2.725000 1.8271776
2.726000 1.7805455000000001
2.727000 1.734045
2.728000 1.6876781
2.729000 1.6414475000000002
2.730000 1.5953554
2.731000 1.5494042
2.732000 1.5035962
2.733000 1.4579336
2.734000 1.4124189
2.735000 1.3670541
2.736000 1.3218417
2.737000 1.2767837
2.738000 1.2318824000000002
2.739000 1.1871399
2.740000 1.1425584
2.741000 1.0981400000000001
2.742000 1.0538867
2.743000 1.0098007
2.744000 0.96588396
2.745000 0.9221386200000001
2.746000 0.8785666
2.747000 0.8351699400000001
2.748000 0.79195052
2.749000 0.74891034
2.750000 0.70605124
2.751000 0.66337516
2.752000 0.62088389
2.753000 0.57857926
2.754000 0.53646304
2.755000 0.49453704000000004
2.756000 0.45280294000000004
2.757000 0.4112625
2.758000 0.36991736999999997
2.759000 0.32876919
2.760000 0.28781957999999996
2.761000 0.24707015
2.762000 0.20652246
2.763000 0.16617804
2.764000 0.12603841000000002
2.765000 0.086105044
2.766000 0.046379401
2.767000 0.006862909499999999
2.768000 -0.032443026
2.769000 -0.071537035
2.770000 -0.11041776
2.771000 -0.14908387
2.772000 -0.18753408
2.773000 -0.22576712
2.774000 -0.26378173
2.775000 -0.30157669
2.776000 -0.33915078
2.777000 -0.37650284
2.778000 -0.41363173999999997
2.779000 -0.45053633
2.780000 -0.48721549
2.781000 -0.52366816
2.782000 -0.5598933
2.783000 -0.59588985
2.784000 -0.63165682
2.785000 -0.66719325
2.786000 -0.70249815
2.787000 -0.7375706
2.788000 -0.7724096500000001
2.789000 -0.80701448
2.790000 -0.84138419
2.791000 -0.87551801
2.792000 -0.90941507
2.793000 -0.94307456
2.794000 -0.97649582
2.795000 -1.0096781000000001
2.796000 -1.0426207
2.797000 -1.0753229
2.798000 -1.1077842
2.799000 -1.1400038
2.800000 -1.1719813000000001
2.801000 -1.203716
2.802000 -1.2352074
2.803000 -1.2664551
2.804000 -1.2974584
2.805000 -1.3282171
2.806000 -1.3587304999999998
2.807000 -1.3889985
2.808000 -1.4190206
2.809000 -1.4487964
2.810000 -1.4783256999999999
2.811000 -1.507608
2.812000 -1.5366433000000002
2.813000 -1.5654312
2.814000 -1.5939716
2.815000 -1.6222642999999999
2.816000 -1.6503090000000002
2.817000 -1.6781055999999999
2.818000 -1.7056539999999998
2.819000 -1.732954
2.820000 -1.7600057999999998
2.821000 -1.7868091999999998
2.822000 -1.8133641999999999
2.823000 -1.8396707
2.824000 -1.8657289000000001
2.825000 -1.8915389
2.826000 -1.9171005
2.827000 -1.9424139999999999
2.828000 -1.9674797000000002
2.829000 -1.9922974
2.830000 -2.0168675
2.831000 -2.0411903
2.832000 -2.0652659
2.833000 -2.0890946
2.834000 -2.1126766000000003
2.835000 -2.1360124000000003
2.836000 -2.1591020999999997
2.837000 -2.1819463
2.838000 -2.2045453999999998
2.839000 -2.2268996
2.840000 -2.2490093
2.841000 -2.2708753
2.842000 -2.2924978
2.843000 -2.3138775000000003
2.844000 -2.3350148
2.845000 -2.3559101
2.846000 -2.3765642
2.847000 -2.3969777000000003
2.848000 -2.4171511
2.849000 -2.4370849
2.850000 -2.45678
2.851000 -2.4762368
2.852000 -2.4954563
2.853000 -2.5144389
2.854000 -2.5331855
2.855000 -2.5516968
2.856000 -2.5699737000000002
2.857000 -2.5880167
2.858000 -2.6058268
2.859000 -2.6234047
2.860000 -2.6407514
2.861000 -2.6578676
2.862000 -2.6747543
2.863000 -2.6914123
2.864000 -2.7078427
2.865000 -2.7240463999999998
2.866000 -2.7400241999999997
2.867000 -2.7557772000000003
2.868000 -2.7713064
2.869000 -2.7866129
2.870000 -2.8016975
2.871000 -2.8165616
2.872000 -2.8312061
2.873000 -2.8456321
2.874000 -2.8598407
2.875000 -2.8738330999999997
2.876000 -2.8876105
2.877000 -2.9011741
2.878000 -2.9145250000000003
2.879000 -2.9276645
2.880000 -2.9405938
2.881000 -2.9533144
2.882000 -2.9658273
2.883000 -2.9781338
2.884000 -2.9902354
2.885000 -3.0021334
2.886000 -3.0138291
2.887000 -3.0253239
2.888000 -3.036619
2.889000 -3.0477160999999997
2.890000 -3.0586162999999997
2.891000 -3.0693213
2.892000 -3.0798323
2.893000 -3.090151
2.894000 -3.1002788
2.895000 -3.1102171000000003
2.896000 -3.1199675
2.897000 -3.1295314
2.898000 -3.1389106
2.899000 -3.1481060999999997
2.900000 -3.1571198000000003
2.901000 -3.1659531999999997
2.902000 -3.1746082
2.903000 -3.1830857999999997
2.904000 -3.191388
2.905000 -3.1995166
2.906000 -3.2074727
2.907000 -3.2152582
2.908000 -3.2228749
2.909000 -3.2303244
2.910000 -3.2376081
2.911000 -3.2447278
2.912000 -3.2516855999999996
2.913000 -3.2584826999999996
2.914000 -3.2651208
2.915000 -3.2716017
2.916000 -3.2779273
2.917000 -3.2840993
2.918000 -3.2901194
2.919000 -3.2959892999999996
2.920000 -3.3017106
2.921000 -3.3072855
2.922000 -3.3127155
2.923000 -3.3180024
2.924000 -3.3231478
2.925000 -3.3281538999999998
2.926000 -3.3330224
2.927000 -3.3377551
2.928000 -3.3423535999999996
2.929000 -3.3468202000000002
2.930000 -3.3511564000000003
2.931000 -3.3553641
2.932000 -3.3594451999999997
2.933000 -3.3634018
2.934000 -3.3672355
2.935000 -3.3709481
2.936000 -3.3745418999999997
2.937000 -3.3780183999999998
2.938000 -3.3813797
2.939000 -3.3846278
2.940000 -3.3877645
2.941000 -3.3907916000000005
2.942000 -3.3937114999999998
2.943000 -3.3965259999999997
2.944000 -3.3992369
2.945000 -3.4018461
2.946000 -3.4043558000000003
2.947000 -3.4067675
2.948000 -3.4090838999999997
2.949000 -3.4113064
2.950000 -3.4134373000000005
2.951000 -3.4154784
2.952000 -3.4174316000000005
2.953000 -3.4192991
2.954000 -3.4210827
2.955000 -3.4227844
2.956000 -3.4244063999999996
2.957000 -3.4259506
2.958000 -3.4274191000000003
2.959000 -3.4288133999999997
2.960000 -3.4301363
2.961000 -3.4313891
2.962000 -3.4325738
2.963000 -3.4336925
2.964000 -3.4347475000000003
2.965000 -3.4357402
2.966000 -3.4366730999999997
2.967000 -3.4375478
2.968000 -3.4383662000000004
2.969000 -3.4391306000000004
2.970000 -3.4398429
2.971000 -3.4405049
2.972000 -3.4411183999999997
2.973000 -3.4416858
2.974000 -3.4422085
2.975000 -3.4426887
2.976000 -3.4431282
2.977000 -3.4435291
2.978000 -3.4438934
2.979000 -3.4442227
2.980000 -3.4445193
2.981000 -3.4447849
2.982000 -3.4450214
2.983000 -3.4452308
2.984000 -3.4454147999999996
2.985000 -3.4455753999999996
2.986000 -3.4457143
2.987000 -3.4458335
2.988000 -3.4459349
2.989000 -3.4460202000000004
2.990000 -3.4460917
2.991000 -3.4461509
2.992000 -3.4461997
2.993000 -3.4462399999999995
2.994000 -3.4462731000000004
2.995000 -3.4463014
2.996000 -3.4463268
2.997000 -3.4463505999999997
2.998000 -3.4463748
2.999000 -3.4464013000000002
3.000000 -3.4464318
3.001000 -3.4464683000000003
3.002000 -3.4465123
3.003000 -3.4465655999999996
3.004000 -3.4466296
3.005000 -3.4467068
3.006000 -3.4467984
3.007000 -3.4469061
3.008000 -3.4470316
3.009000 -3.4471769
3.010000 -3.4473434
3.011000 -3.4475327
3.012000 -3.4477465
3.013000 -3.4479868
3.014000 -3.448255
3.015000 -3.4485526
3.016000 -3.4488816
3.017000 -3.4492433000000005
3.018000 -3.4496396999999996
3.019000 -3.4500718
3.020000 -3.4505415999999998
3.021000 -3.4510503999999997
3.022000 -3.4515998999999997
3.023000 -3.4521915
3.024000 -3.452827
3.025000 -3.4535076
3.026000 -3.4542352
3.027000 -3.4550108
3.028000 -3.455836
3.029000 -3.4567121
3.030000 -3.4576404999999997
3.031000 -3.4586224999999997
3.032000 -3.4596596
3.033000 -3.4607529999999995
3.034000 -3.4619041000000004
3.035000 -3.4631144000000003
3.036000 -3.4643846999999997
3.037000 -3.4657164999999996
3.038000 -3.4671108999999998
3.039000 -3.4685694000000002
3.040000 -3.4700926
3.041000 -3.4716822
3.042000 -3.4733389000000003
3.043000 -3.4750639999999997
3.044000 -3.4768584999999996
3.045000 -3.4787234
3.046000 -3.4806598
3.047000 -3.4826688000000003
3.048000 -3.4847517000000003
3.049000 -3.486909
3.050000 -3.4891415
3.051000 -3.4914507999999995
3.052000 -3.4938376
3.053000 -3.4963027
3.054000 -3.498847
3.055000 -3.5014715
3.056000 -3.5041772
3.057000 -3.5069643999999998
3.058000 -3.5098343999999995
3.059000 -3.5127882
3.060000 -3.5158262000000002
3.061000 -3.5189494000000003
3.062000 -3.5221584
3.063000 -3.5254542
3.064000 -3.5288371
3.065000 -3.5323083
3.066000 -3.5358682000000003
3.067000 -3.5395175
3.068000 -3.5432566
3.069000 -3.5470862
3.070000 -3.5510070999999996
3.071000 -3.5550196
3.072000 -3.5591245000000002
3.073000 -3.5633218
3.074000 -3.5676121999999997
3.075000 -3.5719961000000002
3.076000 -3.5764743
3.077000 -3.5810467
3.078000 -3.5857137
3.079000 -3.5904758
3.080000 -3.5953332
3.081000 -3.6002859
3.082000 -3.6053348
3.083000 -3.6104795000000003
3.084000 -3.6157205999999995
3.085000 -3.6210578
3.086000 -3.6264915
3.087000 -3.6320221
3.088000 -3.6376490999999995
3.089000 -3.6433729999999995
3.090000 -3.6491938
3.091000 -3.6551114000000005
3.092000 -3.6611255000000003
3.093000 -3.6672365
3.094000 -3.6734439
3.095000 -3.6797479
3.096000 -3.6861483
3.097000 -3.6926448
3.098000 -3.6992375
3.099000 -3.7059258999999996
3.100000 -3.7127100000000004
3.101000 -3.7195895
3.102000 -3.7265636
3.103000 -3.7336322999999996
3.104000 -3.7407953000000003
3.105000 -3.7480522
3.106000 -3.7554025999999996
3.107000 -3.7628456999999997
3.108000 -3.7703812
3.109000 -3.7780084
3.110000 -3.7857268
3.111000 -3.7935361
3.112000 -3.8014356
3.113000 -3.8094241
3.114000 -3.8175013
3.115000 -3.8256668
3.116000 -3.8339194
3.117000 -3.8422585000000002
3.118000 -3.8506828
3.119000 -3.8591921
3.120000 -3.8677853
3.121000 -3.8764615000000004
3.122000 -3.8852195999999997
3.123000 -3.8940589999999995
3.124000 -3.9029784999999997
3.125000 -3.9119769
3.126000 -3.9210535999999996
3.127000 -3.9302073
3.128000 -3.9394370999999997
3.129000 -3.9487418000000005
3.130000 -3.9581202
3.131000 -3.9675709
3.132000 -3.9770931000000003
3.133000 -3.9866854
3.134000 -3.9963464999999996
3.135000 -4.006075500000001
3.136000 -4.0158708
3.137000 -4.0257312
3.138000 -4.0356554000000004
3.139000 -4.0456418
3.140000 -4.0556889
3.141000 -4.0657956
3.142000 -4.0759604
3.143000 -4.0861815
3.144000 -4.0964577
3.145000 -4.106787199999999
3.146000 -4.117168899999999
3.147000 -4.1276003999999995
3.148000 -4.1380808
3.149000 -4.1486081
3.150000 -4.1591804
3.151000 -4.1697964
3.152000 -4.1804541
3.153000 -4.1911516
3.154000 -4.2018872
3.155000 -4.2126589
3.156000 -4.2234648
3.157000 -4.2343032
3.158000 -4.2451721
3.159000 -4.2560693
3.160000 -4.266993
3.161000 -4.2779408
3.162000 -4.2889111
3.163000 -4.2999014
3.164000 -4.3109097
3.165000 -4.3219339
3.166000 -4.3329716
3.167000 -4.3440208
3.168000 -4.3550789
3.169000 -4.3661442
3.170000 -4.3772139
3.171000 -4.3882854
3.172000 -4.399357
3.173000 -4.4104256
3.174000 -4.4214893
3.175000 -4.4325456
3.176000 -4.4435918
3.177000 -4.4546254
3.178000 -4.4656437
3.179000 -4.4766445
3.180000 -4.4876248
3.181000 -4.4985823
3.182000 -4.5095146
3.183000 -4.5204185
3.184000 -4.5312915
3.185000 -4.542131
3.186000 -4.5529343
3.187000 -4.5636985
3.188000 -4.574421
3.189000 -4.5850992
3.190000 -4.5957301
3.191000 -4.606311
3.192000 -4.6168391
3.193000 -4.627311199999999
3.194000 -4.6377249
3.195000 -4.6480767
3.196000 -4.6583641
3.197000 -4.6685845
3.198000 -4.6787344
3.199000 -4.6888109
3.200000 -4.6988115
3.201000 -4.7087327
3.202000 -4.7185719
3.203000 -4.7283258
3.204000 -4.737991500000001
3.205000 -4.747565499999999
3.206000 -4.7570452
3.207000 -4.766427
3.208000 -4.7757081999999995
3.209000 -4.7848854
3.210000 -4.793955400000001
3.211000 -4.8029151
3.212000 -4.811761199999999
3.213000 -4.8204903
3.214000 -4.8290994
3.215000 -4.8375848999999995
3.216000 -4.8459437
3.217000 -4.8541721
3.218000 -4.8622672
3.219000 -4.8702255
3.220000 -4.8780434
3.221000 -4.8857175
3.222000 -4.8932443999999995
3.223000 -4.9006209
3.224000 -4.9078431
3.225000 -4.9149077
3.226000 -4.9218114
3.227000 -4.9285505
3.228000 -4.935121499999999
3.229000 -4.9415212
3.230000 -4.9477458
3.231000 -4.9537916
3.232000 -4.9596552
3.233000 -4.9653329
3.234000 -4.9708214
3.235000 -4.9761169
3.236000 -4.981216
3.237000 -4.9861151999999995
3.238000 -4.9908105
3.239000 -4.9952984
3.240000 -4.9995754
3.241000 -5.0036382
3.242000 -5.007482700000001
3.243000 -5.0111055
3.244000 -5.014503
3.245000 -5.017671399999999
3.246000 -5.0206073
3.247000 -5.0233066
3.248000 -5.025766
3.249000 -5.0279822
3.250000 -5.029951
3.251000 -5.031669099999999
3.252000 -5.0331323999999995
3.253000 -5.034337600000001
3.254000 -5.0352808
3.255000 -5.0359584
3.256000 -5.0363671
3.257000 -5.0365027
3.258000 -5.0363619
3.259000 -5.0359406
3.260000 -5.0352354
3.261000 -5.034242600000001
3.262000 -5.0329585
3.263000 -5.0313793
3.264000 -5.029501799999999
3.265000 -5.0273217
3.266000 -5.0248355
3.267000 -5.0220396
3.268000 -5.0189305
3.269000 -5.0155044
3.270000 -5.0117575
3.271000 -5.0076865
3.272000 -5.003287599999999
3.273000 -4.9985569
3.274000 -4.993491199999999
3.275000 -4.9880866
3.276000 -4.9823395999999995
3.277000 -4.9762465
3.278000 -4.969804
3.279000 -4.9630079
3.280000 -4.9558554
3.281000 -4.9483422
3.282000 -4.9404651
3.283000 -4.9322207
3.284000 -4.9236052
3.285000 -4.9146152999999995
3.286000 -4.9052473
3.287000 -4.8954979000000005
3.288000 -4.8853632000000005
3.289000 -4.87484
3.290000 -4.8639244999999995
3.291000 -4.8526138
3.292000 -4.8409041
3.293000 -4.828792099999999
3.294000 -4.816274
3.295000 -4.8033468
3.296000 -4.7900073
3.297000 -4.7762516999999995
3.298000 -4.7620766
3.299000 -4.747479
3.300000 -4.7324557
3.301000 -4.7170028
3.302000 -4.7011174
3.303000 -4.684796599999999
3.304000 -4.6680365
3.305000 -4.6508342
3.306000 -4.6331864
3.307000 -4.61509
3.308000 -4.5965422
3.309000 -4.5775395
3.310000 -4.5580786
3.311000 -4.538156799999999
3.312000 -4.5177709
3.313000 -4.4969179
3.314000 -4.4755951000000005
3.315000 -4.4537990999999995
3.316000 -4.4315271
3.317000 -4.4087764
3.318000 -4.385544
3.319000 -4.3618269000000005
3.320000 -4.3376222
3.321000 -4.3129273
3.322000 -4.2877395
3.323000 -4.262055800000001
3.324000 -4.2358737
3.325000 -4.2091905999999994
3.326000 -4.1820037999999995
3.327000 -4.1543104
3.328000 -4.1261081
3.329000 -4.0973942999999995
3.330000 -4.0681664
3.331000 -4.038422199999999
3.332000 -4.008159
3.333000 -3.9773744
3.334000 -3.9460659000000002
3.335000 -3.9142314
3.336000 -3.8818686999999996
3.337000 -3.8489752000000004
3.338000 -3.8155489
3.339000 -3.7815873
3.340000 -3.7470885000000003
3.341000 -3.7120502
3.342000 -3.6764704000000004
3.343000 -3.640347
3.344000 -3.6036778
3.345000 -3.5664610999999997
3.346000 -3.5286944
3.347000 -3.4903765000000004
3.348000 -3.4515048999999998
3.349000 -3.4120783
3.350000 -3.3720948
3.351000 -3.3315524
3.352000 -3.2904495
3.353000 -3.2487843
3.354000 -3.2065551999999995
3.355000 -3.1637608999999998
3.356000 -3.1203996000000003
3.357000 -3.0764698999999998
3.358000 -3.0319702
3.359000 -2.986899
3.360000 -2.9412551
3.361000 -2.8950373000000003
3.362000 -2.8482441
3.363000 -2.8008742
3.364000 -2.7529268
3.365000 -2.7044004
3.366000 -2.655294
3.367000 -2.6056065999999998
3.368000 -2.5553372000000003
3.369000 -2.5044849
3.370000 -2.4530488999999998
3.371000 -2.4010282000000003
3.372000 -2.3484221
3.373000 -2.2952298
3.374000 -2.2414505
3.375000 -2.1870838
3.376000 -2.1321290999999998
3.377000 -2.0765858
3.378000 -2.0204535
3.379000 -1.9637315999999998
3.380000 -1.9064199
3.381000 -1.8485181
3.382000 -1.7900257999999998
3.383000 -1.7309429
3.384000 -1.6712692000000002
3.385000 -1.6110044000000001
3.386000 -1.5501486
3.387000 -1.4887018
3.388000 -1.4266640000000002
3.389000 -1.3640352999999998
3.390000 -1.300816
3.391000 -1.237006
3.392000 -1.1726058
3.393000 -1.1076156
3.394000 -1.0420357999999998
3.395000 -0.9758668
3.396000 -0.9091090399999999
3.397000 -0.84176315
3.398000 -0.77382959
3.399000 -0.70530907
3.400000 -0.63620224
3.401000 -0.56650988
3.402000 -0.49623279
3.403000 -0.42537185
3.404000 -0.35392796
3.405000 -0.28190212000000003
3.406000 -0.20929538
3.407000 -0.13610882
3.408000 -0.062343635
3.409000 0.011998969
3.410000 0.08691771100000001
3.411000 0.16241123999999998
3.412000 0.23847816
3.413000 0.315117
3.414000 0.39232625
3.415000 0.47010430000000003
3.416000 0.5484495300000001
3.417000 0.62736021
3.418000 0.70683463
3.419000 0.7868708999999999
3.420000 0.8674671899999999
3.421000 0.94862152
3.422000 1.0303319
3.423000 1.1125963
3.424000 1.1954126
3.425000 1.2787786
3.426000 1.3626921
3.427000 1.4471507
3.428000 1.5321521
3.429000 1.6176939000000001
3.430000 1.7037736
3.431000 1.7903887
3.432000 1.8775363999999999
3.433000 1.9652143
3.434000 2.0534197
3.435000 2.1421496
3.436000 2.2314012
3.437000 2.3211718
3.438000 2.4114583
3.439000 2.5022576
3.440000 2.5935668
3.441000 2.6853828
3.442000 2.7777022
3.443000 2.8705219
3.444000 2.9638385
3.445000 3.0576488
3.446000 3.1519490999999995
3.447000 3.2467362
3.448000 3.3420064
3.449000 3.4377560000000003
3.450000 3.5339817000000004
3.451000 3.6306795000000003
3.452000 3.7278455000000004
3.453000 3.825476
3.454000 3.9235673999999996
3.455000 4.0221155
3.456000 4.1211162
3.457000 4.2205654
3.458000 4.3204591
3.459000 4.4207931
3.460000 4.5215629
3.461000 4.6227645
3.462000 4.7243934
3.463000 4.8264451
3.464000 4.9289152000000005
3.465000 5.0317992
3.466000 5.1350925
3.467000 5.2387904
3.468000 5.3428881
3.469000 5.447381
3.470000 5.5522639
3.471000 5.6575321
3.472000 5.7631809
3.473000 5.869204900000001
3.474000 5.9755992
3.475000 6.0823586
3.476000 6.1894782
3.477000 6.2969521
3.478000 6.404776099999999
3.479000 6.5129437
3.480000 6.621450199999999
3.481000 6.7302897999999995
3.482000 6.8394572
3.483000 6.948947199999999
3.484000 7.058753800000001
3.485000 7.1688712
3.486000 7.279294
3.487000 7.3900163
3.488000 7.5010322
3.489000 7.6123364
3.490000 7.7239223
3.491000 7.835784599999999
3.492000 7.947916500000001
3.493000 8.060312999999999
3.494000 8.1729673
3.495000 8.2858734
3.496000 8.3990254
3.497000 8.5124165
3.498000 8.6260408
3.499000 8.7398924
3.500000 8.8539645
3.501000 8.9682505
3.502000 9.0827443
3.503000 9.197439300000001
3.504000 9.3123287
3.505000 9.427406600000001
3.506000 9.5426656
3.507000 9.658099700000001
3.508000 9.7737022
3.509000 9.8894656
3.510000 10.00538
3.511000 10.12145
3.512000 10.23766
3.513000 10.354
3.514000 10.47046
3.515000 10.587050000000001
3.516000 10.70375
3.517000 10.82056
3.518000 10.93746
3.519000 11.05446
3.520000 11.17154
3.521000 11.288689999999999
3.522000 11.40592
3.523000 11.52321
3.524000 11.64055
3.525000 11.757950000000001
3.526000 11.87538
3.527000 11.992849999999999
3.528000 12.11034
3.529000 12.22785
3.530000 12.345369999999999
3.531000 12.46289
3.532000 12.58041
3.533000 12.69791
3.534000 12.815399999999999
3.535000 12.932850000000002
3.536000 13.05028
3.537000 13.16766
3.538000 13.284989999999999
3.539000 13.402259999999998
3.540000 13.51946
3.541000 13.636590000000002
3.542000 13.75364
3.543000 13.8706
3.544000 13.987459999999999
3.545000 14.104220000000002
3.546000 14.220859999999998
3.547000 14.33738
3.548000 14.453769999999999
3.549000 14.570030000000001
3.550000 14.68613
3.551000 14.802090000000002
3.552000 14.91788
3.553000 15.03351
3.554000 15.14895
3.555000 15.26421
3.556000 15.379280000000001
3.557000 15.494140000000002
3.558000 15.60879
3.559000 15.72323
3.560000 15.837439999999999
3.561000 15.95141
3.562000 16.06514
3.563000 16.17862
3.564000 16.29184
3.565000 16.40479
3.566000 16.51746
3.567000 16.62986
3.568000 16.74196
3.569000 16.85375
3.570000 16.96524
3.571000 17.07642
3.572000 17.187269999999998
3.573000 17.29778
3.574000 17.40796
3.575000 17.51778
3.576000 17.62725
3.577000 17.73635
3.578000 17.84508
3.579000 17.95342
3.580000 18.06138
3.581000 18.16893
3.582000 18.27608
3.583000 18.38281
3.584000 18.48912
3.585000 18.595
3.586000 18.70044
3.587000 18.80543
3.588000 18.90996
3.589000 19.01403
3.590000 19.11763
3.591000 19.22075
3.592000 19.32338
3.593000 19.425510000000003
3.594000 19.52713
3.595000 19.62825
3.596000 19.72884
3.597000 19.8289
3.598000 19.92843
3.599000 20.02741
3.600000 20.12583
3.601000 20.2237
3.602000 20.321
3.603000 20.41772
3.604000 20.51385
3.605000 20.60939
3.606000 20.704330000000002
3.607000 20.798659999999998
3.608000 20.89237
3.609000 20.98546
3.610000 21.07792
3.611000 21.16973
3.612000 21.2609
3.613000 21.35141
3.614000 21.44126
3.615000 21.530440000000002
3.616000 21.61893
3.617000 21.70675
3.618000 21.793860000000002
3.619000 21.88028
3.620000 21.965989999999998
3.621000 22.05098
3.622000 22.13525
3.623000 22.21878
3.624000 22.301579999999998
3.625000 22.38363
3.626000 22.46493
3.627000 22.54547
3.628000 22.625239999999998
3.629000 22.704240000000002
3.630000 22.78246
3.631000 22.85988
3.632000 22.936519999999998
3.633000 23.012340000000002
3.634000 23.08736
3.635000 23.16157
3.636000 23.234949999999998
3.637000 23.3075
3.638000 23.37921
3.639000 23.45008
3.640000 23.52009
3.641000 23.58925
3.642000 23.65755
3.643000 23.724980000000002
3.644000 23.791529999999998
3.645000 23.85719
3.646000 23.92197
3.647000 23.98585
3.648000 24.048820000000003
3.649000 24.110889999999998
3.650000 24.17205
3.651000 24.23228
3.652000 24.29158
3.653000 24.34995
3.654000 24.40738
3.655000 24.46387
3.656000 24.5194
3.657000 24.57397
3.658000 24.62758
3.659000 24.68023
3.660000 24.73189
3.661000 24.782580000000003
3.662000 24.83228
3.663000 24.88099
3.664000 24.9287
3.665000 24.97541
3.666000 25.02111
3.667000 25.0658
3.668000 25.10947
3.669000 25.15212
3.670000 25.19374
3.671000 25.23432
3.672000 25.27387
3.673000 25.31237
3.674000 25.34982
3.675000 25.386219999999998
3.676000 25.42156
3.677000 25.455840000000002
3.678000 25.489060000000002
3.679000 25.5212
3.680000 25.55227
3.681000 25.582250000000002
3.682000 25.611159999999998
3.683000 25.63897
3.684000 25.66569
3.685000 25.69132
3.686000 25.71584
3.687000 25.73926
3.688000 25.76157
3.689000 25.78277
3.690000 25.80285
3.691000 25.82181
3.692000 25.839640000000003
3.693000 25.85635
3.694000 25.87194
3.695000 25.88638
3.696000 25.899689999999996
3.697000 25.911859999999997
3.698000 25.92288
3.699000 25.93276
3.700000 25.94149
3.701000 25.949060000000003
3.702000 25.955479999999998
3.703000 25.960739999999998
3.704000 25.96484
3.705000 25.96778
3.706000 25.969540000000002
3.707000 25.970140000000004
3.708000 25.969569999999997
3.709000 25.967820000000003
3.710000 25.9649
3.711000 25.9608
3.712000 25.955509999999997
3.713000 25.94905
3.714000 25.94139
3.715000 25.93255
3.716000 25.92252
3.717000 25.911299999999997
3.718000 25.89889
3.719000 25.885279999999998
3.720000 25.87048
3.721000 25.854480000000002
3.722000 25.83728
3.723000 25.81888
3.724000 25.799280000000003
3.725000 25.77848
3.726000 25.756469999999997
3.727000 25.73325
3.728000 25.70884
3.729000 25.683210000000003
3.730000 25.656380000000002
3.731000 25.628339999999998
3.732000 25.599090000000004
3.733000 25.56863
3.734000 25.536950000000004
3.735000 25.504070000000002
3.736000 25.469979999999996
3.737000 25.43468
3.738000 25.398159999999997
3.739000 25.36043
3.740000 25.32149
3.741000 25.281340000000004
3.742000 25.23998
3.743000 25.1974
3.744000 25.15362
3.745000 25.10862
3.746000 25.062420000000003
3.747000 25.014999999999997
3.748000 24.966369999999998
3.749000 24.91653
3.750000 24.86549
3.751000 24.81324
3.752000 24.75978
3.753000 24.70512
3.754000 24.649250000000002
3.755000 24.59218
3.756000 24.53391
3.757000 24.474429999999998
3.758000 24.41376
3.759000 24.35189
3.760000 24.28882
3.761000 24.22455
3.762000 24.1591
3.763000 24.092450000000003
3.764000 24.02461
3.765000 23.95558
3.766000 23.88536
3.767000 23.81397
3.768000 23.74138
3.769000 23.66762
3.770000 23.592679999999998
3.771000 23.516560000000002
3.772000 23.43927
3.773000 23.36081
3.774000 23.281180000000003
3.775000 23.200380000000003
3.776000 23.11842
3.777000 23.03529
3.778000 22.95101
3.779000 22.865569999999998
3.780000 22.77897
3.781000 22.69123
3.782000 22.602330000000002
3.783000 22.51229
3.784000 22.42111
3.785000 22.328799999999998
3.786000 22.23534
3.787000 22.14075
3.788000 22.04504
3.789000 21.94819
3.790000 21.85023
3.791000 21.75115
3.792000 21.650949999999998
3.793000 21.54964
3.794000 21.44722
3.795000 21.3437
3.796000 21.239079999999998
3.797000 21.13336
3.798000 21.02655
3.799000 20.91866
3.800000 20.80967
3.801000 20.69961
3.802000 20.58848
3.803000 20.47627
3.804000 20.36299
3.805000 20.24865
3.806000 20.13326
3.807000 20.01681
3.808000 19.89931
3.809000 19.78077
3.810000 19.66118
3.811000 19.540560000000003
3.812000 19.41891
3.813000 19.29624
3.814000 19.172539999999998
3.815000 19.047829999999998
3.816000 18.92211
3.817000 18.79538
3.818000 18.66765
3.819000 18.53893
3.820000 18.40921
3.821000 18.27851
3.822000 18.14683
3.823000 18.01417
3.824000 17.88055
3.825000 17.74596
3.826000 17.61041
3.827000 17.4739
3.828000 17.33645
3.829000 17.19806
3.830000 17.05873
3.831000 16.91847
3.832000 16.77728
3.833000 16.63518
3.834000 16.49216
3.835000 16.34823
3.836000 16.203400000000002
3.837000 16.057679999999998
3.838000 15.911069999999999
3.839000 15.76357
3.840000 15.615190000000002
3.841000 15.46594
3.842000 15.315819999999999
3.843000 15.16485
3.844000 15.01302
3.845000 14.860339999999999
3.846000 14.70682
3.847000 14.552470000000001
3.848000 14.397289999999998
3.849000 14.24128
3.850000 14.084459999999998
3.851000 13.92683
3.852000 13.7684
3.853000 13.60917
3.854000 13.449150000000001
3.855000 13.28835
3.856000 13.126769999999999
3.857000 12.964419999999999
3.858000 12.8013
3.859000 12.63743
3.860000 12.472809999999999
3.861000 12.30744
3.862000 12.14134
3.863000 11.9745
3.864000 11.80694
3.865000 11.63867
3.866000 11.46968
3.867000 11.29999
3.868000 11.12961
3.869000 10.95853
3.870000 10.786769999999999
3.871000 10.61434
3.872000 10.44124
3.873000 10.267479999999999
3.874000 10.09306
3.875000 9.917992400000001
3.876000 9.7422861
3.877000 9.565946499999999
3.878000 9.3889803
3.879000 9.2113949
3.880000 9.0331972
3.881000 8.8543944
3.882000 8.6749934
3.883000 8.4950022
3.884000 8.314427
3.885000 8.1332758
3.886000 7.9515554
3.887000 7.7692732
3.888000 7.5864367
3.889000 7.4030526
3.890000 7.2191282999999995
3.891000 7.0346713
3.892000 6.849689000000001
3.893000 6.6641889999999995
3.894000 6.4781778
3.895000 6.2916629
3.896000 6.1046522
3.897000 5.9171528
3.898000 5.7291716
3.899000 5.5407166
3.900000 5.3517949
3.901000 5.1624134
3.902000 4.9725801
3.903000 4.7823019
3.904000 4.5915864
3.905000 4.4004407
3.906000 4.208872100000001
3.907000 4.0168881
3.908000 3.8244963
3.909000 3.6317039
3.910000 3.4385182
3.911000 3.2449464999999997
3.912000 3.0509965
3.913000 2.8566753
3.914000 2.6619904
3.915000 2.4669491000000003
3.916000 2.2715587
3.917000 2.0758267
3.918000 1.8797606000000002
3.919000 1.6833678
3.920000 1.4866555
3.921000 1.2896312
3.922000 1.0923025
3.923000 0.89467661
3.924000 0.69676107
3.925000 0.49856327999999994
3.926000 0.30009069
3.927000 0.10135073
3.928000 -0.09764916
3.929000 -0.29690152
3.930000 -0.49639894000000007
3.931000 -0.6961339599999999
3.932000 -0.89609912
3.933000 -1.0962871
3.934000 -1.2966904
3.935000 -1.4973016000000001
3.936000 -1.6981131999999999
3.937000 -1.899118
3.938000 -2.1003084000000003
3.939000 -2.3016773
3.940000 -2.5032172
3.941000 -2.7049206
3.942000 -2.9067805
3.943000 -3.1087892
3.944000 -3.3109397
3.945000 -3.5132244
3.946000 -3.7156366000000003
3.947000 -3.9181683
3.948000 -4.120812900000001
3.949000 -4.323563
3.950000 -4.526411
3.951000 -4.7293499
3.952000 -4.9323726
3.953000 -5.1354721
3.954000 -5.3386413
3.955000 -5.5418726000000005
3.956000 -5.7451591
3.957000 -5.9484936
3.958000 -6.1518691
3.959000 -6.3552782
3.960000 -6.5587141
3.961000 -6.762170000000001
3.962000 -6.9656387
3.963000 -7.169112599999999
3.964000 -7.3725849
3.965000 -7.5760484
3.966000 -7.7794962
3.967000 -7.982921599999999
3.968000 -8.1863172
3.969000 -8.3896756
3.970000 -8.59299
3.971000 -8.7962538
3.972000 -8.9994594
3.973000 -9.2025995
3.974000 -9.4056681
3.975000 -9.6086569
3.976000 -9.8115601
3.977000 -10.01437
3.978000 -10.217080000000001
3.979000 -10.419680000000001
3.980000 -10.62217
3.981000 -10.82454
3.982000 -11.02678
3.983000 -11.22888
3.984000 -11.43085
3.985000 -11.63266
3.986000 -11.83432
3.987000 -12.03582
3.988000 -12.23715
3.989000 -12.4383
3.990000 -12.63927
3.991000 -12.84005
3.992000 -13.04063
3.993000 -13.241010000000001
3.994000 -13.44118
3.995000 -13.641139999999998
3.996000 -13.840869999999999
3.997000 -14.04037
3.998000 -14.239640000000001
3.999000 -14.43866
4.000000 -14.637430000000002
4.001000 -14.83595
4.002000 -15.03421
4.003000 -15.232190000000001
4.004000 -15.4299
4.005000 -15.62733
4.006000 -15.824469999999998
4.007000 -16.02131
4.008000 -16.21785
4.009000 -16.41409
4.010000 -16.61
4.011000 -16.805600000000002
4.012000 -17.000870000000003
4.013000 -17.19581
4.014000 -17.3904
4.015000 -17.58465
4.016000 -17.778550000000003
4.017000 -17.972080000000002
4.018000 -18.16525
4.019000 -18.358050000000002
4.020000 -18.55047
4.021000 -18.7425
4.022000 -18.93414
4.023000 -19.12538
4.024000 -19.31622
4.025000 -19.50665
4.026000 -19.696659999999998
4.027000 -19.88625
4.028000 -20.075409999999998
4.029000 -20.264129999999998
4.030000 -20.45241
4.031000 -20.640249999999998
4.032000 -20.82762
4.033000 -21.01454
4.034000 -21.20099
4.035000 -21.386969999999998
4.036000 -21.57247
4.037000 -21.75748
4.038000 -21.942
4.039000 -22.12602
4.040000 -22.30954
4.041000 -22.49255
4.042000 -22.67504
4.043000 -22.85701
4.044000 -23.03846
4.045000 -23.21937
4.046000 -23.399729999999998
4.047000 -23.57956
4.048000 -23.75883
4.049000 -23.93754
4.050000 -24.11569
4.051000 -24.29327
4.052000 -24.47027
4.053000 -24.64669
4.054000 -24.82252
4.055000 -24.99776
4.056000 -25.1724
4.057000 -25.346429999999998
4.058000 -25.519849999999998
4.059000 -25.69266
4.060000 -25.86484
4.061000 -26.036389999999997
4.062000 -26.2073
4.063000 -26.377580000000002
4.064000 -26.54721
4.065000 -26.71618
4.066000 -26.8845
4.067000 -27.052159999999997
4.068000 -27.219139999999996
4.069000 -27.38544
4.070000 -27.55107
4.071000 -27.71601
4.072000 -27.88025
4.073000 -28.04379
4.074000 -28.20663
4.075000 -28.368759999999998
4.076000 -28.53017
4.077000 -28.69086
4.078000 -28.85082
4.079000 -29.01005
4.080000 -29.16854
4.081000 -29.32628
4.082000 -29.48327
4.083000 -29.6395
4.084000 -29.79497
4.085000 -29.94967
4.086000 -30.103600000000004
4.087000 -30.25675
4.088000 -30.40912
4.089000 -30.56069
4.090000 -30.711470000000002
4.091000 -30.86144
4.092000 -31.01061
4.093000 -31.158970000000004
4.094000 -31.3065
4.095000 -31.453219999999998
4.096000 -31.599100000000004
4.097000 -31.744149999999998
4.098000 -31.88836
4.099000 -32.03172
4.100000 -32.17423
4.101000 -32.31589
4.102000 -32.45668
4.103000 -32.596599999999995
4.104000 -32.73565
4.105000 -32.873819999999995
4.106000 -33.01111
4.107000 -33.1475
4.108000 -33.283
4.109000 -33.4176
4.110000 -33.5513
4.111000 -33.68408
4.112000 -33.81594
4.113000 -33.94688
4.114000 -34.07689
4.115000 -34.20597
4.116000 -34.33411
4.117000 -34.4613
4.118000 -34.58754
4.119000 -34.71283
4.120000 -34.83715
4.121000 -34.96051
4.122000 -35.08289
4.123000 -35.204299999999996
4.124000 -35.324729999999995
4.125000 -35.444160000000004
4.126000 -35.5626
4.127000 -35.68005
4.128000 -35.79648
4.129000 -35.911910000000006
4.130000 -36.02633
4.131000 -36.13972
4.132000 -36.252089999999995
4.133000 -36.36343
4.134000 -36.47374
4.135000 -36.583
4.136000 -36.69122
4.137000 -36.79838
4.138000 -36.9045
4.139000 -37.009550000000004
4.140000 -37.11353
4.141000 -37.21644
4.142000 -37.31828
4.143000 -37.41903
4.144000 -37.5187
4.145000 -37.617279999999994
4.146000 -37.714760000000005
4.147000 -37.81113
4.148000 -37.90641
4.149000 -38.00057
4.150000 -38.09361
4.151000 -38.18553
4.152000 -38.276320000000005
4.153000 -38.36599
4.154000 -38.45451
4.155000 -38.5419
4.156000 -38.62813
4.157000 -38.71322
4.158000 -38.79715
4.159000 -38.87991
4.160000 -38.96151
4.161000 -39.041940000000004
4.162000 -39.12119
4.163000 -39.19926
4.164000 -39.27614
4.165000 -39.351839999999996
4.166000 -39.42633
4.167000 -39.49963
4.168000 -39.57172
4.169000 -39.6426
4.170000 -39.71226
4.171000 -39.7807
4.172000 -39.847919999999995
4.173000 -39.91391
4.174000 -39.97867
4.175000 -40.04218
4.176000 -40.10445
4.177000 -40.165479999999995
4.178000 -40.22525
4.179000 -40.28376
4.180000 -40.34102
4.181000 -40.39701
4.182000 -40.451730000000005
4.183000 -40.50517
4.184000 -40.557339999999996
4.185000 -40.60822
4.186000 -40.65782
4.187000 -40.70612
4.188000 -40.75313
4.189000 -40.79884
4.190000 -40.84325
4.191000 -40.88634
4.192000 -40.92813
4.193000 -40.9686
4.194000 -41.00775
4.195000 -41.04557
4.196000 -41.08206
4.197000 -41.117219999999996
4.198000 -41.15104
4.199000 -41.183530000000005
4.200000 -41.214659999999995
4.201000 -41.24445
4.202000 -41.272890000000004
4.203000 -41.29997
4.204000 -41.32569
4.205000 -41.35004
4.206000 -41.37303
4.207000 -41.39464
4.208000 -41.41488
4.209000 -41.433730000000004
4.210000 -41.451209999999996
4.211000 -41.46729
4.212000 -41.48199
4.213000 -41.495290000000004
4.214000 -41.50719
4.215000 -41.517700000000005
4.216000 -41.526790000000005
4.217000 -41.53448
4.218000 -41.54076
4.219000 -41.54562
4.220000 -41.54906
4.221000 -41.55109
4.222000 -41.55169
4.223000 -41.55085
4.224000 -41.548590000000004
4.225000 -41.5449
4.226000 -41.53976
4.227000 -41.53319
4.228000 -41.52518
4.229000 -41.51573
4.230000 -41.504819999999995
4.231000 -41.49247
4.232000 -41.47866
4.233000 -41.46339
4.234000 -41.446670000000005
4.235000 -41.428490000000004
4.236000 -41.408840000000005
4.237000 -41.38773
4.238000 -41.36515
4.239000 -41.3411
4.240000 -41.315580000000004
4.241000 -41.28858
4.242000 -41.26011
4.243000 -41.23015
4.244000 -41.19872
4.245000 -41.165800000000004
4.246000 -41.13139
4.247000 -41.0955
4.248000 -41.05811
4.249000 -41.01923
4.250000 -40.97886
4.251000 -40.937
4.252000 -40.893629999999995
4.253000 -40.84877
4.254000 -40.8024
4.255000 -40.75453
4.256000 -40.70516
4.257000 -40.65428
4.258000 -40.601890000000004
4.259000 -40.548
4.260000 -40.4926
4.261000 -40.435680000000005
4.262000 -40.37726
4.263000 -40.31731
4.264000 -40.25586
4.265000 -40.19289
4.266000 -40.1284
4.267000 -40.0624
4.268000 -39.99488
4.269000 -39.925850000000004
4.270000 -39.85529
4.271000 -39.78322
4.272000 -39.70962
4.273000 -39.63451
4.274000 -39.55788
4.275000 -39.47973
4.276000 -39.400059999999996
4.277000 -39.31887
4.278000 -39.23616
4.279000 -39.15193
4.280000 -39.06618
4.281000 -38.97891
4.282000 -38.89012
4.283000 -38.79981
4.284000 -38.70798
4.285000 -38.61464
4.286000 -38.519769999999994
4.287000 -38.423390000000005
4.288000 -38.32549
4.289000 -38.22608
4.290000 -38.125150000000005
4.291000 -38.0227
4.292000 -37.91874
4.293000 -37.813269999999996
4.294000 -37.70628
4.295000 -37.597789999999996
4.296000 -37.48778
4.297000 -37.37627
4.298000 -37.263239999999996
4.299000 -37.148720000000004
4.300000 -37.03268
4.301000 -36.915150000000004
4.302000 -36.79611
4.303000 -36.67557
4.304000 -36.55354
4.305000 -36.43001
4.306000 -36.30498
4.307000 -36.17846
4.308000 -36.05046
4.309000 -35.92096
4.310000 -35.78998
4.311000 -35.65752
4.312000 -35.523579999999995
4.313000 -35.38815
4.314000 -35.25126
4.315000 -35.11289
4.316000 -34.973060000000004
4.317000 -34.83175
4.318000 -34.68899
4.319000 -34.544760000000004
4.320000 -34.39908
4.321000 -34.25195
4.322000 -34.10337
4.323000 -33.95334
4.324000 -33.80187
4.325000 -33.64896
4.326000 -33.494620000000005
4.327000 -33.33884
4.328000 -33.18164
4.329000 -33.02301
4.330000 -32.862970000000004
4.331000 -32.70151
4.332000 -32.53864
4.333000 -32.37436
4.334000 -32.20868
4.335000 -32.041599999999995
4.336000 -31.87313
4.337000 -31.70327
4.338000 -31.53203
4.339000 -31.359399999999997
4.340000 -31.1854
4.341000 -31.01003
4.342000 -30.83329
4.343000 -30.6552
4.344000 -30.475740000000002
4.345000 -30.294939999999997
4.346000 -30.11279
4.347000 -29.929309999999997
4.348000 -29.744490000000003
4.349000 -29.558329999999998
4.350000 -29.37086
4.351000 -29.18207
4.352000 -28.99196
4.353000 -28.800559999999997
4.354000 -28.607850000000003
4.355000 -28.41385
4.356000 -28.218559999999997
4.357000 -28.021990000000002
4.358000 -27.824149999999996
4.359000 -27.62505
4.360000 -27.424680000000002
4.361000 -27.22306
4.362000 -27.02019
4.363000 -26.81608
4.364000 -26.61074
4.365000 -26.40418
4.366000 -26.19639
4.367000 -25.9874
4.368000 -25.7772
4.369000 -25.56581
4.370000 -25.35322
4.371000 -25.139460000000003
4.372000 -24.92453
4.373000 -24.70843
4.374000 -24.49117
4.375000 -24.272759999999998
4.376000 -24.05322
4.377000 -23.832539999999998
4.378000 -23.61073
4.379000 -23.38781
4.380000 -23.16378
4.381000 -22.93865
4.382000 -22.71243
4.383000 -22.48513
4.384000 -22.25675
4.385000 -22.0273
4.386000 -21.7968
4.387000 -21.56525
4.388000 -21.33266
4.389000 -21.09904
4.390000 -20.86439
4.391000 -20.62874
4.392000 -20.39208
4.393000 -20.154420000000002
4.394000 -19.915779999999998
4.395000 -19.676170000000003
4.396000 -19.43559
4.397000 -19.194049999999997
4.398000 -18.95157
4.399000 -18.70815
4.400000 -18.4638
4.401000 -18.21853
4.402000 -17.972360000000002
4.403000 -17.725289999999998
4.404000 -17.477339999999998
4.405000 -17.22851
4.406000 -16.97881
4.407000 -16.72826
4.408000 -16.476869999999998
4.409000 -16.22464
4.410000 -15.97158
4.411000 -15.717719999999998
4.412000 -15.46306
4.413000 -15.2076
4.414000 -14.95137
4.415000 -14.694370000000001
4.416000 -14.43661
4.417000 -14.178099999999999
4.418000 -13.91887
4.419000 -13.658909999999999
4.420000 -13.39823
4.421000 -13.13686
4.422000 -12.8748
4.423000 -12.61206
4.424000 -12.34865
4.425000 -12.08459
4.426000 -11.81989
4.427000 -11.554549999999999
4.428000 -11.2886
4.429000 -11.02204
4.430000 -10.75488
4.431000 -10.48714
4.432000 -10.218829999999999
4.433000 -9.9499561
4.434000 -9.680535599999999
4.435000 -9.4105802
4.436000 -9.1401011
4.437000 -8.8691108
4.438000 -8.5976221
4.439000 -8.3256468
4.440000 -8.0531977
4.441000 -7.7802874
4.442000 -7.5069286
4.443000 -7.2331338999999994
4.444000 -6.958916800000001
4.445000 -6.6842891
4.446000 -6.4092644000000005
4.447000 -6.1338555
4.448000 -5.8580752
4.449000 -5.581937
4.450000 -5.3054534
4.451000 -5.0286379
4.452000 -4.7515038
4.453000 -4.474064299999999
4.454000 -4.1963324
4.455000 -3.9183214
4.456000 -3.6400449000000004
4.457000 -3.3615161
4.458000 -3.0827483
4.459000 -2.803755
4.460000 -2.5245495
4.461000 -2.2451453
4.462000 -1.9655555000000002
4.463000 -1.6857939
4.464000 -1.4058737
4.465000 -1.1258085
4.466000 -0.84561184
4.467000 -0.56529706
4.468000 -0.28487775
4.469000 -0.0043674521000000004
4.470000 0.27622029
4.471000 0.5568719
4.472000 0.8375737799999999
4.473000 1.1183123
4.474000 1.3990738
4.475000 1.6798448000000001
4.476000 1.9606113
4.477000 2.2413597
4.478000 2.5220761
4.479000 2.8027469
4.480000 3.0833581
4.481000 3.3638958
4.482000 3.6443461000000004
4.483000 3.9246950000000003
4.484000 4.2049285
4.485000 4.4850327000000005
4.486000 4.7649935
4.487000 5.0447967
4.488000 5.3244285
4.489000 5.6038745
4.490000 5.8831204
4.491000 6.1621524
4.492000 6.4409561
4.493000 6.719517699999999
4.494000 6.997822200000001
4.495000 7.2758563
4.496000 7.5536057
4.497000 7.8310557
4.498000 8.1081927
4.499000 8.385001899999999
4.500000 8.6614698
4.501000 8.9375816
4.502000 9.2133239
4.503000 9.4886824
4.504000 9.7636424
4.505000 10.03819
4.506000 10.31231
4.507000 10.586
4.508000 10.85922
4.509000 11.13198
4.510000 11.404259999999999
4.511000 11.67605
4.512000 11.94732
4.513000 12.21807
4.514000 12.48828
4.515000 12.757940000000001
4.516000 13.027040000000001
4.517000 13.29556
4.518000 13.56348
4.519000 13.830799999999998
4.520000 14.09751
4.521000 14.363570000000001
4.522000 14.62899
4.523000 14.89376
4.524000 15.15784
4.525000 15.42124
4.526000 15.68394
4.527000 15.94592
4.528000 16.207179999999997
4.529000 16.467689999999997
4.530000 16.727449999999997
4.531000 16.986439999999998
4.532000 17.24465
4.533000 17.50206
4.534000 17.758660000000003
4.535000 18.01444
4.536000 18.269389999999998
4.537000 18.523490000000002
4.538000 18.77672
4.539000 19.02908
4.540000 19.280549999999998
4.541000 19.531119999999998
4.542000 19.78077
4.543000 20.02949
4.544000 20.27728
4.545000 20.5241
4.546000 20.76996
4.547000 21.01484
4.548000 21.25873
4.549000 21.50161
4.550000 21.743470000000002
4.551000 21.9843
4.552000 22.22409
4.553000 22.46281
4.554000 22.70047
4.555000 22.93704
4.556000 23.17253
4.557000 23.4069
4.558000 23.640159999999998
4.559000 23.87228
4.560000 24.103260000000002
4.561000 24.33309
4.562000 24.56175
4.563000 24.78923
4.564000 25.015520000000002
4.565000 25.2406
4.566000 25.464480000000002
4.567000 25.687120000000004
4.568000 25.908530000000003
4.569000 26.12869
4.570000 26.3476
4.571000 26.56522
4.572000 26.78157
4.573000 26.99662
4.574000 27.21037
4.575000 27.422800000000002
4.576000 27.63391
4.577000 27.84368
4.578000 28.052090000000003
4.579000 28.259149999999998
4.580000 28.464840000000002
4.581000 28.66915
4.582000 28.872059999999998
4.583000 29.07358
4.584000 29.273670000000003
4.585000 29.472350000000002
4.586000 29.66959
4.587000 29.86539
4.588000 30.059730000000002
4.589000 30.25261
4.590000 30.44401
4.591000 30.63393
4.592000 30.82235
4.593000 31.00927
4.594000 31.194670000000002
4.595000 31.37855
4.596000 31.560899999999997
4.597000 31.7417
4.598000 31.920949999999998
4.599000 32.09864
4.600000 32.27476
4.601000 32.4493
4.602000 32.62225
4.603000 32.79361
4.604000 32.96336
4.605000 33.13149
4.606000 33.298
4.607000 33.46288
4.608000 33.62612
4.609000 33.78772
4.610000 33.94766
4.611000 34.10593
4.612000 34.262530000000005
4.613000 34.41746
4.614000 34.57069
4.615000 34.72224
4.616000 34.87208
4.617000 35.02021
4.618000 35.16662
4.619000 35.31131
4.620000 35.45427
4.621000 35.595490000000005
4.622000 35.73497
4.623000 35.87269
4.624000 36.008649999999996
4.625000 36.142849999999996
4.626000 36.27527
4.627000 36.405910000000006
4.628000 36.53477
4.629000 36.66183
4.630000 36.78709
4.631000 36.91055
4.632000 37.032199999999996
4.633000 37.15203
4.634000 37.27003
4.635000 37.38621
4.636000 37.50055
4.637000 37.61304
4.638000 37.7237
4.639000 37.8325
4.640000 37.939440000000005
4.641000 38.04452
4.642000 38.14773
4.643000 38.24908
4.644000 38.34854
4.645000 38.446130000000004
4.646000 38.54183
4.647000 38.63564
4.648000 38.72756
4.649000 38.81758
4.650000 38.905699999999996
4.651000 38.99192
4.652000 39.07623
4.653000 39.15862
4.654000 39.2391
4.655000 39.31766
4.656000 39.3943
4.657000 39.46902
4.658000 39.5418
4.659000 39.61266
4.660000 39.68158
4.661000 39.74856
4.662000 39.81361
4.663000 39.876709999999996
4.664000 39.93787
4.665000 39.99709
4.666000 40.05435
4.667000 40.109660000000005
4.668000 40.163019999999996
4.669000 40.21443
4.670000 40.263870000000004
4.671000 40.31136
4.672000 40.356880000000004
4.673000 40.40045
4.674000 40.44205
4.675000 40.48168
4.676000 40.519349999999996
4.677000 40.55505
4.678000 40.58878
4.679000 40.62054
4.680000 40.650330000000004
4.681000 40.67814
4.682000 40.703990000000005
4.683000 40.72786
4.684000 40.74976
4.685000 40.76968
4.686000 40.78763
4.687000 40.80361
4.688000 40.81761
4.689000 40.82964
4.690000 40.8397
4.691000 40.84778
4.692000 40.853899999999996
4.693000 40.85804
4.694000 40.86021
4.695000 40.86041
4.696000 40.858650000000004
4.697000 40.85492
4.698000 40.84923
4.699000 40.84157
4.700000 40.83195
4.701000 40.82037
4.702000 40.80684
4.703000 40.79134
4.704000 40.773900000000005
4.705000 40.7545
4.706000 40.73316
4.707000 40.709869999999995
4.708000 40.68463
4.709000 40.65745
4.710000 40.62834
4.711000 40.59729
4.712000 40.564299999999996
4.713000 40.52939
4.714000 40.49255
4.715000 40.45378
4.716000 40.4131
4.717000 40.3705
4.718000 40.32598
4.719000 40.27956
4.720000 40.23122
4.721000 40.18099
4.722000 40.12886
4.723000 40.07483
4.724000 40.01892
4.725000 39.96111
4.726000 39.90143
4.727000 39.83986
4.728000 39.77642
4.729000 39.71112
4.730000 39.64395
4.731000 39.574920000000006
4.732000 39.50403
4.733000 39.431290000000004
4.734000 39.35671
4.735000 39.280300000000004
4.736000 39.20204
4.737000 39.12196
4.738000 39.04006
4.739000 38.95634
4.740000 38.87081
4.741000 38.783469999999994
4.742000 38.69433
4.743000 38.6034
4.744000 38.51068
4.745000 38.41619
4.746000 38.31992
4.747000 38.221880000000006
4.748000 38.122080000000004
4.749000 38.020520000000005
4.750000 37.91722
4.751000 37.81218
4.752000 37.70541
4.753000 37.59691
4.754000 37.48668
4.755000 37.37475
4.756000 37.261109999999995
4.757000 37.14578
4.758000 37.02875
4.759000 36.91004
4.760000 36.789660000000005
4.761000 36.6676
4.762000 36.543890000000005
4.763000 36.41853
4.764000 36.29152
4.765000 36.162879999999994
4.766000 36.03261
4.767000 35.90072
4.768000 35.76722
4.769000 35.63212
4.770000 35.49542
4.771000 35.35714
4.772000 35.21728
4.773000 35.075849999999996
4.774000 34.93286
4.775000 34.78833
4.776000 34.642250000000004
4.777000 34.49463
4.778000 34.3455
4.779000 34.19484
4.780000 34.04269
4.781000 33.88904
4.782000 33.73391
4.783000 33.5773
4.784000 33.41923
4.785000 33.259699999999995
4.786000 33.09872
4.787000 32.93631
4.788000 32.77248
4.789000 32.60723
4.790000 32.44057
4.791000 32.27252
4.792000 32.10309
4.793000 31.932290000000002
4.794000 31.760119999999997
4.795000 31.586599999999997
4.796000 31.41173
4.797000 31.23554
4.798000 31.05803
4.799000 30.8792
4.800000 30.699080000000002
4.801000 30.517670000000003
4.802000 30.33498
4.803000 30.15102
4.804000 29.965809999999998
4.805000 29.77936
4.806000 29.591669999999997
4.807000 29.40276
4.808000 29.21263
4.809000 29.02131
4.810000 28.828799999999998
4.811000 28.63511
4.812000 28.44025
4.813000 28.244249999999997
4.814000 28.04709
4.815000 27.84881
4.816000 27.649410000000003
4.817000 27.4489
4.818000 27.247290000000003
4.819000 27.044600000000003
4.820000 26.84084
4.821000 26.63601
4.822000 26.43014
4.823000 26.223239999999997
4.824000 26.015319999999996
4.825000 25.80638
4.826000 25.596449999999997
4.827000 25.38553
4.828000 25.173640000000002
4.829000 24.9608
4.830000 24.747
4.831000 24.53227
4.832000 24.31662
4.833000 24.10006
4.834000 23.88261
4.835000 23.664270000000002
4.836000 23.44507
4.837000 23.225009999999997
4.838000 23.00411
4.839000 22.78238
4.840000 22.55983
4.841000 22.33648
4.842000 22.11234
4.843000 21.88742
4.844000 21.661730000000002
4.845000 21.435299999999998
4.846000 21.20813
4.847000 20.98023
4.848000 20.75163
4.849000 20.52232
4.850000 20.29233
4.851000 20.06167
4.852000 19.83035
4.853000 19.59839
4.854000 19.36579
4.855000 19.132579999999997
4.856000 18.89876
4.857000 18.66435
4.858000 18.42937
4.859000 18.19382
4.860000 17.95771
4.861000 17.72107
4.862000 17.483909999999998
4.863000 17.24624
4.864000 17.00807
4.865000 16.76942
4.866000 16.5303
4.867000 16.29073
4.868000 16.050710000000002
4.869000 15.810270000000001
4.870000 15.569420000000001
4.871000 15.32817
4.872000 15.086530000000002
4.873000 14.84452
4.874000 14.60215
4.875000 14.359440000000001
4.876000 14.1164
4.877000 13.873050000000001
4.878000 13.6294
4.879000 13.385459999999998
4.880000 13.14125
4.881000 12.89679
4.882000 12.652079999999998
4.883000 12.40714
4.884000 12.16198
4.885000 11.91663
4.886000 11.67108
4.887000 11.42537
4.888000 11.1795
4.889000 10.93348
4.890000 10.687339999999999
4.891000 10.44107
4.892000 10.19471
4.893000 9.9482626
4.894000 9.7017393
4.895000 9.455157100000001
4.896000 9.2085294
4.897000 8.9618713
4.898000 8.715196
4.899000 8.4685177
4.900000 8.2218505
4.901000 7.975208
4.902000 7.7286041999999995
4.903000 7.4820533
4.904000 7.2355694999999995
4.905000 6.989166099999999
4.906000 6.7428581
4.907000 6.4966582
4.908000 6.2505811
4.909000 6.004640800000001
4.910000 5.758851
4.911000 5.5132259
4.912000 5.2677795
4.913000 5.0225258
4.914000 4.7774788
4.915000 4.5326523
4.916000 4.2880606000000006
4.917000 4.0437177
4.918000 3.7996374
4.919000 3.5558339
4.920000 3.312321
4.921000 3.069113
4.922000 2.8262237
4.923000 2.5836671
4.924000 2.3414571
4.925000 2.0996077
4.926000 1.8581327
4.927000 1.6170461
4.928000 1.3763615
4.929000 1.1360928
4.930000 0.89625372
4.931000 0.6568579
4.932000 0.41791899
4.933000 0.17945056
4.934000 -0.058533833
4.935000 -0.29602072
4.936000 -0.53299665
4.937000 -0.76944828
4.938000 -1.0053623
4.939000 -1.2407253
4.940000 -1.4755243
4.941000 -1.7097459999999998
4.942000 -1.9433774000000001
4.943000 -2.1764053
4.944000 -2.4088167
4.945000 -2.6405986
4.946000 -2.871738
4.947000 -3.1022221
4.948000 -3.3320378999999996
4.949000 -3.5611726000000004
4.950000 -3.7896138
4.951000 -4.017348200000001
4.952000 -4.2443633
4.953000 -4.470646
4.954000 -4.696184
4.955000 -4.9209643
4.956000 -5.144974599999999
4.957000 -5.3682018
4.958000 -5.5906337
4.959000 -5.8122575
4.960000 -6.0330611
4.961000 -6.2530316
4.962000 -6.4721562
4.963000 -6.6904232
4.964000 -6.907820000000001
4.965000 -7.1243338000000005
4.966000 -7.3399529
4.967000 -7.5546652000000005
4.968000 -7.7684581
4.969000 -7.9813197
4.970000 -8.1932381
4.971000 -8.4042013
4.972000 -8.6141974
4.973000 -8.8232152
4.974000 -9.0312421
4.975000 -9.2382669
4.976000 -9.4442785
4.977000 -9.6492648
4.978000 -9.8532148
4.979000 -10.05612
4.980000 -10.25796
4.981000 -10.45873
4.982000 -10.65842
4.983000 -10.85702
4.984000 -11.05452
4.985000 -11.2509
4.986000 -11.446159999999999
4.987000 -11.64029
4.988000 -11.83327
4.989000 -12.025089999999999
4.990000 -12.21575
4.991000 -12.40522
4.992000 -12.59352
4.993000 -12.780610000000001
4.994000 -12.9665
4.995000 -13.15117
4.996000 -13.33461
4.997000 -13.51682
4.998000 -13.69777
4.999000 -13.87747
5.000000 -14.0559
5.001000 -14.23306
5.002000 -14.40893
5.003000 -14.583499999999999
5.004000 -14.75677
5.005000 -14.92872
5.006000 -15.099350000000001
5.007000 -15.26864
5.008000 -15.43659
5.009000 -15.60318
5.010000 -15.76841
5.011000 -15.932279999999999
5.012000 -16.09476
5.013000 -16.25586
5.014000 -16.41555
5.015000 -16.57384
5.016000 -16.730719999999998
5.017000 -16.88617
5.018000 -17.04019
5.019000 -17.19278
5.020000 -17.34391
5.021000 -17.49359
5.022000 -17.6418
5.023000 -17.78854
5.024000 -17.93381
5.025000 -18.07759
5.026000 -18.21987
5.027000 -18.36065
5.028000 -18.49992
5.029000 -18.63768
5.030000 -18.77391
5.031000 -18.908620000000003
5.032000 -19.04179
5.033000 -19.17341
5.034000 -19.30349
5.035000 -19.43201
5.036000 -19.55896
5.037000 -19.684350000000002
5.038000 -19.80817
5.039000 -19.930400000000002
5.040000 -20.05105
5.041000 -20.170099999999998
5.042000 -20.28756
5.043000 -20.40341
5.044000 -20.51766
5.045000 -20.630290000000002
5.046000 -20.7413
5.047000 -20.85068
5.048000 -20.95843
5.049000 -21.06455
5.050000 -21.16902
5.051000 -21.27185
5.052000 -21.37303
5.053000 -21.472550000000002
5.054000 -21.570420000000002
5.055000 -21.66661
5.056000 -21.76114
5.057000 -21.854000000000003
5.058000 -21.94518
5.059000 -22.034670000000002
5.060000 -22.12248
5.061000 -22.2086
5.062000 -22.29302
5.063000 -22.37575
5.064000 -22.456770000000002
5.065000 -22.53609
5.066000 -22.6137
5.067000 -22.6896
5.068000 -22.76379
5.069000 -22.83626
5.070000 -22.90701
5.071000 -22.97603
5.072000 -23.04333
5.073000 -23.1089
5.074000 -23.17275
5.075000 -23.234859999999998
5.076000 -23.29523
5.077000 -23.35387
5.078000 -23.41078
5.079000 -23.46594
5.080000 -23.519370000000002
5.081000 -23.57105
5.082000 -23.62099
5.083000 -23.66918
5.084000 -23.715629999999997
5.085000 -23.76033
5.086000 -23.80329
5.087000 -23.8445
5.088000 -23.883960000000002
5.089000 -23.92167
5.090000 -23.957639999999998
5.091000 -23.99185
5.092000 -24.02432
5.093000 -24.055039999999998
5.094000 -24.08401
5.095000 -24.111240000000002
5.096000 -24.13671
5.097000 -24.16044
5.098000 -24.18242
5.099000 -24.20266
5.100000 -24.221149999999998
5.101000 -24.2379
5.102000 -24.2529
5.103000 -24.26616
5.104000 -24.27768
5.105000 -24.28746
5.106000 -24.2955
5.107000 -24.3018
5.108000 -24.30637
5.109000 -24.30921
5.110000 -24.310309999999998
5.111000 -24.30969
5.112000 -24.30734
5.113000 -24.303259999999998
5.114000 -24.29746
5.115000 -24.289939999999998
5.116000 -24.28071
5.117000 -24.26976
5.118000 -24.2571
5.119000 -24.24273
5.120000 -24.22666
5.121000 -24.20889
5.122000 -24.189420000000002
5.123000 -24.16826
5.124000 -24.145410000000002
5.125000 -24.12087
5.126000 -24.09465
5.127000 -24.06675
5.128000 -24.03718
5.129000 -24.00594
5.130000 -23.97304
5.131000 -23.938480000000002
5.132000 -23.902260000000002
5.133000 -23.8644
5.134000 -23.82489
5.135000 -23.78374
5.136000 -23.740949999999998
5.137000 -23.69654
5.138000 -23.6505
5.139000 -23.60285
5.140000 -23.55358
5.141000 -23.50271
5.142000 -23.45023
5.143000 -23.39616
5.144000 -23.3405
5.145000 -23.28326
5.146000 -23.224439999999998
5.147000 -23.16405
5.148000 -23.1021
5.149000 -23.03859
5.150000 -22.97353
5.151000 -22.90693
5.152000 -22.83879
5.153000 -22.76912
5.154000 -22.69793
5.155000 -22.62522
5.156000 -22.551009999999998
5.157000 -22.4753
5.158000 -22.39809
5.159000 -22.3194
5.160000 -22.23923
5.161000 -22.1576
5.162000 -22.0745
5.163000 -21.98996
5.164000 -21.90397
5.165000 -21.81654
5.166000 -21.72769
5.167000 -21.63742
5.168000 -21.545749999999998
5.169000 -21.452669999999998
5.170000 -21.3582
5.171000 -21.262349999999998
5.172000 -21.165129999999998
5.173000 -21.06655
5.174000 -20.96662
5.175000 -20.86534
5.176000 -20.762729999999998
5.177000 -20.65879
5.178000 -20.55354
5.179000 -20.44698
5.180000 -20.33913
5.181000 -20.23
5.182000 -20.119590000000002
5.183000 -20.007910000000003
5.184000 -19.89499
5.185000 -19.78082
5.186000 -19.66541
5.187000 -19.54879
5.188000 -19.43095
5.189000 -19.311909999999997
5.190000 -19.191679999999998
5.191000 -19.07027
5.192000 -18.94769
5.193000 -18.82395
5.194000 -18.699070000000003
5.195000 -18.57305
5.196000 -18.445909999999998
5.197000 -18.31765
5.198000 -18.18829
5.199000 -18.057850000000002
5.200000 -17.92632
5.201000 -17.79373
5.202000 -17.66008
5.203000 -17.525389999999998
5.204000 -17.38967
5.205000 -17.25294
5.206000 -17.11519
5.207000 -16.97645
5.208000 -16.83673
5.209000 -16.69604
5.210000 -16.554389999999998
5.211000 -16.41179
5.212000 -16.26827
5.213000 -16.12383
5.214000 -15.978480000000001
5.215000 -15.83223
5.216000 -15.68511
5.217000 -15.537119999999998
5.218000 -15.388279999999998
5.219000 -15.2386
5.220000 -15.088080000000001
5.221000 -14.93676
5.222000 -14.784630000000002
5.223000 -14.631720000000001
5.224000 -14.47803
5.225000 -14.32358
5.226000 -14.168379999999999
5.227000 -14.012450000000001
5.228000 -13.855799999999999
5.229000 -13.698440000000002
5.230000 -13.540389999999999
5.231000 -13.381670000000002
5.232000 -13.22227
5.233000 -13.06223
5.234000 -12.90154
5.235000 -12.74023
5.236000 -12.57831
5.237000 -12.4158
5.238000 -12.252699999999999
5.239000 -12.089030000000001
5.240000 -11.924809999999999
5.241000 -11.76005
5.242000 -11.594759999999999
5.243000 -11.42896
5.244000 -11.262659999999999
5.245000 -11.09587
5.246000 -10.928609999999999
5.247000 -10.7609
5.248000 -10.592749999999999
5.249000 -10.42416
5.250000 -10.25517
5.251000 -10.08577
5.252000 -9.9159963
5.253000 -9.7458474
5.254000 -9.5753424
5.255000 -9.4044968
5.256000 -9.2333242
5.257000 -9.0618394
5.258000 -8.8900574
5.259000 -8.7179929
5.260000 -8.5456602
5.261000 -8.3730742
5.262000 -8.2002498
5.263000 -8.0272019
5.264000 -7.8539446
5.265000 -7.6804936
5.266000 -7.506863
5.267000 -7.333067799999999
5.268000 -7.1591228000000005
5.269000 -6.9850422
5.270000 -6.8108417
5.271000 -6.6365354000000005
5.272000 -6.462138100000001
5.273000 -6.287664900000001
5.274000 -6.1131299
5.275000 -5.9385478
5.276000 -5.7639334
5.277000 -5.5893014999999995
5.278000 -5.4146666
5.279000 -5.2400429
5.280000 -5.0654452
5.281000 -4.8908882
5.282000 -4.7163863
5.283000 -4.5419537000000005
5.284000 -4.3676052
5.285000 -4.1933551
5.286000 -4.0192176
5.287000 -3.845207
5.288000 -3.6713379999999995
5.289000 -3.4976248
5.290000 -3.3240817
5.291000 -3.1507230999999996
5.292000 -2.9775633
5.293000 -2.8046165000000003
5.294000 -2.6318969
5.295000 -2.459419
5.296000 -2.2871966
5.297000 -2.115244
5.298000 -1.9435756
5.299000 -1.7722053000000002
5.300000 -1.6011475000000002
5.301000 -1.4304161
5.302000 -1.2600251999999998
5.303000 -1.0899889
5.304000 -0.9203212299999999
5.305000 -0.75103613
5.306000 -0.58214753
5.307000 -0.41366941
5.308000 -0.24561558
5.309000 -0.077999843
5.310000 0.089164055
5.311000 0.25586241
5.312000 0.42208158000000007
5.313000 0.58780801
5.314000 0.75302818
5.315000 0.9177286200000001
5.316000 1.0818959
5.317000 1.2455168
5.318000 1.4085781
5.319000 1.5710667
5.320000 1.7329693
5.321000 1.8942731000000002
5.322000 2.0549649
5.323000 2.2150323
5.324000 2.3744620000000003
5.325000 2.5332417
5.326000 2.6913585
5.327000 2.8487999
5.328000 3.0055533999999997
5.329000 3.1616066
5.330000 3.3169470999999997
5.331000 3.4715626
5.332000 3.625441
5.333000 3.7785698
5.334000 3.9309371000000004
5.335000 4.0825306999999995
5.336000 4.2333387
5.337000 4.383349
5.338000 4.5325499
5.339000 4.6809297
5.340000 4.8284765
5.341000 4.9751788
5.342000 5.1210251
5.343000 5.2660037
5.344000 5.4101031
5.345000 5.5533119
5.346000 5.6956191
5.347000 5.8370131999999995
5.348000 5.9774835
5.349000 6.1170187
5.350000 6.2556081
5.351000 6.393241099999999
5.352000 6.529906400000001
5.353000 6.6655941
5.354000 6.8002932000000005
5.355000 6.9339930999999995
5.356000 7.066684199999999
5.357000 7.1983561
5.358000 7.328999
5.359000 7.4586026
5.360000 7.5871572
5.361000 7.714653
5.362000 7.8410812
5.363000 7.9664312
5.364000 8.0906942
5.365000 8.2138613
5.366000 8.3359227
5.367000 8.4568702
5.368000 8.5766941
5.369000 8.6953864
5.370000 8.8129379
5.371000 8.9293398
5.372000 9.0445846
5.373000 9.1586635
5.374000 9.2715681
5.375000 9.383290299999999
5.376000 9.4938219
5.377000 9.6031554
5.378000 9.7112827
5.379000 9.8181956
5.380000 9.9238873
5.381000 10.02835
5.382000 10.13158
5.383000 10.23356
5.384000 10.33429
5.385000 10.43376
5.386000 10.53197
5.387000 10.62891
5.388000 10.72456
5.389000 10.818940000000001
5.390000 10.91202
5.391000 11.0038
5.392000 11.09428
5.393000 11.183440000000001
5.394000 11.27129
5.395000 11.35782
5.396000 11.443019999999999
5.397000 11.52688
5.398000 11.6094
5.399000 11.69058
5.400000 11.77041
5.401000 11.848880000000001
5.402000 11.926
5.403000 12.00174
5.404000 12.07612
5.405000 12.14912
5.406000 12.220749999999999
5.407000 12.29099
5.408000 12.35984
5.409000 12.427299999999999
5.410000 12.493360000000001
5.411000 12.55803
5.412000 12.621289999999998
5.413000 12.683140000000002
5.414000 12.74359
5.415000 12.802620000000001
5.416000 12.860240000000001
5.417000 12.916430000000002
5.418000 12.9712
5.419000 13.024549999999998
5.420000 13.07647
5.421000 13.126959999999999
5.422000 13.17602
5.423000 13.22364
5.424000 13.269829999999999
5.425000 13.31457
5.426000 13.35788
5.427000 13.39974
5.428000 13.44016
5.429000 13.479140000000001
5.430000 13.51667
5.431000 13.55275
5.432000 13.58738
5.433000 13.620560000000001
5.434000 13.65229
5.435000 13.68257
5.436000 13.711400000000001
5.437000 13.73878
5.438000 13.7647
5.439000 13.78917
5.440000 13.81219
5.441000 13.83376
5.442000 13.853879999999998
5.443000 13.87254
5.444000 13.889750000000001
5.445000 13.90551
5.446000 13.91983
5.447000 13.932690000000001
5.448000 13.944110000000002
5.449000 13.95408
5.450000 13.9626
5.451000 13.96968
5.452000 13.97532
5.453000 13.979510000000001
5.454000 13.98227
5.455000 13.983590000000001
5.456000 13.98347
5.457000 13.98192
5.458000 13.978940000000001
5.459000 13.97453
5.460000 13.9687
5.461000 13.96144
5.462000 13.952770000000001
5.463000 13.942669999999998
5.464000 13.93116
5.465000 13.91824
5.466000 13.90392
5.467000 13.88819
5.468000 13.871049999999999
5.469000 13.85253
5.470000 13.832600000000001
5.471000 13.811290000000001
5.472000 13.7886
5.473000 13.76453
5.474000 13.73907
5.475000 13.712250000000001
5.476000 13.68406
5.477000 13.65451
5.478000 13.6236
5.479000 13.591339999999999
5.480000 13.557730000000001
5.481000 13.522780000000001
5.482000 13.486490000000002
5.483000 13.448860000000002
5.484000 13.40992
5.485000 13.36965
5.486000 13.32806
5.487000 13.285169999999999
5.488000 13.240969999999999
5.489000 13.19547
5.490000 13.148689999999998
5.491000 13.10062
5.492000 13.051260000000001
5.493000 13.000639999999999
5.494000 12.94875
5.495000 12.895599999999998
5.496000 12.8412
5.497000 12.78555
5.498000 12.728670000000001
5.499000 12.67055
5.500000 12.61121
5.501000 12.55065
5.502000 12.48888
5.503000 12.42591
5.504000 12.361740000000001
5.505000 12.29639
5.506000 12.229859999999999
5.507000 12.16216
5.508000 12.0933
5.509000 12.02328
5.510000 11.952119999999999
5.511000 11.87982
5.512000 11.80639
5.513000 11.73183
5.514000 11.656170000000001
5.515000 11.5794
5.516000 11.50154
5.517000 11.422590000000001
5.518000 11.34256
5.519000 11.26147
5.520000 11.179319999999999
5.521000 11.096119999999999
5.522000 11.01187
5.523000 10.9266
5.524000 10.8403
5.525000 10.75299
5.526000 10.66468
5.527000 10.57538
5.528000 10.48509
5.529000 10.39383
5.530000 10.3016
5.531000 10.20842
5.532000 10.1143
5.533000 10.01924
5.534000 9.923256199999999
5.535000 9.826360600000001
5.536000 9.7285621
5.537000 9.629871
5.538000 9.5302977
5.539000 9.4298527
5.540000 9.3285464
5.541000 9.22639
5.542000 9.1233946
5.543000 9.0195708
5.544000 8.9149296
5.545000 8.8094823
5.546000 8.7032393
5.547000 8.5962124
5.548000 8.4884129
5.549000 8.3798513
5.550000 8.2705393
5.551000 8.1604883
5.552000 8.0497101
5.553000 7.938215899999999
5.554000 7.8260168000000006
5.555000 7.7131248999999995
5.556000 7.5995512000000005
5.557000 7.4853078
5.558000 7.370405600000001
5.559000 7.2548576
5.560000 7.138674
5.561000 7.021867499999999
5.562000 6.904450099999999
5.563000 6.7864329
5.564000 6.6678277999999995
5.565000 6.5486468
5.566000 6.4289019000000005
5.567000 6.3086055000000005
5.568000 6.187769
5.569000 6.0664047
5.570000 5.9445247
5.571000 5.8221411
5.572000 5.6992661
5.573000 5.5759121
5.574000 5.4520912
5.575000 5.3278159
5.576000 5.2030984
5.577000 5.0779514
5.578000 4.9523868
5.579000 4.8264176
5.580000 4.7000557
5.581000 4.5733143
5.582000 4.4462055
5.583000 4.3187421
5.584000 4.1909367
5.585000 4.0628020000000005
5.586000 3.9343502000000004
5.587000 3.8055945
5.588000 3.6765475
5.589000 3.5472218
5.590000 3.4176301
5.591000 3.2877851
5.592000 3.1576994999999997
5.593000 3.0273858000000002
5.594000 2.8968569
5.595000 2.7661255
5.596000 2.635204
5.597000 2.5041055
5.598000 2.3728425
5.599000 2.2414276
5.600000 2.1098735
5.601000 1.9781927000000001
5.602000 1.8463979
5.603000 1.7145016999999998
5.604000 1.5825169
5.605000 1.4504559000000001
5.606000 1.3183314
5.607000 1.1861561
5.608000 1.0539425
5.609000 0.9217031299999999
5.610000 0.78945067
5.611000 0.65719774
5.612000 0.52495697
5.613000 0.39274092
5.614000 0.26056222
5.615000 0.12843348999999998
5.616000 -0.0036326677000000003
5.617000 -0.13562362
5.618000 -0.26752674
5.619000 -0.39932942
5.620000 -0.53101904
5.621000 -0.66258297
5.622000 -0.7940086500000001
5.623000 -0.9252835100000001
5.624000 -1.056395
5.625000 -1.1873306000000001
5.626000 -1.3180777
5.627000 -1.448624
5.628000 -1.578957
5.629000 -1.7090641
5.630000 -1.8389328999999999
5.631000 -1.9685511999999998
5.632000 -2.0979067000000002
5.633000 -2.2269869
5.634000 -2.3557795
5.635000 -2.4842724
5.636000 -2.6124533
5.637000 -2.7403101
5.638000 -2.8678307
5.639000 -2.9950032
5.640000 -3.1218154
5.641000 -3.2482557
5.642000 -3.3743117000000002
5.643000 -3.4999717
5.644000 -3.6252242
5.645000 -3.7500571000000003
5.646000 -3.8744587
5.647000 -3.9984173999999997
5.648000 -4.1219216
5.649000 -4.2449597
5.650000 -4.3675207
5.651000 -4.4895925000000005
5.652000 -4.6111640000000005
5.653000 -4.732224
5.654000 -4.852761
5.655000 -4.9727637
5.656000 -5.092221100000001
5.657000 -5.211122
5.658000 -5.3294551000000006
5.659000 -5.4472096
5.660000 -5.5643745000000004
5.661000 -5.6809384
5.662000 -5.7968911
5.663000 -5.9122212
5.664000 -6.0269181
5.665000 -6.1409708
5.666000 -6.254369
5.667000 -6.3671014999999995
5.668000 -6.4791583
5.669000 -6.5905288
5.670000 -6.701201900000001
5.671000 -6.8111679999999994
5.672000 -6.9204159
5.673000 -7.028935799999999
5.674000 -7.1367174
5.675000 -7.2437502
5.676000 -7.3500246
5.677000 -7.45553
5.678000 -7.5602561
5.679000 -7.664194
5.680000 -7.7673331
5.681000 -7.8696638
5.682000 -7.971175799999999
5.683000 -8.0718599
5.684000 -8.1717066
5.685000 -8.270707
5.686000 -8.368850499999999
5.687000 -8.466128300000001
5.688000 -8.5625313
5.689000 -8.658050000000001
5.690000 -8.7526754
5.691000 -8.8463984
5.692000 -8.9392103
5.693000 -9.0311021
5.694000 -9.122064700000001
5.695000 -9.212090100000001
5.696000 -9.3011692
5.697000 -9.3892939
5.698000 -9.476455999999999
5.699000 -9.562646599999999
5.700000 -9.647858099999999
5.701000 -9.7320817
5.702000 -9.815309899999999
5.703000 -9.8975345
5.704000 -9.978748099999999
5.705000 -10.05894
5.706000 -10.138110000000001
5.707000 -10.21624
5.708000 -10.293339999999999
5.709000 -10.36938
5.710000 -10.44436
5.711000 -10.51828
5.712000 -10.591140000000001
5.713000 -10.66291
5.714000 -10.733600000000001
5.715000 -10.80319
5.716000 -10.871690000000001
5.717000 -10.939079999999999
5.718000 -11.00535
5.719000 -11.07051
5.720000 -11.13454
5.721000 -11.19744
5.722000 -11.2592
5.723000 -11.31982
5.724000 -11.37928
5.725000 -11.43759
5.726000 -11.49473
5.727000 -11.550699999999999
5.728000 -11.605500000000001
5.729000 -11.659120000000001
5.730000 -11.711549999999999
5.731000 -11.762789999999999
5.732000 -11.81283
5.733000 -11.86167
5.734000 -11.9093
5.735000 -11.95572
5.736000 -12.000919999999999
5.737000 -12.0449
5.738000 -12.08765
5.739000 -12.12917
5.740000 -12.16946
5.741000 -12.2085
5.742000 -12.2463
5.743000 -12.28285
5.744000 -12.31814
5.745000 -12.35218
5.746000 -12.38496
5.747000 -12.41648
5.748000 -12.44672
5.749000 -12.4757
5.750000 -12.503400000000001
5.751000 -12.529819999999999
5.752000 -12.554960000000001
5.753000 -12.578819999999999
5.754000 -12.60138
5.755000 -12.62266
5.756000 -12.64265
5.757000 -12.661330000000001
5.758000 -12.678719999999998
5.759000 -12.69481
5.760000 -12.709599999999998
5.761000 -12.72307
5.762000 -12.735240000000001
5.763000 -12.746099999999998
5.764000 -12.755639999999998
5.765000 -12.763869999999999
5.766000 -12.77078
5.767000 -12.77637
5.768000 -12.78065
5.769000 -12.7836
5.770000 -12.78522
5.771000 -12.78552
5.772000 -12.784499999999998
5.773000 -12.78214
5.774000 -12.778459999999999
5.775000 -12.77345
5.776000 -12.76711
5.777000 -12.75943
5.778000 -12.750429999999998
5.779000 -12.74009
5.780000 -12.72843
5.781000 -12.71543
5.782000 -12.701100000000002
5.783000 -12.68544
5.784000 -12.66844
5.785000 -12.650120000000001
5.786000 -12.63046
5.787000 -12.609480000000001
5.788000 -12.58717
5.789000 -12.56353
5.790000 -12.538560000000002
5.791000 -12.512270000000001
5.792000 -12.48465
5.793000 -12.45571
5.794000 -12.42544
5.795000 -12.39386
5.796000 -12.36096
5.797000 -12.32674
5.798000 -12.29121
5.799000 -12.25436
5.800000 -12.21621
5.801000 -12.17674
5.802000 -12.13597
5.803000 -12.09389
5.804000 -12.05052
5.805000 -12.00584
5.806000 -11.95987
5.807000 -11.9126
5.808000 -11.86404
5.809000 -11.81419
5.810000 -11.76306
5.811000 -11.71064
5.812000 -11.65694
5.813000 -11.60197
5.814000 -11.54573
5.815000 -11.48821
5.816000 -11.42943
5.817000 -11.36939
5.818000 -11.30809
5.819000 -11.24554
5.820000 -11.18174
5.821000 -11.11669
5.822000 -11.0504
5.823000 -10.98287
5.824000 -10.91411
5.825000 -10.84412
5.826000 -10.77291
5.827000 -10.70049
5.828000 -10.626850000000001
5.829000 -10.552
5.830000 -10.475950000000001
5.831000 -10.3987
5.832000 -10.320260000000001
5.833000 -10.240639999999999
5.834000 -10.15984
5.835000 -10.07786
5.836000 -9.9947199
5.837000 -9.9104144
5.838000 -9.824954
5.839000 -9.738344
5.840000 -9.650591799999999
5.841000 -9.5617034
5.842000 -9.4716854
5.843000 -9.3805447
5.844000 -9.2882879
5.845000 -9.1949217
5.846000 -9.1004536
5.847000 -9.0048909
5.848000 -8.9082405
5.849000 -8.810509699999999
5.850000 -8.7117054
5.851000 -8.6118355
5.852000 -8.5109077
5.853000 -8.4089294
5.854000 -8.305907999999999
5.855000 -8.2018517
5.856000 -8.0967687
5.857000 -7.990666500000001
5.858000 -7.8835532
5.859000 -7.7754378
5.860000 -7.6663278
5.861000 -7.5562321
5.862000 -7.4451588
5.863000 -7.333117
5.864000 -7.220114800000001
5.865000 -7.1061611
5.866000 -6.991265
5.867000 -6.8754353
5.868000 -6.7586816999999995
5.869000 -6.6410124
5.870000 -6.522437200000001
5.871000 -6.402965600000001
5.872000 -6.282607499999999
5.873000 -6.1613716
5.874000 -6.0392682
5.875000 -5.9163064
5.876000 -5.7924967
5.877000 -5.6678485
5.878000 -5.5423722
5.879000 -5.4160777
5.880000 -5.2889753
5.881000 -5.1610749
5.882000 -5.0323874
5.883000 -4.9029227
5.884000 -4.7726914
5.885000 -4.6417043
5.886000 -4.5099716999999995
5.887000 -4.3775048
5.888000 -4.2443140999999995
5.889000 -4.1104104
5.890000 -3.9758048999999995
5.891000 -3.8405082999999998
5.892000 -3.7045319
5.893000 -3.5678867000000003
5.894000 -3.4305840999999995
5.895000 -3.2926351
5.896000 -3.1540513
5.897000 -3.0148441000000004
5.898000 -2.875025
5.899000 -2.7346057999999998
5.900000 -2.593598
5.901000 -2.4520133
5.902000 -2.3098636
5.903000 -2.1671608
5.904000 -2.0239169
5.905000 -1.8801438
5.906000 -1.7358536
5.907000 -1.5910586
5.908000 -1.4457710000000001
5.909000 -1.3000032
5.910000 -1.1537675
5.911000 -1.0070763999999999
5.912000 -0.85994257
5.913000 -0.7123784200000001
5.914000 -0.56439675
5.915000 -0.41601028999999995
5.916000 -0.26723188000000003
5.917000 -0.11807441
5.918000 0.031449186
5.919000 0.18132592
5.920000 0.33154273
5.921000 0.48208651
5.922000 0.6329441
5.923000 0.78410236
5.924000 0.93554799
5.925000 1.0872677000000002
5.926000 1.2392482
5.927000 1.391476
5.928000 1.5439378
5.929000 1.6966201
5.930000 1.8495096
5.931000 2.0025926
5.932000 2.1558557
5.933000 2.3092853
5.934000 2.4628678
5.935000 2.6165897
5.936000 2.7704375
5.937000 2.9243973999999997
5.938000 3.0784559
5.939000 3.232599
5.940000 3.3868134000000003
5.941000 3.5410851
5.942000 3.6954008000000003
5.943000 3.8497463
5.944000 4.0041082
5.945000 4.1584723
5.946000 4.3128252
5.947000 4.4671532
5.948000 4.621442
5.949000 4.775678
5.950000 4.9298473000000005
5.951000 5.0839357000000005
5.952000 5.2379295
5.953000 5.3918146
5.954000 5.545576700000001
5.955000 5.699202
5.956000 5.8526766
5.957000 6.005986
5.958000 6.1591163
5.959000 6.312052899999999
5.960000 6.464781599999999
5.961000 6.6172883
5.962000 6.7695588
5.963000 6.9215789
5.964000 7.073333900000001
5.965000 7.2248094
5.966000 7.3759913
5.967000 7.5268649000000005
5.968000 7.6774157999999995
5.969000 7.827629099999999
5.970000 7.9774909
5.971000 8.1269868
5.972000 8.276102700000001
5.973000 8.424823700000001
5.974000 8.573135
5.975000 8.7210231
5.976000 8.868473
5.977000 9.0154707
5.978000 9.1620013
5.979000 9.3080513
5.980000 9.453605900000001
5.981000 9.598651499999999
5.982000 9.7431734
5.983000 9.8871581
5.984000 10.03059
5.985000 10.173459999999999
5.986000 10.31575
5.987000 10.45744
5.988000 10.59853
5.989000 10.739
5.990000 10.87883
5.991000 11.01802
5.992000 11.15654
5.993000 11.29439
5.994000 11.43155
5.995000 11.56801
5.996000 11.70375
5.997000 11.838759999999999
5.998000 11.97303
5.999000 12.10654
6.000000 12.23929
6.001000 12.37125
6.002000 12.50241
6.003000 12.632769999999999
6.004000 12.762299999999998
6.005000 12.891
6.006000 13.01885
6.007000 13.14583
6.008000 13.271939999999999
6.009000 13.39717
6.010000 13.52149
6.011000 13.644899999999998
6.012000 13.767380000000001
6.013000 13.888919999999999
6.014000 14.0095
6.015000 14.12912
6.016000 14.247760000000001
6.017000 14.36542
6.018000 14.482059999999999
6.019000 14.59769
6.020000 14.71229
6.021000 14.825849999999999
6.022000 14.93835
6.023000 15.049779999999998
6.024000 15.16014
6.025000 15.26941
6.026000 15.377569999999999
6.027000 15.484609999999998
6.028000 15.59053
6.029000 15.695310000000001
6.030000 15.79894
6.031000 15.901409999999998
6.032000 16.0027
6.033000 16.10281
6.034000 16.20172
6.035000 16.29943
6.036000 16.39591
6.037000 16.49117
6.038000 16.58518
6.039000 16.67794
6.040000 16.76944
6.041000 16.859669999999998
6.042000 16.948620000000002
6.043000 17.036270000000002
6.044000 17.122619999999998
6.045000 17.20765
6.046000 17.29136
6.047000 17.373730000000002
6.048000 17.45476
6.049000 17.53444
6.050000 17.61275
6.051000 17.68969
6.052000 17.765249999999998
6.053000 17.83941
6.054000 17.91217
6.055000 17.98352
6.056000 18.053449999999998
6.057000 18.121950000000002
6.058000 18.18902
6.059000 18.25464
6.060000 18.3188
6.061000 18.3815
6.062000 18.44272
6.063000 18.50247
6.064000 18.56072
6.065000 18.61748
6.066000 18.67273
6.067000 18.72647
6.068000 18.77869
6.069000 18.82938
6.070000 18.87854
6.071000 18.92615
6.072000 18.97222
6.073000 19.01672
6.074000 19.05966
6.075000 19.101029999999998
6.076000 19.14082
6.077000 19.17903
6.078000 19.21564
6.079000 19.25066
6.080000 19.28407
6.081000 19.31588
6.082000 19.34607
6.083000 19.374640000000003
6.084000 19.40158
6.085000 19.42689
6.086000 19.45056
6.087000 19.4726
6.088000 19.49298
6.089000 19.511709999999997
6.090000 19.528789999999997
6.091000 19.5442
6.092000 19.55794
6.093000 19.57002
6.094000 19.58042
6.095000 19.58914
6.096000 19.59618
6.097000 19.60154
6.098000 19.6052
6.099000 19.60717
6.100000 19.60744
6.101000 19.606009999999998
6.102000 19.60288
6.103000 19.59805
6.104000 19.5915
6.105000 19.58325
6.106000 19.57328
6.107000 19.561590000000002
6.108000 19.548189999999998
6.109000 19.53307
6.110000 19.51623
6.111000 19.49766
6.112000 19.477359999999997
6.113000 19.45535
6.114000 19.4316
6.115000 19.406119999999998
6.116000 19.37892
6.117000 19.349990000000002
6.118000 19.31932
6.119000 19.286929999999998
6.120000 19.2528
6.121000 19.21695
6.122000 19.179360000000003
6.123000 19.14004
6.124000 19.09899
6.125000 19.05621
6.126000 19.0117
6.127000 18.96546
6.128000 18.9175
6.129000 18.86781
6.130000 18.8164
6.131000 18.763270000000002
6.132000 18.70841
6.133000 18.65184
6.134000 18.59355
6.135000 18.533540000000002
6.136000 18.47183
6.137000 18.4084
6.138000 18.34327
6.139000 18.276429999999998
6.140000 18.20789
6.141000 18.13765
6.142000 18.06573
6.143000 17.9921
6.144000 17.9168
6.145000 17.8398
6.146000 17.76113
6.147000 17.68078
6.148000 17.59876
6.149000 17.51508
6.150000 17.42973
6.151000 17.34272
6.152000 17.25406
6.153000 17.16375
6.154000 17.07179
6.155000 16.978199999999998
6.156000 16.88298
6.157000 16.78612
6.158000 16.68765
6.159000 16.58756
6.160000 16.48586
6.161000 16.382550000000002
6.162000 16.277649999999998
6.163000 16.17116
6.164000 16.06308
6.165000 15.953429999999999
6.166000 15.842210000000001
6.167000 15.72942
6.168000 15.61508
6.169000 15.499189999999999
6.170000 15.38176
6.171000 15.262800000000002
6.172000 15.14231
6.173000 15.02031
6.174000 14.896799999999999
6.175000 14.771790000000001
6.176000 14.64529
6.177000 14.517299999999999
6.178000 14.387849999999998
6.179000 14.25693
6.180000 14.12456
6.181000 13.990739999999999
6.182000 13.855490000000001
6.183000 13.718810000000001
6.184000 13.580709999999998
6.185000 13.44121
6.186000 13.300310000000001
6.187000 13.15802
6.188000 13.01436
6.189000 12.869330000000001
6.190000 12.722949999999999
6.191000 12.575220000000002
6.192000 12.42616
6.193000 12.27578
6.194000 12.12408
6.195000 11.97108
6.196000 11.816799999999999
6.197000 11.66123
6.198000 11.504399999999999
6.199000 11.346309999999999
6.200000 11.18697
6.201000 11.02641
6.202000 10.86462
6.203000 10.70163
6.204000 10.53744
6.205000 10.37207
6.206000 10.20553
6.207000 10.03783
6.208000 9.8689847
6.209000 9.6990071
6.210000 9.5279105
6.211000 9.3557082
6.212000 9.182412900000001
6.213000 9.0080388
6.214000 8.8325992
6.215000 8.6561076
6.216000 8.478578200000001
6.217000 8.3000243
6.218000 8.1204601
6.219000 7.9398997
6.220000 7.7583574
6.221000 7.575847199999999
6.222000 7.3923841
6.223000 7.2079822
6.224000 7.022655799999999
6.225000 6.8364196
6.226000 6.6492885
6.227000 6.4612776
6.228000 6.2724017000000005
6.229000 6.0826756
6.230000 5.8921143
6.231000 5.7007331
6.232000 5.5085473
6.233000 5.3155717
6.234000 5.1218219000000005
6.235000 4.9273137
6.236000 4.7320623
6.237000 4.5360833000000005
6.238000 4.3393925
6.239000 4.1420057
6.240000 3.9439387999999997
6.241000 3.7452072000000003
6.242000 3.5458274
6.243000 3.3458151
6.244000 3.1451866
6.245000 2.9439583
6.246000 2.7421463
6.247000 2.5397671
6.248000 2.3368371999999997
6.249000 2.1333728
6.250000 1.9293906
6.251000 1.7249074
6.252000 1.5199399
6.253000 1.3145048
6.254000 1.1086191
6.255000 0.90229968
6.256000 0.69556348
6.257000 0.48842756
6.258000 0.28090903
6.259000 0.073025015
6.260000 -0.13520729
6.261000 -0.34377065
6.262000 -0.55264779
6.263000 -0.7618213500000001
6.264000 -0.97127398
6.265000 -1.1809884
6.266000 -1.390947
6.267000 -1.6011326
6.268000 -1.8115273
6.269000 -2.0221138
6.270000 -2.2328747
6.271000 -2.4437923
6.272000 -2.654849
6.273000 -2.8660273
6.274000 -3.0773096
6.275000 -3.2886781
6.276000 -3.5001154999999997
6.277000 -3.7116040000000003
6.278000 -3.9231256
6.279000 -4.1346628
6.280000 -4.3461982
6.281000 -4.5577139
6.282000 -4.769192299999999
6.283000 -4.9806159
6.284000 -5.191966900000001
6.285000 -5.4032274
6.286000 -5.6143798
6.287000 -5.8254067
6.288000 -6.036290200000001
6.289000 -6.2470127
6.290000 -6.4575568
6.291000 -6.667904600000001
6.292000 -6.8780385
6.293000 -7.087940700000001
6.294000 -7.2975941
6.295000 -7.506980700000001
6.296000 -7.7160828
6.297000 -7.924883100000001
6.298000 -8.1333637
6.299000 -8.341506899999999
6.300000 -8.5492954
6.301000 -8.756711300000001
6.302000 -8.9637376
6.303000 -9.1703571
6.304000 -9.3765512
6.305000 -9.5823035
6.306000 -9.7875953
6.307000 -9.9924102
6.308000 -10.19673
6.309000 -10.40054
6.310000 -10.60382
6.311000 -10.80655
6.312000 -11.00872
6.313000 -11.2103
6.314000 -11.411290000000001
6.315000 -11.61166
6.316000 -11.811399999999999
6.317000 -12.01049
6.318000 -12.208910000000001
6.319000 -12.406649999999999
6.320000 -12.60369
6.321000 -12.8
6.322000 -12.995590000000002
6.323000 -13.19042
6.324000 -13.38449
6.325000 -13.577770000000001
6.326000 -13.770240000000001
6.327000 -13.9619
6.328000 -14.15273
6.329000 -14.34271
6.330000 -14.531820000000002
6.331000 -14.720040000000001
6.332000 -14.90737
6.333000 -15.093790000000002
6.334000 -15.27927
6.335000 -15.463799999999999
6.336000 -15.64738
6.337000 -15.82997
6.338000 -16.01157
6.339000 -16.19217
6.340000 -16.371740000000003
6.341000 -16.55027
6.342000 -16.72774
6.343000 -16.90415
6.344000 -17.07947
6.345000 -17.25368
6.346000 -17.42679
6.347000 -17.59876
6.348000 -17.769589999999997
6.349000 -17.93926
6.350000 -18.10776
6.351000 -18.27507
6.352000 -18.44117
6.353000 -18.60606
6.354000 -18.76971
6.355000 -18.93212
6.356000 -19.09327
6.357000 -19.253149999999998
6.358000 -19.41173
6.359000 -19.569020000000002
6.360000 -19.724990000000002
6.361000 -19.879630000000002
6.362000 -20.03293
6.363000 -20.18487
6.364000 -20.335449999999998
6.365000 -20.484640000000002
6.366000 -20.63243
6.367000 -20.77882
6.368000 -20.92379
6.369000 -21.067320000000002
6.370000 -21.209410000000002
6.371000 -21.35004
6.372000 -21.4892
6.373000 -21.62688
6.374000 -21.76306
6.375000 -21.897730000000003
6.376000 -22.03089
6.377000 -22.16252
6.378000 -22.29261
6.379000 -22.42114
6.380000 -22.548109999999998
6.381000 -22.67351
6.382000 -22.79732
6.383000 -22.919539999999998
6.384000 -23.04014
6.385000 -23.15913
6.386000 -23.27649
6.387000 -23.39222
6.388000 -23.50629
6.389000 -23.61871
6.390000 -23.72946
6.391000 -23.83853
6.392000 -23.94591
6.393000 -24.0516
6.394000 -24.15558
6.395000 -24.25784
6.396000 -24.35838
6.397000 -24.45719
6.398000 -24.55425
6.399000 -24.64956
6.400000 -24.743109999999998
6.401000 -24.83489
6.402000 -24.9249
6.403000 -25.01312
6.404000 -25.099549999999997
6.405000 -25.18417
6.406000 -25.26699
6.407000 -25.348
6.408000 -25.42718
6.409000 -25.50453
6.410000 -25.58005
6.411000 -25.653720000000003
6.412000 -25.725540000000002
6.413000 -25.7955
6.414000 -25.863599999999998
6.415000 -25.92983
6.416000 -25.99418
6.417000 -26.056659999999997
6.418000 -26.117240000000002
6.419000 -26.175929999999997
6.420000 -26.23273
6.421000 -26.28762
6.422000 -26.3406
6.423000 -26.39167
6.424000 -26.44082
6.425000 -26.48804
6.426000 -26.53334
6.427000 -26.57671
6.428000 -26.61813
6.429000 -26.657619999999998
6.430000 -26.69517
6.431000 -26.730759999999997
6.432000 -26.764409999999998
6.433000 -26.7961
6.434000 -26.82583
6.435000 -26.8536
6.436000 -26.879399999999997
6.437000 -26.90324
6.438000 -26.925110000000004
6.439000 -26.945010000000003
6.440000 -26.96293
6.441000 -26.97887
6.442000 -26.99284
6.443000 -27.004820000000002
6.444000 -27.01482
6.445000 -27.02284
6.446000 -27.028869999999998
6.447000 -27.03292
6.448000 -27.03497
6.449000 -27.03504
6.450000 -27.03312
6.451000 -27.029199999999996
6.452000 -27.02329
6.453000 -27.0154
6.454000 -27.00551
6.455000 -26.993630000000003
6.456000 -26.979750000000003
6.457000 -26.963890000000003
6.458000 -26.94604
6.459000 -26.92619
6.460000 -26.90435
6.461000 -26.880530000000004
6.462000 -26.85472
6.463000 -26.826919999999998
6.464000 -26.797140000000002
6.465000 -26.76538
6.466000 -26.73163
6.467000 -26.69591
6.468000 -26.65821
6.469000 -26.61853
6.470000 -26.57689
6.471000 -26.533269999999998
6.472000 -26.487690000000004
6.473000 -26.440150000000003
6.474000 -26.390639999999998
6.475000 -26.339180000000002
6.476000 -26.285760000000003
6.477000 -26.2304
6.478000 -26.17308
6.479000 -26.11383
6.480000 -26.05264
6.481000 -25.98951
6.482000 -25.92446
6.483000 -25.85748
6.484000 -25.78858
6.485000 -25.717760000000002
6.486000 -25.645030000000002
6.487000 -25.5704
6.488000 -25.49387
6.489000 -25.41544
6.490000 -25.33512
6.491000 -25.25292
6.492000 -25.16884
6.493000 -25.082880000000003
6.494000 -24.99506
6.495000 -24.90538
6.496000 -24.813850000000002
6.497000 -24.72047
6.498000 -24.62525
6.499000 -24.52819
6.500000 -24.42931
6.501000 -24.32861
6.502000 -24.22609
6.503000 -24.12177
6.504000 -24.01565
6.505000 -23.90774
6.506000 -23.79805
6.507000 -23.68658
6.508000 -23.57334
6.509000 -23.45835
6.510000 -23.34161
6.511000 -23.22312
6.512000 -23.1029
6.513000 -22.98096
6.514000 -22.8573
6.515000 -22.73193
6.516000 -22.60487
6.517000 -22.476119999999998
6.518000 -22.34569
6.519000 -22.21359
6.520000 -22.07983
6.521000 -21.94442
6.522000 -21.807380000000002
6.523000 -21.668699999999998
6.524000 -21.52841
6.525000 -21.3865
6.526000 -21.243000000000002
6.527000 -21.09791
6.528000 -20.951249999999998
6.529000 -20.80301
6.530000 -20.65323
6.531000 -20.5019
6.532000 -20.349030000000003
6.533000 -20.19465
6.534000 -20.03875
6.535000 -19.88136
6.536000 -19.72247
6.537000 -19.56211
6.538000 -19.400290000000002
6.539000 -19.237019999999998
6.540000 -19.072300000000002
6.541000 -18.90616
6.542000 -18.73861
6.543000 -18.56965
6.544000 -18.399289999999997
6.545000 -18.22756
6.546000 -18.054470000000002
6.547000 -17.88002
6.548000 -17.704230000000003
6.549000 -17.52712
6.550000 -17.34869
6.551000 -17.16896
6.552000 -16.987949999999998
6.553000 -16.80566
6.554000 -16.62211
6.555000 -16.43731
6.556000 -16.25128
6.557000 -16.06404
6.558000 -15.87559
6.559000 -15.68594
6.560000 -15.495120000000002
6.561000 -15.30314
6.562000 -15.110019999999999
6.563000 -14.91575
6.564000 -14.720369999999999
6.565000 -14.52389
6.566000 -14.326310000000001
6.567000 -14.12766
6.568000 -13.92796
6.569000 -13.7272
6.570000 -13.525419999999999
6.571000 -13.322619999999999
6.572000 -13.118820000000001
6.573000 -12.914039999999998
6.574000 -12.70828
6.575000 -12.50158
6.576000 -12.29393
6.577000 -12.085360000000001
6.578000 -11.87588
6.579000 -11.66552
6.580000 -11.45427
6.581000 -11.24216
6.582000 -11.02921
6.583000 -10.81543
6.584000 -10.60084
6.585000 -10.38545
6.586000 -10.16928
6.587000 -9.9523395
6.588000 -9.7346529
6.589000 -9.516233999999999
6.590000 -9.297098199999999
6.591000 -9.0772621
6.592000 -8.8567421
6.593000 -8.635554500000001
6.594000 -8.4137164
6.595000 -8.1912436
6.596000 -7.9681531
6.597000 -7.744462
6.598000 -7.520186900000001
6.599000 -7.295343999999999
6.600000 -7.069950599999999
6.601000 -6.8440236
6.602000 -6.617579599999999
6.603000 -6.3906357
6.604000 -6.1632093
6.605000 -5.9353177
6.606000 -5.706977500000001
6.607000 -5.4782059
6.608000 -5.2490201
6.609000 -5.0194374999999996
6.610000 -4.7894754
6.611000 -4.5591507
6.612000 -4.3284811
6.613000 -4.0974841
6.614000 -3.8661767
6.615000 -3.6345761
6.616000 -3.4027003000000002
6.617000 -3.1705663000000004
6.618000 -2.9381916
6.619000 -2.7055938
6.620000 -2.4727901
6.621000 -2.2397982
6.622000 -2.0066354
6.623000 -1.7733194
6.624000 -1.5398676
6.625000 -1.3062974
6.626000 -1.0726267
6.627000 -0.8388726000000001
6.628000 -0.60505294
6.629000 -0.37118515
6.630000 -0.13728681
6.631000 0.096624525
6.632000 0.33053127000000004
6.633000 0.5644158899999999
6.634000 0.79826089
6.635000 1.0320487
6.636000 1.2657616
6.637000 1.4993822
6.638000 1.7328929
6.639000 1.9662762
6.640000 2.1995146
6.641000 2.4325905
6.642000 2.6654866
6.643000 2.898185
6.644000 3.1306684000000002
6.645000 3.3629194
6.646000 3.59492
6.647000 3.8266532
6.648000 4.0581014
6.649000 4.2892471
6.650000 4.5200732
6.651000 4.7505617
6.652000 4.9806956
6.653000 5.2104574
6.654000 5.4398295
6.655000 5.6687943999999995
6.656000 5.8973353
6.657000 6.1254345
6.658000 6.3530751
6.659000 6.5802395
6.660000 6.806910800000001
6.661000 7.0330709
6.662000 7.2587036
6.663000 7.4837916
6.664000 7.7083178000000006
6.665000 7.9322650999999995
6.666000 8.1556164
6.667000 8.3783552
6.668000 8.600464500000001
6.669000 8.821927
6.670000 9.0427257
6.671000 9.262844900000001
6.672000 9.482267499999999
6.673000 9.7009763
6.674000 9.918955
6.675000 10.136190000000001
6.676000 10.35266
6.677000 10.56835
6.678000 10.78324
6.679000 10.997319999999998
6.680000 11.21058
6.681000 11.422989999999999
6.682000 11.63453
6.683000 11.84521
6.684000 12.05499
6.685000 12.26386
6.686000 12.4718
6.687000 12.678809999999999
6.688000 12.884860000000002
6.689000 13.089929999999999
6.690000 13.294020000000002
6.691000 13.497110000000001
6.692000 13.69918
6.693000 13.90021
6.694000 14.1002
6.695000 14.299120000000002
6.696000 14.49696
6.697000 14.693700000000002
6.698000 14.88934
6.699000 15.083849999999998
6.700000 15.27722
6.701000 15.46944
6.702000 15.66049
6.703000 15.850349999999999
6.704000 16.03901
6.705000 16.226470000000003
6.706000 16.412689999999998
6.707000 16.59767
6.708000 16.781399999999998
6.709000 16.96386
6.710000 17.14503
6.711000 17.32491
6.712000 17.50348
6.713000 17.68072
6.714000 17.85662
6.715000 18.03118
6.716000 18.20436
6.717000 18.37617
6.718000 18.54659
6.719000 18.715609999999998
6.720000 18.8832
6.721000 19.04937
6.722000 19.21409
6.723000 19.37736
6.724000 19.53917
6.725000 19.69949
6.726000 19.85832
6.727000 20.015649999999997
6.728000 20.17146
6.729000 20.32574
6.730000 20.47849
6.731000 20.62968
6.732000 20.779310000000002
6.733000 20.92736
6.734000 21.073829999999997
6.735000 21.2187
6.736000 21.36196
6.737000 21.5036
6.738000 21.64361
6.739000 21.78198
6.740000 21.918699999999998
6.741000 22.05375
6.742000 22.18713
6.743000 22.318830000000002
6.744000 22.44883
6.745000 22.57713
6.746000 22.70371
6.747000 22.82857
6.748000 22.9517
6.749000 23.07309
6.750000 23.19272
6.751000 23.31059
6.752000 23.42669
6.753000 23.54101
6.754000 23.65354
6.755000 23.76428
6.756000 23.8732
6.757000 23.98032
6.758000 24.08561
6.759000 24.18908
6.760000 24.2907
6.761000 24.39048
6.762000 24.48841
6.763000 24.58447
6.764000 24.67867
6.765000 24.77099
6.766000 24.861430000000002
6.767000 24.94998
6.768000 25.03664
6.769000 25.121399999999998
6.770000 25.20424
6.771000 25.28517
6.772000 25.364179999999998
6.773000 25.44127
6.774000 25.51642
6.775000 25.589630000000003
6.776000 25.660899999999998
6.777000 25.73022
6.778000 25.79759
6.779000 25.863000000000003
6.780000 25.92644
6.781000 25.98792
6.782000 26.04742
6.783000 26.10494
6.784000 26.160489999999996
6.785000 26.21404
6.786000 26.26561
6.787000 26.315179999999998
6.788000 26.362750000000002
6.789000 26.408320000000003
6.790000 26.45189
6.791000 26.49344
6.792000 26.53299
6.793000 26.57052
6.794000 26.606030000000004
6.795000 26.63952
6.796000 26.67099
6.797000 26.700439999999997
6.798000 26.727859999999996
6.799000 26.75324
6.800000 26.776600000000002
6.801000 26.797919999999998
6.802000 26.817210000000003
6.803000 26.83447
6.804000 26.84968
6.805000 26.862859999999998
6.806000 26.874
6.807000 26.8831
6.808000 26.89016
6.809000 26.895180000000003
6.810000 26.898159999999997
6.811000 26.899099999999997
6.812000 26.89799
6.813000 26.894849999999998
6.814000 26.88967
6.815000 26.882450000000002
6.816000 26.87319
6.817000 26.86189
6.818000 26.84856
6.819000 26.833190000000002
6.820000 26.8158
6.821000 26.796370000000003
6.822000 26.774910000000002
6.823000 26.75143
6.824000 26.72592
6.825000 26.69839
6.826000 26.66883
6.827000 26.63727
6.828000 26.60369
6.829000 26.5681
6.830000 26.5305
6.831000 26.4909
6.832000 26.449299999999997
6.833000 26.4057
6.834000 26.36011
6.835000 26.312530000000002
6.836000 26.262960000000003
6.837000 26.21142
6.838000 26.1579
6.839000 26.10241
6.840000 26.04495
6.841000 25.98554
6.842000 25.92416
6.843000 25.86083
6.844000 25.795560000000002
6.845000 25.72835
6.846000 25.6592
6.847000 25.588119999999996
6.848000 25.515130000000003
6.849000 25.44021
6.850000 25.363380000000003
6.851000 25.28465
6.852000 25.20402
6.853000 25.1215
6.854000 25.03709
6.855000 24.95081
6.856000 24.86265
6.857000 24.772640000000003
6.858000 24.68077
6.859000 24.587049999999998
6.860000 24.49149
6.861000 24.39409
6.862000 24.29488
6.863000 24.19385
6.864000 24.091009999999997
6.865000 23.98637
6.866000 23.879939999999998
6.867000 23.771729999999998
6.868000 23.66175
6.869000 23.55001
6.870000 23.43651
6.871000 23.32127
6.872000 23.2043
6.873000 23.0856
6.874000 22.96519
6.875000 22.843069999999997
6.876000 22.71926
6.877000 22.59377
6.878000 22.4666
6.879000 22.337770000000003
6.880000 22.2073
6.881000 22.07518
6.882000 21.94143
6.883000 21.80606
6.884000 21.66909
6.885000 21.53052
6.886000 21.39036
6.887000 21.248639999999998
6.888000 21.10535
6.889000 20.96052
6.890000 20.81415
6.891000 20.66626
6.892000 20.51685
6.893000 20.365949999999998
6.894000 20.213549999999998
6.895000 20.05969
6.896000 19.904359999999997
6.897000 19.74758
6.898000 19.58937
6.899000 19.42973
6.900000 19.26869
6.901000 19.10625
6.902000 18.942429999999998
6.903000 18.77723
6.904000 18.61068
6.905000 18.442790000000002
6.906000 18.27357
6.907000 18.10304
6.908000 17.93121
6.909000 17.758090000000003
6.910000 17.58369
6.911000 17.40804
6.912000 17.23115
6.913000 17.05303
6.914000 16.87369
6.915000 16.693150000000003
6.916000 16.51143
6.917000 16.32854
6.918000 16.1445
6.919000 15.959309999999999
6.920000 15.773000000000001
6.921000 15.585579999999998
6.922000 15.39707
6.923000 15.20748
6.924000 15.01683
6.925000 14.82513
6.926000 14.6324
6.927000 14.43865
6.928000 14.243900000000002
6.929000 14.048169999999999
6.930000 13.851469999999999
6.931000 13.65382
6.932000 13.455230000000002
6.933000 13.25573
6.934000 13.05532
6.935000 12.854019999999998
6.936000 12.651850000000001
6.937000 12.44883
6.938000 12.24498
6.939000 12.0403
6.940000 11.83482
6.941000 11.62855
6.942000 11.42151
6.943000 11.21372
6.944000 11.005189999999999
6.945000 10.79594
6.946000 10.58599
6.947000 10.37535
6.948000 10.16404
6.949000 9.9520862
6.950000 9.7394951
6.951000 9.526287
6.952000 9.3124792
6.953000 9.0980895
6.954000 8.8831343
6.955000 8.667631400000001
6.956000 8.4515989
6.957000 8.2350537
6.958000 8.018013100000001
6.959000 7.8004949
6.960000 7.582516999999999
6.961000 7.3640965000000005
6.962000 7.1452513
6.963000 6.9259994
6.964000 6.7063577
6.965000 6.486344300000001
6.966000 6.265977
6.967000 6.0452737
6.968000 5.8242518
6.969000 5.6029290000000005
6.970000 5.381323
6.971000 5.1594518
6.972000 4.9373329
6.973000 4.7149841
6.974000 4.4924233000000005
6.975000 4.2696681
6.976000 4.0467363
6.977000 3.8236458
6.978000 3.6004141000000005
6.979000 3.3770586999999996
6.980000 3.1535976
6.981000 2.9300482999999997
6.982000 2.7064286
6.983000 2.4827562000000003
6.984000 2.2590486
6.985000 2.0353235
6.986000 1.8115986
6.987000 1.5878916
6.988000 1.3642199000000002
6.989000 1.1406013
6.990000 0.91705322
6.991000 0.69359331
6.992000 0.47023910999999996
6.993000 0.24700824
6.994000 0.023918237
6.995000 -0.19901337
6.996000 -0.42176903
6.997000 -0.64433129
6.998000 -0.86668264
6.999000 -1.0888056
7.000000 -1.3106826999999999
7.001000 -1.5322965
7.002000 -1.7536296
7.003000 -1.9746645999999999
7.004000 -2.1953844
7.005000 -2.4157716
7.006000 -2.6358088
7.007000 -2.855479
7.008000 -3.0747648
7.009000 -3.2936495000000003
7.010000 -3.5121158
7.011000 -3.7301466
7.012000 -3.9477251
7.013000 -4.1648347
7.014000 -4.3814581
7.015000 -4.5975789
7.016000 -4.8131805
7.017000 -5.028246
7.018000 -5.242759
7.019000 -5.4567032
7.020000 -5.6700621
7.021000 -5.8828194
7.022000 -6.094958999999999
7.023000 -6.306465
7.024000 -6.5173209
7.025000 -6.7275107
7.026000 -6.9370188
7.027000 -7.1458295000000005
7.028000 -7.353926500000001
7.029000 -7.5612947
7.030000 -7.767918
7.031000 -7.9737812
7.032000 -8.1788689
7.033000 -8.3831653
7.034000 -8.5866556
7.035000 -8.789324
7.036000 -8.9911558
7.037000 -9.1921359
7.038000 -9.3922496
7.039000 -9.591481100000001
7.040000 -9.7898163
7.041000 -9.9872403
7.042000 -10.18374
7.043000 -10.379299999999999
7.044000 -10.5739
7.045000 -10.76753
7.046000 -10.96018
7.047000 -11.15183
7.048000 -11.34247
7.049000 -11.53208
7.050000 -11.720659999999999
7.051000 -11.90817
7.052000 -12.09462
7.053000 -12.27999
7.054000 -12.464260000000001
7.055000 -12.647430000000002
7.056000 -12.82947
7.057000 -13.01038
7.058000 -13.19013
7.059000 -13.368730000000001
7.060000 -13.54615
7.061000 -13.72239
7.062000 -13.897419999999999
7.063000 -14.07125
7.064000 -14.24385
7.065000 -14.41521
7.066000 -14.58532
7.067000 -14.75417
7.068000 -14.92175
7.069000 -15.08804
7.070000 -15.25304
7.071000 -15.41672
7.072000 -15.57909
7.073000 -15.740129999999999
7.074000 -15.89982
7.075000 -16.05816
7.076000 -16.21514
7.077000 -16.37074
7.078000 -16.52496
7.079000 -16.677780000000002
7.080000 -16.82919
7.081000 -16.97918
7.082000 -17.12775
7.083000 -17.27488
7.084000 -17.420569999999998
7.085000 -17.56479
7.086000 -17.70755
7.087000 -17.84884
7.088000 -17.98864
7.089000 -18.12694
7.090000 -18.263740000000002
7.091000 -18.39902
7.092000 -18.53278
7.093000 -18.66502
7.094000 -18.79571
7.095000 -18.92485
7.096000 -19.05243
7.097000 -19.178449999999998
7.098000 -19.3029
7.099000 -19.42577
7.100000 -19.54704
7.101000 -19.666719999999998
7.102000 -19.7848
7.103000 -19.90126
7.104000 -20.01611
7.105000 -20.12932
7.106000 -20.24091
7.107000 -20.35085
7.108000 -20.45915
7.109000 -20.56579
7.110000 -20.67077
7.111000 -20.77408
7.112000 -20.87573
7.113000 -20.97569
7.114000 -21.07397
7.115000 -21.17056
7.116000 -21.26545
7.117000 -21.35864
7.118000 -21.450120000000002
7.119000 -21.5399
7.120000 -21.627950000000002
7.121000 -21.71429
7.122000 -21.79889
7.123000 -21.88177
7.124000 -21.96291
7.125000 -22.04232
7.126000 -22.11998
7.127000 -22.19589
7.128000 -22.27005
7.129000 -22.34246
7.130000 -22.41311
7.131000 -22.48199
7.132000 -22.549120000000002
7.133000 -22.61447
7.134000 -22.67805
7.135000 -22.73986
7.136000 -22.7999
7.137000 -22.85815
7.138000 -22.91463
7.139000 -22.96932
7.140000 -23.02223
7.141000 -23.07335
7.142000 -23.122680000000003
7.143000 -23.17021
7.144000 -23.21596
7.145000 -23.25991
7.146000 -23.30207
7.147000 -23.34243
7.148000 -23.380989999999997
7.149000 -23.41775
7.150000 -23.45272
7.151000 -23.48588
7.152000 -23.51725
7.153000 -23.54681
7.154000 -23.57458
7.155000 -23.600550000000002
7.156000 -23.62471
7.157000 -23.64707
7.158000 -23.667640000000002
7.159000 -23.6864
7.160000 -23.70337
7.161000 -23.718539999999997
7.162000 -23.731920000000002
7.163000 -23.7435
7.164000 -23.75329
7.165000 -23.761280000000003
7.166000 -23.76748
7.167000 -23.771900000000002
7.168000 -23.77453
7.169000 -23.775370000000002
7.170000 -23.77444
7.171000 -23.77172
7.172000 -23.767220000000002
7.173000 -23.76095
7.174000 -23.75291
7.175000 -23.743100000000002
7.176000 -23.73152
7.177000 -23.71818
7.178000 -23.70308
7.179000 -23.68622
7.180000 -23.66761
7.181000 -23.64726
7.182000 -23.62515
7.183000 -23.60131
7.184000 -23.57573
7.185000 -23.54841
7.186000 -23.519370000000002
7.187000 -23.4886
7.188000 -23.45611
7.189000 -23.42191
7.190000 -23.386000000000003
7.191000 -23.34838
7.192000 -23.309070000000002
7.193000 -23.268050000000002
7.194000 -23.22535
7.195000 -23.180970000000002
7.196000 -23.13491
7.197000 -23.08717
7.198000 -23.03777
7.199000 -22.98671
7.200000 -22.93399
7.201000 -22.87962
7.202000 -22.82361
7.203000 -22.76597
7.204000 -22.706699999999998
7.205000 -22.645799999999998
7.206000 -22.58329
7.207000 -22.51917
7.208000 -22.45345
7.209000 -22.386139999999997
7.210000 -22.317239999999998
7.211000 -22.246750000000002
7.212000 -22.1747
7.213000 -22.10108
7.214000 -22.02591
7.215000 -21.949189999999998
7.216000 -21.870919999999998
7.217000 -21.79113
7.218000 -21.709809999999997
7.219000 -21.62697
7.220000 -21.54262
7.221000 -21.456780000000002
7.222000 -21.36945
7.223000 -21.280630000000002
7.224000 -21.19034
7.225000 -21.09859
7.226000 -21.005380000000002
7.227000 -20.910719999999998
7.228000 -20.81463
7.229000 -20.717109999999998
7.230000 -20.61817
7.231000 -20.51782
7.232000 -20.41607
7.233000 -20.312939999999998
7.234000 -20.20842
7.235000 -20.102539999999998
7.236000 -19.9953
7.237000 -19.886699999999998
7.238000 -19.77677
7.239000 -19.66551
7.240000 -19.55293
7.241000 -19.43904
7.242000 -19.32385
7.243000 -19.20738
7.244000 -19.08963
7.245000 -18.97061
7.246000 -18.85034
7.247000 -18.72883
7.248000 -18.60608
7.249000 -18.48211
7.250000 -18.35693
7.251000 -18.23056
7.252000 -18.10299
7.253000 -17.97425
7.254000 -17.844350000000002
7.255000 -17.71329
7.256000 -17.58109
7.257000 -17.447760000000002
7.258000 -17.31331
7.259000 -17.17776
7.260000 -17.04111
7.261000 -16.903380000000002
7.262000 -16.764580000000002
7.263000 -16.62473
7.264000 -16.483829999999998
7.265000 -16.34189
7.266000 -16.19893
7.267000 -16.054969999999997
7.268000 -15.91001
7.269000 -15.76407
7.270000 -15.617149999999999
7.271000 -15.46928
7.272000 -15.320459999999999
7.273000 -15.170710000000001
7.274000 -15.020040000000002
7.275000 -14.86847
7.276000 -14.715990000000001
7.277000 -14.562639999999998
7.278000 -14.40842
7.279000 -14.25334
7.280000 -14.09743
7.281000 -13.94068
7.282000 -13.783119999999998
7.283000 -13.624749999999999
7.284000 -13.4656
7.285000 -13.30566
7.286000 -13.14497
7.287000 -12.983529999999998
7.288000 -12.82135
7.289000 -12.658449999999998
7.290000 -12.49484
7.291000 -12.330530000000001
7.292000 -12.16554
7.293000 -11.99989
7.294000 -11.833580000000001
7.295000 -11.66663
7.296000 -11.49905
7.297000 -11.33086
7.298000 -11.16207
7.299000 -10.99269
7.300000 -10.82274
7.301000 -10.65224
7.302000 -10.48119
7.303000 -10.30961
7.304000 -10.137509999999999
7.305000 -9.9649161
7.306000 -9.791830899999999
7.307000 -9.6182719
7.308000 -9.4442531
7.309000 -9.2697889
7.310000 -9.0948924
7.311000 -8.9195788
7.312000 -8.743861299999999
7.313000 -8.5677542
7.314000 -8.3912715
7.315000 -8.214427500000001
7.316000 -8.0372363
7.317000 -7.8597113
7.318000 -7.6818675
7.319000 -7.5037180999999995
7.320000 -7.3252775
7.321000 -7.146559700000001
7.322000 -6.967578100000001
7.323000 -6.7883469000000005
7.324000 -6.6088803
7.325000 -6.4291924
7.326000 -6.249297
7.327000 -6.0692083
7.328000 -5.88894
7.329000 -5.708506
7.330000 -5.5279203
7.331000 -5.3471968
7.332000 -5.1663492
7.333000 -4.9853917
7.334000 -4.804338100000001
7.335000 -4.6232022
7.336000 -4.4419982
7.337000 -4.2607393
7.338000 -4.079439900000001
7.339000 -3.8981139999999996
7.340000 -3.716775
7.341000 -3.5354372
7.342000 -3.3541143000000004
7.343000 -3.1728200999999996
7.344000 -2.9915681
7.345000 -2.8103724
7.346000 -2.6292466
7.347000 -2.4482043
7.348000 -2.2672595
7.349000 -2.0864258
7.350000 -1.9057166
7.351000 -1.7251458000000002
7.352000 -1.5447267
7.353000 -1.364473
7.354000 -1.184398
7.355000 -1.0045153
7.356000 -0.82483813
7.357000 -0.6453799100000001
7.358000 -0.46615386
7.359000 -0.28717318000000003
7.360000 -0.10845100999999999
7.361000 0.069999532
7.362000 0.24816543
7.363000 0.4260337
7.364000 0.60359142
7.365000 0.78082574
7.366000 0.9577238
7.367000 1.1342729
7.368000 1.3104605
7.369000 1.4862739
7.370000 1.6617004000000002
7.371000 1.8367277000000002
7.372000 2.0113433
7.373000 2.1855347000000003
7.374000 2.3592897
7.375000 2.5325960000000003
7.376000 2.7054412
7.377000 2.8778134
7.378000 3.0497003
7.379000 3.2210901
7.380000 3.3919703
7.381000 3.5623293
7.382000 3.7321553
7.383000 3.9014361999999996
7.384000 4.0701605
7.385000 4.2383164
7.386000 4.4058923
7.387000 4.5728765
7.388000 4.739258100000001
7.389000 4.9050249
7.390000 5.0701659
7.391000 5.2346699
7.392000 5.398525299999999
7.393000 5.5617213
7.394000 5.7242467999999995
7.395000 5.8860909
7.396000 6.0472425
7.397000 6.2076908
7.398000 6.3674256
7.399000 6.526435899999999
7.400000 6.6847108
7.401000 6.842239899999999
7.402000 6.9990136
7.403000 7.155020500000001
7.404000 7.3102510999999994
7.405000 7.4646957
7.406000 7.618343800000001
7.407000 7.771185
7.408000 7.923210399999999
7.409000 8.0744095
7.410000 8.2247734
7.411000 8.3742924
7.412000 8.522956800000001
7.413000 8.6707577
7.414000 8.8176854
7.415000 8.9637309
7.416000 9.1088854
7.417000 9.2531398
7.418000 9.3964852
7.419000 9.5389128
7.420000 9.6804142
7.421000 9.8209806
7.422000 9.960602999999999
7.423000 10.09927
7.424000 10.236979999999999
7.425000 10.37373
7.426000 10.509490000000001
7.427000 10.64427
7.428000 10.77806
7.429000 10.91085
7.430000 11.04263
7.431000 11.1734
7.432000 11.30314
7.433000 11.43185
7.434000 11.55952
7.435000 11.68615
7.436000 11.811729999999999
7.437000 11.93624
7.438000 12.05969
7.439000 12.18207
7.440000 12.30337
7.441000 12.423589999999999
7.442000 12.542710000000001
7.443000 12.660730000000001
7.444000 12.77765
7.445000 12.893450000000001
7.446000 13.008140000000001
7.447000 13.12171
7.448000 13.23415
7.449000 13.34545
7.450000 13.455619999999998
7.451000 13.56464
7.452000 13.672509999999999
7.453000 13.77922
7.454000 13.88478
7.455000 13.989170000000001
7.456000 14.092379999999999
7.457000 14.194429999999999
7.458000 14.29529
7.459000 14.39497
7.460000 14.49347
7.461000 14.590770000000001
7.462000 14.686869999999999
7.463000 14.78177
7.464000 14.875469999999998
7.465000 14.96796
7.466000 15.059230000000001
7.467000 15.149299999999998
7.468000 15.23814
7.469000 15.325759999999999
7.470000 15.412149999999999
7.471000 15.49731
7.472000 15.581249999999999
7.473000 15.663940000000002
7.474000 15.745400000000002
7.475000 15.82562
7.476000 15.904599999999999
7.477000 15.982330000000001
7.478000 16.05881
7.479000 16.13405
7.480000 16.20803
7.481000 16.280749999999998
7.482000 16.35222
7.483000 16.42243
7.484000 16.49138
7.485000 16.559070000000002
7.486000 16.6255
7.487000 16.690659999999998
7.488000 16.754559999999998
7.489000 16.81719
7.490000 16.87855
7.491000 16.93865
7.492000 16.99747
7.493000 17.055020000000003
7.494000 17.11131
7.495000 17.16632
7.496000 17.22006
7.497000 17.27253
7.498000 17.32372
7.499000 17.373649999999998
7.500000 17.4223
7.501000 17.46968
7.502000 17.51579
7.503000 17.56063
7.504000 17.6042
7.505000 17.6465
7.506000 17.68754
7.507000 17.7273
7.508000 17.765800000000002
7.509000 17.80303
7.510000 17.839
7.511000 17.873710000000003
7.512000 17.90716
7.513000 17.93934
7.514000 17.97027
7.515000 17.999950000000002
7.516000 18.02836
7.517000 18.05553
7.518000 18.08145
7.519000 18.10611
7.520000 18.12954
7.521000 18.151709999999998
7.522000 18.17265
7.523000 18.19234
7.524000 18.21081
7.525000 18.22803
7.526000 18.24403
7.527000 18.25879
7.528000 18.27233
7.529000 18.28465
7.530000 18.295749999999998
7.531000 18.30564
7.532000 18.31431
7.533000 18.32177
7.534000 18.328020000000002
7.535000 18.33308
7.536000 18.336930000000002
7.537000 18.33959
7.538000 18.341060000000002
7.539000 18.34134
7.540000 18.340429999999998
7.541000 18.338350000000002
7.542000 18.335099999999997
7.543000 18.330669999999998
7.544000 18.32508
7.545000 18.31833
7.546000 18.31042
7.547000 18.30135
7.548000 18.291150000000002
7.549000 18.279790000000002
7.550000 18.267310000000002
7.551000 18.25368
7.552000 18.23893
7.553000 18.22306
7.554000 18.20607
7.555000 18.18797
7.556000 18.168770000000002
7.557000 18.14846
7.558000 18.12706
7.559000 18.10457
7.560000 18.08099
7.561000 18.056330000000003
7.562000 18.0306
7.563000 18.00381
7.564000 17.975949999999997
7.565000 17.94704
7.566000 17.91708
7.567000 17.88607
7.568000 17.85403
7.569000 17.82096
7.570000 17.786859999999997
7.571000 17.75175
7.572000 17.71562
7.573000 17.67849
7.574000 17.64036
7.575000 17.60124
7.576000 17.56113
7.577000 17.52004
7.578000 17.477980000000002
7.579000 17.43496
7.580000 17.39098
7.581000 17.34604
7.582000 17.30016
7.583000 17.25335
7.584000 17.205599999999997
7.585000 17.15693
7.586000 17.107339999999997
7.587000 17.05685
7.588000 17.00545
7.589000 16.95316
7.590000 16.89998
7.591000 16.84592
7.592000 16.79099
7.593000 16.7352
7.594000 16.67854
7.595000 16.62104
7.596000 16.5627
7.597000 16.50351
7.598000 16.44351
7.599000 16.38268
7.600000 16.32104
7.601000 16.25859
7.602000 16.19535
7.603000 16.13131
7.604000 16.0665
7.605000 16.000909999999998
7.606000 15.93455
7.607000 15.867439999999998
7.608000 15.79957
7.609000 15.73096
7.610000 15.661620000000001
7.611000 15.59154
7.612000 15.52075
7.613000 15.449250000000001
7.614000 15.377040000000001
7.615000 15.304129999999999
7.616000 15.230540000000001
7.617000 15.15626
7.618000 15.081320000000002
7.619000 15.00571
7.620000 14.92944
7.621000 14.85252
7.622000 14.774970000000001
7.623000 14.69678
7.624000 14.61797
7.625000 14.53855
7.626000 14.458509999999999
7.627000 14.377880000000001
7.628000 14.29666
7.629000 14.214850000000002
7.630000 14.13247
7.631000 14.04952
7.632000 13.96602
7.633000 13.88196
7.634000 13.79736
7.635000 13.71223
7.636000 13.62657
7.637000 13.5404
7.638000 13.45371
7.639000 13.36653
7.640000 13.27885
7.641000 13.190679999999999
7.642000 13.10204
7.643000 13.01293
7.644000 12.92335
7.645000 12.833330000000002
7.646000 12.74285
7.647000 12.65194
7.648000 12.560599999999999
7.649000 12.46884
7.650000 12.376660000000001
7.651000 12.28408
7.652000 12.1911
7.653000 12.09773
7.654000 12.00397
7.655000 11.909839999999999
7.656000 11.81534
7.657000 11.72048
7.658000 11.62527
7.659000 11.529720000000001
7.660000 11.43382
7.661000 11.3376
7.662000 11.24106
7.663000 11.1442
7.664000 11.04703
7.665000 10.94957
7.666000 10.85181
7.667000 10.75377
7.668000 10.65546
7.669000 10.55687
7.670000 10.45802
7.671000 10.358920000000001
7.672000 10.25957
7.673000 10.159980000000001
7.674000 10.06015
7.675000 9.960105299999999
7.676000 9.8598376
7.677000 9.7593591
7.678000 9.658675599999999
7.679000 9.557795500000001
7.680000 9.4567254
7.681000 9.355471999999999
7.682000 9.254042799999999
7.683000 9.1524445
7.684000 9.0506837
7.685000 8.9487679
7.686000 8.8467032
7.687000 8.7444969
7.688000 8.6421557
7.689000 8.5396864
7.690000 8.4370948
7.691000 8.3343886
7.692000 8.2315736
7.693000 8.1286572
7.694000 8.025644699999999
7.695000 7.9225436
7.696000 7.819359700000001
7.697000 7.7160991999999995
7.698000 7.6127686
7.699000 7.5093746
7.700000 7.4059226
7.701000 7.3024191
7.702000 7.1988702
7.703000 7.0952818
7.704000 6.9916598
7.705000 6.8880104
7.706000 6.7843385000000005
7.707000 6.680651
7.708000 6.576953100000001
7.709000 6.4732499
7.710000 6.3695483
7.711000 6.2658533
7.712000 6.1621699
7.713000 6.0585040999999995
7.714000 5.9548613
7.715000 5.8512468
7.716000 5.7476658
7.717000 5.6441235999999995
7.718000 5.540625400000001
7.719000 5.4371763
7.720000 5.3337812
7.721000 5.2304454
7.722000 5.1271737
7.723000 5.0239712
7.724000 4.9208425
7.725000 4.8177924
7.726000 4.7148257
7.727000 4.6119474
7.728000 4.5091614
7.729000 4.406473
7.730000 4.303886400000001
7.731000 4.2014059
7.732000 4.099036
7.733000 3.9967813
7.734000 3.8946457
7.735000 3.7926339000000002
7.736000 3.6907494
7.737000 3.5889968000000003
7.738000 3.4873802
7.739000 3.3859033
7.740000 3.2845701999999997
7.741000 3.1833846
7.742000 3.0823505
7.743000 2.9814715
7.744000 2.8807513
7.745000 2.7801938
7.746000 2.6798025
7.747000 2.5795808
7.748000 2.4795322
7.749000 2.3796601
7.750000 2.2799682000000003
7.751000 2.1804595
7.752000 2.0811376999999998
7.753000 1.9820056999999998
7.754000 1.883067
7.755000 1.7843246
7.756000 1.6857818
7.757000 1.5874415999999998
7.758000 1.4893072
7.759000 1.3913816
7.760000 1.2936677
7.761000 1.1961685
7.762000 1.0988868
7.763000 1.0018255
7.764000 0.90498729
7.765000 0.80837505
7.766000 0.71199136
7.767000 0.6158388699999999
7.768000 0.5199200900000001
7.769000 0.42423755
7.770000 0.32879368
7.771000 0.23359086
7.772000 0.13863138
7.773000 0.043917506
7.774000 -0.05054861
7.775000 -0.14476485
7.776000 -0.2387292
7.777000 -0.33243969
7.778000 -0.42589442
7.779000 -0.51909154
7.780000 -0.6120292900000001
7.781000 -0.70470595
7.782000 -0.7971199199999999
7.783000 -0.8892695399999999
7.784000 -0.98115336
7.785000 -1.0727699
7.786000 -1.1641177
7.787000 -1.2551955
7.788000 -1.3460019
7.789000 -1.4365355
7.790000 -1.5267953
7.791000 -1.6167801
7.792000 -1.7064886000000001
7.793000 -1.7959197999999998
7.794000 -1.8850725
7.795000 -1.9739456
7.796000 -2.0625381000000003
7.797000 -2.1508488999999997
7.798000 -2.2388771
7.799000 -2.3266217
7.800000 -2.4140816
7.801000 -2.501256
7.802000 -2.5881439
7.803000 -2.6747445
7.804000 -2.7610566
7.805000 -2.8470796
7.806000 -2.9328123
7.807000 -3.018254
7.808000 -3.1034039
7.809000 -3.188261
7.810000 -3.2728247
7.811000 -3.3570942
7.812000 -3.4410685000000005
7.813000 -3.5247475
7.814000 -3.6081299
7.815000 -3.6912154000000004
7.816000 -3.7740033
7.817000 -3.8564932000000005
7.818000 -3.9386842
7.819000 -4.0205762
7.820000 -4.102168600000001
7.821000 -4.183460800000001
7.822000 -4.2644527000000005
7.823000 -4.345144
7.824000 -4.4255342
7.825000 -4.5056235000000004
7.826000 -4.5854114
7.827000 -4.6648975
7.828000 -4.7440823
7.829000 -4.8229653
7.830000 -4.9015466
7.831000 -4.9798261
7.832000 -5.0578039
7.833000 -5.1354799
7.834000 -5.2128542
7.835000 -5.2899271
7.836000 -5.3666987
7.837000 -5.4431688
7.838000 -5.519338
7.839000 -5.5952060999999995
7.840000 -5.6707736
7.841000 -5.7460405
7.842000 -5.8210071
7.843000 -5.8956735
7.844000 -5.97004
7.845000 -6.0441069
7.846000 -6.1178744
7.847000 -6.1913427
7.848000 -6.2645121999999995
7.849000 -6.3373834
7.850000 -6.4099558000000005
7.851000 -6.4822301
7.852000 -6.554206499999999
7.853000 -6.6258848
7.854000 -6.6972658
7.855000 -6.7683496
7.856000 -6.8391367999999995
7.857000 -6.9096267000000005
7.858000 -6.9798201
7.859000 -7.049716999999999
7.860000 -7.119318099999999
7.861000 -7.188623399999999
7.862000 -7.257632899999999
7.863000 -7.3263466
7.864000 -7.3947653
7.865000 -7.4628890000000006
7.866000 -7.5307176
7.867000 -7.5982518
7.868000 -7.6654918
7.869000 -7.7324376
7.870000 -7.7990889999999995
7.871000 -7.865446800000001
7.872000 -7.9315111
7.873000 -7.9972818
7.874000 -8.0627598
7.875000 -8.1279442
7.876000 -8.1928357
7.877000 -8.257434499999999
7.878000 -8.321740499999999
7.879000 -8.3857536
7.880000 -8.4494747
7.881000 -8.512903
7.882000 -8.5760392
7.883000 -8.6388826
7.884000 -8.701433999999999
7.885000 -8.7636933
7.886000 -8.8256598
7.887000 -8.8873342
7.888000 -8.9487165
7.889000 -9.0098068
7.890000 -9.0706043
7.891000 -9.1311097
7.892000 -9.1913223
7.893000 -9.2512429
7.894000 -9.3108706
7.895000 -9.3702056
7.896000 -9.429248399999999
7.897000 -9.487997700000001
7.898000 -9.5464543
7.899000 -9.604618
7.900000 -9.6624881
7.901000 -9.7200647
7.902000 -9.7773477
7.903000 -9.834336500000001
7.904000 -9.8910309
7.905000 -9.9474311
7.906000 -10.00354
7.907000 -10.05935
7.908000 -10.11486
7.909000 -10.170079999999999
7.910000 -10.225
7.911000 -10.27963
7.912000 -10.333960000000001
7.913000 -10.38799
7.914000 -10.44173
7.915000 -10.49516
7.916000 -10.5483
7.917000 -10.601140000000001
7.918000 -10.65368
7.919000 -10.705919999999999
7.920000 -10.75785
7.921000 -10.80949
7.922000 -10.86082
7.923000 -10.911859999999999
7.924000 -10.962579999999999
7.925000 -11.013
7.926000 -11.06312
7.927000 -11.11293
7.928000 -11.162429999999999
7.929000 -11.21163
7.930000 -11.26051
7.931000 -11.30909
7.932000 -11.35735
7.933000 -11.4053
7.934000 -11.45294
7.935000 -11.500259999999999
7.936000 -11.54727
7.937000 -11.593960000000001
7.938000 -11.64032
7.939000 -11.68637
7.940000 -11.732099999999999
7.941000 -11.7775
7.942000 -11.82258
7.943000 -11.867329999999999
7.944000 -11.91175
7.945000 -11.95584
7.946000 -11.999600000000001
7.947000 -12.04302
7.948000 -12.08611
7.949000 -12.12886
7.950000 -12.17127
7.951000 -12.21334
7.952000 -12.25507
7.953000 -12.29644
7.954000 -12.337480000000001
7.955000 -12.378160000000001
7.956000 -12.41849
7.957000 -12.45847
7.958000 -12.498090000000001
7.959000 -12.53735
7.960000 -12.57626
7.961000 -12.6148
7.962000 -12.65298
7.963000 -12.69079
7.964000 -12.728229999999998
7.965000 -12.765299999999998
7.966000 -12.80201
7.967000 -12.838330000000001
7.968000 -12.874279999999999
7.969000 -12.90985
7.970000 -12.94505
7.971000 -12.97985
7.972000 -13.01427
7.973000 -13.0483
7.974000 -13.08195
7.975000 -13.115189999999998
7.976000 -13.14805
7.977000 -13.1805
7.978000 -13.212560000000002
7.979000 -13.24421
7.980000 -13.27545
7.981000 -13.306280000000001
7.982000 -13.3367
7.983000 -13.366710000000001
7.984000 -13.3963
7.985000 -13.425460000000001
7.986000 -13.4542
7.987000 -13.482520000000001
7.988000 -13.5104
7.989000 -13.53785
7.990000 -13.564860000000001
7.991000 -13.591429999999999
7.992000 -13.617550000000001
7.993000 -13.64323
7.994000 -13.668449999999998
7.995000 -13.69322
7.996000 -13.71754
7.997000 -13.74138
7.998000 -13.76477
7.999000 -13.78768
8.000000 -13.810120000000001
8.001000 -13.83208
8.002000 -13.853560000000002
8.003000 -13.874559999999999
8.004000 -13.89507
8.005000 -13.91508
8.006000 -13.93461
8.007000 -13.95363
8.008000 -13.97215
8.009000 -13.99016
8.010000 -14.00767
8.011000 -14.02466
8.012000 -14.041129999999999
8.013000 -14.05708
8.014000 -14.072499999999998
8.015000 -14.0874
8.016000 -14.101759999999999
8.017000 -14.115590000000001
8.018000 -14.12887
8.019000 -14.141609999999998
8.020000 -14.15381
8.021000 -14.165449999999998
8.022000 -14.176540000000001
8.023000 -14.18706
8.024000 -14.197019999999998
8.025000 -14.20642
8.026000 -14.215240000000001
8.027000 -14.22349
8.028000 -14.231150000000001
8.029000 -14.23823
8.030000 -14.24473
8.031000 -14.250630000000001
8.032000 -14.25593
8.033000 -14.260629999999999
8.034000 -14.26473
8.035000 -14.268220000000001
8.036000 -14.271090000000001
8.037000 -14.273340000000001
8.038000 -14.274970000000001
8.039000 -14.27597
8.040000 -14.276349999999999
8.041000 -14.276079999999999
8.042000 -14.27518
8.043000 -14.27363
8.044000 -14.271429999999999
8.045000 -14.26858
8.046000 -14.265059999999998
8.047000 -14.260890000000002
8.048000 -14.25605
8.049000 -14.25054
8.050000 -14.24435
8.051000 -14.23749
8.052000 -14.22993
8.053000 -14.22169
8.054000 -14.21276
8.055000 -14.20313
8.056000 -14.1928
8.057000 -14.181759999999999
8.058000 -14.17001
8.059000 -14.157549999999999
8.060000 -14.14437
8.061000 -14.13047
8.062000 -14.115839999999999
8.063000 -14.100480000000001
8.064000 -14.08438
8.065000 -14.06755
8.066000 -14.04997
8.067000 -14.03165
8.068000 -14.012569999999998
8.069000 -13.992740000000001
8.070000 -13.97215
8.071000 -13.95079
8.072000 -13.928670000000002
8.073000 -13.90577
8.074000 -13.8821
8.075000 -13.857639999999998
8.076000 -13.832410000000001
8.077000 -13.806379999999999
8.078000 -13.77957
8.079000 -13.751949999999999
8.080000 -13.72354
8.081000 -13.694329999999999
8.082000 -13.664299999999999
8.083000 -13.63346
8.084000 -13.60181
8.085000 -13.569339999999999
8.086000 -13.53605
8.087000 -13.501930000000002
8.088000 -13.466980000000001
8.089000 -13.43119
8.090000 -13.39457
8.091000 -13.35711
8.092000 -13.3188
8.093000 -13.27964
8.094000 -13.23963
8.095000 -13.198770000000001
8.096000 -13.15705
8.097000 -13.11447
8.098000 -13.07102
8.099000 -13.0267
8.100000 -12.981509999999998
8.101000 -12.935450000000001
8.102000 -12.88851
8.103000 -12.840689999999999
8.104000 -12.79199
8.105000 -12.74239
8.106000 -12.69191
8.107000 -12.64054
8.108000 -12.588269999999998
8.109000 -12.53511
8.110000 -12.48105
8.111000 -12.42608
8.112000 -12.37021
8.113000 -12.31343
8.114000 -12.25574
8.115000 -12.197130000000001
8.116000 -12.13762
8.117000 -12.07718
8.118000 -12.01583
8.119000 -11.953560000000001
8.120000 -11.89037
8.121000 -11.82625
8.122000 -11.761199999999999
8.123000 -11.695229999999999
8.124000 -11.62832
8.125000 -11.56048
8.126000 -11.49171
8.127000 -11.42201
8.128000 -11.35137
8.129000 -11.27979
8.130000 -11.20727
8.131000 -11.13381
8.132000 -11.05941
8.133000 -10.98407
8.134000 -10.90778
8.135000 -10.83054
8.136000 -10.75236
8.137000 -10.67324
8.138000 -10.59316
8.139000 -10.51214
8.140000 -10.43017
8.141000 -10.347240000000001
8.142000 -10.26337
8.143000 -10.17855
8.144000 -10.09277
8.145000 -10.006039999999999
8.146000 -9.9183671
8.147000 -9.829738
8.148000 -9.740157400000001
8.149000 -9.6496254
8.150000 -9.558142
8.151000 -9.4657078
8.152000 -9.3723238
8.153000 -9.2779905
8.154000 -9.182708
8.155000 -9.086477
8.156000 -8.9892991
8.157000 -8.8911749
8.158000 -8.7921053
8.159000 -8.6920917
8.160000 -8.591134799999999
8.161000 -8.489237
8.162000 -8.3863989
8.163000 -8.282622700000001
8.164000 -8.177909999999999
8.165000 -8.072262299999998
8.166000 -7.9656817
8.167000 -7.858169800000001
8.168000 -7.7497289
8.169000 -7.6403609999999995
8.170000 -7.530068600000001
8.171000 -7.4188538
8.172000 -7.3067196
8.173000 -7.1936682
8.174000 -7.0797019
8.175000 -6.9648236
8.176000 -6.8490364
8.177000 -6.7323431000000005
8.178000 -6.6147469
8.179000 -6.4962514
8.180000 -6.3768588
8.181000 -6.2565729
8.182000 -6.135397800000001
8.183000 -6.0133364
8.184000 -5.8903925
8.185000 -5.7665702
8.186000 -5.6418732
8.187000 -5.5163056
8.188000 -5.3898714
8.189000 -5.2625749
8.190000 -5.1344205
8.191000 -5.005412499999999
8.192000 -4.8755560000000004
8.193000 -4.744855299999999
8.194000 -4.6133153
8.195000 -4.4809408
8.196000 -4.3477375
8.197000 -4.2137101
8.198000 -4.0788639
8.199000 -3.9432045
8.200000 -3.8067371000000003
8.201000 -3.6694676000000004
8.202000 -3.5314015999999997
8.203000 -3.3925451000000004
8.204000 -3.2529041000000003
8.205000 -3.1124845000000003
8.206000 -2.9712927000000002
8.207000 -2.8293347
8.208000 -2.6866172
8.209000 -2.5431463
8.210000 -2.398929
8.211000 -2.2539718
8.212000 -2.1082817
8.213000 -1.9618653
8.214000 -1.8147299
8.215000 -1.6668824
8.216000 -1.5183304
8.217000 -1.3690809
8.218000 -1.2191416
8.219000 -1.0685201
8.220000 -0.9172240300000001
8.221000 -0.76526129
8.222000 -0.61263982
8.223000 -0.45936774
8.224000 -0.30545325
8.225000 -0.15090468
8.226000 0.0042695282999999995
8.227000 0.16006078
8.228000 0.31646036
8.229000 0.47345944
8.230000 0.63104909
8.231000 0.78922017
8.232000 0.94796354
8.233000 1.1072698
8.234000 1.2671296
8.235000 1.4275335
8.236000 1.5884716
8.237000 1.7499343
8.238000 1.9119115999999998
8.239000 2.0743934
8.240000 2.2373699
8.241000 2.4008306
8.242000 2.5647653
8.243000 2.7291637
8.244000 2.8940151000000003
8.245000 3.059309
8.246000 3.2250345
8.247000 3.3911809
8.248000 3.5577375
8.249000 3.7246930999999996
8.250000 3.8920369000000004
8.251000 4.059757299999999
8.252000 4.2278435000000005
8.253000 4.3962840000000005
8.254000 4.5650672000000005
8.255000 4.7341816
8.256000 4.903616
8.257000 5.0733581
8.258000 5.243396799999999
8.259000 5.4137196
8.260000 5.5843148000000005
8.261000 5.7551704
8.262000 5.9262745
8.263000 6.0976144
8.264000 6.2691778000000005
8.265000 6.440953200000001
8.266000 6.612926700000001
8.267000 6.785086499999999
8.268000 6.95742
8.269000 7.129914299999999
8.270000 7.302556200000001
8.271000 7.4753329
8.272000 7.648231099999999
8.273000 7.821238
8.274000 7.9943396
8.275000 8.1675231
8.276000 8.3407745
8.277000 8.5140809
8.278000 8.6874276
8.279000 8.8608019
8.280000 9.034189600000001
8.281000 9.2075765
8.282000 9.3809485
8.283000 9.554291500000001
8.284000 9.727592
8.285000 9.9008352
8.286000 10.07401
8.287000 10.24709
8.288000 10.42008
8.289000 10.59295
8.290000 10.76569
8.291000 10.93829
8.292000 11.11073
8.293000 11.28299
8.294000 11.455070000000001
8.295000 11.62694
8.296000 11.798599999999999
8.297000 11.97002
8.298000 12.14119
8.299000 12.31211
8.300000 12.48274
8.301000 12.65308
8.302000 12.823109999999998
8.303000 12.99282
8.304000 13.162189999999999
8.305000 13.331209999999999
8.306000 13.499849999999999
8.307000 13.66811
8.308000 13.83597
8.309000 14.00342
8.310000 14.17043
8.311000 14.337
8.312000 14.5031
8.313000 14.66873
8.314000 14.833859999999998
8.315000 14.99848
8.316000 15.16258
8.317000 15.32613
8.318000 15.48914
8.319000 15.65156
8.320000 15.8134
8.321000 15.97464
8.322000 16.13525
8.323000 16.29523
8.324000 16.454559999999997
8.325000 16.613220000000002
8.326000 16.7712
8.327000 16.92847
8.328000 17.08503
8.329000 17.240859999999998
8.330000 17.39594
8.331000 17.55026
8.332000 17.7038
8.333000 17.856540000000003
8.334000 18.00846
8.335000 18.15956
8.336000 18.30982
8.337000 18.459210000000002
8.338000 18.60773
8.339000 18.75536
8.340000 18.902079999999998
8.341000 19.04787
8.342000 19.192719999999998
8.343000 19.33661
8.344000 19.47954
8.345000 19.62147
8.346000 19.7624
8.347000 19.90231
8.348000 20.04118
8.349000 20.179
8.350000 20.315749999999998
8.351000 20.45141
8.352000 20.58598
8.353000 20.71943
8.354000 20.85175
8.355000 20.98292
8.356000 21.11293
8.357000 21.24177
8.358000 21.36941
8.359000 21.49584
8.360000 21.62104
8.361000 21.74501
8.362000 21.86772
8.363000 21.98916
8.364000 22.10932
8.365000 22.22817
8.366000 22.34572
8.367000 22.46193
8.368000 22.57679
8.369000 22.6903
8.370000 22.80243
8.371000 22.91317
8.372000 23.0225
8.373000 23.130419999999997
8.374000 23.2369
8.375000 23.34194
8.376000 23.44551
8.377000 23.5476
8.378000 23.6482
8.379000 23.7473
8.380000 23.84487
8.381000 23.940910000000002
8.382000 24.035400000000003
8.383000 24.128330000000002
8.384000 24.21968
8.385000 24.30945
8.386000 24.3976
8.387000 24.48414
8.388000 24.56905
8.389000 24.65232
8.390000 24.73392
8.391000 24.81386
8.392000 24.892110000000002
8.393000 24.96867
8.394000 25.04351
8.395000 25.11663
8.396000 25.18802
8.397000 25.257659999999998
8.398000 25.325540000000004
8.399000 25.39165
8.400000 25.45597
8.401000 25.5185
8.402000 25.579220000000003
8.403000 25.638119999999997
8.404000 25.69519
8.405000 25.750420000000002
8.406000 25.80379
8.407000 25.855299999999996
8.408000 25.904929999999997
8.409000 25.95268
8.410000 25.998520000000003
8.411000 26.042460000000002
8.412000 26.08449
8.413000 26.124579999999998
8.414000 26.16273
8.415000 26.198929999999997
8.416000 26.23317
8.417000 26.26545
8.418000 26.295740000000002
8.419000 26.32405
8.420000 26.35035
8.421000 26.37465
8.422000 26.39694
8.423000 26.4172
8.424000 26.435419999999997
8.425000 26.4516
8.426000 26.465729999999997
8.427000 26.477800000000002
8.428000 26.4878
8.429000 26.49572
8.430000 26.50157
8.431000 26.505319999999998
8.432000 26.506970000000003
8.433000 26.50651
8.434000 26.503939999999997
8.435000 26.499250000000004
8.436000 26.49243
8.437000 26.483479999999997
8.438000 26.47239
8.439000 26.459149999999998
8.440000 26.44376
8.441000 26.42621
8.442000 26.406489999999998
8.443000 26.384600000000002
8.444000 26.36054
8.445000 26.3343
8.446000 26.30587
8.447000 26.27525
8.448000 26.242440000000002
8.449000 26.20743
8.450000 26.17021
8.451000 26.130789999999998
8.452000 26.08915
8.453000 26.045299999999997
8.454000 25.99923
8.455000 25.95094
8.456000 25.90042
8.457000 25.84768
8.458000 25.792710000000003
8.459000 25.735500000000002
8.460000 25.67606
8.461000 25.614379999999997
8.462000 25.55046
8.463000 25.48431
8.464000 25.415910000000004
8.465000 25.34527
8.466000 25.27238
8.467000 25.19726
8.468000 25.11988
8.469000 25.040259999999996
8.470000 24.9584
8.471000 24.87429
8.472000 24.78794
8.473000 24.69934
8.474000 24.6085
8.475000 24.515410000000003
8.476000 24.42009
8.477000 24.32252
8.478000 24.22272
8.479000 24.12068
8.480000 24.016399999999997
8.481000 23.9099
8.482000 23.80116
8.483000 23.6902
8.484000 23.57701
8.485000 23.46161
8.486000 23.343980000000002
8.487000 23.224149999999998
8.488000 23.1021
8.489000 22.97784
8.490000 22.85139
8.491000 22.722739999999998
8.492000 22.59189
8.493000 22.45886
8.494000 22.32364
8.495000 22.186239999999998
8.496000 22.04668
8.497000 21.90494
8.498000 21.76105
8.499000 21.615000000000002
8.500000 21.4668
8.501000 21.31646
8.502000 21.16399
8.503000 21.00938
8.504000 20.85266
8.505000 20.69382
8.506000 20.532880000000002
8.507000 20.36984
8.508000 20.204710000000002
8.509000 20.0375
8.510000 19.86822
8.511000 19.69687
8.512000 19.52347
8.513000 19.348029999999998
8.514000 19.17054
8.515000 18.99104
8.516000 18.80951
8.517000 18.62599
8.518000 18.44046
8.519000 18.252950000000002
8.520000 18.063470000000002
8.521000 17.87203
8.522000 17.67864
8.523000 17.4833
8.524000 17.28604
8.525000 17.08687
8.526000 16.88579
8.527000 16.68282
8.528000 16.47797
8.529000 16.27126
8.530000 16.0627
8.531000 15.85229
8.532000 15.64007
8.533000 15.426029999999999
8.534000 15.21019
8.535000 14.992569999999999
8.536000 14.77318
8.537000 14.55204
8.538000 14.32916
8.539000 14.10455
8.540000 13.87824
8.541000 13.650229999999999
8.542000 13.42054
8.543000 13.189200000000001
8.544000 12.9562
8.545000 12.72158
8.546000 12.48534
8.547000 12.2475
8.548000 12.008090000000001
8.549000 11.76711
8.550000 11.52458
8.551000 11.280529999999999
8.552000 11.03497
8.553000 10.78791
8.554000 10.53938
8.555000 10.28939
8.556000 10.03795
8.557000 9.7851038
8.558000 9.5308505
8.559000 9.2752144
8.560000 9.0182133
8.561000 8.7598667
8.562000 8.5001938
8.563000 8.2392141
8.564000 7.9769477
8.565000 7.713414
8.566000 7.448632299999999
8.567000 7.182623400000001
8.568000 6.915407599999999
8.569000 6.6470057
8.570000 6.3774385
8.571000 6.106726500000001
8.572000 5.8348905
8.573000 5.5619523
8.574000 5.2879333
8.575000 5.0128549
8.576000 4.7367394
8.577000 4.4596083
8.578000 4.1814841
8.579000 3.9023887
8.580000 3.6223453
8.581000 3.341376
8.582000 3.0595038000000003
8.583000 2.7767516999999997
8.584000 2.4931427
8.585000 2.2087004
8.586000 1.9234480000000003
8.587000 1.6374092999999998
8.588000 1.3506077
8.589000 1.0630674
8.590000 0.77481214
8.591000 0.48586614000000006
8.592000 0.19625354999999997
8.593000 -0.094001286
8.594000 -0.38487394
8.595000 -0.67633991
8.596000 -0.9683745
8.597000 -1.2609529
8.598000 -1.5540505
8.599000 -1.8476421
8.600000 -2.1417029
8.601000 -2.4362078
8.602000 -2.7311313999999998
8.603000 -3.0264487
8.604000 -3.3221342000000003
8.605000 -3.6181625000000004
8.606000 -3.9145081999999998
8.607000 -4.2111456
8.608000 -4.508049
8.609000 -4.8051924
8.610000 -5.1025502
8.611000 -5.4000962999999995
8.612000 -5.6978047
8.613000 -5.9956495
8.614000 -6.2936038
8.615000 -6.591641900000001
8.616000 -6.8897374
8.617000 -7.1878633999999995
8.618000 -7.485994
8.619000 -7.784102099999999
8.620000 -8.0821611
8.621000 -8.3801441
8.622000 -8.6780243
8.623000 -8.975774
8.624000 -9.2733674
8.625000 -9.5707767
8.626000 -9.867975099999999
8.627000 -10.16494
8.628000 -10.46163
8.629000 -10.75803
8.630000 -11.054120000000001
8.631000 -11.34985
8.632000 -11.64522
8.633000 -11.94018
8.634000 -12.23471
8.635000 -12.528780000000001
8.636000 -12.82237
8.637000 -13.115450000000001
8.638000 -13.40799
8.639000 -13.69997
8.640000 -13.991349999999999
8.641000 -14.282110000000001
8.642000 -14.57222
8.643000 -14.861650000000001
8.644000 -15.15038
8.645000 -15.438379999999999
8.646000 -15.725620000000001
8.647000 -16.01208
8.648000 -16.297719999999998
8.649000 -16.582520000000002
8.650000 -16.86646
8.651000 -17.14949
8.652000 -17.43161
8.653000 -17.71277
8.654000 -17.99296
8.655000 -18.27214
8.656000 -18.55028
8.657000 -18.82737
8.658000 -19.10338
8.659000 -19.37826
8.660000 -19.65201
8.661000 -19.924590000000002
8.662000 -20.19597
8.663000 -20.46614
8.664000 -20.73505
8.665000 -21.002689999999998
8.666000 -21.26902
8.667000 -21.53403
8.668000 -21.79768
8.669000 -22.05995
8.670000 -22.320809999999998
8.671000 -22.58023
8.672000 -22.8382
8.673000 -23.09467
8.674000 -23.34964
8.675000 -23.60306
8.676000 -23.85491
8.677000 -24.10518
8.678000 -24.353830000000002
8.679000 -24.600839999999998
8.680000 -24.84617
8.681000 -25.089820000000003
8.682000 -25.331740000000003
8.683000 -25.57193
8.684000 -25.810339999999997
8.685000 -26.046960000000002
8.686000 -26.28176
8.687000 -26.51471
8.688000 -26.745799999999996
8.689000 -26.97499
8.690000 -27.202270000000002
8.691000 -27.4276
8.692000 -27.65097
8.693000 -27.87234
8.694000 -28.09171
8.695000 -28.30903
8.696000 -28.524300000000004
8.697000 -28.737479999999998
8.698000 -28.94855
8.699000 -29.157490000000003
8.700000 -29.364279999999997
8.701000 -29.568879999999996
8.702000 -29.77129
8.703000 -29.97148
8.704000 -30.169420000000002
8.705000 -30.36509
8.706000 -30.55848
8.707000 -30.74956
8.708000 -30.9383
8.709000 -31.12469
8.710000 -31.3087
8.711000 -31.49032
8.712000 -31.669520000000002
8.713000 -31.84629
8.714000 -32.02059
8.715000 -32.19242
8.716000 -32.36174
8.717000 -32.52855
8.718000 -32.69282
8.719000 -32.85453
8.720000 -33.01366
8.721000 -33.1702
8.722000 -33.32412
8.723000 -33.4754
8.724000 -33.62404
8.725000 -33.76999
8.726000 -33.913270000000004
8.727000 -34.053830000000005
8.728000 -34.19167
8.729000 -34.32677
8.730000 -34.459109999999995
8.731000 -34.58867
8.732000 -34.71544
8.733000 -34.8394
8.734000 -34.96054
8.735000 -35.078829999999996
8.736000 -35.19427
8.737000 -35.30683
8.738000 -35.4165
8.739000 -35.52328
8.740000 -35.62713
8.741000 -35.72806
8.742000 -35.82604
8.743000 -35.92106
8.744000 -36.013099999999994
8.745000 -36.10216
8.746000 -36.18822
8.747000 -36.27126
8.748000 -36.35128
8.749000 -36.42825
8.750000 -36.50218
8.751000 -36.57305
8.752000 -36.640840000000004
8.753000 -36.705549999999995
8.754000 -36.76716
8.755000 -36.82566
8.756000 -36.88104
8.757000 -36.9333
8.758000 -36.98242
8.759000 -37.0284
8.760000 -37.07121
8.761000 -37.11086
8.762000 -37.147330000000004
8.763000 -37.18062
8.764000 -37.21072
8.765000 -37.23762
8.766000 -37.261309999999995
8.767000 -37.28178
8.768000 -37.29903
8.769000 -37.31306
8.770000 -37.32385
8.771000 -37.33139
8.772000 -37.33569
8.773000 -37.33674
8.774000 -37.33453
8.775000 -37.32905
8.776000 -37.32031
8.777000 -37.30829
8.778000 -37.293
8.779000 -37.274429999999995
8.780000 -37.25258
8.781000 -37.22744
8.782000 -37.19901
8.783000 -37.167289999999994
8.784000 -37.13227
8.785000 -37.093959999999996
8.786000 -37.05236
8.787000 -37.00745
8.788000 -36.95925
8.789000 -36.90775
8.790000 -36.85295
8.791000 -36.794850000000004
8.792000 -36.73345
8.793000 -36.66875
8.794000 -36.60076
8.795000 -36.52947
8.796000 -36.45488
8.797000 -36.376999999999995
8.798000 -36.29583
8.799000 -36.21138
8.800000 -36.12364
8.801000 -36.03261
8.802000 -35.93831
8.803000 -35.84074
8.804000 -35.739900000000006
8.805000 -35.63579
8.806000 -35.52842
8.807000 -35.4178
8.808000 -35.30392
8.809000 -35.18681
8.810000 -35.066449999999996
8.811000 -34.942859999999996
8.812000 -34.81605
8.813000 -34.68602
8.814000 -34.55278
8.815000 -34.41634
8.816000 -34.2767
8.817000 -34.13388
8.818000 -33.98788
8.819000 -33.83871
8.820000 -33.68638
8.821000 -33.530910000000006
8.822000 -33.37229
8.823000 -33.21054
8.824000 -33.04568
8.825000 -32.87771
8.826000 -32.70664
8.827000 -32.532489999999996
8.828000 -32.355270000000004
8.829000 -32.17499
8.830000 -31.99166
8.831000 -31.805290000000003
8.832000 -31.615910000000003
8.833000 -31.42351
8.834000 -31.22813
8.835000 -31.02976
8.836000 -30.82843
8.837000 -30.62414
8.838000 -30.416919999999998
8.839000 -30.20678
8.840000 -29.993740000000003
8.841000 -29.77781
8.842000 -29.55901
8.843000 -29.33735
8.844000 -29.11286
8.845000 -28.88554
8.846000 -28.65542
8.847000 -28.422510000000003
8.848000 -28.186840000000004
8.849000 -27.948420000000002
8.850000 -27.70726
8.851000 -27.4634
8.852000 -27.216839999999998
8.853000 -26.967609999999997
8.854000 -26.715729999999997
8.855000 -26.46122
8.856000 -26.20409
8.857000 -25.94438
8.858000 -25.682090000000002
8.859000 -25.417260000000002
8.860000 -25.149890000000003
8.861000 -24.88003
8.862000 -24.607670000000002
8.863000 -24.33286
8.864000 -24.055609999999998
8.865000 -23.77595
8.866000 -23.49389
8.867000 -23.20946
8.868000 -22.922690000000003
8.869000 -22.6336
8.870000 -22.34221
8.871000 -22.04855
8.872000 -21.752650000000003
8.873000 -21.45452
8.874000 -21.15419
8.875000 -20.85169
8.876000 -20.54705
8.877000 -20.240289999999998
8.878000 -19.93143
8.879000 -19.62051
8.880000 -19.307550000000003
8.881000 -18.99257
8.882000 -18.675610000000002
8.883000 -18.3567
8.884000 -18.03585
8.885000 -17.7131
8.886000 -17.38847
8.887000 -17.06201
8.888000 -16.733719999999998
8.889000 -16.40364
8.890000 -16.07181
8.891000 -15.738240000000001
8.892000 -15.40298
8.893000 -15.06605
8.894000 -14.72747
8.895000 -14.387279999999999
8.896000 -14.04552
8.897000 -13.702200000000001
8.898000 -13.35737
8.899000 -13.01105
8.900000 -12.663269999999999
8.901000 -12.31406
8.902000 -11.96346
8.903000 -11.6115
8.904000 -11.25821
8.905000 -10.90362
8.906000 -10.54776
8.907000 -10.19067
8.908000 -9.8323792
8.909000 -9.4729178
8.910000 -9.112320799999999
8.911000 -8.7506205
8.912000 -8.387850199999999
8.913000 -8.0240436
8.914000 -7.659234099999999
8.915000 -7.2934546000000005
8.916000 -6.9267392
8.917000 -6.559122400000001
8.918000 -6.1906375
8.919000 -5.8213189
8.920000 -5.4512009
8.921000 -5.0803177
8.922000 -4.708704
8.923000 -4.336393999999999
8.924000 -3.9634228
8.925000 -3.589825
8.926000 -3.2156355999999997
8.927000 -2.8408898
8.928000 -2.4656225
8.929000 -2.0898689000000004
8.930000 -1.7136643
8.931000 -1.3370439
8.932000 -0.96004335
8.933000 -0.5826980300000001
8.934000 -0.20504349000000002
8.935000 0.17288462000000002
8.936000 0.55105058
8.937000 0.92941858
8.938000 1.3079528999999999
8.939000 1.6866175
8.940000 2.0653766
8.941000 2.4441941
8.942000 2.8230339
8.943000 3.2018598000000003
8.944000 3.5806358000000005
8.945000 3.9593257
8.946000 4.3378934000000005
8.947000 4.716302499999999
8.948000 5.0945163
8.949000 5.4724988
8.950000 5.8502133999999995
8.951000 6.227624
8.952000 6.6046938
8.953000 6.981387
8.954000 7.3576666
8.955000 7.7334963000000005
8.956000 8.108839399999999
8.957000 8.4836595
8.958000 8.85792
8.959000 9.231584499999999
8.960000 9.6046165
8.961000 9.9769793
8.962000 10.348640000000001
8.963000 10.71955
8.964000 11.089690000000001
8.965000 11.45901
8.966000 11.827490000000001
8.967000 12.19507
8.968000 12.561729999999999
8.969000 12.927430000000001
8.970000 13.29214
8.971000 13.655809999999999
8.972000 14.01842
8.973000 14.379919999999998
8.974000 14.74028
8.975000 15.09947
8.976000 15.45745
8.977000 15.814169999999999
8.978000 16.169620000000002
8.979000 16.52375
8.980000 16.876530000000002
8.981000 17.227909999999998
8.982000 17.57788
8.983000 17.92639
8.984000 18.273400000000002
8.985000 18.61889
8.986000 18.96281
8.987000 19.30514
8.988000 19.64584
8.989000 19.98487
8.990000 20.322200000000002
8.991000 20.6578
8.992000 20.99164
8.993000 21.32367
8.994000 21.65387
8.995000 21.98219
8.996000 22.30862
8.997000 22.63312
8.998000 22.95565
8.999000 23.27618
9.000000 23.59467
9.001000 23.911099999999998
9.002000 24.225440000000003
9.003000 24.53764
9.004000 24.84768
9.005000 25.15554
9.006000 25.46116
9.007000 25.764540000000004
9.008000 26.06562
9.009000 26.36439
9.010000 26.66081
9.011000 26.954850000000004
9.012000 27.246480000000002
9.013000 27.53567
9.014000 27.822400000000002
9.015000 28.10662
9.016000 28.38831
9.017000 28.66745
9.018000 28.943990000000003
9.019000 29.21793
9.020000 29.48921
9.021000 29.757830000000002
9.022000 30.02374
9.023000 30.286920000000002
9.024000 30.547340000000002
9.025000 30.80499
9.026000 31.05982
9.027000 31.31181
9.028000 31.56093
9.029000 31.807170000000003
9.030000 32.050489999999996
9.031000 32.29086
9.032000 32.52827
9.033000 32.76268
9.034000 32.99407
9.035000 33.22242
9.036000 33.447700000000005
9.037000 33.66989
9.038000 33.88897
9.039000 34.1049
9.040000 34.31767
9.041000 34.527249999999995
9.042000 34.73363
9.043000 34.93678
9.044000 35.13668
9.045000 35.3333
9.046000 35.526619999999994
9.047000 35.71663
9.048000 35.9033
9.049000 36.08662
9.050000 36.26656
9.051000 36.4431
9.052000 36.61622
9.053000 36.78591
9.054000 36.95214
9.055000 37.1149
9.056000 37.27417
9.057000 37.42993
9.058000 37.58217
9.059000 37.73086
9.060000 37.87599
9.061000 38.01755
9.062000 38.15551
9.063000 38.28987
9.064000 38.4206
9.065000 38.54769
9.066000 38.67114
9.067000 38.790910000000004
9.068000 38.90701
9.069000 39.01941
9.070000 39.128099999999996
9.071000 39.23308
9.072000 39.33432
9.073000 39.43182
9.074000 39.52556
9.075000 39.615539999999996
9.076000 39.70174
9.077000 39.784150000000004
9.078000 39.862750000000005
9.079000 39.93756
9.080000 40.008539999999996
9.081000 40.0757
9.082000 40.13903
9.083000 40.19851
9.084000 40.254129999999996
9.085000 40.3059
9.086000 40.3538
9.087000 40.39783
9.088000 40.43798
9.089000 40.47424
9.090000 40.50662
9.091000 40.535090000000004
9.092000 40.55967
9.093000 40.58034
9.094000 40.59709
9.095000 40.60994
9.096000 40.61887
9.097000 40.623870000000004
9.098000 40.62496
9.099000 40.62212
9.100000 40.61536
9.101000 40.60467
9.102000 40.59005
9.103000 40.5715
9.104000 40.54902
9.105000 40.522619999999996
9.106000 40.49229
9.107000 40.45803
9.108000 40.419850000000004
9.109000 40.37775
9.110000 40.33173
9.111000 40.28179
9.112000 40.227940000000004
9.113000 40.17019
9.114000 40.10852
9.115000 40.04296
9.116000 39.9735
9.117000 39.90016
9.118000 39.82293
9.119000 39.74182
9.120000 39.656839999999995
9.121000 39.568
9.122000 39.47529
9.123000 39.378750000000004
9.124000 39.27836
9.125000 39.17414
9.126000 39.0661
9.127000 38.95424
9.128000 38.83858
9.129000 38.71913
9.130000 38.59589
9.131000 38.46888
9.132000 38.33811
9.133000 38.20359
9.134000 38.06534
9.135000 37.92336
9.136000 37.777660000000004
9.137000 37.62827
9.138000 37.475190000000005
9.139000 37.31844
9.140000 37.15803
9.141000 36.99398
9.142000 36.8263
9.143000 36.65501
9.144000 36.48012
9.145000 36.30165
9.146000 36.119620000000005
9.147000 35.93405
9.148000 35.74494
9.149000 35.55233
9.150000 35.35622
9.151000 35.15663
9.152000 34.9536
9.153000 34.747119999999995
9.154000 34.53723
9.155000 34.323949999999996
9.156000 34.10729
9.157000 33.88727
9.158000 33.663920000000005
9.159000 33.43726
9.160000 33.20731
9.161000 32.974090000000004
9.162000 32.73762
9.163000 32.497930000000004
9.164000 32.25504
9.165000 32.00898
9.166000 31.759759999999996
9.167000 31.507420000000003
9.168000 31.25197
9.169000 30.99344
9.170000 30.73186
9.171000 30.46725
9.172000 30.19964
9.173000 29.929060000000003
9.174000 29.655530000000002
9.175000 29.379070000000002
9.176000 29.09972
9.177000 28.817500000000003
9.178000 28.532439999999998
9.179000 28.244570000000003
9.180000 27.95392
9.181000 27.66051
9.182000 27.364369999999997
9.183000 27.06554
9.184000 26.76404
9.185000 26.459909999999997
9.186000 26.15317
9.187000 25.843850000000003
9.188000 25.53199
9.189000 25.21761
9.190000 24.90075
9.191000 24.58144
9.192000 24.259710000000002
9.193000 23.93559
9.194000 23.60911
9.195000 23.28032
9.196000 22.94923
9.197000 22.61589
9.198000 22.28032
9.199000 21.94256
9.200000 21.60265
9.201000 21.26061
9.202000 20.91649
9.203000 20.57031
9.204000 20.22212
9.205000 19.87194
9.206000 19.51981
9.207000 19.16577
9.208000 18.80986
9.209000 18.452099999999998
9.210000 18.09253
9.211000 17.7312
9.212000 17.36813
9.213000 17.00337
9.214000 16.63695
9.215000 16.2689
9.216000 15.899269999999998
9.217000 15.52809
9.218000 15.15541
9.219000 14.781250000000002
9.220000 14.40565
9.221000 14.02866
9.222000 13.650300000000001
9.223000 13.27063
9.224000 12.88968
9.225000 12.507480000000001
9.226000 12.12408
9.227000 11.739510000000001
9.228000 11.353810000000001
9.229000 10.96703
9.230000 10.5792
9.231000 10.19036
9.232000 9.8005496
9.233000 9.4098099
9.234000 9.018179799999999
9.235000 8.6256996
9.236000 8.232408
9.237000 7.8383461
9.238000 7.4435532
9.239000 7.0480704
9.240000 6.651937199999999
9.241000 6.2551938
9.242000 5.8578812000000005
9.243000 5.460039500000001
9.244000 5.0617091
9.245000 4.662931
9.246000 4.2637456
9.247000 3.8641937
9.248000 3.4643162
9.249000 3.0641541
9.250000 2.6637482
9.251000 2.2631394
9.252000 1.8623685
9.253000 1.4614769
9.254000 1.0605055
9.255000 0.65949536
9.256000 0.25848762999999997
9.257000 -0.14247654
9.258000 -0.54335603
9.259000 -0.94410973
9.260000 -1.3446964000000001
9.261000 -1.7450750000000002
9.262000 -2.1452044999999997
9.263000 -2.5450437999999997
9.264000 -2.944552
9.265000 -3.343688
9.266000 -3.7424106
9.267000 -4.1406792
9.268000 -4.538453
9.269000 -4.9356911000000006
9.270000 -5.332353
9.271000 -5.7283979
9.272000 -6.1237848999999995
9.273000 -6.5184742
9.274000 -6.9124251999999995
9.275000 -7.3055968
9.276000 -7.697949599999999
9.277000 -8.089443300000001
9.278000 -8.4800377
9.279000 -8.8696927
9.280000 -9.2583679
9.281000 -9.6460246
9.282000 -10.03262
9.283000 -10.41812
9.284000 -10.802480000000001
9.285000 -11.18566
9.286000 -11.56763
9.287000 -11.94834
9.288000 -12.32776
9.289000 -12.705839999999998
9.290000 -13.082540000000002
9.291000 -13.45784
9.292000 -13.83169
9.293000 -14.20404
9.294000 -14.57487
9.295000 -14.94413
9.296000 -15.31179
9.297000 -15.677810000000001
9.298000 -16.04215
9.299000 -16.40477
9.300000 -16.76564
9.301000 -17.12472
9.302000 -17.48196
9.303000 -17.83735
9.304000 -18.19083
9.305000 -18.54237
9.306000 -18.891939999999998
9.307000 -19.23949
9.308000 -19.585
9.309000 -19.92843
9.310000 -20.26974
9.311000 -20.6089
9.312000 -20.94587
9.313000 -21.28062
9.314000 -21.61311
9.315000 -21.94331
9.316000 -22.27119
9.317000 -22.59671
9.318000 -22.91984
9.319000 -23.240540000000003
9.320000 -23.558780000000002
9.321000 -23.87454
9.322000 -24.18777
9.323000 -24.49844
9.324000 -24.80653
9.325000 -25.112000000000002
9.326000 -25.41482
9.327000 -25.714959999999998
9.328000 -26.012390000000003
9.329000 -26.30708
9.330000 -26.59899
9.331000 -26.888099999999998
9.332000 -27.174369999999996
9.333000 -27.45779
9.334000 -27.73831
9.335000 -28.015909999999998
9.336000 -28.29057
9.337000 -28.56224
9.338000 -28.83092
9.339000 -29.09656
9.340000 -29.35914
9.341000 -29.618640000000003
9.342000 -29.875020000000003
9.343000 -30.12826
9.344000 -30.378339999999998
9.345000 -30.62523
9.346000 -30.8689
9.347000 -31.10933
9.348000 -31.34649
9.349000 -31.580360000000002
9.350000 -31.81092
9.351000 -32.03815
9.352000 -32.262010000000004
9.353000 -32.48248
9.354000 -32.69956
9.355000 -32.913199999999996
9.356000 -33.12339
9.357000 -33.330110000000005
9.358000 -33.53334
9.359000 -33.73305
9.360000 -33.92923
9.361000 -34.12186
9.362000 -34.31091
9.363000 -34.496359999999996
9.364000 -34.67821
9.365000 -34.85642
9.366000 -35.03099
9.367000 -35.201890000000006
9.368000 -35.369099999999996
9.369000 -35.53262
9.370000 -35.69241
9.371000 -35.84848
9.372000 -36.00079
9.373000 -36.14934
9.374000 -36.29411
9.375000 -36.435089999999995
9.376000 -36.57226
9.377000 -36.7056
9.378000 -36.835119999999996
9.379000 -36.96078
9.380000 -37.08258
9.381000 -37.200509999999994
9.382000 -37.314550000000004
9.383000 -37.4247
9.384000 -37.53094
9.385000 -37.63326
9.386000 -37.73166
9.387000 -37.82611
9.388000 -37.91663
9.389000 -38.00318
9.390000 -38.085770000000004
9.391000 -38.16439
9.392000 -38.23903
9.393000 -38.30968
9.394000 -38.37634
9.395000 -38.439
9.396000 -38.49765
9.397000 -38.55229
9.398000 -38.602920000000005
9.399000 -38.649519999999995
9.400000 -38.69209
9.401000 -38.73064
9.402000 -38.76515
9.403000 -38.795629999999996
9.404000 -38.82206
9.405000 -38.84445
9.406000 -38.8628
9.407000 -38.877109999999995
9.408000 -38.88737
9.409000 -38.89358
9.410000 -38.89575
9.411000 -38.89387
9.412000 -38.88794
9.413000 -38.87797
9.414000 -38.86396
9.415000 -38.84591
9.416000 -38.82383
9.417000 -38.7977
9.418000 -38.76755
9.419000 -38.73337
9.420000 -38.695170000000005
9.421000 -38.65294
9.422000 -38.60671
9.423000 -38.55647
9.424000 -38.50223
9.425000 -38.44399
9.426000 -38.381769999999996
9.427000 -38.31557
9.428000 -38.24539
9.429000 -38.17125
9.430000 -38.093149999999994
9.431000 -38.011109999999995
9.432000 -37.92512
9.433000 -37.835210000000004
9.434000 -37.74138
9.435000 -37.64364
9.436000 -37.54201
9.437000 -37.43649
9.438000 -37.32709
9.439000 -37.213829999999994
9.440000 -37.09672
9.441000 -36.97578
9.442000 -36.85101
9.443000 -36.72244
9.444000 -36.59006
9.445000 -36.45391
9.446000 -36.313990000000004
9.447000 -36.170320000000004
9.448000 -36.02292
9.449000 -35.87179
9.450000 -35.716969999999996
9.451000 -35.55845
9.452000 -35.39627
9.453000 -35.23044
9.454000 -35.06098
9.455000 -34.8879
9.456000 -34.71123
9.457000 -34.53098
9.458000 -34.34718
9.459000 -34.15984
9.460000 -33.96899
9.461000 -33.77464
9.462000 -33.57681
9.463000 -33.37554
9.464000 -33.17083
9.465000 -32.962720000000004
9.466000 -32.751219999999996
9.467000 -32.536359999999995
9.468000 -32.31816
9.469000 -32.09665
9.470000 -31.871850000000002
9.471000 -31.64378
9.472000 -31.41247
9.473000 -31.17794
9.474000 -30.940230000000003
9.475000 -30.699340000000003
9.476000 -30.455320000000004
9.477000 -30.208180000000002
9.478000 -29.95796
9.479000 -29.70468
9.480000 -29.44836
9.481000 -29.18904
9.482000 -28.926750000000002
9.483000 -28.6615
9.484000 -28.39333
9.485000 -28.12227
9.486000 -27.84835
9.487000 -27.5716
9.488000 -27.29205
9.489000 -27.009719999999998
9.490000 -26.72465
9.491000 -26.436870000000003
9.492000 -26.146409999999996
9.493000 -25.8533
9.494000 -25.557570000000002
9.495000 -25.25925
9.496000 -24.95838
9.497000 -24.654989999999998
9.498000 -24.34911
9.499000 -24.04078
9.500000 -23.73002
9.501000 -23.416880000000003
9.502000 -23.10137
9.503000 -22.783549999999998
9.504000 -22.463440000000002
9.505000 -22.14108
9.506000 -21.816489999999998
9.507000 -21.48973
9.508000 -21.16082
9.509000 -20.82979
9.510000 -20.49669
9.511000 -20.161550000000002
9.512000 -19.82441
9.513000 -19.48529
9.514000 -19.14425
9.515000 -18.801309999999997
9.516000 -18.45651
9.517000 -18.10989
9.518000 -17.76149
9.519000 -17.41134
9.520000 -17.05948
9.521000 -16.70595
9.522000 -16.35078
9.523000 -15.99402
9.524000 -15.6357
9.525000 -15.27587
9.526000 -14.914549999999998
9.527000 -14.55179
9.528000 -14.18763
9.529000 -13.822110000000002
9.530000 -13.455259999999999
9.531000 -13.087119999999999
9.532000 -12.71774
9.533000 -12.34715
9.534000 -11.9754
9.535000 -11.60251
9.536000 -11.228539999999999
9.537000 -10.85353
9.538000 -10.4775
9.539000 -10.10051
9.540000 -9.7225934
9.541000 -9.343789500000002
9.542000 -8.964140700000002
9.543000 -8.5836872
9.544000 -8.202469299999999
9.545000 -7.8205287
9.546000 -7.4379057
9.547000 -7.0546418
9.548000 -6.670778199999999
9.549000 -6.2863559
9.550000 -5.901416
9.551000 -5.5160001
9.552000 -5.1301494000000005
9.553000 -4.7439057
9.554000 -4.3573104
9.555000 -3.9704051
9.556000 -3.5832311999999997
9.557000 -3.1958304
9.558000 -2.8082445000000003
9.559000 -2.4205152
9.560000 -2.0326842000000003
9.561000 -1.644793
9.562000 -1.2568832
9.563000 -0.8689967
9.564000 -0.48117498
9.565000 -0.093459652
9.566000 0.29410773
9.567000 0.68148561
9.568000 1.0686325
9.569000 1.4555071
9.570000 1.8420678
9.571000 2.2282735000000002
9.572000 2.614083
9.573000 2.9994549
9.574000 3.3843484
9.575000 3.768722
9.576000 4.1525349
9.577000 4.5357462
9.578000 4.9183149
9.579000 5.3002004
9.580000 5.681362
9.581000 6.0617588
9.582000 6.4413503
9.583000 6.820096100000001
9.584000 7.197956
9.585000 7.574889799999999
9.586000 7.9508573
9.587000 8.3258182
9.588000 8.6997323
9.589000 9.0725601
9.590000 9.444261299999999
9.591000 9.814796600000001
9.592000 10.18413
9.593000 10.552209999999999
9.594000 10.91901
9.595000 11.28448
9.596000 11.6486
9.597000 12.01131
9.598000 12.37258
9.599000 12.732360000000002
9.600000 13.09063
9.601000 13.44735
9.602000 13.80247
9.603000 14.15595
9.604000 14.50777
9.605000 14.85787
9.606000 15.206230000000001
9.607000 15.552810000000001
9.608000 15.897559999999999
9.609000 16.240460000000002
9.610000 16.58146
9.611000 16.92053
9.612000 17.25763
9.613000 17.59273
9.614000 17.92579
9.615000 18.25678
9.616000 18.58566
9.617000 18.912390000000002
9.618000 19.23694
9.619000 19.55928
9.620000 19.879369999999998
9.621000 20.19718
9.622000 20.51267
9.623000 20.82581
9.624000 21.13657
9.625000 21.44491
9.626000 21.75081
9.627000 22.05422
9.628000 22.355130000000003
9.629000 22.653480000000002
9.630000 22.94926
9.631000 23.242440000000002
9.632000 23.53297
9.633000 23.820839999999997
9.634000 24.105999999999998
9.635000 24.38843
9.636000 24.668100000000003
9.637000 24.94499
9.638000 25.21905
9.639000 25.49026
9.640000 25.758589999999998
9.641000 26.024019999999997
9.642000 26.286520000000003
9.643000 26.546049999999997
9.644000 26.80259
9.645000 27.05611
9.646000 27.306589999999996
9.647000 27.554000000000002
9.648000 27.798309999999997
9.649000 28.0395
9.650000 28.277540000000002
9.651000 28.51241
9.652000 28.74408
9.653000 28.972520000000003
9.654000 29.19772
9.655000 29.419650000000004
9.656000 29.63828
9.657000 29.85359
9.658000 30.06557
9.659000 30.27418
9.660000 30.47941
9.661000 30.68124
9.662000 30.879640000000002
9.663000 31.07459
9.664000 31.266080000000002
9.665000 31.45407
9.666000 31.638569999999998
9.667000 31.81953
9.668000 31.996950000000002
9.669000 32.17081
9.670000 32.34108
9.671000 32.507760000000005
9.672000 32.67082
9.673000 32.83025
9.674000 32.98603
9.675000 33.13814
9.676000 33.28658
9.677000 33.43132
9.678000 33.57234
9.679000 33.70964
9.680000 33.8432
9.681000 33.973009999999995
9.682000 34.09905
9.683000 34.22131
9.684000 34.33978
9.685000 34.454449999999994
9.686000 34.5653
9.687000 34.67232
9.688000 34.7755
9.689000 34.87484
9.690000 34.97032
9.691000 35.061930000000004
9.692000 35.14967
9.693000 35.23352
9.694000 35.31347
9.695000 35.38953
9.696000 35.46168
9.697000 35.52991
9.698000 35.59422
9.699000 35.654599999999995
9.700000 35.71105
9.701000 35.76356
9.702000 35.812129999999996
9.703000 35.85675
9.704000 35.897420000000004
9.705000 35.93414
9.706000 35.9669
9.707000 35.9957
9.708000 36.020540000000004
9.709000 36.04141
9.710000 36.05833
9.711000 36.07128
9.712000 36.080259999999996
9.713000 36.08528
9.714000 36.08634
9.715000 36.08343
9.716000 36.07656
9.717000 36.065740000000005
9.718000 36.05095
9.719000 36.032219999999995
9.720000 36.00953
9.721000 35.98289
9.722000 35.95232
9.723000 35.9178
9.724000 35.87935
9.725000 35.83697
9.726000 35.790670000000006
9.727000 35.74045
9.728000 35.68632
9.729000 35.62829
9.730000 35.56636
9.731000 35.50055
9.732000 35.43085
9.733000 35.35729
9.734000 35.27986
9.735000 35.19858
9.736000 35.11346
9.737000 35.02451
9.738000 34.93174
9.739000 34.83515
9.740000 34.73477
9.741000 34.63061
9.742000 34.52267
9.743000 34.41097
9.744000 34.29553
9.745000 34.17636
9.746000 34.05346
9.747000 33.92687
9.748000 33.79658
9.749000 33.66263
9.750000 33.52501
9.751000 33.38376
9.752000 33.23889
9.753000 33.09041
9.754000 32.93834
9.755000 32.7827
9.756000 32.62351
9.757000 32.46079
9.758000 32.29456
9.759000 32.124829999999996
9.760000 31.951629999999998
9.761000 31.774980000000003
9.762000 31.59489
9.763000 31.4114
9.764000 31.22452
9.765000 31.034270000000003
9.766000 30.84067
9.767000 30.643759999999997
9.768000 30.443540000000002
9.769000 30.24005
9.770000 30.0333
9.771000 29.82333
9.772000 29.61015
9.773000 29.3938
9.774000 29.174290000000003
9.775000 28.95165
9.776000 28.72591
9.777000 28.497090000000004
9.778000 28.265220000000003
9.779000 28.030319999999996
9.780000 27.792430000000003
9.781000 27.551560000000002
9.782000 27.30775
9.783000 27.061030000000002
9.784000 26.811420000000002
9.785000 26.55896
9.786000 26.30366
9.787000 26.04557
9.788000 25.7847
9.789000 25.5211
9.790000 25.25478
9.791000 24.985789999999998
9.792000 24.71415
9.793000 24.439890000000002
9.794000 24.16304
9.795000 23.88365
9.796000 23.60173
9.797000 23.31732
9.798000 23.03045
9.799000 22.74116
9.800000 22.44949
9.801000 22.15545
9.802000 21.859090000000002
9.803000 21.56044
9.804000 21.259539999999998
9.805000 20.95642
9.806000 20.65111
9.807000 20.34366
9.808000 20.034080000000003
9.809000 19.72243
9.810000 19.408739999999998
9.811000 19.09304
9.812000 18.77536
9.813000 18.455759999999998
9.814000 18.134249999999998
9.815000 17.81088
9.816000 17.48569
9.817000 17.15871
9.818000 16.82997
9.819000 16.49953
9.820000 16.1674
9.821000 15.833639999999999
9.822000 15.498280000000001
9.823000 15.16135
9.824000 14.8229
9.825000 14.48297
9.826000 14.141580000000001
9.827000 13.79879
9.828000 13.454630000000002
9.829000 13.109129999999999
9.830000 12.76234
9.831000 12.4143
9.832000 12.06504
9.833000 11.71461
9.834000 11.36304
9.835000 11.01038
9.836000 10.65666
9.837000 10.30192
9.838000 9.946211400000001
9.839000 9.5895648
9.840000 9.2320234
9.841000 8.8736266
9.842000 8.5144162
9.843000 8.1544317
9.844000 7.7937148999999994
9.845000 7.4323058
9.846000 7.0702456
9.847000 6.7075752
9.848000 6.344335500000001
9.849000 5.9805673
9.850000 5.6163121
9.851000 5.251611
9.852000 4.8865054
9.853000 4.5210361
9.854000 4.1552451
9.855000 3.7891730999999997
9.856000 3.4228612
9.857000 3.0563511
9.858000 2.689684
9.859000 2.3229012
9.860000 1.9560438
9.861000 1.589153
9.862000 1.2222701
9.863000 0.85543618
9.864000 0.48869229000000003
9.865000 0.12207947
9.866000 -0.24436126000000002
9.867000 -0.61058896
9.868000 -0.97656278
9.869000 -1.3422418
9.870000 -1.7075852999999999
9.871000 -2.0725528
9.872000 -2.4371034
9.873000 -2.8011965
9.874000 -3.1647917
9.875000 -3.5278484
9.876000 -3.8903262
9.877000 -4.2521849
9.878000 -4.6133842000000005
9.879000 -4.9738839
9.880000 -5.3336438
9.881000 -5.6926239
9.882000 -6.0507840999999996
9.883000 -6.4080848999999995
9.884000 -6.7644857
9.885000 -7.1199477
9.886000 -7.474430699999999
9.887000 -7.8278959
9.888000 -8.1803031
9.889000 -8.5316136
9.890000 -8.8817887
9.891000 -9.230788800000001
9.892000 -9.5785752
9.893000 -9.9251091
9.894000 -10.27035
9.895000 -10.614270000000001
9.896000 -10.95681
9.897000 -11.29796
9.898000 -11.637649999999999
9.899000 -11.97587
9.900000 -12.312570000000001
9.901000 -12.647720000000001
9.902000 -12.98127
9.903000 -13.3132
9.904000 -13.64346
9.905000 -13.972010000000001
9.906000 -14.29883
9.907000 -14.62388
9.908000 -14.94712
9.909000 -15.26851
9.910000 -15.58803
9.911000 -15.90563
9.912000 -16.22128
9.913000 -16.534950000000002
9.914000 -16.846600000000002
9.915000 -17.1562
9.916000 -17.46372
9.917000 -17.76912
9.918000 -18.07237
9.919000 -18.37343
9.920000 -18.67228
9.921000 -18.96889
9.922000 -19.26321
9.923000 -19.555220000000002
9.924000 -19.84489
9.925000 -20.132179999999998
9.926000 -20.417070000000002
9.927000 -20.69952
9.928000 -20.9795
9.929000 -21.256990000000002
9.930000 -21.53195
9.931000 -21.80435
9.932000 -22.074170000000002
9.933000 -22.341359999999998
9.934000 -22.605919999999998
9.935000 -22.8678
9.936000 -23.12698
9.937000 -23.38343
9.938000 -23.63713
9.939000 -23.88804
9.940000 -24.13614
9.941000 -24.3814
9.942000 -24.623800000000003
9.943000 -24.86331
9.944000 -25.0999
9.945000 -25.33356
9.946000 -25.56425
9.947000 -25.791950000000003
9.948000 -26.016640000000002
9.949000 -26.23829
9.950000 -26.456879999999998
9.951000 -26.67239
9.952000 -26.88479
9.953000 -27.09407
9.954000 -27.300200000000004
9.955000 -27.503159999999998
9.956000 -27.70293
9.957000 -27.89949
9.958000 -28.092830000000003
9.959000 -28.28291
9.960000 -28.46972
9.961000 -28.653250000000003
9.962000 -28.83346
9.963000 -29.010360000000002
9.964000 -29.18391
9.965000 -29.3541
9.966000 -29.52092
9.967000 -29.68435
9.968000 -29.844369999999998
9.969000 -30.00096
9.970000 -30.15411
9.971000 -30.303819999999998
9.972000 -30.45005
9.973000 -30.592789999999997
9.974000 -30.732039999999998
9.975000 -30.86779
9.976000 -31.0
9.977000 -31.128679999999996
9.978000 -31.253809999999998
9.979000 -31.375380000000003
9.980000 -31.49338
9.981000 -31.60779
9.982000 -31.718619999999998
9.983000 -31.82583
9.984000 -31.92944
9.985000 -32.029419999999995
9.986000 -32.125769999999996
9.987000 -32.218469999999996
9.988000 -32.30753
9.989000 -32.39293
9.990000 -32.47467
9.991000 -32.552730000000004
9.992000 -32.62712
9.993000 -32.69782
9.994000 -32.76483
9.995000 -32.828160000000004
9.996000 -32.88778
9.997000 -32.9437
9.998000 -32.99591
9.999000 -33.04441
10.00000 -33.089200000000005
10.00100 -33.13028
10.00200 -33.167629999999996
10.00300 -33.20127
10.00400 -33.2312
10.00500 -33.2574
10.00600 -33.27987
10.00700 -33.29864
10.00800 -33.31368
10.00900 -33.324999999999996
10.01000 -33.33261
10.01100 -33.336510000000004
10.01200 -33.336690000000004
10.01300 -33.33316
10.01400 -33.32593
10.01500 -33.315
10.01600 -33.300380000000004
10.01700 -33.28206
10.01800 -33.26005
10.01900 -33.23436
10.02000 -33.20499
10.02100 -33.17195
10.02200 -33.13525
10.02300 -33.09489
10.02400 -33.05088
10.02500 -33.00323
10.02600 -32.951950000000004
10.02700 -32.89704
10.02800 -32.83851
10.02900 -32.776379999999996
10.03000 -32.71065
10.03100 -32.64134
10.03200 -32.56845
10.03300 -32.49199
10.03400 -32.41198
10.03500 -32.328430000000004
10.03600 -32.24134
10.03700 -32.15074
10.03800 -32.056639999999994
10.03900 -31.959039999999998
10.04000 -31.857960000000002
10.04100 -31.753429999999998
10.04200 -31.64544
10.04300 -31.53402
10.04400 -31.41918
10.04500 -31.30094
10.04600 -31.17932
10.04700 -31.05432
10.04800 -30.925970000000003
10.04900 -30.79428
10.05000 -30.65928
10.05100 -30.520979999999998
10.05200 -30.37939
10.05300 -30.23454
10.05400 -30.08645
10.05500 -29.93514
10.05600 -29.780620000000003
10.05700 -29.622920000000004
10.05800 -29.46206
10.05900 -29.298049999999996
10.06000 -29.13093
10.06100 -28.9607
10.06200 -28.7874
10.06300 -28.61105
10.06400 -28.431669999999997
10.06500 -28.24927
10.06600 -28.06389
10.06700 -27.87555
10.06800 -27.68428
10.06900 -27.490090000000002
10.07000 -27.293010000000002
10.07100 -27.09306
10.07200 -26.89027
10.07300 -26.68468
10.07400 -26.476290000000002
10.07500 -26.26514
10.07600 -26.05126
10.07700 -25.83466
10.07800 -25.615389999999998
10.07900 -25.39345
10.08000 -25.168889999999998
10.08100 -24.94173
10.08200 -24.71199
10.08300 -24.47972
10.08400 -24.24492
10.08500 -24.00764
10.08600 -23.76791
10.08700 -23.52574
10.08800 -23.281180000000003
10.08900 -23.03425
10.09000 -22.78499
10.09100 -22.53341
10.09200 -22.27956
10.09300 -22.02347
10.09400 -21.76516
10.09500 -21.50467
10.09600 -21.24204
10.09700 -20.97728
10.09800 -20.71044
10.09900 -20.44154
10.10000 -20.17063
10.10100 -19.89772
10.10200 -19.62287
10.10300 -19.34609
10.10400 -19.06742
10.10500 -18.7869
10.10600 -18.504550000000002
10.10700 -18.22042
10.10800 -17.93454
10.10900 -17.64693
10.11000 -17.35764
10.11100 -17.0667
10.11200 -16.77415
10.11300 -16.48001
10.11400 -16.18432
10.11500 -15.887129999999999
10.11600 -15.588450000000002
10.11700 -15.28834
10.11800 -14.98681
10.11900 -14.68392
10.12000 -14.37969
10.12100 -14.07416
10.12200 -13.767370000000001
10.12300 -13.45935
10.12400 -13.150139999999999
10.12500 -12.83977
10.12600 -12.52828
10.12700 -12.21571
10.12800 -11.90209
10.12900 -11.58747
10.13000 -11.27187
10.13100 -10.95534
10.13200 -10.63791
10.13300 -10.319609999999999
10.13400 -10.000499999999999
10.13500 -9.680596
10.13600 -9.359945399999999
10.13700 -9.0385832
10.13800 -8.7165475
10.13900 -8.3938755
10.14000 -8.0706052
10.14100 -7.746773999999999
10.14200 -7.4224196000000005
10.14300 -7.097580300000001
10.14400 -6.7722932
10.14500 -6.4465962
10.14600 -6.1205272
10.14700 -5.7941236
10.14800 -5.4674230999999995
10.14900 -5.1404632999999995
10.15000 -4.8132818
10.15100 -4.4859163
10.15200 -4.1584041
10.15300 -3.8307831
10.15400 -3.5030901000000005
10.15500 -3.1753628999999997
10.15600 -2.8476387
10.15700 -2.5199547
10.15800 -2.1923482
10.15900 -1.8648563
10.16000 -1.5375161
10.16100 -1.2103646
10.16200 -0.8834389
10.16300 -0.55677583
10.16400 -0.23041225999999998
10.16500 0.095615024
10.16600 0.42126924
10.16700 0.74651372
10.16800 1.0713118000000001
10.16900 1.395627
10.17000 1.7194227999999998
10.17100 2.0426626999999997
10.17200 2.3653103
10.17300 2.6873292
10.17400 3.0086836
10.17500 3.329337
10.17600 3.6492534
10.17700 3.9683971999999996
10.17800 4.286732499999999
10.17900 4.6042234
10.18000 4.9208347
10.18100 5.2365307
10.18200 5.5512760000000005
10.18300 5.8650356
10.18400 6.1777744000000006
10.18500 6.4894579
10.18600 6.800051
10.18700 7.1095191
10.18800 7.4178286
10.18900 7.7249445
10.19000 8.0308333
10.19100 8.3354607
10.19200 8.638793999999999
10.19300 8.9407988
10.19400 9.2414424
10.19500 9.540692
10.19600 9.838514
10.19700 10.13488
10.19800 10.42975
10.19900 10.723090000000001
10.20000 11.01488
10.20100 11.30509
10.20200 11.59367
10.20300 11.8806
10.20400 12.16586
10.20500 12.449390000000001
10.20600 12.73119
10.20700 13.011220000000002
10.20800 13.289439999999999
10.20900 13.56582
10.21000 13.84035
10.21100 14.11298
10.21200 14.3837
10.21300 14.652460000000001
10.21400 14.91924
10.21500 15.18402
10.21600 15.446760000000001
10.21700 15.70744
10.21800 15.96603
10.21900 16.2225
10.22000 16.47683
10.22100 16.72898
10.22200 16.97894
10.22300 17.22667
10.22400 17.47215
10.22500 17.71535
10.22600 17.95625
10.22700 18.19482
10.22800 18.43105
10.22900 18.66489
10.23000 18.89633
10.23100 19.12535
10.23200 19.35192
10.23300 19.57601
10.23400 19.79761
10.23500 20.01669
10.23600 20.23323
10.23700 20.4472
10.23800 20.65859
10.23900 20.86738
10.24000 21.073529999999998
10.24100 21.27704
10.24200 21.47788
10.24300 21.676029999999997
10.24400 21.871470000000002
10.24500 22.06418
10.24600 22.25415
10.24700 22.44134
10.24800 22.62576
10.24900 22.80737
10.25000 22.986159999999998
10.25100 23.16211
10.25200 23.33521
10.25300 23.50544
10.25400 23.67278
10.25500 23.837220000000002
10.25600 23.998739999999998
10.25700 24.157329999999998
10.25800 24.31297
10.25900 24.46564
10.26000 24.61534
10.26100 24.76205
10.26200 24.90576
10.26300 25.046449999999997
10.26400 25.184109999999997
10.26500 25.31872
10.26600 25.45029
10.26700 25.578780000000002
10.26800 25.7042
10.26900 25.826529999999998
10.27000 25.94576
10.27100 26.06188
10.27200 26.17488
10.27300 26.284750000000003
10.27400 26.39149
10.27500 26.495079999999998
10.27600 26.59551
10.27700 26.69277
10.27800 26.78687
10.27900 26.87778
10.28000 26.96551
10.28100 27.050039999999996
10.28200 27.13138
10.28300 27.209509999999998
10.28400 27.284429999999997
10.28500 27.35613
10.28600 27.424609999999998
10.28700 27.48987
10.28800 27.5519
10.28900 27.610699999999998
10.29000 27.666259999999998
10.29100 27.71859
10.29200 27.76768
10.29300 27.813520000000004
10.29400 27.85613
10.29500 27.895490000000002
10.29600 27.9316
10.29700 27.964470000000002
10.29800 27.9941
10.29900 28.02048
10.30000 28.043620000000004
10.30100 28.063519999999997
10.30200 28.08018
10.30300 28.09361
10.30400 28.10379
10.30500 28.11075
10.30600 28.114470000000004
10.30700 28.11497
10.30800 28.11224
10.30900 28.10629
10.31000 28.097129999999996
10.31100 28.084759999999996
10.31200 28.06919
10.31300 28.05041
10.31400 28.02845
10.31500 28.003289999999996
10.31600 27.97495
10.31700 27.943440000000002
10.31800 27.90877
10.31900 27.870929999999998
10.32000 27.829939999999997
10.32100 27.785809999999998
10.32200 27.73854
10.32300 27.68815
10.32400 27.634639999999997
10.32500 27.57802
10.32600 27.51831
10.32700 27.45551
10.32800 27.389629999999997
10.32900 27.32069
10.33000 27.2487
10.33100 27.173659999999998
10.33200 27.095599999999997
10.33300 27.014519999999997
10.33400 26.93044
10.33500 26.84337
10.33600 26.75333
10.33700 26.66032
10.33800 26.564369999999997
10.33900 26.465480000000003
10.34000 26.363680000000002
10.34100 26.258979999999998
10.34200 26.151390000000003
10.34300 26.04093
10.34400 25.92762
10.34500 25.811469999999996
10.34600 25.692500000000003
10.34700 25.570739999999997
10.34800 25.446180000000002
10.34900 25.318859999999997
10.35000 25.18879
10.35100 25.055979999999998
10.35200 24.92047
10.35300 24.78226
10.35400 24.641379999999998
10.35500 24.49785
10.35600 24.35168
10.35700 24.2029
10.35800 24.05152
10.35900 23.89757
10.36000 23.74106
10.36100 23.58202
10.36200 23.420479999999998
10.36300 23.25644
10.36400 23.089940000000002
10.36500 22.92099
10.36600 22.74962
10.36700 22.57585
10.36800 22.39971
10.36900 22.22121
10.37000 22.040380000000003
10.37100 21.85724
10.37200 21.67183
10.37300 21.48415
10.37400 21.294240000000002
10.37500 21.10213
10.37600 20.90783
10.37700 20.71138
10.37800 20.51279
10.37900 20.312089999999998
10.38000 20.10932
10.38100 19.90449
10.38200 19.69764
10.38300 19.48879
10.38400 19.27796
10.38500 19.06518
10.38600 18.85049
10.38700 18.63391
10.38800 18.41546
10.38900 18.19518
10.39000 17.97308
10.39100 17.74921
10.39200 17.52359
10.39300 17.29625
10.39400 17.06721
10.39500 16.83651
10.39600 16.60417
10.39700 16.37023
10.39800 16.13471
10.39900 15.897639999999999
10.40000 15.659049999999999
10.40100 15.418970000000002
10.40200 15.17744
10.40300 14.93447
10.40400 14.69011
10.40500 14.44438
10.40600 14.19731
10.40700 13.948940000000002
10.40800 13.69928
10.40900 13.448379999999998
10.41000 13.196269999999998
10.41100 12.94297
10.41200 12.68851
10.41300 12.43293
10.41400 12.17626
10.41500 11.91854
10.41600 11.65978
10.41700 11.40002
10.41800 11.1393
10.41900 10.87765
10.42000 10.61509
10.42100 10.35167
10.42200 10.0874
10.42300 9.8223351
10.42400 9.5564932
10.42500 9.289910599999999
10.42600 9.022619599999999
10.42700 8.7546527
10.42800 8.4860422
10.42900 8.2168207
10.43000 7.947021
10.43100 7.6766759
10.43200 7.4058175
10.43300 7.134479300000001
10.43400 6.862693999999999
10.43500 6.5904938
10.43600 6.317912000000001
10.43700 6.0449809
10.43800 5.7717334000000005
10.43900 5.4982021
10.44000 5.2244201
10.44100 4.9504198
10.44200 4.6762336
10.44300 4.401894700000001
10.44400 4.1274353999999995
10.44500 3.8528882
10.44600 3.5782855000000002
10.44700 3.3036597
10.44800 3.0290434
10.44900 2.7544688
10.45000 2.4799682
10.45100 2.205574
10.45200 1.9313181
10.45300 1.6572326
10.45400 1.3833497000000001
10.45500 1.1097012
10.45600 0.8363192
10.45700 0.56323553
10.45800 0.29048205
10.45900 0.018090507
10.46000 -0.25390735999999997
10.46100 -0.52547986
10.46200 -0.7965954000000001
10.46300 -1.0672225
10.46400 -1.3373295
10.46500 -1.6068852000000002
10.46600 -1.875858
10.46700 -2.1442166
10.46800 -2.4119297
10.46900 -2.6789663
10.47000 -2.9452953
10.47100 -3.2108855
10.47200 -3.4757062999999997
10.47300 -3.7397264999999997
10.47400 -4.0029157
10.47500 -4.2652432
10.47600 -4.5266788
10.47700 -4.7871920999999995
10.47800 -5.0467528
10.47900 -5.3053311999999995
10.48000 -5.5628969999999995
10.48100 -5.8194209
10.48200 -6.0748733999999995
10.48300 -6.329224999999999
10.48400 -6.5824464
10.48500 -6.834509199999999
10.48600 -7.0853844
10.48700 -7.335043700000001
10.48800 -7.5834586999999996
10.48900 -7.830601199999999
10.49000 -8.0764428
10.49100 -8.3209567
10.49200 -8.5641153
10.49300 -8.8058911
10.49400 -9.0462565
10.49500 -9.285185499999999
10.49600 -9.5226519
10.49700 -9.7586282
10.49800 -9.993089
10.49900 -10.22601
10.50000 -10.45736
10.50100 -10.68712
10.50200 -10.91526
10.50300 -11.14175
10.50400 -11.366579999999999
10.50500 -11.58971
10.50600 -11.81113
10.50700 -12.0308
10.50800 -12.24871
10.50900 -12.464830000000001
10.51000 -12.679129999999999
10.51100 -12.89159
10.51200 -13.10219
10.51300 -13.310910000000002
10.51400 -13.51772
10.51500 -13.72259
10.51600 -13.925519999999999
10.51700 -14.12646
10.51800 -14.32542
10.51900 -14.522350000000001
10.52000 -14.71724
10.52100 -14.91006
10.52200 -15.100810000000001
10.52300 -15.289449999999999
10.52400 -15.47596
10.52500 -15.66033
10.52600 -15.84254
10.52700 -16.02256
10.52800 -16.20037
10.52900 -16.375970000000002
10.53000 -16.54932
10.53100 -16.72041
10.53200 -16.889219999999998
10.53300 -17.05574
10.53400 -17.21995
10.53500 -17.38183
10.53600 -17.54135
10.53700 -17.698520000000002
10.53800 -17.85331
10.53900 -18.0057
10.54000 -18.15568
10.54100 -18.303240000000002
10.54200 -18.448349999999998
10.54300 -18.59102
10.54400 -18.73121
10.54500 -18.86892
10.54600 -19.00413
10.54700 -19.13684
10.54800 -19.267020000000002
10.54900 -19.39467
10.55000 -19.51977
10.55100 -19.64231
10.55200 -19.762279999999997
10.55300 -19.87967
10.55400 -19.99446
10.55500 -20.106650000000002
10.55600 -20.21622
10.55700 -20.323169999999998
10.55800 -20.42748
10.55900 -20.529149999999998
10.56000 -20.62816
10.56100 -20.724500000000003
10.56200 -20.81818
10.56300 -20.90917
10.56400 -20.99748
10.56500 -21.083080000000002
10.56600 -21.16598
10.56700 -21.24617
10.56800 -21.32365
10.56900 -21.39839
10.57000 -21.4704
10.57100 -21.53968
10.57200 -21.60621
10.57300 -21.67
10.57400 -21.73103
10.57500 -21.7893
10.57600 -21.844820000000002
10.57700 -21.897569999999998
10.57800 -21.94755
10.57900 -21.99475
10.58000 -22.03919
10.58100 -22.080849999999998
10.58200 -22.11973
10.58300 -22.15583
10.58400 -22.18914
10.58500 -22.21968
10.58600 -22.247439999999997
10.58700 -22.27241
10.58800 -22.2946
10.58900 -22.31401
10.59000 -22.33064
10.59100 -22.34448
10.59200 -22.355549999999997
10.59300 -22.36385
10.59400 -22.36937
10.59500 -22.372120000000002
10.59600 -22.3721
10.59700 -22.369310000000002
10.59800 -22.36376
10.59900 -22.355449999999998
10.60000 -22.34439
10.60100 -22.33058
10.60200 -22.31402
10.60300 -22.29472
10.60400 -22.27269
10.60500 -22.24793
10.60600 -22.22044
10.60700 -22.19024
10.60800 -22.15733
10.60900 -22.12171
10.61000 -22.0834
10.61100 -22.0424
10.61200 -21.99872
10.61300 -21.95237
10.61400 -21.90335
10.61500 -21.851670000000002
10.61600 -21.797349999999998
10.61700 -21.740399999999998
10.61800 -21.68081
10.61900 -21.61862
10.62000 -21.553810000000002
10.62100 -21.48641
10.62200 -21.416430000000002
10.62300 -21.343870000000003
10.62400 -21.26876
10.62500 -21.191090000000003
10.62600 -21.110889999999998
10.62700 -21.02817
10.62800 -20.94293
10.62900 -20.8552
10.63000 -20.76499
10.63100 -20.67231
10.63200 -20.57717
10.63300 -20.47959
10.63400 -20.37959
10.63500 -20.277169999999998
10.63600 -20.17237
10.63700 -20.065179999999998
10.63800 -19.95562
10.63900 -19.84373
10.64000 -19.7295
10.64100 -19.61295
10.64200 -19.49411
10.64300 -19.372980000000002
10.64400 -19.2496
10.64500 -19.12397
10.64600 -18.996109999999998
10.64700 -18.86604
10.64800 -18.73378
10.64900 -18.59935
10.65000 -18.46276
10.65100 -18.32404
10.65200 -18.18321
10.65300 -18.04027
10.65400 -17.89527
10.65500 -17.7482
10.65600 -17.5991
10.65700 -17.44799
10.65800 -17.294880000000003
10.65900 -17.1398
10.66000 -16.98276
10.66100 -16.8238
10.66200 -16.66292
10.66300 -16.50016
10.66400 -16.335530000000002
10.66500 -16.169059999999998
10.66600 -16.00078
10.66700 -15.83069
10.66800 -15.658830000000002
10.66900 -15.48522
10.67000 -15.309890000000001
10.67100 -15.132850000000001
10.67200 -14.954139999999999
10.67300 -14.77377
10.67400 -14.59177
10.67500 -14.40817
10.67600 -14.22298
10.67700 -14.03625
10.67800 -13.847979999999998
10.67900 -13.65821
10.68000 -13.46696
10.68100 -13.274250000000002
10.68200 -13.08012
10.68300 -12.884590000000001
10.68400 -12.68768
10.68500 -12.489419999999999
10.68600 -12.28984
10.68700 -12.08897
10.68800 -11.88682
10.68900 -11.68343
10.69000 -11.47882
10.69100 -11.27302
10.69200 -11.06606
10.69300 -10.85797
10.69400 -10.64876
10.69500 -10.438469999999999
10.69600 -10.227129999999999
10.69700 -10.01476
10.69800 -9.8013878
10.69900 -9.5870443
10.70000 -9.371756000000001
10.70100 -9.1555506
10.70200 -8.9384563
10.70300 -8.7205008
10.70400 -8.5017122
10.70500 -8.2821183
10.70600 -8.061748
10.70700 -7.8406289000000005
10.70800 -7.6187901
10.70900 -7.3962599
10.71000 -7.1730673
10.71100 -6.949240700000001
10.71200 -6.7248099
10.71300 -6.4998023
10.71400 -6.274247900000001
10.71500 -6.0481761
10.71600 -5.8216158
10.71700 -5.5945963
10.71800 -5.3671464
10.71900 -5.1392961
10.72000 -4.911074800000001
10.72100 -4.6825118
10.72200 -4.4536363
10.72300 -4.2244781
10.72400 -3.9950669000000003
10.72500 -3.7654318
10.72600 -3.5356026
10.72700 -3.3056088
10.72800 -3.0754799
10.72900 -2.8452452
10.73000 -2.6149342
10.73100 -2.384576
10.73200 -2.1542002
10.73300 -1.9238358
10.73400 -1.6935123
10.73500 -1.4632585
10.73600 -1.2331037
10.73700 -1.0030767
10.73800 -0.7732065899999999
10.73900 -0.54352214
10.74000 -0.31405217
10.74100 -0.084825436
10.74200 0.14412940000000002
10.74300 0.37278372
10.74400 0.60110902
10.74500 0.82907677
10.74600 1.0566585
10.74700 1.2838258
10.74800 1.5105505
10.74900 1.7368044999999999
10.75000 1.9625593000000001
10.75100 2.1877868
10.75200 2.4124593
10.75300 2.6365483
10.75400 2.8600264
10.75500 3.0828655
10.75600 3.3050376999999997
10.75700 3.5265155
10.75800 3.7472714
10.75900 3.9672780999999997
10.76000 4.1865077
10.76100 4.404933
10.76200 4.6225268
10.76300 4.8392624
10.76400 5.0551124000000005
10.76500 5.2700501
10.76600 5.4840486
10.76700 5.6970816
10.76800 5.9091222
10.76900 6.1201442
10.77000 6.330121299999999
10.77100 6.5390280999999995
10.77200 6.746838199999999
10.77300 6.9535263
10.77400 7.159066899999999
10.77500 7.363434900000001
10.77600 7.5666048
10.77700 7.768552
10.77800 7.969251300000001
10.77900 8.1686787
10.78000 8.3668098
10.78100 8.5636206
10.78200 8.7590866
10.78300 8.9531846
10.78400 9.145890900000001
10.78500 9.3371823
10.78600 9.5270358
10.78700 9.715428900000001
10.78800 9.9023387
10.78900 10.08774
10.79000 10.271619999999999
10.79100 10.453940000000001
10.79200 10.6347
10.79300 10.81386
10.79400 10.9914
10.79500 11.16731
10.79600 11.341560000000001
10.79700 11.51413
10.79800 11.684999999999999
10.79900 11.854149999999999
10.80000 12.021569999999999
10.80100 12.18722
10.80200 12.351099999999999
10.80300 12.51317
10.80400 12.67343
10.80500 12.83185
10.80600 12.988420000000001
10.80700 13.14311
10.80800 13.2959
10.80900 13.44679
10.81000 13.59575
10.81100 13.74276
10.81200 13.88781
10.81300 14.03087
10.81400 14.17194
10.81500 14.310999999999998
10.81600 14.44802
10.81700 14.582999999999998
10.81800 14.715919999999999
10.81900 14.84676
10.82000 14.97551
10.82100 15.10215
10.82200 15.22667
10.82300 15.34905
10.82400 15.469289999999999
10.82500 15.58736
10.82600 15.70326
10.82700 15.81696
10.82800 15.92847
10.82900 16.037770000000002
10.83000 16.14483
10.83100 16.24967
10.83200 16.352249999999998
10.83300 16.45257
10.83400 16.550629999999998
10.83500 16.6464
10.83600 16.73989
10.83700 16.83107
10.83800 16.91994
10.83900 17.0065
10.84000 17.09072
10.84100 17.17261
10.84200 17.25216
10.84300 17.329349999999998
10.84400 17.40417
10.84500 17.47663
10.84600 17.54672
10.84700 17.61442
10.84800 17.67973
10.84900 17.74264
10.85000 17.803150000000002
10.85100 17.86126
10.85200 17.91694
10.85300 17.97021
10.85400 18.02106
10.85500 18.06948
10.85600 18.11546
10.85700 18.159010000000002
10.85800 18.200120000000002
10.85900 18.23878
10.86000 18.275
10.86100 18.30877
10.86200 18.34008
10.86300 18.36895
10.86400 18.39536
10.86500 18.41931
10.86600 18.44081
10.86700 18.45984
10.86800 18.47643
10.86900 18.49055
10.87000 18.502209999999998
10.87100 18.51142
10.87200 18.51818
10.87300 18.522479999999998
10.87400 18.52433
10.87500 18.52374
10.87600 18.520690000000002
10.87700 18.5152
10.87800 18.507270000000002
10.87900 18.49691
10.88000 18.48411
10.88100 18.46888
10.88200 18.45123
10.88300 18.43116
10.88400 18.40867
10.88500 18.383779999999998
10.88600 18.35648
10.88700 18.32678
10.88800 18.2947
10.88900 18.26022
10.89000 18.22337
10.89100 18.18415
10.89200 18.14256
10.89300 18.09862
10.89400 18.05233
10.89500 18.003700000000002
10.89600 17.95274
10.89700 17.89945
10.89800 17.84385
10.89900 17.78595
10.90000 17.725759999999998
10.90100 17.66328
10.90200 17.59852
10.90300 17.5315
10.90400 17.46223
10.90500 17.39072
10.90600 17.31698
10.90700 17.241020000000002
10.90800 17.16286
10.90900 17.0825
10.91000 16.99996
10.91100 16.91525
10.91200 16.82839
10.91300 16.73939
10.91400 16.64826
10.91500 16.555020000000003
10.91600 16.45968
10.91700 16.36226
10.91800 16.26277
10.91900 16.16123
10.92000 16.057650000000002
10.92100 15.952050000000002
10.92200 15.844449999999998
10.92300 15.73485
10.92400 15.62329
10.92500 15.50977
10.92600 15.39431
10.92700 15.27693
10.92800 15.15765
10.92900 15.036489999999999
10.93000 14.91346
10.93100 14.788580000000001
10.93200 14.661869999999999
10.93300 14.53335
10.93400 14.40304
10.93500 14.270959999999999
10.93600 14.13712
10.93700 14.001549999999998
10.93800 13.864270000000001
10.93900 13.725290000000001
10.94000 13.58464
10.94100 13.44234
10.94200 13.298399999999999
10.94300 13.152849999999999
10.94400 13.00571
10.94500 12.857
10.94600 12.70674
10.94700 12.554950000000002
10.94800 12.40166
10.94900 12.24689
10.95000 12.09065
10.95100 11.93298
10.95200 11.77389
10.95300 11.6134
10.95400 11.451550000000001
10.95500 11.28835
10.95600 11.12383
10.95700 10.958
10.95800 10.7909
10.95900 10.62255
10.96000 10.45297
10.96100 10.28219
10.96200 10.110230000000001
10.96300 9.9371143
10.96400 9.762869
10.96500 9.5875196
10.96600 9.4110906
10.96700 9.2336081
10.96800 9.0550967
10.96900 8.875582399999999
10.97000 8.6950906
10.97100 8.5136473
10.97200 8.3312787
10.97300 8.1480101
10.97400 7.963867500000001
10.97500 7.7788778
10.97600 7.5930662
10.97700 7.406459699999999
10.97800 7.219084400000001
10.97900 7.0309661
10.98000 6.842131899999999
10.98100 6.6526078
10.98200 6.4624205
10.98300 6.2715963
10.98400 6.0801622
10.98500 5.888144700000001
10.98600 5.6955703
10.98700 5.5024657
10.98800 5.3088583
10.98900 5.1147744
10.99000 4.9202409000000005
10.99100 4.7252849
10.99200 4.5299333
10.99300 4.3342128
10.99400 4.1381512
10.99500 3.9417751
10.99600 3.7451122000000003
10.99700 3.5481893
10.99800 3.3510339
10.99900 3.1536736000000003
11.00000 2.9561354
11.00100 2.7584470999999997
11.00200 2.5606362000000003
11.00300 2.3627302
11.00400 2.1647567
11.00500 1.9667434000000001
11.00600 1.7687179000000002
11.00700 1.5707077
11.00800 1.3727407
11.00900 1.1748444
11.01000 0.9770465100000001
11.01100 0.7793745000000001
11.01200 0.5818560700000001
11.01300 0.38451874
11.01400 0.18739002
11.01500 -0.009502626200000001
11.01600 -0.20613177
11.01700 -0.40247006999999996
11.01800 -0.5984902400000001
11.01900 -0.7941651200000001
11.02000 -0.98946746
11.02100 -1.1843704
11.02200 -1.3788468
11.02300 -1.5728701
11.02400 -1.7664133
11.02500 -1.9594500000000001
11.02600 -2.1519534
11.02700 -2.3438972999999996
11.02800 -2.5352554
11.02900 -2.7260017000000003
11.03000 -2.9161099
11.03100 -3.1055542
11.03200 -3.2943089000000003
11.03300 -3.4823481000000003
11.03400 -3.6696464
11.03500 -3.8561784
11.03600 -4.0419187
11.03700 -4.2268422
11.03800 -4.4109236
11.03900 -4.5941383
11.04000 -4.7764614
11.04100 -4.9578678
11.04200 -5.1383331
11.04300 -5.3178329
11.04400 -5.4963429
11.04500 -5.6738384
11.04600 -5.8502957
11.04700 -6.0256906
11.04800 -6.1999987999999995
11.04900 -6.3731968
11.05000 -6.545261300000001
11.05100 -6.7161687
11.05200 -6.8858951
11.05300 -7.0544176
11.05400 -7.2217137000000005
11.05500 -7.3877595000000005
11.05600 -7.5525329
11.05700 -7.7160113
11.05800 -7.8781731
11.05900 -8.0389954
11.06000 -8.198456499999999
11.06100 -8.3565339
11.06200 -8.513207000000001
11.06300 -8.6684547
11.06400 -8.8222556
11.06500 -8.9745887
11.06600 -9.125433099999999
11.06700 -9.2747688
11.06800 -9.4225757
11.06900 -9.568834299999999
11.07000 -9.7135246
11.07100 -9.856627099999999
11.07200 -9.9981226
11.07300 -10.13799
11.07400 -10.27622
11.07500 -10.412780000000001
11.07600 -10.54766
11.07700 -10.68085
11.07800 -10.81231
11.07900 -10.94205
11.08000 -11.070030000000001
11.08100 -11.196250000000001
11.08200 -11.32068
11.08300 -11.44331
11.08400 -11.56413
11.08500 -11.68311
11.08600 -11.80025
11.08700 -11.91553
11.08800 -12.02892
11.08900 -12.14042
11.09000 -12.250020000000001
11.09100 -12.35769
11.09200 -12.46343
11.09300 -12.56722
11.09400 -12.66904
11.09500 -12.768889999999999
11.09600 -12.866739999999998
11.09700 -12.962599999999998
11.09800 -13.05644
11.09900 -13.14825
11.10000 -13.23802
11.10100 -13.32574
11.10200 -13.4114
11.10300 -13.494990000000001
11.10400 -13.57649
11.10500 -13.655890000000001
11.10600 -13.73319
11.10700 -13.80837
11.10800 -13.88143
11.10900 -13.95236
11.11000 -14.02114
11.11100 -14.087769999999999
11.11200 -14.152239999999999
11.11300 -14.214540000000001
11.11400 -14.27466
11.11500 -14.33261
11.11600 -14.38836
11.11700 -14.44192
11.11800 -14.493269999999999
11.11900 -14.54242
11.12000 -14.589350000000001
11.12100 -14.634059999999998
11.12200 -14.676549999999999
11.12300 -14.716809999999999
11.12400 -14.75483
11.12500 -14.790619999999999
11.12600 -14.82417
11.12700 -14.855479999999998
11.12800 -14.884530000000002
11.12900 -14.911340000000001
11.13000 -14.935899999999998
11.13100 -14.9582
11.13200 -14.978240000000001
11.13300 -14.99603
11.13400 -15.01156
11.13500 -15.02483
11.13600 -15.03584
11.13700 -15.04458
11.13800 -15.05107
11.13900 -15.055299999999999
11.14000 -15.05726
11.14100 -15.05697
11.14200 -15.054419999999999
11.14300 -15.04961
11.14400 -15.042539999999999
11.14500 -15.03322
11.14600 -15.021650000000001
11.14700 -15.00783
11.14800 -14.991760000000001
11.14900 -14.97346
11.15000 -14.95291
11.15100 -14.93013
11.15200 -14.90512
11.15300 -14.87788
11.15400 -14.84842
11.15500 -14.81675
11.15600 -14.78287
11.15700 -14.746780000000001
11.15800 -14.70849
11.15900 -14.66802
11.16000 -14.62536
11.16100 -14.58052
11.16200 -14.53351
11.16300 -14.48435
11.16400 -14.433029999999999
11.16500 -14.37957
11.16600 -14.32398
11.16700 -14.26626
11.16800 -14.20642
11.16900 -14.144480000000001
11.17000 -14.080449999999999
11.17100 -14.01433
11.17200 -13.946140000000002
11.17300 -13.875879999999999
11.17400 -13.803579999999998
11.17500 -13.729230000000001
11.17600 -13.65286
11.17700 -13.57448
11.17800 -13.49409
11.17900 -13.41171
11.18000 -13.32735
11.18100 -13.24103
11.18200 -13.152759999999999
11.18300 -13.06255
11.18400 -12.97043
11.18500 -12.876389999999999
11.18600 -12.780449999999998
11.18700 -12.682640000000001
11.18800 -12.58297
11.18900 -12.481440000000001
11.19000 -12.378079999999999
11.19100 -12.2729
11.19200 -12.16592
11.19300 -12.05715
11.19400 -11.94661
11.19500 -11.83431
11.19600 -11.720279999999999
11.19700 -11.60454
11.19800 -11.487079999999999
11.19900 -11.36795
11.20000 -11.24715
11.20100 -11.1247
11.20200 -11.00062
11.20300 -10.874929999999999
11.20400 -10.74765
11.20500 -10.6188
11.20600 -10.48839
11.20700 -10.35646
11.20800 -10.22301
11.20900 -10.08806
11.21000 -9.9516496
11.21100 -9.8137848
11.21200 -9.6744902
11.21300 -9.5337875
11.21400 -9.3916975
11.21500 -9.248241799999999
11.21600 -9.103442000000001
11.21700 -8.9573205
11.21800 -8.8098995
11.21900 -8.6612016
11.22000 -8.5112482
11.22100 -8.3600633
11.22200 -8.2076684
11.22300 -8.054087299999999
11.22400 -7.8993425
11.22500 -7.7434577
11.22600 -7.5864560999999995
11.22700 -7.4283607
11.22800 -7.2691955
11.22900 -7.1089841
11.23000 -6.947750599999999
11.23100 -6.7855187
11.23200 -6.6223122
11.23300 -6.4581558
11.23400 -6.2930733000000005
11.23500 -6.1270893
11.23600 -5.9602279000000005
11.23700 -5.7925142
11.23800 -5.623972800000001
11.23900 -5.4546282
11.24000 -5.2845057
11.24100 -5.1136304
11.24200 -4.9420275
11.24300 -4.7697224
11.24400 -4.596740400000001
11.24500 -4.4231068
11.24600 -4.2488474
11.24700 -4.0739883
11.24800 -3.898555
11.24900 -3.7225738
11.25000 -3.5460707
11.25100 -3.3690717
11.25200 -3.1916033
11.25300 -3.0136921
11.25400 -2.8353643
11.25500 -2.6566464
11.25600 -2.4775654
11.25700 -2.2981477999999997
11.25800 -2.1184202
11.25900 -1.9384097
11.26000 -1.7581429
11.26100 -1.5776468
11.26200 -1.3969485
11.26300 -1.2160747
11.26400 -1.0350525
11.26500 -0.85390881
11.26600 -0.6726705900000001
11.26700 -0.49136481
11.26800 -0.3100184
11.26900 -0.12865822999999998
11.27000 0.05268883
11.27100 0.23399594
11.27200 0.41523632
11.27300 0.59638321
11.27400 0.77740992
11.27500 0.9582897599999999
11.27600 1.1389962
11.27700 1.3195028
11.27800 1.4997829
11.27900 1.6798100999999999
11.28000 1.8595583999999998
11.28100 2.0390011
11.28200 2.2181122
11.28300 2.3968652
11.28400 2.5752343
11.28500 2.7531935
11.28600 2.9307166
11.28700 3.1077778
11.28800 3.2843511999999997
11.28900 3.4604106000000003
11.29000 3.6359306
11.29100 3.8108859
11.29200 3.9852503999999995
11.29300 4.158998700000001
11.29400 4.3321051
11.29500 4.5045443
11.29600 4.676291
11.29700 4.8473202
11.29800 5.0176062
11.29900 5.1871244
11.30000 5.3558495
11.30100 5.5237569
11.30200 5.6908216
11.30300 5.8570191000000005
11.30400 6.0223248
11.30500 6.186714
11.30600 6.350162600000001
11.30700 6.5126463999999995
11.30800 6.6741414
11.30900 6.834624
11.31000 6.994070099999999
11.31100 7.1524567999999995
11.31200 7.3097601999999995
11.31300 7.4659579
11.31400 7.6210260000000005
11.31500 7.7749424
11.31600 7.9276845
11.31700 8.079229999999999
11.31800 8.2295567
11.31900 8.3786421
11.32000 8.5264653
11.32100 8.6730041
11.32200 8.818237499999999
11.32300 8.962144700000001
11.32400 9.1047049
11.32500 9.2458971
11.32600 9.385701300000001
11.32700 9.524096499999999
11.32800 9.6610636
11.32900 9.7965822
11.33000 9.930633
11.33100 10.0632
11.33200 10.19425
11.33300 10.323780000000001
11.33400 10.45177
11.33500 10.5782
11.33600 10.70304
11.33700 10.82628
11.33800 10.94791
11.33900 11.06791
11.34000 11.186250000000001
11.34100 11.30292
11.34200 11.4179
11.34300 11.53118
11.34400 11.64275
11.34500 11.75257
11.34600 11.86065
11.34700 11.96695
11.34800 12.07148
11.34900 12.1742
11.35000 12.27511
11.35100 12.3742
11.35200 12.471440000000001
11.35300 12.56682
11.35400 12.66033
11.35500 12.75196
11.35600 12.84169
11.35700 12.92951
11.35800 13.01541
11.35900 13.099369999999999
11.36000 13.18138
11.36100 13.261439999999999
11.36200 13.339519999999998
11.36300 13.41562
11.36400 13.48973
11.36500 13.56184
11.36600 13.63193
11.36700 13.70001
11.36800 13.766039999999998
11.36900 13.830039999999999
11.37000 13.891990000000002
11.37100 13.95188
11.37200 14.00971
11.37300 14.06546
11.37400 14.119119999999999
11.37500 14.1707
11.37600 14.22018
11.37700 14.267560000000001
11.37800 14.312830000000002
11.37900 14.355979999999999
11.38000 14.39702
11.38100 14.43592
11.38200 14.47269
11.38300 14.50733
11.38400 14.53983
11.38500 14.570179999999999
11.38600 14.59837
11.38700 14.624419999999999
11.38800 14.64831
11.38900 14.67004
11.39000 14.6896
11.39100 14.707
11.39200 14.72223
11.39300 14.735280000000001
11.39400 14.74617
11.39500 14.75488
11.39600 14.76142
11.39700 14.765780000000001
11.39800 14.76797
11.39900 14.76798
11.40000 14.76582
11.40100 14.761479999999999
11.40200 14.75497
11.40300 14.74629
11.40400 14.73543
11.40500 14.72241
11.40600 14.70723
11.40700 14.689879999999999
11.40800 14.670369999999998
11.40900 14.6487
11.41000 14.624880000000001
11.41100 14.598920000000001
11.41200 14.570810000000002
11.41300 14.54056
11.41400 14.508180000000001
11.41500 14.47367
11.41600 14.437050000000001
11.41700 14.3983
11.41800 14.35745
11.41900 14.31449
11.42000 14.26945
11.42100 14.222309999999998
11.42200 14.1731
11.42300 14.121810000000002
11.42400 14.06846
11.42500 14.01306
11.42600 13.95562
11.42700 13.89614
11.42800 13.83463
11.42900 13.7711
11.43000 13.70557
11.43100 13.638049999999998
11.43200 13.56854
11.43300 13.49705
11.43400 13.423599999999999
11.43500 13.348189999999999
11.43600 13.270850000000001
11.43700 13.19157
11.43800 13.11038
11.43900 13.027289999999999
11.44000 12.942300000000001
11.44100 12.855430000000002
11.44200 12.7667
11.44300 12.67611
11.44400 12.58369
11.44500 12.48944
11.44600 12.39338
11.44700 12.295530000000001
11.44800 12.19589
11.44900 12.094489999999999
11.45000 11.991340000000001
11.45100 11.88646
11.45200 11.77985
11.45300 11.67155
11.45400 11.56156
11.45500 11.449910000000001
11.45600 11.336599999999999
11.45700 11.22166
11.45800 11.1051
11.45900 10.98695
11.46000 10.86722
11.46100 10.74593
11.46200 10.6231
11.46300 10.49874
11.46400 10.37288
11.46500 10.24554
11.46600 10.11673
11.46700 9.9864833
11.46800 9.8548092
11.46900 9.7217314
11.47000 9.58727
11.47100 9.4514459
11.47200 9.31428
11.47300 9.1757931
11.47400 9.036006800000001
11.47500 8.894942
11.47600 8.752620199999999
11.47700 8.6090632
11.47800 8.4642924
11.47900 8.3183296
11.48000 8.171197
11.48100 8.0229171
11.48200 7.8735113
11.48300 7.723002900000001
11.48400 7.5714141
11.48500 7.4187681
11.48600 7.265087200000001
11.48700 7.1103945
11.48800 6.9547139
11.48900 6.7980684
11.49000 6.640481199999999
11.49100 6.481976100000001
11.49200 6.3225769000000005
11.49300 6.1623073999999995
11.49400 6.0011920000000005
11.49500 5.8392551
11.49600 5.6765206
11.49700 5.5130135
11.49800 5.3487583999999995
11.49900 5.1837798
11.50000 5.0181028
11.50100 4.8517525
11.50200 4.6847541
11.50300 4.5171328
11.50400 4.348914000000001
11.50500 4.180122900000001
11.50600 4.0107854
11.50700 3.840927
11.50800 3.6705736000000004
11.50900 3.4997504
11.51000 3.3284838999999997
11.51100 3.1567995
11.51200 2.9847233
11.51300 2.8122813
11.51400 2.6394992999999998
11.51500 2.4664035
11.51600 2.2930199
11.51700 2.1193745
11.51800 1.9454932
11.51900 1.7714022
11.52000 1.5971273000000001
11.52100 1.4226947
11.52200 1.2481303
11.52300 1.07346
11.52400 0.8987098000000001
11.52500 0.72390554
11.52600 0.5490731000000001
11.52700 0.37423838
11.52800 0.1994272
11.52900 0.024665344999999998
11.53000 -0.15002138999999998
11.53100 -0.32460724
11.53200 -0.49906648
11.53300 -0.67337342
11.53400 -0.8475023300000001
11.53500 -1.0214276
11.53600 -1.1951235
11.53700 -1.3685646
11.53800 -1.5417251
11.53900 -1.7145796000000002
11.54000 -1.8871024
11.54100 -2.0592684
11.54200 -2.2310518000000004
11.54300 -2.4024272
11.54400 -2.5733696
11.54500 -2.7438534
11.54600 -2.9138535
11.54700 -3.0833447
11.54800 -3.2523021
11.54900 -3.4207004999999997
11.55000 -3.5885150999999995
11.55100 -3.7557211
11.55200 -3.9222937
11.55300 -4.0882084999999995
11.55400 -4.2534411
11.55500 -4.417967099999999
11.55600 -4.581762100000001
11.55700 -4.744802
11.55800 -4.907063
11.55900 -5.0685215999999995
11.56000 -5.2291539
11.56100 -5.388935999999999
11.56200 -5.5478454
11.56300 -5.7058584
11.56400 -5.8629524
11.56500 -6.0191043
11.56600 -6.1742917
11.56700 -6.3284918999999995
11.56800 -6.4816833
11.56900 -6.6338435
11.57000 -6.7849509
11.57100 -6.9349833
11.57200 -7.0839196
11.57300 -7.2317392
11.57400 -7.378420199999999
11.57500 -7.523942
11.57600 -7.6682836000000005
11.57700 -7.8114249
11.57800 -7.9533458
11.57900 -8.0940261
11.58000 -8.233446599999999
11.58100 -8.3715871
11.58200 -8.5084274
11.58300 -8.643949
11.58400 -8.778133200000001
11.58500 -8.910960699999999
11.58600 -9.042412800000001
11.58700 -9.1724709
11.58800 -9.301116299999999
11.58900 -9.4283313
11.59000 -9.5540978
11.59100 -9.6783988
11.59200 -9.8012164
11.59300 -9.9225335
11.59400 -10.04233
11.59500 -10.1606
11.59600 -10.27731
11.59700 -10.39246
11.59800 -10.506029999999999
11.59900 -10.617989999999999
11.60000 -10.72834
11.60100 -10.83707
11.60200 -10.944139999999999
11.60300 -11.04956
11.60400 -11.15331
11.60500 -11.255370000000001
11.60600 -11.35573
11.60700 -11.454369999999999
11.60800 -11.55128
11.60900 -11.64646
11.61000 -11.73988
11.61100 -11.83154
11.61200 -11.921420000000001
11.61300 -12.009509999999999
11.61400 -12.095799999999999
11.61500 -12.18028
11.61600 -12.262929999999999
11.61700 -12.34376
11.61800 -12.422740000000001
11.61900 -12.49987
11.62000 -12.575140000000001
11.62100 -12.64854
11.62200 -12.72006
11.62300 -12.78969
11.62400 -12.85743
11.62500 -12.92326
11.62600 -12.98717
11.62700 -13.049169999999998
11.62800 -13.10925
11.62900 -13.167390000000001
11.63000 -13.22359
11.63100 -13.27784
11.63200 -13.33015
11.63300 -13.38049
11.63400 -13.428880000000001
11.63500 -13.475290000000001
11.63600 -13.519739999999999
11.63700 -13.562199999999999
11.63800 -13.60269
11.63900 -13.64119
11.64000 -13.677700000000002
11.64100 -13.71222
11.64200 -13.74475
11.64300 -13.77528
11.64400 -13.80381
11.64500 -13.830329999999998
11.64600 -13.854859999999999
11.64700 -13.877369999999999
11.64800 -13.897889999999999
11.64900 -13.91639
11.65000 -13.93289
11.65100 -13.94739
11.65200 -13.959869999999999
11.65300 -13.970360000000001
11.65400 -13.97883
11.65500 -13.98531
11.65600 -13.98978
11.65700 -13.992260000000002
11.65800 -13.99273
11.65900 -13.991219999999998
11.66000 -13.98771
11.66100 -13.982220000000002
11.66200 -13.97475
11.66300 -13.96529
11.66400 -13.95386
11.66500 -13.940459999999998
11.66600 -13.9251
11.66700 -13.90778
11.66800 -13.8885
11.66900 -13.867280000000001
11.67000 -13.84411
11.67100 -13.81901
11.67200 -13.79198
11.67300 -13.763040000000002
11.67400 -13.73217
11.67500 -13.69941
11.67600 -13.66474
11.67700 -13.628190000000002
11.67800 -13.58975
11.67900 -13.549449999999998
11.68000 -13.50728
11.68100 -13.463249999999999
11.68200 -13.417390000000001
11.68300 -13.36968
11.68400 -13.32016
11.68500 -13.26882
11.68600 -13.21567
11.68700 -13.16074
11.68800 -13.10402
11.68900 -13.045539999999999
11.69000 -12.985299999999999
11.69100 -12.923309999999999
11.69200 -12.85959
11.69300 -12.79414
11.69400 -12.726989999999999
11.69500 -12.658150000000001
11.69600 -12.58762
11.69700 -12.51543
11.69800 -12.44159
11.69900 -12.3661
11.70000 -12.289
11.70100 -12.21028
11.70200 -12.12998
11.70300 -12.04809
11.70400 -11.96464
11.70500 -11.87965
11.70600 -11.79313
11.70700 -11.70509
11.70800 -11.61556
11.70900 -11.52455
11.71000 -11.43208
11.71100 -11.33816
11.71200 -11.24282
11.71300 -11.14606
11.71400 -11.04792
11.71500 -10.94841
11.71600 -10.84754
11.71700 -10.745330000000001
11.71800 -10.64181
11.71900 -10.53699
11.72000 -10.4309
11.72100 -10.323540000000001
11.72200 -10.21495
11.72300 -10.105129999999999
11.72400 -9.994119399999999
11.72500 -9.881925599999999
11.72600 -9.7685717
11.72700 -9.6540786
11.72800 -9.5384665
11.72900 -9.4217554
11.73000 -9.3039669
11.73100 -9.1851212
11.73200 -9.0652399
11.73300 -8.9443438
11.73400 -8.822454500000001
11.73500 -8.6995929
11.73600 -8.5757814
11.73700 -8.4510408
11.73800 -8.3253942
11.73900 -8.198863300000001
11.74000 -8.071469500000001
11.74100 -7.943236100000001
11.74200 -7.8141853
11.74300 -7.6843395999999995
11.74400 -7.5537220000000005
11.74500 -7.4223555999999995
11.74600 -7.290263499999999
11.74700 -7.1574688
11.74800 -7.0239946
11.74900 -6.8898641
11.75000 -6.7551008999999995
11.75100 -6.619729100000001
11.75200 -6.4837717
11.75300 -6.3472524
11.75400 -6.2101953000000005
11.75500 -6.0726244
11.75600 -5.9345633
11.75700 -5.7960361
11.75800 -5.6570671
11.75900 -5.5176802
11.76000 -5.377899500000001
11.76100 -5.2377488
11.76200 -5.0972529
11.76300 -4.9564354
11.76400 -4.815321
11.76500 -4.6739336
11.76600 -4.5322977
11.76700 -4.3904375
11.76800 -4.248376899999999
11.76900 -4.1061405
11.77000 -3.9637525
11.77100 -3.8212365999999998
11.77200 -3.6786175999999995
11.77300 -3.5359192999999998
11.77400 -3.3931661
11.77500 -3.2503821000000004
11.77600 -3.107591
11.77700 -2.964817
11.77800 -2.8220844
11.77900 -2.6794167
11.78000 -2.5368380999999998
11.78100 -2.3943725999999996
11.78200 -2.2520438
11.78300 -2.1098757
11.78400 -1.9678919
11.78500 -1.8261161000000001
11.78600 -1.6845720000000002
11.78700 -1.5432833
11.78800 -1.4022734000000001
11.78900 -1.2615658
11.79000 -1.1211841
11.79100 -0.98115159
11.79200 -0.84149158
11.79300 -0.70222728
11.79400 -0.56338189
11.79500 -0.42497856
11.79600 -0.28704025
11.79700 -0.14958992000000002
11.79800 -0.01265037
11.79900 0.12375565000000001
11.80000 0.25960552
11.80100 0.39487671999999996
11.80200 0.5295468999999999
11.80300 0.66359374
11.80400 0.79699522
11.80500 0.9297292699999999
11.80600 1.061774
11.80700 1.1931079
11.80800 1.3237092000000001
11.80900 1.4535567
11.81000 1.582629
11.81100 1.7109052999999999
11.81200 1.8383646
11.81300 1.9649861000000002
11.81400 2.0907495000000003
11.81500 2.2156343
11.81600 2.3396205
11.81700 2.4626881
11.81800 2.5848172999999997
11.81900 2.7059887000000002
11.82000 2.8261829
11.82100 2.9453807
11.82200 3.0635632999999998
11.82300 3.1807117000000003
11.82400 3.2968078
11.82500 3.4118328000000004
11.82600 3.525769
11.82700 3.6385982999999995
11.82800 3.750303
11.82900 3.8608659
11.83000 3.9702691
11.83100 4.0784962
11.83200 4.1855302
11.83300 4.2913540999999995
11.83400 4.3959516999999995
11.83500 4.499306499999999
11.83600 4.6014026
11.83700 4.7022242
11.83800 4.8017558000000005
11.83900 4.8999816
11.84000 4.9968868
11.84100 5.0924562
11.84200 5.1866751
11.84300 5.2795291
11.84400 5.371004
11.84500 5.461086
11.84600 5.549760900000001
11.84700 5.6370154
11.84800 5.722836399999999
11.84900 5.807210899999999
11.85000 5.8901265
11.85100 5.9715703
11.85200 6.0515307
11.85300 6.1299957
11.85400 6.2069539
11.85500 6.2823936
11.85600 6.3563049
11.85700 6.4286761
11.85800 6.4994976
11.85900 6.5687597
11.86000 6.6364519
11.86100 6.7025654
11.86200 6.7670912
11.86300 6.830020200000001
11.86400 6.891344500000001
11.86500 6.951054900000001
11.86600 7.0091449
11.86700 7.065606100000001
11.86800 7.1204312000000005
11.86900 7.173613500000001
11.87000 7.2251461
11.87100 7.2750233
11.87200 7.3232383
11.87300 7.369784999999999
11.87400 7.4146591
11.87500 7.457854599999999
11.87600 7.4993663
11.87700 7.5391904
11.87800 7.577321700000001
11.87900 7.6137565
11.88000 7.6484911
11.88100 7.6815218000000005
11.88200 7.7128455
11.88300 7.7424593
11.88400 7.770361
11.88500 7.7965476
11.88600 7.8210168
11.88700 7.8437671
11.88800 7.8647971
11.88900 7.884106
11.89000 7.9016924
11.89100 7.917556200000001
11.89200 7.9316966
11.89300 7.944113799999999
11.89400 7.954808300000001
11.89500 7.9637811
11.89600 7.971033499999999
11.89700 7.9765663
11.89800 7.980381
11.89900 7.982480499999999
11.90000 7.982866499999999
11.90100 7.9815418
11.90200 7.9785094
11.90300 7.973773
11.90400 7.9673365
11.90500 7.959203400000001
11.90600 7.9493783
11.90700 7.937865700000001
11.90800 7.924670000000001
11.90900 7.9097971000000005
11.91000 7.893252400000001
11.91100 7.875040899999999
11.91200 7.855169500000001
11.91300 7.833644700000001
11.91400 7.8104727
11.91500 7.7856608
11.91600 7.7592156999999995
11.91700 7.7311456
11.91800 7.701458
11.91900 7.6701604
11.92000 7.6372616
11.92100 7.6027706
11.92200 7.5666957
11.92300 7.529045600000001
11.92400 7.4898302999999995
11.92500 7.4490592
11.92600 7.4067421
11.92700 7.3628888
11.92800 7.317510200000001
11.92900 7.270617
11.93000 7.2222196
11.93100 7.172329700000001
11.93200 7.120958
11.93300 7.068117
11.93400 7.013817899999999
11.93500 6.958073400000001
11.93600 6.9008961
11.93700 6.8422988
11.93800 6.7822941
11.93900 6.7208953000000005
11.94000 6.6581167
11.94100 6.593971
11.94200 6.5284729
11.94300 6.4616359999999995
11.94400 6.393475799999999
11.94500 6.3240066
11.94600 6.2532432
11.94700 6.181201
11.94800 6.107895399999999
11.94900 6.0333427
11.95000 5.9575584
11.95100 5.8805589
11.95200 5.8023605
11.95300 5.7229798
11.95400 5.6424338
11.95500 5.5607397
11.95600 5.4779146
11.95700 5.393976
11.95800 5.3089414
11.95900 5.2228287
11.96000 5.135655799999999
11.96100 5.0474409
11.96200 4.9582027
11.96300 4.8679594
11.96400 4.7767296
11.96500 4.6845321
11.96600 4.591386
11.96700 4.4973101
11.96800 4.4023242
11.96900 4.3064471
11.97000 4.209698700000001
11.97100 4.1120987
11.97200 4.0136669
11.97300 3.9144229000000004
11.97400 3.8143868999999997
11.97500 3.7135791
11.97600 3.6120195
11.97700 3.5097286
11.97800 3.4067269
11.97900 3.3030353
11.98000 3.1986739
11.98100 3.093664
11.98200 2.9880263
11.98300 2.8817817999999997
11.98400 2.7749515999999996
11.98500 2.6675571
11.98600 2.5596194
11.98700 2.4511600000000002
11.98800 2.3422005
11.98900 2.2327624
11.99000 2.1228677
11.99100 2.0125378
11.99200 1.901795
11.99300 1.790661
11.99400 1.6791580000000002
11.99500 1.5673084
11.99600 1.4551342
11.99700 1.3426578999999998
11.99800 1.2299018
11.99900 1.1168884000000001
12.00000 1.0036402
12.00100 0.89017982
12.00200 0.7765298700000001
12.00300 0.66271299
12.00400 0.54875179
12.00500 0.43466900999999997
12.00600 0.32048735
12.00700 0.20622949
12.00800 0.091918127
12.00900 -0.022424059
12.01000 -0.13677440999999999
12.01100 -0.25111027
12.01200 -0.36540907
12.01300 -0.47964826
12.01400 -0.59380531
12.01500 -0.70785778
12.01600 -0.8217832099999999
12.01700 -0.93555935
12.01800 -1.0491639000000001
12.01900 -1.1625747
12.02000 -1.2757695
12.02100 -1.3887264
12.02200 -1.5014232
12.02300 -1.6138382
12.02400 -1.7259495
12.02500 -1.8377354
12.02600 -1.9491741
12.02700 -2.0602441999999996
12.02800 -2.1709241
12.02900 -2.2811923000000003
12.03000 -2.3910275000000003
12.03100 -2.5004085
12.03200 -2.609314
12.03300 -2.717723
12.03400 -2.8256143000000002
12.03500 -2.9329671
12.03600 -3.0397602999999997
12.03700 -3.1459734000000004
12.03800 -3.2515853999999997
12.03900 -3.3565756
12.04000 -3.460924
12.04100 -3.5646096000000003
12.04200 -3.6676124
12.04300 -3.7699117999999996
12.04400 -3.8714882
12.04500 -3.9723214
12.04600 -4.0723912
12.04700 -4.1716784
12.04800 -4.2701628
12.04900 -4.3678254
12.05000 -4.464646800000001
12.05100 -4.560608
12.05200 -4.6556897
12.05300 -4.7498737
12.05400 -4.8431408000000005
12.05500 -4.9354728
12.05600 -5.0268516
12.05700 -5.1172592
12.05800 -5.2066773
12.05900 -5.2950889
12.06000 -5.382476
12.06100 -5.4688219
12.06200 -5.5541094
12.06300 -5.6383215
12.06400 -5.721442000000001
12.06500 -5.8034543
12.06600 -5.8843423
12.06700 -5.964089899999999
12.06800 -6.0426816
12.06900 -6.1201021
12.07000 -6.1963357
12.07100 -6.271367499999999
12.07200 -6.3451827000000005
12.07300 -6.417767
12.07400 -6.4891055
12.07500 -6.5591842
12.07600 -6.6279888
12.07700 -6.695506
12.07800 -6.761722300000001
12.07900 -6.826624300000001
12.08000 -6.8901986
12.08100 -6.9524325
12.08200 -7.0133142
12.08300 -7.0728302
12.08400 -7.130969299999999
12.08500 -7.187718899999999
12.08600 -7.2430677999999995
12.08700 -7.2970048
12.08800 -7.3495187
12.08900 -7.400599099999999
12.09000 -7.4502349
12.09100 -7.4984155999999995
12.09200 -7.545131400000001
12.09300 -7.5903729
12.09400 -7.6341301
12.09500 -7.6763943
12.09600 -7.7171563999999995
12.09700 -7.7564083
12.09800 -7.7941418
12.09900 -7.8303479
12.10000 -7.8650199
12.10100 -7.8981504
12.10200 -7.9297319
12.10300 -7.9597577
12.10400 -7.988221199999999
12.10500 -8.015116299999999
12.10600 -8.0404371
12.10700 -8.0641776
12.10800 -8.0863327
12.10900 -8.1068978
12.11000 -8.1258677
12.11100 -8.143238
12.11200 -8.1590042
12.11300 -8.1731625
12.11400 -8.185709300000001
12.11500 -8.1966415
12.11600 -8.2059555
12.11700 -8.213648899999999
12.11800 -8.2197189
12.11900 -8.2241632
12.12000 -8.226980300000001
12.12100 -8.228167899999999
12.12200 -8.2277246
12.12300 -8.2256489
12.12400 -8.22194
12.12500 -8.2165979
12.12600 -8.2096219
12.12700 -8.2010113
12.12800 -8.190766700000001
12.12900 -8.178889
12.13000 -8.1653789
12.13100 -8.1502378
12.13200 -8.1334665
12.13300 -8.1150673
12.13400 -8.0950417
12.13500 -8.0733918
12.13600 -8.050120600000001
12.13700 -8.0252312
12.13800 -7.9987265
12.13900 -7.9706103
12.14000 -7.9408862
12.14100 -7.9095587
12.14200 -7.8766316000000005
12.14300 -7.842110099999999
12.14400 -7.805999399999999
12.14500 -7.7683046000000004
12.14600 -7.7290319
12.14700 -7.6881863
12.14800 -7.645774599999999
12.14900 -7.6018035
12.15000 -7.5562797
12.15100 -7.509210700000001
12.15200 -7.4606039
12.15300 -7.4104667
12.15400 -7.3588073000000005
12.15500 -7.3056339999999995
12.15600 -7.250955
12.15700 -7.194779799999999
12.15800 -7.1371168
12.15900 -7.0779756
12.16000 -7.0173658
12.16100 -6.955298
12.16200 -6.8917818
12.16300 -6.8268277
12.16400 -6.760446000000001
12.16500 -6.6926479
12.16600 -6.623444000000001
12.16700 -6.552846
12.16800 -6.4808659
12.16900 -6.407515
12.17000 -6.332805
12.17100 -6.2567487
12.17200 -6.1793581
12.17300 -6.100646
12.17400 -6.0206257
12.17500 -5.9393097
12.17600 -5.8567114
12.17700 -5.7728447
12.17800 -5.6877229
12.17900 -5.601359899999999
12.18000 -5.5137700999999995
12.18100 -5.4249674
12.18200 -5.3349666
12.18300 -5.2437827
12.18400 -5.1514305
12.18500 -5.057925
12.18600 -4.9632818
12.18700 -4.8675161000000005
12.18800 -4.770644
12.18900 -4.6726814999999995
12.19000 -4.573645099999999
12.19100 -4.4735506
12.19200 -4.3724153
12.19300 -4.2702559
12.19400 -4.1670892
12.19500 -4.0629327
12.19600 -3.9578039
12.19700 -3.8517203
12.19800 -3.7446998000000002
12.19900 -3.6367602999999997
12.20000 -3.5279203000000003
12.20100 -3.4181982
12.20200 -3.3076122
12.20300 -3.1961814
12.20400 -3.0839244
12.20500 -2.9708603
12.20600 -2.8570084
12.20700 -2.7423879
12.20800 -2.6270183
12.20900 -2.510919
12.21000 -2.39411
12.21100 -2.2766106
12.21200 -2.158441
12.21300 -2.0396210000000004
12.21400 -1.9201709
12.21500 -1.8001106
12.21600 -1.6794605
12.21700 -1.5582409
12.21800 -1.436472
12.21900 -1.3141745999999999
12.22000 -1.191369
12.22100 -1.0680758000000001
12.22200 -0.9443158300000001
12.22300 -0.8201096200000001
12.22400 -0.69547812
12.22500 -0.5704421599999999
12.22600 -0.44502262
12.22700 -0.31924048
12.22800 -0.19311678
12.22900 -0.06667260900000001
12.23000 0.060070894
12.23100 0.18709251999999998
12.23200 0.31437101
12.23300 0.44188504000000006
12.23400 0.56961323
12.23500 0.69753421
12.23600 0.8256265
12.23700 0.9538685
12.23800 1.0822387
12.23900 1.2107156000000001
12.24000 1.3392775000000001
12.24100 1.4679029
12.24200 1.5965698000000001
12.24300 1.7252569999999998
12.24400 1.8539424999999998
12.24500 1.9826047
12.24600 2.111222
12.24700 2.2397727
12.24800 2.3682352
12.24900 2.4965879
12.25000 2.6248092
12.25100 2.7528778
12.25200 2.880772
12.25300 3.0084706999999997
12.25400 3.1359524
12.25500 3.2631955999999995
12.25600 3.3901795999999997
12.25700 3.5168827
12.25800 3.6432843999999998
12.25900 3.7693630999999996
12.26000 3.8950983000000003
12.26100 4.0204693
12.26200 4.145455
12.26300 4.270035
12.26400 4.3941885
12.26500 4.5178954000000004
12.26600 4.6411347
12.26700 4.763886299999999
12.26800 4.8861302
12.26900 5.0078458999999995
12.27000 5.1290136
12.27100 5.2496132
12.27200 5.3696245
12.27300 5.4890279
12.27400 5.6078039
12.27500 5.7259325
12.27600 5.8433946
12.27700 5.9601706
12.27800 6.0762409
12.27900 6.1915867
12.28000 6.3061893
12.28100 6.4200289999999995
12.28200 6.533087
12.28300 6.6453448999999996
12.28400 6.7567848
12.28500 6.8673871
12.28600 6.9771342
12.28700 7.0860080000000005
12.28800 7.1939908
12.28900 7.3010638000000005
12.29000 7.4072108
12.29100 7.512413
12.29200 7.6166540000000005
12.29300 7.719916899999999
12.29400 7.8221843
12.29500 7.9234399
12.29600 8.0236673
12.29700 8.1228502
12.29800 8.2209721
12.29900 8.318018200000001
12.30000 8.413972
12.30100 8.5088186
12.30200 8.6025424
12.30300 8.6951286
12.30400 8.7865628
12.30500 8.8768303
12.30600 8.9659169
12.30700 9.0538085
12.30800 9.1404915
12.30900 9.2259519
12.31000 9.3101762
12.31100 9.393151099999999
12.31200 9.474863899999999
12.31300 9.5553018
12.31400 9.6344523
12.31500 9.7123034
12.31600 9.7888425
12.31700 9.8640583
12.31800 9.937939
12.31900 10.01047
12.32000 10.08165
12.32100 10.151449999999999
12.32200 10.21988
12.32300 10.286919999999999
12.32400 10.35256
12.32500 10.416780000000001
12.32600 10.47959
12.32700 10.54096
12.32800 10.600900000000001
12.32900 10.65939
12.33000 10.71642
12.33100 10.771989999999999
12.33200 10.826080000000001
12.33300 10.87869
12.33400 10.92981
12.33500 10.979429999999999
12.33600 11.02754
12.33700 11.074150000000001
12.33800 11.11923
12.33900 11.162790000000001
12.34000 11.20482
12.34100 11.24532
12.34200 11.28426
12.34300 11.32166
12.34400 11.35751
12.34500 11.3918
12.34600 11.424520000000001
12.34700 11.45568
12.34800 11.48527
12.34900 11.51328
12.35000 11.53972
12.35100 11.56457
12.35200 11.58784
12.35300 11.60952
12.35400 11.629620000000001
12.35500 11.648119999999999
12.35600 11.66503
12.35700 11.68035
12.35800 11.69408
12.35900 11.706199999999999
12.36000 11.71674
12.36100 11.725670000000001
12.36200 11.73301
12.36300 11.73876
12.36400 11.74291
12.36500 11.74547
12.36600 11.74643
12.36700 11.745800000000001
12.36800 11.743580000000001
12.36900 11.73977
12.37000 11.73438
12.37100 11.727400000000001
12.37200 11.71885
12.37300 11.70871
12.37400 11.697000000000001
12.37500 11.683720000000001
12.37600 11.66887
12.37700 11.65245
12.37800 11.63448
12.37900 11.61495
12.38000 11.59387
12.38100 11.57125
12.38200 11.54708
12.38300 11.52138
12.38400 11.49415
12.38500 11.465390000000001
12.38600 11.43512
12.38700 11.40334
12.38800 11.370049999999999
12.38900 11.33527
12.39000 11.29899
12.39100 11.26124
12.39200 11.222010000000001
12.39300 11.18131
12.39400 11.13915
12.39500 11.09555
12.39600 11.050500000000001
12.39700 11.00402
12.39800 10.95612
12.39900 10.90681
12.40000 10.85609
12.40100 10.803980000000001
12.40200 10.75049
12.40300 10.695630000000001
12.40400 10.63941
12.40500 10.58183
12.40600 10.52292
12.40700 10.46268
12.40800 10.40113
12.40900 10.33827
12.41000 10.27412
12.41100 10.208689999999999
12.41200 10.14199
12.41300 10.07404
12.41400 10.00485
12.41500 9.9344276
12.41600 9.862791
12.41700 9.7899526
12.41800 9.715925200000001
12.41900 9.6407227
12.42000 9.5643595
12.42100 9.4868489
12.42200 9.4082057
12.42300 9.3284436
12.42400 9.2475772
12.42500 9.1656215
12.42600 9.0825915
12.42700 8.998501300000001
12.42800 8.9133665
12.42900 8.8272028
12.43000 8.7400258
12.43100 8.651850399999999
12.43200 8.562693000000001
12.43300 8.47257
12.43400 8.3814971
12.43500 8.2894906
12.43600 8.196567
12.43700 8.1027433
12.43800 8.008036
12.43900 7.9124622
12.44000 7.816039
12.44100 7.7187844000000005
12.44200 7.6207146
12.44300 7.5218484000000005
12.44400 7.422202799999999
12.44500 7.3217958
12.44600 7.220645200000001
12.44700 7.1187689999999995
12.44800 7.016185699999999
12.44900 6.912913199999999
12.45000 6.8089701
12.45100 6.7043744
12.45200 6.5991446
12.45300 6.493299499999999
12.45400 6.3868575
12.45500 6.279836599999999
12.45600 6.1722562000000005
12.45700 6.0641345
12.45800 5.9554901000000005
12.45900 5.8463417
12.46000 5.7367083
12.46100 5.6266084
12.46200 5.516061199999999
12.46300 5.4050852
12.46400 5.2936994
12.46500 5.181922800000001
12.46600 5.069774
12.46700 4.9572721
12.46800 4.844436
12.46900 4.7312848
12.47000 4.6178378
12.47100 4.5041136
12.47200 4.3901317
12.47300 4.2759108999999995
12.47400 4.1614708
12.47500 4.0468302
12.47600 3.9320085
12.47700 3.8170247999999996
12.47800 3.7018984999999995
12.47900 3.5866488000000003
12.48000 3.4712951999999997
12.48100 3.3558565999999996
12.48200 3.2403525
12.48300 3.1248024
12.48400 3.0092254
12.48500 2.893641
12.48600 2.7780684
12.48700 2.6625266
12.48800 2.5470352000000003
12.48900 2.4316134
12.49000 2.3162803
12.49100 2.2010548
12.49200 2.0859564
12.49300 1.9710037999999999
12.49400 1.856216
12.49500 1.741612
12.49600 1.6272103
12.49700 1.5130299999999999
12.49800 1.3990894
12.49900 1.2854071
12.50000 1.1720016
12.50100 1.058891
12.50200 0.94609372
12.50300 0.83362767
12.50400 0.72151087
12.50500 0.60976115
12.50600 0.49839619999999996
12.50700 0.38743361
12.50800 0.27689089
12.50900 0.16678537
12.51000 0.057134283
12.51100 -0.05204528
12.51200 -0.16073635
12.51300 -0.26892206999999996
12.51400 -0.37658571
12.51500 -0.48371064
12.51600 -0.59028044
12.51700 -0.69627874
12.51800 -0.80168927
12.51900 -0.9064960299999999
12.52000 -1.010683
12.52100 -1.1142344
12.52200 -1.2171346
12.52300 -1.3193679
12.52400 -1.4209189
12.52500 -1.5217724
12.52600 -1.6219132
12.52700 -1.7213262999999999
12.52800 -1.8199967000000001
12.52900 -1.91791
12.53000 -2.0150514
12.53100 -2.1114064
12.53200 -2.2069609
12.53300 -2.3017005999999998
12.53400 -2.3956116
12.53500 -2.4886802
12.53600 -2.5808926999999997
12.53700 -2.6722354999999998
12.53800 -2.7626953999999997
12.53900 -2.8522594
12.54000 -2.9409144
12.54100 -3.0286478
12.54200 -3.1154469000000002
12.54300 -3.2012995
12.54400 -3.2861933000000003
12.54500 -3.3701163
12.54600 -3.4530568999999995
12.54700 -3.535004
12.54800 -3.6159459999999997
12.54900 -3.6958717
12.55000 -3.7747703
12.55100 -3.8526314999999998
12.55200 -3.9294448
12.55300 -4.0052004000000005
12.55400 -4.079888
12.55500 -4.1534983
12.55600 -4.2260218
12.55700 -4.2974494000000005
12.55800 -4.3677721
12.55900 -4.4369809
12.56000 -4.5050677
12.56100 -4.5720242
12.56200 -4.6378423
12.56300 -4.7025144
12.56400 -4.7660328000000005
12.56500 -4.8283901
12.56600 -4.8895791
12.56700 -4.9495932
12.56800 -5.0084256
12.56900 -5.0660696
12.57000 -5.122518899999999
12.57100 -5.1777679
12.57200 -5.2318104
12.57300 -5.2846405999999995
12.57400 -5.3362533
12.57500 -5.3866435
12.57600 -5.4358058
12.57700 -5.4837357
12.57800 -5.5304285
12.57900 -5.57588
12.58000 -5.6200858
12.58100 -5.6630424999999995
12.58200 -5.704746
12.58300 -5.7451929999999996
12.58400 -5.7843804
12.58500 -5.822305
12.58600 -5.8589645
12.58700 -5.8943562
12.58800 -5.928478
12.58900 -5.9613276
12.59000 -5.9929039
12.59100 -6.0232051
12.59200 -6.0522299
12.59300 -6.0799778
12.59400 -6.1064482
12.59500 -6.1316404
12.59600 -6.1555546
12.59700 -6.1781906
12.59800 -6.1995491
12.59900 -6.2196307
12.60000 -6.2384363
12.60100 -6.2559672
12.60200 -6.2722242999999995
12.60300 -6.2872104
12.60400 -6.300927000000001
12.60500 -6.3133754
12.60600 -6.324558700000001
12.60700 -6.3344792
12.60800 -6.3431405
12.60900 -6.350544800000001
12.61000 -6.356695299999999
12.61100 -6.3615962999999995
12.61200 -6.3652508
12.61300 -6.3676625
12.61400 -6.368836
12.61500 -6.3687757
12.61600 -6.367485200000001
12.61700 -6.3649699
12.61800 -6.3612342
12.61900 -6.3562833
12.62000 -6.350122399999999
12.62100 -6.3427575
12.62200 -6.3341938
12.62300 -6.3244373000000005
12.62400 -6.3134938
12.62500 -6.3013695
12.62600 -6.288071
12.62700 -6.2736049000000005
12.62800 -6.2579788
12.62900 -6.241199
12.63000 -6.2232729
12.63100 -6.2042079999999995
12.63200 -6.1840120999999995
12.63300 -6.1626934
12.63400 -6.1402597000000005
12.63500 -6.1167195
12.63600 -6.0920816
12.63700 -6.0663544
12.63800 -6.0395471999999994
12.63900 -6.011669299999999
12.64000 -5.9827302
12.64100 -5.9527393
12.64200 -5.921706899999999
12.64300 -5.8896426
12.64400 -5.8565572
12.64500 -5.8224607
12.64600 -5.787363999999999
12.64700 -5.7512775000000005
12.64800 -5.7142127
12.64900 -5.6761805
12.65000 -5.6371924
12.65100 -5.5972595
12.65200 -5.5563934
12.65300 -5.5146061
12.65400 -5.4719094
12.65500 -5.4283157
12.65600 -5.3838365
12.65700 -5.3384844000000005
12.65800 -5.2922718
12.65900 -5.245211
12.66000 -5.1973145
12.66100 -5.1485952
12.66200 -5.0990656
12.66300 -5.0487388
12.66400 -4.9976278
12.66500 -4.945745700000001
12.66600 -4.8931058
12.66700 -4.8397213
12.66800 -4.7856055
12.66900 -4.7307722000000005
12.67000 -4.6752348999999995
12.67100 -4.6190071999999995
12.67200 -4.562103
12.67300 -4.5045364999999995
12.67400 -4.4463214
12.67500 -4.3874718
12.67600 -4.328002000000001
12.67700 -4.2679265
12.67800 -4.2072598
12.67900 -4.1460164
12.68000 -4.0842108
12.68100 -4.0218581
12.68200 -3.9589728999999996
12.68300 -3.8955703
12.68400 -3.8316651999999998
12.68500 -3.7672728
12.68600 -3.7024084
12.68700 -3.6370877000000004
12.68800 -3.5713255
12.68900 -3.5051379000000003
12.69000 -3.4385402000000003
12.69100 -3.3715479
12.69200 -3.3041768
12.69300 -3.2364424000000005
12.69400 -3.1683604999999995
12.69500 -3.0999471
12.69600 -3.0312179
12.69700 -2.9621886
12.69800 -2.8928753
12.69900 -2.8232938
12.70000 -2.7534598
12.70100 -2.6833894000000003
12.70200 -2.6130982
12.70300 -2.5426021
12.70400 -2.4719169
12.70500 -2.4010586
12.70600 -2.3300428
12.70700 -2.2588852999999998
12.70800 -2.1876017
12.70900 -2.1162078
12.71000 -2.0447191
12.71100 -1.9731513999999999
12.71200 -1.9015201999999998
12.71300 -1.8298412
12.71400 -1.7581299000000001
12.71500 -1.6864016999999998
12.71600 -1.6146721
12.71700 -1.5429568
12.71800 -1.4712709
12.71900 -1.3996299
12.72000 -1.3280492
12.72100 -1.2565441
12.72200 -1.18513
12.72300 -1.1138219
12.72400 -1.0426353
12.72500 -0.97158523
12.72600 -0.900687
12.72700 -0.8299556600000001
12.72800 -0.75940639
12.72900 -0.68905423
12.73000 -0.61891419
12.73100 -0.54900125
12.73200 -0.47933026
12.73300 -0.40991614
12.73400 -0.3407737
12.73500 -0.27191765
12.73600 -0.20336263999999998
12.73700 -0.13512325
12.73800 -0.067213969
12.73900 0.00035079904
12.74000 0.067556748
12.74100 0.13438967000000002
12.74200 0.2008355
12.74300 0.26688024000000005
12.74400 0.33251003
12.74500 0.39771115
12.74600 0.46246997
12.74700 0.52677304
12.74800 0.59060706
12.74900 0.65395879
12.75000 0.71681519
12.75100 0.77916337
12.75200 0.8409906199999999
12.75300 0.9022842200000001
12.75400 0.96303178
12.75500 1.0232209
12.75600 1.0828394
12.75700 1.1418754
12.75800 1.2003169
12.75900 1.2581522
12.76000 1.3153696
12.76100 1.3719578
12.76200 1.4279054
12.76300 1.4832012
12.76400 1.5378342999999999
12.76500 1.5917936000000001
12.76600 1.6450685999999999
12.76700 1.6976485
12.76800 1.749523
12.76900 1.8006814999999998
12.77000 1.8511140999999998
12.77100 1.9008106
12.77200 1.9497611000000001
12.77300 1.9979559
12.77400 2.0453854000000002
12.77500 2.09204
12.77600 2.1379104
12.77700 2.1829875
12.77800 2.2272624000000003
12.77900 2.2707261
12.78000 2.3133700999999998
12.78100 2.3551859
12.78200 2.396165
12.78300 2.4362994
12.78400 2.4755811
12.78500 2.5140025
12.78600 2.5515556
12.78700 2.5882335
12.78800 2.6240287
12.78900 2.6589343000000003
12.79000 2.6929436
12.79100 2.7260499
12.79200 2.7582467999999998
12.79300 2.7895285
12.79400 2.8198887
12.79500 2.8493218000000002
12.79600 2.8778223
12.79700 2.905385
12.79800 2.9320048
12.79900 2.9576769
12.80000 2.9823966
12.80100 3.0061595
12.80200 3.0289613
12.80300 3.050798
12.80400 3.0716658
12.80500 3.091561
12.80600 3.1104805
12.80700 3.1284209
12.80800 3.1453792000000003
12.80900 3.1613525000000005
12.81000 3.1763382
12.81100 3.1903341000000003
12.81200 3.203338
12.81300 3.2153472
12.81400 3.2263603
12.81500 3.2363757
12.81600 3.2453917
12.81700 3.2534067
12.81800 3.2604199
12.81900 3.2664302999999997
12.82000 3.2714367
12.82100 3.2754388000000003
12.82200 3.2784361
12.82300 3.2804284000000004
12.82400 3.2814156
12.82500 3.2813977000000003
12.82600 3.2803752
12.82700 3.2783482000000004
12.82800 3.2753177
12.82900 3.2712847000000003
12.83000 3.26625
12.83100 3.2602150000000005
12.83200 3.2531813
12.83300 3.2451507
12.83400 3.236125
12.83500 3.2261062
12.83600 3.2150969000000003
12.83700 3.2030992
12.83800 3.1901162
12.83900 3.1761512
12.84000 3.1612071999999998
12.84100 3.1452875999999996
12.84200 3.1283956
12.84300 3.1105358
12.84400 3.0917119
12.84500 3.0719284
12.84600 3.0511897
12.84700 3.0295005
12.84800 3.0068658000000004
12.84900 2.9832907
12.85000 2.9587805
12.85100 2.9333407
12.85200 2.9069768
12.85300 2.8796947999999998
12.85400 2.8515009
12.85500 2.822401
12.85600 2.7924016
12.85700 2.7615093
12.85800 2.7297305
12.85900 2.6970722
12.86000 2.6635412
12.86100 2.6291449
12.86200 2.5938902
12.86300 2.5577845
12.86400 2.5208353999999997
12.86500 2.4830505
12.86600 2.4444375000000003
12.86700 2.4050044
12.86800 2.3647591
12.86900 2.3237098
12.87000 2.2818647000000003
12.87100 2.2392323
12.87200 2.1958211
12.87300 2.1516398
12.87400 2.1066971
12.87500 2.0610021
12.87600 2.014564
12.87700 1.9673916999999999
12.87800 1.9194950999999998
12.87900 1.8708834
12.88000 1.8215666
12.88100 1.7715542000000002
12.88200 1.7208564999999998
12.88300 1.6694836000000002
12.88400 1.6174460000000002
12.88500 1.5647540000000002
12.88600 1.5114184
12.88700 1.4574498999999999
12.88800 1.4028595
12.88900 1.3476583
12.89000 1.2918576
12.89100 1.2354686
12.89200 1.1785029
12.89300 1.1209723
12.89400 1.0628883
12.89500 1.0042629
12.89600 0.94510801
12.89700 0.88543566
12.89800 0.82525807
12.89900 0.76458743
12.90000 0.70343604
12.90100 0.6418162500000001
12.90200 0.57974048
12.90300 0.51722126
12.90400 0.45427112
12.90500 0.39090267
12.90600 0.32712852000000003
12.90700 0.26296135
12.90800 0.19841387000000002
12.90900 0.13349884
12.91000 0.068229024
12.91100 0.0026172551000000002
12.91200 -0.06332362
12.91300 -0.12958071
12.91400 -0.1961411
12.91500 -0.26299184999999997
12.91600 -0.33011995
12.91700 -0.39751236
12.91800 -0.465156
12.91900 -0.53303777
12.92000 -0.60114451
12.92100 -0.66946298
12.92200 -0.73797996
12.92300 -0.80668209
12.92400 -0.8755561000000001
12.92500 -0.94458852
12.92600 -1.0137659
12.92700 -1.0830748
12.92800 -1.1525016000000001
12.92900 -1.2220328
12.93000 -1.2916546
12.93100 -1.3613534999999999
12.93200 -1.4311156
12.93300 -1.5009274
12.93400 -1.570775
12.93500 -1.6406444999999998
12.93600 -1.7105222
12.93700 -1.7803943
12.93800 -1.850247
12.93900 -1.9200663999999998
12.94000 -1.9898388999999999
12.94100 -2.0595504
12.94200 -2.1291873999999997
12.94300 -2.1987360000000002
12.94400 -2.2681825
12.94500 -2.3375133
12.94600 -2.4067149
12.94700 -2.4757735
12.94800 -2.5446758
12.94900 -2.6134081
12.95000 -2.6819572
12.95100 -2.7503097
12.95200 -2.8184524
12.95300 -2.8863721
12.95400 -2.9540556
12.95500 -3.0214898
12.95600 -3.0886618
12.95700 -3.1555589000000004
12.95800 -3.2221679000000005
12.95900 -3.2884762
12.96000 -3.3544712
12.96100 -3.4201402
12.96200 -3.4854709999999995
12.96300 -3.5504508999999995
12.96400 -3.6150675
12.96500 -3.6793082999999998
12.96600 -3.7431613
12.96700 -3.8066141
12.96800 -3.8696545999999996
12.96900 -3.9322708
12.97000 -3.9944507
12.97100 -4.0561825
12.97200 -4.1174542
12.97300 -4.1782539
12.97400 -4.2385701
12.97500 -4.2983912
12.97600 -4.3577053
12.97700 -4.4165011
12.97800 -4.4747673
12.97900 -4.5324925
12.98000 -4.5896657
12.98100 -4.6462756
12.98200 -4.7023114
12.98300 -4.7577620000000005
12.98400 -4.8126165
12.98500 -4.8668642
12.98600 -4.9204942
12.98700 -4.9734964999999995
12.98800 -5.0258603
12.98900 -5.0775755
12.99000 -5.1286321
12.99100 -5.17902
12.99200 -5.2287295
12.99300 -5.2777506
12.99400 -5.326074
12.99500 -5.3736903
12.99600 -5.4205898
12.99700 -5.4667637
12.99800 -5.5122029
12.99900 -5.5568986
13.00000 -5.6008421
13.00100 -5.6440249
13.00200 -5.6864385
13.00300 -5.7280749
13.00400 -5.7689257000000005
13.00500 -5.8089834
13.00600 -5.8482401
13.00700 -5.8866885
13.00800 -5.924321
13.00900 -5.9611301999999995
13.01000 -5.997109
13.01100 -6.0322508
13.01200 -6.0665485
13.01300 -6.0999956
13.01400 -6.1325856
13.01500 -6.164312000000001
13.01600 -6.1951686
13.01700 -6.2251497
13.01800 -6.254249100000001
13.01900 -6.2824614
13.02000 -6.3097805000000005
13.02100 -6.336201
13.02200 -6.3617177
13.02300 -6.3863263
13.02400 -6.410020600000001
13.02500 -6.432796300000001
13.02600 -6.4546488
13.02700 -6.475573
13.02800 -6.495565200000001
13.02900 -6.514620799999999
13.03000 -6.5327354
13.03100 -6.549906
13.03200 -6.5661281
13.03300 -6.5813980999999995
13.03400 -6.5957129000000005
13.03500 -6.609069600000001
13.03600 -6.6214643
13.03700 -6.6328943
13.03800 -6.643357099999999
13.03900 -6.6528507
13.04000 -6.6613719
13.04100 -6.6689186
13.04200 -6.6754891999999995
13.04300 -6.6810824
13.04400 -6.6856957999999995
13.04500 -6.6893287
13.04600 -6.691979600000001
13.04700 -6.6936471
13.04800 -6.694331000000001
13.04900 -6.6940308
13.05000 -6.6927463000000005
13.05100 -6.690476800000001
13.05200 -6.6872224
13.05300 -6.682983800000001
13.05400 -6.6777609
13.05500 -6.6715546
13.05600 -6.6643655
13.05700 -6.6561945
13.05800 -6.6470422000000005
13.05900 -6.6369101
13.06000 -6.6257998
13.06100 -6.6137128
13.06200 -6.600650399999999
13.06300 -6.586615
13.06400 -6.5716079999999994
13.06500 -6.5556318000000005
13.06600 -6.538688400000001
13.06700 -6.5207802
13.06800 -6.5019101
13.06900 -6.482080399999999
13.07000 -6.461294
13.07100 -6.439553200000001
13.07200 -6.4168617
13.07300 -6.393222499999999
13.07400 -6.368639299999999
13.07500 -6.3431151
13.07600 -6.316654400000001
13.07700 -6.289260100000001
13.07800 -6.2609367
13.07900 -6.231688
13.08000 -6.2015187
13.08100 -6.170433
13.08200 -6.1384358
13.08300 -6.1055318
13.08400 -6.071725900000001
13.08500 -6.0370237
13.08600 -6.001430399999999
13.08700 -5.9649516
13.08800 -5.9275929
13.08900 -5.8893602000000005
13.09000 -5.8502600000000005
13.09100 -5.810298400000001
13.09200 -5.7694819
13.09300 -5.7278171
13.09400 -5.6853112
13.09500 -5.6419708
13.09600 -5.597803
13.09700 -5.552815600000001
13.09800 -5.5070158000000005
13.09900 -5.460410899999999
13.10000 -5.4130089
13.10100 -5.3648178
13.10200 -5.315845100000001
13.10300 -5.2660994
13.10400 -5.2155886
13.10500 -5.1643208000000005
13.10600 -5.1123045
13.10700 -5.0595485
13.10800 -5.0060607
13.10900 -4.9518503
13.11000 -4.8969258
13.11100 -4.8412956
13.11200 -4.7849692
13.11300 -4.7279552
13.11400 -4.6702623
13.11500 -4.6119001
13.11600 -4.5528777
13.11700 -4.4932041
13.11800 -4.432889100000001
13.11900 -4.3719415
13.12000 -4.3103714
13.12100 -4.2481881
13.12200 -4.1854016000000005
13.12300 -4.122021800000001
13.12400 -4.0580586
13.12500 -3.9935216000000002
13.12600 -3.9284214
13.12700 -3.8627684
13.12800 -3.7965725999999997
13.12900 -3.7298448
13.13000 -3.6625955
13.13100 -3.5948351000000005
13.13200 -3.5265747
13.13300 -3.4578253000000005
13.13400 -3.3885974
13.13500 -3.3189024999999996
13.13600 -3.2487515
13.13700 -3.1781558000000003
13.13800 -3.1071266
13.13900 -3.0356754
13.14000 -2.9638138
13.14100 -2.8915532
13.14200 -2.8189054000000002
13.14300 -2.7458819
13.14400 -2.6724946
13.14500 -2.5987551
13.14600 -2.5246754
13.14700 -2.4502674
13.14800 -2.3755429
13.14900 -2.3005139
13.15000 -2.2251923
13.15100 -2.1495899
13.15200 -2.073719
13.15300 -1.9975914000000001
13.15400 -1.9212192
13.15500 -1.8446144000000002
13.15600 -1.767789
13.15700 -1.690755
13.15800 -1.6135245999999999
13.15900 -1.5361097000000001
13.16000 -1.4585224
13.16100 -1.3807748
13.16200 -1.3028790000000001
13.16300 -1.224847
13.16400 -1.1466907
13.16500 -1.0684225
13.16600 -0.9900542
13.16700 -0.9115979999999999
13.16800 -0.8330659
13.16900 -0.7544701
13.17000 -0.67582261
13.17100 -0.59713549
13.17200 -0.5184208499999999
13.17300 -0.43969071
13.17400 -0.36095718
13.17500 -0.28223232
13.17600 -0.20352816
13.17700 -0.12485674000000001
13.17800 -0.046230064
13.17900 0.032339853
13.18000 0.11084102000000001
13.18100 0.18926148
13.18200 0.26758926
13.18300 0.34581244
13.18400 0.42391913000000003
13.18500 0.50189742
13.18600 0.5797355
13.18700 0.6574214899999999
13.18800 0.73494366
13.18900 0.8122902399999999
13.19000 0.88944947
13.19100 0.96640978
13.19200 1.0431594
13.19300 1.1196868
13.19400 1.1959806
13.19500 1.2720292
13.19600 1.3478212
13.19700 1.4233453
13.19800 1.4985902
13.19900 1.5735447
13.20000 1.6481979
13.20100 1.7225385
13.20200 1.7965555000000002
13.20300 1.8702383999999999
13.20400 1.9435761
13.20500 2.0165580999999997
13.20600 2.0891735000000002
13.20700 2.1614121
13.20800 2.2332633
13.20900 2.3047168
13.21000 2.3757624
13.21100 2.4463898
13.21200 2.5165889
13.21300 2.58635
13.21400 2.655663
13.21500 2.7245179
13.21600 2.7929052999999997
13.21700 2.8608153
13.21800 2.9282385
13.21900 2.9951654000000003
13.22000 3.0615866
13.22100 3.127493
13.22200 3.1928751999999996
13.22300 3.2577239000000002
13.22400 3.3220302
13.22500 3.3857852
13.22600 3.4489803
13.22700 3.5116065
13.22800 3.573655
13.22900 3.6351174
13.23000 3.6959853000000003
13.23100 3.7562501
13.23200 3.8159035
13.23300 3.8749374000000003
13.23400 3.933344
13.23500 3.9911151
13.23600 4.0482432
13.23700 4.1047201
13.23800 4.1605387
13.23900 4.2156912
13.24000 4.2701706
13.24100 4.3239698
13.24200 4.3770815999999995
13.24300 4.4294991
13.24400 4.4812158
13.24500 4.5322247
13.24600 4.5825198
13.24700 4.6320949
13.24800 4.6809439
13.24900 4.7290608
13.25000 4.7764398
13.25100 4.8230752
13.25200 4.8689619
13.25300 4.9140941
13.25400 4.9584668
13.25500 5.0020751
13.25600 5.044914
13.25700 5.0869789
13.25800 5.1282651999999995
13.25900 5.168768399999999
13.26000 5.2084841
13.26100 5.2474078
13.26200 5.2855358
13.26300 5.3228635
13.26400 5.3593877999999995
13.26500 5.395104399999999
13.26600 5.4300096
13.26700 5.4641001000000005
13.26800 5.4973722
13.26900 5.5298228
13.27000 5.561448599999999
13.27100 5.5922464
13.27200 5.6222133
13.27300 5.6513466
13.27400 5.6796435
13.27500 5.7071015
13.27600 5.7337184
13.27700 5.7594914
13.27800 5.7844188
13.27900 5.8084983
13.28000 5.831728099999999
13.28100 5.8541067
13.28200 5.8756325
13.28300 5.8963042
13.28400 5.9161205
13.28500 5.9350803
13.28600 5.953183
13.28700 5.9704274
13.28800 5.9868135
13.28900 6.0023405
13.29000 6.0170084
13.29100 6.0308173
13.29200 6.043767600000001
13.29300 6.0558591
13.29400 6.0670927
13.29500 6.0774688
13.29600 6.086988
13.29700 6.095651500000001
13.29800 6.1034605
13.29900 6.1104164
13.30000 6.1165202
13.30100 6.1217736
13.30200 6.1261781
13.30300 6.1297353
13.30400 6.1324477
13.30500 6.1343171000000005
13.30600 6.1353453
13.30700 6.135534900000001
13.30800 6.1348882
13.30900 6.1334074
13.31000 6.1310954
13.31100 6.127955
13.31200 6.1239887
13.31300 6.1191998
13.31400 6.113591
13.31500 6.1071657
13.31600 6.0999271
13.31700 6.0918786
13.31800 6.0830239
13.31900 6.0733669
13.32000 6.0629107
13.32100 6.05166
13.32200 6.0396183
13.32300 6.0267899
13.32400 6.0131796
13.32500 5.9987914
13.32600 5.9836298
13.32700 5.9676997
13.32800 5.9510063
13.32900 5.9335541
13.33000 5.9153486
13.33100 5.8963947
13.33200 5.876698
13.33300 5.8562636
13.33400 5.8350973
13.33500 5.8132049
13.33600 5.7905923999999995
13.33700 5.7672653
13.33800 5.7432301
13.33900 5.7184927000000005
13.34000 5.6930594
13.34100 5.6669366
13.34200 5.6401309
13.34300 5.6126487
13.34400 5.5844966000000005
13.34500 5.5556815
13.34600 5.5262104
13.34700 5.4960899
13.34800 5.4653272
13.34900 5.4339293
13.35000 5.4019037999999995
13.35100 5.3692576
13.35200 5.3359978
13.35300 5.3021319
13.35400 5.2676678
13.35500 5.2326128
13.35600 5.1969744
13.35700 5.1607601
13.35800 5.1239780999999995
13.35900 5.0866362
13.36000 5.0487418
13.36100 5.0103031
13.36200 4.9713284
13.36300 4.9318257999999995
13.36400 4.8918031
13.36500 4.851268999999999
13.36600 4.8102316
13.36700 4.768699
13.36800 4.72668
13.36900 4.684183
13.37000 4.641217
13.37100 4.5977902
13.37200 4.5539115
13.37300 4.509589399999999
13.37400 4.4648334
13.37500 4.419652
13.37600 4.3740541
13.37700 4.328049
13.37800 4.2816456
13.37900 4.234853
13.38000 4.1876808
13.38100 4.1401379
13.38200 4.092233599999999
13.38300 4.0439773
13.38400 3.9953783
13.38500 3.9464463
13.38600 3.8971907999999997
13.38700 3.8476209999999997
13.38800 3.7977468
13.38900 3.7475776
13.39000 3.697123
13.39100 3.6463924000000003
13.39200 3.5953958
13.39300 3.5441427999999995
13.39400 3.4926429000000003
13.39500 3.4409057
13.39600 3.3889409
13.39700 3.3367582
13.39800 3.2843671999999997
13.39900 3.2317776
13.40000 3.1789988
13.40100 3.1260404999999998
13.40200 3.0729122
13.40300 3.0196236
13.40400 2.9661842000000003
13.40500 2.9126033
13.40600 2.8588904
13.40700 2.8050549
13.40800 2.7511064
13.40900 2.6970541
13.41000 2.6429076
13.41100 2.5886758999999997
13.41200 2.5343686
13.41300 2.479995
13.41400 2.4255645
13.41500 2.3710861999999997
13.41600 2.3165697
13.41700 2.2620242
13.41800 2.207459
13.41900 2.1528833
13.42000 2.0983065
13.42100 2.0437377999999997
13.42200 1.9891869
13.42300 1.9346628000000001
13.42400 1.8801747
13.42500 1.8257320000000001
13.42600 1.7713441
13.42700 1.71702
13.42800 1.662769
13.42900 1.6086003000000002
13.43000 1.5545232
13.43100 1.5005468
13.43200 1.4466803000000001
13.43300 1.3929325
13.43400 1.3393126
13.43500 1.2858296999999999
13.43600 1.2324925
13.43700 1.1793098
13.43800 1.1262906
13.43900 1.0734434
13.44000 1.020777
13.44100 0.9682999
13.44200 0.91602057
13.44300 0.86394735
13.44400 0.8120885099999999
13.44500 0.76045231
13.44600 0.7090468
13.44700 0.65787993
13.44800 0.60695964
13.44900 0.55629374
13.45000 0.50588991
13.45100 0.45575579
13.45200 0.40589887999999996
13.45300 0.35632658
13.45400 0.30704625
13.45500 0.25806513
13.45600 0.20939041999999997
13.45700 0.16102919
13.45800 0.11298846
13.45900 0.06527518900000001
13.46000 0.017896254
13.46100 -0.029141532
13.46200 -0.075831416
13.46300 -0.12216673
13.46400 -0.16814084
13.46500 -0.21374719
13.46600 -0.25897932
13.46700 -0.30383079
13.46800 -0.34829527
13.46900 -0.39236647999999996
13.47000 -0.43603823999999997
13.47100 -0.47930442
13.47200 -0.52215899
13.47300 -0.56459601
13.47400 -0.60660965
13.47500 -0.64819413
13.47600 -0.68934383
13.47700 -0.7300532000000001
13.47800 -0.77031679
13.47900 -0.8101292899999999
13.48000 -0.8494854
13.48100 -0.88838013
13.48200 -0.9268084500000001
13.48300 -0.9647654400000001
13.48400 -1.0022464
13.48500 -1.0392467
13.48600 -1.075762
13.48700 -1.1117876
13.48800 -1.1473194
13.48900 -1.1823533000000002
13.49000 -1.2168853
13.49100 -1.2509114
13.49200 -1.2844279
13.49300 -1.3174312000000001
13.49400 -1.3499177
13.49500 -1.3818840000000001
13.49600 -1.4133269
13.49700 -1.4442431
13.49800 -1.4746296
13.49900 -1.5044834
13.50000 -1.5338019
13.50100 -1.5625821000000002
13.50200 -1.5908214999999999
13.50300 -1.6185176
13.50400 -1.6456680000000001
13.50500 -1.6722702999999999
13.50600 -1.6983226
13.50700 -1.7238225999999999
13.50800 -1.7487682
13.50900 -1.7731576999999998
13.51000 -1.7969893000000001
13.51100 -1.8202614
13.51200 -1.8429722999999998
13.51300 -1.8651204000000001
13.51400 -1.8867048000000002
13.51500 -1.9077238
13.51600 -1.9281764
13.51700 -1.9480616
13.51800 -1.9673785
13.51900 -1.9861264
13.52000 -2.0043047
13.52100 -2.0219127
13.52200 -2.0389499
13.52300 -2.0554161
13.52400 -2.0713111
13.52500 -2.0866349
13.52600 -2.1013876000000002
13.52700 -2.1155694
13.52800 -2.1291805
13.52900 -2.1422215000000002
13.53000 -2.1546928
13.53100 -2.1665953
13.53200 -2.1779297
13.53300 -2.1886971
13.53400 -2.1988984
13.53500 -2.2085348000000002
13.53600 -2.2176077999999997
13.53700 -2.2261186
13.53800 -2.2340689
13.53900 -2.2414601999999997
13.54000 -2.2482946999999998
13.54100 -2.2545737999999997
13.54200 -2.2603
13.54300 -2.2654748999999996
13.54400 -2.2701012
13.54500 -2.2741811
13.54600 -2.2777171999999997
13.54700 -2.2807119
13.54800 -2.283168
13.54900 -2.2850882
13.55000 -2.2864753
13.55100 -2.2873324999999998
13.55200 -2.2876628
13.55300 -2.2874692
13.55400 -2.2867551
13.55500 -2.2855237
13.55600 -2.2837784
13.55700 -2.2815229
13.55800 -2.2787606
13.55900 -2.2754952
13.56000 -2.2717305
13.56100 -2.26747
13.56200 -2.2627179
13.56300 -2.2574780999999997
13.56400 -2.2517545
13.56500 -2.2455513
13.56600 -2.2388728
13.56700 -2.2317233
13.56800 -2.2241071000000003
13.56900 -2.2160286
13.57000 -2.2074925
13.57100 -2.1985034
13.57200 -2.1890661
13.57300 -2.1791855
13.57400 -2.1688666
13.57500 -2.1581145
13.57600 -2.1469342
13.57700 -2.135331
13.57800 -2.1233104
13.57900 -2.1108778000000004
13.58000 -2.0980388
13.58100 -2.0847991
13.58200 -2.0711645
13.58300 -2.0571409
13.58400 -2.0427341
13.58500 -2.0279502000000003
13.58600 -2.0127956
13.58700 -1.9972759999999998
13.58800 -1.9813981
13.58900 -1.9651681
13.59000 -1.9485924000000001
13.59100 -1.9316776
13.59200 -1.9144299999999999
13.59300 -1.8968564
13.59400 -1.8789632
13.59500 -1.8607574000000002
13.59600 -1.8422455
13.59700 -1.8234344
13.59800 -1.8043309
13.59900 -1.7849416999999999
13.60000 -1.7652737000000003
13.60100 -1.7453335
13.60200 -1.7251283
13.60300 -1.7046647000000001
13.60400 -1.6839499
13.60500 -1.6629905
13.60600 -1.6417935000000001
13.60700 -1.6203661
13.60800 -1.5987148999999998
13.60900 -1.5768469999999999
13.61000 -1.5547696
13.61100 -1.5324894
13.61200 -1.5100137
13.61300 -1.4873495
13.61400 -1.464504
13.61500 -1.4414843
13.61600 -1.4182976999999999
13.61700 -1.3949515
13.61800 -1.3714531
13.61900 -1.3478097
13.62000 -1.3240288
13.62100 -1.3001179999999999
13.62200 -1.2760848
13.62300 -1.2519368
13.62400 -1.2276816
13.62500 -1.2033269
13.62600 -1.1788804
13.62700 -1.1543499000000002
13.62800 -1.1297433000000001
13.62900 -1.1050683000000001
13.63000 -1.0803327
13.63100 -1.0555445
13.63200 -1.0307116
13.63300 -1.0058417
13.63400 -0.9809427900000001
13.63500 -0.95602274
13.63600 -0.9310894599999999
13.63700 -0.90615069
13.63800 -0.8812143499999999
13.63900 -0.8562882399999999
13.64000 -0.83138011
13.64100 -0.8064976899999999
13.64200 -0.7816487000000001
13.64300 -0.75684083
13.64400 -0.73208166
13.64500 -0.7073788400000001
13.64600 -0.68273991
13.64700 -0.65817232
13.64800 -0.63368357
13.64900 -0.60928101
13.65000 -0.58497204
13.65100 -0.5607639400000001
13.65200 -0.53666402
13.65300 -0.51267943
13.65400 -0.48881741
13.65500 -0.46508503
13.65600 -0.44148942
13.65700 -0.41803764
13.65800 -0.39473674000000003
13.65900 -0.37159369999999997
13.66000 -0.34861551
13.66100 -0.32580912
13.66200 -0.30318147
13.66300 -0.28073946
13.66400 -0.25849
13.66500 -0.23643995999999998
13.66600 -0.21459619
13.66700 -0.19296551
13.66800 -0.17155473999999998
13.66900 -0.15037067
13.67000 -0.12942005
13.67100 -0.10870963
13.67200 -0.08824607400000001
13.67300 -0.068036048
13.67400 -0.048086155
13.67500 -0.028402955
13.67600 -0.0089929556
13.67700 0.010137391
13.67800 0.028981695999999998
13.67900 0.047533633
13.68000 0.065786944
13.68100 0.083735446
13.68200 0.10137302000000001
13.68300 0.11869363000000001
13.68400 0.13569132
13.68500 0.15236022000000002
13.68600 0.16869452000000001
13.68700 0.18468852
13.68800 0.20033658999999998
13.68900 0.21563319
13.69000 0.23057286000000002
13.69100 0.24515023
13.69200 0.25936001999999997
13.69300 0.27319703
13.69400 0.28665618
13.69500 0.29973246000000003
13.69600 0.31242095999999997
13.69700 0.32471686
13.69800 0.33661544
13.69900 0.34811206
13.70000 0.35920215
13.70100 0.3698813
13.70200 0.38014513
13.70300 0.3899894
13.70400 0.39940988999999993
13.70500 0.40840255000000003
13.70600 0.41696336
13.70700 0.42508841
13.70800 0.43277387
13.70900 0.44001597
13.71000 0.44681108999999997
13.71100 0.45315563
13.71200 0.45904609999999996
13.71300 0.46447907
13.71400 0.46945121
13.71500 0.47395928000000004
13.71600 0.47800005
13.71700 0.48157050999999995
13.71800 0.48466763
13.71900 0.48728846000000003
13.72000 0.48943021999999997
13.72100 0.49109020999999997
13.72200 0.49226573
13.72300 0.49295429999999996
13.72400 0.49315346
13.72500 0.49286089
13.72600 0.49207434
13.72700 0.49079172000000004
13.72800 0.48901099
13.72900 0.48673023
13.73000 0.48394767000000005
13.73100 0.48066163
13.73200 0.47687055000000006
13.73300 0.47257291
13.73400 0.46776743000000004
13.73500 0.46245283
13.73600 0.45662801999999997
13.73700 0.45029195
13.73800 0.4434438
13.73900 0.43608275999999996
13.74000 0.42820820000000004
13.74100 0.41981959
13.74200 0.41091651999999995
13.74300 0.40149866
13.74400 0.39156587
13.74500 0.38111807999999997
13.74600 0.37015534
13.74700 0.35867783999999997
13.74800 0.34668585
13.74900 0.33417975
13.75000 0.32116005
13.75100 0.30762736999999996
13.75200 0.2935824
13.75300 0.27902594
13.75400 0.26395889
13.75500 0.24838223999999998
13.75600 0.23229707
13.75700 0.21570451
13.75800 0.19860582
13.75900 0.18100233999999998
13.76000 0.16289548
13.76100 0.14428671
13.76200 0.12517761
13.76300 0.10556984
13.76400 0.085465133
13.76500 0.064865325
13.76600 0.043772339
13.76700 0.022188186999999998
13.76800 0.00011499634999999999
13.76900 -0.022445008000000002
13.77000 -0.045489488
13.77100 -0.06901600299999999
13.77200 -0.093021971
13.77300 -0.11750471000000001
13.77400 -0.14246141
13.77500 -0.16788912
13.77600 -0.19378477
13.77700 -0.22014514999999998
13.77800 -0.24696693
13.77900 -0.27424665
13.78000 -0.30198072
13.78100 -0.3301654
13.78200 -0.35879684
13.78300 -0.38787106
13.78400 -0.41738395
13.78500 -0.44733132
13.78600 -0.47770888
13.78700 -0.50851214
13.78800 -0.5397365900000001
13.78900 -0.57137758
13.79000 -0.60343039
13.79100 -0.6358902
13.79200 -0.66875205
13.79300 -0.70201103
13.79400 -0.73566199
13.79500 -0.76969988
13.79600 -0.8041194600000001
13.79700 -0.8389155400000001
13.79800 -0.87408274
13.79900 -0.9096156799999999
13.80000 -0.94550895
13.80100 -0.98175714
13.80200 -1.0183547
13.80300 -1.055296
13.80400 -1.0925757
13.80500 -1.130188
13.80600 -1.1681273
13.80700 -1.2063878
13.80800 -1.2449637
13.80900 -1.2838492
13.81000 -1.3230385
13.81100 -1.3625257
13.81200 -1.4023046000000001
13.81300 -1.4423693
13.81400 -1.4827135
13.81500 -1.523331
13.81600 -1.5642155000000002
13.81700 -1.6053606000000002
13.81800 -1.6467599
13.81900 -1.6884066
13.82000 -1.7302942000000001
13.82100 -1.7724158
13.82200 -1.8147646
13.82300 -1.8573334000000001
13.82400 -1.9001152000000001
13.82500 -1.9431029999999998
13.82600 -1.9862894
13.82700 -2.0296669
13.82800 -2.0732282
13.82900 -2.1169657
13.83000 -2.1608720000000003
13.83100 -2.2049392
13.83200 -2.2491597
13.83300 -2.2935258
13.83400 -2.3380296
13.83500 -2.3826635
13.83600 -2.4274193
13.83700 -2.4722891000000002
13.83800 -2.5172651
13.83900 -2.5623394
13.84000 -2.6075039
13.84100 -2.6527507
13.84200 -2.6980717000000003
13.84300 -2.7434589
13.84400 -2.7889043
13.84500 -2.8344
13.84600 -2.8799377
13.84700 -2.9255096000000003
13.84800 -2.9711073
13.84900 -3.0167231
13.85000 -3.0623488
13.85100 -3.1079764
13.85200 -3.1535976
13.85300 -3.1992048000000004
13.85400 -3.2447897
13.85500 -3.2903439999999997
13.85600 -3.3358600000000003
13.85700 -3.3813298
13.85800 -3.4267448
13.85900 -3.4720972000000003
13.86000 -3.5173788999999998
13.86100 -3.5625815
13.86200 -3.6076973999999997
13.86300 -3.6527182999999996
13.86400 -3.6976356000000004
13.86500 -3.7424415000000004
13.86600 -3.7871279
13.86700 -3.8316865
13.86800 -3.8761089999999996
13.86900 -3.9203871
13.87000 -3.9645128
13.87100 -4.0084776
13.87200 -4.0522732
13.87300 -4.0958911
13.87400 -4.1393235
13.87500 -4.1825619000000005
13.87600 -4.2255979
13.87700 -4.2684235
13.87800 -4.3110304
13.87900 -4.3534104
13.88000 -4.3955553
13.88100 -4.437456699999999
13.88200 -4.479106499999999
13.88300 -4.5204967
13.88400 -4.5616191
13.88500 -4.6024658
13.88600 -4.6430286
13.88700 -4.6832997
13.88800 -4.7232709999999996
13.88900 -4.7629349
13.89000 -4.8022833
13.89100 -4.841308300000001
13.89200 -4.8800021
13.89300 -4.918357
13.89400 -4.9563654
13.89500 -4.9940195
13.89600 -5.0313119
13.89700 -5.0682351
13.89800 -5.1047813
13.89900 -5.1409435000000006
13.90000 -5.1767137
13.90100 -5.2120853
13.90200 -5.2470505
13.90300 -5.2816022
13.90400 -5.3157333
13.90500 -5.3494371
13.90600 -5.3827062
13.90700 -5.4155335
13.90800 -5.4479122
13.90900 -5.4798353
13.91000 -5.5112962
13.91100 -5.542288
13.91200 -5.5728041
13.91300 -5.602837699999999
13.91400 -5.6323826
13.91500 -5.6614317
13.91600 -5.689979
13.91700 -5.7180177
13.91800 -5.745541299999999
13.91900 -5.7725437
13.92000 -5.7990186
13.92100 -5.82496
13.92200 -5.8503617
13.92300 -5.8752172
13.92400 -5.899521
13.92500 -5.9232671
13.92600 -5.9464496
13.92700 -5.969062800000001
13.92800 -5.9911009
13.92900 -6.0125586
13.93000 -6.0334302
13.93100 -6.0537104
13.93200 -6.073394
13.93300 -6.0924761
13.93400 -6.1109513
13.93500 -6.1288148
13.93600 -6.1460614
13.93700 -6.162687
13.93800 -6.1786864
13.93900 -6.1940555
13.94000 -6.2087897000000005
13.94100 -6.2228847
13.94200 -6.2363364
13.94300 -6.2491406
13.94400 -6.2612928
13.94500 -6.2727898
13.94600 -6.283628199999999
13.94700 -6.2938035
13.94800 -6.3033126
13.94900 -6.312152
13.95000 -6.3203178
13.95100 -6.3278072000000005
13.95200 -6.334617
13.95300 -6.3407436
13.95400 -6.346184000000001
13.95500 -6.350936
13.95600 -6.3549966
13.95700 -6.358362
13.95800 -6.3610308
13.95900 -6.3629992
13.96000 -6.3642658
13.96100 -6.3648269
13.96200 -6.3646808
13.96300 -6.363825500000001
13.96400 -6.3622578999999995
13.96500 -6.3599765
13.96600 -6.3569792
13.96700 -6.3532636
13.96800 -6.348828199999999
13.96900 -6.343670899999999
13.97000 -6.3377902
13.97100 -6.331184500000001
13.97200 -6.323852400000001
13.97300 -6.3157924
13.97400 -6.3070036
13.97500 -6.2974855
13.97600 -6.2872365
13.97700 -6.2762557999999995
13.97800 -6.2645428
13.97900 -6.252097299999999
13.98000 -6.2389190999999995
13.98100 -6.2250078
13.98200 -6.2103637
13.98300 -6.1949864
13.98400 -6.1788768
13.98500 -6.1620346999999995
13.98600 -6.144461
13.98700 -6.1261564
13.98800 -6.1071216999999995
13.98900 -6.0873576
13.99000 -6.066865099999999
13.99100 -6.0456455
13.99200 -6.0237001999999995
13.99300 -6.0010303
13.99400 -5.9776377
13.99500 -5.9535238999999995
13.99600 -5.9286904
13.99700 -5.903139
13.99800 -5.876871599999999
13.99900 -5.84989
14.00000 -5.8221966
14.00100 -5.7937931
14.00200 -5.7646822
14.00300 -5.734865699999999
14.00400 -5.7043463
14.00500 -5.6731261
14.00600 -5.6412078
14.00700 -5.608594
14.00800 -5.5752877
14.00900 -5.5412911000000005
14.01000 -5.5066071
14.01100 -5.4712389
14.01200 -5.435189599999999
14.01300 -5.398461999999999
14.01400 -5.3610597
14.01500 -5.3229857
14.01600 -5.2842434
14.01700 -5.2448366
14.01800 -5.2047689
14.01900 -5.164043599999999
14.02000 -5.1226652999999995
14.02100 -5.0806377
14.02200 -5.0379648999999995
14.02300 -4.9946513
14.02400 -4.9507011
14.02500 -4.9061189999999995
14.02600 -4.8609097
14.02700 -4.8150778
14.02800 -4.7686283000000005
14.02900 -4.7215659
14.03000 -4.673896
14.03100 -4.6256237
14.03200 -4.5767542
14.03300 -4.5272931000000005
14.03400 -4.4772461
14.03500 -4.4266187
14.03600 -4.3754164
14.03700 -4.3236453
14.03800 -4.2713109
14.03900 -4.2184196
14.04000 -4.164977
14.04100 -4.1109893
14.04200 -4.056463
14.04300 -4.0014043
14.04400 -3.9458193
14.04500 -3.8897146
14.04600 -3.8330965000000004
14.04700 -3.7759714
14.04800 -3.7183460000000004
14.04900 -3.660227
14.05000 -3.6016215
14.05100 -3.5425357999999996
14.05200 -3.4829765999999998
14.05300 -3.422951
14.05400 -3.362466
14.05500 -3.3015288
14.05600 -3.2401461
14.05700 -3.1783252999999996
14.05800 -3.1160734999999997
14.05900 -3.0533978999999998
14.06000 -2.9903058
14.06100 -2.9268045
14.06200 -2.8629016
14.06300 -2.7986044000000003
14.06400 -2.7339205
14.06500 -2.6688576
14.06600 -2.6034234
14.06700 -2.5376255
14.06800 -2.4714718
14.06900 -2.4049701
14.07000 -2.3381284
14.07100 -2.2709545
14.07200 -2.2034564999999997
14.07300 -2.1356426
14.07400 -2.0675208
14.07500 -1.9990996
14.07600 -1.9303869000000002
14.07700 -1.8613913999999998
14.07800 -1.7921211
14.07900 -1.7225846999999999
14.08000 -1.6527905999999999
14.08100 -1.5827473
14.08200 -1.5124632
14.08300 -1.441947
14.08400 -1.3712073
14.08500 -1.3002526
14.08600 -1.2290917000000001
14.08700 -1.1577332
14.08800 -1.0861859999999999
14.08900 -1.0144585
14.09000 -0.94255963
14.09100 -0.87049808
14.09200 -0.79828259
14.09300 -0.72592199
14.09400 -0.653425
14.09500 -0.58080042
14.09600 -0.50805695
14.09700 -0.43520341
14.09800 -0.36224856
14.09900 -0.28920115
14.10000 -0.21606998000000002
14.10100 -0.14286377
14.10200 -0.069591275
14.10300 0.0037387486000000003
14.10400 0.077117566
14.10500 0.15053643
14.10600 0.22398662000000003
14.10700 0.2974594
14.10800 0.37094604000000003
14.10900 0.4444378
14.11000 0.51792595
14.11100 0.59140176
14.11200 0.66485647
14.11300 0.73828134
14.11400 0.81166755
14.11500 0.8850064100000001
14.11600 0.9582891099999999
14.11700 1.0315069
14.11800 1.104651
14.11900 1.1777126
14.12000 1.2506829000000002
14.12100 1.323553
14.12200 1.3963142
14.12300 1.4689578
14.12400 1.5414749
14.12500 1.6138568999999998
14.12600 1.6860949
14.12700 1.7581802
14.12800 1.8301042
14.12900 1.9018580999999999
14.13000 1.9734334
14.13100 2.0448217
14.13200 2.1160142
14.13300 2.1870028
14.13400 2.2577789
14.13500 2.328334
14.13600 2.39866
14.13700 2.4687489
14.13800 2.5385924
14.13900 2.6081823
14.14000 2.6775108999999997
14.14100 2.7465701
14.14200 2.8153522
14.14300 2.8838493
14.14400 2.9520538
14.14500 3.019958
14.14600 3.0875543
14.14700 3.1548355
14.14800 3.2217938000000004
14.14900 3.2884222
14.15000 3.3547129
14.15100 3.4206592000000002
14.15200 3.4862533
14.15300 3.5514887
14.15400 3.616358
14.15500 3.6808543
14.15600 3.7449706
14.15700 3.8086999
14.15800 3.8720351
14.15900 3.9349694
14.16000 3.9974961
14.16100 4.0596087
14.16200 4.1212998
14.16300 4.1825633
14.16400 4.2433921
14.16500 4.3037798
14.16600 4.3637201
14.16700 4.4232063
14.16800 4.4822317
14.16900 4.5407902
14.17000 4.5988757
14.17100 4.6564817000000005
14.17200 4.713602
14.17300 4.7702309
14.17400 4.8263621
14.17500 4.88199
14.17600 4.9371086
14.17700 4.9917124
14.17800 5.0457958
14.17900 5.0993532
14.18000 5.1523797
14.18100 5.2048698
14.18200 5.2568182
14.18300 5.3082205
14.18400 5.3590715
14.18500 5.4093663
14.18600 5.4591004
14.18700 5.5082694000000005
14.18800 5.5568688
14.18900 5.6048945
14.19000 5.652342
14.19100 5.6992076
14.19200 5.7454873
14.19300 5.7911769
14.19400 5.8362726
14.19500 5.8807708
14.19600 5.9246682
14.19700 5.9679609000000005
14.19800 6.010646
14.19900 6.052719799999999
14.20000 6.0941789
14.20100 6.1350204
14.20200 6.1752412
14.20300 6.2148385
14.20400 6.2538087
14.20500 6.2921502
14.20600 6.329859
14.20700 6.3669331
14.20800 6.4033695
14.20900 6.4391658000000005
14.21000 6.4743198
14.21100 6.508829400000001
14.21200 6.5426916
14.21300 6.5759048
14.21400 6.6084667999999995
14.21500 6.6403754
14.21600 6.6716291
14.21700 6.7022257000000005
14.21800 6.732163600000001
14.21900 6.7614414
14.22000 6.790057600000001
14.22100 6.8180107
14.22200 6.8452999
14.22300 6.8719238
14.22400 6.8978816
14.22500 6.923172599999999
14.22600 6.947795299999999
14.22700 6.9717497
14.22800 6.995035700000001
14.22900 7.017651900000001
14.23000 7.0395991
14.23100 7.0608765
14.23200 7.081484000000001
14.23300 7.101421800000001
14.23400 7.1206905
14.23500 7.139290099999999
14.23600 7.1572207
14.23700 7.174483700000001
14.23800 7.1910791000000005
14.23900 7.207007699999999
14.24000 7.2222702
14.24100 7.236868100000001
14.24200 7.250802200000001
14.24300 7.2640739
14.24400 7.2766839999999995
14.24500 7.288633999999999
14.24600 7.2999254
14.24700 7.3105595999999995
14.24800 7.3205389
14.24900 7.3298641
14.25000 7.3385373000000005
14.25100 7.3465608
14.25200 7.353936099999999
14.25300 7.3606655000000005
14.25400 7.366750399999999
14.25500 7.3721938
14.25600 7.3769972
14.25700 7.3811635
14.25800 7.384695099999999
14.25900 7.3875941
14.26000 7.3898636
14.26100 7.391505700000001
14.26200 7.392523400000001
14.26300 7.3929198000000005
14.26400 7.392696999999999
14.26500 7.3918588
14.26600 7.3904075
14.26700 7.388346599999999
14.26800 7.3856793000000005
14.26900 7.382409299999999
14.27000 7.3785394
14.27100 7.3740736
14.27200 7.369015399999999
14.27300 7.3633686
14.27400 7.3571368999999995
14.27500 7.3503241
14.27600 7.3429346
14.27700 7.334972200000001
14.27800 7.3264413
14.27900 7.3173455999999995
14.28000 7.3076896
14.28100 7.2974786
14.28200 7.2867163
14.28300 7.2754078
14.28400 7.2635575999999995
14.28500 7.2511703
14.28600 7.238251
14.28700 7.2248041999999995
14.28800 7.2108351
14.28900 7.1963489
14.29000 7.1813509
14.29100 7.1658455
14.29200 7.1498387
14.29300 7.1333349
14.29400 7.1163401
14.29500 7.0988595000000005
14.29600 7.0808976999999995
14.29700 7.0624612
14.29800 7.0435546
14.29900 7.0241839
14.30000 7.0043541000000005
14.30100 6.9840713999999995
14.30200 6.9633408999999995
14.30300 6.9421686
14.30400 6.920559699999999
14.30500 6.8985201
14.30600 6.876055200000001
14.30700 6.853171399999999
14.30800 6.8298742
14.30900 6.8061695
14.31000 6.7820631
14.31100 6.757561099999999
14.31200 6.732669500000001
14.31300 6.7073941
14.31400 6.6817418
14.31500 6.6557184000000005
14.31600 6.6293299
14.31700 6.6025823
14.31800 6.5754823
14.31900 6.5480366
14.32000 6.5202519
14.32100 6.492134200000001
14.32200 6.4636894
14.32300 6.4349248999999995
14.32400 6.4058475
14.32500 6.3764632
14.32600 6.3467793
14.32700 6.316801900000001
14.32800 6.2865383999999995
14.32900 6.2559947000000005
14.33000 6.225178
14.33100 6.1940949000000005
14.33200 6.1627522
14.33300 6.1311564999999995
14.33400 6.099315000000001
14.33500 6.0672339
14.33600 6.03492
14.33700 6.0023800000000005
14.33800 5.969620099999999
14.33900 5.936647600000001
14.34000 5.9034687
14.34100 5.8700901
14.34200 5.8365181
14.34300 5.8027595000000005
14.34400 5.7688206
14.34500 5.7347082
14.34600 5.7004288
14.34700 5.6659885
14.34800 5.6313939
14.34900 5.5966515
14.35000 5.5617679
14.35100 5.526749000000001
14.35200 5.4916016999999995
14.35300 5.4563325
14.35400 5.4209474
14.35500 5.3854533
14.35600 5.3498559
14.35700 5.314162
14.35800 5.2783784
14.35900 5.2425109
14.36000 5.2065662999999995
14.36100 5.170550899999999
14.36200 5.1344711
14.36300 5.0983336
14.36400 5.0621446
14.36500 5.0259102
14.36600 4.9896374
14.36700 4.9533322
14.36800 4.917001
14.36900 4.8806503
14.37000 4.8442863
14.37100 4.8079152
14.37200 4.7715433
14.37300 4.735177
14.37400 4.698822300000001
14.37500 4.6624854000000004
14.37600 4.6261724
14.37700 4.5898892
14.37800 4.5536418
14.37900 4.5174357
14.38000 4.4812772
14.38100 4.4451721
14.38200 4.4091258
14.38300 4.373144
14.38400 4.3372318
14.38500 4.3013953
14.38600 4.2656396
14.38700 4.2299699
14.38800 4.1943919
14.38900 4.1589104
14.39000 4.1235305
14.39100 4.0882575999999995
14.39200 4.0530965000000005
14.39300 4.0180519
14.39400 3.9831288
14.39500 3.948332
14.39600 3.9136663
14.39700 3.8791366000000003
14.39800 3.8447473000000003
14.39900 3.8105029999999998
14.40000 3.776408
14.40100 3.7424672
14.40200 3.7086848
14.40300 3.6750652
14.40400 3.6416125
14.40500 3.6083311
14.40600 3.5752254999999997
14.40700 3.5422995999999998
14.40800 3.5095576000000004
14.40900 3.4770033999999996
14.41000 3.4446415
14.41100 3.4124751
14.41200 3.3805086999999996
14.41300 3.3487457999999997
14.41400 3.3171903
14.41500 3.2858460999999997
14.41600 3.2547168
14.41700 3.2238059
14.41800 3.1931169
14.41900 3.1626534
14.42000 3.1324189000000002
14.42100 3.1024164
14.42200 3.0726492000000003
14.42300 3.0431205
14.42400 3.0138332
14.42500 2.9847903
14.42600 2.9559948
14.42700 2.9274492999999997
14.42800 2.8991565
14.42900 2.871119
14.43000 2.8433394
14.43100 2.8158197
14.43200 2.7885625000000003
14.43300 2.7615698
14.43400 2.7348436
14.43500 2.7083861000000002
14.43600 2.682199
14.43700 2.6562842
14.43800 2.6306432
14.43900 2.6052777
14.44000 2.5801891
14.44100 2.5553791
14.44200 2.5308488000000002
14.44300 2.5065996
14.44400 2.4826325
14.44500 2.4589486000000003
14.44600 2.435549
14.44700 2.4124345
14.44800 2.3896061
14.44900 2.3670645
14.45000 2.3448106
14.45100 2.3228448
14.45200 2.3011677
14.45300 2.2797801
14.45400 2.2586821
14.45500 2.2378743
14.45600 2.2173569
14.45700 2.1971302
14.45800 2.1771945
14.45900 2.1575499000000002
14.46000 2.1381965
14.46100 2.1191342
14.46200 2.1003629999999998
14.46300 2.0818828000000003
14.46400 2.0636933
14.46500 2.0457942
14.46600 2.0281851
14.46700 2.0108656999999996
14.46800 1.9938353
14.46900 1.9770935
14.47000 1.9606393
14.47100 1.9444719
14.47200 1.9285906
14.47300 1.9129941000000001
14.47400 1.8976815
14.47500 1.8826516000000002
14.47600 1.8679029999999999
14.47700 1.8534344
14.47800 1.8392441999999998
14.47900 1.8253308
14.48000 1.8116925
14.48100 1.7983276
14.48200 1.7852344999999998
14.48300 1.7724112
14.48400 1.7598554
14.48500 1.7475654999999999
14.48600 1.7355392
14.48700 1.7237742
14.48800 1.7122684
14.48900 1.7010195
14.49000 1.6900253
14.49100 1.679283
14.49200 1.6687904999999998
14.49300 1.6585452
14.49400 1.6485447
14.49500 1.6387862999999998
14.49600 1.6292674
14.49700 1.6199853
14.49800 1.6109373
14.49900 1.6021207
14.50000 1.5935324
14.50100 1.5851699000000001
14.50200 1.5770299
14.50300 1.5691098
14.50400 1.5614063
14.50500 1.5539166
14.50600 1.5466372000000002
14.50700 1.5395653
14.50800 1.5326973000000002
14.50900 1.5260301
14.51000 1.5195602000000001
14.51100 1.5132842
14.51200 1.5071984999999999
14.51300 1.5012996
14.51400 1.4955838000000001
14.51500 1.4900474000000001
14.51600 1.4846866
14.51700 1.4794976
14.51800 1.4744762
14.51900 1.4696186999999998
14.52000 1.464921
14.52100 1.460379
14.52200 1.4559885
14.52300 1.4517452
14.52400 1.4476449
14.52500 1.4436834
14.52600 1.4398564
14.52700 1.4361594
14.52800 1.4325881
14.52900 1.4291382
14.53000 1.4258052
14.53100 1.4225847
14.53200 1.4194723
14.53300 1.4164636
14.53400 1.413554
14.53500 1.4107393
14.53600 1.4080149
14.53700 1.4053764
14.53800 1.4028193
14.53900 1.4003393
14.54000 1.3979319000000001
14.54100 1.3955927
14.54200 1.3933172
14.54300 1.3911009
14.54400 1.3889394
14.54500 1.3868283000000001
14.54600 1.384763
14.54700 1.382739
14.54800 1.3807519000000001
14.54900 1.3787972000000002
14.55000 1.3768702000000002
14.55100 1.3749664
14.55200 1.3730812000000001
14.55300 1.3712101
14.55400 1.3693484
14.55500 1.3674914
14.55600 1.3656346
14.55700 1.3637733
14.55800 1.3619027000000001
14.55900 1.3600182
14.56000 1.3581149000000001
14.56100 1.3561883000000001
14.56200 1.3542335
14.56300 1.3522459
14.56400 1.3502207
14.56500 1.348153
14.56600 1.3460382
14.56700 1.3438715
14.56800 1.341648
14.56900 1.3393631
14.57000 1.3370119999999999
14.57100 1.3345900000000002
14.57200 1.3320923
14.57300 1.3295143
14.57400 1.3268513
14.57500 1.3240986
14.57600 1.3212515
14.57700 1.3183056
14.57800 1.3152564
14.57900 1.3120992
14.58000 1.3088296
14.58100 1.3054432
14.58200 1.3019356
14.58300 1.2983023999999999
14.58400 1.2945394000000001
14.58500 1.2906423999999999
14.58600 1.286607
14.58700 1.2824293
14.58800 1.278105
14.58900 1.2736302
14.59000 1.2690008
14.59100 1.2642126999999999
14.59200 1.2592622
14.59300 1.2541453
14.59400 1.2488583
14.59500 1.2433972999999998
14.59600 1.2377586
14.59700 1.2319385999999999
14.59800 1.2259335
14.59900 1.2197399
14.60000 1.2133540999999999
14.60100 1.2067726
14.60200 1.1999919
14.60300 1.1930087
14.60400 1.1858194
14.60500 1.1784207999999998
14.60600 1.1708096
14.60700 1.1629825
14.60800 1.1549362
14.60900 1.1466675000000002
14.61000 1.1381734
14.61100 1.1294506
14.61200 1.120496
14.61300 1.1113066
14.61400 1.1018795
14.61500 1.0922116000000002
14.61600 1.0823
14.61700 1.0721418
14.61800 1.0617343
14.61900 1.0510745
14.62000 1.0401599
14.62100 1.0289876999999998
14.62200 1.0175553
14.62300 1.0058603
14.62400 0.99390019
14.62500 0.9816725700000001
14.62600 0.9691752499999999
14.62700 0.95640589
14.62800 0.9433624300000001
14.62900 0.9300429400000001
14.63000 0.9164453499999999
14.63100 0.9025679
14.63200 0.8884088099999999
14.63300 0.87396652
14.63400 0.8592393199999999
14.63500 0.84422585
14.63600 0.8289246800000001
14.63700 0.8133345300000001
14.63800 0.79745427
14.63900 0.7812826900000001
14.64000 0.76481872
14.64100 0.74806144
14.64200 0.73100994
14.64300 0.71366341
14.64400 0.69602109
14.64500 0.67808228
14.64600 0.65984637
14.64700 0.6413127799999999
14.64800 0.62248101
14.64900 0.6033506200000001
14.65000 0.5839212300000001
14.65100 0.56419251
14.65200 0.54416419
14.65300 0.52383603
14.65400 0.50320788
14.65500 0.48227966999999994
14.65600 0.46105133
14.65700 0.43952288000000006
14.65800 0.4176944
14.65900 0.39556609
14.66000 0.37313809000000003
14.66100 0.35041072
14.66200 0.32738433
14.66300 0.30405934
14.66400 0.28043629
14.66500 0.25651576
14.66600 0.23229845999999998
14.66700 0.20778517000000002
14.66800 0.18297674
14.66900 0.15787415
14.67000 0.13247847000000001
14.67100 0.10679088
14.67200 0.080812658
14.67300 0.054545170999999996
14.67400 0.027989901999999997
14.67500 0.0011484309
14.67600 -0.025977561000000003
14.67700 -0.053386291
14.67800 -0.081075891
14.67900 -0.10904439
14.68000 -0.13728974
14.68100 -0.1658098
14.68200 -0.19460235
14.68300 -0.22366513000000002
14.68400 -0.25299576
14.68500 -0.28259181
14.68600 -0.31245083
14.68700 -0.34257027
14.68800 -0.37294754
14.68900 -0.40358002
14.69000 -0.43446501
14.69100 -0.46559977
14.69200 -0.49698153000000006
14.69300 -0.52860747
14.69400 -0.56047472
14.69500 -0.5925803399999999
14.69600 -0.62492141
14.69700 -0.65749488
14.69800 -0.69029769
14.69900 -0.72332672
14.70000 -0.7565788
14.70100 -0.79005072
14.70200 -0.8237391700000001
14.70300 -0.8576408000000001
14.70400 -0.89175217
14.70500 -0.92606973
14.70600 -0.9605899500000001
14.70700 -0.9953091900000001
14.70800 -1.0302236
14.70900 -1.0653295999999999
14.71000 -1.1006230000000001
14.71100 -1.1361002
14.71200 -1.1717569
14.71300 -1.2075891
14.71400 -1.2435923999999998
14.71500 -1.2797628
14.71600 -1.3160956
14.71700 -1.3525866
14.71800 -1.3892312
14.71900 -1.4260246
14.72000 -1.4629624
14.72100 -1.5000396
14.72200 -1.5372515999999998
14.72300 -1.5745932
14.72400 -1.6120598
14.72500 -1.6496461
14.72600 -1.6873471000000002
14.72700 -1.7251579
14.72800 -1.7630732
14.72900 -1.8010877
14.73000 -1.8391963
14.73100 -1.8773936000000002
14.73200 -1.9156745
14.73300 -1.9540335999999998
14.73400 -1.9924655999999998
14.73500 -2.0309651
14.73600 -2.0695269
14.73700 -2.1081455
14.73800 -2.1468154999999998
14.73900 -2.1855315
14.74000 -2.2242881
14.74100 -2.26308
14.74200 -2.3019016
14.74300 -2.3407476
14.74400 -2.3796123999999996
14.74500 -2.4184907
14.74600 -2.4573769
14.74700 -2.4962656
14.74800 -2.5351513
14.74900 -2.5740284
14.75000 -2.6128914
14.75100 -2.6517347
14.75200 -2.6905525
14.75300 -2.7293395
14.75400 -2.76809
14.75500 -2.8067982
14.75600 -2.8454585
14.75700 -2.8840654
14.75800 -2.9226128
14.75900 -2.9610952
14.76000 -2.9995069
14.76100 -3.0378418000000003
14.76200 -3.0760943999999997
14.76300 -3.1142585
14.76400 -3.1523284
14.76500 -3.1902984
14.76600 -3.2281622000000003
14.76700 -3.2659143000000004
14.76800 -3.3035482999999997
14.76900 -3.3410583000000003
14.77000 -3.3784382
14.77100 -3.4156822000000004
14.77200 -3.4527837999999997
14.77300 -3.4897376
14.77400 -3.5265370999999996
14.77500 -3.5631760999999997
14.77600 -3.5996486
14.77700 -3.6359484999999996
14.77800 -3.6720696999999998
14.77900 -3.7080060999999995
14.78000 -3.7437517
14.78100 -3.7793007000000003
14.78200 -3.8146465999999997
14.78300 -3.8497835
14.78400 -3.8847055
14.78500 -3.9194069999999996
14.78600 -3.9538816
14.78700 -3.9881237
14.78800 -4.0221274000000005
14.78900 -4.0558871000000005
14.79000 -4.0893968
14.79100 -4.1226514
14.79200 -4.1556448
14.79300 -4.1883714
14.79400 -4.2208262
14.79500 -4.2530030000000005
14.79600 -4.2848971
14.79700 -4.3165028
14.79800 -4.3478146
14.79900 -4.3788273
14.80000 -4.409536
14.80100 -4.4399351
14.80200 -4.470019799999999
14.80300 -4.4997849
14.80400 -4.5292251
14.80500 -4.5583352
14.80600 -4.5871105000000005
14.80700 -4.615546
14.80800 -4.6436366
14.80900 -4.6713773
14.81000 -4.6987634
14.81100 -4.72579
14.81200 -4.7524519000000005
14.81300 -4.7787447
14.81400 -4.8046634
14.81500 -4.8302027999999995
14.81600 -4.855358600000001
14.81700 -4.880126199999999
14.81800 -4.9045004
14.81900 -4.9284767
14.82000 -4.9520507
14.82100 -4.975218
14.82200 -4.9979735
14.82300 -5.020313
14.82400 -5.0422322
14.82500 -5.0637267999999995
14.82600 -5.0847922
14.82700 -5.1054246999999995
14.82800 -5.1256198
14.82900 -5.1453739
14.83000 -5.1646829
14.83100 -5.1835429
14.83200 -5.2019503
14.83300 -5.2199014
14.83400 -5.2373927
14.83500 -5.254421
14.83600 -5.2709829
14.83700 -5.287075
14.83800 -5.3026941
14.83900 -5.3178374
14.84000 -5.3325016000000005
14.84100 -5.3466842
14.84200 -5.3603817
14.84300 -5.3735919
14.84400 -5.3863119
14.84500 -5.3985395
14.84600 -5.4102715
14.84700 -5.4215059000000005
14.84800 -5.4322399
14.84900 -5.4424711
14.85000 -5.452197
14.85100 -5.4614156
14.85200 -5.4701246
14.85300 -5.4783221
14.85400 -5.4860055
14.85500 -5.493173
14.85600 -5.4998223
14.85700 -5.5059515
14.85800 -5.5115588
14.85900 -5.5166423
14.86000 -5.5212002
14.86100 -5.525231
14.86200 -5.5287331
14.86300 -5.5317048
14.86400 -5.5341449
14.86500 -5.5360518
14.86600 -5.5374246000000005
14.86700 -5.5382621
14.86800 -5.5385631
14.86900 -5.5383268999999995
14.87000 -5.5375528
14.87100 -5.53624
14.87200 -5.5343881
14.87300 -5.531996899999999
14.87400 -5.5290658
14.87500 -5.5255946
14.87600 -5.5215832
14.87700 -5.517032
14.87800 -5.511941
14.87900 -5.5063106
14.88000 -5.5001412
14.88100 -5.4934330000000005
14.88200 -5.486187
14.88300 -5.4784037
14.88400 -5.470084
14.88500 -5.4612286
14.88600 -5.4518387
14.88700 -5.4419151999999995
14.88800 -5.4314595
14.88900 -5.4204725
14.89000 -5.4089554
14.89100 -5.3969096
14.89200 -5.3843368
14.89300 -5.3712379
14.89400 -5.3576144999999995
14.89500 -5.3434685
14.89600 -5.3288013
14.89700 -5.3136144000000005
14.89800 -5.2979097
14.89900 -5.2816886
14.90000 -5.2649535
14.90100 -5.2477058
14.90200 -5.2299481000000005
14.90300 -5.2116819
14.90400 -5.1929098
14.90500 -5.1736336000000005
14.90600 -5.1538557
14.90700 -5.1335786
14.90800 -5.1128048
14.90900 -5.0915372
14.91000 -5.0697781
14.91100 -5.0475303
14.91200 -5.0247967
14.91300 -5.0015803
14.91400 -4.9778841
14.91500 -4.9537115
14.91600 -4.9290657
14.91700 -4.9039502
14.91800 -4.878368200000001
14.91900 -4.8523232
14.92000 -4.8258193
14.92100 -4.7988601
14.92200 -4.7714498
14.92300 -4.7435921
14.92400 -4.715291
14.92500 -4.6865512
14.92600 -4.6573766
14.92700 -4.6277717
14.92800 -4.5977406
14.92900 -4.5672882
14.93000 -4.5364194
14.93100 -4.5051385
14.93200 -4.4734504
14.93300 -4.4413599999999995
14.93400 -4.4088721
14.93500 -4.3759916
14.93600 -4.3427236
14.93700 -4.3090731
14.93800 -4.2750455
14.93900 -4.2406458
14.94000 -4.2058792
14.94100 -4.1707507999999995
14.94200 -4.1352659
14.94300 -4.099430099999999
14.94400 -4.063249
14.94500 -4.0267278
14.94600 -3.9898716
14.94700 -3.9526865
14.94800 -3.9151777
14.94900 -3.8773511
14.95000 -3.8392123
14.95100 -3.8007665000000004
14.95200 -3.7620202
14.95300 -3.7229788
14.95400 -3.6836479
14.95500 -3.6440335
14.95600 -3.6041416
14.95700 -3.5639785
14.95800 -3.5235497999999996
14.95900 -3.4828614
14.96000 -3.4419198
14.96100 -3.4007311
14.96200 -3.3593013999999997
14.96300 -3.3176369999999995
14.96400 -3.2757441999999997
14.96500 -3.2336295
14.96600 -3.1912990000000003
14.96700 -3.1487595
14.96800 -3.1060176
14.96900 -3.0630797000000003
14.97000 -3.0199526
14.97100 -2.9766429
14.97200 -2.9331574
14.97300 -2.889503
14.97400 -2.8456862999999997
14.97500 -2.8017145
14.97600 -2.7575941999999998
14.97700 -2.7133325
14.97800 -2.6689366
14.97900 -2.6244132
14.98000 -2.5797695
14.98100 -2.5350126
14.98200 -2.4901494
14.98300 -2.4451872
14.98400 -2.4001330000000003
14.98500 -2.3549938999999998
14.98600 -2.3097768000000003
14.98700 -2.264489
14.98800 -2.2191375
14.98900 -2.1737292
14.99000 -2.1282714
14.99100 -2.0827709
14.99200 -2.0372348
14.99300 -1.9916699999999998
14.99400 -1.9460836
14.99500 -1.9004826
14.99600 -1.8548737999999998
14.99700 -1.8092641999999999
14.99800 -1.7636608000000003
14.99900 -1.7180705
15.00000 -1.6725004
15.00100 -1.6269571999999999
15.00200 -1.5814479
15.00300 -1.5359796000000001
15.00400 -1.490559
15.00500 -1.4451931
15.00600 -1.3998891
15.00700 -1.3546539
15.00800 -1.3094942999999999
15.00900 -1.2644175
15.01000 -1.2194303
15.01100 -1.1745399
15.01200 -1.1297532000000001
15.01300 -1.0850774
15.01400 -1.0405194
15.01500 -0.99608619
15.01600 -0.95178485
15.01700 -0.90762237
15.01800 -0.8636058300000001
15.01900 -0.8197421200000001
15.02000 -0.77603823
15.02100 -0.73250108
15.02200 -0.68913763
15.02300 -0.64595467
15.02400 -0.60295905
15.02500 -0.5601574699999999
15.02600 -0.51755668
15.02700 -0.47516329
15.02800 -0.43298393
15.02900 -0.39102505000000004
15.03000 -0.34929309
15.03100 -0.30779443
15.03200 -0.26653535
15.03300 -0.22552204
15.03400 -0.18476065
15.03500 -0.14425722000000002
15.03600 -0.10401774
15.03700 -0.06404813000000001
15.03800 -0.024354226
15.03900 0.015058184
15.04000 0.054183381
15.04100 0.09301570199999999
15.04200 0.13154953
15.04300 0.16977931
15.04400 0.20769953
15.04500 0.24530470999999998
15.04600 0.28258939
15.04700 0.31954817999999996
15.04800 0.3561757
15.04900 0.3924666
15.05000 0.4284156
15.05100 0.46401741
15.05200 0.49926676000000003
15.05300 0.53415848
15.05400 0.56868736
15.05500 0.60284827
15.05600 0.63663609
15.05700 0.6700458
15.05800 0.7030723600000001
15.05900 0.73571079
15.06000 0.7679562099999999
15.06100 0.79980372
15.06200 0.83124861
15.06300 0.8622861500000001
15.06400 0.8929116699999999
15.06500 0.9231207
15.06600 0.95290868
15.06700 0.9822712299999999
15.06800 1.0112041
15.06900 1.039703
15.07000 1.0677638999999999
15.07100 1.0953828
15.07200 1.1225557000000002
15.07300 1.149279
15.07400 1.1755488
15.07500 1.2013617
15.07600 1.2267142
15.07700 1.2516028000000001
15.07800 1.2760244
15.07900 1.2999759
15.08000 1.3234541
15.08100 1.3464562
15.08200 1.3689793000000001
15.08300 1.3910207
15.08400 1.4125777000000002
15.08500 1.4336479
15.08600 1.4542286
15.08700 1.4743177
15.08800 1.4939127
15.08900 1.5130116
15.09000 1.5316119
15.09100 1.5497119
15.09200 1.5673095000000001
15.09300 1.5844027
15.09400 1.6009897
15.09500 1.6170688
15.09600 1.6326381
15.09700 1.6476960999999999
15.09800 1.6622412999999998
15.09900 1.6762719999999998
15.10000 1.689787
15.10100 1.7027846999999998
15.10200 1.7152641
15.10300 1.7272238
15.10400 1.7386628000000002
15.10500 1.74958
15.10600 1.7599745
15.10700 1.7698454
15.10800 1.7791919
15.10900 1.7880133999999999
15.11000 1.7963092999999999
15.11100 1.8040789000000002
15.11200 1.8113221999999998
15.11300 1.8180385000000001
15.11400 1.8242279
15.11500 1.8298902
15.11600 1.8350253
15.11700 1.8396333
15.11800 1.8437145
15.11900 1.8472694
15.12000 1.8502979999999998
15.12100 1.8528012999999999
15.12200 1.8547795999999999
15.12300 1.8562337000000002
15.12400 1.8571647
15.12500 1.8575734
15.12600 1.8574607
15.12700 1.8568279
15.12800 1.8556765999999998
15.12900 1.8540079
15.13000 1.8518234000000002
15.13100 1.8491247999999998
15.13200 1.8459136
15.13300 1.8421918
15.13400 1.8379612
15.13500 1.8332239000000001
15.13600 1.8279819
15.13700 1.8222373
15.13800 1.8159922
15.13900 1.8092493
15.14000 1.8020105000000002
15.14100 1.7942784
15.14200 1.7860557999999997
15.14300 1.7773449000000001
15.14400 1.7681485000000001
15.14500 1.7584691
15.14600 1.7483096999999999
15.14700 1.7376728000000001
15.14800 1.7265616000000001
15.14900 1.7149787
15.15000 1.7029274
15.15100 1.6904105999999999
15.15200 1.6774315000000002
15.15300 1.6639931000000001
15.15400 1.6500989000000001
15.15500 1.6357521
15.15600 1.620956
15.15700 1.6057139000000002
15.15800 1.5900297
15.15900 1.5739070000000002
15.16000 1.5573493
15.16100 1.5403605
15.16200 1.5229445
15.16300 1.5051052
15.16400 1.4868467
15.16500 1.4681731
15.16600 1.4490888
15.16700 1.4295979
15.16800 1.4097051
15.16900 1.3894148
15.17000 1.3687316999999999
15.17100 1.3476605
15.17200 1.326206
15.17300 1.3043730999999998
15.17400 1.2821667
15.17500 1.259592
15.17600 1.2366542
15.17700 1.2133583
15.17800 1.1897098
15.17900 1.165714
15.18000 1.1413763000000001
15.18100 1.1167021
15.18200 1.091697
15.18300 1.0663663
15.18400 1.0407157
15.18500 1.0147507999999998
15.18600 0.98847719
15.18700 0.9619005
15.18800 0.9350263500000001
15.18900 0.90786042
15.19000 0.8804084699999999
15.19100 0.85267611
15.19200 0.8246689999999999
15.19300 0.79639293
15.19400 0.76785353
15.19500 0.73905662
15.19600 0.71000797
15.19700 0.68071331
15.19800 0.6511785099999999
15.19900 0.6214093900000001
15.20000 0.59141181
15.20100 0.5611917
15.20200 0.53075496
15.20300 0.5001076
15.20400 0.46925563000000003
15.20500 0.43820511
15.20600 0.40696216999999996
15.20700 0.37553292
15.20800 0.3439236
15.20900 0.31214044
15.21000 0.28018975
15.21100 0.24807784
15.21200 0.21581112
15.21300 0.18339603000000002
15.21400 0.15083902999999999
15.21500 0.11814664000000001
15.21600 0.085325405
15.21700 0.05238191799999999
15.21800 0.01932279
15.21900 -0.013845333999999999
15.22000 -0.047115787
15.22100 -0.080481888
15.22200 -0.11393694
15.22300 -0.14747424
15.22400 -0.18108708
15.22500 -0.21476876
15.22600 -0.24851258
15.22700 -0.28231186
15.22800 -0.31615992
15.22900 -0.35005012
15.23000 -0.3839758
15.23100 -0.4179304
15.23200 -0.45190728
15.23300 -0.48589994999999997
15.23400 -0.51990184
15.23500 -0.55390648
15.23600 -0.58790743
15.23700 -0.6218982399999999
15.23800 -0.65587247
15.23900 -0.6898237899999999
15.24000 -0.72374581
15.24100 -0.75763222
15.24200 -0.7914766700000001
15.24300 -0.8252729699999999
15.24400 -0.85901469
15.24500 -0.8926956899999999
15.24600 -0.92630973
15.24700 -0.95985048
15.24800 -0.99331178
15.24900 -1.0266874000000001
15.25000 -1.0599712000000001
15.25100 -1.0931569
15.25200 -1.1262384
15.25300 -1.1592095
15.25400 -1.192064
15.25500 -1.2247957999999999
15.25600 -1.2573988
15.25700 -1.2898669
15.25800 -1.3221939
15.25900 -1.3543739000000001
15.26000 -1.3864009
15.26100 -1.4182688
15.26200 -1.4499716
15.26300 -1.4815033
15.26400 -1.5128583
15.26500 -1.5440304
15.26600 -1.575014
15.26700 -1.6058031000000001
15.26800 -1.6363922999999998
15.26900 -1.6667755
15.27000 -1.6969471999999999
15.27100 -1.7269019
15.27200 -1.756634
15.27300 -1.7861380999999998
15.27400 -1.8154088
15.27500 -1.8444407999999999
15.27600 -1.8732287
15.27700 -1.9017676000000001
15.27800 -1.9300522
15.27900 -1.9580773999999999
15.28000 -1.9858383
15.28100 -2.01333
15.28200 -2.0405477000000003
15.28300 -2.0674867999999997
15.28400 -2.0941423
15.28500 -2.1205099
15.28600 -2.1465851000000002
15.28700 -2.1723632
15.28800 -2.1978399
15.28900 -2.2230109000000002
15.29000 -2.247872
15.29100 -2.2724189
15.29200 -2.2966474
15.29300 -2.3205535
15.29400 -2.3441331
15.29500 -2.3673823
15.29600 -2.3902970999999997
15.29700 -2.4128735
15.29800 -2.4351076999999997
15.29900 -2.4569959999999997
15.30000 -2.4785347
15.30100 -2.4997199
15.30200 -2.520548
15.30300 -2.5410155
15.30400 -2.5611186
15.30500 -2.5808541000000003
15.30600 -2.6002184
15.30700 -2.619208
15.30800 -2.6378198
15.30900 -2.6560502
15.31000 -2.6738962
15.31100 -2.6913546
15.31200 -2.7084224
15.31300 -2.7250966
15.31400 -2.7413743
15.31500 -2.7572526
15.31600 -2.7727287
15.31700 -2.7877999
15.31800 -2.8024638
15.31900 -2.8167179
15.32000 -2.8305596
15.32100 -2.8439868
15.32200 -2.8569974
15.32300 -2.8695891000000002
15.32400 -2.8817602
15.32500 -2.8935085999999997
15.32600 -2.9048327
15.32700 -2.9157311000000004
15.32800 -2.9262021
15.32900 -2.9362444
15.33000 -2.9458566
15.33100 -2.9550375
15.33200 -2.9637862
15.33300 -2.9721018
15.33400 -2.9799832
15.33500 -2.9874299
15.33600 -2.9944409000000003
15.33700 -3.0010158
15.33800 -3.007154
15.33900 -3.012855
15.34000 -3.0181184
15.34100 -3.022944
15.34200 -3.0273315
15.34300 -3.0312806
15.34400 -3.0347912
15.34500 -3.037863
15.34600 -3.0404963
15.34700 -3.0426908
15.34800 -3.0444466
15.34900 -3.0457638
15.35000 -3.0466424
15.35100 -3.0470827999999996
15.35200 -3.047085
15.35300 -3.0466495
15.35400 -3.0457765
15.35500 -3.0444663
15.35600 -3.0427195
15.35700 -3.0405367
15.35800 -3.0379184
15.35900 -3.0348651
15.36000 -3.0313777
15.36100 -3.027457
15.36200 -3.023104
15.36300 -3.0183196
15.36400 -3.0131049
15.36500 -3.0074611
15.36600 -3.0013894999999997
15.36700 -2.9948914
15.36800 -2.9879684
15.36900 -2.9806219
15.37000 -2.9728537
15.37100 -2.9646657
15.37200 -2.9560598000000002
15.37300 -2.9470379
15.37400 -2.9376023
15.37500 -2.927755
15.37600 -2.9174984
15.37700 -2.9068347
15.37800 -2.8957667
15.37900 -2.8842967
15.38000 -2.8724274000000003
15.38100 -2.8601615000000002
15.38200 -2.8475018000000003
15.38300 -2.834451
15.38400 -2.821012
15.38500 -2.8071878000000003
15.38600 -2.7929815000000002
15.38700 -2.7783958
15.38800 -2.7634339
15.38900 -2.748099
15.39000 -2.7323941
15.39100 -2.7163222
15.39200 -2.6998868
15.39300 -2.683091
15.39400 -2.6659379
15.39500 -2.6484309
15.39600 -2.6305733
15.39700 -2.6123686
15.39800 -2.5938202
15.39900 -2.5749315
15.40000 -2.555706
15.40100 -2.5361473
15.40200 -2.5162589
15.40300 -2.4960445
15.40400 -2.4755078999999998
15.40500 -2.4546528000000003
15.40600 -2.4334831
15.40700 -2.4120029
15.40800 -2.3902159
15.40900 -2.3681263
15.41000 -2.345738
15.41100 -2.3230553
15.41200 -2.3000823
15.41300 -2.2768235000000003
15.41400 -2.2532832
15.41500 -2.2294655
15.41600 -2.2053751999999998
15.41700 -2.1810167
15.41800 -2.1563945
15.41900 -2.1315133
15.42000 -2.1063777
15.42100 -2.0809922000000003
15.42200 -2.0553619
15.42300 -2.0294912
15.42400 -2.0033851
15.42500 -1.9770484000000002
15.42600 -1.950486
15.42700 -1.9237027
15.42800 -1.8967032000000001
15.42900 -1.8694928
15.43000 -1.8420761
15.43100 -1.8144581
15.43200 -1.7866435999999999
15.43300 -1.7586377
15.43400 -1.730445
15.43500 -1.7020706
15.43600 -1.6735193999999998
15.43700 -1.6447962999999999
15.43800 -1.6159061
15.43900 -1.5868539000000002
15.44000 -1.5576444999999999
15.44100 -1.5282825999999998
15.44200 -1.4987734000000001
15.44300 -1.4691216999999999
15.44400 -1.4393323
15.44500 -1.4094102000000002
15.44600 -1.3793604
15.44700 -1.3491875
15.44800 -1.3188968
15.44900 -1.2884931
15.45000 -1.2579813
15.45100 -1.2273664
15.45200 -1.1966534
15.45300 -1.1658473
15.45400 -1.1349531
15.45500 -1.1039758
15.45600 -1.0729205
15.45700 -1.0417922
15.45800 -1.0105961
15.45900 -0.9793371000000001
15.46000 -0.94802035
15.46100 -0.91665098
15.46200 -0.88523412
15.46300 -0.85377488
15.46400 -0.82227839
15.46500 -0.79074977
15.46600 -0.75919419
15.46700 -0.72761676
15.46800 -0.69602267
15.46900 -0.66441707
15.47000 -0.63280505
15.47100 -0.60119177
15.47200 -0.56958226
15.47300 -0.5379817
15.47400 -0.50639505
15.47500 -0.47482741
15.47600 -0.44328375
15.47700 -0.41176900000000005
15.47800 -0.38028813
15.47900 -0.34884599
15.48000 -0.31744738
15.48100 -0.28609706
15.48200 -0.25479977
15.48300 -0.22356017
15.48400 -0.19238284
15.48500 -0.16127232
15.48600 -0.13023310999999999
15.48700 -0.099269615
15.48800 -0.068386196
15.48900 -0.03758716
15.49000 -0.00687676
15.49100 0.023740805
15.49200 0.054261385
15.49300 0.084680883
15.49400 0.11499524
15.49500 0.14520045
15.49600 0.17529255
15.49700 0.20526757
15.49800 0.23512162999999997
15.49900 0.26485084000000003
15.50000 0.29445135
15.50100 0.32391935
15.50200 0.35325105
15.50300 0.38244266
15.50400 0.41149044
15.50500 0.44039064
15.50600 0.46913959
15.50700 0.49773362
15.50800 0.52616899
15.50900 0.55444213
15.51000 0.5825494
15.51100 0.6104872100000001
15.51200 0.6382519799999999
15.51300 0.66584023
15.51400 0.6932484
15.51500 0.7204730500000001
15.51600 0.7475107400000001
15.51700 0.77435812
15.51800 0.8010118300000001
15.51900 0.82746856
15.52000 0.85372515
15.52100 0.87977843
15.52200 0.9056252399999999
15.52300 0.9312625999999999
15.52400 0.95668761
15.52500 0.9818973
15.52600 1.0068888999999999
15.52700 1.0316596
15.52800 1.0562069
15.52900 1.0805281999999998
15.53000 1.1046209
15.53100 1.1284828
15.53200 1.1521116
15.53300 1.175505
15.53400 1.198661
15.53500 1.2215774000000001
15.53600 1.2442523
15.53700 1.2666838
15.53800 1.2888702
15.53900 1.3108096
15.54000 1.3325004
15.54100 1.3539409
15.54200 1.3751296
15.54300 1.3960651
15.54400 1.4167458000000002
15.54500 1.4371703
15.54600 1.4573375
15.54700 1.4772458
15.54800 1.4968941
15.54900 1.5162813000000002
15.55000 1.5354061
15.55100 1.5542673999999999
15.55200 1.5728643
15.55300 1.5911957
15.55400 1.6092605999999998
15.55500 1.6270581999999998
15.55600 1.6445877000000002
15.55700 1.6618483
15.55800 1.6788391
15.55900 1.6955597
15.56000 1.7120092999999998
15.56100 1.7281874999999998
15.56200 1.7440936
15.56300 1.7597273
15.56400 1.7750883
15.56500 1.7901763000000002
15.56600 1.8049910999999998
15.56700 1.8195326
15.56800 1.8338006
15.56900 1.8477952
15.57000 1.8615165999999999
15.57100 1.8749647
15.57200 1.8881399
15.57300 1.9010426
15.57400 1.9136731
15.57500 1.9260316999999998
15.57600 1.9381191999999998
15.57700 1.9499360000000001
15.57800 1.9614827000000001
15.57900 1.9727601000000001
15.58000 1.9837691000000002
15.58100 1.9945104000000002
15.58200 2.0049851
15.58300 2.0151941
15.58400 2.0251384
15.58500 2.0348191
15.58600 2.0442372
15.58700 2.053394
15.58800 2.0622907
15.58900 2.0709286000000002
15.59000 2.0793088
15.59100 2.0874327000000004
15.59200 2.0953018
15.59300 2.1029174
15.59400 2.110281
15.59500 2.1173941000000003
15.59600 2.1242581
15.59700 2.1308748
15.59800 2.1372458
15.59900 2.1433726
15.60000 2.1492571
15.60100 2.1549011
15.60200 2.1603063
15.60300 2.1654747
15.60400 2.1704083
15.60500 2.1751093
15.60600 2.1795794
15.60700 2.1838211
15.60800 2.1878362
15.60900 2.1916272
15.61000 2.1951964
15.61100 2.1985462
15.61200 2.2016792
15.61300 2.2045976
15.61400 2.2073042000000003
15.61500 2.2098014
15.61600 2.2120921
15.61700 2.214179
15.61800 2.2160647
15.61900 2.2177523
15.62000 2.2192445000000003
15.62100 2.2205442
15.62200 2.2216545
15.62300 2.2225783999999997
15.62400 2.2233188
15.62500 2.2238789
15.62600 2.2242619
15.62700 2.2244707
15.62800 2.2245085
15.62900 2.2243787
15.63000 2.2240842
15.63100 2.2236284
15.63200 2.2230145
15.63300 2.2222457
15.63400 2.2213252
15.63500 2.2202564000000002
15.63600 2.2190426
15.63700 2.2176867
15.63800 2.2161923
15.63900 2.2145625
15.64000 2.2128004999999997
15.64100 2.2109097
15.64200 2.2088932
15.64300 2.2067545
15.64400 2.2044965999999997
15.64500 2.202123
15.64600 2.199637
15.64700 2.1970416999999998
15.64800 2.1943405
15.64900 2.1915369
15.65000 2.1886339
15.65100 2.1856353
15.65200 2.182544
15.65300 2.1793637
15.65400 2.176098
15.65500 2.17275
15.65600 2.1693233
15.65700 2.1658216
15.65800 2.1622481
15.65900 2.1586064
15.66000 2.1549003
15.66100 2.1511333
15.66200 2.1473089
15.66300 2.1434309
15.66400 2.139503
15.66500 2.1355286
15.66600 2.1315116
15.66700 2.1274558999999997
15.66800 2.123365
15.66900 2.1192426
15.67000 2.1150924
15.67100 2.1109184
15.67200 2.1067242999999998
15.67300 2.1025136
15.67400 2.0982902
15.67500 2.0940579
15.67600 2.0898204
15.67700 2.0855812
15.67800 2.0813443
15.67900 2.0771131
15.68000 2.0728912
15.68100 2.0686824
15.68200 2.0644899000000003
15.68300 2.0603176000000003
15.68400 2.0561688
15.68500 2.0520467
15.68600 2.0479549
15.68700 2.0438967
15.68800 2.0398755
15.68900 2.0358942
15.69000 2.0319561999999998
15.69100 2.0280646
15.69200 2.0242225
15.69300 2.0204332
15.69400 2.0166993
15.69500 2.0130241
15.69600 2.0094106
15.69700 2.0058615
15.69800 2.00238
15.69900 1.9989687999999999
15.70000 1.9956307
15.70100 1.9923689000000002
15.70200 1.9891857999999998
15.70300 1.9860844999999998
15.70400 1.9830678000000002
15.70500 1.9801381999999998
15.70600 1.9772987999999998
15.70700 1.9745521
15.70800 1.971901
15.70900 1.9693481
15.71000 1.9668960999999998
15.71100 1.9645477000000002
15.71200 1.9623054
15.71300 1.9601720999999999
15.71400 1.9581502
15.71500 1.9562423
15.71600 1.9544510000000002
15.71700 1.9527789
15.71800 1.9512285
15.71900 1.949802
15.72000 1.9485021000000002
15.72100 1.9473309
15.72200 1.9462908
15.72300 1.945384
15.72400 1.9446130999999998
15.72500 1.9439798000000001
15.72600 1.9434864
15.72700 1.9431349
15.72800 1.9429274
15.72900 1.9428656999999998
15.73000 1.9429516
15.73100 1.943187
15.73200 1.9435734999999998
15.73300 1.9441130000000002
15.73400 1.9448066
15.73500 1.9456562
15.73600 1.9466631
15.73700 1.9478288
15.73800 1.9491542000000002
15.73900 1.9506409999999998
15.74000 1.9522902000000002
15.74100 1.9541027
15.74200 1.9560799
15.74300 1.9582227
15.74400 1.960532
15.74500 1.9630088
15.74600 1.9656537000000003
15.74700 1.9684678
15.74800 1.9714518
15.74900 1.9746063
15.75000 1.9779323000000002
15.75100 1.9814299
15.75200 1.9851001
15.75300 1.9889433
15.75400 1.9929599
15.75500 1.9971505
15.75600 2.0015152
15.75700 2.0060547
15.75800 2.0107690000000003
15.75900 2.0156585000000002
15.76000 2.0207234
15.76100 2.0259637
15.76200 2.0313795999999997
15.76300 2.036971
15.76400 2.042738
15.76500 2.0486804000000003
15.76600 2.0547982
15.76700 2.0610912
15.76800 2.067559
15.76900 2.0742013999999998
15.77000 2.0810179
15.77100 2.0880083000000003
15.77200 2.095172
15.77300 2.1025084
15.77400 2.1100168999999998
15.77500 2.1176968
15.77600 2.1255473
15.77700 2.1335674
15.77800 2.1417566
15.77900 2.1501137
15.78000 2.1586377
15.78100 2.1673275
15.78200 2.1761817999999997
15.78300 2.1851996
15.78400 2.1943794999999997
15.78500 2.2037201
15.78600 2.2132199000000004
15.78700 2.2228777
15.78800 2.2326918
15.78900 2.2426607
15.79000 2.2527827
15.79100 2.2630563
15.79200 2.2734797
15.79300 2.2840511
15.79400 2.2947688
15.79500 2.3056308000000003
15.79600 2.3166353
15.79700 2.3277804
15.79800 2.3390641
15.79900 2.3504844
15.80000 2.3620393
15.80100 2.3737266999999997
15.80200 2.3855444
15.80300 2.3974903
15.80400 2.4095621
15.80500 2.4217573999999997
15.80600 2.4340739
15.80700 2.4465095
15.80800 2.4590615
15.80900 2.4717275
15.81000 2.4845049
15.81100 2.4973912
15.81200 2.5103837
15.81300 2.5234798
15.81400 2.5366766
15.81500 2.5499715
15.81600 2.5633613
15.81700 2.5768433
15.81800 2.5904145
15.81900 2.604072
15.82000 2.6178127
15.82100 2.6316335
15.82200 2.6455313
15.82300 2.6595026
15.82400 2.6735444
15.82500 2.6876533
15.82600 2.701826
15.82700 2.7160591000000003
15.82800 2.7303490999999998
15.82900 2.7446926
15.83000 2.759086
15.83100 2.7735258
15.83200 2.7880086
15.83300 2.8025307
15.83400 2.8170886
15.83500 2.8316787
15.83600 2.8462972
15.83700 2.8609408
15.83800 2.8756055999999997
15.83900 2.8902881
15.84000 2.9049845000000003
15.84100 2.9196912
15.84200 2.9344045999999997
15.84300 2.949121
15.84400 2.9638369
15.84500 2.9785484
15.84600 2.9932518000000004
15.84700 3.0079434
15.84800 3.0226195000000002
15.84900 3.0372765
15.85000 3.0519103999999997
15.85100 3.0665174
15.85200 3.0810939
15.85300 3.0956358
15.85400 3.1101393
15.85500 3.1246005
15.85600 3.1390152999999996
15.85700 3.1533800000000003
15.85800 3.1676906999999996
15.85900 3.1819429
15.86000 3.1961329
15.86100 3.2102566
15.86200 3.2243098999999997
15.86300 3.2382887
15.86400 3.2521885
15.86500 3.2660056
15.86600 3.2797355
15.86700 3.2933742
15.86800 3.3069171
15.86900 3.3203601999999997
15.87000 3.3336993
15.87100 3.3469303999999998
15.87200 3.3600491000000003
15.87300 3.3730510999999996
15.87400 3.3859324
15.87500 3.3986885
15.87600 3.4113154
15.87700 3.4238089
15.87800 3.4361646
15.87900 3.4483787
15.88000 3.4604467
15.88100 3.4723647000000004
15.88200 3.4841287999999997
15.88300 3.4957346
15.88400 3.5071783
15.88500 3.5184558
15.88600 3.5295635
15.88700 3.5404972999999997
15.88800 3.5512529
15.88900 3.5618268
15.89000 3.5722155
15.89100 3.5824146
15.89200 3.5924207
15.89300 3.6022301999999997
15.89400 3.6118392
15.89500 3.6212440999999997
15.89600 3.6304411
15.89700 3.6394265000000003
15.89800 3.6481969000000003
15.89900 3.6567487
15.90000 3.6650781
15.90100 3.6731816999999998
15.90200 3.6810558
15.90300 3.6886970999999997
15.90400 3.6961023
15.90500 3.7032675
15.90600 3.7101891
15.90700 3.7168641000000004
15.90800 3.7232887
15.90900 3.7294595999999998
15.91000 3.7353732
15.91100 3.7410262999999997
15.91200 3.7464157
15.91300 3.7515379
15.91400 3.7563894
15.91500 3.760967
15.91600 3.7652679
15.91700 3.7692881999999996
15.91800 3.7730254
15.91900 3.7764758
15.92000 3.7796363
15.92100 3.7825040999999997
15.92200 3.7850759999999997
15.92300 3.7873492
15.92400 3.7893206
15.92500 3.7909869
15.92600 3.7923459
15.92700 3.7933942
15.92800 3.7941292
15.92900 3.7945483
15.93000 3.7946489
15.93100 3.7944283000000003
15.93200 3.7938841
15.93300 3.7930135
15.93400 3.7918143
15.93500 3.7902842999999997
15.93600 3.7884209
15.93700 3.7862223
15.93800 3.7836860999999997
15.93900 3.7808105000000003
15.94000 3.7775933999999998
15.94100 3.7740327
15.94200 3.7701268000000003
15.94300 3.7658736
15.94400 3.7612718000000003
15.94500 3.7563194
15.94600 3.7510149
15.94700 3.7453566
15.94800 3.7393431999999995
15.94900 3.732973
15.95000 3.7262446999999996
15.95100 3.7191574
15.95200 3.7117094
15.95300 3.7038993
15.95400 3.695726
15.95500 3.6871888
15.95600 3.6782861000000002
15.95700 3.6690172
15.95800 3.6593809999999998
15.95900 3.6493762999999997
15.96000 3.6390025
15.96100 3.6282588
15.96200 3.6171439999999997
15.96300 3.6056578
15.96400 3.5937991
15.96500 3.5815679000000005
15.96600 3.568963
15.96700 3.5559841000000003
15.96800 3.5426306999999997
15.96900 3.5289027
15.97000 3.5147991000000003
15.97100 3.50032
15.97200 3.4854654
15.97300 3.4702349
15.97400 3.4546286000000004
15.97500 3.438646
15.97600 3.4222875
15.97700 3.4055535
15.97800 3.3884435999999996
15.97900 3.3709586
15.98000 3.3530987999999997
15.98100 3.3348646000000004
15.98200 3.3162564
15.98300 3.2972749
15.98400 3.2779206
15.98500 3.2581944000000003
15.98600 3.2380972
15.98700 3.2176297
15.98800 3.1967927
15.98900 3.1755876
15.99000 3.1540152000000004
15.99100 3.1320766
15.99200 3.1097732
15.99300 3.0871063
15.99400 3.0640772
15.99500 3.0406869999999997
15.99600 3.0169375
15.99700 2.9928301
15.99800 2.9683661
15.99900 2.9435473
16.00000 2.9183751
16.00100 2.8928515
16.00200 2.866978
16.00300 2.8407565999999997
16.00400 2.8141892000000004
16.00500 2.7872777
16.00600 2.760024
16.00700 2.7324302
16.00800 2.7044985
16.00900 2.676231
16.01000 2.6476298999999996
16.01100 2.6186977000000002
16.01200 2.5894366
16.01300 2.5598492
16.01400 2.529938
16.01500 2.4997054000000003
16.01600 2.4691543
16.01700 2.4382873
16.01800 2.4071071
16.01900 2.3756167
16.02000 2.3438189
16.02100 2.311717
16.02200 2.2793137000000003
16.02300 2.2466120999999997
16.02400 2.2136157
16.02500 2.1803275
16.02600 2.1467509
16.02700 2.1128891
16.02800 2.0787455
16.02900 2.0443236
16.03000 2.0096268999999998
16.03100 1.9746588999999999
16.03200 1.9394232
16.03300 1.9039232
16.03400 1.8681629000000002
16.03500 1.8321456
16.03600 1.7958753
16.03700 1.7593555
16.03800 1.7225901
16.03900 1.6855828
16.04000 1.6483376
16.04100 1.6108580000000001
16.04200 1.573148
16.04300 1.5352116
16.04400 1.4970527
16.04500 1.4586752
16.04600 1.4200832
16.04700 1.3812806
16.04800 1.3422715
16.04900 1.3030599999999999
16.05000 1.2636503000000001
16.05100 1.2240466
16.05200 1.184253
16.05300 1.144274
16.05400 1.1041136
16.05500 1.0637765000000001
16.05600 1.0232668
16.05700 0.98258918
16.05800 0.9417480799999999
16.05900 0.900748
16.06000 0.8595935100000001
16.06100 0.81828935
16.06200 0.77684009
16.06300 0.7352504400000001
16.06400 0.69352519
16.06500 0.65166908
16.06600 0.6096869199999999
16.06700 0.5675836
16.06800 0.52536395
16.06900 0.48303287
16.07000 0.44059529999999997
16.07100 0.39805620999999997
16.07200 0.35542056
16.07300 0.31269335
16.07400 0.26987959
16.07500 0.22698429
16.07600 0.1840125
16.07700 0.14096927
16.07800 0.09785967400000001
16.07900 0.054688769
16.08000 0.011461638
16.08100 -0.031816639
16.08200 -0.07514098
16.08300 -0.11850630000000001
16.08400 -0.16190753000000002
16.08500 -0.20533957999999997
16.08600 -0.24879737999999998
16.08700 -0.29227585
16.08800 -0.33576991
16.08900 -0.37927451
16.09000 -0.42278459
16.09100 -0.4662951
16.09200 -0.50980099
16.09300 -0.5532971999999999
16.09400 -0.59677875
16.09500 -0.64024059
16.09600 -0.6836776600000001
16.09700 -0.72708502
16.09800 -0.7704576000000001
16.09900 -0.81379041
16.10000 -0.85707856
16.10100 -0.90031698
16.10200 -0.9435007299999999
16.10300 -0.98662479
16.10400 -1.0296842000000002
16.10500 -1.0726742
16.10600 -1.1155896
16.10700 -1.1584256
16.10800 -1.2011773
16.10900 -1.2438398
16.11000 -1.2864081
16.11100 -1.3288775
16.11200 -1.3712429
16.11300 -1.4134997
16.11400 -1.4556427
16.11500 -1.4976674
16.11600 -1.5395687
16.11700 -1.5813420000000002
16.11800 -1.6229820999999998
16.11900 -1.6644847
16.12000 -1.7058447
16.12100 -1.7470573999999999
16.12200 -1.7881179
16.12300 -1.8290216000000001
16.12400 -1.8697637999999999
16.12500 -1.9103397000000002
16.12600 -1.9507445
16.12700 -1.9909738
16.12800 -2.0310227
16.12900 -2.0708868
16.13000 -2.1105615
16.13100 -2.1500422
16.13200 -2.1893244
16.13300 -2.2284037999999997
16.13400 -2.2672758
16.13500 -2.3059361000000003
16.13600 -2.3443803
16.13700 -2.3826042
16.13800 -2.4206037
16.13900 -2.4583744000000003
16.14000 -2.4959123
16.14100 -2.5332133999999997
16.14200 -2.5702735
16.14300 -2.6070889
16.14400 -2.6436554
16.14500 -2.6799692
16.14600 -2.7160265
16.14700 -2.7518235
16.14800 -2.7873565
16.14900 -2.8226217
16.15000 -2.8576156
16.15100 -2.8923346
16.15200 -2.9267753
16.15300 -2.9609338999999997
16.15400 -2.9948072999999997
16.15500 -3.0283919
16.15600 -3.0616841999999997
16.15700 -3.0946812
16.15800 -3.1273797
16.15900 -3.1597763
16.16000 -3.1918678
16.16100 -3.2236513
16.16200 -3.2551232999999997
16.16300 -3.2862812
16.16400 -3.3171218000000002
16.16500 -3.3476423
16.16600 -3.3778399
16.16700 -3.4077115
16.16800 -3.4372545999999997
16.16900 -3.4664661
16.17000 -3.4953438000000006
16.17100 -3.5238846999999995
16.17200 -3.5520867
16.17300 -3.5799466000000004
16.17400 -3.6074626999999997
16.17500 -3.6346324
16.17600 -3.661453
16.17700 -3.6879227
16.17800 -3.7140388000000004
16.17900 -3.7397999
16.18000 -3.7652034
16.18100 -3.7902473999999997
16.18200 -3.8149300999999998
16.18300 -3.8392494999999998
16.18400 -3.8632039
16.18500 -3.8867917000000003
16.18600 -3.9100111
16.18700 -3.9328605000000003
16.18800 -3.9553382
16.18900 -3.9774429
16.19000 -3.9991733000000003
16.19100 -4.0205278
16.19200 -4.0415049000000005
16.19300 -4.0621035
16.19400 -4.0823225
16.19500 -4.1021608
16.19600 -4.1216172
16.19700 -4.1406907
16.19800 -4.1593801
16.19900 -4.1776846999999995
16.20000 -4.1956034
16.20100 -4.2131353
16.20200 -4.2302802
16.20300 -4.2470369
16.20400 -4.2634048
16.20500 -4.2793833
16.20600 -4.294972100000001
16.20700 -4.310170599999999
16.20800 -4.3249786
16.20900 -4.3393955
16.21000 -4.3534212000000005
16.21100 -4.3670554
16.21200 -4.380298
16.21300 -4.3931488
16.21400 -4.405608
16.21500 -4.4176754
16.21600 -4.4293512
16.21700 -4.4406358
16.21800 -4.4515293
16.21900 -4.4620324
16.22000 -4.4721451000000005
16.22100 -4.4818681
16.22200 -4.4912018
16.22300 -4.500147
16.22400 -4.5087043
16.22500 -4.5168743
16.22600 -4.5246579
16.22700 -4.5320563
16.22800 -4.5390699
16.22900 -4.545700200000001
16.23000 -4.5519479
16.23100 -4.5578144
16.23200 -4.5633011
16.23300 -4.5684084
16.23400 -4.5731384
16.23500 -4.5774922
16.23600 -4.5814712
16.23700 -4.5850769
16.23800 -4.5883107999999995
16.23900 -4.5911744
16.24000 -4.5936693
16.24100 -4.5957971
16.24200 -4.5975596
16.24300 -4.5989584
16.24400 -4.5999955
16.24500 -4.6006724
16.24600 -4.6009913
16.24700 -4.6009541
16.24800 -4.6005625000000006
16.24900 -4.599819
16.25000 -4.5987252
16.25100 -4.5972839
16.25200 -4.5954969
16.25300 -4.5933664
16.25400 -4.5908947
16.25500 -4.5880839
16.25600 -4.5849368
16.25700 -4.5814555
16.25800 -4.5776427
16.25900 -4.5735009
16.26000 -4.569032399999999
16.26100 -4.5642398
16.26200 -4.5591261
16.26300 -4.5536939
16.26400 -4.5479458
16.26500 -4.5418844
16.26600 -4.535512600000001
16.26700 -4.5288332
16.26800 -4.5218494
16.26900 -4.5145635
16.27000 -4.5069788
16.27100 -4.4990983
16.27200 -4.490925
16.27300 -4.482461499999999
16.27400 -4.4737112
16.27500 -4.4646773
16.27600 -4.455362999999999
16.27700 -4.4457711
16.27800 -4.435905099999999
16.27900 -4.4257678
16.28000 -4.4153627
16.28100 -4.4046935000000005
16.28200 -4.3937631
16.28300 -4.3825749
16.28400 -4.3711323
16.28500 -4.3594386
16.28600 -4.3474976
16.28700 -4.3353125
16.28800 -4.3228872
16.28900 -4.310225
16.29000 -4.2973295
16.29100 -4.2842042
16.29200 -4.270852700000001
16.29300 -4.2572789
16.29400 -4.2434864
16.29500 -4.2294789
16.29600 -4.2152601999999995
16.29700 -4.2008339999999995
16.29800 -4.1862041
16.29900 -4.1713740999999995
16.30000 -4.1563477
16.30100 -4.1411292
16.30200 -4.1257221
16.30300 -4.1101303
16.30400 -4.0943578
16.30500 -4.0784082999999995
16.30600 -4.0622856
16.30700 -4.0459935
16.30800 -4.0295359
16.30900 -4.012917
16.31000 -3.9961401
16.31100 -3.9792094000000002
16.31200 -3.9621286
16.31300 -3.9449013999999996
16.31400 -3.9275314999999997
16.31500 -3.910023
16.31600 -3.8923795999999995
16.31700 -3.8746050999999997
16.31800 -3.8567033
16.31900 -3.8386777
16.32000 -3.8205322
16.32100 -3.8022708
16.32200 -3.7838969000000002
16.32300 -3.7654147
16.32400 -3.7468273000000005
16.32500 -3.7281389999999996
16.32600 -3.7093534999999997
16.32700 -3.6904741
16.32800 -3.6715049
16.32900 -3.6524497000000005
16.33000 -3.6333121000000004
16.33100 -3.6140956
16.33200 -3.5948042
16.33300 -3.5754415999999996
16.33400 -3.5560112
16.33500 -3.5365168000000002
16.33600 -3.516962
16.33700 -3.4973506000000003
16.33800 -3.4776863
16.33900 -3.4579724
16.34000 -3.4382127
16.34100 -3.4184106
16.34200 -3.3985697000000004
16.34300 -3.3786938
16.34400 -3.3587862000000004
16.34500 -3.3388503
16.34600 -3.3188893999999998
16.34700 -3.2989074
16.34800 -3.2789074
16.34900 -3.2588933
16.35000 -3.238868
16.35100 -3.2188347999999998
16.35200 -3.1987976000000002
16.35300 -3.1787593000000003
16.35400 -3.1587235999999996
16.35500 -3.1386933999999997
16.35600 -3.1186722
16.35700 -3.0986631
16.35800 -3.0786693
16.35900 -3.0586939
16.36000 -3.0387403
16.36100 -3.0188113
16.36200 -2.9989101000000002
16.36300 -2.9790398
16.36400 -2.9592032
16.36500 -2.9394033999999998
16.36600 -2.9196432000000003
16.36700 -2.8999256
16.36800 -2.8802533
16.36900 -2.860629
16.37000 -2.8410556
16.37100 -2.8215356000000003
16.37200 -2.8020719
16.37300 -2.7826668999999997
16.37400 -2.7633231
16.37500 -2.7440432
16.37600 -2.7248295
16.37700 -2.7056843
16.37800 -2.6866101
16.37900 -2.667609
16.38000 -2.6486835
16.38100 -2.6298353
16.38200 -2.6110668
16.38300 -2.59238
16.38400 -2.5737768
16.38500 -2.5552591
16.38600 -2.536829
16.38700 -2.5184883
16.38800 -2.5002386000000003
16.38900 -2.4820818
16.39000 -2.4640195
16.39100 -2.4460534999999997
16.39200 -2.4281856
16.39300 -2.4104171
16.39400 -2.3927495
16.39500 -2.3751846
16.39600 -2.3577238
16.39700 -2.3403686
16.39800 -2.3231205
16.39900 -2.3059808
16.40000 -2.288951
16.40100 -2.2720324
16.40200 -2.2552263
16.40300 -2.238534
16.40400 -2.2219567
16.40500 -2.2054955
16.40600 -2.1891518
16.40700 -2.1729266000000003
16.40800 -2.1568209
16.40900 -2.1408359
16.41000 -2.1249723
16.41100 -2.1092310999999997
16.41200 -2.0936131000000002
16.41300 -2.0781193
16.41400 -2.0627502
16.41500 -2.0475065
16.41600 -2.0323887
16.41700 -2.0173976
16.41800 -2.0025334999999997
16.41900 -1.9877968
16.42000 -1.9731879
16.42100 -1.9587070000000002
16.42200 -1.9443542
16.42300 -1.9301299
16.42400 -1.9160341
16.42500 -1.9020667000000002
16.42600 -1.8882278
16.42700 -1.8745173
16.42800 -1.8609349000000002
16.42900 -1.8474804
16.43000 -1.8341538000000002
16.43100 -1.8209543000000001
16.43200 -1.8078819
16.43300 -1.7949359000000003
16.43400 -1.7821159
16.43500 -1.7694214
16.43600 -1.7568517
16.43700 -1.7444062999999999
16.43800 -1.7320843
16.43900 -1.7198853
16.44000 -1.7078083000000002
16.44100 -1.6958524999999998
16.44200 -1.6840171000000002
16.44300 -1.6723012999999998
16.44400 -1.6607041
16.44500 -1.6492244
16.44600 -1.6378614999999999
16.44700 -1.6266141
16.44800 -1.6154815
16.44900 -1.6044622000000002
16.45000 -1.5935553000000002
16.45100 -1.5827594
16.45200 -1.5720734
16.45300 -1.5614961
16.45400 -1.5510260999999999
16.45500 -1.540662
16.45600 -1.5304022000000002
16.45700 -1.5202455
16.45800 -1.5101903
16.45900 -1.500235
16.46000 -1.4903781
16.46100 -1.4806177999999999
16.46200 -1.4709526
16.46300 -1.4613805
16.46400 -1.4519
16.46500 -1.4425092
16.46600 -1.4332063000000002
16.46700 -1.4239895
16.46800 -1.4148568
16.46900 -1.4058063
16.47000 -1.3968360000000002
16.47100 -1.387944
16.47200 -1.3791282
16.47300 -1.3703866
16.47400 -1.3617172
16.47500 -1.3531177
16.47600 -1.3445862
16.47700 -1.3361203
16.47800 -1.327718
16.47900 -1.319377
16.48000 -1.311095
16.48100 -1.3028696
16.48200 -1.2946986
16.48300 -1.2865795
16.48400 -1.27851
16.48500 -1.2704876999999999
16.48600 -1.26251
16.48700 -1.2545745000000001
16.48800 -1.2466785
16.48900 -1.2388197
16.49000 -1.2309953
16.49100 -1.2232026999999999
16.49200 -1.2154393
16.49300 -1.2077023
16.49400 -1.1999892
16.49500 -1.1922971
16.49600 -1.1846234
16.49700 -1.1769652
16.49800 -1.1693198
16.49900 -1.1616845
16.50000 -1.1540562
16.50100 -1.1464323
16.50200 -1.1388098
16.50300 -1.1311859
16.50400 -1.1235577
16.50500 -1.1159224
16.50600 -1.1082771
16.50700 -1.1006189
16.50800 -1.0929449
16.50900 -1.0852521
16.51000 -1.0775379
16.51100 -1.0697993
16.51200 -1.0620333
16.51300 -1.0542372
16.51400 -1.0464082
16.51500 -1.0385433
16.51600 -1.0306397999999999
16.51700 -1.0226948
16.51800 -1.0147055999999999
16.51900 -1.0066692
16.52000 -0.9985828800000001
16.52100 -0.9904438600000001
16.52200 -0.98224934
16.52300 -0.97399652
16.52400 -0.9656826000000001
16.52500 -0.9573048000000001
16.52600 -0.9488603099999999
16.52700 -0.9403462499999999
16.52800 -0.9317599200000001
16.52900 -0.92309844
16.53000 -0.914359
16.53100 -0.9055388200000001
16.53200 -0.896635
16.53300 -0.88764476
16.53400 -0.8785652899999999
16.53500 -0.8693939100000001
16.53600 -0.8601277100000001
16.53700 -0.85076392
16.53800 -0.84129982
16.53900 -0.83173262
16.54000 -0.82205972
16.54100 -0.8122783200000001
16.54200 -0.80238571
16.54300 -0.7923793
16.54400 -0.7822564799999999
16.54500 -0.77201463
16.54600 -0.76165115
16.54700 -0.7511635299999999
16.54800 -0.7405492
16.54900 -0.7298057
16.55000 -0.7189305
16.55100 -0.7079212500000001
16.55200 -0.69677546
16.55300 -0.68549076
16.55400 -0.67406483
16.55500 -0.66249529
16.55600 -0.65077986
16.55700 -0.63891625
16.55800 -0.62690224
16.55900 -0.6147356199999999
16.56000 -0.6024141799999999
16.56100 -0.58993576
16.56200 -0.57729827
16.56300 -0.56449962
16.56400 -0.5515377499999999
16.56500 -0.53841067
16.56600 -0.52511636
16.56700 -0.51165288
16.56800 -0.49801832
16.56900 -0.48421081
16.57000 -0.47022854
16.57100 -0.45606969
16.57200 -0.44173249000000003
16.57300 -0.42721527000000004
16.57400 -0.41251634000000004
16.57500 -0.39763409
16.57600 -0.38256687
16.57700 -0.3673132
16.57800 -0.35187157
16.57900 -0.33624053
16.58000 -0.32041869
16.58100 -0.30440471999999996
16.58200 -0.28819731
16.58300 -0.27179522
16.58400 -0.25519728999999997
16.58500 -0.23840237
16.58600 -0.22140939
16.58700 -0.20421734000000002
16.58800 -0.18682523
16.58900 -0.16923215
16.59000 -0.15143722
16.59100 -0.13343961999999998
16.59200 -0.11523858
16.59300 -0.096833374
16.59400 -0.078223308
16.59500 -0.059407746000000004
16.59600 -0.04038609
16.59700 -0.021157785000000002
16.59800 -0.0017223159
16.59900 0.017920786999999997
16.60000 0.037771958
16.60100 0.057831574999999996
16.60200 0.078099984
16.60300 0.098577479
16.60400 0.11926431
16.60500 0.14016067
16.60600 0.16126671
16.60700 0.18258251
16.60800 0.20410810000000001
16.60900 0.22584343999999998
16.61000 0.24778845
16.61100 0.26994299
16.61200 0.29230681000000003
16.61300 0.31487962999999997
16.61400 0.33766108
16.61500 0.36065076
16.61600 0.38384814
16.61700 0.40725269
16.61800 0.43086377000000003
16.61900 0.45468062
16.62000 0.47870255
16.62100 0.50292867
16.62200 0.5273581
16.62300 0.5519898599999999
16.62400 0.5768229300000001
16.62500 0.60185618
16.62600 0.6270885
16.62700 0.6525186399999999
16.62800 0.67814537
16.62900 0.70396736
16.63000 0.72998321
16.63100 0.7561915100000001
16.63200 0.78259083
16.63300 0.80917953
16.63400 0.8359560699999999
16.63500 0.8629187899999999
16.63600 0.8900660100000001
16.63700 0.9173960400000001
16.63800 0.9449070299999999
16.63900 0.9725972100000001
16.64000 1.0004647
16.64100 1.0285076
16.64200 1.0567239000000002
16.64300 1.0851115999999998
16.64400 1.1136686
16.64500 1.142393
16.64600 1.1712824
16.64700 1.2003347
16.64800 1.2295477000000001
16.64900 1.2589191
16.65000 1.2884465
16.65100 1.3181275
16.65200 1.3479595
16.65300 1.3779402
16.65400 1.4080669000000001
16.65500 1.438337
16.65600 1.4687478
16.65700 1.4992964
16.65800 1.5299803
16.65900 1.5607963
16.66000 1.5917417
16.66100 1.6228132
16.66200 1.654008
16.66300 1.6853230000000001
16.66400 1.716755
16.66500 1.7483005
16.66600 1.7799566999999998
16.66700 1.8117201
16.66800 1.8435871
16.66900 1.8755546
16.67000 1.9076189000000001
16.67100 1.9397765
16.67200 1.972024
16.67300 2.0043576
16.67400 2.036774
16.67500 2.0692693
16.67600 2.1018399
16.67700 2.1344818
16.67800 2.1671915
16.67900 2.1999652000000003
16.68000 2.2327987
16.68100 2.2656883999999997
16.68200 2.29863
16.68300 2.3316198999999997
16.68400 2.3646537
16.68500 2.3977276
16.68600 2.4308374
16.68700 2.4639789
16.68800 2.497148
16.68900 2.5303402999999998
16.69000 2.5635518
16.69100 2.5967781
16.69200 2.6300147
16.69300 2.6632575
16.69400 2.6965019999999997
16.69500 2.7297439
16.69600 2.7629787
16.69700 2.796202
16.69800 2.8294092
16.69900 2.8625958
16.70000 2.8957574
16.70100 2.9288894
16.70200 2.9619871
16.70300 2.9950460000000003
16.70400 3.0280617999999997
16.70500 3.0610295
16.70600 3.0939446999999998
16.70700 3.1268027
16.70800 3.1595989999999996
16.70900 3.1923287
16.71000 3.2249871999999997
16.71100 3.25757
16.71200 3.2900725
16.71300 3.3224895999999995
16.71400 3.3548164999999996
16.71500 3.3870487999999996
16.71600 3.4191820999999996
16.71700 3.451211
16.71800 3.4831312000000003
16.71900 3.5149377000000004
16.72000 3.5466257
16.72100 3.5781909
16.72200 3.6096279
16.72300 3.6409322
16.72400 3.6720991
16.72500 3.7031237000000004
16.72600 3.7340011
16.72700 3.7647262
16.72800 3.7952945000000002
16.72900 3.825701
16.73000 3.8559406999999997
16.73100 3.886009
16.73200 3.9159007000000003
16.73300 3.9456110000000004
16.73400 3.9751350999999997
16.73500 4.004468
16.73600 4.0336046
16.73700 4.062540500000001
16.73800 4.0912706
16.73900 4.11979
16.74000 4.1480936
16.74100 4.1761771
16.74200 4.2040352
16.74300 4.2316633999999995
16.74400 4.259057
16.74500 4.286211
16.74600 4.313121000000001
16.74700 4.339782100000001
16.74800 4.3661896
16.74900 4.3923389
16.75000 4.4182252
16.75100 4.443844
16.75200 4.4691909
16.75300 4.4942614
16.75400 4.5190509
16.75500 4.5435548
16.75600 4.5677688000000005
16.75700 4.5916885
16.75800 4.6153094999999995
16.75900 4.6386272
16.76000 4.6616372
16.76100 4.684335399999999
16.76200 4.7067177000000004
16.76300 4.7287792
16.76400 4.7505163
16.76500 4.7719244000000005
16.76600 4.7929995000000005
16.76700 4.8137374
16.76800 4.8341341
16.76900 4.8541855
16.77000 4.8738874
16.77100 4.8932359000000005
16.77200 4.912227000000001
16.77300 4.9308568
16.77400 4.9491214999999995
16.77500 4.9670175
16.77600 4.9845405000000005
16.77700 5.0016873
16.77800 5.0184537
16.77900 5.0348364
16.78000 5.0508317
16.78100 5.0664358
16.78200 5.081645399999999
16.78300 5.0964572
16.78400 5.1108677
16.78500 5.1248737
16.78600 5.1384717
16.78700 5.1516585
16.78800 5.1644309999999995
16.78900 5.176786
16.79000 5.1887203
16.79100 5.2002307
16.79200 5.2113146
16.79300 5.2219689
16.79400 5.2321907
16.79500 5.241977400000001
16.79600 5.251326
16.79700 5.260234
16.79800 5.2686986
16.79900 5.2767169
16.80000 5.2842867
16.80100 5.2914053
16.80200 5.2980702
16.80300 5.3042792
16.80400 5.3100299
16.80500 5.3153198
16.80600 5.3201471
16.80700 5.324509
16.80800 5.3284038
16.80900 5.3318296
16.81000 5.3347841
16.81100 5.3372659
16.81200 5.3392727
16.81300 5.340803
16.81400 5.3418551
16.81500 5.3424273
16.81600 5.3425182
16.81700 5.342126299999999
16.81800 5.3412501
16.81900 5.3398885
16.82000 5.3380404
16.82100 5.3357042
16.82200 5.3328793
16.82300 5.3295646
16.82400 5.3257592
16.82500 5.3214621
16.82600 5.3166728
16.82700 5.3113904000000005
16.82800 5.3056143
16.82900 5.2993443000000005
16.83000 5.2925794999999995
16.83100 5.2853193
16.83200 5.2775636
16.83300 5.2693121000000005
16.83400 5.2605648
16.83500 5.2513212
16.83600 5.241581399999999
16.83700 5.2313454
16.83800 5.2206129
16.83900 5.2093845
16.84000 5.1976599
16.84100 5.1854398
16.84200 5.1727243
16.84300 5.1595137
16.84400 5.1458087
16.84500 5.1316094
16.84600 5.1169168
16.84700 5.1017314
16.84800 5.0860543
16.84900 5.0698861
16.85000 5.0532278
16.85100 5.0360803
16.85200 5.0184444
16.85300 5.0003216
16.85400 4.981713
16.85500 4.962619800000001
16.85600 4.9430437000000005
16.85700 4.922986
16.85800 4.9024481
16.85900 4.8814315
16.86000 4.8599381
16.86100 4.8379697
16.86200 4.8155278
16.86300 4.792614700000001
16.86400 4.7692321
16.86500 4.7453821
16.86600 4.7210664
16.86700 4.6962876
16.86800 4.6710476
16.86900 4.6453491
16.87000 4.619193800000001
16.87100 4.5925844
16.87200 4.565523600000001
16.87300 4.5380134000000005
16.87400 4.510057
16.87500 4.481656500000001
16.87600 4.4528145
16.87700 4.4235340999999995
16.87800 4.3938179
16.87900 4.3636687
16.88000 4.3330897
16.88100 4.3020837
16.88200 4.2706542
16.88300 4.2388037
16.88400 4.2065356
16.88500 4.1738532
16.88600 4.14076
16.88700 4.1072592
16.88800 4.0733546
16.88900 4.0390495
16.89000 4.0043473
16.89100 3.9692521000000003
16.89200 3.9337676000000004
16.89300 3.8978975
16.89400 3.8616456
16.89500 3.8250159
16.89600 3.7880126
16.89700 3.7506394
16.89800 3.7129007
16.89900 3.6748007
16.90000 3.6363434
16.90100 3.597533
16.90200 3.5583742000000003
16.90300 3.5188711999999995
16.90400 3.4790284999999996
16.90500 3.4388505
16.90600 3.3983417
16.90700 3.3575068999999997
16.90800 3.3163503
16.90900 3.2748770000000005
16.91000 3.2330915
16.91100 3.1909984000000002
16.91200 3.1486027
16.91300 3.105909
16.91400 3.0629221
16.91500 3.0196471
16.91600 2.9760888
16.91700 2.9322522
16.91800 2.8881421
16.91900 2.8437639
16.92000 2.7991222
16.92100 2.7542222
16.92200 2.7090693
16.92300 2.6636682
16.92400 2.6180245
16.92500 2.5721431
16.92600 2.5260294
16.92700 2.4796886000000002
16.92800 2.433126
16.92900 2.3863472
16.93000 2.3393573
16.93100 2.2921618
16.93200 2.2447661
16.93300 2.1971754999999997
16.93400 2.1493956
16.93500 2.101432
16.93600 2.05329
16.93700 2.0049753
16.93800 1.9564932
16.93900 1.9078496999999999
16.94000 1.8590501
16.94100 1.8100999
16.94200 1.7610051000000002
16.94300 1.7117711
16.94400 1.6624035
16.94500 1.6129082
16.94600 1.5632907
16.94700 1.5135566
16.94800 1.4637117
16.94900 1.4137617
16.95000 1.3637125
16.95100 1.3135696000000001
16.95200 1.2633388
16.95300 1.213026
16.95400 1.1626367
16.95500 1.112177
16.95600 1.0616526
16.95700 1.0110692
16.95800 0.9604327399999999
16.95900 0.90974895
16.96000 0.8590237199999999
16.96100 0.80826283
16.96200 0.75747217
16.96300 0.70665758
16.96400 0.65582488
16.96500 0.60497988
16.96600 0.55412841
16.96700 0.5032762900000001
16.96800 0.45242933999999996
16.96900 0.40159337
16.97000 0.35077415
16.97100 0.29997746
16.97200 0.24920909
16.97300 0.19847476
16.97400 0.14778021000000002
16.97500 0.097131135
16.97600 0.04653323
16.97700 -0.0040078488
16.97800 -0.054486457
16.97900 -0.10489699
16.98000 -0.15523385
16.98100 -0.20549146
16.98200 -0.25566432
16.98300 -0.30574689
16.98400 -0.3557337
16.98500 -0.40561929
16.98600 -0.45539825000000006
16.98700 -0.50506522
16.98800 -0.55461484
16.98900 -0.6040417600000001
16.99000 -0.65334067
16.99100 -0.7025063500000001
16.99200 -0.75153355
16.99300 -0.80041708
16.99400 -0.8491518
16.99500 -0.8977324700000001
16.99600 -0.9461541699999999
16.99700 -0.99441167
16.99800 -1.0425
16.99900 -1.0904143
17.00000 -1.1381493
17.00100 -1.1857003
17.00200 -1.2330623
17.00300 -1.2802305999999999
17.00400 -1.3272002
17.00500 -1.3739665
17.00600 -1.4205247
17.00700 -1.4668701
17.00800 -1.5129981000000001
17.00900 -1.558904
17.01000 -1.6045832999999998
17.01100 -1.6500317
17.01200 -1.6952444
17.01300 -1.7402172
17.01400 -1.7849457
17.01500 -1.8294253999999999
17.01600 -1.8736523
17.01700 -1.9176219
17.01800 -1.9613301
17.01900 -2.0047728
17.02000 -2.0479458999999998
17.02100 -2.0908453000000002
17.02200 -2.1334669
17.02300 -2.1758067999999997
17.02400 -2.2178611
17.02500 -2.2596257
17.02600 -2.3010969
17.02700 -2.3422709
17.02800 -2.3831438
17.02900 -2.4237121
17.03000 -2.4639718
17.03100 -2.5039196
17.03200 -2.5435518
17.03300 -2.582865
17.03400 -2.6218556
17.03500 -2.6605202
17.03600 -2.6988555
17.03700 -2.7368581
17.03800 -2.7745249
17.03900 -2.8118528
17.04000 -2.8488388
17.04100 -2.8854797000000003
17.04200 -2.9217725999999997
17.04300 -2.9577147000000004
17.04400 -2.9933034000000003
17.04500 -3.0285357
17.04600 -3.063409
17.04700 -3.0979209
17.04800 -3.1320687
17.04900 -3.1658503999999996
17.05000 -3.1992633
17.05100 -3.2323051
17.05200 -3.2649736999999996
17.05300 -3.2972671
17.05400 -3.3291832
17.05500 -3.3607196
17.05600 -3.3918749999999998
17.05700 -3.4226473
17.05800 -3.4530349
17.05900 -3.4830357999999997
17.06000 -3.5126485
17.06100 -3.5418715000000005
17.06200 -3.5707033999999997
17.06300 -3.5991423
17.06400 -3.6271869999999997
17.06500 -3.6548365
17.06600 -3.6820892
17.06700 -3.7089437000000003
17.06800 -3.7353989
17.06900 -3.7614539000000002
17.07000 -3.7871073999999996
17.07100 -3.8123582000000003
17.07200 -3.8372055
17.07300 -3.8616482
17.07400 -3.8856857000000002
17.07500 -3.9093166999999998
17.07600 -3.9325409
17.07700 -3.9553571
17.07800 -3.9777650999999996
17.07900 -3.9997637000000004
17.08000 -4.0213529
17.08100 -4.0425319
17.08200 -4.0633
17.08300 -4.0836573000000005
17.08400 -4.1036032
17.08500 -4.1231375
17.08600 -4.1422602
17.08700 -4.1609708
17.08800 -4.1792698
17.08900 -4.1971568
17.09000 -4.2146321
17.09100 -4.2316958
17.09200 -4.2483483
17.09300 -4.264589399999999
17.09400 -4.28042
17.09500 -4.2958401
17.09600 -4.3108504
17.09700 -4.3254513
17.09800 -4.3396432
17.09900 -4.3534271
17.10000 -4.3668035000000005
17.10100 -4.3797730999999995
17.10200 -4.3923366999999995
17.10300 -4.4044953
17.10400 -4.4162501
17.10500 -4.4276018
17.10600 -4.438551100000001
17.10700 -4.4490997
17.10800 -4.4592485
17.10900 -4.4689987
17.11000 -4.4783518
17.11100 -4.4873092
17.11200 -4.4958722
17.11300 -4.5040420999999995
17.11400 -4.5118205
17.11500 -4.5192089
17.11600 -4.5262091
17.11700 -4.5328226
17.11800 -4.5390513
17.11900 -4.5448966
17.12000 -4.5503609
17.12100 -4.5554455
17.12200 -4.5601524
17.12300 -4.5644838
17.12400 -4.5684416
17.12500 -4.5720275
17.12600 -4.575244
17.12700 -4.578093099999999
17.12800 -4.5805771
17.12900 -4.582697899999999
17.13000 -4.5844581
17.13100 -4.5858596
17.13200 -4.5869049
17.13300 -4.5875962999999995
17.13400 -4.5879364
17.13500 -4.587927499999999
17.13600 -4.5875721
17.13700 -4.5868728
17.13800 -4.585832
17.13900 -4.5844521
17.14000 -4.582735899999999
17.14100 -4.5806859
17.14200 -4.5783047
17.14300 -4.5755949
17.14400 -4.5725591
17.14500 -4.569200100000001
17.14600 -4.565520599999999
17.14700 -4.561523
17.14800 -4.5572106
17.14900 -4.5525856000000005
17.15000 -4.547651500000001
17.15100 -4.5424107
17.15200 -4.536866
17.15300 -4.5310203
17.15400 -4.5248769
17.15500 -4.5184385
17.15600 -4.511708
17.15700 -4.5046885
17.15800 -4.4973828000000005
17.15900 -4.489794
17.16000 -4.481925400000001
17.16100 -4.473779700000001
17.16200 -4.4653605999999995
17.16300 -4.4566706
[truncated: 317,144 more chars]
