# Supplementary material for: 2D Synthetic dataset of numerical simulations of long-period seismicity in a volcanic edifice and related sensitivity kernels
Source: Data Brief. 2021 Jan 25;34:106673. doi: 10.1016/j.dib.2020.106673 (PMC7841316; doi:10.1016/j.dib.2020.106673)
Supplement: Supplementary Data S1 — Supplementary Raw Research Data. This is open data under the CC BY license http://creativecommons.org/licenses/by/4.0/ [file mmc1.zip › Dataset/OUTPUT_SEISMOGRAMS/9000_3000/disp_X_hetero_14000_1946_SVF7e-1Hz.semd]

-1.714286 0.0
-1.713286 0.0
-1.712286 0.0
-1.711286 0.0
-1.710286 0.0
-1.709286 0.0
-1.708286 0.0
-1.707286 0.0
-1.706286 0.0
-1.705286 0.0
-1.704286 0.0
-1.703286 0.0
-1.702286 0.0
-1.701286 0.0
-1.700286 0.0
-1.699286 0.0
-1.698286 0.0
-1.697286 0.0
-1.696286 0.0
-1.695286 0.0
-1.694286 0.0
-1.693286 0.0
-1.692286 0.0
-1.691286 0.0
-1.690286 0.0
-1.689286 0.0
-1.688286 0.0
-1.687286 0.0
-1.686286 0.0
-1.685286 0.0
-1.684286 0.0
-1.683286 0.0
-1.682286 0.0
-1.681286 0.0
-1.680286 0.0
-1.679286 0.0
-1.678286 0.0
-1.677286 0.0
-1.676286 0.0
-1.675286 0.0
-1.674286 0.0
-1.673286 0.0
-1.672286 0.0
-1.671286 0.0
-1.670286 0.0
-1.669286 0.0
-1.668286 0.0
-1.667286 0.0
-1.666286 0.0
-1.665286 0.0
-1.664286 0.0
-1.663286 0.0
-1.662286 0.0
-1.661286 0.0
-1.660286 0.0
-1.659286 0.0
-1.658286 0.0
-1.657286 0.0
-1.656286 0.0
-1.655286 0.0
-1.654286 0.0
-1.653286 0.0
-1.652286 0.0
-1.651286 0.0
-1.650286 0.0
-1.649286 0.0
-1.648286 0.0
-1.647286 0.0
-1.646286 0.0
-1.645286 0.0
-1.644286 0.0
-1.643286 0.0
-1.642286 0.0
-1.641286 0.0
-1.640286 0.0
-1.639286 0.0
-1.638286 0.0
-1.637286 0.0
-1.636286 0.0
-1.635286 0.0
-1.634286 0.0
-1.633286 0.0
-1.632286 0.0
-1.631286 0.0
-1.630286 0.0
-1.629286 0.0
-1.628286 0.0
-1.627286 0.0
-1.626286 0.0
-1.625286 0.0
-1.624286 0.0
-1.623286 0.0
-1.622286 0.0
-1.621286 0.0
-1.620286 0.0
-1.619286 0.0
-1.618286 0.0
-1.617286 0.0
-1.616286 0.0
-1.615286 0.0
-1.614286 0.0
-1.613286 0.0
-1.612286 0.0
-1.611286 0.0
-1.610286 0.0
-1.609286 0.0
-1.608286 0.0
-1.607286 0.0
-1.606286 0.0
-1.605286 0.0
-1.604286 0.0
-1.603286 0.0
-1.602286 0.0
-1.601286 0.0
-1.600286 0.0
-1.599286 0.0
-1.598286 0.0
-1.597286 0.0
-1.596286 0.0
-1.595286 0.0
-1.594286 0.0
-1.593286 0.0
-1.592286 0.0
-1.591286 0.0
-1.590286 0.0
-1.589286 0.0
-1.588286 0.0
-1.587286 0.0
-1.586286 0.0
-1.585286 0.0
-1.584286 0.0
-1.583286 0.0
-1.582286 0.0
-1.581286 0.0
-1.580286 0.0
-1.579286 0.0
-1.578286 0.0
-1.577286 0.0
-1.576286 0.0
-1.575286 0.0
-1.574286 0.0
-1.573286 0.0
-1.572286 0.0
-1.571286 0.0
-1.570286 0.0
-1.569286 0.0
-1.568286 0.0
-1.567286 0.0
-1.566286 0.0
-1.565286 0.0
-1.564286 0.0
-1.563286 0.0
-1.562286 0.0
-1.561286 0.0
-1.560286 0.0
-1.559286 0.0
-1.558286 0.0
-1.557286 0.0
-1.556286 0.0
-1.555286 0.0
-1.554286 0.0
-1.553286 0.0
-1.552286 0.0
-1.551286 0.0
-1.550286 0.0
-1.549286 0.0
-1.548286 0.0
-1.547286 0.0
-1.546286 0.0
-1.545286 0.0
-1.544286 0.0
-1.543286 0.0
-1.542286 0.0
-1.541286 0.0
-1.540286 0.0
-1.539286 0.0
-1.538286 0.0
-1.537286 0.0
-1.536286 0.0
-1.535286 0.0
-1.534286 0.0
-1.533286 0.0
-1.532286 0.0
-1.531286 0.0
-1.530286 0.0
-1.529286 0.0
-1.528286 0.0
-1.527286 0.0
-1.526286 0.0
-1.525286 0.0
-1.524286 0.0
-1.523286 0.0
-1.522286 0.0
-1.521286 0.0
-1.520286 0.0
-1.519286 0.0
-1.518286 0.0
-1.517286 0.0
-1.516286 0.0
-1.515286 0.0
-1.514286 0.0
-1.513286 0.0
-1.512286 0.0
-1.511286 0.0
-1.510286 0.0
-1.509286 0.0
-1.508286 0.0
-1.507286 0.0
-1.506286 0.0
-1.505286 0.0
-1.504286 0.0
-1.503286 0.0
-1.502286 0.0
-1.501286 0.0
-1.500286 0.0
-1.499286 0.0
-1.498286 0.0
-1.497286 0.0
-1.496286 0.0
-1.495286 0.0
-1.494286 0.0
-1.493286 0.0
-1.492286 0.0
-1.491286 0.0
-1.490286 0.0
-1.489286 0.0
-1.488286 0.0
-1.487286 0.0
-1.486286 0.0
-1.485286 0.0
-1.484286 0.0
-1.483286 0.0
-1.482286 0.0
-1.481286 0.0
-1.480286 0.0
-1.479286 0.0
-1.478286 0.0
-1.477286 0.0
-1.476286 0.0
-1.475286 0.0
-1.474286 0.0
-1.473286 0.0
-1.472286 0.0
-1.471286 0.0
-1.470286 0.0
-1.469286 0.0
-1.468286 0.0
-1.467286 0.0
-1.466286 0.0
-1.465286 0.0
-1.464286 0.0
-1.463286 0.0
-1.462286 0.0
-1.461286 0.0
-1.460286 0.0
-1.459286 0.0
-1.458286 0.0
-1.457286 -2.2305549000000002e-36
-1.456286 -6.1893733e-36
-1.455286 -1.2190338e-35
-1.454286 -2.0470955e-35
-1.453286 -3.1166658e-35
-1.452286 -4.4534153e-35
-1.451286 -6.067895000000001e-35
-1.450286 -7.9169381e-35
-1.449286 -9.9222962e-35
-1.448286 -1.1983378999999999e-34
-1.447286 -1.3924578e-34
-1.446286 -1.5579417999999998e-34
-1.445286 -1.6751555e-34
-1.444286 -1.7242922e-34
-1.443286 -1.6879022999999998e-34
-1.442286 -1.5523901e-34
-1.441286 -1.3099869e-34
-1.440286 -9.6039535e-35
-1.439286 -5.113960000000001e-35
-1.438286 1.8362049e-36
-1.437286 6.0170734e-35
-1.436286 1.2008516000000001e-34
-1.435286 1.7676089e-34
-1.434286 2.2430147000000002e-34
-1.433286 2.5585633e-34
-1.432286 2.6377223e-34
-1.431286 2.397528e-34
-1.430286 1.7516968e-34
-1.429286 6.150767599999999e-35
-1.428286 -1.0907357e-34
-1.427286 -3.4294563e-34
-1.426286 -6.4387673999999995e-34
-1.425286 -1.0117079e-33
-1.424286 -1.4407263e-33
-1.423286 -1.917807e-33
-1.422286 -2.4203520999999998e-33
-1.421286 -2.9141007e-33
-1.420286 -3.351335e-33
-1.419286 -3.6694494e-33
-1.418286 -3.7904263e-33
-1.417286 -3.6216022e-33
-1.416286 -3.0581642e-33
-1.415286 -1.9877907000000002e-33
-1.414286 -2.9777782e-34
-1.413286 2.1151359e-33
-1.412286 5.3322559e-33
-1.411286 9.397927e-33
-1.410286 1.4302714e-32
-1.409286 1.9965654e-32
-1.408286 2.6216998e-32
-1.407286 3.2783181000000003e-32
-1.406286 3.9276196000000003e-32
-1.405286 4.5189699e-32
-1.404286 4.990440000000001e-32
-1.403286 5.2705075e-32
-1.402286 5.2811311e-32
-1.401286 4.9423421e-32
-1.400286 4.1783979999999997e-32
-1.399286 2.9254264e-32
-1.398286 1.1403266e-32
-1.397286 -1.1894823999999999e-32
-1.396286 -4.0360727e-32
-1.395286 -7.3215836e-32
-1.394286 -1.091035e-31
-1.393286 -1.4603724e-31
-1.392286 -1.8138818e-31
-1.391286 -2.1192418000000002e-31
-1.390286 -2.3391206e-31
-1.389286 -2.4329212e-31
-1.388286 -2.3593050000000002e-31
-1.387286 -2.0794933999999997e-31
-1.386286 -1.561283e-31
-1.385286 -7.8362228e-32
-1.384286 2.5849052e-32
-1.383286 1.5491287e-31
-1.382286 3.0470125e-31
-1.381286 4.6820535e-31
-1.380286 6.353446300000001e-31
-1.379286 7.9298988e-31
-1.378286 9.2525813e-31
-1.377286 1.0141262000000001e-30
-1.376286 1.0403974999999999e-30
-1.375286 9.8503025e-31
-1.374286 8.308087e-31
-1.373286 5.6430002999999995e-31
-1.372286 1.7800173e-31
-1.371286 -3.2745926e-31
-1.370286 -9.4125344e-31
-1.369286 -1.6406126e-30
-1.368286 -2.3896644e-30
-1.367286 -3.1390763e-30
-1.366286 -3.8267346e-30
-1.365286 -4.3796436e-30
-1.364286 -4.717166e-30
-1.363286 -4.7556375e-30
-1.362286 -4.414271e-30
-1.361286 -3.6221383e-30
-1.360286 -2.3258797e-30
-1.359286 -4.9765328e-31
-1.358286 1.8572811999999997e-30
-1.357286 4.6940366e-30
-1.356286 7.9233668e-30
-1.355286 1.1409442e-29
-1.354286 1.4970776e-29
-1.353286 1.8384762e-29
-1.352286 2.1396085000000002e-29
-1.351286 2.3728959e-29
-1.350286 2.5102809000000003e-29
-1.349286 2.5250677e-29
-1.348286 2.3939278999999998e-29
-1.347286 2.0989317e-29
-1.346286 1.6294472e-29
-1.345286 9.8373525e-30
-1.344286 1.7007418e-30
-1.343286 -7.927342900000001e-30
-1.342286 -1.8755895e-29
-1.341286 -3.0401063e-29
-1.340286 -4.2404144e-29
-1.339286 -5.4256616e-29
-1.338286 -6.5430677e-29
-1.337286 -7.5412951e-29
-1.336286 -8.373845600000001e-29
-1.335286 -9.002151099999999e-29
-1.334286 -9.398003e-29
-1.333286 -9.5449963e-29
-1.332286 -9.438707100000001e-29
-1.331286 -9.0854259e-29
-1.330286 -8.4993978e-29
-1.329286 -7.698684900000001e-29
-1.328286 -6.699956200000001e-29
-1.327286 -5.5127003e-29
-1.326286 -4.1335477999999996e-29
-1.325286 -2.541546e-29
-1.324286 -6.953372299999999e-30
-1.323286 1.466779e-29
-1.322286 4.0229757e-29
-1.321286 7.0594859e-29
-1.320286 1.0657208e-28
-1.319286 1.4873335e-28
-1.318286 1.9718581000000001e-28
-1.317286 2.5131224999999997e-28
-1.316286 3.0949959e-28
-1.315286 3.6888249999999997e-28
-1.314286 4.2513606e-28
-1.313286 4.7235726e-28
-1.312286 5.0307762e-28
-1.311286 5.0844897e-28
-1.310286 4.7864027e-28
-1.309286 4.0347236e-28
-1.308286 2.73303e-28
-1.307286 8.015307600000001e-29
-1.306286 -1.809619e-28
-1.305286 -5.1056061e-28
-1.304286 -9.0318313e-28
-1.303286 -1.3459667999999998e-27
-1.302286 -1.817468e-27
-1.301286 -2.2869082e-27
-1.300286 -2.7140292e-27
-1.299286 -3.0497387e-27
-1.298286 -3.2376968e-27
-1.297286 -3.2169512e-27
-1.296286 -2.9256596999999997e-27
-1.295286 -2.3058501999999998e-27
-1.294286 -1.3090632999999998e-27
-1.293286 9.7388945e-29
-1.292286 1.9239315e-27
-1.291286 4.15249e-27
-1.290286 6.731084200000001e-27
-1.289286 9.5698707e-27
-1.288286 1.2539268e-26
-1.287286 1.5470736e-26
-1.286286 1.8160683999999998e-26
-1.285286 2.0377776000000002e-26
-1.284286 2.1873728000000003e-26
-1.283286 2.2397328000000002e-26
-1.282286 2.1711186e-26
-1.281286 1.9610329e-26
-1.280286 1.5941507e-26
-1.279286 1.0621813e-26
-1.278286 3.6550482e-27
-1.277286 -4.8557524e-27
-1.276286 -1.4701176e-26
-1.275286 -2.5564943000000002e-26
-1.274286 -3.7030979e-26
-1.273286 -4.8598415e-26
-1.272286 -5.970428600000001e-26
-1.271286 -6.975294099999999e-26
-1.270286 -7.8150486e-26
-1.269286 -8.4341942e-26
-1.268286 -8.7848146e-26
-1.267286 -8.8299208e-26
-1.266286 -8.5461042e-26
-1.265286 -7.9251916e-26
-1.264286 -6.9746176e-26
-1.263286 -5.7163483e-26
-1.262286 -4.1842831000000005e-26
-1.261286 -2.4202175e-26
-1.260286 -4.6860915e-27
-1.259286 1.6294513e-26
-1.258286 3.8424926e-26
-1.257286 6.154439599999999e-26
-1.256286 8.5691258e-26
-1.255286 1.11127e-25
-1.254286 1.3833125e-25
-1.253286 1.6796097000000001e-25
-1.252286 2.0076878e-25
-1.251286 2.3747854e-25
-1.250286 2.7861993e-25
-1.249286 3.2432802999999996e-25
-1.248286 3.741189e-25
-1.247286 4.2665712e-25
-1.246286 4.7953556e-25
-1.245286 5.2909244e-25
-1.244286 5.7029266e-25
-1.243286 5.9670252e-25
-1.242286 6.005849599999999e-25
-1.241286 5.7314011e-25
-1.240286 5.0490838e-25
-1.239286 3.8634520999999998e-25
-1.238286 2.0856377e-25
-1.237286 -3.5772059e-26
-1.236286 -3.5143879999999997e-25
-1.235286 -7.3958006e-25
-1.234286 -1.1966367000000001e-24
-1.233286 -1.7133641e-24
-1.232286 -2.2740319e-24
-1.231286 -2.8559064e-24
-1.230286 -3.4291195e-24
-1.229286 -3.9570156999999995e-24
-1.228286 -4.3970552e-24
-1.227286 -4.7023231000000006e-24
-1.226286 -4.823660099999999e-24
-1.225286 -4.7123869999999994e-24
-1.224286 -4.3235445e-24
-1.223286 -3.6195185e-24
-1.222286 -2.5738718e-24
-1.221286 -1.1751484e-24
-1.220286 5.6961277e-25
-1.219286 2.6319506e-24
-1.218286 4.9599364e-24
-1.217286 7.4772976e-24
-1.216286 1.0083954e-23
-1.215286 1.2658157e-23
-1.214286 1.506032e-23
-1.213286 1.7138548e-23
-1.212286 1.8735735e-23
-1.211286 1.9697973e-23
-1.210286 1.9883908e-23
-1.209286 1.9174546e-23
-1.208286 1.7482914e-23
-1.207286 1.4762945e-23
-1.206286 1.1016904e-23
-1.205286 6.300693100000001e-24
-1.204286 7.264794199999999e-25
-1.203286 -5.5378467e-24
-1.202286 -1.2272659000000001e-23
-1.201286 -1.9214122e-23
-1.200286 -2.6065111e-23
-1.199286 -3.2509123e-23
-1.198286 -3.8226558e-23
-1.197286 -4.2912446000000006e-23
-1.196286 -4.6294612999999995e-23
-1.195286 -4.8151044000000004e-23
-1.194286 -4.8325220000000006e-23
-1.193286 -4.6738144999999996e-23
-1.192286 -4.3396017e-23
-1.191286 -3.8392576e-23
-1.190286 -3.1905546000000004e-23
-1.189286 -2.4186962999999998e-23
-1.188286 -1.5547589e-23
-1.187286 -6.336115399999999e-24
-1.186286 3.0856849e-24
-1.185286 1.2370207999999999e-23
-1.184286 2.1211673e-23
-1.183286 2.9371922e-23
-1.182286 3.6701897e-23
-1.181286 4.3156465e-23
-1.180286 4.880041e-23
-1.179286 5.3803898e-23
-1.178286 5.8426332e-23
-1.177286 6.2988344e-23
-1.176286 6.783269e-23
-1.175286 7.3275805e-23
-1.174286 7.955292e-23
-1.173286 8.676068699999999e-23
-1.172286 9.480211899999999e-23
-1.171286 1.0333929e-22
-1.170286 1.117596e-22
-1.169286 1.1916117e-22
-1.168286 1.2436243e-22
-1.167286 1.2593984e-22
-1.166286 1.2229596e-22
-1.165286 1.1175808e-22
-1.164286 9.270513899999999e-23
-1.163286 6.3717878e-23
-1.162286 2.3744595e-23
-1.161286 -2.7727889e-23
-1.160286 -9.0510538e-23
-1.159286 -1.6356979e-22
-1.158286 -2.4492128999999998e-22
-1.157286 -3.3157441000000002e-22
-1.156286 -4.1954001000000005e-22
-1.155286 -5.0391228e-22
-1.154286 -5.7903053e-22
-1.153286 -6.3872241000000005e-22
-1.152286 -6.7662446e-22
-1.151286 -6.8656868e-22
-1.150286 -6.6301882e-22
-1.149286 -6.0153267e-22
-1.148286 -4.9922289e-22
-1.147286 -3.5518407000000004e-22
-1.146286 -1.7085218999999998e-22
-1.145286 4.9736758e-23
-1.144286 2.9982047e-22
-1.143286 5.6994214e-22
-1.142286 8.4815911e-22
-1.141286 1.1204367e-21
-1.140286 1.3712261e-21
-1.139286 1.5842094000000001e-21
-1.138286 1.7431870000000003e-21
-1.137286 1.8330646e-21
-1.136286 1.8408901e-21
-1.135286 1.7568795e-21
-1.134286 1.5753659999999998e-21
-1.133286 1.2956024e-21
-1.132286 9.2235274e-22
-1.131286 4.662082e-22
-1.130286 -5.6418548e-23
-1.129286 -6.2365829e-22
-1.128286 -1.2089233e-21
-1.127286 -1.7820139e-21
-1.126286 -2.3105622e-21
-1.125286 -2.7617582e-21
-1.124286 -3.10428e-21
-1.123286 -3.3103276e-21
-1.122286 -3.3576416e-21
-1.121286 -3.2313765000000002e-21
-1.120286 -2.9256955e-21
-1.119286 -2.4449516e-21
-1.118286 -1.8043391e-21
-1.117286 -1.0299153e-21
-1.116286 -1.579249e-22
-1.115286 7.6659996e-22
-1.114286 1.6919497999999998e-21
-1.113286 2.5624899e-21
-1.112286 3.3219392999999997e-21
-1.111286 3.9170109e-21
-1.110286 4.3012007e-21
-1.109286 4.438488e-21
-1.108286 4.3066782e-21
-1.107286 3.9001198e-21
-1.106286 3.2315412e-21
-1.105286 2.3327835e-21
-1.104286 1.2542593e-21
-1.103286 6.3039753e-23
-1.102286 -1.1604456e-21
-1.101286 -2.3270079e-21
-1.100286 -3.3444127e-21
-1.099286 -4.123919e-21
-1.098286 -4.5872691e-21
-1.097286 -4.6736708e-21
-1.096286 -4.3462755e-21
-1.095286 -3.597621e-21
-1.094286 -2.4535368e-21
-1.093286 -9.750541699999999e-22
-1.092286 7.4204911e-22
-1.091286 2.5703089999999997e-21
-1.090286 4.3563288e-21
-1.089286 5.9291354e-21
-1.088286 7.1108635e-21
-1.087286 7.729288799999999e-21
-1.086286 7.631571e-21
-1.085286 6.6984010000000006e-21
-1.084286 4.8576246e-21
-1.083286 2.0963587000000002e-21
-1.082286 -1.5294055e-21
-1.081286 -5.888675e-21
-1.080286 -1.0773633999999998e-20
-1.079286 -1.5902798e-20
-1.078286 -2.092956e-20
-1.077286 -2.5456249e-20
-1.076286 -2.90535e-20
-1.075286 -3.1284378e-20
-1.074286 -3.1732307e-20
-1.073286 -3.0031536e-20
-1.072286 -2.5898546e-20
-1.071286 -1.9162541000000002e-20
-1.070286 -9.7930083e-21
-1.069286 2.0777781e-21
-1.068286 1.6139342e-20
-1.067286 3.1896589999999996e-20
-1.066286 4.8673949999999996e-20
-1.065286 6.5631203e-20
-1.064286 8.1791567e-20
-1.063286 9.608190499999999e-20
-1.062286 1.0738415e-19
-1.061286 1.1459619999999999e-19
-1.060286 1.166999e-19
-1.059286 1.1283263e-19
-1.058286 1.0235871e-19
-1.057286 8.493623199999999e-20
-1.056286 6.0574385e-20
-1.055286 2.9676921999999996e-20
-1.054286 -6.9328763e-21
-1.053286 -4.8009398e-20
-1.052286 -9.1906925e-20
-1.051286 -1.3662843e-19
-1.050286 -1.7990107999999998e-19
-1.049286 -2.1927682e-19
-1.048286 -2.5225469e-19
-1.047286 -2.7641987e-19
-1.046286 -2.895925e-19
-1.045286 -2.8997836e-19
-1.044286 -2.7631233000000003e-19
-1.043286 -2.4798495e-19
-1.042286 -2.0514263e-19
-1.041286 -1.4875254e-19
-1.040286 -8.0624841e-20
-1.039286 -3.3865007000000003e-21
-1.038286 7.9596505e-20
-1.037286 1.6434863999999999e-19
-1.036286 2.4646311e-19
-1.035286 3.2132273e-19
-1.034286 3.8435379e-19
-1.033286 4.3130049000000003e-19
-1.032286 4.5850508e-19
-1.031286 4.6317712e-19
-1.030286 4.4363445e-19
-1.029286 3.9949843e-19
-1.028286 3.3182726e-19
-1.027286 2.4317365e-19
-1.026286 1.3755632e-19
-1.025286 2.0339019e-20
-1.024286 -1.0198406e-19
-1.023286 -2.2209194e-19
-1.022286 -3.3221937999999997e-19
-1.021286 -4.2460223000000003e-19
-1.020286 -4.9196381e-19
-1.019286 -5.2801661e-19
-1.018286 -5.279494000000001e-19
-1.017286 -4.8886847e-19
-1.016286 -4.101609e-19
-1.015286 -2.9374976999999997e-19
-1.014286 -1.442147e-19
-1.013286 3.1242954e-20
-1.012286 2.2300366999999997e-19
-1.011286 4.1940589e-19
-1.010286 6.072886999999999e-19
-1.009286 7.726828200000001e-19
-1.008286 9.0162194e-19
-1.007286 9.810348299999999e-19
-1.006286 9.996695e-19
-1.005286 9.4899499e-19
-1.004286 8.2402093e-19
-1.003286 6.2397472999999995e-19
-1.002286 3.5277957e-19
-1.001286 1.9283922e-20
-1.000286 -3.6279653e-19
-0.9992857 -7.7524829e-19
-0.9982857 -1.196047e-18
-0.9972857 -1.6003483e-18
-0.9962857 -1.9617482000000002e-18
-0.9952857 -2.2537588000000002e-18
-0.9942857 -2.4514254999999998e-18
-0.9932857 -2.5329972e-18
-0.9922857 -2.4815494e-18
-0.9912857 -2.2864551999999998e-18
-0.9902857 -1.9445985e-18
-0.9892857 -1.4612343999999999e-18
-0.9882857 -8.504113e-19
-0.9872857 -1.3489532e-19
-0.9862857 6.5444002e-19
-0.9852857 1.4797634e-18
-0.9842857 2.2979478e-18
-0.9832857 3.0626811e-18
-0.9822857 3.7269362e-18
-0.9812857 4.2456745e-18
-0.9802857 4.5786402e-18
-0.9792857 4.6930855e-18
-0.9782857 4.566258e-18
-0.9772857 4.1874884e-18
-0.9762857 3.5597233000000004e-18
-0.9752857 2.7003765000000002e-18
-0.9742857 1.6413994000000002e-18
-0.9732857 4.2851219e-19
-0.9722857 -8.8041906e-19
-0.9712857 -2.2178256999999998e-18
-0.9702857 -3.5096154999999996e-18
-0.9692857 -4.6789561999999995e-18
-0.9682857 -5.6504895000000006e-18
-0.9672857 -6.3547646e-18
-0.9662857 -6.732653699999999e-18
-0.9652857 -6.7394954e-18
-0.9642857 -6.348712e-18
-0.9632857 -5.5546593e-18
-0.9622857 -4.3744894e-18
-0.9612857 -2.8488533000000002e-18
-0.9602857 -1.0413185e-18
-0.9592857 9.635546699999999e-19
-0.9582857 3.0634689e-18
-0.9572857 5.1428862000000005e-18
-0.9562857 7.0786e-18
-0.9552857 8.746143800000001e-18
-0.9542857 1.0026736e-17
-0.9532857 1.08144e-17
-0.9522857 1.1022882e-17
-0.9512857 1.0591939000000001e-17
-0.9502857 9.4926245e-18
-0.9492857 7.7311841e-18
-0.9482857 5.3512582e-18
-0.9472857 2.4341497e-18
-0.9462857 -9.0298323e-19
-0.9452857 -4.5110447e-18
-0.9442857 -8.214942e-18
-0.9432857 -1.1821347e-17
-0.9422857 -1.5127952e-17
-0.9412857 -1.7933809e-17
-0.9402857 -2.0050231e-17
-0.9392857 -2.1311688e-17
-0.9382857 -2.1586123e-17
-0.9372857 -2.0784062e-17
-0.9362857 -1.8865984e-17
-0.9352857 -1.5847454e-17
-0.9342857 -1.1801633e-17
-0.9332857 -6.8588924999999996e-18
-0.9322857 -1.2034264999999999e-18
-0.9312857 4.9331213e-18
-0.9302857 1.1280811e-17
-0.9292857 1.7543009e-17
-0.9282857 2.340994e-17
-0.9272857 2.8573605e-17
-0.9262857 3.2743359999999996e-17
-0.9252857 3.5661403e-17
-0.9242857 3.7117388e-17
-0.9232857 3.6961405e-17
-0.9222857 3.5114592e-17
-0.9212857 3.1576751e-17
-0.9202857 2.6430439000000002e-17
-0.9192857 1.9841157e-17
-0.9182857 1.2053425e-17
-0.9172857 3.3827117999999996e-18
-0.9162857 -5.796605100000001e-18
-0.9152857 -1.5066884e-17
-0.9142857 -2.3985911e-17
-0.9132857 -3.2107871e-17
-0.9122857 -3.900572e-17
-0.9112857 -4.4293904000000005e-17
-0.9102857 -4.7650298e-17
-0.9092857 -4.8836180000000006e-17
-0.9082857 -4.7713122e-17
-0.9072857 -4.4255652e-17
-0.9062857 -3.8558794e-17
-0.9052857 -3.0839668999999996e-17
-0.9042857 -2.1432703e-17
-0.9032857 -1.0778234e-17
-0.9022857 5.9533812e-19
-0.9012857 1.209534e-17
-0.9002857 2.3093647000000002e-17
-0.8992857 3.2959324e-17
-0.8982857 4.1093503e-17
-0.8972857 4.6964734999999995e-17
-0.8962857 5.0142835999999996e-17
-0.8952857 5.032921e-17
-0.8942857 4.7381722000000006e-17
-0.8932857 4.1332297e-17
-0.8922857 3.2395805e-17
-0.8912857 2.0969107e-17
-0.8902857 7.6197073e-18
-0.8892857 -6.9360413000000004e-18
-0.8882857 -2.1864594000000003e-17
-0.8872857 -3.6255572e-17
-0.8862857 -4.9169074e-17
-0.8852857 -5.9687724e-17
-0.8842857 -6.697081700000001e-17
-0.8832857 -7.0307638e-17
-0.8822857 -6.9166997e-17
-0.8812857 -6.3239933e-17
-0.8802857 -5.2472869e-17
-0.8792857 -3.7088801e-17
-0.8782857 -1.7594646e-17
-0.8772857 5.2265100000000004e-18
-0.8762857 3.0338739e-17
-0.8752857 5.6491917e-17
-0.8742857 8.227456299999999e-17
-0.8732857 1.0617897e-16
-0.8722857 1.2667597e-16
-0.8712857 1.4229598e-16
-0.8702857 1.517126e-16
-0.8692857 1.538244e-16
-0.8682857 1.4783072e-16
-0.8672857 1.332969e-16
-0.8662857 1.1020505e-16
-0.8652857 7.898658199999999e-17
-0.8642857 4.0533616e-17
-0.8632857 -3.8128847999999995e-18
-0.8622857 -5.2299171e-17
-0.8612857 -1.0281891000000001e-16
-0.8602857 -1.5299596999999998e-16
-0.8592857 -2.0028716000000001e-16
-0.8582857 -2.4210092e-16
-0.8572857 -2.7592673000000003e-16
-0.8562857 -2.9946926e-16
-0.8552857 -3.1078042e-16
-0.8542857 -3.083822e-16
-0.8532857 -2.9137307e-16
-0.8522857 -2.5951124999999997e-16
-0.8512857 -2.1326900000000002e-16
-0.8502857 -1.5385301e-16
-0.8492857 -8.3188096e-17
-0.8482857 -3.8626572000000005e-18
-0.8472857 8.0963094e-17
-0.8462857 1.6768329e-16
-0.8452857 2.5240191999999997e-16
-0.8442857 3.3111078e-16
-0.8432857 3.998814e-16
-0.8422857 4.5506138e-16
-0.8412857 4.9346481e-16
-0.8402857 5.1254671e-16
-0.8392857 5.1055143e-16
-0.8382857 4.866269199999999e-16
-0.8372857 4.4089773000000004e-16
-0.8362857 3.7449163000000005e-16
-0.8352857 2.8951812e-16
-0.8342857 1.8899828e-16
-0.8332857 7.6749059e-17
-0.8322857 -4.277321e-17
-0.8312857 -1.646627e-16
-0.8302857 -2.8377864e-16
-0.8292857 -3.9497452e-16
-0.8282857 -4.9333097e-16
-0.8272857 -5.743816e-16
-0.8262857 -6.3432151e-16
-0.8252857 -6.701886e-16
-0.8242857 -6.8000947e-16
-0.8232857 -6.6290354e-16
-0.8222857 -6.1914006e-16
-0.8212857 -5.501455e-16
-0.8202857 -4.5846031e-16
-0.8192857 -3.4764626999999997e-16
-0.8182857 -2.2214736e-16
-0.8172857 -8.7109367e-17
-0.8162857 5.1835185e-17
-0.8152857 1.8880886e-16
-0.8142857 3.1794796e-16
-0.8132857 4.3366776e-16
-0.8122857 5.3092277e-16
-0.8112857 6.0545013e-16
-0.8102857 6.539847500000001e-16
-0.8092857 6.744346000000001e-16
-0.8082857 6.660061200000001e-16
-0.8072857 6.292713599999999e-16
-0.8062857 5.661703899999999e-16
-0.8052857 4.7994595e-16
-0.8042857 3.7501006e-16
-0.8032857 2.567465e-16
-0.8022857 1.31256e-16
-0.8012857 5.0556087e-18
-0.8002857 -1.152538e-16
-0.7992857 -2.2333513000000004e-16
-0.7982857 -3.1345879e-16
-0.7972857 -3.8082378e-16
-0.7962857 -4.2183705000000006e-16
-0.7952857 -4.3433372e-16
-0.7942857 -4.1772504999999994e-16
-0.7932857 -3.7306276e-16
-0.7922857 -3.0301506000000004e-16
-0.7912857 -2.1175345999999998e-16
-0.7902857 -1.0475561e-16
-0.7892857 1.1466328999999999e-17
-0.7882857 1.2969753000000002e-16
-0.7872857 2.4239492e-16
-0.7862857 3.420846e-16
-0.7852857 4.2176149e-16
-0.7842857 4.7527077e-16
-0.7832857 4.9765183e-16
-0.7822857 4.8542892e-16
-0.7812857 4.3683404e-16
-0.7802857 3.5195344e-16
-0.7792857 2.3279038e-16
-0.7782857 8.3242587e-17
-0.7772857 -9.100540800000001e-17
-0.7762857 -2.8267119e-16
-0.7752857 -4.8313862e-16
-0.7742857 -6.8278904e-16
-0.7732857 -8.7138953e-16
-0.7722857 -1.0385264e-15
-0.7712857 -1.174071e-15
-0.7702857 -1.2686613e-15
-0.7692857 -1.3141835e-15
-0.7682857 -1.3042335e-15
-0.7672857 -1.2345372e-15
-0.7662857 -1.1033074e-15
-0.7652857 -9.1151548e-16
-0.7642857 -6.630547399999999e-16
-0.7632857 -3.6477648000000003e-16
-0.7622857 -2.6383435e-17
-0.7612857 3.3982849999999997e-16
-0.7602857 7.193821900000001e-16
-0.7592857 1.0961769e-15
-0.7582857 1.4531735e-15
-0.7572857 1.7731808e-15
-0.7562857 2.039704e-15
-0.7552857 2.2378121e-15
-0.7542857 2.3549738e-15
-0.7532857 2.3818107e-15
-0.7522857 2.3127182e-15
-0.7512857 2.146312e-15
-0.7502857 1.8856636e-15
-0.7492857 1.5383072999999998e-15
-0.7482857 1.1160093e-15
-0.7472857 6.3431001e-16
-0.7462857 1.1186397e-16
-0.7452857 -4.303865e-16
-0.7442857 -9.7015291e-16
-0.7432857 -1.4848048999999999e-15
-0.7422857 -1.9523794999999997e-15
-0.7412857 -2.3525405e-15
-0.7402857 -2.6674431e-15
-0.7392857 -2.8824621e-15
-0.7382857 -2.9867632000000003e-15
-0.7372857 -2.9737020999999998e-15
-0.7362857 -2.8410506999999998e-15
-0.7352857 -2.5910657e-15
-0.7342857 -2.2304082999999998e-15
-0.7332857 -1.7699447e-15
-0.7322857 -1.2244396e-15
-0.7312857 -6.1216601e-16
-0.7302857 4.556239e-17
-0.7292857 7.249314900000001e-16
-0.7282857 1.4002414000000002e-15
-0.7272857 2.0446035e-15
-0.7262857 2.6307285000000003e-15
-0.7252857 3.1318107e-15
-0.7242857 3.5225065999999995e-15
-0.7232857 3.7799937e-15
-0.7222857 3.885083e-15
-0.7212857 3.8233399999999995e-15
-0.7202857 3.5861574999999995e-15
-0.7192857 3.1717056e-15
-0.7182857 2.5856846999999998e-15
-0.7172857 1.8418005e-15
-0.7162857 9.618883e-16
-0.7152857 -2.4368069e-17
-0.7142857 -1.0801568e-15
-0.7132857 -2.1627049e-15
-0.7122857 -3.2248638999999998e-15
-0.7112857 -4.2170548e-15
-0.7102857 -5.0894858e-15
-0.7092857 -5.794525900000001e-15
-0.7082857 -6.2891085e-15
-0.7072857 -6.5370257e-15
-0.7062857 -6.5109861e-15
-0.7052857 -6.1943089000000005e-15
-0.7042857 -5.582172799999999e-15
-0.7032857 -4.6823409e-15
-0.7022857 -3.5153406e-15
-0.7012857 -2.1140884e-15
-0.7002857 -5.2299578e-16
-0.6992857 1.2033944e-15
-0.6982857 3.0021726e-15
-0.6972857 4.8041512e-15
-0.6962857 6.536199900000001e-15
-0.6952857 8.1237567e-15
-0.6942857 9.4934546e-15
-0.6932857 1.0575809e-14
-0.6922857 1.1307915000000001e-14
-0.6912857 1.1636123e-14
-0.6902857 1.1518616000000001e-14
-0.6892857 1.092785e-14
-0.6882857 9.8527607e-15
-0.6872857 8.300626400000001e-15
-0.6862857 6.298469499999999e-15
-0.6852857 3.8938488e-15
-0.6842857 1.1548876e-15
-0.6832857 -1.8305964e-15
-0.6822857 -4.9569794000000004e-15
-0.6812857 -8.1038091e-15
-0.6802857 -1.1139874e-14
-0.6792857 -1.3928305000000001e-14
-0.6782857 -1.6332538e-14
-0.6772857 -1.8222909e-14
-0.6762857 -1.9483543000000002e-14
-0.6752857 -2.0019157e-14
-0.6742857 -1.976134e-14
-0.6732857 -1.867388e-14
-0.6722857 -1.6756719e-14
-0.6712857 -1.4048184000000001e-14
-0.6702857 -1.0625253e-14
-0.6692857 -6.6017106e-15
-0.6682857 -2.1241962e-15
-0.6672857 2.6336883e-15
-0.6662857 7.4789442e-15
-0.6652857 1.2207994999999999e-14
-0.6642857 1.6616265e-14
-0.6632857 2.0507974999999998e-14
-0.6622857 2.3705596e-14
-0.6612857 2.6058426e-14
-0.6602857 2.7449852e-14
-0.6592857 2.7802927e-14
-0.6582857 2.7084019e-14
-0.6572857 2.5304434000000003e-14
-0.6562857 2.2520025e-14
-0.6552857 1.8828879e-14
-0.6542857 1.4367328e-14
-0.6532857 9.3044922e-15
-0.6522857 3.8356729e-15
-0.6512857 -1.8251362999999998e-15
-0.6502857 -7.4533526e-15
-0.6492857 -1.2822282e-14
-0.6482857 -1.7711753e-14
-0.6472857 -2.1916746000000002e-14
-0.6462857 -2.5255792999999998e-14
-0.6452857 -2.7578985e-14
-0.6442857 -2.8775319e-14
-0.6432857 -2.8779137999999996e-14
-0.6422857 -2.7575316000000002e-14
-0.6412857 -2.5202806e-14
-0.6402857 -2.1756183e-14
-0.6392857 -1.7384778000000002e-14
-0.6382857 -1.2289105999999999e-14
-0.6372857 -6.7143448e-15
-0.6362857 -9.4083366e-16
-0.6352857 4.7282782e-15
-0.6342857 9.9818485e-15
-0.6332857 1.4517415e-14
-0.6322857 1.8058887e-14
-0.6312857 2.0374197e-14
-0.6302857 2.129179e-14
-0.6292857 2.071472e-14
-0.6282857 1.8631202e-14
-0.6272857 1.5120641e-14
-0.6262857 1.0354367e-14
-0.6252857 4.5906595e-15
-0.6242857 -1.8359725e-15
-0.6232857 -8.5308705e-15
-0.6222857 -1.5059894999999998e-14
-0.6212857 -2.0973536000000002e-14
-0.6202857 -2.5833044000000003e-14
-0.6192857 -2.9236975e-14
-0.6182857 -3.0846505e-14
-0.6172857 -3.0407887e-14
-0.6162857 -2.7770679000000002e-14
-0.6152857 -2.2900579000000002e-14
-0.6142857 -1.5886132999999998e-14
-0.6132857 -6.938931000000001e-15
-0.6122857 3.6126842e-15
-0.6112857 1.5335952e-14
-0.6102857 2.7711376e-14
-0.6092857 4.0154759e-14
-0.6082857 5.2042497999999997e-14
-0.6072857 6.2738957e-14
-0.6062857 7.1624746e-14
-0.6052857 7.812482900000001e-14
-0.6042857 8.1735498e-14
-0.6032857 8.2049339e-14
-0.6022857 7.8777442e-14
-0.6012857 7.1768207e-14
-0.6002857 6.1022064e-14
-0.5992857 4.6701506000000006e-14
-0.5982857 2.9135818e-14
-0.5972857 8.8197994e-15
-0.5962857 -1.3594081e-14
-0.5952857 -3.7310659999999996e-14
-0.5942857 -6.141452599999999e-14
-0.5932857 -8.4899986e-14
-0.5922857 -1.0670831999999999e-13
-0.5912857 -1.2577141e-13
-0.5902857 -1.4106055e-13
-0.5892857 -1.516384e-13
-0.5882857 -1.5671176e-13
-0.5872857 -1.5568216000000001e-13
-0.5862857 -1.4819125e-13
-0.5852857 -1.3415762e-13
-0.5842857 -1.1380198e-13
-0.5832857 -8.7658132e-14
-0.5822857 -5.656774e-14
-0.5812857 -2.1657781e-14
-0.5802857 1.5699165e-14
-0.5792857 5.3940689e-14
-0.5782857 9.1383971e-14
-0.5772857 1.2630549e-13
-0.5762857 1.5702665e-13
-0.5752857 1.8200071999999998e-13
-0.5742857 1.9989563e-13
-0.5732857 2.0966814e-13
-0.5722857 2.106245e-13
-0.5712857 2.0246419000000002e-13
-0.5702857 1.85304e-13
-0.5692857 1.5968131e-13
-0.5682857 1.2653611e-13
-0.5672857 8.7173354e-14
-0.5662857 4.3207508e-14
-0.5652857 -3.5071895e-15
-0.5642857 -5.095729e-14
-0.5632857 -9.705726e-14
-0.5622857 -1.3973919e-13
-0.5612857 -1.7704113e-13
-0.5602857 -2.071907e-13
-0.5592857 -2.2868088e-13
-0.5582857 -2.4033579000000003e-13
-0.5572857 -2.4136449e-13
-0.5562857 -2.3140142e-13
-0.5552857 -2.105325e-13
-0.5542857 -1.7930599e-13
-0.5532857 -1.3872737e-13
-0.5522857 -9.0237808e-14
-0.5512857 -3.5675646e-14
-0.5502857 2.2779135e-14
-0.5492857 8.2677351e-14
-0.5482857 1.4138894e-13
-0.5472857 1.9620563e-13
-0.5462857 2.4445509e-13
-0.5452857 2.8362278e-13
-0.5442857 3.1147658999999997e-13
-0.5432857 3.2618828e-13
-0.5422857 3.2644478e-13
-0.5412857 3.1154259e-13
-0.5402857 2.8145797e-13
-0.5392857 2.3688685e-13
-0.5382857 1.7924934999999997e-13
-0.5372857 1.1065585000000001e-13
-0.5362857 3.383377e-14
-0.5352857 -4.7983374e-14
-0.5342857 -1.3119992e-13
-0.5332857 -2.1202843999999998e-13
-0.5322857 -2.8667705e-13
-0.5312857 -3.5154334e-13
-0.5302857 -4.0340313000000006e-13
-0.5292857 -4.3958257e-13
-0.5282857 -4.5810312e-13
-0.5272857 -4.5779014e-13
-0.5262857 -4.3833887e-13
-0.5252857 -4.0033386000000006e-13
-0.5242857 -3.4522139e-13
-0.5232857 -2.7523705e-13
-0.5222857 -1.9329415e-13
-0.5212857 -1.0283992000000001e-13
-0.5202857 -7.6889039e-15
-0.5192857 8.815687e-14
-0.5182857 1.8069104e-13
-0.5172857 2.6608022e-13
-0.5162857 3.4082766e-13
-0.5152857 4.0191701000000004e-13
-0.5142857 4.4693167999999994e-13
-0.5132857 4.7414706e-13
-0.5122857 4.825944399999999e-13
-0.5112857 4.7209627e-13
-0.5102857 4.4327352000000006e-13
-0.5092857 3.9752578e-13
-0.5082857 3.3698486e-13
-0.5072857 2.6444267e-13
-0.5062857 1.8325359e-13
-0.5052857 9.7212161e-14
-0.5042857 1.0406813e-14
-0.5032857 -7.2948224e-14
-0.5022857 -1.4869958e-13
-0.5012857 -2.1295469e-13
-0.5002857 -2.6228769e-13
-0.4992857 -2.939418e-13
-0.4982857 -3.0601654999999997e-13
-0.4972857 -2.9762766e-13
-0.4962857 -2.6902589999999997e-13
-0.4952857 -2.2166291e-13
-0.4942857 -1.5819326e-13
-0.4932857 -8.240561200000001e-14
-0.4922857 9.205799699999999e-16
-0.4912857 8.623030499999999e-14
-0.4902857 1.6747327e-13
-0.4892857 2.3843596e-13
-0.4882857 2.9310809000000003e-13
-0.4872857 3.2606143999999997e-13
-0.4862857 3.3281769e-13
-0.4852857 3.1018027e-13
-0.4842857 2.5650724000000003e-13
-0.4832857 1.7190518e-13
-0.4822857 5.8328759e-14
-0.4812857 -8.0423047e-14
-0.4802857 -2.388167e-13
-0.4792857 -4.0979509e-13
-0.4782857 -5.8507856e-13
-0.4772857 -7.555399199999999e-13
-0.4762857 -9.1163175e-13
-0.4752857 -1.0438439e-12
-0.4742857 -1.1431664e-12
-0.4732857 -1.2015345e-12
-0.4722857 -1.212237e-12
-0.4712857 -1.1702683e-12
-0.4702857 -1.0726137e-12
-0.4692857 -9.184567999999999e-13
-0.4682857 -7.093053099999999e-13
-0.4672857 -4.4903350999999994e-13
-0.4662857 -1.4384096e-13
-0.4652857 1.9786952e-13
-0.4642857 5.6569176e-13
-0.4632857 9.4749055e-13
-0.4622857 1.3297466e-12
-0.4612857 1.6979671999999999e-12
-0.4602857 2.0371576e-12
-0.4592857 2.3323447e-12
-0.4582857 2.5691409000000002e-12
-0.4572857 2.7343364e-12
-0.4562857 2.8164974e-12
-0.4552857 2.806548e-12
-0.4542857 2.6983095e-12
-0.4532857 2.4889645e-12
-0.4522857 2.1794166e-12
-0.4512857 1.7745159e-12
-0.4502857 1.2831231e-12
-0.4492857 7.1799552e-13
-0.4482857 9.548278399999999e-14
-0.4472857 -5.6496594e-13
-0.4462857 -1.2414704e-12
-0.4452857 -1.9105397e-12
-0.4442857 -2.5480062e-12
-0.4432857 -3.130031e-12
-0.4422857 -3.6341267999999998e-12
-0.4412857 -4.0401442000000006e-12
-0.4402857 -4.3311678e-12
-0.4392857 -4.4942731e-12
-0.4382857 -4.5211037e-12
-0.4372857 -4.408239e-12
-0.4362857 -4.1573353e-12
-0.4352857 -3.7750402e-12
-0.4342857 -3.2726869999999997e-12
-0.4332857 -2.6657962e-12
-0.4322857 -1.973414e-12
-0.4312857 -1.2173279999999999e-12
-0.4302857 -4.2120224999999995e-13
-0.4292857 3.9032426e-13
-0.4282857 1.1925367e-12
-0.4272857 1.9615045e-12
-0.4262857 2.6748736e-12
-0.4252857 3.3125673000000004e-12
-0.4242857 3.8573816e-12
-0.4232857 4.295462e-12
-0.4222857 4.6166575e-12
-0.4212857 4.8147494e-12
-0.4202857 4.8875509e-12
-0.4192857 4.836878999999999e-12
-0.4182857 4.6683997000000004e-12
-0.4172857 4.3913434e-12
-0.4162857 4.0180987e-12
-0.4152857 3.5636868000000003e-12
-0.4142857 3.0451271999999996e-12
-0.4132857 2.4807125e-12
-0.4122857 1.8892164000000002e-12
-0.4112857 1.289064e-12
-0.4102857 6.975049499999999e-13
-0.4092857 1.2983197e-13
-0.4082857 -4.0130879e-13
-0.4072857 -8.8646851e-13
-0.4062857 -1.3197663e-12
-0.4052857 -1.6990449e-12
-0.4042857 -2.0257908e-12
-0.4032857 -2.3048104e-12
-0.4022857 -2.5436733e-12
-0.4012857 -2.7519504e-12
-0.4002857 -2.9402892e-12
-0.3992857 -3.1193869000000003e-12
-0.3982857 -3.2989279999999996e-12
-0.3972857 -3.4865621e-12
-0.3962857 -3.6869925e-12
-0.3952857 -3.9012481e-12
-0.3942857 -4.1261916e-12
-0.3932857 -4.354307e-12
-0.3922857 -4.5737895e-12
-0.3912857 -4.7689415e-12
-0.3902857 -4.9208552e-12
-0.3892857 -5.00835e-12
-0.3882857 -5.009109900000001e-12
-0.3872857 -4.9009624e-12
-0.3862857 -4.663226e-12
-0.3852857 -4.278058799999999e-12
-0.3842857 -3.7317361e-12
-0.3832857 -3.0157950999999997e-12
-0.3822857 -2.1279924e-12
-0.3812857 -1.0730284e-12
-0.3802857 1.3699362e-13
-0.3792857 1.4823946e-12
-0.3782857 2.9360473e-12
-0.3772857 4.4638047e-12
-0.3762857 6.025225199999999e-12
-0.3752857 7.574582e-12
-0.3742857 9.062133100000001e-12
-0.3732857 1.0435632e-11
-0.3722857 1.1642033e-11
-0.3712857 1.2629364e-11
-0.3702857 1.3348701e-11
-0.3692857 1.3756185000000001e-11
-0.3682857 1.3815017999999999e-11
-0.3672857 1.3497347e-11
-0.3662857 1.2785961e-11
-0.3652857 1.1675707e-11
-0.3642857 1.0174535e-11
-0.3632857 8.3041043e-12
-0.3622857 6.0998684999999995e-12
-0.3612857 3.6106124e-12
-0.3602857 8.9740142e-13
-0.3592857 -1.9680416e-12
-0.3582857 -4.9054961e-12
-0.3572857 -7.8288735e-12
-0.3562857 -1.0649213e-11
-0.3552857 -1.3277929999999999e-11
-0.3542857 -1.5630154e-11
-0.3532857 -1.7628027e-11
-0.3522857 -1.9203775e-11
-0.3512857 -2.0302428e-11
-0.3502857 -2.0884031999999998e-11
-0.3492857 -2.0925258000000002e-11
-0.3482857 -2.0420318000000002e-11
-0.3472857 -1.9381153e-11
-0.3462857 -1.783689e-11
-0.3452857 -1.5832588e-11
-0.3442857 -1.3427365999999999e-11
-0.3432857 -1.0691986e-11
-0.3422857 -7.7060422e-12
-0.3412857 -4.554874599999999e-12
-0.3402857 -1.3263627e-12
-0.3392857 1.8922535e-12
-0.3382857 5.0173912e-12
-0.3372857 7.9718567e-12
-0.3362857 1.0687192e-11
-0.3352857 1.3105555e-11
-0.3342857 1.5181091000000002e-11
-0.3332857 1.6880742e-11
-0.3322857 1.8184529e-11
-0.3312857 1.9085295e-11
-0.3302857 1.9587955000000002e-11
-0.3292857 1.9708322e-11
-0.3282857 1.9471546000000002e-11
-0.3272857 1.8910275e-11
-0.3262857 1.8062597e-11
-0.3252857 1.6969874e-11
-0.3242857 1.5674541e-11
-0.3232857 1.4217983e-11
-0.3222857 1.2638576000000001e-11
-0.3212857 1.0969987e-11
-0.3202857 9.239823e-12
-0.3192857 7.4687001e-12
-0.3182857 5.6697983e-12
-0.3172857 3.8489502000000006e-12
-0.3162857 2.0052785e-12
-0.3152857 1.3237672e-13
-0.3142857 -1.7800052e-12
-0.3132857 -3.7438484e-12
-0.3122857 -5.7704275e-12
-0.3112857 -7.8676933e-12
-0.3102857 -1.0037635e-11
-0.3092857 -1.2273803999999999e-11
-0.3082857 -1.4559198000000002e-11
-0.3072857 -1.6864673e-11
-0.3062857 -1.9148059e-11
-0.3052857 -2.1354114e-11
-0.3042857 -2.341539e-11
-0.3032857 -2.525405e-11
-0.3022857 -2.6784613e-11
-0.3012857 -2.7917523e-11
-0.3002857 -2.8563388000000004e-11
-0.2992857 -2.8637688e-11
-0.2982857 -2.8065704e-11
-0.2972857 -2.6787361e-11
-0.2962857 -2.476176e-11
-0.2952857 -2.197106e-11
-0.2942857 -1.8423514e-11
-0.2932857 -1.4155431999999999e-11
-0.2922857 -9.2319476e-12
-0.2912857 -3.7465087e-12
-0.2902857 2.1809112999999998e-12
-0.2892857 8.4068128e-12
-0.2882857 1.4768266000000002e-11
-0.2872857 2.1087911e-11
-0.2862857 2.7179675e-11
-0.2852857 3.2854963e-11
-0.2842857 3.7929084e-11
-0.2832857 4.2227685e-11
-0.2822857 4.5592989e-11
-0.2812857 4.7889595e-11
-0.2802857 4.9009711e-11
-0.2792857 4.8877645e-11
-0.2782857 4.7453404e-11
-0.2772857 4.4735301e-11
-0.2762857 4.0761424e-11
-0.2752857 3.5609926e-11
-0.2742857 2.9397998e-11
-0.2732857 2.2279493e-11
-0.2722857 1.444116e-11
-0.2712857 6.0975137e-12
-0.2702857 -2.5155932e-12
-0.2692857 -1.1148556e-11
-0.2682857 -1.9546544e-11
-0.2672857 -2.7458660999999997e-11
-0.2662857 -3.4647372e-11
-0.2652857 -4.0897767e-11
-0.2642857 -4.6026187000000004e-11
-0.2632857 -4.988772e-11
-0.2622857 -5.2382117e-11
-0.2612857 -5.3457764e-11
-0.2602857 -5.3113372999999994e-11
-0.2592857 -5.1397238e-11
-0.2582857 -4.840410299999999e-11
-0.2572857 -4.4269728000000004e-11
-0.2562857 -3.9163516e-11
-0.2552857 -3.3279643e-11
-0.2542857 -2.6827254999999998e-11
-0.2532857 -2.0020365e-11
-0.2522857 -1.3068103e-11
-0.2512857 -6.1659059e-12
-0.2502857 5.1182601e-13
-0.2492857 6.8172335000000004e-12
-0.2482857 1.2632435e-11
-0.2472857 1.7870860999999998e-11
-0.2462857 2.2476602e-11
-0.2452857 2.642205e-11
-0.2442857 2.9704223e-11
-0.2432857 3.2340206000000004e-11
-0.2422857 3.4362213e-11
-0.2412857 3.5812678e-11
-0.2402857 3.6739736e-11
-0.2392857 3.7193360000000004e-11
-0.2382857 3.7222276000000004e-11
-0.2372857 3.6871659e-11
-0.2362857 3.618154e-11
-0.2352857 3.5185727e-11
-0.2342857 3.3911098e-11
-0.2332857 3.2377039e-11
-0.2322857 3.0594930000000004e-11
-0.2312857 2.8567638e-11
-0.2302857 2.6289059e-11
-0.2292857 2.3743867999999997e-11
-0.2282857 2.0907692e-11
-0.2272857 1.7747983000000002e-11
-0.2262857 1.4225814e-11
-0.2252857 1.0298825e-11
-0.2242857 5.9253607e-12
-0.2232857 1.0697528e-12
-0.2222857 -4.2915084e-12
-0.2212857 -1.0163123e-11
-0.2202857 -1.6524413e-11
-0.2192857 -2.3323494999999998e-11
-0.2182857 -3.047289e-11
-0.2172857 -3.7847221e-11
-0.2162857 -4.5283514000000003e-11
-0.2152857 -5.2584422999999995e-11
-0.2142857 -5.9524472e-11
-0.2132857 -6.5859053e-11
-0.2122857 -7.1335743e-11
-0.2112857 -7.57071e-11
-0.2102857 -7.874407e-11
-0.2092857 -8.024891e-11
-0.2082857 -8.0066617e-11
-0.2072857 -7.809390100000001e-11
-0.2062857 -7.4285001e-11
-0.2052857 -6.8653948e-11
-0.2042857 -6.1273122e-11
-0.2032857 -5.2268400000000005e-11
-0.2022857 -4.1811476e-11
-0.2012857 -3.0110150999999997e-11
-0.2002857 -1.7397582e-11
-0.1992857 -3.9215264e-12
-0.1982857 1.00655e-11
-0.1972857 2.4314372e-11
-0.1962857 3.8585340000000004e-11
-0.1952857 5.2651682e-11
-0.1942857 6.6301185e-11
-0.1932857 7.933590899999999e-11
-0.1922857 9.157090199999999e-11
-0.1912857 1.0283265999999999e-10
-0.1902857 1.129581e-10
-0.1892857 1.217947e-10
-0.1882857 1.2920213e-10
-0.1872857 1.3505566e-10
-0.1862857 1.3925082000000002e-10
-0.1852857 1.4170899e-10
-0.1842857 1.423829e-10
-0.1832857 1.4126124e-10
-0.1822857 1.3837111e-10
-0.1812857 1.3377770000000002e-10
-0.1802857 1.2758053e-10
-0.1792857 1.1990595e-10
-0.1782857 1.1089636e-10
-0.1772857 1.0069673e-10
-0.1762857 8.9439708e-11
-0.1752857 7.723087e-11
-0.1742857 6.4135725e-11
-0.1732857 5.0170236e-11
-0.1722857 3.5296297e-11
-0.1712857 1.9423264e-11
-0.1702857 2.4160439e-12
-0.1692857 -1.5890379e-11
-0.1682857 -3.5670829e-11
-0.1672857 -5.7085683999999997e-11
-0.1662857 -8.0254428e-11
-0.1652857 -1.0522935e-10
-0.1642857 -1.3197173000000001e-10
-0.1632857 -1.6033293e-10
-0.1622857 -1.9004203999999999e-10
-0.1612857 -2.2070158e-10
-0.1602857 -2.5179179e-10
-0.1592857 -2.8268334e-10
-0.1582857 -3.1265743e-10
-0.1572857 -3.4093197e-10
-0.1562857 -3.6669153e-10
-0.1552857 -3.8911894999999997e-10
-0.1542857 -4.0742618e-10
-0.1532857 -4.208826e-10
-0.1522857 -4.2883887e-10
-0.1512857 -4.3074563e-10
-0.1502857 -4.2616647999999997e-10
-0.1492857 -4.1478587e-10
-0.1482857 -3.9641211e-10
-0.1472857 -3.7097747e-10
-0.1462857 -3.3853614e-10
-0.1452857 -2.9926153e-10
-0.1442857 -2.5344397e-10
-0.1432857 -2.0148919e-10
-0.1422857 -1.4391782e-10
-0.1412857 -8.1365047e-11
-0.1402857 -1.4579665e-11
-0.1392857 5.557912e-11
-0.1382857 1.2814847e-10
-0.1372857 2.0207371000000002e-10
-0.1362857 2.7622629e-10
-0.1352857 3.4942797e-10
-0.1342857 4.2048152999999997e-10
-0.1332857 4.8820618e-10
-0.1322857 5.514764e-10
-0.1312857 6.0926138e-10
-0.1302857 6.6066228e-10
-0.1292857 7.0494426e-10
-0.1282857 7.4156072e-10
-0.1272857 7.7016735e-10
-0.1262857 7.906248599999999e-10
-0.1252857 8.0298997e-10
-0.1242857 8.0749539e-10
-0.1232857 8.0452077e-10
-0.1222857 7.9455748e-10
-0.1212857 7.7817024e-10
-0.1202857 7.5595988e-10
-0.1192857 7.2853017e-10
-0.1182857 6.9646186e-10
-0.1172857 6.6029634e-10
-0.1162857 6.2052963e-10
-0.1152857 5.776163799999999e-10
-0.1142857 5.319826199999999e-10
-0.1132857 4.8404414e-10
-0.1122857 4.3422778000000005e-10
-0.1112857 3.8299089999999996e-10
-0.1102857 3.308356e-10
-0.1092857 2.7831431e-10
-0.1082857 2.2602391e-10
-0.1072857 1.7458728e-10
-0.1062857 1.2462198e-10
-0.1052857 7.6697882e-11
-0.1042857 3.1286231e-11
-0.1032857 -1.1295776e-11
-0.1022857 -5.0940312e-11
-0.1012857 -8.7799321e-11
-0.1002857 -1.2232507999999998e-10
-9.9285714E-02 -1.5529691e-10
-9.8285712E-02 -1.8783076e-10
-9.7285718E-02 -2.2136971e-10
-9.6285716E-02 -2.576549e-10
-9.5285714E-02 -2.9867749e-10
-9.4285712E-02 -3.4661378e-10
-9.3285717E-02 -4.0374613000000006e-10
-9.2285715E-02 -4.7237357e-10
-9.1285713E-02 -5.547155199999999e-10
-9.0285711E-02 -6.5281261e-10
-8.9285716E-02 -7.684279399999999e-10
-8.8285714E-02 -9.029516700000001e-10
-8.7285712E-02 -1.0573110999999999e-09
-8.6285718E-02 -1.2318882e-09
-8.5285716E-02 -1.4264460000000001e-09
-8.4285714E-02 -1.6400648e-09
-8.3285712E-02 -1.8710892e-09
-8.2285717E-02 -2.1170888e-09
-8.1285715E-02 -2.3748323e-09
-8.0285713E-02 -2.6402798e-09
-7.9285711E-02 -2.9085950999999997e-09
-7.8285716E-02 -3.1741811e-09
-7.7285714E-02 -3.4307427999999997e-09
-7.6285712E-02 -3.6713792e-09
-7.5285718E-02 -3.8887064e-09
-7.4285716E-02 -4.0750146e-09
-7.3285714E-02 -4.2224540000000005e-09
-7.2285712E-02 -4.3232491e-09
-7.1285717E-02 -4.369934299999999e-09
-7.0285715E-02 -4.3556037000000005e-09
-6.9285713E-02 -4.274165e-09
-6.8285711E-02 -4.1205851e-09
-6.7285717E-02 -3.8911176e-09
-6.6285715E-02 -3.5834984e-09
-6.5285712E-02 -3.1970974e-09
-6.4285718E-02 -2.7330206e-09
-6.3285716E-02 -2.1941492e-09
-6.2285714E-02 -1.5851188e-09
-6.1285716E-02 -9.1223201e-10
-6.0285714E-02 -1.8331102999999997e-10
-5.9285715E-02 5.9250426e-10
-5.8285713E-02 1.4050047e-09
-5.7285715E-02 2.243193e-09
-5.6285713E-02 3.0955859000000004e-09
-5.5285715E-02 3.9505236e-09
-5.4285713E-02 4.7964709e-09
-5.3285714E-02 5.6223012e-09
-5.2285716E-02 6.4175477e-09
-5.1285714E-02 7.172619399999999e-09
-5.0285716E-02 7.878970400000001e-09
-4.9285714E-02 8.5292218e-09
-4.8285715E-02 9.1172396e-09
-4.7285713E-02 9.638162499999999e-09
-4.6285715E-02 1.008839e-08
-4.5285713E-02 1.0465532e-08
-4.4285715E-02 1.0768327e-08
-4.3285713E-02 1.0996529000000001e-08
-4.2285714E-02 1.1150783e-08
-4.1285716E-02 1.1232476e-08
-4.0285714E-02 1.1243579e-08
-3.9285716E-02 1.1186484e-08
-3.8285714E-02 1.1063835e-08
-3.7285715E-02 1.0878364e-08
-3.6285713E-02 1.0632726e-08
-3.5285715E-02 1.0329348000000001e-08
-3.4285713E-02 9.9702899e-09
-3.3285715E-02 9.5571252e-09
-3.2285713E-02 9.090846099999999e-09
-3.1285714E-02 8.5717967e-09
-3.0285714E-02 7.9996412e-09
-2.9285714E-02 7.373368599999999e-09
-2.8285714E-02 6.6913398e-09
-2.7285714E-02 5.9513693e-09
-2.6285714E-02 5.1508492e-09
-2.5285713E-02 4.2869024e-09
-2.4285715E-02 3.3565647e-09
-2.3285715E-02 2.3569825000000002e-09
-2.2285715E-02 1.2856197e-09
-2.1285715E-02 1.4046035e-10
-2.0285714E-02 -1.0798007000000002e-09
-1.9285714E-02 -2.3755897e-09
-1.8285714E-02 -3.7463168e-09
-1.7285714E-02 -5.1902725e-09
-1.6285714E-02 -6.7045626e-09
-1.5285715E-02 -8.2850761e-09
-1.4285714E-02 -9.926488800000001e-09
-1.3285714E-02 -1.1622287999999999e-08
-1.2285714E-02 -1.3364818e-08
-1.1285714E-02 -1.5145328e-08
-1.0285715E-02 -1.6954027e-08
-9.2857145E-03 -1.8780117999999998e-08
-8.2857143E-03 -2.0611825e-08
-7.2857141E-03 -2.2436403e-08
-6.2857145E-03 -2.4240124e-08
-5.2857143E-03 -2.6008259e-08
-4.2857141E-03 -2.7725047000000004e-08
-3.2857142E-03 -2.937367e-08
-2.2857143E-03 -3.0936251000000004e-08
-1.2857143E-03 -3.2393867999999996e-08
-2.8571428E-04 -3.372663e-08
7.1428571E-04 -3.4913783e-08
1.7142857E-03 -3.5933895e-08
2.7142856E-03 -3.6765084999999996e-08
3.7142858E-03 -3.7385342e-08
4.7142855E-03 -3.7772874e-08
5.7142857E-03 -3.7906531e-08
6.7142858E-03 -3.7766254000000004e-08
7.7142855E-03 -3.733355e-08
8.7142857E-03 -3.6591974e-08
9.7142858E-03 -3.5527589e-08
1.0714286E-02 -3.4129413000000003e-08
1.1714286E-02 -3.238981e-08
1.2714285E-02 -3.0304823e-08
1.3714286E-02 -2.7874425000000002e-08
1.4714286E-02 -2.5102713999999998e-08
1.5714286E-02 -2.1998006e-08
1.6714286E-02 -1.8572843e-08
1.7714286E-02 -1.4843919e-08
1.8714286E-02 -1.0831919000000001e-08
1.9714287E-02 -6.5612786e-09
2.0714285E-02 -2.0598639e-09
2.1714285E-02 2.6414123e-09
2.2714285E-02 7.509044799999999e-09
2.3714285E-02 1.2507444e-08
2.4714286E-02 1.7599489999999998e-08
2.5714286E-02 2.2747124e-08
2.6714286E-02 2.7911964e-08
2.7714286E-02 3.3055933000000003e-08
2.8714286E-02 3.8141858999999996e-08
2.9714286E-02 4.313408e-08
3.0714286E-02 4.799896e-08
3.1714287E-02 5.2705357000000006e-08
3.2714285E-02 5.7224997e-08
3.3714287E-02 6.153271800000001e-08
3.4714285E-02 6.5606581e-08
3.5714287E-02 6.9427863e-08
3.6714286E-02 7.2980866e-08
3.7714284E-02 7.625259300000001e-08
3.8714286E-02 7.923230999999999e-08
3.9714284E-02 8.1910939e-08
4.0714286E-02 8.4280405e-08
4.1714285E-02 8.6332891e-08
4.2714287E-02 8.8060087e-08
4.3714285E-02 8.945244e-08
4.4714287E-02 9.0498475e-08
4.5714285E-02 9.1184205e-08
4.6714287E-02 9.1492669e-08
4.7714286E-02 9.140363499999999e-08
4.8714284E-02 9.0893476e-08
4.9714286E-02 8.9935237e-08
5.0714284E-02 8.8498892e-08
5.1714286E-02 8.655179899999999e-08
5.2714285E-02 8.4059321e-08
5.3714287E-02 8.0985602e-08
5.4714285E-02 7.729446e-08
5.5714287E-02 7.2950401e-08
5.6714285E-02 6.7919675e-08
5.7714287E-02 6.2171401e-08
5.8714285E-02 5.5678684e-08
5.9714288E-02 4.8419724e-08
6.0714286E-02 4.0378878e-08
6.1714284E-02 3.1547701e-08
6.2714286E-02 2.1925874e-08
6.3714288E-02 1.1522063e-08
6.4714283E-02 3.5467532e-10
6.5714285E-02 -1.1547507e-08
6.6714287E-02 -2.4144814000000002e-08
6.7714289E-02 -3.7386311e-08
6.8714283E-02 -5.1209575e-08
6.9714285E-02 -6.5540634e-08
7.0714287E-02 -8.029406e-08
7.1714282E-02 -9.537322000000001e-08
7.2714284E-02 -1.1067075e-07
7.3714286E-02 -1.2606911000000002e-07
7.4714288E-02 -1.4144137e-07
7.5714283E-02 -1.5665205000000001e-07
7.6714285E-02 -1.7155812e-07
7.7714287E-02 -1.8601013e-07
7.8714289E-02 -1.9985325000000002e-07
7.9714283E-02 -2.1292845e-07
8.0714285E-02 -2.2507368999999998e-07
8.1714287E-02 -2.3612489999999999e-07
8.2714289E-02 -2.4591704e-07
8.3714284E-02 -2.5428508e-07
8.4714286E-02 -2.6106473e-07
8.5714288E-02 -2.6609317e-07
8.6714283E-02 -2.6920976999999997e-07
8.7714285E-02 -2.7025644e-07
8.8714287E-02 -2.6907816e-07
8.9714289E-02 -2.6552329e-07
9.0714283E-02 -2.5944389000000003e-07
9.1714285E-02 -2.5069598e-07
9.2714287E-02 -2.3913976999999997e-07
9.3714289E-02 -2.2463993e-07
9.4714284E-02 -2.0706576e-07
9.5714286E-02 -1.8629154e-07
9.6714288E-02 -1.6219658e-07
9.7714283E-02 -1.3466556000000001e-07
9.8714285E-02 -1.0358862e-07
9.9714287E-02 -6.8861505e-08
0.1007143 -3.038563e-08
0.1017143 1.1931907e-08
0.1027143 5.8178368e-08
0.1037143 1.0843553999999999e-07
0.1047143 1.6277986999999998e-07
0.1057143 2.2128275e-07
0.1067143 2.8401077e-07
0.1077143 3.5102605e-07
0.1087143 4.2238656999999996e-07
0.1097143 4.9814637e-07
0.1107143 5.7835594e-07
0.1117143 6.630624e-07
0.1127143 7.5230968e-07
0.1137143 8.461388e-07
0.1147143 9.4458787e-07
0.1157143 1.0476922e-06
0.1167143 1.1554843e-06
0.1177143 1.2679944e-06
0.1187143 1.3852498000000001e-06
0.1197143 1.5072754e-06
0.1207143 1.6340937e-06
0.1217143 1.7657252000000002e-06
0.1227143 1.9021872e-06
0.1237143 2.0434954999999998e-06
0.1247143 2.1896634e-06
0.1257143 2.3407019e-06
0.1267143 2.4966193e-06
0.1277143 2.6574215e-06
0.1287143 2.8231112e-06
0.1297143 2.9936878e-06
0.1307143 3.1691463999999996e-06
0.1317143 3.3494779e-06
0.1327143 3.5346677e-06
0.1337143 3.7246956000000002e-06
0.1347143 3.9195346e-06
0.1357143 4.1191502e-06
0.1367143 4.3235005e-06
0.1377143 4.5325346999999995e-06
0.1387143 4.7461942e-06
0.1397143 4.9644115e-06
0.1407143 5.1871098e-06
0.1417143 5.4142045999999995e-06
0.1427143 5.6456035e-06
0.1437143 5.8812066e-06
0.1447143 6.1209086e-06
0.1457143 6.3645992e-06
0.1467143 6.612165e-06
0.1477143 6.8634904e-06
0.1487143 7.118460800000001e-06
0.1497143 7.3769641e-06
0.1507143 7.6388929e-06
0.1517143 7.9041449e-06
0.1527143 8.1726292e-06
0.1537143 8.4442647e-06
0.1547143 8.7189854e-06
0.1557143 8.9967415e-06
0.1567143 9.2775018e-06
0.1577143 9.561257e-06
0.1587143 9.8480193e-06
0.1597143 1.0137828000000001e-05
0.1607143 1.0430745e-05
0.1617143 1.0726863e-05
0.1627143 1.1026301e-05
0.1637143 1.1329204e-05
0.1647143 1.1635746e-05
0.1657143 1.1946127999999999e-05
0.1667143 1.2260573e-05
0.1677143 1.2579326000000001e-05
0.1687143 1.2902652999999999e-05
0.1697143 1.3230834000000002e-05
0.1707143 1.3564164000000001e-05
0.1717143 1.3902944e-05
0.1727143 1.424748e-05
0.1737143 1.4598079e-05
0.1747143 1.4955045999999999e-05
0.1757143 1.5318675e-05
0.1767143 1.5689253e-05
0.1777143 1.6067051e-05
0.1787143 1.6452323e-05
0.1797143 1.6845306000000003e-05
0.1807143 1.7246217e-05
0.1817143 1.765525e-05
0.1827143 1.8072582e-05
0.1837143 1.8498366e-05
0.1847143 1.8932738e-05
0.1857143 1.9375815e-05
0.1867143 1.9827705e-05
0.1877143 2.02885e-05
0.1887143 2.0758289e-05
0.1897143 2.1237156e-05
0.1907143 2.1725189e-05
0.1917143 2.2222484e-05
0.1927143 2.2729147e-05
0.1937143 2.32453e-05
0.1947143 2.3771089e-05
0.1957143 2.4306684e-05
0.1967143 2.4852284e-05
0.1977143 2.5408124e-05
0.1987143 2.5974475e-05
0.1997143 2.6551643e-05
0.2007143 2.713997e-05
0.2017143 2.7739839e-05
0.2027143 2.8351666999999998e-05
0.2037143 2.8975904e-05
0.2047143 2.9613028e-05
0.2057143 3.0263540999999998e-05
0.2067143 3.0927967e-05
0.2077143 3.1606839e-05
0.2087143 3.2300699000000005e-05
0.2097143 3.3010076e-05
0.2107143 3.3735498e-05
0.2117143 3.4477460999999996e-05
0.2127143 3.5236442e-05
0.2137143 3.6012878e-05
0.2147143 3.680716e-05
0.2157143 3.7619624999999996e-05
0.2167143 3.8450554e-05
0.2177143 3.9300164e-05
0.2187143 4.0168604e-05
0.2197143 4.1055949e-05
0.2207143 4.1962204e-05
0.2217143 4.2887297e-05
0.2227143 4.3831085e-05
0.2237143 4.4793359e-05
0.2247143 4.5773845e-05
0.2257143 4.6772209000000004e-05
0.2267143 4.778806899999999e-05
0.2277143 4.8820998999999996e-05
0.2287143 4.9870550000000007e-05
0.2297143 5.0936251e-05
0.2307143 5.2017616999999995e-05
0.2317143 5.3114172000000004e-05
0.2327143 5.4225454999999995e-05
0.2337143 5.5351046e-05
0.2347143 5.6490558e-05
0.2357143 5.7643672e-05
0.2367143 5.8810133e-05
0.2377143 5.9989759e-05
0.2387143 6.1182465e-05
0.2397143 6.238825e-05
0.2407143 6.3607212e-05
0.2417143 6.4839554e-05
0.2427143 6.6085579e-05
0.2437143 6.734569000000001e-05
0.2447143 6.8620369e-05
0.2457143 6.9910203e-05
0.2467143 7.121584e-05
0.2477143 7.253798899999999e-05
0.2487143 7.3877413e-05
0.2497143 7.523490800000001e-05
0.2507143 7.6611269e-05
0.2517143 7.8007292e-05
0.2527143 7.9423756e-05
0.2537143 8.0861383e-05
0.2547143 8.2320844e-05
0.2557143 8.3802729e-05
0.2567143 8.5307528e-05
0.2577143 8.6835638e-05
0.2587143 8.8387333e-05
0.2597143 8.9962765e-05
0.2607143 9.1561958e-05
0.2617143 9.3184821e-05
0.2627143 9.483113700000001e-05
0.2637143 9.6500582e-05
0.2647143 9.8192731e-05
0.2657143 9.9907083e-05
0.2667143 0.00010164308000000001
0.2677143 0.00010340010999999999
0.2687143 0.00010517757999999999
0.2697143 0.00010697489
0.2707143 0.00010879152
0.2717143 0.000110627
0.2727143 0.00011248101
0.2737143 0.00011435334999999999
0.2747143 0.00011624402
0.2757143 0.00011815321
0.2767143 0.00012008132
0.2777143 0.00012202903
0.2787143 0.00012399724
0.2797143 0.00012598716000000002
0.2807143 0.00012800022
0.2817143 0.00013003813
0.2827143 0.00013210285
0.2837143 0.00013419658000000001
0.2847143 0.00013632171
0.2857143 0.00013848081
0.2867143 0.0001406766
0.2877143 0.00014291192
0.2887143 0.00014518962
0.2897143 0.00014751262
0.2907143 0.00014988377
0.2917143 0.00015230587
0.2927143 0.00015478156
0.2937143 0.00015731334
0.2947143 0.00015990349999999998
0.2957143 0.00016255407999999998
0.2967143 0.00016526682
0.2977143 0.00016804319
0.2987143 0.00017088430999999998
0.2997143 0.00017379099
0.3007143 0.00017676369
0.3017143 0.00017980258
0.3027143 0.00018290746
0.3037143 0.00018607788
0.3047143 0.00018931312
0.3057143 0.00019261222
0.3067143 0.00019597405
0.3077143 0.00019939732
0.3087143 0.00020288069
0.3097143 0.00020642274
0.3107143 0.00021002206
0.3117143 0.00021367737
0.3127143 0.00021738742
0.3137143 0.00022115121000000003
0.3147143 0.00022496788
0.3157143 0.00022883687
0.3167143 0.00023275784
0.3177143 0.00023673078000000002
0.3187143 0.00024075597999999998
0.3197143 0.00024483405999999996
0.3207143 0.00024896594
0.3217143 0.00025315285
0.3227143 0.00025739628
0.3237143 0.00026169798
0.3247143 0.00026605994
0.3257143 0.00027048429
0.3267143 0.00027497333
0.3277143 0.0002795294
0.3287143 0.00028415486
0.3297143 0.00028885206
0.3307143 0.00029362325
0.3317143 0.00029847051
0.3327143 0.00030339577
0.3337143 0.00030840067
0.3347143 0.00031348659
0.3357143 0.00031865457000000003
0.3367143 0.00032390531
0.3377143 0.00032923917
0.3387143 0.00033465612
0.3397143 0.00034015577
0.3407143 0.00034573739
0.3417143 0.00035139983
0.3427143 0.00035714172
0.3437143 0.00036296133
0.3447143 0.00036885672000000003
0.3457143 0.00037482575
0.3467143 0.00038086616
0.3477143 0.00038697558000000003
0.3487143 0.00039315169
0.3497143 0.00039939218
0.3507143 0.00040569494
0.3517143 0.00041205799
0.3527143 0.00041847966
0.3537143 0.00042495858000000003
0.3547143 0.00043149371
0.3557143 0.00043808441
0.3567143 0.00044473059000000003
0.3577143 0.00045143255999999997
0.3587143 0.00045819111000000004
0.3597143 0.00046500759
0.3607143 0.00047188378
0.3617143 0.00047882199
0.3627143 0.00048582496999999996
0.3637143 0.00049289588
0.3647143 0.00050003823
0.3657143 0.00050725585
0.3667143 0.0005145529
0.3677143 0.00052193373
0.3687143 0.00052940281
0.3697143 0.0005369647200000001
0.3707143 0.0005446240299999999
0.3717143 0.0005523852499999999
0.3727143 0.00056025278
0.3737143 0.00056823083
0.3747143 0.00057632324
0.3757143 0.0005845337000000001
0.3767143 0.0005928655399999999
0.3777143 0.00060132161
0.3787143 0.00060990451
0.3797143 0.00061861638
0.3807143 0.00062745889
0.3817143 0.00063643347
0.3827143 0.0006455411
0.3837143 0.00065478243
0.3847143 0.0006641578700000001
0.3857143 0.00067366759
0.3867143 0.00068331155
0.3877143 0.00069308971
0.3887143 0.0007030019299999999
0.3897143 0.0007130480800000001
0.3907143 0.0007232281
0.3917143 0.00073354213
0.3927143 0.00074399049
0.3937143 0.0007545737800000001
0.3947143 0.00076529295
0.3957143 0.00077614914
0.3967143 0.00078714402
0.3977143 0.0007982795100000001
0.3987143 0.00080955797
0.3997143 0.00082098204
0.4007143 0.00083255491
0.4017143 0.0008442798400000001
0.4027143 0.0008561604799999999
0.4037143 0.00086820064
0.4047143 0.0008804044199999999
0.4057143 0.00089277601
0.4067143 0.0009053195799999999
0.4077143 0.00091803931
0.4087143 0.0009309392200000001
0.4097143 0.00094402321
0.4107143 0.0009572950099999999
0.4117143 0.0009707578999999999
0.4127143 0.00098441487
0.4137143 0.00099826866
0.4147143 0.0010123214
0.4157143 0.001026575
0.4167143 0.0010410309
0.4177143 0.0010556899
0.4187143 0.0010705526
0.4197143 0.0010856191
0.4207143 0.0011008892
0.4217143 0.0011163625
0.4227143 0.0011320382
0.4237143 0.0011479152999999999
0.4247143 0.0011639927
0.4257143 0.0011802694
0.4267143 0.0011967442
0.4277143 0.0012134162
0.4287143 0.0012302842
0.4297143 0.0012473477
0.4307143 0.0012646061000000002
0.4317143 0.0012820592
0.4327143 0.0012997072
0.4337143 0.0013175506
0.4347143 0.0013355902
0.4357143 0.0013538272
0.4367143 0.0013722636
0.4377143 0.0013909012
0.4387143 0.0014097423
0.4397143 0.0014287899
0.4407143 0.0014480468
0.4417143 0.0014675164
0.4427143 0.0014872019
0.4437143 0.0015071072
0.4447143 0.0015272359000000001
0.4457143 0.0015475915999999998
0.4467143 0.0015681782
0.4477143 0.0015889995000000002
0.4487143 0.0016100592000000001
0.4497143 0.001631361
0.4507143 0.0016529086
0.4517143 0.0016747053
0.4527143 0.0016967546
0.4537143 0.0017190594000000001
0.4547143 0.0017416231
0.4557143 0.0017644485
0.4567143 0.0017875382999999999
0.4577143 0.0018108954
0.4587143 0.0018345227
0.4597143 0.0018584224
0.4607143 0.0018825975000000001
0.4617143 0.0019070506999999998
0.4627143 0.0019317849
0.4637143 0.0019568033
0.4647143 0.0019821087
0.4657143 0.0020077047999999998
0.4667143 0.0020335951999999997
0.4677143 0.0020597837999999998
0.4687143 0.0020862748
0.4697143 0.0021130725
0.4707143 0.002140182
0.4717143 0.002167608
0.4727143 0.002195356
0.4737143 0.0022234315
0.4747143 0.0022518403
0.4757143 0.0022805885000000002
0.4767143 0.0023096822
0.4777143 0.0023391275999999996
0.4787143 0.0023689314
0.4797143 0.0023991
0.4807143 0.0024296402
0.4817143 0.0024605584
0.4827143 0.0024918616
0.4837143 0.0025235562
0.4847143 0.0025556486
0.4857143 0.0025881453
0.4867143 0.0026210522
0.4877143 0.0026543753999999998
0.4887143 0.0026881204
0.4897143 0.0027222926
0.4907143 0.0027568973
0.4917143 0.0027919394
0.4927143 0.0028274233
0.4937143 0.0028633533
0.4947143 0.0028997336
0.4957143 0.0029365681
0.4967143 0.0029738605
0.4977143 0.0030116144000000003
0.4987143 0.0030498331
0.4997143 0.0030885203
0.5007143 0.0031276788
0.5017143 0.0031673124
0.5027143 0.003207424
0.5037143 0.0032480173000000003
0.5047143 0.0032890952
0.5057143 0.0033306613
0.5067143 0.0033727192000000002
0.5077143 0.0034152722999999997
0.5087143 0.0034583245
0.5097143 0.0035018797999999997
0.5107143 0.0035459427
0.5117143 0.0035905174
0.5127143 0.0036356087
0.5137143 0.0036812215999999995
0.5147143 0.0037273617999999996
0.5157143 0.0037740341
0.5167143 0.0038212445
0.5177143 0.0038689985000000004
0.5187143 0.0039173017
0.5197143 0.0039661605
0.5207143 0.004015581
0.5217143 0.0040655686
0.5227143 0.0041161296
0.5237143 0.0041672698
0.5247143 0.0042189949
0.5257143 0.0042713109
0.5267143 0.0043242235
0.5277143 0.0043777382
0.5287143 0.0044318607
0.5297143 0.0044865967
0.5307143 0.004541951099999999
0.5317143 0.0045979294
0.5327143 0.004654537
0.5337143 0.0047117788
0.5347143 0.0047696602
0.5357143 0.0048281858
0.5367143 0.0048873608
0.5377143 0.0049471902
0.5387143 0.0050076795999999995
0.5397143 0.0050688341
0.5407143 0.005130659
0.5417143 0.0051931597999999995
0.5427143 0.0052563424
0.5437143 0.0053202126
0.5447143 0.0053847769
0.5457143 0.0054500419
0.5467143 0.0055160144
0.5477143 0.0055827019
0.5487143 0.0056501118000000005
0.5497143 0.0057182526
0.5507143 0.0057871319
0.5517143 0.0058567584
0.5527143 0.0059271409999999995
0.5537143 0.0059982882
0.5547143 0.0060702088
0.5557143 0.006142912
0.5567143 0.006216407199999999
0.5577143 0.0062907041999999995
0.5587143 0.0063658117
0.5597143 0.0064417400000000005
0.5607143 0.0065184984
0.5617143 0.0065960972000000005
0.5627143 0.0066745451
0.5637143 0.0067538523999999996
0.5647143 0.0068340282999999995
0.5657143 0.0069150825
0.5667143 0.006997025
0.5677143 0.007079865499999999
0.5687143 0.0071636125
0.5697143 0.007248275499999999
0.5707143 0.0073338640999999994
0.5717143 0.0074203868
0.5727143 0.0075078533
0.5737143 0.0075962715000000005
0.5747143 0.0076856515
0.5757143 0.0077760022
0.5767143 0.0078673329
0.5777143 0.0079596524
0.5787143 0.0080529717
0.5797143 0.008147299399999999
0.5807143 0.0082426464
0.5817143 0.0083390223
0.5827143 0.0084364372
0.5837143 0.008534902
0.5847143 0.008634426899999999
0.5857143 0.0087350236
0.5867143 0.0088367022
0.5877143 0.0089394744
0.5887143 0.009043351
0.5897143 0.0091483438
0.5907143 0.0092544644
0.5917143 0.0093617251
0.5927143 0.009470137600000001
0.5937143 0.0095797142
0.5947143 0.009690466699999999
0.5957143 0.0098024087
0.5967143 0.0099155521
0.5977143 0.010029909
0.5987143 0.010145493
0.5997143 0.010262315
0.6007143 0.010380388
0.6017143 0.010499723
0.6027143 0.010620333
0.6037143 0.01074223
0.6047143 0.010865425
0.6057143 0.010989931999999999
0.6067143 0.011115761
0.6077143 0.011242922
0.6087143 0.011371428
0.6097143 0.011501289
0.6107143 0.011632516999999998
0.6117143 0.011765123
0.6127143 0.011899119
0.6137143 0.012034517
0.6147143 0.012171327
0.6157143 0.012309564
0.6167143 0.012449238
0.6177143 0.012590361
0.6187143 0.012732946
0.6197143 0.012877007
0.6207143 0.013022557
0.6217143 0.01316961
0.6227143 0.013318179
0.6237143 0.013468279
0.6247143 0.013619925
0.6257143 0.013773130000000001
0.6267143 0.013927912999999998
0.6277143 0.014084289000000002
0.6287143 0.014242275
0.6297143 0.014401888
0.6307143 0.014563145000000001
0.6317143 0.014726065
0.6327143 0.014890665
0.6337143 0.015056963
0.6347143 0.015224976
0.6357143 0.015394724
0.6367143 0.015566222999999999
0.6377143 0.01573949
0.6387143 0.015914542
0.6397143 0.016091394000000002
0.6407143 0.016270066
0.6417143 0.016450571
0.6427143 0.016632926
0.6437143 0.016817148
0.6447143 0.017003252
0.6457143 0.017191254
0.6467143 0.01738117
0.6477143 0.017573014
0.6487143 0.017766801000000002
0.6497143 0.017962548
0.6507143 0.018160271000000002
0.6517143 0.018359983
0.6527143 0.018561701
0.6537143 0.018765443
0.6547143 0.018971223
0.6557143 0.019179059000000002
0.6567143 0.019388966
0.6577143 0.019600963
0.6587143 0.019815068
0.6597143 0.020031299
0.6607143 0.020249677
0.6617143 0.02047022
0.6627143 0.020692949000000002
0.6637143 0.020917884999999997
0.6647143 0.021145048
0.6657143 0.021374458
0.6667143 0.021606138
0.6677143 0.021840107
0.6687143 0.022076386
0.6697143 0.022314997
0.6707143 0.02255596
0.6717143 0.022799296
0.6727143 0.023045022999999998
0.6737143 0.023293159
0.6747143 0.023543724000000002
0.6757143 0.023796737
0.6767143 0.024052217
0.6777143 0.024310184
0.6787143 0.024570655999999996
0.6797143 0.02483365
0.6807143 0.025099187
0.6817143 0.025367286000000003
0.6827143 0.025637963000000003
0.6837143 0.025911239
0.6847143 0.026187135
0.6857143 0.026465667
0.6867143 0.02674686
0.6877143 0.02703073
0.6887143 0.027317301
0.6897143 0.027606593
0.6907143 0.027898628999999998
0.6917143 0.028193436
0.6927143 0.028491034999999998
0.6937143 0.028791450000000003
0.6947143 0.029094709000000003
0.6957143 0.029400838000000002
0.6967143 0.029709865
0.6977143 0.030021818
0.6987143 0.030336721
0.6997143 0.030654605
0.7007143 0.030975495
0.7017143 0.031299418
0.7027143 0.031626402
0.7037143 0.031956474
0.7047143 0.032289661
0.7057143 0.032625987999999995
0.7067143 0.032965483999999996
0.7077143 0.033308173
0.7087143 0.033654083
0.7097143 0.034003239
0.7107143 0.034355669000000005
0.7117143 0.034711399000000004
0.7127143 0.035070456
0.7137143 0.035432869
0.7147143 0.035798663
0.7157143 0.036167866
0.7167143 0.036540502
0.7177143 0.036916602
0.7187143 0.037296195
0.7197143 0.037679306
0.7207143 0.038065965
0.7217143 0.038456204
0.7227143 0.038850051
0.7237143 0.039247540000000004
0.7247143 0.039648704
0.7257143 0.040053576
0.7267143 0.040462187999999996
0.7277143 0.040874572
0.7287143 0.041290766
0.7297143 0.041710801
0.7307143 0.04213471
0.7317143 0.042562527
0.7327143 0.042994285
0.7337143 0.043430019
0.7347143 0.043869764
0.7357143 0.044313548
0.7367143 0.044761403
0.7377143 0.045213362
0.7387143 0.045669454
0.7397143 0.046129708
0.7407143 0.046594156
0.7417143 0.047062826
0.7427143 0.047535752
0.7437143 0.048012965
0.7447143 0.04849449
0.7457143 0.048980361
0.7467143 0.049470604
0.7477143 0.049965247000000004
0.7487143 0.05046431900000001
0.7497143 0.050967856
0.7507143 0.051475887000000005
0.7517143 0.05198844
0.7527143 0.052505551
0.7537143 0.053027249000000005
0.7547143 0.053553563000000005
0.7557143 0.054084533
0.7567143 0.054620189
0.7577143 0.055160566
0.7587143 0.055705703999999995
0.7597143 0.056255638
0.7607143 0.056810409
0.7617143 0.057370053
0.7627143 0.057934603
0.7637143 0.058504100999999996
0.7647143 0.059078581000000005
0.7657143 0.059658078999999996
0.7667143 0.06024263
0.7677143 0.060832273
0.7687143 0.061427045
0.7697143 0.062026986000000006
0.7707143 0.062632124
0.7717143 0.063242507
0.7727143 0.06385816999999999
0.7737143 0.064479146
0.7747143 0.065105472
0.7757143 0.065737189
0.7767143 0.06637433000000001
0.7777143 0.067016931
0.7787143 0.067665032
0.7797143 0.06831867500000001
0.7807143 0.0689779
0.7817143 0.069642742
0.7827143 0.070313242
0.7837143 0.070989435
0.7847143 0.07167135499999999
0.7857143 0.072359049
0.7867143 0.073052547
0.7877143 0.07375189500000001
0.7887143 0.074457127
0.7897143 0.075168291
0.7907143 0.07588542100000001
0.7917143 0.076608564
0.7927143 0.077337766
0.7937143 0.078073062
0.7947143 0.0788145
0.7957143 0.079562119
0.7967143 0.080315967
0.7977143 0.08107608300000001
0.7987143 0.081842503
0.7997143 0.082615274
0.8007143 0.08339443599999999
0.8017143 0.084180036
0.8027143 0.084972108
0.8037143 0.08577069999999999
0.8047143 0.08657585100000001
0.8057143 0.087387615
0.8067143 0.088206033
0.8077143 0.089031155
0.8087143 0.089863024
0.8097143 0.090701698
0.8107143 0.091547216
0.8117143 0.09239963799999999
0.8127143 0.09325900499999999
0.8137143 0.094125373
0.8147143 0.09499879700000001
0.8157143 0.095879327
0.8167143 0.096767006
0.8177143 0.09766188499999999
0.8187143 0.098564022
0.8197143 0.099473458
0.8207143 0.10039025
0.8217143 0.10131445
0.8227143 0.10224609999999999
0.8237143 0.10318526
0.8247143 0.10413197
0.8257143 0.10508629
0.8267143 0.10604828
0.8277143 0.10701796999999999
0.8287143 0.10799543
0.8297143 0.10898069999999999
0.8307143 0.10997381999999999
0.8317143 0.11097483999999999
0.8327143 0.11198382
0.8337143 0.11300080000000001
0.8347143 0.11402583
0.8357143 0.11505894
0.8367143 0.11610021
0.8377143 0.11714967
0.8387143 0.11820737
0.8397143 0.11927336000000001
0.8407143 0.12034770000000002
0.8417143 0.12143045
0.8427143 0.12252165000000001
0.8437143 0.12362137
0.8447143 0.12472965999999999
0.8457143 0.12584657000000002
0.8467143 0.12697217
0.8477143 0.12810651
0.8487143 0.12924965
0.8497143 0.13040163
0.8507143 0.13156252000000002
0.8517143 0.13273235
0.8527143 0.13391121
0.8537143 0.13509912
0.8547143 0.13629616
0.8557143 0.13750236999999998
0.8567143 0.13871781
0.8577143 0.13994252
0.8587143 0.14117657
0.8597143 0.14242
0.8607143 0.14367288
0.8617143 0.14493522
0.8627143 0.14620709999999998
0.8637143 0.14748855
0.8647143 0.14877962
0.8657143 0.15008035
0.8667143 0.15139079
0.8677143 0.15271099999999999
0.8687143 0.15404102
0.8697143 0.1553809
0.8707143 0.1567307
0.8717143 0.15809048
0.8727143 0.15946027999999998
0.8737143 0.16084018
0.8747143 0.16223022
0.8757143 0.16363049
0.8767143 0.16504104
0.8777143 0.16646191
0.8787143 0.16789319
0.8797143 0.16933492
0.8807143 0.17078717999999998
0.8817143 0.17225002
0.8827143 0.1737235
0.8837143 0.17520769
0.8847143 0.17670265000000002
0.8857143 0.17820845
0.8867143 0.17972515
0.8877143 0.18125281999999998
0.8887143 0.18279151999999999
0.8897143 0.18434130999999998
0.8907143 0.18590225000000002
0.8917143 0.18747442
0.8927143 0.18905788
0.8937143 0.19065267
0.8947143 0.19225887
0.8957143 0.19387652
0.8967143 0.19550566
0.8977143 0.19714633999999998
0.8987143 0.19879865
0.8997143 0.2004626
0.9007143 0.20213826000000001
0.9017143 0.2038257
0.9027143 0.20552494
0.9037143 0.20723608
0.9047143 0.20895916999999997
0.9057143 0.21069427
0.9067143 0.21244143
0.9077143 0.21420072
0.9087143 0.21597220999999997
0.9097143 0.21775598000000002
0.9107143 0.21955208
0.9117143 0.22136056999999998
0.9127143 0.22318148999999998
0.9137143 0.22501494
0.9147143 0.22686094
0.9157143 0.22871958
0.9167143 0.23059088
0.9177143 0.23247494999999999
0.9187143 0.23437181999999998
0.9197143 0.23628157000000002
0.9207143 0.23820425999999997
0.9217143 0.24013997
0.9227143 0.24208876
0.9237143 0.24405071000000003
0.9247143 0.24602588000000003
0.9257143 0.24801434
0.9267143 0.25001615
0.9277143 0.25203135
0.9287143 0.25405998
0.9297143 0.25610209
0.9307143 0.25815773
0.9317143 0.26022696
0.9327143 0.26230984
0.9337143 0.26440644
0.9347143 0.26651681
0.9357143 0.26864104
0.9367143 0.2707792
0.9377143 0.27293133999999997
0.9387143 0.27509754999999997
0.9397143 0.27727792
0.9407143 0.27947249
0.9417143 0.28168131
0.9427143 0.28390447
0.9437143 0.28614199
0.9447143 0.28839398
0.9457143 0.29066043999999996
0.9467143 0.29294148999999997
0.9477143 0.29523715
0.9487143 0.2975475
0.9497143 0.29987260000000004
0.9507143 0.30221252000000004
0.9517143 0.30456732000000003
0.9527143 0.30693708
0.9537143 0.30932184
0.9547143 0.3117217
0.9557143 0.31413671
0.9567143 0.31656695
0.9577143 0.31901246
0.9587143 0.3214733
0.9597143 0.32394952
0.9607143 0.32644116
0.9617143 0.32894828
0.9627143 0.33147091
0.9637143 0.33400913
0.9647143 0.33656301
0.9657143 0.33913257
0.9667143 0.34171789999999996
0.9677143 0.34431904
0.9687143 0.34693608000000004
0.9697143 0.34956906
0.9707143 0.35221807
0.9717143 0.35488316999999997
0.9727143 0.35756442
0.9737143 0.36026191
0.9747143 0.36297566
0.9757143 0.36570574
0.9767143 0.36845221
0.9777143 0.37121509999999996
0.9787143 0.37399447
0.9797143 0.37679037000000004
0.9807143 0.37960284
0.9817143 0.38243194999999996
0.9827143 0.38527776
0.9837143 0.38814035
0.9847143 0.39101974
0.9857143 0.39391601000000004
0.9867143 0.39682924
0.9877143 0.39975946
0.9887143 0.40270671999999996
0.9897143 0.40567106999999997
0.9907143 0.40865256
0.9917143 0.41165128000000006
0.9927143 0.41466727999999997
0.9937143 0.41770055
0.9947143 0.42075118999999994
0.9957143 0.42381925
0.9967143 0.42690476
0.9977143 0.43000774
0.9987143 0.43312832999999995
0.9997143 0.43626651000000005
1.000714 0.43942239
1.001714 0.44259601
1.002714 0.44578747
1.003714 0.44899676000000005
1.004714 0.45222398
1.005714 0.45546917000000003
1.006714 0.45873239
1.007714 0.46201367000000004
1.008714 0.46531311000000003
1.009714 0.46863072
1.010714 0.47196657000000003
1.011714 0.47532069
1.012714 0.47869310000000004
1.013714 0.4820839
1.014714 0.4854931
1.015714 0.4889207
1.016714 0.49236678
1.017714 0.49583139
1.018714 0.49931454000000003
1.019714 0.50281626
1.020714 0.50633666
1.021714 0.5098757300000001
1.022714 0.51343357
1.023714 0.51701018
1.024714 0.5206055900000001
1.025714 0.52421982
1.026714 0.52785296
1.027714 0.531505
1.028714 0.535176
1.029714 0.53886594
1.030714 0.54257493
1.031714 0.54630302
1.032714 0.55005024
1.033714 0.5538166
1.034714 0.5576022
1.035714 0.56140702
1.036714 0.56523117
1.037714 0.56907465
1.038714 0.5729374899999999
1.039714 0.57681976
1.040714 0.58072149
1.041714 0.58464273
1.042714 0.5885834799999999
1.043714 0.59254379
1.044714 0.59652366
1.045714 0.60052313
1.046714 0.60454225
1.047714 0.60858103
1.048714 0.6126395
1.049714 0.6167176600000001
1.050714 0.62081558
1.051714 0.62493323
1.052714 0.62907068
1.053714 0.63322796
1.054714 0.63740509
1.055714 0.6416020899999999
1.056714 0.64581903
1.057714 0.65005589
1.058714 0.6543126899999999
1.059714 0.6585894600000001
1.060714 0.6628862600000001
1.061714 0.6672030800000001
1.062714 0.67153992
1.063714 0.67589683
1.064714 0.68027382
1.065714 0.6846709200000001
1.066714 0.68908818
1.067714 0.69352565
1.068714 0.69798334
1.069714 0.70246123
1.070714 0.70695938
1.071714 0.7114777800000001
1.072714 0.71601649
1.073714 0.72057545
1.074714 0.72515467
1.075714 0.72975419
1.076714 0.73437397
1.077714 0.73901401
1.078714 0.7436743
1.079714 0.74835485
1.080714 0.75305565
1.081714 0.7577767099999999
1.082714 0.7625180300000001
1.083714 0.7672796
1.084714 0.77206148
1.085714 0.77686361
1.086714 0.78168605
1.087714 0.7865287400000001
1.088714 0.7913916400000001
1.089714 0.79627475
1.090714 0.80117816
1.091714 0.8061016900000001
1.092714 0.8110454300000001
1.093714 0.81600938
1.094714 0.82099354
1.095714 0.82599781
1.096714 0.83102221
1.097714 0.8360667199999999
1.098714 0.84113143
1.099714 0.84621618
1.100714 0.85132103
1.101714 0.8564460100000001
1.102714 0.8615911
1.103714 0.86675631
1.104714 0.8719415399999999
1.105714 0.8771467
1.106714 0.8823718899999999
1.107714 0.8876169999999999
1.108714 0.8928819600000001
1.109714 0.89816675
1.110714 0.90347137
1.111714 0.90879584
1.112714 0.9141401400000001
1.113714 0.9195042800000001
1.114714 0.92488816
1.115714 0.93029169
1.116714 0.9357149699999999
1.117714 0.9411579
1.118714 0.94662039
1.119714 0.95210243
1.120714 0.9576040299999999
1.121714 0.9631251000000001
1.122714 0.96866563
1.123714 0.97422563
1.124714 0.97980499
1.125714 0.98540364
1.126714 0.99102156
1.127714 0.99665867
1.128714 1.002315
1.129714 1.0079904000000002
1.130714 1.013685
1.131714 1.0193987
1.132714 1.0251314
1.133714 1.0308830999999998
1.134714 1.0366538
1.135714 1.0424432000000001
1.136714 1.0482515
1.137714 1.0540783999999999
1.138714 1.0599241000000001
1.139714 1.0657882
1.140714 1.0716709
1.141714 1.0775721
1.142714 1.0834915999999999
1.143714 1.0894295999999999
1.144714 1.0953858
1.145714 1.1013602
1.146714 1.1073526999999999
1.147714 1.1133632
1.148714 1.1193916
1.149714 1.125438
1.150714 1.1315021
1.151714 1.1375839
1.152714 1.1436833
1.153714 1.1498002999999999
1.154714 1.1559348
1.155714 1.1620866
1.156714 1.1682557
1.157714 1.174442
1.158714 1.1806455
1.159714 1.1868659
1.160714 1.1931033
1.161714 1.1993574
1.162714 1.2056282
1.163714 1.2119154
1.164714 1.2182192
1.165714 1.2245392000000002
1.166714 1.2308756
1.167714 1.237228
1.168714 1.2435965
1.169714 1.2499809000000002
1.170714 1.2563812
1.171714 1.262797
1.172714 1.2692284999999999
1.173714 1.2756752999999998
1.174714 1.2821374
1.175714 1.2886145
1.176714 1.2951067
1.177714 1.3016137
1.178714 1.3081356
1.179714 1.3146722
1.180714 1.3212232000000002
1.181714 1.3277885999999999
1.182714 1.3343684
1.183714 1.3409624
1.184714 1.3475703
1.185714 1.3541921000000001
1.186714 1.3608277
1.187714 1.3674769
1.188714 1.3741395
1.189714 1.3808153
1.190714 1.3875042
1.191714 1.3942062
1.192714 1.4009209
1.193714 1.4076483
1.194714 1.4143883
1.195714 1.4211407
1.196714 1.4279054
1.197714 1.4346820999999998
1.198714 1.4414708
1.199714 1.4482712
1.200714 1.4550832
1.201714 1.4619066
1.202714 1.4687412
1.203714 1.4755869
1.204714 1.4824434
1.205714 1.4893106
1.206714 1.4961882
1.207714 1.5030761
1.208714 1.5099741999999998
1.209714 1.5168821000000001
1.210714 1.5237996
1.211714 1.5307268
1.212714 1.5376633000000002
1.213714 1.5446090000000001
1.214714 1.5515638
1.215714 1.5585274
1.216714 1.5654996
1.217714 1.5724802
1.218714 1.5794690999999998
1.219714 1.5864658999999999
1.220714 1.5934706
1.221714 1.6004827
1.222714 1.6075020999999998
1.223714 1.6145284999999998
1.224714 1.6215619000000001
1.225714 1.6286018999999998
1.226714 1.6356483000000002
1.227714 1.642701
1.228714 1.6497597
1.229714 1.656824
1.230714 1.6638937999999999
1.231714 1.6709689
1.232714 1.678049
1.233714 1.6851339
1.234714 1.6922234
1.235714 1.6993169
1.236714 1.7064145
1.237714 1.7135158000000001
1.238714 1.7206204999999999
1.239714 1.7277285
1.240714 1.7348394
1.241714 1.7419529999999999
1.242714 1.7490690999999998
1.243714 1.7561873
1.244714 1.7633077000000001
1.245714 1.7704297
1.246714 1.7775532
1.247714 1.7846778
1.248714 1.7918034999999999
1.249714 1.7989298
1.250714 1.8060567
1.251714 1.8131834999999998
1.252714 1.8203104
1.253714 1.8274369
1.254714 1.8345626
1.255714 1.8416872
1.256714 1.8488105000000001
1.257714 1.8559322
1.258714 1.8630520000000002
1.259714 1.8701697
1.260714 1.877285
1.261714 1.8843975
1.262714 1.8915069999999998
1.263714 1.8986132
1.264714 1.9057158
1.265714 1.9128146
1.266714 1.9199092000000002
1.267714 1.9269992
1.268714 1.9340843
1.269714 1.9411642
1.270714 1.9482387
1.271714 1.9553073
1.272714 1.9623697
1.273714 1.9694254000000002
1.274714 1.9764741999999997
1.275714 1.9835159000000002
1.276714 1.9905502
1.277714 1.9975766999999998
1.278714 2.0045951
1.279714 2.0116052
1.280714 2.0186064999999997
1.281714 2.0255986999999998
1.282714 2.0325815
1.283714 2.0395547
1.284714 2.0465178
1.285714 2.0534705
1.286714 2.0604122
1.287714 2.0673426000000004
1.288714 2.0742612
1.289714 2.0811677
1.290714 2.0880617
1.291714 2.0949429
1.292714 2.1018108
1.293714 2.1086654
1.294714 2.1155059
1.295714 2.1223325
1.296714 2.1291446
1.297714 2.1359418000000003
1.298714 2.1427236
1.299714 2.1494901
1.300714 2.1562403
1.301714 2.1629741
1.302714 2.169691
1.303714 2.1763904
1.304714 2.1830719
1.305714 2.1897351
1.306714 2.1963796
1.307714 2.203005
1.308714 2.2096111
1.309714 2.2161974
1.310714 2.2227636
1.311714 2.2293095
1.312714 2.2358345
1.313714 2.2423383
1.314714 2.2488202999999998
1.315714 2.2552801000000002
1.316714 2.2617172
1.317714 2.2681313000000003
1.318714 2.2745216
1.319714 2.280888
1.320714 2.2872297
1.321714 2.2935464999999997
1.322714 2.299838
1.323714 2.3061037
1.324714 2.3123433999999996
1.325714 2.3185564
1.326714 2.3247426
1.327714 2.3309015
1.328714 2.3370326
1.329714 2.3431355000000003
1.330714 2.3492098
1.331714 2.3552549999999997
1.332714 2.3612708
1.333714 2.3672564
1.334714 2.3732115
1.335714 2.3791354
1.336714 2.3850279
1.337714 2.3908883
1.338714 2.3967162
1.339714 2.4025111
1.340714 2.4082726
1.341714 2.4140004
1.342714 2.419694
1.343714 2.4253527
1.344714 2.4309764
1.345714 2.4365645
1.346714 2.4421165
1.347714 2.447632
1.348714 2.4531104000000004
1.349714 2.4585512
1.350714 2.4639538
1.351714 2.4693178
1.352714 2.4746427
1.353714 2.479928
1.354714 2.4851732
1.355714 2.4903778
1.356714 2.4955412
1.357714 2.5006631
1.358714 2.5057431
1.359714 2.5107808
1.360714 2.5157755
1.361714 2.520727
1.362714 2.5256345
1.363714 2.5304976999999997
1.364714 2.535316
1.365714 2.5400888
1.366714 2.5448157
1.367714 2.5494959
1.368714 2.5541291
1.369714 2.5587145
1.370714 2.5632517
1.371714 2.5677402
1.372714 2.5721794
1.373714 2.5765689000000003
1.374714 2.5809083
1.375714 2.5851971000000002
1.376714 2.5894348000000003
1.377714 2.5936209000000003
1.378714 2.5977548
1.379714 2.6018361
1.380714 2.605864
1.381714 2.6098382
1.382714 2.6137577
1.383714 2.6176224
1.384714 2.6214313
1.385714 2.6251841000000002
1.386714 2.6288802000000002
1.387714 2.632519
1.388714 2.6361002
1.389714 2.639623
1.390714 2.6430869
1.391714 2.6464917
1.392714 2.6498366
1.393714 2.6531211999999997
1.394714 2.6563449
1.395714 2.6595073
1.396714 2.6626077
1.397714 2.6656456
1.398714 2.6686205000000003
1.399714 2.6715316
1.400714 2.6743785
1.401714 2.6771605
1.402714 2.679877
1.403714 2.6825275
1.404714 2.6851116
1.405714 2.6876286
1.406714 2.6900779
1.407714 2.6924593
1.408714 2.694772
1.409714 2.6970156
1.410714 2.6991896
1.411714 2.7012935
1.412714 2.7033266
1.413714 2.7052883
1.414714 2.7071781
1.415714 2.7089952999999998
1.416714 2.7107393
1.417714 2.7124096
1.418714 2.7140053
1.419714 2.7155261
1.420714 2.7169716
1.421714 2.718341
1.422714 2.7196338
1.423714 2.7208498000000003
1.424714 2.7219882
1.425714 2.7230483999999997
1.426714 2.7240302
1.427714 2.7249327
1.428714 2.7257554
1.429714 2.7264977
1.430714 2.7271591
1.431714 2.7277389999999997
1.432714 2.7282368000000004
1.433714 2.7286520000000003
1.434714 2.7289839
1.435714 2.7292321
1.436714 2.7293958
1.437714 2.7294746
1.438714 2.7294680000000002
1.439714 2.7293754999999997
1.440714 2.7291965
1.441714 2.7289305
1.442714 2.728577
1.443714 2.7281355
1.444714 2.7276054000000003
1.445714 2.7269861
1.446714 2.726277
1.447714 2.7254773
1.448714 2.7245868
1.449714 2.7236046
1.450714 2.7225303
1.451714 2.7213631
1.452714 2.7201027
1.453714 2.7187482999999997
1.454714 2.7172996
1.455714 2.7157557999999997
1.456714 2.7141165
1.457714 2.7123813
1.458714 2.7105493000000003
1.459714 2.7086204
1.460714 2.7065935999999997
1.461714 2.7044687
1.462714 2.7022451
1.463714 2.6999222
1.464714 2.6974993
1.465714 2.694976
1.466714 2.6923515
1.467714 2.6896255
1.468714 2.6867975
1.469714 2.6838668
1.470714 2.6808329
1.471714 2.6776955
1.472714 2.6744539
1.473714 2.6711076
1.474714 2.667656
1.475714 2.6640987000000003
1.476714 2.6604351
1.477714 2.6566647
1.478714 2.6527868999999997
1.479714 2.6488012
1.480714 2.6447073000000003
1.481714 2.6405043999999998
1.482714 2.636192
1.483714 2.6317692999999998
1.484714 2.6272362
1.485714 2.6225919
1.486714 2.617836
1.487714 2.612968
1.488714 2.6079874
1.489714 2.602894
1.490714 2.597687
1.491714 2.5923662
1.492714 2.5869308
1.493714 2.5813805
1.494714 2.5757149
1.495714 2.5699332
1.496714 2.5640352
1.497714 2.5580201000000002
1.498714 2.5518877
1.499714 2.5456374999999998
1.500714 2.5392687
1.501714 2.5327811
1.502714 2.5261741
1.503714 2.5194474000000002
1.504714 2.5126003
1.505714 2.5056327
1.506714 2.4985440000000003
1.507714 2.4913337
1.508714 2.4840014
1.509714 2.4765467
1.510714 2.4689691
1.511714 2.4612682
1.512714 2.4534434000000003
1.513714 2.4454944
1.514714 2.4374206
1.515714 2.4292214
1.516714 2.4208967
1.517714 2.4124456999999997
1.518714 2.4038682
1.519714 2.3951637000000003
1.520714 2.3863317
1.521714 2.3773719
1.522714 2.3682838
1.523714 2.3590673
1.524714 2.3497218
1.525714 2.3402471
1.526714 2.3306426
1.527714 2.320908
1.528714 2.3110429
1.529714 2.3010468
1.530714 2.2909192
1.531714 2.28066
1.532714 2.2702686
1.533714 2.2597447
1.534714 2.249088
1.535714 2.2382978000000002
1.536714 2.2273742
1.537714 2.2163163999999997
1.538714 2.2051243
1.539714 2.1937978
1.540714 2.1823362
1.541714 2.1707392999999997
1.542714 2.1590069
1.543714 2.1471387
1.544714 2.1351343
1.545714 2.1229934
1.546714 2.1107156
1.547714 2.0983004999999997
1.548714 2.0857478
1.549714 2.073057
1.550714 2.060228
1.551714 2.0472605
1.552714 2.0341542
1.553714 2.0209087
1.554714 2.0075237
1.555714 1.9939993
1.556714 1.9803346999999998
1.557714 1.9665299
1.558714 1.9525846
1.559714 1.9384986
1.560714 1.9242715000000001
1.561714 1.9099033
1.562714 1.8953934
1.563714 1.8807418999999999
1.564714 1.8659484
1.565714 1.8510124
1.566714 1.8359339
1.567714 1.8207127
1.568714 1.8053487
1.569714 1.7898416
1.570714 1.7741911
1.571714 1.7583971999999999
1.572714 1.7424596
1.573714 1.7263785
1.574714 1.7101534000000003
1.575714 1.6937840999999998
1.576714 1.6772702000000002
1.577714 1.6606119
1.578714 1.6438089
1.579714 1.6268611
1.580714 1.6097683000000003
1.581714 1.5925302999999997
1.582714 1.575147
1.583714 1.5576183000000001
1.584714 1.5399441
1.585714 1.5221243
1.586714 1.5041587
1.587714 1.4860472
1.588714 1.4677897
1.589714 1.4493862
1.590714 1.4308365
1.591714 1.4121405
1.592714 1.3932981
1.593714 1.3743091
1.594714 1.3551736
1.595714 1.3358915
1.596714 1.3164627
1.597714 1.2968873
1.598714 1.2771651
1.599714 1.2572963
1.600714 1.2372808000000002
1.601714 1.2171185
1.602714 1.1968095
1.603714 1.1763537
1.604714 1.1557513
1.605714 1.1350021
1.606714 1.1141062
1.607714 1.0930636
1.608714 1.0718743
1.609714 1.0505385
1.610714 1.029056
1.611714 1.0074271
1.612714 0.9856516500000001
1.613714 0.9637297100000001
1.614714 0.9416614699999999
1.615714 0.91944691
1.616714 0.89708623
1.617714 0.87457942
1.618714 0.85192667
1.619714 0.82912808
1.620714 0.80618374
1.621714 0.78309374
1.622714 0.75985813
1.623714 0.73647704
1.624714 0.7129505700000001
1.625714 0.68927892
1.626714 0.66546225
1.627714 0.64150072
1.628714 0.6173945000000001
1.629714 0.59314375
1.630714 0.56874864
1.631714 0.54420936
1.632714 0.5195261
1.633714 0.49469904000000003
1.634714 0.46972847
1.635714 0.44461461
1.636714 0.41935774
1.637714 0.39395811
1.638714 0.36841594
1.639714 0.34273141
1.640714 0.31690476
1.641714 0.29093623
1.642714 0.26482607
1.643714 0.23857455
1.644714 0.21218199
1.645714 0.18564871
1.646714 0.15897503999999998
1.647714 0.13216129000000001
1.648714 0.10520776
1.649714 0.07811478
1.650714 0.050882662999999995
1.651714 0.023511750999999997
1.652714 -0.003997581
1.653714 -0.03164495
1.654714 -0.059429964
1.655714 -0.087352248
1.656714 -0.11541144
1.657714 -0.14360717
1.658714 -0.17193907
1.659714 -0.20040681
1.660714 -0.22900996
1.661714 -0.25774813
1.662714 -0.28662086000000003
1.663714 -0.31562767
1.664714 -0.34476807
1.665714 -0.37404164
1.666714 -0.40344796
1.667714 -0.43298653000000004
1.668714 -0.46265693
1.669714 -0.4924587
1.670714 -0.5223913600000001
1.671714 -0.5524544
1.672714 -0.58264723
1.673714 -0.61296932
1.674714 -0.6434201700000001
1.675714 -0.67399926
1.676714 -0.70470609
1.677714 -0.73554008
1.678714 -0.76650074
1.679714 -0.7975875400000001
1.680714 -0.8287998799999999
1.681714 -0.8601371199999999
1.682714 -0.89159869
1.683714 -0.92318403
1.684714 -0.95489239
1.685714 -0.9867232300000001
1.686714 -1.0186759
1.687714 -1.0507496
1.688714 -1.0829438
1.689714 -1.1152579
1.690714 -1.1476912000000001
1.691714 -1.1802428
1.692714 -1.2129122
1.693714 -1.2456987
1.694714 -1.2786016
1.695714 -1.3116202000000001
1.696714 -1.3447539
1.697714 -1.3780019
1.698714 -1.4113637
1.699714 -1.4448383
1.700714 -1.4784252
1.701714 -1.5121236
1.702714 -1.5459327999999999
1.703714 -1.5798518000000001
1.704714 -1.6138801
1.705714 -1.6480168
1.706714 -1.6822612000000001
1.707714 -1.7166122999999998
1.708714 -1.7510694
1.709714 -1.7856315
1.710714 -1.8202981
1.711714 -1.8550683
1.712714 -1.8899411000000002
1.713714 -1.9249158
1.714714 -1.9599914999999999
1.715714 -1.9951672999999999
1.716714 -2.0304427
1.717714 -2.0658165
1.718714 -2.1012880000000003
1.719714 -2.1368559
1.720714 -2.1725195999999998
1.721714 -2.2082781
1.722714 -2.2441303
1.723714 -2.2800754999999997
1.724714 -2.3161123
1.725714 -2.3522399
1.726714 -2.3884576
1.727714 -2.4247641
1.728714 -2.4611585
1.729714 -2.4976399
1.730714 -2.5342075
1.731714 -2.5708603
1.732714 -2.6075974
1.733714 -2.6444178
1.734714 -2.6813203
1.735714 -2.7183041
1.736714 -2.7553681
1.737714 -2.7925115
1.738714 -2.8297328999999998
1.739714 -2.8670313
1.740714 -2.9044054
1.741714 -2.9418545000000003
1.742714 -2.9793771000000002
1.743714 -3.0169722
1.744714 -3.0546385999999996
1.745714 -3.0923754000000003
1.746714 -3.1301814999999995
1.747714 -3.1680562
1.748714 -3.2059979000000003
1.749714 -3.2440059
1.750714 -3.2820791000000002
1.751714 -3.3202160000000003
1.752714 -3.3584159000000002
1.753714 -3.3966772
1.754714 -3.4349985
1.755714 -3.4733791
1.756714 -3.5118174
1.757714 -3.5503119
1.758714 -3.5888616
1.759714 -3.6274653
1.760714 -3.6661219000000003
1.761714 -3.7048303
1.762714 -3.7435888999999998
1.763714 -3.7823971
1.764714 -3.8212534
1.765714 -3.8601566
1.766714 -3.8991056000000004
1.767714 -3.938099
1.768714 -3.9771359
1.769714 -4.0162146000000005
1.770714 -4.0553339
1.771714 -4.0944926
1.772714 -4.133689
1.773714 -4.1729218999999995
1.774714 -4.2121902
1.775714 -4.2514924
1.776714 -4.290827
1.777714 -4.3301929
1.778714 -4.3695886
1.779714 -4.4090129
1.780714 -4.4484649
1.781714 -4.4879429
1.782714 -4.5274459
1.783714 -4.566972300000001
1.784714 -4.6065211
1.785714 -4.646090399999999
1.786714 -4.6856791
1.787714 -4.7252856
1.788714 -4.7649082
1.789714 -4.8045456
1.790714 -4.8441965
1.791714 -4.8838593
1.792714 -4.9235329000000005
1.793714 -4.9632154
1.794714 -5.0029058
1.795714 -5.0426025
1.796714 -5.082304
1.797714 -5.1220093
1.798714 -5.1617164
1.799714 -5.2014243
1.800714 -5.2411314
1.801714 -5.2808363
1.802714 -5.3205375
1.803714 -5.3602334
1.804714 -5.399922699999999
1.805714 -5.4396037
1.806714 -5.4792751
1.807714 -5.5189352
1.808714 -5.5585824
1.809714 -5.5982154
1.810714 -5.6378324
1.811714 -5.6774322
1.812714 -5.7170134
1.813714 -5.7565741
1.814714 -5.7961132
1.815714 -5.8356293
1.816714 -5.8751203
1.817714 -5.9145853
1.818714 -5.9540223
1.819714 -5.9934303
1.820714 -6.032807
1.821714 -6.0721513
1.822714 -6.1114613
1.823714 -6.1507352
1.824714 -6.1899718
1.825714 -6.229169300000001
1.826714 -6.268326200000001
1.827714 -6.307441
1.828714 -6.3465118
1.829714 -6.385538
1.830714 -6.4245172
1.831714 -6.4634472
1.832714 -6.502327300000001
1.833714 -6.5411553
1.834714 -6.5799303
1.835714 -6.6186503
1.836714 -6.6573136
1.837714 -6.6959187
1.838714 -6.7344643
1.839714 -6.7729488
1.840714 -6.81137
1.841714 -6.849727
1.842714 -6.8880178
1.843714 -6.9262407999999995
1.844714 -6.9643945
1.845714 -7.0024766000000005
1.846714 -7.0404857000000005
1.847714 -7.078420400000001
1.848714 -7.1162790000000005
1.849714 -7.154060199999999
1.850714 -7.1917616
1.851714 -7.229382500000001
1.852714 -7.2669208
1.853714 -7.3043756
1.854714 -7.3417448
1.855714 -7.379026700000001
1.856714 -7.41622
1.857714 -7.453322399999999
1.858714 -7.4903324
1.859714 -7.5272486
1.860714 -7.5640693
1.861714 -7.600792500000001
1.862714 -7.637416599999999
1.863714 -7.6739401
1.864714 -7.7103615
1.865714 -7.746678599999999
1.866714 -7.782889900000001
1.867714 -7.8189932
1.868714 -7.854987700000001
1.869714 -7.8908712
1.870714 -7.9266421000000005
1.871714 -7.9622991
1.872714 -7.9978406
1.873714 -8.0332644
1.874714 -8.0685697
1.875714 -8.1037544
1.876714 -8.1388161
1.877714 -8.1737541
1.878714 -8.2085662
1.879714 -8.2432508
1.880714 -8.2778066
1.881714 -8.3122313
1.882714 -8.3465233
1.883714 -8.3806813
1.884714 -8.4147044
1.885714 -8.4485896
1.886714 -8.4823363
1.887714 -8.5159421
1.888714 -8.549406399999999
1.889714 -8.5827261
1.890714 -8.6159006
1.891714 -8.6489283
1.892714 -8.6818069
1.893714 -8.714535099999999
1.894714 -8.7471113
1.895714 -8.7795332
1.896714 -8.8118002
1.897714 -8.8439099
1.898714 -8.875860300000001
1.899714 -8.9076504
1.900714 -8.9392789
1.901714 -8.9707434
1.902714 -9.0020426
1.903714 -9.0331756
1.904714 -9.064140199999999
1.905714 -9.0949342
1.906714 -9.1255561
1.907714 -9.1560043
1.908714 -9.1862775
1.909714 -9.2163742
1.910714 -9.2462927
1.911714 -9.276031699999999
1.912714 -9.3055896
1.913714 -9.3349643
1.914714 -9.3641542
1.915714 -9.393157800000001
1.916714 -9.4219737
1.917714 -9.450600300000001
1.918714 -9.479035399999999
1.919714 -9.507278399999999
1.920714 -9.5353268
1.921714 -9.5631801
1.922714 -9.5908359
1.923714 -9.6182935
1.924714 -9.6455507
1.925714 -9.6726067
1.926714 -9.6994594
1.927714 -9.7261079
1.928714 -9.75255
1.929714 -9.7787842
1.930714 -9.8048091
1.931714 -9.8306239
1.932714 -9.8562263
1.933714 -9.8816149
1.934714 -9.9067874
1.935714 -9.9317431
1.936714 -9.9564806
1.937714 -9.9809982
1.938714 -10.00529
1.939714 -10.02937
1.940714 -10.05322
1.941714 -10.076839999999999
1.942714 -10.100240000000001
1.943714 -10.12341
1.944714 -10.14635
1.945714 -10.16906
1.946714 -10.19154
1.947714 -10.21378
1.948714 -10.23579
1.949714 -10.25756
1.950714 -10.2791
1.951714 -10.30039
1.952714 -10.321439999999999
1.953714 -10.34225
1.954714 -10.362820000000001
1.955714 -10.383140000000001
1.956714 -10.40321
1.957714 -10.42304
1.958714 -10.44262
1.959714 -10.46195
1.960714 -10.481020000000001
1.961714 -10.499849999999999
1.962714 -10.51842
1.963714 -10.53673
1.964714 -10.55479
1.965714 -10.57259
1.966714 -10.59013
1.967714 -10.60741
1.968714 -10.62443
1.969714 -10.64118
1.970714 -10.65767
1.971714 -10.67389
1.972714 -10.68985
1.973714 -10.70554
1.974714 -10.72095
1.975714 -10.7361
1.976714 -10.75098
1.977714 -10.76558
1.978714 -10.77992
1.979714 -10.79397
1.980714 -10.80775
1.981714 -10.82126
1.982714 -10.834480000000001
1.983714 -10.84743
1.984714 -10.860100000000001
1.985714 -10.87248
1.986714 -10.884580000000001
1.987714 -10.89639
1.988714 -10.90792
1.989714 -10.919170000000001
1.990714 -10.93012
1.991714 -10.94079
1.992714 -10.951170000000001
1.993714 -10.961260000000001
1.994714 -10.971060000000001
1.995714 -10.98057
1.996714 -10.989790000000001
1.997714 -10.99871
1.998714 -11.007340000000001
1.999714 -11.01567
2.000714 -11.0237
2.001714 -11.03144
2.002714 -11.038879999999999
2.003714 -11.04601
2.004714 -11.05285
2.005714 -11.05938
2.006714 -11.06562
2.007714 -11.07155
2.008714 -11.07717
2.009714 -11.082500000000001
2.010714 -11.08751
2.011714 -11.09223
2.012714 -11.096630000000001
2.013714 -11.10073
2.014714 -11.104519999999999
2.015714 -11.108
2.016714 -11.11118
2.017714 -11.11404
2.018714 -11.11659
2.019714 -11.11882
2.020714 -11.12075
2.021714 -11.12236
2.022714 -11.123660000000001
2.023714 -11.12464
2.024714 -11.125300000000001
2.025714 -11.12565
2.026714 -11.12569
2.027714 -11.1254
2.028714 -11.1248
2.029714 -11.12389
2.030714 -11.12265
2.031714 -11.1211
2.032714 -11.11922
2.033714 -11.11703
2.034714 -11.11451
2.035714 -11.11168
2.036714 -11.108519999999999
2.037714 -11.105030000000001
2.038714 -11.10123
2.039714 -11.0971
2.040714 -11.09264
2.041714 -11.087869999999999
2.042714 -11.08276
2.043714 -11.07734
2.044714 -11.07159
2.045714 -11.06551
2.046714 -11.05911
2.047714 -11.052380000000001
2.048714 -11.04533
2.049714 -11.03795
2.050714 -11.03024
2.051714 -11.022210000000001
2.052714 -11.01384
2.053714 -11.00515
2.054714 -10.996129999999999
2.055714 -10.98678
2.056714 -10.9771
2.057714 -10.9671
2.058714 -10.956760000000001
2.059714 -10.9461
2.060714 -10.9351
2.061714 -10.923779999999999
2.062714 -10.912130000000001
2.063714 -10.90015
2.064714 -10.88785
2.065714 -10.875210000000001
2.066714 -10.86224
2.067714 -10.84895
2.068714 -10.83532
2.069714 -10.821359999999999
2.070714 -10.807070000000001
2.071714 -10.79245
2.072714 -10.7775
2.073714 -10.76223
2.074714 -10.74662
2.075714 -10.73068
2.076714 -10.71441
2.077714 -10.69782
2.078714 -10.6809
2.079714 -10.663640000000001
2.080714 -10.64606
2.081714 -10.628160000000001
2.082714 -10.60992
2.083714 -10.591349999999998
2.084714 -10.57246
2.085714 -10.55324
2.086714 -10.533679999999999
2.087714 -10.5138
2.088714 -10.4936
2.089714 -10.473059999999998
2.090714 -10.452200000000001
2.091714 -10.43101
2.092714 -10.4095
2.093714 -10.38766
2.094714 -10.365499999999999
2.095714 -10.34301
2.096714 -10.3202
2.097714 -10.29707
2.098714 -10.27361
2.099714 -10.24983
2.100714 -10.225729999999999
2.101714 -10.2013
2.102714 -10.176549999999999
2.103714 -10.15148
2.104714 -10.12609
2.105714 -10.100380000000001
2.106714 -10.07435
2.107714 -10.048
2.108714 -10.02133
2.109714 -9.9943414
2.110714 -9.9670388
2.111714 -9.9394202
2.112714 -9.911486499999999
2.113714 -9.8832376
2.114714 -9.8546736
2.115714 -9.825795900000001
2.116714 -9.7966045
2.117714 -9.7670995
2.118714 -9.7372822
2.119714 -9.707152800000001
2.120714 -9.676712799999999
2.121714 -9.6459627
2.122714 -9.614903499999999
2.123714 -9.583536500000001
2.124714 -9.5518626
2.125714 -9.519883199999999
2.126714 -9.4875991
2.127714 -9.4550103
2.128714 -9.4221182
2.129714 -9.3889236
2.130714 -9.355427299999999
2.131714 -9.32163
2.132714 -9.2875324
2.133714 -9.2531346
2.134714 -9.218437999999999
2.135714 -9.1834441
2.136714 -9.148152900000001
2.137714 -9.112566699999999
2.138714 -9.076686200000001
2.139714 -9.0405121
2.140714 -9.0040468
2.141714 -8.967290799999999
2.142714 -8.930245000000001
2.143714 -8.8929109
2.144714 -8.8552892
2.145714 -8.8173814
2.146714 -8.7791875
2.147714 -8.740709
2.148714 -8.7019473
2.149714 -8.6629033
2.150714 -8.6235784
2.151714 -8.5839733
2.152714 -8.5440889
2.153714 -8.5039265
2.154714 -8.4634885
2.155714 -8.4227756
2.156714 -8.3817892
2.157714 -8.3405308
2.158714 -8.2990021
2.159714 -8.257203500000001
2.160714 -8.2151376
2.161714 -8.1728049
2.162714 -8.130206900000001
2.163714 -8.0873445
2.164714 -8.0442198
2.165714 -8.0008335
2.166714 -7.9571873
2.167714 -7.9132825
2.168714 -7.8691199
2.169714 -7.8247018
2.170714 -7.7800289
2.171714 -7.7351034
2.172714 -7.6899268
2.173714 -7.6444998
2.174714 -7.598824799999999
2.175714 -7.5529031
2.176714 -7.506736399999999
2.177714 -7.4603267
2.178714 -7.4136749
2.179714 -7.3667832
2.180714 -7.319653
2.181714 -7.272285200000001
2.182714 -7.224681199999999
2.183714 -7.176842499999999
2.184714 -7.1287714
2.185714 -7.0804685
2.186714 -7.0319362
2.187714 -6.9831766
2.188714 -6.9341913
2.189714 -6.884981699999999
2.190714 -6.8355493
2.191714 -6.7858963999999995
2.192714 -6.7360245
2.193714 -6.685935699999999
2.194714 -6.6356316
2.195714 -6.585113700000001
2.196714 -6.5343834
2.197714 -6.4834423
2.198714 -6.4322926
2.199714 -6.3809358
2.200714 -6.3293740000000005
2.201714 -6.2776089
2.202714 -6.2256422
2.203714 -6.1734758
2.204714 -6.1211117
2.205714 -6.0685519
2.206714 -6.0157983999999995
2.207714 -5.9628531
2.208714 -5.9097178
2.209714 -5.8563944
2.210714 -5.8028847
2.211714 -5.7491906
2.212714 -5.6953143
2.213714 -5.6412574
2.214714 -5.587022
2.215714 -5.5326097
2.216714 -5.4780226
2.217714 -5.4232623
2.218714 -5.368331400000001
2.219714 -5.3132314
2.220714 -5.2579645
2.221714 -5.2025329000000005
2.222714 -5.1469393000000006
2.223714 -5.0911855
2.224714 -5.0352734
2.225714 -4.9792055
2.226714 -4.9229834
2.227714 -4.8666093
2.228714 -4.8100848
2.229714 -4.7534119
2.230714 -4.6965927
2.231714 -4.6396293
2.232714 -4.5825236
2.233714 -4.5252774
2.234714 -4.4678933999999995
2.235714 -4.4103738
2.236714 -4.3527208
2.237714 -4.2949364
2.238714 -4.237023
2.239714 -4.1789826
2.240714 -4.1208174
2.241714 -4.062530000000001
2.242714 -4.0041223
2.243714 -3.9455965
2.244714 -3.8869545
2.245714 -3.8281984999999996
2.246714 -3.7693302999999996
2.247714 -3.7103519
2.248714 -3.6512658000000004
2.249714 -3.5920739
2.250714 -3.5327788
2.251714 -3.4733828
2.252714 -3.4138884000000003
2.253714 -3.3542983
2.254714 -3.2946147000000003
2.255714 -3.2348398
2.256714 -3.1749755
2.257714 -3.1150246
2.258714 -3.0549889
2.259714 -2.994871
2.260714 -2.9346729
2.261714 -2.8743966999999997
2.262714 -2.8140446
2.263714 -2.7536187
2.264714 -2.6931213
2.265714 -2.6325544
2.266714 -2.5719203
2.267714 -2.5112212
2.268714 -2.4504596
2.269714 -2.3896381
2.270714 -2.3287591
2.271714 -2.2678249
2.272714 -2.2068381
2.273714 -2.1458009000000002
2.274714 -2.0847154999999997
2.275714 -2.023584
2.276714 -1.9624088000000002
2.277714 -1.9011917999999999
2.278714 -1.8399352
2.279714 -1.7786413
2.280714 -1.7173126
2.281714 -1.6559515
2.282714 -1.5945601999999999
2.283714 -1.5331413999999999
2.284714 -1.4716973
2.285714 -1.4102305000000002
2.286714 -1.3487436
2.287714 -1.287239
2.288714 -1.2257194
2.289714 -1.1641872
2.290714 -1.1026447
2.291714 -1.041094
2.292714 -0.97953733
2.293714 -0.91797663
2.294714 -0.8564140600000001
2.295714 -0.7948517800000001
2.296714 -0.7332921
2.297714 -0.67173745
2.298714 -0.61019035
2.299714 -0.54865321
2.300714 -0.48712855
2.301714 -0.42561875000000005
2.302714 -0.36412613
2.303714 -0.30265306000000003
2.304714 -0.24120191000000002
2.305714 -0.17977500999999999
2.306714 -0.11837478
2.307714 -0.05700357700000001
2.308714 0.004336294300000001
2.309714 0.065642624
2.310714 0.12691327000000002
2.311714 0.18814608
2.312714 0.24933885000000003
2.313714 0.31048926
2.314714 0.3715948
2.315714 0.43265289
2.316714 0.4936608
2.317714 0.55461596
2.318714 0.61551579
2.319714 0.67635789
2.320714 0.73714
2.321714 0.7978599499999999
2.322714 0.85851559
2.323714 0.9191047399999999
2.324714 0.97962506
2.325714 1.0400743000000001
2.326714 1.1004503
2.327714 1.1607507
2.328714 1.2209735
2.329714 1.2811163
2.330714 1.3411771
2.331714 1.4011534
2.332714 1.4610429
2.333714 1.5208431999999998
2.334714 1.5805516
2.335714 1.6401658
2.336714 1.6996833999999998
2.337714 1.7591025999999998
2.338714 1.8184209
2.339714 1.8776366
2.340714 1.9367477000000002
2.341714 1.995752
2.342714 2.0546475
2.343714 2.1134321000000003
2.344714 2.1721032
2.345714 2.2306586
2.346714 2.2890961
2.347714 2.3474133
2.348714 2.4056077
2.349714 2.4636773
2.350714 2.5216198
2.351714 2.5794327
2.352714 2.6371138
2.353714 2.6946608
2.354714 2.7520716
2.355714 2.8093440000000003
2.356714 2.8664764
2.357714 2.9234668
2.358714 2.9803132999999997
2.359714 3.0370139000000003
2.360714 3.0935666
2.361714 3.1499691000000003
2.362714 3.2062192000000005
2.363714 3.2623142
2.364714 3.318252
2.365714 3.3740303999999997
2.366714 3.4296472000000002
2.367714 3.4851
2.368714 3.5403869999999995
2.369714 3.5955064
2.370714 3.6504562999999997
2.371714 3.7052345
2.372714 3.7598394
2.373714 3.8142689
2.374714 3.8685214
2.375714 3.9225947
2.376714 3.976487
2.377714 4.0301964
2.378714 4.083721
2.379714 4.1370582
2.380714 4.1902058
2.381714 4.2431619
2.382714 4.2959243
2.383714 4.3484908
2.384714 4.4008594
2.385714 4.4530287
2.386714 4.5049969
2.387714 4.5567624
2.388714 4.6083238
2.389714 4.659679199999999
2.390714 4.7108267
2.391714 4.7617648
2.392714 4.8124913
2.393714 4.863004800000001
2.394714 4.913302900000001
2.395714 4.9633838
2.396714 5.0132453
2.397714 5.0628855999999995
2.398714 5.112303
2.399714 5.1614955
2.400714 5.2104611
2.401714 5.2591980000000005
2.402714 5.307705
2.403714 5.355980199999999
2.404714 5.404022299999999
2.405714 5.4518301
2.406714 5.4994017
2.407714 5.546736
2.408714 5.5938307
2.409714 5.6406848
2.410714 5.6872964
2.411714 5.7336632
2.412714 5.7797834
2.413714 5.8256555
2.414714 5.8712777
2.415714 5.916648
2.416714 5.961765
2.417714 6.0066268
2.418714 6.0512323
2.419714 6.0955804
2.420714 6.1396696
2.421714 6.1834984
2.422714 6.227066
2.423714 6.2703706
2.424714 6.313411100000001
2.425714 6.3561857
2.426714 6.398693499999999
2.427714 6.4409323
2.428714 6.482900699999999
2.429714 6.5245971
2.430714 6.5660194
2.431714 6.6071667000000005
2.432714 6.6480368
2.433714 6.6886291
2.434714 6.7289427
2.435714 6.7689754
2.436714 6.808727200000001
2.437714 6.848196700000001
2.438714 6.8873823000000005
2.439714 6.926283199999999
2.440714 6.9648989
2.441714 7.0032269
2.442714 7.041265800000001
2.443714 7.0790149
2.444714 7.1164727
2.445714 7.153637
2.446714 7.1905069
2.447714 7.227080299999999
2.448714 7.2633572
2.449714 7.299335999999999
2.450714 7.3350154
2.451714 7.3703952
2.452714 7.405473999999999
2.453714 7.4402519
2.454714 7.4747272
2.455714 7.508900000000001
2.456714 7.5427689
2.457714 7.576333
2.458714 7.609590900000001
2.459714 7.6425411
2.460714 7.675182799999999
2.461714 7.7075146
2.462714 7.739535
2.463714 7.7712432
2.464714 7.8026384
2.465714 7.83372
2.466714 7.8644872
2.467714 7.8949392
2.468714 7.9250745
2.469714 7.9548933
2.470714 7.9843946
2.471714 8.0135778
2.472714 8.042442099999999
2.473714 8.0709867
2.474714 8.099211
2.475714 8.127114200000001
2.476714 8.1546955
2.477714 8.1819534
2.478714 8.2088865
2.479714 8.2354948
2.480714 8.2617775
2.481714 8.2877338
2.482714 8.3133638
2.483714 8.3386667
2.484714 8.3636418
2.485714 8.3882891
2.486714 8.412608500000001
2.487714 8.4365986
2.488714 8.4602594
2.489714 8.4835902
2.490714 8.5065901
2.491714 8.529258500000001
2.492714 8.5515954
2.493714 8.5735999
2.494714 8.5952714
2.495714 8.6166091
2.496714 8.6376123
2.497714 8.658280999999999
2.498714 8.6786151
2.499714 8.698613199999999
2.500714 8.718276
2.501714 8.7376028
2.502714 8.7565936
2.503714 8.7752484
2.504714 8.7935656
2.505714 8.8115454
2.506714 8.829187600000001
2.507714 8.8464908
2.508714 8.863455100000001
2.509714 8.8800803
2.510714 8.8963658
2.511714 8.9123115
2.512714 8.9279182
2.513714 8.943186
2.514714 8.9581147
2.515714 8.972704400000001
2.516714 8.986955100000001
2.517714 9.0008661
2.518714 9.0144373
2.519714 9.027668799999999
2.520714 9.0405606
2.521714 9.0531118
2.522714 9.0653226
2.523714 9.0771928
2.524714 9.0887226
2.525714 9.0999112
2.526714 9.110758500000001
2.527714 9.121265300000001
2.528714 9.1314316
2.529714 9.141257399999999
2.530714 9.150743499999999
2.531714 9.1598898
2.532714 9.168697100000001
2.533714 9.1771655
2.534714 9.185294800000001
2.535714 9.1930851
2.536714 9.2005357
2.537714 9.2076465
2.538714 9.2144184
2.539714 9.2208505
2.540714 9.2269436
2.541714 9.232696899999999
2.542714 9.2381112
2.543714 9.2431866
2.544714 9.2479236
2.545714 9.2523225
2.546714 9.2563838
2.547714 9.2601083
2.548714 9.2634968
2.549714 9.2665493
2.550714 9.2692666
2.551714 9.2716485
2.552714 9.2736959
2.553714 9.2754081
2.554714 9.2767857
2.555714 9.2778288
2.556714 9.2785373
2.557714 9.2789121
2.558714 9.278953099999999
2.559714 9.278661000000001
2.560714 9.2780367
2.561714 9.277081500000001
2.562714 9.275795500000001
2.563714 9.2741802
2.564714 9.2722356
2.565714 9.2699625
2.566714 9.267362199999999
2.567714 9.2644349
2.568714 9.2611805
2.569714 9.2575997
2.570714 9.2536926
2.571714 9.2494592
2.572714 9.2449002
2.573714 9.2400156
2.574714 9.2348062
2.575714 9.2292726
2.576714 9.2234157
2.577714 9.217236199999999
2.578714 9.2107356
2.579714 9.2039153
2.580714 9.1967754
2.581714 9.1893174
2.582714 9.1815419
2.583714 9.1734499
2.584714 9.1650419
2.585714 9.156318800000001
2.586714 9.1472805
2.587714 9.137928500000001
2.588714 9.1282628
2.589714 9.1182843
2.590714 9.1079928
2.591714 9.0973899
2.592714 9.086477
2.593714 9.0752542
2.594714 9.063723699999999
2.595714 9.0518862
2.596714 9.0397432
2.597714 9.0272963
2.598714 9.0145461
2.599714 9.0014935
2.600714 8.988139
2.601714 8.9744836
2.602714 8.960527899999999
2.603714 8.9462727
2.604714 8.931718
2.605714 8.9168645
2.606714 8.901713
2.607714 8.8862643
2.608714 8.8705197
2.609714 8.854480800000001
2.610714 8.8381492
2.611714 8.8215254
2.612714 8.804611900000001
2.613714 8.7874092
2.614714 8.7699197
2.615714 8.7521441
2.616714 8.7340839
2.617714 8.7157398
2.618714 8.697113400000001
2.619714 8.6782046
2.620714 8.6590149
2.621714 8.6395442
2.622714 8.619795
2.623714 8.5997671
2.624714 8.579462
2.625714 8.5588805
2.626714 8.5380249
2.627714 8.5168965
2.628714 8.495497
2.629714 8.4738277
2.630714 8.4518895
2.631714 8.429684499999999
2.632714 8.4072143
2.633714 8.3844796
2.634714 8.361481099999999
2.635714 8.3382204
2.636714 8.314698199999999
2.637714 8.2909159
2.638714 8.266873700000001
2.639714 8.2425736
2.640714 8.2180165
2.641714 8.1932046
2.642714 8.168138599999999
2.643714 8.1428207
2.644714 8.117252599999999
2.645714 8.0914356
2.646714 8.0653712
2.647714 8.0390602
2.648714 8.0125049
2.649714 7.9857066
2.650714 7.958666200000001
2.651714 7.9313852
2.652714 7.903865000000001
2.653714 7.8761064
2.654714 7.84811
2.655714 7.819878299999999
2.656714 7.7914119
2.657714 7.762713000000001
2.658714 7.733783099999999
2.659714 7.7046238
2.660714 7.6752365000000005
2.661714 7.6456226
2.662714 7.615783800000001
2.663714 7.5857222
2.664714 7.5554386000000004
2.665714 7.524934399999999
2.666714 7.4942119
2.667714 7.4632719
2.668714 7.4321158
2.669714 7.4007452
2.670714 7.3691614
2.671714 7.337365999999999
2.672714 7.3053613
2.673714 7.273148
2.674714 7.240728300000001
2.675714 7.2081037
2.676714 7.1752757
2.677714 7.142246500000001
2.678714 7.109016899999999
2.679714 7.0755892000000005
2.680714 7.041963900000001
2.681714 7.0081428
2.682714 6.9741279
2.683714 6.939919999999999
2.684714 6.905521500000001
2.685714 6.8709329
2.686714 6.8361564999999995
2.687714 6.801194000000001
2.688714 6.7660466
2.689714 6.730715900000001
2.690714 6.6952042
2.691714 6.6595130000000005
2.692714 6.623643599999999
2.693714 6.5875984999999995
2.694714 6.5513782
2.695714 6.5149851
2.696714 6.4784199000000005
2.697714 6.4416841
2.698714 6.404779100000001
2.699714 6.3677073
2.700714 6.3304693
2.701714 6.293067300000001
2.702714 6.255503
2.703714 6.2177788
2.704714 6.1798964
2.705714 6.141857399999999
2.706714 6.1036643
2.707714 6.0653184
2.708714 6.0268212000000005
2.709714 5.9881743
2.710714 5.9493795
2.711714 5.9104383
2.712714 5.8713522
2.713714 5.8321226
2.714714 5.7927512
2.715714 5.7532389
2.716714 5.7135872999999995
2.717714 5.6737982
2.718714 5.6338735
2.719714 5.5938151
2.720714 5.553624800000001
2.721714 5.513304799999999
2.722714 5.4728571
2.723714 5.4322839
2.724714 5.3915866
2.725714 5.3507667
2.726714 5.3098258000000005
2.727714 5.2687652
2.728714 5.2275865999999995
2.729714 5.186291
2.730714 5.144880000000001
2.731714 5.1033553000000005
2.732714 5.0617184
2.733714 5.0199714
2.734714 4.9781159
2.735714 4.9361534
2.736714 4.8940863
2.737714 4.8519168
2.738714 4.8096467
2.739714 4.7672782
2.740714 4.7248136
2.741714 4.682254
2.742714 4.6396013
2.743714 4.596856600000001
2.744714 4.5540214
2.745714 4.511096299999999
2.746714 4.468083
2.747714 4.4249829
2.748714 4.3817978
2.749714 4.3385293
2.750714 4.295179200000001
2.751714 4.2517498
2.752714 4.2082433
2.753714 4.164661499999999
2.754714 4.121006700000001
2.755714 4.0772803
2.756714 4.0334847
2.757714 3.9896216
2.758714 3.9456922999999997
2.759714 3.9016984
2.760714 3.8576412999999996
2.761714 3.8135218999999996
2.762714 3.7693415
2.763714 3.7251011
2.764714 3.6808018
2.765714 3.6364454999999998
2.766714 3.5920344
2.767714 3.5475705000000004
2.768714 3.5030562
2.769714 3.4584935999999997
2.770714 3.4138847
2.771714 3.3692315
2.772714 3.3245359000000003
2.773714 3.2797996000000005
2.774714 3.2350242000000002
2.775714 3.1902108
2.776714 3.1453609
2.777714 3.100476
2.778714 3.0555573999999996
2.779714 3.0106062
2.780714 2.9656236999999996
2.781714 2.9206116
2.782714 2.8755713
2.783714 2.8305048
2.784714 2.7854143000000002
2.785714 2.7403019
2.786714 2.6951699
2.787714 2.6500201
2.788714 2.6048546999999997
2.789714 2.5596753
2.790714 2.5144832
2.791714 2.4692798
2.792714 2.4240661
2.793714 2.3788435
2.794714 2.3336131
2.795714 2.2883761999999996
2.796714 2.243134
2.797714 2.1978880999999997
2.798714 2.15264
2.799714 2.1073915
2.800714 2.0621447
2.801714 2.0169014
2.802714 1.9716637
2.803714 1.9264339
2.804714 1.8812140000000002
2.805714 1.836006
2.806714 1.7908112999999999
2.807714 1.7456314000000002
2.808714 1.7004674000000002
2.809714 1.6553205000000002
2.810714 1.6101914
2.811714 1.5650814
2.812714 1.5199918
2.813714 1.4749240000000001
2.814714 1.4298797
2.815714 1.3848605999999999
2.816714 1.3398687
2.817714 1.2949060000000001
2.818714 1.2499742
2.819714 1.2050754000000001
2.820714 1.1602114000000001
2.821714 1.115384
2.822714 1.0705949
2.823714 1.0258454000000001
2.824714 0.98113678
2.825714 0.93647009
2.826714 0.89184633
2.827714 0.84726643
2.828714 0.80273142
2.829714 0.75824247
2.830714 0.7138011
2.831714 0.6694089599999999
2.832714 0.62506795
2.833714 0.5807800200000001
2.834714 0.53654718
2.835714 0.49237142999999994
2.836714 0.44825459
2.837714 0.40419827999999997
2.838714 0.36020407000000004
2.839714 0.31627328
2.840714 0.27240706000000003
2.841714 0.22860654
2.842714 0.18487266
2.843714 0.14120644
2.844714 0.097608904
2.845714 0.054081203
2.846714 0.010624668
2.847714 -0.032759129
2.848714 -0.07606842
2.849714 -0.11930127
2.850714 -0.16245566
2.851714 -0.20552957000000002
2.852714 -0.24852110000000002
2.853714 -0.29142851
2.854714 -0.33425028
2.855714 -0.37698511
2.856714 -0.41963183
2.857714 -0.46218946
2.858714 -0.50465707
2.859714 -0.54703373
2.860714 -0.58931857
2.861714 -0.63151051
2.862714 -0.6736083399999999
2.863714 -0.71561062
2.864714 -0.7575158000000001
2.865714 -0.7993221300000001
2.866714 -0.8410276799999999
2.867714 -0.8826307
2.868714 -0.92412932
2.869714 -0.96552195
2.870714 -1.006807
2.871714 -1.0479832999999998
2.872714 -1.0890498
2.873714 -1.1300054
2.874714 -1.1708493
2.875714 -1.2115806
2.876714 -1.2521985
2.877714 -1.2927019
2.878714 -1.3330897
2.879714 -1.3733608
2.880714 -1.4135134
2.881714 -1.4535461
2.882714 -1.4934568000000001
2.883714 -1.5332435
2.884714 -1.5729045000000001
2.885714 -1.6124379000000002
2.886714 -1.6518419999999998
2.887714 -1.6911156
2.888714 -1.7302578
2.889714 -1.7692676
2.890714 -1.8081443
2.891714 -1.8468872
2.892714 -1.8854953
2.893714 -1.9239678999999998
2.894714 -1.9623038999999998
2.895714 -2.0005021000000003
2.896714 -2.0385616
2.897714 -2.0764805
2.898714 -2.1142578
2.899714 -2.1518912
2.900714 -2.1893794
2.901714 -2.2267202
2.902714 -2.2639122
2.903714 -2.3009537
2.904714 -2.3378436
2.905714 -2.3745811
2.906714 -2.4111653
2.907714 -2.4475957999999998
2.908714 -2.4838720000000003
2.909714 -2.5199929
2.910714 -2.5559578
2.911714 -2.5917655
2.912714 -2.6274147
2.913714 -2.662904
2.914714 -2.6982319
2.915714 -2.7333966000000003
2.916714 -2.7683966
2.917714 -2.8032303
2.918714 -2.8378962
2.919714 -2.8723925
2.920714 -2.9067181
2.921714 -2.9408718
2.922714 -2.9748525000000003
2.923714 -3.0086599
2.924714 -3.0422932
2.925714 -3.075752
2.926714 -3.109036
2.927714 -3.1421445
2.928714 -3.1750765
2.929714 -3.2078311
2.930714 -3.2404065
2.931714 -3.2728009
2.932714 -3.3050131000000005
2.933714 -3.3370413
2.934714 -3.3688839999999995
2.935714 -3.40054
2.936714 -3.4320079000000003
2.937714 -3.4632864999999997
2.938714 -3.4943747999999997
2.939714 -3.5252716000000004
2.940714 -3.5559759000000004
2.941714 -3.5864867
2.942714 -3.6168035
2.943714 -3.6469255
2.944714 -3.6768518
2.945714 -3.7065818999999998
2.946714 -3.7361145
2.947714 -3.7654482000000002
2.948714 -3.7945818
2.949714 -3.8235135000000002
2.950714 -3.8522419
2.951714 -3.8807657000000004
2.952714 -3.9090835
2.953714 -3.9371945
2.954714 -3.9650980000000002
2.955714 -3.992793
2.956714 -4.0202785
2.957714 -4.047554
2.958714 -4.0746182
2.959714 -4.1014701
2.960714 -4.1281089
2.961714 -4.1545339
2.962714 -4.1807443
2.963714 -4.206739000000001
2.964714 -4.2325173000000005
2.965714 -4.2580776
2.966714 -4.2834185
2.967714 -4.3085389
2.968714 -4.3334369
2.969714 -4.3581113
2.970714 -4.3825611
2.971714 -4.4067852
2.972714 -4.4307828
2.973714 -4.454553499999999
2.974714 -4.4780962
2.975714 -4.5014102000000005
2.976714 -4.524494300000001
2.977714 -4.5473479
2.978714 -4.5699701
2.979714 -4.592359399999999
2.980714 -4.6145156
2.981714 -4.6364377999999995
2.982714 -4.658125
2.983714 -4.6795763
2.984714 -4.7007907
2.985714 -4.7217667
2.986714 -4.7425032
2.987714 -4.762999
2.988714 -4.783253
2.989714 -4.8032641
2.990714 -4.8230316
2.991714 -4.8425552
2.992714 -4.861833900000001
2.993714 -4.8808672
2.994714 -4.8996542
2.995714 -4.9181934
2.996714 -4.9364839
2.997714 -4.9545243
2.998714 -4.9723137
2.999714 -4.9898513
3.000714 -5.0071362
3.001714 -5.0241675
3.002714 -5.040944
3.003714 -5.0574645
3.004714 -5.073728
3.005714 -5.0897334
3.006714 -5.1054791
3.007714 -5.1209643
3.008714 -5.1361889000000005
3.009714 -5.151152199999999
3.010714 -5.165854100000001
3.011714 -5.1802937
3.012714 -5.1944703
3.013714 -5.2083828
3.014714 -5.2220304
3.015714 -5.2354116
3.016714 -5.2485257
3.017714 -5.261372000000001
3.018714 -5.2739497
3.019714 -5.2862580999999995
3.020714 -5.298296000000001
3.021714 -5.3100623
3.022714 -5.3215563
3.023714 -5.3327762
3.024714 -5.3437211
3.025714 -5.3543895
3.026714 -5.3647808999999995
3.027714 -5.3748947
3.028714 -5.3847305
3.029714 -5.3942882
3.030714 -5.4035664
3.031714 -5.4125644
3.032714 -5.4212812
3.033714 -5.4297153
3.034714 -5.4378659
3.035714 -5.4457322
3.036714 -5.4533135
3.037714 -5.4606091
3.038714 -5.467618300000001
3.039714 -5.4743398
3.040714 -5.4807726
3.041714 -5.486915600000001
3.042714 -5.4927677
3.043714 -5.4983281
3.044714 -5.503596
3.045714 -5.5085711
3.046714 -5.5132534
3.047714 -5.5176426
3.048714 -5.521738200000001
3.049714 -5.5255393999999995
3.050714 -5.5290453
3.051714 -5.532255
3.052714 -5.5351671
3.053714 -5.5377804
3.054714 -5.540093799999999
3.055714 -5.542106599999999
3.056714 -5.5438176
3.057714 -5.545226100000001
3.058714 -5.5463314
3.059714 -5.5471319999999995
3.060714 -5.5476271
3.061714 -5.5478159
3.062714 -5.5476978
3.063714 -5.5472724
3.064714 -5.5465396
3.065714 -5.5454995
3.066714 -5.5441514
3.067714 -5.542494700000001
3.068714 -5.5405285
3.069714 -5.5382516
3.070714 -5.5356625
3.071714 -5.532760199999999
3.072714 -5.5295438
3.073714 -5.5260122
3.074714 -5.5221647
3.075714 -5.5180006
3.076714 -5.5135194
3.077714 -5.5087205
3.078714 -5.503603399999999
3.079714 -5.4981675
3.080714 -5.4924123
3.081714 -5.4863375
3.082714 -5.4799426
3.083714 -5.4732274
3.084714 -5.4661915
3.085714 -5.4588336
3.086714 -5.4511532
3.087714 -5.4431487
3.088714 -5.4348189
3.089714 -5.4261625
3.090714 -5.4171782
3.091714 -5.407865
3.092714 -5.3982224
3.093714 -5.388250599999999
3.094714 -5.377949
3.095714 -5.3673178
3.096714 -5.3563561
3.097714 -5.345064
3.098714 -5.3334408
3.099714 -5.321485900000001
3.100714 -5.3091992
3.101714 -5.2965801
3.102714 -5.2836284
3.103714 -5.2703433
3.104714 -5.2567236
3.105714 -5.2427683
3.106714 -5.2284755
3.107714 -5.2138444
3.108714 -5.1988736
3.109714 -5.1835626
3.110714 -5.1679112
3.111714 -5.1519196
3.112714 -5.1355876
3.113714 -5.118915100000001
3.114714 -5.1019017
3.115714 -5.084547
3.116714 -5.0668508
3.117714 -5.0488122
3.118714 -5.0304305000000005
3.119714 -5.0117049
3.120714 -4.9926355
3.121714 -4.973221199999999
3.122714 -4.9534611
3.123714 -4.9333545999999995
3.124714 -4.9129006
3.125714 -4.8920982
3.126714 -4.8709467
3.127714 -4.8494458
3.128714 -4.8275955
3.129714 -4.8053961
3.130714 -4.7828477000000005
3.131714 -4.7599502000000005
3.132714 -4.7367036
3.133714 -4.7131073
3.134714 -4.6891607
3.135714 -4.664862899999999
3.136714 -4.640213
3.137714 -4.6152104
3.138714 -4.5898542
3.139714 -4.5641441
3.140714 -4.5380794
3.141714 -4.5116591999999995
3.142714 -4.484883
3.143714 -4.4577498
3.144714 -4.4302594
3.145714 -4.4024114
3.146714 -4.3742057
3.147714 -4.3456428
3.148714 -4.316723
3.149714 -4.2874463
3.150714 -4.2578127
3.151714 -4.2278215
3.152714 -4.1974723
3.153714 -4.166764
3.154714 -4.1356958
3.155714 -4.1042671
3.156714 -4.0724773
3.157714 -4.0403262
3.158714 -4.0078137
3.159714 -3.9749399
3.160714 -3.9417043
3.161714 -3.9081067
3.162714 -3.8741469
3.163714 -3.8398247000000003
3.164714 -3.8051403999999995
3.165714 -3.7700944
3.166714 -3.7346866
3.167714 -3.6989175
3.168714 -3.6627866
3.169714 -3.6262937
3.170714 -3.5894378999999996
3.171714 -3.5522185
3.172714 -3.5146352
3.173714 -3.4766868
3.174714 -3.4383733
3.175714 -3.3996947
3.176714 -3.3606510999999997
3.177714 -3.3212427000000004
3.178714 -3.2814693
3.179714 -3.2413311
3.180714 -3.2008283
3.181714 -3.1599604
3.182714 -3.1187277
3.183714 -3.0771303999999997
3.184714 -3.0351683
3.185714 -2.9928415999999998
3.186714 -2.95015
3.187714 -2.9070931
3.188714 -2.8636705
3.189714 -2.8198818
3.190714 -2.7757267
3.191714 -2.7312048
3.192714 -2.6863165
3.193714 -2.6410619
3.194714 -2.5954414
3.195714 -2.5494557
3.196714 -2.5031051
3.197714 -2.4563899
3.198714 -2.4093103
3.199714 -2.3618663
3.200714 -2.3140579000000003
3.201714 -2.2658853
3.202714 -2.2173483000000003
3.203714 -2.168447
3.204714 -2.1191817000000004
3.205714 -2.0695522
3.206714 -2.0195588
3.207714 -1.9692015
3.208714 -1.9184802
3.209714 -1.8673953
3.210714 -1.815947
3.211714 -1.764136
3.212714 -1.7119627
3.213714 -1.659428
3.214714 -1.606532
3.215714 -1.5532752
3.216714 -1.4996576
3.217714 -1.4456795
3.218714 -1.3913407
3.219714 -1.3366414
3.220714 -1.2815817999999999
3.221714 -1.2261621
3.222714 -1.1703826
3.223714 -1.1142436
3.224714 -1.0577457000000001
3.225714 -1.0008892
3.226714 -0.94367443
3.227714 -0.88610193
3.228714 -0.82817227
3.229714 -0.76988605
3.230714 -0.71124407
3.231714 -0.65224702
3.232714 -0.5928955
3.233714 -0.5331900900000001
3.234714 -0.47313115
3.235714 -0.41271895
3.236714 -0.35195388
3.237714 -0.29083628
3.238714 -0.22936663999999998
3.239714 -0.16754554000000002
3.240714 -0.10537365
3.241714 -0.042851679999999996
3.242714 0.020019699999999998
3.243714 0.083239819
3.244714 0.14680803
3.245714 0.21072364999999998
3.246714 0.27498596000000003
3.247714 0.33959416000000003
3.248714 0.40454739
3.249714 0.46984474
3.250714 0.5354854299999999
3.251714 0.6014686499999999
3.252714 0.66779377
3.253714 0.73446003
3.254714 0.8014667799999999
3.255714 0.86881332
3.256714 0.93649877
3.257714 1.0045221
3.258714 1.0728825000000002
3.259714 1.1415788
3.260714 1.2106102
3.261714 1.2799757
3.262714 1.3496744
3.263714 1.4197057000000002
3.264714 1.4900684000000002
3.265714 1.5607617
3.266714 1.6317844000000001
3.267714 1.7031353
3.268714 1.7748132
3.269714 1.8468170999999998
3.270714 1.9191459000000002
3.271714 1.9917984999999998
3.272714 2.0647737999999998
3.273714 2.1380708
3.274714 2.2116881
3.275714 2.2856247
3.276714 2.3598792
3.277714 2.4344506
3.278714 2.5093375
3.279714 2.5845388000000002
3.280714 2.6600536
3.281714 2.7358805999999998
3.282714 2.8120186
3.283714 2.8884666
3.284714 2.9652228999999997
3.285714 3.0422861
3.286714 3.1196546
3.287714 3.1973268999999997
3.288714 3.2753017000000004
3.289714 3.3535774999999997
3.290714 3.4321528
3.291714 3.5110265000000003
3.292714 3.5901970999999997
3.293714 3.6696628000000002
3.294714 3.7494224
3.295714 3.8294744
3.296714 3.9098173
3.297714 3.9904497999999995
3.298714 4.0713701
3.299714 4.1525774
3.300714 4.23407
3.301714 4.3158464
3.302714 4.3979049
3.303714 4.4802431
3.304714 4.5628596
3.305714 4.6457525
3.306714 4.7289200000000005
3.307714 4.8123602000000005
3.308714 4.896071200000001
3.309714 4.9800515
3.310714 5.0642993
3.311714 5.1488131
3.312714 5.233591
3.313714 5.3186312
3.314714 5.4039318000000005
3.315714 5.4894913
3.316714 5.5753078
3.317714 5.6613795
3.318714 5.7477042
3.319714 5.83428
3.320714 5.9211046000000005
3.321714 6.0081761
3.322714 6.0954921
3.323714 6.1830506
3.324714 6.2708497
3.325714 6.3588873
3.326714 6.4471609999999995
3.327714 6.535669400000001
3.328714 6.624410999999999
3.329714 6.713382900000001
3.330714 6.802583500000001
3.331714 6.8920106
3.332714 6.9816627
3.333714 7.0715368000000005
3.334714 7.1616314
3.335714 7.251943600000001
3.336714 7.3424719
3.337714 7.433213299999999
3.338714 7.5241655000000005
3.339714 7.6153256
3.340714 7.7066913
3.341714 7.7982597
3.342714 7.8900285
3.343714 7.9819955
3.344714 8.0741592
3.345714 8.1665166
3.346714 8.2590654
3.347714 8.3518043
3.348714 8.4447309
3.349714 8.5378423
3.350714 8.631135500000001
3.351714 8.7246083
3.352714 8.8182583
3.353714 8.912082
3.354714 9.0060771
3.355714 9.100241200000001
3.356714 9.1945708
3.357714 9.2890635
3.358714 9.3837164
3.359714 9.4785266
3.360714 9.5734917
3.361714 9.668608800000001
3.362714 9.763875599999999
3.363714 9.85929
3.364714 9.9548489
3.365714 10.05055
3.366714 10.14639
3.367714 10.242370000000001
3.368714 10.33848
3.369714 10.43473
3.370714 10.5311
3.371714 10.627590000000001
3.372714 10.724210000000001
3.373714 10.82094
3.374714 10.91779
3.375714 11.014759999999999
3.376714 11.111830000000001
3.377714 11.209
3.378714 11.306280000000001
3.379714 11.40367
3.380714 11.50115
3.381714 11.59872
3.382714 11.69639
3.383714 11.79414
3.384714 11.89199
3.385714 11.98991
3.386714 12.08792
3.387714 12.185989999999999
3.388714 12.28414
3.389714 12.38236
3.390714 12.48065
3.391714 12.578990000000001
3.392714 12.6774
3.393714 12.77586
3.394714 12.874369999999999
3.395714 12.97293
3.396714 13.07154
3.397714 13.170190000000002
3.398714 13.26888
3.399714 13.3676
3.400714 13.46636
3.401714 13.565150000000001
3.402714 13.66397
3.403714 13.7628
3.404714 13.86166
3.405714 13.960529999999999
3.406714 14.05941
3.407714 14.158299999999999
3.408714 14.25719
3.409714 14.356079999999999
3.410714 14.45497
3.411714 14.553849999999999
3.412714 14.65273
3.413714 14.75159
3.414714 14.850430000000001
3.415714 14.94926
3.416714 15.04807
3.417714 15.146840000000001
3.418714 15.24559
3.419714 15.3443
3.420714 15.44297
3.421714 15.541599999999999
3.422714 15.64018
3.423714 15.738710000000001
3.424714 15.83718
3.425714 15.935599999999999
3.426714 16.03395
3.427714 16.13224
3.428714 16.23046
3.429714 16.328609999999998
3.430714 16.426679999999998
3.431714 16.52467
3.432714 16.62258
3.433714 16.720399999999998
3.434714 16.81813
3.435714 16.91576
3.436714 17.01329
3.437714 17.110719999999997
3.438714 17.20804
3.439714 17.305239999999998
3.440714 17.40233
3.441714 17.4993
3.442714 17.59614
3.443714 17.69286
3.444714 17.78944
3.445714 17.88589
3.446714 17.98219
3.447714 18.07836
3.448714 18.17438
3.449714 18.270239999999998
3.450714 18.36595
3.451714 18.4615
3.452714 18.55688
3.453714 18.652089999999998
3.454714 18.74714
3.455714 18.842
3.456714 18.93668
3.457714 19.03118
3.458714 19.12548
3.459714 19.2196
3.460714 19.31351
3.461714 19.40722
3.462714 19.50073
3.463714 19.59402
3.464714 19.687099999999997
3.465714 19.77996
3.466714 19.872600000000002
3.467714 19.96501
3.468714 20.05719
3.469714 20.14913
3.470714 20.240830000000003
3.471714 20.33229
3.472714 20.4235
3.473714 20.51445
3.474714 20.60514
3.475714 20.69558
3.476714 20.78575
3.477714 20.87565
3.478714 20.96527
3.479714 21.05462
3.480714 21.14368
3.481714 21.23246
3.482714 21.32094
3.483714 21.40913
3.484714 21.49701
3.485714 21.584590000000002
3.486714 21.671860000000002
3.487714 21.75881
3.488714 21.84545
3.489714 21.93176
3.490714 22.01774
3.491714 22.1034
3.492714 22.18872
3.493714 22.27369
3.494714 22.358330000000002
3.495714 22.44261
3.496714 22.52654
3.497714 22.610120000000002
3.498714 22.69333
3.499714 22.77617
3.500714 22.85864
3.501714 22.940730000000002
3.502714 23.02244
3.503714 23.10377
3.504714 23.18471
3.505714 23.26525
3.506714 23.345399999999998
3.507714 23.42514
3.508714 23.50448
3.509714 23.583399999999997
3.510714 23.66192
3.511714 23.74001
3.512714 23.81768
3.513714 23.89491
3.514714 23.971719999999998
3.515714 24.04808
3.516714 24.124000000000002
3.517714 24.19947
3.518714 24.27449
3.519714 24.34905
3.520714 24.42316
3.521714 24.4968
3.522714 24.569969999999998
3.523714 24.64266
3.524714 24.71489
3.525714 24.786630000000002
3.526714 24.857879999999998
3.527714 24.92865
3.528714 24.99892
3.529714 25.06869
3.530714 25.137949999999996
3.531714 25.206709999999998
3.532714 25.27495
3.533714 25.34268
3.534714 25.40988
3.535714 25.476549999999996
3.536714 25.54269
3.537714 25.6083
3.538714 25.673370000000002
3.539714 25.737900000000003
3.540714 25.80189
3.541714 25.865320000000004
3.542714 25.92819
3.543714 25.99051
3.544714 26.05226
3.545714 26.113439999999997
3.546714 26.174049999999998
3.547714 26.23408
3.548714 26.293529999999997
3.549714 26.352379999999997
3.550714 26.410650000000004
3.551714 26.46831
3.552714 26.52538
3.553714 26.581850000000003
3.554714 26.63771
3.555714 26.69295
3.556714 26.74759
3.557714 26.801609999999997
3.558714 26.85501
3.559714 26.90777
3.560714 26.959909999999997
3.561714 27.01141
3.562714 27.062269999999998
3.563714 27.11248
3.564714 27.162039999999998
3.565714 27.21094
3.566714 27.25918
3.567714 27.306770000000004
3.568714 27.353680000000004
3.569714 27.39993
3.570714 27.445510000000002
3.571714 27.490409999999997
3.572714 27.53463
3.573714 27.57817
3.574714 27.62102
3.575714 27.663169999999997
3.576714 27.70464
3.577714 27.745399999999997
3.578714 27.78545
3.579714 27.82479
3.580714 27.86342
3.581714 27.901320000000002
3.582714 27.938499999999998
3.583714 27.97496
3.584714 28.01069
3.585714 28.04568
3.586714 28.079949999999997
3.587714 28.113470000000003
3.588714 28.14626
3.589714 28.1783
3.590714 28.209580000000003
3.591714 28.24012
3.592714 28.269899999999996
3.593714 28.29891
3.594714 28.327160000000003
3.595714 28.354639999999996
3.596714 28.381339999999998
3.597714 28.40725
3.598714 28.43239
3.599714 28.456740000000003
3.600714 28.480309999999996
3.601714 28.503079999999997
3.602714 28.525060000000003
3.603714 28.54624
3.604714 28.56663
3.605714 28.58622
3.606714 28.605000000000004
3.607714 28.62297
3.608714 28.640120000000003
3.609714 28.65646
3.610714 28.67198
3.611714 28.686669999999996
3.612714 28.70052
3.613714 28.713549999999998
3.614714 28.72573
3.615714 28.73708
3.616714 28.747590000000002
3.617714 28.75725
3.618714 28.76606
3.619714 28.77403
3.620714 28.78115
3.621714 28.78741
3.622714 28.792810000000003
3.623714 28.79736
3.624714 28.80104
3.625714 28.803849999999997
3.626714 28.80579
3.627714 28.80686
3.628714 28.80704
3.629714 28.806340000000002
3.630714 28.80476
3.631714 28.802290000000003
3.632714 28.79893
3.633714 28.79468
3.634714 28.789530000000003
3.635714 28.78349
3.636714 28.77655
3.637714 28.76872
3.638714 28.759980000000002
3.639714 28.75035
3.640714 28.7398
3.641714 28.728350000000002
3.642714 28.715980000000002
3.643714 28.702689999999997
3.644714 28.68849
3.645714 28.67336
3.646714 28.657300000000003
3.647714 28.640310000000003
3.648714 28.622389999999996
3.649714 28.60354
3.650714 28.583750000000002
3.651714 28.56303
3.652714 28.54137
3.653714 28.51877
3.654714 28.49523
3.655714 28.470760000000002
3.656714 28.44534
3.657714 28.418979999999998
3.658714 28.39167
3.659714 28.363410000000002
3.660714 28.33419
3.661714 28.30401
3.662714 28.27288
3.663714 28.240779999999997
3.664714 28.207710000000002
3.665714 28.17369
3.666714 28.13869
3.667714 28.102729999999998
3.668714 28.065800000000003
3.669714 28.02791
3.670714 27.98904
3.671714 27.94921
3.672714 27.90841
3.673714 27.866639999999997
3.674714 27.823900000000002
3.675714 27.780179999999998
3.676714 27.735480000000003
3.677714 27.68979
3.678714 27.64313
3.679714 27.59547
3.680714 27.54683
3.681714 27.49719
3.682714 27.446569999999998
3.683714 27.39495
3.684714 27.34234
3.685714 27.28874
3.686714 27.23415
3.687714 27.17857
3.688714 27.122010000000003
3.689714 27.06445
3.690714 27.00589
3.691714 26.946340000000003
3.692714 26.8858
3.693714 26.82426
3.694714 26.76171
3.695714 26.698159999999998
3.696714 26.63361
3.697714 26.56806
3.698714 26.50149
3.699714 26.43393
3.700714 26.36537
3.701714 26.295800000000003
3.702714 26.22523
3.703714 26.15367
3.704714 26.081100000000003
3.705714 26.007530000000003
3.706714 25.93297
3.707714 25.857400000000002
3.708714 25.78082
3.709714 25.70325
3.710714 25.62466
3.711714 25.545060000000003
3.712714 25.46446
3.713714 25.38285
3.714714 25.300230000000003
3.715714 25.2166
3.716714 25.13196
3.717714 25.04632
3.718714 24.959680000000002
3.719714 24.872040000000002
3.720714 24.7834
3.721714 24.69376
3.722714 24.60312
3.723714 24.51148
3.724714 24.41884
3.725714 24.3252
3.726714 24.23055
3.727714 24.134900000000002
3.728714 24.03824
3.729714 23.94059
3.730714 23.84192
3.731714 23.74226
3.732714 23.6416
3.733714 23.53995
3.734714 23.4373
3.735714 23.333660000000002
3.736714 23.22903
3.737714 23.12341
3.738714 23.0168
3.739714 22.909209999999998
3.740714 22.80062
3.741714 22.691049999999997
3.742714 22.58048
3.743714 22.46893
3.744714 22.35638
3.745714 22.24286
3.746714 22.128339999999998
3.747714 22.01285
3.748714 21.896379999999997
3.749714 21.77892
3.750714 21.6605
3.751714 21.54111
3.752714 21.42074
3.753714 21.299409999999998
3.754714 21.17712
3.755714 21.05386
3.756714 20.92964
3.757714 20.80445
3.758714 20.6783
3.759714 20.55119
3.760714 20.42311
3.761714 20.29408
3.762714 20.16409
3.763714 20.03315
3.764714 19.90125
3.765714 19.76841
3.766714 19.63463
3.767714 19.4999
3.768714 19.36424
3.769714 19.22763
3.770714 19.0901
3.771714 18.95163
3.772714 18.81223
3.773714 18.67191
3.774714 18.53065
3.775714 18.38847
3.776714 18.24537
3.777714 18.10134
3.778714 17.9564
3.779714 17.81054
3.780714 17.66377
3.781714 17.5161
3.782714 17.36752
3.783714 17.218040000000002
3.784714 17.06767
3.785714 16.9164
3.786714 16.76425
3.787714 16.6112
3.788714 16.457269999999998
3.789714 16.30246
3.790714 16.14676
3.791714 15.990190000000002
3.792714 15.832740000000001
3.793714 15.67442
3.794714 15.51524
3.795714 15.355179999999999
3.796714 15.194270000000001
3.797714 15.032499999999999
3.798714 14.86989
3.799714 14.706420000000001
3.800714 14.54211
3.801714 14.37697
3.802714 14.210980000000001
3.803714 14.044170000000001
3.804714 13.876520000000001
3.805714 13.70805
3.806714 13.53876
3.807714 13.368640000000001
3.808714 13.19771
3.809714 13.02596
3.810714 12.853410000000002
3.811714 12.680050000000001
3.812714 12.50589
3.813714 12.33094
3.814714 12.155199999999999
3.815714 11.97868
3.816714 11.80138
3.817714 11.6233
3.818714 11.44445
3.819714 11.26483
3.820714 11.08445
3.821714 10.90331
3.822714 10.72141
3.823714 10.53876
3.824714 10.35536
3.825714 10.17122
3.826714 9.986335799999999
3.827714 9.8007247
3.828714 9.614387200000001
3.829714 9.427329199999999
3.830714 9.2395566
3.831714 9.051074100000001
3.832714 8.861886700000001
3.833714 8.671999
3.834714 8.4814154
3.835714 8.2901403
3.836714 8.0981784
3.837714 7.9055339
3.838714 7.7122115
3.839714 7.5182161999999995
3.840714 7.3235527
3.841714 7.128226
3.842714 6.9322415
3.843714 6.735605
3.844714 6.5383226
3.845714 6.3404009
3.846714 6.1418463
3.847714 5.942664300000001
3.848714 5.7428606
3.849714 5.5424403
3.850714 5.341408
3.851714 5.1397685
3.852714 4.9375257999999995
3.853714 4.7346856
3.854714 4.531253100000001
3.855714 4.3272339
3.856714 4.1226342
3.857714 3.9174605000000002
3.858714 3.7117191000000003
3.859714 3.5054162
3.860714 3.2985583
3.861714 3.0911522000000002
3.862714 2.8832041
3.863714 2.6747204
3.864714 2.4657071999999998
3.865714 2.2561705
3.866714 2.0461155
3.867714 1.8355476
3.868714 1.6244719
3.869714 1.4128934
3.870714 1.2008176000000002
3.871714 0.9882506900000001
3.872714 0.7751992400000001
3.873714 0.56167031
3.874714 0.34767133
3.875714 0.13320977
3.876714 -0.08170707199999999
3.877714 -0.2970722
3.878714 -0.51287892
3.879714 -0.72912076
3.880714 -0.9457915100000001
3.881714 -1.162885
3.882714 -1.3803953
3.883714 -1.5983164
3.884714 -1.8166423
3.885714 -2.0353669
3.886714 -2.2544842
3.887714 -2.4739876
3.888714 -2.6938705
3.889714 -2.9141255
3.890714 -3.1347449999999997
3.891714 -3.3557205999999997
3.892714 -3.5770442
3.893714 -3.7987079
3.894714 -4.0207043
3.895714 -4.2430267
3.896714 -4.4656686
3.897714 -4.6886247
3.898714 -4.9118888
3.899714 -5.135455
3.900714 -5.3593174
3.901714 -5.5834696
3.902714 -5.8079049000000005
3.903714 -6.0326159
3.904714 -6.2575951000000005
3.905714 -6.482835100000001
3.906714 -6.7083277
3.907714 -6.934064600000001
3.908714 -7.1600378000000005
3.909714 -7.386238100000001
3.910714 -7.6126575
3.911714 -7.8392886
3.912714 -8.0661245
3.913714 -8.2931586
3.914714 -8.5203849
3.915714 -8.7477982
3.916714 -8.9753918
3.917714 -9.2031606
3.918714 -9.431096199999999
3.919714 -9.659192
3.920714 -9.887439
3.921714 -10.11583
3.922714 -10.344349999999999
3.923714 -10.573
3.924714 -10.80177
3.925714 -11.03064
3.926714 -11.25961
3.927714 -11.48868
3.928714 -11.71783
3.929714 -11.947049999999999
3.930714 -12.17635
3.931714 -12.405710000000001
3.932714 -12.63513
3.933714 -12.864600000000001
3.934714 -13.09412
3.935714 -13.32368
3.936714 -13.553270000000001
3.937714 -13.78288
3.938714 -14.0125
3.939714 -14.24212
3.940714 -14.47174
3.941714 -14.701339999999998
3.942714 -14.93091
3.943714 -15.16045
3.944714 -15.38996
3.945714 -15.61941
3.946714 -15.84882
3.947714 -16.07816
3.948714 -16.30744
3.949714 -16.53664
3.950714 -16.76576
3.951714 -16.994799999999998
3.952714 -17.223740000000003
3.953714 -17.45257
3.954714 -17.6813
3.955714 -17.90989
3.956714 -18.138360000000002
3.957714 -18.36668
3.958714 -18.594849999999997
3.959714 -18.82286
3.960714 -19.050700000000003
3.961714 -19.27836
3.962714 -19.50584
3.963714 -19.73313
3.964714 -19.960230000000003
3.965714 -20.18713
3.966714 -20.413809999999998
3.967714 -20.64028
3.968714 -20.86653
3.969714 -21.09254
3.970714 -21.31831
3.971714 -21.54383
3.972714 -21.76909
3.973714 -21.99407
3.974714 -22.21877
3.975714 -22.443179999999998
3.976714 -22.6673
3.977714 -22.89111
3.978714 -23.11461
3.979714 -23.33779
3.980714 -23.56064
3.981714 -23.783170000000002
3.982714 -24.00536
3.983714 -24.22721
3.984714 -24.448710000000002
3.985714 -24.66984
3.986714 -24.8906
3.987714 -25.11099
3.988714 -25.330979999999997
3.989714 -25.55057
3.990714 -25.769750000000002
3.991714 -25.988519999999998
3.992714 -26.20685
3.993714 -26.424760000000003
3.994714 -26.64222
3.995714 -26.85923
3.996714 -27.075789999999998
3.997714 -27.291890000000002
3.998714 -27.507510000000003
3.999714 -27.72267
4.000714 -27.93735
4.001714 -28.15153
4.002714 -28.36522
4.003714 -28.57839
4.004714 -28.791050000000002
4.005714 -29.00317
4.006714 -29.214760000000002
4.007714 -29.425800000000002
4.008714 -29.63628
4.009714 -29.84619
4.010714 -30.055539999999997
4.011714 -30.26431
4.012714 -30.47249
4.013714 -30.68009
4.014714 -30.88709
4.015714 -31.093490000000003
4.016714 -31.299280000000003
4.017715 -31.50446
4.018714 -31.709
4.019714 -31.91292
4.020714 -32.11619
4.021714 -32.318799999999996
4.022714 -32.52075
4.023714 -32.722030000000004
4.024714 -32.92262
4.025714 -33.12252
4.026714 -33.32173
4.027714 -33.52024
4.028714 -33.71803
4.029714 -33.91511
4.030715 -34.11147
4.031714 -34.30711
4.032714 -34.50201
4.033714 -34.696169999999995
4.034714 -34.889579999999995
4.035714 -35.082229999999996
4.036714 -35.274119999999996
4.037714 -35.465219999999995
4.038714 -35.65554
4.039714 -35.84505
4.040714 -36.03376
4.041714 -36.22165
4.042714 -36.40873
4.043715 -36.594969999999996
4.044714 -36.78038
4.045714 -36.964960000000005
4.046714 -37.14869
4.047714 -37.331579999999995
4.048714 -37.51361
4.049714 -37.69479
4.050714 -37.8751
4.051714 -38.05452
4.052714 -38.233070000000005
4.053714 -38.410709999999995
4.054714 -38.587450000000004
4.055714 -38.76328
4.056714 -38.93818
4.057714 -39.11215
4.058714 -39.28518
4.059714 -39.45727
4.060714 -39.628409999999995
4.061714 -39.7986
4.062714 -39.96783
4.063715 -40.13611
4.064714 -40.30342
4.065714 -40.46975
4.066714 -40.635110000000005
4.067714 -40.79948
4.068714 -40.96285
4.069714 -41.12521
4.070714 -41.28656
4.071714 -41.44688
4.072714 -41.606159999999996
4.073714 -41.7644
4.074714 -41.921589999999995
4.075714 -42.07772
4.076715 -42.232789999999994
4.077714 -42.3868
4.078714 -42.53975
4.079714 -42.69162
4.080714 -42.84242
4.081714 -42.99214
4.082714 -43.14077
4.083714 -43.28831
4.084714 -43.43475
4.085714 -43.580079999999995
4.086714 -43.72428
4.087714 -43.86735
4.088714 -44.00929
4.089714 -44.15007
4.090714 -44.28971
4.091714 -44.42818
4.092714 -44.5655
4.093714 -44.70165
4.094714 -44.83664
4.095714 -44.97046
4.096714 -45.10311
4.097714 -45.23458
4.098714 -45.36487
4.099714 -45.49397
4.100714 -45.62187
4.101714 -45.74857
4.102714 -45.87405
4.103714 -45.99831
4.104714 -46.12134
4.105714 -46.24312
4.106714 -46.36365
4.107714 -46.48293
4.108714 -46.60096
4.109715 -46.71773
4.110714 -46.83325
4.111714 -46.94751
4.112714 -47.06051
4.113714 -47.17224
4.114714 -47.28271
4.115714 -47.39189
4.116714 -47.4998
4.117714 -47.60641
4.118714 -47.711710000000004
4.119714 -47.81571
4.120714 -47.91839
4.121714 -48.01974
4.122715 -48.11976
4.123714 -48.218450000000004
4.124714 -48.315799999999996
4.125714 -48.41181
4.126714 -48.50649
4.127714 -48.59983
4.128714 -48.69183
4.129714 -48.78249
4.130714 -48.8718
4.131714 -48.95976
4.132714 -49.04636
4.133714 -49.13159
4.134714 -49.21545
4.135714 -49.29793
4.136714 -49.37901
4.137714 -49.4587
4.138714 -49.536989999999996
4.139714 -49.61387
4.140714 -49.68935
4.141714 -49.76342
4.142715 -49.83608
4.143714 -49.90734
4.144714 -49.97718
4.145714 -50.045629999999996
4.146714 -50.11266
4.147714 -50.17828
4.148714 -50.24248
4.149714 -50.30525
4.150714 -50.36659
4.151714 -50.42648
4.152714 -50.48492999999999
4.153714 -50.54191
4.154714 -50.597440000000006
4.155715 -50.651500000000006
4.156714 -50.7041
4.157714 -50.75524
4.158714 -50.80491000000001
4.159714 -50.85311
4.160714 -50.89985
4.161714 -50.945130000000006
4.162714 -50.98894000000001
4.163714 -51.03128
4.164714 -51.07216
4.165714 -51.11156
4.166714 -51.149469999999994
4.167714 -51.18589
4.168715 -51.22082
4.169714 -51.25425
4.170714 -51.28617
4.171714 -51.31659
4.172714 -51.345490000000005
4.173714 -51.372890000000005
4.174714 -51.398770000000006
4.175714 -51.42316
4.176714 -51.44603
4.177714 -51.46741
4.178714 -51.48728
4.179714 -51.50565
4.180714 -51.52251
4.181714 -51.53787
4.182714 -51.55170999999999
4.183714 -51.56403
4.184714 -51.574830000000006
4.185714 -51.58409
4.186714 -51.59183
4.187714 -51.59801
4.188715 -51.60266
4.189714 -51.60576999999999
4.190714 -51.60733
4.191714 -51.60736
4.192714 -51.60586000000001
4.193714 -51.60282000000001
4.194714 -51.598259999999996
4.195714 -51.59218
4.196714 -51.58457
4.197714 -51.57542000000001
4.198714 -51.56474
4.199714 -51.55252
4.200714 -51.538759999999996
4.201715 -51.523450000000004
4.202714 -51.50658
4.203714 -51.48817
4.204714 -51.46819
4.205714 -51.44666
4.206714 -51.42358
4.207714 -51.39894
4.208714 -51.37277
4.209714 -51.34505
4.210714 -51.3158
4.211714 -51.28502
4.212714 -51.2527
4.213714 -51.21885
4.214714 -51.183460000000004
4.215714 -51.14653
4.216714 -51.108050000000006
4.217714 -51.068020000000004
4.218714 -51.02643
4.219714 -50.983290000000004
4.220714 -50.93859
4.221714 -50.892340000000004
4.222714 -50.84454
4.223714 -50.79519
4.224714 -50.744299999999996
4.225714 -50.69188
4.226714 -50.63792
4.227714 -50.58244
4.228714 -50.525439999999996
4.229714 -50.46691
4.230714 -50.406850000000006
4.231714 -50.34526
4.232714 -50.28213
4.233714 -50.21747
4.234715 -50.15126
4.235714 -50.08352000000001
4.236714 -50.014230000000005
4.237714 -49.9434
4.238714 -49.87104
4.239714 -49.79715
4.240714 -49.72174
4.241714 -49.64481
4.242714 -49.56637
4.243714 -49.48643
4.244714 -49.404979999999995
4.245714 -49.32202
4.246714 -49.237570000000005
4.247715 -49.15161
4.248714 -49.06415
4.249714 -48.97518
4.250714 -48.884699999999995
4.251714 -48.79271
4.252714 -48.69921
4.253714 -48.604209999999995
4.254714 -48.5077
4.255714 -48.40969
4.256714 -48.310199999999995
4.257714 -48.20923
4.258714 -48.10679
4.259714 -48.002869999999994
4.260714 -47.8975
4.261714 -47.79067
4.262714 -47.68238
4.263714 -47.57262
4.264714 -47.46141
4.265714 -47.34873
4.266714 -47.23458
4.267715 -47.11897
4.268714 -47.0019
4.269714 -46.88337
4.270714 -46.76339
4.271714 -46.64196
4.272714 -46.51909
4.273714 -46.39479
4.274714 -46.26907
4.275714 -46.141929999999995
4.276714 -46.01339
4.277714 -45.88344
4.278714 -45.75208
4.279714 -45.61932
4.280715 -45.48516
4.281714 -45.34959
4.282714 -45.21262
4.283714 -45.07425
4.284714 -44.93448
4.285714 -44.79331
4.286714 -44.65075
4.287714 -44.50681
4.288714 -44.361489999999996
4.289714 -44.21481
4.290714 -44.06677
4.291714 -43.91738
4.292714 -43.76666
4.293715 -43.614599999999996
4.294714 -43.46121
4.295714 -43.30648
4.296714 -43.15043
4.297714 -42.99305
4.298714 -42.83434
4.299714 -42.67431
4.300714 -42.51295
4.301714 -42.35027
4.302714 -42.18628
4.303714 -42.020990000000005
4.304714 -41.854409999999994
4.305714 -41.68653
4.306714 -41.51739
4.307714 -41.34698
4.308714 -41.175309999999996
4.309714 -41.0024
4.310714 -40.82823
4.311714 -40.65282
4.312714 -40.47618
4.313715 -40.298289999999994
4.314714 -40.11917
4.315714 -39.93882
4.316714 -39.75723
4.317714 -39.574419999999996
4.318714 -39.39039
4.319714 -39.20514
4.320714 -39.0187
4.321714 -38.831070000000004
4.322714 -38.64227
4.323714 -38.45229
4.324714 -38.26115
4.325714 -38.06886
4.326715 -37.87542
4.327714 -37.680839999999996
4.328714 -37.48512
4.329714 -37.28826
4.330714 -37.09027
4.331714 -36.89114
4.332714 -36.690889999999996
4.333714 -36.489509999999996
4.334714 -36.28702
4.335714 -36.08342
4.336714 -35.87873
4.337714 -35.672959999999996
4.338714 -35.46611
4.339714 -35.2582
4.340714 -35.04924
4.341714 -34.83924
4.342714 -34.6282
4.343714 -34.41612
4.344714 -34.20302
4.345714 -33.9889
4.346714 -33.77376
4.347714 -33.5576
4.348714 -33.34043
4.349714 -33.12226
4.350714 -32.9031
4.351714 -32.68295
4.352714 -32.461830000000006
4.353714 -32.23974
4.354714 -32.016709999999996
4.355714 -31.792730000000002
4.356714 -31.56782
4.357714 -31.341989999999996
4.358714 -31.11525
4.359715 -30.88759
4.360714 -30.659039999999997
4.361714 -30.4296
4.362714 -30.19926
4.363714 -29.968030000000002
4.364714 -29.73593
4.365714 -29.50295
4.366714 -29.269099999999998
4.367714 -29.03441
4.368714 -28.798869999999997
4.369714 -28.5625
4.370714 -28.3253
4.371714 -28.0873
4.372715 -27.848499999999998
4.373714 -27.608909999999998
4.374714 -27.368540000000003
4.375714 -27.1274
4.376714 -26.88549
4.377714 -26.64281
4.378714 -26.39939
4.379714 -26.15521
4.380714 -25.910280000000004
4.381714 -25.66462
4.382714 -25.41823
4.383714 -25.171120000000002
4.384714 -24.92331
4.385714 -24.6748
4.386714 -24.425620000000002
4.387714 -24.17576
4.388714 -23.925250000000002
4.389714 -23.67409
4.390714 -23.4223
4.391714 -23.16987
4.392715 -22.916819999999998
4.393714 -22.663159999999998
4.394714 -22.40888
4.395714 -22.154
4.396714 -21.898519999999998
4.397714 -21.64246
4.398714 -21.38581
4.399714 -21.1286
4.400714 -20.87083
4.401714 -20.61251
4.402714 -20.353669999999997
4.403714 -20.0943
4.404714 -19.83443
4.405715 -19.57406
4.406714 -19.3132
4.407714 -19.05187
4.408714 -18.79006
4.409714 -18.52778
4.410714 -18.26504
4.411714 -18.00185
4.412714 -17.73822
4.413714 -17.47414
4.414714 -17.20965
4.415714 -16.94473
4.416714 -16.67942
4.417714 -16.413710000000002
4.418715 -16.14763
4.419714 -15.88118
4.420714 -15.61438
4.421714 -15.34723
4.422714 -15.07976
4.423714 -14.81196
4.424714 -14.54384
4.425714 -14.275409999999999
4.426714 -14.00668
4.427714 -13.737659999999998
4.428714 -13.468340000000001
4.429714 -13.19875
4.430714 -12.928899999999999
4.431714 -12.65879
4.432714 -12.38843
4.433714 -12.117849999999999
4.434714 -11.84704
4.435714 -11.57603
4.436714 -11.30483
4.437714 -11.03344
4.438715 -10.761890000000001
4.439714 -10.49016
4.440714 -10.21828
4.441714 -9.9462517
4.442714 -9.6740805
4.443714 -9.4017744
4.444714 -9.1293417
4.445714 -8.856791999999999
4.446714 -8.5841365
4.447714 -8.3113864
4.448714 -8.0385551
4.449714 -7.7656552
4.450714 -7.492700200000001
4.451715 -7.219702799999999
4.452714 -6.9466732
4.453714 -6.6736229
4.454714 -6.4005606
4.455714 -6.1274949
4.456714 -5.8544341
4.457714 -5.581386
4.458714 -5.3083584
4.459714 -5.0353587
4.460714 -4.7623951
4.461714 -4.489477
4.462714 -4.2166144
4.463714 -3.9438188
4.464714 -3.6711026
4.465714 -3.3984794999999997
4.466714 -3.1259629999999996
4.467714 -2.8535660000000003
4.468714 -2.5813007999999997
4.469714 -2.3091779999999997
4.470714 -2.0372072
4.471714 -1.7653966
4.472714 -1.4937541
4.473714 -1.2222866000000001
4.474714 -0.9510016099999999
4.475714 -0.67990716
4.476714 -0.40901187
4.477714 -0.13832526
4.478714 0.13214239
4.479714 0.40237992
4.480714 0.67237541
4.481714 0.9421164200000001
4.482714 1.2115902
4.483714 1.4807841
4.484715 1.7496858
4.485714 2.0182843999999998
4.486714 2.2865699999999998
4.487714 2.554534
4.488714 2.8221693
4.489714 3.0894693
4.490714 3.3564273
4.491714 3.6230363000000003
4.492714 3.8892879999999996
4.493714 4.1551728
4.494714 4.4206798
4.495714 4.6857979
4.496714 4.9505144
4.497715 5.2148174
4.498714 5.4786943
4.499714 5.742133
4.500714 6.0051229
4.501714 6.267652699999999
4.502714 6.5297134
4.503714 6.791296600000001
4.504714 7.052394
4.505714 7.3129982
4.506714 7.5731024
4.507714 7.8327008000000005
4.508714 8.0917858
4.509714 8.3503492
4.510714 8.6083815
4.511714 8.8658713
4.512714 9.1228068
4.513714 9.379174599999999
4.514714 9.6349619
4.515714 9.8901562
4.516714 10.14475
4.517715 10.39873
4.518714 10.65208
4.519714 10.90481
4.520714 11.1569
4.521714 11.40835
4.522714 11.65915
4.523714 11.9093
4.524714 12.15878
4.525714 12.40759
4.526714 12.655730000000002
4.527714 12.90317
4.528714 13.14991
4.529714 13.395940000000001
4.530715 13.64124
4.531714 13.885800000000001
4.532714 14.129620000000001
4.533714 14.372670000000001
4.534714 14.61496
4.535714 14.85647
4.536714 15.097199999999999
4.537714 15.33715
4.538714 15.576300000000002
4.539714 15.81466
4.540714 16.05221
4.541714 16.28895
4.542714 16.52487
4.543715 16.75997
4.544714 16.99422
4.545714 17.227619999999998
4.546714 17.46016
4.547714 17.69182
4.548714 17.9226
4.549714 18.152479999999997
4.550714 18.38146
4.551714 18.60953
4.552714 18.83669
4.553714 19.06292
4.554714 19.288230000000002
4.555714 19.5126
4.556714 19.73604
4.557714 19.95854
4.558714 20.18009
4.559714 20.40067
4.560714 20.62029
4.561714 20.83893
4.562714 21.05658
4.563715 21.273220000000002
4.564714 21.48885
4.565714 21.70346
4.566714 21.91705
4.567714 22.12959
4.568714 22.3411
4.569714 22.55157
4.570714 22.76098
4.571714 22.96935
4.572714 23.17666
4.573714 23.3829
4.574714 23.58808
4.575714 23.79218
4.576715 23.99519
4.577714 24.19711
4.578714 24.39791
4.579714 24.5976
4.580714 24.79617
4.581714 24.993589999999998
4.582714 25.18988
4.583714 25.385020000000004
4.584714 25.579
4.585714 25.77183
4.586714 25.9635
4.587714 26.15401
4.588714 26.343349999999997
4.589714 26.531519999999997
4.590714 26.71852
4.591714 26.904329999999998
4.592714 27.08895
4.593714 27.272360000000003
4.594714 27.45458
4.595714 27.635569999999998
4.596714 27.81534
4.597714 27.993869999999998
4.598714 28.17116
4.599714 28.34721
4.600714 28.522
4.601714 28.69554
4.602714 28.86783
4.603714 29.03886
4.604714 29.208630000000003
4.605714 29.37714
4.606714 29.544379999999997
4.607714 29.710340000000002
4.608714 29.875030000000002
4.609715 30.038429999999998
4.610714 30.200529999999997
4.611714 30.361320000000003
4.612714 30.520809999999997
4.613714 30.67897
4.614714 30.835810000000002
4.615714 30.99131
4.616714 31.14549
4.617714 31.29832
4.618714 31.44982
4.619714 31.59998
4.620714 31.7488
4.621714 31.896279999999997
4.622715 32.04241
4.623714 32.18718
4.624714 32.3306
4.625714 32.47266
4.626714 32.613350000000004
4.627714 32.75267
4.628714 32.890589999999996
4.629714 33.02713
4.630714 33.16228
4.631714 33.29602
4.632714 33.42837
4.633714 33.55932
4.634714 33.68886
4.635714 33.817
4.636714 33.94373
4.637714 34.06906
4.638714 34.19298
4.639714 34.31549
4.640714 34.43659
4.641714 34.55626
4.642715 34.67452
4.643714 34.79134
4.644714 34.90673
4.645714 35.02068
4.646714 35.13318
4.647714 35.24424
4.648714 35.35384
4.649714 35.46199
4.650714 35.56869
4.651714 35.67394
4.652714 35.77774
4.653714 35.880089999999996
4.654714 35.98098
4.655715 36.080420000000004
4.656714 36.178399999999996
4.657714 36.27492
4.658714 36.36997
4.659714 36.46356
4.660714 36.55567
4.661714 36.6463
4.662714 36.73545
4.663714 36.82311
4.664714 36.9093
4.665714 36.994
4.666714 37.07721
4.667714 37.15894
4.668715 37.23918
4.669714 37.31796
4.670714 37.395250000000004
4.671714 37.47106
4.672714 37.54539
4.673714 37.61824
4.674714 37.6896
4.675714 37.75948
4.676714 37.82786
4.677714 37.89474
4.678714 37.96013
4.679714 38.024010000000004
4.680714 38.0864
4.681714 38.14728
4.682714 38.206669999999995
4.683714 38.26457
4.684714 38.320969999999996
4.685714 38.37588
4.686714 38.4293
4.687714 38.48123
4.688715 38.53167
4.689714 38.58063
4.690714 38.62809
4.691714 38.67406
4.692714 38.71853
4.693714 38.7615
4.694714 38.80298
4.695714 38.84295
4.696714 38.88142
4.697714 38.91839
4.698714 38.953880000000005
4.699714 38.98787
4.700714 39.02037
4.701715 39.051399999999994
4.702714 39.08094
4.703714 39.109
4.704714 39.13558
4.705714 39.160689999999995
4.706714 39.184309999999996
4.707714 39.20646
4.708714 39.22713
4.709714 39.24631
4.710714 39.26401
4.711714 39.280229999999996
4.712714 39.29496
4.713714 39.30822
4.714714 39.320009999999996
4.715714 39.330330000000004
4.716714 39.33919
4.717714 39.34659
4.718714 39.352540000000005
4.719714 39.35703
4.720714 39.360079999999996
4.721714 39.36168
4.722714 39.36183
4.723714 39.36054
4.724714 39.35779
4.725714 39.35359
4.726714 39.34795
4.727714 39.340849999999996
4.728714 39.33231
4.729714 39.32233
4.730714 39.31091
4.731714 39.29807
4.732714 39.28379
4.733714 39.2681
4.734715 39.251000000000005
4.735714 39.232499999999995
4.736714 39.21258
4.737714 39.19127
4.738714 39.16856
4.739714 39.14444
4.740714 39.11892
4.741714 39.09201
4.742714 39.06369
4.743714 39.03398
4.744714 39.00287
4.745714 38.97038
4.746714 38.9365
4.747715 38.90125
4.748714 38.86464
4.749714 38.82665
4.750714 38.787310000000005
4.751714 38.746629999999996
4.752714 38.70459
4.753714 38.66122
4.754714 38.61651
4.755714 38.57047
4.756714 38.52308
4.757714 38.47437
4.758714 38.42432
4.759714 38.37293
4.760714 38.32023
4.761714 38.2662
4.762714 38.210860000000004
4.763714 38.15421
4.764714 38.09627
4.765714 38.03704
4.766714 37.97653
4.767715 37.914750000000005
4.768714 37.85169
4.769714 37.787369999999996
4.770714 37.72178
4.771714 37.654939999999996
4.772714 37.58684
4.773714 37.517489999999995
4.774714 37.446889999999996
4.775714 37.37504
4.776714 37.30194
4.777714 37.22762
4.778714 37.15206
4.779714 37.07528
4.780715 36.99729
4.781714 36.918099999999995
4.782714 36.83771
4.783714 36.75613
4.784714 36.67337
4.785714 36.58944
4.786714 36.50434
4.787714 36.41807
4.788714 36.330639999999995
4.789714 36.24205
4.790714 36.1523
4.791714 36.06141
4.792714 35.96936
4.793715 35.876180000000005
4.794714 35.78187
4.795714 35.68643
4.796714 35.58988
4.797714 35.49221
4.798714 35.39346
4.799714 35.29361
4.800714 35.192679999999996
4.801714 35.09068
4.802714 34.98762
4.803714 34.88349
4.804714 34.778310000000005
4.805714 34.67207
4.806714 34.56479
4.807714 34.45646
4.808714 34.347080000000005
4.809714 34.23668
4.810714 34.12525
4.811714 34.0128
4.812714 33.89934
4.813715 33.78488
4.814714 33.66943
4.815714 33.55301
4.816714 33.43561
4.817714 33.31726
4.818714 33.19795
4.819714 33.0777
4.820714 32.95651
4.821714 32.83438
4.822714 32.71132
4.823714 32.58734
4.824714 32.46244
4.825714 32.33663
4.826715 32.209900000000005
4.827714 32.082280000000004
4.828714 31.95378
4.829714 31.82439
4.830714 31.694129999999998
4.831714 31.56302
4.832714 31.43105
4.833714 31.29825
4.834714 31.16461
4.835714 31.03015
4.836714 30.89488
4.837714 30.758799999999997
4.838714 30.621910000000003
4.839714 30.48423
4.840714 30.34575
4.841714 30.206490000000002
4.842714 30.06644
4.843714 29.925620000000002
4.844714 29.78404
4.845714 29.6417
4.846714 29.49862
4.847714 29.354809999999997
4.848714 29.210269999999998
4.849714 29.065020000000004
4.850714 28.91907
4.851714 28.77243
4.852714 28.625099999999996
4.853714 28.4771
4.854714 28.328429999999997
4.855714 28.179090000000002
4.856714 28.0291
4.857714 27.87846
4.858714 27.72717
4.859715 27.57524
4.860714 27.42268
4.861714 27.2695
4.862714 27.11571
4.863714 26.96131
4.864714 26.80633
4.865714 26.65077
4.866714 26.494649999999996
4.867714 26.33796
4.868714 26.18073
4.869714 26.02295
4.870714 25.86465
4.871714 25.705820000000003
4.872715 25.54647
4.873714 25.386599999999998
4.874714 25.22624
4.875714 25.065369999999998
4.876714 24.904
4.877714 24.74215
4.878714 24.57983
4.879714 24.41704
4.880714 24.253800000000002
4.881714 24.09011
4.882714 23.92599
4.883714 23.76145
4.884714 23.596510000000002
4.885714 23.431160000000002
4.886714 23.26542
4.887714 23.09929
4.888714 22.93278
4.889714 22.76591
4.890714 22.598670000000002
4.891714 22.431070000000002
4.892715 22.26311
4.893714 22.094810000000003
4.894714 21.926180000000002
4.895714 21.75721
4.896714 21.58794
4.897714 21.41835
4.898714 21.24848
4.899714 21.07832
4.900714 20.907890000000002
4.901714 20.7372
4.902714 20.56627
4.903714 20.39508
4.904714 20.22366
4.905715 20.052020000000002
4.906714 19.880139999999997
4.907714 19.70806
4.908714 19.53576
4.909714 19.36325
4.910714 19.19055
4.911714 19.01767
4.912714 18.8446
4.913714 18.67136
4.914714 18.49797
4.915714 18.32443
4.916714 18.15076
4.917714 17.976960000000002
4.918715 17.803050000000002
4.919714 17.62903
4.920714 17.45491
4.921714 17.2807
4.922714 17.1064
4.923714 16.93202
4.924714 16.75757
4.925714 16.58306
4.926714 16.40849
4.927714 16.23387
4.928714 16.05921
4.929714 15.884519999999998
4.930714 15.70981
4.931714 15.535089999999999
4.932714 15.360370000000001
4.933714 15.185670000000002
4.934714 15.01099
4.935714 14.83634
4.936714 14.66173
4.937714 14.487169999999999
4.938715 14.31266
4.939714 14.13821
4.940714 13.963819999999998
4.941714 13.789499999999999
4.942714 13.615260000000001
4.943714 13.4411
4.944714 13.267029999999998
4.945714 13.093060000000001
4.946714 12.9192
4.947714 12.745470000000001
4.948714 12.571860000000001
4.949714 12.39839
4.950714 12.22507
4.951715 12.0519
4.952714 11.87891
4.953714 11.70609
4.954714 11.53345
4.955714 11.361
4.956714 11.18875
4.957714 11.01669
4.958714 10.84484
4.959714 10.6732
4.960714 10.50178
4.961714 10.33059
4.962714 10.15963
4.963714 9.9889219
4.964714 9.818469
4.965714 9.6482828
4.966714 9.478371600000001
4.967714 9.308744200000001
4.968714 9.1394089
4.969714 8.9703724
4.970714 8.8016406
4.971714 8.6332202
4.972714 8.4651157
4.973714 8.2973331
4.974714 8.1298776
4.975714 7.9627536
4.976714 7.7959672
4.977714 7.6295242
4.978714 7.4634328
4.979714 7.2977021
4.980714 7.132341
4.981714 6.9673583
4.982714 6.802764499999999
4.983714 6.6385679
4.984715 6.4747766
4.985714 6.3113973
4.986714 6.1484359
4.987714 5.985898199999999
4.988714 5.8237895
4.989714 5.6621153
4.990714 5.5008806
4.991714 5.3400908
4.992714 5.1797517
4.993714 5.0198689
4.994714 4.8604488
4.995714 4.7014982
4.996714 4.5430247
4.997715 4.3850362
4.998714 4.2275418
4.999714 4.0705491
5.000714 3.914066
5.001714 3.7580997
5.002714 3.6026556000000003
5.003714 3.4477389999999994
5.004714 3.2933537
5.005714 3.139504
5.006714 2.9861944
5.007714 2.8334295
5.008714 2.6812147
5.009714 2.5295557
5.010714 2.3784587
5.011714 2.2279302000000003
5.012714 2.0779768
5.013714 1.9286051
5.014714 1.7798220999999999
5.015714 1.6316344999999999
5.016714 1.4840491
5.017715 1.3370725
5.018714 1.1907107
5.019714 1.0449685
5.020714 0.89984993
5.021714 0.7553583
5.022714 0.6114965299999999
5.023714 0.46826764000000004
5.024714 0.32567519
5.025714 0.18372351
5.026714 0.042417733
5.027714 -0.098236301
5.028714 -0.23823243
5.029714 -0.37756448000000004
5.030715 -0.51622638
5.031714 -0.6542122499999999
5.032714 -0.7915165300000001
5.033714 -0.9281338199999999
5.034714 -1.064059
5.035714 -1.1992871
5.036714 -1.3338136999999999
5.037714 -1.467635
5.038714 -1.6007476
5.039714 -1.7331483
5.040714 -1.8648341
5.041714 -1.9958021
5.042714 -2.1260483
5.043715 -2.2555685
5.044714 -2.3843574999999997
5.045714 -2.5124101
5.046714 -2.6397206
5.047714 -2.7662838
5.048714 -2.8920952
5.049714 -3.0171509999999997
5.050714 -3.1414479
5.051714 -3.264983
5.052714 -3.3877536999999998
5.053714 -3.5097569
5.054714 -3.6309902
5.055714 -3.7514508
5.056714 -3.8711364999999995
5.057714 -3.9900444
5.058714 -4.1081723
5.059714 -4.2255167
5.060714 -4.3420739
5.061714 -4.4578403
5.062714 -4.5728117
5.063715 -4.6869829
5.064714 -4.8003502000000005
5.065714 -4.9129091
5.066714 -5.0246569999999995
5.067714 -5.135591300000001
5.068714 -5.2457101999999995
5.069714 -5.355012
5.070714 -5.4634951
5.071714 -5.571157899999999
5.072714 -5.6779981
5.073714 -5.7840131
5.074714 -5.8892008
5.075714 -5.9935581
5.076715 -6.0970828
5.077714 -6.1997719
5.078714 -6.3016228
5.079714 -6.4026326
5.080714 -6.502798899999999
5.081714 -6.6021189
5.082714 -6.7005894999999995
5.083714 -6.798208499999999
5.084714 -6.8949744
5.085714 -6.9908865
5.086714 -7.085944700000001
5.087714 -7.1801490999999995
5.088714 -7.2734989
5.089714 -7.3659927
5.090714 -7.4576288
5.091714 -7.5484045
5.092714 -7.6383173
5.093714 -7.7273645
5.094714 -7.815544300000001
5.095714 -7.9028554
5.096714 -7.9892962999999995
5.097714 -8.074867
5.098714 -8.159565200000001
5.099714 -8.2433902
5.100714 -8.3263412
5.101714 -8.408418300000001
5.102714 -8.489619900000001
5.103714 -8.569947599999999
5.104714 -8.6494006
5.105714 -8.7279789
5.106714 -8.8056833
5.107714 -8.8825122
5.108714 -8.9584641
5.109715 -9.0335377
5.110714 -9.107730499999999
5.111714 -9.181042
5.112714 -9.2534706
5.113714 -9.325016999999999
5.114714 -9.3956813
5.115714 -9.465464899999999
5.116714 -9.5343687
5.117714 -9.602392499999999
5.118714 -9.6695364
5.119714 -9.7357996
5.120714 -9.8011822
5.121714 -9.8656848
5.122715 -9.929306799999999
5.123714 -9.9920496
5.124714 -10.05391
5.125714 -10.1149
5.126714 -10.174999999999999
5.127714 -10.23423
5.128714 -10.29257
5.129714 -10.35004
5.130714 -10.40662
5.131714 -10.46233
5.132714 -10.51717
5.133714 -10.57114
5.134714 -10.624229999999999
5.135714 -10.67646
5.136714 -10.727829999999999
5.137714 -10.778319999999999
5.138714 -10.82795
5.139714 -10.8767
5.140714 -10.92459
5.141714 -10.97162
5.142715 -11.01777
5.143714 -11.06307
5.144714 -11.10749
5.145714 -11.15106
5.146714 -11.19377
5.147714 -11.23561
5.148714 -11.2766
5.149714 -11.31674
5.150714 -11.356020000000001
5.151714 -11.394459999999999
5.152714 -11.43205
5.153714 -11.46879
5.154714 -11.5047
5.155715 -11.539760000000001
5.156714 -11.57397
5.157714 -11.60735
5.158714 -11.63988
5.159714 -11.671570000000001
5.160714 -11.70242
5.161714 -11.73244
5.162714 -11.76164
5.163714 -11.790009999999999
5.164714 -11.81755
5.165714 -11.84428
5.166714 -11.8702
5.167714 -11.8953
5.168715 -11.91959
5.169714 -11.94308
5.170714 -11.96575
5.171714 -11.987630000000001
5.172714 -12.0087
5.173714 -12.02897
5.174714 -12.04843
5.175714 -12.06709
5.176714 -12.08496
5.177714 -12.10202
5.178714 -12.1183
5.179714 -12.13379
5.180714 -12.1485
5.181714 -12.16244
5.182714 -12.175600000000001
5.183714 -12.188
5.184714 -12.19963
5.185714 -12.2105
5.186714 -12.2206
5.187714 -12.22995
5.188715 -12.23854
5.189714 -12.246369999999999
5.190714 -12.25345
5.191714 -12.259780000000001
5.192714 -12.26536
5.193714 -12.2702
5.194714 -12.2743
5.195714 -12.27766
5.196714 -12.2803
5.197714 -12.282210000000001
5.198714 -12.28341
5.199714 -12.283900000000001
5.200714 -12.28368
5.201715 -12.28276
5.202714 -12.28114
5.203714 -12.27881
5.204714 -12.27579
5.205714 -12.27207
5.206714 -12.26765
5.207714 -12.26255
5.208714 -12.25676
5.209714 -12.25029
5.210714 -12.24314
5.211714 -12.23532
5.212714 -12.22683
5.213714 -12.21768
5.214714 -12.20788
5.215714 -12.197429999999999
5.216714 -12.18634
5.217714 -12.17461
5.218714 -12.16224
5.219714 -12.14924
5.220714 -12.13561
5.221714 -12.12134
5.222714 -12.10645
5.223714 -12.09094
5.224714 -12.0748
5.225714 -12.05804
5.226714 -12.04068
5.227714 -12.02271
5.228714 -12.00415
5.229714 -11.98499
5.230714 -11.96525
5.231714 -11.94493
5.232714 -11.92403
5.233714 -11.90256
5.234715 -11.88053
5.235714 -11.85793
5.236714 -11.83478
5.237714 -11.811069999999999
5.238714 -11.78682
5.239714 -11.76201
5.240714 -11.73665
5.241714 -11.71076
5.242714 -11.68433
5.243714 -11.65738
5.244714 -11.6299
5.245714 -11.60191
5.246714 -11.57341
5.247715 -11.544419999999999
5.248714 -11.51492
5.249714 -11.48493
5.250714 -11.45445
5.251714 -11.42348
5.252714 -11.39203
5.253714 -11.3601
5.254714 -11.32769
5.255714 -11.29481
5.256714 -11.26146
5.257714 -11.22765
5.258714 -11.19339
5.259714 -11.158669999999999
5.260714 -11.12351
5.261714 -11.087909999999999
5.262714 -11.05188
5.263714 -11.01543
5.264714 -10.97856
5.265714 -10.941289999999999
5.266714 -10.903599999999999
5.267715 -10.86551
5.268714 -10.82701
5.269714 -10.78812
5.270714 -10.74883
5.271714 -10.709159999999999
5.272714 -10.66909
5.273714 -10.62865
5.274714 -10.58784
5.275714 -10.546669999999999
5.276714 -10.50513
5.277714 -10.46324
5.278714 -10.42101
5.279714 -10.37844
5.280715 -10.33553
5.281714 -10.292300000000001
5.282714 -10.248740000000002
5.283714 -10.20486
5.284714 -10.16066
5.285714 -10.11615
5.286714 -10.07132
5.287714 -10.02618
5.288714 -9.98073
5.289714 -9.9349849
5.290714 -9.8889485
5.291714 -9.8426282
5.292714 -9.7960323
5.293715 -9.7491674
5.294714 -9.7020395
5.295714 -9.6546553
5.296714 -9.607019999999999
5.297714 -9.5591381
5.298714 -9.5110133
5.299714 -9.4626494
5.300714 -9.414049200000001
5.301714 -9.365215899999999
5.302714 -9.3161516
5.303714 -9.266860000000001
5.304714 -9.217345
5.305714 -9.1676123
5.306714 -9.1176696
5.307714 -9.0675235
5.308714 -9.0171829
5.309714 -8.966656
5.310714 -8.9159489
5.311714 -8.8650681
5.312714 -8.8140182
5.313715 -8.7628029
5.314714 -8.711424500000001
5.315714 -8.6598866
5.316714 -8.6081915
5.317714 -8.5563414
5.318714 -8.5043408
5.319714 -8.4521934
5.320714 -8.3999038
5.321714 -8.347477
5.322714 -8.2949206
5.323714 -8.2422413
5.324714 -8.1894465
5.325714 -8.136545100000001
5.326715 -8.083544700000001
5.327714 -8.0304518
5.328714 -7.9772726
5.329714 -7.9240099
5.330714 -7.870666699999999
5.331714 -7.8172438
5.332714 -7.7637419
5.333714 -7.7101626
5.334714 -7.656508700000001
5.335714 -7.6027833000000005
5.336714 -7.5489907999999994
5.337714 -7.4951366
5.338714 -7.4412278999999995
5.339714 -7.3872708
5.340714 -7.3332733999999995
5.341714 -7.2792433
5.342714 -7.225187900000001
5.343714 -7.171113
5.344714 -7.1170248
5.345714 -7.0629276
5.346714 -7.0088238
5.347714 -6.9547153999999995
5.348714 -6.900603299999999
5.349714 -6.846488300000001
5.350714 -6.792371
5.351714 -6.738254400000001
5.352714 -6.6841416
5.353714 -6.630037699999999
5.354714 -6.575950199999999
5.355714 -6.5218866
5.356714 -6.467855
5.357714 -6.4138629
5.358714 -6.3599169
5.359715 -6.3060239000000005
5.360714 -6.2521882
5.361714 -6.1984132999999995
5.362714 -6.1447013
5.363714 -6.091054199999999
5.364714 -6.0374726
5.365714 -5.9839565
5.366714 -5.9305064
5.367714 -5.877123399999999
5.368714 -5.8238093
5.369714 -5.7705678
5.370714 -5.7174046
5.371714 -5.6643263
5.372715 -5.6113414
5.373714 -5.5584583
5.374714 -5.5056844
5.375714 -5.4530267
5.376714 -5.400489599999999
5.377714 -5.3480763
5.378714 -5.2957885000000005
5.379714 -5.2436266
5.380714 -5.1915903
5.381714 -5.1396798
5.382714 -5.0878949
5.383714 -5.0362367
5.384714 -4.9847066
5.385714 -4.9333081
5.386714 -4.8820455
5.387714 -4.8309244
5.388714 -4.779952
5.389714 -4.7291361
5.390714 -4.6784844
5.391714 -4.6280038
5.392715 -4.5777
5.393714 -4.527576600000001
5.394714 -4.4776354
5.395714 -4.4278756
5.396714 -4.3782957
5.397714 -4.3288939
5.398714 -4.2796686
5.399714 -4.2306192
5.400714 -4.1817468
5.401714 -4.1330535
5.402714 -4.0845439
5.403714 -4.0362231
5.404714 -3.9880980000000004
5.405715 -3.9401747
5.406714 -3.8924608
5.407714 -3.8449626
5.408714 -3.7976861
5.409714 -3.7506353
5.410714 -3.7038124999999997
5.411714 -3.6572181
5.412714 -3.6108504999999997
5.413714 -3.5647076
5.414714 -3.5187863
5.415714 -3.4730844
5.416714 -3.4276012000000002
5.417714 -3.3823378
5.418715 -3.3372976
5.419714 -3.2924852999999996
5.420714 -3.2479074
5.421714 -3.2035704999999997
5.422714 -3.1594813
5.423714 -3.1156455999999997
5.424714 -3.0720687
5.425714 -3.0287538
5.426714 -2.9857028
5.427714 -2.9429162
5.428714 -2.9003927
5.429714 -2.8581301
5.430714 -2.816125
5.431714 -2.7743744
5.432714 -2.7328759000000002
5.433714 -2.691629
5.434714 -2.6506346
5.435714 -2.6098959
5.436714 -2.5694184
5.437714 -2.5292084
5.438715 -2.4892727
5.439714 -2.4496179
5.440714 -2.4102489
5.441714 -2.3711691
5.442714 -2.3323799
5.443714 -2.2938808
5.444714 -2.2556704
5.445714 -2.2177454
5.446714 -2.180103
5.447714 -2.1427399
5.448714 -2.1056537
5.449714 -2.0688427999999996
5.450714 -2.032307
5.451715 -1.9960482000000002
5.452714 -1.9600699
5.453714 -1.9243769000000002
5.454714 -1.8889755000000001
5.455714 -1.8538717
5.456714 -1.8190708
5.457714 -1.7845767
5.458714 -1.7503912
5.459714 -1.7165137000000001
5.460714 -1.6829420000000002
5.461714 -1.649672
5.462714 -1.6166992000000002
5.463714 -1.5840197
5.464714 -1.55163
5.465714 -1.5195281
5.466714 -1.4877137
5.467714 -1.4561879
5.468714 -1.4249531
5.469714 -1.3940131999999998
5.470714 -1.3633728
5.471714 -1.3330368000000001
5.472714 -1.3030099
5.473714 -1.2732957
5.474714 -1.2438963
5.475714 -1.214812
5.476714 -1.1860409
5.477714 -1.1575791
5.478714 -1.1294216
5.479714 -1.1015629
5.480714 -1.0739983
5.481714 -1.0467241999999999
5.482714 -1.0197392
5.483714 -0.99304346
5.484715 -0.96663926
5.485714 -0.9405300999999999
5.486714 -0.91472026
5.487714 -0.8892139400000001
5.488714 -0.8640150500000001
5.489714 -0.8391264799999999
5.490714 -0.81454981
5.491714 -0.7902852300000001
5.492714 -0.7663311
5.493714 -0.74268426
5.494714 -0.71934015
5.495714 -0.6962933600000001
5.496714 -0.67353835
5.497715 -0.65107029
5.498714 -0.62888567
5.499714 -0.60698297
5.500714 -0.58536269
5.501714 -0.56402707
5.502714 -0.5429795900000001
5.503714 -0.52222414
5.504714 -0.50176429
5.505714 -0.48160255
5.506714 -0.46173986
5.507714 -0.44217557
5.508714 -0.42290743
5.509714 -0.40393188
5.510714 -0.38524442000000003
5.511714 -0.36683998
5.512714 -0.34871339
5.513714 -0.33086
5.514714 -0.31327605
5.515714 -0.29595916
5.516714 -0.27890853
5.517715 -0.26212505
5.518714 -0.24561107
5.519714 -0.22936983
5.520714 -0.21340481
5.521714 -0.1977188
5.522714 -0.18231326
5.523714 -0.16718785
5.524714 -0.15234032
5.525714 -0.13776676
5.526714 -0.12346201999999999
5.527714 -0.10942032
5.528714 -0.095635909
5.529714 -0.08210363999999999
5.530715 -0.06881936599999999
5.531714 -0.055780169
5.532714 -0.04298446
5.533714 -0.030431992
5.534714 -0.018123662
5.535714 -0.0060612146999999995
5.536714 0.0057532186
5.537714 0.017317639
5.538714 0.02863082
5.539714 0.039692826
5.540714 0.050505354999999995
5.541714 0.061071868
5.542714 0.07139726099999999
5.543715 0.081487402
5.544714 0.09134842
5.545714 0.10098614
5.546714 0.11040535
5.547714 0.11960954
5.548714 0.12860068
5.549714 0.13737932
5.550714 0.14594495
5.551714 0.15429637999999998
5.552714 0.16243213
5.553714 0.17035097
5.554714 0.17805225
5.555714 0.18553625999999998
5.556714 0.19280445000000002
5.557714 0.19985964
5.558714 0.20670593
5.559714 0.21334849
5.560714 0.21979326999999999
5.561714 0.22604628
5.562714 0.23211306
5.563715 0.23799804
5.564714 0.24370428000000002
5.565714 0.24923354000000003
5.566714 0.25458632
5.567714 0.25976223
5.568714 0.26476069
5.569714 0.26958121
5.570714 0.27422404
5.571714 0.27869029
5.572714 0.28298204
5.573714 0.2871023
5.574714 0.29105495
5.575714 0.29484443
5.576715 0.29847566000000003
5.577714 0.30195378
5.578714 0.30528367
5.579714 0.30846977999999997
5.580714 0.31151564000000004
5.581714 0.31442381
5.582714 0.31719578
5.583714 0.31983214000000004
5.584714 0.32233293
5.585714 0.32469814
5.586714 0.32692822
5.587714 0.32902441
5.588714 0.33098906
5.589714 0.33282558
5.590714 0.33453816999999997
5.591714 0.33613164
5.592714 0.33761093000000003
5.593714 0.33898088
5.594714 0.34024587
5.595714 0.34140968
5.596714 0.34247539
5.597714 0.34344534000000004
5.598714 0.34432124999999997
5.599714 0.34510437
5.600714 0.34579561999999997
5.601714 0.34639570000000003
5.602714 0.34690548
5.603714 0.34732623
5.604714 0.34765999
5.605714 0.34790963
5.606714 0.34807893
5.607714 0.34817238
5.608714 0.34819499000000004
5.609715 0.34815167999999996
5.610714 0.348047
5.611714 0.34788479
5.612714 0.347668
5.613714 0.34739892
5.614714 0.34707927
5.615714 0.34671062999999996
5.616714 0.34629453
5.617714 0.34583276
5.618714 0.34532738
5.619714 0.34478088
5.620714 0.34419606
5.621714 0.34357607
5.622715 0.3429245
5.623714 0.34224519
5.624714 0.34154229999999997
5.625714 0.34082001
5.626714 0.34008236000000003
5.627714 0.33933299
5.628714 0.3385748
5.629714 0.33780988
5.630714 0.33703963
5.631714 0.33626505
5.632714 0.33548711999999997
5.633714 0.33470721
5.634714 0.33392725
5.635714 0.33314994
5.636714 0.3323785
5.637714 0.33161666
5.638714 0.33086832
5.639714 0.33013741
5.640714 0.32942768
5.641714 0.3287425
5.642715 0.32808504
5.643714 0.32745809
5.644714 0.32686413999999997
5.645714 0.32630528000000003
5.646714 0.3257833
5.647714 0.32529968
5.648714 0.32485593
5.649714 0.32445369
5.650714 0.32409504
5.651714 0.3237827
5.652714 0.32352011
5.653714 0.32331129000000003
5.654714 0.32316057
5.655715 0.32307231000000003
5.656714 0.32305037999999997
5.657714 0.32309799
5.658714 0.32321759
5.659714 0.32341089
5.660714 0.32367893
5.661714 0.32402249
5.662714 0.32444230999999996
5.663714 0.32493932999999997
5.664714 0.32551491
5.665714 0.32617082
5.666714 0.32690933
5.667714 0.32773332
5.668715 0.32864623
5.669714 0.32965201
5.670714 0.33075502
5.671714 0.33195973
5.672714 0.33327048
5.673714 0.33469095
5.674714 0.33622403
5.675714 0.33787161
5.676714 0.33963458
5.677714 0.34151315
5.678714 0.34350711
5.679714 0.34561635
5.680714 0.34784123
5.681714 0.35018295
5.682714 0.35264356999999996
5.683714 0.35522599
5.684714 0.35793371
5.685714 0.36077065999999997
5.686714 0.36374081
5.687714 0.36684799
5.688715 0.37009567
5.689714 0.3734869
5.690714 0.37702403
5.691714 0.38070865
5.692714 0.38454158
5.693714 0.38852291
5.694714 0.39265216
5.695714 0.39692861
5.696714 0.40135183
5.697714 0.40592207
5.698714 0.41064057000000004
5.699714 0.41550980000000004
5.700714 0.42053331
5.701715 0.42571533
5.702714 0.43106047
5.703714 0.43657301000000004
5.704714 0.44225664000000003
5.705714 0.4481141
5.706714 0.45414716000000005
5.707714 0.46035661000000005
5.708714 0.46674251
5.709714 0.47330437
5.710714 0.48004142000000005
5.711714 0.48695276
5.712714 0.49403775
5.713714 0.5012961100000001
5.714714 0.50872816
5.715714 0.51633534
5.716714 0.5241200300000001
5.717714 0.53208568
5.718714 0.54023648
5.719714 0.5485767
5.720714 0.55711032
5.721714 0.56584049
5.722714 0.57476899
5.723714 0.5838963699999999
5.724714 0.59322189
5.725714 0.60274405
5.726714 0.61246105
5.727714 0.62237117
5.728714 0.63247317
5.729714 0.6427665699999999
5.730714 0.65325163
5.731714 0.66392957
5.732714 0.67480225
5.733714 0.68587232
5.734715 0.69714296
5.735714 0.7086176900000001
5.736714 0.72029992
5.737714 0.7321926799999999
5.738714 0.7442981000000001
5.739714 0.75661698
5.740714 0.76914881
5.741714 0.7818916800000001
5.742714 0.79484284
5.743714 0.80799926
5.744714 0.82135824
5.745714 0.83491812
5.746714 0.84867831
5.747715 0.8626395800000001
5.748714 0.8768038800000001
5.749714 0.89117382
5.750714 0.90575255
5.751714 0.9205430699999999
5.752714 0.9355482599999999
5.753714 0.95077045
5.754714 0.9662113199999999
5.755714 0.9818715
5.756714 0.99775074
5.757714 1.0138477
5.758714 1.0301601
5.759714 1.0466849
5.760714 1.063419
5.761714 1.0803596
5.762714 1.0975047
5.763714 1.1148538
5.764714 1.1324075
5.765714 1.1501679
5.766714 1.1681377
5.767715 1.1863198
5.768714 1.2047168000000001
5.769714 1.2233304
5.770714 1.2421613
5.771714 1.261209
5.772714 1.280472
5.773714 1.2999482
5.774714 1.3196348
5.775714 1.3395288
5.776714 1.3596271
5.777714 1.3799268
5.778714 1.4004254
5.779714 1.4211214
5.780715 1.4420145
5.781714 1.4631055
5.782714 1.4843962
5.783714 1.5058892000000001
5.784714 1.527587
5.785714 1.5494917000000001
5.786714 1.5716042
5.787714 1.5939241
5.788714 1.6164495
5.789714 1.6391769
5.790714 1.6621028999999998
5.791714 1.6852232000000003
5.792714 1.708534
5.793715 1.7320322
5.794714 1.7557152999999999
5.795714 1.7795818
5.796714 1.803631
5.797714 1.8278629000000002
5.798714 1.8522782000000002
5.799714 1.8768784
5.800714 1.901665
5.801714 1.9266394999999998
5.802714 1.9518027
5.803714 1.9771546
5.804714 2.0026937
5.805714 2.0284168
5.806714 2.0543199000000003
5.807714 2.0803982
5.808714 2.1066466
5.809714 2.1330608
5.810714 2.1596374000000003
5.811714 2.1863744
5.812714 2.2132709999999998
5.813715 2.2403272
5.814714 2.2675436
5.815714 2.2949209
5.816714 2.3224598
5.817714 2.3501602999999998
5.818714 2.3780223
5.819714 2.4060447
5.820714 2.4342256
5.821714 2.4625622
5.822714 2.4910508
5.823714 2.5196864999999997
5.824714 2.5484641999999997
5.825714 2.5773788
5.826715 2.6064258
5.827714 2.6356021
5.828714 2.6649058
5.829714 2.6943365
5.830714 2.723895
5.831714 2.7535824
5.832714 2.7833994
5.833714 2.8133465
5.834714 2.8434228
5.835714 2.8736265
5.836714 2.9039545
5.837714 2.9344028
5.838714 2.9649671
5.839714 2.9956428
5.840714 3.0264249
5.841714 3.0573085
5.842714 3.0882889000000002
5.843714 3.1193623
5.844714 3.1505257
5.845714 3.1817775
5.846714 3.2131169
5.847714 3.2445438
5.848714 3.2760594
5.849714 3.307664
5.850714 3.3393573
5.851714 3.3711369999999996
5.852714 3.4030001999999997
5.853714 3.4349415000000003
5.854714 3.4669559000000003
5.855714 3.499037
5.856714 3.5311795999999998
5.857714 3.5633779999999997
5.858714 3.5956285999999995
5.859715 3.6279276
5.860714 3.6602728
5.861714 3.6926626999999996
5.862714 3.7250958
5.863714 3.7575718
5.864714 3.7900905999999996
5.865714 3.8226522999999997
5.866714 3.855256
5.867714 3.8879010999999997
5.868714 3.9205849
5.869714 3.9533029999999996
5.870714 3.9860501999999998
5.871714 4.0188201
5.872715 4.0516056
5.873714 4.0844001
5.874714 4.1171979
5.875714 4.149995
5.876714 4.1827879999999995
5.877714 4.215575
5.878714 4.2483553
5.879714 4.2811286
5.880714 4.3138936
5.881714 4.3466497
5.882714 4.3793954
5.883714 4.412128399999999
5.884714 4.4448458
5.885714 4.4775438
5.886714 4.5102175
5.887714 4.5428619
5.888714 4.5754701
5.889714 4.608035800000001
5.890714 4.6405528
5.891714 4.6730153
5.892715 4.7054198
5.893714 4.7377635
5.894714 4.770045400000001
5.895714 4.8022654
5.896714 4.8344236
5.897714 4.8665192
5.898714 4.898551100000001
5.899714 4.9305163
5.900714 4.9624108
5.901714 4.99423
5.902714 5.0259683
5.903714 5.057619900000001
5.904714 5.0891791
5.905715 5.1206399
5.906714 5.1519968
5.907714 5.1832441
5.908714 5.214377900000001
5.909714 5.245395
5.910714 5.2762933
5.911714 5.307071700000001
5.912714 5.3377301
5.913714 5.3682685
5.914714 5.3986866000000004
5.915714 5.428982899999999
5.916714 5.459154
5.917714 5.4891951
5.918715 5.5191007
5.919714 5.548863099999999
5.920714 5.5784758
5.921714 5.6079324
5.922714 5.637227
5.923714 5.6663543
5.924714 5.6953106
5.925714 5.7240929000000005
5.926714 5.7526991
5.927714 5.7811271
5.928714 5.8093764
5.929714 5.8374457
5.930714 5.8653347
5.931714 5.8930423
5.932714 5.9205662
5.933714 5.9479032
5.934714 5.9750471
5.935714 6.0019922
5.936714 6.0287304
5.937714 6.0552548999999996
5.938715 6.0815584
5.939714 6.1076353999999995
5.940714 6.1334821999999996
5.941714 6.1590962
5.942714 6.1844759
5.943714 6.2096205
5.944714 6.2345292
5.945714 6.2592015
5.946714 6.283636400000001
5.947714 6.3078329
5.948714 6.331788
5.949714 6.355498699999999
5.950714 6.3789606
5.951715 6.4021677
5.952714 6.425114
5.953714 6.447792099999999
5.954714 6.470195199999999
5.955714 6.492316
5.956714 6.514149199999999
5.957714 6.535691000000001
5.958714 6.556939300000001
5.959714 6.577894099999999
5.960714 6.598554600000001
5.961714 6.6189207
5.962714 6.6389926
5.963714 6.658769400000001
5.964714 6.6782482000000005
5.965714 6.6974252
5.966714 6.7162968
5.967714 6.734857700000001
5.968714 6.7531019
5.969714 6.7710235999999995
5.970714 6.7886166
5.971714 6.8058766
5.972714 6.8227977
5.973714 6.8393759
5.974714 6.855608500000001
5.975714 6.8714946999999995
5.976714 6.8870336000000005
5.977714 6.9022261
5.978714 6.9170728
5.979714 6.931573200000001
5.980714 6.945727
5.981714 6.959530699999999
5.982714 6.972979799999999
5.983714 6.9860689
5.984715 6.998791499999999
5.985714 7.0111409
5.986714 7.023111
5.987714 7.034696599999999
5.988714 7.0458934
5.989714 7.0566982
5.990714 7.0671074
5.991714 7.0771202
5.992714 7.086736
5.993714 7.0959538
5.994714 7.104775300000001
5.995714 7.1132004
5.996714 7.1212299
5.997715 7.1288623
5.998714 7.1360961
5.999714 7.142926800000001
6.000714 7.149348399999999
6.001714 7.155355800000001
6.002714 7.1609415
6.003714 7.1661003
6.004714 7.170826900000001
6.005714 7.1751185
6.006714 7.1789727
6.007714 7.182388
6.008714 7.1853644999999995
6.009714 7.1879029
6.010714 7.1900032000000005
6.011714 7.191665499999999
6.012714 7.1928903
6.013714 7.1936770999999995
6.014714 7.1940236
6.015714 7.193928199999999
6.016714 7.1933866
6.017715 7.192393399999999
6.018714 7.1909428
6.019714 7.189029500000001
6.020714 7.1866482
6.021714 7.1837947
6.022714 7.1804657999999995
6.023714 7.176660699999999
6.024714 7.1723804
6.025714 7.1676253999999995
6.026714 7.162397400000001
6.027714 7.1566977000000005
6.028714 7.1505271
6.029714 7.1438849
6.030715 7.1367703
6.031714 7.1291812
6.032714 7.1211152
6.033714 7.1125685999999995
6.034714 7.103537
6.035714 7.0940159000000005
6.036714 7.0840008999999995
6.037714 7.0734881
6.038714 7.0624746
6.039714 7.0509583000000005
6.040714 7.038938999999999
6.041714 7.026417599999999
6.042714 7.013396199999999
6.043715 6.999876400000001
6.044714 6.985860300000001
6.045714 6.971348099999999
6.046714 6.9563389
6.047714 6.9408312
6.048714 6.9248237
6.049714 6.9083124
6.050714 6.8912946
6.051714 6.8737671
6.052714 6.855727
6.053714 6.8371713
6.054714 6.8180986
6.055714 6.798506499999999
6.056714 6.7783959000000005
6.057714 6.7577675
6.058714 6.7366228
6.059714 6.7149639
6.060714 6.6927932
6.061714 6.6701128999999995
6.062714 6.6469237
6.063715 6.6232249
6.064714 6.599015699999999
6.065714 6.5742932000000005
6.066714 6.549053600000001
6.067714 6.5232947
6.068714 6.4970128
6.069714 6.4702049
6.070714 6.442870200000001
6.071714 6.4150073
6.072714 6.3866161
6.073714 6.357697399999999
6.074714 6.3282527
6.075714 6.2982841999999994
6.076715 6.267795
6.077714 6.2367879
6.078714 6.2052656
6.079714 6.1732296
6.080714 6.1406806000000005
6.081714 6.1076182999999995
6.082714 6.074040800000001
6.083714 6.0399458
6.084714 6.005331099999999
6.085714 5.9701946
6.086714 5.9345349999999994
6.087714 5.898352
6.088714 5.8616463
6.089714 5.824419499999999
6.090714 5.7866737
6.091714 5.748411300000001
6.092714 5.7096347
6.093714 5.6703467
6.094714 5.6305498
6.095714 5.5902459
6.096714 5.5494368000000005
6.097714 5.5081233
6.098714 5.4663055
6.099714 5.4239821
6.100714 5.3811513
6.101714 5.3378116
6.102714 5.2939616
6.103714 5.2496005
6.104714 5.2047286
6.105714 5.1593479
6.106714 5.113461200000001
6.107714 5.0670717
6.108714 5.020183
6.109715 4.9727987
6.110714 4.9249217
6.111714 4.8765548
6.112714 4.8277002
6.113714 4.7783598
6.114714 4.7285352000000005
6.115714 4.6782274
6.116714 4.6274371
6.117714 4.5761649
6.118714 4.5244098
6.119714 4.4721722999999995
6.120714 4.419452
6.121714 4.36625
6.122715 4.312568499999999
6.123714 4.2584105999999995
6.124714 4.203780399999999
6.125714 4.1486818
6.126714 4.0931191
6.127714 4.0370952
6.128714 3.9806135
6.129714 3.9236758
6.130714 3.8662843000000002
6.131714 3.8084403000000004
6.132714 3.7501453999999996
6.133714 3.6914013000000003
6.134714 3.6322097999999996
6.135714 3.572572
6.136714 3.5124893999999998
6.137714 3.4519635
6.138714 3.3909958
6.139714 3.3295888000000002
6.140714 3.267746
6.141714 3.2054715
6.142715 3.1427696
6.143714 3.0796455
6.144714 3.0161035999999997
6.145714 2.9521476
6.146714 2.8877808000000003
6.147714 2.8230051
6.148714 2.7578223
6.149714 2.6922345
6.150714 2.6262436
6.151714 2.5598524
6.152714 2.4930635
6.153714 2.4258802
6.154714 2.3583051
6.155715 2.2903411
6.156714 2.2219911
6.157714 2.1532584
6.158714 2.0841466
6.159714 2.0146601
6.160714 1.9448035999999997
6.161714 1.8745821
6.162714 1.8040002999999998
6.163714 1.7330624
6.164714 1.6617720999999999
6.165714 1.5901322
6.166714 1.518145
6.167714 1.4458134
6.168715 1.3731403
6.169714 1.3001296
6.170714 1.2267852
6.171714 1.1531117
6.172714 1.0791133
6.173714 1.0047939000000001
6.174714 0.93015702
6.175714 0.85520605
6.176714 0.7799445700000001
6.177714 0.7043765399999999
6.178714 0.62850644
6.179714 0.5523392
6.180714 0.47587981
6.181714 0.39913309999999996
6.182714 0.32210336
6.183714 0.24479439
6.184714 0.16720967
6.185714 0.0893527
6.186714 0.011227402000000001
6.187714 -0.067161728
6.188715 -0.14580967
6.189714 -0.22471109
6.190714 -0.3038608
6.191714 -0.38325400000000004
6.192714 -0.46288646
6.193714 -0.5427543499999999
6.194714 -0.62285387
6.195714 -0.7031809499999999
6.196714 -0.78373095
6.197714 -0.86449869
6.198714 -0.9454784
6.199714 -1.0266644
6.200714 -1.1080514
6.201715 -1.1896346
6.202714 -1.2714096
6.203714 -1.3533726
6.204714 -1.4355194
6.205714 -1.5178454
6.206714 -1.6003458000000002
6.207714 -1.6830152
6.208714 -1.7658485000000002
6.209714 -1.8488404999999999
6.210714 -1.9319868
6.211714 -2.015283
6.212714 -2.0987252
6.213714 -2.1823091
6.214714 -2.26603
6.215714 -2.349882
6.216714 -2.4338588000000003
6.217714 -2.5179539
6.218714 -2.6021609000000003
6.219714 -2.6864738999999997
6.220714 -2.7708881
6.221714 -2.8553985
6.222714 -2.9400011999999998
6.223714 -3.0246913
6.224714 -3.109464
6.225714 -3.1943139
6.226714 -3.2792351999999996
6.227714 -3.3642221
6.228714 -3.4492694
6.229714 -3.5343718
6.230714 -3.6195245000000003
6.231714 -3.7047222
6.232714 -3.7899598
6.233714 -3.875231
6.234715 -3.9605293
6.235714 -4.0458482
6.236714 -4.1311808
6.237714 -4.2165212
6.238714 -4.3018643
6.239714 -4.3872058
6.240714 -4.4725422
6.241714 -4.5578692
6.242714 -4.6431832
6.243714 -4.7284786
6.244714 -4.8137501
6.245714 -4.8989914
6.246714 -4.984196300000001
6.247715 -5.0693586
6.248714 -5.1544722
6.249714 -5.2395318
6.250714 -5.3245306
6.251714 -5.4094627
6.252714 -5.4943219
6.253714 -5.5791009
6.254714 -5.663793200000001
6.255714 -5.7483926
6.256714 -5.8328945
6.257714 -5.917294699999999
6.258714 -6.0015891
6.259714 -6.0857743
6.260714 -6.169846300000001
6.261714 -6.2538005
6.262714 -6.337630700000001
6.263714 -6.4213298000000005
6.264714 -6.5048911
6.265714 -6.588307
6.266714 -6.671571
6.267715 -6.754677000000001
6.268714 -6.8376191
6.269714 -6.9203913
6.270714 -7.0029877
6.271714 -7.0854023
6.272714 -7.1676292
6.273714 -7.2496638
6.274714 -7.3315009
6.275714 -7.4131362
6.276714 -7.4945666
6.277714 -7.575786900000001
6.278714 -7.6567933
6.279714 -7.737579899999999
6.280715 -7.818140799999999
6.281714 -7.898467800000001
6.282714 -7.978553300000001
6.283714 -8.05839
6.284714 -8.1379712
6.285714 -8.217289999999998
6.286714 -8.2963414
6.287714 -8.3751202
6.288714 -8.4536217
6.289714 -8.5318416
6.290714 -8.6097755
6.291714 -8.687418
6.292714 -8.7647639
6.293715 -8.8418089
6.294714 -8.9185491
6.295714 -8.9949787
6.296714 -9.071093099999999
6.297714 -9.146885600000001
6.298714 -9.2223503
6.299714 -9.2974789
6.300714 -9.372264099999999
6.301714 -9.4466992
6.302714 -9.5207766
6.303714 -9.594491099999999
6.304714 -9.6678391
6.305714 -9.740816800000001
6.306714 -9.8134205
6.307714 -9.8856464
6.308714 -9.9574909
6.309714 -10.02895
6.310714 -10.10002
6.311714 -10.17069
6.312714 -10.240960000000001
6.313715 -10.31083
6.314714 -10.38028
6.315714 -10.44932
6.316714 -10.51793
6.317714 -10.5861
6.318714 -10.65384
6.319714 -10.72112
6.320714 -10.78796
6.321714 -10.85434
6.322714 -10.920259999999999
6.323714 -10.98573
6.324714 -11.05072
6.325714 -11.11525
6.326715 -11.179310000000001
6.327714 -11.2429
6.328714 -11.306
6.329714 -11.36862
6.330714 -11.43075
6.331714 -11.49238
6.332714 -11.55351
6.333714 -11.61413
6.334714 -11.67423
6.335714 -11.73381
6.336714 -11.79286
6.337714 -11.85138
6.338714 -11.90936
6.339714 -11.9668
6.340714 -12.0237
6.341714 -12.08005
6.342714 -12.13586
6.343714 -12.19112
6.344714 -12.24583
6.345714 -12.299980000000001
6.346714 -12.35357
6.347714 -12.406590000000001
6.348714 -12.45904
6.349714 -12.5109
6.350714 -12.56217
6.351714 -12.61285
6.352714 -12.66294
6.353714 -12.71242
6.354714 -12.76129
6.355714 -12.809560000000001
6.356714 -12.85722
6.357714 -12.90426
6.358714 -12.950690000000002
6.359715 -12.9965
6.360714 -13.0417
6.361714 -13.086269999999999
6.362714 -13.13021
6.363714 -13.17352
6.364714 -13.2162
6.365714 -13.25823
6.366714 -13.299610000000001
6.367714 -13.340340000000001
6.368714 -13.380410000000001
6.369714 -13.41982
6.370714 -13.45857
6.371714 -13.49664
6.372715 -13.53405
6.373714 -13.570789999999999
6.374714 -13.606850000000001
6.375714 -13.64224
6.376714 -13.676949999999998
6.377714 -13.710980000000001
6.378714 -13.74433
6.379714 -13.777000000000001
6.380714 -13.80897
6.381714 -13.840259999999999
6.382714 -13.870840000000001
6.383714 -13.90071
6.384714 -13.92988
6.385714 -13.95834
6.386714 -13.986080000000001
6.387714 -14.013100000000001
6.388714 -14.03941
6.389714 -14.065
6.390714 -14.08987
6.391714 -14.11402
6.392715 -14.137459999999999
6.393714 -14.160169999999999
6.394714 -14.18216
6.395714 -14.20342
6.396714 -14.22396
6.397714 -14.24376
6.398714 -14.262820000000001
6.399714 -14.28114
6.400714 -14.298720000000001
6.401714 -14.315539999999999
6.402714 -14.33161
6.403714 -14.346929999999999
6.404714 -14.3615
6.405715 -14.375309999999999
6.406714 -14.38837
6.407714 -14.40068
6.408714 -14.412230000000001
6.409714 -14.42303
6.410714 -14.43307
6.411714 -14.442350000000001
6.412714 -14.450869999999998
6.413714 -14.45863
6.414714 -14.465620000000001
6.415714 -14.47184
6.416714 -14.477290000000002
6.417714 -14.481959999999999
6.418715 -14.48586
6.419714 -14.488980000000002
6.420714 -14.49132
6.421714 -14.49289
6.422714 -14.493680000000001
6.423714 -14.49369
6.424714 -14.49294
6.425714 -14.491409999999998
6.426714 -14.48912
6.427714 -14.48605
6.428714 -14.4822
6.429714 -14.477580000000001
6.430714 -14.472180000000002
6.431714 -14.466000000000001
6.432714 -14.45903
6.433714 -14.45128
6.434714 -14.44274
6.435714 -14.43342
6.436714 -14.4233
6.437714 -14.412410000000001
6.438715 -14.400730000000001
6.439714 -14.38826
6.440714 -14.37501
6.441714 -14.360990000000001
6.442714 -14.34618
6.443714 -14.330599999999999
6.444714 -14.31424
6.445714 -14.297099999999999
6.446714 -14.27918
6.447714 -14.260480000000001
6.448714 -14.24099
6.449714 -14.22072
6.450714 -14.19966
6.451715 -14.177819999999999
6.452714 -14.155190000000001
6.453714 -14.131789999999999
6.454714 -14.107610000000001
6.455714 -14.08265
6.456714 -14.05692
6.457714 -14.03042
6.458714 -14.00315
6.459714 -13.975119999999999
6.460714 -13.94632
6.461714 -13.91675
6.462714 -13.88641
6.463714 -13.855310000000001
6.464714 -13.823450000000001
6.465714 -13.79081
6.466714 -13.75741
6.467714 -13.72324
6.468714 -13.6883
6.469714 -13.652600000000001
6.470714 -13.616139999999998
6.471714 -13.57893
6.472714 -13.540959999999998
6.473714 -13.502239999999999
6.474714 -13.462779999999999
6.475714 -13.42257
6.476714 -13.38163
6.477714 -13.33994
6.478714 -13.29751
6.479714 -13.254340000000001
6.480714 -13.210440000000002
6.481714 -13.16579
6.482714 -13.12041
6.483714 -13.0743
6.484715 -13.027449999999998
6.485714 -12.979869999999998
6.486714 -12.93157
6.487714 -12.88254
6.488714 -12.83279
6.489714 -12.78233
6.490714 -12.73116
6.491714 -12.679289999999998
6.492714 -12.62671
6.493714 -12.57344
6.494714 -12.519459999999999
6.495714 -12.46479
6.496714 -12.40942
6.497715 -12.353359999999999
6.498714 -12.29661
6.499714 -12.23916
6.500714 -12.18103
6.501714 -12.122209999999999
6.502714 -12.06272
6.503714 -12.00254
6.504714 -11.941699999999999
6.505714 -11.8802
6.506714 -11.81803
6.507714 -11.75521
6.508714 -11.69173
6.509714 -11.627609999999999
6.510714 -11.56285
6.511714 -11.497440000000001
6.512714 -11.43139
6.513714 -11.36471
6.514714 -11.29738
6.515714 -11.22942
6.516714 -11.160829999999999
6.517715 -11.09162
6.518714 -11.02178
6.519714 -10.951329999999999
6.520714 -10.88026
6.521714 -10.80859
6.522714 -10.736320000000001
6.523714 -10.663459999999999
6.524714 -10.59001
6.525714 -10.51597
6.526714 -10.44136
6.527714 -10.36616
6.528714 -10.2904
6.529714 -10.21407
6.530715 -10.13717
6.531714 -10.059700000000001
6.532714 -9.981669499999999
6.533714 -9.9030845
6.534714 -9.8239481
6.535714 -9.7442672
6.536714 -9.6640483
6.537714 -9.583298899999999
6.538714 -9.502025699999999
6.539714 -9.420233999999999
6.540714 -9.3379304
6.541714 -9.2551194
6.542714 -9.171805500000001
6.543715 -9.0879932
6.544714 -9.003686199999999
6.545714 -8.9188881
6.546714 -8.8336021
6.547714 -8.7478317
6.548714 -8.6615808
6.549714 -8.5748538
6.550714 -8.487656000000001
6.551714 -8.3999932
6.552714 -8.311872900000001
6.553714 -8.2233027
6.554714 -8.1342906
6.555714 -8.044844099999999
6.556714 -7.95497
6.557714 -7.8646742000000005
6.558714 -7.7739619
6.559714 -7.682837500000001
6.560714 -7.5913057
6.561714 -7.49937
6.562714 -7.4070342
6.563715 -7.3143028
6.564714 -7.221180200000001
6.565714 -7.1276717000000005
6.566714 -7.0337832
6.567714 -6.9395207
6.568714 -6.8448915999999995
6.569714 -6.7499034
6.570714 -6.6545643000000005
6.571714 -6.558882400000001
6.572714 -6.4628661
6.573714 -6.3665218999999995
6.574714 -6.2698564999999995
6.575714 -6.1728746
6.576715 -6.0755804
6.577714 -5.9779782
6.578714 -5.8800712
6.579714 -5.7818636
6.580714 -5.6833595
6.581714 -5.5845648
6.582714 -5.4854855
6.583714 -5.3861289999999995
6.584714 -5.2865032
6.585714 -5.1866166
6.586714 -5.0864775
6.587714 -4.986094700000001
6.588714 -4.8854761
6.589714 -4.784629499999999
6.590714 -4.6835624
6.591714 -4.582281
6.592714 -4.4807911
6.593714 -4.3790966000000004
6.594714 -4.2772017
6.595714 -4.1751102
6.596714 -4.072826
6.597714 -3.9703541
6.598714 -3.8676996
6.599714 -3.76487
6.600714 -3.6618736
6.601714 -3.5587188
6.602714 -3.455415
6.603714 -3.3519719000000006
6.604714 -3.2483980000000003
6.605714 -3.1447016000000003
6.606714 -3.04089
6.607714 -2.9369699
6.608714 -2.8329470999999997
6.609715 -2.7288269
6.610714 -2.6246140000000002
6.611714 -2.5203126
6.612714 -2.4159268000000003
6.613714 -2.311461
6.614714 -2.2069202999999997
6.615714 -2.1023104
6.616714 -1.9976384999999999
6.617714 -1.8929128
6.618714 -1.7881423
6.619714 -1.6833369
6.620714 -1.5785061
6.621714 -1.4736593
6.622715 -1.3688049
6.623714 -1.2639503
6.624714 -1.1591016
6.625714 -1.0542642
6.626714 -0.94944295
6.627714 -0.8446421500000001
6.628714 -0.73986626
6.629714 -0.63512009
6.630714 -0.53040879
6.631714 -0.4257381
6.632714 -0.32111458000000004
6.633714 -0.21654561
6.634714 -0.11203942000000001
6.635714 -0.0076049967999999996
6.636714 0.096748222
6.637714 0.20101068
6.638714 0.30517324
6.639714 0.40922752
6.640714 0.51316619
6.641714 0.61698318
6.642715 0.72067347
6.643714 0.8242326799999999
6.644714 0.9276568000000001
6.645714 1.0309416
6.646714 1.1340824
6.647714 1.2370735000000002
6.648714 1.3399088
6.649714 1.4425810000000001
6.650714 1.5450825
6.651714 1.647405
6.652714 1.7495397
6.653714 1.8514782
6.654714 1.9532118
6.655715 2.0547323
6.656714 2.1560321
6.657714 2.2571044
6.658714 2.3579434
6.659714 2.4585443
6.660714 2.5589028
6.661714 2.6590152
6.662714 2.7588774
6.663714 2.8584849
6.664714 2.9578323
6.665714 3.0569129
6.666714 3.1557190999999998
6.667714 3.2542429999999998
6.668715 3.3524759
6.669714 3.450409
6.670714 3.5480332000000003
6.671714 3.6453411
6.672714 3.7423249
6.673714 3.838978
6.674714 3.9352939000000005
6.675714 4.031267000000001
6.676714 4.126893
6.677714 4.2221669
6.678714 4.3170851
6.679714 4.4116434
6.680714 4.5058377
6.681714 4.5996625
6.682714 4.6931118000000005
6.683714 4.7861785
6.684714 4.8788548
6.685714 4.9711324
6.686714 5.0630029
6.687714 5.1544581
6.688715 5.2454907
6.689714 5.3360946
6.690714 5.4262646
6.691714 5.5159952
6.692714 5.605283
6.693714 5.6941241
6.694714 5.7825144
6.695714 5.8704503
6.696714 5.9579279
6.697714 6.0449429
6.698714 6.1314899
6.699714 6.2175635
6.700714 6.303156899999999
6.701715 6.388262699999999
6.702714 6.472873699999999
6.703714 6.5569818
6.704714 6.640578799999999
6.705714 6.723658
6.706714 6.8062127
6.707714 6.888237599999999
6.708714 6.9697290999999995
6.709714 7.0506833
6.710714 7.1310967000000005
6.711714 7.2109654999999995
6.712714 7.2902866
6.713714 7.3690563000000004
6.714714 7.4472703000000005
6.715714 7.5249232
6.716714 7.6020099
6.717714 7.678524400000001
6.718714 7.754460000000001
6.719714 7.8298107
6.720714 7.9045698
6.721714 7.9787306000000005
6.722714 8.0522873
6.723714 8.1252344
6.724714 8.1975676
6.725714 8.2692839
6.726714 8.3403803
6.727714 8.4108546
6.728714 8.4807046
6.729714 8.5499272
6.730714 8.618519500000001
6.731714 8.686477700000001
6.732714 8.7537974
6.733714 8.820473400000001
6.734715 8.8865004
6.735714 8.9518718
6.736714 9.0165816
6.737714 9.0806246
6.738714 9.143994699999999
6.739714 9.2066869
6.740714 9.2686974
6.741714 9.3300216
6.742714 9.3906574
6.743714 9.450603300000001
6.744714 9.5098563
6.745714 9.5684156
6.746714 9.626279799999999
6.747715 9.6834458
6.748714 9.7399108
6.749714 9.795671
6.750714 9.850721799999999
6.751714 9.9050574
6.752714 9.9586733
6.753714 10.01156
6.754714 10.06372
6.755714 10.11515
6.756714 10.16583
6.757714 10.21578
6.758714 10.26497
6.759714 10.313419999999999
6.760714 10.361130000000001
6.761714 10.40808
6.762714 10.45428
6.763714 10.499740000000001
6.764714 10.54444
6.765714 10.58839
6.766714 10.63158
6.767715 10.67401
6.768714 10.71567
6.769714 10.75657
6.770714 10.79669
6.771714 10.836030000000001
6.772714 10.87458
6.773714 10.91236
6.774714 10.949340000000001
6.775714 10.98554
6.776714 11.020950000000001
6.777714 11.055570000000001
6.778714 11.089400000000001
6.779714 11.122440000000001
6.780715 11.15469
6.781714 11.186160000000001
6.782714 11.21683
6.783714 11.24671
6.784714 11.2758
6.785714 11.30409
6.786714 11.331570000000001
6.787714 11.35824
6.788714 11.38411
6.789714 11.40916
6.790714 11.433390000000001
6.791714 11.45681
6.792714 11.47941
6.793715 11.5012
6.794714 11.52217
6.795714 11.54233
6.796714 11.56167
6.797714 11.5802
6.798714 11.59792
6.799714 11.61483
6.800714 11.63092
6.801714 11.646189999999999
6.802714 11.66064
6.803714 11.67428
6.804714 11.68708
6.805714 11.69906
6.806714 11.71021
6.807714 11.72053
6.808714 11.73002
6.809714 11.73869
6.810714 11.74653
6.811714 11.75354
6.812714 11.75974
6.813715 11.76511
6.814714 11.76966
6.815714 11.773390000000001
6.816714 11.7763
6.817714 11.7784
6.818714 11.779670000000001
6.819714 11.78012
6.820714 11.77975
6.821714 11.778550000000001
6.822714 11.77652
6.823714 11.77367
6.824714 11.76999
6.825714 11.76549
6.826715 11.76017
6.827714 11.75402
6.828714 11.74706
6.829714 11.739289999999999
6.830714 11.730699999999999
6.831714 11.7213
6.832714 11.71109
6.833714 11.70007
6.834714 11.68825
6.835714 11.67562
6.836714 11.66218
6.837714 11.647929999999999
6.838714 11.63288
6.839714 11.61701
6.840714 11.600349999999999
6.841714 11.58287
6.842714 11.5646
6.843714 11.54552
6.844714 11.52564
6.845714 11.50498
6.846714 11.48352
6.847714 11.46128
6.848714 11.43825
6.849714 11.414430000000001
6.850714 11.38984
6.851714 11.36447
6.852714 11.33831
6.853714 11.31138
6.854714 11.283669999999999
6.855714 11.255189999999999
6.856714 11.22593
6.857714 11.1959
6.858714 11.1651
6.859715 11.13353
6.860714 11.1012
6.861714 11.06811
6.862714 11.03426
6.863714 10.99966
6.864714 10.964319999999999
6.865714 10.92824
6.866714 10.89141
6.867714 10.85385
6.868714 10.81555
6.869714 10.776520000000001
6.870714 10.73675
6.871714 10.69626
6.872715 10.65504
6.873714 10.61309
6.874714 10.57042
6.875714 10.52704
6.876714 10.482940000000001
6.877714 10.43814
6.878714 10.392619999999999
6.879714 10.34641
6.880714 10.2995
6.881714 10.2519
6.882714 10.203610000000001
6.883714 10.154639999999999
6.884714 10.104989999999999
6.885714 10.05466
6.886714 10.00366
6.887714 9.9519916
6.888714 9.8996498
6.889714 9.8466419
6.890714 9.7929709
6.891714 9.7386412
6.892715 9.6836574
6.893714 9.6280247
6.894714 9.571747499999999
6.895714 9.514831
6.896714 9.4572805
6.897714 9.3991004
6.898714 9.3402959
6.899714 9.2808731
6.900714 9.220837099999999
6.901714 9.160193099999999
6.902714 9.0989448
6.903714 9.0370968
6.904714 8.974651999999999
6.905715 8.9116126
6.906714 8.8479824
6.907714 8.7837659
6.908714 8.7189667
6.909714 8.6535916
6.910714 8.5876457
6.911714 8.5211352
6.912714 8.4540665
6.913714 8.3864458
6.914714 8.3182782
6.915714 8.2495689
6.916714 8.180324
6.917714 8.1105493
6.918715 8.040249300000001
6.919714 7.969430099999999
6.920714 7.898096000000001
6.921714 7.826251500000001
6.922714 7.7538997
6.923714 7.6810434
6.924714 7.6076865
6.925714 7.533832599999999
6.926714 7.459486999999999
6.927714 7.3846571
6.928714 7.3093489
6.929714 7.2335705
6.930714 7.1573294999999995
6.931714 7.0806317
6.932714 7.0034839
6.933714 6.9258928
6.934714 6.8478629
6.935714 6.7694008
6.936714 6.6905119
6.937714 6.6112012
6.938715 6.5314747
6.939714 6.451337
6.940714 6.3707925
6.941714 6.289845700000001
6.942714 6.2085014
6.943714 6.1267644
6.944714 6.0446411
6.945714 5.962138599999999
6.946714 5.8792647
6.947714 5.7960275999999995
6.948714 5.7124354
6.949714 5.6284953
6.950714 5.544214
6.951715 5.4595970000000005
6.952714 5.374649499999999
6.953714 5.2893769
6.954714 5.2037839
6.955714 5.1178757
6.956714 5.0316583
6.957714 4.9451366
6.958714 4.8583165
6.959714 4.771202799999999
6.960714 4.6838011999999996
6.961714 4.596117899999999
6.962714 4.5081593
6.963714 4.4199336
6.964714 4.3314487
6.965714 4.2427133999999995
6.966714 4.1537356
6.967714 4.0645231
6.968714 3.9750821999999997
6.969714 3.8854185
6.970714 3.7955365999999997
6.971714 3.7054412
6.972714 3.6151368
6.973714 3.5246287
6.974714 3.4339231
6.975714 3.3430256
6.976714 3.2519434
6.977714 3.1606826999999997
6.978714 3.0692505
6.979714 2.9776536
6.980714 2.8858995
6.981714 2.7939964
6.982714 2.7019527
6.983714 2.6097771
6.984715 2.5174778
6.985714 2.4250625
6.986714 2.3325374
6.987714 2.2399079
6.988714 2.1471784
6.989714 2.0543529
6.990714 1.9614363
6.991714 1.8684337
6.992714 1.7753511999999998
6.993714 1.6821956
6.994714 1.5889743
6.995714 1.495695
6.996714 1.4023651
6.997715 1.308992
6.998714 1.2155832
6.999714 1.1221459
7.000714 1.028688
7.001714 0.9352169
7.002714 0.84174005
7.003714 0.74826395
7.004714 0.6547943700000001
7.005714 0.5613361499999999
7.006714 0.46789348000000003
7.007714 0.37447043999999996
7.008714 0.28107155
7.009714 0.18770223
7.010714 0.094369048
7.011714 0.0010795908
7.012714 -0.092157832
7.013714 -0.18533469
7.014714 -0.27844263
7.015714 -0.37147375
7.016714 -0.46442053
7.017715 -0.55727586
7.018714 -0.65003284
7.019714 -0.7426847200000001
7.020714 -0.8352251700000001
7.021714 -0.92764804
7.022714 -1.0199481
7.023714 -1.1121204
7.024714 -1.2041606999999999
7.025714 -1.2960647
7.026714 -1.3878276
7.027714 -1.4794436
7.028714 -1.5709061
7.029714 -1.6622072
7.030715 -1.7533382
7.031714 -1.8442908
7.032714 -1.9350564000000001
7.033714 -2.0256277
7.034714 -2.1159979
7.035714 -2.2061609
7.036714 -2.2961112
7.037714 -2.3858437
7.038714 -2.4753531
7.039714 -2.5646342
7.040714 -2.653682
7.041714 -2.7424917
7.042714 -2.8310584
7.043715 -2.919377
7.044714 -3.0074421
7.045714 -3.0952474
7.046714 -3.1827856000000003
7.047714 -3.2700486
7.048714 -3.3570282
7.049714 -3.4437157000000003
7.050714 -3.5301033000000004
7.051714 -3.6161844
7.052714 -3.7019532
7.053714 -3.7874054
7.054714 -3.8725369
7.055714 -3.9573438000000003
7.056714 -4.041822300000001
7.057714 -4.125968
7.058714 -4.209776199999999
7.059714 -4.2932421
7.060714 -4.37636
7.061714 -4.4591244
7.062714 -4.541529
7.063715 -4.6235669
7.064714 -4.7052312999999995
7.065714 -4.7865141
7.066714 -4.8674081000000005
7.067714 -4.9479056
7.068714 -5.0280005
7.069714 -5.1076866999999995
7.070714 -5.1869605
7.071714 -5.2658185
7.072714 -5.3442579
7.073714 -5.4222759
7.074714 -5.4998692
7.075714 -5.577033800000001
7.076715 -5.6537647
7.077714 -5.730056
7.078714 -5.8059014
7.079714 -5.881295000000001
7.080714 -5.9562296
7.081714 -6.0306985
7.082714 -6.1046951
7.083714 -6.1782129
7.084714 -6.251246500000001
7.085714 -6.3237898
7.086714 -6.3958384
7.087714 -6.4673886
7.088714 -6.5384381000000005
7.089714 -6.6089854
7.090714 -6.679028300000001
7.091714 -6.7485645
7.092714 -6.817590399999999
7.093714 -6.8861008
7.094714 -6.9540903
7.095714 -7.0215531
7.096714 -7.0884808999999995
7.097714 -7.1548671
7.098714 -7.220704899999999
7.099714 -7.285989099999999
7.100714 -7.3507138
7.101714 -7.4148737
7.102714 -7.478465099999999
7.103714 -7.541485100000001
7.104714 -7.6039307
7.105714 -7.665801
7.106714 -7.727093999999999
7.107714 -7.7878088
7.108714 -7.8479439
7.109715 -7.907496399999999
7.110714 -7.9664633
7.111714 -8.0248393
7.112714 -8.0826186
7.113714 -8.1397943
7.114714 -8.1963599
7.115714 -8.2523085
7.116714 -8.3076365
7.117714 -8.362338699999999
7.118714 -8.4164128
7.119714 -8.4698565
7.120714 -8.5226677
7.121714 -8.5748456
7.122715 -8.6263895
7.123714 -8.6772978
7.124714 -8.7275691
7.125714 -8.7772012
7.126714 -8.826191
7.127714 -8.8745348
7.128714 -8.9222275
7.129714 -8.969263
7.130714 -9.0156347
7.131714 -9.0613365
7.132714 -9.106363400000001
7.133714 -9.15071
7.134714 -9.1943748
7.135714 -9.2373557
7.136714 -9.2796534
7.137714 -9.3212679
7.138714 -9.3621999
7.139714 -9.402450199999999
7.140714 -9.4420187
7.141714 -9.480903999999999
7.142715 -9.519103900000001
7.143714 -9.5566154
7.144714 -9.5934346
7.145714 -9.6295573
7.146714 -9.6649781
7.147714 -9.6996918
7.148714 -9.733692600000001
7.149714 -9.7669765
7.150714 -9.7995415
7.151714 -9.8313853
7.152714 -9.8625086
7.153714 -9.8929122
7.154714 -9.922599
7.155715 -9.9515714
7.156714 -9.979829899999999
7.157714 -10.00737
7.158714 -10.03421
7.159714 -10.06032
7.160714 -10.08571
7.161714 -10.11038
7.162714 -10.134310000000001
7.163714 -10.15751
7.164714 -10.17998
7.165714 -10.20169
7.166714 -10.22267
7.167714 -10.2429
7.168715 -10.26238
7.169714 -10.28111
7.170714 -10.29911
7.171714 -10.31636
7.172714 -10.33289
7.173714 -10.34868
7.174714 -10.36374
7.175714 -10.37806
7.176714 -10.39166
7.177714 -10.40451
7.178714 -10.41662
7.179714 -10.42798
7.180714 -10.43859
7.181714 -10.44845
7.182714 -10.45755
7.183714 -10.46589
7.184714 -10.47348
7.185714 -10.48031
7.186714 -10.48639
7.187714 -10.49172
7.188715 -10.496310000000001
7.189714 -10.50016
7.190714 -10.50327
7.191714 -10.50565
7.192714 -10.50729
7.193714 -10.50819
7.194714 -10.50835
7.195714 -10.50776
7.196714 -10.50642
7.197714 -10.504330000000001
7.198714 -10.50148
7.199714 -10.497869999999999
7.200714 -10.49351
7.201715 -10.4884
7.202714 -10.48254
7.203714 -10.47594
7.204714 -10.46861
7.205714 -10.46054
7.206714 -10.45173
7.207714 -10.442210000000001
7.208714 -10.431949999999999
7.209714 -10.42097
7.210714 -10.40926
7.211714 -10.39682
7.212714 -10.38364
7.213714 -10.36973
7.214714 -10.35507
7.215714 -10.33968
7.216714 -10.323540000000001
7.217714 -10.30667
7.218714 -10.28906
7.219714 -10.27073
7.220714 -10.25168
7.221714 -10.23192
7.222714 -10.21145
7.223714 -10.19027
7.224714 -10.168389999999999
7.225714 -10.145800000000001
7.226714 -10.12251
7.227714 -10.09851
7.228714 -10.073799999999999
7.229714 -10.04838
7.230714 -10.022250000000001
7.231714 -9.9954039
7.232714 -9.9678457
7.233714 -9.9395782
7.234715 -9.9106051
7.235714 -9.8809332
7.236714 -9.8505706
7.237714 -9.819524
7.238714 -9.787800200000001
7.239714 -9.755405
7.240714 -9.7223416
7.241714 -9.6886113
7.242714 -9.6542142
7.243714 -9.619148800000001
7.244714 -9.5834136
7.245714 -9.5470078
7.246714 -9.50993
7.247715 -9.472180199999999
7.248714 -9.4337605
7.249714 -9.394672499999999
7.250714 -9.3549214
7.251714 -9.3145125
7.252714 -9.2734523
7.253714 -9.2317499
7.254714 -9.1894127
7.255714 -9.1464475
7.256714 -9.102860100000001
7.257714 -9.0586543
7.258714 -9.0138316
7.259714 -8.9683913
7.260714 -8.922332500000001
7.261714 -8.8756531
7.262714 -8.828351600000001
7.263714 -8.780428
7.264714 -8.731884500000001
7.265714 -8.682723300000001
7.266714 -8.632949700000001
7.267715 -8.5825704
7.268714 -8.531592
7.269714 -8.4800228
7.270714 -8.4278703
7.271714 -8.3751418
7.272714 -8.321844800000001
7.273714 -8.2679845
7.274714 -8.2135648
7.275714 -8.158586900000001
7.276714 -8.1030518
7.277714 -8.0469579
7.278714 -7.9903044
7.279714 -7.9330899
7.280715 -7.8753158
7.281714 -7.816983800000001
7.282714 -7.7580995999999995
7.283714 -7.6986693
7.284714 -7.6387018
7.285714 -7.5782053000000005
7.286714 -7.517188
7.287714 -7.4556589
7.288714 -7.3936254
7.289714 -7.331093399999999
7.290714 -7.2680682
7.291714 -7.2045527
7.292714 -7.1405493
7.293715 -7.0760585
7.294714 -7.0110805
7.295714 -6.9456145
7.296714 -6.879661199999999
7.297714 -6.8132222
7.298714 -6.7463003
7.299714 -6.6789016000000005
7.300714 -6.6110335000000005
7.301714 -6.5427057
7.302714 -6.473928700000001
7.303714 -6.404711300000001
7.304714 -6.335062499999999
7.305714 -6.2649897999999995
7.306714 -6.194497999999999
7.307714 -6.1235912
7.308714 -6.0522713
7.309714 -5.9805397000000005
7.310714 -5.9083968
7.311714 -5.8358438
7.312714 -5.7628814
7.313715 -5.6895114
7.314714 -5.6157369
7.315714 -5.5415623
7.316714 -5.4669943
7.317714 -5.3920414
7.318714 -5.3167131
7.319714 -5.2410197
7.320714 -5.1649712
7.321714 -5.0885767
7.322714 -5.0118439
7.323714 -4.934777700000001
7.324714 -4.8573822
7.325714 -4.7796588
7.326715 -4.7016084
7.327714 -4.6232317
7.328714 -4.5445297
7.329714 -4.4655047
7.330714 -4.3861598
7.331714 -4.3064997
7.332714 -4.2265307000000005
7.333714 -4.1462604
7.334714 -4.0656969
7.335714 -3.9848499000000004
7.336714 -3.9037291
7.337714 -3.8223437999999996
7.338714 -3.7407022
7.339714 -3.6588114
7.340714 -3.5766765
7.341714 -3.4943011000000004
7.342714 -3.4116864
7.343714 -3.3288337
7.344714 -3.2457437
7.345714 -3.1624179000000003
7.346714 -3.0788591
7.347714 -2.9950717
7.348714 -2.911062
7.349714 -2.8268375
7.350714 -2.7424068999999998
7.351714 -2.6577797
7.352714 -2.5729652
7.353714 -2.4879729
7.354714 -2.4028115
7.355714 -2.3174884
7.356714 -2.2320099
7.357714 -2.1463808
7.358714 -2.0606041
7.359715 -1.9746820000000003
7.360714 -1.8886156
7.361714 -1.8024064999999998
7.362714 -1.7160563
7.363714 -1.6295682999999999
7.364714 -1.5429476
7.365714 -1.4562011
7.366714 -1.3693369
7.367714 -1.2823644
7.368714 -1.1952933000000001
7.369714 -1.108133
7.370714 -1.0208924
7.371714 -0.9335789800000001
7.372715 -0.8461989499999999
7.373714 -0.75875744
7.374714 -0.67125824
7.375714 -0.58370424
7.376714 -0.49609765000000006
7.377714 -0.40844046
7.378714 -0.32073484999999996
7.379714 -0.23298375000000002
7.380714 -0.14519132
7.381714 -0.057363160999999996
7.382714 0.030493529999999998
7.383714 0.11837023999999999
7.384714 0.20625757
7.385714 0.29414585
7.386714 0.38202584
7.387714 0.46988926
7.388714 0.55772909
7.389714 0.64553982
7.390714 0.7333173000000001
7.391714 0.82105845
7.392715 0.90876073
7.393714 0.99642193
7.394714 1.0840396
7.395714 1.1716107999999998
7.396714 1.2591314
7.397714 1.3465962999999999
7.398714 1.4339994999999999
7.399714 1.5213333
7.400714 1.6085895
7.401714 1.6957590000000002
7.402714 1.7828329
7.403714 1.8698025
7.404714 1.9566602999999998
7.405715 2.0433998
7.406714 2.1300159
7.407714 2.2165053
7.408714 2.3028651
7.409714 2.3890933
7.410714 2.4751876999999998
7.411714 2.5611456
7.412714 2.6469637
7.413714 2.7326375
7.414714 2.8181616
7.415714 2.9035295999999997
7.416714 2.9887341000000003
7.417714 3.073767
7.418715 3.1586203999999998
7.419714 3.2432858
7.420714 3.327756
7.421714 3.4120243
7.422714 3.4960855
7.423714 3.5799347000000004
7.424714 3.6635689
7.425714 3.746986
7.426714 3.8301833
7.427714 3.9131589
7.428714 3.9959099
7.429714 4.0784322
7.430714 4.160721199999999
7.431714 4.2427707
7.432714 4.3245744
7.433714 4.4061246999999995
7.434714 4.487413500000001
7.435714 4.5684334
7.436714 4.6491764
7.437714 4.7296364
7.438715 4.8098069
7.439714 4.8896827
7.440714 4.9692605
7.441714 5.0485373
7.442714 5.1275104
7.443714 5.2061785
7.444714 5.2845392
7.445714 5.36259
7.446714 5.4403275
7.447714 5.5177476
7.448714 5.594845100000001
7.449714 5.671614
7.450714 5.7480473
7.451715 5.8241379
7.452714 5.899879
7.453714 5.9752643
7.454714 6.0502872
7.455714 6.1249424
7.456714 6.1992258
7.457714 6.2731333
7.458714 6.3466623
7.459714 6.4198107
7.460714 6.492576
7.461714 6.5649569
7.462714 6.636951100000001
7.463714 6.708555700000001
7.464714 6.7797661
7.465714 6.8505779
7.466714 6.9209851
7.467714 6.9909818
7.468714 7.060562099999999
7.469714 7.1297191
7.470714 7.198447700000001
7.471714 7.2667412
7.472714 7.334595200000001
7.473714 7.402005000000001
7.474714 7.468967899999999
7.475714 7.5354807
7.476714 7.6015405
7.477714 7.6671466
7.478714 7.732296700000001
7.479714 7.7969894
7.480714 7.8612223
7.481714 7.9249918
7.482714 7.988294999999999
7.483714 8.0511265
7.484715 8.1134811
7.485714 8.1753537
7.486714 8.2367375
7.487714 8.2976274
7.488714 8.3580188
7.489714 8.4179066
7.490714 8.4772877
7.491714 8.5361592
7.492714 8.5945189
7.493714 8.6523645
7.494714 8.7096952
7.495714 8.7665096
7.496714 8.822806199999999
7.497715 8.878582699999999
7.498714 8.9338377
7.499714 8.988567399999999
7.500714 9.0427682
7.501714 9.0964347
7.502714 9.1495626
7.503714 9.2021458
7.504714 9.2541791
7.505714 9.3056589
7.506714 9.3565799
7.507714 9.4069399
7.508714 9.4567366
7.509714 9.5059693
7.510714 9.554636499999999
7.511714 9.6027374
7.512714 9.6502729
7.513714 9.6972413
7.514714 9.7436413
7.515714 9.789472100000001
7.516714 9.8347306
7.517715 9.879414
7.518714 9.9235177
7.519714 9.967037300000001
7.520714 10.00997
7.521714 10.0523
7.522714 10.09404
7.523714 10.13518
7.524714 10.1757
7.525714 10.21563
7.526714 10.254950000000001
7.527714 10.293660000000001
7.528714 10.33177
7.529714 10.36927
7.530715 10.40617
7.531714 10.44247
7.532714 10.47815
7.533714 10.51323
7.534714 10.5477
7.535714 10.58156
7.536714 10.614790000000001
7.537714 10.6474
7.538714 10.67938
7.539714 10.71073
7.540714 10.74145
7.541714 10.771519999999999
7.542714 10.80096
7.543715 10.82976
7.544714 10.85792
7.545714 10.88545
7.546714 10.91235
7.547714 10.93862
7.548714 10.964260000000001
7.549714 10.98926
7.550714 11.013630000000001
7.551714 11.037370000000001
7.552714 11.060459999999999
7.553714 11.08291
7.554714 11.10472
7.555714 11.12586
7.556714 11.14636
7.557714 11.1662
7.558714 11.18538
7.559714 11.2039
7.560714 11.221770000000001
7.561714 11.23898
7.562714 11.25555
7.563715 11.27147
7.564714 11.28675
7.565714 11.30138
7.566714 11.31536
7.567714 11.3287
7.568714 11.34139
7.569714 11.35342
7.570714 11.36479
7.571714 11.37551
7.572714 11.38555
7.573714 11.39493
7.574714 11.40365
7.575714 11.41169
7.576715 11.41908
7.577714 11.4258
7.578714 11.43186
7.579714 11.43728
7.580714 11.44203
7.581714 11.44614
7.582714 11.4496
7.583714 11.45242
7.584714 11.45458
7.585714 11.45609
7.586714 11.45694
7.587714 11.45713
7.588714 11.45665
7.589714 11.45551
7.590714 11.4537
7.591714 11.451229999999999
7.592714 11.4481
7.593714 11.4443
7.594714 11.43986
7.595714 11.434759999999999
7.596714 11.42902
7.597714 11.42263
7.598714 11.41561
7.599714 11.40794
7.600714 11.39964
7.601714 11.390690000000001
7.602714 11.38109
7.603714 11.37085
7.604714 11.35996
7.605714 11.348410000000001
7.606714 11.33621
7.607714 11.32335
7.608714 11.30984
7.609715 11.295679999999999
7.610714 11.28088
7.611714 11.265450000000001
7.612714 11.24938
7.613714 11.23269
7.614714 11.21537
7.615714 11.19743
7.616714 11.17887
7.617714 11.15968
7.618714 11.13987
7.619714 11.11943
7.620714 11.09836
7.621714 11.07666
7.622715 11.05433
7.623714 11.03137
7.624714 11.00777
7.625714 10.983550000000001
7.626714 10.95871
7.627714 10.93325
7.628714 10.90719
7.629714 10.88052
7.630714 10.853250000000001
7.631714 10.82539
7.632714 10.79694
7.633714 10.76789
7.634714 10.73826
7.635714 10.70802
7.636714 10.67719
7.637714 10.64575
7.638714 10.61371
7.639714 10.581069999999999
7.640714 10.54784
7.641714 10.51401
7.642715 10.47959
7.643714 10.44458
7.644714 10.40901
7.645714 10.372860000000001
7.646714 10.33615
7.647714 10.29888
7.648714 10.26105
7.649714 10.22267
7.650714 10.18373
7.651714 10.14424
7.652714 10.104190000000001
7.653714 10.063569999999999
7.654714 10.0224
7.655715 9.9806599
7.656714 9.938363
7.657714 9.8955117
7.658714 9.852111299999999
7.659714 9.8081686
7.660714 9.7636916
7.661714 9.718687099999999
7.662714 9.6731618
7.663714 9.6271209
7.664714 9.5805682
7.665714 9.533506599999999
7.666714 9.485936200000001
7.667714 9.437856799999999
7.668715 9.3892671
7.669714 9.3401663
7.670714 9.2905529
7.671714 9.2404261
7.672714 9.1897883
7.673714 9.138643
7.674714 9.0869956
7.675714 9.0348542
7.676714 8.982227
7.677714 8.9291237
7.678714 8.8755511
7.679714 8.8215165
7.680714 8.7670252
7.681714 8.7120786
7.682714 8.6566783
7.683714 8.6008243
7.684714 8.5445158
7.685714 8.4877513
7.686714 8.430529400000001
7.687714 8.372850699999999
7.688715 8.3147168
7.689714 8.2561307
7.690714 8.197096700000001
7.691714 8.137622499999999
7.692714 8.077715300000001
7.693714 8.0173843
7.694714 7.9566382
7.695714 7.895485300000001
7.696714 7.8339323
7.697714 7.771984499999999
7.698714 7.709644
7.699714 7.6469108
7.700714 7.5837843000000005
7.701715 7.5202629
7.702714 7.4563451
7.703714 7.3920316999999995
7.704714 7.3273249
7.705714 7.2622276999999995
7.706714 7.196746
7.707714 7.1308866
7.708714 7.064657700000001
7.709714 6.998067299999999
7.710714 6.9311254
7.711714 6.8638399
7.712714 6.796218499999999
7.713714 6.7282669
7.714714 6.659989800000001
7.715714 6.5913893
7.716714 6.522465500000001
7.717714 6.4532168
7.718714 6.3836418
7.719714 6.3137397
7.720714 6.2435105
7.721714 6.1729569
7.722714 6.1020836
7.723714 6.030898199999999
7.724714 5.9594087
7.725714 5.887625
7.726714 5.8155563
7.727714 5.7432111
7.728714 5.6705977999999995
7.729714 5.5977222
7.730714 5.5245891
7.731714 5.4512013
7.732714 5.3775604999999995
7.733714 5.3036671
7.734715 5.2295204
7.735714 5.15512
7.736714 5.080466
7.737714 5.0055597
7.738714 4.9304049
7.739714 4.8550077
7.740714 4.7793760999999995
7.741714 4.7035202
7.742714 4.6274502
7.743714 4.5511764
7.744714 4.4747081
7.745714 4.398052
7.746714 4.3212138
7.747715 4.2441964
7.748714 4.1670009
7.749714 4.0896282
7.750714 4.012077700000001
7.751714 3.9343494999999997
7.752714 3.8564439999999998
7.753714 3.7783629999999997
7.754714 3.7001099
7.755714 3.6216896
7.756714 3.5431090999999997
7.757714 3.4643769
7.758714 3.3855032
7.759714 3.306498
7.760714 3.2273713
7.761714 3.1481322
7.762714 3.068787
7.763714 2.9893402
7.764714 2.9097937000000003
7.765714 2.8301481
7.766714 2.7504031
7.767715 2.6705584
7.768714 2.5906142
7.769714 2.5105724
7.770714 2.4304364
7.771714 2.3502113000000002
7.772714 2.2699038000000002
7.773714 2.1895217000000002
7.774714 2.109074
7.775714 2.0285702999999997
7.776714 1.9480197000000001
7.777714 1.8674309999999998
7.778714 1.7868115
7.779714 1.7061667999999999
7.780715 1.6255004
7.781714 1.5448144000000001
7.782714 1.4641088
7.783714 1.3833830999999999
7.784714 1.3026374
7.785714 1.2218727
7.786714 1.1410916
7.787714 1.0602989999999999
7.788714 0.9795016599999999
7.789714 0.8987077499999999
7.790714 0.8179265099999999
7.791714 0.73716724
7.792714 0.65643904
7.793715 0.57575004
7.794714 0.49510733
7.795714 0.41451645000000004
7.796714 0.33398147
7.797714 0.25350492999999996
7.798714 0.17308813
7.799714 0.092731457
7.800714 0.012435070999999999
7.801714 -0.067800446
7.802714 -0.14797333000000001
7.803714 -0.22808006
7.804714 -0.30811515
7.805714 -0.38807115
7.806714 -0.46793921
7.807714 -0.5477097400000001
7.808714 -0.6273733
7.809714 -0.70692124
7.810714 -0.78634629
7.811714 -0.86564282
7.812714 -0.94480664
7.813715 -1.023835
7.814714 -1.1027263
7.815714 -1.1814795
7.816714 -1.2600933
7.817714 -1.3385667
7.818714 -1.4168976999999998
7.819714 -1.495083
7.820714 -1.573118
7.821714 -1.6509969
7.822714 -1.7287118000000001
7.823714 -1.8062541
7.824714 -1.883615
7.825714 -1.9607855
7.826715 -2.0377582000000003
7.827714 -2.1145267
7.828714 -2.1910869
7.829714 -2.2674355999999998
7.830714 -2.3435712
7.831714 -2.419493
7.832714 -2.4951999999999996
7.833714 -2.570691
7.834714 -2.6459638
7.835714 -2.7210154
7.836714 -2.7958414
7.837714 -2.8704362
7.838714 -2.9447936
7.839714 -3.018906
7.840714 -3.0927658
7.841714 -3.1663653
7.842714 -3.2396965
7.843714 -3.3127535
7.844714 -3.3855308
7.845714 -3.4580249
7.846714 -3.5302333999999997
7.847714 -3.6021549
7.848714 -3.6737881999999997
7.849714 -3.7451323000000003
7.850714 -3.8161855
7.851714 -3.8869448
7.852714 -3.9574057000000002
7.853714 -4.027563
7.854714 -4.0974107
7.855714 -4.1669421
7.856714 -4.2361505
7.857714 -4.3050293
7.858714 -4.3735716
7.859715 -4.441772
7.860714 -4.5096256
7.861714 -4.5771286
7.862714 -4.6442784
7.863714 -4.7110729
7.864714 -4.7775108
7.865714 -4.8435915000000005
7.866714 -4.9093135000000006
7.867714 -4.9746744000000005
7.868714 -5.0396711
7.869714 -5.1042989
7.870714 -5.168552
7.871714 -5.232423900000001
7.872715 -5.2959085
7.873714 -5.3589988
7.874714 -5.4216895
7.875714 -5.4839753
7.876714 -5.5458516
7.877714 -5.6073148
7.878714 -5.6683619
7.879714 -5.7289906
7.880714 -5.789199099999999
7.881714 -5.8489859
7.882714 -5.9083495
7.883714 -5.967288099999999
7.884714 -6.025799
7.885714 -6.083878899999999
7.886714 -6.1415229
7.887714 -6.1987258
7.888714 -6.2554821
7.889714 -6.3117854
7.890714 -6.367630500000001
7.891714 -6.4230122000000005
7.892715 -6.4779274
7.893714 -6.5323718
7.894714 -6.5863438
7.895714 -6.6398412
7.896714 -6.692861799999999
7.897714 -6.7454032999999995
7.898714 -6.7974642
7.899714 -6.8490431
7.900714 -6.900136900000001
7.901714 -6.9507427999999996
7.902714 -7.000857600000001
7.903714 -7.050476999999999
7.904714 -7.099597200000001
7.905715 -7.148212900000001
7.906714 -7.1963198
7.907714 -7.2439134
7.908714 -7.2909899
7.909714 -7.3375463000000005
7.910714 -7.3835798
7.911714 -7.4290894
7.912714 -7.474073000000001
7.913714 -7.5185291
7.914714 -7.562456300000001
7.915714 -7.6058522
7.916714 -7.6487139
7.917714 -7.6910384
7.918715 -7.732823499999999
7.919714 -7.774064699999999
7.920714 -7.8147598
7.921714 -7.854905
7.922714 -7.8944966
7.923714 -7.9335317000000005
7.924714 -7.972006500000001
7.925714 -8.0099173
7.926714 -8.0472618
7.927714 -8.0840379
7.928714 -8.120244
7.929714 -8.1558794
7.930714 -8.1909418
7.931714 -8.2254305
7.932714 -8.259343399999999
7.933714 -8.2926773
7.934714 -8.32543
7.935714 -8.357598600000001
7.936714 -8.3891802
7.937714 -8.4201723
7.938715 -8.450572900000001
7.939714 -8.480380499999999
7.940714 -8.5095935
7.941714 -8.5382104
7.942714 -8.5662283
7.943714 -8.5936457
7.944714 -8.6204611
7.945714 -8.6466722
7.946714 -8.672277600000001
7.947714 -8.6972758
7.948714 -8.721666
7.949714 -8.7454468
7.950714 -8.7686166
7.951715 -8.7911725
7.952714 -8.8131122
7.953714 -8.834433599999999
7.954714 -8.8551342
7.955714 -8.8752136
7.956714 -8.894669299999999
7.957714 -8.9135014
7.958714 -8.9317091
7.959714 -8.9492917
7.960714 -8.966247
7.961714 -8.9825734
7.962714 -8.9982688
7.963714 -9.0133309
7.964714 -9.0277582
7.965714 -9.0415493
7.966714 -9.0547033
7.967714 -9.0672202
7.968714 -9.0790994
7.969714 -9.090340099999999
7.970714 -9.1009408
7.971714 -9.110900800000001
7.972714 -9.1202192
7.973714 -9.128895400000001
7.974714 -9.1369301
7.975714 -9.1443226
7.976714 -9.1510728
7.977714 -9.1571808
7.978714 -9.1626443
7.979714 -9.1674626
7.980714 -9.1716327
7.981714 -9.1751531
7.982714 -9.178022299999999
7.983714 -9.180240300000001
7.984715 -9.1818072
7.985714 -9.182723600000001
7.986714 -9.1829903
7.987714 -9.1826089
7.988714 -9.1815792
7.989714 -9.1799021
7.990714 -9.1775775
7.991714 -9.1746055
7.992714 -9.170985199999999
7.993714 -9.1667175
7.994714 -9.1618016
7.995714 -9.1562361
7.996714 -9.1500208
7.997715 -9.1431536
7.998714 -9.1356322
7.999714 -9.127455900000001
8.000714 -9.1186248
8.001715 -9.109138699999999
8.002714 -9.0989992
8.003715 -9.088209299999999
8.004714 -9.0767711
8.005714 -9.0646863
8.006714 -9.051957
8.007714 -9.038584700000001
8.008715 -9.0245686
8.009714 -9.0099089
8.010715 -8.9946054
8.011714 -8.9786567
8.012714 -8.962063500000001
8.013714 -8.944825100000001
8.014714 -8.9269415
8.015715 -8.9084126
8.016714 -8.8892378
8.017715 -8.869417799999999
8.018714 -8.848954
8.019714 -8.827848000000001
8.020715 -8.806103499999999
8.021714 -8.7837242
8.022715 -8.760713
8.023714 -8.737073800000001
8.024714 -8.712808800000001
8.025714 -8.6879179
8.026714 -8.6624011
8.027715 -8.6362578
8.028714 -8.6094864
8.029715 -8.5820861
8.030714 -8.554057
8.031714 -8.5253991
8.032714 -8.496113099999999
8.033714 -8.4662005
8.034715 -8.4356636
8.035714 -8.4045038
8.036715 -8.3727248
8.037714 -8.3403297
8.038714 -8.307322899999999
8.039714 -8.2737088
8.040714 -8.2394905
8.041715 -8.2046717
8.042714 -8.1692539
8.043715 -8.1332371
8.044714 -8.0966204
8.045714 -8.0594033
8.046714 -8.0215842
8.047714 -7.983163
8.048715 -7.944140600000001
8.049714 -7.9045191
8.050714 -7.8643016999999995
8.051714 -7.8234926
8.052714 -7.7820964
8.053715 -7.7401184
8.054714 -7.697562099999999
8.055715 -7.6544322
8.056714 -7.6107331
8.057714 -7.5664677
8.058714 -7.5216389999999995
8.059714 -7.4762486
8.060715 -7.4302971
8.061714 -7.3837847
8.062715 -7.3367104
8.063714 -7.2890729
8.064714 -7.2408713
8.065714 -7.1921065
8.066714 -7.142781500000001
8.067715 -7.0928998
8.068714 -7.0424683
8.069715 -6.991493
8.070714 -6.9399796
8.071714 -6.887935100000001
8.072714 -6.8353646
8.073714 -6.782271700000001
8.074715 -6.7286596
8.075714 -6.6745311
8.076715 -6.6198878
8.077714 -6.5647312
8.078714 -6.5090619
8.079714 -6.4528801
8.080714 -6.3961856
8.081715 -6.338979999999999
8.082714 -6.2812641000000005
8.083714 -6.2230423
8.084714 -6.1643191
8.085714 -6.105101100000001
8.086715 -6.0453955
8.087714 -5.9852105
8.088715 -5.9245531
8.089714 -5.8634292
8.090714 -5.8018431
8.091714 -5.7397973
8.092714 -5.677293199999999
8.093715 -5.6143314
8.094714 -5.5509116999999994
8.095715 -5.4870348
8.096714 -5.4227021
8.097714 -5.3579148
8.098714 -5.2926756
8.099714 -5.2269879999999995
8.100715 -5.1608566
8.101714 -5.0942875
8.102715 -5.0272882
8.103714 -4.9598664
8.104714 -4.8920311000000005
8.105714 -4.8237897
8.106714 -4.755149
8.107715 -4.6861142000000005
8.108714 -4.6166878
8.109715 -4.546871
8.110714 -4.4766642
8.111714 -4.4060674
8.112714 -4.3350805
8.113714 -4.263705
8.114715 -4.191944
8.115714 -4.1198011
8.116714 -4.047282399999999
8.117714 -3.9743940999999996
8.118714 -3.9011433999999996
8.119715 -3.8275383000000005
8.120714 -3.7535871999999997
8.121715 -3.6792979000000003
8.122714 -3.6046777000000003
8.123714 -3.5297327000000003
8.124714 -3.4544677000000004
8.125714 -3.3788856
8.126715 -3.3029879999999996
8.127714 -3.2267753000000003
8.128715 -3.1502478
8.129714 -3.0734057
8.130714 -2.996251
8.131714 -2.9187874999999996
8.132714 -2.8410206000000002
8.133715 -2.7629577999999997
8.134714 -2.6846075000000003
8.135715 -2.605979
8.136714 -2.5270808
8.137714 -2.447922
8.138714 -2.3685098
8.139714 -2.2888507999999996
8.140715 -2.2089504
8.141714 -2.1288125
8.142715 -2.0484399
8.143714 -1.9678339
8.144714 -1.8869955
8.145715 -1.8059254
8.146714 -1.7246248
8.147715 -1.6430965
8.148714 -1.5613446
8.149714 -1.4793756
8.150714 -1.3971976000000002
8.151714 -1.3148197000000001
8.152715 -1.2322517
8.153714 -1.1495032
8.154715 -1.0665826
8.155714 -0.9834972200000001
8.156714 -0.9002526300000001
8.157714 -0.8168533400000001
8.158714 -0.73330249
8.159715 -0.64960262
8.160714 -0.56575588
8.161715 -0.48176432
8.162714 -0.39763041000000005
8.163714 -0.31335736
8.164714 -0.22894959
8.165714 -0.14441303
8.166715 -0.059755152
8.167714 0.025015205
8.168715 0.10988828999999999
8.169714 0.19485411
8.170714 0.27990329999999997
8.171714 0.36502772
8.172714 0.45022094
8.173715 0.53547835
8.174714 0.6207969
8.175714 0.7061745
8.176714 0.79160966
8.177714 0.8771006
8.178715 0.96264491
8.179714 1.0482392
8.180715 1.1338789
8.181714 1.2195582
8.182714 1.3052697
8.183714 1.3910052
8.184714 1.4767556
8.185715 1.5625110000000002
8.186714 1.648262
8.187715 1.7339993000000002
8.188714 1.8197155
8.189714 1.9054043999999999
8.190714 1.9910617
8.191714 2.0766845
8.192715 2.162271
8.193714 2.2478195
8.194715 2.3333279
8.195714 2.4187932
8.196714 2.5042107000000002
8.197714 2.5895742999999998
8.198714 2.6748765
8.199715 2.7601089
8.200714 2.8452622
8.201715 2.9303271
8.202714 3.0152943000000003
8.203714 3.1001551
8.204714 3.1849019
8.205714 3.2695279
8.206715 3.3540278999999997
8.207714 3.4383982
8.208714 3.5226367
8.209714 3.6067419000000003
8.210714 3.6907118000000003
8.211715 3.7745442
8.212714 3.8582354999999997
8.213715 3.9417807
8.214714 4.0251728
8.215714 4.1084033
8.216714 4.1914622999999995
8.217714 4.2743407
8.218715 4.3570284
8.219714 4.4395166999999995
8.220715 4.5217979999999995
8.221714 4.6038654
8.222714 4.6857134
8.223714 4.7673378
8.224714 4.8487358
8.225715 4.9299045999999995
8.226714 5.0108425
8.227715 5.0915476
8.228714 5.1720168
8.229714 5.2522462
8.230714 5.3322304
8.231714 5.4119617
8.232715 5.4914314
8.233714 5.57063
8.234715 5.6495473
8.235714 5.728174
8.236714 5.8065012
8.237714 5.8845226
8.238714 5.9622321
8.239715 6.0396258000000005
8.240714 6.1167005
8.241714 6.1934537999999995
8.242714 6.269883399999999
8.243714 6.3459873
8.244715 6.4217627
8.245714 6.4972065
8.246715 6.5723136
8.247714 6.647077899999999
8.248714 6.7214914
8.249714 6.7955457
8.250714 6.869231200000001
8.251715 6.9425381999999995
8.252714 7.015457
8.253715 7.0879802000000005
8.254714 7.1601018000000005
8.255714 7.2318166
8.256714 7.303121699999999
8.257714 7.3740155000000005
8.258715 7.4444965000000005
8.259714 7.5145632
8.260715 7.584213500000001
8.261714 7.653444299999999
8.262714 7.722251900000001
8.263714 7.790630299999999
8.264714 7.858573600000001
8.265715 7.926074399999999
8.266714 7.9931252
8.267715 8.059715500000001
8.268714 8.1258371
8.269714 8.1914812
8.270715 8.256640299999999
8.271714 8.321307599999999
8.272715 8.385479499999999
8.273714 8.4491529
8.274714 8.5123263
8.275714 8.5749999
8.276714 8.637172
8.277715 8.6988412
8.278714 8.7600045
8.279715 8.8206574
8.280714 8.8807948
8.281714 8.9404099
8.282714 8.9994952
8.283714 9.0580426
8.284715 9.1160446
8.285714 9.1734931
8.286715 9.2303805
8.287714 9.2867009
8.288714 9.342449199999999
8.289714 9.3976215
8.290714 9.452215599999999
8.291715 9.506230799999999
8.292714 9.559667099999999
8.293715 9.6125245
8.294714 9.664801500000001
8.295714 9.716496600000001
8.296714 9.767605399999999
8.297714 9.8181225
8.298715 9.8680414
8.299714 9.9173538
8.300714 9.9660523
8.301714 10.01413
8.302714 10.061580000000001
8.303715 10.10839
8.304714 10.15456
8.305715 10.200090000000001
8.306714 10.24497
8.307714 10.28921
8.308714 10.33279
8.309714 10.375729999999999
8.310715 10.41802
8.311714 10.45965
8.312715 10.50064
8.313714 10.54097
8.314714 10.580639999999999
8.315714 10.61964
8.316714 10.65797
8.317715 10.69562
8.318714 10.73259
8.319715 10.76885
8.320714 10.80442
8.321714 10.83929
8.322714 10.87345
8.323714 10.90691
8.324715 10.93967
8.325714 10.97171
8.326715 11.003060000000001
8.327714 11.03369
8.328714 11.06362
8.329714 11.092839999999999
8.330714 11.121350000000001
8.331715 11.149149999999999
8.332714 11.17622
8.333714 11.202570000000001
8.334714 11.22818
8.335714 11.25305
8.336715 11.27717
8.337714 11.30055
8.338715 11.323170000000001
8.339714 11.345030000000001
8.340714 11.36614
8.341714 11.3865
8.342714 11.40611
8.343715 11.42497
8.344714 11.44308
8.345715 11.46044
8.346714 11.47705
8.347714 11.4929
8.348714 11.50799
8.349714 11.52231
8.350715 11.53587
8.351714 11.54865
8.352715 11.56065
8.353714 11.571860000000001
8.354714 11.58229
8.355714 11.591940000000001
8.356714 11.60079
8.357715 11.60885
8.358714 11.61614
8.359715 11.622639999999999
8.360714 11.62836
8.361714 11.6333
8.362714 11.637459999999999
8.363714 11.640839999999999
8.364715 11.64344
8.365714 11.64525
8.366714 11.64626
8.367714 11.646479999999999
8.368714 11.6459
8.369715 11.64452
8.370714 11.64233
8.371715 11.639330000000001
8.372714 11.635520000000001
8.373714 11.63091
8.374714 11.62549
8.375714 11.61927
8.376715 11.61225
8.377714 11.60443
8.378715 11.59582
8.379714 11.58642
8.380714 11.57622
8.381714 11.56522
8.382714 11.553420000000001
8.383715 11.54082
8.384714 11.52741
8.385715 11.51318
8.386714 11.49815
8.387714 11.482299999999999
8.388714 11.46563
8.389714 11.44816
8.390715 11.429870000000001
8.391714 11.410779999999999
8.392715 11.390889999999999
8.393714 11.3702
8.394714 11.34872
8.395715 11.32644
8.396714 11.30337
8.397715 11.27951
8.398714 11.25485
8.399714 11.2294
8.400714 11.203140000000001
8.401714 11.176079999999999
8.402715 11.14822
8.403714 11.11955
8.404715 11.090079999999999
8.405714 11.05981
8.406714 11.028730000000001
8.407714 10.99686
8.408714 10.9642
8.409715 10.93075
8.410714 10.89652
8.411715 10.8615
8.412714 10.82572
8.413714 10.78915
8.414714 10.751819999999999
8.415714 10.7137
8.416715 10.674809999999999
8.417714 10.63515
8.418715 10.5947
8.419714 10.553469999999999
8.420714 10.51146
8.421714 10.468679999999999
8.422714 10.42511
8.423715 10.380780000000001
8.424714 10.33568
8.425714 10.289819999999999
8.426714 10.24321
8.427714 10.19585
8.428715 10.147739999999999
8.429714 10.0989
8.430715 10.04931
8.431714 9.9989831
8.432714 9.947918399999999
8.433714 9.8961137
8.434714 9.843569200000001
8.435715 9.7902842
8.436714 9.7362593
8.437715 9.681496000000001
8.438714 9.6259974
8.439714 9.5697671
8.440714 9.512811899999999
8.441714 9.455136999999999
8.442715 9.396749699999999
8.443714 9.3376577
8.444715 9.277866
8.445714 9.2173807
8.446714 9.1562048
8.447714 9.0943411
8.448714 9.0317912
8.449715 8.9685559
8.450714 8.9046352
8.451715 8.8400297
8.452714 8.7747402
8.453714 8.7087691
8.454714 8.6421199
8.455714 8.5747965
8.456715 8.506803999999999
8.457714 8.4381491
8.458714 8.3688393
8.459714 8.298881399999999
8.460714 8.2282826
8.461715 8.1570506
8.462714 8.0851898
8.463715 8.0127046
8.464714 7.939598
8.465714 7.8658722
8.466714 7.791528100000001
8.467714 7.716566299999999
8.468715 7.6409883999999995
8.469714 7.5647965
8.470715 7.4879937
8.471714 7.4105844
8.472714 7.3325746
8.473714 7.253970999999999
8.474714 7.1747817000000005
8.475715 7.0950158
8.476714 7.0146807
8.477715 6.933785200000001
8.478714 6.852336200000001
8.479714 6.7703396
8.480714 6.6877998
8.481714 6.6047207
8.482715 6.521105
8.483714 6.4369544
8.484715 6.3522704
8.485714 6.267054399999999
8.486714 6.1813101
8.487714 6.0950413
8.488714 6.0082544
8.489715 5.9209563
8.490714 5.8331557
8.491714 5.7448618
8.492714 5.6560837
8.493714 5.5668306
8.494715 5.4771107
8.495714 5.3869311
8.496715 5.2962977
8.497714 5.2052155
8.498714 5.1136881
8.499714 5.0217181
8.500714 4.9293078
8.501715 4.8364598
8.502714 4.7431771
8.503715 4.649464
8.504714 4.555326
8.505714 4.4607703
8.506714 4.3658055000000004
8.507714 4.2704415000000004
8.508715 4.1746888
8.509714 4.0785577
8.510715 3.9820582
8.511714 3.8851991000000003
8.512714 3.7879880999999997
8.513714 3.6904304999999997
8.514714 3.5925314
8.515715 3.4942936
8.516714 3.3957198
8.517715 3.2968129999999998
8.518714 3.1975761
8.519714 3.0980131
8.520715 2.9981293
8.521714 2.8979314
8.522715 2.7974278000000004
8.523714 2.6966278
8.524714 2.5955416
8.525714 2.4941804000000003
8.526714 2.3925548
8.527715 2.2906749
8.528714 2.1885496
8.529715 2.086186
8.530714 1.9835901999999999
8.531714 1.8807666
8.532714 1.7777186
8.533714 1.6744493
8.534715 1.5709618
8.535714 1.4672604
8.536715 1.3633505000000001
8.537714 1.2592391
8.538714 1.1549346999999999
8.539714 1.0504471
8.540714 0.94578713
8.541715 0.8409661199999999
8.542714 0.7359953100000001
8.543715 0.63088541
8.544714 0.5256460000000001
8.545714 0.42028533999999995
8.546714 0.31481013
8.547714 0.20922553
8.548715 0.10353541000000001
8.549714 -0.0022571718
8.550714 -0.10814933000000002
8.551714 -0.2141377
8.552714 -0.32021775999999996
8.553715 -0.42638340999999996
8.554714 -0.5326267800000001
8.555715 -0.6389383200000001
8.556714 -0.745307
8.557714 -0.8517210399999999
8.558714 -0.95816841
8.559714 -1.0646376000000002
8.560715 -1.1711177
8.561714 -1.2775996
8.562715 -1.3840753000000001
8.563714 -1.4905385
8.564714 -1.5969843000000001
8.565714 -1.7034085
8.566714 -1.8098081
8.567715 -1.9161791000000001
8.568714 -2.0225175
8.569715 -2.1288181
8.570714 -2.2350735999999998
8.571714 -2.3412755
8.572714 -2.4474137
8.573714 -2.5534764
8.574715 -2.659452
8.575714 -2.7653283
8.576715 -2.8710939
8.577714 -2.9767392
8.578714 -3.0822556
8.579714 -3.1876367
8.580714 -3.2928768999999996
8.581715 -3.3979718
8.582714 -3.5029184
8.583714 -3.6077131
8.584714 -3.712352
8.585714 -3.8168300000000004
8.586715 -3.9211411000000003
8.587714 -4.0252775
8.588715 -4.1292298999999995
8.589714 -4.232987
8.590714 -4.3365374
8.591714 -4.4398688
8.592714 -4.5429695
8.593715 -4.6458289
8.594714 -4.7484368
8.595715 -4.8507858
8.596714 -4.9528699000000005
8.597714 -5.0546844
8.598714 -5.1562253
8.599714 -5.2574892
8.600715 -5.3584727999999995
8.601714 -5.459171899999999
8.602715 -5.5595808
8.603714 -5.6596931
8.604714 -5.7595003
8.605714 -5.8589932
8.606714 -5.9581611
8.607715 -6.0569931
8.608714 -6.1554775
8.609715 -6.2536038000000005
8.610714 -6.3513622000000005
8.611714 -6.448745000000001
8.612714 -6.5457448000000005
8.613714 -6.6423565
8.614715 -6.7385755000000005
8.615714 -6.8343982
8.616714 -6.929821499999999
8.617714 -7.024841800000001
8.618714 -7.1194543999999995
8.619715 -7.2136536
8.620714 -7.3074311000000005
8.621715 -7.400778700000001
8.622714 -7.493685899999999
8.623714 -7.5861432
8.624714 -7.678138499999999
8.625714 -7.7696621
8.626715 -7.8607038000000005
8.627714 -7.951254400000001
8.628715 -8.0413073
8.629714 -8.130857299999999
8.630714 -8.2199007
8.631714 -8.308432999999999
8.632714 -8.3964527
8.633715 -8.483956
8.634714 -8.57094
8.635715 -8.657400299999999
8.636714 -8.7433316
8.637714 -8.8287257
8.638714 -8.9135744
8.639714 -8.997868
8.640715 -9.0815969
8.641714 -9.1647506
8.642715 -9.2473194
8.643714 -9.3292944
8.644714 -9.4106682
8.645715 -9.4914347
8.646714 -9.5715895
8.647715 -9.6511289
8.648714 -9.7300492
8.649714 -9.8083474
8.650714 -9.8860212
8.651714 -9.963066900000001
8.652715 -10.039480000000001
8.653714 -10.115250000000001
8.654715 -10.190380000000001
8.655714 -10.264850000000001
8.656714 -10.338659999999999
8.657714 -10.4118
8.658714 -10.484259999999999
8.659715 -10.55603
8.660714 -10.6271
8.661715 -10.697479999999999
8.662714 -10.76714
8.663714 -10.8361
8.664714 -10.90435
8.665714 -10.97188
8.666715 -11.0387
8.667714 -11.1048
8.668715 -11.17017
8.669714 -11.23482
8.670714 -11.29874
8.671714 -11.36191
8.672714 -11.424339999999999
8.673715 -11.48602
8.674714 -11.54694
8.675714 -11.60708
8.676714 -11.666450000000001
8.677714 -11.72504
8.678715 -11.78283
8.679714 -11.83984
8.680715 -11.89606
8.681714 -11.95148
8.682714 -12.0061
8.683714 -12.05992
8.684714 -12.11295
8.685715 -12.16516
8.686714 -12.21657
8.687715 -12.26717
8.688714 -12.31695
8.689714 -12.36591
8.690714 -12.41403
8.691714 -12.461319999999999
8.692715 -12.507760000000001
8.693714 -12.55336
8.694715 -12.5981
8.695714 -12.64199
8.696714 -12.68502
8.697714 -12.72719
8.698714 -12.7685
8.699715 -12.80895
8.700714 -12.84855
8.701715 -12.88728
8.702714 -12.925139999999999
8.703714 -12.96213
8.704714 -12.99825
8.705714 -13.03349
8.706715 -13.06785
8.707714 -13.10131
8.708714 -13.133880000000001
8.709714 -13.165560000000001
8.710714 -13.19632
8.711715 -13.226180000000001
8.712714 -13.255130000000001
8.713715 -13.28318
8.714714 -13.31031
8.715714 -13.33653
8.716714 -13.36185
8.717714 -13.38626
8.718715 -13.40976
8.719714 -13.432350000000001
8.720715 -13.45403
8.721714 -13.4748
8.722714 -13.494639999999999
8.723714 -13.51356
8.724714 -13.531550000000001
8.725715 -13.54861
8.726714 -13.56474
8.727715 -13.579920000000001
8.728714 -13.59417
8.729714 -13.607479999999999
8.730714 -13.61985
8.731714 -13.63128
8.732715 -13.641770000000001
8.733714 -13.65133
8.734715 -13.659959999999998
8.735714 -13.66765
8.736714 -13.67441
8.737714 -13.68024
8.738714 -13.685130000000001
8.739715 -13.689070000000001
8.740714 -13.692070000000001
8.741714 -13.694120000000002
8.742714 -13.69523
8.743714 -13.695379999999998
8.744715 -13.69458
8.745714 -13.69283
8.746715 -13.69013
8.747714 -13.686480000000001
8.748714 -13.68189
8.749714 -13.676350000000001
8.750714 -13.669870000000001
8.751715 -13.662450000000002
8.752714 -13.6541
8.753715 -13.64481
8.754714 -13.63458
8.755714 -13.62342
8.756714 -13.61131
8.757714 -13.598260000000002
8.758715 -13.584270000000002
8.759714 -13.569329999999999
8.760715 -13.55345
8.761714 -13.53662
8.762714 -13.518849999999999
8.763714 -13.50014
8.764714 -13.48049
8.765715 -13.45992
8.766714 -13.438410000000001
8.767715 -13.41598
8.768714 -13.39263
8.769714 -13.368360000000001
8.770715 -13.343179999999998
8.771714 -13.31708
8.772715 -13.29006
8.773714 -13.262129999999999
8.774714 -13.23328
8.775714 -13.20351
8.776714 -13.17282
8.777715 -13.14122
8.778714 -13.1087
8.779715 -13.07527
8.780714 -13.040930000000001
8.781714 -13.005700000000001
8.782714 -12.96956
8.783714 -12.93253
8.784715 -12.894620000000002
8.785714 -12.855820000000001
8.786715 -12.81614
8.787714 -12.775590000000001
8.788714 -12.73415
8.789714 -12.69184
8.790714 -12.64865
8.791715 -12.604589999999998
8.792714 -12.559660000000001
8.793715 -12.513850000000001
8.794714 -12.467179999999999
8.795714 -12.41963
8.796714 -12.37123
8.797714 -12.32197
8.798715 -12.27186
8.799714 -12.22091
8.800714 -12.169130000000001
8.801714 -12.11651
8.802714 -12.06308
8.803715 -12.00883
8.804714 -11.953759999999999
8.805715 -11.897870000000001
8.806714 -11.84118
8.807714 -11.78367
8.808714 -11.72536
8.809714 -11.66624
8.810715 -11.60633
8.811714 -11.54561
8.812715 -11.48409
8.813714 -11.42179
8.814714 -11.35871
8.815714 -11.294849999999999
8.816714 -11.230220000000001
8.817715 -11.16483
8.818714 -11.098700000000001
8.819715 -11.03181
8.820714 -10.96419
8.821714 -10.89583
8.822714 -10.82673
8.823714 -10.7569
8.824715 -10.686350000000001
8.825714 -10.61507
8.826715 -10.54307
8.827714 -10.47035
8.828714 -10.39692
8.829714 -10.32279
8.830714 -10.24796
8.831715 -10.17244
8.832714 -10.09624
8.833714 -10.01937
8.834714 -9.9418283
8.835714 -9.863633700000001
8.836715 -9.7847901
8.837714 -9.705303599999999
8.838715 -9.625179300000001
8.839714 -9.544420200000001
8.840714 -9.4630294
8.841714 -9.3810089
8.842714 -9.2983633
8.843715 -9.2150964
8.844714 -9.1312148
8.845715 -9.0467252
8.846714 -8.9616358
8.847714 -8.8759549
8.848714 -8.7896913
8.849714 -8.702854799999999
8.850715 -8.6154543
8.851714 -8.527498699999999
8.852715 -8.4389977
8.853714 -8.349960300000001
8.854714 -8.2603931
8.855714 -8.1703022
8.856714 -8.079692
8.857715 -7.9885669
8.858714 -7.89693
8.859715 -7.8047849000000005
8.860714 -7.7121362
8.861714 -7.6189898000000005
8.862714 -7.5253546
8.863714 -7.4312389
8.864715 -7.336653
8.865714 -7.2416075
8.866714 -7.1461126
8.867714 -7.0501781999999995
8.868714 -6.9538139
8.869715 -6.857029300000001
8.870714 -6.759832100000001
8.871715 -6.6622294
8.872714 -6.5642282
8.873714 -6.4658329
8.874714 -6.3670479
8.875714 -6.2678777000000006
8.876715 -6.1683264
8.877714 -6.0683992
8.878715 -5.9681024
8.879714 -5.8674447
8.880714 -5.7664365
8.881714 -5.6650888
8.882714 -5.5634141
8.883715 -5.4614246
8.884714 -5.3591321999999995
8.885715 -5.256547
8.886714 -5.1536787
8.887714 -5.050534799999999
8.888714 -4.9471222
8.889714 -4.8434466
8.890715 -4.7395135999999995
8.891714 -4.6353276999999995
8.892715 -4.530893300000001
8.893714 -4.4262156
8.894714 -4.3213002
8.895715 -4.2161539
8.896714 -4.1107856
8.897715 -4.0052056
8.898714 -3.899426
8.899714 -3.7934594
8.900714 -3.6873188
8.901714 -3.5810169000000003
8.902715 -3.4745649000000003
8.903714 -3.3679715999999997
8.904715 -3.261245
8.905714 -3.1543911000000002
8.906714 -3.0474147
8.907714 -2.940321
8.908714 -2.8331148
8.909715 -2.7258012000000003
8.910714 -2.6183866
8.911715 -2.5108779
8.912714 -2.4032834999999997
8.913714 -2.2956129
8.914714 -2.1878771
8.915714 -2.0800885
8.916715 -1.9722598
8.917714 -1.8644039000000001
8.918715 -1.7565332
8.919714 -1.6486585000000002
8.920714 -1.5407888
8.921714 -1.4329311
8.922714 -1.3250906999999998
8.923715 -1.2172717
8.924714 -1.109478
8.925714 -1.0017139
8.926714 -0.8939847399999999
8.927714 -0.7862971200000001
8.928715 -0.6786591399999999
8.929714 -0.57108039
8.930715 -0.46357163
8.931714 -0.3561446
8.932714 -0.24881179
8.933714 -0.14158600999999998
8.934714 -0.034479875
8.935715 0.072494795
8.936714 0.17932752000000002
8.937715 0.28600960999999997
8.938714 0.39253435000000003
8.939714 0.49889684
8.940714 0.60509327
8.941714 0.7111203899999999
8.942715 0.8169743199999999
8.943714 0.9226501
8.944715 1.0281409
8.945714 1.1334381
8.946714 1.2385314
8.947714 1.3434095
8.948714 1.4480602
8.949715 1.5524711
8.950714 1.6566304
8.951715 1.7605266000000002
8.952714 1.8641492
8.953714 1.9674895000000001
8.954714 2.0705396
8.955714 2.1732936
8.956715 2.2757467
8.957714 2.3778951
8.958714 2.4797352000000004
8.959714 2.581263
8.960714 2.6824731
8.961715 2.7833587
8.962714 2.8839102
8.963715 2.9841172
8.964714 3.0839674
8.965714 3.1834487
8.966714 3.2825489
8.967714 3.3812571
8.968715 3.4795634
8.969714 3.5774596
8.970715 3.6749385
8.971714 3.7719950000000004
8.972714 3.8686238
8.973714 3.9648216
8.974714 4.0605847
8.975715 4.155909599999999
8.976714 4.2507924
8.977715 4.3452274
8.978714 4.4392075
8.979714 4.5327242
8.980714 4.6257671
8.981714 4.7183242
8.982715 4.8103834999999995
8.983714 4.901933700000001
8.984715 4.9929645
8.985714 5.0834671
8.986714 5.1734351
8.987714 5.2628636
8.988714 5.3517483
8.989715 5.4400858
8.990714 5.5278726
8.991714 5.6151051
8.992714 5.7017788
8.993714 5.7878885
8.994715 5.8734283
8.995714 5.9583905999999995
8.996715 6.0427669
8.997714 6.1265472
8.998714 6.209721
8.999714 6.2922776
9.000714 6.3742071
9.001715 6.4555004
9.002714 6.5361507
9.003715 6.6161536000000005
9.004714 6.695506699999999
9.005714 6.7742078999999995
9.006714 6.8522558
9.007714 6.9296487
9.008715 7.006383700000001
9.009714 7.082456400000001
9.010715 7.157862199999999
9.011714 7.232593700000001
9.012714 7.306644299999999
9.013714 7.380004199999999
9.014714 7.4526653
9.015715 7.524618499999999
9.016714 7.5958543
9.017715 7.666364300000001
9.018714 7.7361412000000005
9.019714 7.805179099999999
9.020715 7.873474099999999
9.021714 7.9410248
9.022715 8.007829599999999
9.023714 8.0738887
9.024714 8.1392013
9.025714 8.2037657
9.026714 8.2675792
9.027715 8.330636499999999
9.028714 8.3929308
9.029715 8.4544539
9.030714 8.515197800000001
9.031714 8.5751548
9.032714 8.6343169
9.033714 8.6926781
9.034715 8.7502331
9.035714 8.8069767
9.036715 8.8629052
9.037714 8.9180171
9.038714 8.9723118
9.039714 9.0257883
9.040714 9.0784483
9.041715 9.1302916
9.042714 9.1813177
9.043715 9.2315242
9.044714 9.2809066
9.045714 9.3294583
9.046714 9.377171800000001
9.047714 9.424038999999999
9.048715 9.470052299999999
9.049714 9.515205
9.050714 9.5594928
9.051714 9.602911
9.052714 9.6454583
9.053715 9.6871339
9.054714 9.7279377
9.055715 9.7678706
9.056714 9.806933299999999
9.057714 9.8451272
9.058714 9.8824523
9.059714 9.918908799999999
9.060715 9.954495
9.061714 9.9892072
9.062715 10.02304
9.063714 10.05599
9.064714 10.088049999999999
9.065714 10.119200000000001
9.066714 10.149460000000001
9.067715 10.17881
9.068714 10.20725
9.069715 10.23478
9.070714 10.26141
9.071714 10.28713
9.072714 10.31195
9.073714 10.33588
9.074715 10.3589
9.075714 10.38104
9.076715 10.40227
9.077714 10.42261
9.078714 10.44205
9.079714 10.46058
9.080714 10.4782
9.081715 10.49491
9.082714 10.51071
9.083714 10.52558
9.084714 10.53952
9.085714 10.55254
9.086715 10.56464
9.087714 10.57582
9.088715 10.58608
9.089714 10.59544
9.090714 10.60389
9.091714 10.611429999999999
9.092714 10.61808
9.093715 10.62382
9.094714 10.62867
9.095715 10.6326
9.096714 10.63563
9.097714 10.63775
9.098714 10.63896
9.099714 10.63925
9.100715 10.63862
9.101714 10.637080000000001
9.102715 10.63462
9.103714 10.63125
9.104714 10.62697
9.105714 10.62178
9.106714 10.6157
9.107715 10.60873
9.108714 10.60088
9.109715 10.59214
9.110714 10.582519999999999
9.111714 10.57201
9.112714 10.56062
9.113714 10.54834
9.114715 10.53517
9.115714 10.52111
9.116714 10.506160000000001
9.117714 10.49032
9.118714 10.473590000000002
9.119715 10.45598
9.120714 10.43749
9.121715 10.41813
9.122714 10.3979
9.123714 10.37681
9.124714 10.35487
9.125714 10.332080000000001
9.126715 10.308449999999999
9.127714 10.28397
9.128715 10.25866
9.129714 10.23249
9.130714 10.205490000000001
9.131714 10.17764
9.132714 10.14894
9.133715 10.1194
9.134714 10.08902
9.135715 10.05781
9.136714 10.02576
9.137714 9.992893
9.138714 9.9592112
9.139714 9.9247217
9.140715 9.8894313
9.141714 9.853347399999999
9.142715 9.8164745
9.143714 9.778817700000001
9.144714 9.7403802
9.145715 9.7011626
9.146714 9.6611656
9.147715 9.6203886
9.148714 9.5788315
9.149714 9.5364965
9.150714 9.493386
9.151714 9.449504300000001
9.152715 9.4048589
9.153714 9.3594581
9.154715 9.3133114
9.155714 9.2664264
9.156714 9.218812699999999
9.157714 9.170477100000001
9.158714 9.1214262
9.159715 9.071666
9.160714 9.021201
9.161715 8.9700341
9.162714 8.918168399999999
9.163714 8.865606
9.164714 8.8123485
9.165714 8.7583981
9.166715 8.7037578
9.167714 8.648432
9.168715 8.592426
9.169714 8.535748
9.170714 8.4784076
9.171714 8.4204145
9.172714 8.361779199999999
9.173715 8.3025105
9.174714 8.242616799999999
9.175714 8.1821039
9.176714 8.1209779
9.177714 8.059242399999999
9.178715 7.9969011000000005
9.179714 7.9339571
9.180715 7.8704149
9.181714 7.8062773000000005
9.182714 7.741548900000001
9.183714 7.6762348
9.184714 7.6103412
9.185715 7.5438753
9.186714 7.4768460999999995
9.187715 7.4092641
9.188714 7.341139000000001
9.189714 7.2724812
9.190714 7.2032996
9.191714 7.1336038
9.192715 7.063400000000001
9.193714 6.992694000000001
9.194715 6.9214910000000005
9.195714 6.8497941
9.196714 6.7776076000000005
9.197714 6.704936200000001
9.198714 6.6317848999999995
9.199715 6.5581605000000005
9.200714 6.4840697
9.201715 6.4095199
9.202714 6.334520100000001
9.203714 6.259079300000001
9.204714 6.1832078
9.205714 6.1069153
9.206715 6.0302116
9.207714 5.9531059
9.208714 5.8756072
9.209714 5.7977229
9.210714 5.7194594
9.211715 5.640821900000001
9.212714 5.5618152
9.213715 5.4824438
9.214714 5.4027129
9.215714 5.3226284999999995
9.216714 5.242198
9.217714 5.1614296
9.218715 5.0803326
9.219714 4.9989168
9.220715 4.9171917
9.221714 4.8351675
9.222714 4.7528543
9.223714 4.6702612
9.224714 4.5873977
9.225715 4.504272
9.226714 4.4208921
9.227715 4.3372646
9.228714 4.2533956
9.229714 4.1692909
9.230714 4.0849559
9.231714 4.000396299999999
9.232715 3.9156183999999996
9.233714 3.8306295999999995
9.234715 3.7454385
9.235714 3.6600549000000004
9.236714 3.5744882999999996
9.237714 3.4887489
9.238714 3.4028471
9.239715 3.3167925
9.240714 3.2305945000000005
9.241714 3.1442616
9.242714 3.0578025
9.243714 2.9712247
9.244715 2.8845355
9.245714 2.7977418
9.246715 2.7108502
9.247714 2.6238669
9.248714 2.5367983
9.249714 2.4496510999999996
9.250714 2.3624329
9.251715 2.2751519
9.252714 2.1878175
9.253715 2.1004396
9.254714 2.0130279
9.255714 1.9255925
9.256714 1.8381432
9.257714 1.7506888000000003
9.258715 1.6632379999999998
9.259714 1.5757987
9.260715 1.4883785
9.261714 1.4009846
9.262714 1.3136242
9.263714 1.2263039999999998
9.264714 1.1390308999999998
9.265715 1.0518117
9.266714 0.96465331
9.267715 0.8775631
9.268714 0.7905489800000001
9.269714 0.70361951
9.270715 0.61678383
9.271714 0.53005144
9.272715 0.44343187
9.273714 0.35693459
9.274714 0.27056851
9.275714 0.18434195
9.276714 0.098262704
9.277715 0.012338105
9.278714 -0.07342483699999999
9.279715 -0.15901924
9.280714 -0.2444383
9.281714 -0.3296752
9.282714 -0.41472306000000003
9.283714 -0.49957493000000003
9.284715 -0.58422359
9.285714 -0.66866153
9.286715 -0.7528808
9.287714 -0.83687296
9.288714 -0.92062922
9.289714 -1.0041404999999999
9.290714 -1.0873977
9.291715 -1.1703923
9.292714 -1.2531163
9.293715 -1.3355623
9.294714 -1.4177235
9.295714 -1.4995935999999999
9.296714 -1.5811667000000003
9.297714 -1.6624367000000002
9.298715 -1.7433975000000002
9.299714 -1.8240428999999998
9.300714 -1.9043665
9.301714 -1.9843616000000002
9.302714 -2.0640213000000003
9.303715 -2.1433383
9.304714 -2.2223046
9.305715 -2.3009121
9.306714 -2.3791524
9.307714 -2.4570167
9.308714 -2.5344964
9.309714 -2.6115838
9.310715 -2.6882716
9.311714 -2.7645532
9.312715 -2.8404232
9.313714 -2.9158762
9.314714 -2.9909069
9.315714 -3.0655105
9.316714 -3.1396817
9.317715 -3.2134149
9.318714 -3.286704
9.319715 -3.3595428
9.320714 -3.4319247999999996
9.321714 -3.5038427
9.322714 -3.5752892000000003
9.323714 -3.6462570999999997
9.324715 -3.7167385
9.325714 -3.7867256
9.326715 -3.8562112
9.327714 -3.9251889999999996
9.328714 -3.9936535
9.329714 -4.0615994
9.330714 -4.1290230999999995
9.331715 -4.1959208
9.332714 -4.2622887
9.333714 -4.3281227
9.334714 -4.3934185
9.335714 -4.4581707999999995
9.336715 -4.5223739
9.337714 -4.5860216000000005
9.338715 -4.6491068
9.339714 -4.7116231
9.340714 -4.7735635
9.341714 -4.834920899999999
9.342714 -4.895689
9.343715 -4.9558613000000005
9.344714 -5.0154328
9.345715 -5.074398599999999
9.346714 -5.1327549
9.347714 -5.1904984
9.348714 -5.2476268
9.349714 -5.304138399999999
9.350715 -5.36003
9.351714 -5.4152987999999995
9.352715 -5.4699409999999995
9.353714 -5.5239514000000005
9.354714 -5.5773243
9.355714 -5.6300536
9.356714 -5.682133100000001
9.357715 -5.733557
9.358714 -5.7843200999999995
9.359715 -5.8344173999999995
9.360714 -5.883844600000001
9.361714 -5.9325974
9.362714 -5.9806734
9.363714 -6.0280699
9.364715 -6.0747851
9.365714 -6.1208174
9.366714 -6.1661657000000005
9.367714 -6.2108286
9.368714 -6.254804099999999
9.369715 -6.2980883
9.370714 -6.3406773
9.371715 -6.3825667
9.372714 -6.4237498
9.373714 -6.4642213
9.374714 -6.503975400000001
9.375714 -6.543007500000001
9.376715 -6.581313199999999
9.377714 -6.6188909
9.378715 -6.6557378
9.379714 -6.6918537
9.380714 -6.727238000000001
9.381714 -6.7618914000000006
9.382714 -6.7958131
9.383715 -6.829003999999999
9.384714 -6.861463199999999
9.385715 -6.893190000000001
9.386714 -6.924182900000001
9.387714 -6.9544382
9.388714 -6.983953
9.389714 -7.012721900000001
9.390715 -7.0407398
9.391714 -7.068003000000001
9.392715 -7.0945069
9.393714 -7.1202479
9.394714 -7.145226
9.395715 -7.1694404
9.396714 -7.192891799999999
9.397715 -7.2155818
9.398714 -7.2375126
9.399714 -7.2586848999999996
9.400714 -7.279101000000001
9.401714 -7.2987601
9.402715 -7.3176622
9.403714 -7.3358059
9.404715 -7.353188800000001
9.405714 -7.3698089
9.406714 -7.3856622
9.407714 -7.4007452
9.408714 -7.4150547
9.409715 -7.4285887
9.410714 -7.4413463
9.411715 -7.4533268999999995
9.412714 -7.4645326
9.413714 -7.474966299999999
9.414714 -7.4846312
9.415714 -7.4935317
9.416715 -7.5016707
9.417714 -7.509051299999999
9.418715 -7.5156741
9.419714 -7.5215399000000005
9.420714 -7.5266473000000005
9.421714 -7.5309947
9.422714 -7.5345792
9.423715 -7.5373992
9.424714 -7.539452600000001
9.425714 -7.5407371
9.426714 -7.5412519
9.427714 -7.5409971
9.428715 -7.5399742000000005
9.429714 -7.538186
9.430715 -7.5356372
9.431714 -7.5323321
9.432714 -7.5282767
9.433714 -7.523474800000001
9.434714 -7.5179316
9.435715 -7.5116485
9.436714 -7.5046270999999996
9.437715 -7.4968673
9.438714 -7.488368500000001
9.439714 -7.4791282
9.440714 -7.469146
9.441714 -7.4584208
9.442715 -7.4469529
9.443714 -7.434742900000001
9.444715 -7.4217938
9.445714 -7.4081101
9.446714 -7.393696199999999
9.447714 -7.3785581
9.448714 -7.362701700000001
9.449715 -7.3461331
9.450714 -7.328858200000001
9.451715 -7.3108822
9.452714 -7.2922081
9.453714 -7.2728380999999995
9.454714 -7.2527722
9.455714 -7.2320096
9.456715 -7.2105497000000005
9.457714 -7.1883909
9.458714 -7.165534
9.459714 -7.1419798000000005
9.460714 -7.117731099999999
9.461715 -7.0927918000000005
9.462714 -7.0671685
9.463715 -7.0408687
9.464714 -7.0138991
9.465714 -6.9862679
9.466714 -6.9579825
9.467714 -6.9290489
9.468715 -6.899472299999999
9.469714 -6.8692565
9.470715 -6.838404400000001
9.471714 -6.8069167
9.472714 -6.7747936
9.473714 -6.7420349
9.474714 -6.708641399999999
9.475715 -6.6746137999999995
9.476714 -6.6399552
9.477715 -6.60467
9.478714 -6.5687649
9.479714 -6.5322466
9.480714 -6.4951248
9.481714 -6.4574085000000006
9.482715 -6.4191066
9.483714 -6.3802265
9.484715 -6.3407741
9.485714 -6.3007548
9.486714 -6.2601715
9.487714 -6.2190272
9.488714 -6.1773229
9.489715 -6.135060299999999
9.490714 -6.0922399
9.491714 -6.0488637999999995
9.492714 -6.0049351
9.493714 -5.9604585000000005
9.494715 -5.9154402
9.495714 -5.8698885
9.496715 -5.8238126
9.497714 -5.7772227
9.498714 -5.730129
9.499714 -5.6825411
9.500714 -5.6344669
9.501715 -5.585913
9.502714 -5.5368841
9.503715 -5.4873832
9.504714 -5.4374117
9.505714 -5.3869713
9.506714 -5.336063
9.507714 -5.2846886
9.508715 -5.2328516
9.509714 -5.1805566999999995
9.510715 -5.1278107
9.511714 -5.074621700000001
9.512714 -5.0209995
9.513714 -4.9669549
9.514714 -4.9124986
9.515715 -4.8576411
9.516714 -4.8023924000000004
9.517715 -4.7467612
9.518714 -4.6907533
9.519714 -4.634374
9.520715 -4.5776255
9.521714 -4.5205101
9.522715 -4.463028899999999
9.523714 -4.4051833
9.524714 -4.3469764
9.525714 -4.288413
9.526714 -4.2294994
9.527715 -4.1702442
9.528714 -4.1106574
9.529715 -4.0507507
9.530714 -3.9905358
9.531714 -3.9300241
9.532714 -3.8692258
9.533714 -3.8081508
9.534715 -3.7468060999999997
9.535714 -3.6851971999999997
9.536715 -3.623328
9.537714 -3.5612009000000002
9.538714 -3.498818
9.539714 -3.4361806
9.540714 -3.3732909999999996
9.541715 -3.3101529
9.542714 -3.2467718999999997
9.543715 -3.1831559
9.544714 -3.1193148
9.545714 -3.0552603
9.546714 -2.9910048000000002
9.547714 -2.9265609
9.548715 -2.8619405
9.549714 -2.7971542
9.550714 -2.7322102
9.551714 -2.6671153999999997
9.552714 -2.6018742
9.553715 -2.5364898
9.554714 -2.4709643999999997
9.555715 -2.4052998
9.556714 -2.3394985
9.557714 -2.2735638999999996
9.558714 -2.2075007
9.559714 -2.1413162
9.560715 -2.0750193
9.561714 -2.0086206
9.562715 -1.9421322
9.563714 -1.8755665000000001
9.564714 -1.8089361000000002
9.565714 -1.7422522999999999
9.566714 -1.6755246000000001
9.567715 -1.6087603
9.568714 -1.5419649
9.569715 -1.4751417
9.570714 -1.4082927
9.571714 -1.3414196999999999
9.572714 -1.2745245
9.573714 -1.2076104
9.574715 -1.1406821
9.575714 -1.0737462999999998
9.576715 -1.0068116
9.577714 -0.9398883199999999
9.578714 -0.87298807
9.579714 -0.8061231999999999
9.580714 -0.73930603
9.581715 -0.67254817
9.582714 -0.60585993
9.583714 -0.5392497399999999
9.584714 -0.47272382999999996
9.585714 -0.40628645
9.586715 -0.33993999999999996
9.587714 -0.27368593
9.588715 -0.20752547000000002
9.589714 -0.14146058
9.590714 -0.075494754
9.591714 -0.0096335425
9.592714 0.056115317
9.593715 0.12174207
9.594714 0.18723548
9.595715 0.25258351
9.596714 0.31777405999999997
9.597714 0.38279577000000004
9.598714 0.44763846999999996
9.599714 0.51229377
9.600715 0.57675513
9.601714 0.64101792
9.602715 0.70507927
9.603714 0.7689375
9.604714 0.83259158
9.605714 0.8960401600000001
9.606714 0.95928097
9.607715 1.0223101
9.608714 1.0851215
9.609715 1.1477068
9.610714 1.2100558000000001
9.611714 1.2721566
9.612714 1.3339973999999999
9.613714 1.3955663
9.614715 1.4568527
9.615714 1.5178479
9.616714 1.5785454
9.617714 1.6389403
9.618714 1.6990298000000001
9.619715 1.7588122000000002
9.620714 1.8182863
9.621715 1.8774509000000001
9.622714 1.9363044
9.623714 1.9948438
9.624714 2.0530645
9.625714 2.11096
9.626715 2.1685217999999997
9.627714 2.2257401
9.628715 2.282604
9.629714 2.3391025
9.630714 2.3952253
9.631714 2.4509632999999997
9.632714 2.5063097
9.633715 2.5612602
9.634714 2.6158119
9.635715 2.6699636
9.636714 2.7237153
9.637714 2.7770666
9.638714 2.830017
9.639714 2.8825639
9.640715 2.9347036
9.641714 2.9864307
9.642715 3.0377378999999998
9.643714 3.0886164000000003
9.644714 3.1390566
9.645715 3.1890489
9.646714 3.2385834000000004
9.647715 3.2876518
9.648714 3.3362467
9.649714 3.3843629
9.650714 3.4319974
9.651714 3.4791492
9.652715 3.5258184999999997
9.653714 3.5720061999999997
9.654715 3.6177124999999997
9.655714 3.6629368
9.656714 3.7076771
9.657714 3.7519291000000003
9.658714 3.7956866999999996
9.659715 3.8389425999999998
9.660714 3.8816884000000003
9.661715 3.9239153
9.662714 3.9656151
9.663714 4.0067803
9.664714 4.0474049999999995
9.665714 4.0874846
9.666715 4.1270163
9.667714 4.165998800000001
9.668715 4.2044327
9.669714 4.2423192
9.670714 4.2796597
9.671714 4.3164548
9.672714 4.3527037
9.673715 4.3884039
9.674714 4.4235513
9.675714 4.458139500000001
9.676714 4.4921607
9.677714 4.5256067
9.678715 4.5584697
9.679714 4.5907423000000005
9.680715 4.622419600000001
9.681714 4.653497
9.682714 4.6839733
9.683714 4.713847899999999
9.684714 4.7431216
9.685715 4.771796200000001
9.686714 4.799874099999999
9.687715 4.8273571
9.688714 4.8542466
9.689714 4.8805419
9.690714 4.9062409
9.691714 4.93134
9.692715 4.9558334
9.693714 4.9797148
9.694715 5.0029772999999995
9.695714 5.0256144
9.696714 5.0476208
9.697714 5.0689936
9.698714 5.0897311
9.699715 5.1098336
9.700714 5.1293027
9.701715 5.1481407
9.702714 5.1663502999999995
9.703714 5.1839337
9.704714 5.2008923
9.705714 5.2172266
9.706715 5.232935400000001
9.707714 5.2480165
9.708714 5.2624658
9.709714 5.2762788
9.710714 5.2894499
9.711715 5.301974
9.712714 5.3138468
9.713715 5.3250652
9.714714 5.3356281999999995
9.715714 5.3455368000000005
9.716714 5.3547937
9.717714 5.3634029
9.718715 5.3713690000000005
9.719714 5.3786963
9.720715 5.3853881
9.721714 5.3914461
9.722714 5.3968704999999995
9.723714 5.4016605
9.724714 5.4058135
9.725715 5.4093264
9.726714 5.4121955999999996
9.727715 5.414417
9.728714 5.4159876
9.729714 5.4169051
9.730714 5.4171685
9.731714 5.4167785
9.732715 5.4157373
9.733714 5.414049299999999
9.734715 5.4117195
9.735714 5.4087531
9.736714 5.4051548
9.737714 5.4009281
9.738714 5.3960744
9.739715 5.3905942
9.740714 5.3844858
9.741714 5.3777471
9.742714 5.3703751
9.743714 5.3623673
9.744715 5.353722
9.745714 5.3444382
9.746715 5.334517
9.747714 5.3239603
9.748714 5.3127714
9.749714 5.3009551
9.750714 5.2885175
9.751715 5.275464400000001
9.752714 5.2618019
9.753715 5.2475356
9.754714 5.2326690000000005
9.755714 5.2172042
9.756714 5.2011419000000005
9.757714 5.1844802
9.758715 5.1672172000000005
9.759714 5.1493503
9.760715 5.1308777
9.761714 5.1117994
9.762714 5.0921161
9.763714 5.0718311
9.764714 5.0509486
9.765715 5.0294742
9.766714 5.0074141
9.767715 4.984774799999999
9.768714 4.961562499999999
9.769714 4.9377829
9.770715 4.9134411
9.771714 4.8885405
9.772715 4.863083700000001
9.773714 4.8370719
9.774714 4.8105046
9.775714 4.7833808
9.776714 4.7556996
9.777715 4.7274612000000005
9.778714 4.6986669
9.779715 4.6693202000000005
9.780714 4.6394266
9.781714 4.6089929000000005
9.782714 4.5780264
9.783714 4.5465354
9.784715 4.5145273
9.785714 4.4820085
9.786715 4.4489842
9.787714 4.4154580999999995
9.788714 4.3814335
9.789714 4.346912
9.790714 4.311895000000001
9.791715 4.2763833
9.792714 4.2403769
9.793715 4.2038769
9.794714 4.1668851
9.795714 4.1294046
9.796714 4.0914398
9.797714 4.052997400000001
9.798715 4.0140856000000005
9.799714 3.974713
9.800714 3.9348885
9.801714 3.8946204
9.802714 3.8539153
9.803715 3.812778
9.804714 3.7712120000000002
9.805715 3.7292197
9.806714 3.6868024999999998
9.807714 3.6439619999999997
9.808714 3.6006997999999997
9.809714 3.5570185999999997
9.810715 3.5129216
9.811714 3.4684129
9.812715 3.4234978
9.813714 3.3781826
9.814714 3.3324748
9.815714 3.2863826
9.816714 3.2399148
9.817715 3.1930804
9.818714 3.1458877000000003
9.819715 3.0983430999999997
9.820714 3.0504517
9.821714 3.0022169
9.822714 2.9536407000000002
9.823714 2.9047249
9.824715 2.855471
9.825714 2.8058818
9.826715 2.7559609999999997
9.827714 2.7057141
9.828714 2.6551476000000003
9.829714 2.6042687
9.830714 2.5530854
9.831715 2.5016056
9.832714 2.4498377
9.833714 2.3977898
9.834714 2.3454696
9.835714 2.2928840999999998
9.836715 2.2400398
9.837714 2.1869415
9.838715 2.1335933000000002
9.839714 2.0799978
9.840714 2.0261571
9.841714 1.9720737
9.842714 1.9177509
9.843715 1.8631935
9.844714 1.8084077
9.845715 1.7534016
9.846714 1.6981840000000001
9.847714 1.6427642
9.848714 1.5871509999999998
9.849714 1.5313526
9.850715 1.4753762
9.851714 1.4192282999999999
9.852715 1.3629146
9.853714 1.3064403
9.854714 1.2498101
9.855714 1.1930283
9.856714 1.1360988
9.857715 1.0790253
9.858714 1.0218118
9.859715 0.96446285
9.860714 0.9069840399999999
9.861714 0.8493822999999999
9.862714 0.7916659100000001
9.863714 0.7338441
9.864715 0.6759264
9.865714 0.617922
9.866714 0.559839
9.867714 0.50168419
9.868714 0.44346298
9.869715 0.38517972
9.870714 0.32683832
9.871715 0.26844265
9.872714 0.20999697
9.873714 0.15150602
9.874714 0.09297512
9.875714 0.034410026
9.876715 -0.024183068
9.877714 -0.082797487
9.878715 -0.14142597
9.879714 -0.20006058999999998
9.880714 -0.25869294
9.881714 -0.31731431
9.882714 -0.37591634
9.883715 -0.43449140999999997
9.884714 -0.49303309
9.885715 -0.55153635
9.886714 -0.60999733
9.887714 -0.66841282
9.888714 -0.7267796400000001
9.889714 -0.78509385
9.890715 -0.8433505900000001
9.891714 -0.9015438100000001
9.892715 -0.95966645
9.893714 -1.0177108000000001
9.894714 -1.0756694
9.895715 -1.1335343
9.896714 -1.1912983
9.897715 -1.2489542
9.898714 -1.3064951999999999
9.899714 -1.3639145
9.900714 -1.4212059000000001
9.901714 -1.4783638
9.902715 -1.5353831
9.903714 -1.5922599999999998
9.904715 -1.6489905999999999
9.905714 -1.7055715
9.906714 -1.7619981999999998
9.907714 -1.818266
9.908714 -1.8743683
9.909715 -1.9302977
9.910714 -1.9860461
9.911715 -2.0416053
9.912714 -2.0969672000000004
9.913714 -2.1521248
9.914714 -2.2070723
9.915714 -2.2618048
9.916715 -2.3163177
9.917714 -2.3706071
9.918715 -2.4246691
9.919714 -2.4784997
9.920714 -2.5320947
9.921714 -2.58545
9.922714 -2.6385611
9.923715 -2.6914233
9.924714 -2.7440311
9.925714 -2.7963784
9.926714 -2.8484577
9.927714 -2.9002613999999998
9.928715 -2.9517816
9.929714 -3.0030107
9.930715 -3.0539421
9.931714 -3.1045705
9.932714 -3.1548921
9.933714 -3.2049041000000003
9.934714 -3.2546039999999996
9.935715 -3.3039894
9.936714 -3.3530571
9.937715 -3.4018036
9.938714 -3.4502242
9.939714 -3.4983136
9.940714 -3.5460662
9.941714 -3.5934757
9.942715 -3.6405366000000003
9.943714 -3.6872420000000004
9.944715 -3.7335858
9.945714 -3.7795618
9.946714 -3.8251642
9.947714 -3.8703881000000004
9.948714 -3.9152294
9.949715 -3.9596852
9.950714 -4.0037538999999995
9.951715 -4.047434
9.952714 -4.0907241
9.953714 -4.1336223
9.954714 -4.1761253
9.955714 -4.2182282
9.956715 -4.2599253
9.957714 -4.3012101
9.958714 -4.3420762
9.959714 -4.382516799999999
9.960714 -4.4225264
9.961715 -4.4620994
9.962714 -4.5012318
9.963715 -4.5399196
9.964714 -4.5781601
9.965714 -4.615951
9.966714 -4.6532903
9.967714 -4.690177
9.968715 -4.7266103
9.969714 -4.7625896
9.970715 -4.7981128
9.971714 -4.8331771
9.972714 -4.8677787
9.973714 -4.9019121
9.974714 -4.9355708
9.975715 -4.968749
9.976714 -5.0014403
9.977715 -5.033640200000001
9.978714 -5.0653445999999995
9.979714 -5.0965514
9.980714 -5.1272592999999995
9.981714 -5.1574674
9.982715 -5.1871754
9.983714 -5.2163832
9.984715 -5.2450903
9.985714 -5.2732959
9.986714 -5.3009983
9.987714 -5.3281955
9.988714 -5.3548843
9.989715 -5.3810604
9.990714 -5.4067191
9.991714 -5.431854400000001
9.992714 -5.456461
9.993714 -5.4805338
9.994715 -5.504069100000001
9.995714 -5.5270646
9.996715 -5.5495199
9.997714 -5.5714361
9.998714 -5.5928145
9.999714 -5.6136571
10.00071 -5.6339655
10.00171 -5.6537405
10.00271 -5.6729812
10.00371 -5.691686600000001
10.00471 -5.7098541
10.00571 -5.72748
10.00671 -5.7445608
10.00771 -5.7610918
10.00871 -5.7770684
10.00971 -5.7924866999999995
10.01071 -5.8073431
10.01171 -5.8216356
10.01271 -5.8353633
10.01371 -5.8485273
10.01471 -5.8611296
10.01571 -5.8731727
10.01671 -5.88466
10.01771 -5.895594099999999
10.01871 -5.9059765
10.01971 -5.9158068
10.02071 -5.9250835
10.02171 -5.9338037
10.02271 -5.9419639
10.02371 -5.9495606
10.02471 -5.9565902
10.02571 -5.9630502000000005
10.02671 -5.9689384
10.02771 -5.9742536
10.02871 -5.9789963
10.02971 -5.9831683
10.03071 -5.9867721
10.03171 -5.9898112
10.03271 -5.9922896
10.03371 -5.9942115
10.03471 -5.9955798
10.03571 -5.996396
10.03671 -5.9966605
10.03771 -5.9963714
10.03871 -5.995525799999999
10.03971 -5.9941199
10.04071 -5.9921499
10.04171 -5.989613
10.04271 -5.9865076
10.04371 -5.9828334
10.04471 -5.978591
10.04571 -5.973783500000001
10.04671 -5.9684139
10.04771 -5.9624866
10.04871 -5.956006400000001
10.04971 -5.948978299999999
10.05071 -5.941406300000001
10.05171 -5.9332937
10.05271 -5.9246428
10.05371 -5.9154539999999995
10.05471 -5.9057265999999995
10.05571 -5.8954578
10.05671 -5.8846451
10.05771 -5.873286
10.05871 -5.8613788
10.05971 -5.8489237
10.06071 -5.8359221
10.06171 -5.8223780000000005
10.06271 -5.8082956999999995
10.06371 -5.7936814000000005
10.06471 -5.7785402999999995
10.06571 -5.7628784
10.06671 -5.746699899999999
10.06771 -5.7300087
10.06871 -5.7128076
10.06971 -5.6950971
10.07071 -5.6768779
10.07171 -5.6581486
10.07271 -5.638907499999999
10.07371 -5.6191526
10.07471 -5.5988822
10.07571 -5.5780958
10.07671 -5.5567946
10.07771 -5.5349819
10.07871 -5.5126637
10.07971 -5.4898463
10.08071 -5.4665379
10.08171 -5.4427456
10.08271 -5.418476500000001
10.08371 -5.3937357
10.08471 -5.368527
10.08571 -5.3428527
10.08671 -5.3167138000000005
10.08771 -5.2901104
10.08871 -5.2630421
10.08971 -5.2355081
10.09071 -5.2075081
10.09171 -5.1790424
10.09271 -5.1501125000000005
10.09371 -5.1207215
10.09471 -5.0908737
10.09571 -5.0605759
10.09671 -5.0298356
10.09771 -4.998660800000001
10.09871 -4.967059900000001
10.09971 -4.93504
10.10071 -4.9026061
10.10171 -4.8697609
10.10271 -4.836506
10.10371 -4.8028417
10.10471 -4.7687668
10.10571 -4.7342811
10.10671 -4.6993844
10.10771 -4.6640787
10.10871 -4.6283666
10.10971 -4.5922522
10.11071 -4.555741
10.11171 -4.5188397
10.11271 -4.4815559
10.11371 -4.4438981
10.11471 -4.4058744
10.11571 -4.3674935
10.11671 -4.328762
10.11771 -4.2896852
10.11871 -4.2502664
10.11971 -4.2105068
10.12071 -4.1704062
10.12171 -4.1299637
10.12271 -4.089178899999999
10.12371 -4.0480521
10.12471 -4.0065855
10.12571 -3.964784
10.12671 -3.9226536
10.12771 -3.8802017
10.12871 -3.8374364
10.12971 -3.7943665
10.13071 -3.7509995999999997
10.13171 -3.7073437
10.13271 -3.6634057999999996
10.13371 -3.6191914
10.13471 -3.5747051
10.13571 -3.5299498999999996
10.13671 -3.4849275
10.13771 -3.4396384
10.13871 -3.3940829
10.13971 -3.3482615
10.14071 -3.3021759
10.14171 -3.25583
10.14271 -3.2092296
10.14371 -3.1623825
10.14471 -3.115298
10.14571 -3.0679859
10.14671 -3.0204557
10.14771 -2.9727155
10.14871 -2.9247723999999997
10.14971 -2.8766314
10.15071 -2.8282966
10.15171 -2.7797709999999998
10.15271 -2.7310564999999998
10.15371 -2.6821546
10.15471 -2.6330666999999996
10.15571 -2.5837936999999997
10.15671 -2.5343381000000003
10.15771 -2.4847025
10.15871 -2.4348918
10.15971 -2.3849122
10.16071 -2.3347721
10.16171 -2.2844808000000003
10.16271 -2.2340488
10.16371 -2.1834856
10.16471 -2.1327998
10.16571 -2.0819983
10.16671 -2.0310855
10.16771 -1.9800643
10.16871 -1.9289364999999998
10.16971 -1.8777032999999999
10.17071 -1.8263660000000002
10.17171 -1.7749267
10.17271 -1.7233884000000002
10.17371 -1.6717553
10.17471 -1.6200325000000002
10.17571 -1.5682262999999999
10.17671 -1.5163441
10.17771 -1.464394
10.17871 -1.4123851
10.17971 -1.3603264
10.18071 -1.308227
10.18171 -1.2560942
10.18271 -1.2039341000000001
10.18371 -1.1517506
10.18471 -1.0995458
10.18571 -1.0473204
10.18671 -0.99507468
10.18771 -0.94280932
10.18871 -0.89052636
10.18971 -0.83822953
10.19071 -0.78592421
10.19171 -0.73361737
10.19271 -0.6813170399999999
10.19371 -0.6290317999999999
10.19471 -0.57677031
10.19571 -0.52454104
10.19671 -0.47235185999999996
10.19771 -0.42021004000000006
10.19871 -0.36812178
10.19971 -0.31609198
10.20071 -0.26412410999999997
10.20171 -0.21222017
10.20271 -0.16038107000000001
10.20371 -0.10860718999999999
10.20471 -0.056899275
10.20571 -0.0052591862
10.20671 0.046309436
10.20771 0.097800954
10.20871 0.1492079
10.20971 0.20052157
10.21071 0.25173283999999996
10.21171 0.30283283
10.21271 0.35381366000000003
10.21371 0.40466869
10.21471 0.45539266
10.21571 0.50598141
10.21671 0.5564318
10.21771 0.6067415199999999
10.21871 0.65690884
10.21971 0.70693232
10.22071 0.7568105599999999
10.22171 0.80654183
10.22271 0.8561233999999999
10.22371 0.9055512
10.22471 0.95481956
10.22571 1.0039212
10.22671 1.0528476
10.22771 1.1015897000000001
10.22871 1.1501387
10.22971 1.1984872
10.23071 1.2466290999999998
10.23171 1.2945605
10.23271 1.3422789
10.23371 1.389783
10.23471 1.4370719
10.23571 1.4841449
10.23671 1.5310007
10.23771 1.5776374999999998
10.23871 1.6240526000000002
10.23971 1.6702423000000002
10.24071 1.7162019000000002
10.24171 1.761926
10.24271 1.8074078
10.24371 1.8526401000000001
10.24471 1.8976152
10.24571 1.9423256
10.24671 1.9867647
10.24771 2.0309275
10.24871 2.0748107
10.24971 2.1184124
10.25071 2.1617323
10.25171 2.2047706
10.25271 2.2475272
10.25371 2.2900017000000004
10.25471 2.3321919
10.25571 2.3740946999999997
10.25671 2.4157056999999997
10.25771 2.4570197
10.25871 2.4980308
10.25971 2.5387332
10.26071 2.5791205
10.26171 2.6191872000000003
10.26271 2.6589275999999997
10.26371 2.6983375
10.26471 2.737413
10.26571 2.7761516999999998
10.26671 2.8145527
10.26771 2.8526157
10.26871 2.8903412
10.26971 2.9277292999999998
10.27071 2.9647801
10.27171 3.0014917
10.27271 3.0378614
10.27371 3.0738845
10.27471 3.1095557
10.27571 3.1448688000000002
10.27671 3.179818
10.27771 3.2143976999999997
10.27871 3.2486032999999996
10.27971 3.2824308
10.28071 3.3158779
10.28171 3.3489421
10.28271 3.3816225999999996
10.28371 3.4139186
10.28471 3.4458306000000003
10.28571 3.4773581
10.28671 3.5085019
10.28771 3.5392612
10.28871 3.5696354
10.28971 3.5996216999999997
10.29071 3.6292172999999996
10.29171 3.6584171999999997
10.29271 3.6872171000000002
10.29371 3.715612
10.29471 3.7435975000000004
10.29571 3.7711705999999996
10.29671 3.7983291
10.29771 3.8250718000000004
10.29871 3.8513988
10.29971 3.8773101
10.30071 3.9028063
10.30171 3.9278875999999996
10.30271 3.9525542
10.30371 3.9768059
10.30471 4.0006414
10.30571 4.0240593
10.30671 4.0470578
10.30771 4.0696334
10.30871 4.0917829
10.30971 4.1135024
10.31071 4.1347887
10.31171 4.1556384
10.31271 4.1760497
10.31371 4.1960217
10.31471 4.215554099999999
10.31571 4.2346485000000005
10.31671 4.2533059
10.31771 4.2715281
10.31871 4.2893164
10.31971 4.3066714
10.32071 4.3235928
10.32171 4.3400802
10.32271 4.356131700000001
10.32371 4.3717459
10.32471 4.3869205000000004
10.32571 4.4016536
10.32671 4.4159435
10.32771 4.4297881
10.32871 4.4431861
10.32971 4.4561371
10.33071 4.4686407
10.33171 4.480698
10.33271 4.4923104
10.33371 4.50348
10.33471 4.5142081
10.33571 4.5244966
10.33671 4.5343459
10.33771 4.5437563
10.33871 4.5527272
10.33971 4.5612569999999995
10.34071 4.5693442
10.34171 4.576987
10.34271 4.5841843
10.34371 4.5909353
10.34471 4.5972396
10.34571 4.6030976
10.34671 4.6085104
10.34771 4.6134792000000004
10.34871 4.618005800000001
10.34971 4.6220925
10.35071 4.625741
10.35171 4.6289541
10.35271 4.6317335
10.35371 4.6340807999999996
10.35471 4.6359967
10.35571 4.637481999999999
10.35671 4.6385359
10.35771 4.6391584
10.35871 4.6393491000000004
10.35971 4.6391077
10.36071 4.6384342
10.36171 4.6373293
10.36271 4.635794499999999
10.36371 4.6338312
10.36471 4.6314418
10.36571 4.6286285000000005
10.36671 4.6253935
10.36771 4.621739300000001
10.36871 4.6176679
10.36971 4.6131816
10.37071 4.6082817
10.37171 4.6029694
10.37271 4.5972459
10.37371 4.5911121999999995
10.37471 4.5845691
10.37571 4.5776177
10.37671 4.5702588
10.37771 4.5624934
10.37871 4.5543239
10.37971 4.545752
10.38071 4.5367803
10.38171 4.527412
10.38271 4.5176495
10.38371 4.5074958
10.38471 4.496954000000001
10.38571 4.4860259
10.38671 4.474714
10.38771 4.4630206999999995
10.38871 4.4509474
10.38971 4.438496
10.39071 4.4256683
10.39171 4.4124659
10.39271 4.398891
10.39371 4.3849453
10.39471 4.3706309
10.39571 4.355950699999999
10.39671 4.3409068
10.39771 4.3255024
10.39871 4.3097403
10.39971 4.2936232
10.40071 4.277154400000001
10.40171 4.2603366
10.40271 4.243172700000001
10.40371 4.2256653
10.40471 4.2078171
10.40571 4.1896306
10.40671 4.1711088
10.40771 4.1522548
10.40871 4.1330713999999995
10.40971 4.1135617
10.41071 4.0937286
10.41171 4.0735751
10.41271 4.0531047000000004
10.41371 4.0323202
10.41471 4.011224599999999
10.41571 3.9898206
10.41671 3.9681114
10.41771 3.9460998
10.41871 3.9237889999999997
10.41971 3.9011821
10.42071 3.8782815999999998
10.42171 3.8550912999999998
10.42271 3.8316141999999997
10.42371 3.8078535
10.42471 3.7838130999999997
10.42571 3.7594963000000003
10.42671 3.7349064000000003
10.42771 3.7100467999999998
10.42871 3.6849208
10.42971 3.6595318000000003
10.43071 3.6338829
10.43171 3.6079772
10.43271 3.5818178
10.43371 3.5554077000000004
10.43471 3.5287502999999996
10.43571 3.5018491999999997
10.43671 3.4747082999999996
10.43771 3.4473311
10.43871 3.4197219
10.43971 3.3918846
10.44071 3.3638235
10.44171 3.3355426
10.44271 3.3070456
10.44371 3.2783367
10.44471 3.2494194999999997
10.44571 3.2202974
10.44671 3.1909738
10.44771 3.1614511999999997
10.44871 3.1317330999999995
10.44971 3.1018225
10.45071 3.0717228
10.45171 3.0414375000000002
10.45271 3.0109702
10.45371 2.9803252
10.45471 2.9495066
10.45571 2.9185189
10.45671 2.8873667
10.45771 2.8560543000000003
10.45871 2.8245861
10.45971 2.792966
10.46071 2.7611977999999997
10.46171 2.7292853
10.46271 2.6972316
10.46371 2.6650399
10.46471 2.6327131
10.46571 2.6002547000000003
10.46671 2.5676679
10.46771 2.5349565000000003
10.46871 2.5021244
10.46971 2.4691761
10.47071 2.436116
10.47171 2.4029488000000003
10.47271 2.3696793
10.47371 2.3363125
10.47471 2.3028523
10.47571 2.2693030999999997
10.47671 2.2356682
10.47771 2.2019509
10.47871 2.1681543000000003
10.47971 2.1342811999999998
10.48071 2.1003343
10.48171 2.0663165
10.48271 2.032231
10.48371 1.9980814
10.48471 1.9638719
10.48571 1.9296067
10.48671 1.8952908000000002
10.48771 1.8609293
10.48871 1.826527
10.48971 1.7920891
10.49071 1.7576205
10.49171 1.7231254000000003
10.49271 1.6886077999999998
10.49371 1.654071
10.49471 1.619518
10.49571 1.5849513999999998
10.49671 1.5503734999999998
10.49771 1.515787
10.49871 1.4811947
10.49971 1.4465999999999999
10.50071 1.4120067
10.50171 1.3774193000000001
10.50271 1.3428426
10.50371 1.3082818
10.50471 1.2737419
10.50571 1.2392276
10.50671 1.2047435
10.50771 1.1702938
10.50871 1.1358819
10.50971 1.101511
10.51071 1.0671834
10.51171 1.0329016
10.51271 0.99866726
10.51371 0.9644824999999999
10.51471 0.93034972
10.51571 0.8962715
10.51671 0.86225141
10.51771 0.8282936200000001
10.51871 0.79440288
10.51971 0.76058446
10.52071 0.72684372
10.52171 0.69318595
10.52271 0.65961592
10.52371 0.62613771
10.52471 0.59275483
10.52571 0.55947001
10.52671 0.5262854
10.52771 0.49320282
10.52871 0.4602239
10.52971 0.42735031
10.53071 0.39458387
10.53171 0.36192684999999997
10.53271 0.32938202
10.53371 0.29695274
10.53471 0.26464304
10.53571 0.23245758
10.53671 0.20040133999999998
10.53771 0.16847948
10.53871 0.1366969
10.53971 0.10505795
10.54071 0.073566212
10.54171 0.042224384
10.54271 0.011034358
10.54371 -0.020002539
10.54471 -0.050885236
10.54571 -0.081612606
10.54671 -0.11218317
10.54771 -0.14259493
10.54871 -0.17284528999999998
10.54971 -0.20293104
10.55071 -0.23284853
10.55171 -0.26259361999999997
10.55271 -0.29216195
10.55371 -0.32154906
10.55471 -0.35075061
10.55571 -0.37976254
10.55671 -0.40858141
10.55771 -0.43720458999999995
10.55871 -0.46563018
10.55971 -0.49385722
10.56071 -0.52188528
10.56171 -0.54971413
10.56271 -0.57734339
10.56371 -0.6047721
10.56471 -0.63199853
10.56571 -0.65902001
10.56671 -0.68583325
10.56771 -0.71243434
10.56871 -0.73881918
10.56971 -0.7649837500000001
10.57071 -0.7909243899999999
10.57171 -0.8166377400000001
10.57271 -0.84212115
10.57371 -0.8673723799999999
10.57471 -0.8923898499999999
10.57571 -0.9171725299999999
10.57671 -0.94171986
10.57771 -0.96603166
10.57871 -0.9901078400000001
10.57971 -1.0139481000000001
10.58071 -1.0375516
10.58171 -1.0609164
10.58271 -1.0840399
10.58371 -1.1069186
10.58471 -1.1295484999999998
10.58571 -1.1519255000000002
10.58671 -1.1740457
10.58771 -1.1959060000000001
10.58871 -1.2175043
10.58971 -1.2388391
10.59071 -1.25991
10.59171 -1.2807169999999999
10.59271 -1.3012602
10.59371 -1.32154
10.59471 -1.3415567
10.59571 -1.36131
10.59671 -1.3807995
10.59771 -1.4000242
10.59871 -1.4189824
10.59971 -1.4376716
10.60071 -1.4560889000000001
10.60171 -1.474231
10.60271 -1.4920943
10.60371 -1.5096759
10.60471 -1.5269736
10.60571 -1.5439861
10.60671 -1.5607134
10.60771 -1.5771566000000001
10.60871 -1.5933171
10.60971 -1.6091965
10.61071 -1.6247962
10.61171 -1.6401165999999998
10.61271 -1.6551574999999998
10.61371 -1.6699178
10.61471 -1.6843957999999999
10.61571 -1.698589
10.61671 -1.7124947000000001
10.61771 -1.7261103
10.61871 -1.7394327
10.61971 -1.7524594
10.62071 -1.7651884
10.62171 -1.7776184000000002
10.62271 -1.7897489999999998
10.62371 -1.8015815000000002
10.62471 -1.8131176
10.62571 -1.82436
10.62671 -1.8353114
10.62771 -1.8459741000000003
10.62871 -1.8563496
10.62971 -1.8664381
10.63071 -1.8762384
10.63171 -1.8857485
10.63271 -1.8949658
10.63371 -1.9038873
10.63471 -1.9125105999999998
10.63571 -1.9208334
10.63671 -1.9288547
10.63771 -1.9365739
10.63871 -1.9439914999999999
10.63971 -1.9511089
10.64071 -1.9579280000000001
10.64171 -1.9644517000000001
10.64271 -1.9706832
10.64371 -1.9766254
10.64471 -1.9822811999999999
10.64571 -1.9876519
10.64671 -1.9927382
10.64771 -1.997539
10.64871 -2.0020518000000003
10.64971 -2.0062737
10.65071 -2.0102015
10.65171 -2.0138321
10.65271 -2.017164
10.65371 -2.0201966
10.65471 -2.0229306
10.65571 -2.0253679
10.65671 -2.0275112
10.65771 -2.029364
10.65871 -2.0309299
10.65971 -2.0322127
10.66071 -2.0332158
10.66171 -2.0339416
10.66271 -2.0343923999999998
10.66371 -2.0345686
10.66471 -2.0344699
10.66571 -2.0340947000000003
10.66671 -2.0334406
10.66771 -2.032505
10.66871 -2.0312855
10.66971 -2.029781
10.67071 -2.0279918
10.67171 -2.0259196
10.67271 -2.0235673
10.67371 -2.0209389
10.67471 -2.0180387
10.67571 -2.0148709
10.67671 -2.0114394
10.67771 -2.0077469
10.67871 -2.0037953
10.67971 -1.9995857
10.68071 -1.995118
10.68171 -1.9903915
10.68271 -1.9854048
10.68371 -1.9801563000000002
10.68471 -1.974644
10.68571 -1.9688668
10.68671 -1.9628244
10.68771 -1.9565176
10.68871 -1.9499494
10.68971 -1.9431235000000002
10.69071 -1.9360453
10.69171 -1.9287199000000002
10.69271 -1.9211525
10.69371 -1.9133476999999999
10.69471 -1.9053085
10.69571 -1.8970368000000002
10.69671 -1.8885333
10.69771 -1.8797977000000001
10.69871 -1.8708289
10.69971 -1.8616260999999998
10.70071 -1.8521883
10.70171 -1.8425147999999998
10.70271 -1.8326057
10.70371 -1.8224619000000002
10.70471 -1.8120855000000002
10.70571 -1.8014794
10.70671 -1.7906478
10.70771 -1.7795956000000002
10.70871 -1.7683277000000002
10.70971 -1.7568491
10.71071 -1.7451640000000002
10.71171 -1.7332751
10.71271 -1.7211838
10.71371 -1.7088901
10.71471 -1.6963936
10.71571 -1.6836934000000001
10.71671 -1.6707884
10.71771 -1.6576787
10.71871 -1.6443651
10.71971 -1.6308492
10.72071 -1.6171336
10.72171 -1.6032219
10.72271 -1.5891181
10.72371 -1.5748272
10.72471 -1.5603538000000001
10.72571 -1.5457029
10.72671 -1.5308792
10.72771 -1.5158861
10.72871 -1.5007260999999998
10.72971 -1.4854006
10.73071 -1.4699095
10.73171 -1.4542519999999999
10.73271 -1.4384271
10.73371 -1.4224337999999999
10.73471 -1.4062723
10.73571 -1.3899435999999998
10.73671 -1.3734502000000002
10.73771 -1.3567955
10.73871 -1.3399839
10.73971 -1.3230202
10.74071 -1.3059091
10.74171 -1.2886552
10.74271 -1.2712629
10.74371 -1.2537357
10.74471 -1.2360769
10.74571 -1.2182887999999998
10.74671 -1.2003725
10.74771 -1.1823287999999998
10.74871 -1.1641577
10.74971 -1.1458591
10.75071 -1.1274330000000001
10.75171 -1.1088806
10.75271 -1.0902039000000001
10.75371 -1.0714061000000001
10.75471 -1.0524916
10.75571 -1.0334654
10.75671 -1.0143328
10.75771 -0.99509852
10.75871 -0.97576678
10.75971 -0.95634088
10.76071 -0.93682325
10.76171 -0.91721546
10.76271 -0.89751855
10.76371 -0.87773316
10.76471 -0.85785948
10.76571 -0.8378977900000001
10.76671 -0.8178483699999999
10.76771 -0.7977118700000001
10.76871 -0.77748979
10.76971 -0.7571844799999999
10.77071 -0.73679956
10.77171 -0.71633956
10.77271 -0.69580982
10.77371 -0.6752158
10.77471 -0.65456266
10.77571 -0.63385479
10.77671 -0.61309552
10.77771 -0.59228702
10.77871 -0.5714306100000001
10.77971 -0.55052708
10.78071 -0.52957698
10.78171 -0.50858101
10.78271 -0.4875401
10.78371 -0.46645560999999996
10.78471 -0.44532926000000006
10.78571 -0.42416318000000003
10.78671 -0.40296009000000005
10.78771 -0.38172330000000004
10.78871 -0.36045671
10.78971 -0.33916463
10.79071 -0.31785155
10.79171 -0.29652168
10.79271 -0.27517855999999996
10.79371 -0.2538247
10.79471 -0.23246156
10.79571 -0.21108964
10.79671 -0.18970892
10.79771 -0.16831935
10.79871 -0.14692129
10.79971 -0.12551589
10.80071 -0.1041051
10.80171 -0.082691637
10.80271 -0.061278761
10.80371 -0.039870077
10.80471 -0.018469377
10.80571 0.0029194363
10.80671 0.024292385
10.80771 0.045645518999999996
10.80871 0.066975073
10.80971 0.08827773300000001
10.81071 0.10955092
10.81171 0.13079294
10.81271 0.15200305
10.81371 0.17318123
10.81471 0.19432771000000001
10.81571 0.21544253
10.81671 0.23652504
10.81771 0.25757367000000003
10.81871 0.27858594000000003
10.81971 0.2995587
10.82071 0.32048842
10.82171 0.34137168
10.82271 0.3622053
10.82371 0.38298646
10.82471 0.40371264000000007
10.82571 0.42438158
10.82671 0.44499109000000003
10.82771 0.46553919
10.82871 0.48602419
10.82971 0.50644479
10.83071 0.5268001
10.83171 0.54708961
10.83271 0.56731272
10.83371 0.58746845
10.83471 0.60755508
10.83571 0.62756999
10.83671 0.64750989
10.83771 0.66737086
10.83871 0.68714917
10.83971 0.70684147
10.84071 0.72644521
10.84171 0.7459586
10.84271 0.7653805
10.84371 0.78471024
10.84471 0.80394708
10.84571 0.82309023
10.84671 0.84213894
10.84771 0.86109238
10.84871 0.8799497999999999
10.84971 0.89871045
10.85071 0.91737378
10.85171 0.93593867
10.85271 0.9544035399999999
10.85371 0.97276615
10.85471 0.9910234299999999
10.85571 1.009172
10.85671 1.0272086999999999
10.85771 1.0451307
10.85871 1.0629361
10.85971 1.080624
10.86071 1.0981939
10.86171 1.1156456000000001
10.86271 1.1329787
10.86371 1.1501926
10.86471 1.167286
10.86571 1.1842575
10.86671 1.2011054
10.86771 1.2178282
10.86871 1.2344245999999999
10.86971 1.2508933
10.87071 1.2672331000000001
10.87171 1.2834422
10.87271 1.2995188
10.87371 1.3154607
10.87471 1.331266
10.87571 1.3469334
10.87671 1.3624622
10.87771 1.3778529
10.87871 1.3931061
10.87971 1.4082229
10.88071 1.4232036
10.88171 1.4380481
10.88271 1.4527554999999999
10.88371 1.467324
10.88471 1.4817514999999999
10.88571 1.4960362
10.88671 1.5101761999999999
10.88771 1.52417
10.88871 1.5380166000000002
10.88971 1.5517146000000002
10.89071 1.5652629
10.89171 1.5786597999999998
10.89271 1.5919040999999998
10.89371 1.6049946
10.89471 1.6179308
10.89571 1.6307129999999999
10.89671 1.6433422
10.89771 1.6558191
10.89871 1.6681444
10.89971 1.6803181
10.90071 1.6923394
10.90171 1.7042065
10.90271 1.7159177
10.90371 1.7274711000000003
10.90471 1.7388656999999998
10.90571 1.7501006
10.90671 1.7611761
10.90771 1.7720923
10.90871 1.7828496
10.90971 1.7934480999999998
10.91071 1.8038876
10.91171 1.8141679000000002
10.91271 1.824289
10.91371 1.8342511999999997
10.91471 1.844055
10.91571 1.8537013000000002
10.91671 1.8631901999999998
10.91771 1.8725215
10.91871 1.881694
10.91971 1.8907063000000002
10.92071 1.8995561
10.92171 1.9082413999999999
10.92271 1.9167611
10.92371 1.9251151000000002
10.92471 1.9333038
10.92571 1.9413284999999998
10.92671 1.9491905
10.92771 1.9568913000000001
10.92871 1.9644313
10.92971 1.9718111
10.93071 1.9790307
10.93171 1.9860905000000002
10.93271 1.9929906000000002
10.93371 1.9997321
10.93471 2.0063151
10.93571 2.0127397
10.93671 2.0190056000000003
10.93771 2.0251118
10.93871 2.0310566
10.93971 2.0368391999999997
10.94071 2.042459
10.94171 2.0479163000000002
10.94271 2.0532126
10.94371 2.0583495
10.94471 2.0633295
10.94571 2.0681543000000002
10.94671 2.0728250999999998
10.94771 2.0773420000000002
10.94871 2.0817049
10.94971 2.0859132999999996
10.95071 2.0899668
10.95171 2.0938655
10.95271 2.0976095
10.95371 2.1011990000000003
10.95471 2.104634
10.95571 2.1079145
10.95671 2.1110404
10.95771 2.1140117
10.95871 2.116829
10.95971 2.1194933
10.96071 2.1220069
10.96171 2.1243725
10.96271 2.1265926
10.96371 2.1286693999999997
10.96471 2.1306043
10.96571 2.1323977000000003
10.96671 2.1340488
10.96771 2.1355564
10.96871 2.1369196
10.96971 2.1381382
10.97071 2.1392118
10.97171 2.1401410999999997
10.97271 2.1409271
10.97371 2.1415707
10.97471 2.1420727
10.97571 2.1424342
10.97671 2.1426566
10.97771 2.1427414999999996
10.97871 2.1426914
10.97971 2.1425089
10.98071 2.1421965000000003
10.98171 2.1417564000000002
10.98271 2.1411898
10.98371 2.1404967
10.98471 2.1396765
10.98571 2.1387283
10.98671 2.1376505
10.98771 2.1364432
10.98871 2.1351063999999997
10.98971 2.1336416000000002
10.99071 2.1320506999999997
10.99171 2.1303358
10.99271 2.128499
10.99371 2.1265425000000002
10.99471 2.1244681
10.99571 2.1222773999999998
10.99671 2.1199725999999997
10.99771 2.1175552
10.99871 2.115027
10.99971 2.1123894
11.00071 2.1096424999999996
11.00171 2.1067863
11.00271 2.1038197000000003
11.00371 2.1007415000000003
11.00471 2.0975508
11.00571 2.0942476
11.00671 2.0908328
11.00771 2.0873085
11.00871 2.0836778000000002
11.00971 2.0799440999999996
11.01071 2.0761108
11.01171 2.0721806
11.01271 2.0681558
11.01371 2.0640384000000003
11.01471 2.0598296
11.01571 2.0555306
11.01671 2.0511424
11.01771 2.0466655
11.01871 2.0421002
11.01971 2.037446
11.02071 2.0327024
11.02171 2.0278685000000003
11.02271 2.0229440000000003
11.02371 2.0179294
11.02471 2.0128263
11.02571 2.0076374
11.02671 2.0023663000000003
11.02771 1.9970167
11.02871 1.9915922999999998
11.02971 1.9860957
11.03071 1.9805288
11.03171 1.9748924
11.03271 1.969187
11.03371 1.9634122
11.03471 1.9575682
11.03571 1.9516546
11.03671 1.9456714
11.03771 1.9396188
11.03871 1.9334968000000001
11.03971 1.9273059
11.04071 1.9210471
11.04171 1.9147223000000002
11.04271 1.908334
11.04371 1.9018859
11.04471 1.8953817000000002
11.04571 1.8888255999999999
11.04671 1.8822206000000001
11.04771 1.8755693
11.04871 1.8688726999999998
11.04971 1.8621305000000001
11.05071 1.8553419000000002
11.05171 1.8485057999999999
11.05271 1.8416213000000001
11.05371 1.8346876
11.05471 1.8277049
11.05571 1.8206738
11.05671 1.8135956000000002
11.05771 1.8064719
11.05871 1.7993051999999998
11.05971 1.7920981999999999
11.06071 1.7848544000000002
11.06171 1.7775771999999999
11.06271 1.7702702000000001
11.06371 1.7629366
11.06471 1.7555786
11.06571 1.7481973000000002
11.06671 1.7407926
11.06771 1.7333632
11.06871 1.7259076000000002
11.06971 1.7184241
11.07071 1.7109115000000001
11.07171 1.7033698
11.07271 1.6958000000000002
11.07371 1.688204
11.07471 1.6805844
11.07571 1.6729444
11.07671 1.6652873
11.07771 1.6576161999999999
11.07871 1.6499342000000001
11.07971 1.6422440999999999
11.08071 1.634548
11.08171 1.6268472999999999
11.08271 1.6191423
11.08371 1.6114324
11.08471 1.6037162
11.08571 1.5959917000000001
11.08671 1.5882569999999998
11.08771 1.5805107999999999
11.08871 1.5727531
11.08971 1.5649848000000002
11.09071 1.5572083
11.09171 1.5494272
11.09271 1.5416456
11.09371 1.5338678
11.09471 1.5260974999999999
11.09571 1.5183377
11.09671 1.5105907
11.09771 1.5028576
11.09871 1.4951387999999999
11.09971 1.4874338
11.10071 1.4797414
11.10171 1.4720598
11.10271 1.4643872
11.10371 1.4567218
11.10471 1.4490623
11.10571 1.4414088
11.10671 1.4337624
11.10771 1.4261258
11.10871 1.4185025
11.10971 1.4108971
11.11071 1.4033138
11.11171 1.3957564
11.11271 1.3882275
11.11371 1.3807283
11.11471 1.3732589
11.11571 1.3658183000000002
11.11671 1.3584045
11.11771 1.3510155
11.11871 1.343649
11.11971 1.3363030999999999
11.12071 1.3289766
11.12171 1.3216693
11.12271 1.3143817
11.12371 1.3071158
11.12471 1.2998746
11.12571 1.2926619000000001
11.12671 1.2854824
11.12771 1.27834
11.12871 1.2712381
11.12971 1.2641787999999998
11.13071 1.2571626
11.13171 1.2501883999999999
11.13271 1.2432539
11.13371 1.2363559
11.13471 1.2294912
11.13571 1.222657
11.13671 1.2158516
11.13771 1.2090741
11.13871 1.2023249999999999
11.13971 1.1956058
11.14071 1.1889195
11.14171 1.1822694
11.14271 1.1756596
11.14371 1.1690942
11.14471 1.1625766
11.14571 1.1561097
11.14671 1.1496946
11.14771 1.1433313
11.14871 1.1370175999999999
11.14971 1.1307506999999999
11.15071 1.1245266999999999
11.15171 1.1183418
11.15271 1.1121931999999999
11.15371 1.1060792
11.15471 1.0999993
11.15571 1.0939551
11.15671 1.0879489
11.15771 1.0819841000000001
11.15871 1.0760646
11.15971 1.070194
11.16071 1.0643755
11.16171 1.0586115
11.16271 1.0529031
11.16371 1.0472503
11.16471 1.0416517
11.16571 1.0361045
11.16671 1.0306051
11.16771 1.0251496
11.16871 1.0197342
11.16971 1.0143564
11.17071 1.0090149
11.17171 1.0037102
11.17271 0.9984443900000001
11.17371 0.9932210699999999
11.17471 0.9880444
11.17571 0.98291859
11.17671 0.97784717
11.17771 0.9728325499999999
11.17871 0.96787605
11.17971 0.9629772999999999
11.18071 0.95813479
11.18171 0.95334593
11.18271 0.94860736
11.18371 0.94391527
11.18471 0.93926592
11.18571 0.93465606
11.18671 0.93008364
11.18771 0.925548
11.18871 0.9210499000000001
11.18971 0.91659175
11.19071 0.9121769999999999
11.19171 0.90780966
11.19271 0.90349335
11.19371 0.89923097
11.19471 0.8950238100000001
11.19571 0.8908716000000001
11.19671 0.8867723900000001
11.19771 0.8827231799999999
11.19871 0.87872017
11.19971 0.8747593499999999
11.20071 0.87083718
11.20171 0.86695086
11.20271 0.86309854
11.20371 0.8592795599999999
11.20471 0.8554945700000001
11.20571 0.8517454400000001
11.20671 0.8480349599999999
11.20771 0.84436666
11.20871 0.84074419
11.20971 0.8371706099999999
11.21071 0.83364788
11.21171 0.83017657
11.21271 0.82675526
11.21371 0.82338098
11.21471 0.82004964
11.21571 0.8167564900000001
11.21671 0.81349723
11.21771 0.81026824
11.21871 0.8070671899999999
11.21971 0.80389325
11.22071 0.80074705
11.22171 0.7976301
11.22271 0.7945449099999999
11.22371 0.79149427
11.22471 0.78848088
11.22571 0.78550708
11.22671 0.7825743399999999
11.22771 0.77968305
11.22871 0.7768322200000001
11.22971 0.7740194899999999
11.23071 0.77124126
11.23171 0.76849307
11.23271 0.7657703499999999
11.23371 0.76306895
11.23471 0.76038595
11.23571 0.7577200000000001
11.23671 0.75507145
11.23771 0.75244224
11.23871 0.74983533
11.23971 0.74725412
11.24071 0.74470174
11.24171 0.74218051
11.24271 0.73969164
11.24371 0.73723504
11.24471 0.7348092700000001
11.24571 0.7324117699999999
11.24671 0.7300389899999999
11.24771 0.7276868
11.24871 0.72535076
11.24971 0.72302669
11.25071 0.7207111900000001
11.25171 0.7184019300000001
11.25271 0.71609826
11.25371 0.71380101
11.25471 0.71151257
11.25571 0.70923609
11.25671 0.70697512
11.25771 0.7047325400000001
11.25871 0.70251012
11.25971 0.70030806
11.26071 0.6981249
11.26171 0.6959577100000001
11.26271 0.69380258
11.26371 0.6916551400000001
11.26471 0.68951105
11.26571 0.6873664899999999
11.26671 0.68521844
11.26771 0.68306508
11.26871 0.68090572
11.26971 0.67874095
11.27071 0.6765726
11.27171 0.67440332
11.27271 0.67223627
11.27371 0.67007453
11.27471 0.66792043
11.27571 0.66577513
11.27671 0.66363798
11.27771 0.66150674
11.27871 0.65937755
11.27971 0.6572456600000001
11.28071 0.6551060400000001
11.28171 0.65295403
11.28271 0.65078605
11.28371 0.64859986
11.28471 0.64639477
11.28571 0.64417142
11.28671 0.6419315
11.28771 0.63967737
11.28871 0.6374116099999999
11.28971 0.63513666
11.29071 0.6328543600000001
11.29171 0.63056564
11.29271 0.62827026
11.29371 0.6259665799999999
11.29471 0.6236516400000001
11.29571 0.62132138
11.29671 0.61897105
11.29771 0.61659594
11.29871 0.61419196
11.29971 0.61175632
11.30071 0.60928781
11.30171 0.60678693
11.30271 0.60425554
11.30371 0.60169646
11.30471 0.59911273
11.30571 0.5965071700000001
11.30671 0.59388159
11.30771 0.59123677
11.30871 0.58857216
11.30971 0.5858859999999999
11.31071 0.58317538
11.31171 0.58043669
11.31271 0.57766577
11.31371 0.5748584400000001
11.31471 0.57201097
11.31571 0.56912042
11.31671 0.56618513
11.31771 0.56320494
11.31871 0.56018117
11.31971 0.5571162799999999
11.32071 0.55401344
11.32171 0.5508758100000001
11.32271 0.5477059599999999
11.32371 0.54450519
11.32471 0.5412732299999999
11.32571 0.5380082900000001
11.32671 0.53470726
11.32771 0.53136614
11.32871 0.5279806
11.32971 0.52454649
11.33071 0.52106036
11.33171 0.5175197
11.33271 0.51392326
11.33371 0.5102710300000001
11.33471 0.5065642300000001
11.33571 0.50280499
11.33671 0.49899616
11.33771 0.49514077
11.33871 0.49124145999999996
11.33971 0.48730001
11.34071 0.48331688
11.34171 0.47929096
11.34271 0.47521954
11.34371 0.47109867
11.34471 0.46692383
11.34571 0.46269036999999996
11.34671 0.45839441
11.34771 0.45403331
11.34871 0.44960584
11.34971 0.44511239999999996
11.35071 0.44055468999999997
11.35171 0.43593538
11.35271 0.43125763
11.35371 0.42652460000000003
11.35471 0.42173886
11.35571 0.41690217
11.35671 0.41201509999999997
11.35771 0.40707672000000006
11.35871 0.40208478000000003
11.35971 0.39703584999999997
11.36071 0.39192559
11.36171 0.38674949
11.36271 0.38150328
11.36371 0.37618373
11.36471 0.37078909
11.36571 0.36531934
11.36671 0.35977613
11.36771 0.35416246
11.36871 0.34848214
11.36971 0.34273902
11.37071 0.33693644
11.37171 0.33107661
11.37271 0.32516029
11.37371 0.31918667
11.37471 0.31315354
11.37571 0.30705754
11.37671 0.30089460999999995
11.37771 0.29466045
11.37871 0.28835109
11.37971 0.28196338
11.38071 0.27549546
11.38171 0.26894698
11.38271 0.26231923
11.38371 0.25561494
11.38471 0.24883790999999997
11.38571 0.24199241
11.38671 0.23508247
11.38771 0.2281111
11.38871 0.22107988999999997
11.38971 0.21398861000000002
11.39071 0.20683533999999998
11.39171 0.19961661000000003
11.39271 0.19232813999999998
11.39371 0.18496532
11.39471 0.17752397
11.39571 0.17000088000000002
11.39671 0.16239421
11.39771 0.1547037
11.39871 0.14693072000000001
11.39971 0.13907801
11.40071 0.13114935
11.40171 0.12314905
11.40271 0.1150814
11.40371 0.10694998
11.40471 0.098757166
11.40571 0.090503733
11.40671 0.082188658
11.40771 0.07380924700000001
11.40871 0.065361528
11.40971 0.056840880999999996
11.41071 0.048242751
11.41171 0.039563401
11.41271 0.030800476
11.41371 0.021953358
11.41471 0.013023218
11.41571 0.004012795
11.41671 -0.0050740447000000004
11.41771 -0.014232891
11.41871 -0.023459409
11.41971 -0.032749923
11.42071 -0.042101877999999995
11.42171 -0.051514158
11.42271 -0.060987222
11.42371 -0.070523022
11.42471 -0.080124737
11.42571 -0.089796324
11.42671 -0.09954191
11.42771 -0.10936515
11.42871 -0.11926859000000001
11.42971 -0.12925322
11.43071 -0.13931823000000002
11.43171 -0.14946109
11.43271 -0.15967789
11.43371 -0.16996391
11.43471 -0.18031439
11.43571 -0.19072517
11.43671 -0.20119331000000001
11.43771 -0.21171742
11.43871 -0.22229775999999998
11.43971 -0.23293613999999999
11.44071 -0.24363552
11.44171 -0.25439959
11.44271 -0.26523208
11.44371 -0.27613638
11.44471 -0.28711485000000003
11.44571 -0.29816863
11.44671 -0.30929721
11.44771 -0.32049858
11.44871 -0.33176932000000003
11.44971 -0.34310508
11.45071 -0.35450112
11.45171 -0.36595303
11.45271 -0.37745733
11.45371 -0.38901204
11.45471 -0.40061683
11.45571 -0.41227303000000004
11.45671 -0.42398339
11.45771 -0.43575135
11.45871 -0.44758054
11.45971 -0.45947409
11.46071 -0.47143404
11.46171 -0.4834611
11.46271 -0.49555440999999995
11.46371 -0.50771171
11.46471 -0.5199295500000001
11.46571 -0.53220368
11.46671 -0.5445296399999999
11.46771 -0.55690319
11.46871 -0.56932084
11.46971 -0.5817803100000001
11.47071 -0.59428085
11.47171 -0.60682334
11.47271 -0.61941007
11.47371 -0.63204435
11.47471 -0.6447298899999999
11.47571 -0.6574700600000001
11.47671 -0.67026736
11.47771 -0.68312273
11.47871 -0.69603552
11.47971 -0.7090033
11.48071 -0.72202235
11.48171 -0.73508811
11.48271 -0.74819583
11.48371 -0.76134112
11.48471 -0.7745204
11.48571 -0.78773135
11.48671 -0.80097299
11.48771 -0.8142458300000001
11.48871 -0.8275515400000001
11.48971 -0.84089283
11.49071 -0.85427295
11.49171 -0.8676949899999999
11.49271 -0.88116163
11.49371 -0.8946742900000001
11.49471 -0.9082329499999999
11.49571 -0.92183575
11.49671 -0.9354794399999999
11.49771 -0.94915954
11.49871 -0.96287122
11.49971 -0.97660962
11.50071 -0.99037094
11.50171 -1.0041525
11.50271 -1.0179531
11.50371 -1.0317732
11.50471 -1.0456144
11.50571 -1.059479
11.50671 -1.0733698
11.50771 -1.0872895
11.50871 -1.1012399000000002
11.50971 -1.1152221
11.51071 -1.1292361
11.51171 -1.1432803
11.51271 -1.1573521
11.51371 -1.1714476
11.51471 -1.1855622
11.51571 -1.1996912
11.51671 -1.2138303
11.51771 -1.2279765
11.51871 -1.2421279
11.51971 -1.2562846
11.52071 -1.2704479
11.52171 -1.2846204
11.52271 -1.298805
11.52371 -1.3130046
11.52471 -1.3272217
11.52571 -1.3414570000000001
11.52671 -1.3557105999999999
11.52771 -1.3699812
11.52871 -1.3842662000000001
11.52971 -1.3985624
11.53071 -1.4128658
11.53171 -1.4271726
11.53271 -1.4414788
11.53371 -1.4557813
11.53471 -1.4700779000000002
11.53571 -1.4843674
11.53671 -1.4986503
11.53771 -1.5129278
11.53871 -1.5272024
11.53971 -1.5414765000000001
11.54071 -1.5557523
11.54171 -1.570031
11.54271 -1.5843127
11.54371 -1.5985960000000001
11.54471 -1.6128784
11.54571 -1.6271567
11.54671 -1.6414274
11.54771 -1.6556867999999998
11.54871 -1.6699321999999999
11.54971 -1.6841610999999999
11.55071 -1.6983723
11.55171 -1.7125653
11.55271 -1.7267402
11.55371 -1.7408982
11.55471 -1.7550407000000001
11.55571 -1.7691696
11.55671 -1.7832864
11.55771 -1.7973924
11.55871 -1.8114878
11.55971 -1.8255716000000002
11.56071 -1.8396417000000003
11.56171 -1.8536948000000002
11.56271 -1.867727
11.56371 -1.8817343
11.56471 -1.8957132
11.56571 -1.9096615000000001
11.56671 -1.9235775
11.56771 -1.9374615000000002
11.56871 -1.9513140000000002
11.56971 -1.9651363000000002
11.57071 -1.9789299
11.57171 -1.992696
11.57271 -2.0064352
11.57371 -2.0201480000000003
11.57471 -2.0338342
11.57571 -2.0474929
11.57671 -2.0611227
11.57771 -2.0747209
11.57871 -2.0882851000000002
11.57971 -2.1018120000000002
11.58071 -2.1152988
11.58171 -2.1287431999999997
11.58271 -2.1421438
11.58371 -2.1555007
11.58471 -2.1688148000000003
11.58571 -2.1820882
11.58671 -2.1953231
11.58771 -2.2085214
11.58871 -2.2216843
11.58971 -2.2348117
11.59071 -2.2479025999999998
11.59171 -2.2609547
11.59271 -2.2739653
11.59371 -2.2869313
11.59471 -2.2998496999999998
11.59571 -2.3127176
11.59671 -2.3255326
11.59771 -2.3382928
11.59871 -2.350997
11.59971 -2.3636447
11.60071 -2.3762368
11.60171 -2.3887744
11.60271 -2.4012601
11.60371 -2.4136960999999997
11.60471 -2.4260845
11.60571 -2.4384266
11.60671 -2.4507221
11.60771 -2.4629695
11.60871 -2.4751661
11.60971 -2.4873082
11.61071 -2.4993920999999997
11.61171 -2.5114147
11.61271 -2.5233735999999998
11.61371 -2.5352677
11.61471 -2.5470966
11.61571 -2.5588609
11.61671 -2.5705617
11.61771 -2.5822006
11.61871 -2.5937794
11.61971 -2.6052998
11.62071 -2.6167633
11.62171 -2.6281709
11.62271 -2.6395226000000003
11.62371 -2.6508177
11.62471 -2.6620537
11.62571 -2.6732273
11.62671 -2.6843347
11.62771 -2.6953716
11.62871 -2.7063346
11.62971 -2.7172213000000003
11.63071 -2.7280316
11.63171 -2.738766
11.63271 -2.7494270000000003
11.63371 -2.7600177
11.63471 -2.7705409
11.63571 -2.7809991999999997
11.63671 -2.7913943
11.63771 -2.8017271
11.63871 -2.8119976
11.63971 -2.8222045000000002
11.64071 -2.8323460000000003
11.64171 -2.8424196
11.64271 -2.8524216
11.64371 -2.8623488
11.64471 -2.8721973000000003
11.64571 -2.8819643
11.64671 -2.891648
11.64771 -2.9012481
11.64871 -2.9107662
11.64971 -2.920205
11.65071 -2.9295681
11.65171 -2.9388595
11.65271 -2.9480822
11.65371 -2.9572379
11.65471 -2.9663265
11.65571 -2.9753465
11.65671 -2.9842954
11.65771 -2.9931699999999997
11.65871 -3.0019667
11.65971 -3.0106824
11.66071 -3.0193139
11.66171 -3.0278590000000003
11.66271 -3.0363162999999997
11.66371 -3.0446855
11.66471 -3.0529675999999997
11.66571 -3.0611645
11.66671 -3.0692795
11.66771 -3.0773163
11.66871 -3.0852791
11.66971 -3.0931709
11.67071 -3.1009937
11.67171 -3.1087471
11.67271 -3.1164292
11.67371 -3.1240365
11.67471 -3.1315642999999995
11.67571 -3.1390082
11.67671 -3.1463642
11.67771 -3.15363
11.67871 -3.1608041000000004
11.67971 -3.167887
11.68071 -3.1748798000000003
11.68171 -3.1817846
11.68271 -3.1886045000000003
11.68371 -3.1953424
11.68471 -3.2020017999999997
11.68571 -3.2085855000000003
11.68671 -3.2150961
11.68771 -3.2215348999999995
11.68871 -3.2279011000000004
11.68971 -3.2341927
11.69071 -3.2404058
11.69171 -3.2465357
11.69271 -3.2525782000000003
11.69371 -3.2585289000000004
11.69471 -3.2643855
11.69571 -3.2701477
11.69671 -3.2758168999999997
11.69771 -3.2813958999999997
11.69871 -3.2868881
11.69971 -3.2922979
11.70071 -3.2976288
11.70171 -3.3028834
11.70271 -3.3080629999999998
11.70371 -3.3131689
11.70471 -3.3182003
11.70571 -3.323156
11.70671 -3.3280332
11.70771 -3.3328284
11.70871 -3.3375375
11.70971 -3.3421565
11.71071 -3.346682
11.71171 -3.3511121
11.71271 -3.3554472000000004
11.71371 -3.3596896000000003
11.71471 -3.3638433
11.71571 -3.3679128
11.71671 -3.3719033
11.71771 -3.3758193
11.71871 -3.3796631
11.71971 -3.3834357
11.72071 -3.3871368
11.72171 -3.3907641
11.72271 -3.3943146
11.72371 -3.3977847999999997
11.72471 -3.401171
11.72571 -3.4044702000000004
11.72671 -3.4076795
11.72771 -3.4107963999999997
11.72871 -3.4138205999999998
11.72971 -3.4167528000000003
11.73071 -3.4195952000000003
11.73171 -3.4223519000000002
11.73271 -3.4250274
11.73371 -3.4276269
11.73471 -3.4301545000000004
11.73571 -3.4326128999999996
11.73671 -3.4350026
11.73771 -3.4373220000000004
11.73871 -3.4395684
11.73971 -3.4417375999999997
11.74071 -3.4438256000000003
11.74171 -3.4458287
11.74271 -3.4477439
11.74371 -3.4495696
11.74471 -3.4513059999999998
11.74571 -3.4529537
11.74671 -3.4545146
11.74771 -3.4559917
11.74871 -3.4573886999999996
11.74971 -3.4587092999999998
11.75071 -3.4599576
11.75171 -3.4611370000000004
11.75271 -3.462249
11.75371 -3.4632943999999997
11.75471 -3.4642708
11.75571 -3.4651753
11.75671 -3.4660034
11.75771 -3.4667503
11.75871 -3.4674126999999997
11.75971 -3.4679875
11.76071 -3.4684744000000003
11.76171 -3.4688741000000003
11.76271 -3.4691889
11.76371 -3.4694220999999996
11.76471 -3.4695774
11.76571 -3.4696583000000003
11.76671 -3.4696683
11.76771 -3.4696098
11.76871 -3.4694847
11.76971 -3.4692936
11.77071 -3.4690361000000003
11.77171 -3.4687109
11.77271 -3.4683146
11.77371 -3.4678437
11.77471 -3.4672942
11.77571 -3.4666624
11.77671 -3.4659467999999998
11.77771 -3.4651465999999997
11.77871 -3.4642633
11.77971 -3.4633003
11.78071 -3.462261
11.78171 -3.4611497
11.78271 -3.4599703
11.78371 -3.4587249
11.78471 -3.4574150999999995
11.78571 -3.4560408000000002
11.78671 -3.4546014
11.78771 -3.4530953
11.78871 -3.4515198
11.78971 -3.4498725
11.79071 -3.4481502999999996
11.79171 -3.4463510000000004
11.79271 -3.4444722999999997
11.79371 -3.4425136000000003
11.79471 -3.4404750999999996
11.79571 -3.4383588
11.79671 -3.4361679
11.79771 -3.4339067
11.79871 -3.4315791
11.79971 -3.4291886000000003
11.80071 -3.4267372999999997
11.80171 -3.4242254
11.80271 -3.4216519
11.80371 -3.4190148
11.80471 -3.4163109999999994
11.80571 -3.4135375000000003
11.80671 -3.4106918
11.80771 -3.4077715
11.80871 -3.4047753
11.80971 -3.4017023
11.81071 -3.3985529
11.81171 -3.3953279000000003
11.81271 -3.3920296000000003
11.81371 -3.3886604
11.81471 -3.3852238
11.81571 -3.3817228
11.81671 -3.3781599000000004
11.81771 -3.3745366999999997
11.81871 -3.3708535
11.81971 -3.3671085000000005
11.82071 -3.3632997
11.82171 -3.3594236
11.82271 -3.3554778
11.82371 -3.3514593
11.82471 -3.3473674
11.82571 -3.3432014000000003
11.82671 -3.3389623999999998
11.82771 -3.3346519
11.82871 -3.3302717000000004
11.82971 -3.3258241
11.83071 -3.3213113
11.83171 -3.3167351
11.83271 -3.3120971
11.83371 -3.3073984000000003
11.83471 -3.3026394
11.83571 -3.2978196
11.83671 -3.2929372
11.83771 -3.2879899999999997
11.83871 -3.282975
11.83971 -3.2778896
11.84071 -3.2727315999999997
11.84171 -3.2674993999999997
11.84271 -3.2621939
11.84371 -3.2568163999999995
11.84471 -3.2513693000000004
11.84571 -3.2458551
11.84671 -3.2402765000000002
11.84771 -3.2346353000000003
11.84871 -3.2289322
11.84971 -3.2231680999999996
11.85071 -3.2173429000000002
11.85171 -3.2114553999999997
11.85271 -3.205505
11.85371 -3.1994898000000003
11.85471 -3.1934083
11.85571 -3.1872582000000005
11.85671 -3.1810377
11.85771 -3.1747453
11.85871 -3.1683803000000004
11.85971 -3.1619429999999995
11.86071 -3.1554352
11.86171 -3.1488594
11.86271 -3.1422179000000003
11.86371 -3.1355131000000003
11.86471 -3.1287462
11.86571 -3.1219177
11.86671 -3.1150272
11.86771 -3.108073
11.86871 -3.1010535999999997
11.86971 -3.0939669999999997
11.87071 -3.0868115
11.87171 -3.0795855
11.87271 -3.0722883
11.87371 -3.0649189
11.87471 -3.0574771
11.87571 -3.0499628000000003
11.87671 -3.042377
11.87771 -3.0347209
11.87871 -3.0269966999999998
11.87971 -3.0192064000000003
11.88071 -3.0113518
11.88171 -3.0034343000000003
11.88271 -2.9954541
11.88371 -2.9874103
11.88471 -2.9793008999999997
11.88571 -2.9711233
11.88671 -2.9628754
11.88771 -2.9545551
11.88871 -2.9461613
11.88971 -2.9376933000000003
11.89071 -2.9291516
11.89171 -2.9205368999999997
11.89271 -2.9118499
11.89371 -2.9030915
11.89471 -2.894263
11.89571 -2.8853653
11.89671 -2.8763995
11.89771 -2.8673664000000003
11.89871 -2.8582664
11.89971 -2.8490994
11.90071 -2.839864
11.90171 -2.8305586000000003
11.90271 -2.821181
11.90371 -2.8117284
11.90471 -2.8021993
11.90571 -2.7925923
11.90671 -2.7829079
11.90771 -2.7731467
11.90871 -2.7633106
11.90971 -2.7534014
11.91071 -2.7434206
11.91171 -2.7333694
11.91271 -2.7232483
11.91371 -2.7130574000000003
11.91471 -2.7027962999999997
11.91571 -2.6924642
11.91671 -2.6820602
11.91771 -2.6715828
11.91871 -2.6610306
11.91971 -2.6504016
11.92071 -2.639694
11.92171 -2.6289059
11.92271 -2.6180364000000003
11.92371 -2.6070857
11.92471 -2.5960546
11.92571 -2.5849449
11.92671 -2.5737589
11.92771 -2.5624985
11.92871 -2.5511652
11.92971 -2.5397593
11.93071 -2.5282802
11.93171 -2.5167264
11.93271 -2.5050966
11.93371 -2.4933888
11.93471 -2.4816016
11.93571 -2.4697335000000002
11.93671 -2.4577837000000002
11.93771 -2.4457512
11.93871 -2.4336353
11.93971 -2.4214355
11.94071 -2.4091523
11.94171 -2.3967861999999998
11.94271 -2.3843389
11.94371 -2.3718121
11.94471 -2.3592075
11.94571 -2.3465266
11.94671 -2.3337698000000002
11.94771 -2.3209361
11.94871 -2.3080239
11.94971 -2.2950307
11.95071 -2.281954
11.95171 -2.2687915999999997
11.95271 -2.2555422
11.95371 -2.2422055
11.95471 -2.2287812000000002
11.95571 -2.2152701
11.95671 -2.201673
11.95771 -2.1879906
11.95871 -2.1742236000000004
11.95971 -2.1603733
11.96071 -2.1464406
11.96171 -2.1324266
11.96271 -2.1183319
11.96371 -2.1041568
11.96471 -2.0899007000000003
11.96571 -2.0755619
11.96671 -2.0611379
11.96771 -2.0466262
11.96871 -2.0320244
11.96971 -2.0173308
11.97071 -2.0025451
11.97171 -1.9876679000000002
11.97271 -1.9727008000000001
11.97371 -1.9576458
11.97471 -1.9425048
11.97571 -1.9272789
11.97671 -1.9119693
11.97771 -1.8965760000000003
11.97871 -1.8810991
11.97971 -1.8655384000000002
11.98071 -1.8498931
11.98171 -1.8341623
11.98271 -1.8183447
11.98371 -1.8024387
11.98471 -1.7864421
11.98571 -1.7703529
11.98671 -1.7541701
11.98771 -1.7378930000000001
11.98871 -1.7215224
11.98971 -1.7050603000000002
11.99071 -1.6885092000000002
11.99171 -1.6718715
11.99271 -1.6551494999999998
11.99371 -1.6383440999999999
11.99471 -1.6214553
11.99571 -1.6044823
11.99671 -1.5874235
11.99771 -1.5702768999999999
11.99871 -1.5530411
11.99971 -1.5357145
12.00071 -1.5182958
12.00171 -1.5007839
12.00271 -1.4831779
12.00371 -1.4654772
12.00471 -1.447682
12.00571 -1.4297928999999998
12.00671 -1.4118115
12.00771 -1.3937403
12.00871 -1.3755817
12.00971 -1.3573381
12.01071 -1.3390111
12.01171 -1.3206010000000001
12.01271 -1.3021069
12.01371 -1.2835269999999999
12.01471 -1.2648588
12.01571 -1.2461002
12.01671 -1.2272494
12.01771 -1.2083055
12.01871 -1.1892683
12.01971 -1.1701384000000001
12.02071 -1.1509164
12.02171 -1.1316035
12.02271 -1.1122007999999999
12.02371 -1.0927097000000001
12.02471 -1.0731317
12.02571 -1.0534686
12.02671 -1.0337219
12.02771 -1.0138927
12.02871 -0.9939814
12.02971 -0.97398711
12.03071 -0.95390817
12.03171 -0.93374206
12.03271 -0.91348616
12.03371 -0.89313854
12.03471 -0.87269815
12.03571 -0.8521650900000001
12.03671 -0.83154067
12.03771 -0.81082685
12.03871 -0.79002585
12.03971 -0.76913997
12.04071 -0.74817082
12.04171 -0.72711976
12.04271 -0.70598763
12.04371 -0.68477504
12.04471 -0.66348226
12.04571 -0.64210934
12.04671 -0.62065572
12.04771 -0.5991203700000001
12.04871 -0.57750167
12.04971 -0.5557978499999999
12.05071 -0.53400733
12.05171 -0.51212925
12.05271 -0.49016392000000003
12.05371 -0.46811271
12.05471 -0.44597811
12.05571 -0.42376304000000004
12.05671 -0.40147044000000004
12.05771 -0.37910263
12.05871 -0.35666099
12.05971 -0.33414597
12.06071 -0.31155727
12.06171 -0.28889417
12.06271 -0.26615581
12.06371 -0.24334141
12.06471 -0.22045029
12.06571 -0.19748185
12.06671 -0.17443551
12.06771 -0.15131083
12.06871 -0.12810768
12.06971 -0.10482656
12.07071 -0.08146872899999999
12.07171 -0.058036286
12.07271 -0.034531966
12.07371 -0.010958668999999999
12.07471 0.012681057
12.07571 0.036385492
12.07671 0.060154003
12.07771 0.08398699
12.07871 0.10788556
12.07971 0.13185106
12.08071 0.15588461
12.08171 0.17998676
12.08271 0.20415746
12.08371 0.22839608
12.08471 0.25270167
12.08571 0.27707309999999996
12.08671 0.30150916
12.08771 0.32600851
12.08871 0.35056956
12.08971 0.37519045
12.09071 0.39986911999999997
12.09171 0.42460356
12.09271 0.44939215000000005
12.09371 0.47423402000000003
12.09471 0.49912911
12.09571 0.52407812
12.09671 0.5490821300000001
12.09771 0.5741421099999999
12.09871 0.59925853
12.09971 0.62443097
12.10071 0.64965817
12.10171 0.6749381799999999
12.10271 0.70026871
12.10371 0.72564757
12.10471 0.75107296
12.10571 0.77654338
12.10671 0.8020578
12.10771 0.8276151500000001
12.10871 0.85321469
12.10971 0.87885559
12.11071 0.90453709
12.11171 0.9302588199999999
12.11271 0.95602069
12.11371 0.98182289
12.11471 1.0076658
12.11571 1.0335493
12.11671 1.0594728
12.11771 1.0854350000000001
12.11871 1.1114337
12.11971 1.137466
12.12071 1.1635291
12.12171 1.1896206
12.12271 1.2157386
12.12371 1.2418821
12.12471 1.2680506
12.12571 1.2942442
12.12671 1.3204628
12.12771 1.346706
12.12871 1.3729736
12.12971 1.3992648
12.13071 1.4255786
12.13171 1.4519145
12.13271 1.4782714000000001
12.13371 1.5046483
12.13471 1.5310437
12.13571 1.5574559
12.13671 1.5838824000000002
12.13771 1.6103205999999999
12.13871 1.6367683000000002
12.13971 1.6632235
12.14071 1.6896848
12.14171 1.7161518
12.14271 1.7426247
12.14371 1.7691039
12.14471 1.7955894
12.14571 1.8220805999999998
12.14671 1.8485768
12.14771 1.8750759
12.14871 1.9015761
12.14971 1.9280752
12.15071 1.9545712
12.15171 1.9810619000000003
12.15271 2.0075457
12.15371 2.0340208
12.15471 2.0604853999999997
12.15571 2.0869375999999997
12.15671 2.1133758
12.15771 2.1397988999999997
12.15871 2.166206
12.15971 2.1925971
12.16071 2.2189721
12.16171 2.2453316
12.16271 2.2716749000000003
12.16371 2.2980014
12.16471 2.3243093999999997
12.16571 2.3505967
12.16671 2.3768606
12.16771 2.4030985
12.16871 2.4293082
12.16971 2.4554877999999998
12.17071 2.481636
12.17171 2.5077518
12.17271 2.5338342
12.17371 2.5598822
12.17471 2.585895
12.17571 2.6118714
12.17671 2.6378103999999998
12.17771 2.6637115
12.17871 2.6895734
12.17971 2.7153951999999997
12.18071 2.7411757
12.18171 2.7669128
12.18271 2.7926039
12.18371 2.8182462
12.18471 2.8438365
12.18571 2.8693723
12.18671 2.8948514000000003
12.18771 2.9202725999999997
12.18871 2.9456351
12.18971 2.9709388
12.19071 2.9961837
12.19171 3.0213699
12.19271 3.0464968
12.19371 3.0715637
12.19471 3.0965695
12.19571 3.1215129
12.19671 3.1463924999999997
12.19771 3.1712062999999997
12.19871 3.1959522999999996
12.19971 3.2206282
12.20071 3.2452311
12.20171 3.2697588
12.20271 3.2942082999999998
12.20371 3.3185776000000002
12.20471 3.3428649999999998
12.20571 3.3670694
12.20671 3.3911906
12.20771 3.4152283999999997
12.20871 3.4391831999999996
12.20971 3.4630541
12.21071 3.4868403999999997
12.21171 3.5105411
12.21271 3.5341538
12.21371 3.5576760999999997
12.21471 3.5811055
12.21571 3.6044396
12.21671 3.6276761
12.21771 3.6508132
12.21871 3.6738485
12.21971 3.6967806999999997
12.22071 3.7196084999999997
12.22171 3.7423309000000002
12.22271 3.7649475000000003
12.22371 3.7874583000000004
12.22471 3.8098633
12.22571 3.8321629
12.22671 3.8543567000000003
12.22771 3.876444
12.22871 3.8984235
12.22971 3.9202928999999997
12.23071 3.9420485
12.23171 3.9636876
12.23271 3.9852068
12.23371 4.006603
12.23471 4.0278737
12.23571 4.0490173
12.23671 4.0700324000000005
12.23771 4.0909182
12.23871 4.1116744
12.23971 4.1323001999999995
12.24071 4.152796
12.24171 4.1731618
12.24271 4.193398
12.24371 4.2135041
12.24471 4.2334795000000005
12.24571 4.2533226
12.24671 4.2730317
12.24771 4.292604
12.24871 4.3120366
12.24971 4.3313261
12.25071 4.3504704
12.25171 4.3694671
12.25271 4.3883149
12.25371 4.4070128
12.25471 4.425561399999999
12.25571 4.4439614
12.25671 4.462212699999999
12.25771 4.4803161000000005
12.25871 4.4982716
12.25971 4.5160789
12.26071 4.5337372
12.26171 4.5512449
12.26271 4.5686003
12.26371 4.5858007
12.26471 4.6028432
12.26571 4.6197243
12.26671 4.6364408
12.26771 4.6529897
12.26871 4.6693690000000005
12.26971 4.685576999999999
12.27071 4.7016136
12.27171 4.717478900000001
12.27271 4.7331743
12.27371 4.748700899999999
12.27471 4.7640596
12.27571 4.7792513
12.27671 4.7942758
12.27771 4.8091318
12.27871 4.8238184
12.27971 4.8383333
12.28071 4.8526738
12.28171 4.8668373
12.28271 4.880821
12.28371 4.8946224
12.28471 4.9082398
12.28571 4.9216714
12.28671 4.9349163
12.28771 4.9479745
12.28871 4.9608469
12.28971 4.9735345
12.29071 4.9860384
12.29171 4.9983602000000005
12.29271 5.0105002
12.29371 5.022457999999999
12.29471 5.0342325
12.29571 5.0458215
12.29671 5.057222
12.29771 5.068431
12.29871 5.079446
12.29971 5.0902639
12.30071 5.100883199999999
12.30171 5.1113024
12.30271 5.1215217
12.30371 5.1315408
12.30471 5.1413607
12.30571 5.1509830999999995
12.30671 5.1604092
12.30771 5.1696409
12.30871 5.1786791999999995
12.30971 5.1875245
12.31071 5.1961765
12.31171 5.204634
12.31271 5.2128945
12.31371 5.2209552
12.31471 5.228813000000001
12.31571 5.2364647
12.31671 5.2439082
12.31771 5.2511415999999995
12.31871 5.2581638
12.31971 5.2649755
12.32071 5.2715775
12.32171 5.2779712
12.32271 5.2841585
12.32371 5.290141
12.32471 5.29592
12.32571 5.3014963999999996
12.32671 5.3068701
12.32771 5.3120404
12.32871 5.3170063
12.32971 5.3217653
12.33071 5.326315
12.33171 5.3306527
12.33271 5.3347763
12.33371 5.3386837
12.33471 5.342374400000001
12.33571 5.3458486
12.33671 5.3491078
12.33771 5.3521536
12.33871 5.3549885999999995
12.33971 5.357614900000001
12.34071 5.3600345
12.34171 5.362248800000001
12.34271 5.364257800000001
12.34371 5.3660613
12.34471 5.3676575
12.34571 5.3690452
12.34671 5.3702217
12.34771 5.3711846
12.34871 5.3719319
12.34971 5.3724620000000005
12.35071 5.372773899999999
12.35171 5.372867
12.35271 5.3727426000000005
12.35371 5.3724020999999995
12.35471 5.3718474
12.35571 5.3710815
12.35671 5.3701065
12.35771 5.368924499999999
12.35871 5.3675365
12.35971 5.3659428
12.36071 5.3641426999999995
12.36171 5.3621348
12.36271 5.3599171000000005
12.36371 5.3574879
12.36471 5.354845200000001
12.36571 5.3519875
12.36671 5.3489145
12.36771 5.3456258
12.36871 5.3421225
12.36971 5.3384062000000005
12.37071 5.334479
12.37171 5.3303428
12.37271 5.3260002
12.37371 5.3214535
12.37471 5.3167041
12.37571 5.3117529
12.37671 5.3065997
12.37771 5.3012438
12.37871 5.2956834
12.37971 5.2899171
12.38071 5.2839424
12.38171 5.2777581
12.38271 5.2713636
12.38371 5.2647591
12.38471 5.2579455
12.38571 5.2509248
12.38671 5.2436996
12.38771 5.2362721
12.38871 5.228645
12.38971 5.2208208
12.39071 5.2128013
12.39171 5.2045878
12.39271 5.1961809
12.39371 5.187580700000001
12.39471 5.1787861
12.39571 5.1697962
12.39671 5.1606093
12.39771 5.1512241
12.39871 5.141639700000001
12.39971 5.1318556
12.40071 5.1218729
12.40171 5.1116928
12.40271 5.1013172
12.40371 5.0907489
12.40471 5.079991
12.40571 5.0690457
12.40671 5.0579153
12.40771 5.046601600000001
12.40871 5.0351053
12.40971 5.0234266
12.41071 5.0115652
12.41171 4.9995206
12.41271 4.987292
12.41371 4.9748786
12.41471 4.9622804
12.41571 4.9494971
12.41671 4.936529
12.41771 4.9233776
12.41871 4.9100447
12.41971 4.8965324
12.42071 4.8828434
12.42171 4.8689805
12.42271 4.854945799999999
12.42371 4.8407413
12.42471 4.8263684
12.42571 4.811827500000001
12.42671 4.7971185
12.42771 4.7822416
12.42871 4.7671963
12.42971 4.7519818
12.43071 4.736599
12.43171 4.7210477
12.43271 4.7053291999999995
12.43371 4.689445
12.43471 4.6733968
12.43571 4.6571866
12.43671 4.6408165
12.43771 4.6242889
12.43871 4.6076063000000005
12.43971 4.590771
12.44071 4.5737844
12.44171 4.556647300000001
12.44271 4.5393609
12.44371 4.521925
12.44471 4.5043397999999994
12.44571 4.4866048
12.44671 4.46872
12.44771 4.4506863
12.44871 4.4325046
12.44971 4.4141766
12.45071 4.395704
12.45171 4.3770891
12.45271 4.3583340999999995
12.45371 4.3394413
12.45471 4.320412500000001
12.45571 4.3012500000000005
12.45671 4.2819552
12.45771 4.2625293
12.45871 4.2429733999999995
12.45971 4.2232886
12.46071 4.2034753
12.46171 4.1835338
12.46271 4.1634645
12.46371 4.1432682
12.46471 4.122946000000001
12.46571 4.1024994
12.46671 4.0819306
12.46771 4.0612417999999995
12.46871 4.0404352999999995
12.46971 4.0195137
12.47071 3.9984789
12.47171 3.9773323
12.47271 3.9560753999999996
12.47371 3.9347090000000002
12.47471 3.9132338000000004
12.47571 3.8916505999999997
12.47671 3.8699597000000003
12.47771 3.8481626999999996
12.47871 3.8262598000000003
12.47971 3.8042523000000004
12.48071 3.7821408
12.48171 3.7599273
12.48271 3.7376128
12.48371 3.7151996
12.48471 3.6926899
12.48571 3.6700860000000004
12.48671 3.6473899999999997
12.48771 3.6246042999999997
12.48871 3.6017299000000005
12.48971 3.5787683
12.49071 3.5557203000000004
12.49171 3.5325865999999997
12.49271 3.5093680000000003
12.49371 3.4860656
12.49471 3.4626803999999995
12.49571 3.4392145
12.49671 3.4156695
12.49771 3.3920474
12.49871 3.3683505
12.49971 3.3445802
12.50071 3.3207386999999997
12.50171 3.2968275
12.50271 3.2728482000000003
12.50371 3.2488026000000003
12.50471 3.2246921
12.50571 3.2005176000000004
12.50671 3.1762797000000003
12.50771 3.1519789
12.50871 3.1276155
12.50971 3.1031903
12.51071 3.078704
12.51171 3.0541579999999997
12.51271 3.0295543
12.51371 3.0048952
12.51471 2.9801831
12.51571 2.9554207
12.51671 2.9306104
12.51771 2.9057544
12.51871 2.8808542
12.51971 2.8559113000000003
12.52071 2.8309265
12.52171 2.8059009
12.52271 2.7808351
12.52371 2.75573
12.52471 2.7305864
12.52571 2.7054049
12.52671 2.6801866
12.52771 2.6549323
12.52871 2.6296433
12.52971 2.6043218
12.53071 2.5789698999999997
12.53171 2.55359
12.53271 2.528185
12.53371 2.5027573000000003
12.53471 2.4773087
12.53571 2.4518404
12.53671 2.4263531
12.53771 2.400847
12.53871 2.3753219999999997
12.53971 2.3497786
12.54071 2.3242174
12.54171 2.298639
12.54271 2.2730449
12.54371 2.2474366999999997
12.54471 2.2218162
12.54571 2.1961857
12.54671 2.1705473
12.54771 2.1449037
12.54871 2.1192575000000002
12.54971 2.0936115
12.55071 2.0679677
12.55171 2.042328
12.55271 2.0166935
12.55371 1.9910647
12.55471 1.9654408
12.55571 1.9398214
12.55671 1.9142061
12.55771 1.8885948
12.55871 1.8629878999999998
12.55971 1.8373869
12.56071 1.811794
12.56171 1.7862113
12.56271 1.7606416999999999
12.56371 1.7350875000000001
12.56471 1.7095512
12.56571 1.6840348
12.56671 1.6585402
12.56771 1.6330687
12.56871 1.6076211
12.56971 1.5821978
12.57071 1.5567986
12.57171 1.5314229000000001
12.57271 1.5060698000000001
12.57371 1.4807385
12.57471 1.4554291000000001
12.57571 1.430142
12.57671 1.4048791
12.57771 1.3796429000000001
12.57871 1.354437
12.57971 1.329265
12.58071 1.3041302
12.58171 1.2790354
12.58271 1.2539828
12.58371 1.2289735
12.58471 1.2040081
12.58571 1.1790862
12.58671 1.1542073
12.58771 1.1293706000000001
12.58871 1.1045747
12.58971 1.0798189
12.59071 1.0551021
12.59171 1.0304242
12.59271 1.0057858
12.59371 0.9811884700000001
12.59471 0.9566349
12.59571 0.93212854
12.59671 0.90767331
12.59771 0.8832730400000001
12.59871 0.85893068
12.59971 0.83464831
12.60071 0.81042675
12.60171 0.7862656399999999
12.60271 0.7621638
12.60371 0.7381197100000001
12.60471 0.71413182
12.60571 0.69019883
12.60671 0.66632004
12.60771 0.64249528
12.60871 0.61872508
12.60971 0.59501077
12.61071 0.57135434
12.61171 0.54775854
12.61271 0.52422662
12.61371 0.5007620899999999
12.61471 0.47736824
12.61571 0.4540476
12.61671 0.43080159999999995
12.61771 0.4076303
12.61871 0.38453238
12.61971 0.36150555
12.62071 0.33854702
12.62171 0.31565423000000004
12.62271 0.29282533
12.62371 0.27005952
12.62471 0.24735725
12.62571 0.22472006000000003
12.62671 0.20215038999999999
12.62771 0.17965125
12.62871 0.15722601
12.62971 0.13487807
12.63071 0.11261068
12.63171 0.09042663199999999
12.63271 0.06832793
12.63371 0.046315548
12.63471 0.024389202999999998
12.63571 0.0025473668
12.63671 -0.019212502
12.63771 -0.040893465999999996
12.63871 -0.062498462
12.63971 -0.084029639
12.64071 -0.10548788
12.64171 -0.12687256
12.64271 -0.14818162000000001
12.64371 -0.16941198000000002
12.64471 -0.19056005
12.64571 -0.21162229
12.64671 -0.23259562000000003
12.64771 -0.25347782999999996
12.64871 -0.27426756
12.64971 -0.29496443
12.65071 -0.31556899
12.65171 -0.33608269999999996
12.65271 -0.35650772
12.65371 -0.37684676
12.65471 -0.39710272
12.65571 -0.41727824
12.65671 -0.43737506000000004
12.65771 -0.45739375
12.65871 -0.47733317999999997
12.65971 -0.49719079
12.66071 -0.51696277
12.66171 -0.53664474
12.66271 -0.5562325499999999
12.66371 -0.5757228
12.66471 -0.59511345
12.66571 -0.61440398
12.66671 -0.63359519
12.66771 -0.65268888
12.66871 -0.67168763
12.66971 -0.69059422
12.67071 -0.70941141
12.67171 -0.7281417
12.67271 -0.74678706
12.67371 -0.76534855
12.67471 -0.7838262199999999
12.67571 -0.80221901
12.67671 -0.8205245200000001
12.67771 -0.83873952
12.67871 -0.8568600799999999
12.67971 -0.87488247
12.68071 -0.89280391
12.68171 -0.91062291
12.68271 -0.9283396399999999
12.68371 -0.94595589
12.68471 -0.96347453
12.68571 -0.98089902
12.68671 -0.99823251
12.68771 -1.0154776
12.68871 -1.0326359
12.68971 -1.049708
12.69071 -1.0666934
12.69171 -1.0835906
12.69271 -1.1003977999999999
12.69371 -1.1171119999999999
12.69471 -1.1337304
12.69571 -1.1502501
12.69671 -1.1666682
12.69771 -1.182983
12.69871 -1.1991939999999999
12.69971 -1.2153021
12.70071 -1.2313100000000001
12.70171 -1.2472211
12.70271 -1.2630397999999998
12.70371 -1.2787700000000002
12.70471 -1.2944145
12.70571 -1.3099749
12.70671 -1.3254510000000002
12.70771 -1.3408415
12.70871 -1.3561438000000001
12.70971 -1.3713548
12.71071 -1.3864717
12.71171 -1.4014916
12.71271 -1.4164126000000001
12.71371 -1.4312333
12.71471 -1.4459534
12.71571 -1.4605730000000001
12.71671 -1.4750937
12.71771 -1.4895179
12.71871 -1.5038487999999999
12.71971 -1.5180900000000002
12.72071 -1.5322446
12.72171 -1.546315
12.72271 -1.5603022
12.72371 -1.5742053999999999
12.72471 -1.5880223
12.72571 -1.6017496999999998
12.72671 -1.6153837
12.72771 -1.6289214
12.72871 -1.6423604
12.72971 -1.6556997
12.73071 -1.6689395999999999
12.73171 -1.6820815999999998
12.73271 -1.6951283000000001
12.73371 -1.7080825000000002
12.73471 -1.720947
12.73571 -1.7337253000000001
12.73671 -1.7464199999999999
12.73771 -1.7590337
12.73871 -1.7715678
12.73971 -1.7840227
12.74071 -1.7963974
12.74171 -1.8086893
12.74271 -1.8208951
12.74371 -1.8330108
12.74471 -1.8450332999999999
12.74571 -1.85696
12.74671 -1.86879
12.74771 -1.8805245000000002
12.74871 -1.8921657
12.74971 -1.9037169999999999
12.75071 -1.915182
12.75171 -1.9265639
12.75271 -1.9378655000000002
12.75371 -1.9490883
12.75471 -1.9602329000000003
12.75571 -1.9712991999999998
12.75671 -1.9822864
12.75771 -1.9931926999999998
12.75871 -2.0040162
12.75971 -2.0147538
12.76071 -2.0254029
12.76171 -2.0359610999999997
12.76271 -2.0464271
12.76371 -2.0568011
12.76471 -2.0670852
12.76571 -2.0772824
12.76671 -2.0873971
12.76771 -2.0974340000000002
12.76871 -2.1073967
12.76971 -2.1172879
12.77071 -2.1271085
12.77171 -2.1368578
12.77271 -2.1465337
12.77371 -2.1561336
12.77471 -2.1656543
12.77571 -2.1750928999999997
12.77671 -2.1844468999999997
12.77771 -2.1937143
12.77871 -2.2028942
12.77971 -2.2119863
12.78071 -2.2209916
12.78171 -2.2299126
12.78271 -2.2387525
12.78371 -2.2475157
12.78471 -2.2562066
12.78571 -2.264829
12.78671 -2.2733854
12.78771 -2.2818767
12.78871 -2.2903012
12.78971 -2.2986561
12.79071 -2.3069376
12.79171 -2.3151416
12.79271 -2.3232648
12.79371 -2.3313048999999997
12.79471 -2.339261
12.79571 -2.3471339
12.79671 -2.3549251
12.79771 -2.3626372
12.79871 -2.3702733
12.79971 -2.3778368000000003
12.80071 -2.3853310999999997
12.80171 -2.3927597
12.80271 -2.4001249999999996
12.80371 -2.4074284
12.80471 -2.4146698
12.80571 -2.4218474
12.80671 -2.4289574000000003
12.80771 -2.4359956
12.80871 -2.4429572999999998
12.80971 -2.4498384
12.81071 -2.4566371
12.81171 -2.4633532
12.81271 -2.4699885
12.81371 -2.4765465
12.81471 -2.4830317
12.81571 -2.4894483
12.81671 -2.4958009
12.81771 -2.5020923
12.81871 -2.5083249
12.81971 -2.5144995999999997
12.82071 -2.5206163999999998
12.82171 -2.5266737
12.82271 -2.5326688
12.82371 -2.5385983000000003
12.82471 -2.5444578
12.82571 -2.5502431999999997
12.82671 -2.5559509
12.82771 -2.5615788999999998
12.82871 -2.5671272
12.82971 -2.5725981
12.83071 -2.5779959000000003
12.83171 -2.5833256999999996
12.83271 -2.5885930000000004
12.83371 -2.5938025
12.83471 -2.598957
12.83571 -2.6040576
12.83671 -2.6091039
12.83771 -2.6140934000000002
12.83871 -2.6190229
12.83971 -2.6238889000000003
12.84071 -2.6286874
12.84171 -2.6334150000000003
12.84271 -2.6380688
12.84371 -2.6426468
12.84471 -2.6471484
12.84571 -2.6515747999999997
12.84671 -2.6559286
12.84771 -2.6602142
12.84871 -2.6644368000000003
12.84971 -2.668602
12.85071 -2.6727146
12.85171 -2.6767768000000003
12.85271 -2.6807893
12.85371 -2.6847498
12.85471 -2.6886543
12.85571 -2.6924977
12.85671 -2.6962745999999997
12.85771 -2.6999803
12.85871 -2.7036116999999997
12.85971 -2.707167
12.86071 -2.7106458
12.86171 -2.7140496
12.86271 -2.717381
12.86371 -2.7206436
12.86471 -2.7238419
12.86571 -2.726981
12.86671 -2.7300654
12.86771 -2.7330987
12.86871 -2.7360832000000004
12.86971 -2.7390187999999998
12.87071 -2.7419031
12.87171 -2.7447317
12.87271 -2.747499
12.87371 -2.7501991
12.87471 -2.7528269
12.87571 -2.7553795
12.87671 -2.7578559
12.87771 -2.7602574
12.87871 -2.762587
12.87971 -2.7648487999999998
12.88071 -2.7670475
12.88171 -2.7691871
12.88271 -2.7712712
12.88371 -2.7733026
12.88471 -2.7752824
12.88571 -2.7772106
12.88671 -2.7790855999999997
12.88771 -2.7809039
12.88871 -2.7826608999999998
12.88971 -2.7843514
12.89071 -2.7859703
12.89171 -2.7875129
12.89271 -2.788977
12.89371 -2.7903626
12.89471 -2.7916724
12.89571 -2.7929109
12.89671 -2.7940840000000002
12.89771 -2.7951976
12.89871 -2.7962567000000003
12.89971 -2.7972646
12.90071 -2.7982224
12.90171 -2.7991295
12.90271 -2.7999832999999996
12.90371 -2.8007805
12.90471 -2.8015165
12.90571 -2.8021865
12.90671 -2.8027859
12.90771 -2.8033105999999997
12.90871 -2.8037578
12.90971 -2.8041259999999997
12.91071 -2.8044162
12.91171 -2.8046314
12.91271 -2.8047761
12.91371 -2.8048564000000002
12.91471 -2.8048778
12.91571 -2.8048452
12.91671 -2.8047614
12.91771 -2.8046263
12.91871 -2.8044377999999996
12.91971 -2.8041916000000002
12.92071 -2.8038822000000003
12.92171 -2.8035042999999997
12.92271 -2.8030527999999997
12.92371 -2.8025241999999997
12.92471 -2.8019162
12.92571 -2.8012283
12.92671 -2.8004615
12.92771 -2.7996181
12.92871 -2.7987018
12.92971 -2.7977174000000002
12.93071 -2.7966699
12.93171 -2.7955638
12.93271 -2.7944028
12.93371 -2.7931884
12.93471 -2.7919196
12.93571 -2.7905932
12.93671 -2.7892036
12.93771 -2.7877448
12.93871 -2.7862104
12.93971 -2.7845948999999997
12.94071 -2.7828954
12.94171 -2.7811108
12.94271 -2.7792426
12.94371 -2.7772939
12.94471 -2.7752688
12.94571 -2.7731722
12.94671 -2.7710088
12.94771 -2.7687825
12.94871 -2.7664967
12.94971 -2.7641531
12.95071 -2.761752
12.95171 -2.7592914
12.95271 -2.7567681
12.95371 -2.754177
12.95471 -2.7515123
12.95571 -2.7487684
12.95671 -2.7459411
12.95771 -2.7430277
12.95871 -2.7400283
12.95971 -2.7369455
12.96071 -2.7337833999999996
12.96171 -2.7305475
12.96271 -2.7272426999999997
12.96371 -2.7238734
12.96471 -2.7204424
12.96571 -2.7169507
12.96671 -2.7133975
12.96771 -2.7097804
12.96871 -2.7060958999999998
12.96971 -2.7023396
12.97071 -2.6985064
12.97171 -2.6945919
12.97271 -2.6905918
12.97371 -2.6865034999999997
12.97471 -2.682326
12.97571 -2.6780603
12.97671 -2.67371
12.97771 -2.6692798
12.97871 -2.664776
12.97971 -2.6602039
12.98071 -2.6555678
12.98171 -2.65087
12.98271 -2.6461106
12.98371 -2.6412873
12.98471 -2.6363961000000002
12.98571 -2.6314319999999998
12.98671 -2.62639
12.98771 -2.6212652999999997
12.98871 -2.6160541999999998
12.98971 -2.6107542
12.99071 -2.6053645
12.99171 -2.5998857
12.99271 -2.5943199
12.99371 -2.5886706999999998
12.99471 -2.5829425
12.99571 -2.5771401999999997
12.99671 -2.5712684
12.99771 -2.5653303
12.99871 -2.5593273
12.99971 -2.5532588
13.00071 -2.5471218
13.00171 -2.5409116999999997
13.00271 -2.5346234
13.00371 -2.5282517
13.00471 -2.5217928
13.00571 -2.5152443
13.00671 -2.5086056
13.00771 -2.5018783
13.00871 -2.4950647999999997
13.00971 -2.4881687
13.01071 -2.4811943999999997
13.01171 -2.4741456
13.01271 -2.4670259999999997
13.01371 -2.4598381999999996
13.01471 -2.4525838
13.01571 -2.4452623
13.01671 -2.4378719
13.01771 -2.4304088000000004
13.01871 -2.4228685
13.01971 -2.4152456
13.02071 -2.4075354
13.02171 -2.3997342
13.02271 -2.3918407
13.02371 -2.3838554000000003
13.02471 -2.375781
13.02571 -2.3676213
13.02671 -2.3593811
13.02771 -2.351065
13.02871 -2.3426766000000003
13.02971 -2.3342183
13.03071 -2.3256916999999997
13.03171 -2.3170962999999998
13.03271 -2.3084309000000003
13.03371 -2.2996929
13.03471 -2.290879
13.03571 -2.2819854
13.03671 -2.2730084
13.03771 -2.2639449999999997
13.03871 -2.2547932
13.03971 -2.2455532
13.04071 -2.2362264
13.04171 -2.2268163
13.04271 -2.2173272
13.04371 -2.2077641
13.04471 -2.1981308
13.04571 -2.1884304
13.04671 -2.1786638000000003
13.04771 -2.1688305000000003
13.04871 -2.1589281
13.04971 -2.1489535
13.05071 -2.138903
13.05171 -2.1287727999999997
13.05271 -2.1185596
13.05371 -2.1082612000000003
13.05471 -2.0978765999999998
13.05571 -2.0874057
13.05671 -2.0768503000000003
13.05771 -2.0662133
13.05871 -2.0554986
13.05971 -2.0447109
13.06071 -2.0338545999999997
13.06171 -2.0229338
13.06271 -2.0119507
13.06371 -2.0009058
13.06471 -1.9897977
13.06571 -1.9786234999999999
13.06671 -1.9673793
13.06771 -1.9560607
13.06871 -1.9446641
13.06971 -1.9331871
13.07071 -1.9216284
13.07171 -1.9099887
13.07271 -1.8982695
13.07371 -1.8864737999999999
13.07471 -1.874605
13.07571 -1.8626668999999998
13.07671 -1.8506633000000001
13.07771 -1.8385973
13.07871 -1.8264711
13.07971 -1.8142859
13.08071 -1.8020408
13.08171 -1.7897337999999998
13.08271 -1.7773617
13.08371 -1.7649207
13.08471 -1.7524070999999999
13.08571 -1.7398182000000002
13.08671 -1.7271528
13.08771 -1.7144116
13.08871 -1.7015969
13.08971 -1.6887124999999998
13.09071 -1.6757626
13.09171 -1.6627518000000001
13.09271 -1.6496841000000002
13.09371 -1.6365623
13.09471 -1.6233882000000002
13.09571 -1.6101622999999998
13.09671 -1.5968837
13.09771 -1.5835504999999999
13.09871 -1.5701599
13.09971 -1.5567086
13.10071 -1.5431930999999999
13.10171 -1.5296106
13.10271 -1.5159593
13.10371 -1.502239
13.10471 -1.4884513
13.10571 -1.4745995
13.10671 -1.4606881999999999
13.10771 -1.4467223
13.10871 -1.4327063
13.10971 -1.4186439
13.11071 -1.4045372999999999
13.11171 -1.3903867
13.11271 -1.3761911
13.11371 -1.3619482
13.11471 -1.3476552
13.11571 -1.333309
13.11671 -1.3189069
13.11771 -1.3044468999999999
13.11871 -1.2899281
13.11971 -1.2753507000000002
13.12071 -1.2607165
13.12171 -1.2460284
13.12271 -1.2312907
13.12371 -1.2165081
13.12471 -1.2016855
13.12571 -1.1868271
13.12671 -1.1719357
13.12771 -1.1570122999999999
13.12871 -1.1420559000000001
13.12971 -1.127064
13.13071 -1.1120331
13.13171 -1.0969591
13.13271 -1.0818389
13.13371 -1.0666703
13.13471 -1.0514524
13.13571 -1.0361861
13.13671 -1.0208739
13.13771 -1.0055192
13.13871 -0.99012619
13.13971 -0.97469958
13.14071 -0.9592440000000001
13.14171 -0.9437635499999999
13.14271 -0.92826113
13.14371 -0.91273831
13.14471 -0.897195
13.14571 -0.8816293399999999
13.14671 -0.86603817
13.14771 -0.85041737
13.14871 -0.83476305
13.14971 -0.81907222
13.15071 -0.8033433
13.15171 -0.78757685
13.15271 -0.77177528
13.15371 -0.75594271
13.15471 -0.7400841499999999
13.15571 -0.72420491
13.15671 -0.70830989
13.15771 -0.6924030400000001
13.15871 -0.67648697
13.15971 -0.66056279
13.16071 -0.64463024
13.16171 -0.6286876299999999
13.16271 -0.61273226
13.16371 -0.5967607699999999
13.16471 -0.58076973
13.16571 -0.5647562
13.16671 -0.54871845
13.16771 -0.53265658
13.16871 -0.51657259
13.16971 -0.50047049
13.17071 -0.48435576999999996
13.17171 -0.46823467
13.17271 -0.45211310000000005
13.17371 -0.43599596
13.17471 -0.41988641
13.17571 -0.40378552
13.17671 -0.38769238
13.17771 -0.37160451
13.17871 -0.35551842
13.17971 -0.33943022
13.18071 -0.32333628999999997
13.18171 -0.30723379
13.18271 -0.29112112
13.18371 -0.27499823
13.18471 -0.25886679
13.18571 -0.24273021
13.18671 -0.22659341
13.18771 -0.21046235000000002
13.18871 -0.19434326999999998
13.18971 -0.17824188000000002
13.19071 -0.16216250000000001
13.19171 -0.14610745
13.19271 -0.13007671
13.19371 -0.11406817
13.19471 -0.098078116
13.19571 -0.082102104
13.19671 -0.066135888
13.19771 -0.050176249
13.19871 -0.03422162
13.19971 -0.018272351
13.20071 -0.0023306915
13.20171 0.013599471
13.20271 0.029513062000000003
13.20371 0.045404356
13.20471 0.06126755
13.20571 0.07709738000000001
13.20671 0.092889712
13.20771 0.10864207000000001
13.20871 0.12435399
13.20971 0.14002706
13.21071 0.15566474
13.21171 0.17127167
13.21271 0.18685284000000002
13.21371 0.20241259999999997
13.21471 0.21795365
13.21571 0.23347652
13.21671 0.24897924
13.21771 0.26445761
13.21871 0.27990576
13.21971 0.29531699
13.22071 0.31068462
13.22171 0.32600288
13.22271 0.34126739
13.22371 0.35647571
13.22471 0.37162728
13.22571 0.38672348
13.22671 0.40176730000000005
13.22771 0.4167628
13.22871 0.43171463
13.22971 0.44662715
13.23071 0.46150363
13.23171 0.47634561
13.23271 0.49115228
13.23371 0.50592055
13.23471 0.52064508
13.23571 0.5353191900000001
13.23671 0.54993569
13.23771 0.56448798
13.23871 0.5789709700000001
13.23971 0.5933817499999999
13.24071 0.6077197799999999
13.24171 0.62198676
13.24271 0.63618617
13.24371 0.6503225300000001
13.24471 0.6644005399999999
13.24571 0.67842444
13.24671 0.69239726
13.24771 0.70632035
13.24871 0.72019296
13.24971 0.7340123399999999
13.25071 0.74777366
13.25171 0.76147057
13.25271 0.77509591
13.25371 0.78864256
13.25471 0.80210436
13.25571 0.81547722
13.25671 0.82875937
13.25771 0.84195174
13.25871 0.8550574999999999
13.25971 0.86808167
13.26071 0.8810298500000001
13.26171 0.89390734
13.26271 0.90671824
13.26371 0.9194646000000001
13.26471 0.9321462399999999
13.26571 0.9447608099999999
13.26671 0.95730396
13.26771 0.9697699000000001
13.26871 0.9821523000000001
13.26971 0.9944447299999999
13.27071 1.0066414
13.27171 1.0187381
13.27271 1.0307325
13.27371 1.0426246
13.27471 1.0544164
13.27571 1.0661121
13.27671 1.0777166
13.27771 1.0892355
13.27871 1.1006732
13.27971 1.1120326
13.28071 1.1233141
13.28171 1.1345156
13.28271 1.1456330000000001
13.28371 1.1566600999999999
13.28471 1.16759
13.28571 1.1784161
13.28671 1.1891325
13.28771 1.1997352
13.28871 1.2102223
13.28971 1.2205937
13.29071 1.2308516999999999
13.29171 1.2410002
13.29271 1.2510439
13.29371 1.2609882
13.29471 1.2708377
13.29571 1.2805959
13.29671 1.2902643
13.29771 1.299842
13.29871 1.3093257
13.29971 1.3187102
13.30071 1.3279887000000001
13.30171 1.3371541
13.30271 1.3462
13.30371 1.3551213
13.30471 1.3639153
13.30571 1.3725817
13.30671 1.3811224
13.30771 1.3895412
13.30871 1.3978429
13.30971 1.4060328
13.31071 1.4141154
13.31171 1.4220942
13.31271 1.4299707
13.31371 1.4377448
13.31471 1.4454137
13.31571 1.4529731000000001
13.31671 1.4604175000000001
13.31771 1.4677403
13.31871 1.4749355
13.31971 1.4819982
13.32071 1.488925
13.32171 1.4957150000000001
13.32271 1.5023699
13.32371 1.5088932
13.32471 1.51529
13.32571 1.521566
13.32671 1.5277264000000002
13.32771 1.5337752
13.32871 1.5397146
13.32971 1.5455442
13.33071 1.5512616
13.33171 1.5568623
13.33271 1.5623407
13.33371 1.5676903
13.33471 1.5729049
13.33571 1.5779797000000002
13.33671 1.5829109000000001
13.33771 1.5876971
13.33871 1.5923392
13.33971 1.5968399000000002
13.34071 1.6012037
13.34171 1.6054362
13.34271 1.6095427999999998
13.34371 1.6135285
13.34471 1.6173963
13.34571 1.6211472
13.34671 1.62478
13.34771 1.6282910000000002
13.34871 1.6316751
13.34971 1.6349262
13.35071 1.6380381
13.35171 1.641006
13.35271 1.6438263000000002
13.35371 1.6464976999999998
13.35471 1.6490208
13.35571 1.6513984999999998
13.35671 1.6536347999999998
13.35771 1.6557349
13.35871 1.6577043
13.35971 1.6595474
13.36071 1.6612677
13.36171 1.6628666
13.36271 1.6643431
13.36371 1.6656944999999999
13.36471 1.6669158
13.36571 1.6680012000000002
13.36671 1.6689444000000002
13.36771 1.6697396999999998
13.36871 1.6703830999999998
13.36971 1.6708724000000001
13.37071 1.6712081
13.37171 1.6713927
13.37271 1.6714304999999998
13.37371 1.6713273000000002
13.37471 1.6710889999999998
13.37571 1.6707212
13.37671 1.6702278000000002
13.37771 1.669611
13.37871 1.668871
13.37971 1.6680055999999999
13.38071 1.6670109999999998
13.38171 1.665882
13.38271 1.664613
13.38371 1.6631984999999998
13.38471 1.6616341
13.38571 1.6599167000000001
13.38671 1.6580458999999999
13.38771 1.6560232000000001
13.38871 1.6538523
13.38971 1.6515383000000001
13.39071 1.6490871
13.39171 1.6465044000000002
13.39271 1.6437945999999999
13.39371 1.6409606
13.39471 1.6380029
13.39571 1.6349200000000002
13.39671 1.6317084
13.39771 1.6283635
13.39871 1.6248797999999998
13.39971 1.6212521
13.40071 1.617476
13.40171 1.6135488
13.40271 1.6094696
13.40371 1.6052397
13.40471 1.6008624999999999
13.40571 1.5963428000000002
13.40671 1.5916862
13.40771 1.5868988000000002
13.40871 1.5819857
13.40971 1.576951
13.41071 1.5717960999999998
13.41171 1.5665209
13.41271 1.5611227
13.41371 1.5555971
13.41471 1.549939
13.41571 1.5441428
13.41671 1.5382038
13.41771 1.5321188
13.41871 1.5258862
13.41971 1.5195065
13.42071 1.5129823
13.42171 1.5063176
13.42271 1.4995173
13.42371 1.4925867000000002
13.42471 1.4855309
13.42571 1.4783538
13.42671 1.4710577
13.42771 1.4636432
13.42871 1.4561088999999998
13.42971 1.4484517000000001
13.43071 1.4406675
13.43171 1.4327515000000002
13.43271 1.4246995
13.43371 1.4165081
13.43471 1.4081758999999998
13.43571 1.3997033
13.43671 1.3910928
13.43771 1.3823485
13.43871 1.3734754999999998
13.43971 1.3644794
13.44071 1.3553652
13.44171 1.3461370000000001
13.44271 1.3367972000000001
13.44371 1.3273467
13.44471 1.3177845000000001
13.44571 1.3081079
13.44671 1.2983134
13.44771 1.2883967
13.44871 1.2783533999999999
13.44971 1.2681801
13.45071 1.2578745
13.45171 1.2474363
13.45271 1.2368668
13.45371 1.2261693
13.45471 1.2153486999999998
13.45571 1.20441
13.45671 1.1933587
13.45771 1.1821994
13.45871 1.1709349
13.45971 1.1595669
13.46071 1.1480949
13.46171 1.136517
13.46271 1.1248301
13.46371 1.1130305999999999
13.46471 1.1011151000000001
13.46571 1.0890806
13.46671 1.0769254000000001
13.46771 1.0646488
13.46871 1.0522519
13.46971 1.0397375
13.47071 1.0271090999999999
13.47171 1.0143717
13.47271 1.0015301
13.47371 0.98858895
13.47471 0.97555164
13.47571 0.96242009
13.47671 0.9491945599999999
13.47771 0.93587358
13.47871 0.92245443
13.47971 0.90893367
13.48071 0.8953078600000001
13.48171 0.8815742099999999
13.48271 0.86773103
13.48371 0.85377805
13.48471 0.8397163799999999
13.48571 0.82554864
13.48671 0.81127826
13.48771 0.79690963
13.48871 0.78244722
13.48971 0.7678952099999999
13.49071 0.75325719
13.49171 0.73853554
13.49271 0.72373124
13.49371 0.7088438100000001
13.49471 0.69387136
13.49571 0.67881108
13.49671 0.6636597200000001
13.49771 0.64841434
13.49871 0.6330729
13.49971 0.61763469
13.50071 0.6021006
13.50171 0.58647292
13.50271 0.57075508
13.50371 0.55495114
13.50471 0.53906529
13.50571 0.5231014
13.50671 0.50706258
13.50771 0.49095103
13.50871 0.47476785
13.50971 0.45851301
13.51071 0.44218553000000005
13.51171 0.42578364
13.51271 0.40930504999999995
13.51371 0.39274753
13.51471 0.37610920000000003
13.51571 0.35938919
13.51671 0.34258787
13.51771 0.32570709
13.51871 0.30874992
13.51971 0.29172033999999997
13.52071 0.27462266999999996
13.52171 0.25746096
13.52271 0.24023845000000002
13.52371 0.22295727
13.52471 0.20561833000000002
13.52571 0.18822136
13.52671 0.1707653
13.52771 0.15324855
13.52871 0.13566928
13.52971 0.1180258
13.53071 0.10031683
13.53171 0.082541688
13.53271 0.064700551
13.53371 0.046794597
13.53471 0.028826048999999996
13.53571 0.01079808
13.53671 -0.0072854826
13.53771 -0.025420613
13.53871 -0.043603632
13.53971 -0.061831705
13.54071 -0.080103189
13.54171 -0.098417746
13.54271 -0.11677616
13.54371 -0.13517996000000002
13.54471 -0.15363093
13.54571 -0.1721306
13.54671 -0.19067994
13.54771 -0.20927913
13.54871 -0.22792753
13.54971 -0.24662381
13.55071 -0.265366
13.55171 -0.28415169
13.55271 -0.30297809
13.55371 -0.32184230999999996
13.55471 -0.34074145
13.55571 -0.35967294
13.55671 -0.37863484999999997
13.55771 -0.39762617
13.55871 -0.41664694
13.55971 -0.43569808
13.56071 -0.45478116
13.56171 -0.47389786
13.56271 -0.49304952999999996
13.56371 -0.51223668
13.56471 -0.53145871
13.56571 -0.55071404
13.56671 -0.5700002
13.56771 -0.58931429
13.56871 -0.60865325
13.56971 -0.62801433
13.57071 -0.64739506
13.57171 -0.66679344
13.57271 -0.68620788
13.57371 -0.70563727
13.57471 -0.72508105
13.57571 -0.74453917
13.57671 -0.76401215
13.57771 -0.7835010099999999
13.57871 -0.80300691
13.57971 -0.82253078
13.58071 -0.84207309
13.58171 -0.86163338
13.58271 -0.8812100600000001
13.58371 -0.9008006199999999
13.58471 -0.92040217
13.58571 -0.94001172
13.58671 -0.95962649
13.58771 -0.9792444299999999
13.58871 -0.9988643199999999
13.58971 -1.0184854
13.59071 -1.0381076
13.59171 -1.0577305000000001
13.59271 -1.0773543
13.59371 -1.096979
13.59471 -1.1166043
13.59571 -1.1362302
13.59671 -1.1558566
13.59771 -1.1754832
13.59871 -1.1951094
13.59971 -1.2147337
13.60071 -1.2343543000000001
13.60171 -1.2539685999999999
13.60271 -1.2735737
13.60371 -1.2931673
13.60471 -1.3127472
13.60571 -1.3323124
13.60671 -1.3518624
13.60771 -1.3713975
13.60871 -1.3909181
13.60971 -1.4104246
13.61071 -1.429917
13.61171 -1.4493949000000002
13.61271 -1.4688573999999999
13.61371 -1.4883037
13.61471 -1.5077327999999999
13.61571 -1.5271438
13.61671 -1.5465358
13.61771 -1.5659075000000002
13.61871 -1.5852574000000001
13.61971 -1.6045835000000002
13.62071 -1.6238837
13.62171 -1.6431558999999998
13.62271 -1.6623982999999998
13.62371 -1.68161
13.62471 -1.7007906
13.62571 -1.7199400999999999
13.62671 -1.7390586
13.62771 -1.7581463
13.62871 -1.7772026
13.62971 -1.7962269
13.63071 -1.8152179000000002
13.63171 -1.8341742
13.63271 -1.8530947999999998
13.63371 -1.8719789
13.63471 -1.8908259
13.63571 -1.9096354
13.63671 -1.928407
13.63771 -1.9471395999999999
13.63871 -1.9658318000000001
13.63971 -1.9844819
13.64071 -2.0030883999999998
13.64171 -2.0216499
13.64271 -2.0401653
13.64371 -2.0586343
13.64471 -2.0770567
13.64571 -2.0954318
13.64671 -2.1137595
13.64771 -2.1320386
13.64871 -2.1502679000000002
13.64971 -2.168446
13.65071 -2.186572
13.65171 -2.2046452000000003
13.65271 -2.2226652
13.65371 -2.2406319
13.65471 -2.258545
13.65571 -2.2764035
13.65671 -2.2942061
13.65771 -2.3119507
13.65871 -2.3296356
13.65971 -2.3472589
13.66071 -2.3648191
13.66171 -2.3823157
13.66271 -2.3997484
13.66371 -2.4171175
13.66471 -2.4344234
13.66571 -2.4516659
13.66671 -2.4688451000000002
13.66771 -2.4859602
13.66871 -2.5030106
13.66971 -2.5199961
13.67071 -2.536916
13.67171 -2.5537699000000003
13.67271 -2.570557
13.67371 -2.587276
13.67471 -2.6039246
13.67571 -2.6205005
13.67671 -2.6370009
13.67771 -2.6534235
13.67871 -2.6697662
13.67971 -2.6860284
13.68071 -2.7022101
13.68171 -2.7183123
13.68271 -2.7343359
13.68371 -2.750282
13.68471 -2.766151
13.68571 -2.7819432
13.68671 -2.7976582
13.68771 -2.8132951
13.68871 -2.828853
13.68971 -2.8443309
13.69071 -2.8597275
13.69171 -2.8750412
13.69271 -2.89027
13.69371 -2.9054118
13.69471 -2.9204641
13.69571 -2.935425
13.69671 -2.9502936
13.69771 -2.9650699
13.69871 -2.9797547
13.69971 -2.9943496
13.70071 -3.0088564
13.70171 -3.0232763
13.70271 -3.0376097
13.70371 -3.0518563
13.70471 -3.0660145
13.70571 -3.0800819
13.70671 -3.0940564
13.70771 -3.1079352
13.70871 -3.121716
13.70971 -3.1353961999999997
13.71071 -3.1489741
13.71171 -3.1624481
13.71271 -3.1758166999999995
13.71371 -3.1890795
13.71471 -3.2022364
13.71571 -3.2152891
13.71671 -3.2282393
13.71771 -3.2410897000000003
13.71871 -3.2538425
13.71971 -3.2664996000000004
13.72071 -3.2790608999999997
13.72171 -3.2915257
13.72271 -3.3038918
13.72371 -3.3161562
13.72471 -3.3283152000000005
13.72571 -3.3403657000000004
13.72671 -3.3523049
13.72771 -3.3641309
13.72871 -3.3758428
13.72971 -3.3874396
13.73071 -3.3989212999999996
13.73171 -3.4102886999999997
13.73271 -3.4215428
13.73371 -3.4326855000000003
13.73471 -3.4437183000000005
13.73571 -3.4546431
13.73671 -3.4654610000000003
13.73771 -3.4761719
13.73871 -3.4867752000000003
13.73971 -3.4972682999999996
13.74071 -3.5076477
13.74171 -3.5179093000000003
13.74271 -3.5280496
13.74371 -3.5380654
13.74471 -3.5479548999999997
13.74571 -3.5577178000000003
13.74671 -3.5673551
13.74771 -3.5768679999999997
13.74871 -3.5862591
13.74971 -3.5955302000000002
13.75071 -3.6046839999999998
13.75171 -3.6137223000000005
13.75271 -3.6226466
13.75371 -3.6314577
13.75471 -3.6401551
13.75571 -3.6487374000000004
13.75671 -3.6572024
13.75771 -3.665546
13.75871 -3.6737639000000004
13.75971 -3.6818519000000003
13.76071 -3.6898065
13.76171 -3.6976252
13.76271 -3.7053075
13.76371 -3.7128542
13.76471 -3.7202675
13.76571 -3.7275504
13.76671 -3.734706
13.76771 -3.7417367
13.76871 -3.7486445
13.76971 -3.7554301
13.77071 -3.7620939
13.77171 -3.7686348
13.77271 -3.7750509
13.77371 -3.7813395
13.77471 -3.7874971
13.77571 -3.7935201000000003
13.77671 -3.7994053
13.77771 -3.8051493
13.77871 -3.8107507
13.77971 -3.8162094
13.78071 -3.8215267999999996
13.78171 -3.8267057
13.78271 -3.8317502
13.78371 -3.8366633999999995
13.78471 -3.8414485999999997
13.78571 -3.8461078000000004
13.78671 -3.8506411
13.78771 -3.8550477
13.78871 -3.8593255
13.78971 -3.863471
13.79071 -3.8674809
13.79171 -3.8713511
13.79271 -3.8750782999999998
13.79371 -3.8786590000000003
13.79471 -3.8820911
13.79571 -3.8853735
13.79671 -3.8885064
13.79771 -3.8914919
13.79871 -3.8943324
13.79971 -3.8970325
13.80071 -3.8995958999999996
13.80171 -3.9020263
13.80271 -3.9043259
13.80371 -3.9064954999999997
13.80471 -3.9085335999999997
13.80571 -3.9104376000000003
13.80671 -3.9122038
13.80771 -3.9138279999999996
13.80871 -3.9153066
13.80971 -3.9166361
13.81071 -3.9178143999999997
13.81171 -3.9188404
13.81271 -3.9197139
13.81371 -3.9204363
13.81471 -3.9210092000000003
13.81571 -3.9214358
13.81671 -3.9217196000000003
13.81771 -3.9218646
13.81871 -3.9218735
13.81971 -3.921748
13.82071 -3.9214883
13.82171 -3.921093
13.82271 -3.9205588
13.82371 -3.9198812
13.82471 -3.9190553
13.82571 -3.9180774
13.82671 -3.9169441999999997
13.82771 -3.9156541000000002
13.82871 -3.9142072
13.82971 -3.912605
13.83071 -3.9108496
13.83171 -3.9089441000000003
13.83271 -3.9068915000000004
13.83371 -3.9046954
13.83471 -3.9023589
13.83571 -3.8998842
13.83671 -3.8972727999999996
13.83771 -3.8945239
13.83871 -3.8916360999999995
13.83971 -3.8886059
13.84071 -3.8854293999999996
13.84171 -3.8821016
13.84271 -3.8786188
13.84371 -3.8749777
13.84471 -3.8711774999999995
13.84571 -3.8672190000000004
13.84671 -3.8631040999999997
13.84771 -3.858836
13.84871 -3.8544188999999998
13.84971 -3.8498558000000003
13.85071 -3.84515
13.85171 -3.8403038
13.85271 -3.8353179
13.85371 -3.8301922000000004
13.85471 -3.8249258
13.85571 -3.8195170000000003
13.85671 -3.8139626000000004
13.85771 -3.8082588
13.85871 -3.8024023
13.85971 -3.7963897
13.86071 -3.7902191000000003
13.86171 -3.7838899
13.86271 -3.777403
13.86371 -3.7707618999999997
13.86471 -3.7639704000000003
13.86571 -3.7570324000000004
13.86671 -3.7499521000000002
13.86771 -3.7427321
13.86871 -3.7353734999999997
13.86971 -3.727876
13.87071 -3.7202381
13.87171 -3.712457
13.87271 -3.7045304000000003
13.87371 -3.6964547
13.87471 -3.6882270000000004
13.87571 -3.6798447
13.87671 -3.671306
13.87771 -3.6626097000000004
13.87871 -3.6537562
13.87971 -3.6447469000000003
13.88071 -3.6355853000000002
13.88171 -3.6262751000000004
13.88271 -3.616821
13.88371 -3.6072268999999997
13.88471 -3.5974961
13.88571 -3.5876292999999997
13.88671 -3.5776258
13.88771 -3.5674833
13.88871 -3.5571985
13.88971 -3.5467673
13.89071 -3.5361867
13.89171 -3.5254542
13.89271 -3.5145681
13.89371 -3.5035279000000004
13.89471 -3.4923341
13.89571 -3.4809883999999998
13.89671 -3.4694931999999996
13.89771 -3.4578512999999997
13.89871 -3.4460664000000003
13.89971 -3.4341421
13.90071 -3.4220815
13.90171 -3.4098871
13.90271 -3.397559
13.90371 -3.3850963999999997
13.90471 -3.3724964
13.90571 -3.3597547999999997
13.90671 -3.3468671
13.90771 -3.3338297000000003
13.90871 -3.3206399999999996
13.90971 -3.3072967
13.91071 -3.2938011000000005
13.91171 -3.2801553999999995
13.91271 -3.2663632
13.91371 -3.252428
13.91471 -3.2383539000000003
13.91571 -3.2241445
13.91671 -3.2098025000000003
13.91771 -3.1953301000000005
13.91871 -3.1807285
13.91971 -3.1659972
13.92071 -3.1511354999999996
13.92171 -3.1361405
13.92271 -3.1210080000000002
13.92371 -3.1057337
13.92471 -3.090314
13.92571 -3.0747457999999996
13.92671 -3.0590283
13.92771 -3.0431626
13.92871 -3.0271521
13.92971 -3.0110009
13.93071 -2.9947139000000003
13.93171 -2.9782960000000003
13.93271 -2.9617505
13.93371 -2.9450798000000002
13.93471 -2.9282849
13.93571 -2.9113656000000003
13.93671 -2.8943203
13.93771 -2.8771473
13.93871 -2.8598437
13.93971 -2.8424066000000003
13.94071 -2.8248325000000003
13.94171 -2.8071187
13.94271 -2.7892634
13.94371 -2.771266
13.94471 -2.7531279
13.94571 -2.7348528
13.94671 -2.7164454
13.94771 -2.6979111
13.94871 -2.6792554
13.94971 -2.6604826000000004
13.95071 -2.6415946
13.95171 -2.6225919
13.95271 -2.6034731
13.95371 -2.5842354000000003
13.95471 -2.5648750000000002
13.95571 -2.5453888
13.95671 -2.5257733
13.95771 -2.5060261
13.95871 -2.4861457
13.95971 -2.4661312
13.96071 -2.445983
13.96171 -2.425703
13.96271 -2.4052944
13.96371 -2.3847617000000003
13.96471 -2.3641102000000003
13.96571 -2.3433451
13.96671 -2.3224706
13.96771 -2.3014897
13.96871 -2.2804029
13.96971 -2.2592086
13.97071 -2.2379037
13.97171 -2.2164840000000003
13.97271 -2.1949453
13.97371 -2.1732846
13.97471 -2.1514997
13.97571 -2.1295900999999997
13.97671 -2.1075569
13.97771 -2.0854022
13.97871 -2.0631291
13.97971 -2.040741
13.98071 -2.0182423000000003
13.98171 -1.9956371000000002
13.98271 -1.9729294000000002
13.98371 -1.9501228
13.98471 -1.9272193
13.98571 -1.9042194
13.98671 -1.8811213
13.98771 -1.8579219
13.98871 -1.8346166000000002
13.98971 -1.8112008999999998
13.99071 -1.7876711
13.99171 -1.7640248
13.99271 -1.7402621
13.99371 -1.7163848999999998
13.99471 -1.6923966
13.99571 -1.6683018
13.99671 -1.6441053
13.99771 -1.6198115
13.99871 -1.5954244999999998
13.99971 -1.5709471
14.00071 -1.5463812000000001
14.00171 -1.5217279000000001
14.00271 -1.4969869
14.00371 -1.4721564
14.00471 -1.4472337
14.00571 -1.4222152
14.00671 -1.3970968
14.00771 -1.3718754999999998
14.00871 -1.3465492000000001
14.00971 -1.321118
14.01071 -1.295584
14.01171 -1.2699514
14.01271 -1.2442254
14.01371 -1.2184119
14.01471 -1.1925157
14.01571 -1.1665408
14.01671 -1.1404893
14.01771 -1.1143621
14.01871 -1.0881585
14.01971 -1.0618769000000001
14.02071 -1.035515
14.02171 -1.0090702999999999
14.02271 -0.98253991
14.02371 -0.95592141
14.02471 -0.92921294
14.02571 -0.9024137600000001
14.02671 -0.87552471
14.02771 -0.8485483
14.02871 -0.8214888199999999
14.02971 -0.7943515700000001
14.03071 -0.76714237
14.03171 -0.7398665
14.03271 -0.7125277999999999
14.03371 -0.68512829
14.03471 -0.6576678699999999
14.03571 -0.6301446399999999
14.03671 -0.60255551
14.03771 -0.574897
14.03871 -0.5471658
14.03971 -0.51935934
14.04071 -0.49147606
14.04171 -0.46351557
14.04271 -0.43547871000000005
14.04371 -0.40736757
14.04471 -0.37918537999999996
14.04571 -0.35093639
14.04671 -0.32262559999999996
14.04771 -0.29425819
14.04871 -0.26583888
14.04971 -0.23737121
14.05071 -0.20885689000000002
14.05171 -0.18029561
14.05271 -0.15168516
14.05371 -0.12302196
14.05471 -0.094301923
14.05571 -0.065521314
14.05671 -0.036677576
14.05771 -0.0077697986999999994
14.05871 0.021201168
14.05971 0.050232874
14.06071 0.07932164
14.06171 0.10846302999999999
14.06271 0.13765227
14.06371 0.16688469
14.06471 0.19615605
14.06571 0.22546288
14.06671 0.25480294
14.06771 0.28417546
14.06871 0.31358129
14.06971 0.34302291
14.07071 0.37250387999999995
14.07171 0.40202825
14.07271 0.43159970000000003
14.07371 0.4612206
14.07471 0.49089151000000003
14.07571 0.52061086
14.07671 0.55037509
14.07771 0.58017927
14.07871 0.6100177299999999
14.07971 0.63988483
14.08071 0.6697757200000001
14.08171 0.69968663
14.08271 0.72961519
14.08371 0.75956048
14.08471 0.78952294
14.08571 0.8195043500000001
14.08671 0.84950747
14.08771 0.8795356400000001
14.08871 0.9095923
14.08971 0.9396805399999999
14.09071 0.9698022199999999
14.09171 0.99995751
14.09271 1.0301446
14.09371 1.0603597
14.09471 1.0905979
14.09571 1.1208531000000002
14.09671 1.1511194
14.09771 1.1813919000000002
14.09871 1.2116673999999998
14.09971 1.2419441999999998
14.10071 1.2722223
14.10171 1.3025034
14.10271 1.3327898
14.10371 1.3630846
14.10471 1.3933904000000001
14.10571 1.4237097
14.10671 1.4540442
14.10771 1.4843940999999998
14.10871 1.5147582
14.10971 1.545134
14.11071 1.5755175
14.11171 1.6059032000000002
14.11271 1.6362857000000002
14.11371 1.6666595
14.11471 1.6970202
14.11571 1.7273651
14.11671 1.7576933
14.11771 1.788006
14.11871 1.8183056
14.11971 1.8485958
14.12071 1.87888
14.12171 1.9091612
14.12271 1.9394413999999998
14.12371 1.9697215000000001
14.12471 2.0000007
14.12571 2.0302765000000003
14.12671 2.0605456
14.12771 2.0908035
14.12871 2.1210454
14.12971 2.1512661
14.13071 2.1814609
14.13171 2.2116262
14.13271 2.2417599
14.13371 2.2718616000000003
14.13471 2.3019323000000003
14.13571 2.3319747
14.13671 2.361992
14.13771 2.3919877
14.13871 2.4219643
14.13971 2.4519230999999997
14.14071 2.4818638
14.14171 2.5117844
14.14271 2.5416818
14.14371 2.5715515
14.14471 2.6013886999999998
14.14571 2.6311885999999998
14.14671 2.6609469
14.14771 2.6906602
14.14871 2.7203261999999997
14.14971 2.7499435
14.15071 2.7795129
14.15171 2.8090360000000003
14.15271 2.8385153
14.15371 2.8679542
14.15471 2.8973555
14.15571 2.9267214
14.15671 2.9560527
14.15771 2.9853484
14.15871 3.0146059
14.15971 3.0438209
14.16071 3.0729886
14.16171 3.1021036
14.16271 3.1311613
14.16371 3.1601574
14.16471 3.1890895
14.16571 3.2179561000000003
14.16671 3.246757
14.16771 3.2754939
14.16871 3.3041682000000003
14.16971 3.3327829
14.17071 3.3613410000000004
14.17171 3.3898447
14.17271 3.4182958
14.17371 3.4466945
14.17471 3.4750395000000003
14.17571 3.5033274000000003
14.17671 3.5315543
14.17771 3.5597153
14.17871 3.5878055
14.17971 3.6158197000000003
14.18071 3.6437549
14.18171 3.6716089
14.18271 3.6993809000000004
14.18371 3.7270717
14.18471 3.7546828
14.18571 3.7822168000000005
14.18671 3.8096763
14.18771 3.8370635
14.18871 3.8643799999999997
14.18971 3.891626
14.19071 3.9188012000000003
14.19171 3.9459035000000005
14.19271 3.9729297
14.19371 3.9998759
14.19471 4.0267371
14.19571 4.0535084999999995
14.19671 4.080186
14.19771 4.1067664
14.19871 4.1332483
14.19971 4.159632
14.20071 4.1859187
14.20171 4.2121109
14.20271 4.2382114
14.20371 4.2642225
14.20471 4.2901464
14.20571 4.3159842
14.20671 4.3417361
14.20771 4.3674
14.20871 4.392973700000001
14.20971 4.4184539
14.21071 4.4438366
14.21171 4.4691168
14.21271 4.4942901
14.21371 4.5193531
14.21471 4.5443028000000005
14.21571 4.5691378
14.21671 4.5938585
14.21771 4.6184666
14.21871 4.6429642
14.21971 4.667354
14.22071 4.691638800000001
14.22171 4.7158204
14.22271 4.7398996
14.22371 4.7638755
14.22471 4.7877468
14.22571 4.8115103999999995
14.22671 4.8351627
14.22771 4.8586998
14.22871 4.8821181
14.22971 4.9054142
14.23071 4.9285851
14.23171 4.951629
14.23271 4.9745452000000006
14.23371 4.9973335
14.23471 5.0199956
14.23571 5.0425332
14.23671 5.0649486
14.23771 5.0872440999999995
14.23871 5.1094208000000005
14.23971 5.131479
14.24071 5.1534176
14.24171 5.175234
14.24271 5.1969253
14.24371 5.218488000000001
14.24471 5.2399176999999995
14.24571 5.2612115
14.24671 5.2823666
14.24771 5.303381
14.24871 5.3242538
14.24971 5.3449847
14.25071 5.3655744
14.25171 5.386024
14.25271 5.4063354
14.25371 5.4265104
14.25471 5.4465506
14.25571 5.4664571
14.25671 5.4862306
14.25771 5.5058699
14.25871 5.5253733
14.25971 5.5447381
14.26071 5.563961
14.26171 5.5830386
14.26271 5.6019675
14.26371 5.6207452
14.26471 5.6393698
14.26571 5.6578409
14.26671 5.676158099999999
14.26771 5.6943219
14.26871 5.7123329
14.26971 5.7301924
14.27071 5.7479013000000005
14.27171 5.7654597
14.27271 5.7828683
14.27371 5.8001269
14.27471 5.8172345
14.27571 5.8341902
14.27671 5.850991199999999
14.27771 5.8676357999999995
14.27871 5.8841209999999995
14.27971 5.9004445
14.28071 5.916604
14.28171 5.9325989
14.28271 5.9484284
14.28371 5.9640933
14.28471 5.9795942
14.28571 5.9949327
14.28671 6.0101096
14.28771 6.0251258000000005
14.28871 6.039981500000001
14.28971 6.054676300000001
14.29071 6.0692098
14.29171 6.0835805
14.29271 6.0977872
14.29371 6.111828200000001
14.29471 6.1257012
14.29571 6.139404
14.29671 6.1529342
14.29771 6.1662905
14.29871 6.1794709
14.29971 6.1924748
14.30071 6.2053025
14.30171 6.2179538999999995
14.30271 6.2304303
14.30371 6.2427323
14.30471 6.2548615000000005
14.30571 6.266817500000001
14.30671 6.2786005000000005
14.30771 6.29021
14.30871 6.3016452
14.30971 6.312905300000001
14.31071 6.323988699999999
14.31171 6.334894200000001
14.31271 6.3456208
14.31371 6.3561678
14.31471 6.3665338
14.31571 6.376718
14.31671 6.386718900000001
14.31771 6.3965365
14.31871 6.406170899999999
14.31971 6.4156212
14.32071 6.424888199999999
14.32171 6.4339727
14.32271 6.4428738999999995
14.32371 6.4515926
14.32471 6.4601272000000005
14.32571 6.4684771
14.32671 6.476641399999999
14.32771 6.4846188
14.32871 6.4924084
14.32971 6.5000086999999995
14.33071 6.5074190000000005
14.33171 6.5146387
14.33271 6.5216675
14.33371 6.5285049
14.33471 6.535150100000001
14.33571 6.5416038
14.33671 6.5478653
14.33771 6.553935299999999
14.33871 6.5598145
14.33971 6.5655038
14.34071 6.5710038
14.34171 6.5763146
14.34271 6.5814361
14.34371 6.5863684000000005
14.34471 6.5911099
14.34571 6.5956600000000005
14.34671 6.600017800000001
14.34771 6.6041812
14.34871 6.6081502
14.34971 6.6119231
14.35071 6.615499399999999
14.35171 6.6188782
14.35271 6.6220589
14.35371 6.6250414
14.35471 6.6278255999999995
14.35571 6.6304117
14.35671 6.6327997
14.35771 6.6349901000000004
14.35871 6.6369839
14.35971 6.6387817
14.36071 6.6403836
14.36171 6.641789500000001
14.36271 6.642998799999999
14.36371 6.6440105
14.36471 6.6448234
14.36571 6.6454358000000004
14.36671 6.6458471
14.36771 6.6460565
14.36871 6.646063900000001
14.36971 6.6458695
14.37071 6.6454731
14.37171 6.644876299999999
14.37271 6.6440791
14.37371 6.6430829
14.37471 6.6418886
14.37571 6.6404961
14.37671 6.638906899999999
14.37771 6.637121
14.37871 6.6351384
14.37971 6.6329576
14.38071 6.6305779
14.38171 6.627997
14.38271 6.6252135
14.38371 6.622224999999999
14.38471 6.619030200000001
14.38571 6.615629
14.38671 6.6120215
14.38771 6.6082083
14.38871 6.6041902
14.38971 6.5999702
14.39071 6.595549
14.39171 6.5909289
14.39271 6.5861113
14.39371 6.581097099999999
14.39471 6.5758862
14.39571 6.5704793
14.39671 6.5648749
14.39771 6.559072400000001
14.39871 6.5530695
14.39971 6.5468647
14.40071 6.5404557
14.40171 6.533841799999999
14.40271 6.527021500000001
14.40371 6.519995600000001
14.40471 6.512764799999999
14.40571 6.5053314
14.40671 6.4976968
14.40771 6.489863999999999
14.40871 6.4818345
14.40971 6.4736098
14.41071 6.4651906
14.41171 6.4565763
14.41271 6.4477660000000006
14.41371 6.4387582
14.41471 6.4295515
14.41571 6.4201437
14.41671 6.4105332
14.41771 6.400718499999999
14.41871 6.390699
14.41971 6.380474599999999
14.42071 6.3700467
14.42171 6.3594170000000005
14.42271 6.3485883
14.42371 6.3375637
14.42471 6.326346099999999
14.42571 6.3149385
14.42671 6.3033424
14.42771 6.2915578
14.42871 6.279584000000001
14.42971 6.2674202
14.43071 6.255063399999999
14.43171 6.2425109999999995
14.43271 6.2297609
14.43371 6.216811399999999
14.43471 6.2036615
14.43571 6.1903108
14.43671 6.1767608
14.43771 6.163012999999999
14.43871 6.1490703
14.43971 6.1349355
14.44071 6.1206116999999995
14.44171 6.1061017
14.44271 6.0914076999999995
14.44371 6.0765307
14.44471 6.0614713
14.44571 6.0462277
14.44671 6.0307983
14.44771 6.015180099999999
14.44871 5.9993699
14.44971 5.9833653
14.45071 5.9671652
14.45171 5.950769
14.45271 5.9341781000000005
14.45371 5.917394900000001
14.45471 5.9004225
14.45571 5.8832653
14.45671 5.865927
14.45771 5.8484111
14.45871 5.830720400000001
14.45971 5.812856200000001
14.46071 5.7948194
14.46171 5.7766091
14.46271 5.7582233
14.46371 5.7396591
14.46471 5.720913400000001
14.46571 5.7019833
14.46671 5.6828666
14.46771 5.6635618
14.46871 5.6440692
14.46971 5.6243908000000005
14.47071 5.6045301
14.47171 5.5844914
14.47271 5.5642799
14.47371 5.5438995
14.47471 5.5233546
14.47571 5.5026472
14.47671 5.4817785
14.47771 5.4607477
14.47871 5.439553
14.47971 5.4181919
14.48071 5.3966612
14.48171 5.3749572
14.48271 5.3530779
14.48371 5.3310215
14.48471 5.3087875
14.48571 5.2863777
14.48671 5.2637942
14.48771 5.2410416
14.48871 5.2181251
14.48971 5.1950499
14.49071 5.1718209
14.49171 5.148441699999999
14.49271 5.1249142999999995
14.49371 5.1012389
14.49471 5.0774142
14.49571 5.0534371
14.49671 5.029304
14.49771 5.0050113
14.49871 4.9805563
14.49971 4.9559366
14.50071 4.9311515
14.50171 4.9062025
14.50271 4.8810922
14.50371 4.8558246
14.50471 4.8304047
14.50571 4.8048383999999995
14.50671 4.7791313
14.50771 4.7532879
14.50871 4.7273111
14.50971 4.7012024
14.51071 4.6749614
14.51171 4.6485856
14.51271 4.6220716
14.51371 4.5954153
14.51471 4.5686126
14.51571 4.5416605
14.51671 4.5145579
14.51771 4.4873050999999995
14.51871 4.4599049
14.51971 4.4323608
14.52071 4.4046785999999996
14.52171 4.3768636999999995
14.52271 4.3489221
14.52371 4.3208592
14.52471 4.2926781
14.52571 4.2643815
14.52671 4.2359699
14.52771 4.2074416
14.52871 4.1787934
14.52971 4.1500214
14.53071 4.121121400000001
14.53171 4.0920895
14.53271 4.0629234
14.53371 4.0336225
14.53471 4.0041883
14.53571 3.9746240000000004
14.53671 3.9449349000000002
14.53771 3.9151274
14.53871 3.8852077
14.53971 3.8551815000000005
14.54071 3.8250539
14.54171 3.7948277000000004
14.54271 3.7645046
14.54371 3.7340835
14.54471 3.7035625000000003
14.54571 3.672938
14.54671 3.6422059
14.54771 3.6113623999999995
14.54871 3.5804041
14.54971 3.5493303
14.55071 3.5181411000000002
14.55171 3.4868397000000004
14.55271 3.4554303
14.55371 3.4239195000000002
14.55471 3.3923134
14.55571 3.3606190000000002
14.55671 3.3288416
14.55771 3.2969851
14.55871 3.2650512
14.55971 3.2330401
14.56071 3.2009505000000003
14.56171 3.1687789
14.56271 3.1365216
14.56371 3.1041749
14.56471 3.0717356000000002
14.56571 3.0392019
14.56671 3.0065736
14.56771 2.9738525
14.56871 2.9410422
14.56971 2.9081482
14.57071 2.8751772
14.57171 2.8421357
14.57271 2.80903
14.57371 2.7758647
14.57471 2.7426425
14.57571 2.7093643
14.57671 2.6760288
14.57771 2.642633
14.57871 2.6091734
14.57971 2.575646
14.58071 2.5420476
14.58171 2.5083764
14.58271 2.4746317
14.58371 2.440815
14.58471 2.4069296000000002
14.58571 2.3729803
14.58671 2.3389731
14.58771 2.3049146
14.58871 2.2708112
14.58971 2.2366686000000002
14.59071 2.2024905
14.59171 2.1682786
14.59271 2.1340324
14.59371 2.0997494
14.59471 2.0654261
14.59571 2.0310583
14.59671 1.9966419999999998
14.59771 1.9621748
14.59871 1.9276563
14.59971 1.8930875
14.60071 1.8584717
14.60171 1.823814
14.60271 1.7891202
14.60371 1.754397
14.60471 1.7196504000000001
14.60571 1.6848862
14.60671 1.6501086000000003
14.60771 1.6153199999999999
14.60871 1.5805207000000001
14.60971 1.5457092000000001
14.61071 1.5108821
14.61171 1.4760351
14.61271 1.4411638
14.61371 1.4062648
14.61471 1.3713359
14.61571 1.3363776
14.61671 1.3013925000000002
14.61771 1.2663854
14.61871 1.2313627
14.61971 1.1963311
14.62071 1.1612974999999999
14.62171 1.1262678
14.62271 1.0912461
14.62371 1.0562350999999999
14.62471 1.0212354
14.62571 0.9862461100000001
14.62671 0.95126461
14.62771 0.91628749
14.62871 0.8813108300000001
14.62971 0.8463310999999999
14.63071 0.81134569
14.63171 0.7763538999999999
14.63271 0.74135722
14.63371 0.70635956
14.63471 0.67136684
14.63571 0.63638636
14.63671 0.60142577
14.63771 0.56649195
14.63871 0.5315901700000001
14.63971 0.49672355
14.64071 0.46189278000000006
14.64171 0.42709648
14.64271 0.39233165000000003
14.64371 0.35759446
14.64471 0.32288088
14.64571 0.28818734
14.64671 0.25351134
14.64771 0.21885189
14.64871 0.18420979999999998
14.64971 0.14958784
14.65071 0.11499076999999999
14.65171 0.080424908
14.65271 0.045897605
14.65371 0.011416307
14.65471 -0.023012445
14.65571 -0.057383941
14.65671 -0.091695954
14.65771 -0.12594892
14.65871 -0.16014564
14.65971 -0.19429047000000002
14.66071 -0.22838835000000002
14.66171 -0.26244372
14.66271 -0.2964597
14.66371 -0.33043742000000004
14.66471 -0.36437598000000004
14.66571 -0.39827242
14.66671 -0.43212213
14.66771 -0.46591931000000003
14.66871 -0.49965736
14.66971 -0.53332951
14.67071 -0.56692953
14.67171 -0.60045235
14.67271 -0.63389461
14.67371 -0.66725528
14.67471 -0.7005357200000001
14.67571 -0.7337395099999999
14.67671 -0.7668716800000001
14.67771 -0.7999377300000001
14.67871 -0.83294241
14.67971 -0.8658885999999999
14.68071 -0.89877667
14.68171 -0.93160439
14.68271 -0.96436692
14.68371 -0.9970579300000001
14.68471 -1.0296702
14.68571 -1.0621966999999999
14.68671 -1.0946310000000001
14.68771 -1.1269683000000001
14.68871 -1.1592053999999998
14.68971 -1.1913409
14.69071 -1.2233752
14.69171 -1.2553106
14.69271 -1.2871508
14.69371 -1.3189005
14.69471 -1.3505641000000002
14.69571 -1.3821458
14.69671 -1.4136478
14.69771 -1.4450699
14.69871 -1.4764091
14.69971 -1.50766
14.70071 -1.5388153999999998
14.70171 -1.5698675
14.70271 -1.600809
14.70371 -1.6316343
14.70471 -1.66234
14.70571 -1.692925
14.70671 -1.7233904000000002
14.70771 -1.7537391
14.70871 -1.7839747
14.70971 -1.8141015
14.71071 -1.8441234
14.71171 -1.8740438000000001
14.71271 -1.9038647
14.71371 -1.9335867999999998
14.71471 -1.9632082
14.71571 -1.9927256
14.71671 -2.0221328
14.71771 -2.0514229
14.71871 -2.0805882
14.71971 -2.1096215000000003
14.72071 -2.1385174
14.72171 -2.1672732999999997
14.72271 -2.1958891
14.72371 -2.2243675
14.72471 -2.2527127
14.72571 -2.2809301
14.72671 -2.3090245
14.72771 -2.3369998
14.72871 -2.3648580999999997
14.72971 -2.3925994999999998
14.73071 -2.4202228
14.73171 -2.4477245
14.73271 -2.4751002
14.73371 -2.5023442
14.73471 -2.5294503
14.73571 -2.5564125
14.73671 -2.5832253
14.73771 -2.6098847000000003
14.73871 -2.6363893999999997
14.73971 -2.6627400999999997
14.74071 -2.6889401
14.74171 -2.7149943999999997
14.74271 -2.7409090000000003
14.74371 -2.7666893000000004
14.74471 -2.7923392
14.74571 -2.8178602
14.74671 -2.8432515
14.74771 -2.8685095
14.74871 -2.8936291
14.74971 -2.9186046
14.75071 -2.9434294
14.75171 -2.968098
14.75271 -2.9926056
14.75371 -3.0169487
14.75471 -3.0411255
14.75571 -3.0651355000000002
14.75671 -3.0889805
14.75771 -3.1126641
14.75871 -3.1361908
14.75971 -3.1595658999999996
14.76071 -3.1827942
14.76171 -3.2058794
14.76271 -3.2288227000000003
14.76371 -3.2516233999999997
14.76471 -3.2742772
14.76571 -3.2967791
14.76671 -3.3191223
14.76771 -3.3413004
14.76871 -3.3633083
14.76971 -3.3851425999999996
14.77071 -3.4068014
14.77171 -3.4282852000000004
14.77271 -3.4495961
14.77371 -3.4707364
14.77471 -3.4917100999999997
14.77571 -3.5125211000000003
14.77671 -3.5331733999999995
14.77771 -3.5536703000000003
14.77871 -3.5740136999999996
14.77971 -3.594204
14.78071 -3.6142394
14.78171 -3.6341160999999995
14.78271 -3.6538292
14.78371 -3.6733724000000003
14.78471 -3.6927395
14.78571 -3.7119258000000004
14.78671 -3.7309284999999996
14.78771 -3.7497468
14.78871 -3.768383
14.78971 -3.7868403
14.79071 -3.8051232999999995
14.79171 -3.8232364
14.79271 -3.8411833
14.79371 -3.8589671
14.79471 -3.8765896
14.79571 -3.8940512
14.79671 -3.911351
14.79771 -3.928487
14.79871 -3.9454561
14.79971 -3.9622538
14.80071 -3.9788753000000003
14.80171 -3.9953165
14.80271 -4.0115733
14.80371 -4.0276438
14.80471 -4.0435277
14.80571 -4.0592272
14.80671 -4.0747456
14.80771 -4.0900879
14.80871 -4.1052587
14.80971 -4.1202616
14.81071 -4.1350986999999995
14.81171 -4.1497704
14.81271 -4.1642759
14.81371 -4.1786131
14.81471 -4.1927791999999995
14.81571 -4.2067707
14.81671 -4.2205844
14.81771 -4.2342170999999995
14.81871 -4.247666499999999
14.81971 -4.2609308
14.82071 -4.2740092
14.82171 -4.2869028
14.82271 -4.2996134999999995
14.82371 -4.312145
14.82471 -4.3245014
14.82571 -4.3366872
14.82671 -4.3487053
14.82771 -4.3605580999999995
14.82871 -4.3722458
14.82971 -4.3837667
14.83071 -4.395118399999999
14.83171 -4.4062972
14.83271 -4.4172999
14.83371 -4.4281237
14.83471 -4.4387665
14.83571 -4.4492275
14.83671 -4.4595066
14.83771 -4.4696052
14.83871 -4.4795245
14.83971 -4.4892669000000005
14.84071 -4.498834899999999
14.84171 -4.508231599999999
14.84271 -4.5174595
14.84371 -4.5265213
14.84471 -4.535417600000001
14.84571 -4.544149
14.84671 -4.5527138
14.84771 -4.5611095
14.84871 -4.569332999999999
14.84971 -4.5773823
14.85071 -4.5852546
14.85171 -4.5929492000000005
14.85271 -4.6004664
14.85371 -4.6078078
14.85471 -4.6149757
14.85571 -4.6219725
14.85671 -4.628801
14.85771 -4.6354637
14.85871 -4.6419624
14.85971 -4.6482984
14.86071 -4.6544727
14.86171 -4.6604853
14.86271 -4.6663363
14.86371 -4.672024
14.86471 -4.6775471
14.86571 -4.6829034
14.86671 -4.6880907999999994
14.86771 -4.6931081
14.86871 -4.6979554
14.86971 -4.702633199999999
14.87071 -4.7071442
14.87171 -4.7114912
14.87271 -4.7156774
14.87371 -4.7197059
14.87471 -4.7235791
14.87571 -4.7272984
14.87671 -4.7308642
14.87771 -4.7342766
14.87871 -4.737534699999999
14.87971 -4.740637899999999
14.88071 -4.743585
14.88171 -4.7463752
14.88271 -4.7490075
14.88371 -4.7514810999999995
14.88471 -4.7537956
14.88571 -4.7559518
14.88671 -4.7579508
14.88771 -4.7597945
14.88871 -4.7614854
14.88971 -4.7630262
14.89071 -4.7644198
14.89171 -4.7656681
14.89271 -4.7667723
14.89371 -4.7677327
14.89471 -4.7685485
14.89571 -4.7692191
14.89671 -4.7697432
14.89771 -4.7701206
14.89871 -4.7703512
14.89971 -4.770435
14.90071 -4.7703728000000005
14.90171 -4.7701652999999995
14.90271 -4.769814
14.90371 -4.769320400000001
14.90471 -4.7686867
14.90571 -4.7679145
14.90671 -4.7670063
14.90771 -4.7659643
14.90871 -4.7647901
14.90971 -4.7634847
14.91071 -4.7620486
14.91171 -4.7604809999999995
14.91271 -4.7587812
14.91371 -4.7569487
14.91471 -4.7549829
14.91571 -4.7528841
14.91671 -4.750653
14.91771 -4.7482907999999995
14.91871 -4.7457997
14.91971 -4.7431811999999995
14.92071 -4.7404367
14.92171 -4.737567899999999
14.92271 -4.7345761
14.92371 -4.7314628999999995
14.92471 -4.728229300000001
14.92571 -4.7248766
14.92671 -4.7214057
14.92771 -4.7178172
14.92871 -4.7141112
14.92971 -4.7102876
14.93071 -4.7063466
14.93171 -4.7022883
14.93271 -4.698113
14.93371 -4.6938226
14.93471 -4.689418900000001
14.93571 -4.6849038
14.93671 -4.6802796
14.93771 -4.6755478
14.93871 -4.6707094
14.93971 -4.665764800000001
14.94071 -4.6607148
14.94171 -4.6555594
14.94271 -4.6502989
14.94371 -4.6449337
14.94471 -4.6394646
14.94571 -4.633892299999999
14.94671 -4.6282176
14.94771 -4.6224419
14.94871 -4.616566
14.94971 -4.610591
14.95071 -4.6045184
14.95171 -4.5983505000000005
14.95271 -4.592089
14.95371 -4.5857361999999995
14.95471 -4.5792937
14.95571 -4.5727625000000005
14.95671 -4.5661435
14.95771 -4.5594361
14.95871 -4.5526404
14.95971 -4.5457564
14.96071 -4.5387845
14.96171 -4.5317262
14.96271 -4.5245826000000005
14.96371 -4.5173559
14.96471 -4.510047999999999
14.96571 -4.5026612
14.96671 -4.495196399999999
14.96771 -4.4876549
14.96871 -4.4800382
14.96971 -4.472346600000001
14.97071 -4.4645812
14.97171 -4.4567429
14.97271 -4.4488318
14.97371 -4.4408482
14.97471 -4.4327918
14.97571 -4.4246625
14.97671 -4.4164605
14.97771 -4.4081859
14.97871 -4.3998402
14.97971 -4.3914254999999995
14.98071 -4.3829449
14.98171 -4.3744013
14.98271 -4.3657977
14.98371 -4.3571364
14.98471 -4.348419600000001
14.98571 -4.339648
14.98671 -4.3308217
14.98771 -4.3219406000000005
14.98871 -4.3130048
14.98971 -4.3040138
14.99071 -4.2949677
14.99171 -4.2858664
14.99271 -4.276709599999999
14.99371 -4.2674981
14.99471 -4.2582322
14.99571 -4.2489134
14.99671 -4.2395439
14.99771 -4.230126
14.99871 -4.220663
14.99971 -4.2111583
15.00071 -4.2016149
15.00171 -4.1920342
15.00271 -4.1824173
15.00371 -4.1727636
15.00471 -4.1630723000000005
15.00571 -4.1533422
15.00671 -4.1435719
15.00771 -4.1337608999999995
15.00871 -4.1239098
15.00971 -4.1140191
15.01071 -4.1040909
15.01171 -4.0941263999999995
15.01271 -4.0841281
15.01371 -4.0740985
15.01471 -4.0640403
15.01571 -4.0539566
15.01671 -4.0438499000000006
15.01771 -4.0337227
15.01871 -4.0235769
15.01971 -4.0134128
15.02071 -4.0032297
15.02171 -3.9930262
15.02271 -3.9828002000000002
15.02371 -3.9725501000000003
15.02471 -3.9622743000000002
15.02571 -3.9519727
15.02671 -3.9416462
15.02771 -3.9312970000000003
15.02871 -3.9209276
15.02971 -3.9105415
15.03071 -3.9001413
15.03171 -3.8897297999999996
15.03271 -3.8793094
15.03371 -3.8688823999999995
15.03471 -3.8584497000000004
15.03571 -3.8480122
15.03671 -3.8375701999999996
15.03771 -3.8271233000000002
15.03871 -3.8166702
15.03971 -3.8062096
15.04071 -3.7957400000000003
15.04171 -3.7852608
15.04271 -3.7747715
15.04371 -3.7642736
15.04471 -3.7537694000000004
15.04571 -3.7432621999999998
15.04671 -3.7327557999999996
15.04771 -3.7222538
15.04871 -3.7117589
15.04971 -3.701273
15.05071 -3.6907967
15.05171 -3.6803300999999995
15.05271 -3.6698720999999996
15.05371 -3.6594216
15.05471 -3.648977
15.05571 -3.6385369
15.05671 -3.6281001
15.05771 -3.6176655
15.05871 -3.6072329
15.05971 -3.5968028
15.06071 -3.5863765
15.06171 -3.5759564
15.06271 -3.5655460999999997
15.06371 -3.5551496
15.06471 -3.5447706
15.06571 -3.5344124
15.06671 -3.5240769
15.06771 -3.5137646
15.06871 -3.5034750000000003
15.06971 -3.4932062
15.07071 -3.4829561
15.07171 -3.4727230999999996
15.07271 -3.4625053
15.07371 -3.4523018000000003
15.07471 -3.4421127000000005
15.07571 -3.4319386
15.07671 -3.4217808
15.07771 -3.4116413
15.07871 -3.401522
15.07971 -3.3914257
15.08071 -3.3813555
15.08171 -3.3713140000000004
15.08271 -3.3613034
15.08371 -3.3513252000000002
15.08471 -3.3413793999999997
15.08571 -3.3314649000000003
15.08671 -3.3215795
15.08771 -3.3117205
15.08871 -3.3018856999999997
15.08971 -3.2920733
15.09071 -3.2822825
15.09171 -3.2725144
15.09271 -3.2627705
15.09371 -3.2530535
15.09471 -3.2433658999999997
15.09571 -3.2337106999999996
15.09671 -3.2240905
15.09771 -3.2145076
15.09871 -3.2049637
15.09971 -3.1954598
15.10071 -3.1859957000000003
15.10171 -3.1765711000000003
15.10271 -3.1671843999999996
15.10371 -3.1578340000000003
15.10471 -3.148517
15.10571 -3.1392314
15.10671 -3.1299751000000002
15.10771 -3.1207474
15.10871 -3.1115491
15.10971 -3.1023819
15.11071 -3.0932486
15.11171 -3.0841526
15.11271 -3.0750966
15.11371 -3.0660832
15.11471 -3.057114
15.11571 -3.0481895
15.11671 -3.0393094
15.11771 -3.0304728
15.11871 -3.0216783
15.11971 -3.0129243
15.12071 -3.0042088000000002
15.12171 -2.9955303
15.12271 -2.9868875
15.12371 -2.9782794
15.12471 -2.9697061000000002
15.12571 -2.9611682999999998
15.12671 -2.9526681
15.12771 -2.9442079
15.12871 -2.935791
15.12971 -2.9274201
15.13071 -2.9190972
15.13171 -2.9108234
15.13271 -2.9025983
15.13371 -2.8944209
15.13471 -2.8862892
15.13571 -2.8782006
15.13671 -2.8701531
15.13771 -2.8621445999999997
15.13871 -2.8541738
15.13971 -2.8462403000000003
15.14071 -2.8383438
15.14171 -2.8304850999999998
15.14271 -2.8226653
15.14371 -2.8148863
15.14471 -2.8071502
15.14571 -2.7994592
15.14671 -2.7918154
15.14771 -2.7842201
15.14871 -2.7766740000000003
15.14971 -2.7691765
15.15071 -2.7617261
15.15171 -2.7543206000000002
15.15271 -2.7469574
15.15371 -2.739634
15.15471 -2.7323486
15.15571 -2.7251003
15.15671 -2.7178889
15.15771 -2.7107151
15.15871 -2.7035804
15.15971 -2.6964864
15.16071 -2.6894344
15.16171 -2.6824262
15.16271 -2.6754626999999997
15.16371 -2.6685448000000003
15.16471 -2.6616728
15.16571 -2.654846
15.16671 -2.6480634
15.16771 -2.6413234
15.16871 -2.6346236
15.16971 -2.6279621
15.17071 -2.6213365
15.17171 -2.6147455
15.17271 -2.6081886
15.17371 -2.6016662
15.17471 -2.5951795
15.17571 -2.5887305
15.17671 -2.5823209
15.17771 -2.5759527
15.17871 -2.569627
15.17971 -2.5633443
15.18071 -2.5571043
15.18171 -2.5509059
15.18271 -2.5447480000000002
15.18371 -2.5386285
15.18471 -2.5325453
15.18571 -2.5264962
15.18671 -2.5204791
15.18771 -2.5144923
15.18871 -2.5085349999999997
15.18971 -2.5026067999999997
15.19071 -2.4967082
15.19171 -2.4908403
15.19271 -2.4850049999999997
15.19371 -2.4792042
15.19471 -2.4734391000000002
15.19571 -2.4677107
15.19671 -2.4620192
15.19771 -2.4563637
15.19871 -2.4507426
15.19971 -2.4451539
15.20071 -2.4395956
15.20171 -2.4340654
15.20271 -2.4285614
15.20371 -2.4230823
15.20471 -2.4176272
15.20571 -2.4121957
15.20671 -2.4067882
15.20771 -2.4014054
15.20871 -2.3960484
15.20971 -2.3907188
15.21071 -2.3854177
15.21171 -2.3801465
15.21271 -2.3749052
15.21371 -2.3696935
15.21471 -2.3645101000000004
15.21571 -2.359353
15.21671 -2.3542199
15.21771 -2.3491081
15.21871 -2.3440151
15.21971 -2.3389392
15.22071 -2.3338791000000003
15.22171 -2.3288341
15.22271 -2.3238046
15.22371 -2.3187907
15.22471 -2.3137936000000003
15.22571 -2.3088142
15.22671 -2.3038534
15.22771 -2.2989122
15.22871 -2.2939909000000003
15.22971 -2.2890897
15.23071 -2.2842079
15.23171 -2.279344
15.23271 -2.2744961
15.23371 -2.2696617999999997
15.23471 -2.2648387
15.23571 -2.2600245
15.23671 -2.2552175
15.23771 -2.2504168
15.23871 -2.2456218999999997
15.23971 -2.2408333
15.24071 -2.2360515000000003
15.24171 -2.2312773
15.24271 -2.2265116000000003
15.24371 -2.2217549
15.24471 -2.2170077999999998
15.24571 -2.2122699999999997
15.24671 -2.2075409
15.24771 -2.2028195
15.24871 -2.1981042
15.24971 -2.1933932
15.25071 -2.1886842
15.25171 -2.1839751
15.25271 -2.1792637
15.25371 -2.1745484
15.25471 -2.1698283
15.25571 -2.165103
15.25671 -2.1603730000000003
15.25771 -2.1556392
15.25871 -2.1509027
15.25971 -2.1461645000000003
15.26071 -2.1414252
15.26171 -2.136685
15.26271 -2.1319434000000004
15.26371 -2.1271994
15.26471 -2.1224519
15.26571 -2.1176991999999997
15.26671 -2.1129394
15.26771 -2.1081705
15.26871 -2.1033902
15.26971 -2.0985967000000003
15.27071 -2.0937879
15.27171 -2.0889627
15.27271 -2.0841203999999998
15.27371 -2.0792607000000003
15.27471 -2.0743843
15.27571 -2.0694921
15.27671 -2.0645848
15.27771 -2.0596631
15.27871 -2.0547275
15.27971 -2.0497775
15.28071 -2.0448122
15.28171 -2.0398306
15.28271 -2.034831
15.28371 -2.0298118
15.28471 -2.0247711
15.28571 -2.0197073
15.28671 -2.0146189
15.28771 -2.0095045
15.28871 -2.0043628
15.28971 -1.9991929
15.29071 -1.9939944
15.29171 -1.9887675
15.29271 -1.9835126
15.29371 -1.9782303
15.29471 -1.9729216
15.29571 -1.9675866
15.29671 -1.9622255000000002
15.29771 -1.9568378000000002
15.29871 -1.9514222
15.29971 -1.9459771000000001
15.30071 -1.9405009
15.30171 -1.934992
15.30271 -1.9294482000000002
15.30371 -1.9238682
15.30471 -1.9182507000000002
15.30571 -1.9125946
15.30671 -1.9068992
15.30771 -1.9011637000000001
15.30871 -1.8953879999999999
15.30971 -1.8895723
15.31071 -1.8837171
15.31171 -1.8778229
15.31271 -1.8718906
15.31371 -1.8659203999999998
15.31471 -1.8599123
15.31571 -1.8538658
15.31671 -1.8477793999999998
15.31771 -1.8416515000000002
15.31871 -1.83548
15.31971 -1.829263
15.32071 -1.8229986
15.32171 -1.8166851000000002
15.32271 -1.8103213999999999
15.32371 -1.8039067999999998
15.32471 -1.7974408000000002
15.32571 -1.7909234
15.32671 -1.7843546
15.32771 -1.7777347999999997
15.32871 -1.7710645
15.32971 -1.7643444000000001
15.33071 -1.757575
15.33171 -1.7507564
15.33271 -1.7438885000000002
15.33371 -1.7369702
15.33471 -1.7300001999999999
15.33571 -1.7229766
15.33671 -1.7158968
15.33771 -1.7087588
15.33871 -1.7015608000000002
15.33971 -1.6943015
15.34071 -1.6869804
15.34171 -1.6795972
15.34271 -1.6721527999999999
15.34371 -1.6646476000000001
15.34471 -1.6570827
15.34571 -1.6494587
15.34671 -1.6417764000000001
15.34771 -1.6340364
15.34871 -1.6262384
15.34971 -1.6183823
15.35071 -1.610467
15.35171 -1.6024911999999998
15.35271 -1.5944524000000002
15.35371 -1.5863484
15.35471 -1.5781764
15.35571 -1.5699342
15.35671 -1.5616198
15.35771 -1.5532323000000001
15.35871 -1.5447718
15.35971 -1.536239
15.36071 -1.5276355
15.36171 -1.5189628
15.36271 -1.5102226
15.36371 -1.5014162
15.36471 -1.4925443999999999
15.36571 -1.4836072
15.36671 -1.4746043
15.36771 -1.4655346
15.36871 -1.4563967
15.36971 -1.4471885
15.37071 -1.437908
15.37171 -1.4285529
15.37271 -1.4191209
15.37371 -1.4096104999999999
15.37471 -1.4000203
15.37571 -1.3903505
15.37671 -1.3806018
15.37771 -1.3707758
15.37871 -1.3608742999999999
15.37971 -1.3508995
15.38071 -1.3408528
15.38171 -1.3307349
15.38271 -1.3205456
15.38371 -1.3102838
15.38471 -1.2999478
15.38571 -1.2895352
15.38671 -1.2790438
15.38771 -1.2684712
15.38871 -1.2578156
15.38971 -1.2470755
15.39071 -1.23625
15.39171 -1.225339
15.39271 -1.214343
15.39371 -1.2032635999999999
15.39471 -1.1921027
15.39571 -1.1808627
15.39671 -1.1695461
15.39771 -1.158155
15.39871 -1.1466905
15.39971 -1.1351525
15.40071 -1.1235398
15.40171 -1.1118500999999998
15.40271 -1.1000805
15.40371 -1.0882276
15.40471 -1.0762887
15.40571 -1.0642616
15.40671 -1.0521451
15.40771 -1.0399391
15.40871 -1.0276442000000001
15.40971 -1.0152619
15.41071 -1.0027940000000002
15.41171 -0.9902427
15.41271 -0.97761024
15.41371 -0.96489852
15.41471 -0.95210904
15.41571 -0.93924254
15.41671 -0.9262986500000001
15.41771 -0.91327606
15.41871 -0.90017226
15.41971 -0.8869842600000001
15.42071 -0.87370872
15.42171 -0.86034276
15.42271 -0.8468844
15.42371 -0.833333
15.42471 -0.8196895900000001
15.42571 -0.80595622
15.42671 -0.79213604
15.42771 -0.77823251
15.42871 -0.76424889
15.42971 -0.75018792
15.43071 -0.73605143
15.43171 -0.72184023
15.43271 -0.70755403
15.43371 -0.69319159
15.43471 -0.67875073
15.43571 -0.66422862
15.43671 -0.6496219
15.43771 -0.63492716
15.43871 -0.6201415299999999
15.43971 -0.60526296
15.44071 -0.59029078
15.44171 -0.57522599
15.44271 -0.56007104
15.44371 -0.54482962
15.44471 -0.5295058699999999
15.44571 -0.51410384
15.44671 -0.49862671000000003
15.44771 -0.48307632
15.44871 -0.46745306
15.44971 -0.4517558
15.45071 -0.43598237
15.45171 -0.42012995000000003
15.45271 -0.40419553
15.45371 -0.38817627000000005
15.45471 -0.37206991
15.45571 -0.35587496
15.45671 -0.33959099000000004
15.45771 -0.32321874
15.45871 -0.30676015
15.45971 -0.2902183
15.46071 -0.27359715
15.46171 -0.25690098
15.46271 -0.24013377000000002
15.46371 -0.22329856
15.46471 -0.20639675000000002
15.46571 -0.18942796
15.46671 -0.17239003
15.46771 -0.15527942
15.46871 -0.13809192
15.46971 -0.12082341999999999
15.47071 -0.10347062000000001
15.47171 -0.086031551
15.47271 -0.068505795
15.47371 -0.050894484999999996
15.47471 -0.033200086999999996
15.47571 -0.015426084000000001
15.47671 0.0024234059
15.47771 0.020344013
15.47871 0.038331542999999996
15.47971 0.056382426000000006
15.48071 0.074494153
15.48171 0.092665682
15.48271 0.11089767
15.48371 0.12919244
15.48471 0.14755366
15.48571 0.1659857
15.48671 0.18449283
15.48771 0.20307831
15.48871 0.22174383
15.48971 0.24048903
15.49071 0.25931157
15.49171 0.27820759
15.49271 0.29717223000000004
15.49371 0.31620048
15.49471 0.33528775
15.49571 0.35443043
15.49671 0.37362624
15.49771 0.39287433
15.49871 0.4121752
15.49971 0.43153074
15.50071 0.45094383
15.50171 0.47041810999999994
15.50271 0.48995749
15.50371 0.5095654199999999
15.50471 0.52924426
15.50571 0.54899477
15.50671 0.5688156
15.50771 0.58870334
15.50871 0.60865292
15.50971 0.62865834
15.51071 0.64871353
15.51171 0.66881333
15.51271 0.68895416
15.51371 0.70913439
15.51471 0.72935447
15.51571 0.74961656
15.51671 0.769924
15.51771 0.79028066
15.51871 0.81069041
15.51971 0.8311565999999999
15.52071 0.85168174
15.52171 0.87226685
15.52271 0.8929113900000001
15.52371 0.9136132
15.52471 0.93436847
15.52571 0.95517216
15.52671 0.9760183299999999
15.52771 0.99690119
15.52871 1.017816
15.52971 1.0387596000000001
15.53071 1.0597309
15.53171 1.0807312
15.53271 1.1017635
15.53371 1.1228316999999999
15.53471 1.1439405
15.53571 1.1650936
15.53671 1.1862933
15.53771 1.2075405000000001
15.53871 1.2288342
15.53971 1.2501718
15.54071 1.2715493
15.54171 1.2929617
15.54271 1.3144038
15.54371 1.3358699
15.54471 1.3573555
15.54571 1.3788572000000001
15.54671 1.4003729
15.54771 1.4219027
15.54871 1.4434488
15.54971 1.4650149
15.55071 1.4866056
15.55171 1.5082255
15.55271 1.5298783999999999
15.55371 1.5515663000000002
15.55471 1.5732891999999998
15.55571 1.5950445
15.55671 1.6168281
15.55771 1.6386343
15.55871 1.6604569
15.55971 1.6822898999999998
15.56071 1.7041281
15.56171 1.7259678
15.56271 1.7478066
15.56371 1.769644
15.56471 1.7914813
15.56571 1.813321
15.56671 1.8351668
15.56771 1.8570228000000002
15.56871 1.8788928
15.56971 1.90078
15.57071 1.9226855
15.57171 1.9446086
15.57271 1.9665463
15.57371 1.9884936999999998
15.57471 2.0104446
15.57571 2.0323927
15.57671 2.0543324000000003
15.57771 2.0762591
15.57871 2.0981703
15.57971 2.1200653
15.58071 2.1419453
15.58171 2.1638125
15.58271 2.1856703
15.58371 2.2075223
15.58471 2.2293719
15.58571 2.2512212
15.58671 2.2730717
15.58771 2.2949226
15.58871 2.3167718
15.58971 2.3386152
15.59071 2.3604473
15.59171 2.3822619
15.59271 2.4040527999999997
15.59371 2.4258143999999997
15.59471 2.4475431
15.59571 2.469237
15.59671 2.4908962
15.59771 2.512523
15.59871 2.5341207
15.59971 2.5556931
15.60071 2.5772441
15.60171 2.5987765
15.60271 2.6202915
15.60371 2.6417894
15.60471 2.6632681
15.60571 2.6847244999999997
15.60671 2.7061542000000003
15.60771 2.7275519000000004
15.60871 2.7489122
15.60971 2.7702299999999997
15.61071 2.7915012
15.61171 2.8127231
15.61271 2.833895
15.61371 2.8550177999999997
15.61471 2.8760939999999997
15.61571 2.8971272
15.61671 2.9181207000000002
15.61771 2.9390775000000002
15.61871 2.9599991
15.61971 2.9808855
15.62071 3.001735
15.62171 3.0225443000000003
15.62271 3.0433089
15.62371 3.0640235
15.62471 3.0846829
15.62571 3.1052822
15.62671 3.1258177
15.62771 3.1462866999999997
15.62871 3.1666882
15.62971 3.1870230999999998
15.63071 3.2072928000000003
15.63171 3.2275001999999997
15.63271 3.2476488999999997
15.63371 3.2677419
15.63471 3.2877818000000003
15.63571 3.3077691
15.63671 3.3277031
15.63771 3.3475813
15.63871 3.3673994
15.63971 3.3871528
15.64071 3.4068357000000002
15.64171 3.4264434
15.64271 3.4459714000000004
15.64371 3.465417
15.64471 3.4847785
15.64571 3.5040557
15.64671 3.5232499
15.64771 3.5423633000000003
15.64871 3.5613980000000005
15.64971 3.5803571
15.65071 3.5992429
15.65171 3.618056
15.65271 3.6367964
15.65371 3.6554626999999997
15.65471 3.6740515
15.65571 3.6925588
15.65671 3.7109792
15.65771 3.7293084
15.65871 3.7475422000000003
15.65971 3.7656777000000003
15.66071 3.7837133
15.66171 3.8016491
15.66271 3.8194860999999998
15.66371 3.8372262999999998
15.66471 3.8548719
15.66571 3.8724255
15.66671 3.8898889
15.66771 3.9072628999999997
15.66871 3.9245475
15.66971 3.9417408000000003
15.67071 3.9588403000000003
15.67171 3.9758421000000004
15.67271 3.9927419
15.67371 4.0095344
15.67471 4.0262155
15.67571 4.0427819
15.67671 4.0592312999999995
15.67771 4.075563
15.67871 4.0917784
15.67971 4.1078795
15.68071 4.1238688
15.68171 4.1397493
15.68271 4.1555226
15.68371 4.1711904
15.68471 4.1867521
15.68571 4.2022068
15.68671 4.2175524
15.68771 4.232785499999999
15.68871 4.247902
15.68971 4.2628981
15.69071 4.2777690999999995
15.69171 4.2925119
15.69271 4.307124
15.69371 4.3216042
15.69471 4.335952600000001
15.69571 4.3501705
15.69671 4.3642607
15.69771 4.378226000000001
15.69871 4.3920688
15.69971 4.4057906000000004
15.70071 4.419392
15.70171 4.4328715999999995
15.70271 4.4462271
15.70371 4.4594556
15.70471 4.472553
15.70571 4.485515100000001
15.70671 4.4983387
15.70771 4.5110206999999996
15.70871 4.5235585
15.70971 4.5359511
15.71071 4.5481984
15.71171 4.5603007
15.71271 4.57226
15.71371 4.5840789
15.71471 4.5957599
15.71571 4.6073057
15.71671 4.6187173999999995
15.71771 4.6299949
15.71871 4.6411373
15.71971 4.6521414
15.72071 4.6630036
15.72171 4.6737198
15.72271 4.6842858000000005
15.72371 4.6946984
15.72471 4.704954799999999
15.72571 4.7150541
15.72671 4.7249958
15.72771 4.7347803
15.72871 4.7444083
15.72971 4.7538817
15.73071 4.7632016
15.73171 4.7723702999999995
15.73271 4.7813889
15.73371 4.790258
15.73471 4.798977799999999
15.73571 4.8075471
15.73671 4.8159633
15.73771 4.824223
15.73871 4.8323229
15.73971 4.8402595999999996
15.74071 4.8480306
15.74171 4.8556343
15.74271 4.8630702999999995
15.74371 4.8703399
15.74471 4.8774444
15.74571 4.8843857
15.74671 4.8911657
15.74771 4.8977856
15.74871 4.904245599999999
15.74971 4.910546200000001
15.75071 4.9166869
15.75171 4.9226668
15.75271 4.928484200000001
15.75371 4.9341369
15.75471 4.939622099999999
15.75571 4.9449369
15.75671 4.9500782
15.75771 4.955043600000001
15.75871 4.9598321
15.75971 4.9644433
15.76071 4.9688786
15.76171 4.97314
15.76271 4.9772296
15.76371 4.9811494
15.76471 4.9849007
15.76571 4.9884841
15.76671 4.9918991
15.76771 4.995144499999999
15.76871 4.998219000000001
15.76971 5.001121
15.77071 5.0038487
15.77171 5.0064009
15.77271 5.008775699999999
15.77371 5.0109718
15.77471 5.012987900000001
15.77571 5.0148234
15.77671 5.0164782
15.77771 5.0179526
15.77871 5.0192483
15.77971 5.020367
15.78071 5.021309899999999
15.78171 5.0220784
15.78271 5.0226729
15.78371 5.0230924
15.78471 5.0233349
15.78571 5.0233986
15.78671 5.0232816
15.78771 5.0229824999999995
15.78871 5.0225001
15.78971 5.021834
15.79071 5.020984299999999
15.79171 5.0199512
15.79271 5.0187352999999995
15.79371 5.017336800000001
15.79471 5.0157566000000005
15.79571 5.0139945
15.79671 5.0120518
15.79771 5.0099295
15.79871 5.0076284
15.79971 5.0051492
15.80071 5.0024915000000005
15.80171 4.999654700000001
15.80271 4.9966373
15.80371 4.9934372
15.80471 4.9900532
15.80571 4.9864843
15.80671 4.9827307
15.80771 4.9787927000000005
15.80871 4.9746718
15.80971 4.970368700000001
15.81071 4.9658842000000005
15.81171 4.9612183
15.81271 4.956371
15.81371 4.9513415
15.81471 4.9461294
15.81571 4.9407347999999995
15.81671 4.9351577
15.81771 4.929398
15.81871 4.9234558
15.81971 4.9173307
15.82071 4.9110223
15.82171 4.9045298
15.82271 4.897853
15.82371 4.8909921
15.82471 4.883948
15.82571 4.876722
15.82671 4.8693158
15.82771 4.8617307
15.82871 4.8539676
15.82971 4.8460267
15.83071 4.8379075
15.83171 4.8296086
15.83271 4.8211295000000005
15.83371 4.8124693
15.83471 4.8036281
15.83571 4.7946066
15.83671 4.7854054999999995
15.83771 4.7760252
15.83871 4.7664665
15.83971 4.7567293
15.84071 4.7468137
15.84171 4.7367197
15.84271 4.7264479
15.84371 4.7159988
15.84471 4.7053732
15.84571 4.6945721
15.84671 4.6835955
15.84771 4.6724435
15.84871 4.6611153000000005
15.84971 4.6496104
15.85071 4.6379283000000004
15.85171 4.6260688000000005
15.85271 4.6140332
15.85371 4.6018224000000005
15.85471 4.589438400000001
15.85571 4.5768835
15.85671 4.5641582
15.85771 4.5512639
15.85871 4.5382004
15.85971 4.5249673999999995
15.86071 4.5115646
15.86171 4.4979915
15.86271 4.484248200000001
15.86371 4.4703353
15.86471 4.456253
15.86571 4.4420015
15.86671 4.4275813
15.86771 4.4129923
15.86871 4.398234899999999
15.86971 4.3833099
15.87071 4.3682184
15.87171 4.352962600000001
15.87271 4.337544
15.87371 4.3219645
15.87471 4.306225100000001
15.87571 4.290326299999999
15.87671 4.2742677
15.87771 4.2580482
15.87871 4.241666899999999
15.87971 4.225122900000001
15.88071 4.2084169
15.88171 4.1915491
15.88271 4.1745212
15.88371 4.1573345999999995
15.88471 4.1399907
15.88571 4.1224916
15.88671 4.1048381
15.88771 4.0870315999999995
15.88871 4.0690735
15.88971 4.0509652
15.89071 4.0327083
15.89171 4.0143032000000005
15.89271 3.9957504999999998
15.89371 3.9770499
15.89471 3.9582007000000003
15.89571 3.9392017
15.89671 3.9200517999999995
15.89771 3.9007511000000004
15.89871 3.8812995000000003
15.89971 3.8616993
15.90071 3.8419521999999997
15.90171 3.8220606999999998
15.90271 3.8020272
15.90371 3.7818539999999996
15.90471 3.7615422
15.90571 3.7410930000000002
15.90671 3.720507
15.90771 3.6997850999999997
15.90871 3.6789276
15.90971 3.6579344
15.91071 3.6368061
15.91171 3.6155424999999997
15.91271 3.5941437
15.91371 3.5726096
15.91471 3.5509404
15.91571 3.5291370000000004
15.91671 3.5072014
15.91771 3.4851357
15.91871 3.4629426999999997
15.91971 3.4406252
15.92071 3.4181859
15.92171 3.3956259
15.92271 3.372946
15.92371 3.3501461000000003
15.92471 3.3272258999999997
15.92571 3.3041846
15.92671 3.2810219000000003
15.92771 3.2577377
15.92871 3.2343321
15.92971 3.2108061
15.93071 3.1871605999999995
15.93171 3.1633969
15.93271 3.1395167
15.93371 3.1155217
15.93471 3.0914145
15.93571 3.0671977
15.93671 3.0428739
15.93771 3.0184459
15.93871 2.9939150000000003
15.93971 2.9692825
15.94071 2.9445481
15.94171 2.919711
15.94271 2.8947704
15.94371 2.8697253999999996
15.94471 2.8445758000000003
15.94571 2.819322
15.94671 2.7939656999999998
15.94771 2.7685082999999997
15.94871 2.7429527
15.94971 2.7173007
15.95071 2.6915548
15.95171 2.6657173
15.95271 2.6397903
15.95371 2.6137756000000003
15.95471 2.5876749
15.95571 2.5614895
15.95671 2.5352199
15.95771 2.5088662
15.95871 2.4824281999999998
15.95971 2.4559051
15.96071 2.4292963
15.96171 2.4026018
15.96271 2.3758225
15.96371 2.3489606
15.96471 2.3220183
15.96571 2.2949992
15.96671 2.2679061000000003
15.96771 2.240742
15.96871 2.2135092
15.96971 2.1862093
15.97071 2.1588435
15.97171 2.1314126
15.97271 2.1039166000000002
15.97371 2.0763556999999997
15.97471 2.0487299
15.97571 2.0210388999999997
15.97671 1.9932827
15.97771 1.9654613
15.97871 1.9375753
15.97971 1.9096256999999999
15.98071 1.8816146999999999
15.98171 1.8535449999999998
15.98271 1.8254200000000003
15.98371 1.7972427999999998
15.98471 1.7690166999999999
15.98571 1.7407438000000002
15.98671 1.7124252
15.98771 1.6840616
15.98871 1.6556529
15.98971 1.6271985999999998
15.99071 1.5986983
15.99171 1.5701519000000002
15.99271 1.5415598000000001
15.99371 1.5129225
15.99471 1.4842413
15.99571 1.4555178
15.99671 1.426754
15.99771 1.3979524
15.99871 1.3691161
15.99971 1.3402482
16.00071 1.3113518
16.00171 1.2824298
16.00271 1.2534840999999999
16.00371 1.2245159
16.00471 1.1955252
16.00571 1.1665113
16.00671 1.1374732
16.00772 1.1084099
16.00871 1.0793209
16.00971 1.0502065
16.01071 1.0210678
16.01171 0.9919067800000001
16.01271 0.96272593
16.01371 0.93352795
16.01472 0.9043158000000001
16.01571 0.8750924800000001
16.01671 0.84586078
16.01771 0.8166234
16.01871 0.78738248
16.01971 0.75813984
16.02071 0.72889635
16.02172 0.69965217
16.02271 0.67040678
16.02371 0.64115915
16.02471 0.61190831
16.02571 0.5826537500000001
16.02671 0.5533957899999999
16.02771 0.52413573
16.02872 0.49487580999999997
16.02971 0.46561891000000005
16.03071 0.43636831
16.03171 0.40712706000000004
16.03271 0.37789792
16.03371 0.34868314
16.03471 0.31948441
16.03572 0.29030296
16.03671 0.26113960999999997
16.03771 0.23199483
16.03871 0.20286874000000002
16.03971 0.17376118000000002
16.04071 0.14467180000000002
16.04171 0.11560031999999999
16.04272 0.086546817
16.04371 0.057512033000000004
16.04471 0.028497583000000003
16.04571 -0.0004939979999999999
16.04671 -0.029459471
16.04771 -0.058395264
16.04871 -0.087297952
16.04972 -0.11616467
16.05071 -0.14499339
16.05171 -0.17378298
16.05271 -0.20253309
16.05371 -0.23124386000000002
16.05471 -0.25991562
16.05571 -0.28854869
16.05672 -0.31714325
16.05771 -0.34569923
16.05871 -0.37421635
16.05971 -0.40269401
16.06071 -0.43113120000000005
16.06171 -0.45952634
16.06271 -0.48787728999999996
16.06371 -0.5161813900000001
16.06471 -0.54443558
16.06571 -0.57263682
16.06671 -0.60078246
16.06771 -0.62887054
16.06871 -0.6569
16.06971 -0.68487064
16.07071 -0.71278284
16.07171 -0.74063716
16.07271 -0.7684339299999999
16.07372 -0.7961729500000001
16.07471 -0.82385354
16.07571 -0.8514743300000001
16.07671 -0.8790335599999999
16.07771 -0.9065293699999999
16.07871 -0.93395961
16.07971 -0.96132234
16.08072 -0.9886153999999999
16.08171 -1.0158367
16.08271 -1.0429842
16.08371 -1.0700563
16.08471 -1.0970517000000002
16.08571 -1.1239697
16.08671 -1.1508103
16.08772 -1.1775741
16.08871 -1.2042618999999999
16.08971 -1.2308743
16.09071 -1.2574114
16.09171 -1.2838725
16.09271 -1.3102562
16.09371 -1.3365603
16.09472 -1.3627823000000001
16.09571 -1.3889197
16.09671 -1.4149702
16.09771 -1.4409319
16.09871 -1.4668033
16.09971 -1.4925833
16.10071 -1.5182708
16.10172 -1.5438652000000002
16.10271 -1.5693655
16.10371 -1.5947716
16.10471 -1.6200833000000001
16.10571 -1.6453004
16.10671 -1.6704226
16.10771 -1.6954497999999998
16.10872 -1.7203811999999998
16.10971 -1.7452154000000002
16.11071 -1.7699508
16.11171 -1.7945848
16.11271 -1.8191155
16.11371 -1.8435409
16.11471 -1.8678595999999998
16.11572 -1.8920712
16.11671 -1.9161757000000001
16.11771 -1.9401735
16.11871 -1.9640649
16.11971 -1.9878499
16.12071 -2.0115286
16.12171 -2.0351002
16.12271 -2.0585636000000003
16.12371 -2.0819175999999997
16.12471 -2.105161
16.12571 -2.1282919000000002
16.12671 -2.1513088
16.12771 -2.1742095999999997
16.12871 -2.1969923999999996
16.12971 -2.2196548
16.13071 -2.2421952
16.13171 -2.2646125
16.13272 -2.286906
16.13371 -2.3090756
16.13471 -2.3311222
16.13571 -2.3530466
16.13671 -2.3748497
16.13771 -2.3965316
16.13871 -2.4180919
16.13972 -2.4395294
16.14071 -2.4608428
16.14171 -2.4820302
16.14271 -2.5030898
16.14371 -2.5240203
16.14471 -2.5448205
16.14571 -2.5654895
16.14672 -2.5860269000000002
16.14771 -2.6064321
16.14871 -2.626705
16.14971 -2.6468452
16.15071 -2.666853
16.15171 -2.6867287
16.15271 -2.7064726
16.15372 -2.7260847
16.15471 -2.745565
16.15571 -2.7649123
16.15671 -2.7841251000000002
16.15771 -2.803201
16.15871 -2.8221376
16.15971 -2.8409325
16.16072 -2.8595835
16.16171 -2.8780896
16.16271 -2.8964502999999997
16.16371 -2.9146658
16.16471 -2.9327368
16.16571 -2.9506642
16.16671 -2.9684491
16.16772 -2.9860921
16.16871 -3.0035936999999997
16.16971 -3.0209541
16.17071 -3.038173
16.17171 -3.0552499
16.17271 -3.0721838000000004
16.17371 -3.0889732999999997
16.17472 -3.1056166
16.17571 -3.1221118
16.17671 -3.1384569
16.17771 -3.1546502999999997
16.17871 -3.1706906999999998
16.17971 -3.1865783000000003
16.18071 -3.2023136
16.18172 -3.2178975999999997
16.18271 -3.2333318
16.18371 -3.2486174
16.18471 -3.2637555
16.18571 -3.2787457
16.18671 -3.2935876000000004
16.18771 -3.3082797999999998
16.18871 -3.3228207000000003
16.18971 -3.3372081999999996
16.19071 -3.3514407000000004
16.19171 -3.3655163000000003
16.19271 -3.3794336
16.19371 -3.3931918
16.19471 -3.4067902999999995
16.19571 -3.4202293000000004
16.19671 -3.4335091999999996
16.19771 -3.4466319000000003
16.19872 -3.4595989
16.19971 -3.472412
16.20071 -3.4850727999999997
16.20171 -3.4975827
16.20271 -3.5099417
16.20371 -3.5221491
16.20471 -3.534203
16.20572 -3.5461012
16.20671 -3.5578410999999996
16.20771 -3.5694201000000003
16.20871 -3.5808362000000002
16.20971 -3.5920881000000002
16.21071 -3.6031749
16.21171 -3.6140971
16.21272 -3.6248549999999997
16.21371 -3.6354501
16.21471 -3.6458839
16.21571 -3.6561578999999997
16.21671 -3.6662735
16.21771 -3.676232
16.21871 -3.6860336
16.21972 -3.6956783
16.22071 -3.7051655
16.22171 -3.7144937000000002
16.22271 -3.7236608999999996
16.22371 -3.7326649000000005
16.22471 -3.7415043000000003
16.22571 -3.7501771
16.22672 -3.7586834
[truncated: 725,842 more chars]
