# Supplementary material for: 2D Synthetic dataset of numerical simulations of long-period seismicity in a volcanic edifice and related sensitivity kernels
Source: Data Brief. 2021 Jan 25;34:106673. doi: 10.1016/j.dib.2020.106673 (PMC7841316; doi:10.1016/j.dib.2020.106673)
Supplement: Supplementary Data S1 — Supplementary Raw Research Data. This is open data under the CC BY license http://creativecommons.org/licenses/by/4.0/ [file mmc1.zip › Dataset/OUTPUT_SEISMOGRAMS/9000_3000/disp_X_hetero_15000_1795_ISO7e-1Hz.semd]

-1.714286 0.0
-1.713286 0.0
-1.712286 0.0
-1.711286 0.0
-1.710286 0.0
-1.709286 0.0
-1.708286 0.0
-1.707286 0.0
-1.706286 0.0
-1.705286 0.0
-1.704286 0.0
-1.703286 0.0
-1.702286 0.0
-1.701286 0.0
-1.700286 0.0
-1.699286 0.0
-1.698286 0.0
-1.697286 0.0
-1.696286 0.0
-1.695286 0.0
-1.694286 0.0
-1.693286 0.0
-1.692286 0.0
-1.691286 0.0
-1.690286 0.0
-1.689286 0.0
-1.688286 0.0
-1.687286 0.0
-1.686286 0.0
-1.685286 0.0
-1.684286 0.0
-1.683286 0.0
-1.682286 0.0
-1.681286 0.0
-1.680286 0.0
-1.679286 0.0
-1.678286 0.0
-1.677286 0.0
-1.676286 0.0
-1.675286 0.0
-1.674286 0.0
-1.673286 0.0
-1.672286 0.0
-1.671286 0.0
-1.670286 0.0
-1.669286 0.0
-1.668286 0.0
-1.667286 0.0
-1.666286 0.0
-1.665286 0.0
-1.664286 0.0
-1.663286 0.0
-1.662286 0.0
-1.661286 0.0
-1.660286 0.0
-1.659286 0.0
-1.658286 0.0
-1.657286 0.0
-1.656286 0.0
-1.655286 0.0
-1.654286 0.0
-1.653286 0.0
-1.652286 0.0
-1.651286 0.0
-1.650286 0.0
-1.649286 0.0
-1.648286 0.0
-1.647286 0.0
-1.646286 0.0
-1.645286 0.0
-1.644286 0.0
-1.643286 0.0
-1.642286 0.0
-1.641286 0.0
-1.640286 0.0
-1.639286 0.0
-1.638286 0.0
-1.637286 0.0
-1.636286 0.0
-1.635286 0.0
-1.634286 0.0
-1.633286 0.0
-1.632286 0.0
-1.631286 0.0
-1.630286 0.0
-1.629286 0.0
-1.628286 0.0
-1.627286 0.0
-1.626286 0.0
-1.625286 0.0
-1.624286 0.0
-1.623286 0.0
-1.622286 0.0
-1.621286 0.0
-1.620286 0.0
-1.619286 0.0
-1.618286 0.0
-1.617286 0.0
-1.616286 0.0
-1.615286 0.0
-1.614286 0.0
-1.613286 0.0
-1.612286 0.0
-1.611286 0.0
-1.610286 0.0
-1.609286 0.0
-1.608286 0.0
-1.607286 0.0
-1.606286 0.0
-1.605286 0.0
-1.604286 0.0
-1.603286 0.0
-1.602286 0.0
-1.601286 0.0
-1.600286 0.0
-1.599286 0.0
-1.598286 0.0
-1.597286 0.0
-1.596286 0.0
-1.595286 0.0
-1.594286 0.0
-1.593286 0.0
-1.592286 0.0
-1.591286 0.0
-1.590286 0.0
-1.589286 0.0
-1.588286 0.0
-1.587286 0.0
-1.586286 0.0
-1.585286 0.0
-1.584286 0.0
-1.583286 0.0
-1.582286 0.0
-1.581286 0.0
-1.580286 0.0
-1.579286 0.0
-1.578286 0.0
-1.577286 0.0
-1.576286 0.0
-1.575286 0.0
-1.574286 0.0
-1.573286 0.0
-1.572286 0.0
-1.571286 0.0
-1.570286 0.0
-1.569286 0.0
-1.568286 0.0
-1.567286 0.0
-1.566286 0.0
-1.565286 0.0
-1.564286 0.0
-1.563286 0.0
-1.562286 0.0
-1.561286 0.0
-1.560286 0.0
-1.559286 0.0
-1.558286 0.0
-1.557286 1.4986963e-36
-1.556286 3.5851128000000004e-36
-1.555286 6.241307699999999e-36
-1.554286 9.3801238e-36
-1.553286 1.2783554000000002e-35
-1.552286 1.6197869e-35
-1.551286 1.9216927e-35
-1.550286 2.1388819000000002e-35
-1.549286 2.2128198e-35
-1.548286 2.0730148000000002e-35
-1.547286 1.6351611e-35
-1.546286 8.0979755e-36
-1.545286 -4.9628768e-36
-1.544286 -2.3727795000000003e-35
-1.543286 -4.898448399999999e-35
-1.542286 -8.1367792e-35
-1.541286 -1.2118125e-34
-1.540286 -1.6834478000000001e-34
-1.539286 -2.2224231e-34
-1.538286 -2.8166501e-34
-1.537286 -3.4456965e-34
-1.536286 -4.0810586e-34
-1.535286 -4.6846524e-34
-1.534286 -5.2085223e-34
-1.533286 -5.5946726e-34
-1.532286 -5.7760725000000005e-34
-1.531286 -5.6784517e-34
-1.530286 -5.2222836e-34
-1.529286 -4.3265256e-34
-1.528286 -2.9130858e-34
-1.527286 -9.1246942e-35
-1.526286 1.7293819999999998e-34
-1.525286 5.0440499e-34
-1.524286 9.0314937e-34
-1.523286 1.3651845999999998e-33
-1.522286 1.8817136e-33
-1.521286 2.4382676999999998e-33
-1.520286 3.0140358e-33
-1.519286 3.5813522e-33
-1.518286 4.1054628e-33
-1.517286 4.5446047e-33
-1.516286 4.850507e-33
-1.515286 4.9693886e-33
-1.514286 4.8434873e-33
-1.513286 4.413182e-33
-1.512286 3.6197222e-33
-1.511286 2.4085584e-33
-1.510286 7.332336099999999e-34
-1.509286 -1.4402499e-33
-1.508286 -4.1286952e-33
-1.507286 -7.326789700000001e-33
-1.506286 -1.1002194000000001e-32
-1.505286 -1.5090887e-32
-1.504286 -1.9493044e-32
-1.503286 -2.4069758e-32
-1.502286 -2.8640924000000005e-32
-1.501286 -3.2984601e-32
-1.500286 -3.6838142e-32
-1.499286 -3.9901388999999995e-32
-1.498286 -4.1842103e-32
-1.497286 -4.2303833000000004e-32
-1.496286 -4.0916217e-32
-1.495286 -3.7307716e-32
-1.494286 -3.1120595e-32
-1.493286 -2.2027894000000002e-32
-1.492286 -9.751957400000001e-33
-1.491286 5.9159542999999996e-33
-1.490286 2.5095606e-32
-1.489286 4.7797955999999995e-32
-1.488286 7.390631900000001e-32
-1.487286 1.0315926e-31
-1.486286 1.3513597e-31
-1.485286 1.6924477000000001e-31
-1.484286 2.047155e-31
-1.483286 2.4059592000000003e-31
-1.482286 2.7575281e-31
-1.481286 3.088776e-31
-1.480286 3.3849668e-31
-1.479286 3.6298582e-31
-1.478286 3.8058895999999997e-31
-1.477286 3.8944018000000003e-31
-1.476286 3.8758869999999998e-31
-1.475286 3.7302675e-31
-1.474286 3.4371932e-31
-1.473286 2.9763644e-31
-1.472286 2.3278776e-31
-1.471286 1.472605e-31
-1.470286 3.9261813999999995e-32
-1.469286 -9.283249899999999e-32
-1.468286 -2.5042072e-31
-1.467286 -4.3460638e-31
-1.466286 -6.4611444e-31
-1.465286 -8.851895600000001e-31
-1.464286 -1.1514721e-30
-1.463286 -1.4438496e-30
-1.462286 -1.7602802e-30
-1.461286 -2.0975887e-30
-1.460286 -2.4512334e-30
-1.459286 -2.8150477e-30
-1.458286 -3.1809632e-30
-1.457286 -3.5387194e-30
-1.456286 -3.8755761e-30
-1.455286 -4.1760439e-30
-1.454286 -4.4216508e-30
-1.453286 -4.5907733e-30
-1.452286 -4.6585573e-30
-1.451286 -4.5969623e-30
-1.450286 -4.3749622e-30
-1.449286 -3.9589374e-30
-1.448286 -3.3132950999999996e-30
-1.447286 -2.4013472e-30
-1.446286 -1.1864783e-30
-1.445286 3.6637687e-31
-1.444286 2.2889329e-30
-1.443286 4.6074291999999996e-30
-1.442286 7.340192300000001e-30
-1.441286 1.0494922e-29
-1.440286 1.4065741e-29
-1.439286 1.8030086999999999e-29
-1.438286 2.2345534e-29
-1.437286 2.6946661e-29
-1.436286 3.1742104e-29
-1.435286 3.6611959e-29
-1.434286 4.1405698e-29
-1.433286 4.5940807000000004e-29
-1.432286 5.0002342e-29
-1.431286 5.3343619e-29
-1.430286 5.5688231e-29
-1.429286 5.6733603e-29
-1.428286 5.6156243e-29
-1.427286 5.3618854e-29
-1.426286 4.8779386e-29
-1.425286 4.1302066e-29
-1.424286 3.0870438e-29
-1.423286 1.7202263e-29
-1.422286 6.613758299999999e-32
-1.421286 -2.0700456e-29
-1.420286 -4.5172047e-29
-1.419286 -7.3315456e-29
-1.418286 -1.0497009e-28
-1.417286 -1.3982894e-28
-1.416286 -1.7742092e-28
-1.415286 -2.1709569e-28
-1.414286 -2.5801160999999997e-28
-1.413286 -2.991279e-28
-1.412286 -3.3920212e-28
-1.411286 -3.7679379e-28
-1.410286 -4.1027521e-28
-1.409286 -4.3785039e-28
-1.408286 -4.5758256e-28
-1.407286 -4.6743121e-28
-1.406286 -4.6529866e-28
-1.405286 -4.490865000000001e-28
-1.404286 -4.167615e-28
-1.403286 -3.6643037e-28
-1.402286 -2.964226e-28
-1.401286 -2.0537976e-28
-1.400286 -9.2349441e-29
-1.399286 4.3118336e-29
-1.398286 2.0087504e-28
-1.397286 3.8008110999999997e-28
-1.396286 5.7912029e-28
-1.395286 7.9552515e-28
-1.394286 1.025917e-27
-1.393286 1.2659655e-27
-1.392286 1.5103709999999998e-27
-1.391286 1.7528746e-27
-1.390286 1.9862999e-27
-1.389286 2.202628e-27
-1.388286 2.3931115e-27
-1.387286 2.548426e-27
-1.386286 2.6588633e-27
-1.385286 2.7145630000000002e-27
-1.384286 2.7057838000000004e-27
-1.383286 2.6232092999999998e-27
-1.382286 2.4582849999999998e-27
-1.381286 2.2035797e-27
-1.380286 1.8531641000000002e-27
-1.379286 1.4029966e-27
-1.378286 8.5130572e-28
-1.377286 1.9895594000000001e-28
-1.376286 -5.5021434e-28
-1.375286 -1.3890998e-27
-1.374286 -2.3070942e-27
-1.373286 -3.2899283e-27
-1.372286 -4.3195982e-27
-1.371286 -5.3743954e-27
-1.370286 -6.4290527e-27
-1.369286 -7.4550142e-27
-1.368286 -8.420841599999999e-27
-1.367286 -9.292757000000001e-27
-1.366286 -1.0035329e-26
-1.365286 -1.0612296000000001e-26
-1.364286 -1.0987519000000001e-26
-1.363286 -1.1126052e-26
-1.362286 -1.0995316e-26
-1.361286 -1.0566355000000001e-26
-1.360286 -9.8151318e-27
-1.359286 -8.7238542e-27
-1.358286 -7.2822715e-27
-1.357286 -5.488913e-27
-1.356286 -3.3522201e-27
-1.355286 -8.9151831e-28
-1.354286 1.8622096e-27
-1.353286 4.8658104999999995e-27
-1.352286 8.0637483e-27
-1.351286 1.1388242000000001e-26
-1.350286 1.4759784999999998e-26
-1.349286 1.8088101999999998e-26
-1.348286 2.1273536e-26
-1.347286 2.4208915000000002e-26
-1.346286 2.6781883e-26
-1.345286 2.8877678e-26
-1.344286 3.0382354000000004e-26
-1.343286 3.1186386e-26
-1.342286 3.1188603e-26
-1.341286 3.0300383999999997e-26
-1.340286 2.8449986e-26
-1.339286 2.5586944999999998e-26
-1.338286 2.1686366000000003e-26
-1.337286 1.6752995e-26
-1.336286 1.0824895e-26
-1.335286 3.976578e-27
-1.334286 -3.6785984e-27
-1.333286 -1.1986923e-26
-1.332286 -2.0753888e-26
-1.331286 -2.9744973999999996e-26
-1.330286 -3.868778e-26
-1.329286 -4.7275653e-26
-1.328286 -5.517286099999999e-26
-1.327286 -6.2021415e-26
-1.326286 -6.744949e-26
-1.325286 -7.1081447e-26
-1.324286 -7.2549357e-26
-1.323286 -7.150586400000001e-26
-1.322286 -6.7638183e-26
-1.321286 -6.068294699999999e-26
-1.320286 -5.0441597999999997e-26
-1.319286 -3.6795874e-26
-1.318286 -1.9722986e-26
-1.317286 6.9002391000000005e-28
-1.316286 2.4233326e-26
-1.315286 5.0563277999999996e-26
-1.314286 7.9193922e-26
-1.313286 1.0949165000000001e-25
-1.312286 1.406735e-25
-1.311286 1.7180979999999998e-25
-1.310286 2.0183149000000001e-25
-1.309286 2.2954256e-25
-1.308286 2.5363804e-25
-1.307286 2.7272767999999997e-25
-1.306286 2.8536527e-25
-1.305286 2.9008378e-25
-1.304286 2.8543589e-25
-1.303286 2.7003951e-25
-1.302286 2.4262773e-25
-1.301286 2.0210239e-25
-1.300286 1.4759024e-25
-1.299286 7.8500476e-26
-1.298286 -5.417627099999999e-27
-1.297286 -1.0401868e-25
-1.296286 -2.1670823999999996e-25
-1.295286 -3.4239502e-25
-1.294286 -4.7944982e-25
-1.293286 -6.256735500000001e-25
-1.292286 -7.7827599e-25
-1.291286 -9.338674799999999e-25
-1.290286 -1.0884649000000001e-24
-1.289286 -1.2375145e-24
-1.288286 -1.3759321e-24
-1.287286 -1.4981633e-24
-1.286286 -1.5982622e-24
-1.285286 -1.6699928e-24
-1.284286 -1.7069496e-24
-1.283286 -1.7026993e-24
-1.282286 -1.6509427e-24
-1.281286 -1.5456939e-24
-1.280286 -1.3814757000000002e-24
-1.279286 -1.1535295e-24
-1.278286 -8.5803422e-25
-1.277286 -4.923319e-25
-1.276286 -5.5154897e-26
-1.275286 4.5315063e-25
-1.274286 1.0304108e-24
-1.273286 1.6724258e-24
-1.272286 2.3727938e-24
-1.271286 3.1227646999999998e-24
-1.270286 3.9111302e-24
-1.269286 4.7241582e-24
-1.268286 5.5455775000000004e-24
-1.267286 6.3566208e-24
-1.266286 7.1361325e-24
-1.265286 7.860744399999999e-24
-1.264286 8.5051279e-24
-1.263286 9.0423243e-24
-1.262286 9.444154000000001e-24
-1.261286 9.681709000000001e-24
-1.260286 9.725924e-24
-1.259286 9.5482263e-24
-1.258286 9.1212554e-24
-1.257286 8.4196499e-24
-1.256286 7.4208885e-24
-1.255286 6.1061741e-24
-1.254286 4.4613449e-24
-1.253286 2.4778003999999997e-24
-1.252286 1.5341673999999998e-25
-1.251286 -2.5065649e-24
-1.250286 -5.4887031e-24
-1.249286 -8.7705962e-24
-1.248286 -1.2320226e-23
-1.247286 -1.6095432e-23
-1.246286 -2.0043537e-23
-1.245286 -2.4101162999999997e-23
-1.244286 -2.8194251e-23
-1.243286 -3.2238319e-23
-1.242286 -3.6138968e-23
-1.241286 -3.9792676e-23
-1.240286 -4.3087869000000006e-23
-1.239286 -4.5906306e-23
-1.238286 -4.8124775e-23
-1.237286 -4.9617088000000004e-23
-1.236286 -5.0256386000000003e-23
-1.235286 -4.9917742999999995e-23
-1.234286 -4.8481025e-23
-1.233286 -4.5834022e-23
-1.232286 -4.1875754e-23
-1.231286 -3.6519958e-23
-1.230286 -2.9698688e-23
-1.229286 -2.1365952e-23
-1.228286 -1.1501338999999999e-23
-1.227286 -1.1353598e-25
-1.226286 1.2756316999999999e-23
-1.225286 2.7031566000000003e-23
-1.224286 4.2597325e-23
-1.223286 5.929823999999999e-23
-1.222286 7.6936796e-23
-1.221286 9.527229e-23
-1.220286 1.1402057e-22
-1.219286 1.3285463e-22
-1.218286 1.5140608e-22
-1.217286 1.6926774e-22
-1.216286 1.8599719000000002e-22
-1.215286 2.0112155e-22
-1.214286 2.1414331e-22
-1.213286 2.2454747999999997e-22
-1.212286 2.3180977e-22
-1.211286 2.3540595e-22
-1.210286 2.3482234e-22
-1.209286 2.2956718e-22
-1.208286 2.1918299e-22
-1.207286 2.032595e-22
-1.206286 1.8144726000000002e-22
-1.205286 1.5347150999999999e-22
-1.204286 1.1914611999999999e-22
-1.203286 7.8387422e-23
-1.202286 3.1227468e-23
-1.201286 -2.2173376e-23
-1.200286 -8.1515088e-23
-1.199286 -1.4634807e-22
-1.198286 -2.16065e-22
-1.197286 -2.8989506e-22
-1.196286 -3.6690047e-22
-1.195286 -4.459761599999999e-22
-1.194286 -5.2585251000000005e-22
-1.193286 -6.0510156e-22
-1.192286 -6.8214712e-22
-1.191286 -7.5527885999999995e-22
-1.190286 -8.2267021999999995e-22
-1.189286 -8.8240095e-22
-1.188286 -9.324835999999999e-22
-1.187286 -9.7089403e-22
-1.186286 -9.9560628e-22
-1.185286 -1.0046308e-21
-1.184286 -9.9605633e-22
-1.183286 -9.6809428e-22
-1.182286 -9.1912598e-22
-1.181286 -8.4775134e-22
-1.180286 -7.5283844e-22
-1.179286 -6.3357312e-22
-1.178286 -4.8950795e-22
-1.177286 -3.2060907e-22
-1.176286 -1.2730004e-22
-1.175286 8.949807399999999e-23
-1.174286 3.2833243e-22
-1.173286 5.8719031e-22
-1.172286 8.6347871e-22
-1.171286 1.1540127e-21
-1.170286 1.4550140000000001e-21
-1.169286 1.7621201e-21
-1.168286 2.0704054e-21
-1.167286 2.3744148e-21
-1.166286 2.6682109e-21
-1.165286 2.9454343000000003e-21
-1.164286 3.1993777999999997e-21
-1.163286 3.4230748e-21
-1.162286 3.6094009e-21
-1.161286 3.7511879e-21
-1.160286 3.8413509e-21
-1.159286 3.8730246000000004e-21
-1.158286 3.8397107e-21
-1.157286 3.7354306e-21
-1.156286 3.5548859e-21
-1.155286 3.2936192e-21
-1.154286 2.9481774000000002e-21
-1.153286 2.5162705e-21
-1.152286 1.9969249e-21
-1.151286 1.3906272000000001e-21
-1.150286 6.9945621999999995e-22
-1.149286 -7.2803869e-23
-1.148286 -9.2056786e-22
-1.147286 -1.8363797e-21
-1.146286 -2.8108675999999996e-21
-1.145286 -3.8327328e-21
-1.144286 -4.8887679e-21
-1.143286 -5.9639153e-21
-1.142286 -7.0413598e-21
-1.141286 -8.1026649e-21
-1.140286 -9.1279487e-21
-1.139286 -1.0096103e-20
-1.138286 -1.0985050999999999e-20
-1.137286 -1.1772048999999999e-20
-1.136286 -1.2434026e-20
-1.135286 -1.2947958e-20
-1.134286 -1.3291279e-20
-1.133286 -1.3442312e-20
-1.132286 -1.3380734000000001e-20
-1.131286 -1.3088052e-20
-1.130286 -1.2548082e-20
-1.129286 -1.1747448e-20
-1.128286 -1.0676051e-20
-1.127286 -9.3275437e-21
-1.126286 -7.6997658e-21
-1.125286 -5.7951495000000005e-21
-1.124286 -3.6210792e-21
-1.123286 -1.1901922e-21
-1.122286 1.4793808e-21
-1.121286 4.3638567e-21
-1.120286 7.4337222e-21
-1.119286 1.0653751e-20
-1.118286 1.398312e-20
-1.117286 1.7375635e-20
-1.116286 2.0780067e-20
-1.115286 2.4140605e-20
-1.114286 2.7397426999999997e-20
-1.113286 3.0487381e-20
-1.112286 3.3344788999999996e-20
-1.111286 3.5902355000000005e-20
-1.110286 3.8092174999999996e-20
-1.109286 3.9846851e-20
-1.108286 4.110067e-20
-1.107286 4.1790859e-20
-1.106286 4.1858896e-20
-1.105286 4.1251844e-20
-1.104286 3.9923699999999996e-20
-1.103286 3.783674e-20
-1.102286 3.496282e-20
-1.101286 3.1284621e-20
-1.100286 2.6796807000000003e-20
-1.099286 2.150708e-20
-1.098286 1.5437072999999998e-20
-1.097286 8.6231048e-21
-1.096286 1.1167207e-21
-1.095286 -7.0149702e-21
-1.094286 -1.5689203000000002e-20
-1.093286 -2.4807712e-20
-1.092286 -3.425718e-20
-1.091286 -4.3909957e-20
-1.090286 -5.3625093000000005e-20
-1.089286 -6.3249656e-20
-1.088286 -7.2620364e-20
-1.087286 -8.1565537e-20
-1.086286 -8.990728300000001e-20
-1.085286 -9.746401999999999e-20
-1.084286 -1.040532e-19
-1.083286 -1.0949427e-19
-1.082286 -1.1361181e-19
-1.081286 -1.1623888000000001e-19
-1.080286 -1.1722035e-19
-1.079286 -1.1641641e-19
-1.078286 -1.1370601e-19
-1.077286 -1.0899021e-19
-1.076286 -1.021955e-19
-1.075286 -9.3276822e-20
-1.074286 -8.222045e-20
-1.073286 -6.9046463e-20
-1.072286 -5.3810860000000004e-20
-1.071286 -3.6607253e-20
-1.070286 -1.7568004e-20
-1.069286 3.1351532e-21
-1.068286 2.5291153e-20
-1.067286 4.8650261000000005e-20
-1.066286 7.2925442e-20
-1.065286 9.7794448e-20
-1.064286 1.2290263e-19
-1.063286 1.4786651000000001e-19
-1.062286 1.7227803e-19
-1.061286 1.9570959999999999e-19
-1.060286 2.1771965e-19
-1.059286 2.3785898e-19
-1.058286 2.5567757e-19
-1.057286 2.7073189e-19
-1.056286 2.8259259999999997e-19
-1.055286 2.9085248e-19
-1.054286 2.9513463e-19
-1.053286 2.9510066e-19
-1.052286 2.9045878e-19
-1.051286 2.8097167e-19
-1.050286 2.6646397999999997e-19
-1.049286 2.468293e-19
-1.048286 2.2203644e-19
-1.047286 1.9213491e-19
-1.046286 1.5725937999999999e-19
-1.045286 1.1763306e-19
-1.044286 7.3569845e-20
-1.043286 2.5475068e-20
-1.042286 -2.6155121e-20
-1.041286 -8.073599300000001e-20
-1.040286 -1.3759805e-19
-1.039286 -1.9599242999999998e-19
-1.038286 -2.5509802e-19
-1.037286 -3.1403015e-19
-1.036286 -3.7185093e-19
-1.035286 -4.2758101e-19
-1.034286 -4.8021284e-19
-1.033286 -5.287252399999999e-19
-1.032286 -5.7209898999999995e-19
-1.031286 -6.093334299999999e-19
-1.030286 -6.394637300000001e-19
-1.029286 -6.6157873e-19
-1.028286 -6.7483882e-19
-1.027286 -6.7849393e-19
-1.026286 -6.7190092e-19
-1.025286 -6.5454059e-19
-1.024286 -6.2603331e-19
-1.023286 -5.8615367e-19
-1.022286 -5.3484323e-19
-1.021286 -4.7222138e-19
-1.020286 -3.9859397999999997e-19
-1.019286 -3.1445941000000003e-19
-1.018286 -2.2051193e-19
-1.017286 -1.176419e-19
-1.016286 -6.9328883e-21
-1.015286 1.1034444e-19
-1.014286 2.3274205e-19
-1.013286 3.586475e-19
-1.012286 4.8630049e-19
-1.011286 6.1381265e-19
-1.010286 7.391905700000001e-19
-1.009286 8.6036195e-19
-1.008286 9.7520418e-19
-1.007286 1.0815758e-18
-1.006286 1.1773498e-18
-1.005286 1.2604481e-18
-1.004286 1.3288783e-18
-1.003286 1.3807696e-18
-1.002286 1.4144097e-18
-1.001286 1.4282810000000002e-18
-1.000286 1.4210951999999999e-18
-0.9992857 1.3918264000000001e-18
-0.9982857 1.3397419e-18
-0.9972857 1.2644292e-18
-0.9962857 1.1658196000000001e-18
-0.9952857 1.0442076999999999e-18
-0.9942857 9.002658199999999e-19
-0.9932857 7.350530500000001e-19
-0.9922857 5.500182e-19
-0.9912857 3.4699709999999996e-19
-0.9902857 1.2820312000000002e-19
-0.9892857 -1.0378886999999999e-19
-0.9882857 -3.4606523e-19
-0.9872857 -5.9540295e-19
-0.9862857 -8.483055500000001e-19
-0.9852857 -1.1010452e-18
-0.9842857 -1.3497112000000001e-18
-0.9832857 -1.5902627999999998e-18
-0.9822857 -1.8185882e-18
-0.9812857 -2.0305665e-18
-0.9802857 -2.2221333e-18
-0.9792857 -2.3893485000000003e-18
-0.9782857 -2.5284656e-18
-0.9772857 -2.6360013e-18
-0.9762857 -2.7088036e-18
-0.9752857 -2.7441184e-18
-0.9742857 -2.7396529000000003e-18
-0.9732857 -2.693633e-18
-0.9722857 -2.604858e-18
-0.9712857 -2.4727446000000002e-18
-0.9702857 -2.2973665e-18
-0.9692857 -2.0794826e-18
-0.9682857 -1.8205565e-18
-0.9672857 -1.5227649000000002e-18
-0.9662857 -1.1889945e-18
-0.9652857 -8.2282798e-19
-0.9642857 -4.2851672000000003e-19
-0.9632857 -1.0941763000000001e-20
-0.9622857 4.2443708e-19
-0.9612857 8.716444e-19
-0.9602857 1.3242637e-18
-0.9592857 1.7755222e-18
-0.9582857 2.2183856e-18
-0.9572857 2.6456615999999997e-18
-0.9562857 3.0501095999999997e-18
-0.9552857 3.4245578e-18
-0.9542857 3.7620216e-18
-0.9532857 4.0558271e-18
-0.9522857 4.2997323e-18
-0.9512857 4.4880477e-18
-0.9502857 4.6157515e-18
-0.9492857 4.6785998e-18
-0.9482857 4.673228e-18
-0.9472857 4.5972414e-18
-0.9462857 4.4492934e-18
-0.9452857 4.2291486e-18
-0.9442857 3.9377316e-18
-0.9432857 3.5771557999999996e-18
-0.9422857 3.1507352000000004e-18
-0.9412857 2.6629745e-18
-0.9402857 2.1195406e-18
-0.9392857 1.527211e-18
-0.9382857 8.9380193e-19
-0.9372857 2.2807652e-19
-0.9362857 -4.603686199999999e-19
-0.9352857 -1.1612341e-18
-0.9342857 -1.863667e-18
-0.9332857 -2.5564256e-18
-0.9322857 -3.2280565000000002e-18
-0.9312857 -3.8670836e-18
-0.9302857 -4.4622048e-18
-0.9292857 -5.0024932999999994e-18
-0.9282857 -5.477600399999999e-18
-0.9272857 -5.8779551e-18
-0.9262857 -6.1949618000000006e-18
-0.9252857 -6.421183399999999e-18
-0.9242857 -6.550515e-18
-0.9232857 -6.5783406e-18
-0.9222857 -6.5016668000000005e-18
-0.9212857 -6.319235900000001e-18
-0.9202857 -6.0316117e-18
-0.9192857 -5.6412347999999995e-18
-0.9182857 -5.1524483e-18
-0.9172857 -4.5714883e-18
-0.9162857 -3.9064409e-18
-0.9152857 -3.1671630999999996e-18
-0.9142857 -2.3651692e-18
-0.9132857 -1.5134804e-18
-0.9122857 -6.2644274e-19
-0.9112857 2.8048949e-19
-0.9102857 1.1909979999999999e-18
-0.9092857 2.0881719e-18
-0.9082857 2.9548021999999997e-18
-0.9072857 3.7736942e-18
-0.9062857 4.5279935e-18
-0.9052857 5.2015201e-18
-0.9042857 5.7791045000000004e-18
-0.9032857 6.2469215999999994e-18
-0.9022857 6.5928117e-18
-0.9012857 6.8065874999999996e-18
-0.9002857 6.8803176999999995e-18
-0.8992857 6.8085798000000006e-18
-0.8982857 6.5886796999999995e-18
-0.8972857 6.2208279999999995e-18
-0.8962857 5.708271300000001e-18
-0.8952857 5.0573702999999995e-18
-0.8942857 4.2776249999999996e-18
-0.8932857 3.3816390999999996e-18
-0.8922857 2.3850252e-18
-0.8912857 1.3062456e-18
-0.8902857 1.6639311e-19
-0.8892857 -1.0110924e-18
-0.8882857 -2.2007659e-18
-0.8872857 -3.3755754e-18
-0.8862857 -4.5073139e-18
-0.8852857 -5.567116200000001e-18
-0.8842857 -6.5259949e-18
-0.8832857 -7.3554134e-18
-0.8822857 -8.027874399999999e-18
-0.8812857 -8.5175292e-18
-0.8802857 -8.800784900000001e-18
-0.8792857 -8.856907800000001e-18
-0.8782857 -8.6686047e-18
-0.8772857 -8.222572700000001e-18
-0.8762857 -7.5100077e-18
-0.8752857 -6.5270573e-18
-0.8742857 -5.275207e-18
-0.8732857 -3.7615896e-18
-0.8722857 -1.9992075e-18
-0.8712857 -7.0602376e-21
-0.8702857 2.1898348e-18
-0.8692857 4.5605285000000005e-18
-0.8682857 7.0683449e-18
-0.8672857 9.671198e-18
-0.8662857 1.2322035000000001e-17
-0.8652857 1.4969394e-17
-0.8642857 1.7558072999999998e-17
-0.8632857 2.0029915000000002e-17
-0.8622857 2.2324689999999998e-17
-0.8612857 2.4381074e-17
-0.8602857 2.6137698e-17
-0.8592857 2.7534284000000002e-17
-0.8582857 2.8512802e-17
-0.8572857 2.9018688e-17
-0.8562857 2.9002061e-17
-0.8552857 2.8418932e-17
-0.8542857 2.7232391000000003e-17
-0.8532857 2.5413741e-17
-0.8522857 2.294356e-17
-0.8512857 1.9812664e-17
-0.8502857 1.6022955e-17
-0.8492857 1.1588132e-17
-0.8482857 6.534240900000001e-18
-0.8472857 9.0004125e-19
-0.8462857 -5.2628084e-18
-0.8452857 -1.1889788e-17
-0.8442857 -1.8903764e-17
-0.8432857 -2.6215468e-17
-0.8422857 -3.372421e-17
-0.8412857 -4.1318827e-17
-0.8402857 -4.8878857e-17
-0.8392857 -5.627595600000001e-17
-0.8382857 -6.3375508e-17
-0.8372857 -7.003845299999999e-17
-0.8362857 -7.6123286e-17
-0.8352857 -8.148822499999999e-17
-0.8342857 -8.59935e-17
-0.8332857 -8.950376500000001e-17
-0.8322857 -9.1890543e-17
-0.8312857 -9.3034741e-17
-0.8302857 -9.2829145e-17
-0.8292857 -9.1180853e-17
-0.8282857 -8.801363000000001e-17
-0.8272857 -8.3270158e-17
-0.8262857 -7.6914061e-17
-0.8252857 -6.8931742e-17
-0.8242857 -5.9333965e-17
-0.8232857 -4.8157127000000005e-17
-0.8222857 -3.5464213000000004e-17
-0.8212857 -2.1345365e-17
-0.8202857 -5.9180733999999995e-18
-0.8192857 1.0673046e-17
-0.8182857 2.8256924e-17
-0.8172857 4.6637140999999997e-17
-0.8162857 6.5593499e-17
-0.8152857 8.4884018e-17
-0.8142857 1.0424739e-16
-0.8132857 1.2340588e-16
-0.8122857 1.4206856e-16
-0.8112857 1.59935e-16
-0.8102857 1.7669922e-16
-0.8092857 1.9205399e-16
-0.8082857 2.0569529e-16
-0.8072857 2.1732704e-16
-0.8062857 2.2666583e-16
-0.8052857 2.3344584e-16
-0.8042857 2.3742358e-16
-0.8032857 2.383827e-16
-0.8022857 2.3613845e-16
-0.8012857 2.3054204e-16
-0.8002857 2.2148454e-16
-0.7992857 2.0890049000000001e-16
-0.7982857 1.9277101e-16
-0.7972857 1.7312632e-16
-0.7962857 1.5004770000000001e-16
-0.7952857 1.236688e-16
-0.7942857 9.4176198e-17
-0.7932857 6.1809267e-17
-0.7922857 2.6859245e-17
-0.7912857 -1.0332511e-17
-0.7902857 -4.9377022e-17
-0.7892857 -8.984101699999999e-17
-0.7882857 -1.3125104e-16
-0.7872857 -1.7309832e-16
-0.7862857 -2.148443e-16
-0.7852857 -2.5592695e-16
-0.7842857 -2.9576753e-16
-0.7832857 -3.3377792e-16
-0.7822857 -3.6936853e-16
-0.7812857 -4.0195621999999997e-16
-0.7802857 -4.3097289000000005e-16
-0.7792857 -4.5587379e-16
-0.7782857 -4.7614613e-16
-0.7772857 -4.9131724e-16
-0.7762857 -5.0096295e-16
-0.7752857 -5.0471513e-16
-0.7742857 -5.022690300000001e-16
-0.7732857 -4.9338999e-16
-0.7722857 -4.7791919e-16
-0.7712857 -4.5577879e-16
-0.7702857 -4.2697603e-16
-0.7692857 -3.9160633000000004e-16
-0.7682857 -3.4985512999999997e-16
-0.7672857 -3.0199882e-16
-0.7662857 -2.4840416e-16
-0.7652857 -1.8952654e-16
-0.7642857 -1.2590702e-16
-0.7632857 -5.816799700000001e-17
-0.7622857 1.2992411e-17
-0.7612857 8.6807084e-17
-0.7602857 1.6244789e-16
-0.7592857 2.3903474e-16
-0.7582857 3.1564563e-16
-0.7572857 3.9132753000000004e-16
-0.7562857 4.6510807e-16
-0.7552857 5.3600783e-16
-0.7542857 6.0305305000000005e-16
-0.7532857 6.6528867e-16
-0.7522857 7.2179143e-16
-0.7512857 7.7168291e-16
-0.7502857 8.1414234e-16
-0.7492857 8.4841889e-16
-0.7482857 8.7384361e-16
-0.7472857 8.8984004e-16
-0.7462857 8.9593429e-16
-0.7452857 8.9176381e-16
-0.7442857 8.770848300000001e-16
-0.7432857 8.5177848e-16
-0.7422857 8.158551e-16
-0.7412857 7.6945722e-16
-0.7402857 7.128607800000001e-16
-0.7392857 6.4647427999999995e-16
-0.7382857 5.7083643e-16
-0.7372857 4.8661187e-16
-0.7362857 3.9458509e-16
-0.7352857 2.9565278e-16
-0.7342857 1.9081427e-16
-0.7332857 8.1160682e-17
-0.7322857 -3.2137544e-17
-0.7312857 -1.4784420999999998e-16
-0.7302857 -2.6467213000000003e-16
-0.7292857 -3.8129878999999997e-16
-0.7282857 -4.9638265e-16
-0.7272857 -6.0857998e-16
-0.7262857 -7.1656183e-16
-0.7252857 -8.1903115e-16
-0.7242857 -9.1473942e-16
-0.7232857 -1.0025031e-15
-0.7222857 -1.0812191e-15
-0.7212857 -1.1498795e-15
-0.7202857 -1.2075848e-15
-0.7192857 -1.2535561999999999e-15
-0.7182857 -1.2871458e-15
-0.7172857 -1.3078455e-15
-0.7162857 -1.3152939e-15
-0.7152857 -1.3092812e-15
-0.7142857 -1.2897518e-15
-0.7132857 -1.2568056e-15
-0.7122857 -1.2106957999999999e-15
-0.7112857 -1.1518261e-15
-0.7102857 -1.0807449e-15
-0.7092857 -9.981376700000001e-16
-0.7082857 -9.0481763e-16
-0.7072857 -8.017147e-16
-0.7062857 -6.8986284e-16
-0.7052857 -5.7038603e-16
-0.7042857 -4.4448319e-16
-0.7032857 -3.1341222e-16
-0.7022857 -1.7847345999999999e-16
-0.7012857 -4.0992745e-17
-0.7002857 9.7695634e-17
-0.6992857 2.362657e-16
-0.6982857 3.7341613e-16
-0.6972857 5.0788579e-16
-0.6962857 6.3846841e-16
-0.6952857 7.6402587e-16
-0.6942857 8.835002e-16
-0.6932857 9.959238e-16
-0.6922857 1.1004281e-15
-0.6912857 1.1962499e-15
-0.6902857 1.2827364e-15
-0.6892857 1.3593476e-15
-0.6882857 1.4256564999999998e-15
-0.6872857 1.4813484999999998e-15
-0.6862857 1.5262169e-15
-0.6852857 1.5601584e-15
-0.6842857 1.5831661000000002e-15
-0.6832857 1.5953204e-15
-0.6822857 1.5967799999999999e-15
-0.6812857 1.5877707e-15
-0.6802857 1.5685737999999999e-15
-0.6792857 1.5395140999999999e-15
-0.6782857 1.5009477e-15
-0.6772857 1.4532495e-15
-0.6762857 1.3968017999999998e-15
-0.6752857 1.3319835e-15
-0.6742857 1.2591595e-15
-0.6732857 1.1786723e-15
-0.6722857 1.0908354e-15
-0.6712857 9.959273599999999e-16
-0.6702857 8.941888599999999e-16
-0.6692857 7.858216599999999e-16
-0.6682857 6.7098947e-16
-0.6672857 5.498216199999999e-16
-0.6662857 4.2241868e-16
-0.6652857 2.8886061e-16
-0.6642857 1.4921695e-16
-0.6632857 3.5590761e-18
-0.6622857 -1.4802571e-16
-0.6612857 -3.0541859e-16
-0.6602857 -4.684524e-16
-0.6592857 -6.3689371e-16
-0.6582857 -8.1042491e-16
-0.6572857 -9.8862559e-16
-0.6562857 -1.1709549e-15
-0.6552857 -1.3567344e-15
-0.6542857 -1.5451329e-15
-0.6532857 -1.7351517999999999e-15
-0.6522857 -1.9256149e-15
-0.6512857 -2.1151592e-15
-0.6502857 -2.3022299e-15
-0.6492857 -2.4850787e-15
-0.6482857 -2.6617666e-15
-0.6472857 -2.830171e-15
-0.6462857 -2.9879967000000002e-15
-0.6452857 -3.1327927e-15
-0.6442857 -3.2619734999999998e-15
-0.6432857 -3.3728452e-15
-0.6422857 -3.4626363e-15
-0.6412857 -3.5285335e-15
-0.6402857 -3.567722e-15
-0.6392857 -3.5774290999999996e-15
-0.6382857 -3.5549715e-15
-0.6372857 -3.4978067e-15
-0.6362857 -3.4035842e-15
-0.6352857 -3.2702016000000003e-15
-0.6342857 -3.0958581e-15
-0.6332857 -2.8791106000000002e-15
-0.6322857 -2.6189264e-15
-0.6312857 -2.3147359e-15
-0.6302857 -1.9664805e-15
-0.6292857 -1.5746572e-15
-0.6282857 -1.1403587999999999e-15
-0.6272857 -6.6530583e-16
-0.6262857 -1.5187383000000002e-16
-0.6252857 3.9688902999999995e-16
-0.6242857 9.7725243e-16
-0.6232857 1.5848041e-15
-0.6222857 2.2144601e-15
-0.6212857 2.8604862e-15
-0.6202857 3.5165301000000003e-15
-0.6192857 4.175663600000001e-15
-0.6182857 4.830439e-15
-0.6172857 5.4729532e-15
-0.6162857 6.0949262e-15
-0.6152857 6.6877857e-15
-0.6142857 7.2427663e-15
-0.6132857 7.7510139e-15
-0.6122857 8.2036987e-15
-0.6112857 8.5921348e-15
-0.6102857 8.907906e-15
-0.6092857 9.1429941e-15
-0.6082857 9.2899086e-15
-0.6072857 9.3418185e-15
-0.6062857 9.29268e-15
-0.6052857 9.137363899999999e-15
-0.6042857 8.8717721e-15
-0.6032857 8.4929519e-15
-0.6022857 7.9991978e-15
-0.6012857 7.3901421e-15
-0.6002857 6.6668316e-15
-0.5992857 5.831790099999999e-15
-0.5982857 4.8890633e-15
-0.5972857 3.8442455e-15
-0.5962857 2.7044867e-15
-0.5952857 1.4784793e-15
-0.5942857 1.7642286e-16
-0.5932857 -1.1900331e-15
-0.5922857 -2.6078675e-15
-0.5912857 -4.0627899e-15
-0.5902857 -5.5393625e-15
-0.5892857 -7.0211461e-15
-0.5882857 -8.4908614e-15
-0.5872857 -9.930575199999999e-15
-0.5862857 -1.1321896e-14
-0.5852857 -1.2646193e-14
-0.5842857 -1.3884817e-14
-0.5832857 -1.5019345e-14
-0.5822857 -1.6031819e-14
-0.5812857 -1.6904998000000002e-14
-0.5802857 -1.7622603e-14
-0.5792857 -1.8169569000000002e-14
-0.5782857 -1.8532285e-14
-0.5772857 -1.8698826999999998e-14
-0.5762857 -1.8659174e-14
-0.5752857 -1.8405414e-14
-0.5742857 -1.7931931999999998e-14
-0.5732857 -1.7235561000000002e-14
-0.5722857 -1.6315726e-14
-0.5712857 -1.5174546000000002e-14
-0.5702857 -1.3816914999999998e-14
-0.5692857 -1.225054e-14
-0.5682857 -1.0485952000000001e-14
-0.5672857 -8.5364781e-15
-0.5662857 -6.418178399999999e-15
-0.5652857 -4.1497405e-15
-0.5642857 -1.7523429e-15
-0.5632857 7.505205699999999e-16
-0.5622857 3.3332533e-15
-0.5612857 5.9683999000000005e-15
-0.5602857 8.6269234e-15
-0.5592857 1.1278511e-14
-0.5582857 1.3891907999999999e-14
-0.5572857 1.6435269e-14
-0.5562857 1.8876536e-14
-0.5552857 2.1183822e-14
-0.5542857 2.332581e-14
-0.5532857 2.527216e-14
-0.5522857 2.6993901999999998e-14
-0.5512857 2.8463846e-14
-0.5502857 2.9656954999999996e-14
-0.5492857 3.0550731e-14
-0.5482857 3.1125554e-14
-0.5472857 3.1365011e-14
-0.5462857 3.1256188e-14
-0.5452857 3.0789931e-14
-0.5442857 2.9961061e-14
-0.5432857 2.8768553e-14
-0.5422857 2.7215660999999998e-14
-0.5412857 2.5309998000000002e-14
-0.5402857 2.3063563999999997e-14
-0.5392857 2.0492715e-14
-0.5382857 1.7618089e-14
-0.5372857 1.4464461e-14
-0.5362857 1.1060559000000001e-14
-0.5352857 7.4388174e-15
-0.5342857 3.6350829e-15
-0.5332857 -3.1173137e-16
-0.5322857 -4.3600369e-15
-0.5312857 -8.4660003e-15
-0.5302857 -1.2584015000000001e-14
-0.5292857 -1.6667204000000002e-14
-0.5282857 -2.0667945e-14
-0.5272857 -2.4538428e-14
-0.5262857 -2.8231214e-14
-0.5252857 -3.1699806e-14
-0.5242857 -3.4899232e-14
-0.5232857 -3.7786606e-14
-0.5222857 -4.0321675e-14
-0.5212857 -4.246736e-14
-0.5202857 -4.4190265e-14
-0.5192857 -4.5461136999999994e-14
-0.5182857 -4.6255299000000004e-14
-0.5172857 -4.6553047e-14
-0.5162857 -4.6339954999999997e-14
-0.5152857 -4.5607176e-14
-0.5142857 -4.4351635000000004e-14
-0.5132857 -4.2576185e-14
-0.5122857 -4.0289683e-14
-0.5112857 -3.7506995e-14
-0.5102857 -3.4248938e-14
-0.5092857 -3.0542142e-14
-0.5082857 -2.6418846e-14
-0.5072857 -2.1916621000000002e-14
-0.5062857 -1.7078024e-14
-0.5052857 -1.1950194999999999e-14
-0.5042857 -6.584387500000001e-15
-0.5032857 -1.0354477000000001e-15
-0.5022857 4.6387591e-15
-0.5012857 1.0377962e-14
-0.5002857 1.6120138000000002e-14
-0.4992857 2.1802187e-14
-0.4982857 2.7360640999999998e-14
-0.4972857 3.2732371e-14
-0.4962857 3.7855305e-14
-0.4952857 4.2669147000000005e-14
-0.4942857 4.7116075e-14
-0.4932857 5.1141419e-14
-0.4922857 5.4694315e-14
-0.4912857 5.7728318e-14
-0.4902857 6.0201961e-14
-0.4892857 6.2079283e-14
-0.4882857 6.3330282e-14
-0.4872857 6.3931315e-14
-0.4862857 6.3865405e-14
-0.4852857 6.312252e-14
-0.4842857 6.1699727e-14
-0.4832857 5.9601309e-14
-0.4822857 5.6838763999999996e-14
-0.4812857 5.3430769e-14
-0.4802857 4.9403022e-14
-0.4792857 4.4788026000000006e-14
-0.4782857 3.9624815000000003e-14
-0.4772857 3.395857e-14
-0.4762857 2.7840202e-14
-0.4752857 2.1325854e-14
-0.4742857 1.4476356e-14
-0.4732857 7.356620799999999e-15
-0.4722857 3.5008956e-17
-0.4712857 -7.417356300000001e-15
-0.4702857 -1.4927291e-14
-0.4692857 -2.2420282e-14
-0.4682857 -2.9821222e-14
-0.4672857 -3.7055155999999997e-14
-0.4662857 -4.4048024e-14
-0.4652857 -5.0727395000000004e-14
-0.4642857 -5.7023174e-14
-0.4632857 -6.2868284e-14
-0.4622857 -6.8199334e-14
-0.4612857 -7.2957229e-14
-0.4602857 -7.7087743e-14
-0.4592857 -8.0542028e-14
-0.4582857 -8.3277114e-14
-0.4572857 -8.525629599999999e-14
-0.4562857 -8.6449506e-14
-0.4552857 -8.683358799999999e-14
-0.4542857 -8.6392538e-14
-0.4532857 -8.511766899999999e-14
-0.4522857 -8.3007704e-14
-0.4512857 -8.0068812e-14
-0.4502857 -7.6314582e-14
-0.4492857 -7.1765936e-14
-0.4482857 -6.6450984e-14
-0.4472857 -6.0404821e-14
-0.4462857 -5.3669257e-14
-0.4452857 -4.6292531999999996e-14
-0.4442857 -3.8328942e-14
-0.4432857 -2.9838461e-14
-0.4422857 -2.0886292999999998e-14
-0.4412857 -1.1542408e-14
-0.4402857 -1.8810398e-15
-0.4392857 8.0198423e-15
-0.4382857 1.8079086e-14
-0.4372857 2.8212928e-14
-0.4362857 3.8335588999999996e-14
-0.4352857 4.8359863999999995e-14
-0.4342857 5.8197749e-14
-0.4332857 6.776105799999999e-14
-0.4322857 7.696204399999999e-14
-0.4312857 8.5714038e-14
-0.4302857 9.393206799999999e-14
-0.4292857 1.0153351e-13
-0.4282857 1.0843867e-13
-0.4272857 1.1457146e-13
-0.4262857 1.1985992999999998e-13
-0.4252857 1.2423695e-13
-0.4242857 1.2764075e-13
-0.4232857 1.3001551e-13
-0.4222857 1.3131189999999998e-13
-0.4212857 1.3148759e-13
-0.4202857 1.3050784999999999e-13
-0.4192857 1.2834594e-13
-0.4182857 1.2498358999999999e-13
-0.4172857 1.2041144e-13
-0.4162857 1.1462942e-13
-0.4152857 1.0764707e-13
-0.4142857 9.948380799999999e-14
-0.4132857 9.0169241e-14
-0.4122857 7.9743276e-14
-0.4112857 6.825627599999999e-14
-0.4102857 5.5769089000000005e-14
-0.4092857 4.2353048000000004e-14
-0.4082857 2.8089852e-14
-0.4072857 1.3071383000000002e-14
-0.4062857 -2.6005537999999997e-15
-0.4052857 -1.8814607e-14
-0.4042857 -3.5450333e-14
-0.4032857 -5.237876e-14
-0.4022857 -6.946304400000001e-14
-0.4012857 -8.6559239e-14
-0.4002857 -1.0351716999999999e-13
-0.3992857 -1.2018140999999998e-13
-0.3982857 -1.3639234e-13
-0.3972857 -1.5198735999999999e-13
-0.3962857 -1.6680213e-13
-0.3952857 -1.8067198e-13
-0.3942857 -1.9343329e-13
-0.3932857 -2.0492514e-13
-0.3922857 -2.1499075e-13
-0.3912857 -2.2347927000000002e-13
-0.3902857 -2.3024738e-13
-0.3892857 -2.3516105999999997e-13
-0.3882857 -2.380973e-13
-0.3872857 -2.3894579e-13
-0.3862857 -2.376107e-13
-0.3852857 -2.3401223e-13
-0.3842857 -2.2808827e-13
-0.3832857 -2.1979586000000002e-13
-0.3822857 -2.0911261e-13
-0.3812857 -1.9603793999999998e-13
-0.3802857 -1.8059414e-13
-0.3792857 -1.6282734e-13
-0.3782857 -1.4280824000000001e-13
-0.3772857 -1.206326e-13
-0.3762857 -9.6421519e-14
-0.3752857 -7.0321448e-14
-0.3742857 -4.2503952e-14
-0.3732857 -1.3165175000000002e-14
-0.3722857 1.7474979e-14
-0.3712857 4.9173963000000006e-14
-0.3702857 8.1667995e-14
-0.3692857 1.1467379e-13
-0.3682857 1.4789057e-13
-0.3672857 1.8100236e-13
-0.3662857 2.136806e-13
-0.3652857 2.4558691e-13
-0.3642857 2.7637631e-13
-0.3632857 3.057004e-13
-0.3622857 3.3321095e-13
-0.3612857 3.5856348999999995e-13
-0.3602857 3.8142114e-13
-0.3592857 4.0145850999999997e-13
-0.3582857 4.1836558e-13
-0.3572857 4.3185161999999996e-13
-0.3562857 4.4164912e-13
-0.3552857 4.4751762e-13
-0.3542857 4.4924726e-13
-0.3532857 4.4666237e-13
-0.3522857 4.3962467000000003e-13
-0.3512857 4.2803633e-13
-0.3502857 4.1184245000000004e-13
-0.3492857 3.9103356e-13
-0.3482857 3.6564731e-13
-0.3472857 3.3576998e-13
-0.3462857 3.0153736e-13
-0.3452857 2.6313523e-13
-0.3442857 2.2079918999999999e-13
-0.3432857 1.7481405e-13
-0.3422857 1.2551253e-13
-0.3412857 7.327348e-14
-0.3402857 1.8519466e-14
-0.3392857 -3.8286207e-14
-0.3382857 -9.6642997e-14
-0.3372857 -1.5601719e-13
-0.3362857 -2.1584647999999999e-13
-0.3352857 -2.7554498e-13
-0.3342857 -3.3450875e-13
-0.3332857 -3.9212154000000005e-13
-0.3322857 -4.4776100999999996e-13
-0.3312857 -5.0080527e-13
-0.3302857 -5.5063935e-13
-0.3292857 -5.966620799999999e-13
-0.3282857 -6.3829286e-13
-0.3272857 -6.7497849e-13
-0.3262857 -7.0619987e-13
-0.3252857 -7.314785100000001e-13
-0.3242857 -7.5038293e-13
-0.3232857 -7.6253447e-13
-0.3222857 -7.6761285e-13
-0.3212857 -7.653613500000001e-13
-0.3202857 -7.555910799999999e-13
-0.3192857 -7.381850600000001e-13
-0.3182857 -7.131013699999999e-13
-0.3172857 -6.803757e-13
-0.3162857 -6.4012296e-13
-0.3152857 -5.9253821e-13
-0.3142857 -5.378968e-13
-0.3132857 -4.7655331e-13
-0.3122857 -4.0894022e-13
-0.3112857 -3.3556498e-13
-0.3102857 -2.5700681999999997e-13
-0.3092857 -1.7391234999999998e-13
-0.3082857 -8.699044299999999e-14
-0.3072857 2.9936388e-15
-0.3062857 9.5224937e-14
-0.3052857 1.8884612000000002e-13
-0.3042857 2.8296542e-13
-0.3032857 3.7666513000000006e-13
-0.3022857 4.6901066e-13
-0.3012857 5.5905979e-13
-0.3002857 6.4587232e-13
-0.2992857 7.285199099999999e-13
-0.2982857 8.0609584e-13
-0.2972857 8.777251899999999e-13
-0.2962857 9.4257428e-13
-0.2952857 9.998602199999998e-13
-0.2942857 1.0488601e-12
-0.2932857 1.0889196e-12
-0.2922857 1.1194612e-12
-0.2912857 1.1399916e-12
-0.2902857 1.1501082e-12
-0.2892857 1.1495054e-12
-0.2882857 1.137979e-12
-0.2872857 1.1154308e-12
-0.2862857 1.0818705999999999e-12
-0.2852857 1.037419e-12
-0.2842857 9.8230733e-13
-0.2832857 9.1687742e-13
-0.2822857 8.4157983e-13
-0.2812857 7.569710699999999e-13
-0.2802857 6.6370965e-13
-0.2792857 5.625507099999999e-13
-0.2782857 4.5433988e-13
-0.2772857 3.4000608000000003e-13
-0.2762857 2.2055306e-13
-0.2752857 9.7050378e-14
-0.2742857 -2.9376699e-14
-0.2732857 -1.5755784999999998e-13
-0.2722857 -2.8628902999999997e-13
-0.2712857 -4.1434428999999995e-13
-0.2702857 -5.40488e-13
-0.2692857 -6.6348722e-13
-0.2682857 -7.821243000000001e-13
-0.2672857 -8.952093e-13
-0.2662857 -1.0015925999999999e-12
-0.2652857 -1.1001765e-12
-0.2642857 -1.1899276e-12
-0.2632857 -1.2698872e-12
-0.2622857 -1.3391818999999998e-12
-0.2612857 -1.3970333999999999e-12
-0.2602857 -1.4427670000000002e-12
-0.2592857 -1.4758196000000002e-12
-0.2582857 -1.4957457000000001e-12
-0.2572857 -1.5022233000000001e-12
-0.2562857 -1.4950578999999999e-12
-0.2552857 -1.4741855e-12
-0.2542857 -1.4396738e-12
-0.2532857 -1.3917227e-12
-0.2522857 -1.3306633e-12
-0.2512857 -1.2569545e-12
-0.2502857 -1.1711804e-12
-0.2492857 -1.074044e-12
-0.2482857 -9.6636151e-13
-0.2472857 -8.4905448e-13
-0.2462857 -7.231412499999999e-13
-0.2452857 -5.8972738e-13
-0.2442857 -4.4999498e-13
-0.2432857 -3.0519135e-13
-0.2422857 -1.5661709e-13
-0.2412857 -5.6135328e-15
-0.2402857 1.4645023e-13
-0.2392857 2.9819052e-13
-0.2382857 4.4822242999999996e-13
-0.2372857 5.9517316e-13
-0.2362857 7.3769522e-13
-0.2352857 8.7447944e-13
-0.2342857 1.0042673e-12
-0.2332857 1.1258631999999998e-12
-0.2322857 1.2381455e-12
-0.2312857 1.3400773e-12
-0.2302857 1.4307161000000002e-12
-0.2292857 1.5092228000000001e-12
-0.2282857 1.5748694e-12
-0.2272857 1.6270453e-12
-0.2262857 1.6652633999999999e-12
-0.2252857 1.6891638999999999e-12
-0.2242857 1.6985179e-12
-0.2232857 1.6932287e-12
-0.2222857 1.6733326e-12
-0.2212857 1.6389984e-12
-0.2202857 1.5905254e-12
-0.2192857 1.52834e-12
-0.2182857 1.4529915e-12
-0.2172857 1.3651467e-12
-0.2162857 1.2655831e-12
-0.2152857 1.1551819e-12
-0.2142857 1.0349191e-12
-0.2132857 9.0585608e-13
-0.2122857 7.6913023e-13
-0.2112857 6.259435e-13
-0.2102857 4.7755171e-13
-0.2092857 3.2525271000000003e-13
-0.2082857 1.7037446e-13
-0.2072857 1.4262866000000002e-14
-0.2062857 -1.4173047e-13
-0.2052857 -2.9626045e-13
-0.2042857 -4.480006e-13
-0.2032857 -5.956547899999999e-13
-0.2022857 -7.3796882e-13
-0.2012857 -8.7374134e-13
-0.2002857 -1.0018343e-12
-0.1992857 -1.1211829000000001e-12
-0.1982857 -1.2308042000000002e-12
-0.1972857 -1.3298059e-12
-0.1962857 -1.4173934e-12
-0.1952857 -1.4928764000000001e-12
-0.1942857 -1.5556743000000002e-12
-0.1932857 -1.6053202e-12
-0.1922857 -1.6414653000000002e-12
-0.1912857 -1.66388e-12
-0.1902857 -1.6724559e-12
-0.1892857 -1.6672055e-12
-0.1882857 -1.6482615999999998e-12
-0.1872857 -1.6158748999999999e-12
-0.1862857 -1.5704111e-12
-0.1852857 -1.5123468e-12
-0.1842857 -1.4422645000000001e-12
-0.1832857 -1.3608467e-12
-0.1822857 -1.2688689e-12
-0.1812857 -1.1671924e-12
-0.1802857 -1.0567558e-12
-0.1792857 -9.3856604e-13
-0.1782857 -8.1368933e-13
-0.1772857 -6.832408700000001e-13
-0.1762857 -5.4837493e-13
-0.1752857 -4.1027409e-13
-0.1742857 -2.7013882e-13
-0.1732857 -1.291766e-13
-0.1722857 1.1408745e-14
-0.1712857 1.5042764e-13
-0.1702857 2.8671515000000004e-13
-0.1692857 4.1914096e-13
-0.1682857 5.4661912e-13
-0.1672857 6.6811718e-13
-0.1662857 7.8266488e-13
-0.1652857 8.8936215e-13
-0.1642857 9.8738639e-13
-0.1632857 1.0759992e-12
-0.1622857 1.1545518e-12
-0.1612857 1.2224907e-12
-0.1602857 1.2793612e-12
-0.1592857 1.3248108e-12
-0.1582857 1.3585916e-12
-0.1572857 1.3805619999999999e-12
-0.1562857 1.3906864000000001e-12
-0.1552857 1.3890358e-12
-0.1542857 1.3757857e-12
-0.1532857 1.3512147000000001e-12
-0.1522857 1.3157006e-12
-0.1512857 1.2697173999999999e-12
-0.1502857 1.2138301000000001e-12
-0.1492857 1.1486893e-12
-0.1482857 1.0750255e-12
-0.1472857 9.9364164e-13
-0.1462857 9.0540588e-13
-0.1452857 8.112435999999999e-13
-0.1442857 7.1212855e-13
-0.1432857 6.0907408e-13
-0.1422857 5.0312321e-13
-0.1412857 3.9533899e-13
-0.1402857 2.8679422e-13
-0.1392857 1.7856111000000001e-13
-0.1382857 7.1700783e-14
-0.1372857 -3.2747255e-14
-0.1362857 -1.3377565e-13
-0.1352857 -2.3041952e-13
-0.1342857 -3.2176647e-13
-0.1332857 -4.0696638e-13
-0.1322857 -4.852407e-13
-0.1312857 -5.5589104e-13
-0.1302857 -6.1830729e-13
-0.1292857 -6.7197483e-13
-0.1282857 -7.1648086e-13
-0.1272857 -7.515198200000001e-13
-0.1262857 -7.7689769e-13
-0.1252857 -7.925351899999999e-13
-0.1242857 -7.984695799999999e-13
-0.1232857 -7.9485555e-13
-0.1222857 -7.819643e-13
-0.1212857 -7.6018158e-13
-0.1202857 -7.300042499999999e-13
-0.1192857 -6.920355700000001e-13
-0.1182857 -6.4697876e-13
-0.1172857 -5.9562967e-13
-0.1162857 -5.3886783e-13
-0.1152857 -4.776464500000001e-13
-0.1142857 -4.1298125000000004e-13
-0.1132857 -3.4593821e-13
-0.1122857 -2.7762049e-13
-0.1112857 -2.091545e-13
-0.1102857 -1.416754e-13
-0.1092857 -7.6312126e-14
-0.1082857 -1.4172161e-14
-0.1072857 4.3673829e-14
-0.1062857 9.6207262e-14
-0.1052857 1.4247657000000001e-13
-0.1042857 1.8161170000000002e-13
-0.1032857 2.1283782e-13
-0.1022857 2.3548831e-13
-0.1012857 2.4901642e-13
-0.1002857 2.5300588000000003e-13
-9.9285714E-02 2.4717993e-13
-9.8285712E-02 2.3140879e-13
-9.7285718E-02 2.0571533e-13
-9.6285716E-02 1.7027895e-13
-9.5285714E-02 1.2543730999999999e-13
-9.4285712E-02 7.1686129e-14
-9.3285717E-02 9.6767836e-15
-9.2285715E-02 -5.9788244e-14
-9.1285713E-02 -1.3576212e-13
-9.0285711E-02 -2.1716251999999998e-13
-8.9285716E-02 -3.0278256e-13
-8.8285714E-02 -3.9130376999999997e-13
-8.7285712E-02 -4.8131101e-13
-8.6285718E-02 -5.7130894e-13
-8.5285716E-02 -6.5974028e-13
-8.4285714E-02 -7.450052900000001e-13
-8.3285712E-02 -8.254824e-13
-8.2285717E-02 -8.995499200000001e-13
-8.1285715E-02 -9.6560833e-13
-8.0285713E-02 -1.0221028e-12
-7.9285711E-02 -1.0675459e-12
-7.8285716E-02 -1.1005403e-12
-7.7285714E-02 -1.1198007e-12
-7.6285712E-02 -1.1241754e-12
-7.5285718E-02 -1.1126661000000001e-12
-7.4285716E-02 -1.0844474e-12
-7.3285714E-02 -1.0388833e-12
-7.2285712E-02 -9.7554343e-13
-7.1285717E-02 -8.942159000000001e-13
-7.0285715E-02 -7.9491848e-13
-6.9285713E-02 -6.7790706e-13
-6.8285711E-02 -5.4368157e-13
-6.7285717E-02 -3.929889e-13
-6.6285715E-02 -2.268231e-13
-6.5285712E-02 -4.6422350000000005e-14
-6.4285718E-02 1.4673697000000002e-13
-6.3285716E-02 3.509494e-13
-6.2285714E-02 5.6429246e-13
-6.1285716E-02 7.8464194e-13
-6.0285714E-02 1.0096900000000001e-12
-5.9285715E-02 1.2369663e-12
-5.8285713E-02 1.463861e-12
-5.7285715E-02 1.6876520000000001e-12
-5.6285713E-02 1.9055324e-12
-5.5285715E-02 2.1146415999999997e-12
-5.4285713E-02 2.3120974000000003e-12
-5.3285714E-02 2.4950297e-12
-5.2285716E-02 2.6606155000000003e-12
-5.1285714E-02 2.8061141e-12
-5.0285716E-02 2.9289037e-12
-4.9285714E-02 3.0265165e-12
-4.8285715E-02 3.0966751999999997e-12
-4.7285713E-02 3.1373267e-12
-4.6285715E-02 3.1466752e-12
-4.5285713E-02 3.1232148e-12
-4.4285715E-02 3.0657565e-12
-4.3285713E-02 2.9734566e-12
-4.2285714E-02 2.8458395999999997e-12
-4.1285716E-02 2.6828166e-12
-4.0285714E-02 2.4847027e-12
-3.9285716E-02 2.2522283000000002e-12
-3.8285714E-02 1.9865456999999998e-12
-3.7285715E-02 1.6892322e-12
-3.6285713E-02 1.3622865e-12
-3.5285715E-02 1.0081215e-12
-3.4285713E-02 6.2955118e-13
-3.3285715E-02 2.2977197999999996e-13
-3.2285713E-02 -1.8766055e-13
-3.1285714E-02 -6.188604800000001e-13
-3.0285714E-02 -1.0596451e-12
-2.9285714E-02 -1.5055733e-12
-2.8285714E-02 -1.9519883e-12
-2.7285714E-02 -2.3940643e-12
-2.6285714E-02 -2.8268568e-12
-2.5285713E-02 -3.2453562999999997e-12
-2.4285715E-02 -3.6445436e-12
-2.3285715E-02 -4.0194478e-12
-2.2285715E-02 -4.3652063000000004e-12
-2.1285715E-02 -4.6771235e-12
-2.0285714E-02 -4.9507311e-12
-1.9285714E-02 -5.1818464e-12
-1.8285714E-02 -5.3666303e-12
-1.7285714E-02 -5.5016416e-12
-1.6285714E-02 -5.5838895000000005e-12
-1.5285715E-02 -5.6108811e-12
-1.4285714E-02 -5.5806661e-12
-1.3285714E-02 -5.491875e-12
-1.2285714E-02 -5.3437516e-12
-1.1285714E-02 -5.1361801e-12
-1.0285715E-02 -4.8697046e-12
-9.2857145E-03 -4.545542e-12
-8.2857143E-03 -4.1655871e-12
-7.2857141E-03 -3.7324093e-12
-6.2857145E-03 -3.2492421e-12
-5.2857143E-03 -2.7199639e-12
-4.2857141E-03 -2.149071e-12
-3.2857142E-03 -1.5416426999999998e-12
-2.2857143E-03 -9.032983e-13
-1.2857143E-03 -2.4014739e-13
-2.8571428E-04 4.4126774e-13
7.1428571E-04 1.1340353e-12
1.7142857E-03 1.8309439e-12
2.7142856E-03 2.5245563e-12
3.7142858E-03 3.2072892e-12
4.7142855E-03 3.8714949e-12
5.7142857E-03 4.5095468e-12
6.7142858E-03 5.1139255e-12
7.7142855E-03 5.6773061e-12
8.7142857E-03 6.1926457e-12
9.7142858E-03 6.653269e-12
1.0714286E-02 7.0529499e-12
1.1714286E-02 7.3859938e-12
1.2714285E-02 7.647310900000001e-12
1.3714286E-02 7.8324879e-12
1.4714286E-02 7.937850699999999e-12
1.5714286E-02 7.960523400000001e-12
1.6714286E-02 7.898476500000001e-12
1.7714286E-02 7.7505676e-12
1.8714286E-02 7.516575800000001e-12
1.9714287E-02 7.1972212999999994e-12
2.0714285E-02 6.7941814e-12
2.1714285E-02 6.3100912000000005e-12
2.2714285E-02 5.7485361e-12
2.3714285E-02 5.1140338999999996e-12
2.4714286E-02 4.4120069e-12
2.5714286E-02 3.6487418e-12
2.6714286E-02 2.8313409e-12
2.7714286E-02 1.9676627999999997e-12
2.8714286E-02 1.0662535999999999e-12
2.9714286E-02 1.3626941e-13
3.0714286E-02 -8.1261012e-13
3.1714287E-02 -1.7702751e-12
3.2714285E-02 -2.7262868e-12
3.3714287E-02 -3.6699837e-12
3.4714285E-02 -4.5905933e-12
3.5714287E-02 -5.4773487e-12
3.6714286E-02 -6.319607100000001e-12
3.7714284E-02 -7.106969e-12
3.8714286E-02 -7.8294013e-12
3.9714284E-02 -8.4773551e-12
4.0714286E-02 -9.0418849e-12
4.1714285E-02 -9.5147631e-12
4.2714287E-02 -9.8885892e-12
4.3714285E-02 -1.0156893e-11
4.4714287E-02 -1.0314231e-11
4.5714285E-02 -1.0356273e-11
4.6714287E-02 -1.0279880000000001e-11
4.7714286E-02 -1.0083171e-11
4.8714284E-02 -9.7655757e-12
4.9714286E-02 -9.3278751e-12
5.0714284E-02 -8.7722303e-12
5.1714286E-02 -8.1021934e-12
5.2714285E-02 -7.3227049e-12
5.3714287E-02 -6.440075500000001e-12
5.4714285E-02 -5.4619527e-12
5.5714287E-02 -4.3972702e-12
5.6714285E-02 -3.2561824e-12
5.7714287E-02 -2.0499837e-12
5.8714285E-02 -7.9101248e-13
5.9714288E-02 5.0745913e-13
6.0714286E-02 1.8313479000000003e-12
6.1714284E-02 3.1658958e-12
6.2714286E-02 4.4958168e-12
6.3714288E-02 5.8054534e-12
6.4714283E-02 7.078942300000001e-12
6.5714285E-02 8.300385500000001e-12
6.6714287E-02 9.4540281e-12
6.7714289E-02 1.0524437e-11
6.8714283E-02 1.1496686e-11
6.9714285E-02 1.2356532000000001e-11
7.0714287E-02 1.3090595000000001e-11
7.1714282E-02 1.3686535e-11
7.2714284E-02 1.4133214000000001e-11
7.3714286E-02 1.4420859000000002e-11
7.4714288E-02 1.4541207999999998e-11
7.5714283E-02 1.4487645e-11
7.6714285E-02 1.4255319e-11
7.7714287E-02 1.3841253e-11
7.8714289E-02 1.3244428e-11
7.9714283E-02 1.2465854000000001e-11
8.0714285E-02 1.1508614e-11
8.1714287E-02 1.0377894e-11
8.2714289E-02 9.0809874e-12
8.3714284E-02 7.627274900000001e-12
8.4714286E-02 6.0281844e-12
8.5714288E-02 4.2971252e-12
8.6714283E-02 2.4494018e-12
8.7714285E-02 5.0210186e-13
8.8714287E-02 -1.5260347e-12
8.9714289E-02 -3.6147709999999997e-12
9.0714283E-02 -5.7425459000000005e-12
9.1714285E-02 -7.8866655e-12
9.2714287E-02 -1.0023513e-11
9.3714289E-02 -1.2128776e-11
9.4714284E-02 -1.4177677e-11
9.5714286E-02 -1.6145226e-11
9.6714288E-02 -1.8006478e-11
9.7714283E-02 -1.9736795e-11
9.8714285E-02 -2.1312108e-11
9.9714287E-02 -2.2709192e-11
0.1007143 -2.3905926e-11
0.1017143 -2.4881554e-11
0.1027143 -2.5616943000000004e-11
0.1037143 -2.6094827e-11
0.1047143 -2.6300031e-11
0.1057143 -2.6219702999999998e-11
0.1067143 -2.5843497999999998e-11
0.1077143 -2.5163774e-11
0.1087143 -2.4175741e-11
0.1097143 -2.2877601e-11
0.1107143 -2.1270659999999998e-11
0.1117143 -1.9359408000000002e-11
0.1127143 -1.7151576e-11
0.1137143 -1.4658160000000002e-11
0.1147143 -1.189342e-11
0.1157143 -8.8748392e-12
0.1167143 -5.6230596999999995e-12
0.1177143 -2.1617787e-12
0.1187143 1.4823836e-12
0.1197143 5.2800459e-12
0.1207143 9.1992643e-12
0.1217143 1.3205756999999999e-11
0.1227143 1.7263158999999998e-11
0.1237143 2.1333305e-11
0.1247143 2.5376541e-11
0.1257143 2.9352049999999995e-11
0.1267143 3.3218212e-11
0.1277143 3.693297e-11
0.1287143 4.0454225999999997e-11
0.1297143 4.3740228e-11
0.1307143 4.6749995000000004e-11
0.1317143 4.9443711999999997e-11
0.1327143 5.178316e-11
0.1337143 5.3732122e-11
0.1347143 5.5256797000000004e-11
0.1357143 5.6326179e-11
0.1367143 5.6912445e-11
0.1377143 5.6991326e-11
0.1387143 5.6542433e-11
0.1397143 5.554957e-11
0.1407143 5.4001015000000005e-11
0.1417143 5.1889770000000004e-11
0.1427143 4.9213758e-11
0.1437143 4.5976011e-11
0.1447143 4.2184775e-11
0.1457143 3.7853602e-11
0.1467143 3.3001374e-11
0.1477143 2.76523e-11
0.1487143 2.1835838999999998e-11
0.1497143 1.5586585e-11
0.1507143 8.9441082e-12
0.1517143 1.9527294e-12
0.1527143 -5.3387375e-12
0.1537143 -1.2877302e-11
0.1547143 -2.0606157e-11
0.1557143 -2.8465078e-11
0.1567143 -3.6390866e-11
0.1577143 -4.4317834e-11
0.1587143 -5.2178314000000004e-11
0.1597143 -5.9903205e-11
0.1607143 -6.7422543e-11
0.1617143 -7.4666093e-11
0.1627143 -8.1563944e-11
0.1637143 -8.8047137e-11
0.1647143 -9.404829299999999e-11
0.1657143 -9.950220999999999e-11
0.1667143 -1.0434649999999999e-10
0.1677143 -1.0852220000000001e-10
0.1687143 -1.1197429999999999e-10
0.1697143 -1.1465237e-10
0.1707143 -1.1651109e-10
0.1717143 -1.1751068e-10
0.1727143 -1.1761744e-10
0.1737143 -1.1680412e-10
0.1747143 -1.1505032e-10
0.1757143 -1.1234276e-10
0.1767143 -1.086756e-10
0.1777143 -1.0405059000000001e-10
0.1787143 -9.8477259e-11
0.1797143 -9.197294599999999e-11
0.1807143 -8.4562858e-11
0.1817143 -7.627999799999999e-11
0.1827143 -6.7165051e-11
0.1837143 -5.7266197999999996e-11
0.1847143 -4.6638892000000007e-11
0.1857143 -3.5345525e-11
0.1867143 -2.3455069000000002e-11
0.1877143 -1.1042642e-11
0.1887143 1.8109712e-12
0.1897143 1.5019867e-11
0.1907143 2.8493608e-11
0.1917143 4.2137851e-11
0.1927143 5.5855028e-11
0.1937143 6.954505899999999e-11
0.1947143 8.3106091e-11
0.1957143 9.643526200000001e-11
0.1967143 1.0942947999999999e-10
0.1977143 1.2198623e-10
0.1987143 1.3400441e-10
0.1997143 1.4538506e-10
0.2007143 1.5603225e-10
0.2017143 1.6585382e-10
0.2027143 1.7476216e-10
0.2037143 1.8267495000000003e-10
0.2047143 1.8951587e-10
0.2057143 1.9521528e-10
0.2067143 1.9971088999999998e-10
0.2077143 2.0294821e-10
0.2087143 2.0488123000000002e-10
0.2097143 2.0547279e-10
0.2107143 2.0469498000000002e-10
0.2117143 2.0252949000000003e-10
0.2127143 1.9896782e-10
0.2137143 1.9401152e-10
0.2147143 1.8767221e-10
0.2157143 1.7997162e-10
0.2167143 1.7094156e-10
0.2177143 1.6062372e-10
0.2187143 1.4906945e-10
0.2197143 1.3633947e-10
0.2207143 1.2250347e-10
0.2217143 1.0763961999999999e-10
0.2227143 9.1834082e-11
0.2237143 7.5180378e-11
0.2247143 5.7778738e-11
0.2257143 3.9735386e-11
0.2267143 2.1161759000000002e-11
0.2277143 2.1737020000000003e-12
0.2287143 -1.710938e-11
0.2297143 -3.6565401e-11
0.2307143 -5.6070497e-11
0.2317143 -7.5499936e-11
0.2327143 -9.472904200000001e-11
0.2337143 -1.1363411000000001e-10
0.2347143 -1.3209333e-10
0.2357143 -1.4998765000000002e-10
0.2367143 -1.6720167e-10
0.2377143 -1.8362447000000002e-10
0.2387143 -1.9915038e-10
0.2397143 -2.1367977e-10
0.2407143 -2.2711976e-10
0.2417143 -2.3938475e-10
0.2427143 -2.5039714e-10
0.2437143 -2.6008776e-10
0.2447143 -2.6839631e-10
0.2457143 -2.7527169e-10
0.2467143 -2.8067238000000003e-10
0.2477143 -2.8456655e-10
0.2487143 -2.8693224e-10
0.2497143 -2.8775734000000004e-10
0.2507143 -2.870396e-10
0.2517143 -2.847865e-10
0.2527143 -2.8101505e-10
0.2537143 -2.7575154e-10
0.2547143 -2.6903111e-10
0.2557143 -2.6089747e-10
0.2567143 -2.5140235e-10
0.2577143 -2.4060495e-10
0.2587143 -2.2857144e-10
0.2597143 -2.1537424999999999e-10
0.2607143 -2.0109142e-10
0.2617143 -1.8580597000000002e-10
0.2627143 -1.6960507e-10
0.2637143 -1.5257939e-10
0.2647143 -1.3482226e-10
0.2657143 -1.1642897999999999e-10
0.2667143 -9.749602399999999e-11
0.2677143 -7.812029e-11
0.2687143 -5.8398392e-11
0.2697143 -3.842593e-11
0.2707143 -1.8296818e-11
0.2717143 1.897364e-12
0.2727143 2.2067973e-11
0.2737143 4.2129866e-11
0.2747143 6.2001896e-11
0.2757143 8.1607372e-11
0.2767143 1.0087444999999999e-10
0.2777143 1.1973646999999998e-10
0.2787143 1.3813218e-10
0.2797143 1.5600596e-10
0.2807143 1.7330794e-10
0.2817143 1.8999403e-10
0.2827143 2.0602589e-10
0.2837143 2.2137085999999999e-10
0.2847143 2.3600178e-10
0.2857143 2.498967e-10
0.2867143 2.6303860999999996e-10
0.2877143 2.7541511e-10
0.2887143 2.8701785e-10
0.2897143 2.9784215e-10
0.2907143 3.078864e-10
0.2917143 3.1715149e-10
0.2927143 3.2564019e-10
0.2937143 3.3335648e-10
0.2947143 3.4030491e-10
0.2957143 3.4648991999999996e-10
0.2967143 3.5191511e-10
0.2977143 3.5658267000000003e-10
0.2987143 3.604926e-10
0.2997143 3.6364221e-10
0.3007143 3.6602548e-10
0.3017143 3.6763252999999995e-10
0.3027143 3.6844915000000004e-10
0.3037143 3.6845639e-10
0.3047143 3.6763032e-10
0.3057143 3.6594165000000004e-10
0.3067143 3.6335563e-10
0.3077143 3.5983204000000003e-10
0.3087143 3.5532519e-10
0.3097143 3.4978407e-10
0.3107143 3.4315265e-10
0.3117143 3.3537021e-10
0.3127143 3.2637181e-10
0.3137143 3.1608891e-10
0.3147143 3.0445004e-10
0.3157143 2.9138161e-10
0.3167143 2.7680883e-10
0.3177143 2.6065662e-10
0.3187143 2.4285075e-10
0.3197143 2.23319e-10
0.3207143 2.0199235000000002e-10
0.3217143 1.7880626000000001e-10
0.3227143 1.5370203e-10
0.3237143 1.2662814e-10
0.3247143 9.754163600000001e-11
0.3257143 6.6409595e-11
0.3267143 3.3210441000000003e-11
0.3277143 -2.0646157e-12
0.3287143 -3.9410231e-11
0.3297143 -7.8805631e-11
0.3307143 -1.2021334e-10
0.3317143 -1.6357803e-10
0.3327143 -2.0882537999999999e-10
0.3337143 -2.5586116999999997e-10
0.3347143 -3.0457032e-10
0.3357143 -3.548162e-10
0.3367143 -4.0643999000000005e-10
0.3377143 -4.5926028e-10
0.3387143 -5.130727e-10
0.3397143 -5.6764983e-10
0.3407143 -6.2274127e-10
0.3417143 -6.7807379e-10
0.3427143 -7.3335183e-10
0.3437143 -7.8825817e-10
0.3447143 -8.424544e-10
0.3457143 -8.9558239e-10
0.3467143 -9.4726501e-10
0.3477143 -9.9710769e-10
0.3487143 -1.0447001000000002e-09
0.3497143 -1.0896175e-09
0.3507143 -1.1314229e-09
0.3517143 -1.169669e-09
0.3527143 -1.2039002999999998e-09
0.3537143 -1.2336554999999999e-09
0.3547143 -1.2584698e-09
0.3557143 -1.2778775e-09
0.3567143 -1.2914144e-09
0.3577143 -1.2986208999999999e-09
0.3587143 -1.2990446000000001e-09
0.3597143 -1.2922424e-09
0.3607143 -1.2777841e-09
0.3617143 -1.2552551e-09
0.3627143 -1.2242585e-09
0.3637143 -1.1844185e-09
0.3647143 -1.1353825e-09
0.3657143 -1.0768239e-09
0.3667143 -1.0084444999999999e-09
0.3677143 -9.299770199999999e-10
0.3687143 -8.4118667e-10
0.3697143 -7.418735800000001e-10
0.3707143 -6.3187459e-10
0.3717143 -5.1106467e-10
0.3727143 -3.7935844e-10
0.3737143 -2.3671119e-10
0.3747143 -8.3119893e-11
0.3757143 8.137622e-11
0.3767143 2.5669521e-10
0.3777143 4.4271236e-10
0.3787143 6.3926026e-10
0.3797143 8.461292400000001e-10
0.3807143 1.0630682e-09
0.3817143 1.2897853000000001e-09
0.3827143 1.5259492999999999e-09
0.3837143 1.7711912000000001e-09
0.3847143 2.0251053e-09
0.3857143 2.287252e-09
0.3867143 2.5571592e-09
0.3877143 2.834325e-09
0.3887143 3.1182196e-09
0.3897143 3.4082889e-09
0.3907143 3.7039566e-09
0.3917143 4.0046267999999994e-09
0.3927143 4.309687e-09
0.3937143 4.6185118e-09
0.3947143 4.9304650999999995e-09
0.3957143 5.2449031e-09
0.3967143 5.5611779e-09
0.3977143 5.8786392e-09
0.3987143 6.196639000000001e-09
0.3997143 6.5145334e-09
0.4007143 6.8316838e-09
0.4017143 7.147461100000001e-09
0.4027143 7.461249e-09
0.4037143 7.7724438e-09
0.4047143 8.080458499999999e-09
0.4057143 8.3847228e-09
0.4067143 8.6846856e-09
0.4077143 8.9798183e-09
0.4087143 9.2696129e-09
0.4097143 9.5535843e-09
0.4107143 9.8312726e-09
0.4117143 1.0102240999999999e-08
0.4127143 1.036608e-08
0.4137143 1.0622404e-08
0.4147143 1.0870850999999999e-08
0.4157143 1.1111088e-08
0.4167143 1.1342804e-08
0.4177143 1.1565715e-08
0.4187143 1.1779558e-08
0.4197143 1.1984096e-08
0.4207143 1.2179112999999999e-08
0.4217143 1.2364416e-08
0.4227143 1.2539832e-08
0.4237143 1.2705205e-08
0.4247143 1.2860402999999998e-08
0.4257143 1.3005308999999999e-08
0.4267143 1.3139823e-08
0.4277143 1.3263859e-08
0.4287143 1.3377349e-08
0.4297143 1.3480237999999999e-08
0.4307143 1.3572481999999999e-08
0.4317143 1.3654053000000001e-08
0.4327143 1.3724932000000002e-08
0.4337143 1.3785112999999999e-08
0.4347143 1.3834602e-08
0.4357143 1.3873412e-08
0.4367143 1.3901573e-08
0.4377143 1.391912e-08
0.4387143 1.3926101e-08
0.4397143 1.3922576e-08
0.4407143 1.3908614999999999e-08
0.4417143 1.3884301e-08
0.4427143 1.384973e-08
0.4437143 1.3805010000000002e-08
0.4447143 1.3750265e-08
0.4457143 1.3685635e-08
0.4467143 1.3611272000000001e-08
0.4477143 1.3527349e-08
0.4487143 1.3434054999999999e-08
0.4497143 1.3331601e-08
0.4507143 1.3220217e-08
0.4517143 1.3100152e-08
0.4527143 1.2971681e-08
0.4537143 1.2835101e-08
0.4547143 1.2690733e-08
0.4557143 1.2538923e-08
0.4567143 1.2380043000000001e-08
0.4577143 1.2214492e-08
0.4587143 1.2042695e-08
0.4597143 1.1865102e-08
0.4607143 1.1682193e-08
0.4617143 1.1494472999999999e-08
0.4627143 1.1302474e-08
0.4637143 1.1106751e-08
0.4647143 1.0907887e-08
0.4657143 1.0706487e-08
0.4667143 1.0503177e-08
0.4677143 1.0298606e-08
0.4687143 1.009344e-08
0.4697143 9.888361e-09
0.4707143 9.6840674e-09
0.4717143 9.4812685e-09
0.4727143 9.2806825e-09
0.4737143 9.0830343e-09
0.4747143 8.8890527e-09
0.4757143 8.6994661e-09
0.4767143 8.515000499999999e-09
0.4777143 8.336376e-09
0.4787143 8.1643026e-09
0.4797143 7.9994789e-09
0.4807143 7.842587e-09
0.4817143 7.6942903e-09
0.4827143 7.5552307e-09
0.4837143 7.426024399999999e-09
0.4847143 7.3072604e-09
0.4857143 7.1994979e-09
0.4867143 7.1032638e-09
0.4877143 7.019049200000001e-09
0.4887143 6.9473101e-09
0.4897143 6.8884634e-09
0.4907143 6.8428888e-09
0.4917143 6.810923399999999e-09
0.4927143 6.7928656e-09
0.4937143 6.7889729e-09
0.4947143 6.799461e-09
0.4957143 6.8245062000000005e-09
0.4967143 6.8642453e-09
0.4977143 6.9187767000000006e-09
0.4987143 6.9881621e-09
0.4997143 7.0724294e-09
0.5007143 7.1715731e-09
0.5017143 7.2855576e-09
0.5027143 7.414321199999999e-09
0.5037143 7.5577766e-09
0.5047143 7.715816199999999e-09
0.5057143 7.888315e-09
0.5067143 8.0751343e-09
0.5077143 8.2761256e-09
0.5087143 8.491134200000001e-09
0.5097143 8.7200032e-09
0.5107143 8.9625779e-09
0.5117143 9.2187091e-09
0.5127143 9.4882588e-09
0.5137143 9.771102e-09
0.5147143 1.0067131999999999e-08
0.5157143 1.0376262e-08
0.5167143 1.0698433e-08
0.5177143 1.1033611e-08
0.5187143 1.1381794e-08
0.5197143 1.1743015e-08
0.5207143 1.2117341999999998e-08
0.5217143 1.250488e-08
0.5227143 1.2905778e-08
0.5237143 1.332022e-08
0.5247143 1.3748437e-08
0.5257143 1.4190701e-08
0.5267143 1.4647327999999999e-08
0.5277143 1.5118672e-08
0.5287143 1.5605132000000002e-08
0.5297143 1.6107148e-08
0.5307143 1.6625194e-08
0.5317143 1.7159787e-08
0.5327143 1.7711473e-08
0.5337143 1.8280827e-08
0.5347143 1.8868457e-08
0.5357143 1.9474991e-08
0.5367143 2.0101076e-08
0.5377143 2.0747376e-08
0.5387143 2.1414563e-08
0.5397143 2.2103314e-08
0.5407143 2.2814303e-08
0.5417143 2.3548202e-08
0.5427143 2.4305663e-08
0.5437143 2.5087327000000003e-08
0.5447143 2.5893801000000003e-08
0.5457143 2.6725665999999997e-08
0.5467143 2.7583463e-08
0.5477143 2.8467689e-08
0.5487143 2.9378786e-08
0.5497143 3.0317138e-08
0.5507143 3.1283068000000005e-08
0.5517143 3.2276826e-08
0.5527143 3.3298583e-08
0.5537143 3.4348432e-08
0.5547143 3.5426378000000004e-08
0.5557143 3.653233e-08
0.5567143 3.7666098e-08
0.5577143 3.8827397e-08
0.5587143 4.0015830000000004e-08
0.5597143 4.1230891e-08
0.5607143 4.2471965e-08
0.5617143 4.3738321000000004e-08
0.5627143 4.5029114e-08
0.5637143 4.6343379e-08
0.5647143 4.7680038e-08
0.5657143 4.9037885e-08
0.5667143 5.0415611e-08
0.5677143 5.181177699999999e-08
0.5687143 5.322484100000001e-08
0.5697143 5.4653138000000004e-08
0.5707143 5.6094901000000005e-08
0.5717143 5.7548249e-08
0.5727143 5.9011213e-08
0.5737143 6.0481709e-08
0.5747143 6.1957567e-08
0.5757143 6.343653399999999e-08
0.5767143 6.4916272e-08
0.5777143 6.6394362e-08
0.5787143 6.786831700000001e-08
0.5797143 6.9335587e-08
0.5807143 7.0793577e-08
0.5817143 7.2239631e-08
0.5827143 7.3671053e-08
0.5837143 7.5085127e-08
0.5847143 7.647909499999999e-08
0.5857143 7.7850199e-08
0.5867143 7.9195667e-08
0.5877143 8.0512724e-08
0.5887143 8.1798607e-08
0.5897143 8.3050572e-08
0.5907143 8.426589999999999e-08
0.5917143 8.5441904e-08
0.5927143 8.657594099999999e-08
0.5937143 8.7665419e-08
0.5947143 8.8707802e-08
0.5957143 8.9700619e-08
0.5967143 9.0641478e-08
0.5977143 9.1528057e-08
0.5987143 9.2358132e-08
0.5997143 9.3129565e-08
0.6007143 9.3840324e-08
0.6017143 9.448847299999999e-08
0.6027143 9.5072195e-08
0.6037143 9.5589792e-08
0.6047143 9.603968700000001e-08
0.6057143 9.6420416e-08
0.6067143 9.6730668e-08
0.6077143 9.696924399999998e-08
0.6087143 9.7135089e-08
0.6097143 9.7227293e-08
0.6107143 9.724508999999999e-08
0.6117143 9.7187858e-08
0.6127143 9.7055119e-08
0.6137143 9.6846553e-08
0.6147143 9.6561981e-08
0.6157143 9.620138e-08
0.6167143 9.5764874e-08
0.6177143 9.525275e-08
0.6187143 9.466544200000001e-08
0.6197143 9.4003538e-08
0.6207143 9.326778199999999e-08
0.6217143 9.2459063e-08
0.6227143 9.157842799999999e-08
0.6237143 9.0627078e-08
0.6247143 8.9606367e-08
0.6257143 8.8517788e-08
0.6267143 8.7362989e-08
0.6277143 8.614376999999999e-08
0.6287143 8.4862073e-08
0.6297143 8.351998e-08
0.6307143 8.2119728e-08
0.6317143 8.0663687e-08
0.6327143 7.9154372e-08
0.6337143 7.759443599999999e-08
0.6347143 7.5986673e-08
0.6357143 7.4334006e-08
0.6367143 7.2639494e-08
0.6377143 7.0906336e-08
0.6387143 6.913785100000001e-08
0.6397143 6.733748599999999e-08
0.6407143 6.5508809e-08
0.6417143 6.365552e-08
0.6427143 6.1781424e-08
0.6437143 5.9890448e-08
0.6447143 5.7986620999999997e-08
0.6457143 5.6074079e-08
0.6467143 5.4157056999999995e-08
0.6477143 5.2239878999999994e-08
0.6487143 5.0326965e-08
0.6497143 4.8422805e-08
0.6507143 4.6531966999999995e-08
0.6517143 4.4659079e-08
0.6527143 4.2808822999999996e-08
0.6537143 4.0985929e-08
0.6547143 3.9195155e-08
0.6557143 3.7441292e-08
0.6567143 3.5729136000000005e-08
0.6577143 3.4063485e-08
0.6587143 3.2449127e-08
0.6597143 3.0890818e-08
0.6607143 2.9393279e-08
0.6617143 2.7961178e-08
0.6627143 2.6599106e-08
0.6637143 2.5311578000000003e-08
0.6647143 2.4103006e-08
0.6657143 2.2977689e-08
0.6667143 2.1939796e-08
0.6677143 2.0993346e-08
0.6687143 2.0142198e-08
0.6697143 1.9390034e-08
0.6707143 1.8740341e-08
0.6717143 1.8196399999999998e-08
0.6727143 1.7761267e-08
0.6737143 1.7437761e-08
0.6747143 1.7228451000000002e-08
0.6757143 1.7135639e-08
0.6767143 1.7161353e-08
0.6777143 1.7307333e-08
0.6787143 1.7575021e-08
0.6797143 1.7965548000000002e-08
0.6807143 1.8479734e-08
0.6817143 1.9118074e-08
0.6827143 1.9880732e-08
0.6837143 2.0767542e-08
0.6847143 2.1777999999999998e-08
0.6857143 2.2911266e-08
0.6867143 2.4166157999999997e-08
0.6877143 2.5541164000000003e-08
0.6887143 2.703443e-08
0.6897143 2.8643779000000004e-08
0.6907143 3.0366705999999995e-08
0.6917143 3.2200395e-08
0.6927143 3.4141714000000004e-08
0.6937143 3.6187245e-08
0.6947143 3.8333273e-08
0.6957143 4.057582e-08
0.6967143 4.2910644e-08
0.6977143 4.5333265e-08
0.6987143 4.7838972e-08
0.6997143 5.0422849e-08
0.7007143 5.3079791e-08
0.7017143 5.5804517000000004e-08
0.7027143 5.8591604e-08
0.7037143 6.143549e-08
0.7047143 6.4330513e-08
0.7057143 6.7270917e-08
0.7067143 7.025088300000001e-08
0.7077143 7.3264556e-08
0.7087143 7.6306045e-08
0.7097143 7.9369472e-08
0.7107143 8.244897e-08
0.7117143 8.5538715e-08
0.7127143 8.863295099999999e-08
0.7137143 9.172599899999999e-08
0.7147143 9.481228000000001e-08
0.7157143 9.788632100000001e-08
0.7167143 1.0094280999999999e-07
0.7177143 1.0397655e-07
0.7187143 1.0698253e-07
0.7197143 1.0995591e-07
0.7207143 1.1289204e-07
0.7217143 1.1578646e-07
0.7227143 1.1863491000000001e-07
0.7237143 1.2143337e-07
0.7247143 1.2417802e-07
0.7257143 1.2686527e-07
0.7267143 1.2949176e-07
0.7277143 1.3205435e-07
0.7287143 1.3455013e-07
0.7297143 1.3697643e-07
0.7307143 1.393308e-07
0.7317143 1.4161102e-07
0.7327143 1.4381508000000002e-07
0.7337143 1.459412e-07
0.7347143 1.479878e-07
0.7357143 1.4995351000000002e-07
0.7367143 1.5183714000000002e-07
0.7377143 1.5363772e-07
0.7387143 1.5535446e-07
0.7397143 1.5698672e-07
0.7407143 1.5853405e-07
0.7417143 1.5999615e-07
0.7427143 1.6137287999999999e-07
0.7437143 1.6266425000000001e-07
0.7447143 1.6387038e-07
0.7457143 1.6499156000000002e-07
0.7467143 1.6602818999999998e-07
0.7477143 1.6698075999999998e-07
0.7487143 1.6784991e-07
0.7497143 1.6863637000000002e-07
0.7507143 1.6934097e-07
0.7517143 1.6996464e-07
0.7527143 1.7050840999999999e-07
0.7537143 1.7097337e-07
0.7547143 1.7136074e-07
0.7557143 1.7167178e-07
0.7567143 1.7190785e-07
0.7577143 1.7207040999999998e-07
0.7587143 1.7216097e-07
0.7597143 1.7218112e-07
0.7607143 1.7213254e-07
0.7617143 1.7201697e-07
0.7627143 1.7183621999999998e-07
0.7637143 1.7159221e-07
0.7647143 1.7128688e-07
0.7657143 1.7092230999999999e-07
0.7667143 1.7050058e-07
0.7677143 1.7002388e-07
0.7687143 1.6949449e-07
0.7697143 1.689147e-07
0.7707143 1.6828693e-07
0.7717143 1.6761362e-07
0.7727143 1.6689731e-07
0.7737143 1.6614056e-07
0.7747143 1.65346e-07
0.7757143 1.6451633e-07
0.7767143 1.6365427000000002e-07
0.7777143 1.6276259e-07
0.7787143 1.618441e-07
0.7797143 1.6090166e-07
0.7807143 1.599381e-07
0.7817143 1.589563e-07
0.7827143 1.5795916e-07
0.7837143 1.5694954e-07
0.7847143 1.5593034e-07
0.7857143 1.5490439e-07
0.7867143 1.5387452e-07
0.7877143 1.5284355e-07
0.7887143 1.5181422e-07
0.7897143 1.5078921e-07
0.7907143 1.4977118e-07
0.7917143 1.4876269e-07
0.7927143 1.4776622e-07
0.7937143 1.4678417e-07
0.7947143 1.4581886e-07
0.7957143 1.4487246999999999e-07
0.7967143 1.4394709999999998e-07
0.7977143 1.4304471e-07
0.7987143 1.4216717e-07
0.7997143 1.4131619000000002e-07
0.8007143 1.4049338e-07
0.8017143 1.3970021e-07
0.8027143 1.3893798999999999e-07
0.8037143 1.3820792e-07
0.8047143 1.3751106e-07
0.8057143 1.3684831e-07
0.8067143 1.3622047e-07
0.8077143 1.3562819e-07
0.8087143 1.3507199e-07
0.8097143 1.3455228e-07
0.8107143 1.3406937e-07
0.8117143 1.3362342e-07
0.8127143 1.3321454e-07
0.8137143 1.3284273000000002e-07
0.8147143 1.3250789e-07
0.8157143 1.322099e-07
0.8167143 1.3194853e-07
0.8177143 1.3172354e-07
0.8187143 1.3153465e-07
0.8197143 1.3138155e-07
0.8207143 1.3126394e-07
0.8217143 1.3118151e-07
0.8227143 1.3113397e-07
0.8237143 1.3112107000000002e-07
0.8247143 1.311426e-07
0.8257143 1.3119839e-07
0.8267143 1.3128834e-07
0.8277143 1.3141242999999998e-07
0.8287143 1.3157071e-07
0.8297143 1.3176334e-07
0.8307143 1.3199056999999998e-07
0.8317143 1.3225274e-07
0.8327143 1.3255032e-07
0.8337143 1.3288385999999998e-07
0.8347143 1.3325405e-07
0.8357143 1.336617e-07
0.8367143 1.3410774e-07
0.8377143 1.3459317e-07
0.8387143 1.3511916e-07
0.8397143 1.3568695e-07
0.8407143 1.362979e-07
0.8417143 1.3695345e-07
0.8427143 1.3765515e-07
0.8437143 1.3840463e-07
0.8447143 1.3920358e-07
0.8457143 1.4005375e-07
0.8467143 1.4095695e-07
0.8477143 1.4191502e-07
0.8487143 1.4292986e-07
0.8497143 1.4400333e-07
0.8507143 1.4513734e-07
0.8517143 1.4633373e-07
0.8527143 1.4759436999999998e-07
0.8537143 1.4892103e-07
0.8547143 1.5031547e-07
0.8557143 1.5177934000000001e-07
0.8567143 1.5331423e-07
0.8577143 1.5492159e-07
0.8587143 1.5660276000000002e-07
0.8597143 1.5835898e-07
0.8607143 1.601913e-07
0.8617143 1.6210064e-07
0.8627143 1.6408773e-07
0.8637143 1.661531e-07
0.8647143 1.682971e-07
0.8657143 1.7051986000000002e-07
0.8667143 1.728213e-07
0.8677143 1.752011e-07
0.8687143 1.776587e-07
0.8697143 1.8019329999999998e-07
0.8707143 1.8280386e-07
0.8717143 1.8548906e-07
0.8727143 1.8824731000000002e-07
0.8737143 1.9107678e-07
0.8747143 1.9397535e-07
0.8757143 1.9694063999999998e-07
0.8767143 1.9997002e-07
0.8777143 2.0306055e-07
0.8787143 2.0620905e-07
0.8797143 2.0941209e-07
0.8807143 2.1266593e-07
0.8817143 2.1596663999999998e-07
0.8827143 2.1931000999999998e-07
0.8837143 2.226916e-07
0.8847143 2.2610676e-07
0.8857143 2.2955058e-07
0.8867143 2.3301797999999998e-07
0.8877143 2.3650371e-07
0.8887143 2.4000226e-07
0.8897143 2.4350803999999997e-07
0.8907143 2.4701525e-07
0.8917143 2.5051803e-07
0.8927143 2.5401032000000003e-07
0.8937143 2.5748601e-07
0.8947143 2.6093887e-07
0.8957143 2.6436267e-07
0.8967143 2.6775104e-07
0.8977143 2.7109768e-07
0.8987143 2.7439622e-07
0.8997143 2.7764032999999997e-07
0.9007143 2.8082368e-07
0.9017143 2.8394e-07
0.9027143 2.869831e-07
0.9037143 2.8994682e-07
0.9047143 2.9282516000000003e-07
0.9057143 2.956122e-07
0.9067143 2.9830214e-07
0.9077143 3.0088934000000003e-07
0.9087143 3.0336831e-07
0.9097143 3.0573375e-07
0.9107143 3.0798055e-07
0.9117143 3.1010376e-07
0.9127143 3.1209867999999997e-07
0.9137143 3.1396077000000003e-07
0.9147143 3.1568579e-07
0.9157143 3.1726968e-07
0.9167143 3.1870866000000004e-07
0.9177143 3.1999918e-07
0.9187143 3.2113796e-07
0.9197143 3.2212195e-07
0.9207143 3.229484e-07
0.9217143 3.236148e-07
0.9227143 3.2411891000000004e-07
0.9237143 3.2445875e-07
0.9247143 3.2463261e-07
0.9257143 3.2463905e-07
0.9267143 3.2447687000000003e-07
0.9277143 3.2414515999999997e-07
0.9287143 3.236432e-07
0.9297143 3.2297057999999997e-07
0.9307143 3.2212708e-07
0.9317143 3.2111274e-07
0.9327143 3.199278e-07
0.9337143 3.1857270000000003e-07
0.9347143 3.170481e-07
0.9357143 3.1535485e-07
0.9367143 3.1349396e-07
0.9377143 3.1146663000000003e-07
0.9387143 3.0927421e-07
0.9397143 3.0691816e-07
0.9407143 3.0440011000000003e-07
0.9417143 3.0172178000000003e-07
0.9427143 2.9888503e-07
0.9437143 2.9589176e-07
0.9447143 2.9274401e-07
0.9457143 2.8944382e-07
0.9467143 2.8599338e-07
0.9477143 2.8239484e-07
0.9487143 2.7865041e-07
0.9497143 2.7476235e-07
0.9507143 2.7073290000000003e-07
0.9517143 2.6656437e-07
0.9527143 2.6225899e-07
0.9537143 2.5781901e-07
0.9547143 2.5324669e-07
0.9557143 2.4854423e-07
0.9567143 2.4371382999999997e-07
0.9577143 2.3875763999999996e-07
0.9587143 2.3367774e-07
0.9597143 2.2847623999999998e-07
0.9607143 2.2315512000000003e-07
0.9617143 2.1771636e-07
0.9627143 2.1216189e-07
0.9637143 2.0649352999999999e-07
0.9647143 2.0071309000000001e-07
0.9657143 1.9482229e-07
0.9667143 1.888228e-07
0.9677143 1.8271621e-07
0.9687143 1.7650403e-07
0.9697143 1.7018772e-07
0.9707143 1.6376863e-07
0.9717143 1.5724805e-07
0.9727143 1.5062718e-07
0.9737143 1.4390713000000001e-07
0.9747143 1.3708892e-07
0.9757143 1.3017346e-07
0.9767143 1.2316157e-07
0.9777143 1.1605396e-07
0.9787143 1.0885119e-07
0.9797143 1.0155377000000001e-07
0.9807143 9.416199999999999e-08
0.9817143 8.6676111e-08
0.9827143 7.9096157e-08
0.9837143 7.1422068e-08
0.9847143 6.3653605e-08
0.9857143 5.5790378e-08
0.9867143 4.7831837999999996e-08
0.9877143 3.9777268e-08
0.9887143 3.1625777e-08
0.9897143 2.3376304e-08
0.9907143 1.5027611e-08
0.9917143 6.5782851e-09
0.9927143 -1.9732634e-09
0.9937143 -1.0628797e-08
0.9947143 -1.9390251e-08
0.9957143 -2.8259724999999998e-08
0.9967143 -3.7239484e-08
0.9977143 -4.6331944e-08
0.9987143 -5.5539667e-08
0.9997143 -6.4865358e-08
1.000714 -7.431184e-08
1.001714 -8.3882051e-08
1.002714 -9.357902200000001e-08
1.003714 -1.0340588000000001e-07
1.004714 -1.1336583e-07
1.005714 -1.2346208e-07
1.006714 -1.3369794e-07
1.007714 -1.4407668e-07
1.008714 -1.546016e-07
1.009714 -1.6527594e-07
1.010714 -1.7610293e-07
1.011714 -1.8708571999999998e-07
1.012714 -1.9822736999999998e-07
1.013714 -2.0953084000000003e-07
1.014714 -2.2099897e-07
1.015714 -2.3263447e-07
1.016714 -2.4443981999999997e-07
1.017714 -2.564174e-07
1.018714 -2.6856934e-07
1.019714 -2.8089759e-07
1.020714 -2.9340383e-07
1.021714 -3.0608954999999997e-07
1.022714 -3.1895595e-07
1.023714 -3.32004e-07
1.024714 -3.4523442e-07
1.025714 -3.5864760000000003e-07
1.026714 -3.7224375e-07
1.027714 -3.8602272e-07
1.028714 -3.9998418000000003e-07
1.029714 -4.1412752999999995e-07
1.030714 -4.2845189999999996e-07
1.031714 -4.4295621e-07
1.032714 -4.5763916999999997e-07
1.033714 -4.7249928e-07
1.034714 -4.875349000000001e-07
1.035714 -5.027441600000001e-07
1.036714 -5.181251900000001e-07
1.037714 -5.336759e-07
1.038714 -5.4939422e-07
1.039714 -5.6527805e-07
1.040714 -5.8132521e-07
1.041714 -5.975336700000001e-07
1.042714 -6.1390137e-07
1.043714 -6.3042642e-07
1.044714 -6.4710712e-07
1.045714 -6.6394188e-07
1.046714 -6.8092936e-07
1.047714 -6.9806849e-07
1.048714 -7.1535853e-07
1.049714 -7.3279898e-07
1.050714 -7.5038979e-07
1.051714 -7.6813134e-07
1.052714 -7.860243100000001e-07
1.053714 -8.0406997e-07
1.054714 -8.2226999e-07
1.055714 -8.406264999999999e-07
1.056714 -8.5914218e-07
1.057714 -8.7782031e-07
1.058714 -8.9666461e-07
1.059714 -9.156793499999999e-07
1.060714 -9.3486934e-07
1.061714 -9.5423998e-07
1.062714 -9.7379713e-07
1.063714 -9.9354729e-07
1.064714 -1.0134973e-06
1.065714 -1.0336545e-06
1.066714 -1.0540266999999999e-06
1.067714 -1.0746223e-06
1.068714 -1.0954497e-06
1.069714 -1.116518e-06
1.070714 -1.1378365e-06
1.071714 -1.1594147e-06
1.072714 -1.1812625e-06
1.073714 -1.2033897000000001e-06
1.074714 -1.2258063e-06
1.075714 -1.2485224999999999e-06
1.076714 -1.2715485e-06
1.077714 -1.2948941e-06
1.078714 -1.3185697000000002e-06
1.079714 -1.3425849000000001e-06
1.080714 -1.3669492999999999e-06
1.081714 -1.3916724e-06
1.082714 -1.4167632e-06
1.083714 -1.4422306e-06
1.084714 -1.4680828e-06
1.085714 -1.4943279e-06
1.086714 -1.5209729999999998e-06
1.087714 -1.5480253999999999e-06
1.088714 -1.5754912e-06
1.089714 -1.6033763e-06
1.090714 -1.6316859e-06
1.091714 -1.6604247e-06
1.092714 -1.6895966e-06
1.093714 -1.7192047e-06
1.094714 -1.7492517999999998e-06
1.095714 -1.7797398999999998e-06
1.096714 -1.8106702e-06
1.097714 -1.8420435e-06
1.098714 -1.8738596e-06
1.099714 -1.9061180999999999e-06
1.100714 -1.9388176000000003e-06
1.101714 -1.9719563000000002e-06
1.102714 -2.0055316e-06
1.103714 -2.0395406e-06
1.104714 -2.0739799000000003e-06
1.105714 -2.1088454e-06
1.106714 -2.1441325e-06
1.107714 -2.1798364e-06
1.108714 -2.2159516999999997e-06
1.109714 -2.2524729e-06
1.110714 -2.2893941000000002e-06
1.111714 -2.326709e-06
1.112714 -2.3644111e-06
1.113714 -2.4024939999999997e-06
1.114714 -2.4409509e-06
1.115714 -2.4797750000000003e-06
1.116714 -2.5189592999999997e-06
1.117714 -2.5584971000000002e-06
1.118714 -2.5983812e-06
1.119714 -2.6386052e-06
1.120714 -2.6791621000000003e-06
1.121714 -2.7200453000000002e-06
1.122714 -2.7612483000000002e-06
1.123714 -2.8027648000000003e-06
1.124714 -2.8445887e-06
1.125714 -2.8867141999999997e-06
1.126714 -2.9291353e-06
1.127714 -2.9718469e-06
1.128714 -3.0148438e-06
1.129714 -3.0581209e-06
1.130714 -3.1016732e-06
1.131714 -3.1454967e-06
1.132714 -3.1895869e-06
1.133714 -3.23394e-06
1.134714 -3.2785525e-06
1.135714 -3.3234208e-06
1.136714 -3.3685414e-06
1.137714 -3.4139113e-06
1.138714 -3.4595274e-06
1.139714 -3.5053873e-06
1.140714 -3.551488e-06
1.141714 -3.5978271e-06
1.142714 -3.6444021e-06
1.143714 -3.6912105e-06
1.144714 -3.7382501999999996e-06
1.145714 -3.7855187e-06
1.146714 -3.8330136e-06
1.147714 -3.8807322e-06
1.148714 -3.9286721e-06
1.149714 -3.976831e-06
1.150714 -4.0252058e-06
1.151714 -4.0737934000000005e-06
1.152714 -4.122591e-06
1.153714 -4.1715953e-06
1.154714 -4.2208026e-06
1.155714 -4.2702094e-06
1.156714 -4.3198113999999996e-06
1.157714 -4.3696043999999995e-06
1.158714 -4.4195843e-06
1.159714 -4.4697458e-06
1.160714 -4.5200839e-06
1.161714 -4.5705931e-06
1.162714 -4.621268e-06
1.163714 -4.6721023e-06
1.164714 -4.723090200000001e-06
1.165714 -4.7742244e-06
1.166714 -4.8254986e-06
1.167714 -4.8769053e-06
1.168714 -4.928437e-06
1.169714 -4.980086e-06
1.170714 -5.0318445e-06
1.171714 -5.0837037999999995e-06
1.172714 -5.1356557999999996e-06
1.173714 -5.1876916999999994e-06
1.174714 -5.2398025e-06
1.175714 -5.2919795e-06
1.176714 -5.3442129e-06
1.177714 -5.3964932e-06
1.178714 -5.4488112e-06
1.179714 -5.5011569e-06
1.180714 -5.553520300000001e-06
1.181714 -5.6058916e-06
1.182714 -5.6582607e-06
1.183714 -5.7106174e-06
1.184714 -5.7629517e-06
1.185714 -5.8152533e-06
1.186714 -5.8675122999999995e-06
1.187714 -5.919718e-06
1.188714 -5.971860200000001e-06
1.189714 -6.0239286999999995e-06
1.190714 -6.075913499999999e-06
1.191714 -6.1278044e-06
1.192714 -6.179591600000001e-06
1.193714 -6.2312644e-06
1.194714 -6.2828128e-06
1.195714 -6.334227e-06
1.196714 -6.385497600000001e-06
1.197714 -6.4366141e-06
1.198714 -6.4875671e-06
1.199714 -6.5383468e-06
1.200714 -6.5889438e-06
1.201714 -6.6393476e-06
1.202714 -6.6895495e-06
1.203714 -6.7395398e-06
1.204714 -6.7893082999999996e-06
1.205714 -6.8388459e-06
1.206714 -6.888143400000001e-06
1.207714 -6.9371907e-06
1.208714 -6.9859787e-06
1.209714 -7.0344974e-06
1.210714 -7.0827369e-06
1.211714 -7.1306872e-06
1.212714 -7.1783383e-06
1.213714 -7.2256796e-06
1.214714 -7.2727019e-06
1.215714 -7.3193938e-06
1.216714 -7.3657446e-06
1.217714 -7.411743e-06
1.218714 -7.4573784e-06
1.219714 -7.5026385e-06
1.220714 -7.5475121e-06
1.221714 -7.5919871000000005e-06
1.222714 -7.6360507e-06
1.223714 -7.679690800000001e-06
1.224714 -7.722894e-06
1.225714 -7.7656466e-06
1.226714 -7.807934600000001e-06
1.227714 -7.849744299999999e-06
1.228714 -7.891061e-06
1.229714 -7.9318703e-06
1.230714 -7.9721566e-06
1.231714 -8.011904400000001e-06
1.232714 -8.0510979e-06
1.233714 -8.0897209e-06
1.234714 -8.1277562e-06
1.235714 -8.1651883e-06
1.236714 -8.201999399999999e-06
1.237714 -8.2381725e-06
1.238714 -8.2736896e-06
1.239714 -8.3085332e-06
1.240714 -8.3426855e-06
1.241714 -8.3761279e-06
1.242714 -8.408842700000001e-06
1.243714 -8.4408114e-06
1.244714 -8.4720156e-06
1.245714 -8.5024368e-06
1.246714 -8.5320572e-06
1.247714 -8.5608576e-06
1.248714 -8.5888196e-06
1.249714 -8.6159254e-06
1.250714 -8.6421565e-06
1.251714 -8.6674937e-06
1.252714 -8.6919201e-06
1.253714 -8.715417e-06
1.254714 -8.737966099999999e-06
1.255714 -8.7595502e-06
1.256714 -8.780151e-06
1.257714 -8.799751299999999e-06
1.258714 -8.8183327e-06
1.259714 -8.8358789e-06
1.260714 -8.852371299999999e-06
1.261714 -8.867792900000001e-06
1.262714 -8.8821267e-06
1.263714 -8.8953549e-06
1.264714 -8.9074597e-06
1.265714 -8.918424e-06
1.266714 -8.928229500000001e-06
1.267714 -8.9368591e-06
1.268714 -8.9442942e-06
1.269714 -8.950515699999999e-06
1.270714 -8.955505799999999e-06
1.271714 -8.9592447e-06
1.272714 -8.9617131e-06
1.273714 -8.962890500000001e-06
1.274714 -8.9627555e-06
1.275714 -8.961287500000001e-06
1.276714 -8.9584638e-06
1.277714 -8.9542617e-06
1.278714 -8.9486569e-06
1.279714 -8.9416247e-06
1.280714 -8.9331387e-06
1.281714 -8.9231726e-06
1.282714 -8.911698e-06
1.283714 -8.8986859e-06
1.284714 -8.8841055e-06
1.285714 -8.867925099999999e-06
1.286714 -8.8501118e-06
1.287714 -8.8306315e-06
1.288714 -8.8094481e-06
1.289714 -8.7865246e-06
1.290714 -8.7618226e-06
1.291714 -8.735302300000001e-06
1.292714 -8.7069218e-06
1.293714 -8.6766391e-06
1.294714 -8.644409599999999e-06
1.295714 -8.6101878e-06
1.296714 -8.5739273e-06
1.297714 -8.5355801e-06
1.298714 -8.4950962e-06
1.299714 -8.4524252e-06
1.300714 -8.407515400000001e-06
1.301714 -8.360314e-06
1.302714 -8.3107672e-06
1.303714 -8.2588201e-06
1.304714 -8.2044174e-06
1.305714 -8.1475022e-06
1.306714 -8.0880177e-06
1.307714 -8.025905599999999e-06
1.308714 -7.9611077e-06
1.309714 -7.8935649e-06
1.310714 -7.823218299999999e-06
1.311714 -7.7500083e-06
1.312714 -7.673875e-06
1.313714 -7.5947582000000005e-06
1.314714 -7.512598199999999e-06
1.315714 -7.4273352e-06
1.316714 -7.3389089e-06
1.317714 -7.2472595e-06
1.318714 -7.1523273999999996e-06
1.319714 -7.0540537e-06
1.320714 -6.9523786e-06
1.321714 -6.847243800000001e-06
1.322714 -6.7385912000000004e-06
1.323714 -6.626362400000001e-06
1.324714 -6.5104999e-06
1.325714 -6.3909468e-06
1.326714 -6.2676456e-06
1.327714 -6.1405402e-06
1.328714 -6.009575099999999e-06
1.329714 -5.8746938e-06
1.330714 -5.7358413e-06
1.331714 -5.5929625e-06
1.332714 -5.4460024e-06
1.333714 -5.2949066e-06
1.334714 -5.1396203e-06
1.335714 -4.9800895999999995e-06
1.336714 -4.8162597e-06
1.337714 -4.6480764e-06
1.338714 -4.4754852e-06
1.339714 -4.2984315e-06
1.340714 -4.1168605e-06
1.341714 -3.9307167e-06
1.342714 -3.7399445000000005e-06
1.343714 -3.5444881e-06
1.344714 -3.3442905e-06
1.345714 -3.139295e-06
1.346714 -2.9294435e-06
1.347714 -2.7146774999999997e-06
1.348714 -2.4949378e-06
1.349714 -2.2701640999999997e-06
1.350714 -2.0402954e-06
1.351714 -1.8052696999999999e-06
1.352714 -1.5650238000000002e-06
1.353714 -1.319494e-06
1.354714 -1.0686151000000002e-06
1.355714 -8.1232079e-07
1.356714 -5.5054388e-07
1.357714 -2.8321592e-07
1.358714 -1.0267312e-08
1.359714 2.6837268e-07
1.360714 5.52776e-07
1.361714 8.430157e-07
1.362714 1.139166e-06
1.363714 1.4413024e-06
1.364714 1.7495011999999998e-06
1.365714 2.0638401000000002e-06
1.366714 2.3843977e-06
1.367714 2.711254e-06
1.368714 3.0444895000000003e-06
1.369714 3.3841856999999995e-06
1.370714 3.7304257e-06
1.371714 4.083293e-06
1.372714 4.4428719999999995e-06
1.373714 4.8092481e-06
1.374714 5.1825072e-06
1.375714 5.562736e-06
1.376714 5.9500227e-06
1.377714 6.3444553e-06
1.378714 6.7461222e-06
1.379714 7.155113500000001e-06
1.380714 7.5715192e-06
1.381714 7.9954305e-06
1.382714 8.4269388e-06
1.383714 8.8661352e-06
1.384714 9.3131128e-06
1.385714 9.7679639e-06
1.386714 1.0230782e-05
1.387714 1.0701661999999999e-05
1.388714 1.1180697999999999e-05
1.389714 1.1667984e-05
1.390714 1.2163618e-05
1.391714 1.2667691999999999e-05
1.392714 1.3180306000000001e-05
1.393714 1.3701556e-05
1.394714 1.4231541e-05
1.395714 1.4770359000000001e-05
1.396714 1.5318108e-05
1.397714 1.5874889000000003e-05
1.398714 1.6440802e-05
1.399714 1.701595e-05
1.400714 1.7600432e-05
1.401714 1.8194352999999998e-05
1.402714 1.8797819e-05
1.403714 1.9410932e-05
1.404714 2.0033798000000002e-05
1.405714 2.0666525e-05
1.406714 2.1309218999999998e-05
1.407714 2.1961991e-05
1.408714 2.2624949999999998e-05
1.409714 2.3298206e-05
1.410714 2.3981875e-05
1.411714 2.4676066e-05
1.412714 2.5380896000000002e-05
1.413714 2.6096478e-05
1.414714 2.6822931e-05
1.415714 2.7560375e-05
1.416714 2.8308926e-05
1.417714 2.9068706999999997e-05
1.418714 2.9839839000000002e-05
1.419714 3.0622444999999996e-05
1.420714 3.1416647e-05
1.421714 3.2222573000000005e-05
1.422714 3.3040351e-05
1.423714 3.3870106e-05
1.424714 3.4711968e-05
1.425714 3.5566069e-05
1.426714 3.6432539e-05
1.427714 3.7311509e-05
1.428714 3.8203112e-05
1.429714 3.9107485e-05
1.430714 4.0024761000000003e-05
1.431714 4.0955078e-05
1.432714 4.1898573e-05
1.433714 4.2855385e-05
1.434714 4.3825651e-05
1.435714 4.4809511e-05
1.436714 4.5807104e-05
1.437714 4.6818573e-05
1.438714 4.784406e-05
1.439714 4.8883709e-05
1.440714 4.993766e-05
1.441714 5.1006054e-05
1.442714 5.2089041e-05
1.443714 5.3186761e-05
1.444714 5.4299363e-05
1.445714 5.5426989e-05
1.446714 5.6569786000000003e-05
1.447714 5.7727897e-05
1.448714 5.8901469e-05
1.449714 6.009065e-05
1.450714 6.1295583e-05
1.451714 6.2516415e-05
1.452714 6.375329299999999e-05
1.453714 6.500636699999999e-05
1.454714 6.627577700000001e-05
1.455714 6.7561672e-05
1.456714 6.8864199e-05
1.457714 7.0183501e-05
1.458714 7.151973e-05
1.459714 7.287303000000001e-05
1.460714 7.4243542e-05
1.461714 7.5631419e-05
1.462714 7.7036805e-05
1.463714 7.845983999999999e-05
1.464714 7.9900678e-05
1.465714 8.1359462e-05
1.466714 8.283634e-05
1.467714 8.4331452e-05
1.468714 8.584495400000001e-05
1.469714 8.7376986e-05
1.470714 8.8927698e-05
1.471714 9.0497235e-05
1.472714 9.208574700000001e-05
1.473714 9.3693382e-05
1.474714 9.5320286e-05
1.475714 9.6966608e-05
1.476714 9.863250600000001e-05
1.477714 0.00010031811999999999
1.478714 0.0001020236
1.479714 0.00010374910999999999
1.480714 0.00010549478999999999
1.481714 0.00010726079999999999
1.482714 0.00010904730000000001
1.483714 0.00011085443000000001
1.484714 0.00011268236
1.485714 0.00011453124
1.486714 0.00011640122
1.487714 0.00011829247999999999
1.488714 0.00012020517
1.489714 0.00012213945
1.490714 0.00012409549
1.491714 0.00012607345
1.492714 0.00012807349999999999
1.493714 0.00013009579
1.494714 0.00013214051000000001
1.495714 0.00013420782
1.496714 0.0001362979
1.497714 0.00013841091
1.498714 0.00014054702
1.499714 0.00014270643
1.500714 0.00014488928
1.501714 0.00014709577
1.502714 0.00014932608
1.503714 0.00015158039
1.504714 0.00015385887
1.505714 0.0001561617
1.506714 0.00015848907
1.507714 0.00016084116
1.508714 0.00016321816
1.509714 0.00016562024
1.510714 0.00016804759
1.511714 0.00017050038999999998
1.512714 0.00017297884
1.513714 0.00017548312999999998
1.514714 0.00017801342
1.515714 0.00018056992
1.516714 0.0001831528
1.517714 0.00018576227
1.518714 0.0001883985
1.519714 0.00019106167
1.520714 0.00019375198
1.521714 0.00019646960999999998
1.522714 0.00019921476
1.523714 0.00020198761
1.524714 0.00020478833
1.525714 0.00020761713000000002
1.526714 0.00021047419999999998
1.527714 0.00021335968
1.528714 0.00021627379
1.529714 0.00021921674
1.530714 0.00022218867
1.531714 0.0002251898
1.532714 0.00022822028
1.533714 0.00023128032
1.534714 0.0002343701
1.535714 0.00023748983
1.536714 0.00024063965999999998
1.537714 0.00024381980000000002
1.538714 0.00024703043
1.539714 0.00025027173
1.540714 0.00025354389
1.541714 0.00025684709999999997
1.542714 0.00026018156
1.543714 0.00026354746
1.544714 0.00026694498999999997
1.545714 0.00027037435999999995
1.546714 0.00027383574
1.547714 0.00027732933
1.548714 0.00028085535
1.549714 0.00028441398
1.550714 0.00028800541
1.551714 0.00029162986
1.552714 0.00029528753
1.553714 0.00029897863
1.554714 0.00030270335
1.555714 0.00030646192
1.556714 0.00031025456
1.557714 0.00031408147
1.558714 0.00031794284
1.559714 0.00032183890999999996
1.560714 0.00032576988
1.561714 0.00032973599
1.562714 0.00033373744
1.563714 0.00033777446
1.564714 0.00034184727
1.565714 0.0003459561
1.566714 0.00035010116
1.567714 0.0003542827
1.568714 0.00035850094
1.569714 0.00036275610000000003
1.570714 0.00036704839
1.571714 0.00037137806
1.572714 0.00037574533999999997
1.573714 0.00038015046
1.574714 0.00038459360999999997
1.575714 0.00038907506
1.576714 0.00039359506
1.577714 0.00039815382
1.578714 0.00040275154
1.579714 0.00040738846
1.580714 0.00041206481000000003
1.581714 0.00041678076999999996
1.582714 0.00042153660999999997
1.583714 0.00042633255
1.584714 0.00043116884
1.585714 0.00043604564
1.586714 0.00044096323
1.587714 0.00044592179999999995
1.588714 0.00045092152
1.589714 0.00045596266000000004
1.590714 0.00046104542
1.591714 0.00046617001
1.592714 0.00047133667
1.593714 0.00047654557000000004
1.594714 0.00048179690999999993
1.595714 0.00048709089
1.596714 0.0004924277599999999
1.597714 0.0004978077
1.598714 0.00050323088
1.599714 0.0005086975300000001
1.600714 0.0005142078
1.601714 0.0005197619000000001
1.602714 0.00052536006
1.603714 0.0005310024299999999
1.604714 0.00053668919
1.605714 0.00054242055
1.606714 0.00054819666
1.607714 0.0005540177
1.608714 0.00055988389
1.609714 0.00056579538
1.610714 0.00057175234
1.611714 0.0005777549599999999
1.612714 0.0005838033799999999
1.613714 0.00058989776
1.614714 0.00059603831
1.615714 0.00060222515
1.616714 0.00060845846
1.617714 0.00061473843
1.618714 0.00062106519
1.619714 0.00062743889
1.620714 0.00063385969
1.621714 0.0006403277400000001
1.622714 0.00064684323
1.623714 0.00065340623
1.624714 0.00066001694
1.625714 0.0006666754899999999
1.626714 0.00067338206
1.627714 0.00068013674
1.628714 0.00068693967
1.629714 0.00069379098
1.630714 0.0007006908599999999
1.631714 0.00070763936
1.632714 0.00071463664
1.633714 0.00072168286
1.634714 0.0007287781
1.635714 0.0007359225
1.636714 0.0007431162
1.637714 0.00075035928
1.638714 0.00075765188
1.639714 0.00076499409
1.640714 0.00077238601
1.641714 0.0007798277699999999
1.642714 0.00078731955
1.643714 0.0007948613500000001
1.644714 0.00080245336
1.645714 0.00081009557
1.646714 0.0008177881699999999
1.647714 0.0008255312399999999
1.648714 0.0008333248799999999
1.649714 0.0008411691899999999
1.650714 0.00084906424
1.651714 0.0008570102199999999
1.652714 0.0008650071299999999
1.653714 0.00087305507
1.654714 0.00088115412
1.655714 0.0008893044699999999
1.656714 0.00089750611
1.657714 0.0009057591299999999
1.658714 0.0009140637299999999
1.659714 0.00092241989
1.660714 0.0009308277200000001
1.661714 0.00093928738
1.662714 0.0009477988899999999
1.663714 0.0009563623300000001
1.664714 0.00096497779
1.665714 0.0009736453600000001
1.666714 0.0009823652400000001
1.667714 0.0009911374
1.668714 0.00099996196
1.669714 0.001008839
1.670714 0.0010177685999999998
1.671714 0.0010267509000000002
1.672714 0.0010357859
1.673714 0.0010448737
1.674714 0.0010540145
1.675714 0.0010632082
1.676714 0.0010724551
1.677714 0.0010817551
1.678714 0.0010911083
1.679714 0.0011005149
1.680714 0.0011099749
1.681714 0.0011194884
1.682714 0.0011290555
1.683714 0.0011386762
1.684714 0.0011483506
1.685714 0.0011580788
1.686714 0.0011678609
1.687714 0.0011776968999999999
1.688714 0.0011875868
1.689714 0.0011975309
1.690714 0.0012075289
1.691714 0.0012175812
1.692714 0.0012276877
1.693714 0.0012378483999999999
1.694714 0.0012480634
1.695714 0.0012583328
1.696714 0.0012686563999999999
1.697714 0.0012790345
1.698714 0.001289467
1.699714 0.0012999539999999999
1.700714 0.0013104954
1.701714 0.0013210912
1.702714 0.0013317414000000001
1.703714 0.0013424462
1.704714 0.0013532054
1.705714 0.001364019
1.706714 0.0013748871
1.707714 0.0013858095
1.708714 0.0013967863
1.709714 0.0014078175
1.710714 0.001418903
1.711714 0.0014300426
1.712714 0.0014412365
1.713714 0.0014524845
1.714714 0.0014637866
1.715714 0.0014751427
1.716714 0.0014865528
1.717714 0.0014980167
1.718714 0.0015095344
1.719714 0.0015211057
1.720714 0.0015327307
1.721714 0.0015444090999999999
1.722714 0.0015561409
1.723714 0.0015679258999999998
1.724714 0.0015797641000000002
1.725714 0.0015916552
1.726714 0.0016035991999999999
1.727714 0.001615596
1.728714 0.0016276454
1.729714 0.0016397472999999999
1.730714 0.0016519014
1.731714 0.0016641077
1.732714 0.0016763661
1.733714 0.0016886763000000002
1.734714 0.0017010381
1.735714 0.0017134515000000001
1.736714 0.0017259163000000002
1.737714 0.0017384322
1.738714 0.001750999
1.739714 0.0017636168000000002
1.740714 0.0017762852000000001
1.741714 0.0017890039
1.742714 0.0018017729000000002
1.743714 0.0018145918000000002
1.744714 0.0018274606
1.745714 0.0018403791
1.746714 0.0018533468000000001
1.747714 0.0018663638999999999
1.748714 0.0018794299
1.749714 0.0018925446
1.750714 0.0019057079
1.751714 0.0019189196000000003
1.752714 0.0019321793
1.753714 0.0019454868000000002
1.754714 0.0019588419999999997
1.755714 0.0019722445
1.756714 0.0019856943
1.757714 0.001999191
1.758714 0.0020127343
1.759714 0.002026324
1.760714 0.0020399599
1.761714 0.0020536416
1.762714 0.002067369
1.763714 0.0020811418
1.764714 0.0020949596999999998
1.765714 0.0021088224000000004
1.766714 0.0021227297
1.767714 0.0021366812
1.768714 0.0021506767
1.769714 0.0021647159999999997
1.770714 0.0021787986000000002
1.771714 0.0021929243000000003
1.772714 0.0022070930000000002
1.773714 0.002221304
1.774714 0.0022355573
1.775714 0.0022498525
1.776714 0.0022641892
1.777714 0.0022785673
1.778714 0.002292986
1.779714 0.0023074454
1.780714 0.0023219449
1.781714 0.0023364842
1.782714 0.0023510631
1.783714 0.002365681
1.784714 0.0023803377
1.785714 0.0023950328
1.786714 0.0024097659
1.787714 0.0024245364000000003
1.788714 0.0024393443
1.789714 0.0024541889
1.790714 0.0024690698
1.791714 0.0024839866
1.792714 0.0024989391
1.793714 0.0025139267000000003
1.794714 0.0025289488
1.795714 0.0025440051
1.796714 0.0025590953
1.797714 0.0025742187
1.798714 0.0025893749
1.799714 0.0026045635
1.800714 0.0026197838
1.801714 0.0026350355
1.802714 0.0026503181
1.803714 0.0026656311
1.804714 0.0026809739
1.805714 0.0026963462
1.806714 0.0027117472
1.807714 0.0027271765999999998
1.808714 0.0027426337
1.809714 0.002758118
1.810714 0.0027736291
1.811714 0.0027891661
1.812714 0.0028047287
1.813714 0.0028203163
1.814714 0.0028359284000000003
1.815714 0.002851564
1.816714 0.002867223
1.817714 0.0028829045
1.818714 0.0028986078
1.819714 0.0029143326
1.820714 0.002930078
1.821714 0.0029458435000000002
1.822714 0.0029616283
1.823714 0.0029774321
1.824714 0.0029932538
1.825714 0.0030090931
1.826714 0.0030249490000000003
1.827714 0.003040821
1.828714 0.003056708
1.829714 0.00307261
1.830714 0.0030885258
1.831714 0.0031044547
1.832714 0.0031203959
1.833714 0.0031363488
1.834714 0.0031523126
1.835714 0.0031682866
1.836714 0.0031842701000000004
1.837714 0.0032002623000000003
1.838714 0.0032162621
1.839714 0.0032322692
1.840714 0.0032482825
1.841714 0.0032643013
1.842714 0.0032803244
1.843714 0.0032963511
1.844714 0.0033123812
1.845714 0.0033284129999999997
1.846714 0.0033444463
1.847714 0.00336048
1.848714 0.0033765129
1.849714 0.0033925444
1.850714 0.0034085737
1.851714 0.0034246001
1.852714 0.0034406224999999997
1.853714 0.0034566398000000003
1.854714 0.0034726512
1.855714 0.0034886560999999997
1.856714 0.0035046533999999996
1.857714 0.0035206422999999997
1.858714 0.0035366218000000005
1.859714 0.0035525911000000004
1.860714 0.0035685491
1.861714 0.0035844947000000004
1.862714 0.0036004272
1.863714 0.0036163459000000003
1.864714 0.0036322497000000004
1.865714 0.0036481375
1.866714 0.0036640085
1.867714 0.0036798621
1.868714 0.0036956968
1.869714 0.0037115118
1.870714 0.0037273065
1.871714 0.0037430797
1.872714 0.0037588305999999997
1.873714 0.003774558
1.874714 0.0037902613
1.875714 0.0038059392
1.876714 0.0038215909
1.877714 0.0038372156
1.878714 0.0038528124
1.879714 0.00386838
1.880714 0.0038839175
1.881714 0.0038994240000000003
1.882714 0.0039148988
1.883714 0.003930340599999999
1.884714 0.0039457484999999995
1.885714 0.0039611214999999995
1.886714 0.0039764585
1.887714 0.0039917588
1.888714 0.0040070212000000004
1.889714 0.0040222447
1.890714 0.0040374282
1.891714 0.0040525709
1.892714 0.0040676717999999995
1.893714 0.0040827297
1.894714 0.0040977437
1.895714 0.004112712500000001
1.896714 0.004127635100000001
1.897714 0.0041425104
1.898714 0.0041573374
1.899714 0.0041721152
1.900714 0.0041868425
1.901714 0.0042015181
1.902714 0.004216141
1.903714 0.00423071
1.904714 0.004245224000000001
1.905714 0.0042596821
1.906714 0.004274083
1.907714 0.0042884258
1.908714 0.0043027088
1.909714 0.0043169312
1.910714 0.004331091600000001
1.911714 0.0043451892
1.912714 0.0043592223
1.913714 0.004373189899999999
1.914714 0.004387091
1.915714 0.0044009241
1.916714 0.004414688
1.917714 0.0044283817
1.918714 0.0044420038
1.919714 0.004455553100000001
1.920714 0.0044690281
1.921714 0.0044824279
1.922714 0.0044957513
1.923714 0.0045089964
1.924714 0.0045221626
1.925714 0.0045352484
1.926714 0.0045482524
1.927714 0.0045611734
1.928714 0.0045740104
1.929714 0.0045867619
1.930714 0.0045994264
1.931714 0.0046120028999999995
1.932714 0.0046244899
1.933714 0.0046368863
1.934714 0.0046491907
1.935714 0.0046614015
1.936714 0.0046735178
1.937714 0.0046855381
1.938714 0.0046974612
1.939714 0.0047092857
1.940714 0.0047210102
1.941714 0.0047326335
1.942714 0.0047441539
1.943714 0.0047555706
1.944714 0.0047668818
1.945714 0.004778086399999999
1.946714 0.004789183000000001
1.947714 0.0048001704000000004
1.948714 0.0048110473
1.949714 0.004821812
1.950714 0.0048324633
1.951714 0.0048429996
1.952714 0.004853419899999999
1.953714 0.0048637226
1.954714 0.0048739064
1.955714 0.0048839702
1.956714 0.004893912
1.957714 0.004903731
1.958714 0.0049134254
1.959714 0.004922994
1.960714 0.0049324353
1.961714 0.0049417478
1.962714 0.0049509301
1.963714 0.004959981
1.964714 0.0049688988
1.965714 0.004977682000000001
1.966714 0.0049863293999999996
1.967714 0.0049948394
1.968714 0.0050032108
1.969714 0.0050114417
1.970714 0.0050195311
1.971714 0.0050274775
1.972714 0.0050352792
1.973714 0.0050429346
1.974714 0.0050504426
1.975714 0.0050578014999999995
1.976714 0.0050650098
1.977714 0.0050720664
1.978714 0.0050789695
1.979714 0.0050857176
1.980714 0.0050923092
1.981714 0.005098743
1.982714 0.005105017
1.983714 0.0051111303
1.984714 0.0051170812999999996
1.985714 0.0051228682
1.986714 0.00512849
1.987714 0.0051339448
1.988714 0.005139231100000001
1.989714 0.005144348
1.990714 0.0051492934
1.991714 0.0051540661
1.992714 0.0051586645
1.993714 0.0051630876000000004
1.994714 0.0051673334
1.995714 0.0051714007
1.996714 0.0051752879
1.997714 0.0051789934999999995
1.998714 0.0051825162
1.999714 0.0051858548
2.000714 0.0051890074
2.001714 0.005191972699999999
2.002714 0.0051947496
2.003714 0.0051973362
2.004714 0.0051997315
2.005714 0.0052019335
2.006714 0.0052039413
2.007714 0.0052057534
2.008714 0.0052073683
2.009714 0.0052087845999999995
2.010714 0.0052100007
2.011714 0.0052110157
2.012714 0.0052118277
2.013714 0.0052124356
2.014714 0.005212838
2.015714 0.0052130334
2.016714 0.0052130203
2.017714 0.0052127973
2.018714 0.0052123631999999994
2.019714 0.0052117164
2.020714 0.0052108557
2.021714 0.0052097796
2.022714 0.0052084869999999995
2.023714 0.0052069761
2.024714 0.0052052459
2.025714 0.0052032949000000005
2.026714 0.0052011215
2.027714 0.0051987245
2.028714 0.0051961022
2.029714 0.0051932537
2.030714 0.005190177000000001
2.031714 0.0051868712
2.032714 0.0051833347
2.033714 0.0051795661000000005
2.034714 0.005175564
2.035714 0.0051713272
2.036714 0.0051668543
2.037714 0.0051621435
2.038714 0.0051571937
2.039714 0.0051520034
2.040714 0.0051465711
2.041714 0.0051408959
2.042714 0.0051349758
2.043714 0.0051288098
2.044714 0.0051223964
2.045714 0.0051157342
2.046714 0.0051088216
2.047714 0.0051016577
2.048714 0.0050942406
2.049714 0.0050865692
2.050714 0.0050786421
2.051714 0.0050704577
2.052714 0.005062015
2.053714 0.0050533126
2.054714 0.005044349
2.055714 0.0050351230999999995
2.056714 0.0050256334
2.057714 0.0050158786
2.058714 0.0050058574
2.059714 0.0049955685
2.060714 0.0049850107
2.061714 0.004974183
2.062714 0.0049630835
2.063714 0.0049517115
2.064714 0.004940065600000001
2.065714 0.0049281447
2.066714 0.0049159473
2.067714 0.0049034727
2.068714 0.0048907194
2.069714 0.0048776858999999995
2.070714 0.0048643717
2.071714 0.0048507754
2.072714 0.0048368958
2.073714 0.0048227321
2.074714 0.0048082828
2.075714 0.0047935471
2.076714 0.0047785237
2.077714 0.0047632118
2.078714 0.0047476104
2.079714 0.0047317182
2.080714 0.0047155347
2.081714 0.0046990582999999995
2.082714 0.0046822883
2.083714 0.0046652236
2.084714 0.0046478635
2.085714 0.004630207
2.086714 0.0046122528
2.087714 0.0045940003
2.088714 0.0045754485
2.089714 0.0045565965
2.090714 0.0045374432
2.091714 0.0045179881
2.092714 0.0044982298
2.093714 0.0044781678
2.094714 0.0044578013000000005
2.095714 0.0044371292
2.096714 0.0044161508
2.097714 0.0043948649999999995
2.098714 0.0043732711
2.099714 0.0043513683
2.100714 0.0043291555
2.101714 0.004306632
2.102714 0.0042837972
2.103714 0.0042606498
2.104714 0.0042371896
2.105714 0.0042134154
2.106714 0.0041893265
2.107714 0.0041649218
2.108714 0.0041402011
2.109714 0.004115163000000001
2.110714 0.004089807
2.111714 0.0040641324
2.112714 0.0040381383
2.113714 0.004011824099999999
2.114714 0.003985189
2.115714 0.0039582322999999996
2.116714 0.0039309529
2.117714 0.0039033504000000004
2.118714 0.0038754239
2.119714 0.0038471728
2.120714 0.0038185965000000002
2.121714 0.0037896942
2.122714 0.0037604652
2.123714 0.0037309088
2.124714 0.0037010243
2.125714 0.0036708112
2.126714 0.0036402688999999998
2.127714 0.0036093967
2.128714 0.0035781936999999997
2.129714 0.0035466597000000004
2.130714 0.0035147943
2.131714 0.0034825967
2.132714 0.0034500663
2.133714 0.0034172026
2.134714 0.0033840053
2.135714 0.0033504737
2.136714 0.0033166074
2.137714 0.003282406
2.138714 0.0032478692
2.139714 0.0032129962999999997
2.140714 0.0031777872
2.141714 0.0031422413
2.142714 0.0031063581
2.143714 0.0030701376
2.144714 0.0030335794
2.145714 0.002996683
2.146714 0.0029594481
2.147714 0.0029218747
2.148714 0.0028839622
2.149714 0.0028457107000000002
2.150714 0.0028071197
2.151714 0.0027681892
2.152714 0.0027289187
2.153714 0.0026893081999999997
2.154714 0.0026493575000000004
2.155714 0.0026090665
2.156714 0.0025684352
2.157714 0.0025274634
2.158714 0.0024861509
2.159714 0.0024444977
2.160714 0.0024025037
2.161714 0.0023601689
2.162714 0.0023174933
2.163714 0.0022744767
2.164714 0.0022311193000000003
2.165714 0.0021874209999999997
2.166714 0.0021433818
2.167714 0.0020990019
2.168714 0.0020542813000000004
2.169714 0.0020092202
2.170714 0.0019638185999999998
2.171714 0.0019180764999999998
2.172714 0.0018719941999999997
2.173714 0.0018255718
2.174714 0.0017788095999999999
2.175714 0.0017317076
2.176714 0.0016842661
2.177714 0.0016364853000000001
2.178714 0.0015883656000000002
2.179714 0.001539907
2.180714 0.0014911098999999999
2.181714 0.0014419747
2.182714 0.0013925018
2.183714 0.0013426914
2.184714 0.0012925439
2.185714 0.0012420596
2.186714 0.0011912392
2.187714 0.0011400828
2.188714 0.0010885909999999999
2.189714 0.0010367643999999998
2.190714 0.0009846033200000001
2.191714 0.00093210829
2.192714 0.0008792799200000001
2.193714 0.0008261187800000001
2.194714 0.00077262539
2.195714 0.00071880036
2.196714 0.00066464431
2.197714 0.00061015794
2.198714 0.00055534188
2.199714 0.00050019685
2.200714 0.00044472354
2.201714 0.00038892266999999997
2.202714 0.000332795
2.203714 0.00027634132
2.204714 0.00021956240999999998
2.205714 0.00016245908
2.206714 0.00010503215
2.207714 4.7282492e-05
2.208714 -1.0789044e-05
2.209714 -6.9181573e-05
2.210714 -0.00012789419
2.211714 -0.00018692599
2.212714 -0.00024627602
2.213714 -0.00030594333
2.214714 -0.00036592696
2.215714 -0.00042622592000000003
2.216714 -0.00048683919
2.217714 -0.0005477657399999999
2.218714 -0.00060900456
2.219714 -0.00067055457
2.220714 -0.00073241472
2.221714 -0.00079458396
2.222714 -0.00085706115
2.223714 -0.00091984521
2.224714 -0.00098293494
2.225714 -0.0010463293
2.226714 -0.001110027
2.227714 -0.001174027
2.228714 -0.0012383281
2.229714 -0.0013029289000000002
2.230714 -0.0013678285
2.231714 -0.0014330254
2.232714 -0.0014985185
2.233714 -0.0015643065
2.234714 -0.001630388
2.235714 -0.0016967618999999998
2.236714 -0.0017634267
2.237714 -0.0018303812
2.238714 -0.0018976239999999999
2.239714 -0.0019651536
2.240714 -0.0020329688
2.241714 -0.0021010681
2.242714 -0.0021694501
2.243714 -0.0022381135
2.244714 -0.0023070566
2.245714 -0.0023762781
2.246714 -0.0024457766
2.247714 -0.0025155503
2.248714 -0.0025855979
2.249714 -0.0026559179
2.250714 -0.0027265085
2.251714 -0.0027973681
2.252714 -0.0028684954
2.253714 -0.0029398885
2.254714 -0.003011546
2.255714 -0.0030834660999999996
2.256714 -0.0031556468
2.257714 -0.003228087
2.258714 -0.0033007847
2.259714 -0.0033737382
2.260714 -0.0034469456
2.261714 -0.0035204052
2.262714 -0.0035941153
2.263714 -0.003668074
2.264714 -0.0037422793
2.265714 -0.0038167298
2.266714 -0.0038914233
2.267714 -0.0039663581
2.268714 -0.0040415322
2.269714 -0.0041169435
2.270714 -0.0041925901
2.271714 -0.0042684704
2.272714 -0.0043445823
2.273714 -0.0044209239
2.274714 -0.0044974928
2.275714 -0.0045742872
2.276714 -0.0046513051
2.277714 -0.0047285444
2.278714 -0.0048060028000000005
2.279714 -0.0048836788
2.280714 -0.0049615697
2.281714 -0.0050396735
2.282714 -0.0051179883
2.283714 -0.005196511500000001
2.284714 -0.0052752413000000005
2.285714 -0.0053541757
2.286714 -0.0054333119000000004
2.287714 -0.0055126482
2.288714 -0.0055921821
2.289714 -0.0056719113
2.290714 -0.0057518337
2.291714 -0.0058319471
2.292714 -0.0059122489
2.293714 -0.005992737000000001
2.294714 -0.0060734092
2.295714 -0.0061542624999999995
2.296714 -0.0062352956
2.297714 -0.006316505500000001
2.298714 -0.00639789
2.299714 -0.0064794462
2.300714 -0.006561171900000001
2.301714 -0.006643065
2.302714 -0.006725122500000001
2.303714 -0.0068073423
2.304714 -0.0068897221
2.305714 -0.0069722591
2.306714 -0.0070549511
2.307714 -0.0071377952
2.308714 -0.0072207891
2.309714 -0.00730393
2.310714 -0.007387215
2.311714 -0.007470641900000001
2.312714 -0.007554207699999999
2.313714 -0.0076379103
2.314714 -0.0077217468
2.315714 -0.0078057143
2.316714 -0.0078898105
2.317714 -0.007974031900000001
2.318714 -0.0080583763
2.319714 -0.008142840699999999
2.320714 -0.0082274229
2.321714 -0.0083121195
2.322714 -0.008396928
2.323714 -0.008481845
2.324714 -0.008566868200000001
2.325714 -0.0086519947
2.326714 -0.0087372217
2.327714 -0.008822545400000001
2.328714 -0.008907963599999999
2.329714 -0.0089934736
2.330714 -0.0090790723
2.331714 -0.0091647562
2.332714 -0.009250523
2.333714 -0.0093363691
2.334714 -0.0094222916
2.335714 -0.0095082876
2.336714 -0.0095943542
2.337714 -0.0096804884
2.338714 -0.0097666867
2.339714 -0.009852946100000001
2.340714 -0.009939263700000001
2.341714 -0.010025637
2.342714 -0.010112062
2.343714 -0.010198536000000001
2.344714 -0.010285056
2.345714 -0.010371618999999999
2.346714 -0.010458221
2.347714 -0.010544860999999999
2.348714 -0.010631533
2.349714 -0.010718236
2.350714 -0.010804967
2.351714 -0.010891721
2.352714 -0.010978497
2.353714 -0.01106529
2.354714 -0.011152098000000001
2.355714 -0.011238918
2.356714 -0.011325746
2.357714 -0.01141258
2.358714 -0.011499415
2.359714 -0.011586249
2.360714 -0.01167308
2.361714 -0.011759903
2.362714 -0.011846715
2.363714 -0.011933513
2.364714 -0.012020295
2.365714 -0.012107057000000001
2.366714 -0.012193794999999999
2.367714 -0.012280507
2.368714 -0.012367190000000002
2.369714 -0.012453839000000001
2.370714 -0.012540452
2.371714 -0.012627027
2.372714 -0.012713559000000001
2.373714 -0.012800045000000001
2.374714 -0.012886483
2.375714 -0.012972869
2.376714 -0.013059200000000002
2.377714 -0.013145473
2.378714 -0.013231683
2.379714 -0.013317828
2.380714 -0.013403906
2.381714 -0.013489912
2.382714 -0.013575843
2.383714 -0.013661696000000001
2.384714 -0.013747468
2.385714 -0.013833155
2.386714 -0.013918756
2.387714 -0.014004263999999999
2.388714 -0.014089678
2.389714 -0.014174994
2.390714 -0.01426021
2.391714 -0.014345322
2.392714 -0.014430325
2.393714 -0.014515218
2.394714 -0.014599995999999999
2.395714 -0.014684655999999999
2.396714 -0.014769195999999998
2.397714 -0.014853611
2.398714 -0.014937899000000001
2.399714 -0.015022055999999999
2.400714 -0.015106078
2.401714 -0.015189962999999999
2.402714 -0.015273705999999998
2.403714 -0.015357306000000001
2.404714 -0.015440756
2.405714 -0.015524056
2.406714 -0.015607201000000001
2.407714 -0.015690189
2.408714 -0.015773016
2.409714 -0.015855677999999998
2.410714 -0.015938171
2.411714 -0.016020495
2.412714 -0.016102643
2.413714 -0.016184614
2.414714 -0.016266403
2.415714 -0.016348006999999998
2.416714 -0.016429424
2.417714 -0.016510648
2.418714 -0.016591678999999998
2.419714 -0.016672511
2.420714 -0.016753141
2.421714 -0.016833567
2.422714 -0.016913784
2.423714 -0.016993790999999998
2.424714 -0.017073582
2.425714 -0.017153154
2.426714 -0.017232506
2.427714 -0.017311632
2.428714 -0.017390531
2.429714 -0.017469197000000002
2.430714 -0.017547629
2.431714 -0.017625823
2.432714 -0.017703774000000002
2.433714 -0.017781481000000002
2.434714 -0.01785894
2.435714 -0.017936146
2.436714 -0.018013097
2.437714 -0.018089789999999998
2.438714 -0.018166221
2.439714 -0.018242387
2.440714 -0.018318284
2.441714 -0.018393909
2.442714 -0.018469259000000002
2.443714 -0.018544329000000002
2.444714 -0.018619116999999998
2.445714 -0.01869362
2.446714 -0.018767835
2.447714 -0.018841757
2.448714 -0.018915384
2.449714 -0.018988712999999997
2.450714 -0.019061739
2.451714 -0.019134459
2.452714 -0.019206871
2.453714 -0.019278971
2.454714 -0.019350756
2.455714 -0.019422223
2.456714 -0.019493369
2.457714 -0.019564189
2.458714 -0.019634681
2.459714 -0.019704842
2.460714 -0.019774667
2.461714 -0.019844156
2.462714 -0.019913302
2.463714 -0.019982105
2.464714 -0.020050560000000002
2.465714 -0.020118665
2.466714 -0.020186415
2.467714 -0.02025381
2.468714 -0.020320844
2.469714 -0.020387515999999998
2.470714 -0.020453820999999997
2.471714 -0.020519758
2.472714 -0.020585321
2.473714 -0.020650509
2.474714 -0.020715321
2.475714 -0.020779749
2.476714 -0.020843794
2.477714 -0.020907451
2.478714 -0.020970718
2.479714 -0.021033593
2.480714 -0.021096072
2.481714 -0.02115815
2.482714 -0.021219827
2.483714 -0.021281098999999998
2.484714 -0.021341964
2.485714 -0.021402417
2.486714 -0.021462457
2.487714 -0.02152208
2.488714 -0.021581285000000002
2.489714 -0.021640067000000002
2.490714 -0.021698423
2.491714 -0.021756352
2.492714 -0.021813849
2.493714 -0.021870913
2.494714 -0.02192754
2.495714 -0.02198373
2.496714 -0.022039477
2.497714 -0.022094778000000002
2.498714 -0.022149633
2.499714 -0.022204037
2.500714 -0.022257987
2.501714 -0.022311481
2.502714 -0.022364517
2.503714 -0.02241709
2.504714 -0.022469199000000002
2.505714 -0.022520841
2.506714 -0.022572013
2.507714 -0.022622712
2.508714 -0.022672936
2.509714 -0.022722682
2.510714 -0.022771947
2.511714 -0.022820728000000002
2.512714 -0.022869023000000002
2.513714 -0.022916829
2.514714 -0.022964145000000002
2.515714 -0.023010964999999998
2.516714 -0.023057288
2.517714 -0.023103112000000002
2.518714 -0.023148434
2.519714 -0.023193251
2.520714 -0.023237562
2.521714 -0.023281362
2.522714 -0.023324649
2.523714 -0.023367422
2.524714 -0.023409678
2.525714 -0.023451414
2.526714 -0.023492628
2.527714 -0.023533317
2.528714 -0.023573478000000002
2.529714 -0.023613111
2.530714 -0.02365221
2.531714 -0.023690776
2.532714 -0.023728804
2.533714 -0.023766294
2.534714 -0.023803242999999998
2.535714 -0.023839649
2.536714 -0.023875509
2.537714 -0.023910821999999998
2.538714 -0.023945585000000002
2.539714 -0.023979795999999998
2.540714 -0.024013450999999998
2.541714 -0.024046551
2.542714 -0.024079092
2.543714 -0.024111073
2.544714 -0.024142491999999998
2.545714 -0.024173346000000002
2.546714 -0.024203635
2.547714 -0.024233354
2.548714 -0.024262502999999998
2.549714 -0.02429108
2.550714 -0.024319082000000002
2.551714 -0.024346508
2.552714 -0.024373356
2.553714 -0.024399626
2.554714 -0.024425313999999997
2.555714 -0.024450418999999998
2.556714 -0.024474939
2.557714 -0.024498871
2.558714 -0.024522215
2.559714 -0.024544969000000003
2.560714 -0.024567128
2.561714 -0.024588694
2.562714 -0.024609664
2.563714 -0.024630036
2.564714 -0.024649809
2.565714 -0.024668980000000004
2.566714 -0.024687548
2.567714 -0.024705514
2.568714 -0.024722875
2.569714 -0.024739627
2.570714 -0.024755768
2.571714 -0.0247713
2.572714 -0.024786219
2.573714 -0.024800524
2.574714 -0.024814214
2.575714 -0.024827284999999998
2.576714 -0.024839738000000004
2.577714 -0.024851569
2.578714 -0.02486278
2.579714 -0.024873365
2.580714 -0.024883324000000002
2.581714 -0.024892658
2.582714 -0.024901362
2.583714 -0.024909439000000002
2.584714 -0.024916883999999997
2.585714 -0.024923694
2.586714 -0.024929869999999996
2.587714 -0.024935408
2.588714 -0.024940309
2.589714 -0.024944573
2.590714 -0.024948196
2.591714 -0.024951177
2.592714 -0.024953514
2.593714 -0.024955205
2.594714 -0.024956249
2.595714 -0.024956645
2.596714 -0.024956392
2.597714 -0.02495549
2.598714 -0.024953936
2.599714 -0.024951727
2.600714 -0.024948862999999998
2.601714 -0.024945343999999998
2.602714 -0.024941168
2.603714 -0.024936334
2.604714 -0.024930839000000003
2.605714 -0.024924683
2.606714 -0.024917867
2.607714 -0.024910388
2.608714 -0.024902241
2.609714 -0.024893432
2.610714 -0.024883955000000003
2.611714 -0.02487381
2.612714 -0.024862995
2.613714 -0.024851511
2.614714 -0.024839353999999998
2.615714 -0.024826525
2.616714 -0.024813024000000003
2.617714 -0.024798847
2.618714 -0.024783995000000003
2.619714 -0.024768468999999998
2.620714 -0.024752264
2.621714 -0.02473538
2.622714 -0.024717819000000002
2.623714 -0.024699576999999997
2.624714 -0.024680653999999996
2.625714 -0.024661049
2.626714 -0.024640760999999997
2.627714 -0.024619789
2.628714 -0.024598133
2.629714 -0.024575792
2.630714 -0.024552766
2.631714 -0.024529052
2.632714 -0.024504651
2.633714 -0.024479561
2.634714 -0.024453783
2.635714 -0.024427316
2.636714 -0.024400157999999998
2.637714 -0.024372308999999998
2.638714 -0.024343767
2.639714 -0.024314532
2.640714 -0.024284603999999998
2.641714 -0.024253983
2.642714 -0.024222667
2.643714 -0.024190655999999998
2.644714 -0.024157949
2.645714 -0.024124546
2.646714 -0.024090447
2.647714 -0.024055649
2.648714 -0.024020154000000002
2.649714 -0.023983960000000002
2.650714 -0.023947067
2.651714 -0.023909475
2.652714 -0.023871183
2.653714 -0.02383219
2.654714 -0.023792496
2.655714 -0.0237521
2.656714 -0.023711003
2.657714 -0.023669204
2.658714 -0.023626702
2.659714 -0.023583496
2.660714 -0.023539587
2.661714 -0.023494974000000002
2.662714 -0.023449656000000003
2.663714 -0.023403634
2.664714 -0.023356908
2.665714 -0.023309476
2.666714 -0.023261338
2.667714 -0.023212495
2.668714 -0.023162946
2.669714 -0.023112691
2.670714 -0.023061728
2.671714 -0.023010059
2.672714 -0.022957682
2.673714 -0.0229046
2.674714 -0.022850808
2.675714 -0.02279631
2.676714 -0.022741104
2.677714 -0.02268519
2.678714 -0.022628568999999998
2.679714 -0.022571239
2.680714 -0.022513201
2.681714 -0.022454454999999998
2.682714 -0.022394999999999998
2.683714 -0.022334837
2.684714 -0.022273965
2.685714 -0.022212383999999998
2.686714 -0.022150094
2.687714 -0.022087096
2.688714 -0.022023389
2.689714 -0.021958974000000003
2.690714 -0.02189385
2.691714 -0.021828015
2.692714 -0.021761472
2.693714 -0.021694221
2.694714 -0.02162626
2.695714 -0.02155759
2.696714 -0.021488211
2.697714 -0.021418123
2.698714 -0.021347326
2.699714 -0.02127582
2.700714 -0.021203604
2.701714 -0.02113068
2.702714 -0.021057048
2.703714 -0.020982706
2.704714 -0.020907656
2.705714 -0.020831897999999998
2.706714 -0.020755430000000002
2.707714 -0.020678254
2.708714 -0.020600369
2.709714 -0.020521776
2.710714 -0.020442474000000002
2.711714 -0.020362464
2.712714 -0.020281746
2.713714 -0.020200321
2.714714 -0.020118187
2.715714 -0.020035346
2.716714 -0.019951798
2.717714 -0.019867542
2.718714 -0.019782581
2.719714 -0.019696912
2.720714 -0.019610535999999998
2.721714 -0.019523455
2.722714 -0.019435667
2.723714 -0.019347173999999998
2.724714 -0.019257977
2.725714 -0.019168074
2.726714 -0.019077465999999998
2.727714 -0.018986154
2.728714 -0.018894138
2.729714 -0.018801418
2.730714 -0.018707994999999998
2.731714 -0.018613868
2.732714 -0.018519039
2.733714 -0.018423507999999998
2.734714 -0.018327274
2.735714 -0.01823034
2.736714 -0.018132704
2.737714 -0.018034368000000002
2.738714 -0.01793533
2.739714 -0.017835594
2.740714 -0.017735158
2.741714 -0.017634023999999998
2.742714 -0.017532191
2.743714 -0.01742966
2.744714 -0.017326431
2.745714 -0.017222506
2.746714 -0.017117885000000003
2.747714 -0.017012568
2.748714 -0.016906556
2.749714 -0.016799849000000002
2.750714 -0.016692447
2.751714 -0.016584352
2.752714 -0.016475563
2.753714 -0.016366084
2.754714 -0.016255910999999998
2.755714 -0.016145047000000003
2.756714 -0.016033492
2.757714 -0.015921248
2.758714 -0.015808313
2.759714 -0.015694689
2.760714 -0.015580376000000002
2.761714 -0.015465375
2.762714 -0.015349686
2.763714 -0.01523331
2.764714 -0.015116249
2.765714 -0.014998502
2.766714 -0.01488007
2.767714 -0.014760951999999999
2.768714 -0.01464115
2.769714 -0.014520666000000002
2.770714 -0.0143995
2.771714 -0.014277651
2.772714 -0.014155121
2.773714 -0.01403191
2.774714 -0.013908018
2.775714 -0.013783445999999998
2.776714 -0.013658196
2.777714 -0.013532268
2.778714 -0.013405662
2.779714 -0.013278380000000001
2.780714 -0.013150422
2.781714 -0.013021789
2.782714 -0.01289248
2.783714 -0.012762498
2.784714 -0.012631841999999999
2.785714 -0.012500514
2.786714 -0.012368515
2.787714 -0.012235844
2.788714 -0.012102503
2.789714 -0.011968493
2.790714 -0.011833815000000001
2.791714 -0.011698468
2.792714 -0.011562454
2.793714 -0.011425774
2.794714 -0.011288429
2.795714 -0.011150417999999999
2.796714 -0.011011744
2.797714 -0.010872407
2.798714 -0.010732409
2.799714 -0.010591748
2.800714 -0.010450427
2.801714 -0.010308447
2.802714 -0.010165809
2.803714 -0.010022512
2.804714 -0.0098785589
2.805714 -0.00973395
2.806714 -0.0095886862
2.807714 -0.0094427684
2.808714 -0.0092961978
2.809714 -0.0091489754
2.810714 -0.0090011017
2.811714 -0.0088525783
2.812714 -0.0087034059
2.813714 -0.008553585899999999
2.814714 -0.0084031191
2.815714 -0.0082520062
2.816714 -0.0081002487
2.817714 -0.007947847899999999
2.818714 -0.0077948047
2.819714 -0.0076411197
2.820714 -0.0074867945
2.821714 -0.0073318297
2.822714 -0.007176226799999999
2.823714 -0.0070199864999999995
2.824714 -0.006863111
2.825714 -0.0067056004
2.826714 -0.006547456
2.827714 -0.006388679299999999
2.828714 -0.0062292718
2.829714 -0.0060692339
2.830714 -0.0059085673000000005
2.831714 -0.0057472731
2.832714 -0.0055853525
2.833714 -0.0054228065
2.834714 -0.0052596366
2.835714 -0.0050958439
2.836714 -0.0049314294
2.837714 -0.0047663947
2.838714 -0.0046007412
2.839714 -0.0044344699
2.840714 -0.0042675822999999995
2.841714 -0.0041000796
2.842714 -0.0039319628
2.843714 -0.0037632333
2.844714 -0.0035938927000000002
2.845714 -0.0034239419999999997
2.846714 -0.0032533826
2.847714 -0.0030822160999999996
2.848714 -0.0029104433999999997
2.849714 -0.002738066
2.850714 -0.0025650852
2.851714 -0.0023915025
2.852714 -0.0022173192
2.853714 -0.0020425365
2.854714 -0.0018671559
2.855714 -0.0016911788
2.856714 -0.0015146067
2.857714 -0.0013374409
2.858714 -0.0011596829
2.859714 -0.00098133405
2.860714 -0.00080239579
2.861714 -0.00062286967
2.862714 -0.00044275716
2.863714 -0.00026205973
2.864714 -8.077889199999999e-05
2.865714 0.00010108382
2.866714 0.00028352682999999997
2.867714 0.00046654859
2.868714 0.00065014751
2.869714 0.00083432196
2.870714 0.0010190703999999999
2.871714 0.0012043912
2.872714 0.0013902825
2.873714 0.0015767428000000002
2.874714 0.0017637703000000001
2.875714 0.0019513634
2.876714 0.0021395204
2.877714 0.0023282393
2.878714 0.0025175184
2.879714 0.0027073559999999997
2.880714 0.0028977502000000002
2.881714 0.0030886989000000003
2.882714 0.0032802007000000003
2.883714 0.0034722532
2.884714 0.0036648547
2.885714 0.003858003
2.886714 0.0040516963
2.887714 0.0042459327
2.888714 0.0044407101
2.889714 0.0046360263
2.890714 0.0048318790999999995
2.891714 0.0050282666
2.892714 0.0052251868
2.893714 0.005422637
2.894714 0.0056206154
2.895714 0.0058191199
2.896714 0.0060181479000000005
2.897714 0.0062176972
2.898714 0.0064177656999999996
2.899714 0.006618350700000001
2.900714 0.0068194502
2.901714 0.0070210619
2.902714 0.0072231836
2.903714 0.007425812499999999
2.904714 0.0076289463
2.905714 0.0078325829
2.906714 0.0080367194
2.907714 0.0082413535
2.908714 0.0084464824
2.909714 0.0086521046
2.910714 0.0088582165
2.911714 0.0090648165
2.912714 0.009271901899999999
2.913714 0.0094794697
2.914714 0.009687517699999999
2.915714 0.009896043
2.916714 0.010105043000000001
2.917714 0.010314517
2.918714 0.01052446
2.919714 0.01073487
2.920714 0.010945745
2.921714 0.011157081000000001
2.922714 0.011368877
2.923714 0.01158113
2.924714 0.011793837
2.925714 0.012006995000000001
2.926714 0.012220601
2.927714 0.012434652
2.928714 0.012649146000000002
2.929714 0.012864081000000001
2.930714 0.013079452
2.931714 0.013295257999999999
2.932714 0.013511495
2.933714 0.01372816
2.934714 0.013945251999999998
2.935714 0.014162764999999999
2.936714 0.014380697000000001
2.937714 0.014599046000000001
2.938714 0.014817808000000002
2.939714 0.01503698
2.940714 0.015256558
2.941714 0.015476539999999999
2.942714 0.015696921
2.943714 0.0159177
2.944714 0.016138873
2.945714 0.016360436
2.946714 0.016582386
2.947714 0.016804721
2.948714 0.017027435
2.949714 0.017250524
2.950714 0.017473988
2.951714 0.017697820000000003
2.952714 0.017922017999999998
2.953714 0.018146579
2.954714 0.018371498
2.955714 0.018596771
2.956714 0.018822395999999998
2.957714 0.019048367
2.958714 0.019274681000000002
2.959714 0.019501334000000002
2.960714 0.019728323
2.961714 0.019955642
2.962714 0.020183288
2.963714 0.020411257
2.964714 0.020639546
2.965714 0.020868149
2.966714 0.021097063
2.967714 0.021326282999999998
2.968714 0.021555806
2.969714 0.021785626
2.970714 0.02201574
2.971714 0.022246143000000003
2.972714 0.022476832
2.973714 0.022707801
2.974714 0.022939044999999998
2.975714 0.023170562000000002
2.976714 0.023402346
2.977714 0.023634393
2.978714 0.023866698
2.979714 0.024099257000000002
2.980714 0.024332064
2.981714 0.024565114
2.982714 0.024798405
2.983714 0.025031931
2.984714 0.025265687000000002
2.985714 0.02549967
2.986714 0.025733875
2.987714 0.025968294
2.988714 0.026202927
2.989714 0.026437765
2.990714 0.026672805
2.991714 0.026908042
2.992714 0.027143472000000002
2.993714 0.027379088
2.994714 0.027614886999999998
2.995714 0.027850864
2.996714 0.028087012
2.997714 0.028323327
2.998714 0.028559803999999998
2.999714 0.028796439
3.000714 0.029033226999999998
3.001714 0.029270162
3.002714 0.029507239
3.003714 0.029744451999999998
3.004714 0.0299818
3.005714 0.030219273
3.006714 0.030456868
3.007714 0.030694579000000003
3.008714 0.030932400999999998
3.009714 0.031170328
3.010714 0.031408353
3.011714 0.031646472
3.012714 0.031884681
3.013714 0.032122975
3.014714 0.032361344
3.015714 0.032599785
3.016714 0.032838294
3.017714 0.033076864
3.018714 0.033315489000000004
3.019714 0.033554164
3.020714 0.03379288
3.021714 0.034031633
3.022714 0.034270418
3.023714 0.03450923
3.024714 0.034748061
3.025714 0.034986905
3.026714 0.035225757
3.027714 0.035464609
3.028714 0.035703459
3.029714 0.035942296
3.030714 0.036181117
3.031714 0.036419914
3.032714 0.036658678
3.033714 0.036897408
3.034714 0.037136095
3.035714 0.037374732
3.036714 0.03761331
3.037714 0.037851828000000004
3.038714 0.038090275
3.039714 0.038328644999999995
3.040714 0.038566932000000005
3.041714 0.03880513
3.042714 0.039043228
3.043714 0.039281222000000005
3.044714 0.039519105
3.045714 0.039756871
3.046714 0.039994512999999995
3.047714 0.040232021
3.048714 0.040469387999999995
3.049714 0.040706611
3.050714 0.040943679
3.051714 0.041180587
3.052714 0.041417326
3.053714 0.041653888
3.054714 0.041890267
3.055714 0.042126456
3.056714 0.042362447000000004
3.057714 0.042598232
3.058714 0.042833804
3.059714 0.043069157999999996
3.060714 0.043304282
3.061714 0.04353917
3.062714 0.043773817
3.063714 0.044008211
3.064714 0.044242348
3.065714 0.044476218
3.066714 0.044709814
3.067714 0.044943127
3.068714 0.045176153000000004
3.069714 0.045408882
3.070714 0.045641305
3.071714 0.045873414
3.072714 0.046105203
3.073714 0.046336662
3.074714 0.046567785
3.075714 0.046798560999999995
3.076714 0.047028983999999996
3.077714 0.047259047
3.078714 0.047488741
3.079714 0.047718054999999995
3.080714 0.047946983
3.081714 0.048175518
3.082714 0.048403651
3.083714 0.048631374000000005
3.084714 0.048858677999999996
3.085714 0.049085554
3.086714 0.049311994000000005
3.087714 0.049537991
3.088714 0.049763534
3.089714 0.049988617000000006
3.090714 0.050213229
3.091714 0.050437363
3.092714 0.050661009
3.093714 0.050884159000000005
3.094714 0.051106804
3.095714 0.051328936
3.096714 0.051550544
3.097714 0.051771621999999996
3.098714 0.051992165
3.099714 0.052212155
3.100714 0.052431592000000006
3.101714 0.052650465
3.102714 0.05286876099999999
3.103714 0.053086469
3.104714 0.053303590000000005
3.105714 0.053520105000000005
3.106714 0.053736009
3.107714 0.053951295999999996
3.108714 0.054165954
3.109714 0.054379972000000006
3.110714 0.054593344
3.111714 0.054806058000000005
3.112714 0.055018107999999996
3.113714 0.055229482999999996
3.114714 0.055440171999999996
3.115714 0.05565016800000001
3.116714 0.05585945899999999
3.117714 0.05606803999999999
3.118714 0.056275900000000004
3.119714 0.056483032
3.120714 0.056689419
3.121714 0.056895061
3.122714 0.05709994
3.123714 0.05730405100000001
3.124714 0.057507382
3.125714 0.057709926999999994
3.126714 0.057911675
3.127714 0.05811261400000001
3.128714 0.058312736999999996
3.129714 0.058512035
3.130714 0.058710494
3.131714 0.05890810900000001
3.132714 0.059104868000000005
3.133714 0.05930076
3.134714 0.059495779
3.135714 0.059689913000000004
3.136714 0.059883157
3.137714 0.060075492
3.138714 0.060266914
3.139714 0.060457416
3.140714 0.060646981
3.141714 0.060835603
3.142714 0.06102327
3.143714 0.061209977
3.144714 0.061395712
3.145714 0.061580463
3.146714 0.061764218999999995
3.147714 0.061946973
3.148714 0.062128715
3.149714 0.062309433000000004
3.150714 0.06248912
3.151714 0.062667765
3.152714 0.062845356
3.153714 0.063021883
3.154714 0.06319733799999999
3.155714 0.063371705
3.156714 0.063544977
3.157714 0.06371715
3.158714 0.063888205
3.159714 0.064058136
3.160714 0.064226933
3.161714 0.064394588
3.162714 0.064561085
3.163714 0.064726418
3.164714 0.06489057599999999
3.165714 0.065053551
3.166714 0.065215328
3.167714 0.065375899
3.168714 0.065535255
3.169714 0.06569338699999999
3.170714 0.06585028
3.171714 0.066005928
3.172714 0.066160318
3.173714 0.066313439
3.174714 0.066465285
3.175714 0.06661584499999999
3.176714 0.066765107
3.177714 0.066913059
3.178714 0.06705968999999999
3.179714 0.067204994
3.180714 0.067348959
3.181714 0.067491573
3.182714 0.067632832
3.183714 0.06777271600000001
3.184714 0.067911221
3.185714 0.068048335
3.186714 0.06818405200000001
3.187714 0.06831835500000001
3.188714 0.068451237
3.189714 0.068582688
3.190714 0.06871269399999999
3.191714 0.068841252
3.192714 0.068968348
3.193714 0.06909397199999999
3.194714 0.069218111
3.195714 0.069340761
3.196714 0.06946190799999999
3.197714 0.06958154300000001
3.198714 0.069699652
3.199714 0.06981622999999999
3.200714 0.06993126599999999
3.201714 0.070044748
3.202714 0.07015666300000001
3.203714 0.07026700799999999
3.204714 0.070375769
3.205714 0.070482935
3.206714 0.0705885
3.207714 0.070692453
3.208714 0.070794782
3.209714 0.070895476
3.210714 0.070994528
3.211714 0.071091927
3.212714 0.071187661
3.213714 0.071281724
3.214714 0.071374106
3.215714 0.071464793
3.216714 0.07155378100000001
3.217714 0.071641058
3.218714 0.07172661100000001
3.219714 0.07181043599999999
3.220714 0.071892521
3.221714 0.071972853
3.222714 0.072051428
3.223714 0.072128233
3.224714 0.072203256
3.225714 0.072276493
3.226714 0.072347932
3.227714 0.07241755999999999
3.228714 0.072485371
3.229714 0.07255135600000001
3.230714 0.072615506
3.231714 0.07267781200000001
3.232714 0.07273826
3.233714 0.072796847
3.234714 0.072853558
3.235714 0.07290838399999999
3.236714 0.072961318
3.237714 0.073012355
3.238714 0.073061482
3.239714 0.073108688
3.240714 0.073153968
3.241714 0.073197309
3.242714 0.073238701
3.243714 0.073278137
3.244714 0.073315611
3.245714 0.07335111100000001
3.246714 0.073384633
3.247714 0.073416164
3.248714 0.07344569299999999
3.249714 0.073473214
3.250714 0.07349871399999999
3.251714 0.07352219
3.252714 0.073543633
3.253714 0.073563034
3.254714 0.073580386
3.255714 0.073595677
3.256714 0.07360889600000001
3.257714 0.073620043
3.258714 0.073629105
3.259714 0.07363607300000001
3.260714 0.073640939
3.261714 0.07364369200000001
3.262714 0.073644333
3.263714 0.073642842
3.264714 0.073639222
3.265714 0.073633459
3.266714 0.073625549
3.267714 0.073615479
3.268714 0.073603244
3.269714 0.073588837
3.270714 0.07357224799999999
3.271714 0.07355347
3.272714 0.073532498
3.273714 0.07350932
3.274714 0.073483936
3.275714 0.073456333
3.276714 0.073426502
3.277714 0.073394441
3.278714 0.07336014
3.279714 0.073323591
3.280714 0.07328479
3.281714 0.07324372999999999
3.282714 0.0732004
3.283714 0.0731548
3.284714 0.07310691899999999
3.285714 0.07305674999999999
3.286714 0.073004287
3.287714 0.072949525
3.288714 0.072892458
3.289714 0.07283308100000001
3.290714 0.072771386
3.291714 0.072707364
3.292714 0.07264101299999999
3.293714 0.07257232200000001
3.294714 0.072501291
3.295714 0.072427909
3.296714 0.072352175
3.297714 0.07227407799999999
3.298714 0.072193617
3.299714 0.072110782
3.300714 0.072025572
3.301714 0.071937975
3.302714 0.071847992
3.303714 0.071755616
3.304714 0.071660843
3.305714 0.071563665
3.306714 0.071464077
3.307714 0.071362074
3.308714 0.07125764999999999
3.309714 0.071150804
3.310714 0.07104153
3.311714 0.07092981799999999
3.312714 0.07081567300000001
3.313714 0.07069908300000001
3.314714 0.07058004300000001
3.315714 0.070458552
3.316714 0.07033460400000001
3.317714 0.0702082
3.318714 0.07007932900000001
3.319714 0.069947989
3.320714 0.069814175
3.321714 0.069677888
3.322714 0.069539121
3.323714 0.069397868
3.324714 0.06925413
3.325714 0.069107901
3.326714 0.068959175
3.327714 0.068807951
3.328714 0.068654231
3.329714 0.068498001
3.330714 0.068339269
3.331714 0.068178022
3.332714 0.068014266
3.333714 0.06784799000000001
3.334714 0.0676792
3.335714 0.067507883
3.336714 0.06733404600000001
3.337714 0.067157682
3.338714 0.066978793
3.339714 0.066797371
3.340714 0.06661341800000001
3.341714 0.06642693200000001
3.342714 0.066237908
3.343714 0.066046347
3.344714 0.065852248
3.345714 0.065655611
3.346714 0.06545643000000001
3.347714 0.065254705
3.348714 0.065050437
3.349714 0.064843625
3.350714 0.06463427
3.351714 0.064422365
3.352714 0.06420791599999999
3.353714 0.063990918
3.354714 0.063771376
3.355714 0.06354928500000001
3.356714 0.06332465
3.357714 0.06309746499999999
3.358714 0.062867731
3.359714 0.062635454
3.360714 0.062400626
3.361714 0.06216325600000001
3.362714 0.061923334999999996
3.363714 0.061680871000000005
3.364714 0.061435864
3.365714 0.061188311999999995
3.366714 0.060938216999999996
3.367714 0.060685578999999996
3.368714 0.060430396
3.369714 0.060172676
3.370714 0.059912417999999995
3.371714 0.05964962199999999
3.372714 0.059384288
3.373714 0.059116422
3.374714 0.058846019
3.375714 0.058573089
3.376714 0.058297627000000005
3.377714 0.058019639
3.378714 0.057739124
3.379714 0.057456089
3.380714 0.057170533999999995
3.381714 0.056882459
3.382714 0.056591868999999996
3.383714 0.056298763999999994
3.384714 0.056003151
3.385714 0.055705028
3.386714 0.055404403000000005
3.387714 0.055101275
3.388714 0.05479565
3.389714 0.05448752799999999
3.390714 0.054176914
3.391714 0.053863809
3.392714 0.053548219
3.393714 0.053230149
3.394714 0.052909605
3.395714 0.052586588
3.396714 0.052261102000000004
3.397714 0.051933149000000005
3.398714 0.051602739
3.399714 0.051269871999999994
3.400714 0.050934555
3.401714 0.050596794
3.402714 0.050256588000000005
3.403714 0.04991394800000001
3.404714 0.049568876
3.405714 0.049221382
3.406714 0.048871465999999995
3.407714 0.048519135
3.408714 0.048164398000000004
3.409714 0.047807256
3.410714 0.047447719
3.411714 0.047085789
3.412714 0.046721476
3.413714 0.046354784999999996
3.414714 0.045985723
3.415714 0.045614297
3.416714 0.045240512999999996
3.417714 0.044864378
3.418714 0.044485899999999995
3.419714 0.044105086
3.420714 0.043721942
3.421714 0.043336477
3.422714 0.042948697
3.423714 0.042558613
3.424714 0.042166232000000005
3.425714 0.041771561
3.426714 0.041374608
3.427714 0.040975382
3.428714 0.040573892
3.429714 0.040170146000000004
3.430714 0.039764153
3.431714 0.039355922
3.432714 0.038945462
3.433714 0.038532785
3.434714 0.038117895
3.435714 0.037700805
3.436714 0.037281521
3.437714 0.036860054
3.438714 0.036436415
3.439714 0.036010612000000004
3.440714 0.035582655
3.441714 0.035152555
3.442714 0.034720323
3.443714 0.034285965
3.444714 0.033849495
3.445714 0.033410920999999996
3.446714 0.032970254
3.447714 0.032527506
3.448714 0.032082686
3.449714 0.031635805
3.450714 0.031186876
3.451714 0.030735909000000002
3.452714 0.030282914
3.453714 0.029827902
3.454714 0.029370887
3.455714 0.028911878999999998
3.456714 0.028450889
3.457714 0.027987928
3.458714 0.027523012000000003
3.459714 0.027056148999999998
3.460714 0.026587353
3.461714 0.026116636999999998
3.462714 0.025644011
3.463714 0.02516949
3.464714 0.024693087000000002
3.465714 0.024214812000000002
3.466714 0.023734679
3.467714 0.0232527
3.468714 0.022768891
3.469714 0.022283262999999998
3.470714 0.021795831
3.471714 0.021306606
3.472714 0.020815604
3.473714 0.020322837
3.474714 0.019828319
3.475714 0.019332065
3.476714 0.018834088000000002
3.477714 0.018334404999999998
3.478714 0.017833026
3.479714 0.017329967999999998
3.480714 0.016825245
3.481714 0.016318871
3.482714 0.015810862999999998
3.483714 0.015301233
3.484714 0.014789997999999999
3.485714 0.014277172
3.486714 0.013762771000000002
3.487714 0.013246809
3.488714 0.012729304
3.489714 0.012210271
3.490714 0.011689724
3.491714 0.01116768
3.492714 0.010644155
3.493714 0.010119165000000001
3.494714 0.0095927258
3.495714 0.009064854399999999
3.496714 0.008535567
3.497714 0.0080048798
3.498714 0.0074728094
3.499714 0.0069393725
3.500714 0.0064045859999999994
3.501714 0.0058684665
3.502714 0.0053310312
3.503714 0.0047922971000000005
3.504714 0.004252281399999999
3.505714 0.0037110010000000002
3.506714 0.0031684735999999995
3.507714 0.0026247164
3.508714 0.0020797465999999997
3.509714 0.0015335821
3.510714 0.00098624032
3.511714 0.00043773889
3.512714 -0.00011190435
3.513714 -0.0006626715299999999
3.514714 -0.0012145447
3.515714 -0.0017675056
3.516714 -0.0023215365
3.517714 -0.002876619
3.518714 -0.0034327346
3.519714 -0.0039898649
3.520714 -0.0045479916000000006
3.521714 -0.0051070958
3.522714 -0.005667159
3.523714 -0.006228162200000001
3.524714 -0.006790086600000001
3.525714 -0.007352913199999999
3.526714 -0.0079166224
3.527714 -0.0084811953
3.528714 -0.0090466121
3.529714 -0.0096128533
3.530714 -0.0101799
3.531714 -0.010747732
3.532714 -0.011316329
3.533714 -0.011885672
3.534714 -0.012455739
3.535714 -0.013026514
3.536714 -0.013597973000000001
3.537714 -0.014170097999999999
3.538714 -0.014742867
3.539714 -0.01531626
3.540714 -0.015890258
3.541714 -0.016464837
3.542714 -0.01703998
3.543714 -0.017615664
3.544714 -0.018191869
3.545714 -0.018768574
3.546714 -0.01934576
3.547714 -0.019923404000000002
3.548714 -0.020501485
3.549714 -0.021079981999999997
3.550714 -0.021658874
3.551714 -0.022238141
3.552714 -0.02281776
3.553714 -0.02339771
3.554714 -0.023977971
3.555714 -0.024558518999999997
3.556714 -0.025139336
3.557714 -0.025720397
3.558714 -0.026301682
3.559714 -0.026883169999999998
3.560714 -0.027464839999999997
3.561714 -0.028046669
3.562714 -0.028628634999999996
3.563714 -0.029210717000000004
3.564714 -0.029792893
3.565714 -0.030375140999999998
3.566714 -0.030957438999999996
3.567714 -0.031539763
3.568714 -0.032122093000000004
3.569714 -0.032704408
3.570714 -0.033286684999999996
3.571714 -0.033868902
3.572714 -0.034451034
3.573714 -0.035033061
3.574714 -0.03561496
3.575714 -0.036196708
3.576714 -0.036778284
3.577714 -0.037359665
3.578714 -0.037940826999999996
3.579714 -0.038521751
3.580714 -0.039102414
3.581714 -0.039682790999999995
3.582714 -0.040262859
3.583714 -0.040842599
3.584714 -0.041421986
3.585714 -0.042000998
3.586714 -0.042579610999999996
3.587714 -0.043157801999999995
3.588714 -0.043735551000000004
3.589714 -0.044312835
3.590714 -0.044889626
3.591714 -0.045465905
3.592714 -0.046041649
3.593714 -0.046616836
3.594714 -0.047191442
3.595714 -0.047765442
3.596714 -0.048338814
3.597714 -0.048911537
3.598714 -0.049483584
3.599714 -0.050054932999999996
3.600714 -0.050625566000000004
3.601714 -0.051195454
3.602714 -0.051764572999999994
3.603714 -0.052332900999999994
3.604714 -0.052900414
3.605714 -0.053467089
3.606714 -0.054032909
3.607714 -0.05459784300000001
3.608714 -0.055161868999999995
3.609714 -0.055724964
3.610714 -0.056287105
3.611714 -0.056848268
3.612714 -0.057408429000000004
3.613714 -0.057967559999999994
3.614714 -0.058525644
3.615714 -0.059082656
3.616714 -0.059638574
3.617714 -0.06019337499999999
3.618714 -0.060747034
3.619714 -0.06129953
3.620714 -0.061850838000000005
3.621714 -0.062400935000000005
3.622714 -0.062949798
3.623714 -0.06349740400000001
3.624714 -0.06404373
3.625714 -0.064588751
3.626714 -0.065132446
3.627714 -0.06567479600000001
3.628714 -0.06621577199999999
3.629714 -0.066755357
3.630714 -0.06729352200000001
3.631714 -0.067830249
3.632714 -0.068365509
3.633714 -0.068899285
3.634714 -0.069431553
3.635714 -0.069962291
3.636714 -0.070491474
3.637714 -0.07101908
3.638714 -0.07154508500000001
3.639714 -0.072069466
3.640714 -0.07259220000000001
3.641714 -0.073113269
3.642714 -0.073632644
3.643714 -0.074150309
3.644714 -0.07466623800000001
3.645714 -0.07518040399999999
3.646714 -0.075692788
3.647714 -0.076203374
3.648714 -0.076712132
3.649714 -0.07721904
3.650714 -0.077724078
3.651714 -0.07822722
3.652714 -0.078728446
3.653714 -0.07922773400000001
3.654714 -0.079725066
3.655714 -0.08022041299999999
3.656714 -0.08071375800000001
3.657714 -0.081205071
3.658714 -0.08169433599999999
3.659714 -0.082181534
3.660714 -0.082666636
3.661714 -0.083149626
3.662714 -0.08363048000000001
3.663714 -0.08410917400000001
3.664714 -0.084585691
3.665714 -0.085060007
3.666714 -0.085532101
3.667714 -0.08600194700000001
3.668714 -0.086469529
3.669714 -0.086934824
3.670714 -0.087397808
3.671714 -0.087858463
3.672714 -0.08831676699999999
3.673714 -0.088772702
3.674714 -0.089226244
3.675714 -0.089677371
3.676714 -0.09012606499999999
3.677714 -0.09057230200000001
3.678714 -0.09101606
3.679714 -0.09145732
3.680714 -0.091896061
3.681714 -0.09233226300000001
3.682714 -0.09276591
3.683714 -0.09319697299999999
3.684714 -0.093625439
3.685714 -0.094051287
3.686714 -0.09447449100000001
3.687714 -0.094895036
3.688714 -0.095312903
3.689714 -0.095728069
3.690714 -0.096140517
3.691714 -0.096550229
3.692714 -0.096957182
3.693714 -0.097361358
3.694714 -0.09776273499999999
3.695714 -0.098161306
3.696714 -0.09855703700000001
3.697714 -0.09894991500000001
3.698714 -0.099339918
3.699714 -0.09972703399999999
3.700714 -0.10011124
3.701714 -0.10049251999999999
3.702714 -0.10087086
3.703714 -0.10124623
3.704714 -0.10161861999999999
3.705714 -0.10198802
3.706714 -0.10235438999999999
3.707714 -0.10271773000000001
3.708714 -0.10307801000000001
3.709714 -0.10343523
3.710714 -0.10378936
3.711714 -0.10414037
3.712714 -0.10448827000000001
3.713714 -0.10483302
3.714714 -0.10517462
3.715714 -0.10551304
3.716714 -0.10584827
3.717714 -0.10618028
3.718714 -0.10650907999999999
3.719714 -0.10683463000000001
3.720714 -0.10715693
3.721714 -0.10747593999999999
3.722714 -0.10779166999999999
3.723714 -0.10810409
3.724714 -0.10841318999999999
3.725714 -0.10871894
3.726714 -0.10902134
3.727714 -0.10932037000000001
3.728714 -0.10961602
3.729714 -0.10990825000000001
3.730714 -0.11019707999999999
3.731714 -0.11048247
3.732714 -0.11076441999999999
3.733714 -0.11104291000000001
3.734714 -0.11131790999999999
3.735714 -0.11158944
3.736714 -0.11185745999999999
3.737714 -0.11212196999999999
3.738714 -0.11238295
3.739714 -0.11264038000000001
3.740714 -0.11289424999999999
3.741714 -0.11314455
3.742714 -0.11339127
3.743714 -0.11363439
3.744714 -0.11387391
3.745714 -0.11410979
3.746714 -0.11434203
3.747714 -0.11457064
3.748714 -0.11479558000000001
3.749714 -0.11501685
3.750714 -0.11523442999999998
3.751714 -0.11544832000000001
3.752714 -0.11565849
3.753714 -0.11586496
3.754714 -0.11606768
3.755714 -0.11626666999999999
3.756714 -0.1164619
3.757714 -0.11665337
3.758714 -0.11684106
3.759714 -0.11702496999999999
3.760714 -0.11720507000000001
3.761714 -0.11738136999999998
3.762714 -0.11755385
3.763714 -0.11772251
3.764714 -0.11788734
3.765714 -0.11804831
3.766714 -0.11820544
3.767714 -0.11835870000000001
3.768714 -0.11850809999999999
3.769714 -0.1186536
3.770714 -0.11879522
3.771714 -0.11893294
3.772714 -0.11906675
3.773714 -0.11919665
3.774714 -0.11932262
3.775714 -0.11944466000000001
3.776714 -0.11956276
3.777714 -0.11967691999999999
3.778714 -0.11978712
3.779714 -0.11989336
3.780714 -0.11999562999999999
3.781714 -0.12009391999999999
3.782714 -0.12018823
3.783714 -0.12027855
3.784714 -0.12036486999999998
3.785714 -0.1204472
3.786714 -0.12052552
3.787714 -0.12059981
3.788714 -0.12067009000000001
3.789714 -0.12073634000000001
3.790714 -0.12079857
3.791714 -0.12085675
3.792714 -0.12091090000000002
3.793714 -0.12096099
3.794714 -0.12100703
3.795714 -0.12104902
3.796714 -0.12108695
3.797714 -0.12112081999999999
3.798714 -0.12115061
3.799714 -0.12117632
3.800714 -0.12119797
3.801714 -0.12121553
3.802714 -0.12122901
3.803714 -0.12123842
3.804714 -0.12124373999999999
3.805714 -0.12124496
3.806714 -0.12124209999999999
3.807714 -0.12123514
3.808714 -0.12122408999999999
3.809714 -0.12120894000000002
3.810714 -0.1211897
3.811714 -0.12116636
3.812714 -0.12113892000000001
3.813714 -0.12110738
3.814714 -0.12107175
3.815714 -0.12103202
3.816714 -0.12098819
3.817714 -0.12094026000000001
3.818714 -0.12088821999999999
3.819714 -0.12083208
3.820714 -0.12077185
3.821714 -0.12070752
3.822714 -0.1206391
3.823714 -0.12056659
3.824714 -0.12048997
3.825714 -0.12040928
3.826714 -0.12032449
3.827714 -0.12023560999999999
3.828714 -0.12014264
3.829714 -0.12004559000000001
3.830714 -0.11994446
3.831714 -0.11983925999999999
3.832714 -0.11972998
3.833714 -0.11961662999999999
3.834714 -0.1194992
3.835714 -0.11937771000000001
3.836714 -0.11925215
3.837714 -0.11912254000000001
3.838714 -0.11898887000000001
3.839714 -0.11885114999999999
3.840714 -0.11870938
3.841714 -0.11856357000000001
3.842714 -0.11841372000000001
3.843714 -0.11825983000000001
3.844714 -0.11810191
3.845714 -0.11793998000000001
3.846714 -0.11777402000000001
3.847714 -0.11760404999999999
3.848714 -0.11743007999999999
3.849714 -0.1172521
3.850714 -0.11707013
3.851714 -0.11688417
3.852714 -0.11669423
3.853714 -0.11650032
3.854714 -0.11630243
3.855714 -0.11610058
3.856714 -0.11589478
3.857714 -0.11568504
3.858714 -0.11547134
3.859714 -0.11525373
3.860714 -0.11503219
3.861714 -0.11480673999999999
3.862714 -0.11457737999999999
3.863714 -0.11434412000000001
3.864714 -0.11410698
3.865714 -0.11386595
3.866714 -0.11362106
3.867714 -0.11337232
3.868714 -0.11311972
3.869714 -0.11286328
3.870714 -0.11260300999999999
3.871714 -0.11233892000000001
3.872714 -0.11207102999999999
3.873714 -0.11179934
3.874714 -0.11152385999999999
3.875714 -0.11124462
3.876714 -0.11096160999999999
3.877714 -0.11067486
3.878714 -0.11038437
3.879714 -0.11009014
3.880714 -0.1097922
3.881714 -0.10949057
3.882714 -0.10918524
3.883714 -0.10887624
3.884714 -0.10856357
3.885714 -0.10824725999999998
3.886714 -0.10792731
3.887714 -0.10760373000000001
3.888714 -0.10727654
3.889714 -0.10694577
3.890714 -0.10661142
3.891714 -0.10627349999999999
3.892714 -0.10593201999999999
3.893714 -0.105587
3.894714 -0.10523845999999999
3.895714 -0.10488641000000001
3.896714 -0.10453087
3.897714 -0.10417184
3.898714 -0.10380935999999999
3.899714 -0.10344343
3.900714 -0.10307407
3.901714 -0.10270127999999999
3.902714 -0.1023251
3.903714 -0.10194552999999999
3.904714 -0.10156259
3.905714 -0.10117628999999999
3.906714 -0.10078666
3.907714 -0.10039371
3.908714 -0.099997455
3.909714 -0.09959791800000001
3.910714 -0.099195109
3.911714 -0.098789053
3.912714 -0.09837976
3.913714 -0.097967254
3.914714 -0.097551546
3.915714 -0.09713266
3.916714 -0.096710614
3.917714 -0.09628542500000001
3.918714 -0.09585710900000001
3.919714 -0.095425692
3.920714 -0.094991189
3.921714 -0.09455361899999999
3.922714 -0.094113004
3.923714 -0.093669363
3.924714 -0.093222712
3.925714 -0.092773075
3.926714 -0.09232047
3.927714 -0.09186492
3.928714 -0.091406447
3.929714 -0.09094506399999999
3.930714 -0.0904808
3.931714 -0.090013671
3.932714 -0.089543697
3.933714 -0.089070899
3.934714 -0.088595302
3.935714 -0.088116928
3.936714 -0.087635795
3.937714 -0.08715192699999999
3.938714 -0.08666534000000001
3.939714 -0.086176064
3.940714 -0.085684116
3.941714 -0.08518951899999999
3.942714 -0.084692298
3.943714 -0.084192475
3.944714 -0.083690073
3.945714 -0.08318511
3.946714 -0.082677614
3.947714 -0.082167605
3.948714 -0.08165511
3.949714 -0.081140146
3.950714 -0.08062274400000001
3.951714 -0.080102921
3.952714 -0.079580705
3.953714 -0.07905611400000001
3.954714 -0.07852917799999999
3.955714 -0.077999919
3.956714 -0.077468361
3.957714 -0.076934526
3.958714 -0.076398446
3.959714 -0.07586013500000001
3.960714 -0.075319625
3.961714 -0.07477693699999999
3.962714 -0.07423209600000001
3.963714 -0.07368513
3.964714 -0.073136063
3.965714 -0.072584918
3.966714 -0.072031718
3.967714 -0.071476493
3.968714 -0.070919265
3.969714 -0.070360064
3.970714 -0.069798913
3.971714 -0.069235836
3.972714 -0.06867086
3.973714 -0.068104011
3.974714 -0.067535316
3.975714 -0.0669648
3.976714 -0.066392485
3.977714 -0.065818406
3.978714 -0.065242581
3.979714 -0.064665044
3.980714 -0.064085814
3.981714 -0.063504925
3.982714 -0.06292239999999999
3.983714 -0.062338268999999995
3.984714 -0.061752560000000005
3.985714 -0.061165297
3.986714 -0.06057650900000001
3.987714 -0.059986225000000004
3.988714 -0.059394469
3.989714 -0.058801268
3.990714 -0.058206654000000004
3.991714 -0.057610654
3.992714 -0.057013292
3.993714 -0.056414602999999994
3.994714 -0.055814609999999994
3.995714 -0.055213342
3.996714 -0.05461082900000001
3.997714 -0.054007098999999996
3.998714 -0.053402175999999996
3.999714 -0.052796094999999994
4.000714 -0.052188878
4.001714 -0.051580556
4.002714 -0.050971156
4.003714 -0.050360709
4.004714 -0.049749244
4.005714 -0.049136782999999996
4.006714 -0.048523361
4.007714 -0.047909006000000004
4.008714 -0.047293742
4.009714 -0.046677602
4.010714 -0.046060613
4.011714 -0.045442802000000004
4.012714 -0.0448242
4.013714 -0.044204833
4.014714 -0.043584732
4.015714 -0.042963924
4.016714 -0.042342440999999995
4.017715 -0.041720309000000004
4.018714 -0.041097557
4.019714 -0.040474214
4.020714 -0.039850309
4.021714 -0.039225871999999995
4.022714 -0.038600928
4.023714 -0.03797551
4.024714 -0.037349647
4.025714 -0.036723368
4.026714 -0.036096697999999997
4.027714 -0.035469670999999994
4.028714 -0.034842311
4.029714 -0.034214652000000005
4.030715 -0.033586723
4.031714 -0.032958548
4.032714 -0.032330161999999996
4.033714 -0.031701589
4.034714 -0.031072862
4.035714 -0.030444007
4.036714 -0.029815054999999997
4.037714 -0.029186034
4.038714 -0.028556975
4.039714 -0.027927905000000003
4.040714 -0.027298855000000004
4.041714 -0.026669851
4.042714 -0.026040923
4.043715 -0.025412103
4.044714 -0.024783416000000003
4.045714 -0.024154894
4.046714 -0.023526566000000002
4.047714 -0.02289846
4.048714 -0.022270606000000002
4.049714 -0.021643033
4.050714 -0.02101577
4.051714 -0.020388844
4.052714 -0.019762287
4.053714 -0.019136127
4.054714 -0.018510390999999998
4.055714 -0.017885111
4.056714 -0.017260316
4.057714 -0.016636033
4.058714 -0.016012292
4.059714 -0.015389120000000001
4.060714 -0.014766549
4.061714 -0.014144605999999999
4.062714 -0.013523319
4.063715 -0.012902717999999999
4.064714 -0.012282831
4.065714 -0.011663687
4.066714 -0.011045314
4.067714 -0.010427741
4.068714 -0.0098109966
4.069714 -0.0091951086
4.070714 -0.0085801054
4.071714 -0.0079660145
4.072714 -0.0073528645
4.073714 -0.0067406836
4.074714 -0.006129498799999999
4.075714 -0.0055193388
4.076715 -0.0049102309
4.077714 -0.0043022028
4.078714 -0.0036952821
4.079714 -0.0030894964000000003
4.080714 -0.002484873
4.081714 -0.0018814395000000001
4.082714 -0.0012792229
4.083714 -0.00067825067
4.084714 -7.8549823e-05
4.085714 0.00051985244
4.086714 0.001116929
4.087714 0.0017126529
4.088714 0.0023069973
4.089714 0.0028999351000000002
4.090714 0.0034914396
4.091714 0.0040814841
4.092714 0.0046700417
4.093714 0.005257086
4.094714 0.0058425903000000005
4.095714 0.0064265280999999995
4.096714 0.0070088732
4.097714 0.0075895987
4.098714 0.0081686791
4.099714 0.0087460874
4.100714 0.0093217983
4.101714 0.0098957848
4.102714 0.010468021
4.103714 0.011038483
4.104714 0.011607141999999999
4.105714 0.012173975
4.106714 0.012738956000000001
4.107714 0.013302059
4.108714 0.013863259
4.109715 0.01442253
4.110714 0.014979848
4.111714 0.015535188
4.112714 0.016088525
4.113714 0.016639834
4.114714 0.01718909
4.115714 0.01773627
4.116714 0.01828135
4.117714 0.018824304
4.118714 0.01936511
4.119714 0.019903742999999998
4.120714 0.020440179000000003
4.121714 0.020974394
4.122715 0.021506367
4.123714 0.022036073
4.124714 0.022563488
4.125714 0.023088591000000002
4.126714 0.023611357
4.127714 0.024131766
4.128714 0.024649792
4.129714 0.025165416
4.130714 0.025678612
4.131714 0.026189361
4.132714 0.026697642
4.133714 0.027203432
4.134714 0.027706706999999997
4.135714 0.028207447
4.136714 0.028705632000000002
4.137714 0.029201241000000003
4.138714 0.029694253999999996
4.139714 0.030184648
4.140714 0.030672402
4.141714 0.031157499
4.142715 0.031639915
4.143714 0.032119632999999995
4.144714 0.032596634
4.145714 0.033070894999999996
4.146714 0.033542396999999995
4.147714 0.034011123
4.148714 0.034477051999999994
4.149714 0.034940163999999996
4.150714 0.035400444
4.151714 0.035857869
4.152714 0.036312424
4.153714 0.03676409
4.154714 0.037212847
4.155715 0.03765868
4.156714 0.038101571
4.157714 0.038541501000000006
4.158714 0.038978454999999995
4.159714 0.039412413
4.160714 0.039843359
4.161714 0.040271276
4.162714 0.040696148
4.163714 0.041117958999999996
4.164714 0.04153669
4.165714 0.041952328000000004
4.166714 0.042364854
4.167714 0.042774255000000004
4.168715 0.043180515
4.169714 0.043583618
4.170714 0.043983548
4.171714 0.044380291
4.172714 0.044773833
4.173714 0.045164156000000004
4.174714 0.045551248999999995
4.175714 0.045935097
4.176714 0.046315684
4.177714 0.046693001000000005
4.178714 0.047067028999999996
4.179714 0.047437756
4.180714 0.047805172
4.181714 0.048169261
4.182714 0.048530012
4.183714 0.04888741
4.184714 0.04924144600000001
4.185714 0.049592106
4.186714 0.049939379
4.187714 0.050283252
4.188715 0.05062371500000001
4.189714 0.050960754999999996
4.190714 0.05129436
4.191714 0.051624526
4.192714 0.051951234
4.193714 0.052274478000000006
4.194714 0.052594247999999996
4.195714 0.052910531000000004
4.196714 0.053223321000000004
4.197714 0.053532602
4.198714 0.053838373
4.199714 0.054140616
4.200714 0.054439326
4.201715 0.054734497
4.202714 0.055026117
4.203714 0.055314181
4.204714 0.055598677
4.205714 0.055879599
4.206714 0.05615693499999999
4.207714 0.056430680000000004
4.208714 0.056700828
4.209714 0.056967371999999995
4.210714 0.057230302
4.211714 0.05748961699999999
4.212714 0.057745305999999996
4.213714 0.057997362000000004
4.214714 0.058245780999999996
4.215714 0.058490556
4.216714 0.058731680999999994
4.217714 0.058969151
4.218714 0.05920296
4.219714 0.059433101
4.220714 0.05965957
4.221714 0.05988236499999999
4.222714 0.060101482
4.223714 0.06031691399999999
4.224714 0.06052865599999999
4.225714 0.06073670800000001
4.226714 0.060941064
4.227714 0.061141717000000005
4.228714 0.061338668000000006
4.229714 0.061531911999999994
4.230714 0.061721448
4.231714 0.061907276000000004
4.232714 0.062089389999999994
4.233714 0.062267791
4.234715 0.062442472
4.235714 0.06261343400000001
4.236714 0.062780676
4.237714 0.06294419899999999
4.238714 0.06310400199999999
4.239714 0.06326008000000001
4.240714 0.063412439
4.241714 0.06356107200000001
4.242714 0.06370598
4.243714 0.06384716800000001
4.244714 0.063984632
4.245714 0.06411837499999999
4.246714 0.0642484
4.247715 0.064374704
4.248714 0.064497296
4.249714 0.06461616699999999
4.250714 0.064731325
4.251714 0.06484277499999999
4.252714 0.064950518
4.253714 0.065054552
4.254714 0.065154885
4.255714 0.06525151500000001
4.256714 0.06534445
4.257714 0.065433694
4.258714 0.065519253
4.259714 0.06560112800000001
4.260714 0.06567932400000001
4.261714 0.065753848
4.262714 0.065824698
4.263714 0.065891887
4.264714 0.06595541499999999
4.265714 0.066015287
4.266714 0.066071516
4.267715 0.066124101
4.268714 0.066173053
4.269714 0.066218374
4.270714 0.066260074
4.271714 0.066298159
4.272714 0.066332635
4.273714 0.066363515
4.274714 0.066390797
4.275714 0.06641449299999999
4.276714 0.066434615
4.277714 0.06645116400000001
4.278714 0.06646415
4.279714 0.066473585
4.280715 0.066479476
4.281714 0.066481833
4.282714 0.066480663
4.283714 0.066475972
4.284714 0.06646777000000001
4.285714 0.066456071
4.286714 0.066440884
4.287714 0.06642221699999999
4.288714 0.066400081
4.289714 0.066374487
4.290714 0.066345447
4.291714 0.066312967
4.292714 0.066277065
4.293715 0.066237745
4.294714 0.066195021
4.295714 0.066148903
4.296714 0.066099409
4.297714 0.066046545
4.298714 0.065990322
4.299714 0.065930758
4.300714 0.065867865
4.301714 0.065801648
4.302714 0.06573213
4.303714 0.065659318
4.304714 0.06558322899999999
4.305714 0.065503875
4.306714 0.065421266
4.307714 0.06533542199999999
4.308714 0.06524635200000001
4.309714 0.065154076
4.310714 0.06505860899999999
4.311714 0.064959959
4.312714 0.064858148
4.313715 0.064753188
4.314714 0.064645096
4.315714 0.064533885
4.316714 0.064419571
4.317714 0.06430217199999999
4.318714 0.06418170499999999
4.319714 0.064058183
4.320714 0.063931628
4.321714 0.063802052
4.322714 0.063669472
4.323714 0.063533912
4.324714 0.063395384
4.325714 0.063253904
4.326715 0.06310949099999999
4.327714 0.062962167
4.328714 0.06281194500000001
4.329714 0.06265884099999999
4.330714 0.06250288
4.331714 0.062344078
4.332714 0.062182453000000006
4.333714 0.062018022
4.334714 0.061850809
4.335714 0.061680831
4.336714 0.061508105
4.337714 0.061332656
4.338714 0.06115449900000001
4.339714 0.060973653999999995
4.340714 0.060790143
4.341714 0.060603983
4.342714 0.060415198
4.343714 0.060223805
4.344714 0.060029823
4.345714 0.059833273000000006
4.346714 0.059634179
4.347714 0.05943256
4.348714 0.059228437
4.349714 0.059021829000000005
4.350714 0.05881275899999999
4.351714 0.058601249
4.352714 0.05838731900000001
4.353714 0.05817099
4.354714 0.057952286
4.355714 0.057731231
4.356714 0.057507841999999997
4.357714 0.057282142
4.358714 0.057054154
4.359715 0.056823902
4.360714 0.056591403000000005
4.361714 0.056356685999999996
4.362714 0.05611976999999999
4.363714 0.055880676000000004
4.364714 0.055639434
4.365714 0.055396061999999996
4.366714 0.055150583
4.367714 0.054903026
4.368714 0.054653408
4.369714 0.054401758999999994
4.370714 0.05414809599999999
4.371714 0.053892448
4.372715 0.053634838
4.373714 0.05337528999999999
4.374714 0.053113833
4.375714 0.052850483999999996
4.376714 0.052585272
4.377714 0.052318221
4.378714 0.05204936
4.379714 0.051778706
4.380714 0.051506289
4.381714 0.051232136000000005
4.382714 0.050956272999999996
4.383714 0.050678721
4.384714 0.050399505000000004
4.385714 0.050118653
4.386714 0.049836189
4.387714 0.049552140999999994
4.388714 0.049266532999999994
4.389714 0.048979394999999995
4.390714 0.048690746
4.391714 0.048400616
4.392715 0.04810903
4.393714 0.047816016
4.394714 0.047521599000000005
4.395714 0.047225802
4.396714 0.046928655
4.397714 0.046630183
4.398714 0.046330414
4.399714 0.046029373
4.400714 0.045727086
4.401714 0.045423579
4.402714 0.04511888
4.403714 0.044813016
4.404714 0.044506011
4.405715 0.044197895
4.406714 0.04388869
4.407714 0.043578425999999996
4.408714 0.043267128
4.409714 0.042954824
4.410714 0.042641538
4.411714 0.042327301
4.412714 0.042012136
4.413714 0.041696071
4.414714 0.041379131
4.415714 0.041061346
4.416714 0.04074274
4.417714 0.04042334
4.418715 0.040103175
4.419714 0.03978227
4.420714 0.039460653
4.421714 0.039138348
4.422714 0.038815383
4.423714 0.038491786
4.424714 0.038167584
4.425714 0.037842806
4.426714 0.037517477
4.427714 0.037191625
4.428714 0.036865275
4.429714 0.036538456
4.430714 0.036211194999999995
4.431714 0.035883517999999996
4.432714 0.035555454
4.433714 0.035227032
4.434714 0.034898275
4.435714 0.034569215
4.436714 0.034239877
4.437714 0.033910287
4.438715 0.033580477
4.439714 0.033250471
4.440714 0.032920297
4.441714 0.032589982999999996
4.442714 0.032259556
4.443714 0.031929044
4.444714 0.031598474
4.445714 0.031267875
4.446714 0.030937272999999998
4.447714 0.030606697
4.448714 0.030276172999999997
4.449714 0.029945732000000003
4.450714 0.029615396999999998
4.451715 0.029285197
4.452714 0.028955159
4.453714 0.028625310999999997
4.454714 0.028295677999999998
4.455714 0.02796629
4.456714 0.027637172
4.457714 0.027308350999999998
4.458714 0.026979856
4.459714 0.026651713
4.460714 0.026323946
4.461714 0.025996586
4.462714 0.025669657
4.463714 0.025343185
4.464714 0.025017199
4.465714 0.024691722000000003
4.466714 0.024366783
4.467714 0.024042407999999998
4.468714 0.023718624
4.469714 0.023395455
4.470714 0.023072927
4.471714 0.022751068
4.472714 0.022429903
4.473714 0.022109458000000002
4.474714 0.021789758
4.475714 0.02147083
4.476714 0.021152696999999998
4.477714 0.020835387
4.478714 0.020518925
4.479714 0.020203336000000002
4.480714 0.019888645
4.481714 0.019574878
4.482714 0.01926206
4.483714 0.018950216
4.484715 0.018639371000000002
4.485714 0.01832955
4.486714 0.018020779
4.487714 0.01771308
4.488714 0.017406480000000002
4.489714 0.017101003
4.490714 0.016796675
4.491714 0.016493519
4.492714 0.016191561
4.493714 0.015890823999999998
4.494714 0.015591332000000001
4.495714 0.015293111
4.496714 0.014996184
4.497715 0.014700575
4.498714 0.014406309
4.499714 0.014113409
4.500714 0.013821899000000002
4.501714 0.013531804
4.502714 0.013243147000000002
4.503714 0.012955949999999999
4.504714 0.012670237999999999
4.505714 0.012386033999999999
4.506714 0.012103362
4.507714 0.011822243999999999
4.508714 0.011542703999999999
4.509714 0.011264763
4.510714 0.010988447
4.511714 0.010713776
4.512714 0.010440773
4.513714 0.010169461
4.514714 0.0098998629
4.515714 0.009632
4.516714 0.009365894199999999
4.517715 0.0091015674
4.518714 0.0088390407
4.519714 0.0085783366
4.520714 0.0083194755
4.521714 0.0080624792
4.522714 0.0078073681
4.523714 0.0075541633000000006
4.524714 0.0073028852
4.525714 0.0070535541
4.526714 0.0068061905
4.527714 0.0065608147
4.528714 0.0063174462
4.529714 0.0060761045
4.530715 0.0058368092
4.531714 0.0055995795
4.532714 0.0053644348
4.533714 0.0051313938
4.534714 0.004900475699999999
4.535714 0.0046716988000000004
4.536714 0.0044450815
4.537714 0.0042206422
4.538714 0.0039983992
4.539714 0.0037783702
4.540714 0.0035605734999999998
4.541714 0.0033450266000000003
4.542714 0.0031317467999999998
4.543715 0.0029207515
4.544714 0.0027120579
4.545714 0.0025056834
4.546714 0.0023016448
4.547714 0.0020999587
4.548714 0.001900642
4.549714 0.0017037111
4.550714 0.0015091823
4.551714 0.0013170718
4.552714 0.0011273957999999998
4.553714 0.0009401701399999999
4.554714 0.0007554104699999999
4.555714 0.00057313237
4.556714 0.00039335122999999996
4.557714 0.00021608227999999997
4.558714 4.1340544e-05
4.559714 -0.00013085906
4.560714 -0.00030050187
4.561714 -0.00046757323
4.562714 -0.00063205871
4.563715 -0.0007939440399999999
4.564714 -0.0009532151099999999
4.565714 -0.0011098581
4.566714 -0.0012638591
4.567714 -0.0014152046
4.568714 -0.0015638811999999999
4.569714 -0.0017098756999999998
4.570714 -0.0018531747999999998
4.571714 -0.0019937657
4.572714 -0.0021316357
4.573714 -0.0022667722
4.574714 -0.0023991628
4.575714 -0.0025287953
4.576715 -0.0026556576
4.577714 -0.0027797381
4.578714 -0.0029010251
4.579714 -0.0030195069
4.580714 -0.0031351727
4.581714 -0.0032480108000000002
4.582714 -0.0033580108999999997
4.583714 -0.0034651621000000004
4.584714 -0.0035694541999999998
4.585714 -0.0036708770000000003
4.586714 -0.0037694204
4.587714 -0.0038650749
4.588714 -0.0039578306
4.589714 -0.0040476785
4.590714 -0.0041346091000000005
4.591714 -0.004218614
4.592714 -0.004299684200000001
4.593714 -0.0043778116
4.594714 -0.0044529876000000005
4.595714 -0.004525204299999999
4.596714 -0.004594454
4.597714 -0.0046607289
4.598714 -0.0047240213
4.599714 -0.0047843245
4.600714 -0.0048416314
4.601714 -0.004895935099999999
4.602714 -0.0049472292
4.603714 -0.004995507
4.604714 -0.0050407622999999995
4.605714 -0.0050829891
4.606714 -0.0051221814
4.607714 -0.0051583338000000005
4.608714 -0.005191440899999999
4.609715 -0.0052214971
4.610714 -0.0052484975
4.611714 -0.0052724367999999995
4.612714 -0.0052933105
4.613714 -0.0053111136
4.614714 -0.005325842
4.615714 -0.0053374912
4.616714 -0.0053460568
4.617714 -0.0053515352
4.618714 -0.0053539225
4.619714 -0.0053532145
4.620714 -0.0053494085
4.621714 -0.0053425007
4.622715 -0.0053324882
4.623714 -0.005319368200000001
4.624714 -0.0053031377
4.625714 -0.0052837946
4.626714 -0.0052613363
4.627714 -0.0052357605000000005
4.628714 -0.0052070656000000005
4.629714 -0.0051752497000000005
4.630714 -0.0051403112999999995
4.631714 -0.0051022493
4.632714 -0.0050610623
4.633714 -0.0050167495
4.634714 -0.0049693102
4.635714 -0.0049187438
4.636714 -0.0048650501
4.637714 -0.0048082293
4.638714 -0.0047482812
4.639714 -0.0046852067
4.640714 -0.004619006
4.641714 -0.0045496799
4.642715 -0.0044772296
4.643714 -0.0044016564000000005
4.644714 -0.0043229618
4.645714 -0.0042411477000000005
4.646714 -0.0041562158
4.647714 -0.0040681683
4.648714 -0.0039770079
4.649714 -0.0038827369000000002
4.650714 -0.0037853584
4.651714 -0.0036848756
4.652714 -0.0035812914999999996
4.653714 -0.0034746099
4.654714 -0.0033648346
4.655715 -0.0032519691999999996
4.656714 -0.0031360184999999997
4.657714 -0.0030169864
4.658714 -0.0028948778
4.659714 -0.0027696975
4.660714 -0.0026414506
4.661714 -0.0025101423
4.662714 -0.0023757781
4.663714 -0.0022383636
4.664714 -0.0020979049
4.665714 -0.0019544077
4.666714 -0.0018078785
4.667714 -0.0016583236999999998
4.668715 -0.00150575
4.669714 -0.001350164
4.670714 -0.0011915728
4.671714 -0.0010299834
4.672714 -0.0008654032199999999
4.673714 -0.00069783969
4.674714 -0.00052730043
4.675714 -0.00035379321
4.676714 -0.00017732604
4.677714 2.0929772e-06
4.678714 0.00018445562
4.679714 0.00036975343
4.680714 0.00055797791
4.681714 0.0007491203200000001
4.682714 0.0009431717399999999
4.683714 0.0011401233000000002
4.684714 0.0013399657
4.685714 0.0015426898000000001
4.686714 0.001748286
4.687714 0.0019567448999999997
4.688715 0.0021680566
4.689714 0.0023822113
4.690714 0.0025991991
4.691714 0.0028190095999999997
4.692714 0.0030416326
4.693714 0.0032670574
4.694714 0.0034952736
4.695714 0.0037262704000000004
4.696714 0.0039600363
4.697714 0.0041965605999999996
4.698714 0.004435831899999999
4.699714 0.0046778387
4.700714 0.0049225691
4.701715 0.0051700114000000005
4.702714 0.0054201537
4.703714 0.0056729834
4.704714 0.0059284885
4.705714 0.0061866558
4.706714 0.0064474734
4.707714 0.0067109278
4.708714 0.006977005999999999
4.709714 0.007245694699999999
4.710714 0.0075169803
4.711714 0.0077908488
4.712714 0.0080672864
4.713714 0.0083462794
4.714714 0.0086278138
4.715714 0.0089118752
4.716714 0.0091984482
4.717714 0.0094875191
4.718714 0.009779072599999999
4.719714 0.010073094000000001
4.720714 0.010369568
4.721714 0.01066848
4.722714 0.010969814
4.723714 0.011273554
4.724714 0.011579684
4.725714 0.01188819
4.726714 0.012199055
4.727714 0.012512263000000001
4.728714 0.012827798000000001
4.729714 0.013145643999999998
4.730714 0.013465785
4.731714 0.013788202999999999
4.732714 0.014112882
4.733714 0.014439807
4.734715 0.01476896
4.735714 0.015100323
4.736714 0.015433881
4.737714 0.015769615
4.738714 0.016107509
4.739714 0.016447544999999997
4.740714 0.016789706
4.741714 0.017133974
4.742714 0.017480330999999998
4.743714 0.017828759
4.744714 0.018179241
4.745714 0.018531758
4.746714 0.018886292
4.747715 0.019242824000000002
4.748714 0.019601337
4.749714 0.019961811
4.750714 0.020324228
4.751714 0.020688567999999997
4.752714 0.021054814
4.753714 0.021422944
4.754714 0.021792941
4.755714 0.022164785
4.756714 0.022538456000000002
4.757714 0.022913936
4.758714 0.023291205000000002
4.759714 0.023670241
4.760714 0.024051026
4.761714 0.024433539
4.762714 0.024817759
4.763714 0.025203667
4.764714 0.025591242999999996
4.765714 0.025980466
4.766714 0.026371315
4.767715 0.026763771999999998
4.768714 0.027157811999999996
4.769714 0.027553417
4.770714 0.027950565
4.771714 0.028349235
4.772714 0.028749404000000003
4.773714 0.029151051
4.774714 0.029554157
4.775714 0.029958697
4.776714 0.030364652000000002
4.777714 0.030771998000000002
4.778714 0.031180714999999998
4.779714 0.031590779
4.780715 0.032002169999999996
4.781714 0.032414866
4.782714 0.032828841000000004
4.783714 0.033244074
4.784714 0.033660544
4.785714 0.034078228
4.786714 0.034497105
4.787714 0.034917149
4.788714 0.03533834
4.789714 0.035760651000000004
4.790714 0.036184062
4.791714 0.036608553
4.792714 0.037034097
4.793715 0.037460672
4.794714 0.037888253999999996
4.795714 0.038316823
4.796714 0.038746351000000005
4.797714 0.03917682
4.798714 0.039608203
4.799714 0.040040479999999996
4.800714 0.040473623
4.801714 0.040907614
4.802714 0.041342428
4.803714 0.041778038999999996
4.804714 0.042214428000000005
4.805714 0.042651567
4.806714 0.043089438
4.807714 0.043528012
4.808714 0.043967267
4.809714 0.04440718
4.810714 0.044847727999999996
4.811714 0.045288887
4.812714 0.045730631
4.813715 0.046172938999999996
4.814714 0.046615786
4.815714 0.047059148
4.816714 0.047502998
4.817714 0.047947318
4.818714 0.04839208
4.819714 0.048837258
4.820714 0.049282832
4.821714 0.049728772
4.822714 0.050175062000000006
4.823714 0.050621672000000006
4.824714 0.051068578999999996
4.825714 0.051515753
4.826715 0.051963178000000006
4.827714 0.052410824
4.828714 0.052858668000000004
4.829714 0.053306686000000006
4.830714 0.053754851
4.831714 0.054203137000000005
4.832714 0.054651522
4.833714 0.055099983
4.834714 0.05554848999999999
4.835714 0.05599702100000001
4.836714 0.056445552
4.837714 0.056894054
4.838714 0.057342503
4.839714 0.057790877
4.840714 0.058239151
4.841714 0.058687298
4.842714 0.059135293000000005
4.843714 0.059583114
4.844714 0.060030736
4.845714 0.060478132000000004
4.846714 0.060925278000000006
4.847714 0.061372144
4.848714 0.061818713
4.849714 0.062264956
4.850714 0.062710844
4.851714 0.06315636
4.852714 0.063601474
4.853714 0.064046163
4.854714 0.064490398
4.855714 0.064934156
4.856714 0.065377413
4.857714 0.065820146
4.858714 0.06626233200000001
4.859715 0.066703942
4.860714 0.06714495200000001
4.861714 0.067585334
4.862714 0.06802506999999999
4.863714 0.06846413
4.864714 0.068902492
4.865714 0.069340132
4.866714 0.06977702100000001
4.867714 0.070213142
4.868714 0.07064846600000001
4.869714 0.071082963
4.870714 0.07151661599999999
4.871714 0.071949401
4.872715 0.07238129
4.873714 0.07281226
4.874714 0.07324228599999999
4.875714 0.073671341
4.876714 0.074099406
4.877714 0.074526452
4.878714 0.074952457
4.879714 0.075377396
4.880714 0.075801247
4.881714 0.07622398
4.882714 0.07664557200000001
4.883714 0.077066006
4.884714 0.077485252
4.885714 0.077903282
4.886714 0.078320078
4.887714 0.078735611
4.888714 0.079149858
4.889714 0.07956279399999999
4.890714 0.079974398
4.891714 0.080384646
4.892715 0.080793508
4.893714 0.08120096199999999
4.894714 0.08160698300000001
4.895714 0.08201155
4.896714 0.082414632
4.897714 0.082816213
4.898714 0.083216262
4.899714 0.08361475800000001
4.900714 0.08401167600000001
4.901714 0.084406987
4.902714 0.084800675
4.903714 0.085192709
4.904714 0.085583067
4.905715 0.085971726
4.906714 0.086358661
4.907714 0.086743844
4.908714 0.087127258
4.909714 0.087508874
4.910714 0.087888667
4.911714 0.088266621
4.912714 0.088642706
4.913714 0.0890169
4.914714 0.089389179
4.915714 0.089759519
4.916714 0.090127898
4.917714 0.09049429199999999
4.918715 0.090858672
4.919714 0.091221021
4.920714 0.091581314
4.921714 0.09193953
4.922714 0.092295645
4.923714 0.092649634
4.924714 0.093001476
4.925714 0.09335115299999999
4.926714 0.093698635
4.927714 0.0940439
4.928714 0.094386929
4.929714 0.094727695
4.930714 0.095066178
4.931714 0.095402356
4.932714 0.095736206
4.933714 0.096067705
4.934714 0.096396834
4.935714 0.096723571
4.936714 0.097047887
4.937714 0.097369769
4.938715 0.097689184
4.939714 0.098006125
4.940714 0.09832056199999999
4.941714 0.09863247400000001
4.942714 0.098941836
4.943714 0.099248625
4.944714 0.09955283
4.945714 0.09985441600000002
4.946714 0.10015337
4.947714 0.10044966999999999
4.948714 0.10074329
4.949714 0.10103422999999999
4.950714 0.10132244
4.951715 0.10160791000000001
4.952714 0.10189062
4.953714 0.10217056
4.954714 0.10244767999999999
4.955714 0.10272199000000001
4.956714 0.10299346
4.957714 0.10326207
4.958714 0.10352778000000001
4.959714 0.10379059
4.960714 0.10405048000000001
4.961714 0.10430742
4.962714 0.10456139
4.963714 0.10481237
4.964714 0.10506035
4.965714 0.10530529999999999
4.966714 0.10554719
4.967714 0.10578603
4.968714 0.10602179
4.969714 0.10625443
4.970714 0.10648395000000001
4.971714 0.10671032000000001
4.972714 0.10693353
4.973714 0.10715354999999999
4.974714 0.10737037999999999
4.975714 0.10758396999999999
4.976714 0.10779434
4.977714 0.10800143
4.978714 0.10820525
4.979714 0.10840577000000001
4.980714 0.10860297999999999
4.981714 0.10879685000000001
4.982714 0.10898736
4.983714 0.10917450999999999
4.984715 0.10935827000000001
4.985714 0.10953861999999999
4.986714 0.10971555
4.987714 0.10988903
4.988714 0.11005906
4.989714 0.1102256
4.990714 0.11038865
4.991714 0.11054819
4.992714 0.11070419999999999
4.993714 0.11085666000000001
4.994714 0.11100557
4.995714 0.11115089
4.996714 0.11129262000000001
4.997715 0.11143073
4.998714 0.11156522
4.999714 0.11169604999999999
5.000714 0.11182323999999999
5.001714 0.11194674
5.002714 0.11206656000000001
5.003714 0.11218266
5.004714 0.11229503
5.005714 0.11240367
5.006714 0.11250855
5.007714 0.11260966
5.008714 0.11270697999999998
5.009714 0.11280050000000001
5.010714 0.1128902
5.011714 0.11297605
5.012714 0.11305807
5.013714 0.11313622
5.014714 0.11321049
5.015714 0.11328085999999998
5.016714 0.11334731999999999
5.017715 0.11340986
5.018714 0.11346847
5.019714 0.11352311000000001
5.020714 0.11357379000000001
5.021714 0.11362048000000001
5.022714 0.11366318
5.023714 0.11370187999999999
5.024714 0.11373654999999999
5.025714 0.11376718000000001
5.026714 0.11379375
5.027714 0.11381627000000001
5.028714 0.11383471
5.029714 0.11384905
5.030715 0.1138593
5.031714 0.11386542000000001
5.032714 0.11386740999999999
5.033714 0.11386526
5.034714 0.11385894999999999
5.035714 0.11384847
5.036714 0.11383381000000001
5.037714 0.11381495999999999
5.038714 0.11379191000000001
5.039714 0.11376465
5.040714 0.11373316000000001
5.041714 0.11369742000000001
5.042714 0.11365743
5.043715 0.11361318
5.044714 0.11356465999999998
5.045714 0.11351185
5.046714 0.11345475000000001
5.047714 0.11339334000000001
5.048714 0.11332761
5.049714 0.11325756000000001
5.050714 0.11318317
5.051714 0.11310442
5.052714 0.11302133
5.053714 0.11293386
5.054714 0.11284202
5.055714 0.11274579
5.056714 0.11264516999999999
5.057714 0.11254014
5.058714 0.11243068
5.059714 0.1123168
5.060714 0.1121985
5.061714 0.11207575
5.062714 0.11194855999999999
5.063715 0.1118169
5.064714 0.11168078000000001
5.065714 0.11154018999999998
5.066714 0.11139511
5.067714 0.11124553999999999
5.068714 0.11109147
5.069714 0.11093291000000001
5.070714 0.11076981999999999
5.071714 0.11060222
5.072714 0.11043008
5.073714 0.11025341999999999
5.074714 0.11007221
5.075714 0.10988645999999999
5.076715 0.10969614
5.077714 0.10950128
5.078714 0.10930182999999999
5.079714 0.10909781999999998
5.080714 0.10888922
5.081714 0.10867603
5.082714 0.10845824999999999
5.083714 0.10823587999999999
5.084714 0.10800889
5.085714 0.10777729
5.086714 0.10754109
5.087714 0.10730025
5.088714 0.10705478000000002
5.089714 0.10680469000000001
5.090714 0.10654995999999999
5.091714 0.10629058999999999
5.092714 0.10602656999999999
5.093714 0.10575789000000001
5.094714 0.10548458000000001
5.095714 0.10520658999999999
5.096714 0.10492394
5.097714 0.10463663000000001
5.098714 0.10434465
5.099714 0.10404800000000002
5.100714 0.10374667
5.101714 0.10344066
5.102714 0.10312997000000002
5.103714 0.10281459
5.104714 0.10249453000000001
5.105714 0.10216978
5.106714 0.10184033
5.107714 0.10150619999999999
5.108714 0.10116737
5.109715 0.10082384
5.110714 0.10047561999999999
5.111714 0.10012268999999999
5.112714 0.099765067
5.113714 0.099402748
5.114714 0.09903572499999999
5.115714 0.098663999
5.116714 0.09828757
5.117714 0.097906438
5.118714 0.09752060300000001
5.119714 0.097130064
5.120714 0.096734829
5.121714 0.09633489
5.122715 0.095930247
5.123714 0.09552090799999999
5.124714 0.095106871
5.125714 0.094688137
5.126714 0.094264705
5.127714 0.093836576
5.128714 0.093403755
5.129714 0.09296624299999999
5.130714 0.092524046
5.131714 0.092077162
5.132714 0.091625593
5.133714 0.091169344
5.134714 0.090708415
5.135714 0.09024280600000001
5.136714 0.08977252899999999
5.137714 0.089297578
5.138714 0.088817964
5.139714 0.08833368800000001
5.140714 0.08784475500000001
5.141714 0.087351166
5.142715 0.086852926
5.143714 0.086350041
5.144714 0.08584251000000001
5.145714 0.085330347
5.146714 0.08481355
5.147714 0.084292126
5.148714 0.08376608
5.149714 0.083235418
5.150714 0.082700147
5.151714 0.082160271
5.152714 0.081615796
5.153714 0.081066729
5.154714 0.080513075
5.155715 0.07995484
5.156714 0.079392031
5.157714 0.078824651
5.158714 0.078252715
5.159714 0.07767622
5.160714 0.07709518
5.161714 0.076509605
5.162714 0.075919495
5.163714 0.075324869
5.164714 0.074725726
5.165714 0.07412207800000001
5.166714 0.07351393
5.167714 0.07290129399999999
5.168715 0.072284183
5.169714 0.0716626
5.170714 0.07103656
5.171714 0.070406072
5.172714 0.069771142
5.173714 0.069131784
5.174714 0.06848800699999999
5.175714 0.067839818
5.176714 0.067187235
5.177714 0.066530262
5.178714 0.065868918
5.179714 0.065203209
5.180714 0.064533151
5.181714 0.063858752
5.182714 0.063180027
5.183714 0.062496983
5.184714 0.06180963800000001
5.185714 0.061118003
5.186714 0.060422090000000005
5.187714 0.05972191
5.188715 0.059017481
5.189714 0.058308814
5.190714 0.057595922
5.191714 0.056878815
5.192714 0.056157511
5.193714 0.055432023000000004
5.194714 0.054702365999999995
5.195714 0.053968554
5.196714 0.053230597
5.197714 0.052488514
5.198714 0.051742315
5.199714 0.050992018
5.200714 0.050237641
5.201715 0.049479195
5.202714 0.048716695
5.203714 0.047950158
5.204714 0.0471796
5.205714 0.046405036
5.206714 0.045626481999999996
5.207714 0.044843956
5.208714 0.044057475
5.209714 0.043267052
5.210714 0.042472707
5.211714 0.041674456
5.212714 0.040872316
5.213714 0.040066306
5.214714 0.039256443
5.215714 0.038442742999999995
5.216714 0.037625228000000004
5.217714 0.036803915
5.218714 0.035978822
5.219714 0.035149968000000004
5.220714 0.034317371
5.221714 0.033481052
5.222714 0.032641031
5.223714 0.031797326
5.224714 0.030949956
5.225714 0.030098943
5.226714 0.029244306
5.227714 0.028386066
5.228714 0.027524243
5.229714 0.026658861
5.230714 0.025789937
5.231714 0.024917495
5.232714 0.024041554
5.233714 0.023162136
5.234715 0.022279265
5.235714 0.021392961
5.236714 0.020503247999999998
5.237714 0.019610148
5.238714 0.018713683000000002
5.239714 0.017813877000000002
5.240714 0.016910753
5.241714 0.016004334999999998
5.242714 0.015094644999999999
5.243714 0.014181707
5.244714 0.013265548
5.245714 0.012346188000000001
5.246714 0.011423655000000001
5.247715 0.010497972
5.248714 0.0095691648
5.249714 0.008637258
5.250714 0.0077022763
5.251714 0.0067642461
5.252714 0.005823192299999999
5.253714 0.0048791411
5.254714 0.0039321185
5.255714 0.0029821505
5.256714 0.0020292634999999996
5.257714 0.0010734837
5.258714 0.00011483772
5.259714 -0.0008466477099999999
5.260714 -0.0018109456999999998
5.261714 -0.0027780292
5.262714 -0.0037478712
5.263714 -0.0047204445000000005
5.264714 -0.0056957215
5.265714 -0.006673674199999999
5.266714 -0.0076542754
5.267715 -0.008637496599999999
5.268714 -0.0096233103
5.269714 -0.010611688000000001
5.270714 -0.011602601
5.271714 -0.012596020999999999
5.272714 -0.01359192
5.273714 -0.014590267
5.274714 -0.015591034000000002
5.275714 -0.016594192
5.276714 -0.017599711
5.277714 -0.018607559000000003
5.278714 -0.019617708
5.279714 -0.020630126999999998
5.280715 -0.021644785
5.281714 -0.022661652
5.282714 -0.023680698
5.283714 -0.024701891
5.284714 -0.025725199
5.285714 -0.026750588
5.286714 -0.027778029000000003
5.287714 -0.028807489
5.288714 -0.029838938
5.289714 -0.030872339000000002
5.290714 -0.031907661000000004
5.291714 -0.032944873
5.292714 -0.033983940000000004
5.293715 -0.03502483
5.294714 -0.036067507
5.295714 -0.037111939000000004
5.296714 -0.038158093
5.297714 -0.039205933
5.298714 -0.040255426
5.299714 -0.041306537
5.300714 -0.042359233999999996
5.301714 -0.04341348
5.302714 -0.044469241
5.303714 -0.045526485
5.304714 -0.046585171
5.305714 -0.04764527
5.306714 -0.048706742
5.307714 -0.049769552
5.308714 -0.05083367
5.309714 -0.051899056000000006
5.310714 -0.052965671
5.311714 -0.054033485000000006
5.312714 -0.055102457
5.313715 -0.056172558
5.314714 -0.057243748
5.315714 -0.05831598500000001
5.316714 -0.059389236000000005
5.317714 -0.060463464
5.318714 -0.061538635
5.319714 -0.06261470799999999
5.320714 -0.06369164899999999
5.321714 -0.064769422
5.322714 -0.065847987
5.323714 -0.066927302
5.324714 -0.06800733399999999
5.325714 -0.069088046
5.326715 -0.07016939900000001
5.327714 -0.071251352
5.328714 -0.072333869
5.329714 -0.073416909
5.330714 -0.074500439
5.331714 -0.075584417
5.332714 -0.07666880799999999
5.333714 -0.077753572
5.334714 -0.078838668
5.335714 -0.07992406
5.336714 -0.081009709
5.337714 -0.08209557299999999
5.338714 -0.083181611
5.339714 -0.08426778900000001
5.340714 -0.085354067
5.341714 -0.086440402
5.342714 -0.087526755
5.343714 -0.08861309
5.344714 -0.089699368
5.345714 -0.090785546
5.346714 -0.091871578
5.347714 -0.09295743100000001
5.348714 -0.09404306800000001
5.349714 -0.095128443
5.350714 -0.096213515
5.351714 -0.097298244
5.352714 -0.09838258799999999
5.353714 -0.099466508
5.354714 -0.10054996
5.355714 -0.10163290000000001
5.356714 -0.10271530000000001
5.357714 -0.10379709999999999
5.358714 -0.10487826
5.359715 -0.10595875
5.360714 -0.10703850999999999
5.361714 -0.10811752000000001
5.362714 -0.10919572
5.363714 -0.11027306999999999
5.364714 -0.11134954000000001
5.365714 -0.11242508000000001
5.366714 -0.11349964
5.367714 -0.11457318999999999
5.368714 -0.11564568
5.369714 -0.11671706
5.370714 -0.11778730000000001
5.371714 -0.11885635000000001
5.372715 -0.11992417
5.373714 -0.12099070999999999
5.374714 -0.12205594000000002
5.375714 -0.1231198
5.376714 -0.12418226
5.377714 -0.12524327
5.378714 -0.12630279
5.379714 -0.12736078
5.380714 -0.12841719000000001
5.381714 -0.12947199
5.382714 -0.13052511
5.383714 -0.13157654
5.384714 -0.13262623
5.385714 -0.13367411
5.386714 -0.13472015999999998
5.387714 -0.13576434
5.388714 -0.13680657999999998
5.389714 -0.13784686999999998
5.390714 -0.13888514
5.391714 -0.13992137000000002
5.392715 -0.14095549
5.393714 -0.14198746
5.394714 -0.14301726
5.395714 -0.14404482000000002
5.396714 -0.14507012
5.397714 -0.14609308999999998
5.398714 -0.14711372
5.399714 -0.14813193
5.400714 -0.1491477
5.401714 -0.15016098
5.402714 -0.15117171999999998
5.403714 -0.15217988000000002
5.404714 -0.15318542000000002
5.405715 -0.15418829
5.406714 -0.15518845
5.407714 -0.15618585
5.408714 -0.15718044
5.409714 -0.15817219
5.410714 -0.15916106
5.411714 -0.16014699
5.412714 -0.16112995
5.413714 -0.16210987000000002
5.414714 -0.16308674
5.415714 -0.16406048
5.416714 -0.16503107
5.417714 -0.16599846
5.418715 -0.16696261
5.419714 -0.16792347
5.420714 -0.16888099
5.421714 -0.16983513
5.422714 -0.17078585
5.423714 -0.17173311
5.424714 -0.17267686000000002
5.425714 -0.17361704
5.426714 -0.17455362000000002
5.427714 -0.17548655999999999
5.428714 -0.17641581
5.429714 -0.17734133
5.430714 -0.17826307
5.431714 -0.17918098
5.432714 -0.18009503000000002
5.433714 -0.18100516
5.434714 -0.18191134
5.435714 -0.18281351
5.436714 -0.18371164
5.437714 -0.18460569000000002
5.438715 -0.1854956
5.439714 -0.18638134
5.440714 -0.18726285
5.441714 -0.18814008999999998
5.442714 -0.18901303
5.443714 -0.18988163000000002
5.444714 -0.19074583
5.445714 -0.19160559
5.446714 -0.19246087
5.447714 -0.19331163
5.448714 -0.19415782999999998
5.449714 -0.19499942
5.450714 -0.19583637
5.451715 -0.19666862000000002
5.452714 -0.19749615
5.453714 -0.19831888
5.454714 -0.19913681
5.455714 -0.19994988
5.456714 -0.20075803999999997
5.457714 -0.20156126000000002
5.458714 -0.20235949
5.459714 -0.2031527
5.460714 -0.20394085
5.461714 -0.20472389000000002
5.462714 -0.20550177
5.463714 -0.20627447
5.464714 -0.20704193
5.465714 -0.20780412
5.466714 -0.20856101
5.467714 -0.20931254000000002
5.468714 -0.21005867
5.469714 -0.21079935
5.470714 -0.21153456
5.471714 -0.21226425
5.472714 -0.2129884
5.473714 -0.21370693999999998
5.474714 -0.21441984
5.475714 -0.21512706
5.476714 -0.21582856
5.477714 -0.21652429999999998
5.478714 -0.21721425
5.479714 -0.21789835
5.480714 -0.21857659
5.481714 -0.21924889
5.482714 -0.21991525
5.483714 -0.2205756
5.484715 -0.22122993000000002
5.485714 -0.22187817
5.486714 -0.22252029999999998
5.487714 -0.22315627000000002
5.488714 -0.22378606
5.489714 -0.22440962000000003
5.490714 -0.22502693000000001
5.491714 -0.22563792
5.492714 -0.22624258
5.493714 -0.22684087000000003
5.494714 -0.22743272
5.495714 -0.22801813
5.496714 -0.22859706
5.497715 -0.22916945
5.498714 -0.22973529999999998
5.499714 -0.23029454
5.500714 -0.23084714
5.501714 -0.23139308
5.502714 -0.23193231
5.503714 -0.23246482
5.504714 -0.23299055
5.505714 -0.23350946
5.506714 -0.23402153000000003
5.507714 -0.23452669999999998
5.508714 -0.23502498
5.509714 -0.23551629999999998
5.510714 -0.23600063000000002
5.511714 -0.23647796
5.512714 -0.23694823
5.513714 -0.23741142
5.514714 -0.23786749000000001
5.515714 -0.23831641
5.516714 -0.23875816
5.517715 -0.23919268999999999
5.518714 -0.23961999000000003
5.519714 -0.24004001
5.520714 -0.24045273
5.521714 -0.24085811
5.522714 -0.24125611000000002
5.523714 -0.24164671
5.524714 -0.24202987999999998
5.525714 -0.24240559
5.526714 -0.24277382
5.527714 -0.24313452000000002
5.528714 -0.24348767000000002
5.529714 -0.24383323999999998
5.530715 -0.24417122
5.531714 -0.24450155999999998
5.532714 -0.24482421999999998
5.533714 -0.24513919
5.534714 -0.24544643
5.535714 -0.24574595000000002
5.536714 -0.24603768
5.537714 -0.24632159999999997
5.538714 -0.24659768999999998
5.539714 -0.24686592999999998
5.540714 -0.24712628
5.541714 -0.24737872
5.542714 -0.24762321
5.543715 -0.24785975000000002
5.544714 -0.24808829000000002
5.545714 -0.24830883
5.546714 -0.24852131
5.547714 -0.24872573999999997
5.548714 -0.24892206
5.549714 -0.24911026
5.550714 -0.24929033
5.551714 -0.24946222999999998
5.552714 -0.24962593
5.553714 -0.24978144
5.554714 -0.24992870000000003
5.555714 -0.2500677
5.556714 -0.25019844
5.557714 -0.25032086
5.558714 -0.25043497000000003
5.559714 -0.25054072
5.560714 -0.25063810999999997
5.561714 -0.25072711999999997
5.562714 -0.25080773
5.563715 -0.25087991
5.564714 -0.25094363
5.565714 -0.25099890999999996
5.566714 -0.25104571
5.567714 -0.25108398
5.568714 -0.25111374
5.569714 -0.25113497
5.570714 -0.25114764
5.571714 -0.25115174
5.572714 -0.25114724
5.573714 -0.25113414
5.574714 -0.25111241
5.575714 -0.25108205
5.576715 -0.25104303
5.577714 -0.25099535
5.578714 -0.25093898000000003
5.579714 -0.2508739
5.580714 -0.25080011999999996
5.581714 -0.2507176
5.582714 -0.25062633
5.583714 -0.25052631
5.584714 -0.25041753
5.585714 -0.25029997
5.586714 -0.25017362
5.587714 -0.25003845999999996
5.588714 -0.24989448000000003
5.589714 -0.24974167
5.590714 -0.24958001
5.591714 -0.24940951
5.592714 -0.24923015999999998
5.593714 -0.24904194
5.594714 -0.24884483
5.595714 -0.24863884
5.596714 -0.24842394
5.597714 -0.24820013999999999
5.598714 -0.24796743
5.599714 -0.2477258
5.600714 -0.24747524999999998
5.601714 -0.24721576
5.602714 -0.24694733
5.603714 -0.24666996
5.604714 -0.24638362000000003
5.605714 -0.24608832000000003
5.606714 -0.24578406
5.607714 -0.24547083
5.608714 -0.24514862
5.609715 -0.24481744000000003
5.610714 -0.24447726999999997
5.611714 -0.24412812
5.612714 -0.24376998
5.613714 -0.24340283000000001
5.614714 -0.24302669
5.615714 -0.24264154000000002
5.616714 -0.24224741
5.617714 -0.24184426
5.618714 -0.24143211
5.619714 -0.24101096
5.620714 -0.24058081000000003
5.621714 -0.24014164000000002
5.622715 -0.23969347000000002
5.623714 -0.23923628000000002
5.624714 -0.23877010999999998
5.625714 -0.23829492000000002
5.626714 -0.23781073
5.627714 -0.23731755000000002
5.628714 -0.23681538
5.629714 -0.23630420000000002
5.630714 -0.23578403
5.631714 -0.2352549
5.632714 -0.23471678
5.633714 -0.23416968000000002
5.634714 -0.23361361
5.635714 -0.23304857
5.636714 -0.2324746
5.637714 -0.23189166
5.638714 -0.23129978
5.639714 -0.23069896
5.640714 -0.23008922999999998
5.641714 -0.22947056999999998
5.642715 -0.22884300000000002
5.643714 -0.22820653
5.644714 -0.22756117
5.645714 -0.22690691999999998
5.646714 -0.22624378999999997
5.647714 -0.2255718
5.648714 -0.22489096
5.649714 -0.22420126
5.650714 -0.22350274999999997
5.651714 -0.22279543
5.652714 -0.22207928999999998
5.653714 -0.22135437
5.654714 -0.22062067999999999
5.655715 -0.21987821
5.656714 -0.21912698
5.657714 -0.21836702
5.658714 -0.21759833
5.659714 -0.21682093
5.660714 -0.21603482
5.661714 -0.21524005999999998
5.662714 -0.21443663000000002
5.663714 -0.21362453999999997
5.664714 -0.21280383000000003
5.665714 -0.21197451
5.666714 -0.2111366
5.667714 -0.21029009999999998
5.668715 -0.20943505
5.669714 -0.20857146
5.670714 -0.20769934999999998
5.671714 -0.20681873
5.672714 -0.20592965000000002
5.673714 -0.20503209
5.674714 -0.20412608999999998
5.675714 -0.20321167999999998
5.676714 -0.20228886999999998
5.677714 -0.20135768999999998
5.678714 -0.20041815
5.679714 -0.19947027
5.680714 -0.19851411000000002
5.681714 -0.19754965
5.682714 -0.19657693
5.683714 -0.19559597
5.684714 -0.1946068
5.685714 -0.19360945
5.686714 -0.19260393
5.687714 -0.19159028
5.688715 -0.19056852
5.689714 -0.18953867
5.690714 -0.18850076999999998
5.691714 -0.18745484
5.692714 -0.18640091
5.693714 -0.18533899999999998
5.694714 -0.18426914
5.695714 -0.18319137
5.696714 -0.18210572
5.697714 -0.18101219999999998
5.698714 -0.17991087
5.699714 -0.17880173
5.700714 -0.17768483000000002
5.701715 -0.1765602
5.702714 -0.17542786999999999
5.703714 -0.17428786
5.704714 -0.17314022
5.705714 -0.17198499
5.706714 -0.17082219
5.707714 -0.16965184
5.708714 -0.16847399999999998
5.709714 -0.16728869000000002
5.710714 -0.16609596000000001
5.711714 -0.16489583
5.712714 -0.16368834999999998
5.713714 -0.16247354
5.714714 -0.16125145
5.715714 -0.16002211
5.716714 -0.15878557000000001
5.717714 -0.15754186
5.718714 -0.15629102
5.719714 -0.15503307
5.720714 -0.15376806
5.721714 -0.15249604
5.722714 -0.15121703
5.723714 -0.14993108
5.724714 -0.14863822999999998
5.725714 -0.14733853
5.726714 -0.146032
5.727714 -0.14471868999999998
5.728714 -0.14339865
5.729714 -0.1420719
5.730714 -0.14073849
5.731714 -0.13939847
5.732714 -0.13805188
5.733714 -0.13669876
5.734715 -0.13533914
5.735714 -0.13397309
5.736714 -0.13260064
5.737714 -0.13122183
5.738714 -0.1298367
5.739714 -0.12844531
5.740714 -0.1270477
5.741714 -0.1256439
5.742714 -0.12423398
5.743714 -0.12281798000000001
5.744714 -0.12139593
5.745714 -0.11996789999999999
5.746714 -0.11853392
5.747715 -0.11709403
5.748714 -0.11564831
5.749714 -0.11419677
5.750714 -0.11273947999999999
5.751714 -0.11127648999999999
5.752714 -0.10980784
5.753714 -0.1083336
5.754714 -0.10685378000000001
5.755714 -0.10536846
5.756714 -0.10387768
5.757714 -0.1023815
5.758714 -0.10087996
5.759714 -0.09937312
5.760714 -0.097861013
5.761714 -0.096343708
5.762714 -0.094821252
5.763714 -0.09329369600000001
5.764714 -0.091761089
5.765714 -0.090223487
5.766714 -0.088680943
5.767715 -0.08713351
5.768714 -0.08558124
5.769714 -0.08402419
5.770714 -0.082462415
5.771714 -0.080895965
5.772714 -0.0793249
5.773714 -0.07774927100000001
5.774714 -0.076169136
5.775714 -0.07458455500000001
5.776714 -0.072995579
5.777714 -0.07140226699999999
5.778714 -0.069804676
5.779714 -0.068202859
5.780715 -0.066596881
5.781714 -0.064986793
5.782714 -0.063372654
5.783714 -0.061754527
5.784714 -0.060132466
5.785714 -0.058506528
5.786714 -0.056876778
5.787714 -0.055243272999999996
5.788714 -0.053606065999999994
5.789714 -0.051965221000000006
5.790714 -0.050320802000000005
5.791714 -0.048672865
5.792714 -0.047021467
5.793715 -0.04536667
5.794714 -0.043708534
5.795714 -0.042047122
5.796714 -0.04038249
5.797714 -0.038714704
5.798714 -0.037043821
5.799714 -0.035369903
5.800714 -0.033693013
5.801714 -0.032013209
5.802714 -0.030330557
5.803714 -0.028645119
5.804714 -0.026956954
5.805714 -0.025266127
5.806714 -0.0235727
5.807714 -0.021876738
5.808714 -0.020178302999999998
5.809714 -0.018477458999999998
5.810714 -0.016774269
5.811714 -0.015068798999999999
5.812714 -0.013361113
5.813715 -0.011651274999999999
5.814714 -0.009939348800000001
5.815714 -0.008225401700000001
5.816714 -0.0065094980999999994
5.817714 -0.004791703400000001
5.818714 -0.0030720836
5.819714 -0.0013507041
5.820714 0.00037236862
5.821714 0.0020970681
5.822714 0.0038233284
5.823714 0.0055510826999999995
5.824714 0.0072802643
5.825714 0.0090108071
5.826715 0.010742644
5.827714 0.012475706
5.828714 0.014209929
5.829714 0.015945245
5.830714 0.017681585
5.831714 0.019418882999999998
5.832714 0.021157072
5.833714 0.022896084
5.834714 0.024635850999999997
5.835714 0.026376303999999996
5.836714 0.028117376
5.837714 0.029858998999999997
5.838714 0.031601105000000004
5.839714 0.033343627
5.840714 0.035086495
5.841714 0.036829640000000004
5.842714 0.038572995
5.843714 0.040316489
5.844714 0.042060055
5.845714 0.043803625
5.846714 0.045547128
5.847714 0.047290497
5.848714 0.049033662
5.849714 0.050776551
5.850714 0.052519096
5.851714 0.054261228
5.852714 0.056002883
5.853714 0.057743985
5.854714 0.059484462999999994
5.855714 0.061224255
5.856714 0.06296328500000001
5.857714 0.064701482
5.858714 0.066438783
5.859715 0.06817511200000001
5.860714 0.06991040400000001
5.861714 0.071644591
5.862714 0.073377602
5.863714 0.075109361
5.864714 0.076839805
5.865714 0.078568864
5.866714 0.080296473
5.867714 0.082022557
5.868714 0.083747046
5.869714 0.085469877
5.870714 0.08719097199999999
5.871714 0.08891027
5.872715 0.090627698
5.873714 0.092343183
5.874714 0.094056659
5.875714 0.095768063
5.876714 0.09747732
5.877714 0.09918436399999998
5.878714 0.10088911999999998
5.879714 0.10259151000000001
5.880714 0.10429148999999999
5.881714 0.10598897999999998
5.882714 0.10768389
5.883714 0.10937618
5.884714 0.11106575999999999
5.885714 0.11275257
5.886714 0.11443654
5.887714 0.11611760000000002
5.888714 0.11779567
5.889714 0.11947068999999999
5.890714 0.12114259
5.891714 0.12281130000000001
5.892715 0.12447675000000001
5.893714 0.12613887000000001
5.894714 0.12779757
5.895714 0.12945281
5.896714 0.13110451
5.897714 0.13275261
5.898714 0.13439702
5.899714 0.13603768
5.900714 0.13767453000000002
5.901714 0.1393075
5.902714 0.14093651
5.903714 0.14256149
5.904714 0.14418239
5.905715 0.14579912
5.906714 0.14741162
5.907714 0.14901983
5.908714 0.15062367
5.909714 0.15222307999999998
5.910714 0.15381798
5.911714 0.15540831
5.912714 0.156994
5.913714 0.15857499
5.914714 0.16015121000000002
5.915714 0.16172258
5.916714 0.16328904
5.917714 0.16485053
5.918715 0.16640698
5.919714 0.16795832
5.920714 0.16950448
5.921714 0.1710454
5.922714 0.17258101
5.923714 0.17411124
5.924714 0.17563604
5.925714 0.17715533
5.926714 0.17866904
5.927714 0.18017712
5.928714 0.18167949
5.929714 0.18317609
5.930714 0.18466685
5.931714 0.18615172000000002
5.932714 0.18763061
5.933714 0.18910349
5.934714 0.19057026
5.935714 0.19203088
5.936714 0.19348528
5.937714 0.19493339
5.938715 0.19637516
5.939714 0.19781052
5.940714 0.1992394
5.941714 0.20066174
5.942714 0.20207748999999997
5.943714 0.20348658
5.944714 0.20488894000000002
5.945714 0.20628453
5.946714 0.20767327000000002
5.947714 0.2090551
5.948714 0.21042995999999997
5.949714 0.21179778999999999
5.950714 0.21315854999999997
5.951715 0.21451216
5.952714 0.21585854999999998
5.953714 0.21719767
5.954714 0.21852946
5.955714 0.21985387
5.956714 0.22117082999999998
5.957714 0.22248026999999998
5.958714 0.22378214999999999
5.959714 0.22507638000000002
5.960714 0.22636293000000002
5.961714 0.22764176
5.962714 0.22891278
5.963714 0.23017593
5.964714 0.23143117000000002
5.965714 0.23267842000000002
5.966714 0.23391763999999998
5.967714 0.23514878
5.968714 0.23637176000000001
5.969714 0.23758656000000003
5.970714 0.23879308999999999
5.971714 0.23999130000000002
5.972714 0.24118114
5.973714 0.24236256999999997
5.974714 0.24353550000000002
5.975714 0.24469991000000002
5.976714 0.24585573000000002
5.977714 0.24700291
5.978714 0.24814139999999998
5.979714 0.24927114
5.980714 0.2503921
5.981714 0.25150422
5.982714 0.25260743999999996
5.983714 0.2537017
5.984715 0.25478697
5.985714 0.25586317999999997
5.986714 0.25693029
5.987714 0.25798825000000003
5.988714 0.25903701
5.989714 0.26007653000000003
5.990714 0.26110676
5.991714 0.26212763
5.992714 0.26313912
5.993714 0.26414117
5.994714 0.26513372999999996
5.995714 0.26611676
5.996714 0.26709023
5.997715 0.26805406000000004
5.998714 0.26900822
5.999714 0.26995267
6.000714 0.27088734999999997
6.001714 0.27181222
6.002714 0.27272725
6.003714 0.2736324
6.004714 0.27452761000000003
6.005714 0.27541283
6.006714 0.27628803999999996
6.007714 0.27715319
6.008714 0.27800823999999996
6.009714 0.27885314
6.010714 0.27968783
6.011714 0.28051231
6.012714 0.28132652
6.013714 0.28213041
6.014714 0.28292397
6.015714 0.28370714
6.016714 0.28447987999999996
6.017715 0.28524217
6.018714 0.28599396
6.019714 0.2867352
6.020714 0.28746586999999996
6.021714 0.28818592000000004
6.022714 0.28889533
6.023714 0.28959406
6.024714 0.29028205
6.025714 0.29095928000000004
6.026714 0.29162573999999997
6.027714 0.29228136
6.028714 0.29292614
6.029714 0.29356002000000003
6.030715 0.29418299
6.031714 0.29479498
6.032714 0.29539599
6.033714 0.29598596
6.034714 0.29656488999999997
6.035714 0.29713271999999996
6.036714 0.29768944
6.037714 0.29823501
6.038714 0.2987694
6.039714 0.29929258999999997
6.040714 0.29980454
6.041714 0.30030522
6.042714 0.30079461
6.043715 0.30127268
6.044714 0.30173939
6.045714 0.30219473
6.046714 0.30263867
6.047714 0.3030712
6.048714 0.30349228
6.049714 0.30390187
6.050714 0.30429997
6.051714 0.30468653
6.052714 0.30506155
6.053714 0.30542503000000004
6.054714 0.3057769
6.055714 0.30611716
6.056714 0.3064458
6.057714 0.30676278
6.058714 0.30706809
6.059714 0.30736171
6.060714 0.30764365
6.061714 0.30791385
6.062714 0.30817231
6.063715 0.30841902000000004
6.064714 0.30865395
6.065714 0.30887707
6.066714 0.30908838
6.067714 0.3092879
6.068714 0.30947556
6.069714 0.30965137000000004
6.070714 0.30981533
6.071714 0.30996739
6.072714 0.31010758
6.073714 0.31023584
6.074714 0.31035221
6.075714 0.31045664
6.076715 0.31054914
6.077714 0.3106297
6.078714 0.31069829000000004
6.079714 0.31075492
6.080714 0.31079956999999997
6.081714 0.31083224
6.082714 0.31085291000000004
6.083714 0.31086159999999996
6.084714 0.31085827
6.085714 0.31084295
6.086714 0.31081561
6.087714 0.31077624000000004
6.088714 0.31072486
6.089714 0.31066142999999996
6.090714 0.310586
6.091714 0.31049852
6.092714 0.31039901000000003
6.093714 0.31028746
6.094714 0.31016388
6.095714 0.31002825
6.096714 0.30988059
6.097714 0.30972087
6.098714 0.30954911
6.099714 0.30936531
6.100714 0.30916948
6.101714 0.30896163
6.102714 0.30874175
6.103714 0.30850982
6.104714 0.30826589000000004
6.105714 0.30800991
6.106714 0.30774192
6.107714 0.30746192
6.108714 0.30716993
6.109715 0.30686592
6.110714 0.30654992
6.111714 0.30622193999999997
6.112714 0.30588198
6.113714 0.30553006
6.114714 0.30516617
6.115714 0.30479033
6.116714 0.30440255
6.117714 0.30400285
6.118714 0.30359123
6.119714 0.30316771
6.120714 0.30273229
6.121714 0.302285
6.122715 0.30182584
6.123714 0.30135482
6.124714 0.30087198
6.125714 0.3003773
6.126714 0.29987083000000003
6.127714 0.29935257000000004
6.128714 0.29882253
6.129714 0.29828073
6.130714 0.2977272
6.131714 0.29716196
6.132714 0.29658503
6.133714 0.29599641
6.134714 0.29539613
6.135714 0.2947842
6.136714 0.29416066
6.137714 0.29352552
6.138714 0.29287881
6.139714 0.29222054999999997
6.140714 0.29155076
6.141714 0.29086946
6.142715 0.29017666999999997
6.143714 0.28947243
6.144714 0.28875675
6.145714 0.28802964000000003
6.146714 0.28729115
6.147714 0.2865413
6.148714 0.28578013
6.149714 0.28500764
6.150714 0.28422389
6.151714 0.28342886
6.152714 0.28262262
6.153714 0.28180517
6.154714 0.28097657
6.155715 0.28013685
6.156714 0.27928601
6.157714 0.27842409999999995
6.158714 0.27755115
6.159714 0.27666718
6.160714 0.27577225
6.161714 0.27486638
6.162714 0.27394958
6.163714 0.27302192
6.164714 0.27208342
6.165714 0.27113413000000003
6.166714 0.27017405
6.167714 0.26920324
6.168715 0.26822174
6.169714 0.26722958
6.170714 0.26622680000000004
6.171714 0.26521343000000003
6.172714 0.26418953
6.173714 0.26315510999999997
6.174714 0.26211024
6.175714 0.26105492999999996
6.176714 0.25998924
6.177714 0.25891322
6.178714 0.25782688000000004
6.179714 0.25673027
6.180714 0.25562345999999997
6.181714 0.25450645
6.182714 0.25337932
6.183714 0.25224211
6.184714 0.25109486000000003
6.185714 0.2499376
6.186714 0.24877037000000002
6.187714 0.24759325
6.188715 0.24640625000000002
6.189714 0.24520946
6.190714 0.24400288
6.191714 0.24278657999999997
6.192714 0.24156060999999998
6.193714 0.240325
6.194714 0.23907982
6.195714 0.23782512
6.196714 0.23656094
6.197714 0.23528733
6.198714 0.23400437
6.199714 0.23271206
6.200714 0.23141049
6.201715 0.2300997
6.202714 0.22877974
6.203714 0.22745067000000002
6.204714 0.22611255
6.205714 0.22476541
6.206714 0.22340931
6.207714 0.22204432
6.208714 0.22067050000000002
6.209714 0.21928788999999999
6.210714 0.21789653999999997
6.211714 0.2164965
6.212714 0.21508785
6.213714 0.21367064
6.214714 0.21224491999999998
6.215714 0.21081075999999999
6.216714 0.20936821
6.217714 0.20791732000000002
6.218714 0.20645817
6.219714 0.2049908
6.220714 0.20351526
6.221714 0.20203164
6.222714 0.20053996999999998
6.223714 0.19904033000000002
6.224714 0.19753277
6.225714 0.19601735
6.226714 0.19449414
6.227714 0.19296319
6.228714 0.19142458
6.229714 0.18987835
6.230714 0.18832458
6.231714 0.18676333
6.232714 0.18519467
6.233714 0.18361865
6.234715 0.18203536
6.235714 0.18044483
6.236714 0.17884716
6.237714 0.17724240000000002
6.238714 0.17563062000000002
6.239714 0.17401186999999999
6.240714 0.17238624
6.241714 0.17075378
6.242714 0.16911457
6.243714 0.16746867999999998
6.244714 0.16581618
6.245714 0.16415712
6.246714 0.16249159000000002
6.247715 0.16081964
6.248714 0.15914135000000001
6.249714 0.15745678999999999
6.250714 0.15576603
6.251714 0.15406914
6.252714 0.15236618
6.253714 0.15065721999999998
6.254714 0.14894236
6.255714 0.14722163
6.256714 0.14549514
6.257714 0.14376293
6.258714 0.1420251
6.259714 0.1402817
6.260714 0.13853279999999998
6.261714 0.13677849
6.262714 0.13501884
6.263714 0.13325391
6.264714 0.13148378
6.265714 0.12970853
6.266714 0.12792823
6.267715 0.12614295
6.268714 0.12435276999999999
6.269714 0.12255777000000001
6.270714 0.12075801
6.271714 0.11895357000000001
6.272714 0.11714454
6.273714 0.11533096999999999
6.274714 0.11351296
6.275714 0.11169057
6.276714 0.10986388999999999
6.277714 0.10803299
6.278714 0.10619793999999999
6.279714 0.10435882999999999
6.280715 0.10251571999999999
6.281714 0.10066869
6.282714 0.098817842
6.283714 0.09696323
6.284714 0.095104933
6.285714 0.09324303199999999
6.286714 0.091377605
6.287714 0.08950873200000001
6.288714 0.087636488
6.289714 0.08576095
6.290714 0.08388219899999999
6.291714 0.08200030999999999
6.292714 0.08011536600000001
6.293715 0.07822744699999999
6.294714 0.07633662899999999
6.295714 0.074442994
6.296714 0.072546618
6.297714 0.070647587
6.298714 0.068745977
6.299714 0.066841865
6.300714 0.064935337
6.301714 0.063026469
6.302714 0.061115349
6.303714 0.059202051
6.304714 0.057286664
6.305714 0.055369263
6.306714 0.05344993
6.307714 0.051528751000000005
6.308714 0.049605803
6.309714 0.047681169
6.310714 0.045754932
6.311714 0.043827176
6.312714 0.041897978999999995
6.313715 0.039967426
6.314714 0.038035598000000004
6.315714 0.03610258
6.316714 0.034168449999999996
6.317714 0.032233293
6.318714 0.030297189
6.319714 0.028360221999999997
6.320714 0.026422471
6.321714 0.024484019000000003
6.322714 0.02254495
6.323714 0.020605345
6.324714 0.018665285
6.325714 0.016724852000000002
6.326715 0.014784128999999998
6.327714 0.012843197
6.328714 0.010902138
6.329714 0.0089610345
6.330714 0.007019966900000001
6.331714 0.005079017900000001
6.332714 0.0031382693
6.333714 0.0011978029999999999
6.334714 -0.00074229897
6.335714 -0.0026819545
6.336714 -0.004621081799999999
6.337714 -0.006559598099999999
6.338714 -0.0084974221
6.339714 -0.01043447
6.340714 -0.012370662
6.341714 -0.014305914
6.342714 -0.016240144
6.343714 -0.018173270000000002
6.344714 -0.020105208
6.345714 -0.022035878000000002
6.346714 -0.023965196
6.347714 -0.025893078
6.348714 -0.027819443000000003
6.349714 -0.029744211000000003
6.350714 -0.031667298999999996
6.351714 -0.033588623
6.352714 -0.035508102
6.353714 -0.037425654999999995
6.354714 -0.039341196
6.355714 -0.041254648
6.356714 -0.043165925
6.357714 -0.04507495
6.358714 -0.046981641
6.359715 -0.048885914
6.360714 -0.050787686
6.361714 -0.052686880000000005
6.362714 -0.054583419
6.363714 -0.056477217
6.364714 -0.058368192
6.365714 -0.060256267999999995
6.366714 -0.062141358
6.367714 -0.064023386
6.368714 -0.065902271
6.369714 -0.067777932
6.370714 -0.069650292
6.371714 -0.07151927000000001
6.372715 -0.073384785
6.373714 -0.075246755
6.374714 -0.077105104
6.375714 -0.078959751
6.376714 -0.080810621
6.377714 -0.082657632
6.378714 -0.084500702
6.379714 -0.086339755
6.380714 -0.088174711
6.381714 -0.090005493
6.382714 -0.091832021
6.383714 -0.093654217
6.384714 -0.095472002
6.385714 -0.097285304
6.386714 -0.09909403700000001
6.387714 -0.10089814000000001
6.388714 -0.10269751999999999
6.389714 -0.10449210999999999
6.390714 -0.10628182
6.391714 -0.10806660000000001
6.392715 -0.10984634
6.393714 -0.11162100000000001
6.394714 -0.11339049
6.395714 -0.11515473000000001
6.396714 -0.11691365000000001
6.397714 -0.11866718000000001
6.398714 -0.12041523999999999
6.399714 -0.12215775
6.400714 -0.12389466
6.401714 -0.12562588
6.402714 -0.12735133999999998
6.403714 -0.12907097
6.404714 -0.1307847
6.405715 -0.13249245
6.406714 -0.13419415
6.407714 -0.13588974
6.408714 -0.13757914000000002
6.409714 -0.13926227
6.410714 -0.14093907
6.411714 -0.14260947
6.412714 -0.14427339
6.413714 -0.14593077
6.414714 -0.14758154
6.415714 -0.14922563
6.416714 -0.15086295
6.417714 -0.15249345
6.418715 -0.15411706
6.419714 -0.15573371
6.420714 -0.15734333
6.421714 -0.15894586
6.422714 -0.16054121000000002
6.423714 -0.16212933000000002
6.424714 -0.16371014
6.425714 -0.16528358999999998
6.426714 -0.16684961
6.427714 -0.16840812000000002
6.428714 -0.16995906
6.429714 -0.17150237
6.430714 -0.17303798
6.431714 -0.17456582
6.432714 -0.17608585000000002
6.433714 -0.17759798000000002
6.434714 -0.17910214
6.435714 -0.18059829
6.436714 -0.18208636
6.437714 -0.18356628
6.438715 -0.18503798999999999
6.439714 -0.18650143
6.440714 -0.18795654
6.441714 -0.18940326
6.442714 -0.19084152
6.443714 -0.19227128000000002
6.444714 -0.19369245
6.445714 -0.195105
6.446714 -0.19650885
6.447714 -0.19790395
6.448714 -0.19929025
6.449714 -0.20066767
6.450714 -0.20203616
6.451715 -0.20339566
6.452714 -0.20474612
6.453714 -0.20608748000000002
6.454714 -0.20741969
6.455714 -0.20874268
6.456714 -0.21005641
6.457714 -0.21136082
6.458714 -0.21265584999999998
6.459714 -0.21394144
6.460714 -0.21521755999999997
6.461714 -0.21648414
6.462714 -0.21774111999999998
6.463714 -0.21898847
6.464714 -0.22022612000000003
6.465714 -0.22145403000000002
6.466714 -0.22267214999999999
6.467714 -0.22388042000000002
6.468714 -0.22507880000000002
6.469714 -0.22626722
6.470714 -0.22744564
6.471714 -0.22861403
6.472714 -0.22977231999999997
6.473714 -0.23092047999999998
6.474714 -0.23205843999999998
6.475714 -0.23318618
6.476714 -0.23430362
6.477714 -0.23541072999999998
6.478714 -0.23650748
6.479714 -0.23759381999999998
6.480714 -0.23866969000000002
6.481714 -0.23973505
6.482714 -0.24078987000000002
6.483714 -0.24183409
6.484715 -0.24286767
6.485714 -0.24389056
6.486714 -0.24490275
6.487714 -0.24590418000000003
6.488714 -0.2468948
6.489714 -0.24787457999999998
6.490714 -0.24884345
6.491714 -0.24980140999999997
6.492714 -0.25074841
6.493714 -0.25168440999999997
6.494714 -0.25260934999999995
6.495714 -0.25352321
6.496714 -0.25442597
6.497715 -0.25531757
6.498714 -0.25619797
6.499714 -0.25706714999999997
6.500714 -0.25792506000000004
6.501714 -0.25877168
6.502714 -0.25960696
6.503714 -0.26043088
6.504714 -0.26124338999999996
6.505714 -0.26204446000000003
6.506714 -0.26283409
6.507714 -0.26361221
6.508714 -0.2643788
6.509714 -0.26513382
6.510714 -0.26587727
6.511714 -0.26660911
6.512714 -0.26732928
6.513714 -0.26803778
6.514714 -0.26873457
6.515714 -0.26941965
6.516714 -0.27009298000000004
6.517715 -0.27075449
6.518714 -0.27140421
6.519714 -0.27204209
6.520714 -0.27266813
6.521714 -0.27328229
6.522714 -0.27388452999999996
6.523714 -0.27447485
6.524714 -0.27505322
6.525714 -0.27561960999999996
6.526714 -0.276174
6.527714 -0.27671638
6.528714 -0.27724674
6.529714 -0.27776505
6.530715 -0.27827127
6.531714 -0.27876541
6.532714 -0.27924743
6.533714 -0.27971733
6.534714 -0.28017507999999997
6.535714 -0.28062067
6.536714 -0.28105408
6.537714 -0.28147530000000004
6.538714 -0.28188431
6.539714 -0.2822811
6.540714 -0.28266567000000004
6.541714 -0.28303796
6.542714 -0.28339801
6.543715 -0.28374579
6.544714 -0.28408128
6.545714 -0.28440446999999996
6.546714 -0.28471535
6.547714 -0.2850139
6.548714 -0.28530015000000003
6.549714 -0.28557405
6.550714 -0.28583560999999996
6.551714 -0.28608483
6.552714 -0.28632168999999996
6.553714 -0.28654619
6.554714 -0.28675832
6.555714 -0.28695805999999996
6.556714 -0.28714542
6.557714 -0.2873204
6.558714 -0.28748298
6.559714 -0.28763318
6.560714 -0.28777096999999996
6.561714 -0.28789635
6.562714 -0.28800934
6.563715 -0.28810991999999996
6.564714 -0.2881981
6.565714 -0.28827386
6.566714 -0.28833721
6.567714 -0.28838816
6.568714 -0.28842669
6.569714 -0.28845284
6.570714 -0.28846657
6.571714 -0.28846792
6.572714 -0.28845686
6.573714 -0.28843342
6.574714 -0.28839759
6.575714 -0.28834937
6.576715 -0.28828876
6.577714 -0.28821579
6.578714 -0.28813046000000003
6.579714 -0.28803276
6.580714 -0.28792273
6.581714 -0.28780035
6.582714 -0.28766564
6.583714 -0.2875186
6.584714 -0.28735925
6.585714 -0.28718761
6.586714 -0.28700368000000004
6.587714 -0.28680747
6.588714 -0.28659899
6.589714 -0.28637827
6.590714 -0.28614532
6.591714 -0.28590015
6.592714 -0.28564276
6.593714 -0.28537319
6.594714 -0.28509144000000003
6.595714 -0.28479751
6.596714 -0.28449146
6.597714 -0.28417327
6.598714 -0.28384297999999997
6.599714 -0.2835006
6.600714 -0.28314614
6.601714 -0.28277962
6.602714 -0.28240106
6.603714 -0.28201048
6.604714 -0.28160792
6.605714 -0.28119339
6.606714 -0.28076691
6.607714 -0.28032851
6.608714 -0.2798782
6.609715 -0.279416
6.610714 -0.27894196
6.611714 -0.27845607
6.612714 -0.27795837
6.613714 -0.27744889
6.614714 -0.27692764999999997
6.615714 -0.27639468
6.616714 -0.27585002000000003
6.617714 -0.27529367
6.618714 -0.27472567999999997
6.619714 -0.27414607
6.620714 -0.27355487
6.621714 -0.27295209
6.622715 -0.27233778999999997
6.623714 -0.27171199
6.624714 -0.27107473
6.625714 -0.27042604000000003
6.626714 -0.26976594
6.627714 -0.26909448
6.628714 -0.26841168
6.629714 -0.26771757
6.630714 -0.26701218
6.631714 -0.26629558000000003
6.632714 -0.26556777000000004
6.633714 -0.26482879
6.634714 -0.26407868
6.635714 -0.26331749000000004
6.636714 -0.26254524
6.637714 -0.26176197
6.638714 -0.26096774
6.639714 -0.26016256
6.640714 -0.25934647
6.641714 -0.25851952
6.642715 -0.25768175
6.643714 -0.2568332
6.644714 -0.25597392
6.645714 -0.25510392
6.646714 -0.25422329
6.647714 -0.25333203
6.648714 -0.25243021
6.649714 -0.25151786
6.650714 -0.25059502
6.651714 -0.24966174000000002
6.652714 -0.24871808
6.653714 -0.24776404999999999
6.654714 -0.24679974000000002
6.655715 -0.24582515
6.656714 -0.24484036999999997
6.657714 -0.24384542
6.658714 -0.24284036000000003
6.659714 -0.24182524000000002
6.660714 -0.24080009
6.661714 -0.23976497000000002
6.662714 -0.23871993000000002
6.663714 -0.23766505
6.664714 -0.23660033
6.665714 -0.23552587
6.666714 -0.23444167
6.667714 -0.23334781
6.668715 -0.23224435000000002
6.669714 -0.23113133
6.670714 -0.23000881
6.671714 -0.22887683
6.672714 -0.22773544999999998
6.673714 -0.22658473
6.674714 -0.2254247
6.675714 -0.22425544
6.676714 -0.223077
6.677714 -0.22188942
6.678714 -0.22069279
6.679714 -0.21948712000000004
6.680714 -0.21827248999999999
6.681714 -0.21704896
6.682714 -0.21581659
6.683714 -0.21457542
6.684714 -0.21332551000000002
6.685714 -0.21206695
6.686714 -0.21079977000000003
6.687714 -0.20952402
6.688715 -0.20823979
6.689714 -0.20694711999999998
6.690714 -0.20564606000000002
6.691714 -0.20433669
6.692714 -0.20301908000000002
6.693714 -0.20169327
6.694714 -0.20035934
6.695714 -0.19901732
6.696714 -0.1976673
6.697714 -0.19630934
6.698714 -0.19494349
6.699714 -0.19356982
6.700714 -0.1921884
6.701715 -0.19079928999999998
6.702714 -0.18940255
6.703714 -0.18799824
6.704714 -0.18658644
6.705714 -0.18516721
6.706714 -0.18374061
6.707714 -0.18230671
6.708714 -0.18086557
6.709714 -0.17941727
6.710714 -0.17796187
6.711714 -0.17649942000000002
6.712714 -0.17503002
6.713714 -0.17355371
6.714714 -0.17207056999999998
6.715714 -0.17058066
6.716714 -0.16908405
6.717714 -0.16758081
6.718714 -0.16607101999999999
6.719714 -0.16455472999999998
6.720714 -0.16303203000000002
6.721714 -0.16150298000000002
6.722714 -0.15996764000000002
6.723714 -0.15842610000000001
6.724714 -0.15687841
6.725714 -0.15532466
6.726714 -0.15376492
6.727714 -0.15219925
6.728714 -0.15062772
6.729714 -0.14905042
6.730714 -0.14746742000000002
6.731714 -0.14587878
6.732714 -0.14428458
6.733714 -0.14268489
6.734715 -0.14107978999999998
6.735714 -0.13946935
6.736714 -0.13785365
6.737714 -0.13623274999999999
6.738714 -0.13460673
6.739714 -0.13297567000000002
6.740714 -0.13133964
6.741714 -0.12969872
6.742714 -0.12805297999999998
6.743714 -0.12640249
6.744714 -0.12474732999999999
6.745714 -0.12308757000000001
6.746714 -0.12142329999999998
6.747715 -0.11975458
6.748714 -0.11808149
6.749714 -0.11640411
6.750714 -0.1147225
6.751714 -0.11303674999999999
6.752714 -0.11134694
6.753714 -0.10965313000000002
6.754714 -0.10795541
6.755714 -0.10625385
6.756714 -0.10454853
6.757714 -0.10283951
6.758714 -0.10112689
6.759714 -0.09941074500000001
6.760714 -0.09769114
6.761714 -0.095968158
6.762714 -0.094241876
6.763714 -0.092512375
6.764714 -0.090779731
6.765714 -0.089044025
6.766714 -0.087305333
6.767715 -0.085563731
6.768714 -0.083819305
6.769714 -0.082072127
6.770714 -0.080322276
6.771714 -0.078569836
6.772714 -0.076814886
6.773714 -0.075057504
6.774714 -0.073297764
6.775714 -0.07153575400000001
6.776714 -0.069771544
6.777714 -0.068005221
6.778714 -0.06623686100000001
6.779714 -0.064466544
6.780715 -0.06269435400000001
6.781714 -0.060920365000000004
6.782714 -0.059144658999999995
6.783714 -0.057367311000000004
6.784714 -0.055588402999999995
6.785714 -0.053808017
6.786714 -0.052026234000000005
6.787714 -0.050243130000000004
6.788714 -0.048458786000000004
6.789714 -0.04667328
6.790714 -0.044886692
6.791714 -0.043099106
6.792714 -0.041310597000000004
6.793715 -0.039521247
6.794714 -0.037731134
6.795714 -0.035940341
6.796714 -0.034148947
6.797714 -0.032357033
6.798714 -0.030564680000000004
6.799714 -0.028771964999999997
6.800714 -0.026978971
6.801714 -0.025185777
6.802714 -0.023392463
6.803714 -0.021599109000000002
6.804714 -0.019805797
6.805714 -0.018012607
6.806714 -0.016219617
6.807714 -0.01442691
6.808714 -0.012634564000000001
6.809714 -0.01084266
6.810714 -0.0090512774
6.811714 -0.0072604969
6.812714 -0.0054703978
6.813715 -0.0036810594
6.814714 -0.001892561
6.815714 -0.00010498195000000002
6.816714 0.0016815984
6.817714 0.0034671011
6.818714 0.0052514471
6.819714 0.0070345581
6.820714 0.008816355
6.821714 0.010596758999999999
6.822714 0.012375691999999999
6.823714 0.014153078000000001
6.824714 0.015928835000000002
6.825714 0.017702887
6.826715 0.019475156
6.827714 0.021245563
6.828714 0.023014031
6.829714 0.024780483
6.830714 0.026544838
6.831714 0.028307023
6.832714 0.030066958
6.833714 0.031824564
6.834714 0.033579767
6.835714 0.035332487
6.836714 0.037082646
6.837714 0.038830168
6.838714 0.040574977000000005
6.839714 0.042316996
6.840714 0.044056147
6.841714 0.045792354
6.842714 0.047525539
6.843714 0.049255625
6.844714 0.050982542000000006
6.845714 0.052706205000000006
6.846714 0.054426544
6.847714 0.056143483
6.848714 0.05785694799999999
6.849714 0.059566862
6.850714 0.06127315
6.851714 0.06297573599999999
6.852714 0.064674544
6.853714 0.066369504
6.854714 0.068060542
6.855714 0.069747586
6.856714 0.071430561
6.857714 0.073109393
6.858714 0.074784009
6.859715 0.076454342
6.860714 0.078120315
6.861714 0.079781859
6.862714 0.081438897
6.863714 0.083091366
6.864714 0.08473918999999999
6.865714 0.086382293
6.866714 0.088020612
6.867714 0.08965407
6.868714 0.091282604
6.869714 0.092906138
6.870714 0.094524608
6.871714 0.096137938
6.872715 0.097746064
6.873714 0.099348905
6.874714 0.1009464
6.875714 0.10253849
6.876714 0.10412508999999999
6.877714 0.10570613999999999
6.878714 0.10728156
6.879714 0.10885130999999999
6.880714 0.11041530000000001
6.881714 0.11197346
6.882714 0.11352573999999999
6.883714 0.11507206
6.884714 0.11661237
6.885714 0.11814658000000001
6.886714 0.11967465
6.887714 0.1211965
6.888714 0.12271206
6.889714 0.12422128
6.890714 0.12572409
6.891714 0.12722042
6.892715 0.12871022000000001
6.893714 0.13019342
6.894714 0.13166997
6.895714 0.13313978
6.896714 0.13460281
6.897714 0.13605899
6.898714 0.13750826
6.899714 0.13895057000000002
6.900714 0.14038585
6.901714 0.14181405
6.902714 0.14323508000000001
6.903714 0.14464891000000002
6.904714 0.14605548000000002
6.905715 0.14745471
6.906714 0.14884656
6.907714 0.15023096
6.908714 0.15160785999999998
6.909714 0.1529772
6.910714 0.15433892
6.911714 0.15569297
6.912714 0.15703926999999998
6.913714 0.1583778
6.914714 0.15970847
6.915714 0.16103124
6.916714 0.16234606
6.917714 0.16365285999999998
6.918715 0.16495161
6.919714 0.16624222
6.920714 0.16752466
6.921714 0.16879887999999998
6.922714 0.17006480999999998
6.923714 0.17132241
6.924714 0.17257162
6.925714 0.17381238999999998
6.926714 0.17504466999999999
6.927714 0.17626842
6.928714 0.17748357
6.929714 0.17869009
6.930714 0.17988791
6.931714 0.181077
6.932714 0.1822573
6.933714 0.18342877
6.934714 0.18459135
6.935714 0.185745
6.936714 0.18688968
6.937714 0.18802533
6.938715 0.18915193
6.939714 0.19026941
6.940714 0.19137773
6.941714 0.19247686
6.942714 0.19356672
6.943714 0.1946473
6.944714 0.19571855999999999
6.945714 0.19678043
6.946714 0.19783289
6.947714 0.19887588
6.948714 0.19990937000000003
6.949714 0.20093330999999998
6.950714 0.20194765999999997
6.951715 0.2029524
6.952714 0.20394747000000002
6.953714 0.20493283
6.954714 0.20590843999999997
6.955714 0.20687426
6.956714 0.20783027
6.957714 0.20877642
6.958714 0.20971268
6.959714 0.21063900000000002
6.960714 0.21155534999999998
6.961714 0.21246169
6.962714 0.21335799
6.963714 0.21424422
6.964714 0.21512033
6.965714 0.21598632
6.966714 0.21684214
6.967714 0.21768773
6.968714 0.21852308
6.969714 0.21934817
6.970714 0.22016296
6.971714 0.22096741
6.972714 0.2217615
6.973714 0.22254521000000002
6.974714 0.22331848999999998
6.975714 0.22408131
6.976714 0.22483366
6.977714 0.22557549999999998
6.978714 0.2263068
6.979714 0.22702753
6.980714 0.22773768
6.981714 0.22843722
6.982714 0.22912612
6.983714 0.22980433
6.984715 0.23047186
6.985714 0.23112866999999998
6.986714 0.23177476
6.987714 0.23241006000000003
6.988714 0.23303458
6.989714 0.23364829999999998
6.990714 0.23425119
6.991714 0.23484323
6.992714 0.2354244
6.993714 0.23599467000000002
6.994714 0.23655401999999998
6.995714 0.23710246
6.996714 0.23763992
6.997715 0.23816642
6.998714 0.23868196
6.999714 0.23918647999999998
7.000714 0.23967999
7.001714 0.24016246
7.002714 0.24063389
7.003714 0.24109427
7.004714 0.24154356
7.005714 0.24198177
7.006714 0.24240888
7.007714 0.24282485
7.008714 0.24322972
7.009714 0.24362344
7.010714 0.244006
7.011714 0.24437741000000002
7.012714 0.24473767000000002
7.013714 0.24508676000000001
7.014714 0.24542464
7.015714 0.24575132000000002
7.016714 0.24606681
7.017715 0.24637106999999997
7.018714 0.24666414
7.019714 0.24694595
7.020714 0.24721654999999998
7.021714 0.2474759
7.022714 0.24772403
7.023714 0.24796089000000002
7.024714 0.24818650000000003
7.025714 0.24840087
7.026714 0.24860397
7.027714 0.24879579000000002
7.028714 0.24897638000000002
7.029714 0.24914568999999998
7.030715 0.24930374000000002
7.031714 0.24945051000000001
7.032714 0.24958602
7.033714 0.24971026
7.034714 0.24982323
7.035714 0.24992493
7.036714 0.25001536
7.037714 0.25009454999999997
7.038714 0.25016246
7.039714 0.25021913
7.040714 0.25026454000000004
7.041714 0.25029869
7.042714 0.25032163
7.043715 0.25033331
7.044714 0.25033378
7.045714 0.250323
7.046714 0.25030102
7.047714 0.25026782
7.048714 0.25022342
7.049714 0.25016782
7.050714 0.25010104
7.051714 0.25002309
7.052714 0.24993395999999998
7.053714 0.24983368
7.054714 0.24972225
7.055714 0.24959969
7.056714 0.24946600000000002
7.057714 0.2493212
7.058714 0.24916529999999998
7.059714 0.24899831
7.060714 0.24882026
7.061714 0.24863116
7.062714 0.248431
7.063715 0.24821982
7.064714 0.24799763000000002
7.065714 0.24776441999999999
7.066714 0.24752025
7.067714 0.24726511999999998
7.068714 0.24699904
7.069714 0.24672202000000001
7.070714 0.24643410000000002
7.071714 0.24613528999999998
7.072714 0.24582559999999998
7.073714 0.24550506
7.074714 0.24517368999999997
7.075714 0.24483153000000002
7.076715 0.24447858
7.077714 0.24411485
7.078714 0.24374039000000003
7.079714 0.24335518999999997
7.080714 0.24295930999999998
7.081714 0.24255277
7.082714 0.24213558
7.083714 0.24170775
7.084714 0.24126933
7.085714 0.24082034
7.086714 0.24036080999999998
7.087714 0.23989076999999998
7.088714 0.23941023
7.089714 0.23891923
7.090714 0.23841779
7.091714 0.23790593
7.092714 0.23738369
7.093714 0.23685112
7.094714 0.2363082
7.095714 0.235755
7.096714 0.23519152000000002
7.097714 0.23461783
7.098714 0.23403390999999998
7.099714 0.23343982000000002
7.100714 0.23283560000000003
7.101714 0.23222128
7.102714 0.23159687
7.103714 0.23096242999999997
7.104714 0.23031798
7.105714 0.22966354
7.106714 0.22899916
7.107714 0.22832488
7.108714 0.22764072999999999
7.109715 0.22694676
7.110714 0.22624298
7.111714 0.22552945
7.112714 0.22480618
7.113714 0.22407323
7.114714 0.22333064000000002
7.115714 0.22257844
7.116714 0.22181666
7.117714 0.22104536
7.118714 0.22026458999999998
7.119714 0.21947436
7.120714 0.21867472999999998
7.121714 0.21786571000000002
7.122715 0.21704737999999998
7.123714 0.21621976
7.124714 0.2153829
7.125714 0.21453684
7.126714 0.21368162999999998
7.127714 0.21281731
7.128714 0.21194392
7.129714 0.21106151
7.130714 0.21017012000000002
7.131714 0.20926979
7.132714 0.20836055999999997
7.133714 0.20744248999999998
7.134714 0.20651561
7.135714 0.20557998
7.136714 0.20463564
7.137714 0.20368265
7.138714 0.20272103
7.139714 0.20175085
7.140714 0.20077214999999998
7.141714 0.19978497
7.142715 0.19878938
7.143714 0.19778542
7.144714 0.19677314
7.145714 0.19575257000000001
7.146714 0.19472379
7.147714 0.19368682999999998
7.148714 0.19264175
7.149714 0.1915886
7.150714 0.19052742
7.151714 0.18945828
7.152714 0.18838121
7.153714 0.18729629
7.154714 0.18620356
7.155715 0.18510306
7.156714 0.18399486
7.157714 0.18287899
7.158714 0.18175553
7.159714 0.18062452
7.160714 0.17948601
7.161714 0.17834007
7.162714 0.17718674
7.163714 0.17602608
7.164714 0.17485814
7.165714 0.17368298999999998
7.166714 0.17250066
7.167714 0.17131122
7.168715 0.17011473
7.169714 0.16891124
7.170714 0.16770081
7.171714 0.1664835
7.172714 0.16525936
7.173714 0.16402844
7.174714 0.16279082
7.175714 0.16154654000000002
7.176714 0.16029567
7.177714 0.15903825
7.178714 0.15777437
7.179714 0.15650406
7.180714 0.15522739
7.181714 0.15394442
7.182714 0.15265521
7.183714 0.15135984
7.184714 0.15005835
7.185714 0.14875081
7.186714 0.14743727
7.187714 0.14611781000000001
7.188715 0.14479245999999998
7.189714 0.14346133
7.190714 0.14212443
7.191714 0.14078188
7.192714 0.13943369
7.193714 0.13807996
7.194714 0.13672072999999998
7.195714 0.13535607
7.196714 0.13398605
7.197714 0.13261073
7.198714 0.13123016999999998
7.199714 0.12984445
7.200714 0.12845361
7.201715 0.12705773
7.202714 0.12565687
7.203714 0.1242511
7.204714 0.12284047000000001
7.205714 0.12142506
7.206714 0.12000492
7.207714 0.11858012000000001
7.208714 0.11715073999999999
7.209714 0.11571682999999999
7.210714 0.11427844999999999
7.211714 0.11283568
7.212714 0.11138857
7.213714 0.10993718999999999
7.214714 0.10848162
7.215714 0.10702190999999998
7.216714 0.10555814
7.217714 0.10409035999999999
7.218714 0.10261865
7.219714 0.10114306
7.220714 0.099663681
7.221714 0.098180561
7.222714 0.096693775
7.223714 0.095203385
7.224714 0.093709462
7.225714 0.092212076
7.226714 0.09071129
7.227714 0.089207175
7.228714 0.087699795
7.229714 0.086189219
7.230714 0.084675517
7.231714 0.083158759
7.232714 0.081639009
7.233714 0.08011633800000001
7.234715 0.078590808
7.235714 0.07706249
7.236714 0.075531454
7.237714 0.07399776999999999
7.238714 0.07246150600000001
7.239714 0.070922729
7.240714 0.069381506
7.241714 0.067837909
7.242714 0.06629200099999999
7.243714 0.064743857
7.244714 0.063193543
7.245714 0.061641127
7.246714 0.06008668599999999
7.247715 0.058530283
7.248714 0.056971987999999994
7.249714 0.055411865000000005
7.250714 0.05384999099999999
7.251714 0.052286434
7.252714 0.05072126500000001
7.253714 0.049154554
7.254714 0.047586368999999996
7.255714 0.046016782
7.256714 0.044445862
7.257714 0.042873682
7.258714 0.041300309
7.259714 0.039725812
7.260714 0.038150264
7.261714 0.036573736
7.262714 0.034996297
7.263714 0.033418013
7.264714 0.031838959
7.265714 0.030259203000000002
7.266714 0.028678816000000003
7.267715 0.027097866
7.268714 0.025516425
7.269714 0.023934561
7.270714 0.022352343
7.271714 0.020769839
7.272714 0.019187121
7.273714 0.017604257
7.274714 0.016021314
7.275714 0.014438364
7.276714 0.012855473
7.277714 0.011272711
7.278714 0.0096901458
7.279714 0.0081078462
7.280715 0.0065258806
7.281714 0.0049443177
7.282714 0.0033632256
7.283714 0.0017826723999999998
7.284714 0.00020272651000000002
7.285714 -0.0013765437
7.286714 -0.00295507
7.287714 -0.0045327841
7.288714 -0.0061096172
7.289714 -0.0076855016
7.290714 -0.0092603688
7.291714 -0.01083415
7.292714 -0.012406778
7.293715 -0.013978183
7.294714 -0.015548297999999999
7.295714 -0.017117054
7.296714 -0.018684383
7.297714 -0.020250215
7.298714 -0.021814484999999998
7.299714 -0.023377124000000003
7.300714 -0.024938062
7.301714 -0.026497233000000002
7.302714 -0.028054568
7.303714 -0.029609998000000002
7.304714 -0.031163459
7.305714 -0.032714882
7.306714 -0.034264202
7.307714 -0.035811347
7.308714 -0.037356254
7.309714 -0.038898853
7.310714 -0.04043908
7.311714 -0.041976868
7.312714 -0.04351215
7.313715 -0.04504486
7.314714 -0.04657493
7.315714 -0.048102296
7.316714 -0.04962689099999999
7.317714 -0.051148649000000004
7.318714 -0.052667508
7.319714 -0.054183399
7.320714 -0.055696256
7.321714 -0.057206018000000004
7.322714 -0.058712618
7.323714 -0.060215988
7.324714 -0.061716064
7.325714 -0.06321278100000001
7.326715 -0.064706075
7.327714 -0.066195882
7.328714 -0.067682139
7.329714 -0.069164782
7.330714 -0.07064374500000001
7.331714 -0.07211896599999999
7.332714 -0.07359038000000001
7.333714 -0.075057923
7.334714 -0.076521531
7.335714 -0.077981141
7.336714 -0.079436693
7.337714 -0.080888125
7.338714 -0.08233537099999999
7.339714 -0.083778374
7.340714 -0.085217069
7.341714 -0.08665139300000001
7.342714 -0.088081288
7.343714 -0.089506694
7.344714 -0.090927549
7.345714 -0.09234379399999999
7.346714 -0.09375536500000001
7.347714 -0.095162209
7.348714 -0.096564263
7.349714 -0.09796146800000001
7.350714 -0.09935376
7.351714 -0.10074108999999999
7.352714 -0.1021234
7.353714 -0.10350063000000001
7.354714 -0.10487272
7.355714 -0.10623961
7.356714 -0.10760125000000001
7.357714 -0.10895758
7.358714 -0.11030854999999999
7.359715 -0.11165409
7.360714 -0.11299413999999999
7.361714 -0.11432867000000001
7.362714 -0.11565760000000001
7.363714 -0.11698088000000001
7.364714 -0.11829846
7.365714 -0.11961026999999999
7.366714 -0.12091628
7.367714 -0.12221641
7.368714 -0.12351063
7.369714 -0.12479884999999999
7.370714 -0.12608105
7.371714 -0.12735716
7.372715 -0.12862714
7.373714 -0.12989092000000002
7.374714 -0.13114845
7.375714 -0.13239968000000002
7.376714 -0.13364456
7.377714 -0.13488303
7.378714 -0.13611504
7.379714 -0.13734055
7.380714 -0.1385595
7.381714 -0.13977182999999999
7.382714 -0.14097751
7.383714 -0.14217647
7.384714 -0.14336867
7.385714 -0.14455405999999998
7.386714 -0.14573259
7.387714 -0.1469042
7.388714 -0.14806886
7.389714 -0.1492265
7.390714 -0.15037709000000002
7.391714 -0.15152058
7.392715 -0.15265692
7.393714 -0.15378606
7.394714 -0.15490795000000002
7.395714 -0.15602256
7.396714 -0.15712982
7.397714 -0.1582297
7.398714 -0.15932216
7.399714 -0.16040712
7.400714 -0.16148457
7.401714 -0.16255445
7.402714 -0.16361672
7.403714 -0.16467134
7.404714 -0.16571825
7.405715 -0.16675742000000002
7.406714 -0.1677888
7.407714 -0.16881236
7.408714 -0.16982805
7.409714 -0.17083582
7.410714 -0.17183563
7.411714 -0.17282744
7.412714 -0.17381122000000002
7.413714 -0.17478692
7.414714 -0.17575449
7.415714 -0.17671391
7.416714 -0.17766512
7.417714 -0.1786081
7.418715 -0.1795428
7.419714 -0.18046919
7.420714 -0.18138722999999998
7.421714 -0.18229687
7.422714 -0.18319809
7.423714 -0.18409084
7.424714 -0.1849751
7.425714 -0.18585081
7.426714 -0.18671795
7.427714 -0.18757648999999998
7.428714 -0.18842638
7.429714 -0.1892676
7.430714 -0.19010011000000002
7.431714 -0.19092386
7.432714 -0.19173884
7.433714 -0.19254501000000002
7.434714 -0.19334231999999998
7.435714 -0.19413075999999999
7.436714 -0.19491028999999999
7.437714 -0.19568086
7.438715 -0.19644247
7.439714 -0.19719508
7.440714 -0.19793864000000003
7.441714 -0.19867313
7.442714 -0.19939850999999997
7.443714 -0.20011476999999997
7.444714 -0.20082187999999998
7.445714 -0.20151979
7.446714 -0.20220847999999997
7.447714 -0.20288792
7.448714 -0.2035581
7.449714 -0.20421897
7.450714 -0.2048705
7.451715 -0.20551266999999998
7.452714 -0.20614546
7.453714 -0.20676884
7.454714 -0.20738279
7.455714 -0.20798729
7.456714 -0.20858229
7.457714 -0.20916779
7.458714 -0.20974373999999998
7.459714 -0.21031015000000003
7.460714 -0.21086697999999998
7.461714 -0.21141421
7.462714 -0.21195181
7.463714 -0.21247978
7.464714 -0.21299807999999998
7.465714 -0.2135067
7.466714 -0.21400561
7.467714 -0.21449479
7.468714 -0.21497421
7.469714 -0.21544388
7.470714 -0.21590376
7.471714 -0.21635385000000001
7.472714 -0.21679411
7.473714 -0.21722451999999998
7.474714 -0.21764508000000002
7.475714 -0.21805576999999998
7.476714 -0.21845656
7.477714 -0.21884746
7.478714 -0.21922844000000002
7.479714 -0.21959948
7.480714 -0.21996058000000002
7.481714 -0.22031171000000002
7.482714 -0.22065285999999998
7.483714 -0.22098400999999998
7.484715 -0.22130514999999998
7.485714 -0.22161629000000002
7.486714 -0.22191741
7.487714 -0.22220847
7.488714 -0.22248949
7.489714 -0.22276044
7.490714 -0.22302133000000002
7.491714 -0.22327213
7.492714 -0.22351283
7.493714 -0.22374345
7.494714 -0.22396394
7.495714 -0.22417433
7.496714 -0.22437458
7.497715 -0.22456471
7.498714 -0.22474471000000001
7.499714 -0.22491455999999999
7.500714 -0.22507425999999997
7.501714 -0.22522381000000002
7.502714 -0.22536318000000002
7.503714 -0.22549238000000002
7.504714 -0.22561143
7.505714 -0.22572028
7.506714 -0.22581895
7.507714 -0.22590745
7.508714 -0.22598574999999999
7.509714 -0.22605387000000002
7.510714 -0.2261118
7.511714 -0.22615956
7.512714 -0.22619710999999998
7.513714 -0.22622446999999998
7.514714 -0.22624162999999997
7.515714 -0.22624859000000003
7.516714 -0.22624534999999998
7.517715 -0.22623194000000002
7.518714 -0.22620832999999999
7.519714 -0.22617453
7.520714 -0.22613052
7.521714 -0.22607634
7.522714 -0.22601199
7.523714 -0.22593746
7.524714 -0.22585275999999999
7.525714 -0.22575788
7.526714 -0.22565281999999998
7.527714 -0.22553762
7.528714 -0.22541226
7.529714 -0.22527676
7.530715 -0.22513110000000003
7.531714 -0.22497531
7.532714 -0.2248094
7.533714 -0.22463334999999998
7.534714 -0.22444719999999999
7.535714 -0.22425095
7.536714 -0.22404462000000003
7.537714 -0.22382819999999998
7.538714 -0.22360173
7.539714 -0.22336519
7.540714 -0.2231186
7.541714 -0.22286198000000002
7.542714 -0.22259532
7.543715 -0.22231863999999998
7.544714 -0.22203198
7.545714 -0.22173533
7.546714 -0.22142872000000002
7.547714 -0.22111214
7.548714 -0.22078562
7.549714 -0.22044915
7.550714 -0.22010277
7.551714 -0.21974649
7.552714 -0.21938034
7.553714 -0.21900432
7.554714 -0.21861845
7.555714 -0.21822276
7.556714 -0.21781723
7.557714 -0.21740191
7.558714 -0.21697681
7.559714 -0.21654195
7.560714 -0.21609734000000003
7.561714 -0.21564302000000002
7.562714 -0.21517898000000002
7.563715 -0.21470526999999998
7.564714 -0.21422191
7.565714 -0.21372891000000002
7.566714 -0.2132263
7.567714 -0.21271407999999997
7.568714 -0.21219227999999998
7.569714 -0.21166094
7.570714 -0.21112007
7.571714 -0.21056971000000002
7.572714 -0.21000986000000002
7.573714 -0.20944057
7.574714 -0.20886185000000002
7.575714 -0.20827372
7.576715 -0.20767623
7.577714 -0.20706938
7.578714 -0.20645321
7.579714 -0.20582774
7.580714 -0.20519299
7.581714 -0.20454901
7.582714 -0.2038958
7.583714 -0.20323342
7.584714 -0.20256187
7.585714 -0.20188119
7.586714 -0.20119143
7.587714 -0.20049259000000003
7.588714 -0.19978471
7.589714 -0.19906783000000003
7.590714 -0.19834195
7.591714 -0.19760714
7.592714 -0.19686341
7.593714 -0.19611081
7.594714 -0.19534936
7.595714 -0.1945791
7.596714 -0.19380006
7.597714 -0.19301227
7.598714 -0.19221577
7.599714 -0.19141060000000001
7.600714 -0.19059678
7.601714 -0.18977437
7.602714 -0.18894339
7.603714 -0.18810389
7.604714 -0.1872559
7.605714 -0.18639945
7.606714 -0.18553459
7.607714 -0.18466136
7.608714 -0.18377979
7.609715 -0.18288993
7.610714 -0.1819918
7.611714 -0.18108547
7.612714 -0.18017095
7.613714 -0.1792483
7.614714 -0.17831755999999999
7.615714 -0.17737877
7.616714 -0.17643196
7.617714 -0.17547718
7.618714 -0.17451447
7.619714 -0.17354388
7.620714 -0.17256546
7.621714 -0.17157923
7.622715 -0.17058526000000002
7.623714 -0.16958356
7.624714 -0.16857421
7.625714 -0.16755722
7.626714 -0.16653267
7.627714 -0.16550057
7.628714 -0.164461
7.629714 -0.16341398000000001
7.630714 -0.16235957
7.631714 -0.16129780999999999
7.632714 -0.16022873999999998
7.633714 -0.15915242000000002
7.634714 -0.15806889999999998
7.635714 -0.15697822
7.636714 -0.15588043000000001
7.637714 -0.15477558000000002
7.638714 -0.15366372
7.639714 -0.15254489000000002
7.640714 -0.15141914
7.641714 -0.15028653
7.642715 -0.14914711
7.643714 -0.14800092
7.644714 -0.14684802
7.645714 -0.14568847
7.646714 -0.1445223
7.647714 -0.14334956999999998
7.648714 -0.14217032999999998
7.649714 -0.14098464
7.650714 -0.13979254000000002
7.651714 -0.13859409
7.652714 -0.13738936
7.653714 -0.13617837
7.654714 -0.1349612
7.655715 -0.13373789
7.656714 -0.13250848999999998
7.657714 -0.13127307
7.658714 -0.13003168
7.659714 -0.12878436999999998
7.660714 -0.1275312
7.661714 -0.12627223
7.662714 -0.12500751000000002
7.663714 -0.12373709000000001
7.664714 -0.12246104000000001
7.665714 -0.12117939999999999
7.666714 -0.11989224
7.667714 -0.11859961
7.668715 -0.11730158
7.669714 -0.11599818999999999
7.670714 -0.11468952
7.671714 -0.11337562
7.672714 -0.11205654999999999
7.673714 -0.11073236000000002
7.674714 -0.10940310999999998
7.675714 -0.10806888
7.676714 -0.10672971
7.677714 -0.10538567
7.678714 -0.10403681000000001
7.679714 -0.1026832
7.680714 -0.1013249
7.681714 -0.099961972
7.682714 -0.09859447600000001
7.683714 -0.097222469
7.684714 -0.095846021
7.685714 -0.09446519
7.686714 -0.093080034
7.687714 -0.091690617
7.688715 -0.090297003
7.689714 -0.088899251
7.690714 -0.08749743
7.691714 -0.08609159799999999
7.692714 -0.084681815
7.693714 -0.083268149
7.694714 -0.081850658
7.695714 -0.080429408
7.696714 -0.079004467
7.697714 -0.07757589299999999
7.698714 -0.076143752
7.699714 -0.074708107
7.700714 -0.07326902099999999
7.701715 -0.07182656
7.702714 -0.070380786
7.703714 -0.06893176499999999
7.704714 -0.06747956499999999
7.705714 -0.066024251
7.706714 -0.064565887
7.707714 -0.063104538
7.708714 -0.061640271
7.709714 -0.06017315300000001
7.710714 -0.058703247
7.711714 -0.057230621999999995
7.712714 -0.055755349
7.713714 -0.054277491000000004
7.714714 -0.05279711300000001
7.715714 -0.051314285
7.716714 -0.049829076
7.717714 -0.048341553
7.718714 -0.046851783
7.719714 -0.045359836
7.720714 -0.043865776
7.721714 -0.042369677
7.722714 -0.040871603
7.723714 -0.039371624
7.724714 -0.037869811
7.725714 -0.036366229
7.726714 -0.034860949
7.727714 -0.03335404
7.728714 -0.031845571
7.729714 -0.030335612
7.730714 -0.028824230000000003
7.731714 -0.027311497
7.732714 -0.025797481000000004
7.733714 -0.024282253
7.734715 -0.022765881
7.735714 -0.021248436
7.736714 -0.019729989
7.737714 -0.018210607
7.738714 -0.016690364
7.739714 -0.015169328
7.740714 -0.01364757
7.741714 -0.012125160999999999
7.742714 -0.010602172
7.743714 -0.0090786722
7.744714 -0.007554732999999999
7.745714 -0.0060304254
7.746714 -0.0045058197
7.747715 -0.0029809875
7.748714 -0.0014559994999999999
7.749714 6.9073155e-05
7.750714 0.0015941596
7.751714 0.0031191888000000004
7.752714 0.004644089499999999
7.753714 0.0061687912
7.754714 0.0076932221
7.755714 0.0092173119
7.756714 0.010740989999999999
7.757714 0.012264185
7.758714 0.013786825999999999
7.759714 0.015308842999999999
7.760714 0.016830164999999998
7.761714 0.018350718999999998
7.762714 0.019870437
7.763714 0.021389248
7.764714 0.022907079
7.765714 0.024423861999999998
7.766714 0.025939525
7.767715 0.027453998
7.768714 0.028967211
7.769714 0.030479094
7.770714 0.031989574
7.771714 0.033498582
7.772714 0.035006047
7.773714 0.036511896
7.774714 0.038016063999999995
7.775714 0.039518473
7.776714 0.041019058000000004
7.777714 0.042517744999999996
7.778714 0.044014465
7.779714 0.045509147
7.780715 0.04700172
7.781714 0.048492112999999996
7.782714 0.049980252999999995
7.783714 0.051466073
7.784714 0.052949501
7.785714 0.054430467
7.786714 0.055908901
7.787714 0.057384726999999996
7.788714 0.058857881
7.789714 0.060328287999999994
7.790714 0.061795884
7.791714 0.06326059199999999
7.792714 0.06472235
7.793715 0.06618108
7.794714 0.067636714
7.795714 0.069089187
7.796714 0.070538424
7.797714 0.071984361
7.798714 0.073426927
7.799714 0.074866053
7.800714 0.076301669
7.801714 0.077733706
7.802714 0.079162099
7.803714 0.080586772
7.804714 0.082007662
7.805714 0.083424704
7.806714 0.08483782299999999
7.807714 0.086246961
7.808714 0.087652041
7.809714 0.089053001
7.810714 0.090449769
7.811714 0.091842283
7.812714 0.093230471
7.813715 0.094614271
7.814714 0.09599361199999999
7.815714 0.097368431
7.816714 0.098738656
7.817714 0.10010423
7.818714 0.10146508
7.819714 0.10282113999999999
7.820714 0.10417235
7.821714 0.10551864
7.822714 0.10685994000000001
7.823714 0.10819619000000001
7.824714 0.10952733
7.825714 0.11085329000000001
7.826715 0.112174
7.827714 0.1134894
7.828714 0.11479941999999999
7.829714 0.11610399999999998
7.830714 0.11740308
7.831714 0.1186966
7.832714 0.11998448999999999
7.833714 0.12126669
7.834714 0.12254313
7.835714 0.12381376000000001
7.836714 0.12507851
7.837714 0.12633732
7.838714 0.12759012
7.839714 0.12883686
7.840714 0.13007747
7.841714 0.13131191
7.842714 0.13254009
7.843714 0.13376195999999999
7.844714 0.13497747
7.845714 0.13618653
7.846714 0.13738910999999998
7.847714 0.13858514
7.848714 0.13977457
7.849714 0.14095732
7.850714 0.14213335
7.851714 0.14330259
7.852714 0.14446499
7.853714 0.14562048
7.854714 0.146769
7.855714 0.1479105
7.856714 0.14904492
7.857714 0.1501722
7.858714 0.15129229
7.859715 0.15240513
7.860714 0.15351067000000002
7.861714 0.15460884
7.862714 0.15569959
7.863714 0.15678287000000002
7.864714 0.15785862
7.865714 0.15892677
7.866714 0.1599873
7.867714 0.16104012
7.868714 0.16208519000000002
7.869714 0.16312246
7.870714 0.16415188
7.871714 0.16517339
7.872715 0.16618692999999998
7.873714 0.16719247
7.874714 0.16818995
7.875714 0.16917932000000002
7.876714 0.17016052
7.877714 0.1711335
7.878714 0.17209823
7.879714 0.17305462
7.880714 0.17400266
7.881714 0.17494229
7.882714 0.17587346
7.883714 0.17679612
7.884714 0.17771022
7.885714 0.17861571
7.886714 0.17951255
7.887714 0.1804007
7.888714 0.1812801
7.889714 0.18215071
7.890714 0.18301249
7.891714 0.18386538
7.892715 0.18470935
7.893714 0.18554432999999998
7.894714 0.18637031
7.895714 0.18718723
7.896714 0.18799505
7.897714 0.18879373
7.898714 0.18958321
7.899714 0.19036348
7.900714 0.19113446
7.901714 0.19189613
7.902714 0.19264845
7.903714 0.19339138
7.904714 0.19412488
7.905715 0.19484890000000002
7.906714 0.19556342
7.907714 0.19626839000000001
7.908714 0.19696376
7.909714 0.19764951
7.910714 0.19832561
7.911714 0.19899199
7.912714 0.19964864000000002
7.913714 0.20029554
7.914714 0.20093263999999997
7.915714 0.20155987999999997
7.916714 0.20217726
7.917714 0.20278471
7.918715 0.20338221999999997
7.919714 0.20396977
7.920714 0.20454730999999998
7.921714 0.20511479
7.922714 0.20567221
7.923714 0.20621952
7.924714 0.20675670999999998
7.925714 0.20728372
7.926714 0.20780053
7.927714 0.20830712999999998
7.928714 0.20880345
7.929714 0.20928951
7.930714 0.20976525
7.931714 0.21023066
7.932714 0.21068568000000001
7.933714 0.21113032
7.934714 0.21156454
7.935714 0.21198832
7.936714 0.21240164
7.937714 0.21280446000000003
7.938715 0.21319676
7.939714 0.21357851
7.940714 0.21394971
7.941714 0.21431032
7.942714 0.21466033
7.943714 0.2149997
7.944714 0.21532843999999998
7.945714 0.21564648
7.946714 0.21595384
7.947714 0.21625049
7.948714 0.21653643
7.949714 0.21681161999999998
7.950714 0.21707604
7.951715 0.21732969000000002
7.952714 0.21757253
7.953714 0.21780456999999998
7.954714 0.21802578
7.955714 0.21823614
7.956714 0.21843563
7.957714 0.21862425
7.958714 0.21880199
7.959714 0.21896882
7.960714 0.21912474
7.961714 0.21926973
7.962714 0.21940379000000002
7.963714 0.21952689
7.964714 0.21963902
7.965714 0.21974018
7.966714 0.21983038
7.967714 0.21990957
7.968714 0.21997776000000002
7.969714 0.22003495
7.970714 0.22008112000000002
7.971714 0.22011626999999998
7.972714 0.2201404
7.973714 0.22015348
7.974714 0.22015553000000002
7.975714 0.22014652
7.976714 0.22012647
7.977714 0.22009537
7.978714 0.22005319999999998
7.979714 0.21999998
7.980714 0.21993569
7.981714 0.21986035
7.982714 0.21977394
7.983714 0.21967648
7.984715 0.21956796
7.985714 0.21944838
7.986714 0.21931773999999998
7.987714 0.21917603000000002
7.988714 0.21902327000000002
7.989714 0.21885945
7.990714 0.21868458000000002
7.991714 0.21849866
7.992714 0.21830170999999998
7.993714 0.21809372
7.994714 0.2178747
7.995714 0.21764466000000002
7.996714 0.21740358999999998
7.997715 0.21715152999999998
7.998714 0.21688845
7.999714 0.21661439
8.000714 0.21632933
8.001715 0.21603331
8.002714 0.21572632
8.003715 0.21540839
8.004714 0.21507952000000002
8.005714 0.21473973000000002
8.006714 0.21438901
8.007714 0.2140274
8.008715 0.2136549
8.009714 0.21327152
8.010715 0.21287729
8.011714 0.21247221
8.012714 0.21205630999999997
8.013714 0.21162960000000003
8.014714 0.21119211000000002
8.015715 0.21074384
8.016714 0.21028484000000003
8.017715 0.2098151
8.018714 0.20933466
8.019714 0.20884350000000002
8.020715 0.20834168
8.021714 0.20782921999999998
8.022715 0.20730611999999998
8.023714 0.20677242
8.024714 0.20622814
8.025714 0.20567329999999998
8.026714 0.20510792
8.027715 0.20453202999999998
8.028714 0.20394567
8.029715 0.20334884
8.030714 0.20274157
8.031714 0.20212389000000003
8.032714 0.20149585
8.033714 0.20085745000000002
8.034715 0.20020874000000002
8.035714 0.19954973999999998
8.036715 0.19888047
8.037714 0.19820095000000001
8.038714 0.19751124
8.039714 0.19681134999999997
8.040714 0.19610133
8.041715 0.19538121
8.042714 0.194651
8.043715 0.19391077
8.044714 0.19316052
8.045714 0.19240029
8.046714 0.19163012999999998
8.047714 0.19085007
8.048715 0.19006013
8.049714 0.18926037
8.050714 0.18845082000000002
8.051714 0.18763151
8.052714 0.18680248000000002
8.053715 0.18596378
8.054714 0.18511544
8.055715 0.1842575
8.056714 0.18339001000000002
8.057714 0.18251301
8.058714 0.18162653
8.059714 0.18073061999999998
8.060715 0.17982531999999998
8.061714 0.17891066
8.062715 0.17798671
8.063714 0.1770535
8.064714 0.17611107
8.065714 0.17515948
8.066714 0.17419877
8.067715 0.17322896999999998
8.068714 0.17225015
8.069715 0.17126234
8.070714 0.17026559
8.071714 0.16925996
8.072714 0.16824548
8.073714 0.16722222
8.074715 0.16619021
8.075714 0.16514951
8.076715 0.16410018
8.077714 0.16304225
8.078714 0.16197579
8.079714 0.16090083
8.080714 0.15981745
8.081715 0.15872568
8.082714 0.15762559
8.083714 0.15651721999999998
8.084714 0.15540064
8.085714 0.15427589
8.086715 0.15314302999999999
8.087714 0.15200212
8.088715 0.15085322
8.089714 0.14969638000000002
8.090714 0.14853165
8.091714 0.1473591
8.092714 0.14617877
8.093715 0.14499074
8.094714 0.14379506
8.095715 0.1425918
8.096714 0.14138101
8.097714 0.14016274
8.098714 0.13893708000000002
8.099714 0.13770406
8.100715 0.13646376
8.101714 0.13521624
8.102715 0.13396155999999998
8.103714 0.13269978
8.104714 0.13143095
8.105714 0.13015517
8.106714 0.12887247
8.107715 0.12758292999999998
8.108714 0.12628661
8.109715 0.12498356999999999
8.110714 0.12367389
8.111714 0.12235763
8.112714 0.12103483999999999
8.113714 0.11970561
8.114715 0.11837
8.115714 0.11702809
8.116714 0.11567992999999999
8.117714 0.11432559
8.118714 0.11296513000000001
8.119715 0.11159865
8.120714 0.11022619
8.121715 0.10884784
8.122714 0.10746365999999999
8.123714 0.10607372000000001
8.124714 0.10467810000000001
8.125714 0.10327686000000001
8.126715 0.10187009000000001
8.127714 0.10045784
8.128715 0.09904020699999999
8.129714 0.097617245
8.130714 0.096189039
8.131714 0.09475565700000001
8.132714 0.093317177
8.133715 0.091873674
8.134714 0.090425223
8.135715 0.088971894
8.136714 0.08751376899999999
8.137714 0.086050923
8.138714 0.084583426
8.139714 0.08311136
8.140715 0.081634801
8.141714 0.080153829
8.142715 0.07866851500000001
8.143714 0.07717894
8.144714 0.07568517999999999
8.145715 0.074187317
8.146714 0.072685425
8.147715 0.07117958199999999
8.148714 0.069669873
8.149714 0.068156369
8.150714 0.06663915100000001
8.151714 0.065118301
8.152715 0.06359390100000001
8.153714 0.062066026
8.154715 0.060534762
8.155714 0.059000187
8.156714 0.057462376
8.157714 0.055921415
8.158714 0.054377387
8.159715 0.05283037300000001
8.160714 0.051280453999999996
8.161715 0.049727713
8.162714 0.048172227000000005
8.163714 0.046614083
8.164714 0.045053364000000005
8.165714 0.043490151
8.166715 0.041924528
8.167714 0.040356576
8.168715 0.038786384
8.169714 0.037214029
8.170714 0.035639599
8.171714 0.034063176
8.172714 0.032484843
8.173715 0.030904685
8.174714 0.029322787
8.175714 0.027739233
8.176714 0.026154108000000002
8.177714 0.024567494999999998
8.178715 0.022979479
8.179714 0.021390147
8.180715 0.01979958
8.181714 0.018207866
8.182714 0.016615089
8.183714 0.015021332
8.184714 0.013426684
8.185715 0.011831228
8.186714 0.01023505
8.187715 0.0086382344
8.188714 0.007040868499999999
8.189714 0.005443038
8.190714 0.0038448288000000005
8.191714 0.0022463266
8.192715 0.00064761771
8.193714 -0.0009512117699999999
8.194715 -0.0025500756
8.195714 -0.0041488871
8.196714 -0.0057475598
8.197714 -0.0073460069
8.198714 -0.0089441426
8.199715 -0.01054188
8.200714 -0.012139131
8.201715 -0.013735810000000001
8.202714 -0.015331831
8.203714 -0.016927104999999998
8.204714 -0.018521547
8.205714 -0.02011507
8.206715 -0.021707588
8.207714 -0.023299013
8.208714 -0.024889257999999997
8.209714 -0.026478237
8.210714 -0.028065863
8.211715 -0.029652051000000002
8.212714 -0.03123671
8.213715 -0.032819758
8.214714 -0.034401106
8.215714 -0.03598067
8.216714 -0.037558359
8.217714 -0.039134089999999996
8.218715 -0.040707778
8.219714 -0.042279332
8.220715 -0.043848669
8.221714 -0.045415704
8.222714 -0.046980349000000005
8.223714 -0.048542517
8.224714 -0.050102122000000006
8.225715 -0.05165908400000001
8.226714 -0.05321331
8.227715 -0.054764718999999996
8.228714 -0.056313222999999996
8.229714 -0.057858735
8.230714 -0.059401168
8.231714 -0.060940441
8.232715 -0.062476465
8.233714 -0.06400916
8.234715 -0.065538439
8.235714 -0.067064213
8.236714 -0.06858640099999999
8.237714 -0.070104917
8.238714 -0.07161967200000001
8.239715 -0.07313058600000001
8.240714 -0.074637576
8.241714 -0.076140556
8.242714 -0.077639444
8.243714 -0.079134153
8.244715 -0.080624601
8.245714 -0.082110707
8.246715 -0.083592389
8.247714 -0.085069559
8.248714 -0.086542137
8.249714 -0.08801004700000001
8.250714 -0.089473202
8.251715 -0.09093151899999999
8.252714 -0.092384918
8.253715 -0.093833316
8.254714 -0.095276634
8.255714 -0.096714788
8.256714 -0.098147697
8.257714 -0.09957528699999998
8.258715 -0.10099747
8.259714 -0.10241418
8.260715 -0.10382531999999998
8.261714 -0.10523081999999999
8.262714 -0.10663059999999999
8.263714 -0.10802458
8.264714 -0.10941268
8.265715 -0.11079484
8.266714 -0.11217094999999999
8.267715 -0.11354094999999999
8.268714 -0.11490476000000001
8.269714 -0.11626231000000001
8.270715 -0.11761350000000001
8.271714 -0.11895829000000001
8.272715 -0.12029657
8.273714 -0.12162828
8.274714 -0.12295335
8.275714 -0.12427168000000001
8.276714 -0.12558321
8.277715 -0.12688787
8.278714 -0.12818557
8.279715 -0.12947626
8.280714 -0.13075984
8.281714 -0.13203626000000002
8.282714 -0.13330542
8.283714 -0.13456725
8.284715 -0.13582170999999998
8.285714 -0.1370687
8.286715 -0.13830815
8.287714 -0.13954
8.288714 -0.14076418
8.289714 -0.1419806
8.290714 -0.14318922
8.291715 -0.14438995
8.292714 -0.14558272
8.293715 -0.14676746
8.294714 -0.14794413
8.295714 -0.14911264000000002
8.296714 -0.15027291
8.297714 -0.1514249
8.298715 -0.15256853
8.299714 -0.15370373999999998
8.300714 -0.15483047
8.301714 -0.15594864
8.302714 -0.15705819000000001
8.303715 -0.15815906
8.304714 -0.15925119000000001
8.305715 -0.16033452
8.306714 -0.16140897
8.307714 -0.16247449
8.308714 -0.16353101
8.309714 -0.16457848
8.310715 -0.16561684000000002
8.311714 -0.16664602
8.312715 -0.16766596
8.313714 -0.16867659999999998
8.314714 -0.16967789
8.315714 -0.17066977
8.316714 -0.17165218
8.317715 -0.17262506
8.318714 -0.17358836
8.319715 -0.17454202
8.320714 -0.17548597999999999
8.321714 -0.17642019
8.322714 -0.1773446
8.323714 -0.17825915
8.324715 -0.17916377
8.325714 -0.18005844
8.326715 -0.18094309
8.327714 -0.18181767
8.328714 -0.18268212
8.329714 -0.18353640999999998
8.330714 -0.18438047999999999
8.331715 -0.18521427000000001
8.332714 -0.18603775
8.333714 -0.18685085
8.334714 -0.18765354
8.335714 -0.18844575
8.336715 -0.18922747
8.337714 -0.18999863
8.338715 -0.19075918
8.339714 -0.19150908
8.340714 -0.19224829
8.341714 -0.19297675
8.342714 -0.19369443
8.343715 -0.19440129
8.344714 -0.19509728
8.345715 -0.19578235000000002
8.346714 -0.19645649
8.347714 -0.19711962000000002
8.348714 -0.19777173
8.349714 -0.19841275999999997
8.350715 -0.19904267999999997
8.351714 -0.19966145
8.352715 -0.20026904999999998
8.353714 -0.20086542
8.354714 -0.20145052
8.355714 -0.20202432999999997
8.356714 -0.2025868
8.357715 -0.20313790999999998
8.358714 -0.20367764
8.359715 -0.20420592999999998
8.360714 -0.20472276999999997
8.361714 -0.20522811
8.362714 -0.20572192
8.363714 -0.20620418
8.364715 -0.20667484
8.365714 -0.20713391999999997
8.366714 -0.20758135
8.367714 -0.20801711
8.368714 -0.20844119
8.369715 -0.20885353
8.370714 -0.20925414
8.371715 -0.20964298999999997
8.372714 -0.21002004000000002
8.373714 -0.21038528
8.374714 -0.21073867
8.375714 -0.21108021000000002
8.376715 -0.21140988
8.377714 -0.21172764000000002
8.378715 -0.21203349000000002
8.379714 -0.21232739
8.380714 -0.21260933
8.381714 -0.21287929
8.382714 -0.21313727000000002
8.383715 -0.21338323
8.384714 -0.21361718
8.385715 -0.21383908999999998
8.386714 -0.21404894
8.387714 -0.21424673
8.388714 -0.21443244
8.389714 -0.21460603
8.390715 -0.21476753
8.391714 -0.21491691
8.392715 -0.21505416
8.393714 -0.21517929
8.394714 -0.21529226
8.395715 -0.21539307
8.396714 -0.21548172999999998
8.397715 -0.21555824
8.398714 -0.21562257
8.399714 -0.21567473
8.400714 -0.21571469999999998
8.401714 -0.2157425
8.402715 -0.2157581
8.403714 -0.21576153
8.404715 -0.21575275
8.405714 -0.21573179
8.406714 -0.21569864000000002
8.407714 -0.21565328
8.408714 -0.21559575000000003
8.409715 -0.21552602
8.410714 -0.21544411
8.411715 -0.21535002
8.412714 -0.21524375999999998
8.413714 -0.21512532
8.414714 -0.2149947
8.415714 -0.21485193
8.416715 -0.21469700000000003
8.417714 -0.21452991999999999
8.418715 -0.21435070999999997
8.419714 -0.21415937000000002
8.420714 -0.2139559
8.421714 -0.21374032
8.422714 -0.21351264
8.423715 -0.21327287000000003
8.424714 -0.21302102
8.425714 -0.2127571
8.426714 -0.21248113
8.427714 -0.21219312
8.428715 -0.21189309
8.429714 -0.21158105
8.430715 -0.21125705
8.431714 -0.21092105
8.432714 -0.21057311
8.433714 -0.21021324000000002
8.434714 -0.20984146
8.435715 -0.20945778
8.436714 -0.20906222
8.437715 -0.20865483999999998
8.438714 -0.20823563
8.439714 -0.20780461
8.440714 -0.20736181
8.441714 -0.20690726
8.442715 -0.20644099
8.443714 -0.20596300999999997
8.444715 -0.20547337
8.445714 -0.20497208
8.446714 -0.20445918
8.447714 -0.20393467999999998
8.448714 -0.20339864
8.449715 -0.20285107000000002
8.450714 -0.20229199
8.451715 -0.20172147
8.452714 -0.20113951
8.453714 -0.20054615999999997
8.454714 -0.19994145
8.455714 -0.19932540999999998
8.456715 -0.19869807
8.457714 -0.19805945999999996
8.458714 -0.19740963
8.459714 -0.19674862
8.460714 -0.19607646
8.461715 -0.1953932
8.462714 -0.19469886
8.463715 -0.19399349
8.464714 -0.19327713
8.465714 -0.19254981999999998
8.466714 -0.19181161
8.467714 -0.19106254
8.468715 -0.19030264
8.469714 -0.18953196
8.470715 -0.18875054
8.471714 -0.18795844
8.472714 -0.1871557
8.473714 -0.18634236
8.474714 -0.18551848
8.475715 -0.18468410000000002
8.476714 -0.18383926
8.477715 -0.18298401
8.478714 -0.18211842
8.479714 -0.18124252
8.480714 -0.18035637
8.481714 -0.17946002
8.482715 -0.17855351
8.483714 -0.17763690999999998
8.484715 -0.17671026
8.485714 -0.17577363000000001
8.486714 -0.17482706
8.487714 -0.17387060000000001
8.488714 -0.17290433
8.489715 -0.17192828
8.490714 -0.17094252
8.491714 -0.16994710999999998
8.492714 -0.16894211
8.493714 -0.16792758000000002
8.494715 -0.16690355999999998
8.495714 -0.16587013
8.496715 -0.16482734
8.497714 -0.16377525999999998
8.498714 -0.16271395
8.499714 -0.16164346999999998
8.500714 -0.16056388
8.501715 -0.15947524
8.502714 -0.15837763
8.503715 -0.15727112
8.504714 -0.15615575
8.505714 -0.15503161
8.506714 -0.15389875
8.507714 -0.15275725
8.508715 -0.15160716999999999
8.509714 -0.15044858
8.510715 -0.14928156
8.511714 -0.14810616000000001
8.512714 -0.14692246
8.513714 -0.14573054
8.514714 -0.14453046
8.515715 -0.14332229
8.516714 -0.14210611
8.517715 -0.14088199
8.518714 -0.13965
8.519714 -0.13841022
8.520715 -0.13716271000000002
8.521714 -0.13590755
8.522715 -0.13464482
8.523714 -0.13337459
8.524714 -0.13209693
8.525714 -0.13081193
8.526714 -0.12951965
8.527715 -0.12822017
8.528714 -0.12691359000000002
8.529715 -0.12559996
8.530714 -0.12427936
8.531714 -0.12295188
8.532714 -0.1216176
8.533714 -0.12027659
8.534715 -0.11892892999999999
8.535714 -0.11757469
8.536715 -0.11621397
8.537714 -0.11484685000000001
8.538714 -0.11347339000000001
8.539714 -0.11209369
8.540714 -0.11070784
8.541715 -0.10931591
8.542714 -0.10791797
8.543715 -0.10651413
8.544714 -0.10510446000000001
8.545714 -0.10368904000000001
8.546714 -0.10226796
8.547714 -0.10084130999999999
8.548715 -0.099409174
8.549714 -0.09797163099999999
8.550714 -0.096528773
8.551714 -0.095080683
8.552714 -0.093627453
8.553715 -0.092169165
8.554714 -0.090705906
8.555715 -0.08923776900000001
8.556714 -0.08776484200000001
8.557714 -0.086287211
8.558714 -0.08480496500000001
8.559714 -0.08331819
8.560715 -0.08182697900000001
8.561714 -0.080331427
8.562715 -0.07883161899999999
8.563714 -0.077327644
8.564714 -0.07581959399999999
8.565714 -0.074307556
8.566714 -0.072791625
8.567715 -0.071271893
8.568714 -0.069748447
8.569715 -0.068221387
8.570714 -0.066690799
8.571714 -0.065156777
8.572714 -0.063619408
8.573714 -0.062078790999999994
8.574715 -0.060535019
8.575714 -0.058988179
8.576715 -0.057438371
8.577714 -0.055885687
8.578714 -0.054330215999999994
8.579714 -0.052772055000000005
8.580714 -0.051211298
8.581715 -0.049648043999999995
8.582714 -0.04808238
8.583714 -0.046514401999999996
8.584714 -0.044944207
8.585714 -0.04337189
8.586715 -0.041797545
8.587714 -0.040221264
8.588715 -0.038643143
8.589714 -0.037063280000000004
8.590714 -0.035481766000000005
8.591714 -0.033898698
8.592714 -0.032314169
8.593715 -0.030728275000000003
8.594714 -0.029141112
8.595715 -0.027552776999999997
8.596714 -0.025963361
8.597714 -0.024372961000000002
8.598714 -0.022781671
8.599714 -0.021189588000000002
8.600715 -0.019596807
8.601714 -0.018003423
8.602715 -0.016409530999999998
8.603714 -0.014815228
8.604714 -0.013220609
8.605714 -0.011625769000000001
8.606714 -0.010030805
8.607715 -0.0084358122
8.608714 -0.006840886599999999
8.609715 -0.005246124800000001
8.610714 -0.0036516227
8.611714 -0.0020574764
8.612714 -0.00046378218
8.613714 0.0011293635000000002
8.614715 0.0027218644
8.615714 0.0043136241999999995
8.616714 0.0059045462
8.617714 0.0074945347
8.618714 0.0090834925
8.619715 0.010671323
8.620714 0.012257931
8.621715 0.013843218999999999
8.622714 0.015427092000000002
8.623714 0.017009453
8.624714 0.018590206
8.625714 0.020169256
8.626715 0.021746506
8.627714 0.02332186
8.628715 0.024895224
8.629714 0.026466502
8.630714 0.028035598000000002
8.631714 0.029602417000000002
8.632714 0.031166864000000002
8.633715 0.032728846
8.634714 0.034288267
8.635715 0.035845031
8.636714 0.037399048000000004
8.637714 0.038950221
8.638714 0.040498454
8.639714 0.042043658
8.640715 0.043585736
8.641714 0.045124599
8.642715 0.046660149000000005
8.643714 0.048192297
8.644714 0.049720949
8.645715 0.051246013
8.646714 0.052767398
8.647715 0.054285011999999994
8.648714 0.05579876
8.649714 0.05730855000000001
8.650714 0.058814295
8.651714 0.060315902
8.652715 0.061813282000000004
8.653714 0.063306344
8.654715 0.064794993
8.655714 0.066279143
8.656714 0.067758706
8.657714 0.069233589
8.658714 0.070703705
8.659715 0.072168966
8.660714 0.073629286
8.661715 0.075084571
8.662714 0.07653473899999999
8.663714 0.077979697
8.664714 0.079419365
8.665714 0.080853654
8.666715 0.08228247200000001
8.667714 0.083705742
8.668715 0.085123372
8.669714 0.086535281
8.670714 0.08794138
8.671714 0.089341588
8.672714 0.09073581900000001
8.673715 0.09212399
8.674714 0.09350602
8.675714 0.094881823
8.676714 0.09625131499999999
8.677714 0.09761442199999999
8.678715 0.09897105599999999
8.679714 0.10032114
8.680715 0.10166458
8.681714 0.10300131
8.682714 0.10433123999999999
8.683714 0.10565429
8.684714 0.10697037
8.685715 0.10827943000000001
8.686714 0.10958137
8.687715 0.11087612000000001
8.688714 0.11216359000000001
8.689714 0.11344372
8.690714 0.1147164
8.691714 0.11598159
8.692715 0.11723919
8.693714 0.11848913999999999
8.694715 0.11973134999999999
8.695714 0.12096576
8.696714 0.12219227999999999
8.697714 0.12341085
8.698714 0.12462138
8.699715 0.12582381
8.700714 0.12701806999999998
8.701715 0.12820407
8.702714 0.12938177
8.703714 0.13055106
8.704714 0.13171191000000002
8.705714 0.13286422
8.706715 0.13400795000000001
8.707714 0.135143
8.708714 0.13626931
8.709714 0.13738683
8.710714 0.13849549
8.711715 0.13959522000000002
8.712714 0.14068595
8.713715 0.14176761999999998
8.714714 0.14284017
8.715714 0.14390353
8.716714 0.14495765
8.717714 0.14600245
8.718715 0.14703788
8.719714 0.14806389
8.720715 0.14908039
8.721714 0.15008735
8.722714 0.15108469
8.723714 0.15207237
8.724714 0.15305032
8.725715 0.15401847
8.726714 0.15497679
8.727715 0.15592522
8.728714 0.15686369
8.729714 0.15779214
8.730714 0.15871054
8.731714 0.15961883
8.732715 0.16051695
8.733714 0.16140485000000002
8.734715 0.16228246999999998
8.735714 0.16314978
8.736714 0.1640067
8.737714 0.1648532
8.738714 0.16568922
8.739715 0.16651474
8.740714 0.16732968
8.741714 0.168134
8.742714 0.16892767
8.743714 0.16971062
8.744715 0.17048281
8.745714 0.1712442
8.746715 0.17199476
8.747714 0.17273442
8.748714 0.17346316
8.749714 0.17418093
8.750714 0.17488769
8.751715 0.17558339
8.752714 0.176268
8.753715 0.17694148
8.754714 0.17760378999999998
8.755714 0.17825488
8.756714 0.17889474
8.757714 0.17952331000000002
8.758715 0.18014056
8.759714 0.18074645
8.760715 0.18134096
8.761714 0.18192404
8.762714 0.18249566
8.763714 0.18305579000000002
8.764714 0.18360441
8.765715 0.18414148
8.766714 0.18466697
8.767715 0.18518085
8.768714 0.18568309
8.769714 0.18617366000000002
8.770715 0.18665254
8.771714 0.18711969
8.772715 0.18757511
8.773714 0.18801874999999998
8.774714 0.18845061
8.775714 0.18887065
8.776714 0.18927885
8.777715 0.18967518
8.778714 0.19005964
8.779715 0.19043221
8.780714 0.19079285999999998
8.781714 0.19114157999999998
8.782714 0.19147835
8.783714 0.19180314999999998
8.784715 0.19211597
8.785714 0.1924168
8.786715 0.19270561
8.787714 0.1929824
8.788714 0.19324715
8.789714 0.19349987000000002
8.790714 0.19374052
8.791715 0.19396909999999998
8.792714 0.19418561
8.793715 0.19439004000000001
8.794714 0.19458237
8.795714 0.19476259
8.796714 0.19493069999999998
8.797714 0.1950867
8.798715 0.19523058
8.799714 0.19536233
8.800714 0.19548195000000002
8.801714 0.19558945
8.802714 0.19568481999999998
8.803715 0.19576802999999998
8.804714 0.19583912
8.805715 0.19589807
8.806714 0.19594487000000002
8.807714 0.19597954
8.808714 0.19600207
8.809714 0.19601248
8.810715 0.19601076
8.811714 0.19599690999999997
8.812715 0.19597095000000003
8.813714 0.19593285
8.814714 0.19588266000000001
8.815714 0.19582037000000002
8.816714 0.19574598
8.817715 0.19565950999999998
8.818714 0.19556098
8.819715 0.19545038
8.820714 0.19532772999999998
8.821714 0.19519303000000002
8.822714 0.19504632
8.823714 0.19488758
8.824715 0.19471686
8.825714 0.19453415
8.826715 0.19433947000000001
8.827714 0.19413284
8.828714 0.19391428000000002
8.829714 0.1936838
8.830714 0.19344144000000002
8.831715 0.19318719
8.832714 0.19292108
8.833714 0.19264315
8.834714 0.19235341
8.835714 0.19205186999999999
8.836715 0.19173857
8.837714 0.19141353
8.838715 0.19107678
8.839714 0.19072833
8.840714 0.19036822
8.841714 0.18999649
8.842714 0.18961314
8.843715 0.18921823
8.844714 0.18881176
8.845715 0.18839378999999998
8.846714 0.18796432
8.847714 0.18752341
8.848714 0.18707108
8.849714 0.18660736
8.850715 0.18613229
8.851714 0.18564591
8.852715 0.18514825
8.853714 0.18463936
8.854714 0.18411926
8.855714 0.183588
8.856714 0.18304561
8.857715 0.18249213
8.858714 0.18192761
8.859715 0.18135209
8.860714 0.1807656
8.861714 0.18016819
8.862714 0.17955991
8.863714 0.17894079
8.864715 0.17831088
8.865714 0.17767022000000002
8.866714 0.17701887
8.867714 0.17635685
8.868714 0.17568422
8.869715 0.17500104
8.870714 0.17430735
8.871715 0.17360318
8.872714 0.1728886
8.873714 0.17216365
8.874714 0.17142838000000002
8.875714 0.17068285
8.876715 0.16992709
8.877714 0.16916117
8.878715 0.16838514
8.879714 0.16759904
8.880714 0.16680293
8.881714 0.16599688
8.882714 0.16518092
8.883715 0.16435513
8.884714 0.16351956
8.885715 0.16267425
8.886714 0.16181927999999998
8.887714 0.16095469
8.888714 0.16008056
8.889714 0.15919693000000001
8.890715 0.15830386999999999
8.891714 0.15740144
8.892715 0.1564897
8.893714 0.15556872
8.894714 0.15463854999999999
8.895715 0.15369925
8.896714 0.1527509
8.897715 0.15179355
8.898714 0.15082728
8.899714 0.14985215
8.900714 0.14886822
8.901714 0.14787556
8.902715 0.14687424
8.903714 0.14586432
8.904715 0.14484589
8.905714 0.143819
8.906714 0.14278372
8.907714 0.14174012
8.908714 0.14068828
8.909715 0.13962826
8.910714 0.13856014
8.911715 0.13748398
8.912714 0.13639985999999998
8.913714 0.13530786
8.914714 0.13420805
8.915714 0.13310049999999998
8.916715 0.13198529
8.917714 0.13086249
8.918715 0.12973215999999999
8.919714 0.1285944
8.920714 0.12744928
8.921714 0.12629688
8.922714 0.12513726
8.923715 0.12397052000000001
8.924714 0.12279673
8.925714 0.12161597
8.926714 0.12042831000000001
8.927714 0.11923384
8.928715 0.11803264
8.929714 0.11682479
8.930715 0.11561036999999999
8.931714 0.11438945
8.932714 0.11316213000000001
8.933714 0.11192848
8.934714 0.11068858
8.935715 0.10944252
8.936714 0.10819038
8.937715 0.10693225
8.938714 0.1056682
8.939714 0.10439831999999999
8.940714 0.10312269
8.941714 0.1018414
8.942715 0.10055454
8.943714 0.099262176
8.944715 0.09796441299999999
8.945714 0.096661318
8.946714 0.09535299
8.947714 0.09403950500000001
8.948714 0.092720956
8.949715 0.091397431
8.950714 0.09006900899999999
8.951715 0.08873578
8.952714 0.08739783100000001
8.953714 0.086055254
8.954714 0.08470812999999999
8.955714 0.083356554
8.956715 0.082000613
8.957714 0.080640393
8.958714 0.079275988
8.959714 0.077907485
8.960714 0.07653497199999999
8.961715 0.075158541
8.962714 0.073778286
8.963715 0.072394294
8.964714 0.071006658
8.965714 0.069615466
8.966714 0.06822081
8.967714 0.06682278500000001
8.968715 0.065421482
8.969714 0.064016989
8.970715 0.0626094
8.971714 0.061198813
8.972714 0.059785316
8.973714 0.058368995
8.974714 0.056949951000000006
8.975715 0.055528274999999995
8.976714 0.054104062
8.977715 0.052677403000000005
8.978714 0.051248388000000006
8.979714 0.049817114
8.980714 0.048383675
8.981714 0.046948159999999996
8.982715 0.045510667000000005
8.983714 0.044071287
8.984715 0.042630112
8.985714 0.041187237
8.986714 0.039742756
8.987714 0.038296764
8.988714 0.036849352
8.989715 0.035400615999999996
8.990714 0.033950649
8.991714 0.032499543
8.992714 0.031047393
8.993714 0.029594293999999997
8.994715 0.028140339
8.995714 0.026685622
8.996715 0.025230236
8.997714 0.023774275999999997
8.998714 0.022317836
8.999714 0.02086101
9.000714 0.019403892000000002
9.001715 0.017946576
9.002714 0.016489156
9.003715 0.015031727
9.004714 0.013574382
9.005714 0.012117213
9.006714 0.010660315
9.007714 0.0092037822
9.008715 0.0077477074000000005
9.009714 0.006292183400000001
9.010715 0.0048373036
9.011714 0.0033831612999999996
9.012714 0.0019298492999999999
9.013714 0.00047746071
9.014714 -0.00097391185
9.015715 -0.0024241757
9.016714 -0.0038732385
9.017715 -0.0053210078
9.018714 -0.006767391500000001
9.019714 -0.008212297
9.020715 -0.009655633
9.021714 -0.011097307
9.022715 -0.012537226
9.023714 -0.0139753
9.024714 -0.015411437
9.025714 -0.016845544
9.026714 -0.018277531
9.027715 -0.019707307
9.028714 -0.02113478
9.029715 -0.022559857
9.030714 -0.023982450000000002
9.031714 -0.025402466000000002
9.032714 -0.026819817
9.033714 -0.028234409
9.034715 -0.029646153999999997
9.035714 -0.03105496
9.036715 -0.032460736
9.037714 -0.033863395000000004
9.038714 -0.035262847
9.039714 -0.036659001
9.040714 -0.038051771
9.041715 -0.039441066000000004
9.042714 -0.040826798000000004
9.043715 -0.042208878
9.044714 -0.043587221
9.045714 -0.044961736
9.046714 -0.046332338
9.047714 -0.04769894
9.048715 -0.049061456
9.049714 -0.050419802
9.050714 -0.051773887
9.051714 -0.053123629
9.052714 -0.054468948
9.053715 -0.055809755999999995
9.054714 -0.057145965
9.055715 -0.058477494
9.056714 -0.059804262000000004
9.057714 -0.061126187
9.058714 -0.062443182
9.059714 -0.063755165
9.060715 -0.065062061
9.061714 -0.066363782
9.062715 -0.06766024699999999
9.063714 -0.068951381
9.064714 -0.070237101
9.065714 -0.07151732599999999
9.066714 -0.072791975
9.067715 -0.074060971
9.068714 -0.075324241
9.069715 -0.076581695
9.070714 -0.077833264
9.071714 -0.07907886800000001
9.072714 -0.080318429
9.073714 -0.081551867
9.074715 -0.082779111
9.075714 -0.084000081
9.076715 -0.085214706
9.077714 -0.086422911
9.078714 -0.087624619
9.079714 -0.088819757
9.080714 -0.090008246
9.081715 -0.091190019
9.082714 -0.092365005
9.083714 -0.09353312800000001
9.084714 -0.094694312
9.085714 -0.095848495
9.086715 -0.096995605
9.087714 -0.098135567
9.088715 -0.09926831100000001
9.089714 -0.10039377999999999
9.090714 -0.10151189000000001
9.091714 -0.10262259
9.092714 -0.1037258
9.093715 -0.10482145
9.094714 -0.10590948
9.095715 -0.10698983
9.096714 -0.10806241999999999
9.097714 -0.10912719000000001
9.098714 -0.11018408
9.099714 -0.11123302
9.100715 -0.11227395999999999
9.101714 -0.11330681999999999
9.102715 -0.11433156
9.103714 -0.11534810000000001
9.104714 -0.11635637000000001
9.105714 -0.11735633
9.106714 -0.11834790999999999
9.107715 -0.11933105
9.108714 -0.12030568999999999
9.109715 -0.12127176999999999
9.110714 -0.12222925
9.111714 -0.12317806
9.112714 -0.12411814
9.113714 -0.12504943000000002
9.114715 -0.12597188
9.115714 -0.12688544
9.116714 -0.12779005
9.117714 -0.12868566
9.118714 -0.12957221
9.119715 -0.13044965
9.120714 -0.13131795
9.121715 -0.13217704
9.122714 -0.13302686000000002
9.123714 -0.13386737999999998
9.124714 -0.13469853
9.125714 -0.13552029000000002
9.126715 -0.13633259
9.127714 -0.13713539
9.128715 -0.13792864000000002
9.129714 -0.1387123
9.130714 -0.13948634000000001
9.131714 -0.14025068000000002
9.132714 -0.14100531
9.133715 -0.14175018
9.134714 -0.14248524
9.135715 -0.14321045
9.136714 -0.14392578
9.137714 -0.14463117
9.138714 -0.1453266
9.139714 -0.14601202
9.140715 -0.14668739
9.141714 -0.14735268
9.142715 -0.14800784
9.143714 -0.14865283999999998
9.144714 -0.14928766
9.145715 -0.14991224
9.146714 -0.15052654999999998
9.147715 -0.15113057
9.148714 -0.15172425
9.149714 -0.15230757
9.150714 -0.1528805
9.151714 -0.153443
9.152715 -0.15399504
9.153714 -0.15453659
9.154715 -0.15506763
9.155714 -0.15558812
9.156714 -0.15609805
9.157714 -0.15659737
9.158714 -0.15708607
9.159715 -0.15756413
9.160714 -0.15803152
9.161715 -0.1584882
9.162714 -0.15893416999999999
9.163714 -0.15936940000000002
9.164714 -0.15979385999999998
9.165714 -0.16020754
9.166715 -0.16061042
9.167714 -0.16100247
9.168715 -0.16138369
9.169714 -0.16175404
9.170714 -0.16211351999999998
9.171714 -0.1624621
9.172714 -0.16279978
9.173715 -0.16312654
9.174714 -0.16344236
9.175714 -0.16374723
9.176714 -0.16404114
9.177714 -0.16432408
9.178715 -0.16459604
9.179714 -0.16485699
9.180715 -0.16510695
9.181714 -0.16534589000000002
9.182714 -0.16557381
9.183714 -0.16579069000000002
9.184714 -0.16599654
9.185715 -0.16619135000000002
9.186714 -0.16637511
9.187715 -0.16654782
9.188714 -0.16670948000000002
9.189714 -0.16686007
9.190714 -0.16699961
9.191714 -0.16712808
9.192715 -0.16724549
9.193714 -0.16735183
9.194715 -0.16744712
9.195714 -0.16753135
9.196714 -0.16760450999999998
9.197714 -0.16766662
9.198714 -0.16771767999999998
9.199715 -0.1677577
9.200714 -0.16778668
9.201715 -0.16780463
9.202714 -0.16781156
9.203714 -0.16780746000000002
9.204714 -0.16779236
9.205714 -0.16776626
9.206715 -0.16772916
9.207714 -0.16768108
9.208714 -0.16762203
9.209714 -0.16755203000000002
9.210714 -0.16747108000000002
9.211715 -0.16737919
9.212714 -0.16727638
9.213715 -0.16716267
9.214714 -0.16703807
9.215714 -0.1669026
9.216714 -0.16675626
9.217714 -0.16659908
9.218715 -0.16643107000000001
9.219714 -0.16625226
9.220715 -0.16606265
9.221714 -0.16586226
9.222714 -0.16565112999999998
9.223714 -0.16542927
9.224714 -0.16519669
9.225715 -0.16495342999999998
9.226714 -0.16469951000000002
9.227715 -0.16443494
9.228714 -0.16415976000000002
9.229714 -0.16387398
9.230714 -0.16357764
9.231714 -0.16327075
9.232715 -0.16295336
9.233714 -0.16262548
9.234715 -0.16228714
9.235714 -0.16193837
9.236714 -0.1615792
9.237714 -0.16120967
9.238714 -0.16082979
9.239715 -0.16043962
9.240714 -0.16003917
9.241714 -0.15962849
9.242714 -0.15920762
9.243714 -0.15877656
9.244715 -0.15833538
9.245714 -0.15788411
9.246715 -0.15742277999999998
9.247714 -0.15695143
9.248714 -0.15647008999999998
9.249714 -0.1559788
9.250714 -0.15547761
9.251715 -0.15496656
9.252714 -0.15444568
9.253715 -0.15391503
9.254714 -0.15337463
9.255714 -0.15282453000000001
9.256714 -0.15226478000000002
9.257714 -0.15169542
9.258715 -0.15111648
9.259714 -0.15052803
9.260715 -0.14993009
9.261714 -0.14932273000000001
9.262714 -0.14870599
9.263714 -0.14807990999999998
9.264714 -0.14744453
9.265715 -0.14679992
9.266714 -0.14614612
9.267715 -0.14548317
9.268714 -0.14481113
9.269714 -0.14413004999999998
9.270715 -0.14343999
9.271714 -0.14274098
9.272715 -0.1420331
9.273714 -0.14131637
9.274714 -0.14059087
9.275714 -0.13985665
9.276714 -0.13911377
9.277715 -0.13836228
9.278714 -0.13760222
9.279715 -0.13683366
9.280714 -0.13605666000000002
9.281714 -0.13527126
9.282714 -0.13447754
9.283714 -0.13367555
9.284715 -0.13286534
9.285714 -0.13204698
9.286715 -0.13122052
9.287714 -0.13038602000000002
9.288714 -0.12954354999999998
9.289714 -0.12869316
9.290714 -0.12783491
9.291715 -0.12696886
9.292714 -0.12609508
9.293715 -0.12521363
9.294714 -0.12432458
9.295714 -0.12342798
9.296714 -0.12252389999999999
9.297714 -0.12161240000000001
9.298715 -0.12069355999999999
9.299714 -0.11976743000000001
9.300714 -0.11883408000000001
9.301714 -0.11789358
9.302714 -0.11694599
9.303715 -0.11599138
9.304714 -0.11502983
9.305715 -0.11406138
9.306714 -0.11308612
9.307714 -0.11210412
9.308714 -0.11111544
9.309714 -0.11012016
9.310715 -0.10911835
9.311714 -0.10811008
9.312715 -0.10709541
9.313714 -0.10607443000000001
9.314714 -0.1050472
9.315714 -0.10401379999999999
9.316714 -0.1029743
9.317715 -0.10192877
9.318714 -0.10087729999999999
9.319715 -0.099819945
9.320714 -0.09875678199999999
9.321714 -0.097687892
9.322714 -0.096613349
9.323714 -0.095533225
9.324715 -0.09444759900000001
9.325714 -0.093356549
9.326715 -0.092260144
9.327714 -0.091158465
9.328714 -0.090051588
9.329714 -0.088939595
9.330714 -0.087822555
9.331715 -0.08670055
9.332714 -0.085573655
9.333714 -0.084441947
9.334714 -0.083305506
9.335714 -0.082164415
9.336715 -0.081018748
9.337714 -0.07986858299999999
9.338715 -0.078713999
9.339714 -0.077555078
9.340714 -0.07639190300000001
9.341714 -0.075224548
9.342714 -0.074053096
9.343715 -0.072877621
9.344714 -0.071698212
9.345715 -0.070514943
9.346714 -0.069327903
9.347714 -0.068137166
9.348714 -0.06694281499999999
9.349714 -0.06574493000000001
9.350715 -0.064543594
9.351714 -0.063338887
9.352715 -0.062130892
9.353714 -0.06091969
9.354714 -0.059705361
9.355714 -0.058487989
9.356714 -0.057267660000000005
9.357715 -0.056044448999999996
9.358714 -0.054818438
9.359715 -0.053589714999999996
9.360714 -0.052358356
9.361714 -0.051124446000000004
9.362714 -0.049888069
9.363714 -0.048649305000000004
9.364715 -0.047408239
9.365714 -0.046164953
9.366714 -0.04491953
9.367714 -0.043672052999999995
9.368714 -0.042422605
9.369715 -0.041171270999999995
9.370714 -0.039918133
9.371715 -0.038663275000000004
9.372714 -0.037406781
9.373714 -0.036148733
9.374714 -0.034889218
9.375714 -0.033628321
9.376715 -0.032366125
9.377714 -0.031102716000000002
9.378715 -0.029838178
9.379714 -0.028572595000000003
9.380714 -0.027306051999999997
9.381714 -0.026038635
9.382714 -0.02477043
9.383715 -0.023501522
9.384714 -0.022231996
9.385715 -0.020961936
9.386714 -0.019691429
9.387714 -0.018420559
9.388714 -0.017149413
9.389714 -0.015878075000000002
9.390715 -0.014606629
9.391714 -0.013335161
9.392715 -0.012063757
9.393714 -0.0107925
9.394714 -0.0095214746
9.395715 -0.0082507657
9.396714 -0.006980457
9.397715 -0.0057106325
9.398714 -0.0044413759
9.399714 -0.0031727711999999996
9.400714 -0.0019049013999999998
9.401714 -0.0006378496
9.402715 0.00062830104
9.403714 0.0018934677
9.404715 0.0031575677
9.405714 0.0044205186
9.406714 0.0056822384
9.407714 0.006942644500000001
9.408714 0.0082016551
9.409715 0.0094591887
9.410714 0.010715164
9.411715 0.011969498
9.412714 0.013222112
9.413714 0.014472922000000001
9.414714 0.015721848
9.415714 0.016968811
9.416715 0.018213729
9.417714 0.019456522
9.418715 0.020697108999999998
9.419714 0.021935411
9.420714 0.023171347999999998
9.421714 0.024404839
9.422714 0.025635806
9.423715 0.026864171
9.424714 0.028089853
9.425714 0.029312776000000002
9.426714 0.030532858000000003
9.427714 0.031750023
9.428715 0.032964195
9.429714 0.034175291999999996
9.430715 0.035383240999999996
9.431714 0.036587962
9.432714 0.037789380000000004
9.433714 0.038987419
9.434714 0.040182
9.435715 0.041373047999999996
9.436714 0.04256049
9.437715 0.043744248
9.438714 0.044924245
9.439714 0.046100409
9.440714 0.047272665
9.441714 0.048440939
9.442715 0.049605157
9.443714 0.050765241
9.444715 0.05192112299999999
9.445714 0.05307272700000001
9.446714 0.054219976
9.447714 0.055362802
9.448714 0.056501135
9.449715 0.057634898
9.450714 0.058764015999999995
9.451715 0.059888419000000005
9.452714 0.061008036999999994
9.453714 0.062122801
9.454714 0.063232641
9.455714 0.064337481
9.456715 0.065437256
9.457714 0.066531898
9.458714 0.067621336
9.459714 0.0687055
9.460714 0.069784321
9.461715 0.070857734
9.462714 0.07192567
9.463715 0.07298806399999999
9.464714 0.074044848
9.465714 0.07509595599999999
9.466714 0.07614132500000001
9.467714 0.07718089
9.468715 0.078214589
9.469714 0.079242355
9.470715 0.080264127
9.471714 0.081279845
9.472714 0.08228944499999999
9.473714 0.083292864
9.474714 0.084290042
9.475715 0.085280923
9.476714 0.086265447
9.477715 0.087243551
9.478714 0.088215177
9.479714 0.089180266
9.480714 0.09013876
9.481714 0.0910906
9.482715 0.09203573
9.483714 0.092974096
9.484715 0.093905639
9.485714 0.094830303
9.486714 0.095748034
9.487714 0.09665877399999999
9.488714 0.097562472
9.489715 0.098459073
9.490714 0.099348521
9.491714 0.10023076
9.492714 0.10110574
9.493714 0.10197341
9.494715 0.10283371000000001
9.495714 0.10368659
9.496715 0.10453201
9.497714 0.10536991
9.498714 0.10620024
9.499714 0.10702296
9.500714 0.107838
9.501715 0.10864533999999999
9.502714 0.10944492
9.503715 0.11023668
9.504714 0.11102059
9.505714 0.11179658999999999
9.506714 0.11256464000000001
9.507714 0.11332468999999999
9.508715 0.11407671
9.509714 0.11482064
9.510715 0.11555644
9.511714 0.11628407999999998
9.512714 0.11700350000000001
9.513714 0.11771467000000001
9.514714 0.11841753999999999
9.515715 0.11911207
9.516714 0.11979823
9.517715 0.12047598
9.518714 0.12114528000000001
9.519714 0.12180607
9.520715 0.12245834
9.521714 0.12310203000000002
9.522715 0.12373711999999999
9.523714 0.12436357999999999
9.524714 0.12498136
9.525714 0.12559043
9.526714 0.12619076
9.527715 0.12678232
9.528714 0.12736506
9.529715 0.12793895
9.530714 0.12850397
9.531714 0.12906009
9.532714 0.12960726
9.533714 0.13014547
9.534715 0.13067469
9.535714 0.13119488999999998
9.536715 0.13170603
9.537714 0.13220811
9.538714 0.13270108
9.539714 0.13318493
9.540714 0.13365962
9.541715 0.13412514
9.542714 0.13458146
9.543715 0.13502855
9.544714 0.1354664
9.545714 0.13589499
9.546714 0.1363143
9.547714 0.1367243
9.548715 0.13712498
9.549714 0.13751632
9.550714 0.1378983
9.551714 0.1382709
9.552714 0.13863411
9.553715 0.1389879
9.554714 0.13933227
9.555715 0.13966720000000002
9.556714 0.13999266999999999
9.557714 0.14030867
9.558714 0.14061518
9.559714 0.14091219
9.560715 0.14119969999999998
9.561714 0.14147769000000002
9.562715 0.14174614
9.563714 0.14200505
9.564714 0.1422544
9.565714 0.14249419
9.566714 0.1427244
9.567715 0.14294503
9.568714 0.14315607
9.569715 0.14335752
9.570714 0.14354936
9.571714 0.1437316
9.572714 0.14390422
9.573714 0.14406722
9.574715 0.1442206
9.575714 0.14436435
9.576715 0.14449847000000002
9.577714 0.14462296
9.578714 0.14473782000000002
9.579714 0.14484305
9.580714 0.14493865
9.581715 0.14502461
9.582714 0.14510094
9.583714 0.14516765
9.584714 0.14522474
9.585714 0.14527221
9.586715 0.14531006999999999
9.587714 0.14533831
9.588715 0.14535695
9.589714 0.145366
9.590714 0.14536544999999998
9.591714 0.14535531000000002
9.592714 0.1453356
9.593715 0.14530632
9.594714 0.14526749
9.595715 0.1452191
9.596714 0.14516118
9.597714 0.14509372
9.598714 0.14501675
9.599714 0.14493028
9.600715 0.14483432
9.601714 0.14472888
9.602715 0.14461398
9.603714 0.14448962
9.604714 0.14435584
9.605714 0.14421263
9.606714 0.14406003
9.607715 0.14389803
9.608714 0.14372668
9.609715 0.14354598000000002
9.610714 0.14335595
9.611714 0.14315661000000002
9.612714 0.14294798
9.613714 0.14273009
9.614715 0.14250295
9.615714 0.14226659
9.616714 0.14202102
9.617714 0.14176628
9.618714 0.14150239
9.619715 0.14122938000000002
9.620714 0.14094725
9.621715 0.14065607000000002
9.622714 0.14035582
9.623714 0.14004655
9.624714 0.13972827999999998
9.625714 0.13940105
9.626715 0.13906488
9.627714 0.1387198
9.628715 0.13836584
9.629714 0.13800302
9.630714 0.13763137
9.631714 0.13725094
9.632714 0.13686175
9.633715 0.13646382999999998
9.634714 0.13605722
9.635715 0.13564194
9.636714 0.13521803
9.637714 0.13478552000000002
9.638714 0.13434445
9.639714 0.13389484000000001
9.640715 0.13343674
9.641714 0.13297019000000002
9.642715 0.13249519999999998
9.643714 0.13201183
9.644714 0.13152012000000002
9.645715 0.13102009
9.646714 0.1305118
9.647715 0.12999527
9.648714 0.12947055999999998
9.649714 0.12893769
9.650714 0.12839672000000002
9.651714 0.12784768
9.652715 0.12729061
9.653714 0.12672556000000001
9.654715 0.12615258
9.655714 0.1255717
9.656714 0.12498298000000001
9.657714 0.12438644
9.658714 0.12378215000000001
9.659715 0.12317016
9.660714 0.12255049
9.661715 0.12192321
9.662714 0.12128836000000001
9.663714 0.12064599000000001
9.664714 0.11999615
9.665714 0.11933889
9.666715 0.11867425999999999
9.667714 0.1180023
9.668715 0.11732307
9.669714 0.11663662
9.670714 0.11594299000000001
9.671714 0.11524224999999999
9.672714 0.11453445
9.673715 0.11381962
9.674714 0.11309783000000001
9.675714 0.11236913999999999
9.676714 0.11163360000000001
9.677714 0.11089125000000001
9.678715 0.11014215
9.679714 0.10938636
9.680715 0.10862394
9.681714 0.10785491999999999
9.682714 0.10707938
9.683714 0.10629738000000001
9.684714 0.10550894999999999
9.685715 0.10471417
9.686714 0.10391307999999999
9.687715 0.10310575999999999
9.688714 0.10229225
9.689714 0.10147260999999999
9.690714 0.10064690000000001
9.691714 0.099815184
9.692715 0.098977517
9.693714 0.09813395999999999
9.694715 0.097284577
9.695714 0.096429425
9.696714 0.095568562
9.697714 0.09470205400000001
9.698714 0.093829958
9.699715 0.092952338
9.700714 0.092069258
9.701715 0.091180776
9.702714 0.090286956
9.703714 0.08938786300000001
9.704714 0.088483561
9.705714 0.087574107
9.706715 0.086659571
9.707714 0.085740013
9.708714 0.0848155
9.709714 0.08388609300000001
9.710714 0.08295186
9.711715 0.082012865
9.712714 0.081069174
9.713715 0.080120849
9.714714 0.07916796
9.715714 0.078210572
9.716714 0.07724875499999999
9.717714 0.076282572
9.718715 0.075312087
9.719714 0.074337376
9.720715 0.07335850399999999
9.721714 0.072375539
9.722714 0.071388547
9.723714 0.07039760199999999
9.724714 0.069402769
9.725715 0.068404118
9.726714 0.067401724
9.727715 0.066395651
9.728714 0.065385969
9.729714 0.064372754
9.730714 0.06335607
9.731714 0.06233599299999999
9.732715 0.061312591
9.733714 0.060285936000000005
9.734715 0.059256103000000004
9.735714 0.058223156000000005
9.736714 0.057187169999999996
9.737714 0.056148221
9.738714 0.05510637400000001
9.739715 0.054061704
9.740714 0.05301428
9.741714 0.051964172999999995
9.742714 0.050911453
9.743714 0.049856195
9.744715 0.048798470999999996
9.745714 0.04773835
9.746715 0.046675905
9.747714 0.045611209
9.748714 0.044544329
9.749714 0.04347534
9.750714 0.042404313
9.751715 0.041331319
9.752714 0.040256433
9.753715 0.039179722
9.754714 0.038101262
9.755714 0.037021123
9.756714 0.03593938
9.757714 0.034856104
9.758715 0.033771366
9.759714 0.032685240000000004
9.760715 0.031597799
9.761714 0.030509112
9.762714 0.029419255000000002
9.763714 0.028328301
9.764714 0.027236322
9.765715 0.026143392
9.766714 0.025049582
9.767715 0.02395497
9.768714 0.022859624999999998
9.769714 0.021763622
9.770715 0.020667032
9.771714 0.019569929
9.772715 0.018472387
9.773714 0.01737448
9.774714 0.016276281
9.775714 0.015177861
9.776714 0.014079294999999999
9.777715 0.012980654999999999
9.778714 0.011882013
9.779715 0.010783444
9.780714 0.0096850199
9.781714 0.0085868138
9.782714 0.007488898000000001
9.783714 0.006391345200000001
9.784715 0.0052942283
9.785714 0.00419762
9.786715 0.0031015927000000005
9.787714 0.0020062189
9.788714 0.00091157117
9.789714 -0.00018227801
9.790714 -0.0012752562999999999
9.791715 -0.0023672912
9.792714 -0.0034583107
9.793715 -0.004548242199999999
9.794714 -0.005637014
9.795714 -0.0067245535
9.796714 -0.0078107892
9.797714 -0.0088956491
9.798715 -0.009979061
9.799714 -0.011060954
9.800714 -0.012141256
9.801714 -0.013219895
9.802714 -0.014296803
9.803715 -0.015371905000000002
9.804714 -0.016445134
9.805715 -0.017516417
9.806714 -0.018585684
9.807714 -0.019652866
9.808714 -0.020717893
9.809714 -0.021780696999999998
9.810715 -0.022841207000000002
9.811714 -0.023899355
9.812715 -0.024955074
9.813714 -0.026008292
9.814714 -0.027058943000000002
9.815714 -0.02810696
9.816714 -0.029152277
9.817715 -0.030194824999999998
9.818714 -0.031234539000000002
9.819715 -0.032271355
9.820714 -0.033305201
9.821714 -0.034336015000000004
9.822714 -0.035363733
9.823714 -0.036388286
9.824715 -0.037409613
9.825714 -0.038427644
9.826715 -0.039442317
9.827714 -0.040453568
9.828714 -0.041461331
9.829714 -0.042465545
9.830714 -0.043466146
9.831715 -0.044463068
9.832714 -0.045456248000000005
9.833714 -0.046445624
9.834714 -0.047431132
9.835714 -0.048412709
9.836715 -0.049390294999999994
9.837714 -0.050363823999999995
9.838715 -0.051333237
9.839714 -0.052298465999999995
9.840714 -0.053259456999999996
9.841714 -0.054216146
9.842714 -0.05516847
9.843715 -0.05611637
9.844714 -0.057059782999999996
9.845715 -0.057998649
9.846714 -0.058932911
9.847714 -0.059862504999999996
9.848714 -0.060787372000000006
9.849714 -0.061707454999999994
9.850715 -0.062622695
9.851714 -0.063533039
9.852715 -0.06443842400000001
9.853714 -0.06533879199999999
9.854714 -0.066234084
9.855714 -0.067124248
9.856714 -0.068009226
9.857715 -0.06888896500000001
9.858714 -0.069763407
9.859715 -0.07063249399999999
9.860714 -0.071496173
9.861714 -0.072354393
9.862714 -0.073207094
9.863714 -0.074054225
9.864715 -0.07489573299999999
9.865714 -0.075731572
9.866714 -0.076561683
9.867714 -0.077386014
9.868714 -0.078204513
9.869715 -0.079017127
9.870714 -0.079823809
9.871715 -0.080624508
9.872714 -0.081419176
9.873714 -0.08220776199999999
9.874714 -0.082990219
9.875714 -0.083766493
9.876715 -0.08453654
9.877714 -0.085300312
9.878715 -0.086057762
9.879714 -0.086808845
9.880714 -0.087553513
9.881714 -0.088291726
9.882714 -0.089023431
9.883715 -0.089748588
9.884714 -0.090467156
9.885715 -0.09117908799999999
9.886714 -0.09188434300000001
9.887714 -0.092582876
9.888714 -0.093274645
9.889714 -0.093959615
9.890715 -0.09463774
9.891714 -0.09530898
9.892715 -0.095973298
9.893714 -0.096630654
9.894714 -0.097281008
9.895715 -0.09792432
9.896714 -0.098560553
9.897715 -0.099189673
9.898714 -0.099811645
9.899714 -0.10042642
9.900714 -0.10103398
9.901714 -0.10163428
9.902715 -0.10222729
9.903714 -0.10281296
9.904715 -0.10339128
9.905714 -0.10396219
9.906714 -0.10452567
9.907714 -0.10508169999999999
9.908714 -0.10563022
9.909715 -0.10617122999999999
9.910714 -0.10670466999999999
9.911715 -0.10723051
9.912714 -0.10774875
9.913714 -0.10825933
9.914714 -0.10876224000000001
9.915714 -0.10925742999999999
9.916715 -0.10974489000000001
9.917714 -0.11022458
9.918715 -0.11069647
9.919714 -0.11116054
9.920714 -0.11161678
9.921714 -0.11206513
9.922714 -0.11250558000000001
9.923715 -0.11293811999999999
9.924714 -0.11336270999999999
9.925714 -0.11377933999999999
9.926714 -0.11418797
9.927714 -0.11458859
9.928715 -0.11498118
9.929714 -0.11536571
9.930715 -0.11574216000000001
9.931714 -0.11611052
9.932714 -0.11647077000000002
9.933714 -0.11682287999999999
9.934714 -0.11716684
9.935715 -0.11750263
9.936714 -0.11783023000000001
9.937715 -0.11814963999999999
9.938714 -0.11846083
9.939714 -0.11876379
9.940714 -0.11905850000000001
9.941714 -0.11934494
9.942715 -0.11962310000000001
9.943714 -0.11989297
9.944715 -0.12015455
9.945714 -0.12040780999999999
9.946714 -0.12065274999999999
9.947714 -0.12088934999999999
9.948714 -0.1211176
9.949715 -0.1213375
9.950714 -0.12154902999999999
9.951715 -0.12175217999999999
9.952714 -0.12194696
9.953714 -0.12213333999999999
9.954714 -0.12231133
9.955714 -0.12248091
9.956715 -0.12264209000000001
9.957714 -0.12279485
9.958714 -0.12293918999999999
9.959714 -0.12307512000000001
9.960714 -0.12320261
9.961715 -0.12332167999999999
9.962714 -0.12343232999999999
9.963715 -0.12353453
9.964714 -0.1236283
9.965714 -0.12371363999999999
9.966714 -0.12379055
9.967714 -0.12385902
9.968715 -0.12391907
9.969714 -0.12397069
9.970715 -0.12401388
9.971714 -0.12404864
9.972714 -0.12407498
9.973714 -0.12409291
9.974714 -0.12410241999999999
9.975715 -0.12410353
9.976714 -0.12409623
9.977715 -0.12408053999999999
9.978714 -0.12405645
9.979714 -0.12402398
9.980714 -0.12398313999999999
9.981714 -0.12393394
9.982715 -0.12387637
9.983714 -0.12381045
9.984715 -0.12373619000000001
9.985714 -0.12365361
9.986714 -0.1235627
9.987714 -0.12346347999999999
9.988714 -0.12335597
9.989715 -0.12324017
9.990714 -0.12311608999999998
9.991714 -0.12298376999999999
9.992714 -0.12284318999999999
9.993714 -0.12269439
9.994715 -0.12253737999999999
9.995714 -0.12237216999999999
9.996715 -0.12219877999999999
9.997714 -0.12201722999999999
9.998714 -0.12182753000000002
9.999714 -0.12162970000000001
10.00071 -0.12142377
10.00171 -0.12120975
10.00271 -0.12098766
10.00371 -0.12075752000000001
10.00471 -0.12051936
10.00571 -0.1202732
10.00671 -0.12001905
10.00771 -0.11975694
10.00871 -0.11948690999999999
10.00971 -0.11920895000000001
10.01071 -0.11892312000000001
10.01171 -0.11862941
10.01271 -0.11832787
10.01371 -0.11801851999999999
10.01471 -0.11770139
10.01571 -0.11737649
10.01671 -0.11704387
10.01771 -0.11670354
10.01871 -0.11635553
10.01971 -0.11599987
10.02071 -0.1156366
10.02171 -0.11526573
10.02271 -0.1148873
10.02371 -0.11450134
10.02471 -0.11410788000000001
10.02571 -0.11370695
10.02671 -0.11329859
10.02771 -0.11288283
10.02871 -0.11245967999999999
10.02971 -0.1120292
10.03071 -0.11159141
10.03171 -0.11114635
10.03271 -0.11069406000000001
10.03371 -0.11023456
10.03471 -0.1097679
10.03571 -0.10929412
10.03671 -0.10881324
10.03771 -0.10832531
10.03871 -0.10783036
10.03971 -0.10732843
10.04071 -0.10681957000000002
10.04171 -0.1063038
10.04271 -0.10578117999999999
10.04371 -0.10525173000000002
10.04471 -0.10471551
10.04571 -0.10417255
10.04671 -0.1036229
10.04771 -0.10306657999999999
10.04871 -0.10250366
10.04971 -0.10193416
10.05071 -0.10135814000000001
10.05171 -0.10077562999999999
10.05271 -0.10018669
10.05371 -0.09959135200000001
10.05471 -0.098989659
10.05571 -0.098381669
10.05671 -0.09776741500000001
10.05771 -0.097146945
10.05871 -0.096520304
10.05971 -0.09588754000000001
10.06071 -0.095248705
10.06171 -0.09460384
10.06271 -0.093952997
10.06371 -0.093296223
10.06471 -0.092633563
10.06571 -0.091965072
10.06671 -0.091290794
10.06771 -0.090610783
10.06871 -0.089925091
10.06971 -0.08923376400000001
10.07071 -0.088536856
10.07171 -0.087834417
10.07271 -0.087126502
10.07371 -0.086413161
10.07471 -0.085694448
10.07571 -0.08497041400000001
10.07671 -0.08424111299999999
10.07771 -0.083506602
10.07871 -0.082766928
10.07971 -0.082022155
10.08071 -0.08127233
10.08171 -0.080517511
10.08271 -0.079757755
10.08371 -0.078993116
10.08471 -0.078223652
10.08571 -0.077449414
10.08671 -0.076670462
10.08771 -0.075886853
10.08871 -0.075098639
10.08971 -0.07430587999999999
10.09071 -0.073508633
10.09171 -0.072706956
10.09271 -0.071900908
10.09371 -0.071090547
10.09471 -0.070275931
10.09571 -0.069457118
10.09671 -0.068634166
10.09771 -0.06780713399999999
10.09871 -0.06697608
10.09971 -0.066141068
10.10071 -0.065302156
10.10171 -0.064459402
10.10271 -0.063612871
10.10371 -0.062762626
10.10471 -0.061908719
10.10571 -0.061051222
10.10671 -0.060190191000000004
10.10771 -0.05932569
10.10871 -0.058457778999999994
10.10971 -0.057586520999999995
10.11071 -0.056711986
10.11171 -0.055834232
10.11271 -0.054953317
10.11371 -0.054069312
10.11471 -0.053182279000000006
10.11571 -0.052292284
10.11671 -0.05139939
10.11771 -0.050503656
10.11871 -0.049605151
10.11971 -0.048703942
10.12071 -0.04780009
10.12171 -0.046893660000000004
10.12271 -0.045984719
10.12371 -0.045073329
10.12471 -0.044159559
10.12571 -0.043243472
10.12671 -0.042325133
10.12771 -0.041404605000000004
10.12871 -0.040481956
10.12971 -0.039557251
10.13071 -0.038630553
10.13171 -0.037701931
10.13271 -0.03677145
10.13371 -0.035839173
10.13471 -0.034905167
10.13571 -0.033969499
10.13671 -0.033032233
10.13771 -0.032093437
10.13871 -0.031153177
10.13971 -0.030211519
10.14071 -0.029268528999999998
10.14171 -0.028324276000000002
10.14271 -0.027378823000000004
10.14371 -0.026432239
10.14471 -0.025484589
10.14571 -0.024535943999999997
10.14671 -0.023586367
10.14771 -0.022635926
10.14871 -0.021684689
10.14971 -0.020732722999999998
10.15071 -0.019780095
10.15171 -0.018826874
10.15271 -0.017873124
10.15371 -0.016918914
10.15471 -0.015964311
10.15571 -0.015009381999999998
10.15671 -0.014054194999999998
10.15771 -0.013098816
10.15871 -0.012143313
10.15971 -0.011187753
10.16071 -0.010232202000000001
10.16171 -0.0092767274
10.16271 -0.008321397000000001
10.16371 -0.007366277
10.16471 -0.006411434200000001
10.16571 -0.0054569355
10.16671 -0.0045028475000000005
10.16771 -0.0035492369
10.16871 -0.0025961703
10.16971 -0.0016437143
10.17071 -0.00069193557
10.17171 0.0002590994
10.17271 0.0012093241
10.17371 0.0021586722
10.17471 0.0031070773
10.17571 0.0040544728
10.17671 0.005000793
10.17771 0.0059459711
10.17871 0.006889941100000001
10.17971 0.0078326368
10.18071 0.0087739922
10.18171 0.0097139411
10.18271 0.010652418
10.18371 0.011589357
10.18471 0.012524692
10.18571 0.013458358
10.18671 0.014390289
10.18771 0.015320418999999998
10.18871 0.016248686
10.18971 0.017175023
10.19071 0.018099365000000003
10.19171 0.019021648
10.19271 0.019941808000000002
10.19371 0.020859782
10.19471 0.021775505
10.19571 0.022688912999999998
10.19671 0.023599944
10.19771 0.024508534000000002
10.19871 0.02541462
10.19971 0.026318143
10.20071 0.027219036999999998
10.20171 0.02811724
10.20271 0.029012692
10.20371 0.02990533
10.20471 0.030795092
10.20571 0.031681918
10.20671 0.032565746
10.20771 0.033446514999999996
10.20871 0.034324164
10.20971 0.035198635
10.21071 0.036069867
10.21171 0.036937799
10.21271 0.037802369
10.21371 0.038663519
10.21471 0.039521189
10.21571 0.040375319
10.21671 0.041225848999999995
10.21771 0.042072724
10.21871 0.04291588
10.21971 0.04375526
10.22071 0.044590808
10.22171 0.045422462
10.22271 0.046250166
10.22371 0.047073863
10.22471 0.047893493
10.22571 0.048709003
10.22671 0.049520331
10.22771 0.050327426
10.22871 0.051130226
10.22971 0.051928678
10.23071 0.05272273
10.23171 0.053512321999999994
10.23271 0.05429740400000001
10.23371 0.055077916
10.23471 0.055853807
10.23571 0.056625024
10.23671 0.05739150800000001
10.23771 0.058153212999999995
10.23871 0.058910082
10.23971 0.059662067
10.24071 0.06040911
10.24171 0.061151163999999994
10.24271 0.061888177999999995
10.24371 0.062620104
10.24471 0.06334688499999999
10.24571 0.06406848
10.24671 0.06478483
10.24771 0.065495895
10.24871 0.066201622
10.24971 0.066901959
10.25071 0.067596865
10.25171 0.068286288
10.25271 0.068970182
10.25371 0.069648505
10.25471 0.070321205
10.25571 0.070988236
10.25671 0.071649556
10.25771 0.072305114
10.25871 0.072954874
10.25971 0.073598785
10.26071 0.074236805
10.26171 0.074868894
10.26271 0.07549500399999999
10.26371 0.076115096
10.26471 0.076729129
10.26571 0.077337056
10.26671 0.077938841
10.26771 0.07853444500000001
10.26871 0.079123821
10.26971 0.07970693400000001
10.27071 0.080283749
10.27171 0.080854219
10.27271 0.08141831499999999
10.27371 0.081975991
10.27471 0.082527217
10.27571 0.08307195399999999
10.27671 0.083610165
10.27771 0.08414181600000001
10.27871 0.084666867
10.27971 0.085185288
10.28071 0.085697044
10.28171 0.0862021
10.28271 0.086700422
10.28371 0.087191979
10.28471 0.087676739
10.28571 0.08815466400000001
10.28671 0.088625733
10.28771 0.089089904
10.28871 0.089547154
10.28971 0.089997449
10.29071 0.090440759
10.29171 0.090877054
10.29271 0.09130630599999999
10.29371 0.091728487
10.29471 0.092143565
10.29571 0.09255152
10.29671 0.09295232
10.29771 0.093345944
10.29871 0.093732361
10.29971 0.09411154899999999
10.30071 0.094483478
10.30171 0.094848132
10.30271 0.09520548
10.30371 0.09555550600000001
10.30471 0.095898187
10.30571 0.096233498
10.30671 0.096561416
10.30771 0.096881925
10.30871 0.097195001
10.30971 0.09750063199999999
10.31071 0.097798789
10.31171 0.09808946599999999
10.31271 0.098372635
10.31371 0.098648283
10.31471 0.09891639900000002
10.31571 0.09917696
10.31671 0.09942995399999999
10.31771 0.099675369
10.31871 0.099913182
10.31971 0.10014338
10.32071 0.10036596
10.32171 0.10058089
10.32271 0.10078818
10.32371 0.10098780999999998
10.32471 0.10117977
10.32571 0.10136404
10.32671 0.10154062
10.32771 0.10170951
10.32871 0.10187067000000001
10.32971 0.10202412
10.33071 0.10216984000000001
10.33171 0.10230781
10.33271 0.10243804
10.33371 0.10256052
10.33471 0.10267524
10.33571 0.10278219000000001
10.33671 0.10288138
10.33771 0.10297279
10.33871 0.10305642
10.33971 0.10313226
10.34071 0.10320032
10.34171 0.10326058999999999
10.34271 0.10331306999999999
10.34371 0.10335775999999999
10.34471 0.10339464999999999
10.34571 0.10342375999999999
10.34671 0.10344505999999999
10.34771 0.10345858000000001
10.34871 0.10346430000000001
10.34971 0.10346224
10.35071 0.10345238999999999
10.35171 0.10343475999999999
10.35271 0.10340933999999999
10.35371 0.10337615
10.35471 0.1033352
10.35571 0.10328647999999999
10.35671 0.10322999000000001
10.35771 0.10316576000000001
10.35871 0.10309378000000001
10.35971 0.10301405999999999
10.36071 0.10292660000000001
10.36171 0.10283142999999999
10.36271 0.10272856
10.36371 0.10261798999999999
10.36471 0.10249972
10.36571 0.10237378000000001
10.36671 0.10224017
10.36771 0.10209891
10.36871 0.10195002
10.36971 0.1017935
10.37071 0.10162937
10.37171 0.10145764
10.37271 0.10127834000000001
10.37371 0.10109146999999999
10.37471 0.10089705
10.37571 0.10069512
10.37671 0.10048568
10.37771 0.10026874000000001
10.37871 0.10004434000000001
10.37971 0.099812483
10.38071 0.099573203
10.38171 0.09932650700000001
10.38271 0.099072431
10.38371 0.09881098499999999
10.38471 0.09854220600000001
10.38571 0.098266103
10.38671 0.09798271300000001
10.38771 0.097692048
10.38871 0.09739414099999999
10.38971 0.097089016
10.39071 0.09677669700000001
10.39171 0.096457213
10.39271 0.096130586
10.39371 0.095796847
10.39471 0.095456024
10.39571 0.09510814000000001
10.39671 0.09475323
10.39771 0.094391318
10.39871 0.094022433
10.39971 0.093646609
10.40071 0.093263871
10.40171 0.09287425199999999
10.40271 0.092477782
10.40371 0.092074496
10.40471 0.09166442300000001
10.40571 0.09124759199999999
10.40671 0.09082403800000001
10.40771 0.090393797
10.40871 0.089956902
10.40971 0.089513388
10.41071 0.08906328599999999
10.41171 0.088606635
10.41271 0.08814346499999999
10.41371 0.087673817
10.41471 0.08719773
10.41571 0.086715235
10.41671 0.086226373
10.41771 0.085731182
10.41871 0.085229706
10.41971 0.084721978
10.42071 0.084208039
10.42171 0.083687931
10.42271 0.08316169300000001
10.42371 0.08262936600000001
10.42471 0.082090992
10.42571 0.081546616
10.42671 0.08099627999999999
10.42771 0.080440025
10.42871 0.07987789599999999
10.42971 0.07930994000000001
10.43071 0.078736199
10.43171 0.078156719
10.43271 0.077571545
10.43371 0.076980726
10.43471 0.076384307
10.43571 0.075782335
10.43671 0.075174856
10.43771 0.074561924
10.43871 0.07394358399999999
10.43971 0.073319883
10.44071 0.072690874
10.44171 0.072056602
10.44271 0.071417121
10.44371 0.070772477
10.44471 0.070122728
10.44571 0.069467921
10.44671 0.068808108
10.44771 0.06814334799999999
10.44871 0.067473686
10.44971 0.066799176
10.45071 0.06611987500000001
10.45171 0.065435836
10.45271 0.06474711100000001
10.45371 0.064053753
10.45471 0.06335582
10.45571 0.062653364
10.45671 0.061946443999999996
10.45771 0.061235111
10.45871 0.060519424999999995
10.45971 0.059799437
10.46071 0.059075211
10.46171 0.058346801000000004
10.46271 0.057614256999999995
10.46371 0.056877638999999994
10.46471 0.05613701100000001
10.46571 0.055392424
10.46671 0.054643938
10.46771 0.053891604
10.46871 0.053135485999999996
10.46971 0.052375643
10.47071 0.051612133000000004
10.47171 0.05084501499999999
10.47271 0.050074338999999995
10.47371 0.049300172
10.47471 0.048522573
10.47571 0.047741599999999995
10.47671 0.046957313
10.47771 0.046169772
10.47871 0.045379036
10.47971 0.044585164999999996
10.48071 0.043788223
10.48171 0.04298827
10.48271 0.042185364999999996
10.48371 0.041379570000000004
10.48471 0.040570949
10.48571 0.039759564
10.48671 0.038945477
10.48771 0.038128750999999995
10.48871 0.037309449
10.48971 0.036487635
10.49071 0.035663374
10.49171 0.034836729000000004
10.49271 0.034007765
10.49371 0.033176545
10.49471 0.032343136
10.49571 0.031507603
10.49671 0.030670008999999998
10.49771 0.029830422
10.49871 0.028988905000000002
10.49971 0.028145529
10.50071 0.027300353
10.50171 0.026453449
10.50271 0.025604881
10.50371 0.024754714
10.50471 0.023903018
10.50571 0.023049857
10.50671 0.022195299
10.50771 0.02133941
10.50871 0.020482259000000003
10.50971 0.01962391
10.51071 0.018764431
10.51171 0.017903891
10.51271 0.017042355
10.51371 0.016179890000000002
10.51471 0.015316566
10.51571 0.014452447
10.51671 0.013587602
10.51771 0.012722098000000001
10.51871 0.011856
10.51971 0.010989378
10.52071 0.010122298
10.52171 0.0092548267
10.52271 0.008387032
10.52371 0.0075189811
10.52471 0.0066507411
10.52571 0.0057823785
10.52671 0.0049139606
10.52771 0.0040455539
10.52871 0.0031772259000000004
10.52971 0.0023090432
10.53071 0.0014410724
10.53171 0.00057338057
10.53271 -0.0002939659
10.53371 -0.0011609005
10.53471 -0.0020273568
10.53571 -0.0028932684
10.53671 -0.0037585691
10.53771 -0.0046231926
10.53871 -0.0054870728
10.53971 -0.006350143700000001
10.54071 -0.0072123396
10.54171 -0.0080735947
10.54271 -0.0089338428
10.54371 -0.0097930184
10.54471 -0.010651057
10.54571 -0.011507891999999999
10.54671 -0.012363457
10.54771 -0.013217688
10.54871 -0.014070519
10.54971 -0.014921885
10.55071 -0.015771719
10.55171 -0.016619958
10.55271 -0.017466536
10.55371 -0.018311387000000002
10.55471 -0.019154444
10.55571 -0.019995646
10.55671 -0.020834923
10.55771 -0.021672212
10.55871 -0.022507449
10.55971 -0.023340566
10.56071 -0.024171500000000002
10.56171 -0.025000184999999998
10.56271 -0.025826556
10.56371 -0.026650546
10.56471 -0.027472092
10.56571 -0.028291132000000004
10.56671 -0.029107599
10.56771 -0.029921427
10.56871 -0.030732554000000002
10.56971 -0.031540915
10.57071 -0.032346448
10.57171 -0.033149091
10.57271 -0.033948780000000005
10.57371 -0.034745451
10.57471 -0.035539042
10.57571 -0.036329491
10.57671 -0.037116735
10.57771 -0.037900713999999995
10.57871 -0.038681365999999995
10.57971 -0.03945863
10.58071 -0.040232448
10.58171 -0.04100276
10.58271 -0.041769503
10.58371 -0.04253262
10.58471 -0.04329205
10.58571 -0.044047736000000004
10.58671 -0.044799622000000004
10.58771 -0.045547646000000004
10.58871 -0.046291755
10.58971 -0.047031889
10.59071 -0.047767992
10.59171 -0.048500008
10.59271 -0.049227884
10.59371 -0.049951556
10.59471 -0.050670974
10.59571 -0.051386084
10.59671 -0.052096829000000004
10.59771 -0.052803155
10.59871 -0.053505012
10.59971 -0.054202345000000006
10.60071 -0.054895097999999996
10.60171 -0.055583217
10.60271 -0.056266657
10.60371 -0.056945358
10.60471 -0.057619268999999994
10.60571 -0.058288343
10.60671 -0.058952527000000005
10.60771 -0.059611769
10.60871 -0.060266018000000005
10.60971 -0.060915225
10.61071 -0.061559340000000004
10.61171 -0.062198314
10.61271 -0.06283209699999999
10.61371 -0.06346064
10.61471 -0.064083899
10.61571 -0.064701826
10.61671 -0.065314368
10.61771 -0.065921486
10.61871 -0.066523126
10.61971 -0.06711924799999999
10.62071 -0.0677098
10.62171 -0.06829473999999999
10.62271 -0.068874023
10.62371 -0.069447607
10.62471 -0.07001544600000001
10.62571 -0.070577493
10.62671 -0.071133708
10.62771 -0.071684044
10.62871 -0.07222846599999999
10.62971 -0.072766922
10.63071 -0.073299377
10.63171 -0.073825789
10.63271 -0.07434611299999999
10.63371 -0.074860314
10.63471 -0.07536835
10.63571 -0.075870176
10.63671 -0.07636576199999999
10.63771 -0.076855061
10.63871 -0.077338039
10.63971 -0.07781466100000001
10.64071 -0.078284886
10.64171 -0.078748679
10.64271 -0.07920600500000001
10.64371 -0.079656829
10.64471 -0.080101111
10.64571 -0.08053882000000001
10.64671 -0.08096993
10.64771 -0.08139439700000001
10.64871 -0.081812195
10.64971 -0.082223292
10.65071 -0.082627655
10.65171 -0.08302525399999999
10.65271 -0.08341606
10.65371 -0.08380004399999999
10.65471 -0.08417717799999999
10.65571 -0.08454743099999999
10.65671 -0.08491078
10.65771 -0.08526719199999999
10.65871 -0.08561664699999999
10.65971 -0.085959118
10.66071 -0.08629458
10.66171 -0.086623005
10.66271 -0.08694437
10.66371 -0.087258656
10.66471 -0.08756583600000001
10.66571 -0.08786589
10.66671 -0.088158797
10.66771 -0.08844453299999999
10.66871 -0.08872308
10.66971 -0.088994415
10.67071 -0.08925852
10.67171 -0.08951537899999999
10.67271 -0.089764973
10.67371 -0.09000728
10.67471 -0.090242288
10.67571 -0.09046997300000001
10.67671 -0.090690324
10.67771 -0.09090332300000001
10.67871 -0.091108959
10.67971 -0.091307214
10.68071 -0.091498072
10.68171 -0.091681519
10.68271 -0.091857545
10.68371 -0.092026137
10.68471 -0.092187285
10.68571 -0.092340977
10.68671 -0.09248719999999999
10.68771 -0.09262595
10.68871 -0.09275721399999999
10.68971 -0.092880981
10.69071 -0.09299724499999999
10.69171 -0.09310600000000001
10.69271 -0.093207241
10.69371 -0.093300955
10.69471 -0.09338714299999999
10.69571 -0.09346579299999999
10.69671 -0.093536905
10.69771 -0.093600474
10.69871 -0.093656499
10.69971 -0.093704974
10.70071 -0.0937459
10.70171 -0.093779271
10.70271 -0.093805086
10.70371 -0.093823351
10.70471 -0.093834061
10.70571 -0.093837216
10.70671 -0.093832822
10.70771 -0.093820877
10.70871 -0.093801389
10.70971 -0.093774358
10.71071 -0.093739788
10.71171 -0.09369768099999999
10.71271 -0.093648047
10.71371 -0.09359088700000001
10.71471 -0.093526213
10.71571 -0.09345402900000001
10.71671 -0.093374343
10.71771 -0.093287166
10.71871 -0.09319250800000001
10.71971 -0.093090377
10.72071 -0.092980784
10.72171 -0.09286374
10.72271 -0.09273925699999999
10.72371 -0.09260734699999999
10.72471 -0.092468027
10.72571 -0.092321308
10.72671 -0.092167204
10.72771 -0.09200573000000001
10.72871 -0.091836904
10.72971 -0.091660739
10.73071 -0.091477257
10.73171 -0.091286469
10.73271 -0.0910884
10.73371 -0.090883067
10.73471 -0.09067048700000001
10.73571 -0.09045068299999999
10.73671 -0.09022367299999999
10.73771 -0.08998948
10.73871 -0.089748122
10.73971 -0.089499628
10.74071 -0.08924401500000001
10.74171 -0.088981306
10.74271 -0.088711525
10.74371 -0.088434701
10.74471 -0.088150852
10.74571 -0.087860005
10.74671 -0.087562186
10.74771 -0.087257422
10.74871 -0.08694573800000001
10.74971 -0.086627161
10.75071 -0.086301722
10.75171 -0.085969444
10.75271 -0.085630361
10.75371 -0.085284503
10.75471 -0.084931892
10.75571 -0.084572565
10.75671 -0.084206555
10.75771 -0.08383389200000001
10.75871 -0.083454605
10.75971 -0.08306872900000001
10.76071 -0.08267629900000001
10.76171 -0.082277349
10.76271 -0.08187191
10.76371 -0.081460021
10.76471 -0.081041717
10.76571 -0.080617034
10.76671 -0.080186006
10.76771 -0.07974867499999999
10.76871 -0.07930508
10.76971 -0.078855257
10.77071 -0.07839924100000001
10.77171 -0.07793707799999999
10.77271 -0.077468803
10.77371 -0.076994457
10.77471 -0.076514087
10.77571 -0.07602772699999999
10.77671 -0.075535424
10.77771 -0.075037219
10.77871 -0.074533152
10.77971 -0.07402327
10.78071 -0.073507614
10.78171 -0.072986231
10.78271 -0.07245916599999999
10.78371 -0.071926462
10.78471 -0.071388169
10.78571 -0.070844329
10.78671 -0.070294988
10.78771 -0.069740193
10.78871 -0.06917999700000001
10.78971 -0.06861444
10.79071 -0.06804357400000001
10.79171 -0.067467452
10.79271 -0.066886115
10.79371 -0.06629962
10.79471 -0.065708009
10.79571 -0.06511133999999999
10.79671 -0.064509659
10.79771 -0.06390301899999999
10.79871 -0.063291471
10.79971 -0.06267507
10.80071 -0.06205386
10.80171 -0.061427901
10.80271 -0.060797244
10.80371 -0.060161942
10.80471 -0.059522054000000005
10.80571 -0.058877625
10.80671 -0.05822872
10.80771 -0.05757538599999999
10.80871 -0.05691768
10.80971 -0.056255661000000005
10.81071 -0.055589381
10.81171 -0.054918899
10.81271 -0.054244266000000006
10.81371 -0.053565548000000004
10.81471 -0.052882795
10.81571 -0.05219606699999999
10.81671 -0.051505420999999996
10.81771 -0.050810917000000004
10.81871 -0.050112617000000005
10.81971 -0.049410574
10.82071 -0.04870485
10.82171 -0.047995501999999995
10.82271 -0.047282592000000005
10.82371 -0.046566178
10.82471 -0.045846324
10.82571 -0.045123088
10.82671 -0.044396531
10.82771 -0.043666718
10.82871 -0.042933706
10.82971 -0.042197559
10.83071 -0.041458342
10.83171 -0.040716116000000004
10.83271 -0.039970942
10.83371 -0.039222886
10.83471 -0.03847201
10.83571 -0.037718378
10.83671 -0.036962054
10.83771 -0.036203105
10.83871 -0.035441591
10.83971 -0.034677578
10.84071 -0.033911131000000004
10.84171 -0.033142316000000005
10.84271 -0.032371198000000004
10.84371 -0.031597842
10.84471 -0.030822313
10.84571 -0.030044676
10.84671 -0.029264999000000003
10.84771 -0.028483346000000003
10.84871 -0.027699783000000002
10.84971 -0.026914375
10.85071 -0.02612719
10.85171 -0.025338292
10.85271 -0.024547751
10.85371 -0.023755629
10.85471 -0.022961994
10.85571 -0.022166912
10.85671 -0.021370449
10.85771 -0.020572673
10.85871 -0.019773649
10.85971 -0.018973443
10.86071 -0.018172125
10.86171 -0.017369758
10.86271 -0.016566411
10.86371 -0.01576215
10.86471 -0.014957042
10.86571 -0.014151153999999999
10.86671 -0.013344552999999999
10.86771 -0.012537306
10.86871 -0.011729479999999999
10.86971 -0.010921140999999999
10.87071 -0.010112358
10.87171 -0.0093031966
10.87271 -0.0084937245
10.87371 -0.0076840093
10.87471 -0.006874117399999999
10.87571 -0.006064116299999999
10.87671 -0.0052540734
10.87771 -0.0044440556
10.87871 -0.0036341302000000002
10.87971 -0.0028243643
10.88071 -0.0020148251
10.88171 -0.0012055796
10.88271 -0.0003966949
10.88371 0.00041176208000000004
10.88471 0.0012197245000000001
10.88571 0.0020271256
10.88671 0.0028338985
10.88771 0.0036399763999999998
10.88871 0.0044452929
10.88971 0.0052497813
10.89071 0.0060533752
10.89171 0.0068560083
10.89271 0.007657614300000001
10.89371 0.0084581268
10.89471 0.0092574795
10.89571 0.010055607
10.89671 0.010852443
10.89771 0.011647922
10.89871 0.012441978
10.89971 0.013234545
10.90071 0.014025558
10.90171 0.014814951
10.90271 0.015602659999999999
10.90371 0.016388617
10.90471 0.017172760000000002
10.90571 0.017955023
10.90671 0.018735342
10.90771 0.019513651
10.90871 0.020289887
10.90971 0.021063983
10.91071 0.021835878000000003
10.91171 0.022605507
10.91271 0.023372807
10.91371 0.024137714
10.91471 0.024900166
10.91571 0.025660099
10.91671 0.026417454
10.91771 0.027172163000000003
10.91871 0.027924168
10.91971 0.028673407999999997
10.92071 0.029419819000000003
10.92171 0.030163344
10.92271 0.030903917000000003
10.92371 0.031641481
10.92471 0.032375974
10.92571 0.033107339
10.92671 0.033835517
10.92771 0.034560447
10.92871 0.03528207
10.92971 0.036000327
10.93071 0.036715160000000004
10.93171 0.037426513
10.93271 0.03813433
10.93371 0.03883855
10.93471 0.039539117
10.93571 0.040235976
10.93671 0.040929072
10.93771 0.041618347
10.93871 0.042303745000000004
10.93971 0.042985210999999995
10.94071 0.04366269
10.94171 0.044336129
10.94271 0.045005474
10.94371 0.045670668000000005
10.94471 0.046331660000000004
10.94571 0.046988396
10.94671 0.047640823
10.94771 0.048288889
10.94871 0.048932543999999994
10.94971 0.04957173399999999
10.95071 0.050206407
10.95171 0.05083651
10.95271 0.051461998
10.95371 0.052082818
10.95471 0.052698917000000005
10.95571 0.053310255
10.95671 0.053916773
10.95771 0.05451843
10.95871 0.055115174999999995
10.95971 0.055706967
10.96071 0.056293752
10.96171 0.056875484999999996
10.96271 0.057452125
10.96371 0.05802362
10.96471 0.058589928000000006
10.96571 0.059151009000000004
10.96671 0.059706817
10.96771 0.060257304
10.96871 0.06080243
10.96971 0.061342155
10.97071 0.061876437
10.97171 0.062405236999999995
10.97271 0.062928512
10.97371 0.063446217
10.97471 0.063958316
10.97571 0.064464775
10.97671 0.064965547
10.97771 0.06546060299999999
10.97871 0.06594989700000001
10.97971 0.066433399
10.98071 0.066911068
10.98171 0.067382865
10.98271 0.067848759
10.98371 0.06830871599999999
10.98471 0.068762701
10.98571 0.069210678
10.98671 0.069652614
10.98771 0.07008847900000001
10.98871 0.07051824400000001
10.98971 0.070941873
10.99071 0.071359338
10.99171 0.071770605
10.99271 0.07217564900000001
10.99371 0.072574441
10.99471 0.072966947
10.99571 0.073353149
10.99671 0.073733012
10.99771 0.074106513
10.99871 0.074473623
10.99971 0.074834318
11.00071 0.075188576
11.00171 0.075536373
11.00271 0.075877685
11.00371 0.076212484
11.00471 0.076540752
11.00571 0.076862465
11.00671 0.077177607
11.00771 0.077486155
11.00871 0.07778808400000001
11.00971 0.07808337700000001
11.01071 0.078372017
11.01171 0.078653981
11.01271 0.078929251
11.01371 0.079197809
11.01471 0.079459645
11.01571 0.07971473400000001
11.01671 0.079963065
11.01771 0.080204621
11.01871 0.080439384
11.01971 0.080667343
11.02071 0.080888486
11.02171 0.08110279499999999
11.02271 0.081310258
11.02371 0.081510865
11.02471 0.081704604
11.02571 0.081891462
11.02671 0.082071434
11.02771 0.082244509
11.02871 0.08241068
11.02971 0.082569936
11.03071 0.082722271
11.03171 0.08286767399999999
11.03271 0.083006144
11.03371 0.083137676
11.03471 0.083262264
11.03571 0.083379901
11.03671 0.08349058899999999
11.03771 0.083594327
11.03871 0.083691109
11.03971 0.083780935
11.04071 0.083863805
11.04171 0.083939719
11.04271 0.084008678
11.04371 0.084070681
11.04471 0.084125728
11.04571 0.084173825
11.04671 0.084214978
11.04771 0.084249186
11.04871 0.084276457
11.04971 0.084296794
11.05071 0.0843102
11.05171 0.084316684
11.05271 0.084316253
11.05371 0.084308913
11.05471 0.084294676
11.05571 0.08427354
11.05671 0.084245525
11.05771 0.084210635
11.05871 0.084168883
11.05971 0.08412028
11.06071 0.084064837
11.06171 0.08400256
11.06271 0.083933468
11.06371 0.083857571
11.06471 0.083774887
11.06571 0.083685428
11.06671 0.083589205
11.06771 0.083486241
11.06871 0.083376549
11.06971 0.08326014500000001
11.07071 0.083137042
11.07171 0.083007262
11.07271 0.082870823
11.07371 0.08272774299999999
11.07471 0.082578044
11.07571 0.08242174499999999
11.07671 0.082258868
11.07771 0.082089432
11.07871 0.081913458
11.07971 0.081730972
11.08071 0.081541989
11.08171 0.08134653900000001
11.08271 0.081144646
11.08371 0.080936332
11.08471 0.080721622
11.08571 0.08050054300000001
11.08671 0.08027311999999999
11.08771 0.08003938099999999
11.08871 0.07979935
11.08971 0.079553056
11.09071 0.07930052800000001
11.09171 0.079041795
11.09271 0.078776892
11.09371 0.07850584199999999
11.09471 0.078228675
11.09571 0.077945425
11.09671 0.077656121
11.09771 0.077360799
11.09871 0.077059492
11.09971 0.076752232
11.10071 0.07643905100000001
11.10171 0.076119986
11.10271 0.07579507099999999
11.10371 0.075464346
11.10471 0.075127842
11.10571 0.07478559900000001
11.10671 0.07443765599999999
11.10771 0.074084051
11.10871 0.073724822
11.10971 0.073360006
11.11071 0.072989648
11.11171 0.072613783
11.11271 0.072232453
11.11371 0.071845704
11.11471 0.071453571
11.11571 0.0710561
11.11671 0.070653332
11.11771 0.070245308
11.11871 0.069832074
11.11971 0.069413672
11.12071 0.068990147
11.12171 0.068561547
11.12271 0.068127911
11.12371 0.067689287
11.12471 0.067245716
11.12571 0.066797249
11.12671 0.066343928
11.12771 0.06588579900000001
11.12871 0.065422914
11.12971 0.064955314
11.13071 0.064483052
11.13171 0.064006168
11.13271 0.063524715
11.13371 0.063038745
11.13471 0.062548299
11.13571 0.062053429
11.13671 0.061554188
11.13771 0.061050622
11.13871 0.060542783
11.13971 0.060030719
11.14071 0.05951448100000001
11.14171 0.058994121999999996
11.14271 0.058469694
11.14371 0.05794125
11.14471 0.057408842
11.14571 0.056872517000000004
11.14671 0.056332332000000006
11.14771 0.055788341
11.14871 0.055240594999999997
11.14971 0.054689153000000004
11.15071 0.054134062
11.15171 0.053575379
11.15271 0.053013162999999995
11.15371 0.052447466
11.15471 0.05187834
11.15571 0.051305844999999996
11.15671 0.050730030999999995
11.15771 0.050150957999999995
11.15871 0.049568683999999995
11.15971 0.048983266000000004
11.16071 0.048394754
11.16171 0.04780321
11.16271 0.047208692
11.16371 0.046611257
11.16471 0.046010962
11.16571 0.045407863
11.16671 0.04480202
11.16771 0.044193491
11.16871 0.043582337
11.16971 0.042968613
11.17071 0.042352379999999995
11.17171 0.041733697
11.17271 0.041112624
11.17371 0.04048922
11.17471 0.039863546
11.17571 0.039235663
11.17671 0.038605629
11.17771 0.037973505
11.17871 0.037339353
11.17971 0.036703232999999995
11.18071 0.036065205
11.18171 0.035425331000000004
11.18271 0.034783669999999996
11.18371 0.034140286
11.18471 0.033495238000000004
11.18571 0.032848588
11.18671 0.032200399000000005
11.18771 0.031550729
11.18871 0.030899642
11.18971 0.030247198
11.19071 0.029593456
11.19171 0.028938480000000003
11.19271 0.028282328
11.19371 0.027625065000000004
11.19471 0.026966748
11.19571 0.026307441
11.19671 0.025647202999999997
11.19771 0.024986095000000003
11.19871 0.02432418
11.19971 0.023661516
11.20071 0.022998163999999998
11.20171 0.022334185
11.20271 0.02166964
11.20371 0.021004587999999998
11.20471 0.020339091
11.20571 0.019673209
11.20671 0.019007002000000002
11.20771 0.01834053
11.20871 0.017673853
11.20971 0.017007033
11.21071 0.016340129000000002
11.21171 0.015673200999999998
11.21271 0.015006312
11.21371 0.014339520000000001
11.21471 0.013672886
11.21571 0.01300647
11.21671 0.012340332999999998
11.21771 0.011674534
11.21871 0.011009134
11.21971 0.010344193
11.22071 0.0096797703
11.22171 0.0090159265
11.22271 0.008352722199999999
11.22371 0.0076902164
11.22471 0.0070284688
11.22571 0.0063675398
11.22671 0.0057074882
11.22771 0.0050483737
11.22871 0.0043902557
11.22971 0.0037331927
11.23071 0.003077244
11.23171 0.0024224681
11.23271 0.0017689234
11.23371 0.0011166683
11.23471 0.00046576101
11.23571 -0.00018374074
11.23671 -0.00083177929
11.23771 -0.0014782971
11.23871 -0.0021232372
11.23971 -0.0027665425
11.24071 -0.003408156
11.24171 -0.0040480216
11.24271 -0.0046860827
11.24371 -0.0053222833
11.24471 -0.0059565678
11.24571 -0.006588880199999999
11.24671 -0.0072191658999999995
11.24771 -0.0078473691
11.24871 -0.0084734362
11.24971 -0.009097311700000001
11.25071 -0.0097189426
11.25171 -0.010338274
11.25271 -0.010955254
11.25371 -0.011569827
11.25471 -0.012181942
11.25571 -0.012791545
11.25671 -0.013398585999999999
11.25771 -0.014003013
11.25871 -0.014604772
11.25971 -0.015203815
11.26071 -0.015800091
11.26171 -0.016393549
11.26271 -0.016984140000000002
11.26371 -0.017571815
11.26471 -0.018156524
11.26571 -0.018738216999999998
11.26671 -0.01931685
11.26771 -0.019892372
11.26871 -0.020464737
11.26971 -0.021033897
11.27071 -0.021599807999999998
11.27171 -0.022162420999999998
11.27271 -0.022721694
11.27371 -0.023277578
11.27471 -0.023830030000000002
11.27571 -0.024379005000000002
11.27671 -0.024924459
11.27771 -0.025466349000000003
11.27871 -0.02600463
11.27971 -0.026539259000000003
11.28071 -0.027070194000000002
11.28171 -0.027597393
11.28271 -0.028120814
11.28371 -0.028640413
11.28471 -0.02915615
11.28571 -0.029667985
11.28671 -0.030175876
11.28771 -0.030679783
11.28871 -0.031179667
11.28971 -0.031675486
11.29071 -0.032167204
11.29171 -0.03265478
11.29271 -0.033138174
11.29371 -0.033617351000000004
11.29471 -0.034092274
11.29571 -0.0345629
11.29671 -0.035029199000000004
11.29771 -0.035491132
11.29871 -0.035948661
11.29971 -0.036401756
11.30071 -0.036850377000000004
11.30171 -0.037294492
11.30271 -0.037734067999999996
11.30371 -0.038169071
11.30471 -0.03859947
11.30571 -0.039025233
11.30671 -0.039446331
11.30771 -0.039862728
11.30871 -0.040274396000000004
11.30971 -0.040681308
11.31071 -0.041083432999999996
11.31171 -0.041480741
11.31271 -0.041873205999999996
11.31371 -0.042260802
11.31471 -0.0426435
11.31571 -0.043021276000000004
11.31671 -0.043394102
11.31771 -0.043761954
11.31871 -0.044124809
11.31971 -0.044482640999999996
11.32071 -0.044835429
11.32171 -0.045183147
11.32271 -0.045525774
11.32371 -0.045863289
11.32471 -0.046195668999999995
11.32571 -0.046522898
11.32671 -0.046844952
11.32771 -0.047161811
11.32871 -0.047473458
11.32971 -0.047779872
11.33071 -0.048081038
11.33171 -0.048376936999999995
11.33271 -0.048667553
11.33371 -0.048952869999999996
11.33471 -0.049232872000000004
11.33571 -0.049507542
11.33671 -0.049776868999999994
11.33771 -0.050040835000000006
11.33871 -0.050299434000000004
11.33971 -0.050552642999999994
11.34071 -0.05080045700000001
11.34171 -0.051042861999999994
11.34271 -0.051279848999999995
11.34371 -0.051511405
11.34471 -0.05173752399999999
11.34571 -0.051958189999999994
11.34671 -0.052173401
11.34771 -0.052383146
11.34871 -0.052587414000000006
11.34971 -0.052786199
11.35071 -0.052979495
11.35171 -0.053167297
11.35271 -0.053349597
11.35371 -0.05352639099999999
11.35471 -0.053697679
11.35571 -0.053863448999999994
11.35671 -0.05402370000000001
11.35771 -0.054178433
11.35871 -0.054327643
11.35971 -0.054471323
11.36071 -0.054609473
11.36171 -0.054742099
11.36271 -0.054869195
11.36371 -0.054990762
11.36471 -0.055106799
11.36571 -0.055217305999999994
11.36671 -0.055322284
11.36771 -0.055421737
11.36871 -0.055515667000000005
11.36971 -0.055604079
11.37071 -0.055686978
11.37171 -0.055764365
11.37271 -0.055836251999999996
11.37371 -0.055902638000000004
11.37471 -0.055963529
11.37571 -0.056018936
11.37671 -0.056068866999999994
11.37771 -0.05611332599999999
11.37871 -0.056152324999999996
11.37971 -0.05618587
11.38071 -0.056213979
11.38171 -0.056236655999999996
11.38271 -0.056253914999999995
11.38371 -0.056265760000000005
11.38471 -0.05627221
11.38571 -0.05627328100000001
11.38671 -0.056268979
11.38771 -0.056259322
11.38871 -0.056244322
11.38971 -0.056223996000000005
11.39071 -0.056198356
11.39171 -0.056167418
11.39271 -0.056131202000000005
11.39371 -0.056089723
11.39471 -0.056042994
11.39571 -0.05599103800000001
11.39671 -0.055933871999999996
11.39771 -0.055871508
11.39871 -0.05580397
11.39971 -0.055731279999999994
11.40071 -0.055653456
11.40171 -0.055570516
11.40271 -0.055482483000000006
11.40371 -0.055389374000000005
11.40471 -0.055291213000000006
11.40571 -0.055188022
11.40671 -0.055079826
11.40771 -0.05496664700000001
11.40871 -0.054848508000000004
11.40971 -0.054725434
11.41071 -0.054597447
11.41171 -0.054464577
11.41271 -0.05432684
11.41371 -0.054184272
11.41471 -0.054036896
11.41571 -0.053884734999999996
11.41671 -0.05372782499999999
11.41771 -0.053566187999999994
11.41871 -0.053399854
11.41971 -0.053228845
11.42071 -0.053053197999999996
11.42171 -0.05287294000000001
11.42271 -0.052688108
11.42371 -0.052498723000000004
11.42471 -0.052304822
11.42571 -0.052106433
11.42671 -0.051903591
11.42771 -0.051696325
11.42871 -0.05148467
11.42971 -0.051268655999999996
11.43071 -0.051048317
11.43171 -0.050823687
11.43271 -0.050594803
11.43371 -0.050361698999999996
11.43471 -0.05012441
11.43571 -0.049882970000000006
11.43671 -0.049637415
11.43771 -0.049387780000000006
11.43871 -0.049134099
11.43971 -0.048876414
11.44071 -0.048614759
11.44171 -0.048349172
11.44271 -0.048079691
11.44371 -0.047806354
11.44471 -0.047529198
11.44571 -0.047248261
11.44671 -0.046963585
11.44771 -0.04667521
11.44871 -0.046383173
11.44971 -0.046087515999999995
11.45071 -0.045788279
11.45171 -0.045485504
11.45271 -0.045179232
11.45371 -0.044869503
11.45471 -0.044556361
11.45571 -0.044239845
11.45671 -0.04392
11.45771 -0.043596866
11.45871 -0.043270484
11.45971 -0.042940900000000004
11.46071 -0.042608156
11.46171 -0.042272295
11.46271 -0.041933360999999995
11.46371 -0.041591396
11.46471 -0.041246449000000004
11.46571 -0.040898559
11.46671 -0.040547770999999996
11.46771 -0.040194127
11.46871 -0.039837675
11.46971 -0.039478458
11.47071 -0.039116523
11.47171 -0.038751913
11.47271 -0.038384672
11.47371 -0.038014847
11.47471 -0.037642484
11.47571 -0.03726763
11.47671 -0.036890327
11.47771 -0.036510624
11.47871 -0.03612857
11.47971 -0.035744207
11.48071 -0.035357583
11.48171 -0.034968747
11.48271 -0.034577746
11.48371 -0.034184626
11.48471 -0.033789434
11.48571 -0.033392219
11.48671 -0.032993031
11.48771 -0.032591916
11.48871 -0.032188924
11.48971 -0.031784100999999995
11.49071 -0.0313775
11.49171 -0.030969168000000002
11.49271 -0.030559153000000002
11.49371 -0.030147505
11.49471 -0.029734275
11.49571 -0.029319509999999997
11.49671 -0.028903261
11.49771 -0.028485578
11.49871 -0.028066509
11.49971 -0.027646103999999998
11.50071 -0.027224413000000003
11.50171 -0.026801484999999996
11.50271 -0.026377368999999998
11.50371 -0.025952118
11.50471 -0.025525779
11.50571 -0.025098401
11.50671 -0.024670037000000002
11.50771 -0.024240732
11.50871 -0.023810538000000003
11.50971 -0.023379504
11.51071 -0.022947681
11.51171 -0.022515115000000002
11.51271 -0.022081858
11.51371 -0.021647957
11.51471 -0.021213463000000002
11.51571 -0.020778425
11.51671 -0.020342892
11.51771 -0.019906914
11.51871 -0.019470538000000003
11.51971 -0.019033813
11.52071 -0.018596789000000002
11.52171 -0.018159514
11.52271 -0.017722037
11.52371 -0.017284407
11.52471 -0.016846671
11.52571 -0.016408878000000002
11.52671 -0.015971078
11.52771 -0.015533317000000001
11.52871 -0.015095643
11.52971 -0.014658105
11.53071 -0.014220749000000001
11.53171 -0.013783624
11.53271 -0.013346775
11.53371 -0.012910253
11.53471 -0.012474101000000001
11.53571 -0.012038367999999999
11.53671 -0.0116031
11.53771 -0.011168342999999999
11.53871 -0.010734144000000001
11.53971 -0.010300548
11.54071 -0.0098676028
11.54171 -0.009435352000000001
11.54271 -0.0090038418
11.54371 -0.0085731182
11.54471 -0.0081432256
11.54571 -0.0077142096
11.54671 -0.0072861149
11.54771 -0.0068589856
11.54871 -0.0064328669
11.54971 -0.0060078033
11.55071 -0.0055838394
11.55171 -0.005161019
11.55271 -0.0047393867
11.55371 -0.0043189862
11.55471 -0.0038998613
11.55571 -0.0034820558000000002
11.55671 -0.0030656133999999997
11.55771 -0.0026505777
11.55871 -0.0022369917
11.55971 -0.0018248986
11.56071 -0.0014143413
11.56171 -0.0010053625999999999
11.56271 -0.0005980050899999999
11.56371 -0.00019231099
11.56471 0.00021167766
11.56571 0.00061391916
11.56671 0.0010143720000000001
11.56771 0.0014129952
11.56871 0.0018097477
11.56971 0.0022045891
11.57071 0.0025974798
11.57171 0.0029883797
11.57271 0.0033772496
11.57371 0.0037640504
11.57471 0.0041487441
11.57571 0.0045312925
11.57671 0.0049116581
11.57771 0.0052898037999999994
11.57871 0.0056656929
11.57971 0.0060392893
11.58071 0.006410557399999999
11.58171 0.0067794615
11.58271 0.007145967499999999
11.58371 0.0075100405000000005
11.58471 0.007871646099999999
11.58571 0.0082307517
11.58671 0.008587323099999999
11.58771 0.0089413283
11.58871 0.0092927352
11.58971 0.0096415111
11.59071 0.0099876255
11.59171 0.010331046
11.59271 0.010671744
11.59371 0.011009687
11.59471 0.011344845999999999
11.59571 0.01167719
11.59671 0.012006692
11.59771 0.012333322
11.59871 0.012657050999999999
11.59971 0.012977851000000002
11.60071 0.013295692999999999
11.60171 0.013610552000000001
11.60271 0.013922399
11.60371 0.014231207999999999
11.60471 0.014536954
11.60571 0.01483961
11.60671 0.015139149000000001
11.60771 0.015435547999999999
11.60871 0.015728781
11.60971 0.016018824
11.61071 0.016305652
11.61171 0.016589244
11.61271 0.016869574999999998
11.61371 0.017146622
11.61471 0.017420364
11.61571 0.017690778
11.61671 0.017957843
11.61771 0.018221537
11.61871 0.01848184
11.61971 0.018738733
11.62071 0.018992194
11.62171 0.019242203
11.62271 0.019488743
11.62371 0.019731795
11.62471 0.019971339
11.62571 0.020207358
11.62671 0.020439835
11.62771 0.020668752999999998
11.62871 0.020894094
11.62971 0.021115842
11.63071 0.021333981
11.63171 0.021548496
11.63271 0.021759373000000002
11.63371 0.021966596
11.63471 0.022170151
11.63571 0.022370024999999998
11.63671 0.022566204
11.63771 0.022758676
11.63871 0.022947429
11.63971 0.023132451000000002
11.64071 0.02331373
11.64171 0.023491256
11.64271 0.02366502
11.64371 0.023835013
11.64471 0.024001223000000002
11.64571 0.024163643999999998
11.64671 0.024322269
11.64771 0.02447709
11.64871 0.024628101
11.64971 0.024775292999999997
11.65071 0.024918665
11.65171 0.025058208999999998
11.65271 0.025193919999999998
11.65371 0.025325798
11.65471 0.025453838
11.65571 0.025578035
11.65671 0.025698388000000003
11.65771 0.025814897
11.65871 0.025927558
11.65971 0.026036371
11.66071 0.026141334
11.66171 0.02624245
11.66271 0.026339715
11.66371 0.026433131999999998
11.66471 0.026522705
11.66571 0.02660843
11.66671 0.026690314
11.66771 0.026768356
11.66871 0.026842556000000004
11.66971 0.026912920000000003
11.67071 0.026979452
11.67171 0.027042153000000003
11.67271 0.02710103
11.67371 0.027156086
11.67471 0.027207323000000002
11.67571 0.027254748000000002
11.67671 0.027298369
11.67771 0.027338188
11.67871 0.027374213
11.67971 0.027406451
11.68071 0.027434908999999997
11.68171 0.027459591999999998
11.68271 0.027480512
11.68371 0.027497674
11.68471 0.027511088000000003
11.68571 0.027520764999999996
11.68671 0.027526713999999997
11.68771 0.027528944
11.68871 0.027527465
11.68971 0.02752229
11.69071 0.027513431
11.69171 0.027500899
11.69271 0.027484709000000003
11.69371 0.027464872
11.69471 0.027441401999999997
11.69571 0.027414311999999996
11.69671 0.027383617
11.69771 0.027349332
11.69871 0.027311471
11.69971 0.027270050000000004
11.70071 0.027225087999999998
11.70171 0.027176598000000003
11.70271 0.027124598000000003
11.70371 0.027069106000000002
11.70471 0.027010139
11.70571 0.026947713999999998
11.70671 0.026881852
11.70771 0.02681257
11.70871 0.026739889
11.70971 0.026663826
11.71071 0.026584402000000004
11.71171 0.02650164
11.71271 0.026415558999999998
11.71371 0.026326181
11.71471 0.026233525999999997
11.71571 0.026137618
11.71671 0.026038477999999997
11.71771 0.025936132
11.71871 0.025830600999999998
11.71971 0.025721913000000002
11.72071 0.025610090000000002
11.72171 0.025495155999999998
11.72271 0.025377137
11.72371 0.025256057
11.72471 0.025131942999999997
11.72571 0.025004824000000002
11.72671 0.024874724
11.72771 0.02474167
11.72871 0.024605687999999997
11.72971 0.024466807
11.73071 0.024325057
11.73171 0.024180464
11.73271 0.024033057
11.73371 0.023882865
11.73471 0.023729916
11.73571 0.023574239
11.73671 0.023415865
11.73771 0.023254822
11.73871 0.023091139
11.73971 0.022924847
11.74071 0.022755977
11.74171 0.022584556
11.74271 0.022410617
11.74371 0.022234191
11.74471 0.022055308
11.74571 0.021873998000000002
11.74671 0.021690293
11.74771 0.021504224
11.74871 0.021315822
11.74971 0.021125119
11.75071 0.020932146999999998
11.75171 0.020736939000000003
11.75271 0.020539526
11.75371 0.020339941
11.75471 0.020138218
11.75571 0.019934388
11.75671 0.019728485
11.75771 0.019520544
11.75871 0.0193106
11.75971 0.019098684
11.76071 0.018884832
11.76171 0.018669078
11.76271 0.018451456999999997
11.76371 0.018232006000000002
11.76471 0.018010757
11.76571 0.017787747
11.76671 0.017563014000000002
11.76771 0.017336590000000002
11.76871 0.017108514000000002
11.76971 0.016878819
11.77071 0.016647544
11.77171 0.016414724999999998
11.77271 0.016180398000000002
11.77371 0.0159446
11.77471 0.015707368
11.77571 0.015468738000000001
11.77671 0.015228748
11.77771 0.014987434999999999
11.77871 0.014744836
11.77971 0.014500988
11.78071 0.014255929
11.78171 0.014009695999999999
11.78271 0.013762324999999999
11.78371 0.013513856
11.78471 0.013264324
11.78571 0.013013768
11.78671 0.012762223000000001
11.78771 0.01250973
11.78871 0.012256326
11.78971 0.012002047
11.79071 0.011746932
11.79171 0.01149102
11.79271 0.011234346
11.79371 0.010976949
11.79471 0.010718868
11.79571 0.01046014
11.79671 0.010200803000000001
11.79771 0.0099408957
11.79871 0.009680455000000001
11.79971 0.0094195195
11.80071 0.0091581263
11.80171 0.0088963141
11.80271 0.0086341206
11.80371 0.008371583
11.80471 0.008108739
11.80571 0.0078456265
11.80671 0.0075822834
11.80771 0.0073187468
11.80871 0.0070550537
11.80971 0.0067912413
11.81071 0.0065273467000000005
11.81171 0.006263407
11.81271 0.0059994592000000005
11.81371 0.0057355403
11.81471 0.0054716864
11.81571 0.0052079344
11.81671 0.0049443206
11.81771 0.0046808815
11.81871 0.0044176533
11.81971 0.0041546722
11.82071 0.0038919745
11.82171 0.0036295962
11.82271 0.0033675732999999997
11.82371 0.0031059419
11.82471 0.0028447375
11.82571 0.0025839963
11.82671 0.0023237541
11.82771 0.0020640466
11.82871 0.0018049095
11.82971 0.0015463786000000001
11.83071 0.0012884894
11.83171 0.0010312776
11.83271 0.0007747786200000001
11.83371 0.0005190278
11.83471 0.00026406053
11.83571 9.9119873e-06
11.83671 -0.00024338271
11.83771 -0.00049578866
11.83871 -0.00074727104
11.83971 -0.00099779518
11.84071 -0.0012473267
11.84171 -0.0014958312999999999
11.84271 -0.0017432751
11.84371 -0.0019896243
11.84471 -0.0022348451
11.84571 -0.0024789046
11.84671 -0.0027217695000000004
11.84771 -0.0029634073
11.84871 -0.0032037857000000005
11.84971 -0.0034428721999999997
11.85071 -0.0036806352000000003
11.85171 -0.0039170434
11.85271 -0.0041520652
11.85371 -0.00438567
11.85471 -0.004617827299999999
11.85571 -0.0048485064
11.85671 -0.0050776779999999995
11.85771 -0.0053053117999999995
11.85871 -0.005531378700000001
11.85971 -0.00575585
11.86071 -0.0059786961999999996
11.86171 -0.0061998893
11.86271 -0.006419400600000001
11.86371 -0.0066372028
11.86471 -0.006853267400000001
11.86571 -0.0070675676000000005
11.86671 -0.0072800758
11.86771 -0.0074907657
11.86871 -0.007699609699999999
11.86971 -0.0079065823
11.87071 -0.0081116566
11.87171 -0.0083148072
11.87271 -0.008516007800000001
11.87371 -0.0087152337
11.87471 -0.0089124595
11.87571 -0.009107660299999999
11.87671 -0.0093008122
11.87771 -0.0094918905
11.87871 -0.0096808712
11.87971 -0.0098677308
11.88071 -0.010052446
11.88171 -0.010234994
11.88271 -0.010415352
11.88371 -0.010593497
11.88471 -0.010769408999999999
11.88571 -0.010943064
11.88671 -0.011114443
11.88771 -0.011283523
11.88871 -0.011450285
11.88971 -0.011614708
11.89071 -0.011776772999999999
11.89171 -0.011936459
11.89271 -0.012093748
11.89371 -0.012248621
11.89471 -0.012401059
11.89571 -0.012551044
11.89671 -0.01269856
11.89771 -0.012843587
11.89871 -0.012986109
11.89971 -0.013126108000000001
11.90071 -0.01326357
11.90171 -0.013398478
11.90271 -0.013530815
11.90371 -0.013660565
11.90471 -0.013787715999999998
11.90571 -0.013912251
11.90671 -0.014034156999999998
11.90771 -0.014153418000000001
11.90871 -0.014270023
11.90971 -0.014383957
11.91071 -0.014495208
11.91171 -0.014603764
11.91271 -0.014709611000000001
11.91371 -0.014812741
11.91471 -0.01491314
11.91571 -0.015010800000000001
11.91671 -0.015105709
11.91771 -0.015197859
11.91871 -0.01528724
11.91971 -0.015373844
11.92071 -0.015457661
11.92171 -0.015538686000000001
11.92271 -0.015616912
11.92371 -0.01569233
11.92471 -0.015764935
11.92571 -0.015834722
11.92671 -0.015901684
11.92771 -0.015965817
11.92871 -0.016027117
11.92971 -0.016085579
11.93071 -0.016141201
11.93171 -0.016193978
11.93271 -0.016243907
11.93371 -0.016290987
11.93471 -0.016335215
11.93571 -0.016376589
11.93671 -0.016415108
11.93771 -0.016450771
11.93871 -0.016483577
11.93971 -0.016513526
11.94071 -0.016540618
11.94171 -0.016564853
11.94271 -0.016586229
11.94371 -0.016604751
11.94471 -0.016620417999999998
11.94571 -0.016633231
11.94671 -0.016643191
11.94771 -0.016650302999999998
11.94871 -0.016654568
11.94971 -0.016655988
11.95071 -0.016654568
11.95171 -0.01665031
11.95271 -0.016643219
11.95371 -0.016633299
11.95471 -0.016620554000000003
11.95571 -0.01660499
11.95671 -0.016586612
11.95771 -0.016565425999999998
11.95871 -0.016541439
11.95971 -0.016514657
11.96071 -0.016485088000000002
11.96171 -0.016452739
11.96271 -0.016417618
11.96371 -0.016379733
11.96471 -0.016339094000000002
11.96571 -0.016295711
11.96671 -0.016249591
11.96771 -0.016200746
11.96871 -0.016149186
11.96971 -0.016094922
11.97071 -0.016037964000000002
11.97171 -0.015978324999999998
11.97271 -0.015916015000000002
11.97371 -0.015851048
11.97471 -0.015783435
11.97571 -0.015713190000000002
11.97671 -0.015640326
11.97771 -0.015564855
11.97871 -0.015486792999999999
11.97971 -0.015406153
11.98071 -0.015322949999999998
11.98171 -0.015237198
11.98271 -0.015148913
11.98371 -0.015058112
11.98471 -0.01496481
11.98571 -0.014869022
11.98671 -0.014770766000000001
11.98771 -0.014670059
11.98871 -0.014566918
11.98971 -0.014461362
11.99071 -0.014353408
11.99171 -0.014243076
11.99271 -0.014130383
11.99371 -0.01401535
11.99471 -0.013897997
11.99571 -0.013778344
11.99671 -0.013656411
11.99771 -0.013532219
11.99871 -0.013405789
11.99971 -0.013277143
12.00071 -0.013146302000000002
12.00171 -0.013013289999999999
12.00271 -0.012878128
12.00371 -0.012740839
12.00471 -0.012601446
12.00571 -0.012459971000000002
12.00671 -0.012316437999999999
12.00771 -0.012170872000000001
12.00871 -0.012023295
12.00971 -0.011873732
12.01071 -0.011722207
12.01171 -0.011568743999999999
12.01271 -0.011413367
12.01371 -0.011256101
12.01471 -0.011096972
12.01571 -0.010936003
12.01671 -0.01077322
12.01771 -0.010608649
12.01871 -0.010442314999999999
12.01971 -0.010274242
12.02071 -0.010104458
12.02171 -0.0099329889
12.02271 -0.0097598597
12.02371 -0.0095850977
12.02471 -0.0094087292
12.02571 -0.0092307819
12.02671 -0.0090512818
12.02771 -0.0088702574
12.02871 -0.0086877357
12.02971 -0.0085037449
12.03071 -0.008318313499999999
12.03171 -0.0081314691
12.03271 -0.0079432415
12.03371 -0.0077536592000000005
12.03471 -0.007562751100000001
12.03571 -0.0073705472
12.03671 -0.0071770774
12.03771 -0.0069823713
12.03871 -0.0067864596
12.03971 -0.006589372100000001
12.04071 -0.0063911401000000005
12.04171 -0.0061917941
12.04271 -0.0059913647
12.04371 -0.0057898833
12.04471 -0.005587381
12.04571 -0.0053838892
12.04671 -0.0051794392
12.04771 -0.0049740629
12.04871 -0.0047677917
12.04971 -0.004560657500000001
12.05071 -0.0043526925
12.05171 -0.0041439285000000005
12.05271 -0.0039343973
12.05371 -0.0037241312
12.05471 -0.0035131627
12.05571 -0.0033015236
12.05671 -0.0030892468
12.05771 -0.0028763643000000003
12.05871 -0.0026629088
12.05971 -0.0024489129
12.06071 -0.0022344093
12.06171 -0.0020194308
12.06271 -0.0018040101999999998
12.06371 -0.0015881806
12.06471 -0.0013719748
12.06571 -0.0011554262
12.06671 -0.0009385677900000001
12.06771 -0.00072143289
12.06871 -0.00050405479
12.06971 -0.00028646691000000003
12.07071 -6.8702684e-05
12.07171 0.00014920444
12.07271 0.00036722094999999997
12.07371 0.0005853133599999999
12.07471 0.00080344817
12.07571 0.0010215918000000001
12.07671 0.0012397109
12.07771 0.001457772
12.07871 0.0016757418
12.07971 0.0018935869000000001
12.08071 0.0021112741000000003
12.08171 0.0023287703
12.08271 0.0025460424
12.08371 0.0027630575
12.08471 0.0029797828
12.08571 0.0031961856000000005
12.08671 0.0034122331000000002
12.08771 0.0036278931999999997
12.08871 0.0038431335
12.08971 0.0040579216
12.09071 0.0042722255
12.09171 0.004486013499999999
12.09271 0.0046992533
12.09371 0.0049119131
12.09471 0.0051239614999999995
12.09571 0.0053353666
12.09671 0.0055460969
12.09771 0.0057561207
12.09871 0.0059654067
12.09971 0.006173922900000001
12.10071 0.006381639099999999
12.10171 0.006588523
12.10271 0.006794543199999999
12.10371 0.0069996691000000005
12.10471 0.0072038689
12.10571 0.0074071118
12.10671 0.0076093667
12.10771 0.0078106023
12.10871 0.0080107871
12.10971 0.0082098915
12.11071 0.0084078834
12.11171 0.008604733
12.11271 0.008800409
12.11371 0.0089948815
12.11471 0.00918812
12.11571 0.0093800947
12.11671 0.009570775699999999
12.11771 0.0097601333
12.11871 0.0099481374
12.11971 0.010134759
12.12071 0.010319969
12.12171 0.010503739
12.12271 0.01068604
12.12371 0.010866844
12.12471 0.011046122
12.12571 0.011223847
12.12671 0.011399991
12.12771 0.011574528
12.12871 0.011747429
12.12971 0.011918669
12.13071 0.01208822
12.13171 0.012256056999999999
12.13271 0.012422152
12.13371 0.012586480999999998
12.13471 0.012749017000000001
12.13571 0.012909736
12.13671 0.013068610999999999
12.13771 0.013225617
12.13871 0.013380732
12.13971 0.013533929
12.14071 0.013685184000000001
12.14171 0.013834474000000001
12.14271 0.013981774
12.14371 0.01412706
12.14471 0.014270309000000002
12.14571 0.014411499000000001
12.14671 0.014550606999999998
12.14771 0.014687608999999999
12.14871 0.014822482
12.14971 0.014955206
12.15071 0.015085757000000002
12.15171 0.015214115
12.15271 0.015340258
12.15371 0.015464164999999998
12.15471 0.015585815999999999
12.15571 0.015705189
12.15671 0.015822267
12.15771 0.015937028
12.15871 0.016049453
12.15971 0.016159525
12.16071 0.016267224
12.16171 0.016372532000000002
12.16271 0.016475431000000002
12.16371 0.016575905000000002
12.16471 0.016673937
12.16571 0.016769509000000002
12.16671 0.016862605
12.16771 0.01695321
12.16871 0.017041307
12.16971 0.017126881
12.17071 0.017209916999999998
12.17171 0.017290401
12.17271 0.017368318
12.17371 0.017443654
12.17471 0.017516396
12.17571 0.017586529
12.17671 0.017654041999999998
12.17771 0.01771892
12.17871 0.017781151
12.17971 0.017840724
12.18071 0.017897625
12.18171 0.017951842
12.18271 0.018003366
12.18371 0.018052185
12.18471 0.018098288
12.18571 0.018141666
12.18671 0.018182307999999998
12.18771 0.018220204
12.18871 0.018255346
12.18971 0.018287724
12.19071 0.01831733
12.19171 0.018344156
12.19271 0.018368194
12.19371 0.018389439
12.19471 0.018407882
12.19571 0.018423516
12.19671 0.018436338
12.19771 0.01844634
12.19871 0.018453517
12.19971 0.018457865
12.20071 0.018459379
12.20171 0.018458057
12.20271 0.018453892
12.20371 0.018446884
12.20471 0.018437027999999998
12.20571 0.018424321
12.20671 0.018408764
12.20771 0.018390352
12.20871 0.018369085
12.20971 0.018344962
12.21071 0.018317981
12.21171 0.018288143
12.21271 0.018255448
12.21371 0.018219894
12.21471 0.018181483
12.21571 0.018140214999999998
12.21671 0.018096092
12.21771 0.018049116
12.21871 0.017999287
12.21971 0.017946608000000003
12.22071 0.017891081
12.22171 0.017832709000000002
12.22271 0.017771494
12.22371 0.017707443
12.22471 0.017640555999999998
12.22571 0.017570841
12.22671 0.0174983
12.22771 0.017422938
12.22871 0.017344762
12.22971 0.017263778
12.23071 0.017179991000000002
12.23171 0.017093409
12.23271 0.017004038
12.23371 0.016911888
12.23471 0.016816966
12.23571 0.01671928
12.23671 0.01661884
12.23771 0.016515654999999997
12.23871 0.016409734999999998
12.23971 0.01630109
12.24071 0.01618973
12.24171 0.016075668
12.24271 0.015958914
12.24371 0.015839479
12.24471 0.015717376999999998
12.24571 0.015592619
12.24671 0.015465218000000001
12.24771 0.015335188000000001
12.24871 0.015202542
12.24971 0.015067292000000001
12.25071 0.014929453
12.25171 0.014789039
12.25271 0.014646065000000002
12.25371 0.014500546
12.25471 0.014352496000000001
12.25571 0.014201931
12.25671 0.014048867000000001
12.25771 0.01389332
12.25871 0.013735306999999999
12.25971 0.013574843
12.26071 0.013411944000000002
12.26171 0.013246629999999999
12.26271 0.013078916999999999
12.26371 0.012908821
12.26471 0.012736362000000001
12.26571 0.012561558
12.26671 0.012384428999999999
12.26771 0.012204992999999999
12.26871 0.012023268
12.26971 0.011839276
12.27071 0.011653034999999999
12.27171 0.011464567
12.27271 0.011273891
12.27371 0.011081029
12.27471 0.010886001
12.27571 0.010688829
12.27671 0.010489536
12.27771 0.010288140999999999
12.27871 0.010084669
12.27971 0.0098791417
12.28071 0.009671581200000001
12.28171 0.0094620111
12.28271 0.0092504546
12.28371 0.009036935099999999
12.28471 0.0088214765
12.28571 0.0086041022
12.28671 0.0083848368
12.28771 0.0081637045
12.28871 0.007940729799999999
12.28971 0.0077159377
12.29071 0.0074893534
12.29171 0.0072610019
12.29271 0.0070309085
12.29371 0.0067990994
12.29471 0.006565600100000001
12.29571 0.006330437499999999
12.29671 0.0060936378
12.29771 0.0058552276
12.29871 0.0056152341
12.29971 0.0053736847
12.30071 0.0051306073
12.30171 0.0048860296
12.30271 0.0046399797000000005
12.30371 0.0043924862
12.30471 0.0041435778
12.30571 0.0038932838
12.30671 0.0036416335
12.30771 0.0033886565
12.30871 0.0031343829
12.30971 0.0028788424999999997
12.31071 0.0026220658999999997
12.31171 0.0023640836
12.31271 0.0021049264
12.31371 0.0018446251
12.31471 0.0015832111
12.31571 0.0013207155
12.31671 0.0010571696
12.31771 0.0007926050799999999
12.31871 0.00052705341
12.31971 0.00026054629
12.32071 -6.884527399999999e-06
12.32171 -0.00027520723
12.32271 -0.00054438997
12.32371 -0.00081440085
12.32471 -0.0010852079
12.32571 -0.0013567793
12.32671 -0.0016290828999999999
12.32771 -0.0019020868
12.32871 -0.0021757591
12.32971 -0.0024500676
12.33071 -0.0027249802
12.33171 -0.0030004649000000003
12.33271 -0.0032764896
12.33371 -0.0035530218000000002
12.33471 -0.0038300299
12.33571 -0.0041074811
12.33671 -0.0043853432999999995
12.33771 -0.004663584300000001
12.33871 -0.004942172
12.33971 -0.0052210737
12.34071 -0.0055002569
12.34171 -0.0057796889
12.34271 -0.0060593375
12.34371 -0.0063391700999999995
12.34471 -0.0066191533000000006
12.34571 -0.0068992551
12.34671 -0.007179442
12.34771 -0.0074596821
12.34871 -0.0077399418000000005
12.34971 -0.008020188400000001
12.35071 -0.008300389200000001
12.35171 -0.0085805106
12.35271 -0.00886052
12.35371 -0.0091403839
12.35471 -0.0094200703
12.35571 -0.009699544899999999
12.35671 -0.0099787758
12.35771 -0.010257729
12.35871 -0.010536373
12.35971 -0.010814673
12.36071 -0.011092598
12.36171 -0.011370113
12.36271 -0.011647186
12.36371 -0.011923785000000001
12.36471 -0.012199876
12.36571 -0.012475427
12.36671 -0.012750404
12.36771 -0.013024775
12.36871 -0.013298506
12.36971 -0.013571566
12.37071 -0.013843920999999999
12.37171 -0.014115538
12.37271 -0.014386383999999999
12.37371 -0.014656427
12.37471 -0.014925635
12.37571 -0.015193973000000001
12.37671 -0.01546141
12.37771 -0.015727912
12.37871 -0.015993447
12.37971 -0.016257982
12.38071 -0.016521485
12.38171 -0.016783923
12.38271 -0.017045263999999997
12.38371 -0.017305475
12.38471 -0.017564525
12.38571 -0.017822380999999998
12.38671 -0.018079011
12.38771 -0.018334385999999998
12.38871 -0.018588472
12.38971 -0.018841239000000003
12.39071 -0.019092657
12.39171 -0.019342694
12.39271 -0.019591319
12.39371 -0.019838504
12.39471 -0.020084217
12.39571 -0.020328429999999998
12.39671 -0.020571114
12.39771 -0.020812239
12.39871 -0.021051778
12.39971 -0.021289702
12.40071 -0.021525982000000003
12.40171 -0.021760591
12.40271 -0.0219935
12.40371 -0.022224683
12.40471 -0.022454113
12.40571 -0.022681763
12.40671 -0.022907606
12.40771 -0.023131614999999998
12.40871 -0.023353765
12.40971 -0.023574028
12.41071 -0.02379238
12.41171 -0.024008793
12.41271 -0.024223243000000002
12.41371 -0.024435704000000003
12.41471 -0.024646150999999998
12.41571 -0.024854558
12.41671 -0.025060898
12.41771 -0.025265149
12.41871 -0.025467284
12.41971 -0.025667278999999998
12.42071 -0.025865110000000004
12.42171 -0.026060751
12.42271 -0.026254178
12.42371 -0.026445366999999997
12.42471 -0.026634295
12.42571 -0.026820935
12.42671 -0.027005267
12.42771 -0.027187265
12.42871 -0.027366908
12.42971 -0.027544171
12.43071 -0.027719031999999998
12.43171 -0.027891469999999998
12.43271 -0.028061462000000002
12.43371 -0.028228987
12.43471 -0.028394023
12.43571 -0.028556547
12.43671 -0.028716543
12.43771 -0.028873986
12.43871 -0.029028856000000002
12.43971 -0.029181136000000003
12.44071 -0.029330805
12.44171 -0.029477844000000003
12.44271 -0.029622234
12.44371 -0.029763958
12.44471 -0.029902995
12.44571 -0.030039329
12.44671 -0.030172944999999996
12.44771 -0.030303821999999998
12.44871 -0.030431946
12.44971 -0.030557299
12.45071 -0.030679863999999998
12.45171 -0.030799626
12.45271 -0.030916571
12.45371 -0.031030684
12.45471 -0.031141948
12.45571 -0.031250351
12.45671 -0.031355879
12.45771 -0.031458517
12.45871 -0.031558253
12.45971 -0.031655075
12.46071 -0.031748969999999994
12.46171 -0.031839927999999997
12.46271 -0.031927935000000005
12.46371 -0.032012981999999995
12.46471 -0.032095057999999996
12.46571 -0.032174154
12.46671 -0.032250257000000004
12.46771 -0.03232336
12.46871 -0.032393454
12.46971 -0.032460528999999995
12.47071 -0.032524578000000005
12.47171 -0.032585593999999996
12.47271 -0.032643569
12.47371 -0.032698494
12.47471 -0.032750363000000005
12.47571 -0.03279917
12.47671 -0.03284491
12.47771 -0.032887576
12.47871 -0.032927162999999995
12.47971 -0.032963665
12.48071 -0.032997076
12.48171 -0.033027391
12.48271 -0.033054606
12.48371 -0.033078718
12.48471 -0.033099722000000005
12.48571 -0.033117612
12.48671 -0.033132388
12.48771 -0.033144045
12.48871 -0.033152578
12.48971 -0.033157985
12.49071 -0.033160264
12.49171 -0.033159411
12.49271 -0.033155427
12.49371 -0.033148305
12.49471 -0.033138048999999996
12.49571 -0.033124653
12.49671 -0.033108116
12.49771 -0.033088439
12.49871 -0.033065621
12.49971 -0.033039663999999996
12.50071 -0.033010566
12.50171 -0.03297833
12.50271 -0.032942957
12.50371 -0.032904446999999996
12.50471 -0.032862806
12.50571 -0.032818032
12.50671 -0.032770133
12.50771 -0.032719108000000004
12.50871 -0.032664966000000004
12.50971 -0.03260771
12.51071 -0.032547343
12.51171 -0.032483874
12.51271 -0.032417304
12.51371 -0.032347643999999995
12.51471 -0.032274902
12.51571 -0.032199083999999996
12.51671 -0.032120195000000004
12.51771 -0.032038247
12.51871 -0.031953247
12.51971 -0.031865205
12.52071 -0.031774127
12.52171 -0.031680026
12.52271 -0.031582912
12.52371 -0.031482792
12.52471 -0.03137968
12.52571 -0.031273585
12.52671 -0.031164518
12.52771 -0.031052492
12.52871 -0.030937517
12.52971 -0.030819606
12.53071 -0.03069877
12.53171 -0.030575023
12.53271 -0.030448375000000003
12.53371 -0.030318842999999998
12.53471 -0.030186435
12.53571 -0.030051169
12.53671 -0.029913057
12.53771 -0.029772113
12.53871 -0.029628351
12.53971 -0.029481787
12.54071 -0.029332434999999997
12.54171 -0.02918031
12.54271 -0.029025425
12.54371 -0.028867797999999997
12.54471 -0.028707445
12.54571 -0.028544382
12.54671 -0.028378627
12.54771 -0.028210194
12.54871 -0.028039101999999996
12.54971 -0.027865366
12.55071 -0.027689003
12.55171 -0.027510032
12.55271 -0.027328470999999997
12.55371 -0.027144335999999998
12.55471 -0.02695765
12.55571 -0.026768429
12.55671 -0.02657669
12.55771 -0.026382454000000003
12.55871 -0.026185738
12.55971 -0.025986563
12.56071 -0.025784948999999998
12.56171 -0.025580914
12.56271 -0.025374479999999998
12.56371 -0.025165666000000003
12.56471 -0.024954494
12.56571 -0.024740986
12.56671 -0.024525161
12.56771 -0.024307039
12.56871 -0.024086643
12.56971 -0.023863994
12.57071 -0.023639116
12.57171 -0.023412031
12.57271 -0.023182761
12.57371 -0.02295133
12.57471 -0.022717762
12.57571 -0.02248208
12.57671 -0.022244309
12.57771 -0.022004473
12.57871 -0.021762596999999998
12.57971 -0.021518707
12.58071 -0.021272828
12.58171 -0.021024985
12.58271 -0.020775205999999997
12.58371 -0.020523516
12.58471 -0.020269943
12.58571 -0.020014514
12.58671 -0.019757255
12.58771 -0.019498193
12.58871 -0.019237357
12.58971 -0.018974775
12.59071 -0.018710474
12.59171 -0.018444482999999998
12.59271 -0.018176829
12.59371 -0.017907542000000002
12.59471 -0.017636647999999998
12.59571 -0.017364176000000002
12.59671 -0.017090156000000002
12.59771 -0.016814616
12.59871 -0.016537582
12.59971 -0.016259085
12.60071 -0.015979153
12.60171 -0.015697812999999998
12.60271 -0.015415096
12.60371 -0.015131028000000001
12.60471 -0.014845638
12.60571 -0.014558955
12.60671 -0.014271009
12.60771 -0.013981826000000001
12.60871 -0.013691437
12.60971 -0.013399869
12.61071 -0.01310715
12.61171 -0.012813310999999999
12.61271 -0.012518378000000002
12.61371 -0.012222382
12.61471 -0.011925351
12.61571 -0.011627314
12.61671 -0.011328299
12.61771 -0.011028338
12.61871 -0.010727458
12.61971 -0.010425689
12.62071 -0.010123060000000001
12.62171 -0.0098196011
12.62271 -0.0095153417
12.62371 -0.0092103117
12.62471 -0.008904541
12.62571 -0.0085980595
12.62671 -0.0082908977
12.62771 -0.0079830847
12.62871 -0.007674651699999999
12.62971 -0.007365628700000001
12.63071 -0.0070560454000000005
12.63171 -0.006745933199999999
12.63271 -0.006435321799999999
12.63371 -0.0061242425999999996
12.63471 -0.0058127262
12.63571 -0.0055008029
12.63671 -0.0051885039
12.63771 -0.0048758597
12.63871 -0.0045629013999999996
12.63971 -0.0042496602
12.64071 -0.0039361672
12.64171 -0.0036224534
12.64271 -0.0033085503999999996
12.64371 -0.0029944891
12.64471 -0.0026803013
12.64571 -0.0023660183
12.64671 -0.0020516716
12.64771 -0.0017372930999999998
12.64871 -0.0014229143999999999
12.64971 -0.0011085672
12.65071 -0.00079428328
12.65171 -0.00048009451
12.65271 -0.00016603267000000002
12.65371 0.00014787046
12.65471 0.00046158310999999994
12.65571 0.00077507357
12.65671 0.0010883102
12.65771 0.0014012614000000001
12.65871 0.0017138958
12.65971 0.0020261822999999997
12.66071 0.0023380895
12.66171 0.0026495867
12.66271 0.0029606432
12.66371 0.0032712283000000003
12.66471 0.0035813121999999998
12.66571 0.0038908644999999997
12.66671 0.0041998554999999995
12.66771 0.0045082561
12.66871 0.0048160367
12.66971 0.0051231691
12.67071 0.005429624399999999
12.67171 0.0057353744
12.67271 0.0060403912
12.67371 0.0063446474
12.67471 0.0066481152000000005
12.67571 0.0069507674
12.67671 0.0072525778
12.67771 0.0075535194
12.67871 0.007853566099999999
12.67971 0.008152691600000001
12.68071 0.0084508705
12.68171 0.0087480767
12.68271 0.0090442845
12.68371 0.0093394687
12.68471 0.0096336036
12.68571 0.0099266646
12.68671 0.010218626
12.68771 0.010509463
12.68871 0.010799151
12.68971 0.011087664
12.69071 0.011374979
12.69171 0.011661069
12.69271 0.01194591
12.69371 0.012229478
12.69471 0.012511747
12.69571 0.012792692999999999
12.69671 0.013072292000000001
12.69771 0.013350518999999998
12.69871 0.013627349
12.69971 0.013902759
12.70071 0.014176722
12.70171 0.014449215
12.70271 0.014720213999999999
12.70371 0.014989695
12.70471 0.015257633999999999
12.70571 0.015524005999999998
12.70671 0.01578879
12.70771 0.016051959999999997
12.70871 0.016313494
12.70971 0.01657337
12.71071 0.016831563
12.71171 0.017088051
12.71271 0.017342812
12.71371 0.017595825
12.71471 0.017847067
12.71571 0.018096516
12.71671 0.018344152
12.71771 0.018589952
12.71871 0.018833898
12.71971 0.019075966
12.72071 0.019316138
12.72171 0.019554394
12.72271 0.019790714
12.72371 0.02002508
12.72471 0.020257471
12.72571 0.02048787
12.72671 0.020716258
12.72771 0.020942616
12.72871 0.021166927999999998
12.72971 0.021389176
12.73071 0.021609344
12.73171 0.021827413
12.73271 0.022043369
12.73371 0.022257195
12.73471 0.022468877
12.73571 0.022678399
12.73671 0.022885746000000002
12.73771 0.023090905
12.73871 0.02329386
12.73971 0.0234946
12.74071 0.02369311
12.74171 0.023889377
12.74271 0.024083391
12.74371 0.024275137
12.74471 0.024464604
12.74571 0.024651783
12.74671 0.024836662
12.74771 0.025019226999999998
12.74871 0.025199469999999998
12.74971 0.025377381999999997
12.75071 0.025552951
12.75171 0.025726168
12.75271 0.025897022000000002
12.75371 0.026065506999999998
12.75471 0.026231611000000002
12.75571 0.026395325999999997
12.75671 0.026556642999999998
12.75771 0.026715553
12.75871 0.026872047
12.75971 0.027026117000000002
12.76071 0.027177754000000002
12.76171 0.027326951
12.76271 0.027473702000000003
12.76371 0.027617996
12.76471 0.027759824000000002
12.76571 0.027899182
12.76671 0.028036059999999998
12.76771 0.028170453
12.76871 0.028302352000000003
12.76971 0.028431747
12.77071 0.028558636999999998
12.77171 0.028683012
12.77271 0.028804866999999998
12.77371 0.028924196
12.77471 0.029040989
12.77571 0.029155244999999996
12.77671 0.029266957
12.77771 0.029376123000000004
12.77871 0.029482732999999997
12.77971 0.029586788000000003
12.78071 0.029688282000000003
12.78171 0.029787209
12.78271 0.029883569000000002
12.78371 0.029977359000000002
12.78471 0.030068576000000003
12.78571 0.030157216999999997
12.78671 0.030243283
12.78771 0.030326771
12.78871 0.030407682
12.78971 0.030486015
12.79071 0.030561769
12.79171 0.030634945000000004
12.79271 0.030705545
12.79371 0.030773569999999997
12.79471 0.030839018
12.79571 0.030901894000000003
12.79671 0.030962200000000002
12.79771 0.031019939
12.79871 0.031075113999999997
12.79971 0.031127728
12.80071 0.031177787
12.80171 0.031225292999999998
12.80271 0.03127025
12.80371 0.031312663
12.80471 0.031352538
12.80571 0.031389877999999996
12.80671 0.031424692000000004
12.80771 0.031456983
12.80871 0.031486759
12.80971 0.031514026
12.81071 0.031538791
12.81171 0.031561057999999996
12.81271 0.03158084
12.81371 0.031598139000000004
12.81471 0.031612968
12.81571 0.031625331
12.81671 0.031635237999999996
12.81771 0.031642697
12.81871 0.031647718
12.81971 0.031650308
12.82071 0.031650477
12.82171 0.031648236
12.82271 0.031643591
12.82371 0.031636553
12.82471 0.031627135
12.82571 0.031615346
12.82671 0.031601192
12.82771 0.031584688
12.82871 0.031565842999999996
12.82971 0.031544667000000005
12.83071 0.031521168
12.83171 0.031495362
12.83271 0.031467256
12.83371 0.031436863
12.83471 0.031404194
12.83571 0.031369258
12.83671 0.031332069000000004
12.83771 0.031292636
12.83871 0.031250971
12.83971 0.031207088999999997
12.84071 0.031160997
12.84171 0.031112708000000003
12.84271 0.031062236
12.84371 0.031009593000000002
12.84471 0.03095479
12.84571 0.030897843
12.84671 0.030838762
12.84771 0.03077756
12.84871 0.030714253
12.84971 0.030648854
12.85071 0.030581377
12.85171 0.030511836000000004
12.85271 0.030440246
12.85371 0.030366622
12.85471 0.030290979000000003
12.85571 0.030213333
12.85671 0.030133702000000002
12.85771 0.030052099999999998
12.85871 0.029968546000000002
12.85971 0.029883056
12.86071 0.029795646
12.86171 0.029706334999999997
12.86271 0.029615138
12.86371 0.029522076
12.86471 0.029427164999999998
12.86571 0.029330427
12.86671 0.029231876
12.86771 0.029131534
12.86871 0.029029418
12.86971 0.028925546
12.87071 0.028819940000000002
12.87171 0.028712617
12.87271 0.028603596999999998
12.87371 0.0284929
12.87471 0.028380544999999997
12.87571 0.028266551
12.87671 0.028150939
12.87771 0.028033726000000002
12.87871 0.027914933
12.87971 0.027794583
12.88071 0.02767269
12.88171 0.027549278
12.88271 0.027424368
12.88371 0.027297976
12.88471 0.027170125
12.88571 0.027040835
12.88671 0.026910126
12.88771 0.026778018
12.88871 0.026644531
12.88971 0.026509684
12.89071 0.026373498
12.89171 0.026235997
12.89271 0.026097198000000002
12.89371 0.025957121000000003
12.89471 0.025815787
12.89571 0.025673219
12.89671 0.025529435
12.89771 0.025384457
12.89871 0.025238306
12.89971 0.025091003
12.90071 0.024942568
12.90171 0.024793021000000002
12.90271 0.024642381999999997
12.90371 0.024490672999999998
12.90471 0.024337914000000002
12.90571 0.024184128000000003
12.90671 0.024029333
12.90771 0.023873552
12.90871 0.023716806
12.90971 0.023559114000000003
12.91071 0.023400498
12.91171 0.023240979999999998
12.91271 0.02308058
12.91371 0.022919319
12.91471 0.022757218
12.91571 0.022594299
12.91671 0.022430583
12.91771 0.022266091000000002
12.91871 0.022100845
12.91971 0.021934866
12.92071 0.021768177
12.92171 0.021600796999999998
12.92271 0.021432751
12.92371 0.021264059
12.92471 0.021094744
12.92571 0.020924829
12.92671 0.020754334
12.92771 0.020583284
12.92871 0.020411699000000002
12.92971 0.020239603
12.93071 0.020067017000000003
12.93171 0.019893964
12.93271 0.019720467000000002
12.93371 0.019546549
12.93471 0.019372231
12.93571 0.019197535999999998
12.93671 0.019022485000000002
12.93771 0.018847100999999998
12.93871 0.018671407
12.93971 0.018495423
12.94071 0.018319171999999998
12.94171 0.018142675
12.94271 0.017965953
12.94371 0.017789028000000002
12.94471 0.01761192
12.94571 0.01743465
12.94671 0.017257239
12.94771 0.017079707
12.94871 0.016902074
12.94971 0.016724362
12.95071 0.01654659
12.95171 0.016368777
12.95271 0.016190944
12.95371 0.016013109
12.95471 0.015835294
12.95571 0.015657514
12.95671 0.015479792000000001
12.95771 0.015302145999999999
12.95871 0.015124596
12.95971 0.014947157999999999
12.96071 0.014769853000000001
12.96171 0.014592701
12.96271 0.014415719
12.96371 0.014238926999999998
12.96471 0.014062341999999999
12.96571 0.013885983000000001
12.96671 0.013709869999999999
12.96771 0.01353402
12.96871 0.013358453000000001
12.96971 0.013183185
12.97071 0.013008236000000001
12.97171 0.012833625
12.97271 0.012659369
12.97371 0.012485485
12.97471 0.012311993
12.97571 0.012138909
12.97671 0.011966251
12.97771 0.011794037
12.97871 0.011622284
12.97971 0.011451009
12.98071 0.011280229000000001
12.98171 0.011109962000000001
12.98271 0.010940222
12.98371 0.010771028
12.98471 0.010602394999999999
12.98571 0.010434339
12.98671 0.010266878
12.98771 0.010100024
12.98871 0.0099337944
12.98971 0.0097682052
12.99071 0.0096032709
12.99171 0.0094390067
12.99271 0.0092754271
12.99371 0.009112546800000001
12.99471 0.008950381
12.99571 0.0087889435
12.99671 0.0086282489
12.99771 0.0084683117
12.99871 0.0083091451
12.99971 0.0081507635
13.00071 0.0079931808
13.00171 0.0078364101
13.00271 0.0076804652
13.00371 0.0075253585
13.00471 0.0073711039
13.00571 0.0072177143
13.00671 0.0070652022
13.00771 0.00691358
13.00871 0.00676286
13.00971 0.0066130546
13.01071 0.0064641754
13.01171 0.006316234099999999
13.01271 0.0061692423
13.01371 0.0060232109
13.01471 0.0058781512
13.01571 0.0057340738
13.01671 0.0055909892
13.01771 0.0054489075
13.01871 0.0053078395000000006
13.01971 0.0051677944
13.02071 0.0050287821
13.02171 0.0048908121
13.02271 0.0047538935
13.02371 0.0046180354
13.02471 0.0044832464
13.02571 0.0043495358
13.02671 0.0042169115
13.02771 0.0040853821999999995
13.02871 0.0039549559
13.02971 0.0038256407
13.03071 0.0036974445
13.03171 0.0035703749999999998
13.03271 0.0034444398
13.03371 0.0033196466
13.03471 0.0031960025999999996
13.03571 0.0030735151000000002
13.03671 0.0029521914
13.03771 0.0028320384
13.03871 0.0027130631
13.03971 0.0025952719
13.04071 0.0024786716
13.04171 0.0023632685
13.04271 0.0022490689
13.04371 0.0021360787000000003
13.04471 0.0020243038
13.04571 0.0019137497999999998
13.04671 0.0018044222
13.04771 0.0016963260000000002
13.04871 0.0015894662000000002
13.04971 0.0014838475000000001
13.05071 0.0013794742
13.05171 0.0012763502
13.05271 0.0011744795
13.05371 0.0010738655
13.05471 0.0009745113899999999
13.05571 0.00087642002
13.05671 0.00077959403
13.05771 0.00068403574
13.05871 0.00058974715
13.05971 0.00049672999
13.06071 0.00040498576
13.06171 0.00031451568
13.06271 0.00022532072000000001
13.06371 0.00013740161
13.06471 5.0758836999999994e-05
13.06571 -3.4607294e-05
13.06671 -0.00011869670999999999
13.06771 -0.00020150953
13.06871 -0.00028304605000000003
13.06971 -0.00036330678
13.07071 -0.00044229237
13.07171 -0.00052000369
13.07271 -0.00059644167
13.07371 -0.00067160754
13.07471 -0.0007455025800000001
13.07571 -0.0008181283200000001
13.07671 -0.0008894863600000001
13.07771 -0.0009595784799999999
13.07871 -0.0010284067
13.07971 -0.001095973
13.08071 -0.0011622797999999998
13.08171 -0.0012273295
13.08271 -0.0012911246999999999
13.08371 -0.0013536681
13.08471 -0.0014149628000000001
13.08571 -0.0014750118
13.08671 -0.0015338184
13.08771 -0.0015913862
13.08871 -0.0016477186
13.08971 -0.0017028196
13.09071 -0.0017566932
13.09171 -0.0018093435
13.09271 -0.0018607748999999998
13.09371 -0.0019109919
13.09471 -0.0019599993
13.09571 -0.0020078018
13.09671 -0.0020544045000000003
13.09771 -0.0020998124
13.09871 -0.0021440312000000003
13.09971 -0.0021870661
13.10071 -0.0022289227
13.10171 -0.0022696069
13.10271 -0.0023091245
13.10371 -0.0023474815
13.10471 -0.0023846839999999998
13.10571 -0.0024207382
13.10671 -0.0024556506
13.10771 -0.0024894274
13.10871 -0.0025220754
13.10971 -0.002553601
13.11071 -0.0025840111000000002
13.11171 -0.0026133124
13.11271 -0.0026415122
13.11371 -0.0026686173
13.11471 -0.0026946353
13.11571 -0.0027195732
13.11671 -0.0027434387
13.11771 -0.0027662394000000003
13.11871 -0.0027879831
13.11971 -0.0028086778999999997
13.12071 -0.0028283321000000003
13.12171 -0.0028469538
13.12271 -0.0028645518
13.12371 -0.002881135
13.12471 -0.0028967122
13.12571 -0.0029112927
13.12671 -0.0029248860000000002
13.12771 -0.0029375016
13.12871 -0.0029491493
13.12971 -0.0029598394000000003
13.13071 -0.0029695817
13.13171 -0.0029783869
13.13271 -0.0029862652999999998
13.13371 -0.0029932278
13.13471 -0.0029992851
13.13571 -0.0030044481000000003
13.13671 -0.003008728
13.13771 -0.0030121357
13.13871 -0.0030146824
13.13971 -0.0030163796
13.14071 -0.0030172385
13.14171 -0.0030172703
13.14271 -0.0030164865000000003
13.14371 -0.0030148984
13.14471 -0.0030125173
13.14571 -0.0030093548
13.14671 -0.0030054219999999998
13.14771 -0.0030007304
13.14871 -0.0029952913000000003
13.14971 -0.002989116
13.15071 -0.0029822157999999997
13.15171 -0.0029746021
13.15271 -0.0029662862
13.15371 -0.0029572793
13.15471 -0.0029475927
13.15571 -0.0029372375
13.15671 -0.0029262254
13.15771 -0.0029145673
13.15871 -0.0029022747
13.15971 -0.0028893592
13.16071 -0.0028758319
13.16171 -0.0028617043
13.16271 -0.002846988
13.16371 -0.0028316945
13.16471 -0.0028158353999999997
13.16571 -0.0027994225
13.16671 -0.0027824675
13.16771 -0.0027649821
13.16871 -0.0027469785000000004
13.16971 -0.0027284684999999997
13.17071 -0.002709464
13.17171 -0.0026899773999999998
13.17271 -0.0026700207
13.17371 -0.0026496064
13.17471 -0.0026287465999999997
13.17571 -0.0026074538
13.17671 -0.0025857403999999997
13.17771 -0.0025636187
13.17871 -0.0025411013
13.17971 -0.0025182006999999998
13.18071 -0.0024949295
13.18171 -0.0024713001
13.18271 -0.0024473251000000002
13.18371 -0.002423017
13.18471 -0.0023983885
13.18571 -0.0023734519
13.18671 -0.0023482198
13.18771 -0.0023227049
13.18871 -0.0022969198
13.18971 -0.0022708769
13.19071 -0.0022445889
13.19171 -0.0022180684
13.19271 -0.002191328
13.19371 -0.0021643802
13.19471 -0.002137238
13.19571 -0.0021099138
13.19671 -0.0020824205
13.19771 -0.0020547708
13.19871 -0.0020269776000000003
13.19971 -0.0019990535
13.20071 -0.0019710116
13.20171 -0.0019428646
13.20271 -0.0019146253000000002
13.20371 -0.0018863067
13.20471 -0.0018579217999999998
13.20571 -0.0018294832
13.20671 -0.0018010036
13.20771 -0.0017724958999999999
13.20871 -0.0017439725999999999
13.20971 -0.0017154465
13.21071 -0.0016869302
13.21171 -0.0016584359
13.21271 -0.001629976
13.21371 -0.0016015628999999998
13.21471 -0.0015732083
13.21571 -0.0015449245
13.21671 -0.001516723
13.21771 -0.0014886158
13.21871 -0.0014606143
13.21971 -0.0014327298
13.22071 -0.0014049737
13.22171 -0.0013773569
13.22271 -0.0013498905
13.22371 -0.0013225853
13.22471 -0.0012954519
13.22571 -0.0012685009
13.22671 -0.0012417428000000002
13.22771 -0.0012151878
13.22871 -0.0011888462
13.22971 -0.0011627280999999998
13.23071 -0.0011368436
13.23171 -0.0011112027
13.23271 -0.0010858153
13.23371 -0.0010606911
13.23471 -0.0010358401
13.23571 -0.0010112720000000001
13.23671 -0.00098699647
13.23771 -0.0009630233799999999
13.23871 -0.00093936233
13.23971 -0.00091602296
13.24071 -0.00089301502
13.24171 -0.0008703480500000001
13.24271 -0.0008480316
13.24371 -0.0008260753
13.24471 -0.0008044887200000001
13.24571 -0.00078328121
13.24671 -0.00076246229
13.24771 -0.00074204127
13.24871 -0.00072202747
13.24971 -0.00070243013
13.25071 -0.0006832583500000001
13.25171 -0.00066452112
13.25271 -0.00064622741
13.25371 -0.00062838594
13.25471 -0.00061100536
13.25571 -0.00059409422
13.25671 -0.00057766083
13.25771 -0.00056171348
13.25871 -0.00054626016
13.25971 -0.00053130884
13.26071 -0.00051686725
13.26171 -0.00050294298
13.26271 -0.00048954348
13.26371 -0.00047667604000000004
13.26471 -0.00046434780000000005
13.26571 -0.00045256569999999996
13.26671 -0.00044133662000000003
13.26771 -0.00043066721
13.26871 -0.00042056404
13.26971 -0.00041103349000000004
13.27071 -0.00040208183
13.27171 -0.00039371516
13.27271 -0.00038593944
13.27371 -0.00037876052
13.27471 -0.0003721841
13.27571 -0.00036621573
13.27671 -0.0003608608
13.27771 -0.00035612459
13.27871 -0.00035201218999999996
13.27971 -0.00034852858
13.28071 -0.00034567854
13.28171 -0.00034346672
13.28271 -0.00034189759
13.28371 -0.00034097548
13.28471 -0.00034070450999999996
13.28571 -0.00034108867999999996
13.28671 -0.00034213181000000004
13.28771 -0.0003438375
13.28871 -0.00034620921
13.28971 -0.00034925026
13.29071 -0.00035296375
13.29171 -0.00035735266000000004
13.29271 -0.00036241972
13.29371 -0.00036816759
13.29471 -0.00037459872
13.29571 -0.00038171543000000004
13.29671 -0.0003895198
13.29771 -0.00039801389000000003
13.29871 -0.00040719956000000005
13.29971 -0.00041707858
13.30071 -0.00042765249999999994
13.30171 -0.00043892287
13.30271 -0.000450891
13.30371 -0.00046355821999999997
13.30471 -0.0004769257
13.30571 -0.00049099449
13.30671 -0.00050576555
13.30771 -0.00052123978
13.30871 -0.00053741796
13.30971 -0.0005543008200000001
13.31071 -0.000571889
13.31171 -0.00059018298
13.31271 -0.00060918323
13.31371 -0.0006288900699999999
13.31471 -0.00064930373
13.31571 -0.00067042433
13.31671 -0.00069225184
13.31771 -0.00071478612
13.31871 -0.0007380268899999999
13.31971 -0.00076197375
13.32071 -0.00078662606
13.32171 -0.00081198305
13.32271 -0.0008380438
13.32371 -0.0008648072299999999
13.32471 -0.00089227196
13.32571 -0.00092043647
13.32671 -0.0009492991
13.32771 -0.00097885786
13.32871 -0.0010091106000000001
13.32971 -0.0010400549
13.33071 -0.0010716884
13.33171 -0.0011040083
13.33271 -0.0011370116
13.33371 -0.0011706952
13.33471 -0.0012050557
13.33571 -0.0012400898
13.33671 -0.0012757937
13.33771 -0.0013121637
13.33871 -0.0013491956
13.33971 -0.0013868856999999998
13.34071 -0.0014252294
13.34171 -0.0014642225
13.34271 -0.0015038606
13.34371 -0.001544139
13.34471 -0.001585053
13.34571 -0.0016265977999999999
13.34671 -0.0016687687
13.34771 -0.0017115606
13.34871 -0.0017549684
13.34971 -0.0017989871
13.35071 -0.0018436114
13.35171 -0.0018888361
13.35271 -0.0019346557000000002
13.35371 -0.0019810646
13.35471 -0.0020280577
13.35571 -0.002075629
13.35671 -0.0021237729
13.35771 -0.0021724834
13.35871 -0.0022217549
13.35971 -0.0022715813999999997
13.36071 -0.0023219569
13.36171 -0.002372875
13.36271 -0.0024243296
13.36371 -0.0024763145
13.36471 -0.0025288231
13.36571 -0.0025818489999999998
13.36671 -0.0026353857000000003
13.36771 -0.0026894264
13.36871 -0.0027439643000000003
13.36971 -0.0027989925
13.37071 -0.0028545042
13.37171 -0.0029104924
13.37271 -0.0029669498
13.37371 -0.0030238692
13.37471 -0.0030812433
13.37571 -0.0031390649
13.37671 -0.0031973264000000005
13.37771 -0.0032560205000000003
13.37871 -0.0033151395
13.37971 -0.0033746757000000004
13.38071 -0.0034346211999999997
13.38171 -0.0034949684
13.38271 -0.0035557092
13.38371 -0.003616836
13.38471 -0.0036783404
13.38571 -0.0037402144
13.38671 -0.00380245
13.38771 -0.0038650384999999996
13.38871 -0.0039279719000000005
13.38971 -0.0039912415
13.39071 -0.0040548384
13.39171 -0.0041187541
13.39271 -0.0041829797000000005
13.39371 -0.0042475061
13.39471 -0.0043123244
13.39571 -0.0043774252999999996
13.39671 -0.004442799
13.39771 -0.0045084365
13.39871 -0.004574328
13.39971 -0.0046404635
13.40071 -0.0047068334
13.40171 -0.0047734273
13.40271 -0.0048402355
13.40371 -0.0049072474
13.40471 -0.0049744529
13.40571 -0.0050418414
13.40671 -0.0051094026
13.40771 -0.005177126099999999
13.40871 -0.0052450014
13.40971 -0.0053130174
13.41071 -0.005381164
13.41171 -0.0054494307
13.41271 -0.0055178065
13.41371 -0.0055862813
13.41471 -0.0056548441000000005
13.41571 -0.0057234847
13.41671 -0.0057921927
13.41771 -0.0058609574
13.41871 -0.0059297687
13.41971 -0.0059986163
13.42071 -0.0060674898
13.42171 -0.0061363788999999995
13.42271 -0.006205274299999999
13.42371 -0.0062741645
13.42471 -0.006343040100000001
13.42571 -0.0064118918000000006
13.42671 -0.0064807085000000006
13.42771 -0.0065494809
13.42871 -0.006618198699999999
13.42971 -0.0066868524
13.43071 -0.0067554320000000005
13.43171 -0.0068239271
13.43271 -0.0068923284
13.43371 -0.006960625600000001
13.43471 -0.007028809299999999
13.43571 -0.0070968686
13.43671 -0.007164794799999999
13.43771 -0.0072325769
13.43871 -0.0073002055
13.43971 -0.0073676711
13.44071 -0.0074349628
13.44171 -0.0075020711
13.44271 -0.007568985899999999
13.44371 -0.0076356962
13.44471 -0.0077021927
13.44571 -0.0077684650000000004
13.44671 -0.007834503
13.44771 -0.0079002966
13.44871 -0.0079658355
13.44971 -0.0080311089
13.45071 -0.0080961072
13.45171 -0.008160819599999999
13.45271 -0.0082252365
13.45371 -0.0082893472
13.45471 -0.0083531413
13.45571 -0.0084166088
13.45671 -0.008479739299999999
13.45771 -0.0085425221
13.45871 -0.008604947699999999
13.45971 -0.008667005699999999
13.46071 -0.0087286862
13.46171 -0.0087899789
13.46271 -0.0088508736
13.46371 -0.0089113601
13.46471 -0.0089714282
13.46571 -0.0090310677
13.46671 -0.0090902693
13.46771 -0.009149022699999999
13.46871 -0.0092073176
13.46971 -0.009265144
13.47071 -0.0093224924
13.47171 -0.0093793533
13.47271 -0.0094357158
13.47371 -0.0094915711
13.47471 -0.0095469091
13.47571 -0.009601719600000001
13.47671 -0.0096559939
13.47771 -0.0097097225
13.47871 -0.0097628952
13.47971 -0.0098155033
13.48071 -0.009867538
13.48171 -0.009918989999999999
13.48271 -0.0099698504
13.48371 -0.01002011
13.48471 -0.010069761
13.48571 -0.010118794
13.48671 -0.010167202
13.48771 -0.010214977
13.48871 -0.01026211
13.48971 -0.010308593
13.49071 -0.01035442
13.49171 -0.010399583
13.49271 -0.010444074
13.49371 -0.010487887
13.49471 -0.010531014
13.49571 -0.010573448999999999
13.49671 -0.010615186
13.49771 -0.010656216
13.49871 -0.010696535
13.49971 -0.010736136
13.50071 -0.010775012
13.50171 -0.010813158
13.50271 -0.010850567
13.50371 -0.010887233999999999
13.50471 -0.010923152
13.50571 -0.010958316
13.50671 -0.01099272
13.50771 -0.011026357
13.50871 -0.011059223
13.50971 -0.01109131
13.51071 -0.011122615
13.51171 -0.011153128
13.51271 -0.011182847000000001
13.51371 -0.011211765
13.51471 -0.011239877
13.51571 -0.011267175
13.51671 -0.011293656000000001
13.51771 -0.011319312
13.51871 -0.011344138
13.51971 -0.011368129000000001
13.52071 -0.011391279
13.52171 -0.011413583
13.52271 -0.011435035
13.52371 -0.011455629
13.52471 -0.011475362000000001
13.52571 -0.011494227000000001
13.52671 -0.011512219
13.52771 -0.011529333000000001
13.52871 -0.011545566
13.52971 -0.011560912000000001
13.53071 -0.011575366
13.53171 -0.011588925
13.53271 -0.011601584
13.53371 -0.011613339
13.53471 -0.011624186
13.53571 -0.011634122
13.53671 -0.011643143
13.53771 -0.011651246
13.53871 -0.011658428
13.53971 -0.011664686
13.54071 -0.011670018
13.54171 -0.011674420000000001
13.54271 -0.011677891
13.54371 -0.011680427
13.54471 -0.011682027
13.54571 -0.011682689
13.54671 -0.011682411
13.54771 -0.011681192
13.54871 -0.01167903
13.54971 -0.011675923
13.55071 -0.011671871
13.55171 -0.011666874
13.55271 -0.011660928
13.55371 -0.011654036
13.55471 -0.011646195
13.55571 -0.011637406
13.55671 -0.011627669
13.55771 -0.011616982
13.55871 -0.011605348
13.55971 -0.011592766
13.56071 -0.011579236
13.56171 -0.011564759
13.56271 -0.011549336
13.56371 -0.011532968
13.56471 -0.011515656
13.56571 -0.011497401
13.56671 -0.011478204
13.56771 -0.011458066999999999
13.56871 -0.011436991
13.56971 -0.011414978999999999
13.57071 -0.011392030000000001
13.57171 -0.011368148
13.57271 -0.011343335
13.57371 -0.011317592
13.57471 -0.011290921
13.57571 -0.011263325
13.57671 -0.011234805
13.57771 -0.011205363999999999
13.57871 -0.011175003999999999
13.57971 -0.011143726
13.58071 -0.011111535
13.58171 -0.011078431
13.58271 -0.011044418
13.58371 -0.011009498
13.58471 -0.010973673
13.58571 -0.010936946999999999
13.58671 -0.01089932
13.58771 -0.010860798
13.58871 -0.010821382000000001
13.58971 -0.010781075
13.59071 -0.010739881000000001
13.59171 -0.010697802000000001
13.59271 -0.010654842
13.59371 -0.010611006000000001
13.59471 -0.010566295
13.59571 -0.010520713999999999
13.59671 -0.010474267
13.59771 -0.010426958
13.59871 -0.010378792
13.59971 -0.010329772
13.60071 -0.010279904000000001
13.60171 -0.010229193
13.60271 -0.010177644
13.60371 -0.010125261
13.60471 -0.010072051
13.60571 -0.010018019000000001
13.60671 -0.009963171
13.60771 -0.0099075121
13.60871 -0.0098510493
13.60971 -0.009793788900000001
13.61071 -0.009735737
13.61171 -0.009676899899999999
13.61271 -0.0096172844
13.61371 -0.0095568976
13.61471 -0.009495746099999999
13.61571 -0.0094338364
13.61671 -0.009371175800000001
13.61771 -0.0093077717
13.61871 -0.009243630499999999
13.61971 -0.0091787595
13.62071 -0.0091131667
13.62171 -0.0090468588
13.62271 -0.008979842799999999
13.62371 -0.0089121262
13.62471 -0.0088437169
13.62571 -0.0087746223
13.62671 -0.0087048495
13.62771 -0.0086344058
13.62871 -0.0085632993
13.62971 -0.0084915373
13.63071 -0.0084191277
13.63171 -0.0083460778
13.63271 -0.0082723956
13.63371 -0.0081980892
13.63471 -0.008123166499999999
13.63571 -0.0080476355
13.63671 -0.0079715042
13.63771 -0.0078947807
13.63871 -0.0078174729
13.63971 -0.0077395896
13.64071 -0.0076611395
13.64171 -0.0075821306000000005
13.64271 -0.0075025724
13.64371 -0.0074224728000000005
13.64471 -0.0073418406999999995
13.64571 -0.0072606847000000006
13.64671 -0.0071790142
13.64771 -0.0070968381
13.64871 -0.0070141657
13.64971 -0.0069310058999999995
13.65071 -0.0068473681
13.65171 -0.0067632616
13.65271 -0.0066786954
13.65371 -0.0065936787
13.65471 -0.006508221799999999
13.65571 -0.0064223335
13.65671 -0.0063360232
13.65771 -0.006249301099999999
13.65871 -0.0061621759000000005
13.65971 -0.0060746581
13.66071 -0.0059867569
13.66171 -0.005898482399999999
13.66271 -0.0058098442
13.66371 -0.0057208519
13.66471 -0.0056315159
13.66571 -0.0055418459
13.66671 -0.0054518518
13.66771 -0.005361543999999999
13.66871 -0.0052709325000000005
13.66971 -0.0051800274
13.67071 -0.0050888393
13.67171 -0.0049973787
13.67271 -0.0049056557999999995
13.67371 -0.0048136815
13.67471 -0.0047214664
13.67571 -0.004629021
13.67671 -0.0045363562
13.67771 -0.004443483
13.67871 -0.004350412200000001
13.67971 -0.0042571548
13.68071 -0.004163722
13.68171 -0.0040701245
13.68271 -0.0039763737999999995
13.68371 -0.0038824805000000004
13.68471 -0.0037884558
13.68571 -0.0036943111
13.68671 -0.0036000572
13.68771 -0.0035057054999999998
13.68871 -0.0034112669
13.68971 -0.0033167521999999997
13.69071 -0.0032221724000000003
13.69171 -0.0031275387
13.69271 -0.0030328618
13.69371 -0.0029381525
13.69471 -0.0028434215000000002
13.69571 -0.0027486798000000002
13.69671 -0.0026539379
13.69771 -0.0025592066
13.69871 -0.0024644964
13.69971 -0.0023698178
13.70071 -0.0022751812
13.70171 -0.0021805972
13.70271 -0.0020860762
13.70371 -0.0019916284
13.70471 -0.0018972644999999998
13.70571 -0.0018029945000000002
13.70671 -0.0017088289
13.70771 -0.0016147778000000002
13.70871 -0.0015208517
13.70971 -0.0014270607
13.71071 -0.0013334151
13.71171 -0.0012399252
13.71271 -0.0011466013
13.71371 -0.0010534537
13.71471 -0.00096049262
13.71571 -0.00086772843
13.71671 -0.0007751715199999999
13.71771 -0.0006828321100000001
13.71871 -0.0005907205799999999
13.71971 -0.00049884725
13.72071 -0.00040722248
13.72171 -0.0003158566
13.72271 -0.00022475992
13.72371 -0.0001339428
13.72471 -4.3415506e-05
13.72571 4.6811669999999996e-05
13.72671 0.00013672849000000002
13.72771 0.00022632476
13.72871 0.00031559027000000004
13.72971 0.00040451491
13.73071 0.00049308865
13.73171 0.0005813014
13.73271 0.00066914326
13.73371 0.00075660432
13.73471 0.00084367475
13.73571 0.00093034478
13.73671 0.0010166046
13.73771 0.0011024447
13.73871 0.0011878556
13.73971 0.0012728276
13.74071 0.0013573514
13.74171 0.0014414176
13.74271 0.0015250171
13.74371 0.0016081404999999998
13.74471 0.0016907788000000003
13.74571 0.0017729231
13.74671 0.0018545645000000001
13.74771 0.0019356939000000001
13.74871 0.0020163026
13.74971 0.0020963822
13.75071 0.0021759239
13.75171 0.0022549193
13.75271 0.0023333601
13.75371 0.0024112382
13.75471 0.0024885453999999997
13.75571 0.0025652736
13.75671 0.0026414153
13.75771 0.0027169623
13.75871 0.0027919072
13.75971 0.0028662425
13.76071 0.0029399609
13.76171 0.0030130549999999997
13.76271 0.0030855178999999997
13.76371 0.0031573421
13.76471 0.0032285214
13.76571 0.0032990483000000003
13.76671 0.0033689163999999997
13.76771 0.0034381192
13.76871 0.00350665
13.76971 0.0035745023
13.77071 0.0036416695
13.77171 0.0037081456
13.77271 0.0037739239
13.77371 0.0038389986
13.77471 0.0039033632
13.77571 0.0039670114000000005
13.77671 0.0040299368
13.77771 0.0040921335
13.77871 0.0041535954
13.77971 0.0042143161
13.78071 0.0042742893
13.78171 0.0043335091
13.78271 0.0043919688
13.78371 0.0044496624
13.78471 0.0045065837
13.78571 0.0045627265
13.78671 0.0046180845
13.78771 0.0046726516
13.78871 0.0047264217
13.78971 0.0047793880999999995
13.79071 0.0048315451
13.79171 0.0048828864
13.79271 0.0049334059
13.79371 0.0049830978
13.79471 0.0050319559
13.79571 0.0050799747
13.79671 0.0051271483
13.79771 0.0051734711
13.79871 0.0052189378
13.79971 0.0052635427
13.80071 0.005307281
13.80171 0.0053501477
13.80271 0.005392138
13.80371 0.0054332471
13.80471 0.0054734708
13.80571 0.0055128046
13.80671 0.005551245
13.80771 0.0055887875
13.80871 0.0056254288
13.80971 0.0056611654
13.81071 0.0056959943
13.81171 0.0057299123
13.81271 0.0057629164
13.81371 0.0057950041
13.81471 0.0058261732
13.81571 0.0058564212
13.81671 0.0058857462
13.81771 0.0059141461
13.81871 0.005941619
13.81971 0.0059681635
13.82071 0.0059937785
13.82171 0.0060184622
13.82271 0.0060422135
13.82371 0.0060650316000000004
13.82471 0.0060869152
13.82571 0.0061078637000000005
13.82671 0.0061278763000000005
13.82771 0.0061469524
13.82871 0.006165091300000001
13.82971 0.0061822924
13.83071 0.0061985556
13.83171 0.006213880299999999
13.83271 0.0062282663
13.83371 0.0062417137
13.83471 0.006254221799999999
13.83571 0.0062657906000000005
13.83671 0.0062764193
13.83771 0.0062861087
13.83871 0.006294858800000001
13.83971 0.0063026688
13.84071 0.006309538700000001
13.84171 0.006315469400000001
13.84271 0.0063204599
13.84371 0.0063245112
13.84471 0.0063276224
13.84571 0.0063297943
13.84671 0.0063310268
13.84771 0.00633132
13.84871 0.006330673899999999
13.84971 0.0063290892
13.85071 0.006326565899999999
13.85171 0.0063231039999999995
13.85271 0.006318704299999999
13.85371 0.0063133666
13.85471 0.006307091799999999
13.85571 0.0062998799
13.85671 0.0062917323
13.85771 0.006282649
13.85871 0.0062726314
13.85971 0.0062616804
13.86071 0.006249797299999999
13.86171 0.006236982900000001
13.86271 0.0062232386
13.86371 0.0062085666
13.86471 0.0061929684
13.86571 0.0061764462
13.86671 0.0061590014
13.86771 0.006140636799999999
13.86871 0.0061213555
13.86971 0.0061011597
13.87071 0.0060800521
13.87171 0.0060580365
13.87271 0.0060351162
13.87371 0.0060112947
13.87471 0.0059865757
13.87571 0.0059609632
13.87671 0.005934462000000001
13.87771 0.005907076
13.87871 0.00587881
13.87971 0.0058496687
13.88071 0.0058196569
13.88171 0.0057887795
13.88271 0.0057570422
13.88371 0.0057244499
13.88471 0.0056910081
13.88571 0.0056567224000000004
13.88671 0.005621597999999999
13.88771 0.005585641
13.88871 0.005548856600000001
13.88971 0.0055112509
13.89071 0.0054728294
13.89171 0.0054335982
13.89271 0.0053935625999999995
13.89371 0.0053527288
13.89471 0.0053111024
13.89571 0.005268689
13.89671 0.0052254942
13.89771 0.0051815240999999995
13.89871 0.0051367839
13.89971 0.0050912793
13.90071 0.0050450162
13.90171 0.0049980001
13.90271 0.0049502363
13.90371 0.0049017304
13.90471 0.0048524878
13.90571 0.0048025136
13.90671 0.0047518137
13.90771 0.0047003934
13.90871 0.004648257899999999
13.90971 0.0045954125999999994
13.91071 0.0045418627
13.91171 0.0044876138
13.91271 0.0044326713
13.91371 0.00437704
13.91471 0.0043207256
13.91571 0.0042637334
13.91671 0.004206068800000001
13.91771 0.0041477375
13.91871 0.0040887448
13.91971 0.0040290961
13.92071 0.0039687970000000005
13.92171 0.0039078528
13.92271 0.0038462695
13.92371 0.0037840528000000003
13.92471 0.0037212085000000003
13.92571 0.0036577421
13.92671 0.0035936602000000003
13.92771 0.0035289685999999997
13.92871 0.0034636734
13.92971 0.0033977809000000003
13.93071 0.0033312975999999998
13.93171 0.0032642295999999998
13.93271 0.0031965843000000002
13.93371 0.0031283678
13.93471 0.0030595875
13.93571 0.0029902503
13.93671 0.0029203637000000003
13.93771 0.0028499348
13.93871 0.0027789712
13.93971 0.0027074806
13.94071 0.0026354708
13.94171 0.0025629499
13.94271 0.002489926
13.94371 0.0024164074
13.94471 0.0023424023
13.94571 0.0022679193
13.94671 0.0021929669
13.94771 0.0021175540000000002
13.94871 0.0020416892
13.94971 0.0019653813
13.95071 0.0018886394
13.95171 0.0018114724
13.95271 0.0017338891
13.95371 0.0016558986
13.95471 0.0015775097999999998
13.95571 0.0014987317
13.95671 0.0014195731
13.95771 0.0013400429000000001
13.95871 0.00126015
13.95971 0.001179903
13.96071 0.0010993107
13.96171 0.0010183815
13.96271 0.0009371238799999999
13.96371 0.00085554611
13.96471 0.0007736564800000001
13.96571 0.00069146317
13.96671 0.0006089741
13.96771 0.00052619716
13.96871 0.00044314010999999996
13.96971 0.00035981056
13.97071 0.00027621606
13.97171 0.00019236402
13.97271 0.00010826172
13.97371 2.3916411e-05
13.97471 -6.0664797e-05
13.97571 -0.00014547486
13.97671 -0.00023050679000000002
13.97771 -0.00031575371000000003
13.97871 -0.00040120872
13.97971 -0.00048686502000000004
13.98071 -0.00057271582
13.98171 -0.00065875433
13.98271 -0.0007449738
13.98371 -0.00083136747
13.98471 -0.00091792854
13.98571 -0.0010046501
13.98671 -0.0010915254
13.98771 -0.0011785476
13.98871 -0.0012657096999999999
13.98971 -0.0013530045
13.99071 -0.0014404251
13.99171 -0.0015279643999999998
13.99271 -0.0016156151
13.99371 -0.0017033699
13.99471 -0.0017912213
13.99571 -0.0018791618000000001
13.99671 -0.0019671839
13.99771 -0.0020552799
13.99871 -0.002143442
13.99971 -0.0022316621
14.00071 -0.0023199324
14.00171 -0.0024082447
14.00271 -0.0024965907999999998
14.00371 -0.0025849626
14.00471 -0.0026733513999999997
14.00571 -0.0027617491
14.00671 -0.002850147
14.00771 -0.0029385366
14.00871 -0.0030269091
14.00971 -0.0031152558
14.01071 -0.0032035680999999996
14.01171 -0.0032918371
14.01271 -0.0033800541
14.01371 -0.0034682103
14.01471 -0.0035562971
14.01571 -0.0036443056000000002
14.01671 -0.0037322271999999995
14.01771 -0.0038200531
14.01871 -0.0039077746
14.01971 -0.0039953833000000005
14.02071 -0.004082871199999999
14.02171 -0.0041702297
14.02271 -0.0042574506
14.02371 -0.004344526
14.02471 -0.0044314478
14.02571 -0.0045182085
14.02671 -0.0046048007999999994
14.02771 -0.0046912173
14.02871 -0.0047774509
14.02971 -0.0048634945
14.03071 -0.0049493414000000005
14.03171 -0.0050349852
14.03271 -0.0051204195
14.03371 -0.0052056384
14.03471 -0.0052906357999999995
14.03571 -0.0053754058
14.03671 -0.005459943
14.03771 -0.0055442419
14.03871 -0.005628297
14.03971 -0.0057121037
14.04071 -0.0057956564
14.04171 -0.0058789505
14.04271 -0.0059619812
14.04371 -0.0060447433
14.04471 -0.0061272323
14.04571 -0.0062094441
14.04671 -0.0062913736
14.04771 -0.0063730156
14.04871 -0.0064543667
14.04971 -0.0065354207999999995
14.05071 -0.0066161738
14.05171 -0.0066966211
14.05271 -0.0067767578
14.05371 -0.0068565787
14.05471 -0.0069360794
14.05571 -0.0070152542
14.05671 -0.007094097999999999
14.05771 -0.007172605499999999
14.05871 -0.0072507712000000005
14.05971 -0.0073285897
14.06071 -0.0074060554
14.06171 -0.007483163100000001
14.06271 -0.0075599062
14.06371 -0.007636279
14.06471 -0.007712275699999999
14.06571 -0.0077878904
14.06671 -0.0078631165
14.06771 -0.0079379482
14.06871 -0.0080123798
14.06971 -0.0080864047
14.07071 -0.0081600163
14.07171 -0.008233208799999999
14.07271 -0.0083059756
14.07371 -0.008378311
14.07471 -0.0084502091
14.07571 -0.0085216634
14.07671 -0.008592668
14.07771 -0.0086632172
14.07871 -0.008733305
14.07971 -0.0088029257
14.08071 -0.0088720735
14.08171 -0.0089407433
14.08271 -0.009008929899999999
14.08371 -0.0090766276
14.08471 -0.009143832
14.08571 -0.009210538
14.08671 -0.0092767405
14.08771 -0.0093424351
14.08871 -0.0094076182
14.08971 -0.0094722847
14.09071 -0.009536431
14.09171 -0.0096000535
14.09271 -0.0096631476
14.09371 -0.0097257107
14.09471 -0.009787739
14.09571 -0.0098492295
14.09671 -0.0099101795
14.09771 -0.009970586
14.09871 -0.010030446
14.09971 -0.010089757000000001
14.10071 -0.010148517000000001
14.10171 -0.010206723
14.10271 -0.010264373
14.10371 -0.010321465
14.10471 -0.010377998
14.10571 -0.010433969
14.10671 -0.010489376
14.10771 -0.010544218
14.10871 -0.010598493
14.10971 -0.010652199999999999
14.11071 -0.010705336000000001
14.11171 -0.010757901
14.11271 -0.010809891
14.11371 -0.010861307
14.11471 -0.010912145
14.11571 -0.010962404
14.11671 -0.011012084
14.11771 -0.011061181
14.11871 -0.011109693
14.11971 -0.011157619
14.12071 -0.011204957
14.12171 -0.011251704999999999
14.12271 -0.011297859
14.12371 -0.011343418
14.12471 -0.011388378999999999
14.12571 -0.01143274
14.12671 -0.011476497
14.12771 -0.011519649
14.12871 -0.011562192
14.12971 -0.011604123
14.13071 -0.011645438999999999
14.13171 -0.011686138
14.13271 -0.011726216
14.13371 -0.011765669
14.13471 -0.011804495
14.13571 -0.011842691
14.13671 -0.011880253
14.13771 -0.011917178
14.13871 -0.011953464
14.13971 -0.011989107
14.14071 -0.012024103000000001
14.14171 -0.012058452
14.14271 -0.012092148
14.14371 -0.012125191
14.14471 -0.012157576
14.14571 -0.012189301999999999
14.14671 -0.012220367
14.14771 -0.012250767000000001
14.14871 -0.012280501
14.14971 -0.012309566999999999
14.15071 -0.012337964
14.15171 -0.012365689000000001
14.15271 -0.012392743000000001
14.15371 -0.012419123
14.15471 -0.012444826999999999
14.15571 -0.012469856
14.15671 -0.012494209000000001
14.15771 -0.012517885000000001
14.15871 -0.012540883
14.15971 -0.012563202
14.16071 -0.012584844
14.16171 -0.012605808
14.16271 -0.012626093
14.16371 -0.012645700000000001
14.16471 -0.012664630999999999
14.16571 -0.012682885
14.16671 -0.012700461000000001
14.16771 -0.012717361000000002
14.16871 -0.012733585
14.16971 -0.012749134999999998
14.17071 -0.01276401
14.17171 -0.012778211
14.17271 -0.012791739
14.17371 -0.012804594
14.17471 -0.012816778
14.17571 -0.01282829
14.17671 -0.012839133
14.17771 -0.012849305
14.17871 -0.012858807
14.17971 -0.012867639999999998
14.18071 -0.012875804999999999
14.18171 -0.012883302
14.18271 -0.012890132
14.18371 -0.012896292999999998
14.18471 -0.012901787999999999
14.18571 -0.012906615
14.18671 -0.012910775000000001
14.18771 -0.012914267000000002
14.18871 -0.012917093000000001
14.18971 -0.012919251
14.19071 -0.012920742
14.19171 -0.012921564
14.19271 -0.012921718
14.19371 -0.012921204
14.19471 -0.012920021
14.19571 -0.012918169
14.19671 -0.012915645
14.19771 -0.012912450999999998
14.19871 -0.012908586000000001
14.19971 -0.012904048999999999
14.20071 -0.012898838
14.20171 -0.012892955000000001
14.20271 -0.012886397999999999
14.20371 -0.012879165000000001
14.20471 -0.012871258
14.20571 -0.012862675
14.20671 -0.012853416999999999
14.20771 -0.012843483
14.20871 -0.012832873
14.20971 -0.012821586
14.21071 -0.012809623
14.21171 -0.012796985000000002
14.21271 -0.01278367
14.21371 -0.01276968
14.21471 -0.012755016
14.21571 -0.012739677999999999
14.21671 -0.012723666
14.21771 -0.012706982999999998
14.21871 -0.012689628000000001
14.21971 -0.012671604
14.22071 -0.012652911999999999
14.22171 -0.012633552
14.22271 -0.012613527
14.22371 -0.012592839
14.22471 -0.012571488
14.22571 -0.012549478999999999
14.22671 -0.012526810999999999
14.22771 -0.012503486999999999
14.22871 -0.012479510000000001
14.22971 -0.012454881000000001
14.23071 -0.012429603
14.23171 -0.012403676999999998
14.23271 -0.012377105
14.23371 -0.01234989
14.23471 -0.012322034999999999
14.23571 -0.012293539000000001
14.23671 -0.012264407
14.23771 -0.012234639
14.23871 -0.012204238
14.23971 -0.012173205
14.24071 -0.012141543000000001
14.24171 -0.012109251
14.24271 -0.012076332
14.24371 -0.012042788
14.24471 -0.012008620000000001
14.24571 -0.011973828
14.24671 -0.011938415
14.24771 -0.01190238
14.24871 -0.011865725
14.24971 -0.011828451
14.25071 -0.011790558
14.25171 -0.011752048000000001
14.25271 -0.01171292
14.25371 -0.011673176
14.25471 -0.011632815
14.25571 -0.011591838
14.25671 -0.011550246
14.25771 -0.011508038
14.25871 -0.011465214999999999
14.25971 -0.011421777999999999
14.26071 -0.011377726
14.26171 -0.011333059
14.26271 -0.011287779
14.26371 -0.011241884
14.26471 -0.011195376
14.26571 -0.011148255
14.26671 -0.01110052
14.26771 -0.011052173
14.26871 -0.011003213
14.26971 -0.010953641
14.27071 -0.010903458
14.27171 -0.010852663
14.27271 -0.010801258999999999
14.27371 -0.010749244
14.27471 -0.010696622
14.27571 -0.010643392
14.27671 -0.010589555
14.27771 -0.010535112
14.27871 -0.010480065
14.27971 -0.010424414
14.28071 -0.010368163
14.28171 -0.010311312
14.28271 -0.010253862
14.28371 -0.010195817
14.28471 -0.010137177
14.28571 -0.010077945999999999
14.28671 -0.010018124
14.28771 -0.0099577148
14.28871 -0.0098967204
14.28971 -0.0098351433
14.29071 -0.0097729862
14.29171 -0.0097102515
14.29271 -0.009646941899999999
14.29371 -0.0095830597
14.29471 -0.0095186078
14.29571 -0.009453589200000001
14.29671 -0.0093880066
14.29771 -0.0093218623
14.29871 -0.0092551592
14.29971 -0.0091879003
14.30071 -0.0091200876
14.30171 -0.0090517242
14.30271 -0.0089828121
14.30371 -0.0089133537
14.30471 -0.008843351
14.30571 -0.008772806900000001
14.30671 -0.008701723
14.30771 -0.0086301014
14.30871 -0.0085579442
14.30971 -0.0084852538
14.31071 -0.0084120307
14.31171 -0.0083382773
14.31271 -0.008263995599999999
14.31371 -0.0081891863
14.31471 -0.0081138511
14.31571 -0.0080379912
14.31671 -0.0079616082
14.31771 -0.007884702799999999
14.31871 -0.0078072764
14.31971 -0.007729330499999999
14.32071 -0.0076508659000000005
14.32171 -0.0075718839000000005
14.32271 -0.0074923852999999995
14.32371 -0.007412371599999999
14.32471 -0.0073318435
14.32571 -0.007250802400000001
14.32671 -0.0071692490999999995
14.32771 -0.0070871858000000005
14.32871 -0.0070046131
14.32971 -0.0069215326
14.33071 -0.0068379457
14.33171 -0.006753853799999999
14.33271 -0.0066692584
14.33371 -0.006584161
14.33471 -0.0064985637
14.33571 -0.0064124688
14.33671 -0.0063258776
14.33771 -0.0062387924
14.33871 -0.0061512153
14.33971 -0.0060631486
14.34071 -0.0059745944
14.34171 -0.0058855552
14.34271 -0.005796033700000001
14.34371 -0.0057060326
14.34471 -0.0056155546
14.34571 -0.0055246022
14.34671 -0.0054331787
14.34771 -0.005341287
14.34871 -0.0052489304
14.34971 -0.0051561117
14.35071 -0.0050628347
14.35171 -0.0049691022000000005
14.35271 -0.0048749178
14.35371 -0.0047802852
14.35471 -0.0046852078
14.35571 -0.004589689
14.35671 -0.0044937326
14.35771 -0.0043973421
14.35871 -0.0043005213
14.35971 -0.0042032738
14.36071 -0.0041056035
14.36171 -0.0040075138
14.36271 -0.0039090081999999995
14.36371 -0.0038100909
14.36471 -0.0037107649
14.36571 -0.0036110340999999995
14.36671 -0.0035109016999999997
14.36771 -0.0034103712000000002
14.36871 -0.0033094464000000003
14.36971 -0.0032081300999999996
14.37071 -0.0031064257
14.37171 -0.0030043366
14.37271 -0.0029018658
14.37371 -0.0027990163
14.37471 -0.002695791
14.37571 -0.0025921929
14.37671 -0.0024882247
14.37771 -0.0023838895
14.37871 -0.0022791897
14.37971 -0.0021741282
14.38071 -0.0020687074
14.38171 -0.0019629302
14.38271 -0.0018567991000000002
14.38371 -0.0017503166999999998
14.38471 -0.0016434855
14.38571 -0.0015363082999999998
14.38671 -0.0014287876
14.38771 -0.0013209262000000001
14.38871 -0.0012127268000000002
14.38971 -0.0011041921
14.39071 -0.00099532517
14.39171 -0.00088612878
14.39271 -0.00077660607
14.39371 -0.00066676021
14.39471 -0.00055659443
14.39571 -0.00044611211
14.39671 -0.00033531669
14.39771 -0.00022421182000000002
14.39871 -0.00011280122000000001
14.39971 -1.0887319999999999e-06
14.40071 0.00011092168000000001
14.40171 0.00022322595
14.40271 0.00033581987
14.40371 0.00044869917
14.40471 0.00056185941
14.40571 0.00067529609
14.40671 0.0007890046599999999
14.40771 0.00090298036
14.40871 0.0010172185
14.40971 0.0011317144000000002
14.41071 0.0012464629
14.41171 0.0013614594000000001
14.41271 0.0014766987
14.41371 0.001592176
14.41471 0.0017078861
14.41571 0.0018238239000000001
14.41671 0.0019399844
14.41771 0.0020563625999999997
14.41871 0.0021729533
14.41971 0.0022897513
14.42071 0.0024067516
14.42171 0.0025239491
14.42271 0.0026413387000000003
14.42371 0.0027589153000000003
14.42471 0.0028766737
14.42571 0.0029946088
14.42671 0.0031127158
14.42771 0.0032309894
14.42871 0.0033494245
14.42971 0.0034680161
14.43071 0.003586759
14.43171 0.0037056481000000002
14.43271 0.0038246788
14.43371 0.0039438459
14.43471 0.0040631443
14.43571 0.0041825693
14.43671 0.0043021158
14.43771 0.0044217792
14.43871 0.0045415542
14.43971 0.0046614361
14.44071 0.0047814199
14.44171 0.0049015009
14.44271 0.0050216741999999995
14.44371 0.0051419349
14.44471 0.0052622781
14.44571 0.0053826992
14.44671 0.0055031935
14.44771 0.0056237557
14.44871 0.0057443813
14.44971 0.0058650654
14.45071 0.005985803
14.45171 0.006106588999999999
14.45271 0.0062274185999999995
14.45371 0.0063482868
14.45471 0.0064691885
14.45571 0.006590118599999999
14.45671 0.0067110719
14.45771 0.0068320434
14.45871 0.0069530273
14.45971 0.007074018499999999
14.46071 0.007195011100000001
14.46171 0.007315999399999999
14.46271 0.0074369781999999995
14.46371 0.0075579417
14.46471 0.0076788834
14.46571 0.0077997982
14.46671 0.0079206795
14.46771 0.0080415208
14.46871 0.0081623162
14.46971 0.0082830593
14.47071 0.0084037434
14.47171 0.0085243621
14.47271 0.0086449087
14.47371 0.008765376699999999
14.47471 0.0088857589
14.47571 0.0090060494
14.47671 0.0091262409
14.47771 0.0092463262
14.47871 0.0093662995
14.47971 0.0094861534
14.48071 0.009605880800000001
14.48171 0.009725475
14.48271 0.009844930200000001
14.48371 0.0099642384
14.48471 0.010083394
14.48571 0.01020239
14.48671 0.010321219
14.48771 0.010439875999999999
14.48871 0.010558353000000001
14.48971 0.010676644
14.49071 0.010794743
14.49171 0.010912643
14.49271 0.011030339
14.49371 0.011147822
14.49471 0.011265088
14.49571 0.01138213
14.49671 0.011498940999999999
14.49771 0.011615516
14.49871 0.011731847
14.49971 0.011847929
14.50071 0.011963756
14.50171 0.012079320999999999
14.50271 0.012194617
14.50371 0.012309638
14.50471 0.012424379
14.50571 0.012538831
14.50671 0.012652989
14.50771 0.012766846
14.50871 0.012880395999999999
14.50971 0.012993632000000001
14.51071 0.013106548
14.51171 0.013219136000000001
14.51271 0.013331388999999999
14.51371 0.013443301999999999
14.51471 0.013554866999999998
14.51571 0.013666079
14.51671 0.013776930000000001
14.51771 0.013887412
14.51871 0.013997519
14.51971 0.014107245
14.52071 0.014216580999999999
14.52171 0.014325521
14.52271 0.014434058
14.52371 0.014542185999999999
14.52471 0.014649895999999999
14.52571 0.014757183
14.52671 0.014864039
14.52771 0.014970457
14.52871 0.01507643
14.52971 0.015181950999999999
14.53071 0.015287012999999999
14.53171 0.015391607
14.53271 0.015495729000000001
14.53371 0.015599369
14.53471 0.015702522
14.53571 0.015805179
14.53671 0.015907333000000003
14.53771 0.016008977
14.53871 0.016110104
14.53971 0.016210706
14.54071 0.016310775
14.54171 0.016410304
14.54271 0.016509285999999998
14.54371 0.016607714
14.54471 0.016705579999999998
14.54571 0.016802875000000002
14.54671 0.016899595
14.54771 0.016995728999999998
14.54871 0.017091270999999998
14.54971 0.017186215
14.55071 0.017280552
14.55171 0.017374274999999998
14.55271 0.017467377000000003
14.55371 0.017559851
14.55471 0.017651691
14.55571 0.01774289
14.55671 0.017833439
14.55771 0.017923334
14.55871 0.018012566
14.55971 0.01810113
14.56071 0.018189021
14.56171 0.018276231
14.56271 0.018362753
14.56371 0.018448583
14.56471 0.018533714
14.56571 0.018618139000000002
14.56671 0.018701855
14.56771 0.018784855
14.56871 0.018867132999999998
14.56971 0.018948683
14.57071 0.019029499999999998
14.57171 0.019109578000000002
14.57271 0.019188912
14.57371 0.019267496999999998
14.57471 0.019345325
14.57571 0.019422393
14.57671 0.019498695
14.57771 0.019574223999999998
14.57871 0.019648975
14.57971 0.019722944
14.58071 0.019796124
14.58171 0.019868511000000002
14.58271 0.019940098
14.58371 0.02001088
14.58471 0.020080851
14.58571 0.020150005999999998
14.58671 0.020218341
14.58771 0.020285847
14.58871 0.020352521
14.58971 0.020418357
14.59071 0.02048335
14.59171 0.020547493
14.59271 0.020610782999999997
14.59371 0.020673212
14.59471 0.020734777
14.59571 0.020795471
14.59671 0.02085529
14.59771 0.020914228
14.59871 0.02097228
14.59971 0.021029441
14.60071 0.021085708
14.60171 0.021141073
14.60271 0.021195532
14.60371 0.021249082
14.60471 0.021301716000000002
14.60571 0.021353431
14.60671 0.021404219999999998
14.60771 0.021454081
14.60871 0.021503007
14.60971 0.021550995
14.61071 0.02159804
14.61171 0.021644137
14.61271 0.021689282
14.61371 0.02173347
14.61471 0.021776698
14.61571 0.021818961
14.61671 0.021860255000000002
14.61771 0.021900576
14.61871 0.021939918
14.61971 0.02197828
14.62071 0.022015657
14.62171 0.022052044
14.62271 0.022087438
14.62371 0.022121836
14.62471 0.022155234
14.62571 0.022187628
14.62671 0.022219015
14.62771 0.022249391
14.62871 0.022278753999999998
14.62971 0.022307099
14.63071 0.022334425
14.63171 0.022360729
14.63271 0.022386007
14.63371 0.022410258
14.63471 0.022433477
14.63571 0.022455663
14.63671 0.022476814
14.63771 0.022496926
14.63871 0.022515998
14.63971 0.022534028
14.64071 0.022551012999999998
14.64171 0.02256695
14.64271 0.022581838
14.64371 0.022595674
14.64471 0.022608456
14.64571 0.022620183999999998
14.64671 0.022630853000000003
14.64771 0.022640462
14.64871 0.022649007999999998
14.64971 0.022656491
14.65071 0.022662908000000002
14.65171 0.022668258
14.65271 0.022672536
14.65371 0.022675743
14.65471 0.022677876
14.65571 0.022678934
14.65671 0.022678915
14.65771 0.022677818
14.65871 0.02267564
14.65971 0.02267238
14.66071 0.022668037999999998
14.66171 0.02266261
14.66271 0.022656097
14.66371 0.022648498
14.66471 0.02263981
14.66571 0.022630034
14.66671 0.02261917
14.66771 0.022607215
14.66871 0.022594171
14.66971 0.022580037
14.67071 0.022564811
14.67171 0.022548494999999998
14.67271 0.02253109
14.67371 0.022512594
14.67471 0.022493009
14.67571 0.022472334
14.67671 0.02245057
14.67771 0.022427717
14.67871 0.022403778000000003
14.67971 0.022378752000000002
14.68071 0.02235264
14.68171 0.022325441999999997
14.68271 0.022297162
14.68371 0.022267799
14.68471 0.022237354
14.68571 0.022205828
14.68671 0.022173224999999998
14.68771 0.022139543
14.68871 0.022104785999999998
14.68971 0.022068953000000002
14.69071 0.022032048000000002
14.69171 0.021994072
14.69271 0.021955026
14.69371 0.021914912
14.69471 0.021873732
14.69571 0.021831486
14.69671 0.021788178000000002
14.69771 0.021743811
14.69871 0.021698384
14.69971 0.021651902
14.70071 0.021604367
14.70171 0.02155578
14.70271 0.021506143
14.70371 0.02145546
14.70471 0.021403734
14.70571 0.021350967
14.70671 0.021297163
14.70771 0.021242324
14.70871 0.021186452
14.70971 0.021129553000000002
14.71071 0.021071627000000002
14.71171 0.021012679
14.71271 0.020952712
14.71371 0.020891729
14.71471 0.020829735000000002
14.71571 0.020766733000000002
14.71671 0.020702725
14.71771 0.020637717
14.71871 0.020571711
14.71971 0.020504711
14.72071 0.020436721
14.72171 0.020367747
14.72271 0.02029779
14.72371 0.020226855
14.72471 0.020154947
14.72571 0.020082069
14.72671 0.020008226
14.72771 0.019933422
14.72871 0.01985766
14.72971 0.019780947
14.73071 0.019703284
14.73171 0.019624679
14.73271 0.019545135999999998
14.73371 0.019464658
14.73471 0.019383251
14.73571 0.01930092
14.73671 0.01921767
14.73771 0.019133504
14.73871 0.019048431
14.73971 0.018962454
14.74071 0.018875576999999998
14.74171 0.018787809000000003
14.74271 0.018699153
14.74371 0.018609615000000003
14.74471 0.018519201
14.74571 0.018427917999999998
14.74671 0.018335771
14.74771 0.018242766
14.74871 0.018148907
14.74971 0.018054202999999998
[truncated: 181,814 more chars]
