# Supplementary material for: 2D Synthetic dataset of numerical simulations of long-period seismicity in a volcanic edifice and related sensitivity kernels
Source: Data Brief. 2021 Jan 25;34:106673. doi: 10.1016/j.dib.2020.106673 (PMC7841316; doi:10.1016/j.dib.2020.106673)
Supplement: Supplementary Data S1 — Supplementary Raw Research Data. This is open data under the CC BY license http://creativecommons.org/licenses/by/4.0/ [file mmc1.zip › Dataset/OUTPUT_SEISMOGRAMS/9000_3000/disp_X_hetero_15000_1795_SVF1e0Hz.semd]

-1.200000 0.0
-1.199000 0.0
-1.198000 0.0
-1.197000 0.0
-1.196000 0.0
-1.195000 0.0
-1.194000 0.0
-1.193000 0.0
-1.192000 0.0
-1.191000 0.0
-1.190000 0.0
-1.189000 0.0
-1.188000 0.0
-1.187000 0.0
-1.186000 0.0
-1.185000 0.0
-1.184000 0.0
-1.183000 0.0
-1.182000 0.0
-1.181000 0.0
-1.180000 0.0
-1.179000 0.0
-1.178000 0.0
-1.177000 0.0
-1.176000 0.0
-1.175000 0.0
-1.174000 0.0
-1.173000 0.0
-1.172000 0.0
-1.171000 0.0
-1.170000 0.0
-1.169000 0.0
-1.168000 0.0
-1.167000 0.0
-1.166000 0.0
-1.165000 0.0
-1.164000 0.0
-1.163000 0.0
-1.162000 0.0
-1.161000 0.0
-1.160000 0.0
-1.159000 0.0
-1.158000 0.0
-1.157000 0.0
-1.156000 0.0
-1.155000 0.0
-1.154000 0.0
-1.153000 0.0
-1.152000 0.0
-1.151000 0.0
-1.150000 0.0
-1.149000 0.0
-1.148000 0.0
-1.147000 0.0
-1.146000 0.0
-1.145000 0.0
-1.144000 0.0
-1.143000 0.0
-1.142000 0.0
-1.141000 0.0
-1.140000 0.0
-1.139000 0.0
-1.138000 0.0
-1.137000 0.0
-1.136000 0.0
-1.135000 0.0
-1.134000 0.0
-1.133000 0.0
-1.132000 0.0
-1.131000 0.0
-1.130000 0.0
-1.129000 0.0
-1.128000 0.0
-1.127000 0.0
-1.126000 0.0
-1.125000 0.0
-1.124000 0.0
-1.123000 0.0
-1.122000 0.0
-1.121000 0.0
-1.120000 0.0
-1.119000 0.0
-1.118000 0.0
-1.117000 0.0
-1.116000 0.0
-1.115000 0.0
-1.114000 0.0
-1.113000 0.0
-1.112000 0.0
-1.111000 0.0
-1.110000 0.0
-1.109000 0.0
-1.108000 0.0
-1.107000 0.0
-1.106000 0.0
-1.105000 0.0
-1.104000 0.0
-1.103000 0.0
-1.102000 0.0
-1.101000 0.0
-1.100000 0.0
-1.099000 0.0
-1.098000 0.0
-1.097000 0.0
-1.096000 0.0
-1.095000 0.0
-1.094000 0.0
-1.093000 0.0
-1.092000 0.0
-1.091000 0.0
-1.090000 0.0
-1.089000 0.0
-1.088000 0.0
-1.087000 0.0
-1.086000 0.0
-1.085000 0.0
-1.084000 0.0
-1.083000 0.0
-1.082000 0.0
-1.081000 0.0
-1.080000 0.0
-1.079000 0.0
-1.078000 0.0
-1.077000 0.0
-1.076000 0.0
-1.075000 0.0
-1.074000 0.0
-1.073000 0.0
-1.072000 0.0
-1.071000 0.0
-1.070000 0.0
-1.069000 0.0
-1.068000 0.0
-1.067000 0.0
-1.066000 0.0
-1.065000 0.0
-1.064000 0.0
-1.063000 0.0
-1.062000 0.0
-1.061000 0.0
-1.060000 0.0
-1.059000 0.0
-1.058000 0.0
-1.057000 0.0
-1.056000 0.0
-1.055000 0.0
-1.054000 0.0
-1.053000 0.0
-1.052000 0.0
-1.051000 0.0
-1.050000 0.0
-1.049000 0.0
-1.048000 0.0
-1.047000 0.0
-1.046000 0.0
-1.045000 0.0
-1.044000 0.0
-1.043000 0.0
-1.042000 0.0
-1.041000 0.0
-1.040000 0.0
-1.039000 0.0
-1.038000 0.0
-1.037000 0.0
-1.036000 0.0
-1.035000 0.0
-1.034000 0.0
-1.033000 0.0
-1.032000 0.0
-1.031000 0.0
-1.030000 0.0
-1.029000 0.0
-1.028000 0.0
-1.027000 0.0
-1.026000 0.0
-1.025000 0.0
-1.024000 0.0
-1.023000 0.0
-1.022000 0.0
-1.021000 0.0
-1.020000 0.0
-1.019000 0.0
-1.018000 0.0
-1.017000 0.0
-1.016000 0.0
-1.015000 0.0
-1.014000 0.0
-1.013000 0.0
-1.012000 0.0
-1.011000 0.0
-1.010000 0.0
-1.009000 0.0
-1.008000 0.0
-1.007000 0.0
-1.006000 0.0
-1.005000 0.0
-1.004000 0.0
-1.003000 0.0
-1.002000 0.0
-1.001000 0.0
-1.000000 0.0
-0.9990000 0.0
-0.9980000 0.0
-0.9970000 0.0
-0.9960000 0.0
-0.9950000 0.0
-0.9940000 0.0
-0.9930000 0.0
-0.9920000 0.0
-0.9910000 0.0
-0.9900000 0.0
-0.9890000 0.0
-0.9880000 0.0
-0.9870000 0.0
-0.9860000 0.0
-0.9850000 0.0
-0.9840000 0.0
-0.9830000 0.0
-0.9820000 0.0
-0.9810000 0.0
-0.9800000 0.0
-0.9790000 0.0
-0.9780000 0.0
-0.9770000 0.0
-0.9760000 0.0
-0.9750000 0.0
-0.9740000 0.0
-0.9730000 0.0
-0.9720000 0.0
-0.9710000 0.0
-0.9700000 0.0
-0.9690000 0.0
-0.9680000 0.0
-0.9670000 0.0
-0.9660000 0.0
-0.9650000 0.0
-0.9640000 0.0
-0.9630000 0.0
-0.9620000 0.0
-0.9610000 0.0
-0.9600000 0.0
-0.9590000 0.0
-0.9580000 0.0
-0.9570000 0.0
-0.9560000 0.0
-0.9550000 0.0
-0.9540000 0.0
-0.9530000 0.0
-0.9520000 0.0
-0.9510000 0.0
-0.9500000 0.0
-0.9490000 0.0
-0.9480000 0.0
-0.9470000 0.0
-0.9460000 0.0
-0.9450000 0.0
-0.9440000 0.0
-0.9430000 0.0
-0.9420000 0.0
-0.9410000 0.0
-0.9400000 0.0
-0.9390000 0.0
-0.9380000 0.0
-0.9370000 0.0
-0.9360000 0.0
-0.9350000 0.0
-0.9340000 0.0
-0.9330000 0.0
-0.9320000 0.0
-0.9310000 0.0
-0.9300000 0.0
-0.9290000 0.0
-0.9280000 0.0
-0.9270000 0.0
-0.9260000 0.0
-0.9250000 0.0
-0.9240000 0.0
-0.9230000 0.0
-0.9220000 0.0
-0.9210000 0.0
-0.9200000 0.0
-0.9190000 0.0
-0.9180000 0.0
-0.9170000 0.0
-0.9160000 0.0
-0.9150000 0.0
-0.9140000 0.0
-0.9130000 0.0
-0.9120000 0.0
-0.9110000 0.0
-0.9100000 0.0
-0.9090000 0.0
-0.9080000 0.0
-0.9070000 0.0
-0.9060000 0.0
-0.9050000 0.0
-0.9040000 0.0
-0.9030000 0.0
-0.9020000 0.0
-0.9010000 0.0
-0.9000000 0.0
-0.8990000 0.0
-0.8980000 0.0
-0.8970000 0.0
-0.8960000 0.0
-0.8950000 0.0
-0.8940000 0.0
-0.8930000 0.0
-0.8920000 0.0
-0.8910000 0.0
-0.8900000 0.0
-0.8890000 0.0
-0.8880000 0.0
-0.8870000 0.0
-0.8860000 0.0
-0.8850000 0.0
-0.8840000 0.0
-0.8830000 0.0
-0.8820000 0.0
-0.8810000 0.0
-0.8800000 0.0
-0.8790000 0.0
-0.8780000 0.0
-0.8770000 0.0
-0.8760000 0.0
-0.8750000 0.0
-0.8740000 0.0
-0.8730000 0.0
-0.8720000 0.0
-0.8710000 0.0
-0.8700000 0.0
-0.8690000 0.0
-0.8680000 0.0
-0.8670000 0.0
-0.8660000 0.0
-0.8650000 0.0
-0.8640000 0.0
-0.8630000 0.0
-0.8620000 0.0
-0.8610000 0.0
-0.8600000 0.0
-0.8590000 0.0
-0.8580000 0.0
-0.8570000 0.0
-0.8560000 0.0
-0.8550000 0.0
-0.8540000 0.0
-0.8530000 0.0
-0.8520000 0.0
-0.8510000 0.0
-0.8500000 0.0
-0.8490000 0.0
-0.8480000 0.0
-0.8470000 0.0
-0.8460000 0.0
-0.8450000 0.0
-0.8440000 0.0
-0.8430000 0.0
-0.8420000 0.0
-0.8410000 0.0
-0.8400000 0.0
-0.8390000 0.0
-0.8380000 0.0
-0.8370000 0.0
-0.8360000 0.0
-0.8350000 0.0
-0.8340000 0.0
-0.8330000 0.0
-0.8320000 0.0
-0.8310000 0.0
-0.8300000 0.0
-0.8290000 0.0
-0.8280000 0.0
-0.8270000 0.0
-0.8260000 0.0
-0.8250000 0.0
-0.8240000 0.0
-0.8230000 0.0
-0.8220000 0.0
-0.8210000 0.0
-0.8200000 0.0
-0.8190000 0.0
-0.8180000 0.0
-0.8170000 0.0
-0.8160000 0.0
-0.8150000 0.0
-0.8140000 0.0
-0.8130000 0.0
-0.8120000 0.0
-0.8110000 0.0
-0.8100000 0.0
-0.8090000 0.0
-0.8080000 0.0
-0.8070000 0.0
-0.8060000 0.0
-0.8050000 0.0
-0.8040000 0.0
-0.8030000 0.0
-0.8020000 0.0
-0.8010000 0.0
-0.8000000 0.0
-0.7990000 0.0
-0.7980000 0.0
-0.7970000 0.0
-0.7960000 0.0
-0.7950000 0.0
-0.7940000 0.0
-0.7930000 0.0
-0.7920000 0.0
-0.7910000 0.0
-0.7900000 0.0
-0.7890000 0.0
-0.7880000 0.0
-0.7870000 0.0
-0.7860000 0.0
-0.7850000 0.0
-0.7840000 0.0
-0.7830000 0.0
-0.7820000 0.0
-0.7810000 0.0
-0.7800000 0.0
-0.7790000 0.0
-0.7780000 0.0
-0.7770000 0.0
-0.7760000 0.0
-0.7750000 0.0
-0.7740000 0.0
-0.7730000 0.0
-0.7720000 0.0
-0.7710000 0.0
-0.7700000 0.0
-0.7690000 0.0
-0.7680000 0.0
-0.7670000 0.0
-0.7660000 0.0
-0.7650000 0.0
-0.7640000 0.0
-0.7630000 0.0
-0.7620000 0.0
-0.7610000 0.0
-0.7600000 0.0
-0.7590000 0.0
-0.7580000 0.0
-0.7570000 0.0
-0.7560000 0.0
-0.7550000 0.0
-0.7540000 0.0
-0.7530000 0.0
-0.7520000 0.0
-0.7510000 0.0
-0.7500000 0.0
-0.7490000 0.0
-0.7480000 0.0
-0.7470000 0.0
-0.7460000 0.0
-0.7450000 0.0
-0.7440000 0.0
-0.7430000 0.0
-0.7420000 0.0
-0.7410000 0.0
-0.7400000 0.0
-0.7390000 0.0
-0.7380000 0.0
-0.7370000 0.0
-0.7360000 0.0
-0.7350000 0.0
-0.7340000 0.0
-0.7330000 0.0
-0.7320000 0.0
-0.7310000 0.0
-0.7300000 0.0
-0.7290000 0.0
-0.7280000 0.0
-0.7270000 0.0
-0.7260000 0.0
-0.7250000 0.0
-0.7240000 0.0
-0.7230000 0.0
-0.7220000 0.0
-0.7210000 0.0
-0.7200000 0.0
-0.7190000 0.0
-0.7180000 0.0
-0.7170000 0.0
-0.7160000 0.0
-0.7150000 0.0
-0.7140000 0.0
-0.7130000 0.0
-0.7120000 0.0
-0.7110000 0.0
-0.7100000 0.0
-0.7090000 0.0
-0.7080000 0.0
-0.7070000 0.0
-0.7060000 0.0
-0.7050000 0.0
-0.7040000 0.0
-0.7030000 0.0
-0.7020000 0.0
-0.7010000 0.0
-0.7000000 0.0
-0.6990000 0.0
-0.6980000 0.0
-0.6970000 0.0
-0.6960000 0.0
-0.6950000 0.0
-0.6940000 0.0
-0.6930000 0.0
-0.6920000 0.0
-0.6910000 0.0
-0.6900000 0.0
-0.6890000 0.0
-0.6880000 0.0
-0.6870000 0.0
-0.6860000 0.0
-0.6850000 0.0
-0.6840000 0.0
-0.6830000 0.0
-0.6820000 0.0
-0.6810000 0.0
-0.6800000 0.0
-0.6790000 0.0
-0.6780000 0.0
-0.6770000 0.0
-0.6760000 0.0
-0.6750000 0.0
-0.6740000 0.0
-0.6730000 0.0
-0.6720000 0.0
-0.6710000 0.0
-0.6700000 0.0
-0.6690000 0.0
-0.6680000 0.0
-0.6670000 0.0
-0.6660000 0.0
-0.6650000 0.0
-0.6640000 0.0
-0.6630000 0.0
-0.6620000 0.0
-0.6610000 0.0
-0.6600000 0.0
-0.6590000 0.0
-0.6580000 0.0
-0.6570000 0.0
-0.6560000 0.0
-0.6550000 0.0
-0.6540000 0.0
-0.6530000 0.0
-0.6520000 0.0
-0.6510000 0.0
-0.6500000 0.0
-0.6490000 0.0
-0.6480000 0.0
-0.6470000 0.0
-0.6460000 0.0
-0.6450000 0.0
-0.6440000 0.0
-0.6430000 0.0
-0.6420000 0.0
-0.6410000 0.0
-0.6400000 0.0
-0.6390000 0.0
-0.6380000 0.0
-0.6370000 0.0
-0.6360000 0.0
-0.6350000 0.0
-0.6340000 0.0
-0.6330000 0.0
-0.6320000 0.0
-0.6310000 0.0
-0.6300000 0.0
-0.6290000 0.0
-0.6280000 0.0
-0.6270000 0.0
-0.6260000 0.0
-0.6250000 0.0
-0.6240000 0.0
-0.6230000 0.0
-0.6220000 0.0
-0.6210000 0.0
-0.6200000 0.0
-0.6190000 0.0
-0.6180000 0.0
-0.6170000 0.0
-0.6160000 0.0
-0.6150000 0.0
-0.6140000 0.0
-0.6130000 0.0
-0.6120000 0.0
-0.6110000 0.0
-0.6100000 0.0
-0.6090000 0.0
-0.6080000 0.0
-0.6070000 0.0
-0.6060000 0.0
-0.6050000 0.0
-0.6040000 0.0
-0.6030000 0.0
-0.6020000 0.0
-0.6010000 0.0
-0.6000000 0.0
-0.5990000 0.0
-0.5980000 0.0
-0.5970000 0.0
-0.5960000 0.0
-0.5950000 0.0
-0.5940000 0.0
-0.5930000 0.0
-0.5920000 0.0
-0.5910000 0.0
-0.5900000 0.0
-0.5890000 0.0
-0.5880000 0.0
-0.5870000 0.0
-0.5860000 0.0
-0.5850000 0.0
-0.5840000 0.0
-0.5830000 0.0
-0.5820000 0.0
-0.5810000 0.0
-0.5800000 0.0
-0.5790000 0.0
-0.5780000 0.0
-0.5770000 0.0
-0.5760000 0.0
-0.5750000 0.0
-0.5740000 0.0
-0.5730000 0.0
-0.5720000 0.0
-0.5710000 0.0
-0.5700000 0.0
-0.5690000 0.0
-0.5680000 0.0
-0.5670000 0.0
-0.5660000 0.0
-0.5650000 0.0
-0.5640000 0.0
-0.5630000 0.0
-0.5620000 0.0
-0.5610000 0.0
-0.5600000 0.0
-0.5590000 0.0
-0.5580000 0.0
-0.5570000 0.0
-0.5560000 0.0
-0.5550000 0.0
-0.5540000 0.0
-0.5530000 0.0
-0.5520000 0.0
-0.5510000 0.0
-0.5500000 0.0
-0.5490000 0.0
-0.5480000 0.0
-0.5470000 0.0
-0.5460000 0.0
-0.5450000 0.0
-0.5440000 0.0
-0.5430000 0.0
-0.5420000 0.0
-0.5410000 0.0
-0.5400000 0.0
-0.5390000 0.0
-0.5380000 0.0
-0.5370000 0.0
-0.5360000 0.0
-0.5350000 0.0
-0.5340000 0.0
-0.5330000 0.0
-0.5320000 0.0
-0.5310000 0.0
-0.5300000 0.0
-0.5290000 0.0
-0.5280000 0.0
-0.5270000 0.0
-0.5260000 0.0
-0.5250000 0.0
-0.5240000 0.0
-0.5230000 0.0
-0.5220000 0.0
-0.5210000 0.0
-0.5200000 0.0
-0.5190000 0.0
-0.5180000 0.0
-0.5170000 0.0
-0.5160000 0.0
-0.5150000 0.0
-0.5140000 0.0
-0.5130000 0.0
-0.5120000 0.0
-0.5110000 0.0
-0.5100000 0.0
-0.5090000 0.0
-0.5080000 0.0
-0.5070000 0.0
-0.5060000 0.0
-0.5050000 0.0
-0.5040000 0.0
-0.5030000 0.0
-0.5020000 0.0
-0.5010000 0.0
-0.5000000 0.0
-0.4990000 0.0
-0.4980000 0.0
-0.4970000 0.0
-0.4960000 0.0
-0.4950000 0.0
-0.4940000 0.0
-0.4930000 0.0
-0.4920000 0.0
-0.4910000 0.0
-0.4900000 0.0
-0.4890000 0.0
-0.4880000 0.0
-0.4870000 0.0
-0.4860000 0.0
-0.4850000 0.0
-0.4840000 0.0
-0.4830000 0.0
-0.4820000 0.0
-0.4810000 0.0
-0.4800000 0.0
-0.4790000 0.0
-0.4780000 0.0
-0.4770000 0.0
-0.4760000 0.0
-0.4750000 0.0
-0.4740000 0.0
-0.4730000 0.0
-0.4720000 0.0
-0.4710000 0.0
-0.4700000 0.0
-0.4690000 0.0
-0.4680000 0.0
-0.4670000 0.0
-0.4660000 0.0
-0.4650000 0.0
-0.4640000 0.0
-0.4630000 0.0
-0.4620000 0.0
-0.4610000 0.0
-0.4600000 0.0
-0.4590000 0.0
-0.4580000 0.0
-0.4570000 0.0
-0.4560000 0.0
-0.4550000 0.0
-0.4540000 0.0
-0.4530000 0.0
-0.4520000 0.0
-0.4510000 0.0
-0.4500000 0.0
-0.4490000 0.0
-0.4480000 0.0
-0.4470000 0.0
-0.4460000 0.0
-0.4450000 0.0
-0.4440000 0.0
-0.4430000 0.0
-0.4420000 0.0
-0.4410000 0.0
-0.4400000 0.0
-0.4390000 0.0
-0.4380000 0.0
-0.4370000 0.0
-0.4360000 0.0
-0.4350000 0.0
-0.4340000 0.0
-0.4330000 0.0
-0.4320000 0.0
-0.4310000 0.0
-0.4300000 0.0
-0.4290000 0.0
-0.4280000 0.0
-0.4270000 0.0
-0.4260000 0.0
-0.4250000 0.0
-0.4240000 0.0
-0.4230000 0.0
-0.4220000 0.0
-0.4210000 0.0
-0.4200000 0.0
-0.4190000 0.0
-0.4180000 0.0
-0.4170000 0.0
-0.4160000 0.0
-0.4150000 0.0
-0.4140000 0.0
-0.4130000 0.0
-0.4120000 0.0
-0.4110000 0.0
-0.4100000 0.0
-0.4090000 0.0
-0.4080000 0.0
-0.4070000 0.0
-0.4060000 0.0
-0.4050000 0.0
-0.4040000 0.0
-0.4030000 0.0
-0.4020000 0.0
-0.4010000 0.0
-0.4000000 0.0
-0.3990000 0.0
-0.3980000 0.0
-0.3970000 0.0
-0.3960000 0.0
-0.3950000 0.0
-0.3940000 0.0
-0.3930000 0.0
-0.3920000 0.0
-0.3910000 0.0
-0.3900000 0.0
-0.3890000 0.0
-0.3880000 0.0
-0.3870000 0.0
-0.3860000 0.0
-0.3850000 0.0
-0.3840000 0.0
-0.3830000 0.0
-0.3820000 0.0
-0.3810000 0.0
-0.3800000 0.0
-0.3790000 0.0
-0.3780000 0.0
-0.3770000 0.0
-0.3760000 0.0
-0.3750000 0.0
-0.3740000 0.0
-0.3730000 0.0
-0.3720000 0.0
-0.3710000 0.0
-0.3700000 0.0
-0.3690000 0.0
-0.3680000 0.0
-0.3670000 0.0
-0.3660000 0.0
-0.3650000 0.0
-0.3640000 0.0
-0.3630000 0.0
-0.3620000 0.0
-0.3610000 0.0
-0.3600000 0.0
-0.3590000 0.0
-0.3580000 0.0
-0.3570000 0.0
-0.3560000 0.0
-0.3550000 0.0
-0.3540000 0.0
-0.3530000 0.0
-0.3520000 0.0
-0.3510000 0.0
-0.3500000 0.0
-0.3490000 0.0
-0.3480000 0.0
-0.3470000 0.0
-0.3460000 0.0
-0.3450000 0.0
-0.3440000 0.0
-0.3430000 0.0
-0.3420000 0.0
-0.3410000 0.0
-0.3400000 0.0
-0.3390000 0.0
-0.3380000 0.0
-0.3370000 0.0
-0.3360000 0.0
-0.3350000 0.0
-0.3340000 0.0
-0.3330000 0.0
-0.3320000 0.0
-0.3310000 0.0
-0.3300000 0.0
-0.3290000 0.0
-0.3280000 0.0
-0.3270000 0.0
-0.3260000 0.0
-0.3250000 0.0
-0.3240000 0.0
-0.3230000 0.0
-0.3220000 0.0
-0.3210000 0.0
-0.3200000 0.0
-0.3190000 0.0
-0.3180000 0.0
-0.3170000 0.0
-0.3160000 0.0
-0.3150000 0.0
-0.3140000 0.0
-0.3130000 0.0
-0.3120000 0.0
-0.3110000 0.0
-0.3100000 0.0
-0.3090000 0.0
-0.3080000 0.0
-0.3070000 0.0
-0.3060000 0.0
-0.3050000 0.0
-0.3040000 0.0
-0.3030000 0.0
-0.3020000 0.0
-0.3010000 0.0
-0.3000000 0.0
-0.2990000 0.0
-0.2980000 0.0
-0.2970000 0.0
-0.2960000 0.0
-0.2950000 0.0
-0.2940000 0.0
-0.2930000 0.0
-0.2920000 0.0
-0.2910000 0.0
-0.2900000 0.0
-0.2890000 0.0
-0.2880000 0.0
-0.2870000 0.0
-0.2860000 0.0
-0.2850000 0.0
-0.2840000 0.0
-0.2830000 0.0
-0.2820000 0.0
-0.2810000 0.0
-0.2800000 0.0
-0.2790000 0.0
-0.2780000 0.0
-0.2770000 0.0
-0.2760000 0.0
-0.2750000 0.0
-0.2740000 0.0
-0.2730000 0.0
-0.2720000 0.0
-0.2710000 0.0
-0.2700000 0.0
-0.2690000 0.0
-0.2680000 0.0
-0.2670000 0.0
-0.2660000 0.0
-0.2650000 0.0
-0.2640000 0.0
-0.2630000 0.0
-0.2620000 0.0
-0.2610000 0.0
-0.2600000 0.0
-0.2590000 0.0
-0.2580000 0.0
-0.2570000 0.0
-0.2560000 0.0
-0.2550000 0.0
-0.2540000 0.0
-0.2530000 0.0
-0.2520000 0.0
-0.2510000 0.0
-0.2500000 0.0
-0.2490000 0.0
-0.2480000 0.0
-0.2470000 0.0
-0.2460000 0.0
-0.2450000 0.0
-0.2440000 0.0
-0.2430000 0.0
-0.2420000 0.0
-0.2410000 0.0
-0.2400000 0.0
-0.2390000 0.0
-0.2380000 0.0
-0.2370000 0.0
-0.2360000 0.0
-0.2350000 0.0
-0.2340000 0.0
-0.2330000 0.0
-0.2320000 0.0
-0.2310000 0.0
-0.2300000 0.0
-0.2290000 0.0
-0.2280000 0.0
-0.2270000 0.0
-0.2260000 0.0
-0.2250000 0.0
-0.2240000 0.0
-0.2230000 0.0
-0.2220000 0.0
-0.2210000 0.0
-0.2200000 0.0
-0.2190000 0.0
-0.2180000 0.0
-0.2170000 0.0
-0.2160000 0.0
-0.2150000 0.0
-0.2140000 0.0
-0.2130000 0.0
-0.2120000 0.0
-0.2110000 0.0
-0.2100000 0.0
-0.2090000 0.0
-0.2080000 0.0
-0.2070000 0.0
-0.2060000 0.0
-0.2050000 0.0
-0.2040000 0.0
-0.2030000 0.0
-0.2020000 0.0
-0.2010000 0.0
-0.2000000 0.0
-0.1990000 0.0
-0.1980000 0.0
-0.1970000 0.0
-0.1960000 0.0
-0.1950000 0.0
-0.1940000 0.0
-0.1930000 0.0
-0.1920000 0.0
-0.1910000 0.0
-0.1900000 0.0
-0.1890000 0.0
-0.1880000 0.0
-0.1870000 0.0
-0.1860000 0.0
-0.1850000 0.0
-0.1840000 0.0
-0.1830000 0.0
-0.1820000 0.0
-0.1810000 0.0
-0.1800000 0.0
-0.1790000 0.0
-0.1780000 0.0
-0.1770000 0.0
-0.1760000 0.0
-0.1750000 0.0
-0.1740000 0.0
-0.1730000 0.0
-0.1720000 0.0
-0.1710000 0.0
-0.1700000 0.0
-0.1690000 0.0
-0.1680000 0.0
-0.1670000 0.0
-0.1660000 0.0
-0.1650000 0.0
-0.1640000 0.0
-0.1630000 0.0
-0.1620000 0.0
-0.1610000 0.0
-0.1600000 0.0
-0.1590000 0.0
-0.1580000 0.0
-0.1570000 0.0
-0.1560000 0.0
-0.1550000 0.0
-0.1540000 0.0
-0.1530000 0.0
-0.1520000 0.0
-0.1510000 0.0
-0.1500000 0.0
-0.1490000 0.0
-0.1480000 0.0
-0.1470000 0.0
-0.1460000 0.0
-0.1450000 0.0
-0.1440000 0.0
-0.1430000 0.0
-0.1420000 0.0
-0.1410000 0.0
-0.1400000 0.0
-0.1390000 0.0
-0.1380000 0.0
-0.1370000 0.0
-0.1360000 0.0
-0.1350000 0.0
-0.1340000 0.0
-0.1330000 0.0
-0.1320000 0.0
-0.1310000 0.0
-0.1300000 0.0
-0.1290000 0.0
-0.1280000 0.0
-0.1270000 0.0
-0.1260000 0.0
-0.1250000 0.0
-0.1240000 0.0
-0.1230000 0.0
-0.1220000 0.0
-0.1210000 0.0
-0.1200000 0.0
-0.1190000 0.0
-0.1180000 0.0
-0.1170000 0.0
-0.1160000 0.0
-0.1150000 0.0
-0.1140000 0.0
-0.1130000 0.0
-0.1120000 0.0
-0.1110000 0.0
-0.1100000 0.0
-0.1090000 0.0
-0.1080000 0.0
-0.1070000 0.0
-0.1060000 0.0
-0.1050000 0.0
-0.1040000 0.0
-0.1030000 0.0
-0.1020000 0.0
-0.1010000 0.0
-0.1000000 0.0
-9.8999999E-02 0.0
-9.7999997E-02 0.0
-9.7000003E-02 0.0
-9.6000001E-02 0.0
-9.4999999E-02 0.0
-9.3999997E-02 1.243164e-36
-9.3000002E-02 2.8253742e-36
-9.2000000E-02 4.6782013e-36
-9.0999998E-02 6.647052500000001e-36
-9.0000004E-02 8.5444174e-36
-8.9000002E-02 1.0189744000000001e-35
-8.8000000E-02 1.139513e-35
-8.6999997E-02 1.2009794e-35
-8.6000003E-02 1.1842469e-35
-8.5000001E-02 1.0716798000000001e-35
-8.3999999E-02 8.599151e-36
-8.2999997E-02 5.4917565e-36
-8.2000002E-02 1.4977605e-36
-8.1000000E-02 -3.1075083e-36
-7.9999998E-02 -7.9852472e-36
-7.9000004E-02 -1.2740375e-35
-7.8000002E-02 -1.6924830999999998e-35
-7.7000000E-02 -2.0037320999999999e-35
-7.5999998E-02 -2.1602336e-35
-7.5000003E-02 -2.1218914e-35
-7.4000001E-02 -1.8630196999999999e-35
-7.2999999E-02 -1.3840259e-35
-7.1999997E-02 -6.942328499999999e-36
-7.1000002E-02 1.7969248e-36
-7.0000000E-02 1.1814585e-35
-6.8999998E-02 2.2397238e-35
-6.8000004E-02 3.2524969e-35
-6.7000002E-02 4.1370384e-35
-6.6000000E-02 4.7962711e-35
-6.4999998E-02 5.1365723e-35
-6.4000003E-02 5.089342499999999e-35
-6.3000001E-02 4.6106607000000005e-35
-6.1999999E-02 3.7042166000000004e-35
-6.1000001E-02 2.4054622e-35
-5.9999999E-02 7.764583600000001e-36
-5.9000000E-02 -1.0632276e-35
-5.7999998E-02 -2.9788397000000003e-35
-5.7000000E-02 -4.7971818e-35
-5.6000002E-02 -6.349629499999999e-35
-5.5000000E-02 -7.4586588e-35
-5.4000001E-02 -7.9750707e-35
-5.2999999E-02 -7.7908114e-35
-5.2000001E-02 -6.8425059e-35
-5.0999999E-02 -5.1377687e-35
-5.0000001E-02 -2.7554223e-35
-4.8999999E-02 1.5775957e-36
-4.8000000E-02 3.3877526999999997e-35
-4.6999998E-02 6.6663118e-35
-4.6000000E-02 9.6785411e-35
-4.5000002E-02 1.2114347e-34
-4.4000000E-02 1.3668974000000002e-34
-4.3000001E-02 1.409128e-34
-4.1999999E-02 1.3204792e-34
-4.1000001E-02 1.0932967e-34
-3.9999999E-02 7.3218961e-35
-3.9000001E-02 2.5510549e-35
-3.7999999E-02 -3.0713341e-35
-3.7000000E-02 -9.132360299999999e-35
-3.5999998E-02 -1.511606e-34
-3.5000000E-02 -2.0457390000000003e-34
-3.4000002E-02 -2.4586851999999997e-34
-3.3000000E-02 -2.6977201000000002e-34
-3.2000002E-02 -2.7199744e-34
-3.0999999E-02 -2.4982256e-34
-2.9999999E-02 -2.0240846e-34
-2.8999999E-02 -1.311983e-34
-2.8000001E-02 -3.9971458e-35
-2.7000001E-02 6.5167266e-35
-2.6000001E-02 1.7615082999999998e-34
-2.5000000E-02 2.8349831e-34
-2.4000000E-02 3.7693072e-34
-2.3000000E-02 4.462973e-34
-2.2000000E-02 4.8253075e-34
-2.1000000E-02 4.7855904e-34
-2.0000000E-02 4.3020012e-34
-1.8999999E-02 3.3692011e-34
-1.7999999E-02 2.0227079999999998e-34
-1.7000001E-02 3.3986299e-35
-1.6000001E-02 -1.5614987e-34
-1.5000000E-02 -3.5301859e-34
-1.4000000E-02 -5.3919931e-34
-1.3000000E-02 -6.9622082e-34
-1.2000000E-02 -8.062419e-34
-1.1000000E-02 -8.5373398e-34
-9.9999998E-03 -8.2718671e-34
-8.9999996E-03 -7.2061714e-34
-8.0000004E-03 -5.3477273e-34
-7.0000002E-03 -2.7779034e-34
-6.0000001E-03 3.4673003e-35
-4.9999999E-03 3.8005503e-34
-4.0000002E-03 7.3012827999999996e-34
-3.0000000E-03 1.0530311e-33
-2.0000001E-03 1.3157418e-33
-1.0000000E-03 1.4870123e-33
0.0000000E+00 1.540482e-33
1.0000000E-03 1.4576748e-33
2.0000001E-03 1.2306320000000002e-33
3.0000000E-03 8.6386064e-34
4.0000002E-03 3.7537938e-34
4.9999999E-03 -2.0337767e-34
6.0000001E-03 -8.2891551e-34
7.0000002E-03 -1.448292e-33
8.0000004E-03 -2.0029382e-33
8.9999996E-03 -2.4335126999999998e-33
9.9999998E-03 -2.6853091999999996e-33
1.1000000E-02 -2.7139392e-33
1.2000000E-02 -2.490764e-33
1.3000000E-02 -2.0074859e-33
1.4000000E-02 -1.2794019e-33
1.5000000E-02 -3.4683684e-34
1.6000001E-02 7.256060299999999e-34
1.7000001E-02 1.8521944e-33
1.7999999E-02 2.9315983e-33
1.8999999E-02 3.8546583e-33
2.0000000E-02 4.5138621e-33
2.1000000E-02 4.8139094e-33
2.2000000E-02 4.682481e-33
2.3000000E-02 4.0802155e-33
2.4000000E-02 3.0087874e-33
2.5000000E-02 1.5161099e-33
2.6000001E-02 -3.0231018e-34
2.7000001E-02 -2.3065072e-33
2.8000001E-02 -4.3200181e-33
2.8999999E-02 -6.1425687e-33
2.9999999E-02 -7.5669728e-33
3.0999999E-02 -8.3990575e-33
3.2000002E-02 -8.4791886e-33
3.3000000E-02 -7.703407100000001e-33
3.4000002E-02 -6.0419813e-33
3.5000000E-02 -3.5530887000000005e-33
3.5999998E-02 -3.8945769e-34
3.7000000E-02 3.2038271000000004e-33
3.7999999E-02 6.9015288e-33
3.9000001E-02 1.0320829e-32
3.9999999E-02 1.3053581e-32
4.1000001E-02 1.4706435e-32
4.1999999E-02 1.4945883e-32
4.3000001E-02 1.3544228e-32
4.4000000E-02 1.0421698e-32
4.5000002E-02 5.6794176e-33
4.6000000E-02 -3.8191897e-34
4.6999998E-02 -7.2623419e-33
4.8000000E-02 -1.4285226e-32
4.8999999E-02 -2.0643862e-32
5.0000001E-02 -2.5471206e-32
5.0999999E-02 -2.7929374e-32
5.2000001E-02 -2.7312529e-32
5.2999999E-02 -2.3154107e-32
5.4000001E-02 -1.5327047e-32
5.5000000E-02 -4.1241350000000005e-33
5.6000002E-02 9.6946888e-33
5.7000000E-02 2.4900198e-32
5.7999998E-02 3.9846448000000004e-32
5.9000000E-02 5.2583256e-32
5.9999999E-02 6.102804800000001e-32
6.1000001E-02 6.3189654e-32
6.1999999E-02 5.7428992e-32
6.3000001E-02 4.273411e-32
6.4000003E-02 1.8980618e-32
6.4999998E-02 -1.2856344000000002e-32
6.6000000E-02 -5.0574033e-32
6.7000002E-02 -9.073169799999999e-32
6.8000004E-02 -1.2878537e-31
6.8999998E-02 -1.5938489e-31
7.0000000E-02 -1.7683510999999999e-31
7.1000002E-02 -1.7570457999999998e-31
7.1999997E-02 -1.5154445e-31
7.2999999E-02 -1.0165866e-31
7.4000001E-02 -2.584733e-32
7.5000003E-02 7.2969983e-32
7.5999998E-02 1.8835174e-31
7.7000000E-02 3.1025156999999997e-31
7.8000002E-02 4.2533974e-31
7.9000004E-02 5.1778752e-31
7.9999998E-02 5.705328e-31
8.1000000E-02 5.669947e-31
8.2000002E-02 4.9314633e-31
8.2999997E-02 3.3979174e-31
8.3999999E-02 1.0483466e-31
8.5000001E-02 -2.0472419e-31
8.6000003E-02 -5.7135391e-31
8.6999997E-02 -9.6642357e-31
8.8000000E-02 -1.3507678e-30
8.9000002E-02 -1.6765947999999998e-30
9.0000004E-02 -1.8908448e-30
9.0999998E-02 -1.9399654999999998e-30
9.2000000E-02 -1.7759063e-30
9.3000002E-02 -1.3629520999999999e-30
9.3999997E-02 -6.848271399999999e-31
9.4999999E-02 2.4865445000000002e-31
9.6000001E-02 1.3962509e-30
9.7000003E-02 2.6821687e-30
9.7999997E-02 3.9960334e-30
9.8999999E-02 5.196702399999999e-30
0.1000000 6.1204123e-30
0.1010000 6.593404800000001e-30
0.1020000 6.4487162e-30
0.1030000 5.5462833e-30
0.1040000 3.7949636e-30
0.1050000 1.1745251e-30
0.1060000 -2.244785e-30
0.1070000 -6.2877928e-30
0.1080000 -1.0667849e-29
0.1090000 -1.4990749e-29
0.1100000 -1.87712e-29
0.1110000 -2.1463019999999998e-29
0.1120000 -2.2503104e-29
0.1130000 -2.1367722999999998e-29
0.1140000 -1.7638071e-29
0.1150000 -1.1070310000000001e-29
0.1160000 -1.6637637e-30
0.1170000 1.0280362e-29
0.1180000 2.4118118e-29
0.1190000 3.8848264000000003e-29
0.1200000 5.3131715e-29
0.1210000 6.5350884e-29
0.1220000 7.3712077e-29
0.1230000 7.6390309e-29
0.1240000 7.171150800000001e-29
0.1250000 5.8361954e-29
0.1260000 3.5609838e-29
0.1270000 3.5189643e-30
0.1280000 -3.6868922000000003e-29
0.1290000 -8.3409026e-29
0.1300000 -1.3281149e-28
0.1310000 -1.8070576000000002e-28
0.1320000 -2.2182921e-28
0.1330000 -2.503497e-28
0.1340000 -2.6031999e-28
0.1350000 -2.4624906000000003e-28
0.1360000 -2.0375965e-28
0.1370000 -1.3028658999999998e-28
0.1380000 -2.5755897000000004e-29
0.1390000 1.0682679e-28
0.1400000 2.6095687e-28
0.1410000 4.2645965e-28
0.1420000 5.8964027e-28
0.1430000 7.3381234e-28
0.1440000 8.402384e-28
0.1450000 8.894836000000001e-28
0.1460000 8.6314447e-28
0.1470000 7.4586948e-28
0.1480000 5.2754252999999995e-28
0.1490000 2.0545683000000002e-28
0.1500000 -2.1372989e-28
0.1510000 -7.1249402e-28
0.1520000 -1.2616404e-27
0.1530000 -1.8204216000000002e-27
0.1540000 -2.3377743e-27
0.1550000 -2.7548029e-27
0.1560000 -3.0085499e-27
0.1570000 -3.0369838999999997e-27
0.1580000 -2.7850072e-27
0.1590000 -2.2111493e-27
0.1600000 -1.2944754e-27
0.1610000 -4.1126071e-29
0.1620000 1.5101961000000001e-27
0.1630000 3.2845167000000004e-27
0.1640000 5.1693807e-27
0.1650000 7.0167845e-27
0.1660000 8.6487604e-27
0.1670000 9.8668755e-27
0.1680000 1.0465639000000001e-26
0.1690000 1.0249451e-26
0.1700000 9.0523245e-27
0.1710000 6.7592341e-27
0.1720000 3.327533e-27
0.1730000 -1.1934312e-27
0.1740000 -6.6465973e-27
0.1750000 -1.2757572e-26
0.1760000 -1.9133217e-26
0.1770000 -2.5270291e-26
0.1780000 -3.0575486e-26
0.1790000 -3.4397506e-26
0.1800000 -3.6070927e-26
0.1810000 -3.4970533e-26
0.1820000 -3.0573649000000003e-26
0.1830000 -2.2526842000000002e-26
0.1840000 -1.0712231e-26
0.1850000 4.6922593e-27
0.1860000 2.3164967e-26
0.1870000 4.3811458999999996e-26
0.1880000 6.5360583e-26
0.1890000 8.6191085e-26
0.1900000 1.0439276999999999e-25
0.1910000 1.1786408e-25
0.1920000 1.2444555e-25
0.1930000 1.2208534000000002e-25
0.1940000 1.090299e-25
0.1950000 8.402927699999999e-26
0.1960000 4.6543593000000004e-26
0.1970000 -3.0658439e-27
0.1980000 -6.337891199999999e-26
0.1990000 -1.3181184e-25
0.2000000 -2.0458380000000002e-25
0.2010000 -2.7677144e-25
0.2020000 -3.4246478e-25
0.2030000 -3.9503146e-25
0.2040000 -4.274902e-25
0.2050000 -4.3298599e-25
0.2060000 -4.0534936e-25
0.2070000 -3.3971386e-25
0.2080000 -2.3315489e-25
0.2090000 -8.5306062e-26
0.2100000 1.0109825e-25
0.2110000 3.1980931e-25
0.2120000 5.6083454e-25
0.2130000 8.104447300000001e-25
0.2140000 1.0514615e-24
0.2150000 1.2638576e-24
0.2160000 1.4256829e-24
0.2170000 1.5143116e-24
0.2180000 1.5079771000000001e-24
0.2190000 1.3875384e-24
0.2200000 1.138392e-24
0.2210000 7.524196899999999e-25
0.2220000 2.2983875e-25
0.2230000 -4.1919537e-25
0.2240000 -1.1733921e-24
0.2250000 -1.9996944e-24
0.2260000 -2.8533595e-24
0.2270000 -3.6788753e-24
0.2280000 -4.4118004000000005e-24
0.2290000 -4.9815682e-24
0.2300000 -5.3152320000000005e-24
0.2310000 -5.342067399999999e-24
0.2320000 -4.9988680000000005e-24
0.2330000 -4.2357011e-24
0.2340000 -3.0218167e-24
0.2350000 -1.3513360999999998e-24
0.2360000 7.5169362e-25
0.2370000 3.2293294e-24
0.2380000 5.9872996000000005e-24
0.2390000 8.8945374e-24
0.2400000 1.1785054e-23
0.2410000 1.4462438e-23
0.2420000 1.6707138e-23
0.2430000 1.8286550000000002e-23
0.2440000 1.8967739000000002e-23
0.2450000 1.8532436e-23
0.2460000 1.6793748000000002e-23
0.2470000 1.3613825e-23
0.2480000 8.9215195e-24
0.2490000 2.7289497e-24
0.2500000 -4.8542565e-24
0.2510000 -1.3610318e-23
0.2520000 -2.3207511e-23
0.2530000 -3.3200397e-23
0.2540000 -4.3037096e-23
0.2550000 -5.2074301000000004e-23
0.2560000 -5.9600438e-23
0.2570000 -6.4866952e-23
0.2580000 -6.7127157e-23
0.2590000 -6.5681629e-23
0.2600000 -5.9928501e-23
0.2610000 -4.9416550000000007e-23
0.2620000 -3.3898371e-23
0.2630000 -1.3380583e-23
0.2640000 1.1832358e-23
0.2650000 4.1104289999999995e-23
0.2660000 7.3447028e-23
0.2670000 1.075169e-22
0.2680000 1.416312e-22
0.2690000 1.7380667e-22
0.2700000 2.0182156e-22
0.2710000 2.2330152e-22
0.2720000 2.3582827e-22
0.2730000 2.3706889e-22
0.2740000 2.2492154e-22
0.2750000 1.9767245e-22
0.2760000 1.5415720999999999e-22
0.2770000 9.391822999999999e-23
0.2780000 1.7349229e-23
0.2790000 -7.4183331e-23
0.2800000 -1.7825187999999999e-22
0.2810000 -2.9132264e-22
0.2820000 -4.0876295000000003e-22
0.2830000 -5.2490899e-22
0.2840000 -6.331996000000001e-22
0.2850000 -7.2637989e-22
0.2860000 -7.9677436e-22
0.2870000 -8.3662628e-22
0.2880000 -8.3849588e-22
0.2890000 -7.9570546e-22
0.2900000 -7.0281598e-22
0.2910000 -5.561144e-22
0.2920000 -3.5408916999999996e-22
0.2930000 -9.786673499999999e-23
0.2940000 2.0841928000000001e-22
0.2950000 5.5735528e-22
0.2960000 9.3810045e-22
0.2970000 1.3363913000000002e-21
0.2980000 1.734722e-21
0.2990000 2.1127173e-21
0.3000000 2.4477084e-21
0.3010000 2.7155142e-21
0.3020000 2.8914201e-21
0.3030000 2.9513340999999996e-21
0.3040000 2.8730895e-21
0.3050000 2.6378518000000002e-21
0.3060000 2.2315749e-21
0.3070000 1.6464414e-21
0.3080000 8.8221494e-22
0.3090000 -5.2577353e-23
0.3100000 -1.1397137000000001e-21
0.3110000 -2.3506818e-21
0.3120000 -3.6464959999999996e-21
0.3130000 -4.9779984999999996e-21
0.3140000 -6.2866970000000006e-21
0.3150000 -7.50618e-21
0.3160000 -8.564122600000001e-21
0.3170000 -9.3848718e-21
0.3180000 -9.8925682e-21
0.3190000 -1.0014732e-20
0.3200000 -9.6862079e-21
0.3210000 -8.8533272e-21
0.3220000 -7.4781218e-21
0.3230000 -5.5423921999999995e-21
0.3240000 -3.0514219e-21
0.3250000 -3.7102756e-23
0.3260000 3.4397532e-21
0.3270000 7.2881395e-21
0.3280000 1.1386818e-20
0.3290000 1.5585704e-20
0.3300000 1.9708777e-20
0.3310000 2.355862e-20
0.3320000 2.6922563e-20
0.3330000 2.9580376e-20
0.3340000 3.1313363e-20
0.3350000 3.1914588e-20
0.3360000 3.1199944000000004e-20
0.3370000 2.9019625e-20
0.3380000 2.5269534999999997e-20
0.3390000 1.9902077999999998e-20
0.3400000 1.2935769999999999e-20
0.3410000 4.4630241e-21
0.3420000 -5.3444454999999995e-21
0.3430000 -1.6233192e-20
0.3440000 -2.786906e-20
0.3450000 -3.984208e-20
0.3460000 -5.1675478e-20
0.3470000 -6.283891300000001e-20
0.3480000 -7.2765888e-20
0.3490000 -8.0875015e-20
0.3500000 -8.6594642e-20
0.3510000 -8.9390123e-20
0.3520000 -8.879277999999999e-20
0.3530000 -8.4429392e-20
0.3540000 -7.6050917e-20
0.3550000 -6.355896e-20
0.3560000 -4.7028493999999996e-20
0.3570000 -2.6725229e-20
0.3580000 -3.1161697000000003e-21
0.3590000 2.3128064e-20
0.3600000 5.1140264999999993e-20
0.3610000 7.9873916e-20
0.3620000 1.0813121999999999e-19
0.3630000 1.346019e-19
0.3640000 1.5791237e-19
0.3650000 1.7668418e-19
0.3660000 1.8960024e-19
0.3670000 1.9547655e-19
0.3680000 1.9333687000000003e-19
0.3690000 1.8248679000000001e-19
0.3700000 1.6258392e-19
0.3710000 1.3369999e-19
0.3720000 9.6370681e-20
0.3730000 5.1629297999999996e-20
0.3740000 1.020145e-21
0.3750000 -5.3411775e-20
0.3760000 -1.0915774e-19
0.3770000 -1.6331086e-19
0.3780000 -2.1266128999999998e-19
0.3790000 -2.5382069000000003e-19
0.3800000 -2.8337427e-19
0.3810000 -2.9805711e-19
0.3820000 -2.9494983e-19
0.3830000 -2.7168713e-19
0.3840000 -2.2667097e-19
0.3850000 -1.5927892e-19
0.3860000 -7.0056882e-20
0.3870000 3.9115291e-20
0.3880000 1.6489781e-19
0.3890000 3.0241640000000003e-19
0.3900000 4.4525113e-19
0.3910000 5.8549896e-19
0.3920000 7.139193900000001e-19
0.3930000 8.2016888e-19
0.3940000 8.9312856e-19
0.3950000 9.2132411e-19
0.3960000 8.9343431e-19
0.3970000 7.98879e-19
0.3980000 6.2847337e-19
0.3990000 3.7512894999999997e-19
0.4000000 3.4578618e-20
0.4010000 -3.9390321e-19
0.4020000 -9.0681751e-19
0.4030000 -1.4958304e-18
0.4040000 -2.1472756e-18
0.4050000 -2.8418058000000003e-18
0.4060000 -3.5542376999999994e-18
0.4070000 -4.2536222e-18
0.4080000 -4.903578e-18
0.4090000 -5.4629173e-18
0.4100000 -5.8865785e-18
0.4110000 -6.1268854e-18
0.4120000 -6.1351249e-18
0.4130000 -5.863437500000001e-18
0.4140000 -5.2669853e-18
0.4150000 -4.3063614e-18
0.4160000 -2.9501775e-18
0.4170000 -1.1777569e-18
0.4180000 1.018158e-18
0.4190000 3.6287871e-18
0.4200000 6.6269013e-18
0.4210000 9.9647398e-18
0.4220000 1.3572393999999999e-17
0.4230000 1.7356786e-17
0.4240000 2.1201375e-17
0.4250000 2.4966707000000003e-17
0.4260000 2.8491931e-17
0.4270000 3.1597355999999995e-17
0.4280000 3.4088110000000004e-17
0.4290000 3.5758947999999997e-17
0.4300000 3.6400184e-17
0.4310000 3.5804704e-17
0.4320000 3.3775966e-17
0.4330000 3.013685e-17
0.4340000 2.4739145000000002e-17
0.4350000 1.7473447e-17
0.4360000 8.2791622e-18
0.4370000 -2.8457184e-18
0.4380000 -1.5835447e-17
0.4390000 -3.0548354e-17
0.4400000 -4.6760122000000006e-17
0.4410000 -6.4158951e-17
0.4420000 -8.2342992e-17
0.4430000 -1.0082051000000001e-16
0.4440000 -1.190131e-16
0.4450000 -1.3626237999999999e-16
0.4460000 -1.5184018999999998e-16
0.4470000 -1.6496263e-16
0.4480000 -1.7480800000000001e-16
0.4490000 -1.8053830999999998e-16
0.4500000 -1.8132459e-16
0.4510000 -1.7637505000000002e-16
0.4520000 -1.6496622999999999e-16
0.4530000 -1.4647596e-16
0.4540000 -1.2041762e-16
0.4550000 -8.6474635e-17
0.4560000 -4.4534179000000004e-17
0.4570000 5.2810839e-18
0.4580000 6.2584532e-17
0.4590000 1.2670165e-16
0.4600000 1.96652e-16
0.4610000 2.7113824000000003e-16
0.4620000 3.4854375999999995e-16
0.4630000 4.2693964000000006e-16
0.4640000 5.0410215e-16
0.4650000 5.7754147e-16
0.4660000 6.445421099999999e-16
0.4670000 7.0221505e-16
0.4680000 7.4756183e-16
0.4690000 7.7754944e-16
0.4700000 7.891958999999999e-16
0.4710000 7.796642100000001e-16
0.4720000 7.4636374e-16
0.4730000 6.8705646e-16
0.4740000 5.9996551e-16
0.4750000 4.8388312e-16
0.4760000 3.3827504e-16
0.4770000 1.6337739999999998e-16
0.4780000 -3.9716953e-17
0.4790000 -2.6898683000000004e-16
0.4800000 -5.2142914e-16
0.4810000 -7.9302707e-16
0.4820000 -1.0787431e-15
0.4830000 -1.3725399e-15
0.4840000 -1.6674315e-15
0.4850000 -1.9555661e-15
0.4860000 -2.2283422000000002e-15
0.4870000 -2.4765580999999997e-15
0.4880000 -2.6905932e-15
0.4890000 -2.8606211999999997e-15
0.4900000 -2.9768506e-15
0.4910000 -3.0297909e-15
0.4920000 -3.0105357999999998e-15
0.4930000 -2.9110646000000004e-15
0.4940000 -2.7245476e-15
0.4950000 -2.445652e-15
0.4960000 -2.0708404000000003e-15
0.4970000 -1.5986514e-15
0.4980000 -1.0299546e-15
0.4990000 -3.6816941e-16
0.5000000 3.8055937000000003e-16
0.5010000 1.2072398999999999e-15
0.5020000 2.0999724e-15
0.5030000 3.0439565e-15
0.5040000 4.0215735e-15
0.5050000 5.0125461e-15
0.5060000 5.9941815e-15
0.5070000 6.9416951e-15
0.5080000 7.828618600000001e-15
0.5090000 8.6272847e-15
0.5100000 9.3093858e-15
0.5110000 9.846595900000001e-15
0.5120000 1.0211253e-14
0.5130000 1.0377077e-14
0.5140000 1.0319923e-14
0.5150000 1.0018546e-14
0.5160000 9.455358e-15
0.5170000 8.6171653e-15
0.5180000 7.4958604e-15
0.5190000 6.089053199999999e-15
0.5200000 4.40062e-15
0.5210000 2.4411483e-15
0.5220000 2.2826583e-16
0.5230000 -2.2131681e-15
0.5240000 -4.8510192e-15
0.5250000 -7.645996999999999e-15
0.5260000 -1.0551942e-14
0.5270000 -1.3516285999999999e-14
0.5280000 -1.6480687000000002e-14
0.5290000 -1.9381840000000002e-14
0.5300000 -2.2152445e-14
0.5310000 -2.4722335e-14
0.5320000 -2.701974e-14
0.5330000 -2.8972664e-14
0.5340000 -3.0510372999999997e-14
0.5350000 -3.1564933999999995e-14
0.5360000 -3.207281e-14
0.5370000 -3.1976457e-14
0.5380000 -3.1225904e-14
0.5390000 -2.9780272999999995e-14
0.5400000 -2.7609222e-14
0.5410000 -2.4694250000000002e-14
0.5420000 -2.1029872e-14
0.5430000 -1.6624598999999998e-14
0.5440000 -1.1501720000000001e-14
0.5450000 -5.6998548000000004e-15
0.5460000 7.2674112e-16
0.5470000 7.7081315e-15
0.5480000 1.5158926e-14
0.5490000 2.2978783999999998e-14
0.5500000 3.1053198999999996e-14
0.5510000 3.9254558999999996e-14
0.5520000 4.7443469000000004e-14
0.5530000 5.5470350999999996e-14
0.5540000 6.317727100000001e-14
0.5550000 7.04e-14
0.5560000 7.6970302e-14
0.5570000 8.2718395e-14
0.5580000 8.7475597e-14
0.5590000 9.1077112e-14
0.5600000 9.336493700000001e-14
0.5610000 9.4190879e-14
0.5620000 9.341964499999999e-14
0.5630000 9.0931962e-14
0.5640000 8.662771699999999e-14
0.5650000 8.0429092e-14
0.5660000 7.2283642e-14
0.5670000 6.216724199999999e-14
0.5680000 5.0086911e-14
0.5690000 3.6083441999999995e-14
0.5700000 2.0233747e-14
0.5710000 2.6528812e-15
0.5720000 -1.6504352e-14
0.5730000 -3.7042286e-14
0.5740000 -5.8723862e-14
0.5750000 -8.1270784e-14
0.5760000 -1.0436443e-13
0.5770000 -1.2764766e-13
0.5780000 -1.5072758e-13
0.5790000 -1.7317927e-13
0.5800000 -1.945508e-13
0.5810000 -2.1436917e-13
0.5820000 -2.3214755e-13
0.5830000 -2.4739361e-13
0.5840000 -2.5961907e-13
0.5850000 -2.6835005e-13
0.5860000 -2.7313850000000003e-13
0.5870000 -2.7357413e-13
0.5880000 -2.6929684999999997e-13
0.5890000 -2.6000936000000003e-13
0.5900000 -2.4548949999999996e-13
0.5910000 -2.2560195e-13
0.5920000 -2.0030908e-13
0.5930000 -1.6968015e-13
0.5940000 -1.3389871e-13
0.5950000 -9.326763400000001e-14
0.5960000 -4.8211272999999995e-14
0.5970000 7.2546056e-16
0.5980000 5.2881596e-14
0.5990000 1.0748830000000001e-13
0.6000000 1.63681e-13
0.6010000 2.2051526999999998e-13
0.6020000 2.7698657e-13
0.6030000 3.3205335e-13
0.6040000 3.8466310999999996e-13
0.6050000 4.337809e-13
0.6060000 4.7841907e-13
0.6070000 5.176679099999999e-13
0.6080000 5.5072549e-13
0.6090000 5.769258699999999e-13
0.6100000 5.9576418e-13
0.6110000 6.069174e-13
0.6120000 6.1025941e-13
0.6130000 6.0586916e-13
0.6140000 5.9403073e-13
0.6150000 5.7522478e-13
0.6160000 5.5011021e-13
0.6170000 5.1949632e-13
0.6180000 4.843051100000001e-13
0.6190000 4.4552451e-13
0.6200000 4.0415347e-13
0.6210000 3.6114059e-13
0.6220000 3.1731796e-13
0.6230000 2.7333292e-13
0.6240000 2.2958068e-13
0.6250000 1.8614102e-13
0.6260000 1.4272249000000002e-13
0.6270000 9.861825699999999e-14
0.6280000 5.2676921e-14
0.6290000 3.2922520000000002e-15
0.6300000 -5.1584868e-14
0.6310000 -1.1440941e-13
0.6320000 -1.8797789e-13
0.6330000 -2.7533532e-13
0.6340000 -3.7965308e-13
0.6350000 -5.0407854e-13
0.6360000 -6.5155862e-13
0.6370000 -8.246407799999999e-13
0.6380000 -1.0252564e-12
0.6390000 -1.2544927e-12
0.6400000 -1.5123619000000001e-12
0.6410000 -1.7975755e-12
0.6420000 -2.1073346e-12
0.6430000 -2.4371471000000003e-12
0.6440000 -2.7806828e-12
0.6450000 -3.129679e-12
0.6460000 -3.4739061e-12
0.6470000 -3.8012043e-12
0.6480000 -4.0976025000000005e-12
0.6490000 -4.3475226e-12
0.6500000 -4.5340779e-12
0.6510000 -4.6394641000000005e-12
0.6520000 -4.6454451e-12
0.6530000 -4.5339278e-12
0.6540000 -4.2876134e-12
0.6550000 -3.8907178e-12
0.6560000 -3.3297421e-12
0.6570000 -2.59427e-12
0.6580000 -1.6777703e-12
0.6590000 -5.7837659e-13
0.6600000 7.003882899999999e-13
0.6610000 2.1489724e-12
0.6620000 3.7512748e-12
0.6630000 5.4842768e-12
0.6640000 7.3178564e-12
0.6650000 9.214815199999999e-12
0.6660000 1.1131139e-11
0.6670000 1.3016514000000001e-11
0.6680000 1.4815113e-11
0.6690000 1.6466654e-11
0.6700000 1.7907718e-11
0.6710000 1.9073339e-11
0.6720000 1.9898803999999998e-11
0.6730000 2.0321672e-11
0.6740000 2.0283921000000002e-11
0.6750000 1.9734218e-11
0.6760000 1.8630208000000002e-11
0.6770000 1.694077e-11
0.6780000 1.4648167999999998e-11
0.6790000 1.1750002e-11
0.6800000 8.2608887e-12
0.6810000 4.2137826e-12
0.6820000 -3.3913751e-13
0.6830000 -5.3260842e-12
0.6840000 -1.0655845000000001e-11
0.6850000 -1.6218582000000002e-11
0.6860000 -2.1887277e-11
0.6870000 -2.7519845999999997e-11
0.6880000 -3.2961901e-11
0.6890000 -3.8050154e-11
0.6900000 -4.2616401e-11
0.6910000 -4.649202e-11
0.6920000 -4.9512862e-11
0.6930000 -5.1524486e-11
0.6940000 -5.2387511e-11
0.6950000 -5.1983006e-11
0.6960000 -5.0217718e-11
0.6970000 -4.7028982e-11
0.6980000 -4.238909e-11
0.6990000 -3.6309028e-11
0.7000000 -2.8841323000000002e-11
0.7010000 -2.0081891e-11
0.7020000 -1.0170749e-11
0.7030000 7.085392100000001e-13
0.7040000 1.2330745e-11
0.7050000 2.4432241e-11
0.7060000 3.6715655e-11
0.7070000 4.8855873999999996e-11
0.7080000 6.0507312e-11
0.7090000 7.131233e-11
0.7100000 8.091062e-11
0.7110000 8.8949367e-11
0.7120000 9.5093898e-11
0.7130000 9.903860499999999e-11
0.7140000 1.0051776e-10
0.7150000 9.9315933e-11
0.7160000 9.5277714e-11
0.7170000 8.8316312e-11
0.7180000 7.8420831e-11
0.7190000 6.5661815e-11
0.7200000 5.0194858e-11
0.7210000 3.2262024e-11
0.7220000 1.2190914000000001e-11
0.7230000 -9.6087296e-12
0.7240000 -3.2650954e-11
0.7250000 -5.6382020000000006e-11
0.7260000 -8.019121900000001e-11
0.7270000 -1.0342396e-10
0.7280000 -1.2539681e-10
0.7290000 -1.4541423e-10
0.7300000 -1.6278661e-10
0.7310000 -1.7684925e-10
0.7320000 -1.8698155e-10
0.7330000 -1.9262634e-10
0.7340000 -1.9330835000000002e-10
0.7350000 -1.8865166e-10
0.7360000 -1.7839537e-10
0.7370000 -1.6240714e-10
0.7380000 -1.4069400999999998e-10
0.7390000 -1.1341021e-10
0.7400000 -8.0861679e-11
0.7410000 -4.3506762e-11
0.7420000 -1.9532858e-12
0.7430000 4.3048329e-11
0.7440000 9.0615753e-11
0.7450000 1.3974916999999998e-10
0.7460000 1.8934917e-10
0.7470000 2.3823772999999997e-10
0.7480000 2.8518212000000003e-10
0.7490000 3.2892083e-10
0.7500000 3.6819141e-10
0.7510000 4.0175927e-10
0.7520000 4.2844708e-10
0.7530000 4.4716391999999997e-10
0.7540000 4.5693362e-10
0.7550000 4.5692148e-10
0.7560000 4.4645915e-10
0.7570000 4.2506667e-10
0.7580000 3.9247133999999996e-10
0.7590000 3.4862306e-10
0.7600000 2.937056e-10
0.7610000 2.2814357e-10
0.7620000 1.5260501e-10
0.7630000 6.7999285e-11
0.7640000 -2.4529638e-11
0.7650000 -1.2361449e-10
0.7660000 -2.276805e-10
0.7670000 -3.3496552000000003e-10
0.7680000 -4.4354412e-10
0.7690000 -5.5135553e-10
0.7700000 -6.5623501e-10
0.7710000 -7.559481700000001e-10
0.7720000 -8.4822791e-10
0.7730000 -9.3081385e-10
0.7740000 -1.0014932e-09
0.7750000 -1.0581427e-09
0.7760000 -1.0987722e-09
0.7770000 -1.1215671e-09
0.7780000 -1.1249316999999999e-09
0.7790000 -1.1075306e-09
0.7800000 -1.0683295e-09
0.7810000 -1.0066325e-09
0.7820000 -9.2211724e-10
0.7830000 -8.148658e-10
0.7840000 -6.8539107e-10
0.7850000 -5.3465743e-10
0.7860000 -3.6409508e-10
0.7870000 -1.756069e-10
0.7880000 2.8432882e-11
0.7890000 2.4518929e-10
0.7900000 4.7138699e-10
0.7910000 7.0334146e-10
0.7920000 9.3700117e-10
0.7930000 1.1680015e-09
0.7940000 1.3917301e-09
0.7950000 1.6034037e-09
0.7960000 1.7981561e-09
0.7970000 1.9711364e-09
0.7980000 2.1176158e-09
0.7990000 2.2331016e-09
0.8000000 2.3134572e-09
0.8010000 2.3550247e-09
0.8020000 2.3547466e-09
0.8030000 2.3102855e-09
0.8040000 2.2201364000000002e-09
0.8050000 2.0837292e-09
0.8060000 1.9015163e-09
0.8070000 1.6750426e-09
0.8080000 1.4069937999999999e-09
0.8090000 1.1012185e-09
0.8100000 7.627224399999999e-10
0.8110000 3.9763089e-10
0.8120000 1.3117541000000001e-11
0.8130000 -3.8270134e-10
0.8140000 -7.809080599999999e-10
0.8150000 -1.1719595e-09
0.8160000 -1.5458961999999998e-09
0.8170000 -1.8925818e-09
0.8180000 -2.2019688e-09
0.8190000 -2.4643858e-09
0.8200000 -2.6708394e-09
0.8210000 -2.8133239e-09
0.8220000 -2.8851307e-09
0.8230000 -2.8811481e-09
0.8240000 -2.7981416e-09
0.8250000 -2.6350063e-09
0.8260000 -2.3929792000000003e-09
0.8270000 -2.0758046e-09
0.8280000 -1.6898410000000001e-09
0.8290000 -1.2441024e-09
0.8300000 -7.50228e-10
0.8310000 -2.2237271000000003e-10
0.8320000 3.2298352e-10
0.8330000 8.6730961e-10
0.8340000 1.3903798e-09
0.8350000 1.8707104e-09
0.8360000 2.2860689e-09
0.8370000 2.6140506000000003e-09
0.8380000 2.8327091000000004e-09
0.8390000 2.9212289e-09
0.8400000 2.8606255999999997e-09
0.8410000 2.6344543e-09
0.8420000 2.2295102e-09
0.8430000 1.6364991e-09
0.8440000 8.5065999e-10
0.8450000 -1.2768399e-10
0.8460000 -1.2926638000000001e-09
0.8470000 -2.6325121e-09
0.8480000 -4.129337499999999e-09
0.8490000 -5.7590408e-09
0.8500000 -7.4913867e-09
0.8510000 -9.2902359e-09
0.8520000 -1.1113951e-08
0.8530000 -1.2915967e-08
0.8540000 -1.4645539e-08
0.8550000 -1.6248637000000002e-08
0.8560000 -1.7669001e-08
0.8570000 -1.8849321e-08
0.8580000 -1.9732532e-08
0.8590000 -2.0263196999999997e-08
0.8600000 -2.0388941e-08
0.8610000 -2.0061922e-08
0.8620000 -1.9240297e-08
0.8630000 -1.7889643e-08
0.8640000 -1.5984304e-08
0.8650000 -1.3508634e-08
0.8660000 -1.0458088e-08
0.8670000 -6.840141000000001e-09
0.8680000 -2.6750043e-09
0.8690000 2.003897e-09
0.8700000 7.149696099999999e-09
0.8710000 1.2702125e-08
0.8720000 1.8587842e-08
0.8730000 2.4721036000000002e-08
0.8740000 3.1004334999999995e-08
0.8750000 3.7329972e-08
0.8760000 4.3581241e-08
0.8770000 4.9634180000000004e-08
0.8780000 5.5359506e-08
0.8790000 6.0624716e-08
0.8800000 6.5296374e-08
0.8810000 6.924251200000001e-08
0.8820000 7.233512699999999e-08
0.8830000 7.4452711e-08
0.8840000 7.5482787e-08
0.8850000 7.532442400000001e-08
0.8860000 7.3890644e-08
0.8870000 7.1110717e-08
0.8880000 6.693230999999999e-08
0.8890000 6.132343e-08
0.8900000 5.4274151999999996e-08
0.8910000 4.5798113000000004e-08
0.8920000 3.5933712000000004e-08
0.8930000 2.474505e-08
0.8940000 1.2322583e-08
0.8950000 -1.2165441e-09
0.8960000 -1.5728435e-08
0.8970000 -3.1042682e-08
0.8980000 -4.6962888999999996e-08
0.8990000 -6.3267463e-08
0.9000000 -7.971066e-08
0.9010000 -9.6023856e-08
0.9020000 -1.1191708000000001e-07
0.9030000 -1.2708066e-07
0.9040000 -1.4118713e-07
0.9050000 -1.5389325e-07
0.9060000 -1.648422e-07
0.9070000 -1.7366576e-07
0.9080000 -1.7998680999999998e-07
0.9090000 -1.8342171e-07
0.9100000 -1.8358283999999999e-07
0.9110000 -1.8008119e-07
0.9120000 -1.7252898e-07
0.9130000 -1.6054229e-07
0.9140000 -1.4374374999999999e-07
0.9150000 -1.2176521999999998e-07
0.9160000 -9.4250474e-08
0.9170000 -6.0857858e-08
0.9180000 -2.1262952999999998e-08
0.9190000 2.4838830999999997e-08
0.9200000 7.7729678e-08
0.9210000 1.3766689e-07
0.9220000 2.0488051000000002e-07
0.9230000 2.7957103000000004e-07
0.9240000 3.6190728e-07
0.9250000 4.5202450999999994e-07
0.9260000 5.5002256e-07
0.9270000 6.5596448e-07
0.9280000 7.698753599999999e-07
0.9290000 8.9174117e-07
0.9300000 1.0215086e-06
0.9310000 1.1590847e-06
0.9320000 1.3043371e-06
0.9330000 1.4570951e-06
0.9340000 1.6171503e-06
0.9350000 1.7842590000000001e-06
0.9360000 1.9581437e-06
0.9370000 2.1384967e-06
0.9380000 2.3249827e-06
0.9390000 2.5172428e-06
0.9400000 2.7148989e-06
0.9410000 2.9175581000000003e-06
0.9420000 3.1248180999999997e-06
0.9430000 3.3362727999999997e-06
0.9440000 3.5515174999999997e-06
0.9450000 3.7701556999999997e-06
0.9460000 3.9918049e-06
0.9470000 4.216103e-06
0.9480000 4.4427139e-06
0.9490000 4.6713346e-06
0.9500000 4.9017007000000004e-06
0.9510000 5.1335924e-06
0.9520000 5.3668387e-06
0.9530000 5.6013230999999996e-06
0.9540000 5.8369881e-06
0.9550000 6.073838e-06
0.9560000 6.3119415e-06
0.9570000 6.5514349999999996e-06
0.9580000 6.7925214e-06
0.9590000 7.035474399999999e-06
0.9600000 7.2806337e-06
0.9610000 7.5284063e-06
0.9620000 7.7792635e-06
0.9630000 8.033735800000001e-06
0.9640000 8.2924117e-06
0.9650000 8.555930699999999e-06
0.9660000 8.8249791e-06
0.9670000 9.100281799999999e-06
0.9680000 9.3825967e-06
0.9690000 9.672707099999999e-06
0.9700000 9.971413600000001e-06
0.9710000 1.0279526e-05
0.9720000 1.0597856e-05
0.9730000 1.0927208e-05
0.9740000 1.1268369e-05
0.9750000 1.1622107e-05
0.9760000 1.1989154e-05
0.9770000 1.2370208e-05
0.9780000 1.2765922e-05
0.9790000 1.3176896000000002e-05
0.9800000 1.3603676e-05
0.9810000 1.4046748e-05
0.9820000 1.4506530999999999e-05
0.9830000 1.4983383999999999e-05
0.9840000 1.5477592e-05
0.9850000 1.5989376e-05
0.9860000 1.6518888e-05
0.9870000 1.7066212999999998e-05
0.9880000 1.7631373e-05
0.9890000 1.8214328e-05
0.9900000 1.8814984e-05
0.9910000 1.9433195e-05
0.9920000 2.0068769e-05
0.9930000 2.0721477999999998e-05
0.9940000 2.139106e-05
0.9950000 2.2077228e-05
0.9960000 2.2779683e-05
0.9970000 2.3498114e-05
0.9980000 2.4232213e-05
0.9990000 2.4981679e-05
1.000000 2.5746229000000004e-05
1.001000 2.6525601000000002e-05
1.002000 2.7319564e-05
1.003000 2.8127931000000004e-05
1.004000 2.8950561e-05
1.005000 2.9787356000000002e-05
1.006000 3.0638279e-05
1.007000 3.1503356e-05
1.008000 3.2382675e-05
1.009000 3.3276393e-05
1.010000 3.4184734e-05
1.011000 3.5107993e-05
1.012000 3.6046538000000005e-05
1.013000 3.7000805e-05
1.014000 3.7971304000000004e-05
1.015000 3.8958615e-05
1.016000 3.9963376e-05
1.017000 4.0986293e-05
1.018000 4.2028134e-05
1.019000 4.3089719e-05
1.020000 4.4171921e-05
1.021000 4.5275661000000004e-05
1.022000 4.6401902e-05
1.023000 4.7551649e-05
1.024000 4.8725939999999997e-05
1.025000 4.9925835999999994e-05
1.026000 5.1152426e-05
1.027000 5.2406818e-05
1.028000 5.3690138e-05
1.029000 5.5003517e-05
1.030000 5.6348097e-05
1.031000 5.772502e-05
1.032000 5.9135431e-05
1.033000 6.0580459e-05
1.034000 6.206123500000001e-05
1.035000 6.3578875e-05
1.036000 6.5134475e-05
1.037000 6.672912e-05
1.038000 6.836386299999999e-05
1.039000 7.0039744e-05
1.040000 7.1757768e-05
1.041000 7.3518919e-05
1.042000 7.5324135e-05
1.043000 7.7174337e-05
1.044000 7.907040100000001e-05
1.045000 8.1013161e-05
1.046000 8.300342e-05
1.047000 8.504193800000001e-05
1.048000 8.7129439e-05
1.049000 8.9266598e-05
1.050000 9.1454064e-05
1.051000 9.3692438e-05
1.052000 9.5982284e-05
1.053000 9.8324153e-05
1.054000 0.00010071855
1.055000 0.00010316595
1.056000 0.00010566682
1.057000 0.00010822163000000001
1.058000 0.00011083082
1.059000 0.00011349484
1.060000 0.00011621418000000001
1.061000 0.00011898931
1.062000 0.00012182074
1.063000 0.00012470906
1.064000 0.00012765488
1.065000 0.00013065887
1.066000 0.00013372179
1.067000 0.00013684445999999998
1.068000 0.00014002782
1.069000 0.00014327288
1.070000 0.00014658080999999998
1.071000 0.00014995283
1.072000 0.00015339031
1.073000 0.00015689474
1.074000 0.00016046774
1.075000 0.00016411104000000002
1.076000 0.00016782650999999998
1.077000 0.00017161609999999998
1.078000 0.00017548192000000002
1.079000 0.00017942614
1.080000 0.00018345104
1.081000 0.00018755899
1.082000 0.00019175243
1.083000 0.00019603385
1.084000 0.00020040579
1.085000 0.00020487082
1.086000 0.00020943151000000002
1.087000 0.00021409041000000002
1.088000 0.00021885014
1.089000 0.00022371318999999998
1.090000 0.00022868207
1.091000 0.00023375921999999998
1.092000 0.00023894700000000001
1.093000 0.00024424769
1.094000 0.00024966355
1.095000 0.00025519669
1.096000 0.00026084913
1.097000 0.00026662285
1.098000 0.00027251972000000003
1.099000 0.00027854153
1.100000 0.00028468996
1.101000 0.00029096668
1.102000 0.00029737325
1.103000 0.00030391120000000004
1.104000 0.00031058203
1.105000 0.00031738716
1.106000 0.00032432806
1.107000 0.00033140616000000003
1.108000 0.00033862291
1.109000 0.00034597977
1.110000 0.00035347825
1.111000 0.00036111992
1.112000 0.00036890638
1.113000 0.00037683928
1.114000 0.00038492039
1.115000 0.00039315155000000003
1.116000 0.00040153463
1.117000 0.00041007160999999997
1.118000 0.00041876456
1.119000 0.00042761567
1.120000 0.00043662722
1.121000 0.00044580151999999994
1.122000 0.00045514098
1.123000 0.00046464811
1.124000 0.00047432554
1.125000 0.00048417592
1.126000 0.0004942019600000001
1.127000 0.0005044065299999999
1.128000 0.00051479255
1.129000 0.00052536298
1.130000 0.0005361208400000001
1.131000 0.00054706929
1.132000 0.00055821151
1.133000 0.0005695507800000001
1.134000 0.00058109049
1.135000 0.00059283407
1.136000 0.0006047851000000001
1.137000 0.00061694718
1.138000 0.00062932409
1.139000 0.00064191968
1.140000 0.00065473791
1.141000 0.00066778284
1.142000 0.00068105865
1.143000 0.0006945696
1.144000 0.00070832011
1.145000 0.0007223147300000001
1.146000 0.00073655806
1.147000 0.00075105477
1.148000 0.00076580973
1.149000 0.00078082776
1.150000 0.00079611391
1.151000 0.0008116731800000001
1.152000 0.00082751058
1.153000 0.0008436313699999999
1.154000 0.00086004056
1.155000 0.0008767434299999999
1.156000 0.00089374507
1.157000 0.00091105067
1.158000 0.0009286653899999999
1.159000 0.0009465943499999999
1.160000 0.00096484264
1.161000 0.00098341534
1.162000 0.0010023175000000001
1.163000 0.001021554
1.164000 0.0010411299
1.165000 0.0010610501
1.166000 0.0010813195
1.167000 0.0011019431
1.168000 0.0011229256
1.169000 0.0011442722999999999
1.170000 0.001165988
1.171000 0.0011880778
1.172000 0.0012105469
1.173000 0.0012334005
1.174000 0.0012566441
1.175000 0.0012802831
1.176000 0.0013043234
1.177000 0.0013287708
1.178000 0.0013536313
1.179000 0.0013789115
1.180000 0.0014046177
1.181000 0.0014307569
1.182000 0.0014573359
1.183000 0.0014843623
1.184000 0.0015118434
1.185000 0.0015397871000000002
1.186000 0.0015682012
1.187000 0.0015970939999999999
1.188000 0.0016264741
1.189000 0.0016563501
1.190000 0.0016867309
1.191000 0.0017176253
1.192000 0.0017490424999999999
1.193000 0.001780992
1.194000 0.001813483
1.195000 0.0018465251
1.196000 0.001880128
1.197000 0.0019143014000000001
1.198000 0.0019490548
1.199000 0.0019843981
1.200000 0.0020203412
1.201000 0.0020568938
1.202000 0.0020940659
1.203000 0.0021318676
1.204000 0.0021703087
1.205000 0.0022093991
1.206000 0.0022491489
1.207000 0.0022895682999999997
1.208000 0.0023306673
1.209000 0.0023724562
1.210000 0.0024149453
1.211000 0.0024581448
1.212000 0.0025020652
1.213000 0.0025467172
1.214000 0.0025921114
1.215000 0.0026382586
1.216000 0.0026851698
1.217000 0.0027328559999999997
1.218000 0.0027813287000000003
1.219000 0.0028305989
1.220000 0.0028806782000000003
1.221000 0.0029315785
1.222000 0.0029833114
1.223000 0.0030358891
1.224000 0.0030893236000000004
1.225000 0.0031436273
1.226000 0.0031988129
1.227000 0.0032548927000000004
1.228000 0.0033118798
1.229000 0.003369787
1.230000 0.0034286277000000003
1.231000 0.0034884149000000003
1.232000 0.0035491626
1.233000 0.0036108841999999996
1.234000 0.0036735939
1.235000 0.0037373058
1.236000 0.0038020342
1.237000 0.0038677936000000002
1.238000 0.0039345989
1.239000 0.0040024653999999995
1.240000 0.004071408
1.241000 0.0041414427
1.242000 0.004212585600000001
1.243000 0.0042848529
1.244000 0.0043582611
1.245000 0.0044328273
1.246000 0.0045085686
1.247000 0.004585502799999999
1.248000 0.0046636473
1.249000 0.0047430206999999995
1.250000 0.0048236416
1.251000 0.0049055285
1.252000 0.004988700699999999
1.253000 0.0050731778
1.254000 0.0051589795
1.255000 0.0052461259
1.256000 0.0053346368
1.257000 0.0054245327
1.258000 0.0055158347
1.259000 0.0056085632
1.260000 0.0057027391
1.261000 0.0057983838
1.262000 0.0058955186
1.263000 0.0059941644999999995
1.264000 0.0060943431999999995
1.265000 0.006196075999999999
1.266000 0.0062993851
1.267000 0.0064042921
1.268000 0.0065108179
1.269000 0.0066189852
1.270000 0.0067288158
1.271000 0.0068403322
1.272000 0.0069535563
1.273000 0.0070685099000000005
1.274000 0.0071852162
1.275000 0.0073036979
1.276000 0.0074239775
1.277000 0.0075460783
1.278000 0.0076700242
1.279000 0.0077958386000000005
1.280000 0.0079235448
1.281000 0.008053168099999999
1.282000 0.008184732699999999
1.283000 0.008318263999999999
1.284000 0.0084537867
1.285000 0.0085913278
1.286000 0.0087309134
1.287000 0.0088725697
1.288000 0.009016324499999999
1.289000 0.009162206
1.290000 0.0093102419
1.291000 0.009460461299999999
1.292000 0.0096128933
1.293000 0.0097675678
1.294000 0.0099245153
1.295000 0.010083766000000001
1.296000 0.010245352
1.297000 0.010409305
1.298000 0.010575656999999999
1.299000 0.010744439
1.300000 0.010915686
1.301000 0.011089432
1.302000 0.011265708999999999
1.303000 0.011444552
1.304000 0.011625996
1.305000 0.011810077
1.306000 0.01199683
1.307000 0.01218629
1.308000 0.012378494
1.309000 0.012573479
1.310000 0.012771283
1.311000 0.012971942000000002
1.312000 0.013175495
1.313000 0.013381978999999999
1.314000 0.013591434
1.315000 0.013803896999999999
1.316000 0.014019410000000001
1.317000 0.01423801
1.318000 0.014459739000000001
1.319000 0.014684636000000001
1.320000 0.014912742000000001
1.321000 0.015144097999999998
1.322000 0.015378745999999999
1.323000 0.015616727
1.324000 0.015858083000000002
1.325000 0.016102856999999998
1.326000 0.016351091
1.327000 0.016602827
1.328000 0.016858110000000003
1.329000 0.017116983
1.330000 0.017379489
1.331000 0.017645673
1.332000 0.017915577
1.333000 0.018189249
1.334000 0.018466733
1.335000 0.018748073
1.336000 0.019033317
1.337000 0.019322508999999998
1.338000 0.019615697
1.339000 0.019912927
1.340000 0.020214245999999998
1.341000 0.020519702
1.342000 0.020829344
1.343000 0.021143218
1.344000 0.021461376
1.345000 0.021783865
1.346000 0.022110737
1.347000 0.022442044
1.348000 0.022777835
1.349000 0.023118162
1.350000 0.023463079
1.351000 0.023812638
1.352000 0.024166892
1.353000 0.024525897
1.354000 0.024889706
1.355000 0.025258379
1.356000 0.025631968
1.357000 0.026010533
1.358000 0.026394130000000002
1.359000 0.026782816999999997
1.360000 0.027176655999999997
1.361000 0.027575708
1.362000 0.027980030000000003
1.363000 0.028389684000000002
1.364000 0.028804733000000003
1.365000 0.02922524
1.366000 0.029651268
1.367000 0.03008288
1.368000 0.030520142
1.369000 0.030963117000000002
1.370000 0.031411875
1.371000 0.03186648
1.372000 0.032326997999999996
1.373000 0.032793498
1.374000 0.033266048
1.375000 0.033744719
1.376000 0.034229577000000004
1.377000 0.034720695
1.378000 0.035218144
1.379000 0.035721992
1.380000 0.036232312999999995
1.381000 0.03674918
1.382000 0.037272664000000004
1.383000 0.037802843
1.384000 0.038339788
1.385000 0.038883573
1.386000 0.039434276
1.387000 0.039991969
1.388000 0.040556729
1.389000 0.041128637
1.390000 0.041707765
1.391000 0.042294196
1.392000 0.042888004
1.393000 0.043489271999999995
1.394000 0.044098077
1.395000 0.044714502
1.396000 0.045338625
1.397000 0.04597053
1.398000 0.0466103
1.399000 0.047258014
1.400000 0.047913758
1.401000 0.048577617000000003
1.402000 0.049249677
1.403000 0.049930019000000006
1.404000 0.050618732
1.405000 0.051315903
1.406000 0.052021618000000006
1.407000 0.052735966
1.408000 0.053459039
1.409000 0.054190925
1.410000 0.05493171
1.411000 0.055681495
1.412000 0.056440366
1.413000 0.057208409999999994
1.414000 0.057985727
1.415000 0.058772409000000005
1.416000 0.059568550000000005
1.417000 0.060374249
1.418000 0.061189599000000004
1.419000 0.062014692
1.420000 0.062849635
1.421000 0.063694519
1.422000 0.064549444
1.423000 0.06541450900000001
1.424000 0.066289812
1.425000 0.06717545300000001
1.426000 0.068071537
1.427000 0.068978162
1.428000 0.069895427
1.429000 0.070823438
1.430000 0.071762298
1.431000 0.07271211400000001
1.432000 0.07367298800000001
1.433000 0.074645027
1.434000 0.075628329
1.435000 0.076623011
1.436000 0.077629171
1.437000 0.07864692
1.438000 0.079676369
1.439000 0.080717629
1.440000 0.081770803
1.441000 0.08283600299999999
1.442000 0.083913346
1.443000 0.085002935
1.444000 0.086104887
1.445000 0.08721932
1.446000 0.088346342
1.447000 0.089486071
1.448000 0.090638624
1.449000 0.09180411
1.450000 0.092982652
1.451000 0.09417436700000001
1.452000 0.095379376
1.453000 0.096597796
1.454000 0.097829744
1.455000 0.099075341
1.456000 0.10033472
1.457000 0.10160799999999999
1.458000 0.1028953
1.459000 0.10419674
1.460000 0.10551245999999999
1.461000 0.10684256
1.462000 0.10818719
1.463000 0.10954647
1.464000 0.11092052
1.465000 0.11230947000000001
1.466000 0.11371345999999999
1.467000 0.11513261000000001
1.468000 0.11656706
1.469000 0.11801692999999999
1.470000 0.11948236
1.471000 0.12096348000000001
1.472000 0.12246043
1.473000 0.12397332999999999
1.474000 0.12550232
1.475000 0.12704753
1.476000 0.12860911
1.477000 0.13018717
1.478000 0.13178188
1.479000 0.13339334
1.480000 0.13502171
1.481000 0.13666713
1.482000 0.13832973
1.483000 0.14000963
1.484000 0.141707
1.485000 0.14342197
1.486000 0.14515466
1.487000 0.14690522
1.488000 0.14867379
1.489000 0.15046051
1.490000 0.15226551
1.491000 0.15408895
1.492000 0.15593095
1.493000 0.15779166
1.494000 0.15967122
1.495000 0.16156975999999998
1.496000 0.16348744
1.497000 0.16542439
1.498000 0.16738075
1.499000 0.16935667000000001
1.500000 0.17135229
1.501000 0.17336776
1.502000 0.17540321
1.503000 0.1774588
1.504000 0.17953467
1.505000 0.18163096
1.506000 0.18374783
1.507000 0.18588541
1.508000 0.18804385
1.509000 0.19022332
1.510000 0.19242396
1.511000 0.19464589
1.512000 0.19688930000000002
1.513000 0.19915432000000002
1.514000 0.20144110999999998
1.515000 0.20374982
1.516000 0.20608059
1.517000 0.2084336
1.518000 0.21080899
1.519000 0.21320691
1.520000 0.21562751
1.521000 0.21807095
1.522000 0.2205374
1.523000 0.22302697999999999
1.524000 0.22553988
1.525000 0.22807624
1.526000 0.23063624
1.527000 0.23322001
1.528000 0.23582770999999997
1.529000 0.23845950999999999
1.530000 0.24111555
1.531000 0.24379599
1.532000 0.24650099
1.533000 0.24923072000000002
1.534000 0.25198532
1.535000 0.25476494
1.536000 0.25756976
1.537000 0.26039991
1.538000 0.26325556
1.539000 0.26613686000000003
1.540000 0.26904395999999997
1.541000 0.27197702
1.542000 0.2749362
1.543000 0.27792164999999996
1.544000 0.2809335
1.545000 0.28397194
1.546000 0.28703709
1.547000 0.29012912
1.548000 0.29324817000000003
1.549000 0.29639441
1.550000 0.29956796
1.551000 0.30276899
1.552000 0.30599763
1.553000 0.30925404
1.554000 0.31253838
1.555000 0.31585076
1.556000 0.31919137
1.557000 0.32256034
1.558000 0.3259578
1.559000 0.32938391
1.560000 0.33283879
1.561000 0.33632258
1.562000 0.33983546
1.563000 0.34337754000000004
1.564000 0.34694896999999997
1.565000 0.35054991
1.566000 0.35418048999999996
1.567000 0.35784082
1.568000 0.36153105999999996
1.569000 0.36525136999999996
1.570000 0.36900188
1.571000 0.3727827
1.572000 0.37659400000000004
1.573000 0.38043591
1.574000 0.38430856
1.575000 0.38821211
1.576000 0.39214669
1.577000 0.3961124
1.578000 0.4001094
1.579000 0.40413784
1.580000 0.40819785
1.581000 0.41228957000000005
1.582000 0.41641309000000004
1.583000 0.4205686
1.584000 0.4247562
1.585000 0.42897607
1.586000 0.4332283
1.587000 0.43751299
1.588000 0.44183033
1.589000 0.44618044
1.590000 0.45056343000000004
1.591000 0.45497944
1.592000 0.45942855
1.593000 0.46391091
1.594000 0.46842665999999994
1.595000 0.47297594000000004
1.596000 0.47755884
1.597000 0.48217545
1.598000 0.48682591999999997
1.599000 0.49151037999999997
1.600000 0.49622888
1.601000 0.5009816
1.602000 0.5057686
1.603000 0.5105900099999999
1.604000 0.5154459299999999
1.605000 0.52033644
1.606000 0.5252616499999999
1.607000 0.53022164
1.608000 0.53521651
1.609000 0.5402464
1.610000 0.54531135
1.611000 0.5504114600000001
1.612000 0.55554681
1.613000 0.56071747
1.614000 0.56592356
1.615000 0.57116514
1.616000 0.5764422499999999
1.617000 0.58175502
1.618000 0.58710352
1.619000 0.59248777
1.620000 0.59790788
1.621000 0.6033639000000001
1.622000 0.60885591
1.623000 0.6143839600000001
1.624000 0.6199481
1.625000 0.62554842
1.626000 0.6311849700000001
1.627000 0.63685779
1.628000 0.64256694
1.629000 0.64831246
1.630000 0.65409439
1.631000 0.65991278
1.632000 0.66576772
1.633000 0.67165922
1.634000 0.67758728
1.635000 0.6835519800000001
1.636000 0.68955338
1.637000 0.69559147
1.638000 0.7016663000000001
1.639000 0.7077778699999999
1.640000 0.71392623
1.641000 0.72011137
1.642000 0.72633335
1.643000 0.73259217
1.644000 0.73888786
1.645000 0.74522044
1.646000 0.75158989
1.647000 0.7579962299999999
1.648000 0.76443944
1.649000 0.7709195400000001
1.650000 0.77743656
1.651000 0.78399042
1.652000 0.7905812
1.653000 0.79720877
1.654000 0.80387322
1.655000 0.8105744599999999
1.656000 0.8173124900000001
1.657000 0.8240873
1.658000 0.83089881
1.659000 0.83774701
1.660000 0.8446319000000001
1.661000 0.8515534
1.662000 0.8585113999999999
1.663000 0.86550592
1.664000 0.8725368400000001
1.665000 0.87960418
1.666000 0.88670775
1.667000 0.8938476399999999
1.668000 0.90102367
1.669000 0.90823574
1.670000 0.91548385
1.671000 0.92276782
1.672000 0.93008764
1.673000 0.9374431299999999
1.674000 0.9448342000000001
1.675000 0.9522608499999999
1.676000 0.95972288
1.677000 0.9672201199999999
1.678000 0.97475257
1.679000 0.9823200299999999
1.680000 0.9899224200000001
1.681000 0.99755954
1.682000 1.0052313
1.683000 1.0129375
1.684000 1.0206781
1.685000 1.0284529
1.686000 1.0362618000000001
1.687000 1.0441045
1.688000 1.0519809999999998
1.689000 1.0598911
1.690000 1.0678345
1.691000 1.0758112
1.692000 1.083821
1.693000 1.0918636000000002
1.694000 1.0999389
1.695000 1.1080467
1.696000 1.1161868
1.697000 1.1243591000000002
1.698000 1.1325633
1.699000 1.1407992
1.700000 1.1490666
1.701000 1.1573654
1.702000 1.1656951
1.703000 1.1740557
1.704000 1.1824469
1.705000 1.1908685
1.706000 1.1993202
1.707000 1.2078019
1.708000 1.2163131
1.709000 1.2248538
1.710000 1.2334235
1.711000 1.242022
1.712000 1.2506492
1.713000 1.2593045
1.714000 1.2679879
1.715000 1.2766989
1.716000 1.2854373000000001
1.717000 1.2942027999999999
1.718000 1.3029951
1.719000 1.3118138
1.720000 1.3206585
1.721000 1.3295291
1.722000 1.3384251999999999
1.723000 1.3473462999999999
1.724000 1.3562922
1.725000 1.3652625
1.726000 1.3742569
1.727000 1.3832749
1.728000 1.3923162
1.729000 1.4013803999999999
1.730000 1.4104671
1.731000 1.419576
1.732000 1.4287066
1.733000 1.4378585
1.734000 1.4470314
1.735000 1.4562247
1.736000 1.4654382000000001
1.737000 1.4746713
1.738000 1.4839238
1.739000 1.493195
1.740000 1.5024845
1.741000 1.511792
1.742000 1.5211169
1.743000 1.5304587
1.744000 1.539817
1.745000 1.5491913
1.746000 1.5585811999999999
1.747000 1.567986
1.748000 1.5774054
1.749000 1.5868389999999999
1.750000 1.5962859999999999
1.751000 1.605746
1.752000 1.6152184
1.753000 1.624703
1.754000 1.6341990000000002
1.755000 1.6437059
1.756000 1.6532231000000002
1.757000 1.6627501999999998
1.758000 1.6722865
1.759000 1.6818317
1.760000 1.6913847999999998
1.761000 1.7009455999999998
1.762000 1.7105131999999998
1.763000 1.7200871999999998
1.764000 1.729667
1.765000 1.7392520000000002
1.766000 1.7488416
1.767000 1.7584352
1.768000 1.7680320999999999
1.769000 1.7776316
1.770000 1.7872334
1.771000 1.7968364000000001
1.772000 1.8064403999999998
1.773000 1.8160444000000002
1.774000 1.825648
1.775000 1.8352503
1.776000 1.8448506999999998
1.777000 1.8544486
1.778000 1.8640433
1.779000 1.873634
1.780000 1.8832201
1.781000 1.8928008
1.782000 1.9023755999999998
1.783000 1.9119436
1.784000 1.9215039999999999
1.785000 1.9310562
1.786000 1.9405994999999998
1.787000 1.9501327999999998
1.788000 1.9596558
1.789000 1.9691674
1.790000 1.9786670999999998
1.791000 1.9881539
1.792000 1.9976271
1.793000 2.0070858
1.794000 2.0165294
1.795000 2.025957
1.796000 2.0353679
1.797000 2.0447610000000003
1.798000 2.0541357
1.799000 2.0634911999999996
1.800000 2.0728266
1.801000 2.0821408999999997
1.802000 2.0914335
1.803000 2.1007035
1.804000 2.1099498000000003
1.805000 2.1191720000000003
1.806000 2.1283688
1.807000 2.1375395
1.808000 2.1466833000000003
1.809000 2.155799
1.810000 2.1648861
1.811000 2.1739433999999997
1.812000 2.1829701999999997
1.813000 2.1919655
1.814000 2.2009283
1.815000 2.2098579
1.816000 2.2187531
1.817000 2.2276131
1.818000 2.2364372
1.819000 2.2452243
1.820000 2.2539731
1.821000 2.262683
1.822000 2.2713531
1.823000 2.2799823
1.824000 2.2885697
1.825000 2.2971142
1.826000 2.3056149
1.827000 2.3140708
1.828000 2.3224808
1.829000 2.3308440999999998
1.830000 2.3391597
1.831000 2.3474265
1.832000 2.3556434
1.833000 2.3638096
1.834000 2.3719238
1.835000 2.3799853
1.836000 2.3879929
1.837000 2.3959454
1.838000 2.4038421
1.839000 2.4116816
1.840000 2.4194630000000004
1.841000 2.4271853
1.842000 2.4348473
1.843000 2.4424479999999997
1.844000 2.4499863
1.845000 2.4574613
1.846000 2.4648717
1.847000 2.4722164
1.848000 2.4794945
1.849000 2.4867048
1.850000 2.4938462
1.851000 2.5009176
1.852000 2.5079178
1.853000 2.5148457
1.854000 2.5217001999999997
1.855000 2.5284803
1.856000 2.5351845
1.857000 2.5418119999999997
1.858000 2.5483616000000002
1.859000 2.5548322
1.860000 2.5612228
1.861000 2.5675318999999996
1.862000 2.5737587
1.863000 2.5799019
1.864000 2.5859604000000003
1.865000 2.5919329
1.866000 2.5978185000000003
1.867000 2.6036159999999997
1.868000 2.6093241
1.869000 2.6149418
1.870000 2.6204679
1.871000 2.6259013
1.872000 2.6312406999999998
1.873000 2.636485
1.874000 2.6416332000000002
1.875000 2.6466838999999998
1.876000 2.6516359
1.877000 2.6564883
1.878000 2.6612397
1.879000 2.6658891000000002
1.880000 2.6704352
1.881000 2.6748768999999997
1.882000 2.6792130000000003
1.883000 2.6834421
1.884000 2.6875633999999997
1.885000 2.6915755
1.886000 2.6954772
1.887000 2.6992673
1.888000 2.7029447
1.889000 2.7065082
1.890000 2.7099565
1.891000 2.7132886
1.892000 2.7165030999999997
1.893000 2.719599
1.894000 2.722575
1.895000 2.7254298
1.896000 2.7281625
1.897000 2.7307717
1.898000 2.7332560999999997
1.899000 2.7356148
1.900000 2.7378462
1.901000 2.7399495
1.902000 2.7419234
1.903000 2.7437666
1.904000 2.7454780000000003
1.905000 2.7470564
1.906000 2.7485006999999997
1.907000 2.7498096
1.908000 2.750982
1.909000 2.7520167
1.910000 2.7529126
1.911000 2.7536685000000003
1.912000 2.7542831
1.913000 2.7547553
1.914000 2.7550841
1.915000 2.7552681
1.916000 2.7553063
1.917000 2.7551975
1.918000 2.7549407
1.919000 2.7545346
1.920000 2.7539781999999997
1.921000 2.7532702
1.922000 2.7524094999999997
1.923000 2.7513951
1.924000 2.7502256999999997
1.925000 2.7489005
1.926000 2.747418
1.927000 2.7457772
1.928000 2.7439771000000004
1.929000 2.7420166999999998
1.930000 2.7398946
1.931000 2.7376099000000003
1.932000 2.7351614
1.933000 2.7325481
1.934000 2.7297691
1.935000 2.7268231
1.936000 2.7237089
1.937000 2.7204257999999997
1.938000 2.7169725
1.939000 2.7133480000000003
1.940000 2.7095513
1.941000 2.7055815
1.942000 2.7014373000000003
1.943000 2.6971178
1.944000 2.6926219000000002
1.945000 2.6879488
1.946000 2.6830973
1.947000 2.6780665
1.948000 2.6728554
1.949000 2.6674628
1.950000 2.6618881
1.951000 2.6561301
1.952000 2.6501878999999997
1.953000 2.6440606
1.954000 2.6377469000000002
1.955000 2.6312463
1.956000 2.6245577
1.957000 2.6176801
1.958000 2.6106127
1.959000 2.6033545
1.960000 2.5959046999999997
1.961000 2.5882622
1.962000 2.5804264
1.963000 2.5723963999999997
1.964000 2.5641711000000003
1.965000 2.5557499
1.966000 2.547132
1.967000 2.5383163
1.968000 2.5293022
1.969000 2.5200889
1.970000 2.5106754
1.971000 2.501061
1.972000 2.4912449999999997
1.973000 2.4812266
1.974000 2.4710052
1.975000 2.4605798
1.976000 2.4499498
1.977000 2.4391145
1.978000 2.4280730999999998
1.979000 2.4168249
1.980000 2.4053695
1.981000 2.393706
1.982000 2.3818335999999998
1.983000 2.369752
1.984000 2.3574604
1.985000 2.3449581
1.986000 2.3322448
1.987000 2.3193194999999998
1.988000 2.3061819
1.989000 2.2928314000000003
1.990000 2.2792675
1.991000 2.2654895
1.992000 2.2514969
1.993000 2.2372891999999998
1.994000 2.2228657999999997
1.995000 2.2082264
1.996000 2.1933702999999998
1.997000 2.1782972000000003
1.998000 2.1630067
1.999000 2.1474984
2.000000 2.1317717
2.001000 2.1158261
2.002000 2.0996615
2.003000 2.0832775000000003
2.004000 2.0666735
2.005000 2.0498494
2.006000 2.0328047
2.007000 2.0155391000000002
2.008000 1.9980524
2.009000 1.9803442
2.010000 1.9624144
2.011000 1.9442627000000001
2.012000 1.9258887999999998
2.013000 1.9072926000000001
2.014000 1.8884739000000001
2.015000 1.8694323999999998
2.016000 1.850168
2.017000 1.8306805
2.018000 1.8109698
2.019000 1.7910358000000002
2.020000 1.7708784000000002
2.021000 1.7504974999999998
2.022000 1.7298931
2.023000 1.7090649999999998
2.024000 1.6880134000000002
2.025000 1.6667381
2.026000 1.6452391
2.027000 1.6235165
2.028000 1.6015703
2.029000 1.5794005
2.030000 1.5570073
2.031000 1.5343908
2.032000 1.511551
2.033000 1.4884881
2.034000 1.4652021
2.035000 1.4416934
2.036000 1.417962
2.037000 1.3940082
2.038000 1.3698322
2.039000 1.3454342
2.040000 1.3208145
2.041000 1.2959735000000001
2.042000 1.2709112999999999
2.043000 1.2456283000000001
2.044000 1.2201248
2.045000 1.1944012
2.046000 1.1684577999999999
2.047000 1.1422951000000001
2.048000 1.1159134
2.049000 1.0893133
2.050000 1.0624951
2.051000 1.0354593
2.052000 1.0082065
2.053000 0.98073706
2.054000 0.95305154
2.055000 0.9251506099999999
2.056000 0.89703472
2.057000 0.86870445
2.058000 0.84016053
2.059000 0.8114035199999999
2.060000 0.7824340799999999
2.061000 0.75325286
2.062000 0.72386055
2.063000 0.69425791
2.064000 0.66444562
2.065000 0.63442448
2.066000 0.60419524
2.067000 0.57375869
2.068000 0.54311561
2.069000 0.51226686
2.070000 0.48121329999999995
2.071000 0.44995579
2.072000 0.41849519999999996
2.073000 0.38683242
2.074000 0.35496841
2.075000 0.32290410999999997
2.076000 0.29064051
2.077000 0.25817857
2.078000 0.22551932
2.079000 0.19266378
2.080000 0.15961302
2.081000 0.1263681
2.082000 0.092930126
2.083000 0.059300219
2.084000 0.025479510000000004
2.085000 -0.0085308384
2.086000 -0.042729644
2.087000 -0.07711570400000001
2.088000 -0.11168779
2.089000 -0.14644467
2.090000 -0.18138506000000001
2.091000 -0.2165077
2.092000 -0.25181125
2.093000 -0.28729441
2.094000 -0.3229558
2.095000 -0.35879407
2.096000 -0.3948078
2.097000 -0.43099560000000003
2.098000 -0.46735606
2.099000 -0.5038876999999999
2.100000 -0.5405890299999999
2.101000 -0.5774586
2.102000 -0.61449488
2.103000 -0.65169637
2.104000 -0.6890615
2.105000 -0.72658872
2.106000 -0.76427646
2.107000 -0.8021230799999999
2.108000 -0.8401270000000001
2.109000 -0.8782865500000001
2.110000 -0.9166001300000001
2.111000 -0.9550659899999999
2.112000 -0.9936824400000001
2.113000 -1.0324478
2.114000 -1.0713603999999999
2.115000 -1.1104184
2.116000 -1.1496201
2.117000 -1.1889637
2.118000 -1.2284473
2.119000 -1.2680692
2.120000 -1.3078274
2.121000 -1.3477203
2.122000 -1.3877457
2.123000 -1.4279017999999999
2.124000 -1.4681867
2.125000 -1.5085985
2.126000 -1.5491351
2.127000 -1.5897946
2.128000 -1.630575
2.129000 -1.6714742
2.130000 -1.7124904
2.131000 -1.7536214
2.132000 -1.794865
2.133000 -1.8362191
2.134000 -1.8776817000000001
2.135000 -1.9192506000000003
2.136000 -1.9609237000000002
2.137000 -2.0026989
2.138000 -2.044574
2.139000 -2.0865466
2.140000 -2.1286147
2.141000 -2.1707758
2.142000 -2.2130281000000003
2.143000 -2.255369
2.144000 -2.2977963
2.145000 -2.3403076
2.146000 -2.3829009
2.147000 -2.4255736
2.148000 -2.4683235000000003
2.149000 -2.5111482
2.150000 -2.5540452
2.151000 -2.5970124
2.152000 -2.6400471
2.153000 -2.6831472
2.154000 -2.7263101
2.155000 -2.7695334
2.156000 -2.8128145
2.157000 -2.8561512000000002
2.158000 -2.8995408
2.159000 -2.9429808
2.160000 -2.9864687
2.161000 -3.0300021
2.162000 -3.0735783
2.163000 -3.117195
2.164000 -3.1608492000000004
2.165000 -3.2045387
2.166000 -3.2482604999999998
2.167000 -3.2920126
2.168000 -3.3357918
2.169000 -3.3795957000000003
2.170000 -3.4234215
2.171000 -3.467267
2.172000 -3.5111288999999997
2.173000 -3.555005
2.174000 -3.5988926999999995
2.175000 -3.6427888999999998
2.176000 -3.6866911
2.177000 -3.7305966
2.178000 -3.7745025
2.179000 -3.8184061999999996
2.180000 -3.862305
2.181000 -3.906196
2.182000 -3.9500766
2.183000 -3.9939440999999998
2.184000 -4.0377956
2.185000 -4.0816285
2.186000 -4.125439699999999
2.187000 -4.1692268
2.188000 -4.2129867
2.189000 -4.2567167
2.190000 -4.300414
2.191000 -4.3440755
2.192000 -4.3876987
2.193000 -4.4312805
2.194000 -4.4748183
2.195000 -4.5183092
2.196000 -4.5617502
2.197000 -4.6051386999999995
2.198000 -4.6484713
2.199000 -4.6917453
2.200000 -4.734958000000001
2.201000 -4.7781065
2.202000 -4.8211876
2.203000 -4.864198699999999
2.204000 -4.9071368
2.205000 -4.9499989
2.206000 -4.9927823
2.207000 -5.0354838
2.208000 -5.0781008000000005
2.209000 -5.1206298
2.210000 -5.1630683
2.211000 -5.2054133
2.212000 -5.2476618
2.213000 -5.289811299999999
2.214000 -5.3318582
2.215000 -5.3738002
2.216000 -5.4156337
2.217000 -5.4573561999999995
2.218000 -5.4989647
2.219000 -5.5404563
2.220000 -5.5818278
2.221000 -5.6230769
2.222000 -5.6642
2.223000 -5.7051945
2.224000 -5.7460576
2.225000 -5.7867862
2.226000 -5.8273774
2.227000 -5.8678281
2.228000 -5.9081353000000005
2.229000 -5.9482966
2.230000 -5.9883084
2.231000 -6.0281683
2.232000 -6.0678732
2.233000 -6.107420100000001
2.234000 -6.1468061
2.235000 -6.1860286
2.236000 -6.2250844999999995
2.237000 -6.2639706
2.238000 -6.3026845
2.239000 -6.3412234
2.240000 -6.379584200000001
2.241000 -6.417763999999999
2.242000 -6.4557597
2.243000 -6.493568399999999
2.244000 -6.5311870999999995
2.245000 -6.568613600000001
2.246000 -6.6058449
2.247000 -6.642878100000001
2.248000 -6.679710699999999
2.249000 -6.7163393000000005
2.250000 -6.7527615
2.251000 -6.7889743000000005
2.252000 -6.8249747
2.253000 -6.8607606
2.254000 -6.896328899999999
2.255000 -6.931676700000001
2.256000 -6.9668016999999995
2.257000 -7.0017002999999995
2.258000 -7.036370799999999
2.259000 -7.0708096
2.260000 -7.105014499999999
2.261000 -7.138982400000001
2.262000 -7.172711199999999
2.263000 -7.2061978
2.264000 -7.2394400999999995
2.265000 -7.272435
2.266000 -7.3051795
2.267000 -7.3376715
2.268000 -7.3699079
2.269000 -7.4018866
2.270000 -7.4336044
2.271000 -7.4650593
2.272000 -7.4962482
2.273000 -7.5271688
2.274000 -7.557818299999999
2.275000 -7.5881943
2.276000 -7.6182947
2.277000 -7.6481164
2.278000 -7.6776572000000005
2.279000 -7.706914800000001
2.280000 -7.7358872
2.281000 -7.764571200000001
2.282000 -7.7929646
2.283000 -7.821064399999999
2.284000 -7.8488693
2.285000 -7.8763761
2.286000 -7.9035833
2.287000 -7.9304881
2.288000 -7.957088199999999
2.289000 -7.9833813000000005
2.290000 -8.0093652
2.291000 -8.0350377
2.292000 -8.060397199999999
2.293000 -8.0854408
2.294000 -8.110166300000001
2.295000 -8.1345722
2.296000 -8.1586555
2.297000 -8.1824146
2.298000 -8.205847400000001
2.299000 -8.228951700000001
2.300000 -8.2517251
2.301000 -8.2741663
2.302000 -8.2962729
2.303000 -8.3180428
2.304000 -8.3394744
2.305000 -8.3605655
2.306000 -8.3813138
2.307000 -8.401717999999999
2.308000 -8.421775700000001
2.309000 -8.4414847
2.310000 -8.4608443
2.311000 -8.4798515
2.312000 -8.4985048
2.313000 -8.5168026
2.314000 -8.5347436
2.315000 -8.5523255
2.316000 -8.5695468
2.317000 -8.586406
2.318000 -8.6029008
2.319000 -8.6190298
2.320000 -8.6347915
2.321000 -8.650184399999999
2.322000 -8.665207
2.323000 -8.6798579
2.324000 -8.6941354
2.325000 -8.708038199999999
2.326000 -8.7215647
2.327000 -8.7347142
2.328000 -8.747484499999999
2.329000 -8.7598741
2.330000 -8.7718822
2.331000 -8.7835073
2.332000 -8.794748
2.333000 -8.8056035
2.334000 -8.8160723
2.335000 -8.826153
2.336000 -8.8358447
2.337000 -8.845146
2.338000 -8.8540554
2.339000 -8.8625722
2.340000 -8.8706955
2.341000 -8.878424
2.342000 -8.8857569
2.343000 -8.8926934
2.344000 -8.899232
2.345000 -8.905372
2.346000 -8.9111127
2.347000 -8.9164533
2.348000 -8.9213923
2.349000 -8.9259297
2.350000 -8.930064
2.351000 -8.9337952
2.352000 -8.937121900000001
2.353000 -8.940044
2.354000 -8.9425609
2.355000 -8.9446716
2.356000 -8.9463755
2.357000 -8.9476727
2.358000 -8.9485623
2.359000 -8.949043600000001
2.360000 -8.9491166
2.361000 -8.948780600000001
2.362000 -8.9480348
2.363000 -8.9468792
2.364000 -8.945313800000001
2.365000 -8.9433379
2.366000 -8.940951499999999
2.367000 -8.9381538
2.368000 -8.9349449
2.369000 -8.9313246
2.370000 -8.9272931
2.371000 -8.922849600000001
2.372000 -8.9179941
2.373000 -8.912727199999999
2.374000 -8.9070484
2.375000 -8.9009576
2.376000 -8.8944547
2.377000 -8.887539799999999
2.378000 -8.880213600000001
2.379000 -8.8724755
2.380000 -8.864326
2.381000 -8.8557653
2.382000 -8.8467933
2.383000 -8.8374101
2.384000 -8.8276163
2.385000 -8.817412
2.386000 -8.806797900000001
2.387000 -8.7957747
2.388000 -8.7843418
2.389000 -8.772500599999999
2.390000 -8.7602511
2.391000 -8.7475941
2.392000 -8.7345295
2.393000 -8.721058099999999
2.394000 -8.7071814
2.395000 -8.6928986
2.396000 -8.6782113
2.397000 -8.6631201
2.398000 -8.6476259
2.399000 -8.6317293
2.400000 -8.6154312
2.401000 -8.5987322
2.402000 -8.5816331
2.403000 -8.5641347
2.404000 -8.5462384
2.405000 -8.527945
2.406000 -8.5092552
2.407000 -8.4901698
2.408000 -8.4706903
2.409000 -8.4508181
2.410000 -8.430553999999999
2.411000 -8.4098987
2.412000 -8.3888538
2.413000 -8.367420000000001
2.414000 -8.3455995
2.415000 -8.323393
2.416000 -8.300801400000001
2.417000 -8.2778268
2.418000 -8.2544699
2.419000 -8.2307324
2.420000 -8.2066156
2.421000 -8.1821211
2.422000 -8.157250300000001
2.423000 -8.132004700000001
2.424000 -8.1063859
2.425000 -8.0803961
2.426000 -8.0540359
2.427000 -8.027306900000001
2.428000 -8.0002114
2.429000 -7.9727508
2.430000 -7.9449266000000005
2.431000 -7.916741099999999
2.432000 -7.888195700000001
2.433000 -7.8592919
2.434000 -7.830032000000001
2.435000 -7.8004174
2.436000 -7.7704504
2.437000 -7.7401325000000005
2.438000 -7.7094659
2.439000 -7.6784520999999994
2.440000 -7.6470934
2.441000 -7.6153919
2.442000 -7.5833499
2.443000 -7.550969
2.444000 -7.518251200000001
2.445000 -7.485199
2.446000 -7.4518137
2.447000 -7.4180983000000005
2.448000 -7.3840551
2.449000 -7.3496856
2.450000 -7.3149927
2.451000 -7.2799779
2.452000 -7.2446443
2.453000 -7.208994000000001
2.454000 -7.1730293
2.455000 -7.1367525
2.456000 -7.100166400000001
2.457000 -7.0632726
2.458000 -7.0260741
2.459000 -6.9885738
2.460000 -6.950774
2.461000 -6.912677
2.462000 -6.874284899999999
2.463000 -6.8356007
2.464000 -6.7966275000000005
2.465000 -6.7573674
2.466000 -6.7178234
2.467000 -6.6779979
2.468000 -6.6378936
2.469000 -6.5975137
2.470000 -6.556860400000001
2.471000 -6.5159366
2.472000 -6.4747445
2.473000 -6.433287999999999
2.474000 -6.391569199999999
2.475000 -6.3495912
2.476000 -6.3073561
2.477000 -6.2648676
2.478000 -6.2221281
2.479000 -6.1791409
2.480000 -6.1359085
2.481000 -6.092434
2.482000 -6.0487203
2.483000 -6.0047705
2.484000 -5.9605874000000005
2.485000 -5.9161741
2.486000 -5.8715332
2.487000 -5.8266684
2.488000 -5.7815824000000005
2.489000 -5.736278
2.490000 -5.6907587
2.491000 -5.6450274
2.492000 -5.5990871
2.493000 -5.5529412
2.494000 -5.5065926
2.495000 -5.4600447
2.496000 -5.4133009
2.497000 -5.3663637
2.498000 -5.319237
2.499000 -5.271923500000001
2.500000 -5.224426800000001
2.501000 -5.1767502
2.502000 -5.1288966
2.503000 -5.0808694
2.504000 -5.032672
2.505000 -4.9843077
2.506000 -4.9357798
2.507000 -4.8870917
2.508000 -4.8382465
2.509000 -4.789247700000001
2.510000 -4.7400985
2.511000 -4.6908025
2.512000 -4.6413627
2.513000 -4.5917828
2.514000 -4.5420662
2.515000 -4.4922162000000005
2.516000 -4.4422362
2.517000 -4.3921296
2.518000 -4.3418996000000005
2.519000 -4.2915501
2.520000 -4.2410839
2.521000 -4.1905049
2.522000 -4.1398164
2.523000 -4.089022099999999
2.524000 -4.0381253
2.525000 -3.9871294
2.526000 -3.9360378000000003
2.527000 -3.8848542
2.528000 -3.8335819
2.529000 -3.7822242999999998
2.530000 -3.7307846999999996
2.531000 -3.6792669
2.532000 -3.6276747
2.533000 -3.5760111999999995
2.534000 -3.5242799999999996
2.535000 -3.4724842999999996
2.536000 -3.4206279
2.537000 -3.3687140999999996
2.538000 -3.3167463
2.539000 -3.2647282
2.540000 -3.2126635
2.541000 -3.1605553
2.542000 -3.1084072000000003
2.543000 -3.0562228
2.544000 -3.0040055999999997
2.545000 -2.9517589
2.546000 -2.8994864
2.547000 -2.8471913
2.548000 -2.7948773
2.549000 -2.7425477
2.550000 -2.6902061
2.551000 -2.6378561
2.552000 -2.5855009
2.553000 -2.5331439000000002
2.554000 -2.4807889
2.555000 -2.4284391
2.556000 -2.3760980000000003
2.557000 -2.323769
2.558000 -2.2714557
2.559000 -2.2191614
2.560000 -2.1668894
2.561000 -2.1146432
2.562000 -2.0624261
2.563000 -2.0102417
2.564000 -1.9580934
2.565000 -1.9059844
2.566000 -1.8539183000000001
2.567000 -1.8018981
2.568000 -1.7499276000000001
2.569000 -1.6980097
2.570000 -1.6461479
2.571000 -1.5943456000000003
2.572000 -1.5426061
2.573000 -1.4909326
2.574000 -1.4393285
2.575000 -1.387797
2.576000 -1.3363415
2.577000 -1.2849652
2.578000 -1.2336713
2.579000 -1.1824631
2.580000 -1.1313438
2.581000 -1.0803167
2.582000 -1.0293847999999999
2.583000 -0.9785513399999999
2.584000 -0.9278195899999999
2.585000 -0.87719262
2.586000 -0.8266736800000001
2.587000 -0.77626575
2.588000 -0.725972
2.589000 -0.67579551
2.590000 -0.62573934
2.591000 -0.57580657
2.592000 -0.5260002300000001
2.593000 -0.47632335000000003
2.594000 -0.4267789
2.595000 -0.37736988
2.596000 -0.32809924
2.597000 -0.27896992000000004
2.598000 -0.22998487
2.599000 -0.18114698
2.600000 -0.13245912
2.601000 -0.083924161
2.602000 -0.035544941999999996
2.603000 0.012675718
2.604000 0.060735019999999994
2.605000 0.1086302
2.606000 0.15635849
2.607000 0.20391718
2.608000 0.25130354
2.609000 0.29851492
2.610000 0.34554861
2.611000 0.39240200999999997
2.612000 0.43907249000000004
2.613000 0.48555746
2.614000 0.53185434
2.615000 0.57796063
2.616000 0.6238737599999999
2.617000 0.66959122
2.618000 0.71511059
2.619000 0.76042935
2.620000 0.80554513
2.621000 0.85045546
2.622000 0.89515802
2.623000 0.93965037
2.624000 0.98393029
2.625000 1.0279953
2.626000 1.0718432999999998
2.627000 1.115472
2.628000 1.158879
2.629000 1.2020624
2.630000 1.2450199
2.631000 1.2877492000000001
2.632000 1.3302483999999999
2.633000 1.3725151
2.634000 1.4145476000000001
2.635000 1.4563436
2.636000 1.4979011
2.637000 1.5392183
2.638000 1.5802931
2.639000 1.6211236
2.640000 1.6617078
2.641000 1.7020442
2.642000 1.7421305000000002
2.643000 1.781965
2.644000 1.8215461
2.645000 1.8608719
2.646000 1.8999407
2.647000 1.9387508000000002
2.648000 1.9773006
2.649000 2.0155884
2.650000 2.0536127
2.651000 2.0913718
2.652000 2.1288643
2.653000 2.1660885000000003
2.654000 2.203043
2.655000 2.2397264999999997
2.656000 2.2761375
2.657000 2.3122746
2.658000 2.3481365
2.659000 2.3837218
2.660000 2.4190294000000003
2.661000 2.4540579
2.662000 2.4888061
2.663000 2.5232729
2.664000 2.5574571
2.665000 2.5913578
2.666000 2.6249737
2.667000 2.6583038
2.668000 2.6913472
2.669000 2.7241027
2.670000 2.7565695000000003
2.671000 2.7887469
2.672000 2.8206337
2.673000 2.8522292
2.674000 2.8835326
2.675000 2.9145431
2.676000 2.9452599999999998
2.677000 2.9756825
2.678000 3.0058101
2.679000 3.0356418
2.680000 3.0651772
2.681000 3.0944157
2.682000 3.123357
2.683000 3.1520002
2.684000 3.1803448
2.685000 3.2083906000000004
2.686000 3.2361372999999998
2.687000 3.2635842
2.688000 3.2907311000000004
2.689000 3.3175774
2.690000 3.3441234
2.691000 3.3703684999999997
2.692000 3.3963124999999996
2.693000 3.4219552
2.694000 3.4472965
2.695000 3.4723364
2.696000 3.4970744999999996
2.697000 3.5215113
2.698000 3.5456467
2.699000 3.5694803999999998
2.700000 3.5930127
2.701000 3.6162439999999996
2.702000 3.6391739
2.703000 3.6618032
2.704000 3.6841314
2.705000 3.7061594
2.706000 3.7278871999999996
2.707000 3.7493151000000005
2.708000 3.7704434
2.709000 3.791273
2.710000 3.8118038
2.711000 3.8320363000000004
2.712000 3.851971
2.713000 3.8716085
2.714000 3.8909491
2.715000 3.9099935
2.716000 3.9287426
2.717000 3.9471964999999996
2.718000 3.9653562000000004
2.719000 3.9832219
2.720000 4.0007949
2.721000 4.0180754
2.722000 4.0350646
2.723000 4.0517632
2.724000 4.068172
2.725000 4.0842917
2.726000 4.100123399999999
2.727000 4.1156679
2.728000 4.1309264
2.729000 4.1458998
2.730000 4.160589
2.731000 4.174995
2.732000 4.1891191
2.733000 4.2029627
2.734000 4.2165264
2.735000 4.229812
2.736000 4.2428203
2.737000 4.255553
2.738000 4.2680111
2.739000 4.2801960999999995
2.740000 4.2921096
2.741000 4.3037526
2.742000 4.3151267
2.743000 4.3262336
2.744000 4.3370746
2.745000 4.3476515000000004
2.746000 4.3579653
2.747000 4.368018
2.748000 4.377811
2.749000 4.3873463
2.750000 4.3966252
2.751000 4.4056498
2.752000 4.4144213
2.753000 4.4229418
2.754000 4.4312131
2.755000 4.4392366
2.756000 4.447014299999999
2.757000 4.4545479
2.758000 4.4618394
2.759000 4.4688907
2.760000 4.4757035
2.761000 4.482279699999999
2.762000 4.4886216999999995
2.763000 4.4947308
2.764000 4.5006093
2.765000 4.506259399999999
2.766000 4.5116831
2.767000 4.5168821
2.768000 4.5218587
2.769000 4.5266148
2.770000 4.5311529
2.771000 4.535475
2.772000 4.539583299999999
2.773000 4.5434798999999995
2.774000 4.5471668
2.775000 4.5506466
2.776000 4.5539215
2.777000 4.5569938
2.778000 4.5598656
2.779000 4.5625396
2.780000 4.565018
2.781000 4.5673031
2.782000 4.5693971
2.783000 4.5713026
2.784000 4.5730218
2.785000 4.5745574
2.786000 4.5759119
2.787000 4.5770876000000005
2.788000 4.5780871
2.789000 4.5789126
2.790000 4.579566799999999
2.791000 4.5800522
2.792000 4.5803715
2.793000 4.5805272
2.794000 4.5805216
2.795000 4.5803576999999995
2.796000 4.5800377
2.797000 4.5795646
2.798000 4.5789406
2.799000 4.5781687
2.800000 4.5772515
2.801000 4.5761917
2.802000 4.5749921
2.803000 4.5736551
2.804000 4.5721836
2.805000 4.5705806
2.806000 4.5688484
2.807000 4.5669898
2.808000 4.565008000000001
2.809000 4.5629054
2.810000 4.5606852
2.811000 4.5583498
2.812000 4.5559023
2.813000 4.5533452
2.814000 4.5506816
2.815000 4.5479141
2.816000 4.5450456
2.817000 4.5420792
2.818000 4.5390174
2.819000 4.5358632000000005
2.820000 4.5326192
2.821000 4.529288800000001
2.822000 4.5258742
2.823000 4.5223787
2.824000 4.5188051
2.825000 4.5151558000000005
2.826000 4.5114342
2.827000 4.507643
2.828000 4.5037847
2.829000 4.4998623
2.830000 4.4958789
2.831000 4.491837
2.832000 4.4877395
2.833000 4.4835895
2.834000 4.4793896
2.835000 4.4751428
2.836000 4.470852
2.837000 4.466519900000001
2.838000 4.4621493999999995
2.839000 4.457743499999999
2.840000 4.4533048
2.841000 4.4488363
2.842000 4.444340599999999
2.843000 4.4398207
2.844000 4.4352796
2.845000 4.4307198
2.846000 4.4261444
2.847000 4.4215564
2.848000 4.4169582
2.849000 4.4123527000000005
2.850000 4.407742600000001
2.851000 4.4031310999999995
2.852000 4.3985207
2.853000 4.3939143
2.854000 4.3893147
2.855000 4.3847244
2.856000 4.3801464
2.857000 4.3755837
2.858000 4.3710385
2.859000 4.3665137
2.860000 4.362012099999999
2.861000 4.3575365
2.862000 4.3530896
2.863000 4.348674
2.864000 4.3442924000000005
2.865000 4.3399472
2.866000 4.3356411
2.867000 4.3313771
2.868000 4.3271575
2.869000 4.3229852
2.870000 4.3188624
2.871000 4.3147918
2.872000 4.3107759
2.873000 4.3068174
2.874000 4.3029189
2.875000 4.299083
2.876000 4.295312200000001
2.877000 4.2916089
2.878000 4.2879757
2.879000 4.2844146
2.880000 4.2809285
2.881000 4.2775199
2.882000 4.274191
2.883000 4.270944
2.884000 4.2677816
2.885000 4.264706
2.886000 4.2617194
2.887000 4.258824499999999
2.888000 4.256023099999999
2.889000 4.2533178
2.890000 4.2507108
2.891000 4.2482041
2.892000 4.2457997999999995
2.893000 4.2435002
2.894000 4.2413075000000005
2.895000 4.2392235
2.896000 4.237250599999999
2.897000 4.2353906
2.898000 4.2336456
2.899000 4.2320173
2.900000 4.230507800000001
2.901000 4.229119
2.902000 4.2278532
2.903000 4.2267118
2.904000 4.2256966
2.905000 4.2248095999999995
2.906000 4.2240527
2.907000 4.223427500000001
2.908000 4.2229358
2.909000 4.2225793
2.910000 4.2223595000000005
2.911000 4.2222783
2.912000 4.2223375
2.913000 4.2225383
2.914000 4.2228825
2.915000 4.223372
2.916000 4.2240079
2.917000 4.2247921
2.918000 4.2257257
2.919000 4.2268105
2.920000 4.228047699999999
2.921000 4.2294387
2.922000 4.230985
2.923000 4.2326882
2.924000 4.2345494
2.925000 4.2365696
2.926000 4.2387504
2.927000 4.2410929
2.928000 4.2435985
2.929000 4.246268000000001
2.930000 4.249103
2.931000 4.2521041
2.932000 4.2552724
2.933000 4.2586091999999995
2.934000 4.2621154
2.935000 4.2657919
2.936000 4.2696394
2.937000 4.273658999999999
2.938000 4.277851399999999
2.939000 4.282217800000001
2.940000 4.2867586
2.941000 4.291474399999999
2.942000 4.2963664999999995
2.943000 4.3014351
2.944000 4.3066807
2.945000 4.3121044
2.946000 4.3177065
2.947000 4.3234874
2.948000 4.3294474
2.949000 4.3355875
2.950000 4.3419077999999995
2.951000 4.3484088
2.952000 4.3550908999999995
2.953000 4.361954
2.954000 4.3689989
2.955000 4.3762255
2.956000 4.383634
2.957000 4.3912247
2.958000 4.3989975
2.959000 4.4069529
2.960000 4.4150903999999995
2.961000 4.4234101
2.962000 4.4319123000000005
2.963000 4.4405966999999995
2.964000 4.4494629
2.965000 4.458510899999999
2.966000 4.4677407
2.967000 4.4771519
2.968000 4.4867441
2.969000 4.496517
2.970000 4.5064706
2.971000 4.516604200000001
2.972000 4.5269173
2.973000 4.537409500000001
2.974000 4.5480806
2.975000 4.5589298
2.976000 4.569956299999999
2.977000 4.581159700000001
2.978000 4.5925394
2.979000 4.6040947999999995
2.980000 4.615825
2.981000 4.6277296
2.982000 4.6398073
2.983000 4.6520576
2.984000 4.6644796
2.985000 4.6770724999999995
2.986000 4.689835400000001
2.987000 4.7027674
2.988000 4.7158673
2.989000 4.7291342
2.990000 4.7425669
2.991000 4.7561646
2.992000 4.7699258
2.993000 4.7838494
2.994000 4.7979344
2.995000 4.8121795
2.996000 4.8265833
2.997000 4.8411444
2.998000 4.8558615
2.999000 4.8707332
3.000000 4.885758099999999
3.001000 4.9009345
3.002000 4.9162611
3.003000 4.9317364
3.004000 4.9473584
3.005000 4.963126
3.006000 4.9790371
3.007000 4.9950901
3.008000 5.0112832
3.009000 5.0276145
3.010000 5.0440826
3.011000 5.0606851
3.012000 5.0774202
3.013000 5.0942861
3.014000 5.1112808
3.015000 5.128402299999999
3.016000 5.1456485
3.017000 5.1630177
3.018000 5.1805072
3.019000 5.198115100000001
3.020000 5.2158393
3.021000 5.233677500000001
3.022000 5.2516278
3.023000 5.269687599999999
3.024000 5.2878547
3.025000 5.3061269
3.026000 5.3245015
3.027000 5.3429763999999995
3.028000 5.3615488000000004
3.029000 5.3802166
3.030000 5.3989775
3.031000 5.4178286
3.032000 5.4367676
3.033000 5.455792000000001
3.034000 5.4748985999999995
3.035000 5.4940853
3.036000 5.5133491999999995
3.037000 5.5326879
3.038000 5.5520985000000005
3.039000 5.5715781
3.040000 5.5911243
3.041000 5.6107339
3.042000 5.6304041
3.043000 5.6501325
3.044000 5.6699157
3.045000 5.689751
3.046000 5.7096355
3.047000 5.7295660999999996
3.048000 5.7495400000000005
3.049000 5.7695542
3.050000 5.7896055
3.051000 5.8096912
3.052000 5.8298077
3.053000 5.8499523
3.054000 5.8701217
3.055000 5.8903128
3.056000 5.9105221
3.057000 5.9307467
3.058000 5.950983600000001
3.059000 5.9712291
3.060000 5.9914800999999995
3.061000 6.0117334
3.062000 6.0319856
3.063000 6.0522333
3.064000 6.072473199999999
3.065000 6.0927019
3.066000 6.112916
3.067000 6.1331119
3.068000 6.1532865999999995
3.069000 6.1734363
3.070000 6.1935574
3.071000 6.2136468
3.072000 6.2337004
3.073000 6.2537149
3.074000 6.2736869
3.075000 6.2936127
3.076000 6.3134894
3.077000 6.3333124000000005
3.078000 6.3530788000000005
3.079000 6.3727841
3.080000 6.3924253
3.081000 6.411998700000001
3.082000 6.4315006
3.083000 6.450927300000001
3.084000 6.470274900000001
3.085000 6.4895399000000005
3.086000 6.5087184
3.087000 6.5278068
3.088000 6.5468013
3.089000 6.5656982
3.090000 6.584493800000001
3.091000 6.603184300000001
3.092000 6.621766099999999
3.093000 6.6402353
3.094000 6.658587600000001
3.095000 6.6768199
3.096000 6.6949278
3.097000 6.7129083000000005
3.098000 6.730756899999999
3.099000 6.7484699
3.100000 6.766043600000001
3.101000 6.783474200000001
3.102000 6.8007573
3.103000 6.81789
3.104000 6.8348676
3.105000 6.8516865
3.106000 6.868343100000001
3.107000 6.8848334
3.108000 6.9011539
3.109000 6.917300099999999
3.110000 6.9332682000000005
3.111000 6.9490552
3.112000 6.964656700000001
3.113000 6.9800682
3.114000 6.995286800000001
3.115000 7.0103086999999995
3.116000 7.025129300000001
3.117000 7.0397452
3.118000 7.054152299999999
3.119000 7.0683472
3.120000 7.082326
3.121000 7.096085
3.122000 7.1096197
3.123000 7.1229271999999995
3.124000 7.1360029
3.125000 7.1488433
3.126000 7.1614444
3.127000 7.1738026999999995
3.128000 7.1859144
3.129000 7.1977757
3.130000 7.209383
3.131000 7.2207324
3.132000 7.2318196
3.133000 7.242641599999999
3.134000 7.2531946
3.135000 7.2634742
3.136000 7.273477300000001
3.137000 7.283200300000001
3.138000 7.2926386999999995
3.139000 7.3017895
3.140000 7.310649
3.141000 7.319213400000001
3.142000 7.327479100000001
3.143000 7.3354423
3.144000 7.3431
3.145000 7.3504477999999995
3.146000 7.3574826
3.147000 7.3642008
3.148000 7.3705986
3.149000 7.3766731000000005
3.150000 7.3824205
3.151000 7.387837
3.152000 7.3929198000000005
3.153000 7.3976651
3.154000 7.4020691
3.155000 7.406128900000001
3.156000 7.4098408000000004
3.157000 7.413201
3.158000 7.4162066
3.159000 7.418854499999999
3.160000 7.421141100000001
3.161000 7.4230634
3.162000 7.4246183
3.163000 7.425802200000001
3.164000 7.426612100000001
3.165000 7.427044200000001
3.166000 7.4270964
3.167000 7.426764800000001
3.168000 7.426046599999999
3.169000 7.4249387
3.170000 7.4234381
3.171000 7.4215420000000005
3.172000 7.419247199999999
3.173000 7.4165508
3.174000 7.413449900000001
3.175000 7.4099422
3.176000 7.4060239
3.177000 7.4016929
3.178000 7.3969461
3.179000 7.3917814
3.180000 7.3861949
3.181000 7.3801853
3.182000 7.3737487
3.183000 7.3668830000000005
3.184000 7.3595859
3.185000 7.351854400000001
3.186000 7.3436864
3.187000 7.3350795
3.188000 7.3260307
3.189000 7.3165379
3.190000 7.3065981
3.191000 7.296209800000001
3.192000 7.285369899999999
3.193000 7.2740763
3.194000 7.2623268
3.195000 7.250119
3.196000 7.2374508
3.197000 7.224319899999999
3.198000 7.2107241
3.199000 7.196661799999999
3.200000 7.1821302000000005
3.201000 7.167127700000001
3.202000 7.1516521
3.203000 7.135701899999999
3.204000 7.1192749
3.205000 7.1023695
3.206000 7.0849836
3.207000 7.0671156
3.208000 7.0487641000000005
3.209000 7.029927499999999
3.210000 7.0106037
3.211000 6.9907911
3.212000 6.970489000000001
3.213000 6.9496952
3.214000 6.928408899999999
3.215000 6.906627899999999
3.216000 6.8843514
3.217000 6.8615779
3.218000 6.838305999999999
3.219000 6.814534999999999
3.220000 6.7902632
3.221000 6.765490000000001
3.222000 6.7402139
3.223000 6.7144341999999995
3.224000 6.688149999999999
3.225000 6.661359999999999
3.226000 6.634063299999999
3.227000 6.6062592
3.228000 6.577947000000001
3.229000 6.5491252
3.230000 6.5197937
3.231000 6.4899519
3.232000 6.459599000000001
3.233000 6.4287342
3.234000 6.3973568
3.235000 6.3654668999999995
3.236000 6.3330635
3.237000 6.3001469000000005
3.238000 6.2667161
3.239000 6.2327713
3.240000 6.1983123
3.241000 6.1633385999999994
3.242000 6.1278502999999995
3.243000 6.0918473
3.244000 6.0553294
3.245000 6.0182970000000005
3.246000 5.9807498
3.247000 5.9426881
3.248000 5.9041124
3.249000 5.8650225
3.250000 5.825419
3.251000 5.7853021
3.252000 5.7446722
3.253000 5.7035297
3.254000 5.6618754000000004
3.255000 5.6197096
3.256000 5.577033
3.257000 5.5338461
3.258000 5.4901499
3.259000 5.4459449
3.260000 5.401231699999999
3.261000 5.3560115
3.262000 5.3102851
3.263000 5.2640535
3.264000 5.2173175
3.265000 5.1700782
3.266000 5.1223367
3.267000 5.074094199999999
3.268000 5.0253522
3.269000 4.9761113
3.270000 4.9263731
3.271000 4.876139
3.272000 4.8254102
3.273000 4.7741886
3.274000 4.7224753
3.275000 4.670272000000001
3.276000 4.6175804000000005
3.277000 4.5644019
3.278000 4.5107383
3.279000 4.456591599999999
3.280000 4.4019632
3.281000 4.3468554
3.282000 4.2912699
3.283000 4.2352088000000006
3.284000 4.1786741
3.285000 4.1216679
3.286000 4.0641923
3.287000 4.0062495
3.288000 3.9478417
3.289000 3.8889717
3.290000 3.8296413
3.291000 3.7698533
3.292000 3.7096098
3.293000 3.6489136999999996
3.294000 3.5877675
3.295000 3.5261735
3.296000 3.4641348
3.297000 3.4016538
3.298000 3.3387337
3.299000 3.2753769000000004
3.300000 3.2115865
3.301000 3.1473655000000003
3.302000 3.0827168
3.303000 3.0176435
3.304000 2.9521486
3.305000 2.8862353
3.306000 2.8199067
3.307000 2.7531661
3.308000 2.6860168
3.309000 2.6184622
3.310000 2.5505055
3.311000 2.4821501
3.312000 2.4133997000000003
3.313000 2.3442576
3.314000 2.2747273
3.315000 2.2048124999999996
3.316000 2.1345168
3.317000 2.0638442
3.318000 1.992798
3.319000 1.9213821999999998
3.320000 1.8496005
3.321000 1.7774569
3.322000 1.7049551
3.323000 1.6320991999999999
3.324000 1.5588932999999998
3.325000 1.4853412
3.326000 1.4114471
3.327000 1.3372151
3.328000 1.2626493
3.329000 1.187754
3.330000 1.1125333
3.331000 1.0369916
3.332000 0.9611331900000001
3.333000 0.88496245
3.334000 0.8084838299999999
3.335000 0.73170173
3.336000 0.65462068
3.337000 0.5772451900000001
3.338000 0.49957991999999996
3.339000 0.42162946999999995
3.340000 0.34339854000000003
3.341000 0.26489184
3.342000 0.18611416
3.343000 0.10707034
3.344000 0.027765217000000002
3.345000 -0.05179627900000001
3.346000 -0.1316092
3.347000 -0.21166854999999998
3.348000 -0.29196928
3.349000 -0.37250633
3.350000 -0.45327459999999997
3.351000 -0.53426893
3.352000 -0.61548413
3.353000 -0.69691502
3.354000 -0.77855634
3.355000 -0.8604028300000001
3.356000 -0.94244918
3.357000 -1.0246899999999999
3.358000 -1.1071199999999999
3.359000 -1.1897337
3.360000 -1.2725257
3.361000 -1.3554906
3.362000 -1.438623
3.363000 -1.5219173000000001
3.364000 -1.6053680000000001
3.365000 -1.6889697
3.366000 -1.7727165999999999
3.367000 -1.8566035
3.368000 -1.9406244
3.369000 -2.0247739
3.370000 -2.1090463
3.371000 -2.1934358
3.372000 -2.277937
3.373000 -2.3625437
3.374000 -2.4472505
3.375000 -2.5320517000000002
3.376000 -2.6169412
3.377000 -2.7019134
3.378000 -2.7869623
3.379000 -2.8720822
3.380000 -2.9572670999999997
3.381000 -3.0425113
3.382000 -3.1278084999999995
3.383000 -3.2131529999999997
3.384000 -3.2985385999999997
3.385000 -3.3839591
3.386000 -3.4694089999999997
3.387000 -3.5548817
3.388000 -3.6403716000000004
3.389000 -3.7258722
3.390000 -3.8113777
3.391000 -3.8968816000000004
3.392000 -3.9823777999999996
3.393000 -4.0678605
3.394000 -4.1533232
3.395000 -4.2387597
3.396000 -4.3241639
3.397000 -4.4095296
3.398000 -4.4948507
3.399000 -4.580120699999999
3.400000 -4.6653338
3.401000 -4.750483099999999
3.402000 -4.8355628
3.403000 -4.9205665000000005
3.404000 -5.0054882
3.405000 -5.0903212
3.406000 -5.1750597
3.407000 -5.2596971
3.408000 -5.3442273
3.409000 -5.4286439
3.410000 -5.512940899999999
3.411000 -5.597112
3.412000 -5.6811504
3.413000 -5.7650502999999995
3.414000 -5.8488052
3.415000 -5.9324089
3.416000 -6.0158554
3.417000 -6.099138
3.418000 -6.1822508
3.419000 -6.2651873
3.420000 -6.3479409
3.421000 -6.430505999999999
3.422000 -6.512875899999999
3.423000 -6.5950438
3.424000 -6.6770046999999995
3.425000 -6.758751
3.426000 -6.8402775
3.427000 -6.9215775
3.428000 -7.0026442
3.429000 -7.0834719
3.430000 -7.1640544
3.431000 -7.2443858
3.432000 -7.324459399999999
3.433000 -7.4042685
3.434000 -7.483808
3.435000 -7.563071000000001
3.436000 -7.6420508
3.437000 -7.7207424
3.438000 -7.799138899999999
3.439000 -7.877234399999999
3.440000 -7.9550222
3.441000 -8.032497
3.442000 -8.1096523
3.443000 -8.1864819
3.444000 -8.26298
3.445000 -8.3391406
3.446000 -8.4149577
3.447000 -8.4904253
3.448000 -8.5655369
3.449000 -8.6402871
3.450000 -8.714669899999999
3.451000 -8.7886795
3.452000 -8.8623099
3.453000 -8.9355551
3.454000 -9.0084091
3.455000 -9.080866
3.456000 -9.1529205
3.457000 -9.2245668
3.458000 -9.2957996
3.459000 -9.366612100000001
3.460000 -9.4369993
3.461000 -9.5069557
3.462000 -9.5764756
3.463000 -9.6455529
3.464000 -9.7141825
3.465000 -9.782359
3.466000 -9.8500766
3.467000 -9.91733
3.468000 -9.984114
3.469000 -10.05042
3.470000 -10.11625
3.471000 -10.18159
3.472000 -10.24645
3.473000 -10.3108
3.474000 -10.374659999999999
3.475000 -10.438
3.476000 -10.50084
3.477000 -10.56316
3.478000 -10.62495
3.479000 -10.68622
3.480000 -10.74696
3.481000 -10.80716
3.482000 -10.86682
3.483000 -10.925930000000001
3.484000 -10.984480000000001
3.485000 -11.04249
3.486000 -11.099929999999999
3.487000 -11.1568
3.488000 -11.213099999999999
3.489000 -11.268830000000001
3.490000 -11.32397
3.491000 -11.378530000000001
3.492000 -11.4325
3.493000 -11.48588
3.494000 -11.53866
3.495000 -11.59083
3.496000 -11.6424
3.497000 -11.693349999999999
3.498000 -11.743689999999999
3.499000 -11.79341
3.500000 -11.84251
3.501000 -11.890979999999999
3.502000 -11.93881
3.503000 -11.98601
3.504000 -12.03257
3.505000 -12.078479999999999
3.506000 -12.12375
3.507000 -12.168370000000001
3.508000 -12.21233
3.509000 -12.25563
3.510000 -12.29827
3.511000 -12.34024
3.512000 -12.381540000000001
3.513000 -12.422170000000001
3.514000 -12.46212
3.515000 -12.501399999999999
3.516000 -12.539990000000001
3.517000 -12.57789
3.518000 -12.61511
3.519000 -12.651629999999999
3.520000 -12.68746
3.521000 -12.72258
3.522000 -12.75701
3.523000 -12.79073
3.524000 -12.82374
3.525000 -12.85605
3.526000 -12.887640000000001
3.527000 -12.91851
3.528000 -12.948670000000002
3.529000 -12.978110000000001
3.530000 -13.00682
3.531000 -13.034799999999999
3.532000 -13.06206
3.533000 -13.08859
3.534000 -13.11438
3.535000 -13.139439999999999
3.536000 -13.16376
3.537000 -13.18735
3.538000 -13.210189999999999
3.539000 -13.232289999999999
3.540000 -13.25364
3.541000 -13.274250000000002
3.542000 -13.29411
3.543000 -13.31321
3.544000 -13.331570000000001
3.545000 -13.349169999999999
3.546000 -13.36602
3.547000 -13.382109999999999
3.548000 -13.39745
3.549000 -13.41202
3.550000 -13.42584
3.551000 -13.43889
3.552000 -13.451179999999999
3.553000 -13.46271
3.554000 -13.47347
3.555000 -13.48347
3.556000 -13.4927
3.557000 -13.50116
3.558000 -13.50886
3.559000 -13.51578
3.560000 -13.521939999999999
3.561000 -13.527330000000001
3.562000 -13.53194
3.563000 -13.53579
3.564000 -13.53886
3.565000 -13.54117
3.566000 -13.5427
3.567000 -13.54346
3.568000 -13.54344
3.569000 -13.542660000000001
3.570000 -13.5411
3.571000 -13.53877
3.572000 -13.53567
3.573000 -13.531799999999999
3.574000 -13.527149999999999
3.575000 -13.52174
3.576000 -13.515559999999999
3.577000 -13.508600000000001
3.578000 -13.50088
3.579000 -13.492390000000002
3.580000 -13.48313
3.581000 -13.473099999999999
3.582000 -13.462309999999999
3.583000 -13.45075
3.584000 -13.43843
3.585000 -13.42534
3.586000 -13.411500000000002
3.587000 -13.39689
3.588000 -13.38152
3.589000 -13.36539
3.590000 -13.3485
3.591000 -13.33086
3.592000 -13.312470000000001
3.593000 -13.29332
3.594000 -13.27342
3.595000 -13.25277
3.596000 -13.23137
3.597000 -13.20923
3.598000 -13.18634
3.599000 -13.16271
3.600000 -13.138340000000001
3.601000 -13.113230000000001
3.602000 -13.087380000000001
3.603000 -13.0608
3.604000 -13.03349
3.605000 -13.00545
3.606000 -12.976679999999998
3.607000 -12.94718
3.608000 -12.91696
3.609000 -12.886030000000002
3.610000 -12.854370000000001
3.611000 -12.822
3.612000 -12.788920000000001
3.613000 -12.75512
3.614000 -12.720619999999998
3.615000 -12.68542
3.616000 -12.64951
3.617000 -12.61291
3.618000 -12.575610000000001
3.619000 -12.537609999999999
3.620000 -12.49893
3.621000 -12.45956
3.622000 -12.41951
3.623000 -12.37878
3.624000 -12.33737
3.625000 -12.29529
3.626000 -12.25254
3.627000 -12.20912
3.628000 -12.165040000000001
3.629000 -12.1203
3.630000 -12.0749
3.631000 -12.02886
3.632000 -11.98216
3.633000 -11.93483
3.634000 -11.88685
3.635000 -11.83823
3.636000 -11.78898
3.637000 -11.73911
3.638000 -11.68861
3.639000 -11.63749
3.640000 -11.58575
3.641000 -11.5334
3.642000 -11.48044
3.643000 -11.42688
3.644000 -11.37271
3.645000 -11.317960000000001
3.646000 -11.26261
3.647000 -11.20667
3.648000 -11.150160000000001
3.649000 -11.093060000000001
3.650000 -11.0354
3.651000 -10.97716
3.652000 -10.91836
3.653000 -10.85901
3.654000 -10.79909
3.655000 -10.73863
3.656000 -10.677620000000001
3.657000 -10.61607
3.658000 -10.55399
3.659000 -10.49137
3.660000 -10.42823
3.661000 -10.364569999999999
3.662000 -10.3004
3.663000 -10.235710000000001
3.664000 -10.17051
3.665000 -10.10482
3.666000 -10.03863
3.667000 -9.971948699999999
3.668000 -9.9047817
3.669000 -9.8371342
3.670000 -9.769012
3.671000 -9.7004198
3.672000 -9.6313626
3.673000 -9.561845700000001
3.674000 -9.491875
3.675000 -9.4214551
3.676000 -9.350591900000001
3.677000 -9.2792906
3.678000 -9.2075564
3.679000 -9.1353945
3.680000 -9.062811
3.681000 -8.9898109
3.682000 -8.9163996
3.683000 -8.8425823
3.684000 -8.7683648
3.685000 -8.6937532
3.686000 -8.6187527
3.687000 -8.5433684
3.688000 -8.467606499999999
3.689000 -8.391472
3.690000 -8.3149709
3.691000 -8.238108500000001
3.692000 -8.1608906
3.693000 -8.083323400000001
3.694000 -8.0054119
3.695000 -7.9271615
3.696000 -7.8485779
3.697000 -7.7696673999999994
3.698000 -7.6904349
3.699000 -7.610886499999999
3.700000 -7.531028200000001
3.701000 -7.450865199999999
3.702000 -7.3704034
3.703000 -7.289648799999999
3.704000 -7.2086066
3.705000 -7.1272828
3.706000 -7.0456825
3.707000 -6.9638118
3.708000 -6.8816766000000005
3.709000 -6.799282099999999
3.710000 -6.7166343
3.711000 -6.633739199999999
3.712000 -6.5506025999999995
3.713000 -6.4672299
3.714000 -6.3836262
3.715000 -6.2997974
3.716000 -6.215750099999999
3.717000 -6.1314892
3.718000 -6.0470205
3.719000 -5.9623498
3.720000 -5.8774829
3.721000 -5.7924252
3.722000 -5.7071827
3.723000 -5.6217611000000005
3.724000 -5.5361658
3.725000 -5.450402599999999
3.726000 -5.3644769000000005
3.727000 -5.2783944
3.728000 -5.192161
3.729000 -5.105781899999999
3.730000 -5.0192628
3.731000 -4.9326096
3.732000 -4.8458274
3.733000 -4.758922
3.734000 -4.6718989
3.735000 -4.5847636
3.736000 -4.4975214
3.737000 -4.4101778000000005
3.738000 -4.3227386
3.739000 -4.2352088000000006
3.740000 -4.147594000000001
3.741000 -4.0598996
3.742000 -3.9721306
3.743000 -3.8842924
3.744000 -3.7963904
3.745000 -3.7084296
3.746000 -3.6204156000000003
3.747000 -3.532353
3.748000 -3.4442477
3.749000 -3.3561042999999997
3.750000 -3.2679281999999996
3.751000 -3.1797240999999996
3.752000 -3.0914975
3.753000 -3.0032532
3.754000 -2.9149960999999998
3.755000 -2.8267313
3.756000 -2.7384637
3.757000 -2.6501982
3.758000 -2.5619397
3.759000 -2.4736932
3.760000 -2.3854632000000002
3.761000 -2.2972547999999997
3.762000 -2.2090727
3.763000 -2.1209217999999996
3.764000 -2.0328066999999996
3.765000 -1.9447321
3.766000 -1.8567026
3.767000 -1.7687228999999998
3.768000 -1.6807977000000003
3.769000 -1.5929313
3.770000 -1.5051284999999999
3.771000 -1.4173935
3.772000 -1.3297309
3.773000 -1.2421452
3.774000 -1.1546405
3.775000 -1.0672213
3.776000 -0.97989179
3.777000 -0.8926563000000001
3.778000 -0.80551887
3.779000 -0.71848375
3.780000 -0.63155503
3.781000 -0.54473677
3.782000 -0.45803292
3.783000 -0.37144746
3.784000 -0.28498431
3.785000 -0.19864733
3.786000 -0.11244034000000001
3.787000 -0.026367106999999997
3.788000 0.059568649
3.789000 0.14536325
3.790000 0.23101307
3.791000 0.31651454
3.792000 0.40186411000000005
3.793000 0.48705828
3.794000 0.5720936200000001
3.795000 0.65696673
3.796000 0.7416742900000001
3.797000 0.82621295
3.798000 0.91057941
3.799000 0.9947706000000001
3.800000 1.0787833
3.801000 1.1626142000000002
3.802000 1.2462604
3.803000 1.3297188
3.804000 1.4129864
3.805000 1.4960603
3.806000 1.5789375
3.807000 1.6616153000000002
3.808000 1.7440908000000002
3.809000 1.8263611999999998
3.810000 1.9084238999999998
3.811000 1.9902762
3.812000 2.0719156
3.813000 2.1533394
3.814000 2.2345452
3.815000 2.3155306
3.816000 2.396293
3.817000 2.4768301999999998
3.818000 2.55714
3.819000 2.6372202000000002
3.820000 2.7170684
3.821000 2.7966827
3.822000 2.8760608
3.823000 2.9552009
3.824000 3.0341009
3.825000 3.1127589
3.826000 3.1911731
3.827000 3.2693416
3.828000 3.3472627
3.829000 3.4249347
3.830000 3.5023559000000004
3.831000 3.5795249
3.832000 3.6564398999999996
3.833000 3.7330993
3.834000 3.809502
3.835000 3.8856462
3.836000 3.9615307000000004
3.837000 4.0371545
3.838000 4.112516
3.839000 4.1876137
3.840000 4.262447
3.841000 4.3370146
3.842000 4.4113155
3.843000 4.4853486
3.844000 4.5591127
3.845000 4.6326075
3.846000 4.7058314
3.847000 4.778784099999999
3.848000 4.8514649
3.849000 4.923872599999999
3.850000 4.9960069
3.851000 5.0678674
3.852000 5.1394530000000005
3.853000 5.2107636
3.854000 5.2817985
3.855000 5.3525575
3.856000 5.4230399
3.857000 5.4932456
3.858000 5.5631742
3.859000 5.6328256
3.860000 5.7021994
3.861000 5.7712957000000005
3.862000 5.8401145
3.863000 5.9086554
3.864000 5.9769182999999995
3.865000 6.044903799999999
3.866000 6.1126117
3.867000 6.180042
3.868000 6.2471949
3.869000 6.314070500000001
3.870000 6.380669
3.871000 6.446991100000001
3.872000 6.513036799999999
3.873000 6.578806800000001
3.874000 6.6443019
3.875000 6.709522
3.876000 6.7744672
3.877000 6.839138999999999
3.878000 6.903537399999999
3.879000 6.967663
3.880000 7.0315175
3.881000 7.0951007
3.882000 7.158413499999999
3.883000 7.2214566
3.884000 7.284230699999999
3.885000 7.3467374
3.886000 7.4089773
3.887000 7.470951200000001
3.888000 7.5326599
3.889000 7.5941049
3.890000 7.6552868
3.891000 7.7162071999999995
3.892000 7.7768669
3.893000 7.8372672
3.894000 7.8974091
3.895000 7.9572937999999995
3.896000 8.0169231
3.897000 8.0762982
3.898000 8.1354201
3.899000 8.1942901
3.900000 8.2529098
3.901000 8.3112806
3.902000 8.3694033
3.903000 8.4272802
3.904000 8.4849119
3.905000 8.5423008
3.906000 8.5994475
3.907000 8.656354199999999
3.908000 8.7130219
3.909000 8.7694526
3.910000 8.8256478
3.911000 8.8816091
3.912000 8.937338
3.913000 8.9928359
3.914000 9.048105
3.915000 9.1031469
3.916000 9.1579631
3.917000 9.2125557
3.918000 9.2669263
3.919000 9.3210764
3.920000 9.3750082
3.921000 9.4287232
3.922000 9.4822235
3.923000 9.535510799999999
3.924000 9.5885873
3.925000 9.6414551
3.926000 9.6941158
3.927000 9.7465716
3.928000 9.798824
3.929000 9.8508753
3.930000 9.9027276
3.931000 9.9543832
3.932000 10.005840000000001
3.933000 10.05711
3.934000 10.10819
3.935000 10.15908
3.936000 10.20978
3.937000 10.26029
3.938000 10.31063
3.939000 10.36078
3.940000 10.41075
3.941000 10.46055
3.942000 10.51017
3.943000 10.55962
3.944000 10.6089
3.945000 10.658009999999999
3.946000 10.70696
3.947000 10.75574
3.948000 10.80436
3.949000 10.852820000000001
3.950000 10.90112
3.951000 10.949259999999999
3.952000 10.99725
3.953000 11.04508
3.954000 11.09277
3.955000 11.140310000000001
3.956000 11.1877
3.957000 11.234950000000001
3.958000 11.28206
3.959000 11.32902
3.960000 11.37585
3.961000 11.42254
3.962000 11.46909
3.963000 11.515509999999999
3.964000 11.56181
3.965000 11.60797
3.966000 11.65401
3.967000 11.69992
3.968000 11.745709999999999
3.969000 11.79138
3.970000 11.836929999999999
3.971000 11.88236
3.972000 11.927669999999999
3.973000 11.97288
3.974000 12.01797
3.975000 12.06295
3.976000 12.10782
3.977000 12.15258
3.978000 12.197239999999999
3.979000 12.2418
3.980000 12.28625
3.981000 12.33061
3.982000 12.37486
3.983000 12.41902
3.984000 12.463090000000001
3.985000 12.507060000000001
3.986000 12.550939999999999
3.987000 12.594730000000002
3.988000 12.63843
3.989000 12.68204
3.990000 12.72556
3.991000 12.769
3.992000 12.81236
3.993000 12.855630000000001
3.994000 12.89883
3.995000 12.941939999999999
3.996000 12.984979999999998
3.997000 13.02794
3.998000 13.07082
3.999000 13.11363
4.000000 13.15636
4.001000 13.19903
4.002000 13.241620000000001
4.003000 13.28414
4.004000 13.32659
4.005000 13.36897
4.006000 13.411290000000001
4.007000 13.453529999999999
4.008000 13.49572
4.009000 13.537830000000001
4.010000 13.57989
4.011000 13.62188
4.012000 13.6638
4.013000 13.70567
4.014000 13.74747
4.015000 13.789209999999999
4.016000 13.830890000000002
4.017000 13.872509999999998
4.018000 13.91407
4.019000 13.955580000000001
4.020000 13.99702
4.021000 14.038400000000001
4.022000 14.079729999999998
4.023000 14.121
4.024000 14.16221
4.025000 14.203360000000002
4.026000 14.24446
4.027000 14.2855
4.028000 14.32648
4.029000 14.3674
4.030000 14.408270000000002
4.031000 14.44908
4.032000 14.489830000000001
4.033000 14.53052
4.034000 14.571159999999999
4.035000 14.611740000000001
4.036000 14.65226
4.037000 14.69271
4.038000 14.73311
4.039000 14.773449999999999
4.040000 14.81373
4.041000 14.85395
4.042000 14.89411
4.043000 14.9342
4.044000 14.974229999999999
4.045000 15.014199999999999
4.046000 15.0541
4.047000 15.09393
4.048000 15.13371
4.049000 15.17341
4.050000 15.21304
4.051000 15.25261
4.052000 15.292110000000001
4.053000 15.331529999999999
4.054000 15.370880000000001
4.055000 15.410160000000001
4.056000 15.44936
4.057000 15.488489999999999
4.058000 15.52754
4.059000 15.566510000000001
4.060000 15.6054
4.061000 15.64421
4.062000 15.68293
4.063000 15.721570000000002
4.064000 15.76013
4.065000 15.79859
4.066000 15.83697
4.067000 15.87525
4.068000 15.913440000000001
4.069000 15.95154
4.070000 15.989529999999998
4.071000 16.027430000000003
4.072000 16.06523
4.073000 16.102929999999997
4.074000 16.14052
4.075000 16.178
4.076000 16.21538
4.077000 16.25264
4.078000 16.28979
4.079000 16.32682
4.080000 16.36373
4.081000 16.40052
4.082000 16.437189999999998
4.083000 16.47374
4.084000 16.510150000000003
4.085000 16.54643
4.086000 16.58258
4.087000 16.61859
4.088000 16.65447
4.089000 16.6902
4.090000 16.72578
4.091000 16.761219999999998
4.092000 16.79651
4.093000 16.83164
4.094000 16.866619999999998
4.095000 16.90143
4.096000 16.93609
4.097000 16.97057
4.098000 17.00489
4.099000 17.03904
4.100000 17.07301
4.101000 17.1068
4.102000 17.1404
4.103000 17.173830000000002
4.104000 17.20706
4.105000 17.240099999999998
4.106000 17.27295
4.107000 17.3056
4.108000 17.33804
4.109000 17.370279999999998
4.110000 17.40231
4.111000 17.43413
4.112000 17.465729999999997
4.113000 17.49711
4.114000 17.528270000000003
4.115000 17.5592
4.116000 17.5899
4.117000 17.620359999999998
4.118000 17.650579999999998
4.119000 17.68056
4.120000 17.7103
4.121000 17.73978
4.122000 17.769009999999998
4.123000 17.79798
4.124000 17.82669
4.125000 17.85513
4.126000 17.8833
4.127000 17.911189999999998
4.128000 17.93881
4.129000 17.96614
4.130000 17.993190000000002
4.131000 18.019940000000002
4.132000 18.046400000000002
4.133000 18.07256
4.134000 18.09841
4.135000 18.12395
4.136000 18.14918
4.137000 18.174100000000003
4.138000 18.19869
4.139000 18.222949999999997
4.140000 18.24689
4.141000 18.27049
4.142000 18.29375
4.143000 18.316660000000002
4.144000 18.33923
4.145000 18.36145
4.146000 18.3833
4.147000 18.404799999999998
4.148000 18.425929999999997
4.149000 18.44669
4.150000 18.46708
4.151000 18.48708
4.152000 18.506700000000002
4.153000 18.52594
4.154000 18.54478
4.155000 18.56322
4.156000 18.58126
4.157000 18.59889
4.158000 18.61611
4.159000 18.63291
4.160000 18.6493
4.161000 18.66525
4.162000 18.68078
4.163000 18.695880000000002
4.164000 18.71053
4.165000 18.72474
4.166000 18.7385
4.167000 18.75181
4.168000 18.76466
4.169000 18.77705
4.170000 18.78897
4.171000 18.800420000000003
4.172000 18.8114
4.173000 18.82189
4.174000 18.831899999999997
4.175000 18.84142
4.176000 18.85044
4.177000 18.85897
4.178000 18.86699
4.179000 18.87451
4.180000 18.881510000000002
4.181000 18.88799
4.182000 18.89396
4.183000 18.89939
4.184000 18.9043
4.185000 18.90867
4.186000 18.912499999999998
4.187000 18.915789999999998
4.188000 18.91853
4.189000 18.92071
4.190000 18.922340000000002
4.191000 18.92341
4.192000 18.92391
4.193000 18.92384
4.194000 18.9232
4.195000 18.921969999999998
4.196000 18.92017
4.197000 18.91777
4.198000 18.91479
4.199000 18.91121
4.200000 18.90703
4.201000 18.90224
4.202000 18.89685
4.203000 18.89084
4.204000 18.88422
4.205000 18.87698
4.206000 18.86912
4.207000 18.86062
4.208000 18.851499999999998
4.209000 18.84174
4.210000 18.83134
4.211000 18.82029
4.212000 18.808600000000002
4.213000 18.79625
4.214000 18.783250000000002
4.215000 18.7696
4.216000 18.75527
4.217000 18.74029
4.218000 18.72463
4.219000 18.7083
4.220000 18.69129
4.221000 18.6736
4.222000 18.65523
4.223000 18.63616
4.224000 18.61641
4.225000 18.59596
4.226000 18.57482
4.227000 18.55297
4.228000 18.53042
4.229000 18.507170000000002
4.230000 18.4832
4.231000 18.45852
4.232000 18.43312
4.233000 18.40701
4.234000 18.38017
4.235000 18.35261
4.236000 18.32431
4.237000 18.29529
4.238000 18.265539999999998
4.239000 18.235039999999998
4.240000 18.20381
4.241000 18.17184
4.242000 18.13913
4.243000 18.10566
4.244000 18.07145
4.245000 18.03649
4.246000 18.00078
4.247000 17.96431
4.248000 17.92708
4.249000 17.88909
4.250000 17.85034
4.251000 17.81082
4.252000 17.77054
4.253000 17.729490000000002
4.254000 17.68767
4.255000 17.64508
4.256000 17.60172
4.257000 17.55757
4.258000 17.51266
4.259000 17.46696
4.260000 17.420479999999998
4.261000 17.37322
4.262000 17.32517
4.263000 17.276349999999997
4.264000 17.22673
4.265000 17.17633
4.266000 17.12514
4.267000 17.07316
4.268000 17.02039
4.269000 16.96682
4.270000 16.91247
4.271000 16.85732
4.272000 16.80137
4.273000 16.74463
4.274000 16.687089999999998
4.275000 16.62876
4.276000 16.56963
4.277000 16.5097
4.278000 16.44898
4.279000 16.38745
4.280000 16.325129999999998
4.281000 16.26201
4.282000 16.19809
4.283000 16.13337
4.284000 16.06785
4.285000 16.00153
4.286000 15.93441
4.287000 15.8665
4.288000 15.79778
4.289000 15.72827
4.290000 15.657960000000001
4.291000 15.58685
4.292000 15.51494
4.293000 15.442239999999998
4.294000 15.36875
4.295000 15.294450000000001
4.296000 15.219369999999998
4.297000 15.143490000000002
4.298000 15.06681
4.299000 14.989350000000002
4.300000 14.91109
4.301000 14.83204
4.302000 14.752209999999998
4.303000 14.67158
4.304000 14.59018
4.305000 14.507980000000002
4.306000 14.424999999999999
4.307000 14.341239999999999
4.308000 14.2567
4.309000 14.17138
4.310000 14.08529
4.311000 13.99841
4.312000 13.91077
4.313000 13.82235
4.314000 13.73316
4.315000 13.64321
4.316000 13.55248
4.317000 13.461
4.318000 13.368749999999999
4.319000 13.275739999999999
4.320000 13.181970000000002
4.321000 13.08745
4.322000 12.992180000000001
4.323000 12.896160000000002
4.324000 12.799389999999999
4.325000 12.701870000000001
4.326000 12.60362
4.327000 12.50462
4.328000 12.40489
4.329000 12.30443
4.330000 12.20323
4.331000 12.10131
4.332000 11.99866
4.333000 11.89529
4.334000 11.791210000000001
4.335000 11.68641
4.336000 11.5809
4.337000 11.47468
4.338000 11.36776
4.339000 11.26013
4.340000 11.15181
4.341000 11.0428
4.342000 10.9331
4.343000 10.82271
4.344000 10.71164
4.345000 10.599889999999998
4.346000 10.48746
4.347000 10.374369999999999
4.348000 10.2606
4.349000 10.146180000000001
4.350000 10.0311
4.351000 9.9153616
4.352000 9.7989753
4.353000 9.6819431
4.354000 9.5642693
4.355000 9.445958599999999
4.356000 9.3270153
4.357000 9.2074439
4.358000 9.0872496
4.359000 8.9664362
4.360000 8.8450089
4.361000 8.7229721
4.362000 8.6003304
4.363000 8.4770888
4.364000 8.353252
4.365000 8.228825800000001
4.366000 8.103814
4.367000 7.9782225
4.368000 7.852055900000001
4.369000 7.725319999999999
4.370000 7.5980194
4.371000 7.470160000000001
4.372000 7.3417462
4.373000 7.2127840999999995
4.374000 7.083278899999999
4.375000 6.9532357000000005
4.376000 6.8226606
4.377000 6.6915587
4.378000 6.5599359999999995
4.379000 6.4277977
4.380000 6.295149799999999
4.381000 6.1619975
4.382000 6.0283470999999995
4.383000 5.8942039
4.384000 5.7595741
4.385000 5.6244629999999995
4.386000 5.4888770000000005
4.387000 5.3528219
4.388000 5.2163035
4.389000 5.0793279
4.390000 4.9419008
4.391000 4.8040286000000005
4.392000 4.6657171
4.393000 4.5269728
4.394000 4.3878015
4.395000 4.2482093
4.396000 4.1082028
4.397000 3.9677877
4.398000 3.8269706
4.399000 3.6857575
4.400000 3.5441551000000002
4.401000 3.4021694
4.402000 3.2598067
4.403000 3.1170735
4.404000 2.9739763999999997
4.405000 2.8305214
4.406000 2.6867153
4.407000 2.5425645
4.408000 2.3980753
4.409000 2.2532545
4.410000 2.1081086
4.411000 1.9626442000000002
4.412000 1.8168679
4.413000 1.6707864
4.414000 1.5244061999999998
4.415000 1.3777342
4.416000 1.2307771
4.417000 1.0835415
4.418000 0.93603432
4.419000 0.78826239
4.420000 0.64023249
4.421000 0.49195144999999996
4.422000 0.34342617999999997
4.423000 0.19466352
4.424000 0.045670403
4.425000 -0.10354627000000001
4.426000 -0.25297957
4.427000 -0.40262258
4.428000 -0.5524683300000001
4.429000 -0.7025098900000001
4.430000 -0.85274028
4.431000 -1.0031526000000002
4.432000 -1.1537398
4.433000 -1.3044951
4.434000 -1.4554113
4.435000 -1.6064816999999998
4.436000 -1.7576991
4.437000 -1.9090566999999998
4.438000 -2.0605475
4.439000 -2.2121644
4.440000 -2.3639007
4.441000 -2.5157493
4.442000 -2.6677033
4.443000 -2.8197557
4.444000 -2.9718997000000003
4.445000 -3.1241283
4.446000 -3.2764345
4.447000 -3.4288112
4.448000 -3.5812519000000003
4.449000 -3.7337493
4.450000 -3.8862965999999997
4.451000 -4.0388867
4.452000 -4.1915130000000005
4.453000 -4.3441678999999995
4.454000 -4.4968452
4.455000 -4.6495374
4.456000 -4.8022377999999994
4.457000 -4.954939700000001
4.458000 -5.1076356
4.459000 -5.260318900000001
4.460000 -5.4129828
4.461000 -5.5656197999999995
4.462000 -5.718223399999999
4.463000 -5.8707867
4.464000 -6.0233027
4.465000 -6.1757643
4.466000 -6.3281648
4.467000 -6.4804971
4.468000 -6.6327542
4.469000 -6.784929300000001
4.470000 -6.9370158
4.471000 -7.0890069
4.472000 -7.2408959
4.473000 -7.3926761999999995
4.474000 -7.544340200000001
4.475000 -7.695882
4.476000 -7.8472942
4.477000 -7.9985708
4.478000 -8.1497051
4.479000 -8.3006896
4.480000 -8.4515184
4.481000 -8.6021848
4.482000 -8.752682100000001
4.483000 -8.903003499999999
4.484000 -9.0531431
4.485000 -9.2030935
4.486000 -9.3528487
4.487000 -9.5024027
4.488000 -9.6517481
4.489000 -9.8008789
4.490000 -9.9497892
4.491000 -10.098469999999999
4.492000 -10.24692
4.493000 -10.39513
4.494000 -10.54309
4.495000 -10.6908
4.496000 -10.83826
4.497000 -10.98544
4.498000 -11.13236
4.499000 -11.279
4.500000 -11.42535
4.501000 -11.57142
4.502000 -11.717189999999999
4.503000 -11.86266
4.504000 -12.007819999999999
4.505000 -12.15266
4.506000 -12.297189999999999
4.507000 -12.44139
4.508000 -12.585260000000002
4.509000 -12.728800000000001
4.510000 -12.87199
4.511000 -13.01483
4.512000 -13.157309999999999
4.513000 -13.29944
4.514000 -13.4412
4.515000 -13.58259
4.516000 -13.7236
4.517000 -13.86423
4.518000 -14.00447
4.519000 -14.144309999999999
4.520000 -14.283760000000001
4.521000 -14.422799999999999
4.522000 -14.56143
4.523000 -14.69964
4.524000 -14.837439999999999
4.525000 -14.974799999999998
4.526000 -15.111740000000001
4.527000 -15.24823
4.528000 -15.38429
4.529000 -15.5199
4.530000 -15.655050000000001
4.531000 -15.78975
4.532000 -15.923979999999998
4.533000 -16.057750000000002
4.534000 -16.19104
4.535000 -16.32386
4.536000 -16.45619
4.537000 -16.58804
4.538000 -16.71939
4.539000 -16.85025
4.540000 -16.980600000000003
4.541000 -17.11045
4.542000 -17.23978
4.543000 -17.3686
4.544000 -17.4969
4.545000 -17.62468
4.546000 -17.75192
4.547000 -17.87863
4.548000 -18.004800000000003
4.549000 -18.13044
4.550000 -18.25552
4.551000 -18.38005
4.552000 -18.50403
4.553000 -18.62745
4.554000 -18.7503
4.555000 -18.87259
4.556000 -18.9943
4.557000 -19.11544
4.558000 -19.236
4.559000 -19.35598
4.560000 -19.47537
4.561000 -19.59416
4.562000 -19.71236
4.563000 -19.82996
4.564000 -19.94696
4.565000 -20.06335
4.566000 -20.17913
4.567000 -20.2943
4.568000 -20.40885
4.569000 -20.52277
4.570000 -20.63607
4.571000 -20.748749999999998
4.572000 -20.86079
4.573000 -20.972189999999998
4.574000 -21.08296
4.575000 -21.193080000000002
4.576000 -21.30256
4.577000 -21.411379999999998
4.578000 -21.51956
4.579000 -21.627080000000003
4.580000 -21.73395
4.581000 -21.84015
4.582000 -21.945690000000003
4.583000 -22.05056
4.584000 -22.15476
4.585000 -22.258300000000002
4.586000 -22.36115
4.587000 -22.46333
4.588000 -22.56482
4.589000 -22.66564
4.590000 -22.76576
4.591000 -22.865199999999998
4.592000 -22.96395
4.593000 -23.061999999999998
4.594000 -23.15936
4.595000 -23.25602
4.596000 -23.35198
4.597000 -23.44723
4.598000 -23.541780000000003
4.599000 -23.63561
4.600000 -23.728740000000002
4.601000 -23.82116
4.602000 -23.91285
4.603000 -24.00384
4.604000 -24.094099999999997
4.605000 -24.18363
4.606000 -24.27245
4.607000 -24.36053
4.608000 -24.44789
4.609000 -24.53452
4.610000 -24.620420000000003
4.611000 -24.705579999999998
4.612000 -24.79
4.613000 -24.87368
4.614000 -24.95663
4.615000 -25.03884
4.616000 -25.1203
4.617000 -25.20101
4.618000 -25.280979999999996
4.619000 -25.3602
4.620000 -25.438670000000002
4.621000 -25.51639
4.622000 -25.593359999999997
4.623000 -25.669570000000004
4.624000 -25.745030000000003
4.625000 -25.819730000000003
4.626000 -25.89367
4.627000 -25.96685
4.628000 -26.039279999999998
4.629000 -26.11094
4.630000 -26.18183
4.631000 -26.251970000000004
4.632000 -26.32134
4.633000 -26.38994
4.634000 -26.457770000000004
4.635000 -26.52484
4.636000 -26.591130000000003
4.637000 -26.65665
4.638000 -26.721410000000002
4.639000 -26.78539
4.640000 -26.84859
4.641000 -26.91102
4.642000 -26.97268
4.643000 -27.03355
4.644000 -27.093650000000004
4.645000 -27.15297
4.646000 -27.21152
4.647000 -27.269280000000002
4.648000 -27.32626
4.649000 -27.38246
4.650000 -27.437879999999996
4.651000 -27.49252
4.652000 -27.546369999999996
4.653000 -27.599439999999998
4.654000 -27.65172
4.655000 -27.70323
4.656000 -27.75394
4.657000 -27.803870000000003
4.658000 -27.85302
4.659000 -27.901369999999996
4.660000 -27.94894
4.661000 -27.995730000000002
4.662000 -28.041719999999998
4.663000 -28.08693
4.664000 -28.13136
4.665000 -28.17499
4.666000 -28.21784
4.667000 -28.25989
4.668000 -28.301159999999996
4.669000 -28.34164
4.670000 -28.38133
4.671000 -28.420230000000004
4.672000 -28.45834
4.673000 -28.49566
4.674000 -28.532200000000003
4.675000 -28.567930000000004
4.676000 -28.602880000000003
4.677000 -28.637040000000002
4.678000 -28.67041
4.679000 -28.70299
4.680000 -28.734779999999997
4.681000 -28.765780000000003
4.682000 -28.79598
4.683000 -28.825400000000002
4.684000 -28.85403
4.685000 -28.88187
4.686000 -28.90892
4.687000 -28.93518
4.688000 -28.960649999999998
4.689000 -28.985319999999998
4.690000 -29.009210000000003
4.691000 -29.03232
4.692000 -29.05463
4.693000 -29.07616
4.694000 -29.096899999999998
4.695000 -29.11685
4.696000 -29.136010000000002
4.697000 -29.154380000000003
4.698000 -29.17197
4.699000 -29.188779999999998
4.700000 -29.204790000000003
4.701000 -29.22003
4.702000 -29.23447
4.703000 -29.24813
4.704000 -29.26101
4.705000 -29.273100000000003
4.706000 -29.28441
4.707000 -29.294940000000004
4.708000 -29.30468
4.709000 -29.313640000000003
4.710000 -29.32182
4.711000 -29.32922
4.712000 -29.33584
4.713000 -29.341669999999997
4.714000 -29.346729999999997
4.715000 -29.351
4.716000 -29.3545
4.717000 -29.35722
4.718000 -29.359170000000002
4.719000 -29.36034
4.720000 -29.36073
4.721000 -29.36035
4.722000 -29.35919
4.723000 -29.35726
4.724000 -29.354550000000003
4.725000 -29.351080000000003
4.726000 -29.34683
4.727000 -29.341810000000002
4.728000 -29.33603
4.729000 -29.32947
4.730000 -29.32214
4.731000 -29.314040000000002
4.732000 -29.305179999999996
4.733000 -29.29555
4.734000 -29.285159999999998
4.735000 -29.274
4.736000 -29.26207
4.737000 -29.249380000000002
4.738000 -29.23593
4.739000 -29.22171
4.740000 -29.206729999999997
4.741000 -29.191
4.742000 -29.1745
4.743000 -29.15724
4.744000 -29.139219999999998
4.745000 -29.12044
4.746000 -29.100910000000002
4.747000 -29.08061
4.748000 -29.05957
4.749000 -29.037760000000002
4.750000 -29.015200000000004
4.751000 -28.991889999999998
4.752000 -28.96783
4.753000 -28.94301
4.754000 -28.91745
4.755000 -28.891129999999997
4.756000 -28.864069999999998
4.757000 -28.836260000000003
4.758000 -28.807700000000004
4.759000 -28.778389999999998
4.760000 -28.748350000000002
4.761000 -28.717549999999996
4.762000 -28.68602
4.763000 -28.65374
4.764000 -28.62073
4.765000 -28.58697
4.766000 -28.552480000000003
4.767000 -28.51726
4.768000 -28.481289999999998
4.769000 -28.444589999999998
4.770000 -28.407159999999998
4.771000 -28.369
4.772000 -28.3301
4.773000 -28.290480000000002
4.774000 -28.250120000000003
4.775000 -28.20904
4.776000 -28.16723
4.777000 -28.12469
4.778000 -28.08143
4.779000 -28.037450000000003
4.780000 -27.992739999999998
4.781000 -27.947309999999998
4.782000 -27.90115
4.783000 -27.85428
4.784000 -27.80669
4.785000 -27.75838
4.786000 -27.70935
4.787000 -27.65961
4.788000 -27.60915
4.789000 -27.557979999999997
4.790000 -27.5061
4.791000 -27.453509999999998
4.792000 -27.4002
4.793000 -27.346189999999996
4.794000 -27.29147
4.795000 -27.23605
4.796000 -27.179920000000003
4.797000 -27.123079999999998
4.798000 -27.065549999999998
4.799000 -27.00731
4.800000 -26.94837
4.801000 -26.88874
4.802000 -26.82841
4.803000 -26.767380000000003
4.804000 -26.705659999999998
4.805000 -26.643250000000002
4.806000 -26.580150000000003
4.807000 -26.51635
4.808000 -26.45187
4.809000 -26.3867
4.810000 -26.32084
4.811000 -26.254309999999997
4.812000 -26.18708
4.813000 -26.119179999999997
4.814000 -26.05059
4.815000 -25.981330000000003
4.816000 -25.9114
4.817000 -25.840780000000002
4.818000 -25.7695
4.819000 -25.697540000000004
4.820000 -25.6249
4.821000 -25.551610000000004
4.822000 -25.47764
4.823000 -25.403
4.824000 -25.327709999999996
4.825000 -25.25175
4.826000 -25.17512
4.827000 -25.097839999999998
4.828000 -25.01991
4.829000 -24.94131
4.830000 -24.86207
4.831000 -24.78217
4.832000 -24.70162
4.833000 -24.620420000000003
4.834000 -24.53857
4.835000 -24.45608
4.836000 -24.37294
4.837000 -24.289160000000003
4.838000 -24.20474
4.839000 -24.11968
4.840000 -24.03399
4.841000 -23.947660000000003
4.842000 -23.8607
4.843000 -23.7731
4.844000 -23.68488
4.845000 -23.596030000000003
4.846000 -23.50655
4.847000 -23.41645
4.848000 -23.32573
4.849000 -23.234389999999998
4.850000 -23.14243
4.851000 -23.04985
4.852000 -22.956670000000003
4.853000 -22.862869999999997
4.854000 -22.768459999999997
4.855000 -22.67345
4.856000 -22.57783
4.857000 -22.4816
4.858000 -22.384780000000003
4.859000 -22.28736
4.860000 -22.189339999999998
4.861000 -22.09073
4.862000 -21.99153
4.863000 -21.891740000000002
4.864000 -21.79137
4.865000 -21.69041
4.866000 -21.58886
4.867000 -21.486739999999998
4.868000 -21.38405
4.869000 -21.28077
4.870000 -21.17693
4.871000 -21.07251
4.872000 -20.96753
4.873000 -20.86199
4.874000 -20.755879999999998
4.875000 -20.64922
4.876000 -20.54199
4.877000 -20.43422
4.878000 -20.325889999999998
4.879000 -20.21701
4.880000 -20.107590000000002
4.881000 -19.997619999999998
4.882000 -19.88711
4.883000 -19.77606
4.884000 -19.66448
4.885000 -19.55236
4.886000 -19.439719999999998
4.887000 -19.32655
4.888000 -19.212860000000003
4.889000 -19.09864
4.890000 -18.98391
4.891000 -18.868660000000002
4.892000 -18.7529
4.893000 -18.63663
4.894000 -18.519859999999998
4.895000 -18.40259
4.896000 -18.28481
4.897000 -18.16654
4.898000 -18.04778
4.899000 -17.92852
4.900000 -17.80878
4.901000 -17.68856
4.902000 -17.56786
4.903000 -17.44668
4.904000 -17.32502
4.905000 -17.2029
4.906000 -17.08031
4.907000 -16.957259999999998
4.908000 -16.83374
4.909000 -16.70978
4.910000 -16.58535
4.911000 -16.46048
4.912000 -16.335169999999998
4.913000 -16.20941
4.914000 -16.08321
4.915000 -15.95658
4.916000 -15.82952
4.917000 -15.70203
4.918000 -15.574119999999999
4.919000 -15.44579
4.920000 -15.31704
4.921000 -15.187880000000002
4.922000 -15.05831
4.923000 -14.92834
4.924000 -14.79796
4.925000 -14.6672
4.926000 -14.53603
4.927000 -14.40448
4.928000 -14.27255
4.929000 -14.14023
4.930000 -14.007539999999999
4.931000 -13.87448
4.932000 -13.74105
4.933000 -13.60725
4.934000 -13.473099999999999
4.935000 -13.33859
4.936000 -13.20373
4.937000 -13.06853
4.938000 -12.932979999999999
4.939000 -12.79709
4.940000 -12.66087
4.941000 -12.52432
4.942000 -12.38745
4.943000 -12.25025
4.944000 -12.112739999999999
4.945000 -11.974920000000001
4.946000 -11.83679
4.947000 -11.69836
4.948000 -11.55964
4.949000 -11.42062
4.950000 -11.28131
4.951000 -11.14172
4.952000 -11.001850000000001
4.953000 -10.861709999999999
4.954000 -10.7213
4.955000 -10.58062
4.956000 -10.43969
4.957000 -10.298499999999999
4.958000 -10.15706
4.959000 -10.01538
4.960000 -9.8734632
4.961000 -9.7313106
4.962000 -9.5889285
4.963000 -9.4463229
4.964000 -9.3034983
4.965000 -9.160460500000001
4.966000 -9.0172142
4.967000 -8.8737644
4.968000 -8.7301157
4.969000 -8.5862741
4.970000 -8.4422447
4.971000 -8.298032
4.972000 -8.153642
4.973000 -8.0090791
4.974000 -7.8643493
4.975000 -7.7194579
4.976000 -7.574409999999999
4.977000 -7.4292108
4.978000 -7.2838664
4.979000 -7.1383812
4.980000 -6.992761799999999
4.981000 -6.847012800000001
4.982000 -6.7011401
4.983000 -6.5551497
4.984000 -6.4090468
4.985000 -6.2628374
4.986000 -6.1165269
4.987000 -5.9701215
4.988000 -5.8236267
4.989000 -5.6770480999999995
4.990000 -5.5303916
4.991000 -5.3836633
4.992000 -5.2368689
4.993000 -5.0900143
4.994000 -4.943105200000001
4.995000 -4.796147700000001
4.996000 -4.649147800000001
4.997000 -4.5021109
4.998000 -4.3550432
4.999000 -4.2079508
5.000000 -4.0608395
5.001000 -3.9137151
5.002000 -3.7665833
5.003000 -3.6194503000000005
5.004000 -3.4723222
5.005000 -3.3252046
5.006000 -3.1781033
5.007000 -3.0310245
5.008000 -2.8839740999999997
5.009000 -2.7369581
5.010000 -2.5899824
5.011000 -2.4430528
5.012000 -2.2961755999999998
5.013000 -2.1493567000000002
5.014000 -2.0026021000000003
5.015000 -1.8559177999999998
5.016000 -1.7093099999999999
5.017000 -1.5627846
5.018000 -1.4163481
5.019000 -1.2700064
5.020000 -1.1237659
5.021000 -0.97763259
5.022000 -0.8316128500000001
5.023000 -0.68571297
5.024000 -0.5399392000000001
5.025000 -0.39429786
5.026000 -0.24879524
5.027000 -0.10343767000000001
5.028000 0.041768519
5.029000 0.18681699999999998
5.030000 0.33170143
5.031000 0.4764155
5.032000 0.62095285
5.033000 0.7653071499999999
5.034000 0.90947216
5.035000 1.0534415
5.036000 1.1972088
5.037000 1.3407677999999998
5.038000 1.4841123
5.039000 1.6272359
5.040000 1.7701322
5.041000 1.9127952
5.042000 2.0552186
5.043000 2.197396
5.044000 2.3393212
5.045000 2.4809878
5.046000 2.6223898
5.047000 2.7635207
5.048000 2.9043743
5.049000 3.0449444
5.050000 3.1852245000000003
5.051000 3.3252086
5.052000 3.4648906
5.053000 3.6042638
5.054000 3.7433222
5.055000 3.8820591
5.056000 4.0204685
5.057000 4.1585445
5.058000 4.2962804
5.059000 4.4336703
5.060000 4.5707073000000005
5.061000 4.7073860000000005
5.062000 4.8436996
5.063000 4.9796421
5.064000 5.1152073
5.065000 5.2503888
5.066000 5.3851806
5.067000 5.5195767
5.068000 5.653571
5.069000 5.7871573000000005
5.070000 5.9203293
5.071000 6.0530812
5.072000 6.1854072
5.073000 6.3173011
5.074000 6.448756899999999
5.075000 6.579768699999999
5.076000 6.7103304
5.077000 6.840436199999999
5.078000 6.970079999999999
5.079000 7.099256700000001
5.080000 7.2279595
5.081000 7.356183199999999
5.082000 7.4839218999999995
5.083000 7.6111697000000005
5.084000 7.737920399999999
5.085000 7.864169
5.086000 7.989908799999999
5.087000 8.1151351
5.088000 8.2398415
5.089000 8.364022499999999
5.090000 8.4876724
5.091000 8.610785
5.092000 8.7333553
5.093000 8.8553771
5.094000 8.9768454
5.095000 9.097754199999999
5.096000 9.218097499999999
5.097000 9.337869999999999
5.098000 9.4570667
5.099000 9.575681399999999
5.100000 9.693709
5.101000 9.8111443
5.102000 9.927982100000001
5.103000 10.04422
5.104000 10.15984
5.105000 10.27486
5.106000 10.38925
5.107000 10.503020000000001
5.108000 10.61617
5.109000 10.72868
5.110000 10.84055
5.111000 10.95178
5.112000 11.06236
5.113000 11.172279999999999
5.114000 11.28155
5.115000 11.39016
5.116000 11.49809
5.117000 11.605360000000001
5.118000 11.71195
5.119000 11.81786
5.120000 11.92308
5.121000 12.02761
5.122000 12.131450000000001
5.123000 12.234580000000001
5.124000 12.33701
5.125000 12.438730000000001
5.126000 12.539739999999998
5.127000 12.64003
5.128000 12.739600000000001
5.129000 12.838450000000002
5.130000 12.93656
5.131000 13.03393
5.132000 13.13057
5.133000 13.226460000000001
5.134000 13.32161
5.135000 13.41601
5.136000 13.50965
5.137000 13.602529999999998
5.138000 13.69465
5.139000 13.786000000000001
5.140000 13.876579999999999
5.141000 13.96639
5.142000 14.05542
5.143000 14.14367
5.144000 14.23113
5.145000 14.31781
5.146000 14.4037
5.147000 14.488789999999998
5.148000 14.57309
5.149000 14.65658
5.150000 14.739279999999999
5.151000 14.82117
5.152000 14.902239999999999
5.153000 14.98251
5.154000 15.06196
5.155000 15.140600000000001
5.156000 15.218409999999999
5.157000 15.2954
5.158000 15.371570000000002
5.159000 15.446909999999999
5.160000 15.52141
5.161000 15.59508
5.162000 15.667919999999999
5.163000 15.73992
5.164000 15.811069999999999
5.165000 15.88138
5.166000 15.950849999999999
5.167000 16.01947
5.168000 16.08724
5.169000 16.15415
5.170000 16.220209999999998
5.171000 16.285420000000002
5.172000 16.34976
5.173000 16.413249999999998
5.174000 16.47587
5.175000 16.53763
5.176000 16.59853
5.177000 16.658549999999998
5.178000 16.71771
5.179000 16.776
5.180000 16.83342
5.181000 16.88997
5.182000 16.94565
5.183000 17.00044
5.184000 17.05437
5.185000 17.10742
5.186000 17.159589999999998
5.187000 17.21088
5.188000 17.261290000000002
5.189000 17.31083
5.190000 17.359479999999998
5.191000 17.407249999999998
5.192000 17.45415
5.193000 17.50015
5.194000 17.545279999999998
5.195000 17.58953
5.196000 17.63289
5.197000 17.67537
5.198000 17.71696
5.199000 17.75767
5.200000 17.7975
5.201000 17.83644
5.202000 17.874499999999998
5.203000 17.91168
5.204000 17.94798
5.205000 17.98339
5.206000 18.01792
5.207000 18.05157
5.208000 18.084339999999997
5.209000 18.11622
5.210000 18.14723
5.211000 18.17736
5.212000 18.20661
5.213000 18.23498
5.214000 18.26248
5.215000 18.2891
5.216000 18.31485
5.217000 18.339730000000003
5.218000 18.36373
5.219000 18.38686
5.220000 18.40912
5.221000 18.43052
5.222000 18.45105
5.223000 18.47071
5.224000 18.48951
5.225000 18.50745
5.226000 18.52453
5.227000 18.54075
5.228000 18.55611
5.229000 18.570619999999998
5.230000 18.58428
5.231000 18.59708
5.232000 18.60904
5.233000 18.62015
5.234000 18.63041
5.235000 18.63983
5.236000 18.648419999999998
5.237000 18.65616
5.238000 18.66307
5.239000 18.669150000000002
5.240000 18.6744
5.241000 18.678819999999998
5.242000 18.68241
5.243000 18.68519
5.244000 18.68714
5.245000 18.68828
5.246000 18.68861
5.247000 18.68813
5.248000 18.68684
5.249000 18.68475
5.250000 18.68186
5.251000 18.678169999999998
5.252000 18.67369
5.253000 18.66843
5.254000 18.66237
5.255000 18.655530000000002
5.256000 18.647920000000003
5.257000 18.63953
5.258000 18.63037
5.259000 18.62044
5.260000 18.60974
5.261000 18.598290000000002
5.262000 18.58608
5.263000 18.573120000000003
5.264000 18.55941
5.265000 18.54496
5.266000 18.52977
5.267000 18.513840000000002
5.268000 18.49718
5.269000 18.479789999999998
5.270000 18.46168
5.271000 18.44286
5.272000 18.42331
5.273000 18.40306
5.274000 18.382109999999997
5.275000 18.36045
5.276000 18.338099999999997
5.277000 18.31506
5.278000 18.29133
5.279000 18.26692
5.280000 18.24183
5.281000 18.21608
5.282000 18.18965
5.283000 18.16257
5.284000 18.134829999999997
5.285000 18.10644
5.286000 18.07741
5.287000 18.04773
5.288000 18.01742
5.289000 17.98649
5.290000 17.95493
5.291000 17.92275
5.292000 17.88996
5.293000 17.856559999999998
5.294000 17.822560000000003
5.295000 17.787959999999998
5.296000 17.75278
5.297000 17.71701
5.298000 17.68066
5.299000 17.64374
5.300000 17.606260000000002
5.301000 17.56821
5.302000 17.529600000000002
5.303000 17.49045
5.304000 17.45075
5.305000 17.410519999999998
5.306000 17.36975
5.307000 17.32845
5.308000 17.28663
5.309000 17.244300000000003
5.310000 17.20147
5.311000 17.15812
5.312000 17.114289999999997
5.313000 17.069960000000002
5.314000 17.02515
5.315000 16.97986
5.316000 16.9341
5.317000 16.88787
5.318000 16.84119
5.319000 16.794059999999998
5.320000 16.74647
5.321000 16.69845
5.322000 16.650000000000002
5.323000 16.601119999999998
5.324000 16.55182
5.325000 16.502110000000002
5.326000 16.45199
5.327000 16.40147
5.328000 16.35056
5.329000 16.29927
5.330000 16.247590000000002
5.331000 16.19554
5.332000 16.14313
5.333000 16.09036
5.334000 16.03723
5.335000 15.98376
5.336000 15.929960000000001
5.337000 15.87582
5.338000 15.82136
5.339000 15.76658
5.340000 15.71148
5.341000 15.65609
5.342000 15.6004
5.343000 15.544410000000001
5.344000 15.48814
5.345000 15.431600000000001
5.346000 15.374789999999999
5.347000 15.317710000000002
5.348000 15.260370000000002
5.349000 15.20279
5.350000 15.144969999999999
5.351000 15.0869
5.352000 15.02861
5.353000 14.9701
5.354000 14.911369999999998
5.355000 14.85244
5.356000 14.7933
5.357000 14.73397
5.358000 14.67445
5.359000 14.614759999999999
5.360000 14.55489
5.361000 14.494850000000001
5.362000 14.43465
5.363000 14.374310000000001
5.364000 14.313809999999998
5.365000 14.253179999999999
5.366000 14.19242
5.367000 14.13153
5.368000 14.07053
5.369000 14.009409999999999
5.370000 13.9482
5.371000 13.886879999999998
5.372000 13.82548
5.373000 13.763990000000002
5.374000 13.70243
5.375000 13.6408
5.376000 13.57911
5.377000 13.51736
5.378000 13.45557
5.379000 13.393730000000001
5.380000 13.33186
5.381000 13.26996
5.382000 13.208039999999999
5.383000 13.14611
5.384000 13.08417
5.385000 13.02223
5.386000 12.9603
5.387000 12.898380000000001
5.388000 12.83648
5.389000 12.774610000000001
5.390000 12.71277
5.391000 12.650970000000001
5.392000 12.589210000000001
5.393000 12.52751
5.394000 12.465869999999999
5.395000 12.4043
5.396000 12.3428
5.397000 12.28138
5.398000 12.220040000000001
5.399000 12.1588
5.400000 12.097660000000001
5.401000 12.036620000000001
5.402000 11.97569
5.403000 11.91488
5.404000 11.854199999999999
5.405000 11.79365
5.406000 11.73323
5.407000 11.67296
5.408000 11.61284
5.409000 11.55287
5.410000 11.49307
5.411000 11.43343
5.412000 11.37397
5.413000 11.314680000000001
5.414000 11.25559
5.415000 11.19669
5.416000 11.13798
5.417000 11.07948
5.418000 11.02119
5.419000 10.96312
5.420000 10.90527
5.421000 10.84765
5.422000 10.79026
5.423000 10.73311
5.424000 10.6762
5.425000 10.61955
5.426000 10.56316
5.427000 10.50703
5.428000 10.45116
5.429000 10.39557
5.430000 10.340259999999999
5.431000 10.28524
5.432000 10.2305
5.433000 10.176060000000001
5.434000 10.12192
5.435000 10.06809
5.436000 10.01457
5.437000 9.9613592
5.438000 9.9084742
5.439000 9.8559156
5.440000 9.8036885
5.441000 9.7517975
5.442000 9.7002476
5.443000 9.6490443
5.444000 9.598191100000001
5.445000 9.547694
5.446000 9.4975568
5.447000 9.4477847
5.448000 9.3983814
5.449000 9.349352099999999
5.450000 9.300702099999999
5.451000 9.252435
5.452000 9.2045553
5.453000 9.1570675
5.454000 9.1099754
5.455000 9.0632841
5.456000 9.0169974
5.457000 8.971119700000001
5.458000 8.9256555
5.459000 8.880608500000001
5.460000 8.8359833
5.461000 8.7917835
5.462000 8.7480135
5.463000 8.704677199999999
5.464000 8.6617783
5.465000 8.6193204
5.466000 8.5773081
5.467000 8.5357442
5.468000 8.4946334
5.469000 8.453978600000001
5.470000 8.4137835
5.471000 8.3740517
5.472000 8.334787200000001
5.473000 8.2959928
5.474000 8.2576714
5.475000 8.219827
5.476000 8.1824623
5.477000 8.1455812
5.478000 8.1091858
5.479000 8.073279999999999
5.480000 8.0378667
5.481000 8.002948
5.482000 7.9685277999999995
5.483000 7.9346083
5.484000 7.9011917
5.485000 7.8682818
5.486000 7.835879900000001
5.487000 7.8039892
5.488000 7.7726126
5.489000 7.7417515
5.490000 7.711409
5.491000 7.6815873
5.492000 7.6522887
5.493000 7.623514500000001
5.494000 7.5952679
5.495000 7.5675502
5.496000 7.5403638
5.497000 7.5137108999999995
5.498000 7.4875928
5.499000 7.4620113
5.500000 7.4369684000000005
5.501000 7.412465699999999
5.502000 7.3885053
5.503000 7.3650882
5.504000 7.3422164
5.505000 7.319890699999999
5.506000 7.2981134
5.507000 7.2768852
5.508000 7.256207600000001
5.509000 7.236082100000001
5.510000 7.216510199999999
5.511000 7.1974918
5.512000 7.179029300000001
5.513000 7.1611233
5.514000 7.1437745999999995
5.515000 7.126984
5.516000 7.1107522
5.517000 7.0950806
5.518000 7.079970100000001
5.519000 7.0654205999999995
5.520000 7.0514329
5.521000 7.0380077
5.522000 7.025144999999999
5.523000 7.0128456
5.524000 7.0011102
5.525000 6.989938800000001
5.526000 6.9793313999999995
5.527000 6.969288
5.528000 6.959808600000001
5.529000 6.950894000000001
5.530000 6.942543399999999
5.531000 6.9347568
5.532000 6.9275334
5.533000 6.920874100000001
5.534000 6.9147781
5.535000 6.9092445
5.536000 6.9042734999999995
5.537000 6.8998635
5.538000 6.896015299999999
5.539000 6.8927273
5.540000 6.889998899999999
5.541000 6.88783
5.542000 6.8862192
5.543000 6.8851657
5.544000 6.8846688
5.545000 6.8847269
5.546000 6.8853393
5.547000 6.8865053
5.548000 6.8882234
5.549000 6.8904920999999995
5.550000 6.893310699999999
5.551000 6.896677599999999
5.552000 6.9005914
5.553000 6.9050506
5.554000 6.9100544
5.555000 6.9156006
5.556000 6.9216877
5.557000 6.9283143
5.558000 6.9354787
5.559000 6.9431788999999995
5.560000 6.9514133000000005
5.561000 6.9601804000000005
5.562000 6.969478
5.563000 6.9793038
5.564000 6.9896556
5.565000 7.000532
5.566000 7.011929899999999
5.567000 7.0238477999999995
5.568000 7.0362829
5.569000 7.049232699999999
5.570000 7.0626952
5.571000 7.076668
5.572000 7.0911482
5.573000 7.106132800000001
5.574000 7.1216196
5.575000 7.137605499999999
5.576000 7.1540877
5.577000 7.1710631
5.578000 7.1885288
5.579000 7.2064824
5.580000 7.224920399999999
5.581000 7.2438397000000005
5.582000 7.2632372
5.583000 7.2831094
5.584000 7.3034532
5.585000 7.324265700000001
5.586000 7.3455431
5.587000 7.3672824
5.588000 7.3894798999999995
5.589000 7.4121326000000005
5.590000 7.435236100000001
5.591000 7.4587874
5.592000 7.4827828
5.593000 7.5072184
5.594000 7.5320914000000005
5.595000 7.5573973
5.596000 7.5831316
5.597000 7.6092914
5.598000 7.6358721
5.599000 7.66287
5.600000 7.6902814
5.601000 7.718101099999999
5.602000 7.7463262
5.603000 7.7749521
5.604000 7.803974299999999
5.605000 7.8333884000000005
5.606000 7.86319
5.607000 7.8933746
5.608000 7.9239383
5.609000 7.9548761
5.610000 7.9861842
5.611000 8.0178574
5.612000 8.049890399999999
5.613000 8.0822796
5.614000 8.1150196
5.615000 8.1481062
5.616000 8.181534
5.617000 8.2152985
5.618000 8.2493946
5.619000 8.2838178
5.620000 8.3185628
5.621000 8.353624499999999
5.622000 8.3889984
5.623000 8.424678400000001
5.624000 8.4606603
5.625000 8.496937899999999
5.626000 8.5335068
5.627000 8.5703611
5.628000 8.607496300000001
5.629000 8.6449064
5.630000 8.6825863
5.631000 8.7205298
5.632000 8.758731899999999
5.633000 8.7971866
5.634000 8.8358887
5.635000 8.8748328
5.636000 8.9140125
5.637000 8.9534223
5.638000 8.9930564
5.639000 9.0329088
5.640000 9.0729743
5.641000 9.113246199999999
5.642000 9.153719200000001
5.643000 9.1943868
5.644000 9.2352428
5.645000 9.2762813
5.646000 9.3174964
5.647000 9.3588822
5.648000 9.4004326
5.649000 9.4421409
5.650000 9.4840012
5.651000 9.5260076
5.652000 9.5681533
5.653000 9.6104324
5.654000 9.6528381
5.655000 9.6953645
5.656000 9.7380057
5.657000 9.7807541
5.658000 9.8236047
5.659000 9.8665498
5.660000 9.909583600000001
5.661000 9.952700100000001
5.662000 9.9958919
5.663000 10.03915
5.664000 10.08248
5.665000 10.125860000000001
5.666000 10.16928
5.667000 10.21275
5.668000 10.256260000000001
5.669000 10.29979
5.670000 10.34335
5.671000 10.38692
5.672000 10.4305
5.673000 10.474079999999999
5.674000 10.51766
5.675000 10.56122
5.676000 10.60477
5.677000 10.648290000000001
5.678000 10.69177
5.679000 10.73521
5.680000 10.77861
5.681000 10.82195
5.682000 10.865229999999999
5.683000 10.90844
5.684000 10.95158
5.685000 10.994629999999999
5.686000 11.03759
5.687000 11.08046
5.688000 11.12322
5.689000 11.16587
5.690000 11.20841
5.691000 11.25081
5.692000 11.29309
5.693000 11.335230000000001
5.694000 11.377220000000001
5.695000 11.41905
5.696000 11.46073
5.697000 11.502229999999999
5.698000 11.54356
5.699000 11.58471
5.700000 11.625670000000001
5.701000 11.66643
5.702000 11.706990000000001
5.703000 11.74733
5.704000 11.78745
5.705000 11.827350000000001
5.706000 11.86701
5.707000 11.90643
5.708000 11.9456
5.709000 11.98452
5.710000 12.02317
5.711000 12.061539999999999
5.712000 12.09964
5.713000 12.13745
5.714000 12.17497
5.715000 12.21218
5.716000 12.24908
5.717000 12.28567
5.718000 12.32193
5.719000 12.35786
5.720000 12.39345
5.721000 12.428690000000001
5.722000 12.46358
5.723000 12.498099999999999
5.724000 12.53226
5.725000 12.566040000000001
5.726000 12.59943
5.727000 12.63244
5.728000 12.66504
5.729000 12.69724
5.730000 12.72903
5.731000 12.76039
5.732000 12.79133
5.733000 12.82183
5.734000 12.85189
5.735000 12.8815
5.736000 12.910659999999998
5.737000 12.93935
5.738000 12.96757
5.739000 12.995309999999998
5.740000 13.02256
5.741000 13.04932
5.742000 13.07558
5.743000 13.10133
5.744000 13.126570000000001
5.745000 13.15129
5.746000 13.17547
5.747000 13.19912
5.748000 13.222229999999998
5.749000 13.24478
5.750000 13.26678
5.751000 13.28821
5.752000 13.30906
5.753000 13.32934
5.754000 13.34903
5.755000 13.36813
5.756000 13.386619999999999
5.757000 13.40451
5.758000 13.42178
5.759000 13.43843
5.760000 13.454450000000001
5.761000 13.46984
5.762000 13.48458
5.763000 13.498669999999999
5.764000 13.512099999999998
5.765000 13.52487
5.766000 13.53697
5.767000 13.54839
5.768000 13.55912
5.769000 13.56916
5.770000 13.57851
5.771000 13.587150000000001
5.772000 13.595080000000001
5.773000 13.60229
5.774000 13.608780000000001
5.775000 13.61453
5.776000 13.61955
5.777000 13.62382
5.778000 13.627339999999998
5.779000 13.63011
5.780000 13.63211
5.781000 13.633339999999999
5.782000 13.633790000000001
5.783000 13.63347
5.784000 13.632349999999999
5.785000 13.63044
5.786000 13.62773
5.787000 13.62421
5.788000 13.61988
5.789000 13.61474
5.790000 13.60877
5.791000 13.60197
5.792000 13.594339999999999
5.793000 13.58586
5.794000 13.576540000000001
5.795000 13.56637
5.796000 13.55534
5.797000 13.543450000000002
5.798000 13.53069
5.799000 13.51706
5.800000 13.50254
5.801000 13.48715
5.802000 13.470860000000002
5.803000 13.453680000000002
5.804000 13.4356
5.805000 13.416620000000002
5.806000 13.39672
5.807000 13.37591
5.808000 13.35418
5.809000 13.33152
5.810000 13.30793
5.811000 13.283410000000002
5.812000 13.257939999999998
5.813000 13.23153
5.814000 13.204170000000001
5.815000 13.17586
5.816000 13.14658
5.817000 13.116340000000001
5.818000 13.08513
5.819000 13.05294
5.820000 13.01978
5.821000 12.985640000000002
5.822000 12.950510000000001
5.823000 12.91438
5.824000 12.87727
5.825000 12.83915
5.826000 12.800030000000001
5.827000 12.75991
5.828000 12.71877
5.829000 12.67662
5.830000 12.63346
5.831000 12.589269999999999
5.832000 12.544060000000002
5.833000 12.497819999999999
5.834000 12.45055
5.835000 12.40224
5.836000 12.3529
5.837000 12.30252
5.838000 12.251090000000001
5.839000 12.19862
5.840000 12.145100000000001
5.841000 12.09053
5.842000 12.0349
5.843000 11.97821
5.844000 11.92047
5.845000 11.86167
5.846000 11.8018
5.847000 11.74086
5.848000 11.67886
5.849000 11.61578
5.850000 11.55163
5.851000 11.4864
5.852000 11.4201
5.853000 11.35272
5.854000 11.28426
5.855000 11.21472
5.856000 11.14409
5.857000 11.072379999999999
5.858000 10.99958
5.859000 10.925690000000001
5.860000 10.85071
5.861000 10.77465
5.862000 10.69749
5.863000 10.619240000000001
5.864000 10.53989
5.865000 10.45945
5.866000 10.37791
5.867000 10.29528
5.868000 10.211549999999999
5.869000 10.12673
5.870000 10.04081
5.871000 9.9537879
5.872000 9.8656699
5.873000 9.7764537
5.874000 9.686139200000001
5.875000 9.5947266
5.876000 9.502215699999999
5.877000 9.4086073
5.878000 9.3139015
5.879000 9.2180982
5.880000 9.1211982
5.881000 9.0232022
5.882000 8.924111
5.883000 8.8239253
5.884000 8.7226458
5.885000 8.6202741
5.886000 8.5168108
5.887000 8.4122568
5.888000 8.3066143
5.889000 8.199884
5.890000 8.0920674
5.891000 7.9831667
5.892000 7.8731827
5.893000 7.762118399999999
5.894000 7.649974499999999
5.895000 7.536753999999999
5.896000 7.4224584
5.897000 7.3070906
5.898000 7.1906522
5.899000 7.0731461
5.900000 6.9545753
5.901000 6.834942099999999
5.902000 6.7142487
5.903000 6.5924987
5.904000 6.469694500000001
5.905000 6.3458398
5.906000 6.2209375
5.907000 6.094990699999999
5.908000 5.968003
5.909000 5.8399778
5.910000 5.7109188
5.911000 5.5808295
5.912000 5.4497134
5.913000 5.317574700000001
5.914000 5.1844176
5.915000 5.050246
5.916000 4.9150638
5.917000 4.7788758
5.918000 4.641686
5.919000 4.503499
5.920000 4.3643190999999995
5.921000 4.2241514
5.922000 4.083000500000001
5.923000 3.9408714
5.924000 3.7977688
5.925000 3.6536979999999994
5.926000 3.5086639
5.927000 3.362672
5.928000 3.2157275999999997
5.929000 3.067836
5.930000 2.9190026000000002
5.931000 2.7692333
5.932000 2.6185337
5.933000 2.4669096
5.934000 2.3143667999999997
5.935000 2.1609113
5.936000 2.0065492000000003
5.937000 1.8512866
5.938000 1.6951296
5.939000 1.538085
5.940000 1.3801590000000001
5.941000 1.221358
5.942000 1.0616888999999998
5.943000 0.90115843
5.944000 0.73977346
5.945000 0.57754098
5.946000 0.41446807
5.947000 0.25056195
5.948000 0.08582996100000001
5.949000 -0.079720473
5.950000 -0.24608180000000002
5.951000 -0.41324641
5.952000 -0.58120647
5.953000 -0.74995416
5.954000 -0.91948146
5.955000 -1.0897803
5.956000 -1.2608426000000001
5.957000 -1.4326598
5.958000 -1.6052237
5.959000 -1.7785256999999999
5.960000 -1.9525571
5.961000 -2.1273093
5.962000 -2.3027735000000003
5.963000 -2.4789406
5.964000 -2.6558018999999997
5.965000 -2.8333481000000003
5.966000 -3.0115701
5.967000 -3.1904586
5.968000 -3.3700041
5.969000 -3.5501975999999997
5.970000 -3.7310291
5.971000 -3.9124895
5.972000 -4.094568600000001
5.973000 -4.2772572
5.974000 -4.460545300000001
5.975000 -4.644423000000001
5.976000 -4.8288804
5.977000 -5.0139073
5.978000 -5.1994938
5.979000 -5.3856295
5.980000 -5.5723044999999995
5.981000 -5.7595082
5.982000 -5.9472304
5.983000 -6.1354604
5.984000 -6.3241877
5.985000 -6.5134019
5.986000 -6.7030922
5.987000 -6.893247399999999
5.988000 -7.0838571
5.989000 -7.2749093
5.990000 -7.4663937
5.991000 -7.658299100000001
5.992000 -7.8506142
5.993000 -8.0433279
5.994000 -8.2364284
5.995000 -8.4299043
5.996000 -8.6237438
5.997000 -8.8179357
5.998000 -9.012468199999999
5.999000 -9.2073299
6.000000 -9.4025083
6.001000 -9.5979914
6.002000 -9.7937681
6.003000 -9.9898256
6.004000 -10.18615
6.005000 -10.38274
6.006000 -10.57956
6.007000 -10.776620000000001
6.008000 -10.9739
6.009000 -11.17139
6.010000 -11.36907
6.011000 -11.56694
6.012000 -11.76497
6.013000 -11.96316
6.014000 -12.1615
6.015000 -12.359960000000001
6.016000 -12.558549999999999
6.017000 -12.75724
6.018000 -12.956029999999998
6.019000 -13.15489
6.020000 -13.353819999999999
6.021000 -13.552810000000001
6.022000 -13.751830000000002
6.023000 -13.950879999999998
6.024000 -14.14995
6.025000 -14.349010000000002
6.026000 -14.54806
6.027000 -14.747089999999998
6.028000 -14.94607
6.029000 -15.145010000000001
6.030000 -15.34387
6.031000 -15.54266
6.032000 -15.74135
6.033000 -15.939929999999999
6.034000 -16.13839
6.035000 -16.33671
6.036000 -16.53489
6.037000 -16.7329
6.038000 -16.93074
6.039000 -17.12838
6.040000 -17.32582
6.041000 -17.52304
6.042000 -17.72003
6.043000 -17.91677
6.044000 -18.11325
6.045000 -18.30946
6.046000 -18.50537
6.047000 -18.70099
6.048000 -18.89629
6.049000 -19.091250000000002
6.050000 -19.28588
6.051000 -19.480140000000002
6.052000 -19.674030000000002
6.053000 -19.86753
6.054000 -20.06063
6.055000 -20.25331
6.056000 -20.44557
6.057000 -20.63738
6.058000 -20.82873
6.059000 -21.0196
6.060000 -21.20999
6.061000 -21.39988
6.062000 -21.58925
6.063000 -21.77809
6.064000 -21.96638
6.065000 -22.15412
6.066000 -22.34128
6.067000 -22.52785
6.068000 -22.713829999999998
6.069000 -22.89918
6.070000 -23.08391
6.071000 -23.26799
6.072000 -23.45141
6.073000 -23.63416
6.074000 -23.816219999999998
6.075000 -23.99758
6.076000 -24.17822
6.077000 -24.35813
6.078000 -24.537300000000002
6.079000 -24.715709999999998
6.080000 -24.89335
6.081000 -25.0702
6.082000 -25.246249999999996
6.083000 -25.421490000000002
6.084000 -25.5959
6.085000 -25.76946
6.086000 -25.942169999999997
6.087000 -26.11401
6.088000 -26.28497
6.089000 -26.45502
6.090000 -26.624170000000003
6.091000 -26.792379999999998
6.092000 -26.959660000000003
6.093000 -27.12598
6.094000 -27.291330000000002
6.095000 -27.4557
6.096000 -27.61907
6.097000 -27.78143
6.098000 -27.94276
6.099000 -28.103060000000003
6.100000 -28.262310000000003
6.101000 -28.420489999999997
6.102000 -28.577590000000004
6.103000 -28.73359
6.104000 -28.88849
6.105000 -29.04227
6.106000 -29.19491
6.107000 -29.34641
6.108000 -29.49675
6.109000 -29.645909999999997
6.110000 -29.79389
6.111000 -29.94066
6.112000 -30.086230000000004
6.113000 -30.23057
6.114000 -30.373670000000004
6.115000 -30.515520000000002
6.116000 -30.6561
6.117000 -30.79541
6.118000 -30.93343
6.119000 -31.07015
6.120000 -31.20555
6.121000 -31.339630000000003
6.122000 -31.472369999999998
6.123000 -31.603759999999998
6.124000 -31.73378
6.125000 -31.862439999999996
6.126000 -31.9897
6.127000 -32.11557
6.128000 -32.24002
6.129000 -32.36306
6.130000 -32.48466
6.131000 -32.60481
6.132000 -32.7235
6.133000 -32.84073
6.134000 -32.956469999999996
6.135000 -33.070719999999994
6.136000 -33.18346
6.137000 -33.294689999999996
6.138000 -33.40439
6.139000 -33.51256
6.140000 -33.61917
6.141000 -33.72423
6.142000 -33.82772
6.143000 -33.92962
6.144000 -34.02993
6.145000 -34.12864
6.146000 -34.22574
6.147000 -34.32121
6.148000 -34.41505
6.149000 -34.50724
6.150000 -34.59778
6.151000 -34.68665
6.152000 -34.77386
6.153000 -34.85937
6.154000 -34.943200000000004
6.155000 -35.02532
6.156000 -35.10573
6.157000 -35.18441
6.158000 -35.26137
6.159000 -35.33658
6.160000 -35.41005
6.161000 -35.48175
6.162000 -35.55169
6.163000 -35.61985
6.164000 -35.68622
6.165000 -35.75081
6.166000 -35.81358
6.167000 -35.87455
6.168000 -35.933710000000005
6.169000 -35.99103
6.170000 -36.04652
6.171000 -36.10017
6.172000 -36.15196
6.173000 -36.201899999999995
6.174000 -36.24997
6.175000 -36.29617
6.176000 -36.340489999999996
6.177000 -36.38292
6.178000 -36.42346
6.179000 -36.4621
6.180000 -36.498819999999995
6.181000 -36.53364
6.182000 -36.56653
6.183000 -36.5975
6.184000 -36.62653
6.185000 -36.65362
6.186000 -36.67877
6.187000 -36.70197
6.188000 -36.72321
6.189000 -36.74249
6.190000 -36.7598
6.191000 -36.77514
6.192000 -36.7885
6.193000 -36.79987
6.194000 -36.80926
6.195000 -36.81666
6.196000 -36.82206
6.197000 -36.82545
6.198000 -36.82684
6.199000 -36.82622
6.200000 -36.82358
6.201000 -36.81892
6.202000 -36.81224
6.203000 -36.80353
6.204000 -36.79279
6.205000 -36.78002
6.206000 -36.765209999999996
6.207000 -36.74835
6.208000 -36.72945
6.209000 -36.70851
6.210000 -36.68552
6.211000 -36.660470000000004
6.212000 -36.63337
6.213000 -36.604209999999995
6.214000 -36.573
6.215000 -36.539719999999996
6.216000 -36.50438
6.217000 -36.466969999999996
6.218000 -36.4275
6.219000 -36.38596
6.220000 -36.34235
6.221000 -36.29667
6.222000 -36.24892
6.223000 -36.19909
6.224000 -36.1472
6.225000 -36.093219999999995
6.226000 -36.03717
6.227000 -35.97905
6.228000 -35.91885
6.229000 -35.85657
6.230000 -35.79222
6.231000 -35.7258
6.232000 -35.65729
6.233000 -35.58671
6.234000 -35.51406
6.235000 -35.43934
6.236000 -35.362539999999996
6.237000 -35.28366
6.238000 -35.20272
6.239000 -35.11971
6.240000 -35.03462
6.241000 -34.94748
6.242000 -34.85826
6.243000 -34.76698
6.244000 -34.67365
6.245000 -34.57825
6.246000 -34.4808
6.247000 -34.38129
6.248000 -34.27973
6.249000 -34.17612
6.250000 -34.07047
6.251000 -33.96277
6.252000 -33.85304
6.253000 -33.74127
6.254000 -33.627469999999995
6.255000 -33.51164
6.256000 -33.39378
6.257000 -33.27391
6.258000 -33.15202
6.259000 -33.02812
6.260000 -32.90222
6.261000 -32.77431
6.262000 -32.644400000000005
6.263000 -32.5125
6.264000 -32.378620000000005
6.265000 -32.24275
6.266000 -32.10491
6.267000 -31.96509
6.268000 -31.8233
6.269000 -31.679560000000002
6.270000 -31.533860000000004
6.271000 -31.38621
6.272000 -31.23662
6.273000 -31.085089999999997
6.274000 -30.93162
6.275000 -30.776239999999998
6.276000 -30.61894
6.277000 -30.45973
6.278000 -30.298609999999996
6.279000 -30.13559
6.280000 -29.97069
6.281000 -29.8039
6.282000 -29.635240000000003
6.283000 -29.46471
6.284000 -29.29232
6.285000 -29.118080000000003
6.286000 -28.94199
6.287000 -28.764070000000004
6.288000 -28.58432
6.289000 -28.402749999999997
6.290000 -28.219369999999998
6.291000 -28.03419
6.292000 -27.84722
6.293000 -27.65846
6.294000 -27.46792
6.295000 -27.27562
6.296000 -27.08156
6.297000 -26.88575
6.298000 -26.68821
6.299000 -26.48894
6.300000 -26.28794
6.301000 -26.08524
6.302000 -25.88084
6.303000 -25.674750000000003
6.304000 -25.46698
6.305000 -25.257550000000002
6.306000 -25.046449999999997
6.307000 -24.83371
6.308000 -24.61933
6.309000 -24.40332
6.310000 -24.18571
6.311000 -23.96649
6.312000 -23.74567
6.313000 -23.52328
6.314000 -23.299310000000002
6.315000 -23.07379
6.316000 -22.84673
6.317000 -22.61813
6.318000 -22.387999999999998
6.319000 -22.15637
6.320000 -21.92324
6.321000 -21.68863
6.322000 -21.45254
6.323000 -21.21499
6.324000 -20.976
6.325000 -20.73557
6.326000 -20.49372
6.327000 -20.25046
6.328000 -20.00581
6.329000 -19.75977
6.330000 -19.51236
6.331000 -19.2636
6.332000 -19.0135
6.333000 -18.76207
6.334000 -18.509320000000002
6.335000 -18.255270000000003
6.336000 -17.99993
6.337000 -17.74332
6.338000 -17.48545
6.339000 -17.22634
6.340000 -16.96599
6.341000 -16.70442
6.342000 -16.44165
6.343000 -16.1777
6.344000 -15.91257
6.345000 -15.646270000000001
6.346000 -15.378839999999999
6.347000 -15.11027
6.348000 -14.84059
6.349000 -14.56981
6.350000 -14.29795
6.351000 -14.025009999999998
6.352000 -13.75102
6.353000 -13.47599
6.354000 -13.199939999999998
6.355000 -12.922880000000001
6.356000 -12.64483
6.357000 -12.3658
6.358000 -12.085799999999999
6.359000 -11.804870000000001
6.360000 -11.523
6.361000 -11.240210000000001
6.362000 -10.95653
6.363000 -10.67197
6.364000 -10.38654
6.365000 -10.10027
6.366000 -9.8131567
6.367000 -9.525229
6.368000 -9.2365012
6.369000 -8.9469887
6.370000 -8.6567089
6.371000 -8.3656788
6.372000 -8.0739141
6.373000 -7.781431799999999
6.374000 -7.488249199999999
6.375000 -7.1943827
6.376000 -6.8998493
6.377000 -6.604666300000001
6.378000 -6.3088499
6.379000 -6.0124181
6.380000 -5.7153877
6.381000 -5.4177761
6.382000 -5.1196000999999995
6.383000 -4.8208777000000005
6.384000 -4.5216259
6.385000 -4.2218621999999995
6.386000 -3.9216038
6.387000 -3.6208685
6.388000 -3.319674
6.389000 -3.0180378
6.390000 -2.7159775
6.391000 -2.4135107
6.392000 -2.1106553999999997
6.393000 -1.8074291
6.394000 -1.5038497
6.395000 -1.199935
6.396000 -0.8957028400000001
6.397000 -0.59117111
6.398000 -0.28635765999999996
6.399000 0.018719627
6.400000 0.32404282
6.401000 0.62959399
6.402000 0.9353551999999999
6.403000 1.2413085000000001
6.404000 1.5474359
6.405000 1.8537194
6.406000 2.1601409
6.407000 2.4666823
6.408000 2.7733259
6.409000 3.0800533000000003
6.410000 3.3868466
6.411000 3.6936875000000002
6.412000 4.000558
6.413000 4.3074396
6.414000 4.6143144
6.415000 4.9211644
6.416000 5.2279710999999995
6.417000 5.5347162999999995
6.418000 5.8413818
6.419000 6.1479498
6.420000 6.4544014999999995
6.421000 6.7607187
6.422000 7.0668831
6.423000 7.372877
6.424000 7.678681599999999
6.425000 7.9842784
6.426000 8.2896493
6.427000 8.5947759
6.428000 8.8996403
6.429000 9.204224499999999
6.430000 9.508509199999999
6.431000 9.8124772
6.432000 10.11611
6.433000 10.41939
6.434000 10.72229
6.435000 11.02481
6.436000 11.32692
6.437000 11.6286
6.438000 11.929829999999999
6.439000 12.23061
6.440000 12.5309
6.441000 12.83069
6.442000 13.129959999999999
6.443000 13.4287
6.444000 13.72689
6.445000 14.024500000000002
6.446000 14.32152
6.447000 14.617930000000001
6.448000 14.91372
6.449000 15.20886
6.450000 15.503339999999998
6.451000 15.79714
6.452000 16.09024
6.453000 16.382630000000002
6.454000 16.67428
6.455000 16.96518
6.456000 17.255309999999998
6.457000 17.54465
6.458000 17.83319
6.459000 18.120910000000002
6.460000 18.407780000000002
6.461000 18.6938
6.462000 18.97894
6.463000 19.263189999999998
6.464000 19.54653
6.465000 19.82895
6.466000 20.11041
6.467000 20.39092
6.468000 20.670450000000002
6.469000 20.94898
6.470000 21.2265
6.471000 21.50299
6.472000 21.77843
6.473000 22.05281
6.474000 22.3261
6.475000 22.5983
6.476000 22.86938
6.477000 23.13934
6.478000 23.40814
6.479000 23.67578
6.480000 23.942230000000002
6.481000 24.20749
6.482000 24.47154
6.483000 24.73435
6.484000 24.995919999999998
6.485000 25.256220000000003
6.486000 25.51524
6.487000 25.77296
6.488000 26.029380000000003
6.489000 26.28446
6.490000 26.5382
6.491000 26.790580000000002
6.492000 27.04158
6.493000 27.29119
6.494000 27.53939
6.495000 27.78617
6.496000 28.031509999999997
6.497000 28.2754
6.498000 28.517809999999997
6.499000 28.75874
6.500000 28.99818
6.501000 29.236089999999997
6.502000 29.47248
6.503000 29.70732
6.504000 29.9406
6.505000 30.172310000000003
6.506000 30.402420000000003
6.507000 30.630940000000002
6.508000 30.857830000000003
6.509000 31.083090000000002
6.510000 31.3067
6.511000 31.52866
6.512000 31.748929999999998
6.513000 31.96752
6.514000 32.184400000000004
6.515000 32.39956
6.516000 32.612989999999996
6.517000 32.82468
6.518000 33.03461
6.519000 33.24276
6.520000 33.44913
6.521000 33.653690000000005
6.522000 33.85645
6.523000 34.057379999999995
6.524000 34.25646
6.525000 34.4537
6.526000 34.64907
6.527000 34.84255
6.528000 35.03415
6.529000 35.22385
6.530000 35.41163
6.531000 35.59748
6.532000 35.78139
6.533000 35.96334
6.534000 36.14334
6.535000 36.321360000000006
6.536000 36.49739
6.537000 36.67142
6.538000 36.84344
6.539000 37.01343
6.540000 37.1814
6.541000 37.34731
6.542000 37.511179999999996
6.543000 37.67297
6.544000 37.83269
6.545000 37.99033
6.546000 38.14586
6.547000 38.29929
6.548000 38.45059
6.549000 38.59977
6.550000 38.746809999999996
6.551000 38.8917
6.552000 39.03443
6.553000 39.17499
6.554000 39.313379999999995
6.555000 39.44957
6.556000 39.58357
6.557000 39.71536
6.558000 39.84493
6.559000 39.97228
6.560000 40.09739
6.561000 40.22026
6.562000 40.34088
6.563000 40.45924
6.564000 40.57532
6.565000 40.68913
6.566000 40.80065
6.567000 40.90988
6.568000 41.01681
6.569000 41.12143
6.570000 41.223729999999996
6.571000 41.3237
6.572000 41.42134
6.573000 41.51665
6.574000 41.6096
6.575000 41.700199999999995
6.576000 41.78844
6.577000 41.87431
6.578000 41.95781
6.579000 42.03893
6.580000 42.11766
6.581000 42.193999999999996
6.582000 42.267939999999996
6.583000 42.33947
6.584000 42.4086
6.585000 42.47531
6.586000 42.53959
6.587000 42.60145
6.588000 42.66088
6.589000 42.71788
6.590000 42.77243
6.591000 42.82454
6.592000 42.87419
6.593000 42.921389999999995
6.594000 42.96614
6.595000 43.008410000000005
6.596000 43.04823
6.597000 43.085570000000004
6.598000 43.12043
6.599000 43.15282
6.600000 43.18273
6.601000 43.210159999999995
6.602000 43.23509
6.603000 43.25754
6.604000 43.27749
6.605000 43.29495
6.606000 43.30991
6.607000 43.32237
6.608000 43.33233
6.609000 43.33979
6.610000 43.34473
6.611000 43.34717
6.612000 43.34711
6.613000 43.344519999999996
6.614000 43.33943
6.615000 43.33182
6.616000 43.3217
6.617000 43.30906
6.618000 43.293910000000004
6.619000 43.27624
6.620000 43.25604
6.621000 43.23334
6.622000 43.2081
6.623000 43.18036
6.624000 43.15009
6.625000 43.1173
6.626000 43.08199
6.627000 43.04417
6.628000 43.00382
6.629000 42.960969999999996
6.630000 42.915589999999995
6.631000 42.8677
6.632000 42.8173
6.633000 42.76439
6.634000 42.708960000000005
6.635000 42.65103
6.636000 42.5906
6.637000 42.52766
6.638000 42.46222
6.639000 42.39428
6.640000 42.32385
6.641000 42.25092
6.642000 42.17551
6.643000 42.09761
6.644000 42.01722
6.645000 41.93436
6.646000 41.849019999999996
6.647000 41.76121
6.648000 41.67094
6.649000 41.57819
6.650000 41.48299
6.651000 41.38534
6.652000 41.28523
6.653000 41.18268
6.654000 41.07769
6.655000 40.97027
6.656000 40.86041
6.657000 40.74812
6.658000 40.63341
6.659000 40.51629
6.660000 40.39676
6.661000 40.27483
6.662000 40.1505
6.663000 40.02377
6.664000 39.89466
6.665000 39.76318
6.666000 39.62932
6.667000 39.493089999999995
6.668000 39.35451
6.669000 39.21357
6.670000 39.07029
6.671000 38.92467
6.672000 38.77673
6.673000 38.62646
6.674000 38.47387
6.675000 38.31899
6.676000 38.1618
6.677000 38.00232
6.678000 37.84057
6.679000 37.676539999999996
6.680000 37.51025
6.681000 37.34171
6.682000 37.17092
6.683000 36.99789
6.684000 36.82264
6.685000 36.64517
6.686000 36.46549
6.687000 36.28362
6.688000 36.099560000000004
6.689000 35.91332
6.690000 35.72491
6.691000 35.53434
6.692000 35.34163
6.693000 35.14678
6.694000 34.94981
6.695000 34.75072
6.696000 34.54953
6.697000 34.34624
6.698000 34.14087
6.699000 33.93343
6.700000 33.72394
6.701000 33.512389999999996
6.702000 33.29881
6.703000 33.083200000000005
6.704000 32.86559
6.705000 32.64598
6.706000 32.42438
6.707000 32.2008
6.708000 31.975270000000002
6.709000 31.74778
6.710000 31.51836
6.711000 31.28702
6.712000 31.053770000000004
6.713000 30.818620000000003
6.714000 30.58159
6.715000 30.34269
6.716000 30.10194
6.717000 29.85934
6.718000 29.61492
6.719000 29.368689999999997
6.720000 29.120649999999998
6.721000 28.870839999999998
6.722000 28.61925
6.723000 28.3659
6.724000 28.110819999999997
6.725000 27.854010000000002
6.726000 27.59549
6.727000 27.33527
6.728000 27.073380000000004
6.729000 26.80981
6.730000 26.544600000000003
6.731000 26.27776
6.732000 26.009300000000003
6.733000 25.739230000000003
6.734000 25.46758
6.735000 25.19435
6.736000 24.91958
6.737000 24.64326
6.738000 24.36542
6.739000 24.086080000000003
6.740000 23.80525
6.741000 23.522940000000002
6.742000 23.23919
6.743000 22.953989999999997
6.744000 22.667370000000002
6.745000 22.379350000000002
6.746000 22.08994
6.747000 21.79917
6.748000 21.50704
6.749000 21.21357
6.750000 20.91879
6.751000 20.622709999999998
6.752000 20.32535
6.753000 20.02672
6.754000 19.726850000000002
6.755000 19.42575
6.756000 19.12344
6.757000 18.819930000000003
6.758000 18.51526
6.759000 18.20942
6.760000 17.90245
6.761000 17.59437
6.762000 17.28518
6.763000 16.97491
6.764000 16.66358
6.765000 16.3512
6.766000 16.0378
6.767000 15.72339
6.768000 15.408
6.769000 15.09164
6.770000 14.774329999999999
6.771000 14.4561
6.772000 14.13695
6.773000 13.81692
6.774000 13.49601
6.775000 13.174259999999999
6.776000 12.85167
6.777000 12.52828
6.778000 12.2041
6.779000 11.879140000000001
6.780000 11.55344
6.781000 11.227
6.782000 10.89986
6.783000 10.57202
6.784000 10.24352
6.785000 9.914363900000001
6.786000 9.5845819
6.787000 9.2541911
6.788000 8.9232117
6.789000 8.591665299999999
6.790000 8.2595713
6.791000 7.9269506000000005
6.792000 7.593824000000001
6.793000 7.2602116
6.794000 6.9261342
6.795000 6.591612099999999
6.796000 6.2566668000000005
6.797000 5.921317999999999
6.798000 5.5855874
6.799000 5.249495400000001
6.800000 4.913063
6.801000 4.5763113
6.802000 4.2392608
6.803000 3.9019331
6.804000 3.5643491999999997
6.805000 3.2265298
6.806000 2.8884963999999997
6.807000 2.5502702
6.808000 2.2118724999999997
6.809000 1.8733243
6.810000 1.5346471
6.811000 1.1958622
6.812000 0.8569910199999999
6.813000 0.51805484
6.814000 0.17907498
6.815000 -0.15992720000000002
6.816000 -0.49893035999999996
6.817000 -0.83791316
6.818000 -1.1768542
6.819000 -1.5157323
6.820000 -1.8545262999999998
6.821000 -2.1932146
6.822000 -2.5317760000000002
6.823000 -2.8701896000000002
6.824000 -3.2084338
6.825000 -3.5464875
6.826000 -3.8843296
6.827000 -4.2219389000000005
6.828000 -4.5592945
6.829000 -4.8963748
6.830000 -5.233158899999999
6.831000 -5.5696256
6.832000 -5.9057541
6.833000 -6.2415231
6.834000 -6.5769114
6.835000 -6.9118977
6.836000 -7.2464608
6.837000 -7.5805798
6.838000 -7.914234
6.839000 -8.2474016
6.840000 -8.5800618
6.841000 -8.912193799999999
6.842000 -9.2437759
6.843000 -9.5747873
6.844000 -9.905207200000001
6.845000 -10.235009999999999
6.846000 -10.56419
6.847000 -10.89271
6.848000 -11.22055
6.849000 -11.547699999999999
6.850000 -11.87413
6.851000 -12.19982
6.852000 -12.524759999999999
6.853000 -12.84891
6.854000 -13.17227
6.855000 -13.494800000000001
6.856000 -13.816500000000001
6.857000 -14.13733
6.858000 -14.45728
6.859000 -14.776329999999998
6.860000 -15.094460000000002
6.861000 -15.411639999999998
6.862000 -15.72786
6.863000 -16.0431
6.864000 -16.35734
6.865000 -16.670550000000002
6.866000 -16.98272
6.867000 -17.29383
6.868000 -17.603859999999997
6.869000 -17.91279
6.870000 -18.22059
6.871000 -18.527260000000002
6.872000 -18.83276
6.873000 -19.13709
6.874000 -19.44021
6.875000 -19.74212
6.876000 -20.04279
6.877000 -20.342209999999998
6.878000 -20.640349999999998
6.879000 -20.9372
6.880000 -21.23273
6.881000 -21.52693
6.882000 -21.81979
6.883000 -22.11127
6.884000 -22.40137
6.885000 -22.690060000000003
6.886000 -22.977339999999998
6.887000 -23.26317
6.888000 -23.54754
6.889000 -23.83043
6.890000 -24.11184
6.891000 -24.39173
6.892000 -24.670090000000002
6.893000 -24.9469
6.894000 -25.22215
6.895000 -25.495820000000002
6.896000 -25.767879999999998
6.897000 -26.038339999999998
6.898000 -26.307160000000003
6.899000 -26.574330000000003
6.900000 -26.83984
6.901000 -27.10366
6.902000 -27.36578
6.903000 -27.62619
6.904000 -27.88486
6.905000 -28.14179
6.906000 -28.396949999999997
6.907000 -28.65033
6.908000 -28.901919999999997
6.909000 -29.151690000000002
6.910000 -29.399639999999998
6.911000 -29.645739999999996
6.912000 -29.889969999999998
6.913000 -30.132340000000003
6.914000 -30.37281
6.915000 -30.61138
6.916000 -30.848029999999998
6.917000 -31.082749999999997
6.918000 -31.315510000000003
6.919000 -31.54631
6.920000 -31.77513
6.921000 -32.00197
6.922000 -32.22679
6.923000 -32.449600000000004
6.924000 -32.67037
6.925000 -32.889089999999996
6.926000 -33.105760000000004
6.927000 -33.32035
6.928000 -33.53286
6.929000 -33.743269999999995
6.930000 -33.95156
6.931000 -34.15773
6.932000 -34.361760000000004
6.933000 -34.56365
6.934000 -34.76337
6.935000 -34.96092
6.936000 -35.15629
6.937000 -35.34946
6.938000 -35.54042
6.939000 -35.72916
6.940000 -35.91567
6.941000 -36.099940000000004
6.942000 -36.281960000000005
6.943000 -36.461710000000004
6.944000 -36.63919
6.945000 -36.81439
6.946000 -36.98729
6.947000 -37.15788
6.948000 -37.32616
6.949000 -37.492110000000004
6.950000 -37.65573
6.951000 -37.817
6.952000 -37.97592
6.953000 -38.132470000000005
6.954000 -38.28666
6.955000 -38.43845
6.956000 -38.58786
6.957000 -38.73487
6.958000 -38.87948
6.959000 -39.02167
6.960000 -39.16143
6.961000 -39.29877
6.962000 -39.43367
6.963000 -39.56613
6.964000 -39.696130000000004
6.965000 -39.82367
6.966000 -39.94874
6.967000 -40.07135
6.968000 -40.19147
6.969000 -40.30911
6.970000 -40.42425
6.971000 -40.536899999999996
6.972000 -40.647040000000004
6.973000 -40.75467
6.974000 -40.859790000000004
6.975000 -40.962379999999996
6.976000 -41.06245
6.977000 -41.159980000000004
6.978000 -41.25499
6.979000 -41.34744
6.980000 -41.43735
6.981000 -41.52471
6.982000 -41.60952
6.983000 -41.69177
6.984000 -41.77145
6.985000 -41.84856
6.986000 -41.92311
6.987000 -41.99508
6.988000 -42.064479999999996
6.989000 -42.131299999999996
6.990000 -42.19553
6.991000 -42.25718
6.992000 -42.31625
6.993000 -42.37272
6.994000 -42.4266
6.995000 -42.47789
6.996000 -42.52658
6.997000 -42.57268
6.998000 -42.61618
6.999000 -42.65708
7.000000 -42.69539
7.001000 -42.73109
7.002000 -42.76419
7.003000 -42.79469
7.004000 -42.82259
7.005000 -42.84789
7.006000 -42.87059
7.007000 -42.89069
7.008000 -42.908190000000005
7.009000 -42.92309
7.010000 -42.9354
7.011000 -42.945100000000004
7.012000 -42.952220000000004
7.013000 -42.95673
7.014000 -42.95866
7.015000 -42.95799
7.016000 -42.95474
7.017000 -42.9489
7.018000 -42.94048
7.019000 -42.92948
7.020000 -42.915890000000005
7.021000 -42.899730000000005
7.022000 -42.881
7.023000 -42.859700000000004
7.024000 -42.83583
7.025000 -42.8094
7.026000 -42.78041
7.027000 -42.74886
7.028000 -42.71476
7.029000 -42.67812
7.030000 -42.63894
7.031000 -42.597210000000004
7.032000 -42.55296
7.033000 -42.50617
7.034000 -42.45687
7.035000 -42.40504
7.036000 -42.3507
7.037000 -42.29386
7.038000 -42.23451
7.039000 -42.17266
7.040000 -42.10833
7.041000 -42.041509999999995
7.042000 -41.97222
7.043000 -41.90045
7.044000 -41.82622
7.045000 -41.74953
7.046000 -41.670390000000005
7.047000 -41.5888
7.048000 -41.504780000000004
7.049000 -41.41833
7.050000 -41.32945
7.051000 -41.23816
7.052000 -41.14447
7.053000 -41.04837
7.054000 -40.949889999999996
7.055000 -40.84902
7.056000 -40.74579
7.057000 -40.64018
7.058000 -40.532230000000006
7.059000 -40.42193
7.060000 -40.30929
7.061000 -40.19433
7.062000 -40.07705
7.063000 -39.95746
7.064000 -39.83558
7.065000 -39.71141
7.066000 -39.58496
7.067000 -39.45625
7.068000 -39.32529
7.069000 -39.192080000000004
7.070000 -39.05663
7.071000 -38.91897
7.072000 -38.7791
7.073000 -38.63702
7.074000 -38.49276
7.075000 -38.34631
7.076000 -38.19771
7.077000 -38.04695
7.078000 -37.894040000000004
7.079000 -37.73901
7.080000 -37.58186
7.081000 -37.42259
7.082000 -37.26123
7.083000 -37.09779
7.084000 -36.93228
7.085000 -36.76471
7.086000 -36.5951
7.087000 -36.42345
7.088000 -36.24979
7.089000 -36.07411
7.090000 -35.89645
7.091000 -35.7168
7.092000 -35.53519
7.093000 -35.35162
7.094000 -35.16611
7.095000 -34.978680000000004
7.096000 -34.78934
7.097000 -34.59809
7.098000 -34.40497
7.099000 -34.20998
7.100000 -34.01314
7.101000 -33.81445
7.102000 -33.61394
7.103000 -33.41162
7.104000 -33.20751
7.105000 -33.001619999999996
7.106000 -32.79396
7.107000 -32.58455
7.108000 -32.37341
7.109000 -32.16055
7.110000 -31.945990000000002
7.111000 -31.72974
7.112000 -31.51181
7.113000 -31.29223
7.114000 -31.071009999999998
7.115000 -30.848160000000004
7.116000 -30.62371
7.117000 -30.39766
7.118000 -30.170029999999997
7.119000 -29.94084
7.120000 -29.71011
7.121000 -29.47785
7.122000 -29.24407
7.123000 -29.0088
7.124000 -28.77205
7.125000 -28.533839999999998
7.126000 -28.29418
7.127000 -28.053090000000005
7.128000 -27.81059
7.129000 -27.5667
7.130000 -27.321430000000003
7.131000 -27.0748
7.132000 -26.82683
7.133000 -26.57753
7.134000 -26.326919999999998
7.135000 -26.07502
7.136000 -25.82185
7.137000 -25.56743
7.138000 -25.31177
7.139000 -25.05488
7.140000 -24.796789999999998
7.141000 -24.537519999999997
7.142000 -24.27709
7.143000 -24.0155
7.144000 -23.75278
7.145000 -23.48895
7.146000 -23.22402
7.147000 -22.95801
7.148000 -22.690949999999997
7.149000 -22.42284
7.150000 -22.15372
7.151000 -21.88358
7.152000 -21.61246
7.153000 -21.34037
7.154000 -21.067330000000002
7.155000 -20.79336
7.156000 -20.51847
7.157000 -20.24269
7.158000 -19.96603
7.159000 -19.68852
7.160000 -19.41016
7.161000 -19.13098
7.162000 -18.851000000000003
7.163000 -18.57023
7.164000 -18.2887
7.165000 -18.00643
7.166000 -17.72342
7.167000 -17.43971
7.168000 -17.1553
7.169000 -16.87022
7.170000 -16.58449
7.171000 -16.29812
7.172000 -16.011139999999997
7.173000 -15.72357
7.174000 -15.43541
7.175000 -15.14669
7.176000 -14.85744
7.177000 -14.567659999999998
7.178000 -14.27738
7.179000 -13.986609999999999
7.180000 -13.695379999999998
7.181000 -13.403699999999999
7.182000 -13.111600000000001
7.183000 -12.81908
7.184000 -12.52617
7.185000 -12.232890000000001
7.186000 -11.93925
7.187000 -11.64528
7.188000 -11.350999999999999
7.189000 -11.05641
7.190000 -10.76155
7.191000 -10.46643
7.192000 -10.17107
7.193000 -9.875481599999999
7.194000 -9.5796928
7.195000 -9.283719999999999
7.196000 -8.987581
7.197000 -8.6912952
7.198000 -8.3948821
7.199000 -8.098359400000001
7.200000 -7.8017465999999995
7.201000 -7.505062199999999
7.202000 -7.208325
7.203000 -6.911553400000001
7.204000 -6.614766299999999
7.205000 -6.3179821
7.206000 -6.0212195
7.207000 -5.7244971
7.208000 -5.4278329
7.209000 -5.1312454
7.210000 -4.8347529
7.211000 -4.5383736
7.212000 -4.2421255
7.213000 -3.9460268
7.214000 -3.6500953000000003
7.215000 -3.3543494
7.216000 -3.0588062
7.217000 -2.763484
7.218000 -2.4684003
7.219000 -2.1735728
7.220000 -1.8790193
7.221000 -1.5847573
7.222000 -1.2908042
7.223000 -0.99717779
7.224000 -0.70389542
7.225000 -0.41097462999999995
7.226000 -0.11843289
7.227000 0.17371235000000002
7.228000 0.46544367999999997
7.229000 0.7567436399999999
7.230000 1.0475949
7.231000 1.3379801
7.232000 1.6278818
7.233000 1.9172828999999998
7.234000 2.2061659000000002
7.235000 2.4945138
7.236000 2.7823092000000003
7.237000 3.0695353
7.238000 3.3561748000000002
7.239000 3.6422107
7.240000 3.9276264999999997
7.241000 4.2124048
7.242000 4.496529
7.243000 4.779982599999999
7.244000 5.0627489
7.245000 5.3448115
7.246000 5.6261539
7.247000 5.9067599
7.248000 6.1866131
7.249000 6.4656973
7.250000 6.7439973
7.251000 7.0214964
7.252000 7.298179
7.253000 7.5740293
7.254000 7.8490317
7.255000 8.1231706
7.256000 8.3964311
7.257000 8.6687967
7.258000 8.9402527
7.259000 9.210784
7.260000 9.4803751
7.261000 9.749011000000001
7.262000 10.016680000000001
7.263000 10.28336
7.264000 10.54904
7.265000 10.813699999999999
7.266000 11.07734
7.267000 11.339929999999999
7.268000 11.60146
7.269000 11.86192
7.270000 12.12129
7.271000 12.379560000000001
7.272000 12.63672
7.273000 12.89274
7.274000 13.147619999999998
7.275000 13.401340000000001
7.276000 13.653889999999999
7.277000 13.90526
7.278000 14.15542
7.279000 14.40437
7.280000 14.6521
7.281000 14.89858
7.282000 15.14382
7.283000 15.38779
7.284000 15.630479999999999
7.285000 15.87187
7.286000 16.11197
7.287000 16.35075
7.288000 16.58819
7.289000 16.8243
7.290000 17.05905
7.291000 17.29244
7.292000 17.524449999999998
7.293000 17.75507
7.294000 17.98428
7.295000 18.21208
7.296000 18.43846
7.297000 18.6634
7.298000 18.88689
7.299000 19.10891
7.300000 19.32947
7.301000 19.548550000000002
7.302000 19.76613
7.303000 19.9822
7.304000 20.19676
7.305000 20.4098
7.306000 20.6213
7.307000 20.83124
7.308000 21.039630000000002
7.309000 21.24646
7.310000 21.451700000000002
7.311000 21.65536
7.312000 21.857409999999998
7.313000 22.05786
7.314000 22.256690000000003
7.315000 22.453899999999997
7.316000 22.64947
7.317000 22.84339
7.318000 23.03566
7.319000 23.22626
7.320000 23.41519
7.321000 23.60243
7.322000 23.78799
7.323000 23.97185
7.324000 24.154
7.325000 24.33443
7.326000 24.51314
7.327000 24.69011
7.328000 24.86535
7.329000 25.03883
7.330000 25.210559999999997
7.331000 25.38053
7.332000 25.548720000000003
7.333000 25.715130000000002
7.334000 25.87976
7.335000 26.042589999999997
7.336000 26.20362
7.337000 26.36284
7.338000 26.52025
7.339000 26.67584
7.340000 26.829589999999996
7.341000 26.981509999999997
7.342000 27.13159
7.343000 27.27983
7.344000 27.42621
7.345000 27.570729999999998
7.346000 27.713379999999997
7.347000 27.85417
7.348000 27.993069999999996
7.349000 28.130100000000002
7.350000 28.265240000000002
7.351000 28.39849
7.352000 28.52985
7.353000 28.659299999999998
7.354000 28.78685
7.355000 28.912490000000002
7.356000 29.03621
7.357000 29.15802
7.358000 29.277910000000002
7.359000 29.395870000000002
7.360000 29.5119
7.361000 29.626
7.362000 29.73816
7.363000 29.848370000000003
7.364000 29.95665
7.365000 30.06297
7.366000 30.16735
7.367000 30.26977
7.368000 30.37024
7.369000 30.46874
7.370000 30.56529
7.371000 30.65986
7.372000 30.75247
7.373000 30.843110000000003
7.374000 30.931769999999997
7.375000 31.018459999999997
7.376000 31.103180000000002
7.377000 31.18591
7.378000 31.26666
7.379000 31.34543
7.380000 31.42221
7.381000 31.497009999999996
7.382000 31.56982
7.383000 31.640639999999998
7.384000 31.70947
7.385000 31.776310000000002
7.386000 31.84117
7.387000 31.90403
7.388000 31.9649
7.389000 32.02378
7.390000 32.08066
7.391000 32.135560000000005
7.392000 32.18846
7.393000 32.23937
7.394000 32.288289999999996
7.395000 32.33522
7.396000 32.38017
7.397000 32.42312
7.398000 32.46409
7.399000 32.503080000000004
7.400000 32.540079999999996
7.401000 32.57509
7.402000 32.60812
7.403000 32.63918
7.404000 32.66825
7.405000 32.69535
7.406000 32.72048
7.407000 32.74363
7.408000 32.76482
7.409000 32.784029999999994
7.410000 32.80128
7.411000 32.81657
7.412000 32.8299
7.413000 32.84127
7.414000 32.85068
7.415000 32.85815
7.416000 32.86366
7.417000 32.86723
7.418000 32.86886
7.419000 32.86855
7.420000 32.866299999999995
7.421000 32.86212
7.422000 32.85602
7.423000 32.847989999999996
7.424000 32.83804
7.425000 32.82618
7.426000 32.812400000000004
7.427000 32.79672
7.428000 32.77913
7.429000 32.75965
7.430000 32.73827
7.431000 32.714999999999996
7.432000 32.68985
7.433000 32.66283
7.434000 32.63393
7.435000 32.603159999999995
7.436000 32.57053
7.437000 32.53604
7.438000 32.4997
7.439000 32.46152
7.440000 32.42149
7.441000 32.379639999999995
7.442000 32.335950000000004
7.443000 32.29044
7.444000 32.24312
7.445000 32.19399
7.446000 32.14305
7.447000 32.09032
7.448000 32.03581
7.449000 31.97951
7.450000 31.92144
7.451000 31.861600000000003
7.452000 31.80001
7.453000 31.73666
7.454000 31.67157
7.455000 31.60474
7.456000 31.53618
7.457000 31.4659
7.458000 31.39391
7.459000 31.32021
7.460000 31.24481
7.461000 31.16773
7.462000 31.08897
7.463000 31.00854
7.464000 30.92644
7.465000 30.84268
7.466000 30.757279999999998
7.467000 30.67025
7.468000 30.581580000000002
7.469000 30.4913
7.470000 30.3994
7.471000 30.3059
7.472000 30.21081
7.473000 30.11414
7.474000 30.01589
7.475000 29.91607
7.476000 29.8147
7.477000 29.71179
7.478000 29.607339999999997
7.479000 29.50136
7.480000 29.39387
7.481000 29.28487
7.482000 29.17437
7.483000 29.06239
7.484000 28.94893
7.485000 28.83401
7.486000 28.71763
7.487000 28.599809999999998
7.488000 28.480549999999997
7.489000 28.359869999999997
7.490000 28.23777
7.491000 28.11428
7.492000 27.989399999999996
7.493000 27.86313
7.494000 27.735500000000002
7.495000 27.60651
7.496000 27.47618
7.497000 27.34451
7.498000 27.21151
7.499000 27.07721
7.500000 26.94161
7.501000 26.80472
7.502000 26.66655
7.503000 26.52712
7.504000 26.38644
7.505000 26.24451
7.506000 26.10136
7.507000 25.95699
7.508000 25.811410000000002
7.509000 25.66464
7.510000 25.51668
7.511000 25.36756
7.512000 25.21728
7.513000 25.06585
7.514000 24.91329
7.515000 24.759610000000002
7.516000 24.60483
7.517000 24.44894
7.518000 24.29197
7.519000 24.133940000000003
7.520000 23.97484
7.521000 23.8147
7.522000 23.65353
7.523000 23.491329999999998
7.524000 23.32814
7.525000 23.16394
7.526000 22.99877
7.527000 22.83263
7.528000 22.66554
7.529000 22.497510000000002
7.530000 22.32855
7.531000 22.15867
7.532000 21.98789
7.533000 21.81623
7.534000 21.64369
7.535000 21.4703
7.536000 21.29605
7.537000 21.12098
7.538000 20.94508
7.539000 20.76837
7.540000 20.59088
7.541000 20.4126
7.542000 20.23356
7.543000 20.05377
7.544000 19.87324
7.545000 19.69199
7.546000 19.51002
7.547000 19.32736
7.548000 19.14402
7.549000 18.96001
7.550000 18.77534
7.551000 18.59003
7.552000 18.40409
7.553000 18.21753
7.554000 18.030379999999997
7.555000 17.842640000000003
7.556000 17.654329999999998
7.557000 17.46546
7.558000 17.276040000000002
7.559000 17.086090000000002
7.560000 16.89563
7.561000 16.70467
7.562000 16.51321
7.563000 16.321279999999998
7.564000 16.128890000000002
7.565000 15.936049999999998
7.566000 15.74278
7.567000 15.54909
7.568000 15.354999999999999
7.569000 15.160509999999999
7.570000 14.96565
7.571000 14.770420000000001
7.572000 14.57484
7.573000 14.37893
7.574000 14.1827
7.575000 13.98616
7.576000 13.78932
7.577000 13.592199999999998
7.578000 13.39482
7.579000 13.19719
7.580000 12.99931
7.581000 12.80121
7.582000 12.6029
7.583000 12.4044
7.584000 12.20571
7.585000 12.00685
7.586000 11.80784
7.587000 11.60868
7.588000 11.4094
7.589000 11.210009999999999
7.590000 11.01052
7.591000 10.810939999999999
7.592000 10.61129
7.593000 10.411579999999999
7.594000 10.211829999999999
7.595000 10.01205
7.596000 9.8122537
7.597000 9.6124537
7.598000 9.412664900000001
7.599000 9.2129007
7.600000 9.0131745
7.601000 8.813499700000001
7.602000 8.613889700000001
7.603000 8.414357899999999
7.604000 8.214917
7.605000 8.015581200000002
7.606000 7.816363099999999
7.607000 7.617276200000001
7.608000 7.4183330000000005
7.609000 7.2195469999999995
7.610000 7.020931699999999
7.611000 6.8224989
7.612000 6.624262
7.613000 6.4262345
7.614000 6.2284283
7.615000 6.0308564
7.616000 5.833531499999999
7.617000 5.6364663
7.618000 5.4396737
7.619000 5.2431662
7.620000 5.0469558999999995
7.621000 4.8510559
7.622000 4.6554785
7.623000 4.4602361
7.624000 4.2653412
7.625000 4.0708058
7.626000 3.8766425
7.627000 3.6828636999999995
7.628000 3.4894812999999996
7.629000 3.2965075
7.630000 3.1039545000000004
7.631000 2.9118342
7.632000 2.7201585
7.633000 2.5289394
7.634000 2.3381887
7.635000 2.147918
7.636000 1.9581389
7.637000 1.7688628000000002
7.638000 1.5801013
7.639000 1.3918655
7.640000 1.2041668
7.641000 1.0170165
7.642000 0.83042542
7.643000 0.64440467
7.644000 0.45896517
7.645000 0.27411773
7.646000 0.089873123
7.647000 -0.09375794300000001
7.648000 -0.27676482999999996
7.649000 -0.45913695000000004
7.650000 -0.64086383
7.651000 -0.82193501
7.652000 -1.0023400999999998
7.653000 -1.1820688
7.654000 -1.3611107
7.655000 -1.5394557
7.656000 -1.7170936
7.657000 -1.8940143
7.658000 -2.0702079
7.659000 -2.2456644000000003
7.660000 -2.4203740000000002
7.661000 -2.5943270000000003
7.662000 -2.7675137
7.663000 -2.9399244
7.664000 -3.1115497
7.665000 -3.2823801
7.666000 -3.4524065
7.667000 -3.6216196
7.668000 -3.7900105
7.669000 -3.9575702999999995
7.670000 -4.1242901
7.671000 -4.290161299999999
7.672000 -4.4551753
7.673000 -4.6193235
7.674000 -4.7825977
7.675000 -4.9449898
7.676000 -5.1064916
7.677000 -5.267094800000001
7.678000 -5.4267917
7.679000 -5.5855744
7.680000 -5.7434354
7.681000 -5.900367
7.682000 -6.0563613
7.683000 -6.2114112
7.684000 -6.365509299999999
7.685000 -6.518648600000001
7.686000 -6.6708215
7.687000 -6.8220213
7.688000 -6.9722414
7.689000 -7.1214743
7.690000 -7.269713299999999
7.691000 -7.4169524000000004
7.692000 -7.5631842
7.693000 -7.708402
7.694000 -7.8525998
7.695000 -7.995771599999999
7.696000 -8.1379108
7.697000 -8.2790107
7.698000 -8.4190659
7.699000 -8.5580707
7.700000 -8.6960182
7.701000 -8.832904
7.702000 -8.9687213
7.703000 -9.1034658
7.704000 -9.2371315
7.705000 -9.3697131
7.706000 -9.5012054
7.707000 -9.631603199999999
7.708000 -9.760902100000001
7.709000 -9.8890975
7.710000 -10.01618
7.711000 -10.14216
7.712000 -10.26701
7.713000 -10.39075
7.714000 -10.513359999999999
7.715000 -10.634839999999999
7.716000 -10.755180000000001
7.717000 -10.87439
7.718000 -10.99245
7.719000 -11.10937
7.720000 -11.22514
7.721000 -11.33976
7.722000 -11.45322
7.723000 -11.56552
7.724000 -11.67666
7.725000 -11.78664
7.726000 -11.89544
7.727000 -12.003070000000001
7.728000 -12.10953
7.729000 -12.21481
7.730000 -12.318909999999999
7.731000 -12.42183
7.732000 -12.523570000000001
7.733000 -12.62411
7.734000 -12.72347
7.735000 -12.82164
7.736000 -12.91861
7.737000 -13.01439
7.738000 -13.10898
7.739000 -13.202359999999999
7.740000 -13.29455
7.741000 -13.38554
7.742000 -13.47533
7.743000 -13.563910000000002
7.744000 -13.651299999999999
7.745000 -13.737469999999998
7.746000 -13.82245
7.747000 -13.90622
7.748000 -13.988790000000002
7.749000 -14.07015
7.750000 -14.1503
7.751000 -14.229249999999999
7.752000 -14.307
7.753000 -14.38354
7.754000 -14.45887
7.755000 -14.533
7.756000 -14.60592
7.757000 -14.67763
7.758000 -14.748149999999999
7.759000 -14.817459999999999
7.760000 -14.88556
7.761000 -14.952470000000002
7.762000 -15.01817
7.763000 -15.08267
7.764000 -15.14597
7.765000 -15.208070000000001
7.766000 -15.268970000000001
7.767000 -15.32868
7.768000 -15.38719
7.769000 -15.4445
7.770000 -15.500630000000001
7.771000 -15.555559999999998
7.772000 -15.60931
7.773000 -15.661859999999999
7.774000 -15.71324
7.775000 -15.76343
7.776000 -15.81244
7.777000 -15.860270000000002
7.778000 -15.90693
7.779000 -15.95242
7.780000 -15.996730000000001
7.781000 -16.03988
7.782000 -16.081870000000002
7.783000 -16.122690000000002
7.784000 -16.16235
7.785000 -16.20086
7.786000 -16.238220000000002
7.787000 -16.274430000000002
7.788000 -16.3095
7.789000 -16.343420000000002
7.790000 -16.37621
7.791000 -16.40786
7.792000 -16.43838
7.793000 -16.46777
7.794000 -16.49604
7.795000 -16.52319
7.796000 -16.54923
7.797000 -16.574150000000003
7.798000 -16.59797
7.799000 -16.62068
7.800000 -16.642290000000003
7.801000 -16.66281
7.802000 -16.68224
7.803000 -16.700580000000002
7.804000 -16.71784
7.805000 -16.73403
7.806000 -16.74914
7.807000 -16.76319
7.808000 -16.77617
7.809000 -16.7881
7.810000 -16.79898
7.811000 -16.808809999999998
7.812000 -16.8176
7.813000 -16.82535
7.814000 -16.832069999999998
7.815000 -16.83777
7.816000 -16.84244
7.817000 -16.84611
7.818000 -16.84876
7.819000 -16.85041
7.820000 -16.85107
7.821000 -16.85073
7.822000 -16.849410000000002
7.823000 -16.84711
7.824000 -16.84383
7.825000 -16.839589999999998
7.826000 -16.83439
7.827000 -16.828229999999998
7.828000 -16.82112
7.829000 -16.81307
7.830000 -16.80408
7.831000 -16.79417
7.832000 -16.78333
7.833000 -16.77157
7.834000 -16.758899999999997
7.835000 -16.74532
7.836000 -16.73085
7.837000 -16.71549
7.838000 -16.69924
7.839000 -16.68211
7.840000 -16.664109999999997
7.841000 -16.64525
7.842000 -16.625529999999998
7.843000 -16.60495
7.844000 -16.58353
7.845000 -16.56128
7.846000 -16.53819
7.847000 -16.51428
7.848000 -16.48956
7.849000 -16.464019999999998
7.850000 -16.43769
7.851000 -16.41056
7.852000 -16.382640000000002
7.853000 -16.35394
7.854000 -16.324469999999998
7.855000 -16.294230000000002
7.856000 -16.26324
7.857000 -16.23149
7.858000 -16.198999999999998
7.859000 -16.16577
7.860000 -16.13182
7.861000 -16.09714
7.862000 -16.06174
7.863000 -16.02564
7.864000 -15.98885
7.865000 -15.95135
7.866000 -15.913179999999999
7.867000 -15.87433
7.868000 -15.83481
7.869000 -15.79462
7.870000 -15.75378
7.871000 -15.7123
7.872000 -15.67017
7.873000 -15.62742
7.874000 -15.584039999999998
7.875000 -15.540049999999999
7.876000 -15.495439999999999
7.877000 -15.45024
7.878000 -15.40445
7.879000 -15.358069999999998
7.880000 -15.31111
7.881000 -15.263589999999999
7.882000 -15.2155
7.883000 -15.166859999999998
7.884000 -15.11768
7.885000 -15.06795
7.886000 -15.017700000000001
7.887000 -14.96692
7.888000 -14.915629999999998
7.889000 -14.86384
7.890000 -14.81154
7.891000 -14.758750000000001
7.892000 -14.705480000000001
7.893000 -14.651739999999998
7.894000 -14.59752
7.895000 -14.54285
7.896000 -14.487720000000001
7.897000 -14.43215
7.898000 -14.376140000000001
7.899000 -14.31969
7.900000 -14.262830000000001
7.901000 -14.20555
7.902000 -14.147860000000001
7.903000 -14.08978
7.904000 -14.0313
7.905000 -13.97243
7.906000 -13.91319
7.907000 -13.85358
7.908000 -13.793610000000001
7.909000 -13.73328
7.910000 -13.6726
7.911000 -13.61158
7.912000 -13.550229999999999
7.913000 -13.48855
7.914000 -13.426560000000002
7.915000 -13.36426
7.916000 -13.30165
7.917000 -13.23875
7.918000 -13.17555
7.919000 -13.11208
7.920000 -13.04834
7.921000 -12.984319999999999
7.922000 -12.92005
7.923000 -12.855530000000002
7.924000 -12.79076
7.925000 -12.72575
7.926000 -12.66052
7.927000 -12.595049999999999
7.928000 -12.529380000000002
7.929000 -12.46349
7.930000 -12.3974
7.931000 -12.33112
7.932000 -12.264650000000001
7.933000 -12.19799
7.934000 -12.13117
7.935000 -12.06417
7.936000 -11.99701
7.937000 -11.9297
7.938000 -11.86224
7.939000 -11.794640000000001
7.940000 -11.7269
7.941000 -11.65904
7.942000 -11.59105
7.943000 -11.52295
7.944000 -11.454749999999999
7.945000 -11.38644
7.946000 -11.31803
7.947000 -11.24954
7.948000 -11.180959999999999
7.949000 -11.1123
7.950000 -11.04358
7.951000 -10.974789999999999
7.952000 -10.90594
7.953000 -10.83704
7.954000 -10.7681
7.955000 -10.699110000000001
7.956000 -10.630090000000001
7.957000 -10.561039999999998
7.958000 -10.49197
7.959000 -10.42288
7.960000 -10.35378
7.961000 -10.28467
7.962000 -10.21557
7.963000 -10.14647
7.964000 -10.07737
7.965000 -10.0083
7.966000 -9.9392436
7.967000 -9.8702155
7.968000 -9.8012187
7.969000 -9.7322591
7.970000 -9.6633412
7.971000 -9.594470300000001
7.972000 -9.5256507
7.973000 -9.456888600000001
7.974000 -9.3881883
7.975000 -9.3195543
7.976000 -9.2509918
7.977000 -9.1825053
7.978000 -9.1141
7.979000 -9.0457805
7.980000 -8.977551
7.981000 -8.9094162
7.982000 -8.8413805
7.983000 -8.7734483
7.984000 -8.7056249
7.985000 -8.637914100000001
7.986000 -8.570320200000001
7.987000 -8.502847
7.988000 -8.4354997
7.989000 -8.368282
7.990000 -8.3011977
7.991000 -8.2342513
7.992000 -8.1674464
7.993000 -8.1007876
7.994000 -8.0342785
7.995000 -7.9679228
7.996000 -7.901723700000001
7.997000 -7.8356855
7.998000 -7.7698119
7.999000 -7.7041059999999995
8.000000 -7.638571399999999
8.001000 -7.5732112
8.002000 -7.508029
8.003000 -7.4430287
8.004000 -7.378212400000001
8.005000 -7.313583799999999
8.006000 -7.249146
8.007000 -7.1849018000000004
8.008000 -7.1208544
8.009000 -7.0570067
8.010000 -6.9933616
8.011000 -6.9299214
8.012000 -6.866688999999999
8.013000 -6.8036675
8.014000 -6.7408592
8.015000 -6.678266099999999
8.016000 -6.6158913
8.017000 -6.553737099999999
8.018000 -6.4918064
8.019000 -6.430100599999999
8.020000 -6.3686222
8.021000 -6.307373199999999
8.022000 -6.2463559
8.023000 -6.1855722
8.024000 -6.125024300000001
8.025000 -6.0647136999999995
8.026000 -6.0046423
8.027000 -5.9448119
8.028000 -5.8852244
8.029000 -5.8258813
8.030000 -5.7667839999999995
8.031000 -5.7079341
8.032000 -5.6493331
8.033000 -5.590982
8.034000 -5.5328824
8.035000 -5.4750357
8.036000 -5.4174427
8.037000 -5.3601049
8.038000 -5.303023
8.039000 -5.246198199999999
8.040000 -5.1896315
8.041000 -5.1333237
8.042000 -5.0772756
8.043000 -5.021488300000001
8.044000 -4.9659625
8.045000 -4.9106989
8.046000 -4.8556983
8.047000 -4.8009612
8.048000 -4.7464885
8.049000 -4.6922803
8.050000 -4.6383377
8.051000 -4.5846608
8.052000 -4.531250099999999
8.053000 -4.4781063
8.054000 -4.4252291
8.055000 -4.3726195
8.056000 -4.3202773
8.057000 -4.2682029
8.058000 -4.2163964
8.059000 -4.1648578
8.060000 -4.113587
8.061000 -4.062583699999999
8.062000 -4.011848199999999
8.063000 -3.9613798
8.064000 -3.9111786000000004
8.065000 -3.8612439999999997
8.066000 -3.8115758
8.067000 -3.7621737000000004
8.068000 -3.7130362999999997
8.069000 -3.6641638999999997
8.070000 -3.6155552
8.071000 -3.5672098
8.072000 -3.5191267999999996
8.073000 -3.4713048000000004
8.074000 -3.4237437
8.075000 -3.3764422
8.076000 -3.3293992
8.077000 -3.2826136999999997
8.078000 -3.2360844
8.079000 -3.18981
8.080000 -3.1437896
8.081000 -3.0980218
8.082000 -3.0525055
8.083000 -3.0072391
8.084000 -2.9622211999999997
8.085000 -2.9174505
8.086000 -2.8729253
8.087000 -2.8286442
8.088000 -2.7846057
8.089000 -2.7408080000000004
8.090000 -2.6972497
8.091000 -2.6539288
8.092000 -2.6108438
8.093000 -2.5679927
8.094000 -2.5253739
8.095000 -2.4829855000000003
8.096000 -2.4408257
8.097000 -2.3988923
8.098000 -2.3571836
8.099000 -2.3156974
8.100000 -2.274432
8.101000 -2.2333851
8.102000 -2.1925548
8.103000 -2.1519387
8.104000 -2.111535
8.105000 -2.0713411
8.106000 -2.0313551999999997
8.107000 -1.9915748
8.108000 -1.9519977000000002
8.109000 -1.9126216
8.110000 -1.8734442
8.111000 -1.834463
8.112000 -1.7956756
8.113000 -1.7570796999999998
8.114000 -1.7186729
8.115000 -1.6804526
8.116000 -1.6424162
8.117000 -1.6045613
8.118000 -1.5668853999999999
8.119000 -1.5293858
8.120000 -1.4920598999999999
8.121000 -1.454905
8.122000 -1.4179183
8.123000 -1.3810972
8.124000 -1.3444388
8.125000 -1.3079404
8.126000 -1.2715991
8.127000 -1.2354119000000001
8.128000 -1.1993758
8.129000 -1.1634881
8.130000 -1.1277454
8.131000 -1.0921448
8.132000 -1.0566832
8.133000 -1.0213573
8.134000 -0.9861639700000001
8.135000 -0.95110005
8.136000 -0.91616223
8.137000 -0.88134715
8.138000 -0.8466516599999999
8.139000 -0.8120723099999999
8.140000 -0.77760583
8.141000 -0.74324887
8.142000 -0.70899804
8.143000 -0.67485003
8.144000 -0.64080143
8.145000 -0.6068489
8.146000 -0.5729890900000001
8.147000 -0.53921863
8.148000 -0.50553414
8.149000 -0.47193225000000005
8.150000 -0.43840957999999997
8.151000 -0.40496276000000003
8.152000 -0.37158844
8.153000 -0.33828325
8.154000 -0.30504384
8.155000 -0.27186682
8.156000 -0.23874883000000002
8.157000 -0.20568648
8.158000 -0.17267641
8.159000 -0.13971524
8.160000 -0.10679956
8.161000 -0.073925947
8.162000 -0.041091006
8.163000 -0.0082913044
8.164000 0.024476594999999997
8.165000 0.057216145999999996
8.166000 0.089930807
8.167000 0.12262405
8.168000 0.15529939
8.169000 0.1879603
8.170000 0.22061029000000001
8.171000 0.25325286999999996
8.172000 0.28589158
8.173000 0.31852995
8.174000 0.35117149999999997
8.175000 0.3838198
8.176000 0.41647841999999996
8.177000 0.44915088999999997
8.178000 0.48184077999999997
8.179000 0.51455162
8.180000 0.54728691
8.181000 0.58005024
8.182000 0.61284504
8.183000 0.6456748600000001
8.184000 0.6785431399999999
8.185000 0.71145333
8.186000 0.74440893
8.187000 0.77741332
8.188000 0.8104699700000001
8.189000 0.84358221
8.190000 0.8767534
8.191000 0.909987
8.192000 0.94328625
8.193000 0.9766546100000001
8.194000 1.0100953
8.195000 1.0436117999999999
8.196000 1.0772073
8.197000 1.1108851
8.198000 1.1446485
8.199000 1.1785009000000002
8.200000 1.2124456000000001
8.201000 1.2464857
8.202000 1.2806246000000001
8.203000 1.3148655
8.204000 1.3492118000000002
8.205000 1.3836664
8.206000 1.4182327
8.207000 1.4529139
8.208000 1.487713
8.209000 1.5226332
8.210000 1.5576776
8.211000 1.5928491999999999
8.212000 1.628151
8.213000 1.6635858
8.214000 1.6991566999999999
8.215000 1.7348666
8.216000 1.7707182
8.217000 1.8067144
8.218000 1.8428581
8.219000 1.8791518999999999
8.220000 1.9155985
8.221000 1.9522006
8.222000 1.9889609999999998
8.223000 2.0258822
8.224000 2.0629667
8.225000 2.1002172
8.226000 2.137636
8.227000 2.1752259
8.228000 2.2129890999999997
8.229000 2.2509284000000003
8.230000 2.289046
8.231000 2.3273444
8.232000 2.3658259
8.233000 2.4044929
8.234000 2.4433479
8.235000 2.482393
8.236000 2.5216307000000002
8.237000 2.5610633000000003
8.238000 2.600693
8.239000 2.6405219
8.240000 2.6805521999999997
8.241000 2.7207860999999998
8.242000 2.7612256000000004
8.243000 2.801873
8.244000 2.8427299
8.245000 2.8837986
8.246000 2.9250808
8.247000 2.9665783
8.248000 3.008293
8.249000 3.0502263000000003
8.250000 3.0923801
8.251000 3.1347557999999998
8.252000 3.1773548999999996
8.253000 3.2201789
8.254000 3.2632291
8.255000 3.3065065999999996
8.256000 3.3500126999999997
8.257000 3.3937488
8.258000 3.4377154
8.259000 3.4819141
8.260000 3.5263456
8.261000 3.5710111
8.262000 3.6159117
8.263000 3.661048
8.264000 3.706421
8.265000 3.7520314999999997
8.266000 3.7978802
8.267000 3.843968
8.268000 3.8902957000000002
8.269000 3.9368637
8.270000 3.9836731
8.271000 4.0307242
8.272000 4.0780175000000005
8.273000 4.1255541
8.274000 4.1733339
8.275000 4.2213578
8.276000 4.2696256
8.277000 4.3181382
8.278000 4.3668956
8.279000 4.4158977
8.280000 4.4651449
8.281000 4.5146376
8.282000 4.5643754
8.283000 4.614357999999999
8.284000 4.6645857
8.285000 4.7150578
8.286000 4.7657743
8.287000 4.8167348
8.288000 4.8679385
8.289000 4.9193855
8.290000 4.9710747
8.291000 5.0230056
8.292000 5.0751772
8.293000 5.1275886999999996
8.294000 5.1802393
8.295000 5.2331284
8.296000 5.2862544
8.297000 5.3396165
8.298000 5.3932138
8.299000 5.447044999999999
8.300000 5.5011086
8.301000 5.5554036
8.302000 5.6099284
8.303000 5.664681600000001
8.304000 5.719662100000001
8.305000 5.774867899999999
8.306000 5.830298
8.307000 5.8859505
8.308000 5.9418235
8.309000 5.9979156
8.310000 6.0542248
8.311000 6.1107493999999996
8.312000 6.1674874
8.313000 6.2244367
8.314000 6.2815957000000004
8.315000 6.3389614
8.316000 6.396532100000001
8.317000 6.4543054
8.318000 6.5122783
8.319000 6.5704495000000005
8.320000 6.628815100000001
8.321000 6.6873737
8.322000 6.7461215
8.323000 6.8050562999999995
8.324000 6.8641752
8.325000 6.923475900000001
8.326000 6.9829546
8.327000 7.0426084
8.328000 7.1024343000000005
8.329000 7.162429400000001
8.330000 7.2225899
8.331000 7.282912699999999
8.332000 7.3433950999999995
8.333000 7.4040331
8.334000 7.464823900000001
8.335000 7.525763700000001
8.336000 7.5868487
8.337000 7.648076099999999
8.338000 7.7094420999999995
8.339000 7.7709429
8.340000 7.8325748
8.341000 7.8943342
8.342000 7.9562172
8.343000 8.018219499999999
8.344000 8.0803379
8.345000 8.1425674
8.346000 8.2049042
8.347000 8.2673445
8.348000 8.329883200000001
8.349000 8.3925165
8.350000 8.45524
8.351000 8.5180484
8.352000 8.580938
8.353000 8.6439028
8.354000 8.706939199999999
8.355000 8.7700419
8.356000 8.8332057
8.357000 8.8964254
8.358000 8.9596964
8.359000 9.0230137
8.360000 9.0863712
8.361000 9.1497645
8.362000 9.2131883
8.363000 9.276636700000001
8.364000 9.3401052
8.365000 9.4035879
8.366000 9.4670787
8.367000 9.5305733
8.368000 9.5940657
8.369000 9.6575506
8.370000 9.7210221
8.371000 9.784474999999999
8.372000 9.847903299999999
8.373000 9.911301
8.374000 9.974663
8.375000 10.037980000000001
8.376000 10.10126
8.377000 10.16448
8.378000 10.227640000000001
8.379000 10.29073
8.380000 10.35376
8.381000 10.41671
8.382000 10.47957
8.383000 10.54234
8.384000 10.60502
8.385000 10.6676
8.386000 10.73007
8.387000 10.79242
8.388000 10.854659999999999
8.389000 10.91676
8.390000 10.97873
8.391000 11.040560000000001
8.392000 11.10223
8.393000 11.16376
8.394000 11.22512
8.395000 11.28631
8.396000 11.34733
8.397000 11.40816
8.398000 11.46881
8.399000 11.529250000000001
8.400000 11.58949
8.401000 11.649519999999999
8.402000 11.70933
8.403000 11.76892
8.404000 11.82828
8.405000 11.88739
8.406000 11.94626
8.407000 12.004869999999999
8.408000 12.06322
8.409000 12.121310000000001
8.410000 12.179120000000001
8.411000 12.23664
8.412000 12.29388
8.413000 12.35082
8.414000 12.40745
8.415000 12.46377
8.416000 12.519779999999999
8.417000 12.57545
8.418000 12.63079
8.419000 12.685789999999999
8.420000 12.74044
8.421000 12.794730000000001
8.422000 12.84866
8.423000 12.90221
8.424000 12.95539
8.425000 13.00817
8.426000 13.060569999999998
8.427000 13.11255
8.428000 13.164129999999998
8.429000 13.21529
8.430000 13.266020000000001
8.431000 13.316320000000001
8.432000 13.36618
8.433000 13.41559
8.434000 13.46454
8.435000 13.513020000000001
8.436000 13.561029999999999
8.437000 13.60857
8.438000 13.655610000000001
8.439000 13.70216
8.440000 13.74821
8.441000 13.79375
8.442000 13.83877
8.443000 13.88326
8.444000 13.927229999999998
8.445000 13.970650000000001
8.446000 14.013519999999998
8.447000 14.05583
8.448000 14.097589999999999
8.449000 14.138770000000001
8.450000 14.179369999999999
8.451000 14.21939
8.452000 14.25881
8.453000 14.29763
8.454000 14.33585
8.455000 14.37344
8.456000 14.41041
8.457000 14.44675
8.458000 14.48245
8.459000 14.5175
8.460000 14.551900000000002
8.461000 14.58563
8.462000 14.61869
8.463000 14.65108
8.464000 14.682780000000001
8.465000 14.71379
8.466000 14.744090000000002
8.467000 14.77369
8.468000 14.80258
8.469000 14.83074
8.470000 14.85818
8.471000 14.88488
8.472000 14.91083
8.473000 14.93604
8.474000 14.960490000000002
8.475000 14.98418
8.476000 15.007090000000002
8.477000 15.029229999999998
8.478000 15.05059
8.479000 15.07115
8.480000 15.090919999999999
8.481000 15.10988
8.482000 15.12804
8.483000 15.14537
8.484000 15.16189
8.485000 15.177570000000001
8.486000 15.19241
8.487000 15.206420000000001
8.488000 15.21957
8.489000 15.23187
8.490000 15.24331
8.491000 15.25388
8.492000 15.263570000000001
8.493000 15.27238
8.494000 15.280299999999999
8.495000 15.287339999999999
8.496000 15.293470000000001
8.497000 15.29869
8.498000 15.303
8.499000 15.3064
8.500000 15.308869999999999
8.501000 15.31041
8.502000 15.311020000000001
8.503000 15.31069
8.504000 15.309410000000002
8.505000 15.307170000000001
8.506000 15.30399
8.507000 15.299840000000001
8.508000 15.29472
8.509000 15.28863
8.510000 15.28157
8.511000 15.27352
8.512000 15.26449
8.513000 15.25446
8.514000 15.24344
8.515000 15.231420000000002
8.516000 15.218390000000001
8.517000 15.20436
8.518000 15.18931
8.519000 15.17324
8.520000 15.156149999999998
8.521000 15.138029999999999
8.522000 15.118889999999999
8.523000 15.098700000000001
8.524000 15.077479999999998
8.525000 15.05522
8.526000 15.031910000000002
8.527000 15.00755
8.528000 14.98213
8.529000 14.955660000000002
8.530000 14.92812
8.531000 14.89953
8.532000 14.86986
8.533000 14.83912
8.534000 14.807310000000001
8.535000 14.77442
8.536000 14.74045
8.537000 14.7054
8.538000 14.669260000000001
8.539000 14.632039999999998
8.540000 14.59372
8.541000 14.55432
8.542000 14.51381
8.543000 14.47222
8.544000 14.429520000000002
8.545000 14.38572
8.546000 14.34082
8.547000 14.29482
8.548000 14.24771
8.549000 14.1995
8.550000 14.150170000000001
8.551000 14.099739999999999
8.552000 14.0482
8.553000 13.99554
8.554000 13.94177
8.555000 13.88689
8.556000 13.830890000000002
8.557000 13.773779999999999
8.558000 13.715550000000002
8.559000 13.656199999999998
8.560000 13.595740000000001
8.561000 13.53416
8.562000 13.471449999999999
8.563000 13.407630000000001
8.564000 13.34269
8.565000 13.27663
8.566000 13.20945
8.567000 13.14116
8.568000 13.071740000000002
8.569000 13.001209999999999
8.570000 12.92956
8.571000 12.856790000000002
8.572000 12.78291
8.573000 12.70791
8.574000 12.631800000000002
8.575000 12.554580000000001
8.576000 12.476239999999999
8.577000 12.396799999999999
8.578000 12.31625
8.579000 12.234589999999999
8.580000 12.15184
8.581000 12.06797
8.582000 11.98301
8.583000 11.89695
8.584000 11.8098
8.585000 11.72155
8.586000 11.63221
8.587000 11.54179
8.588000 11.45028
8.589000 11.35769
8.590000 11.26401
8.591000 11.169270000000001
8.592000 11.07345
8.593000 10.976560000000001
8.594000 10.878599999999999
8.595000 10.77958
8.596000 10.67949
8.597000 10.57836
8.598000 10.47617
8.599000 10.37293
8.600000 10.26864
8.601000 10.163310000000001
8.602000 10.05695
8.603000 9.9495552
8.604000 9.8411314
8.605000 9.7316839
8.606000 9.621217099999999
8.607000 9.5097363
8.608000 9.3972467
8.609000 9.2837527
8.610000 9.1692597
8.611000 9.053773399999999
8.612000 8.9372993
8.613000 8.8198423
8.614000 8.7014094
8.615000 8.5820049
8.616000 8.461635600000001
8.617000 8.3403073
8.618000 8.2180262
8.619000 8.0947988
8.620000 7.9706311
8.621000 7.8455292
8.622000 7.7194996
8.623000 7.5925492
8.624000 7.464684500000001
8.625000 7.3359117000000005
8.626000 7.206238099999999
8.627000 7.0756704
8.628000 6.944215300000001
8.629000 6.8118803
8.630000 6.678672099999999
8.631000 6.5445982
8.632000 6.4096652
8.633000 6.2738813
8.634000 6.1372537
8.635000 5.9997901
8.636000 5.8614984
8.637000 5.7223863999999995
8.638000 5.5824619
8.639000 5.4417333999999995
8.640000 5.3002089
8.641000 5.1578969
8.642000 5.0148059
8.643000 4.8709441
8.644000 4.7263209
8.645000 4.5809448
8.646000 4.4348247
8.647000 4.2879697000000006
8.648000 4.140389
8.649000 3.9920919
8.650000 3.8430877000000003
8.651000 3.6933862
8.652000 3.5429966
8.653000 3.3919286
8.654000 3.2401919
8.655000 3.0877963
8.656000 2.9347515
8.657000 2.7810674
8.658000 2.626754
8.659000 2.4718214
8.660000 2.3162795
8.661000 2.1601386
8.662000 2.0034088
8.663000 1.8461002
8.664000 1.6882233
8.665000 1.5297884
8.666000 1.370806
8.667000 1.2112863
8.668000 1.0512402
8.669000 0.8906782599999999
8.670000 0.72961114
8.671000 0.56804968
8.672000 0.40600476999999996
8.673000 0.24348742
8.674000 0.080508698
8.675000 -0.082920206
8.676000 -0.24678805
8.677000 -0.41108346
8.678000 -0.5757950199999999
8.679000 -0.74091121
8.680000 -0.9064204100000001
8.681000 -1.0723109
8.682000 -1.2385709999999999
8.683000 -1.4051889
8.684000 -1.5721526
8.685000 -1.7394501999999998
8.686000 -1.9070698000000001
8.687000 -2.0749991999999997
8.688000 -2.2432264
8.689000 -2.4117392
8.690000 -2.5805254
8.691000 -2.7495727000000003
8.692000 -2.9188690999999998
8.693000 -3.0884020000000003
8.694000 -3.258159
8.695000 -3.4281279999999996
8.696000 -3.5982966
8.697000 -3.7686523
8.698000 -3.9391823
8.699000 -4.1098744
8.700000 -4.280715799999999
8.701000 -4.451694
8.702000 -4.6227962
8.703000 -4.7940094
8.704000 -4.9653213
8.705000 -5.136719
8.706000 -5.3081892
8.707000 -5.4797195
8.708000 -5.6512967
8.709000 -5.8229081
8.710000 -5.9945405
8.711000 -6.1661802
8.712000 -6.337814799999999
8.713000 -6.5094307
8.714000 -6.6810146
8.715000 -6.852553
8.716000 -7.0240334
8.717000 -7.1954422000000005
8.718000 -7.3667653
8.719000 -7.5379901
8.720000 -7.7091031
8.721000 -7.880090200000001
8.722000 -8.0509387
8.723000 -8.221635200000001
8.724000 -8.3921656
8.725000 -8.5625172
8.726000 -8.7326758
8.727000 -8.9026287
8.728000 -9.0723626
8.729000 -9.2418633
8.730000 -9.4111182
8.731000 -9.580112999999999
8.732000 -9.7488351
8.733000 -9.917271099999999
8.734000 -10.08541
8.735000 -10.25323
8.736000 -10.42073
8.737000 -10.58788
8.738000 -10.75469
8.739000 -10.92113
8.740000 -11.08718
8.741000 -11.25285
8.742000 -11.4181
8.743000 -11.58294
8.744000 -11.747340000000001
8.745000 -11.911299999999999
8.746000 -12.07479
8.747000 -12.23781
8.748000 -12.40034
8.749000 -12.562370000000001
8.750000 -12.723889999999999
8.751000 -12.88488
8.752000 -13.045319999999998
8.753000 -13.205210000000001
8.754000 -13.36453
8.755000 -13.52326
8.756000 -13.6814
8.757000 -13.83893
8.758000 -13.995840000000001
8.759000 -14.15211
8.760000 -14.30773
8.761000 -14.46268
8.762000 -14.61696
8.763000 -14.770549999999998
8.764000 -14.92344
8.765000 -15.07562
8.766000 -15.22706
8.767000 -15.377759999999999
8.768000 -15.52771
8.769000 -15.676889999999998
8.770000 -15.8253
8.771000 -15.97291
8.772000 -16.11971
8.773000 -16.26569
8.774000 -16.41085
8.775000 -16.55516
8.776000 -16.69861
8.777000 -16.8412
8.778000 -16.9829
8.779000 -17.12371
8.780000 -17.26361
8.781000 -17.40259
8.782000 -17.54065
8.783000 -17.67775
8.784000 -17.8139
8.785000 -17.94909
8.786000 -18.083289999999998
8.787000 -18.2165
8.788000 -18.3487
8.789000 -18.479889999999997
8.790000 -18.61004
8.791000 -18.73916
8.792000 -18.86722
8.793000 -18.99421
8.794000 -19.12013
8.795000 -19.24496
8.796000 -19.36869
8.797000 -19.491310000000002
8.798000 -19.6128
8.799000 -19.733159999999998
8.800000 -19.85237
8.801000 -19.97042
8.802000 -20.08731
8.803000 -20.20302
8.804000 -20.31753
8.805000 -20.43085
8.806000 -20.542949999999998
8.807000 -20.65383
8.808000 -20.76348
8.809000 -20.87188
8.810000 -20.979020000000002
8.811000 -21.08491
8.812000 -21.18951
8.813000 -21.29283
8.814000 -21.394859999999998
8.815000 -21.49557
8.816000 -21.59497
8.817000 -21.69305
8.818000 -21.78978
8.819000 -21.885170000000002
8.820000 -21.97921
8.821000 -22.07188
8.822000 -22.163169999999997
8.823000 -22.25307
8.824000 -22.34158
8.825000 -22.42869
8.826000 -22.51438
8.827000 -22.59865
8.828000 -22.68148
8.829000 -22.76288
8.830000 -22.84282
8.831000 -22.921310000000002
8.832000 -22.99833
8.833000 -23.07388
8.834000 -23.14794
8.835000 -23.2205
8.836000 -23.29157
8.837000 -23.36113
8.838000 -23.42917
8.839000 -23.49569
8.840000 -23.56068
8.841000 -23.624129999999997
8.842000 -23.68603
8.843000 -23.74637
8.844000 -23.80516
8.845000 -23.862379999999998
8.846000 -23.918010000000002
8.847000 -23.972070000000002
8.848000 -24.02454
8.849000 -24.07541
8.850000 -24.12468
8.851000 -24.172340000000002
8.852000 -24.21838
8.853000 -24.262800000000002
8.854000 -24.30559
8.855000 -24.34674
8.856000 -24.38626
8.857000 -24.424129999999998
8.858000 -24.46034
8.859000 -24.4949
8.860000 -24.52779
8.861000 -24.55901
8.862000 -24.58856
8.863000 -24.61643
8.864000 -24.64261
8.865000 -24.6671
8.866000 -24.6899
8.867000 -24.71099
8.868000 -24.73039
8.869000 -24.74807
8.870000 -24.76404
8.871000 -24.7783
8.872000 -24.79083
8.873000 -24.80164
8.874000 -24.81072
8.875000 -24.81807
8.876000 -24.82368
8.877000 -24.827550000000002
8.878000 -24.82968
8.879000 -24.83006
8.880000 -24.8287
8.881000 -24.82558
8.882000 -24.820710000000002
8.883000 -24.81408
8.884000 -24.80569
8.885000 -24.79554
8.886000 -24.783630000000002
8.887000 -24.769949999999998
8.888000 -24.7545
8.889000 -24.737280000000002
8.890000 -24.71829
8.891000 -24.69752
8.892000 -24.674979999999998
8.893000 -24.65066
8.894000 -24.624570000000002
8.895000 -24.59669
8.896000 -24.567040000000002
8.897000 -24.53561
8.898000 -24.502399999999998
8.899000 -24.46741
8.900000 -24.43064
8.901000 -24.39209
8.902000 -24.35175
8.903000 -24.309639999999998
8.904000 -24.26575
8.905000 -24.22008
8.906000 -24.17263
8.907000 -24.12341
8.908000 -24.072409999999998
8.909000 -24.01963
8.910000 -23.96508
8.911000 -23.90876
8.912000 -23.85066
8.913000 -23.7908
8.914000 -23.72916
8.915000 -23.66576
8.916000 -23.6006
8.917000 -23.53367
8.918000 -23.46499
8.919000 -23.39454
8.920000 -23.32234
8.921000 -23.248379999999997
8.922000 -23.17268
8.923000 -23.09523
8.924000 -23.01603
8.925000 -22.9351
8.926000 -22.852420000000002
8.927000 -22.76801
8.928000 -22.68187
8.929000 -22.594
8.930000 -22.5044
8.931000 -22.41309
8.932000 -22.32006
8.933000 -22.22532
8.934000 -22.128880000000002
8.935000 -22.030730000000002
8.936000 -21.93089
8.937000 -21.82935
8.938000 -21.726129999999998
8.939000 -21.62123
8.940000 -21.51465
8.941000 -21.4064
8.942000 -21.296490000000002
8.943000 -21.184919999999998
8.944000 -21.07169
8.945000 -20.95682
8.946000 -20.840310000000002
8.947000 -20.722160000000002
8.948000 -20.60239
8.949000 -20.480999999999998
8.950000 -20.35799
8.951000 -20.23338
8.952000 -20.10717
8.953000 -19.97936
8.954000 -19.84997
8.955000 -19.719
8.956000 -19.58647
8.957000 -19.45237
8.958000 -19.31671
8.959000 -19.17951
8.960000 -19.040770000000002
8.961000 -18.9005
8.962000 -18.75871
8.963000 -18.615409999999997
8.964000 -18.4706
8.965000 -18.324299999999997
8.966000 -18.17651
8.967000 -18.02724
8.968000 -17.87651
8.969000 -17.72431
8.970000 -17.57067
8.971000 -17.41558
8.972000 -17.25907
8.973000 -17.10114
8.974000 -16.94179
8.975000 -16.78105
8.976000 -16.61891
8.977000 -16.4554
8.978000 -16.29051
8.979000 -16.12427
8.980000 -15.95668
8.981000 -15.78775
8.982000 -15.61749
8.983000 -15.44592
8.984000 -15.27305
8.985000 -15.098880000000001
8.986000 -14.92344
8.987000 -14.74672
8.988000 -14.56874
8.989000 -14.389520000000001
8.990000 -14.209060000000001
8.991000 -14.02738
8.992000 -13.84449
8.993000 -13.660400000000001
8.994000 -13.475129999999998
8.995000 -13.28869
8.996000 -13.101080000000001
8.997000 -12.912329999999999
8.998000 -12.722439999999999
8.999000 -12.531429999999999
9.000000 -12.339319999999999
9.001000 -12.1461
9.002000 -11.95181
9.003000 -11.756450000000001
9.004000 -11.560030000000001
9.005000 -11.36258
9.006000 -11.16409
9.007000 -10.964590000000001
9.008000 -10.764100000000001
9.009000 -10.56262
9.010000 -10.36016
9.011000 -10.15675
9.012000 -9.9523969
9.013000 -9.747114799999999
9.014000 -9.5409177
9.015000 -9.3338214
9.016000 -9.1258392
9.017000 -8.9169867
9.018000 -8.7072782
9.019000 -8.4967285
9.020000 -8.2853526
9.021000 -8.0731653
9.022000 -7.8601815
9.023000 -7.6464169
9.024000 -7.4318862999999995
9.025000 -7.2166048
9.026000 -7.000587899999999
9.027000 -6.7838519999999995
9.028000 -6.566412000000001
9.029000 -6.3482836
9.030000 -6.1294835
9.031000 -5.910027
9.032000 -5.6899305
9.033000 -5.4692104
9.034000 -5.2478828
9.035000 -5.0259639
9.036000 -4.8034704999999995
9.037000 -4.5804191
9.038000 -4.356826099999999
9.039000 -4.1327082
9.040000 -3.9080825
9.041000 -3.6829654000000005
9.042000 -3.4573741
9.043000 -3.231325
9.044000 -3.0048354
9.045000 -2.7779220000000002
9.046000 -2.5506018
9.047000 -2.3228917
9.048000 -2.0948089999999997
9.049000 -1.8663703999999999
9.050000 -1.6375931
9.051000 -1.4084940000000001
9.052000 -1.1790902
9.053000 -0.94939889
9.054000 -0.71943719
9.055000 -0.4892223
9.056000 -0.25877142000000003
9.057000 -0.028101820000000003
9.058000 0.20276923
9.059000 0.4338244
9.060000 0.66504627
9.061000 0.89641744
9.062000 1.1279203999999998
9.063000 1.3595376
9.064000 1.5912514
9.065000 1.8230442
9.066000 2.0548983
9.067000 2.2867959
9.068000 2.5187191
9.069000 2.75065
9.070000 2.9825709999999996
9.071000 3.2144635999999998
9.072000 3.4463100000000004
9.073000 3.6780924
9.074000 3.9097923999999997
9.075000 4.1413918
9.076000 4.372872800000001
9.077000 4.604217
9.078000 4.835406300000001
9.079000 5.0664224
9.080000 5.2972472999999995
9.081000 5.5278624999999995
9.082000 5.7582501
9.083000 5.9883922
9.084000 6.218270599999999
9.085000 6.4478666
9.086000 6.6771626
9.087000 6.9061406000000005
9.088000 7.1347825
9.089000 7.3630705
9.090000 7.5909868000000005
9.091000 7.8185134000000005
9.092000 8.0456316
9.093000 8.2723245
9.094000 8.498573299999999
9.095000 8.7243609
9.096000 8.9496695
9.097000 9.1744803
9.098000 9.3987763
9.099000 9.6225396
9.100000 9.845752300000001
9.101000 10.0684
9.102000 10.29045
9.103000 10.511909999999999
9.104000 10.73274
9.105000 10.95293
9.106000 11.172469999999999
9.107000 11.39133
9.108000 11.6095
9.109000 11.82696
9.110000 12.04369
9.111000 12.259680000000001
9.112000 12.4749
9.113000 12.68934
9.114000 12.90299
9.115000 13.11582
9.116000 13.327820000000001
9.117000 13.53897
9.118000 13.74926
9.119000 13.95866
9.120000 14.16716
9.121000 14.37475
9.122000 14.5814
9.123000 14.7871
9.124000 14.99183
9.125000 15.19557
9.126000 15.398319999999998
9.127000 15.600040000000002
9.128000 15.80073
9.129000 16.00037
9.130000 16.19894
9.131000 16.396430000000002
9.132000 16.59281
9.133000 16.788069999999998
9.134000 16.9822
9.135000 17.17518
9.136000 17.366999999999997
9.137000 17.55763
9.138000 17.74706
9.139000 17.935280000000002
9.140000 18.12226
9.141000 18.308
9.142000 18.49248
9.143000 18.67567
9.144000 18.85758
9.145000 19.03818
9.146000 19.21745
9.147000 19.39538
9.148000 19.57196
9.149000 19.74717
9.150000 19.92099
9.151000 20.093420000000002
9.152000 20.26444
9.153000 20.43403
9.154000 20.60218
9.155000 20.76887
9.156000 20.9341
9.157000 21.09784
9.158000 21.26009
9.159000 21.42082
9.160000 21.58003
9.161000 21.73771
9.162000 21.89383
9.163000 22.04839
9.164000 22.20137
9.165000 22.35277
9.166000 22.50255
9.167000 22.65072
9.168000 22.79727
9.169000 22.94216
9.170000 23.08541
9.171000 23.22698
9.172000 23.366880000000002
9.173000 23.50508
9.174000 23.64158
9.175000 23.776349999999997
9.176000 23.9094
9.177000 24.0407
9.178000 24.17026
9.179000 24.29804
9.180000 24.42405
9.181000 24.54827
9.182000 24.67068
9.183000 24.79129
9.184000 24.91007
9.185000 25.02702
9.186000 25.14213
9.187000 25.25539
9.188000 25.36678
9.189000 25.476290000000002
9.190000 25.58392
9.191000 25.689659999999996
9.192000 25.793490000000002
9.193000 25.895410000000002
9.194000 25.995410000000003
9.195000 26.093480000000003
9.196000 26.189610000000002
9.197000 26.28379
9.198000 26.37601
9.199000 26.466260000000002
9.200000 26.55454
9.201000 26.640839999999997
9.202000 26.72515
9.203000 26.80746
9.204000 26.88776
9.205000 26.966050000000003
9.206000 27.042310000000004
9.207000 27.11655
9.208000 27.18875
9.209000 27.258909999999997
9.210000 27.32702
9.211000 27.393079999999998
9.212000 27.45707
9.213000 27.51898
9.214000 27.578819999999997
9.215000 27.63658
9.216000 27.69225
9.217000 27.74582
9.218000 27.797300000000003
9.219000 27.84666
9.220000 27.89392
9.221000 27.939059999999998
9.222000 27.982069999999997
9.223000 28.02296
9.224000 28.06172
9.225000 28.09834
9.226000 28.13283
9.227000 28.16517
9.228000 28.19536
9.229000 28.223399999999998
9.230000 28.24928
9.231000 28.273
9.232000 28.294570000000004
9.233000 28.313959999999998
9.234000 28.331200000000003
9.235000 28.34626
9.236000 28.35914
9.237000 28.369850000000003
9.238000 28.378389999999996
9.239000 28.384740000000004
9.240000 28.38891
9.241000 28.39091
9.242000 28.390710000000002
9.243000 28.38833
9.244000 28.383760000000002
9.245000 28.377010000000002
9.246000 28.36806
9.247000 28.356920000000002
9.248000 28.343600000000002
9.249000 28.32808
9.250000 28.310380000000002
9.251000 28.290480000000002
9.252000 28.2684
9.253000 28.24412
9.254000 28.21766
9.255000 28.188999999999997
9.256000 28.15816
9.257000 28.12514
9.258000 28.089930000000003
9.259000 28.052539999999997
9.260000 28.01297
9.261000 27.971220000000002
9.262000 27.92729
9.263000 27.88119
9.264000 27.83291
9.265000 27.782469999999996
9.266000 27.729860000000002
9.267000 27.67509
9.268000 27.618150000000004
9.269000 27.559060000000002
9.270000 27.49781
9.271000 27.43442
9.272000 27.36887
9.273000 27.30119
9.274000 27.23136
9.275000 27.1594
9.276000 27.085320000000003
9.277000 27.009100000000004
9.278000 26.93077
9.279000 26.85032
9.280000 26.76775
9.281000 26.68309
9.282000 26.596320000000002
9.283000 26.50746
9.284000 26.41652
9.285000 26.32349
9.286000 26.22838
9.287000 26.13121
9.288000 26.031969999999998
9.289000 25.93068
9.290000 25.82734
9.291000 25.72196
9.292000 25.61455
9.293000 25.50511
9.294000 25.39365
9.295000 25.28018
9.296000 25.16471
9.297000 25.04725
9.298000 24.92781
9.299000 24.80639
9.300000 24.683
9.301000 24.55765
9.302000 24.43035
9.303000 24.30111
9.304000 24.16994
9.305000 24.03685
9.306000 23.90184
9.307000 23.76493
9.308000 23.62613
9.309000 23.48544
9.310000 23.34289
9.311000 23.19846
9.312000 23.05219
9.313000 22.90407
9.314000 22.75413
9.315000 22.602359999999997
9.316000 22.44878
9.317000 22.293409999999998
9.318000 22.136239999999997
9.319000 21.9773
9.320000 21.8166
9.321000 21.65415
9.322000 21.48996
9.323000 21.32404
9.324000 21.1564
9.325000 20.98706
9.326000 20.81604
9.327000 20.64334
9.328000 20.46897
9.329000 20.29295
9.330000 20.1153
9.331000 19.93603
9.332000 19.75515
9.333000 19.57267
9.334000 19.38861
9.335000 19.20298
9.336000 19.0158
9.337000 18.82709
9.338000 18.63684
9.339000 18.44509
9.340000 18.25185
9.341000 18.057119999999998
9.342000 17.86093
9.343000 17.66329
9.344000 17.46422
9.345000 17.26372
9.346000 17.06182
9.347000 16.85853
9.348000 16.65387
9.349000 16.44785
9.350000 16.240489999999998
9.351000 16.0318
9.352000 15.8218
9.353000 15.6105
9.354000 15.39793
9.355000 15.18409
9.356000 14.969009999999999
9.357000 14.752699999999999
9.358000 14.53517
9.359000 14.31645
9.360000 14.09656
9.361000 13.875499999999999
9.362000 13.653290000000002
9.363000 13.42996
9.364000 13.205520000000002
9.365000 12.97998
9.366000 12.75337
9.367000 12.5257
9.368000 12.29699
9.369000 12.067260000000001
9.370000 11.83653
9.371000 11.60481
9.372000 11.372119999999999
9.373000 11.138480000000001
9.374000 10.90391
9.375000 10.668429999999999
9.376000 10.43205
9.377000 10.19479
9.378000 9.9566817
9.379000 9.7177304
9.380000 9.4779596
9.381000 9.237387
9.382000 8.9960322
9.383000 8.7539136
9.384000 8.5110508
9.385000 8.2674623
9.386000 8.0231681
9.387000 7.7781871
9.388000 7.532538499999999
9.389000 7.2862424
9.390000 7.0393175
9.391000 6.7917838999999995
9.392000 6.543660900000001
9.393000 6.294967999999999
9.394000 6.0457247999999995
9.395000 5.7959512
9.396000 5.5456668
9.397000 5.294891799999999
9.398000 5.0436456
9.399000 4.7919482
9.400000 4.539819400000001
9.401000 4.2872794
9.402000 4.0343478
9.403000 3.7810449000000004
9.404000 3.5273902
9.405000 3.2734039999999998
9.406000 3.0191065999999998
9.407000 2.7645176
9.408000 2.5096575
9.409000 2.2545460999999998
9.410000 1.9992037
9.411000 1.7436504
9.412000 1.4879065
9.413000 1.2319921
9.414000 0.97592752
9.415000 0.71973312
9.416000 0.46342919000000005
9.417000 0.20703610000000003
9.418000 -0.04942572
9.419000 -0.30593586
9.420000 -0.5624738100000001
9.421000 -0.81901904
9.422000 -1.0755511
9.423000 -1.3320494
9.424000 -1.5884934
9.425000 -1.8448625
9.426000 -2.101136
9.427000 -2.3572935
9.428000 -2.6133142
9.429000 -2.8691776
9.430000 -3.1248633000000003
9.431000 -3.3803503999999998
9.432000 -3.6356185
9.433000 -3.8906474
9.434000 -4.1454162000000006
9.435000 -4.3999046
9.436000 -4.654092299999999
9.437000 -4.907959
9.438000 -5.161484000000001
9.439000 -5.4146476
9.440000 -5.6674294
9.441000 -5.9198093
9.442000 -6.171767
9.443000 -6.4232826
9.444000 -6.6743359
9.445000 -6.924907900000001
9.446000 -7.1749777
9.447000 -7.424525899999999
9.448000 -7.673532499999999
9.449000 -7.921977299999999
9.450000 -8.169841
9.451000 -8.4171034
9.452000 -8.663745200000001
9.453000 -8.9097463
9.454000 -9.1550872
9.455000 -9.3997486
9.456000 -9.6437104
9.457000 -9.886953199999999
9.458000 -10.12946
9.459000 -10.3712
9.460000 -10.61217
9.461000 -10.85234
9.462000 -11.0917
9.463000 -11.330210000000001
9.464000 -11.56788
9.465000 -11.80466
9.466000 -12.04056
9.467000 -12.27554
9.468000 -12.509590000000001
9.469000 -12.74268
9.470000 -12.97481
9.471000 -13.20595
9.472000 -13.43608
9.473000 -13.66518
9.474000 -13.89324
9.475000 -14.12024
9.476000 -14.34615
9.477000 -14.57096
9.478000 -14.79466
9.479000 -15.01722
9.480000 -15.23863
9.481000 -15.45886
9.482000 -15.67791
9.483000 -15.89575
9.484000 -16.11236
9.485000 -16.32774
9.486000 -16.54185
9.487000 -16.75469
9.488000 -16.96623
9.489000 -17.17647
9.490000 -17.38537
9.491000 -17.592940000000002
9.492000 -17.799139999999998
9.493000 -18.00396
9.494000 -18.20739
9.495000 -18.40941
9.496000 -18.61001
9.497000 -18.80916
9.498000 -19.00686
9.499000 -19.20307
9.500000 -19.3978
9.501000 -19.59102
9.502000 -19.78272
9.503000 -19.97289
9.504000 -20.1615
9.505000 -20.34854
9.506000 -20.534
9.507000 -20.717859999999998
9.508000 -20.900109999999998
9.509000 -21.08073
9.510000 -21.259700000000002
9.511000 -21.43703
9.512000 -21.61268
9.513000 -21.78664
9.514000 -21.95891
9.515000 -22.12946
9.516000 -22.29829
9.517000 -22.46537
9.518000 -22.6307
9.519000 -22.79426
9.520000 -22.95604
9.521000 -23.116030000000002
9.522000 -23.27421
9.523000 -23.43057
9.524000 -23.5851
9.525000 -23.73778
9.526000 -23.88861
9.527000 -24.03756
9.528000 -24.184639999999998
9.529000 -24.329819999999998
9.530000 -24.47309
9.531000 -24.614440000000002
9.532000 -24.75387
9.533000 -24.891360000000002
9.534000 -25.0269
9.535000 -25.16047
9.536000 -25.29208
9.537000 -25.4217
9.538000 -25.549329999999998
9.539000 -25.674950000000003
9.540000 -25.79856
9.541000 -25.920149999999996
9.542000 -26.0397
9.543000 -26.15722
9.544000 -26.272679999999998
9.545000 -26.38608
9.546000 -26.49741
9.547000 -26.606669999999998
9.548000 -26.71384
9.549000 -26.818910000000002
9.550000 -26.921879999999998
9.551000 -27.02274
9.552000 -27.12148
9.553000 -27.21809
9.554000 -27.31256
9.555000 -27.404899999999998
9.556000 -27.495079999999998
9.557000 -27.583099999999998
9.558000 -27.66896
9.559000 -27.75264
9.560000 -27.83415
9.561000 -27.91347
9.562000 -27.9906
9.563000 -28.06554
9.564000 -28.13826
9.565000 -28.20878
9.566000 -28.277079999999998
9.567000 -28.34316
9.568000 -28.40701
9.569000 -28.46863
9.570000 -28.52801
9.571000 -28.58515
9.572000 -28.64004
9.573000 -28.69268
9.574000 -28.74307
9.575000 -28.7912
9.576000 -28.837059999999997
9.577000 -28.880660000000002
9.578000 -28.921989999999997
9.579000 -28.96105
9.580000 -28.99783
9.581000 -29.03234
9.582000 -29.06456
9.583000 -29.09451
9.584000 -29.12216
9.585000 -29.14754
9.586000 -29.170620000000003
9.587000 -29.19142
9.588000 -29.20992
9.589000 -29.22614
9.590000 -29.24006
9.591000 -29.25168
9.592000 -29.26101
9.593000 -29.268050000000002
9.594000 -29.272789999999997
9.595000 -29.275240000000004
9.596000 -29.275380000000002
9.597000 -29.27324
9.598000 -29.26879
9.599000 -29.262050000000002
9.600000 -29.253020000000003
9.601000 -29.24169
9.602000 -29.22807
9.603000 -29.212159999999997
9.604000 -29.19396
9.605000 -29.173470000000002
9.606000 -29.15069
9.607000 -29.12563
9.608000 -29.09829
9.609000 -29.06867
9.610000 -29.03677
9.611000 -29.00259
9.612000 -28.966150000000003
9.613000 -28.927429999999998
9.614000 -28.886460000000003
9.615000 -28.843220000000002
9.616000 -28.797719999999998
9.617000 -28.74997
9.618000 -28.699970000000004
9.619000 -28.64773
9.620000 -28.593249999999998
9.621000 -28.53654
9.622000 -28.477590000000003
9.623000 -28.41642
9.624000 -28.35304
9.625000 -28.28743
9.626000 -28.219630000000002
9.627000 -28.14962
9.628000 -28.077410000000004
9.629000 -28.00302
9.630000 -27.926440000000003
9.631000 -27.847680000000004
9.632000 -27.76676
9.633000 -27.68367
9.634000 -27.59843
9.635000 -27.511029999999998
9.636000 -27.421499999999998
9.637000 -27.32983
9.638000 -27.23603
9.639000 -27.14012
9.640000 -27.04209
9.641000 -26.941959999999998
9.642000 -26.83974
9.643000 -26.735429999999997
9.644000 -26.62905
9.645000 -26.52059
9.646000 -26.41008
9.647000 -26.297520000000002
9.648000 -26.18292
9.649000 -26.06629
9.650000 -25.94763
9.651000 -25.82697
9.652000 -25.704310000000003
9.653000 -25.579659999999997
9.654000 -25.45302
9.655000 -25.324419999999996
9.656000 -25.19386
9.657000 -25.06136
9.658000 -24.92692
9.659000 -24.79055
9.660000 -24.65227
9.661000 -24.51209
9.662000 -24.37002
9.663000 -24.22606
9.664000 -24.08025
9.665000 -23.93258
9.666000 -23.78306
9.667000 -23.63172
9.668000 -23.47856
9.669000 -23.3236
9.670000 -23.16684
9.671000 -23.00831
9.672000 -22.84801
9.673000 -22.685959999999998
9.674000 -22.52217
9.675000 -22.35666
9.676000 -22.189429999999998
9.677000 -22.020509999999998
9.678000 -21.84991
9.679000 -21.67764
9.680000 -21.50372
9.681000 -21.32815
9.682000 -21.15097
9.683000 -20.972170000000002
9.684000 -20.791780000000003
9.685000 -20.6098
9.686000 -20.42627
9.687000 -20.24118
9.688000 -20.05456
9.689000 -19.86642
9.690000 -19.67678
9.691000 -19.48565
9.692000 -19.29304
9.693000 -19.098979999999997
9.694000 -18.903480000000002
9.695000 -18.70656
9.696000 -18.50822
9.697000 -18.30849
9.698000 -18.107390000000002
9.699000 -17.90493
9.700000 -17.70112
9.701000 -17.49599
9.702000 -17.28954
9.703000 -17.0818
9.704000 -16.87279
9.705000 -16.66251
9.706000 -16.450989999999997
9.707000 -16.23825
9.708000 -16.0243
9.709000 -15.809149999999999
9.710000 -15.592839999999999
9.711000 -15.37537
9.712000 -15.15677
9.713000 -14.937039999999998
9.714000 -14.71622
9.715000 -14.494309999999999
9.716000 -14.271339999999999
9.717000 -14.04732
9.718000 -13.822280000000001
9.719000 -13.59623
9.720000 -13.36919
9.721000 -13.14119
9.722000 -12.91223
9.723000 -12.68233
9.724000 -12.45153
9.725000 -12.21983
9.726000 -11.987250000000001
9.727000 -11.75382
9.728000 -11.51955
9.729000 -11.284460000000001
9.730000 -11.04857
9.731000 -10.811900000000001
9.732000 -10.57447
9.733000 -10.3363
9.734000 -10.097399999999999
9.735000 -9.8577976
9.736000 -9.6175097
9.737000 -9.3765549
9.738000 -9.1349527
9.739000 -8.8927224
9.740000 -8.6498834
9.741000 -8.4064551
9.742000 -8.1624568
9.743000 -7.9179078
9.744000 -7.6728277
9.745000 -7.4272357
9.746000 -7.181152
9.747000 -6.9345959
9.748000 -6.6875875
9.749000 -6.4401470000000005
9.750000 -6.1922945
9.751000 -5.9440497
9.752000 -5.6954328
9.753000 -5.4464638
9.754000 -5.1971628999999995
9.755000 -4.9475506000000005
9.756000 -4.6976469
9.757000 -4.447472100000001
9.758000 -4.1970465
9.759000 -3.9463904000000003
9.760000 -3.6955241
9.761000 -3.4444679
9.762000 -3.1932421000000004
9.763000 -2.9418670000000002
9.764000 -2.6903627
9.765000 -2.4387494
9.766000 -2.1870472
9.767000 -1.935276
9.768000 -1.6834561000000001
9.769000 -1.4316074
9.770000 -1.1797498
9.771000 -0.92790332
9.772000 -0.6760878
9.773000 -0.42432304
9.774000 -0.17262892000000002
9.775000 0.078974798
9.776000 0.33046831
9.777000 0.58183186
9.778000 0.83304569
9.779000 1.08409
9.780000 1.3349451
9.781000 1.5855912
9.782000 1.8360086000000002
9.783000 2.0861777000000004
9.784000 2.3360787000000003
9.785000 2.585692
9.786000 2.8349979000000003
9.787000 3.0839769
9.788000 3.3326093
9.789000 3.5808756999999996
9.790000 3.8287569
9.791000 4.0762331
9.792000 4.3232851000000005
9.793000 4.5698932999999995
9.794000 4.8160389
9.795000 5.0617024
9.796000 5.3068649
9.797000 5.5515073
9.798000 5.7956110999999995
9.799000 6.0391568
9.800000 6.282125400000001
9.801000 6.5244988
9.802000 6.766257400000001
9.803000 7.0073836
9.804000 7.2478577
9.805000 7.4876621000000005
9.806000 7.7267781
9.807000 7.965187
9.808000 8.2028702
9.809000 8.4398098
9.810000 8.675987300000001
9.811000 8.9113846
9.812000 9.145983300000001
9.813000 9.3797654
9.814000 9.6127123
9.815000 9.8448068
9.816000 10.07603
9.817000 10.30637
9.818000 10.5358
9.819000 10.7643
9.820000 10.991869999999999
9.821000 11.21847
9.822000 11.4441
9.823000 11.66873
9.824000 11.89236
9.825000 12.11496
9.826000 12.33651
9.827000 12.556999999999999
9.828000 12.77642
9.829000 12.994739999999998
9.830000 13.21195
9.831000 13.42803
9.832000 13.642969999999998
9.833000 13.856760000000001
9.834000 14.06936
9.835000 14.280780000000002
9.836000 14.49099
9.837000 14.699980000000002
9.838000 14.90774
9.839000 15.11424
9.840000 15.319469999999999
9.841000 15.52343
9.842000 15.726090000000001
9.843000 15.927430000000001
9.844000 16.12745
9.845000 16.32612
9.846000 16.52345
9.847000 16.7194
9.848000 16.91396
9.849000 17.10713
9.850000 17.29888
9.851000 17.48921
9.852000 17.6781
9.853000 17.86552
9.854000 18.05148
9.855000 18.235960000000002
9.856000 18.41893
9.857000 18.6004
9.858000 18.780340000000002
9.859000 18.95875
9.860000 19.1356
9.861000 19.31089
9.862000 19.48461
9.863000 19.65674
9.864000 19.82727
9.865000 19.99618
9.866000 20.16347
9.867000 20.32913
9.868000 20.49313
9.869000 20.65548
9.870000 20.81616
9.871000 20.975160000000002
9.872000 21.132460000000002
9.873000 21.28807
9.874000 21.441959999999998
9.875000 21.59413
9.876000 21.74456
9.877000 21.893250000000002
9.878000 22.040190000000003
9.879000 22.18537
9.880000 22.328770000000002
9.881000 22.470390000000002
9.882000 22.61022
9.883000 22.74825
9.884000 22.88447
9.885000 23.01887
9.886000 23.15144
9.887000 23.28218
9.888000 23.41106
9.889000 23.5381
9.890000 23.66327
9.891000 23.78656
9.892000 23.907980000000002
9.893000 24.02751
9.894000 24.14514
9.895000 24.26087
9.896000 24.374689999999998
9.897000 24.48659
9.898000 24.59656
9.899000 24.7046
9.900000 24.8107
9.901000 24.91485
9.902000 25.01705
9.903000 25.117289999999997
9.904000 25.21557
9.905000 25.31187
9.906000 25.406190000000002
9.907000 25.498530000000002
9.908000 25.588880000000003
9.909000 25.67724
9.910000 25.763599999999997
9.911000 25.847959999999997
9.912000 25.930310000000002
9.913000 26.010650000000002
9.914000 26.08897
9.915000 26.165270000000003
9.916000 26.23955
9.917000 26.3118
9.918000 26.38202
9.919000 26.450200000000002
9.920000 26.51634
9.921000 26.58044
9.922000 26.642500000000002
9.923000 26.70251
9.924000 26.760460000000002
9.925000 26.81637
9.926000 26.87022
9.927000 26.92201
9.928000 26.97174
9.929000 27.01941
9.930000 27.06502
9.931000 27.108559999999997
9.932000 27.150039999999997
9.933000 27.189449999999997
9.934000 27.22679
9.935000 27.262069999999998
9.936000 27.29527
9.937000 27.3264
9.938000 27.355459999999997
9.939000 27.382450000000002
9.940000 27.407369999999997
9.941000 27.43022
9.942000 27.450999999999997
9.943000 27.469710000000003
9.944000 27.486349999999998
9.945000 27.50092
9.946000 27.51341
9.947000 27.52385
9.948000 27.532210000000003
9.949000 27.53851
9.950000 27.542749999999998
9.951000 27.54492
9.952000 27.545029999999997
9.953000 27.54309
9.954000 27.53908
9.955000 27.533020000000004
9.956000 27.524910000000002
9.957000 27.51475
9.958000 27.502539999999996
9.959000 27.48829
9.960000 27.47199
9.961000 27.453650000000003
9.962000 27.43328
9.963000 27.41088
9.964000 27.38644
9.965000 27.35999
9.966000 27.331509999999998
9.967000 27.301019999999998
9.968000 27.268520000000002
9.969000 27.234009999999998
9.970000 27.1975
9.971000 27.159
9.972000 27.1185
9.973000 27.07602
9.974000 27.03156
9.975000 26.98513
9.976000 26.936729999999997
9.977000 26.88637
9.978000 26.834049999999998
9.979000 26.77979
9.980000 26.723580000000002
9.981000 26.66543
9.982000 26.60535
9.983000 26.54335
9.984000 26.479429999999997
9.985000 26.41361
9.986000 26.34588
9.987000 26.27625
9.988000 26.204739999999997
9.989000 26.131339999999998
9.990000 26.05607
9.991000 25.97893
9.992000 25.89994
9.993000 25.81909
9.994000 25.736389999999997
9.995000 25.65186
9.996000 25.565500000000004
9.997000 25.47732
9.998000 25.387330000000002
9.999000 25.29553
10.00000 25.20195
10.00100 25.10657
10.00200 25.00942
10.00300 24.9105
10.00400 24.80982
10.00500 24.7074
10.00600 24.60323
10.00700 24.49734
10.00800 24.38973
10.00900 24.28042
10.01000 24.1694
10.01100 24.0567
10.01200 23.94232
10.01300 23.82627
10.01400 23.70857
10.01500 23.58922
10.01600 23.46824
10.01700 23.34564
10.01800 23.22143
10.01900 23.09561
10.02000 22.96821
10.02100 22.839219999999997
10.02200 22.70867
10.02300 22.57657
10.02400 22.44292
10.02500 22.307740000000003
10.02600 22.17104
10.02700 22.03283
10.02800 21.89312
10.02900 21.75193
10.03000 21.60927
10.03100 21.465139999999998
10.03200 21.31957
10.03300 21.17256
10.03400 21.02413
10.03500 20.874290000000002
10.03600 20.72305
10.03700 20.57042
10.03800 20.41643
10.03900 20.26107
10.04000 20.10437
10.04100 19.946340000000003
10.04200 19.78699
10.04300 19.62633
10.04400 19.46439
10.04500 19.30116
10.04600 19.13667
10.04700 18.97093
10.04800 18.80396
10.04900 18.63576
10.05000 18.466350000000002
10.05100 18.29574
10.05200 18.12396
10.05300 17.95101
10.05400 17.7769
10.05500 17.60166
10.05600 17.42529
10.05700 17.24782
10.05800 17.06924
10.05900 16.88959
10.06000 16.70887
10.06100 16.52709
10.06200 16.34428
10.06300 16.16044
10.06400 15.9756
10.06500 15.78976
10.06600 15.602940000000002
10.06700 15.41516
10.06800 15.226429999999999
10.06900 15.03676
10.07000 14.84618
10.07100 14.65469
10.07200 14.46231
10.07300 14.26906
10.07400 14.07496
10.07500 13.88001
10.07600 13.68424
10.07700 13.48765
10.07800 13.290270000000001
10.07900 13.092110000000002
10.08000 12.893189999999999
10.08100 12.69351
10.08200 12.49311
10.08300 12.291979999999999
10.08400 12.09015
10.08500 11.88764
10.08600 11.684460000000001
10.08700 11.48062
10.08800 11.27614
10.08900 11.07103
10.09000 10.86532
10.09100 10.659009999999999
10.09200 10.45213
10.09300 10.24468
10.09400 10.03668
10.09500 9.8281585
10.09600 9.6191175
10.09700 9.409576699999999
10.09800 9.1995522
10.09900 8.9890592
10.10000 8.7781146
10.10100 8.5667334
10.10200 8.3549321
10.10300 8.1427269
10.10400 7.9301335
10.10500 7.7171691000000004
10.10600 7.5038485
10.10700 7.290189
10.10800 7.0762061
10.10900 6.8619169
10.11000 6.6473372
10.11100 6.4324826
10.11200 6.2173701999999995
10.11300 6.002016
10.11400 5.7864357
10.11500 5.5706456
10.11600 5.3546619
10.11700 5.1385004
10.11800 4.9221769
10.11900 4.7057074
10.12000 4.4891071
10.12100 4.272392
10.12200 4.0555775
10.12300 3.8386796
10.12400 3.6217131
10.12500 3.4046937
10.12600 3.1876367
10.12700 2.9705571
10.12800 2.7534705
10.12900 2.536392
10.13000 2.3193368999999997
10.13100 2.1023205
10.13200 1.8853578999999998
10.13300 1.6684644
10.13400 1.4516552999999999
10.13500 1.2349459
10.13600 1.0183516
10.13700 0.8018876399999999
10.13800 0.58556944
10.13900 0.36941241
10.14000 0.15343195
10.14100 -0.062356493000000006
10.14200 -0.27793751
10.14300 -0.49329563000000004
10.14400 -0.7084155
10.14500 -0.92328172
10.14600 -1.1378789
10.14700 -1.3521919
10.14800 -1.5662054
10.14900 -1.7799042
10.15000 -1.9932732000000002
10.15100 -2.2062976
10.15200 -2.4189623
10.15300 -2.6312526
10.15400 -2.8431537
10.15500 -3.0546511
10.15600 -3.2657303
10.15700 -3.4763768
10.15800 -3.6865763000000005
10.15900 -3.8963146999999996
10.16000 -4.1055776
10.16100 -4.3143511000000005
10.16200 -4.5226213
10.16300 -4.7303744000000005
10.16400 -4.937596200000001
10.16500 -5.144273500000001
10.16600 -5.3503923
10.16700 -5.5559389
10.16800 -5.7608996
10.16900 -5.9652608
10.17000 -6.1690092000000005
10.17100 -6.3721314
10.17200 -6.574613599999999
10.17300 -6.7764424000000005
10.17400 -6.977604299999999
10.17500 -7.178086
10.17600 -7.3778741
10.17700 -7.5769551
10.17800 -7.7753164
10.17900 -7.9729445
10.18000 -8.1698269
10.18100 -8.36595
10.18200 -8.5613012
10.18300 -8.7558679
10.18400 -8.9496374
10.18500 -9.142597
10.18600 -9.3347341
10.18700 -9.5260359
10.18800 -9.7164907
10.18900 -9.9060856
10.19000 -10.09481
10.19100 -10.28265
10.19200 -10.46959
10.19300 -10.65563
10.19400 -10.84075
10.19500 -11.024939999999999
10.19600 -11.20819
10.19700 -11.39048
10.19800 -11.571810000000001
10.19900 -11.75216
10.20000 -11.93153
10.20100 -12.10989
10.20200 -12.28725
10.20300 -12.46359
10.20400 -12.63889
10.20500 -12.81315
10.20600 -12.98636
10.20700 -13.1585
10.20800 -13.329569999999999
10.20900 -13.49955
10.21000 -13.66844
10.21100 -13.836219999999999
10.21200 -14.002880000000001
10.21300 -14.168410000000002
10.21400 -14.3328
10.21500 -14.496049999999999
10.21600 -14.65813
10.21700 -14.81905
10.21800 -14.97879
10.21900 -15.137339999999998
10.22000 -15.2947
10.22100 -15.450849999999999
10.22200 -15.60579
10.22300 -15.759500000000001
10.22400 -15.91198
10.22500 -16.06322
10.22600 -16.2132
10.22700 -16.36193
10.22800 -16.5094
10.22900 -16.65559
10.23000 -16.80049
10.23100 -16.944110000000002
10.23200 -17.08643
10.23300 -17.227439999999998
10.23400 -17.36713
10.23500 -17.505509999999997
10.23600 -17.64256
10.23700 -17.77827
10.23800 -17.91263
10.23900 -18.04564
10.24000 -18.17729
10.24100 -18.30758
10.24200 -18.43649
10.24300 -18.56402
10.24400 -18.69016
10.24500 -18.8149
10.24600 -18.93824
10.24700 -19.060170000000003
10.24800 -19.18068
10.24900 -19.29977
10.25000 -19.41743
10.25100 -19.533649999999998
10.25200 -19.64842
10.25300 -19.76175
10.25400 -19.87361
10.25500 -19.98402
10.25600 -20.09296
10.25700 -20.20043
10.25800 -20.30641
10.25900 -20.410919999999997
10.26000 -20.51393
10.26100 -20.61545
10.26200 -20.71548
10.26300 -20.814
10.26400 -20.91101
10.26500 -21.00651
10.26600 -21.10049
10.26700 -21.19296
10.26800 -21.2839
10.26900 -21.37331
10.27000 -21.46119
10.27100 -21.547530000000002
10.27200 -21.63234
10.27300 -21.7156
10.27400 -21.79731
10.27500 -21.87747
10.27600 -21.95608
10.27700 -22.03313
10.27800 -22.108620000000002
10.27900 -22.18255
10.28000 -22.2549
10.28100 -22.32569
10.28200 -22.3949
10.28300 -22.46253
10.28400 -22.52859
10.28500 -22.59306
10.28600 -22.65595
10.28700 -22.71724
10.28800 -22.776950000000003
10.28900 -22.835069999999998
10.29000 -22.89159
10.29100 -22.94651
10.29200 -22.99983
10.29300 -23.05156
10.29400 -23.101679999999998
10.29500 -23.1502
10.29600 -23.197110000000002
10.29700 -23.24242
10.29800 -23.28613
10.29900 -23.328219999999998
10.30000 -23.36871
10.30100 -23.40759
10.30200 -23.444860000000002
10.30300 -23.48052
10.30400 -23.514570000000003
10.30500 -23.54702
10.30600 -23.57785
10.30700 -23.60707
10.30800 -23.63468
10.30900 -23.66067
10.31000 -23.68506
10.31100 -23.70784
10.31200 -23.729
10.31300 -23.748559999999998
10.31400 -23.766499999999997
10.31500 -23.78284
10.31600 -23.79756
10.31700 -23.81068
10.31800 -23.82219
10.31900 -23.83209
10.32000 -23.84039
10.32100 -23.847080000000002
10.32200 -23.85217
10.32300 -23.85565
10.32400 -23.85753
10.32500 -23.857809999999997
10.32600 -23.8565
10.32700 -23.85359
10.32800 -23.84908
10.32900 -23.84298
10.33000 -23.83529
10.33100 -23.82601
10.33200 -23.81515
10.33300 -23.802709999999998
10.33400 -23.788690000000003
10.33500 -23.77309
10.33600 -23.75591
10.33700 -23.73717
10.33800 -23.71686
10.33900 -23.694979999999997
10.34000 -23.67153
10.34100 -23.64653
10.34200 -23.619979999999998
10.34300 -23.59187
10.34400 -23.56221
10.34500 -23.53101
10.34600 -23.498260000000002
10.34700 -23.46398
10.34800 -23.428160000000002
10.34900 -23.390810000000002
10.35000 -23.351930000000003
10.35100 -23.311519999999998
10.35200 -23.269599999999997
10.35300 -23.22616
10.35400 -23.1812
10.35500 -23.13475
10.35600 -23.08678
10.35700 -23.03732
10.35800 -22.98637
10.35900 -22.93392
10.36000 -22.87999
10.36100 -22.82458
10.36200 -22.767699999999998
10.36300 -22.70935
10.36400 -22.649530000000002
10.36500 -22.58826
10.36600 -22.52553
10.36700 -22.46135
10.36800 -22.39573
10.36900 -22.328680000000002
10.37000 -22.2602
10.37100 -22.19028
10.37200 -22.118959999999998
10.37300 -22.04621
10.37400 -21.97206
10.37500 -21.89651
10.37600 -21.81956
10.37700 -21.74122
10.37800 -21.6615
10.37900 -21.5804
10.38000 -21.49793
10.38100 -21.414089999999998
10.38200 -21.32889
10.38300 -21.242340000000002
10.38400 -21.15445
10.38500 -21.06521
10.38600 -20.97464
10.38700 -20.88274
10.38800 -20.78952
10.38900 -20.69499
10.39000 -20.599149999999998
10.39100 -20.502010000000002
10.39200 -20.403579999999998
10.39300 -20.30387
10.39400 -20.20288
10.39500 -20.10061
10.39600 -19.99709
10.39700 -19.89231
10.39800 -19.78629
10.39900 -19.67903
10.40000 -19.57053
10.40100 -19.460820000000002
10.40200 -19.34989
10.40300 -19.23776
10.40400 -19.12443
10.40500 -19.009909999999998
10.40600 -18.8942
10.40700 -18.77733
10.40800 -18.659290000000002
10.40900 -18.540100000000002
10.41000 -18.41976
10.41100 -18.29828
10.41200 -18.17566
10.41300 -18.05193
10.41400 -17.92708
10.41500 -17.80113
10.41600 -17.67407
10.41700 -17.545930000000002
10.41800 -17.41671
10.41900 -17.28641
10.42000 -17.15505
10.42100 -17.02264
10.42200 -16.88918
10.42300 -16.75468
10.42400 -16.619149999999998
10.42500 -16.4826
10.42600 -16.34504
10.42700 -16.20648
10.42800 -16.06693
10.42900 -15.926390000000001
10.43000 -15.784880000000001
10.43100 -15.6424
10.43200 -15.49897
10.43300 -15.354590000000002
10.43400 -15.20927
10.43500 -15.06303
10.43600 -14.91587
10.43700 -14.76781
10.43800 -14.61885
10.43900 -14.469000000000001
10.44000 -14.31828
10.44100 -14.166680000000001
10.44200 -14.014240000000001
10.44300 -13.86094
10.44400 -13.706809999999999
10.44500 -13.551849999999998
10.44600 -13.396069999999998
10.44700 -13.239490000000002
10.44800 -13.082099999999999
10.44900 -12.92394
10.45000 -12.764990000000001
10.45100 -12.605279999999999
10.45200 -12.44482
10.45300 -12.28361
10.45400 -12.121659999999999
10.45500 -11.95899
10.45600 -11.7956
10.45700 -11.63151
10.45800 -11.46672
10.45900 -11.30125
10.46000 -11.13511
10.46100 -10.968300000000001
10.46200 -10.800849999999999
10.46300 -10.63275
10.46400 -10.46402
10.46500 -10.29467
10.46600 -10.12472
10.46700 -9.9541605
10.46800 -9.7830176
10.46900 -9.6112981
10.47000 -9.4390132
10.47100 -9.2661731
10.47200 -9.0927891
10.47300 -8.918872499999999
10.47400 -8.7444335
10.47500 -8.5694827
10.47600 -8.3940312
10.47700 -8.2180902
10.47800 -8.0416709
10.47900 -7.8647837
10.48000 -7.687439
10.48100 -7.5096488
10.48200 -7.3314235000000005
10.48300 -7.152773399999999
10.48400 -6.973710700000001
10.48500 -6.7942455
10.48600 -6.614389299999999
10.48700 -6.434152999999999
10.48800 -6.253548
10.48900 -6.0725849
10.49000 -5.8912754
10.49100 -5.7096306
10.49200 -5.5276621
10.49300 -5.3453811
10.49400 -5.1627986
10.49500 -4.9799267
10.49600 -4.7967765
10.49700 -4.61336
10.49800 -4.4296883000000005
10.49900 -4.245773
10.50000 -4.0616255
10.50100 -3.8772579
10.50200 -3.6926813000000003
10.50300 -3.5079077
10.50400 -3.3229480999999996
10.50500 -3.1378146000000005
10.50600 -2.9525183
10.50700 -2.7670708
10.50800 -2.5814833
10.50900 -2.3957672999999997
10.51000 -2.2099342
10.51100 -2.0239953
10.51200 -1.8379617000000001
10.51300 -1.6518448000000001
10.51400 -1.4656555999999998
10.51500 -1.2794055
10.51600 -1.0931056
10.51700 -0.9067671399999999
10.51800 -0.72040129
10.51900 -0.5340192500000001
10.52000 -0.34763224000000004
10.52100 -0.1612515
10.52200 0.025111702
10.52300 0.21144603
10.52400 0.39774012000000003
10.52500 0.58398261
10.52600 0.77016205
10.52700 0.95626693
10.52800 1.1422857
10.52900 1.3282067
10.53000 1.5140183999999999
10.53100 1.6997091
10.53200 1.8852672000000001
10.53300 2.0706808
10.53400 2.2559382
10.53500 2.4410278
10.53600 2.6259378
10.53700 2.8106565
10.53800 2.9951721
10.53900 3.1794731
10.54000 3.3635478000000005
10.54100 3.5473846000000004
10.54200 3.7309717
10.54300 3.9142981
10.54400 4.0973521999999996
10.54500 4.2801224
10.54600 4.4625975
10.54700 4.6447664
10.54800 4.8266176000000005
10.54900 5.0081402
10.55000 5.1893231
10.55100 5.3701550000000005
10.55200 5.5506252
10.55300 5.730722500000001
10.55400 5.9104361
10.55500 6.089754800000001
10.55600 6.2686682
10.55700 6.447164700000001
10.55800 6.6252336
10.55900 6.8028636
10.56000 6.980044400000001
10.56100 7.1567647
10.56200 7.3330142
10.56300 7.5087808
10.56400 7.684054199999999
10.56500 7.8588232
10.56600 8.0330767
10.56700 8.2068034
10.56800 8.379992099999999
10.56900 8.5526325
10.57000 8.7247126
10.57100 8.896222
10.57200 9.067149500000001
10.57300 9.2374839
10.57400 9.4072148
10.57500 9.576330299999999
10.57600 9.74482
10.57700 9.9126734
10.57800 10.07988
10.57900 10.24643
10.58000 10.41231
10.58100 10.57751
10.58200 10.74202
10.58300 10.905819999999999
10.58400 11.06892
10.58500 11.2313
10.58600 11.39295
10.58700 11.55385
10.58800 11.713999999999999
10.58900 11.87339
10.59000 12.032
10.59100 12.18983
10.59200 12.346870000000001
10.59300 12.503110000000001
10.59400 12.65853
10.59500 12.813130000000001
10.59600 12.9669
10.59700 13.119819999999999
10.59800 13.27189
10.59900 13.423089999999998
10.60000 13.57342
10.60100 13.72287
10.60200 13.871430000000002
10.60300 14.01908
10.60400 14.16581
10.60500 14.311630000000001
10.60600 14.45651
10.60700 14.60045
10.60800 14.74344
10.60900 14.88546
10.61000 15.026510000000002
10.61100 15.16659
10.61200 15.30567
10.61300 15.443750000000001
10.61400 15.58083
10.61500 15.71689
10.61600 15.85192
10.61700 15.98592
10.61800 16.118869999999998
10.61900 16.25076
10.62000 16.3816
10.62100 16.51136
10.62200 16.640050000000002
10.62300 16.76764
10.62400 16.89414
10.62500 17.01953
10.62600 17.143800000000002
10.62700 17.26696
10.62800 17.38898
10.62900 17.50985
10.63000 17.62958
10.63100 17.74815
10.63200 17.86555
10.63300 17.98178
10.63400 18.09683
10.63500 18.21068
10.63600 18.32333
10.63700 18.43477
10.63800 18.545
10.63900 18.654
10.64000 18.76176
10.64100 18.86829
10.64200 18.973570000000002
10.64300 19.07759
10.64400 19.18034
10.64500 19.28183
10.64600 19.38203
10.64700 19.48095
10.64800 19.57857
10.64900 19.6749
10.65000 19.76992
10.65100 19.86362
10.65200 19.956
10.65300 20.04706
10.65400 20.13678
10.65500 20.22516
10.65600 20.31219
10.65700 20.39787
10.65800 20.48219
10.65900 20.56515
10.66000 20.646729999999998
10.66100 20.72693
10.66200 20.80575
10.66300 20.88317
10.66400 20.9592
10.66500 21.03382
10.66600 21.107029999999998
10.66700 21.17883
10.66800 21.2492
10.66900 21.31814
10.67000 21.385650000000002
10.67100 21.45171
10.67200 21.51633
10.67300 21.5795
10.67400 21.641199999999998
10.67500 21.701439999999998
10.67600 21.76021
10.67700 21.817510000000002
10.67800 21.87332
10.67900 21.92764
10.68000 21.98048
10.68100 22.03182
10.68200 22.08166
10.68300 22.12999
10.68400 22.17681
10.68500 22.22212
10.68600 22.265909999999998
10.68700 22.30818
10.68800 22.34892
10.68900 22.38813
10.69000 22.42581
10.69100 22.46194
10.69200 22.49654
10.69300 22.52959
10.69400 22.5611
10.69500 22.59105
10.69600 22.61945
10.69700 22.64628
10.69800 22.67156
10.69900 22.69527
10.70000 22.717409999999997
10.70100 22.73799
10.70200 22.75698
10.70300 22.77441
10.70400 22.79025
10.70500 22.8045
10.70600 22.81718
10.70700 22.82826
10.70800 22.83775
10.70900 22.84565
10.71000 22.85196
10.71100 22.85666
10.71200 22.859769999999997
10.71300 22.86127
10.71400 22.86117
10.71500 22.859460000000002
10.71600 22.85615
10.71700 22.85123
10.71800 22.84469
10.71900 22.83655
10.72000 22.82678
10.72100 22.81541
10.72200 22.80242
10.72300 22.78782
10.72400 22.7716
10.72500 22.75376
10.72600 22.734299999999998
10.72700 22.71322
10.72800 22.69053
10.72900 22.66621
10.73000 22.640279999999997
10.73100 22.61273
10.73200 22.58356
10.73300 22.55277
10.73400 22.52036
10.73500 22.48633
10.73600 22.45069
10.73700 22.413420000000002
10.73800 22.37454
10.73900 22.334039999999998
10.74000 22.29192
10.74100 22.24819
10.74200 22.202849999999998
10.74300 22.15589
10.74400 22.10732
10.74500 22.05714
10.74600 22.00535
10.74700 21.95195
10.74800 21.89695
10.74900 21.84035
10.75000 21.78214
10.75100 21.722340000000003
10.75200 21.66094
10.75300 21.597949999999997
10.75400 21.53336
10.75500 21.46719
10.75600 21.39943
10.75700 21.33009
10.75800 21.25917
10.75900 21.18667
10.76000 21.1126
10.76100 21.03696
10.76200 20.95976
10.76300 20.88099
10.76400 20.80067
10.76500 20.71878
10.76600 20.63535
10.76700 20.55036
10.76800 20.46384
10.76900 20.375770000000003
10.77000 20.28616
10.77100 20.19502
10.77200 20.10236
10.77300 20.00816
10.77400 19.91245
10.77500 19.81523
10.77600 19.71649
10.77700 19.616239999999998
10.77800 19.5145
10.77900 19.41126
10.78000 19.30652
10.78100 19.20031
10.78200 19.09261
10.78300 18.983439999999998
10.78400 18.8728
10.78500 18.76069
10.78600 18.64714
10.78700 18.53213
10.78800 18.415680000000002
10.78900 18.29779
10.79000 18.17848
10.79100 18.05774
10.79200 17.93559
10.79300 17.81203
10.79400 17.68706
10.79500 17.5607
10.79600 17.43296
10.79700 17.30383
10.79800 17.17334
10.79900 17.04148
10.80000 16.90826
10.80100 16.77369
10.80200 16.63778
10.80300 16.500529999999998
10.80400 16.36196
10.80500 16.22206
10.80600 16.08086
10.80700 15.93836
10.80800 15.794559999999999
10.80900 15.649469999999999
10.81000 15.503110000000001
10.81100 15.355469999999999
10.81200 15.20658
10.81300 15.05643
10.81400 14.905050000000001
10.81500 14.752419999999999
10.81600 14.59858
10.81700 14.443520000000001
10.81800 14.287250000000002
10.81900 14.12979
10.82000 13.971149999999998
10.82100 13.811319999999998
10.82200 13.65034
10.82300 13.4882
10.82400 13.324910000000001
10.82500 13.16049
10.82600 12.99495
10.82700 12.8283
10.82800 12.660540000000001
10.82900 12.4917
10.83000 12.32177
10.83100 12.15078
10.83200 11.97873
10.83300 11.80563
10.83400 11.63151
10.83500 11.45635
10.83600 11.28019
10.83700 11.10303
10.83800 10.92487
10.83900 10.74574
10.84000 10.56565
10.84100 10.384599999999999
10.84200 10.20261
10.84300 10.019680000000001
10.84400 9.8358423
10.84500 9.651095399999999
10.84600 9.4654545
10.84700 9.2789315
10.84800 9.0915389
10.84900 8.9032888
10.85000 8.7141939
10.85100 8.524267400000001
10.85200 8.3335221
10.85300 8.141970599999999
10.85400 7.9496264
10.85500 7.7565022
10.85600 7.562612000000001
10.85700 7.367968599999999
10.85800 7.172586
10.85900 6.9764778
10.86000 6.7796573
10.86100 6.5821387
10.86200 6.3839361
10.86300 6.1850629999999995
10.86400 5.9855338
10.86500 5.7853624
10.86600 5.5845629
10.86700 5.3831495
10.86800 5.1811364
10.86900 4.9785379
10.87000 4.7753684
10.87100 4.5716424
10.87200 4.3673743
10.87300 4.1625787
10.87400 3.9572701
10.87500 3.7514634
10.87600 3.5451733
10.87700 3.3384148000000002
10.87800 3.1312026
10.87900 2.9235521
10.88000 2.7154785
10.88100 2.5069966999999997
10.88200 2.2981225000000003
10.88300 2.088871
10.88400 1.8792581
10.88500 1.6692992
10.88600 1.4590101
10.88700 1.2484066
10.88800 1.0375047
10.88900 0.82632033
10.89000 0.6148694100000001
10.89100 0.4031681
10.89200 0.19123249
10.89300 -0.020921270000000002
10.89400 -0.23327698
10.89500 -0.44581847999999996
10.89600 -0.65852953
10.89700 -0.8713939199999999
10.89800 -1.0843955
10.89900 -1.297518
10.90000 -1.5107452000000001
10.90100 -1.724061
10.90200 -1.9374492
10.90300 -2.1508934
10.90400 -2.3643777
10.90500 -2.5778858000000002
10.90600 -2.7914014000000003
10.90700 -3.0049082
10.90800 -3.2183900000000003
10.90900 -3.4318306
10.91000 -3.6452137000000002
10.91100 -3.8585227
10.91200 -4.0717412
10.91300 -4.2848524
10.91400 -4.497839900000001
10.91500 -4.710687
10.91600 -4.9233768
10.91700 -5.1358923
10.91800 -5.3482167
10.91900 -5.5603329
10.92000 -5.7722237000000005
10.92100 -5.983872
10.92200 -6.1952602
10.92300 -6.406371299999999
10.92400 -6.617187700000001
10.92500 -6.8276919000000005
10.92600 -7.0378661
10.92700 -7.247693099999999
10.92800 -7.4571556999999995
10.92900 -7.6662362
10.93000 -7.874916499999999
10.93100 -8.0831796
10.93200 -8.2910083
10.93300 -8.4983855
10.93400 -8.7052934
10.93500 -8.9117147
10.93600 -9.1176316
10.93700 -9.3230277
10.93800 -9.5278859
10.93900 -9.732189
10.94000 -9.9359192
10.94100 -10.13906
10.94200 -10.3416
10.94300 -10.543510000000001
10.94400 -10.74478
10.94500 -10.945390000000002
10.94600 -11.145330000000001
10.94700 -11.34458
10.94800 -11.54312
10.94900 -11.740929999999999
10.95000 -11.93801
10.95100 -12.13432
10.95200 -12.32986
10.95300 -12.5246
10.95400 -12.71854
10.95500 -12.91165
10.95600 -13.103909999999999
10.95700 -13.295309999999999
10.95800 -13.485829999999998
10.95900 -13.675460000000001
10.96000 -13.864170000000001
10.96100 -14.05195
10.96200 -14.238790000000002
10.96300 -14.42466
10.96400 -14.609549999999999
10.96500 -14.79345
10.96600 -14.976329999999999
10.96700 -15.158170000000002
10.96800 -15.33897
10.96900 -15.518709999999999
10.97000 -15.69736
10.97100 -15.874920000000001
10.97200 -16.05136
10.97300 -16.226670000000002
10.97400 -16.40084
10.97500 -16.57384
10.97600 -16.74567
10.97700 -16.9163
10.97800 -17.08572
10.97900 -17.25391
10.98000 -17.42087
10.98100 -17.586570000000002
10.98200 -17.75099
10.98300 -17.91412
10.98400 -18.07595
10.98500 -18.23647
10.98600 -18.39564
10.98700 -18.55347
10.98800 -18.70993
10.98900 -18.865000000000002
10.99000 -19.01869
10.99100 -19.17095
10.99200 -19.3218
10.99300 -19.4712
10.99400 -19.619139999999998
10.99500 -19.76561
10.99600 -19.91059
10.99700 -20.05406
10.99800 -20.19603
10.99900 -20.33645
11.00000 -20.47534
11.00100 -20.612659999999998
11.00200 -20.7484
11.00300 -20.88256
11.00400 -21.01511
11.00500 -21.14604
11.00600 -21.27534
11.00700 -21.403
11.00800 -21.529
11.00900 -21.65332
11.01000 -21.77596
11.01100 -21.8969
11.01200 -22.01613
11.01300 -22.13363
11.01400 -22.2494
11.01500 -22.36342
11.01600 -22.47567
11.01700 -22.58615
11.01800 -22.69484
11.01900 -22.80173
11.02000 -22.90681
11.02100 -23.01006
11.02200 -23.11148
11.02300 -23.21105
11.02400 -23.30875
11.02500 -23.40459
11.02600 -23.498540000000002
11.02700 -23.590600000000002
11.02800 -23.68075
11.02900 -23.76898
11.03000 -23.85528
11.03100 -23.93964
11.03200 -24.02206
11.03300 -24.10251
11.03400 -24.180989999999998
11.03500 -24.25749
11.03600 -24.33199
11.03700 -24.404500000000002
11.03800 -24.474999999999998
11.03900 -24.54347
11.04000 -24.60992
11.04100 -24.674319999999998
11.04200 -24.73669
11.04300 -24.79699
11.04400 -24.85523
11.04500 -24.9114
11.04600 -24.96548
11.04700 -25.01748
11.04800 -25.06738
11.04900 -25.11517
11.05000 -25.16085
11.05100 -25.20441
11.05200 -25.24584
11.05300 -25.285140000000002
11.05400 -25.32229
11.05500 -25.35729
11.05600 -25.39014
11.05700 -25.42082
11.05800 -25.449329999999996
11.05900 -25.47566
11.06000 -25.49981
11.06100 -25.52177
11.06200 -25.54153
11.06300 -25.55909
11.06400 -25.57444
11.06500 -25.58758
11.06600 -25.5985
11.06700 -25.607190000000003
11.06800 -25.61365
11.06900 -25.61788
11.07000 -25.61987
11.07100 -25.619619999999998
11.07200 -25.61712
11.07300 -25.612370000000002
11.07400 -25.60537
11.07500 -25.59611
11.07600 -25.584590000000002
11.07700 -25.570809999999998
11.07800 -25.554759999999998
11.07900 -25.53644
11.08000 -25.51586
11.08100 -25.493
11.08200 -25.467879999999997
11.08300 -25.440469999999998
11.08400 -25.41079
11.08500 -25.378840000000004
11.08600 -25.3446
11.08700 -25.30809
11.08800 -25.2693
11.08900 -25.22823
11.09000 -25.18488
11.09100 -25.13925
11.09200 -25.09133
11.09300 -25.041140000000002
11.09400 -24.98867
11.09500 -24.93391
11.09600 -24.87688
11.09700 -24.81758
11.09800 -24.75599
11.09900 -24.692130000000002
11.10000 -24.626
11.10100 -24.55759
11.10200 -24.48691
11.10300 -24.41397
11.10400 -24.33876
11.10500 -24.26129
11.10600 -24.181559999999998
11.10700 -24.09957
11.10800 -24.01533
11.10900 -23.92884
11.11000 -23.8401
11.11100 -23.749129999999997
11.11200 -23.65592
11.11300 -23.56047
11.11400 -23.4628
11.11500 -23.36291
11.11600 -23.260810000000003
11.11700 -23.156489999999998
11.11800 -23.04996
11.11900 -22.94124
11.12000 -22.83033
11.12100 -22.71723
11.12200 -22.601950000000002
11.12300 -22.484489999999997
11.12400 -22.36487
11.12500 -22.24309
11.12600 -22.119159999999997
11.12700 -21.993080000000003
11.12800 -21.86487
11.12900 -21.73453
11.13000 -21.60207
11.13100 -21.4675
11.13200 -21.33082
11.13300 -21.192050000000002
11.13400 -21.051190000000002
11.13500 -20.90825
11.13600 -20.76325
11.13700 -20.61618
11.13800 -20.46707
11.13900 -20.315920000000002
11.14000 -20.16275
11.14100 -20.00755
11.14200 -19.85035
11.14300 -19.69116
11.14400 -19.52998
11.14500 -19.36683
11.14600 -19.20172
11.14700 -19.03466
11.14800 -18.86567
11.14900 -18.69475
11.15000 -18.52192
11.15100 -18.3472
11.15200 -18.17059
11.15300 -17.99211
11.15400 -17.81178
11.15500 -17.6296
11.15600 -17.44559
11.15700 -17.25976
11.15800 -17.072129999999998
11.15900 -16.882720000000003
11.16000 -16.69153
11.16100 -16.49858
11.16200 -16.3039
11.16300 -16.10748
11.16400 -15.90935
11.16500 -15.709529999999999
11.16600 -15.50803
11.16700 -15.304860000000001
11.16800 -15.10004
11.16900 -14.893590000000001
11.17000 -14.68553
11.17100 -14.475869999999999
11.17200 -14.26463
11.17300 -14.051820000000001
11.17400 -13.83747
11.17500 -13.62159
11.17600 -13.404209999999999
11.17700 -13.18532
11.17800 -12.964970000000001
11.17900 -12.743160000000001
11.18000 -12.519910000000001
11.18100 -12.295250000000001
11.18200 -12.06919
11.18300 -11.84175
11.18400 -11.61295
11.18500 -11.382810000000001
11.18600 -11.15135
11.18700 -10.91859
11.18800 -10.68456
11.18900 -10.44926
11.19000 -10.21271
11.19100 -9.974955000000001
11.19200 -9.7359955
11.19300 -9.4958574
11.19400 -9.2545606
11.19500 -9.0121269
11.19600 -8.7685764
11.19700 -8.5239306
11.19800 -8.2782105
11.19900 -8.0314375
11.20000 -7.7836342
11.20100 -7.5348213
11.20200 -7.2850212
11.20300 -7.0342563
11.20400 -6.7825481000000005
11.20500 -6.5299198
11.20600 -6.276393700000001
11.20700 -6.0219932
11.20800 -5.7667416
11.20900 -5.5106618
11.21000 -5.2537773
11.21100 -4.996112
11.21200 -4.7376897
11.21300 -4.4785343
11.21400 -4.21867
11.21500 -3.9581209
11.21600 -3.6969118
11.21700 -3.4350667
11.21800 -3.1726107000000003
11.21900 -2.9095681
11.22000 -2.6459639999999998
11.22100 -2.3818232000000004
11.22200 -2.1171708000000002
11.22300 -1.8520316
11.22400 -1.5864309
11.22500 -1.3203938
11.22600 -1.0539456
11.22700 -0.78711156
11.22800 -0.51991697
11.22900 -0.25238721
11.23000 0.015452284000000002
11.23100 0.28357597
11.23200 0.55195834
11.23300 0.82057379
11.23400 1.0893966
11.23500 1.3584011
11.23600 1.6275615
11.23700 1.8968519
11.23800 2.1662463
11.23900 2.4357187
11.24000 2.7052429
11.24100 2.9747928
11.24200 3.2443419000000002
11.24300 3.5138643999999997
11.24400 3.7833333
11.24500 4.0527225
11.24600 4.3220051
11.24700 4.5911547
11.24800 4.8601445
11.24900 5.1289476
11.25000 5.3975377
11.25100 5.6658875
11.25200 5.9339702
11.25300 6.201759
11.25400 6.469227399999999
11.25500 6.736347800000001
11.25600 7.0030935
11.25700 7.269437600000001
11.25800 7.5353533
11.25900 7.8008138
11.26000 8.0657922
11.26100 8.3302617
11.26200 8.5941948
11.26300 8.8575654
11.26400 9.1203466
11.26500 9.3825117
11.26600 9.6440338
11.26700 9.9048853
11.26800 10.16504
11.26900 10.42447
11.27000 10.68315
11.27100 10.94106
11.27200 11.19816
11.27300 11.45443
11.27400 11.70984
11.27500 11.96437
11.27600 12.217989999999999
11.27700 12.47067
11.27800 12.72238
11.27900 12.973109999999998
11.28000 13.222819999999999
11.28100 13.47148
11.28200 13.71908
11.28300 13.96557
11.28400 14.21095
11.28500 14.45517
11.28600 14.698220000000001
11.28700 14.940059999999999
11.28800 15.180679999999999
11.28900 15.420039999999998
11.29000 15.65813
11.29100 15.894910000000001
11.29200 16.13035
11.29300 16.36444
11.29400 16.59715
11.29500 16.82844
11.29600 17.05831
11.29700 17.28672
11.29800 17.51364
11.29900 17.739060000000002
11.30000 17.96294
11.30100 18.18526
11.30200 18.406010000000002
11.30300 18.625140000000002
11.30400 18.84265
11.30500 19.058500000000002
11.30600 19.27267
11.30700 19.48514
11.30800 19.69588
11.30900 19.90487
11.31000 20.11209
11.31100 20.31751
11.31200 20.52111
11.31300 20.72286
11.31400 20.92275
11.31500 21.120739999999998
11.31600 21.31683
11.31700 21.51098
11.31800 21.70317
11.31900 21.89339
11.32000 22.0816
11.32100 22.267780000000002
11.32200 22.45193
11.32300 22.634
11.32400 22.81399
11.32500 22.99187
11.32600 23.16762
11.32700 23.34121
11.32800 23.51264
11.32900 23.68187
11.33000 23.8489
11.33100 24.013689999999997
11.33200 24.17623
11.33300 24.3365
11.33400 24.49448
11.33500 24.65015
11.33600 24.80349
11.33700 24.95449
11.33800 25.10312
11.33900 25.24936
11.34000 25.39321
11.34100 25.534630000000003
11.34200 25.673620000000003
11.34300 25.81015
11.34400 25.94421
11.34500 26.075779999999998
11.34600 26.20485
11.34700 26.33139
11.34800 26.45538
11.34900 26.57683
11.35000 26.6957
11.35100 26.811980000000002
11.35200 26.92565
11.35300 27.036710000000003
11.35400 27.14513
11.35500 27.2509
11.35600 27.354
11.35700 27.45444
11.35800 27.552169999999997
11.35900 27.647199999999998
11.36000 27.739520000000002
11.36100 27.8291
11.36200 27.91593
11.36300 28.000009999999996
11.36400 28.08131
11.36500 28.159840000000003
11.36600 28.23557
11.36700 28.30849
11.36800 28.3786
11.36900 28.445890000000002
11.37000 28.51034
11.37100 28.57194
11.37200 28.630679999999998
11.37300 28.68657
11.37400 28.739569999999997
11.37500 28.7897
11.37600 28.83693
11.37700 28.881259999999997
11.37800 28.92268
11.37900 28.96118
11.38000 28.996769999999998
11.38100 29.029420000000002
11.38200 29.05913
11.38300 29.0859
11.38400 29.10971
11.38500 29.13057
11.38600 29.14846
11.38700 29.16338
11.38800 29.17533
11.38900 29.1843
11.39000 29.19028
11.39100 29.193279999999998
11.39200 29.193279999999998
11.39300 29.19028
11.39400 29.18428
11.39500 29.175279999999997
11.39600 29.16327
11.39700 29.148239999999998
11.39800 29.13021
11.39900 29.10916
11.40000 29.085100000000004
11.40100 29.05801
11.40200 29.027910000000002
11.40300 28.99479
11.40400 28.958650000000002
11.40500 28.919489999999996
11.40600 28.87731
11.40700 28.83211
11.40800 28.783900000000003
11.40900 28.73267
11.41000 28.67842
11.41100 28.62116
11.41200 28.56089
11.41300 28.49762
11.41400 28.43134
11.41500 28.36206
11.41600 28.289779999999997
11.41700 28.214499999999997
11.41800 28.13624
11.41900 28.054990000000004
11.42000 27.97076
11.42100 27.88355
11.42200 27.79338
11.42300 27.700239999999997
11.42400 27.60414
11.42500 27.50509
11.42600 27.403100000000002
11.42700 27.29817
11.42800 27.19031
11.42900 27.079530000000002
11.43000 26.96583
11.43100 26.849230000000002
11.43200 26.729740000000003
11.43300 26.60735
11.43400 26.482090000000003
11.43500 26.353959999999997
11.43600 26.22297
11.43700 26.08914
11.43800 25.952469999999998
11.43900 25.81297
11.44000 25.67067
11.44100 25.525560000000002
11.44200 25.377660000000002
11.44300 25.226979999999998
11.44400 25.073529999999998
11.44500 24.91734
11.44600 24.758399999999998
11.44700 24.59674
11.44800 24.43236
11.44900 24.26528
11.45000 24.09552
11.45100 23.92309
11.45200 23.74801
11.45300 23.57028
11.45400 23.38993
11.45500 23.20697
11.45600 23.02142
11.45700 22.83329
11.45800 22.642609999999998
11.45900 22.449379999999998
11.46000 22.253619999999998
11.46100 22.05535
11.46200 21.854599999999998
11.46300 21.65138
11.46400 21.445700000000002
11.46500 21.23759
11.46600 21.02706
11.46700 20.814140000000002
11.46800 20.59884
11.46900 20.38119
11.47000 20.16121
11.47100 19.93891
11.47200 19.714309999999998
11.47300 19.48745
11.47400 19.25833
11.47500 19.026989999999998
11.47600 18.79344
11.47700 18.5577
11.47800 18.3198
11.47900 18.07976
11.48000 17.837600000000002
11.48100 17.59335
11.48200 17.34703
11.48300 17.09866
11.48400 16.84826
11.48500 16.595869999999998
11.48600 16.3415
11.48700 16.085179999999998
11.48800 15.82693
11.48900 15.56678
11.49000 15.30476
11.49100 15.040880000000001
11.49200 14.775179999999999
11.49300 14.50768
11.49400 14.2384
11.49500 13.967379999999999
11.49600 13.69463
11.49700 13.420190000000002
11.49800 13.14409
11.49900 12.866340000000001
11.50000 12.58699
11.50100 12.30605
11.50200 12.02355
11.50300 11.73953
11.50400 11.454
11.50500 11.16701
11.50600 10.87858
11.50700 10.58873
11.50800 10.2975
11.50900 10.00492
11.51000 9.7110115
11.51100 9.4158106
11.51200 9.1193452
11.51300 8.8216454
11.51400 8.5227415
11.51500 8.222664100000001
11.51600 7.9214431
11.51700 7.6191097
11.51800 7.3156938
11.51900 7.0112266000000005
11.52000 6.7057393
11.52100 6.3992626999999995
11.52200 6.0918275
11.52300 5.7834651
11.52400 5.4742072
11.52500 5.1640853
11.52600 4.8531309
11.52700 4.5413759
11.52800 4.2288518999999996
11.52900 3.9155912
11.53000 3.6016259
11.53100 3.2869883000000004
11.53200 2.9717106
11.53300 2.6558256
11.53400 2.3393659
11.53500 2.0223644
11.53600 1.704854
11.53700 1.3868676
11.53800 1.0684387
11.53900 0.74960026
11.54000 0.43038581000000004
11.54100 0.11082877
11.54200 -0.20903733000000002
11.54300 -0.5291788399999999
11.54400 -0.84956214
11.54500 -1.1701535
11.54600 -1.4909189
11.54700 -1.8118247
11.54800 -2.1328370999999997
11.54900 -2.4539220999999998
11.55000 -2.7750456999999997
11.55100 -3.0961738999999997
11.55200 -3.4172729
11.55300 -3.7383083
11.55400 -4.0592466
11.55500 -4.3800533
11.55600 -4.7006946
11.55700 -5.0211363
11.55800 -5.341344299999999
11.55900 -5.6612846
11.56000 -5.980923
11.56100 -6.3002251
11.56200 -6.6191576
11.56300 -6.9376856
11.56400 -7.2557755
11.56500 -7.573393
11.56600 -7.8905039
11.56700 -8.2070738
11.56800 -8.5230686
11.56900 -8.838454599999999
11.57000 -9.1531977
11.57100 -9.4672643
11.57200 -9.780619999999999
11.57300 -10.09323
11.57400 -10.405059999999999
11.57500 -10.71608
11.57600 -11.02626
11.57700 -11.33555
11.57800 -11.64393
11.57900 -11.95136
11.58000 -12.25782
11.58100 -12.563260000000001
11.58200 -12.86765
11.58300 -13.170960000000001
11.58400 -13.47316
11.58500 -13.77421
11.58600 -14.07408
11.58700 -14.37274
11.58800 -14.67016
11.58900 -14.966299999999999
11.59000 -15.26112
11.59100 -15.554609999999998
11.59200 -15.84672
11.59300 -16.13742
11.59400 -16.426679999999998
11.59500 -16.714480000000002
11.59600 -17.00076
11.59700 -17.285519999999998
11.59800 -17.5687
11.59900 -17.850289999999998
11.60000 -18.13025
11.60100 -18.40855
11.60200 -18.68515
11.60300 -18.96003
11.60400 -19.233159999999998
11.60500 -19.5045
11.60600 -19.77403
11.60700 -20.04171
11.60800 -20.30751
11.60900 -20.57141
11.61000 -20.833370000000002
11.61100 -21.09336
11.61200 -21.35136
11.61300 -21.60734
11.61400 -21.861259999999998
11.61500 -22.1131
11.61600 -22.36283
11.61700 -22.61041
11.61800 -22.85584
11.61900 -23.099059999999998
11.62000 -23.340069999999997
11.62100 -23.57882
11.62200 -23.8153
11.62300 -24.04947
11.62400 -24.28131
11.62500 -24.51079
11.62600 -24.73789
11.62700 -24.962580000000003
11.62800 -25.18483
11.62900 -25.40462
11.63000 -25.62192
11.63100 -25.83671
11.63200 -26.048959999999997
11.63300 -26.25864
11.63400 -26.46574
11.63500 -26.67023
11.63600 -26.872079999999997
11.63700 -27.07127
11.63800 -27.267780000000002
11.63900 -27.46158
11.64000 -27.65265
11.64100 -27.84096
11.64200 -28.0265
11.64300 -28.20924
11.64400 -28.389160000000004
11.64500 -28.566239999999997
11.64600 -28.74045
11.64700 -28.911779999999997
11.64800 -29.0802
11.64900 -29.245690000000003
11.65000 -29.408240000000003
11.65100 -29.56782
11.65200 -29.724410000000002
11.65300 -29.878
11.65400 -30.02856
11.65500 -30.17608
11.65600 -30.32054
11.65700 -30.46192
11.65800 -30.6002
11.65900 -30.73537
11.66000 -30.86741
11.66100 -30.996299999999998
11.66200 -31.12202
11.66300 -31.24456
11.66400 -31.36391
11.66500 -31.48005
11.66600 -31.592969999999998
11.66700 -31.70264
11.66800 -31.80906
11.66900 -31.912200000000002
11.67000 -32.01207
11.67100 -32.10864
11.67200 -32.20191
11.67300 -32.29185
11.67400 -32.37846
11.67500 -32.46172
11.67600 -32.54162
11.67700 -32.61816
11.67800 -32.69131
11.67900 -32.76107
11.68000 -32.82743
11.68100 -32.89038
11.68200 -32.949909999999996
11.68300 -33.00601
11.68400 -33.05867
11.68500 -33.10788
11.68600 -33.15363
11.68700 -33.19592
11.68800 -33.23474
11.68900 -33.27008
11.69000 -33.30194
11.69100 -33.3303
11.69200 -33.35517
11.69300 -33.376529999999995
11.69400 -33.39438
11.69500 -33.40873
11.69600 -33.41955
11.69700 -33.42685
11.69800 -33.43063
11.69900 -33.43087
11.70000 -33.42759
11.70100 -33.42077
11.70200 -33.41042
11.70300 -33.39653
11.70400 -33.3791
11.70500 -33.35813
11.70600 -33.33361
11.70700 -33.30556
11.70800 -33.273970000000006
11.70900 -33.23883
11.71000 -33.200160000000004
11.71100 -33.15795
11.71200 -33.1122
11.71300 -33.06292
11.71400 -33.01011
11.71500 -32.95377
11.71600 -32.893899999999995
11.71700 -32.83052
11.71800 -32.76361
11.71900 -32.69319
11.72000 -32.61926
11.72100 -32.54184
11.72200 -32.46091
11.72300 -32.376490000000004
11.72400 -32.28859
11.72500 -32.19721
11.72600 -32.102360000000004
11.72700 -32.00404
11.72800 -31.902269999999998
11.72900 -31.79705
11.73000 -31.6884
11.73100 -31.576310000000003
11.73200 -31.4608
11.73300 -31.34189
11.73400 -31.21957
11.73500 -31.09386
11.73600 -30.96477
11.73700 -30.832310000000003
11.73800 -30.6965
11.73900 -30.55734
11.74000 -30.414849999999998
11.74100 -30.26903
11.74200 -30.11991
11.74300 -29.9675
11.74400 -29.811799999999998
11.74500 -29.65284
11.74600 -29.49063
11.74700 -29.32518
11.74800 -29.156520000000004
11.74900 -28.98464
11.75000 -28.80958
11.75100 -28.631339999999998
11.75200 -28.44995
11.75300 -28.265420000000002
11.75400 -28.07777
11.75500 -27.88702
11.75600 -27.69318
11.75700 -27.496280000000002
11.75800 -27.29633
11.75900 -27.09336
11.76000 -26.88738
11.76100 -26.678410000000003
11.76200 -26.466469999999997
11.76300 -26.251590000000004
11.76400 -26.03379
11.76500 -25.81308
11.76600 -25.58948
11.76700 -25.36303
11.76800 -25.13374
11.76900 -24.90164
11.77000 -24.66674
11.77100 -24.42907
11.77200 -24.188660000000002
11.77300 -23.94553
11.77400 -23.6997
11.77500 -23.4512
11.77600 -23.20004
11.77700 -22.94627
11.77800 -22.689899999999998
11.77900 -22.43095
11.78000 -22.16946
11.78100 -21.905440000000002
11.78200 -21.63894
11.78300 -21.36996
11.78400 -21.09855
11.78500 -20.82472
11.78600 -20.54851
11.78700 -20.26995
11.78800 -19.98905
11.78900 -19.70586
11.79000 -19.420399999999997
11.79100 -19.13269
11.79200 -18.84278
11.79300 -18.55068
11.79400 -18.256439999999998
11.79500 -17.96007
11.79600 -17.66161
11.79700 -17.3611
11.79800 -17.05856
11.79900 -16.75402
11.80000 -16.447519999999997
11.80100 -16.13908
11.80200 -15.82875
11.80300 -15.51654
11.80400 -15.202499999999999
11.80500 -14.88666
11.80600 -14.56905
11.80700 -14.249709999999999
11.80800 -13.92866
11.80900 -13.60594
11.81000 -13.281589999999998
11.81100 -12.955639999999999
11.81200 -12.628120000000001
11.81300 -12.29906
11.81400 -11.96851
11.81500 -11.6365
11.81600 -11.30306
11.81700 -10.968219999999999
11.81800 -10.63203
11.81900 -10.29452
11.82000 -9.9557146
11.82100 -9.6156619
11.82200 -9.274394800000001
11.82300 -8.9319482
11.82400 -8.5883595
11.82500 -8.2436644
11.82600 -7.897899999999999
11.82700 -7.551103100000001
11.82800 -7.20331
11.82900 -6.854557999999999
11.83000 -6.504883599999999
11.83100 -6.1543249
11.83200 -5.802919
11.83300 -5.4507036
11.83400 -5.0977159
11.83500 -4.743994
11.83600 -4.3895759
11.83700 -4.0344995
11.83800 -3.6788028
11.83900 -3.3225242
11.84000 -2.9657019
11.84100 -2.6083747
11.84200 -2.2505809
11.84300 -1.8923592
11.84400 -1.5337486
11.84500 -1.1747877
11.84600 -0.81551569
11.84700 -0.45597148
11.84800 -0.09619420199999999
11.84900 0.26377696
11.85000 0.62390277
11.85100 0.9841439299999999
11.85200 1.3444611
11.85300 1.7048147999999999
11.85400 2.0651658999999998
11.85500 2.4254747
11.85600 2.7857019
11.85700 3.1458079999999997
11.85800 3.5057537
11.85900 3.8654998000000003
11.86000 4.2250062999999995
11.86100 4.5842342
11.86200 4.9431443
11.86300 5.3016972
11.86400 5.6598533
11.86500 6.0175736
11.86600 6.3748188
11.86700 6.7315497
11.86800 7.0877276
11.86900 7.4433133
11.87000 7.7982679
11.87100 8.1525519
11.87200 8.5061274
11.87300 8.8589549
11.87400 9.2109963
11.87500 9.562212200000001
11.87600 9.9125646
11.87700 10.26201
11.87800 10.61052
11.87900 10.95805
11.88000 11.30457
11.88100 11.65002
11.88200 11.994390000000001
11.88300 12.337620000000001
11.88400 12.67968
11.88500 13.020529999999999
11.88600 13.360140000000001
11.88700 13.69846
11.88800 14.03546
11.88900 14.3711
11.89000 14.705350000000001
11.89100 15.038160000000001
11.89200 15.369489999999999
11.89300 15.69932
11.89400 16.0276
11.89500 16.3543
11.89600 16.67938
11.89700 17.0028
11.89800 17.32453
11.89900 17.64454
11.90000 17.96277
11.90100 18.279210000000003
11.90200 18.593809999999998
11.90300 18.90653
11.90400 19.21735
11.90500 19.526229999999998
11.90600 19.833129999999997
11.90700 20.13802
11.90800 20.44086
11.90900 20.74163
11.91000 21.04028
11.91100 21.33678
11.91200 21.63111
11.91300 21.92322
11.91400 22.213079999999998
11.91500 22.50066
11.91600 22.78594
11.91700 23.06886
11.91800 23.349420000000002
11.91900 23.62756
11.92000 23.90327
11.92100 24.1765
11.92200 24.44724
11.92300 24.71544
11.92400 24.98107
11.92500 25.24412
11.92600 25.50454
11.92700 25.7623
11.92800 26.017390000000002
11.92900 26.269759999999998
11.93000 26.519389999999998
11.93100 26.766259999999996
11.93200 27.01032
11.93300 27.25156
11.93400 27.48995
11.93500 27.725450000000002
11.93600 27.95804
11.93700 28.1877
11.93800 28.4144
11.93900 28.63811
11.94000 28.858800000000002
11.94100 29.076459999999997
11.94200 29.291050000000002
11.94300 29.50255
11.94400 29.71094
11.94500 29.916189999999997
11.94600 30.118270000000003
11.94700 30.31718
11.94800 30.512869999999996
11.94900 30.705329999999996
11.95000 30.894529999999996
11.95100 31.08046
11.95200 31.263099999999998
11.95300 31.44241
11.95400 31.618380000000002
11.95500 31.791000000000004
11.95600 31.96023
11.95700 32.12607
11.95800 32.288489999999996
11.95900 32.44747
11.96000 32.60299
11.96100 32.75504
11.96200 32.90359
11.96300 33.04864
11.96400 33.19016
11.96500 33.32814
11.96600 33.46255
11.96700 33.5934
11.96800 33.72065
11.96900 33.8443
11.97000 33.96432
11.97100 34.080709999999996
11.97200 34.19345
11.97300 34.30254
11.97400 34.407939999999996
11.97500 34.50966
11.97600 34.60768
11.97700 34.70199
11.97800 34.79257
11.97900 34.87942
11.98000 34.962520000000005
11.98100 35.04187
11.98200 35.11745
11.98300 35.18926
11.98400 35.25728
11.98500 35.32151
11.98600 35.38194
11.98700 35.43856
11.98800 35.49136
11.98900 35.54034
11.99000 35.58549
11.99100 35.626799999999996
11.99200 35.66428
11.99300 35.6979
11.99400 35.72768
11.99500 35.7536
11.99600 35.775659999999995
11.99700 35.79386
11.99800 35.8082
11.99900 35.818670000000004
12.00000 35.825269999999996
12.00100 35.82801
12.00200 35.82687
12.00300 35.82186
12.00400 35.81298
12.00500 35.800219999999996
12.00600 35.7836
12.00700 35.76311
12.00800 35.73876
12.00900 35.71054
12.01000 35.678470000000004
12.01100 35.64253
12.01200 35.60274
12.01300 35.55911
12.01400 35.51162
12.01500 35.460300000000004
12.01600 35.40515
12.01700 35.34616
12.01800 35.28335
12.01900 35.21673
12.02000 35.146300000000004
12.02100 35.07207
12.02200 34.99404
12.02300 34.91223
12.02400 34.82664
12.02500 34.73729
12.02600 34.64417
12.02700 34.547309999999996
12.02800 34.44671
12.02900 34.34239
12.03000 34.23434
12.03100 34.1226
12.03200 34.00716
12.03300 33.88805
12.03400 33.765269999999994
12.03500 33.63883
12.03600 33.50875
12.03700 33.37505
12.03800 33.23774
12.03900 33.09684
12.04000 32.95235
12.04100 32.80431
12.04200 32.65271
12.04300 32.497589999999995
12.04400 32.33896
12.04500 32.17683
12.04600 32.011230000000005
12.04700 31.842169999999996
12.04800 31.66967
12.04900 31.493759999999998
12.05000 31.31445
12.05100 31.131760000000003
12.05200 30.945719999999998
12.05300 30.75633
12.05400 30.563639999999996
12.05500 30.36765
12.05600 30.168400000000002
12.05700 29.9659
12.05800 29.760180000000002
12.05900 29.55125
12.06000 29.339159999999996
12.06100 29.12391
12.06200 28.905530000000002
12.06300 28.68406
12.06400 28.4595
12.06500 28.2319
12.06600 28.00127
12.06700 27.76765
12.06800 27.53105
12.06900 27.291510000000002
12.07000 27.04905
12.07100 26.803700000000003
12.07200 26.55548
12.07300 26.30444
12.07400 26.05059
12.07500 25.793969999999998
12.07600 25.5346
12.07700 25.272509999999997
12.07800 25.007740000000002
12.07900 24.740309999999997
12.08000 24.47025
12.08100 24.1976
12.08200 23.92239
12.08300 23.64464
12.08400 23.36439
12.08500 23.08168
12.08600 22.79653
12.08700 22.50898
12.08800 22.21906
12.08900 21.92681
12.09000 21.63226
12.09100 21.33543
12.09200 21.036379999999998
12.09300 20.735120000000002
12.09400 20.43171
12.09500 20.126160000000002
12.09600 19.81852
12.09700 19.50883
12.09800 19.19712
12.09900 18.88342
12.10000 18.56777
12.10100 18.25021
12.10200 17.93078
12.10300 17.60951
12.10400 17.28644
12.10500 16.961599999999997
12.10600 16.63505
12.10700 16.30681
12.10800 15.97691
12.10900 15.645410000000002
12.11000 15.312339999999999
12.11100 14.97774
12.11200 14.64164
12.11300 14.304079999999999
12.11400 13.96511
12.11500 13.62476
12.11600 13.28308
12.11700 12.9401
12.11800 12.59585
12.11900 12.2504
12.12000 11.90376
12.12100 11.55599
12.12200 11.20711
12.12300 10.85718
12.12400 10.50624
12.12500 10.15432
12.12600 9.8014586
12.12700 9.4477072
12.12800 9.0931021
12.12900 8.7376855
12.13000 8.3814979
12.13100 8.0245815
12.13200 7.6669775
12.13300 7.308727499999999
12.13400 6.949874
12.13500 6.590458000000001
12.13600 6.2305219
12.13700 5.870107900000001
12.13800 5.5092581
12.13900 5.1480144
12.14000 4.7864195
12.14100 4.4245157
12.14200 4.0623456000000004
12.14300 3.6999511999999997
12.14400 3.3373751
12.14500 2.9746598
12.14600 2.6118478
12.14700 2.2489816
12.14800 1.8861037
12.14900 1.5232565
12.15000 1.1604824999999999
12.15100 0.7978241
12.15200 0.43532369
12.15300 0.07302356
12.15400 -0.28903401
12.15500 -0.65080682
12.15600 -1.0122527
12.15700 -1.3733297
12.15800 -1.7339956
12.15900 -2.0942086
12.16000 -2.4539269999999997
12.16100 -2.8131086
12.16200 -3.1717122
12.16300 -3.5296958000000003
12.16400 -3.8870182000000004
12.16500 -4.243638000000001
12.16600 -4.5995139
12.16700 -4.9546044
12.16800 -5.3088687000000006
12.16900 -5.6622654
12.17000 -6.0147539
12.17100 -6.366293100000001
12.17200 -6.7168422
12.17300 -7.066360100000001
12.17400 -7.414807399999999
12.17500 -7.7621423
12.17600 -8.108325299999999
12.17700 -8.4533155
12.17800 -8.797073399999999
12.17900 -9.1395587
12.18000 -9.480731200000001
12.18100 -9.8205514
12.18200 -10.15898
12.18300 -10.495980000000001
12.18400 -10.8315
12.18500 -11.165519999999999
12.18600 -11.49799
12.18700 -11.82887
12.18800 -12.15812
12.18900 -12.48571
12.19000 -12.8116
12.19100 -13.135749999999998
12.19200 -13.458120000000001
12.19300 -13.778670000000002
12.19400 -14.097370000000002
12.19500 -14.414179999999998
12.19600 -14.729059999999999
12.19700 -15.041979999999999
12.19800 -15.3529
12.19900 -15.66179
12.20000 -15.968599999999999
12.20100 -16.27331
12.20200 -16.575870000000002
12.20300 -16.876260000000002
12.20400 -17.17444
12.20500 -17.47037
12.20600 -17.76402
12.20700 -18.05536
12.20800 -18.34436
12.20900 -18.630969999999998
12.21000 -18.91517
12.21100 -19.196930000000002
12.21200 -19.47621
12.21300 -19.75298
12.21400 -20.02721
12.21500 -20.29887
12.21600 -20.56793
12.21700 -20.83436
12.21800 -21.09812
12.21900 -21.35919
12.22000 -21.61753
12.22100 -21.87313
12.22200 -22.12594
12.22300 -22.37594
12.22400 -22.62311
12.22500 -22.86741
12.22600 -23.10881
12.22700 -23.3473
12.22800 -23.582829999999998
12.22900 -23.81539
12.23000 -24.04495
12.23100 -24.27149
12.23200 -24.49496
12.23300 -24.71537
12.23400 -24.932660000000002
12.23500 -25.146829999999998
12.23600 -25.35785
12.23700 -25.565700000000003
12.23800 -25.770340000000004
12.23900 -25.97177
12.24000 -26.169949999999996
12.24100 -26.36486
12.24200 -26.55649
12.24300 -26.7448
12.24400 -26.929789999999997
12.24500 -27.111420000000003
12.24600 -27.28969
12.24700 -27.46456
12.24800 -27.63603
12.24900 -27.804069999999996
12.25000 -27.96866
12.25100 -28.12979
12.25200 -28.287440000000004
12.25300 -28.44159
12.25400 -28.59222
12.25500 -28.739330000000002
12.25600 -28.88288
12.25700 -29.02288
12.25800 -29.159309999999998
12.25900 -29.29214
12.26000 -29.421370000000003
12.26100 -29.54698
12.26200 -29.66897
12.26300 -29.78731
12.26400 -29.90199
12.26500 -30.01302
12.26600 -30.12036
12.26700 -30.224020000000003
12.26800 -30.32398
12.26900 -30.420229999999997
12.27000 -30.51277
12.27100 -30.601580000000002
12.27200 -30.68666
12.27300 -30.76799
12.27400 -30.84557
12.27500 -30.919400000000003
12.27600 -30.98946
12.27700 -31.05575
12.27800 -31.11827
12.27900 -31.17701
12.28000 -31.231959999999997
12.28100 -31.283119999999997
12.28200 -31.330479999999998
12.28300 -31.374049999999997
12.28400 -31.413819999999998
12.28500 -31.44979
12.28600 -31.481949999999998
12.28700 -31.5103
12.28800 -31.534839999999996
12.28900 -31.55558
12.29000 -31.572509999999998
12.29100 -31.58562
12.29200 -31.594939999999998
12.29300 -31.600440000000003
12.29400 -31.602140000000002
12.29500 -31.60004
12.29600 -31.59414
12.29700 -31.584449999999997
12.29800 -31.57096
12.29900 -31.55369
12.30000 -31.53263
12.30100 -31.507800000000003
12.30200 -31.479190000000003
12.30300 -31.44682
12.30400 -31.410690000000002
12.30500 -31.37081
12.30600 -31.327189999999998
12.30700 -31.279829999999997
12.30800 -31.22874
12.30900 -31.17394
12.31000 -31.11542
12.31100 -31.053209999999996
12.31200 -30.98731
12.31300 -30.91772
12.31400 -30.84448
12.31500 -30.76757
12.31600 -30.687019999999997
12.31700 -30.602839999999997
12.31800 -30.51504
12.31900 -30.423640000000002
12.32000 -30.32864
12.32100 -30.230069999999998
12.32200 -30.127930000000003
12.32300 -30.02224
12.32400 -29.913020000000003
12.32500 -29.80028
12.32600 -29.68404
12.32700 -29.56431
12.32800 -29.441119999999998
12.32900 -29.314469999999996
12.33000 -29.18439
12.33100 -29.050900000000002
12.33200 -28.91401
12.33300 -28.773739999999997
12.33400 -28.630119999999998
12.33500 -28.48316
12.33600 -28.33288
12.33700 -28.17931
12.33800 -28.02247
12.33900 -27.86237
12.34000 -27.699040000000004
12.34100 -27.5325
12.34200 -27.362779999999997
12.34300 -27.1899
12.34400 -27.01387
12.34500 -26.83474
12.34600 -26.652510000000003
12.34700 -26.46722
12.34800 -26.27889
12.34900 -26.087549999999997
12.35000 -25.89322
12.35100 -25.69593
12.35200 -25.49571
12.35300 -25.292569999999998
12.35400 -25.086560000000002
12.35500 -24.8777
12.35600 -24.66601
12.35700 -24.451529999999998
12.35800 -24.23428
12.35900 -24.01429
12.36000 -23.791590000000003
12.36100 -23.566219999999998
12.36200 -23.33819
12.36300 -23.10755
12.36400 -22.87432
12.36500 -22.638530000000003
12.36600 -22.40022
12.36700 -22.159409999999998
12.36800 -21.916140000000002
12.36900 -21.67043
12.37000 -21.422330000000002
12.37100 -21.171860000000002
12.37200 -20.91906
12.37300 -20.66395
12.37400 -20.406579999999998
12.37500 -20.14697
12.37600 -19.88516
12.37700 -19.62119
12.37800 -19.35508
12.37900 -19.08688
12.38000 -18.81661
12.38100 -18.54432
12.38200 -18.270030000000002
12.38300 -17.99379
12.38400 -17.71562
12.38500 -17.43557
12.38600 -17.153669999999998
12.38700 -16.86996
12.38800 -16.58447
12.38900 -16.29724
12.39000 -16.00832
12.39100 -15.717719999999998
12.39200 -15.4255
12.39300 -15.1317
12.39400 -14.83634
12.39500 -14.539469999999998
12.39600 -14.241119999999999
12.39700 -13.941339999999999
12.39800 -13.640160000000002
12.39900 -13.33763
12.40000 -13.03377
12.40100 -12.728639999999999
12.40200 -12.42226
12.40300 -12.11468
12.40400 -11.80594
12.40500 -11.496080000000001
12.40600 -11.185130000000001
12.40700 -10.873140000000001
12.40800 -10.56014
12.40900 -10.246189999999999
12.41000 -9.9313021
12.41100 -9.6155345
12.41200 -9.2989229
12.41300 -8.981507299999999
12.41400 -8.663328
12.41500 -8.3444245
12.41600 -8.0248378
12.41700 -7.704608100000001
12.41800 -7.3837757
12.41900 -7.0623808
12.42000 -6.740463500000001
12.42100 -6.418065
12.42200 -6.0952253999999995
12.42300 -5.7719853
12.42400 -5.4483853
12.42500 -5.1244665000000005
12.42600 -4.8002693999999995
12.42700 -4.4758346
12.42800 -4.1512031
12.42900 -3.8264155
12.43000 -3.5015125
12.43100 -3.1765349
12.43200 -2.8515238
12.43300 -2.52652
12.43400 -2.2015642
12.43500 -1.8766971000000001
12.43600 -1.5519595000000002
12.43700 -1.227392
12.43800 -0.90303533
12.43900 -0.57893004
12.44000 -0.25511666
12.44100 0.068364426
12.44200 0.39147288
12.44300 0.71416842
12.44400 1.036411
12.44500 1.3581604
12.44600 1.6793769
12.44700 2.0000206
12.44800 2.3200518
12.44900 2.6394309000000002
12.45000 2.9581187
12.45100 3.2760758
12.45200 3.593263
12.45300 3.9096415
12.45400 4.225172499999999
12.45500 4.5398172
12.45600 4.8535373
12.45700 5.1662941
12.45800 5.4780494
12.45900 5.7887655
12.46000 6.0984042
12.46100 6.4069279
12.46200 6.7142986
12.46300 7.0204794
12.46400 7.3254323999999995
12.46500 7.6291211
12.46600 7.931508099999999
12.46700 8.232557
12.46800 8.5322313
12.46900 8.8304944
12.47000 9.1273099
12.47100 9.4226427
12.47200 9.7164564
12.47300 10.00872
12.47400 10.29938
12.47500 10.58843
12.47600 10.87581
12.47700 11.1615
12.47800 11.44546
12.47900 11.72765
12.48000 12.00805
12.48100 12.28662
12.48200 12.563320000000001
12.48300 12.83812
12.48400 13.110990000000001
12.48500 13.3819
12.48600 13.65081
12.48700 13.917689999999999
12.48800 14.182520000000002
12.48900 14.445250000000001
12.49000 14.705860000000001
12.49100 14.96432
12.49200 15.220590000000001
12.49300 15.47465
12.49400 15.72647
12.49500 15.976009999999999
12.49600 16.22325
12.49700 16.46815
12.49800 16.7107
12.49900 16.950860000000002
12.50000 17.1886
12.50100 17.4239
12.50200 17.65672
12.50300 17.88705
12.50400 18.11485
12.50500 18.3401
12.50600 18.56278
12.50700 18.78285
12.50800 19.0003
12.50900 19.21509
12.51000 19.42721
12.51100 19.63663
12.51200 19.84333
12.51300 20.04728
12.51400 20.248459999999998
12.51500 20.44685
12.51600 20.64243
12.51700 20.83517
12.51800 21.02505
12.51900 21.21206
12.52000 21.396160000000002
12.52100 21.57735
12.52200 21.7556
12.52300 21.9309
12.52400 22.10321
12.52500 22.27253
12.52600 22.43884
12.52700 22.60211
12.52800 22.762340000000002
12.52900 22.91949
12.53000 23.07357
12.53100 23.224539999999998
12.53200 23.372390000000003
12.53300 23.51712
12.53400 23.65869
12.53500 23.7971
12.53600 23.93234
12.53700 24.06438
12.53800 24.19322
12.53900 24.31885
12.54000 24.44124
12.54100 24.56039
12.54200 24.67629
12.54300 24.78892
12.54400 24.89827
12.54500 25.004340000000003
12.54600 25.10712
12.54700 25.206580000000002
12.54800 25.30274
12.54900 25.39557
12.55000 25.48507
12.55100 25.57123
12.55200 25.654040000000002
12.55300 25.73351
12.55400 25.80962
12.55500 25.88236
12.55600 25.95173
12.55700 26.01773
12.55800 26.080350000000003
12.55900 26.139590000000002
12.56000 26.195439999999998
12.56100 26.2479
12.56200 26.296969999999998
12.56300 26.34265
12.56400 26.38493
12.56500 26.423809999999996
12.56600 26.459290000000003
12.56700 26.491369999999996
12.56800 26.52005
12.56900 26.54533
12.57000 26.567220000000002
12.57100 26.585700000000003
12.57200 26.600790000000003
12.57300 26.612479999999998
12.57400 26.62078
12.57500 26.625680000000003
12.57600 26.627200000000002
12.57700 26.625339999999998
12.57800 26.6201
12.57900 26.61148
12.58000 26.5995
12.58100 26.58415
12.58200 26.565440000000002
12.58300 26.54337
12.58400 26.517970000000002
12.58500 26.489220000000003
12.58600 26.457150000000002
12.58700 26.42175
12.58800 26.38303
12.58900 26.341019999999997
12.59000 26.2957
12.59100 26.247110000000003
12.59200 26.195230000000002
12.59300 26.14009
12.59400 26.0817
12.59500 26.02007
12.59600 25.95521
12.59700 25.887130000000003
12.59800 25.81584
12.59900 25.741370000000003
12.60000 25.663710000000002
12.60100 25.582890000000003
12.60200 25.498920000000002
12.60300 25.411810000000003
12.60400 25.321579999999997
12.60500 25.228250000000003
12.60600 25.131819999999998
12.60700 25.03233
12.60800 24.92977
12.60900 24.824180000000002
12.61000 24.71556
12.61100 24.60393
12.61200 24.48932
12.61300 24.37174
12.61400 24.2512
12.61500 24.12774
12.61600 24.00136
12.61700 23.87209
12.61800 23.73995
12.61900 23.60495
12.62000 23.46713
12.62100 23.32649
12.62200 23.18307
12.62300 23.03688
12.62400 22.88795
12.62500 22.73629
12.62600 22.58194
12.62700 22.42491
12.62800 22.26523
12.62900 22.10293
12.63000 21.938019999999998
12.63100 21.77053
12.63200 21.6005
12.63300 21.42793
12.63400 21.252860000000002
12.63500 21.07532
12.63600 20.89533
12.63700 20.71291
12.63800 20.5281
12.63900 20.34092
12.64000 20.15139
12.64100 19.95956
12.64200 19.765430000000002
12.64300 19.569049999999997
12.64400 19.37044
12.64500 19.169629999999998
12.64600 18.966649999999998
12.64700 18.76153
12.64800 18.55429
12.64900 18.34497
12.65000 18.1336
12.65100 17.9202
12.65200 17.704810000000002
12.65300 17.48746
12.65400 17.26819
12.65500 17.04701
12.65600 16.82396
12.65700 16.599069999999998
12.65800 16.37238
12.65900 16.14391
12.66000 15.91371
12.66100 15.681790000000001
12.66200 15.44819
12.66300 15.21295
12.66400 14.976090000000001
12.66500 14.73766
12.66600 14.497679999999999
12.66700 14.256179999999999
12.66800 14.013200000000001
12.66900 13.76877
12.67000 13.522929999999999
12.67100 13.275709999999998
12.67200 13.027140000000001
12.67300 12.777259999999998
12.67400 12.52609
12.67500 12.27369
12.67600 12.020069999999999
12.67700 11.76528
12.67800 11.50935
12.67900 11.252320000000001
12.68000 10.99421
12.68100 10.735069999999999
12.68200 10.47493
12.68300 10.21383
12.68400 9.9517994
12.68500 9.6888766
12.68600 9.4250977
12.68700 9.1604985
12.68800 8.8951148
12.68900 8.628983799999999
12.69000 8.362140499999999
12.69100 8.0946222
12.69200 7.8264645999999995
12.69300 7.5577036
12.69400 7.2883762
12.69500 7.0185184
12.69600 6.7481667
12.69700 6.4773567000000005
12.69800 6.2061254
12.69900 5.9345089
12.70000 5.662542999999999
12.70100 5.3902641000000004
12.70200 5.1177081
12.70300 4.844911
12.70400 4.5719087
12.70500 4.2987369
12.70600 4.0254316999999995
12.70700 3.7520289
12.70800 3.4785643
12.70900 3.2050736000000004
12.71000 2.9315924
12.71100 2.6581565
12.71200 2.3848011999999996
12.71300 2.1115623
12.71400 1.8384753
12.71500 1.5655754000000002
12.71600 1.2928983
12.71700 1.0204793
12.71800 0.74835378
12.71900 0.47655706000000003
12.72000 0.20512439999999998
12.72100 -0.065908994
12.72200 -0.33650799
12.72300 -0.60663749
12.72400 -0.8762624999999999
12.72500 -1.1453480999999999
12.72600 -1.4138595
12.72700 -1.6817619999999998
12.72800 -1.9490210000000001
12.72900 -2.2156021000000004
12.73000 -2.4814705999999997
12.73100 -2.7465926
12.73200 -3.0109339999999998
12.73300 -3.2744609000000002
12.73400 -3.5371393
12.73500 -3.7989356
12.73600 -4.0598165
12.73700 -4.3197487
12.73800 -4.5786988
12.73900 -4.8366342
12.74000 -5.0935224
12.74100 -5.3493302
12.74200 -5.6040257
12.74300 -5.8575768
12.74400 -6.1099511
12.74500 -6.361117199999999
12.74600 -6.611044000000001
12.74700 -6.8596989
12.74800 -7.1070522
12.74900 -7.3530719
12.75000 -7.597728099999999
12.75100 -7.8409903000000005
12.75200 -8.0828279
12.75300 -8.3232112
12.75400 -8.5621104
12.75500 -8.7994963
12.75600 -9.035339200000001
12.75700 -9.2696108
12.75800 -9.502282
12.75900 -9.7333238
12.76000 -9.9627085
12.76100 -10.19041
12.76200 -10.41639
12.76300 -10.64064
12.76400 -10.86312
12.76500 -11.0838
12.76600 -11.302669999999999
12.76700 -11.519680000000001
12.76800 -11.73483
12.76900 -11.94807
12.77000 -12.15939
12.77100 -12.36876
12.77200 -12.57615
12.77300 -12.78155
12.77400 -12.984919999999999
12.77500 -13.18624
12.77600 -13.38549
12.77700 -13.58265
12.77800 -13.777690000000002
12.77900 -13.970579999999998
12.78000 -14.16132
12.78100 -14.34986
12.78200 -14.5362
12.78300 -14.72031
12.78400 -14.90217
12.78500 -15.08176
12.78600 -15.25906
12.78700 -15.43404
12.78800 -15.60669
12.78900 -15.77699
12.79000 -15.944920000000002
12.79100 -16.11045
12.79200 -16.273580000000003
12.79300 -16.43428
12.79400 -16.59253
12.79500 -16.74832
12.79600 -16.90163
12.79700 -17.05244
12.79800 -17.20075
12.79900 -17.34652
12.80000 -17.48975
12.80100 -17.630409999999998
12.80200 -17.768510000000003
12.80300 -17.904020000000003
12.80400 -18.036920000000002
12.80500 -18.16721
12.80600 -18.29486
12.80700 -18.41988
12.80800 -18.54224
12.80900 -18.661939999999998
12.81000 -18.77895
12.81100 -18.89328
12.81200 -19.0049
12.81300 -19.11381
12.81400 -19.220000000000002
12.81500 -19.32346
12.81600 -19.42418
12.81700 -19.52214
12.81800 -19.61734
12.81900 -19.70978
12.82000 -19.799439999999997
12.82100 -19.886309999999998
12.82200 -19.97039
12.82300 -20.051669999999998
12.82400 -20.13014
12.82500 -20.2058
12.82600 -20.27864
12.82700 -20.34865
12.82800 -20.41584
12.82900 -20.48019
12.83000 -20.5417
12.83100 -20.60037
12.83200 -20.65619
12.83300 -20.709159999999997
12.83400 -20.75927
12.83500 -20.806530000000002
12.83600 -20.85094
12.83700 -20.89248
12.83800 -20.931169999999998
12.83900 -20.96699
12.84000 -20.99996
12.84100 -21.030070000000002
12.84200 -21.057319999999997
12.84300 -21.08171
12.84400 -21.10324
12.84500 -21.12192
12.84600 -21.13775
12.84700 -21.15073
12.84800 -21.16086
12.84900 -21.16816
12.85000 -21.17261
12.85100 -21.174229999999998
12.85200 -21.17303
12.85300 -21.168989999999997
12.85400 -21.162139999999997
12.85500 -21.15248
12.85600 -21.14
12.85700 -21.12473
12.85800 -21.106659999999998
12.85900 -21.0858
12.86000 -21.06216
12.86100 -21.03575
12.86200 -21.00657
12.86300 -20.97464
12.86400 -20.93996
12.86500 -20.90253
12.86600 -20.862379999999998
12.86700 -20.81951
12.86800 -20.77392
12.86900 -20.725640000000002
12.87000 -20.67467
12.87100 -20.62102
12.87200 -20.5647
12.87300 -20.50573
12.87400 -20.444119999999998
12.87500 -20.37988
12.87600 -20.31302
12.87700 -20.24356
12.87800 -20.17151
12.87900 -20.096890000000002
12.88000 -20.01971
12.88100 -19.93998
12.88200 -19.85773
12.88300 -19.77296
12.88400 -19.68569
12.88500 -19.59594
12.88600 -19.50373
12.88700 -19.40907
12.88800 -19.311970000000002
12.88900 -19.21247
12.89000 -19.11057
12.89100 -19.00629
12.89200 -18.899659999999997
12.89300 -18.790680000000002
12.89400 -18.679380000000002
12.89500 -18.56578
12.89600 -18.4499
12.89700 -18.33176
12.89800 -18.21137
12.89900 -18.08876
12.90000 -17.96395
12.90100 -17.836959999999998
12.90200 -17.707819999999998
12.90300 -17.57653
12.90400 -17.44313
12.90500 -17.30763
12.90600 -17.170070000000003
12.90700 -17.03045
12.90800 -16.888810000000003
12.90900 -16.74517
12.91000 -16.59955
12.91100 -16.45197
12.91200 -16.30246
12.91300 -16.15105
12.91400 -15.99775
12.91500 -15.842590000000001
12.91600 -15.68559
12.91700 -15.526789999999998
12.91800 -15.3662
12.91900 -15.20385
12.92000 -15.039769999999999
12.92100 -14.873980000000001
12.92200 -14.70651
12.92300 -14.53739
12.92400 -14.366629999999999
12.92500 -14.194270000000001
12.92600 -14.02033
12.92700 -13.84484
12.92800 -13.66784
12.92900 -13.489329999999999
12.93000 -13.30936
12.93100 -13.127939999999999
12.93200 -12.945110000000001
12.93300 -12.7609
12.93400 -12.575330000000001
12.93500 -12.38843
12.93600 -12.200239999999999
12.93700 -12.010769999999999
12.93800 -11.82006
12.93900 -11.62813
12.94000 -11.43502
12.94100 -11.24076
12.94200 -11.04538
12.94300 -10.84889
12.94400 -10.651349999999999
12.94500 -10.452770000000001
12.94600 -10.25318
12.94700 -10.05261
12.94800 -9.8511063
12.94900 -9.648682899999999
12.95000 -9.4453745
12.95100 -9.241211400000001
12.95200 -9.036224299999999
12.95300 -8.830443
12.95400 -8.623898800000001
12.95500 -8.4166214
12.95600 -8.2086407
12.95700 -7.9999879
12.95800 -7.7906936
12.95900 -7.5807884
12.96000 -7.370302099999999
12.96100 -7.159265099999999
12.96200 -6.9477089
12.96300 -6.7356631
12.96400 -6.523159100000001
12.96500 -6.310226800000001
12.96600 -6.0968973
12.96700 -5.8832012
12.96800 -5.6691691
12.96900 -5.4548323000000005
12.97000 -5.2402213
12.97100 -5.0253671
12.97200 -4.810300499999999
12.97300 -4.5950527999999995
12.97400 -4.379655
12.97500 -4.1641384
12.97600 -3.9485339
12.97700 -3.7328728
12.97800 -3.5171862999999997
12.97900 -3.3015057
12.98000 -3.0858623
12.98100 -2.870287
12.98200 -2.654811
12.98300 -2.4394654
12.98400 -2.2242812
12.98500 -2.0092893
12.98600 -1.7945205999999998
12.98700 -1.5800056999999998
12.98800 -1.3657751
12.98900 -1.1518595
12.99000 -0.93828896
12.99100 -0.7250938600000001
12.99200 -0.51230416
12.99300 -0.29994976
12.99400 -0.088060379
12.99500 0.12333438000000001
12.99600 0.33420506
12.99700 0.5445223299999999
12.99800 0.75425701
12.99900 0.9633800899999999
13.00000 1.1718627000000001
13.00100 1.3796761
13.00200 1.5867915
13.00300 1.7931804
13.00400 1.9988143999999999
13.00500 2.2036653
13.00600 2.4077049
13.00700 2.6109051
13.00800 2.8132381
13.00900 3.0146761
13.01000 3.2151915000000004
13.01100 3.4147568
13.01200 3.6133446
13.01300 3.8109273
13.01400 4.007478099999999
13.01500 4.2029701
13.01600 4.397376599999999
13.01700 4.5906708
13.01800 4.7828265000000005
13.01900 4.9738172
13.02000 5.1636166999999995
13.02100 5.3521995
13.02200 5.5395395
13.02300 5.7256117
13.02400 5.9103905999999995
13.02500 6.0938511
13.02600 6.2759683
13.02700 6.4567178
13.02800 6.636075700000001
13.02900 6.8140171
13.03000 6.990518399999999
13.03100 7.165556400000001
13.03200 7.3391072
13.03300 7.5111486
13.03400 7.6816566
13.03500 7.8506097
13.03600 8.0179848
13.03700 8.1837595
13.03800 8.3479129
13.03900 8.510422700000001
13.04000 8.6712673
13.04100 8.830426600000001
13.04200 8.987879
13.04300 9.1436036
13.04400 9.2975803
13.04500 9.4497889
13.04600 9.600209399999999
13.04700 9.7488225
13.04800 9.8956086
13.04900 10.04055
13.05000 10.18362
13.05100 10.324819999999999
13.05200 10.46411
13.05300 10.60148
13.05400 10.73692
13.05500 10.8704
13.05600 11.001909999999999
13.05700 11.13144
13.05800 11.25896
13.05900 11.38446
13.06000 11.50793
13.06100 11.629349999999999
13.06200 11.7487
13.06300 11.86598
13.06400 11.981160000000001
13.06500 12.09423
13.06600 12.20518
13.06700 12.31399
13.06800 12.42066
13.06900 12.52517
13.07000 12.6275
13.07100 12.727649999999999
13.07200 12.825600000000001
13.07300 12.92134
13.07400 13.01486
13.07500 13.10615
13.07600 13.195200000000002
13.07700 13.282
13.07800 13.36653
13.07900 13.448789999999999
13.08000 13.528770000000002
13.08100 13.60646
13.08200 13.68185
13.08300 13.75492
13.08400 13.825689999999998
13.08500 13.89412
13.08600 13.960230000000001
13.08700 14.024000000000001
13.08800 14.085420000000001
13.08900 14.144490000000001
13.09000 14.2012
13.09100 14.25555
13.09200 14.307529999999998
13.09300 14.35714
13.09400 14.40437
13.09500 14.44921
13.09600 14.49168
13.09700 14.531749999999999
13.09800 14.56943
13.09900 14.604719999999999
13.10000 14.63761
13.10100 14.66811
13.10200 14.696200000000001
13.10300 14.721890000000002
13.10400 14.74518
13.10500 14.766070000000001
13.10600 14.78455
13.10700 14.80063
13.10800 14.81431
13.10900 14.82559
13.11000 14.83447
13.11100 14.84094
13.11200 14.84502
13.11300 14.846699999999998
13.11400 14.84599
13.11500 14.84288
13.11600 14.83738
13.11700 14.829500000000001
13.11800 14.81924
13.11900 14.80659
13.12000 14.791570000000002
13.12100 14.774180000000001
13.12200 14.754419999999998
13.12300 14.7323
13.12400 14.70783
13.12500 14.68101
13.12600 14.65184
13.12700 14.62034
13.12800 14.5865
13.12900 14.550350000000002
13.13000 14.511869999999998
13.13100 14.4711
13.13200 14.42802
13.13300 14.38265
13.13400 14.335
13.13500 14.28508
13.13600 14.2329
13.13700 14.17847
13.13800 14.1218
13.13900 14.06289
13.14000 14.001769999999999
13.14100 13.93844
13.14200 13.87291
13.14300 13.805200000000001
13.14400 13.73531
13.14500 13.663269999999999
13.14600 13.58907
13.14700 13.51274
13.14800 13.434289999999999
13.14900 13.35374
13.15000 13.27108
13.15100 13.18635
13.15200 13.099549999999999
13.15300 13.01069
13.15400 12.9198
13.15500 12.826889999999999
13.15600 12.73197
13.15700 12.635060000000001
13.15800 12.536169999999998
13.15900 12.435319999999999
13.16000 12.33253
13.16100 12.2278
13.16200 12.121170000000001
13.16300 12.012649999999999
13.16400 11.90225
13.16500 11.78999
13.16600 11.6759
13.16700 11.55998
13.16800 11.44226
13.16900 11.32275
13.17000 11.201469999999999
13.17100 11.07846
13.17200 10.95371
13.17300 10.827259999999999
13.17400 10.699110000000001
13.17500 10.56931
13.17600 10.43785
13.17700 10.304770000000001
13.17800 10.170079999999999
13.17900 10.03381
13.18000 9.8959751
13.18100 9.7565979
13.18200 9.615699900000001
13.18300 9.473303
13.18400 9.3294293
13.18500 9.1841005
13.18600 9.0373389
13.18700 8.889167
13.18800 8.7396078
13.18900 8.5886836
13.19000 8.4364176
13.19100 8.282832800000001
13.19200 8.1279524
13.19300 7.971800099999999
13.19400 7.814399900000001
13.19500 7.655775500000001
13.19600 7.4959508999999995
13.19700 7.334950599999999
13.19800 7.1727984
13.19900 7.0095196
13.20000 6.845138200000001
13.20100 6.679679500000001
13.20200 6.5131679
13.20300 6.3456288999999995
13.20400 6.1770879
13.20500 6.0075696999999995
13.20600 5.8370999999999995
13.20700 5.6657041999999995
13.20800 5.4934077
13.20900 5.3202361
13.21000 5.1462155
13.21100 4.9713715999999994
13.21200 4.7957301
13.21300 4.6193168
13.21400 4.442158
13.21500 4.2642795
13.21600 4.0857076999999995
13.21700 3.9064687
13.21800 3.7265889000000003
13.21900 3.5460945
13.22000 3.3650119
13.22100 3.1833674999999997
13.22200 3.0011877
13.22300 2.8184995
13.22400 2.6353292
13.22500 2.4517039
13.22600 2.2676501
13.22700 2.083195
13.22800 1.8983653
13.22900 1.713188
13.23000 1.5276902
13.23100 1.341899
13.23200 1.1558415
13.23300 0.96954498
13.23400 0.78303656
13.23500 0.5963434
13.23600 0.40949280000000005
13.23700 0.22251199000000002
13.23800 0.035428163
13.23900 -0.15173147
13.24000 -0.33893974
13.24100 -0.5261695000000001
13.24200 -0.7133937
13.24300 -0.9005852999999999
13.24400 -1.0877172
13.24500 -1.2747627
13.24600 -1.4616947
13.24700 -1.6484866
13.24800 -1.8351115
13.24900 -2.0215429
13.25000 -2.2077544000000002
13.25100 -2.3937192
13.25200 -2.5794111
13.25300 -2.7648037
13.25400 -2.9498708
13.25500 -3.1345859
13.25600 -3.318923
13.25700 -3.5028562
13.25800 -3.6863592
13.25900 -3.8694061
13.26000 -4.0519714
13.26100 -4.2340290000000005
13.26200 -4.4155527
13.26300 -4.5965172
13.26400 -4.776896900000001
13.26500 -4.956666
13.26600 -5.1357992
13.26700 -5.3142708
13.26800 -5.4920558
13.26900 -5.6691285
13.27000 -5.8454644
13.27100 -6.0210381
13.27200 -6.1958246
13.27300 -6.3697994
13.27400 -6.5429375
13.27500 -6.715215
13.27600 -6.8866074
13.27700 -7.057090100000001
13.27800 -7.22664
13.27900 -7.3952332
13.28000 -7.5628452
13.28100 -7.729453599999999
13.28200 -7.895034600000001
13.28300 -8.0595657
13.28400 -8.223023999999999
13.28500 -8.3853863
13.28600 -8.546631
13.28700 -8.7067351
13.28800 -8.8656768
13.28900 -9.023434700000001
13.29000 -9.179987
13.29100 -9.335312199999999
13.29200 -9.489389500000001
13.29300 -9.6421972
13.29400 -9.7937152
13.29500 -9.9439219
13.29600 -10.0928
13.29700 -10.24032
13.29800 -10.386470000000001
13.29900 -10.531229999999999
13.30000 -10.67458
13.30100 -10.8165
13.30200 -10.95697
13.30300 -11.09596
13.30400 -11.233469999999999
13.30500 -11.36947
13.30600 -11.50394
13.30700 -11.63687
13.30800 -11.76824
13.30900 -11.89803
13.31000 -12.026209999999999
13.31100 -12.15279
13.31200 -12.27773
13.31300 -12.40101
13.31400 -12.522630000000001
13.31500 -12.642570000000001
13.31600 -12.76081
13.31700 -12.87734
13.31800 -12.99213
13.31900 -13.10517
13.32000 -13.21646
13.32100 -13.325970000000002
13.32200 -13.43368
13.32300 -13.53959
13.32400 -13.64368
13.32500 -13.745940000000001
13.32600 -13.84635
13.32700 -13.944899999999999
13.32800 -14.041580000000002
13.32900 -14.136370000000001
13.33000 -14.22927
13.33100 -14.320250000000001
13.33200 -14.40931
13.33300 -14.49644
13.33400 -14.581620000000001
13.33500 -14.66485
13.33600 -14.746110000000002
13.33700 -14.825389999999999
13.33800 -14.902679999999998
13.33900 -14.977979999999999
13.34000 -15.05127
13.34100 -15.12254
13.34200 -15.19179
13.34300 -15.25901
13.34400 -15.324180000000002
13.34500 -15.387300000000002
13.34600 -15.44837
13.34700 -15.507370000000002
13.34800 -15.564300000000001
13.34900 -15.619150000000001
13.35000 -15.67191
13.35100 -15.72258
13.35200 -15.77116
13.35300 -15.81763
13.35400 -15.862000000000002
13.35500 -15.904250000000001
13.35600 -15.94439
13.35700 -15.9824
13.35800 -16.018279999999997
13.35900 -16.05204
13.36000 -16.08366
13.36100 -16.11314
13.36200 -16.14049
13.36300 -16.16568
13.36400 -16.18874
13.36500 -16.20964
13.36600 -16.22839
13.36700 -16.24499
13.36800 -16.25944
13.36900 -16.27173
13.37000 -16.28186
13.37100 -16.289839999999998
13.37200 -16.29566
13.37300 -16.29932
13.37400 -16.300829999999998
13.37500 -16.30018
13.37600 -16.29737
13.37700 -16.29241
13.37800 -16.28529
13.37900 -16.27603
13.38000 -16.26462
13.38100 -16.25106
13.38200 -16.23536
13.38300 -16.21752
13.38400 -16.19754
13.38500 -16.17543
13.38600 -16.1512
13.38700 -16.12484
13.38800 -16.09636
13.38900 -16.065769999999997
13.39000 -16.033079999999998
13.39100 -15.998280000000001
13.39200 -15.96139
13.39300 -15.922410000000001
13.39400 -15.88135
13.39500 -15.83822
13.39600 -15.793009999999999
13.39700 -15.74575
13.39800 -15.69643
13.39900 -15.64507
13.40000 -15.59168
13.40100 -15.536249999999999
13.40200 -15.478810000000001
13.40300 -15.41936
13.40400 -15.357899999999999
13.40500 -15.294450000000001
13.40600 -15.229019999999998
13.40700 -15.161620000000001
13.40800 -15.092249999999998
13.40900 -15.02094
13.41000 -14.94768
13.41100 -14.872489999999999
13.41200 -14.79538
13.41300 -14.71636
13.41400 -14.63545
13.41500 -14.55265
13.41600 -14.467979999999999
13.41700 -14.381450000000001
13.41800 -14.29308
13.41900 -14.20287
13.42000 -14.11084
13.42100 -14.017
13.42200 -13.92138
13.42300 -13.82397
13.42400 -13.7248
13.42500 -13.623869999999998
13.42600 -13.52122
13.42700 -13.416839999999999
13.42800 -13.310759999999998
13.42900 -13.20299
13.43000 -13.09354
13.43100 -12.98244
13.43200 -12.86969
13.43300 -12.75533
13.43400 -12.639349999999999
13.43500 -12.52178
13.43600 -12.40263
13.43700 -12.28192
13.43800 -12.15968
13.43900 -12.03591
13.44000 -11.91063
13.44100 -11.78386
13.44200 -11.65563
13.44300 -11.52594
13.44400 -11.39482
13.44500 -11.262279999999999
13.44600 -11.12835
13.44700 -10.99304
13.44800 -10.85637
13.44900 -10.71837
13.45000 -10.57904
13.45100 -10.43841
13.45200 -10.29651
13.45300 -10.15334
13.45400 -10.008939999999999
13.45500 -9.8633103
13.45600 -9.7164862
13.45700 -9.5684834
13.45800 -9.4193235
13.45900 -9.2690274
13.46000 -9.1176152
13.46100 -8.9651093
13.46200 -8.8115305
13.46300 -8.6568996
13.46400 -8.501239100000001
13.46500 -8.3445698
13.46600 -8.186914000000002
13.46700 -8.0282934
13.46800 -7.8687303
13.46900 -7.708246300000001
13.47000 -7.5468637
13.47100 -7.384605
13.47200 -7.2214924
13.47300 -7.0575483
13.47400 -6.8927951
13.47500 -6.7272551
13.47600 -6.560951499999999
13.47700 -6.3939072
13.47800 -6.2261451
13.47900 -6.057688199999999
13.48000 -5.8885593
13.48100 -5.7187818
13.48200 -5.548379199999999
13.48300 -5.3773746
13.48400 -5.2057918
13.48500 -5.033654
13.48600 -4.8609845
13.48700 -4.6878073
13.48800 -4.5141462
13.48900 -4.340024700000001
13.49000 -4.165466100000001
13.49100 -3.9904944999999996
13.49200 -3.8151335
13.49300 -3.6394071
13.49400 -3.4633387
13.49500 -3.2869522
13.49600 -3.1102713
13.49700 -2.9333198
13.49800 -2.7561214
13.49900 -2.5786995999999998
13.50000 -2.4010783
13.50100 -2.223281
13.50200 -2.0453313
13.50300 -1.8672528000000002
13.50400 -1.6890691999999998
13.50500 -1.5108039
13.50600 -1.3324806
13.50700 -1.1541228000000001
13.50800 -0.97575402
13.50900 -0.79739792
13.51000 -0.6190780100000001
13.51100 -0.44081779
13.51200 -0.26264086
13.51300 -0.08457078900000001
13.51400 0.093368842
13.51500 0.27115447
13.51600 0.44876253
13.51700 0.62616947
13.51800 0.8033516799999999
13.51900 0.98028574
13.52000 1.156948
13.52100 1.3333150999999999
13.52200 1.5093634999999999
13.52300 1.6850697000000001
13.52400 1.8604105
13.52500 2.0353627999999997
13.52600 2.2099033
13.52700 2.3840087999999997
13.52800 2.5576564
13.52900 2.7308231
13.53000 2.9034864000000002
13.53100 3.0756237
13.53200 3.2472125999999997
13.53300 3.4182306000000002
13.53400 3.588656
13.53500 3.7584662
13.53600 3.9276398999999995
13.53700 4.0961552
13.53800 4.2639907
13.53900 4.4311251
13.54000 4.5975372
13.54100 4.7632061000000006
13.54200 4.9281109
13.54300 5.0922304
13.54400 5.2555445999999995
13.54500 5.4180324
13.54600 5.5796738999999995
13.54700 5.740448799999999
13.54800 5.9003368
13.54900 6.059318
13.55000 6.2173728
13.55100 6.374481299999999
13.55200 6.530623100000001
13.55300 6.6857792
13.55400 6.8399303
13.55500 6.993057599999999
13.55600 7.145141100000001
13.55700 7.2961621
13.55800 7.4461021
13.55900 7.5949423000000005
13.56000 7.742663499999999
13.56100 7.8892484
13.56200 8.034677799999999
13.56300 8.1789345
13.56400 8.3219998
13.56500 8.4638566
13.56600 8.604487800000001
13.56700 8.743875500000001
13.56800 8.882003300000001
13.56900 9.0188541
13.57000 9.154411399999999
13.57100 9.2886589
13.57200 9.4215803
13.57300 9.5531598
13.57400 9.6833818
13.57500 9.8122299
13.57600 9.9396899
13.57700 10.06575
13.57800 10.190380000000001
13.57900 10.31359
13.58000 10.43535
13.58100 10.55564
13.58200 10.67447
13.58300 10.7918
13.58400 10.90763
13.58500 11.021939999999999
13.58600 11.13472
13.58700 11.24597
13.58800 11.35565
13.58900 11.46377
13.59000 11.570310000000001
13.59100 11.67526
13.59200 11.77861
13.59300 11.88034
13.59400 11.98044
13.59500 12.07891
13.59600 12.17573
13.59700 12.27089
13.59800 12.36438
13.59900 12.4562
13.60000 12.54632
13.60100 12.63474
13.60200 12.72146
13.60300 12.80646
13.60400 12.88974
13.60500 12.971279999999998
13.60600 13.05108
13.60700 13.12913
13.60800 13.205430000000002
13.60900 13.279959999999999
13.61000 13.352710000000002
13.61100 13.423689999999999
13.61200 13.49289
13.61300 13.56029
13.61400 13.625889999999998
13.61500 13.689689999999999
13.61600 13.75168
13.61700 13.811860000000001
13.61800 13.87021
13.61900 13.92674
13.62000 13.98145
13.62100 14.03431
13.62200 14.085339999999999
13.62300 14.134530000000002
13.62400 14.18187
13.62500 14.227360000000001
13.62600 14.27101
13.62700 14.31279
13.62800 14.35272
13.62900 14.39079
13.63000 14.427000000000001
13.63100 14.46134
13.63200 14.49382
13.63300 14.52444
13.63400 14.55318
13.63500 14.580070000000001
13.63600 14.605080000000001
13.63700 14.62822
13.63800 14.649499999999998
13.63900 14.668909999999999
13.64000 14.68645
13.64100 14.70214
13.64200 14.71595
13.64300 14.72791
13.64400 14.738000000000001
13.64500 14.74624
13.64600 14.75262
13.64700 14.75714
13.64800 14.759820000000001
13.64900 14.76065
13.65000 14.759630000000001
13.65100 14.75678
13.65200 14.75209
13.65300 14.74556
13.65400 14.737210000000001
13.65500 14.72702
13.65600 14.71502
13.65700 14.701210000000001
13.65800 14.685580000000002
13.65900 14.668149999999999
13.66000 14.648920000000002
13.66100 14.627899999999999
13.66200 14.60509
13.66300 14.58049
13.66400 14.554120000000001
13.66500 14.52599
13.66600 14.49609
13.66700 14.46444
13.66800 14.431040000000001
13.66900 14.39591
13.67000 14.359050000000002
13.67100 14.320469999999998
13.67200 14.28017
13.67300 14.23818
13.67400 14.194490000000002
13.67500 14.149120000000002
13.67600 14.10207
13.67700 14.053370000000001
13.67800 14.00301
13.67900 13.95101
13.68000 13.89738
13.68100 13.84213
13.68200 13.785269999999999
13.68300 13.72681
13.68400 13.66677
13.68500 13.60516
13.68600 13.54199
13.68700 13.477269999999999
13.68800 13.411010000000001
13.68900 13.34322
13.69000 13.27393
13.69100 13.20313
13.69200 13.130849999999999
13.69300 13.057099999999998
13.69400 12.981889999999998
13.69500 12.905230000000001
13.69600 12.82714
13.69700 12.74763
13.69800 12.66671
13.69900 12.5844
13.70000 12.500720000000001
13.70100 12.41568
13.70200 12.329279999999999
13.70300 12.24156
13.70400 12.15251
13.70500 12.06217
13.70600 11.97053
13.70700 11.87763
13.70800 11.78347
13.70900 11.68807
13.71000 11.59145
13.71100 11.493630000000001
13.71200 11.39461
13.71300 11.294419999999999
13.71400 11.19308
13.71500 11.09059
13.71600 10.98699
13.71700 10.88228
13.71800 10.77648
13.71900 10.66962
13.72000 10.56171
13.72100 10.45276
13.72200 10.3428
13.72300 10.23184
13.72400 10.1199
13.72500 10.00701
13.72600 9.8931685
13.72700 9.7784087
13.72800 9.6627451
13.72900 9.546196499999999
13.73000 9.4287813
13.73100 9.310519000000001
13.73200 9.1914281
13.73300 9.0715289
13.73400 8.9508399
13.73500 8.8293806
13.73600 8.7071702
13.73700 8.5842289
13.73800 8.4605761
13.73900 8.3362319
13.74000 8.211215600000001
13.74100 8.0855474
13.74200 7.9592474
13.74300 7.8323349
13.74400 7.704830899999999
13.74500 7.5767554
13.74600 7.4481285999999995
13.74700 7.318970599999999
13.74800 7.189301400000001
13.74900 7.059141200000001
13.75000 6.928510999999999
13.75100 6.7974307
13.75200 6.6659212
13.75300 6.534002699999999
13.75400 6.4016961
13.75500 6.2690206
13.75600 6.1359979000000004
13.75700 6.0026482
13.75800 5.8689915
13.75900 5.7350487
13.76000 5.6008406
13.76100 5.4663874
13.76200 5.33171
13.76300 5.1968288000000005
13.76400 5.0617643
13.76500 4.9265373
13.76600 4.7911689
13.76700 4.6556793
13.76800 4.5200892
13.76900 4.3844197000000005
13.77000 4.2486914
13.77100 4.112925
13.77200 3.9771411999999997
13.77300 3.841361
13.77400 3.7056051
13.77500 3.5698939
13.77600 3.4342483
13.77700 3.2986891
13.77800 3.1632368
13.77900 3.027912
13.78000 2.8927354
13.78100 2.7577274
13.78200 2.6229082
13.78300 2.4882982
13.78400 2.3539176
13.78500 2.2197867
13.78600 2.0859253
13.78700 1.9523533
13.78800 1.8190905
13.78900 1.6861569
13.79000 1.5535718
13.79100 1.4213547
13.79200 1.289525
13.79300 1.1581019
13.79400 1.0271044999999999
13.79500 0.89655211
13.79600 0.7664634800000001
13.79700 0.6368575599999999
13.79800 0.50775316
13.79900 0.37916901
13.80000 0.2511238
13.80100 0.12363616000000001
13.80200 -0.0032753695
13.80300 -0.12959226999999998
13.80400 -0.25529609999999997
13.80500 -0.38036848
13.80600 -0.5047910800000001
13.80700 -0.62854565
13.80800 -0.75161397
13.80900 -0.87397788
13.81000 -0.9956194999999999
13.81100 -1.1165208
13.81200 -1.236664
13.81300 -1.3560316
13.81400 -1.4746058
13.81500 -1.5923694
13.81600 -1.7093051000000001
13.81700 -1.825396
13.81800 -1.9406252
13.81900 -2.0549759
13.82000 -2.1684319
13.82100 -2.2809768
13.82200 -2.3925948999999997
13.82300 -2.5032701
13.82400 -2.612987
13.82500 -2.7217301
13.82600 -2.8294843
13.82700 -2.9362347
13.82800 -3.0419666000000003
13.82900 -3.1466655
13.83000 -3.2503173000000003
13.83100 -3.3529077
13.83200 -3.4544225999999996
13.83300 -3.5548482
13.83400 -3.6541715000000003
13.83500 -3.7523787000000004
13.83600 -3.8494565
13.83700 -3.9453920000000005
13.83800 -4.0401723
13.83900 -4.1337844
13.84000 -4.2262159
13.84100 -4.3174542
13.84200 -4.4074874
13.84300 -4.4963028000000005
13.84400 -4.5838889
13.84500 -4.6702333
13.84600 -4.7553245
13.84700 -4.839151
13.84800 -4.9217016000000005
13.84900 -5.0029650000000006
13.85000 -5.0829303
13.85100 -5.1615864
13.85200 -5.2389231
13.85300 -5.3149294
13.85400 -5.3895958
13.85500 -5.4629121000000005
13.85600 -5.5348687
13.85700 -5.6054562
13.85800 -5.6746654
13.85900 -5.7424877
13.86000 -5.8089141
13.86100 -5.873936
13.86200 -5.9375457
13.86300 -5.999734999999999
13.86400 -6.0604963
13.86500 -6.1198227
13.86600 -6.1777066
13.86700 -6.2341413999999995
13.86800 -6.28912
13.86900 -6.342636799999999
13.87000 -6.3946851
13.87100 -6.445258900000001
13.87200 -6.494353
13.87300 -6.5419614
13.87400 -6.588079
13.87500 -6.632701300000001
13.87600 -6.675823
13.87700 -6.7174397
13.87800 -6.757547
13.87900 -6.796141
13.88000 -6.8332180000000005
13.88100 -6.8687737
13.88200 -6.9028057
13.88300 -6.9353104
13.88400 -6.9662847
13.88500 -6.995726400000001
13.88600 -7.023632500000001
13.88700 -7.0500016
13.88800 -7.074831400000001
13.88900 -7.0981212000000005
13.89000 -7.1198687
13.89100 -7.140073900000001
13.89200 -7.1587354
13.89300 -7.1758524
13.89400 -7.1914256
13.89500 -7.2054542999999995
13.89600 -7.2179385
13.89700 -7.228878900000001
13.89800 -7.2382763
13.89900 -7.2461313999999994
13.90000 -7.2524451
13.90100 -7.257218699999999
13.90200 -7.260453699999999
13.90300 -7.262152400000001
13.90400 -7.2623163
13.90500 -7.260947700000001
13.90600 -7.258049399999999
13.90700 -7.253623800000001
13.90800 -7.247673000000001
13.90900 -7.2402008
13.91000 -7.2312102000000005
13.91100 -7.220704899999999
13.91200 -7.2086886
13.91300 -7.195165
13.91400 -7.1801387
13.91500 -7.163614
13.91600 -7.1455956
13.91700 -7.1260883999999995
13.91800 -7.1050972
13.91900 -7.0826285
13.92000 -7.0586875
13.92100 -7.0332802999999995
13.92200 -7.0064127
13.92300 -6.978092299999999
13.92400 -6.948325
13.92500 -6.917119
13.92600 -6.884481000000001
13.92700 -6.8504184
13.92800 -6.8149403
13.92900 -6.7780539
13.93000 -6.7397684
13.93100 -6.7000926000000005
13.93200 -6.659034599999999
13.93300 -6.6166043
13.93400 -6.5728105999999995
13.93500 -6.527663
13.93600 -6.481171400000001
13.93700 -6.433345399999999
13.93800 -6.3841954
13.93900 -6.3337311
13.94000 -6.281963
13.94100 -6.2289018
13.94200 -6.174558
13.94300 -6.1189421
13.94400 -6.0620651
13.94500 -6.0039378999999995
13.94600 -5.944571600000001
13.94700 -5.8839779000000005
13.94800 -5.8221679
13.94900 -5.7591535
13.95000 -5.6949466
13.95100 -5.6295592
13.95200 -5.5630036
13.95300 -5.495291900000001
13.95400 -5.426437399999999
13.95500 -5.356453
13.95600 -5.2853517000000005
13.95700 -5.213147
13.95800 -5.1398527
13.95900 -5.0654825
13.96000 -4.9900506
13.96100 -4.913571500000001
13.96200 -4.8360597
13.96300 -4.7575302
13.96400 -4.6779979
13.96500 -4.5974784
13.96600 -4.5159865
13.96700 -4.4335384
13.96800 -4.3501493
13.96900 -4.265835500000001
13.97000 -4.1806128
13.97100 -4.0944975
13.97200 -4.007506
13.97300 -3.9196543
13.97400 -3.8309593000000004
13.97500 -3.7414372
13.97600 -3.6511044999999998
13.97700 -3.5599783000000005
13.97800 -3.4680750000000002
13.97900 -3.3754118
13.98000 -3.2820053000000002
13.98100 -3.1878724999999997
13.98200 -3.0930303
13.98300 -2.997496
13.98400 -2.9012865999999997
13.98500 -2.8044194
13.98600 -2.7069113999999996
13.98700 -2.6087804
13.98800 -2.5100434000000003
13.98900 -2.4107182000000003
13.99000 -2.3108225
13.99100 -2.2103742
13.99200 -2.1093909
13.99300 -2.0078909
13.99400 -1.905892
13.99500 -1.8034128
13.99600 -1.7004716999999998
13.99700 -1.5970871000000002
13.99800 -1.4932777
13.99900 -1.3890623
14.00000 -1.2844597
14.00100 -1.1794889
14.00200 -1.0741691
14.00300 -0.9685193200000001
14.00400 -0.86255884
14.00500 -0.75630699
14.00600 -0.64978315
14.00700 -0.54300679
14.00800 -0.43599731
14.00900 -0.32877428
14.01000 -0.22135719
14.01100 -0.11376562
14.01200 -0.0060191032000000005
14.01300 0.10186275
14.01400 0.20986039
14.01500 0.3179542
14.01600 0.42612459999999996
14.01700 0.53435201
14.01800 0.64261677
14.01900 0.75089931
14.02000 0.85918009
14.02100 0.9674394500000001
14.02200 1.0756577
14.02300 1.1838154
14.02400 1.2918929
14.02500 1.3998705
14.02600 1.5077288
14.02700 1.6154483000000002
14.02800 1.7230092999999997
14.02900 1.8303923
14.03000 1.9375779
14.03100 2.0445466
14.03200 2.1512792
14.03300 2.2577561
14.03400 2.3639584
14.03500 2.4698667
14.03600 2.5754619
14.03700 2.6807249
14.03800 2.7856367
14.03900 2.8901784
14.04000 2.9943312
14.04100 3.0980764
14.04200 3.2013956
14.04300 3.3042699
14.04400 3.4066811
14.04500 3.5086106999999997
14.04600 3.6100406
14.04700 3.7109523999999996
14.04800 3.8113281
14.04900 3.9111499000000003
14.05000 4.0103994
14.05100 4.1090589
14.05200 4.207110800000001
14.05300 4.3045371999999995
14.05400 4.4013202
14.05500 4.4974424
14.05600 4.5928858
14.05700 4.6876334
14.05800 4.7816671
14.05900 4.87497
14.06000 4.9675245
14.06100 5.059313
14.06200 5.1503185
14.06300 5.2405238
14.06400 5.3299114
14.06500 5.4184645
14.06600 5.506166400000001
14.06700 5.593
14.06800 5.6789488
14.06900 5.763996
14.07000 5.848125400000001
14.07100 5.9313204
14.07200 6.0135651
14.07300 6.0948439
14.07400 6.175141
14.07500 6.254441299999999
14.07600 6.332729
14.07700 6.4099893
14.07800 6.486208
14.07900 6.5613702
14.08000 6.6354617000000005
14.08100 6.7084692
14.08200 6.7803785
14.08300 6.8511754
14.08400 6.920847300000001
14.08500 6.9893814999999995
14.08600 7.0567645
14.08700 7.1229838
14.08800 7.1880266
14.08900 7.251880300000001
14.09000 7.3145337
14.09100 7.3759742
14.09200 7.436189799999999
14.09300 7.4951693
14.09400 7.552900899999999
14.09500 7.6093733
14.09600 7.6645747
14.09700 7.7184945
14.09800 7.7711217
14.09900 7.822445
14.10000 7.8724541
14.10100 7.921138399999999
14.10200 7.968486800000001
14.10300 8.0144897
14.10400 8.0591373
14.10500 8.1024192
14.10600 8.1443265
14.10700 8.184849499999999
14.10800 8.2239784
14.10900 8.2617052
14.11000 8.2980201
14.11100 8.3329156
14.11200 8.3663829
14.11300 8.3984144
14.11400 8.429002800000001
14.11500 8.458140499999999
14.11600 8.4858201
14.11700 8.512035
14.11800 8.5367791
14.11900 8.560045800000001
14.12000 8.5818291
14.12100 8.6021237
14.12200 8.620924500000001
14.12300 8.6382262
14.12400 8.6540237
14.12500 8.6683124
14.12600 8.6810879
14.12700 8.692346500000001
14.12800 8.7020844
14.12900 8.7102972
14.13000 8.716982600000001
14.13100 8.7221362
14.13200 8.7257557
14.13300 8.7278381
14.13400 8.7283812
14.13500 8.7273821
14.13600 8.7248392
14.13700 8.7207504
14.13800 8.7151133
14.13900 8.7079272
14.14000 8.6991906
14.14100 8.6889021
14.14200 8.6770616
14.14300 8.6636685
14.14400 8.6487226
14.14500 8.6322241
14.14600 8.6141728
14.14700 8.5945696
14.14800 8.5734151
14.14900 8.550711
14.15000 8.5264586
14.15100 8.500658699999999
14.15200 8.4733143
14.15300 8.4444277
14.15400 8.414001
14.15500 8.3820365
14.15600 8.348538
14.15700 8.3135091
14.15800 8.2769528
14.15900 8.238872899999999
14.16000 8.199273
14.16100 8.158158499999999
14.16200 8.115533
14.16300 8.0714017
14.16400 8.0257699
14.16500 7.978642699999999
14.16600 7.9300255
14.16700 7.879924000000001
14.16800 7.8283444
14.16900 7.7752925
14.17000 7.7207752
14.17100 7.6647997
14.17200 7.6073721
14.17300 7.5485006
14.17400 7.4881919
14.17500 7.4264541
14.17600 7.3632956
14.17700 7.298724400000001
14.17800 7.232749500000001
14.17900 7.165379099999999
14.18000 7.096622900000001
14.18100 7.0264898
14.18200 6.9549896
14.18300 6.8821326
14.18400 6.8079285
14.18500 6.7323870999999995
14.18600 6.6555195
14.18700 6.577336799999999
14.18800 6.4978495
14.18900 6.4170688
14.19000 6.335006699999999
14.19100 6.2516741
14.19200 6.1670829000000005
14.19300 6.081245099999999
14.19400 5.9941728
14.19500 5.9058782
14.19600 5.8163736
14.19700 5.7256721
14.19800 5.6337858999999995
14.19900 5.5407282
14.20000 5.4465119
14.20100 5.3511504
14.20200 5.2546572
14.20300 5.1570456
14.20400 5.0583298999999995
14.20500 4.9585238
14.20600 4.8576415
14.20700 4.755697
14.20800 4.652705399999999
14.20900 4.5486815
14.21000 4.4436403
14.21100 4.3375969
14.21200 4.2305667
14.21300 4.1225657
14.21400 4.0136103
14.21500 3.9037161
14.21600 3.7928998
14.21700 3.6811784
14.21800 3.5685688
14.21900 3.4550879
14.22000 3.3407535000000004
14.22100 3.2255828
14.22200 3.1095937
14.22300 2.992804
14.22400 2.8752318
14.22500 2.7568953
14.22600 2.6378129
14.22700 2.5180029
14.22800 2.397484
14.22900 2.2762746
14.23000 2.1543935
14.23100 2.0318594
14.23200 1.9086912
14.23300 1.7849077000000002
14.23400 1.6605278
14.23500 1.5355707
14.23600 1.4100553
14.23700 1.2840008
14.23800 1.1574264
14.23900 1.0303512000000001
14.24000 0.9027945799999999
14.24100 0.77477596
14.24200 0.6463147699999999
14.24300 0.51743053
14.24400 0.38814284
14.24500 0.25847144
14.24600 0.12843617
14.24700 -0.0019430627
14.24800 -0.13264621000000001
14.24900 -0.26365316
14.25000 -0.39494364
14.25100 -0.52649733
14.25200 -0.65829377
14.25300 -0.79031233
14.25400 -0.92253238
14.25500 -1.0549332
14.25600 -1.1874938
14.25700 -1.3201934
14.25800 -1.4530109
14.25900 -1.5859252000000001
14.26000 -1.7189153
14.26100 -1.8519596999999999
14.26200 -1.9850375
14.26300 -2.1181272
14.26400 -2.2512078
14.26500 -2.3842578999999997
14.26600 -2.5172561
14.26700 -2.6501813999999997
14.26800 -2.7830122
14.26900 -2.9157275
14.27000 -3.0483061
14.27100 -3.180727
14.27200 -3.3129687999999997
14.27300 -3.4450106000000003
14.27400 -3.5768310999999997
14.27500 -3.7084094999999997
14.27600 -3.8397249
14.27700 -3.970756
14.27800 -4.1014824
14.27900 -4.2318828
14.28000 -4.3619365
14.28100 -4.491622700000001
14.28200 -4.6209205
14.28300 -4.7498092
14.28400 -4.878268
14.28500 -5.0062761
14.28600 -5.133812900000001
14.28700 -5.2608579
14.28800 -5.3873904
14.28900 -5.5133898
14.29000 -5.6388356
14.29100 -5.7637073
14.29200 -5.8879849
14.29300 -6.0116477
14.29400 -6.134675400000001
14.29500 -6.2570482
14.29600 -6.3787460000000005
14.29700 -6.499749400000001
14.29800 -6.620037600000001
14.29900 -6.7395917999999995
14.30000 -6.8583921000000005
14.30100 -6.9764189000000005
14.30200 -7.0936531
14.30300 -7.2100751
14.30400 -7.3256657
14.30500 -7.4404061
14.30600 -7.5542778
14.30700 -7.667262099999999
14.30800 -7.7793397
14.30900 -7.8904927
14.31000 -8.0007024
14.31100 -8.109951
14.31200 -8.2182199
14.31300 -8.3254904
14.31400 -8.4317453
14.31500 -8.5369669
14.31600 -8.6411372
14.31700 -8.7442391
14.31800 -8.8462546
14.31900 -8.9471675
14.32000 -9.0469599
14.32100 -9.1456145
14.32200 -9.243115
14.32300 -9.3394451
14.32400 -9.4345883
14.32500 -9.5285282
14.32600 -9.6212484
14.32700 -9.7127333
14.32800 -9.8029681
14.32900 -9.8919362
14.33000 -9.9796228
14.33100 -10.06601
14.33200 -10.15109
14.33300 -10.23485
14.33400 -10.317260000000001
14.33500 -10.39832
14.33600 -10.47802
14.33700 -10.556329999999999
14.33800 -10.63325
14.33900 -10.70876
14.34000 -10.78285
14.34100 -10.8555
14.34200 -10.92672
14.34300 -10.99647
14.34400 -11.06475
14.34500 -11.13156
14.34600 -11.19687
14.34700 -11.260670000000001
14.34800 -11.32296
14.34900 -11.38372
14.35000 -11.44295
14.35100 -11.500630000000001
14.35200 -11.55674
14.35300 -11.61129
14.35400 -11.66426
14.35500 -11.715639999999999
14.35600 -11.76542
14.35700 -11.81359
14.35800 -11.86014
14.35900 -11.90506
14.36000 -11.948350000000001
14.36100 -11.99
14.36200 -12.02999
14.36300 -12.06832
14.36400 -12.10498
14.36500 -12.13997
14.36600 -12.17327
14.36700 -12.20488
14.36800 -12.2348
14.36900 -12.26302
14.37000 -12.28952
14.37100 -12.314319999999999
14.37200 -12.33739
14.37300 -12.35875
14.37400 -12.37837
14.37500 -12.39626
14.37600 -12.412420000000001
14.37700 -12.426829999999999
14.37800 -12.43951
14.37900 -12.450429999999999
14.38000 -12.45961
14.38100 -12.46704
14.38200 -12.47271
14.38300 -12.47663
14.38400 -12.47879
14.38500 -12.4792
14.38600 -12.47784
14.38700 -12.47472
14.38800 -12.46984
14.38900 -12.4632
14.39000 -12.4548
14.39100 -12.44463
14.39200 -12.432699999999999
14.39300 -12.41901
14.39400 -12.403559999999999
14.39500 -12.38635
14.39600 -12.36738
14.39700 -12.34666
14.39800 -12.324169999999999
14.39900 -12.29993
14.40000 -12.27395
14.40100 -12.24621
14.40200 -12.21673
14.40300 -12.185500000000001
14.40400 -12.15253
14.40500 -12.11783
14.40600 -12.0814
14.40700 -12.043239999999999
14.40800 -12.00336
14.40900 -11.96176
14.41000 -11.91845
14.41100 -11.87343
14.41200 -11.82671
14.41300 -11.7783
14.41400 -11.72819
14.41500 -11.676409999999999
14.41600 -11.62295
14.41700 -11.567829999999999
14.41800 -11.51104
14.41900 -11.45261
14.42000 -11.392529999999999
14.42100 -11.33081
14.42200 -11.26747
14.42300 -11.20251
14.42400 -11.13594
14.42500 -11.067770000000001
14.42600 -10.99802
14.42700 -10.92668
14.42800 -10.85377
14.42900 -10.7793
14.43000 -10.70329
14.43100 -10.62574
14.43200 -10.54666
14.43300 -10.46607
14.43400 -10.38397
14.43500 -10.30038
14.43600 -10.21532
14.43700 -10.12879
14.43800 -10.040799999999999
14.43900 -9.9513806
14.44000 -9.860530500000001
14.44100 -9.768267
14.44200 -9.674604200000001
14.44300 -9.5795557
14.44400 -9.483135500000001
14.44500 -9.3853578
14.44600 -9.2862375
14.44700 -9.1857895
14.44800 -9.084028
14.44900 -8.9809678
14.45000 -8.8766247
14.45100 -8.7710142
14.45200 -8.6641513
14.45300 -8.5560516
14.45400 -8.446731400000001
14.45500 -8.3362065
14.45600 -8.2244933
14.45700 -8.111607999999999
14.45800 -7.997567999999999
14.45900 -7.882389400000001
14.46000 -7.766089599999999
14.46100 -7.6486856
14.46200 -7.5301944999999995
14.46300 -7.410634300000001
14.46400 -7.2900228
14.46500 -7.1683787
14.46600 -7.0457198
14.46700 -6.9220647
14.46800 -6.7974322
14.46900 -6.6718414
14.47000 -6.545312
14.47100 -6.4178623
14.47200 -6.2895126999999995
14.47300 -6.1602827
14.47400 -6.0301922
14.47500 -5.899261699999999
14.47600 -5.7675112
14.47700 -5.6349613
14.47800 -5.5016328
14.47900 -5.3675462
14.48000 -5.2327223
14.48100 -5.0971821
14.48200 -4.9609464
14.48300 -4.8240364
14.48400 -4.6864733
14.48500 -4.5482784999999994
14.48600 -4.4094726
14.48700 -4.2700775
14.48800 -4.1301141999999995
14.48900 -3.9896041
14.49000 -3.8485687
14.49100 -3.7070293
14.49200 -3.5650074
14.49300 -3.4225244000000004
14.49400 -3.2796022000000002
14.49500 -3.1362619
14.49600 -2.9925259
14.49700 -2.8484156
14.49800 -2.703953
14.49900 -2.5591599
14.50000 -2.4140585
14.50100 -2.2686709
14.50200 -2.1230193
14.50300 -1.9771258999999999
14.50400 -1.8310133
14.50500 -1.6847041
14.50600 -1.5382205
14.50700 -1.3915854
14.50800 -1.2448213
14.50900 -1.0979512
14.51000 -0.9509977
14.51100 -0.80398377
14.51200 -0.65693227
14.51300 -0.5098660500000001
14.51400 -0.36280802
14.51500 -0.21578111
14.51600 -0.06880816099999999
14.51700 0.078087958
14.51800 0.22488440999999998
14.51900 0.37155843
14.52000 0.51808725
14.52100 0.66444818
14.52200 0.81061851
14.52300 0.95657576
14.52400 1.1022973
14.52500 1.2477607
14.52600 1.3929437
14.52700 1.5378238
14.52800 1.6823787
14.52900 1.8265864
14.53000 1.9704244999999998
14.53100 2.1138711
14.53200 2.2569042
14.53300 2.3995018
14.53400 2.5416419
14.53500 2.6833028
14.53600 2.8244628
14.53700 2.9650999000000002
14.53800 3.1051927999999998
14.53900 3.2447196999999997
14.54000 3.3836592
14.54100 3.5219899999999997
14.54200 3.6596905
14.54300 3.7967395
14.54400 3.9331156999999997
14.54500 4.0687978
14.54600 4.2037651
14.54700 4.3379966
14.54800 4.4714715
14.54900 4.6041694
14.55000 4.7360696
14.55100 4.867151799999999
14.55200 4.9973957
14.55300 5.1267814000000005
14.55400 5.2552886
14.55500 5.3828981
14.55600 5.5095904
14.55700 5.6353457
14.55800 5.7601452
14.55900 5.883969700000001
14.56000 6.0068008
14.56100 6.1286192
14.56200 6.2494069
14.56300 6.369145199999999
14.56400 6.4878166
14.56500 6.6054024
14.56600 6.7218848
14.56700 6.8372466
14.56800 6.9514699
14.56900 7.064537
14.57000 7.1764313
14.57100 7.287135699999999
14.57200 7.396633199999999
14.57300 7.504907299999999
14.57400 7.6119414999999995
14.57500 7.7177188999999995
14.57600 7.8222245
14.57700 7.9254411
14.57800 8.027353900000001
14.57900 8.127947200000001
14.58000 8.227205999999999
14.58100 8.3251156
14.58200 8.4216602
14.58300 8.5168265
14.58400 8.610599500000001
14.58500 8.7029651
14.58600 8.7939098
14.58700 8.8834204
14.58800 8.9714833
14.58900 9.0580858
14.59000 9.1432154
14.59100 9.2268601
14.59200 9.3090072
14.59300 9.3896449
14.59400 9.4687618
14.59500 9.546346999999999
14.59600 9.622388299999999
14.59700 9.6968755
14.59800 9.769798100000001
14.59900 9.841145599999999
14.60000 9.9109076
14.60100 9.9790744
14.60200 10.04564
14.60300 10.110579999999999
14.60400 10.17391
14.60500 10.2356
14.60600 10.29565
14.60700 10.354040000000001
14.60800 10.41078
14.60900 10.465860000000001
14.61000 10.51925
14.61100 10.57097
14.61200 10.620989999999999
14.61300 10.66932
14.61400 10.715950000000001
14.61500 10.76086
14.61600 10.80406
14.61700 10.84553
14.61800 10.88528
14.61900 10.92329
14.62000 10.959570000000001
14.62100 10.9941
14.62200 11.02689
14.62300 11.057920000000001
14.62400 11.0872
14.62500 11.11472
14.62600 11.14049
14.62700 11.16449
14.62800 11.18672
14.62900 11.20719
14.63000 11.22589
14.63100 11.24282
14.63200 11.25798
14.63300 11.27137
14.63400 11.28298
14.63500 11.29283
14.63600 11.3009
14.63700 11.30721
14.63800 11.31174
14.63900 11.314499999999999
14.64000 11.3155
14.64100 11.31473
14.64200 11.31219
14.64300 11.30789
14.64400 11.30183
14.64500 11.29401
14.64600 11.284429999999999
14.64700 11.2731
14.64800 11.260019999999999
14.64900 11.2452
14.65000 11.22862
14.65100 11.21031
14.65200 11.19026
14.65300 11.16848
14.65400 11.14498
14.65500 11.11975
14.65600 11.09281
14.65700 11.064160000000001
14.65800 11.033800000000001
14.65900 11.001750000000001
14.66000 10.968
14.66100 10.93257
14.66200 10.89546
14.66300 10.856689999999999
14.66400 10.81625
14.66500 10.77416
14.66600 10.73043
14.66700 10.68506
14.66800 10.638060000000001
14.66900 10.58945
14.67000 10.53923
14.67100 10.48741
14.67200 10.434000000000001
14.67300 10.37902
14.67400 10.322470000000001
14.67500 10.26437
14.67600 10.20472
14.67700 10.14354
14.67800 10.08084
14.67900 10.01662
14.68000 9.950912
14.68100 9.8837152
14.68200 9.815045399999999
14.68300 9.7449146
14.68400 9.6733361
14.68500 9.6003227
14.68600 9.5258877
14.68700 9.4500445
14.68800 9.3728065
14.68900 9.294188
14.69000 9.2142038
14.69100 9.1328681
14.69200 9.0501949
14.69300 8.9662001
14.69400 8.8808984
14.69500 8.7943047
14.69600 8.706435599999999
14.69700 8.6173065
14.69800 8.5269332
14.69900 8.435332800000001
14.70000 8.3425209
14.70100 8.2485147
14.70200 8.1533305
14.70300 8.056985599999999
14.70400 7.959497
14.70500 7.860882600000001
14.70600 7.761159500000001
14.70700 7.660345
14.70800 7.5584568
14.70900 7.4555136
14.71000 7.3515326000000005
14.71100 7.2465323
14.71200 7.1405313999999995
14.71300 7.033547800000001
14.71400 6.9256
14.71500 6.8167067999999995
14.71600 6.7068875
14.71700 6.5961607
14.71800 6.484545799999999
14.71900 6.372062100000001
14.72000 6.2587291
14.72100 6.1445661
14.72200 6.0295932
14.72300 5.9138302
14.72400 5.7972971
14.72500 5.680014600000001
14.72600 5.5620026000000005
14.72700 5.4432821
14.72800 5.3238731
14.72900 5.2037969
14.73000 5.083074
14.73100 4.9617257
14.73200 4.8397727
14.73300 4.7172368
14.73400 4.5941386
14.73500 4.4704996
14.73600 4.3463413
14.73700 4.2216849
14.73800 4.0965516
14.73900 3.9709635
14.74000 3.8449414
14.74100 3.7185072999999997
14.74200 3.5916824
14.74300 3.4644883
14.74400 3.3369463
14.74500 3.2090783
14.74600 3.0809054
14.74700 2.9524491999999998
14.74800 2.8237313
14.74900 2.6947731
14.75000 2.5655961
14.75100 2.4362218
14.75200 2.3066718
14.75300 2.1769676000000002
14.75400 2.0471308
14.75500 1.917183
14.75600 1.787146
14.75700 1.6570413
14.75800 1.5268907999999999
14.75900 1.3967161000000001
14.76000 1.2665393
14.76100 1.1363821
14.76200 1.0062665
14.76300 0.87621436
14.76400 0.74624773
14.76500 0.61638854
14.76600 0.48665875000000003
14.76700 0.35708027
14.76800 0.22767502999999997
14.76900 0.098464882
14.77000 -0.030528376
14.77100 -0.15928302
14.77200 -0.28777742
14.77300 -0.41599008
14.77400 -0.54389955
14.77500 -0.6714845500000001
14.77600 -0.79872394
14.77700 -0.92559671
14.77800 -1.052082
14.77900 -1.1781589000000001
14.78000 -1.3038071
14.78100 -1.429006
14.78200 -1.5537353
14.78300 -1.6779750999999998
14.78400 -1.801705
14.78500 -1.9249054
14.78600 -2.0475565000000002
14.78700 -2.1696387
14.78800 -2.2911325
14.78900 -2.4120185999999997
14.79000 -2.5322774
14.79100 -2.6518902
14.79200 -2.7708378
14.79300 -2.889101
14.79400 -3.0066612999999998
14.79500 -3.1234998
14.79600 -3.2395978
14.79700 -3.3549368000000004
14.79800 -3.4694985
14.79900 -3.5832643999999996
14.80000 -3.6962163
14.80100 -3.8083363
14.80200 -3.9196063000000003
14.80300 -4.0300082
14.80400 -4.1395247
14.80500 -4.2481381
14.80600 -4.3558311000000005
14.80700 -4.4625863
14.80800 -4.5683872
14.80900 -4.6732165
14.81000 -4.7770578
14.81100 -4.879894500000001
14.81200 -4.9817108
14.81300 -5.0824903
14.81400 -5.1822174
14.81500 -5.2808765
14.81600 -5.3784526999999995
14.81700 -5.4749305999999995
14.81800 -5.5702955
14.81900 -5.6645326
14.82000 -5.7576276
14.82100 -5.8495667000000005
14.82200 -5.9403356
14.82300 -6.029921
14.82400 -6.1183091
14.82500 -6.205487300000001
14.82600 -6.2914416
14.82700 -6.3761599
14.82800 -6.4596303
14.82900 -6.541839200000001
14.83000 -6.6227756
14.83100 -6.7024268
14.83200 -6.780781600000001
14.83300 -6.8578288
14.83400 -6.9335572
14.83500 -7.0079558
14.83600 -7.081013899999999
14.83700 -7.1527205
14.83800 -7.2230659
14.83900 -7.292040399999999
14.84000 -7.3596343
14.84100 -7.425838
14.84200 -7.4906424
14.84300 -7.5540394
14.84400 -7.6160192
14.84500 -7.6765745999999995
14.84600 -7.7356964
14.84700 -7.7933772999999995
14.84800 -7.849610599999999
14.84900 -7.904388
14.85000 -7.957702899999999
14.85100 -8.0095485
14.85200 -8.0599181
14.85300 -8.1088059
14.85400 -8.1562057
14.85500 -8.2021117
14.85600 -8.2465187
14.85700 -8.2894206
14.85800 -8.330813099999999
14.85900 -8.370691500000001
14.86000 -8.409050899999999
14.86100 -8.4458873
14.86200 -8.4811963
14.86300 -8.514975
14.86400 -8.5472189
14.86500 -8.577925
14.86600 -8.607090300000001
14.86700 -8.6347125
14.86800 -8.660788799999999
14.86900 -8.6853169
14.87000 -8.7082952
14.87100 -8.7297216
14.87200 -8.7495953
14.87300 -8.7679148
14.87400 -8.7846793
14.87500 -8.7998889
14.87600 -8.8135436
14.87700 -8.825643399999999
14.87800 -8.8361889
14.87900 -8.845181
14.88000 -8.852621200000002
14.88100 -8.858510899999999
14.88200 -8.8628523
14.88300 -8.865647000000001
14.88400 -8.866897999999999
14.88500 -8.8666074
14.88600 -8.864779
14.88700 -8.8614158
14.88800 -8.8565215
14.88900 -8.8501006
14.89000 -8.8421561
14.89100 -8.8326931
14.89200 -8.8217154
14.89300 -8.809229
14.89400 -8.7952375
14.89500 -8.779747
14.89600 -8.7627627
14.89700 -8.7442905
14.89800 -8.724336300000001
14.89900 -8.7029055
14.90000 -8.6800046
14.90100 -8.6556405
14.90200 -8.6298198
14.90300 -8.6025484
14.90400 -8.5738346
14.90500 -8.5436851
14.90600 -8.5121073
14.90700 -8.4791094
14.90800 -8.4446996
14.90900 -8.4088862
14.91000 -8.371677199999999
14.91100 -8.3330825
14.91200 -8.2931109
14.91300 -8.251771300000001
14.91400 -8.2090735
14.91500 -8.1650279
14.91600 -8.119645
14.91700 -8.072935000000001
14.91800 -8.0249086
14.91900 -7.975576800000001
14.92000 -7.9249509
14.92100 -7.873042700000001
14.92200 -7.8198634
14.92300 -7.765425700000001
14.92400 -7.7097416
14.92500 -7.6528236
14.92600 -7.5946838
14.92700 -7.5353354
14.92800 -7.4747913
14.92900 -7.4130647
14.93000 -7.3501691
14.93100 -7.286118699999999
14.93200 -7.2209261
14.93300 -7.1546055
14.93400 -7.087171100000001
14.93500 -7.0186369
14.93600 -6.9490172
14.93700 -6.878326799999999
14.93800 -6.806579999999999
14.93900 -6.7337915
14.94000 -6.659976400000001
14.94100 -6.5851495
14.94200 -6.5093257
14.94300 -6.432520599999999
14.94400 -6.354749899999999
14.94500 -6.276030100000001
14.94600 -6.1963759
14.94700 -6.1158038999999995
14.94800 -6.0343299
14.94900 -5.9519703999999996
14.95000 -5.868742200000001
14.95100 -5.7846617
14.95200 -5.6997456
14.95300 -5.614011
14.95400 -5.527475099999999
14.95500 -5.440155
14.95600 -5.3520683
14.95700 -5.2632324
14.95800 -5.1736645
14.95900 -5.0833829
14.96000 -4.992405
14.96100 -4.9007487
14.96200 -4.8084319
14.96300 -4.7154725
14.96400 -4.6218891
14.96500 -4.5276996
14.96600 -4.4329222
14.96700 -4.3375753
14.96800 -4.2416773999999995
14.96900 -4.1452471
14.97000 -4.0483028
14.97100 -3.9508630000000005
14.97200 -3.8529467
14.97300 -3.7545721999999997
14.97400 -3.6557589000000004
14.97500 -3.5565252999999997
14.97600 -3.4568901999999997
14.97700 -3.3568729
14.97800 -3.2564923
14.97900 -3.1557675
14.98000 -3.0547179
14.98100 -2.9533625
14.98200 -2.8517205
14.98300 -2.7498113
14.98400 -2.6476542
14.98500 -2.5452683
14.98600 -2.442673
14.98700 -2.3398878
14.98800 -2.2369318
14.98900 -2.1338243
14.99000 -2.0305846
14.99100 -1.9272318
14.99200 -1.8237853
14.99300 -1.7202642000000001
14.99400 -1.6166877
14.99500 -1.5130747
14.99600 -1.4094444
14.99700 -1.3058157000000001
14.99800 -1.2022074
14.99900 -1.0986386000000001
15.00000 -0.99512795
15.00100 -0.8916943300000001
15.00200 -0.78835646
15.00300 -0.68513309
15.00400 -0.58204285
15.00500 -0.47910437
15.00600 -0.37633623
15.00700 -0.27375701
15.00800 -0.17138526
15.00900 -0.069239497
15.01000 0.032661806
15.01100 0.13430017
15.01200 0.23565718
15.01300 0.33671444
15.01400 0.43745358
15.01500 0.5378563000000001
15.01600 0.63790428
15.01700 0.73757935
15.01800 0.8368633699999999
15.01900 0.9357382500000001
15.02000 1.034186
15.02100 1.1321888
15.02200 1.2297289
15.02300 1.3267884
15.02400 1.4233501000000002
15.02500 1.5193964
15.02600 1.6149104
15.02700 1.7098747
15.02800 1.8042725999999998
15.02900 1.8980876
15.03000 1.9913029
15.03100 2.0839024
15.03200 2.1758699999999997
15.03300 2.2671897
15.03400 2.3578459
15.03500 2.4478231
15.03600 2.537106
15.03700 2.6256796
15.03800 2.7135288
15.03900 2.800639
15.04000 2.8869955
15.04100 2.972584
15.04200 3.0573905
15.04300 3.1414006000000003
15.04400 3.2246005
15.04500 3.3069763
15.04600 3.3885144
15.04700 3.4692012
15.04800 3.5490233000000004
15.04900 3.6279674999999996
15.05000 3.7060208999999995
15.05100 3.7831701000000004
15.05200 3.8594025999999997
15.05300 3.9347053
15.05400 4.0090658
15.05500 4.0824719
15.05600 4.1549113
15.05700 4.2263716
15.05800 4.2968415
15.05900 4.3663088000000005
15.06000 4.4347625
15.06100 4.502191
15.06200 4.568583100000001
15.06300 4.6339281
15.06400 4.6982154
15.06500 4.7614343
15.06600 4.8235752
15.06700 4.8846278
15.06800 4.9445827
15.06900 5.0034303
15.07000 5.0611615
15.07100 5.1177677
15.07200 5.1732399
15.07300 5.2275699
15.07400 5.280749500000001
15.07500 5.3327709
15.07600 5.3836264
15.07700 5.433308299999999
15.07800 5.481809800000001
15.07900 5.5291239
15.08000 5.5752438
15.08100 5.6201629
15.08200 5.6638755
15.08300 5.706375100000001
15.08400 5.7476562
15.08500 5.7877130999999995
15.08600 5.8265407
15.08700 5.8641337
15.08800 5.9004873
15.08900 5.9355967000000005
15.09000 5.9694576999999995
15.09100 6.0020663
15.09200 6.0334183
15.09300 6.063510099999999
15.09400 6.092338600000001
15.09500 6.1199006
15.09600 6.1461929
15.09700 6.1712131
15.09800 6.1949585
15.09900 6.2174272
15.10000 6.2386174
15.10100 6.2585272
15.10200 6.2771559
15.10300 6.2945016
15.10400 6.3105643
15.10500 6.3253425000000005
15.10600 6.338837
15.10700 6.351047
15.10800 6.3619725
15.10900 6.371613600000001
15.11000 6.3799717000000005
15.11100 6.3870467
15.11200 6.3928403
15.11300 6.3973539
15.11400 6.4005889
15.11500 6.4025469
15.11600 6.403229400000001
15.11700 6.4026393
15.11800 6.4007781
15.11900 6.397649599999999
15.12000 6.3932553
15.12100 6.387598799999999
15.12200 6.3806839
15.12300 6.3725136000000004
15.12400 6.3630916
15.12500 6.3524224
15.12600 6.340509699999999
15.12700 6.3273579
15.12800 6.3129723
15.12900 6.2973581
15.13000 6.2805198
15.13100 6.2624641
15.13200 6.2431958000000005
15.13300 6.2227216
15.13400 6.2010478
15.13500 6.1781809
15.13600 6.1541274
15.13700 6.128894900000001
15.13800 6.1024904
15.13900 6.0749214
15.14000 6.046195699999999
15.14100 6.0163211
15.14200 5.9853058
15.14300 5.9531583999999995
15.14400 5.9198871
15.14500 5.8855005
15.14600 5.8500074
15.14700 5.8134172
15.14800 5.7757389
15.14900 5.736981699999999
15.15000 5.697155
15.15100 5.6562688
15.15200 5.6143329
15.15300 5.5713568
15.15400 5.5273511
15.15500 5.4823261
15.15600 5.4362919000000005
15.15700 5.3892594
15.15800 5.3412396
15.15900 5.2922435
15.16000 5.2422822
15.16100 5.1913671
15.16200 5.1395096
15.16300 5.0867219
15.16400 5.0330158
15.16500 4.9784033999999995
15.16600 4.9228977
15.16700 4.866511
15.16800 4.8092559
15.16900 4.7511458
15.17000 4.6921939
15.17100 4.6324134
15.17200 4.5718182
15.17300 4.5104217
15.17400 4.4482384
15.17500 4.3852821
15.17600 4.321567
15.17700 4.2571075
15.17800 4.1919183
15.17900 4.1260138
15.18000 4.059409
15.18100 3.9921183
15.18200 3.9241566999999997
15.18300 3.8555391
15.18400 3.7862804
15.18500 3.7163958
15.18600 3.6459002999999996
15.18700 3.5748091000000004
15.18800 3.5031371
15.18900 3.4308996
15.19000 3.3581119
15.19100 3.2847891999999996
15.19200 3.2109473
15.19300 3.1366009
15.19400 3.061766
15.19500 2.9864579
15.19600 2.9106924
15.19700 2.8344851
15.19800 2.7578516
15.19900 2.6808079
15.20000 2.6033701
15.20100 2.5255541999999997
15.20200 2.4473762
15.20300 2.3688525
15.20400 2.2899993
15.20500 2.2108331
15.20600 2.1313705
15.20700 2.0516278
15.20800 1.9716218
15.20900 1.8913694
15.21000 1.8108871
15.21100 1.7301921000000002
15.21200 1.6493010999999997
15.21300 1.5682312
15.21400 1.4869993
15.21500 1.4056222999999999
15.21600 1.3241176000000001
15.21700 1.2425017999999999
15.21800 1.1607923
15.21900 1.0790058
15.22000 0.99715963
15.22100 0.9152705800000001
15.22200 0.8333556400000001
15.22300 0.7514317500000001
15.22400 0.66951578
15.22500 0.58762454
15.22600 0.50577479
15.22700 0.42398325000000003
15.22800 0.34226661
15.22900 0.26064147
15.23000 0.17912436999999998
15.23100 0.09773179199999998
15.23200 0.016480175
15.23300 -0.064614095
15.23400 -0.14553469
15.23500 -0.22626533
15.23600 -0.30678981
15.23700 -0.38709193000000003
15.23800 -0.46715559
15.23900 -0.54696477
15.24000 -0.62650344
15.24100 -0.70575564
15.24200 -0.78470558
15.24300 -0.86333733
15.24400 -0.9416353000000001
15.24500 -1.0195836999999999
15.24600 -1.0971672
15.24700 -1.1743701
15.24800 -1.2511771
15.24900 -1.3275729
15.25000 -1.4035423999999999
15.25100 -1.4790704
15.25200 -1.5541420000000001
15.25300 -1.6287424000000001
15.25400 -1.7028565999999998
15.25500 -1.7764702
15.25600 -1.8495686
15.25700 -1.9221373
15.25800 -1.9941621
15.25900 -2.0656286
15.26000 -2.1365229
15.26100 -2.2068311
15.26200 -2.2765391
15.26300 -2.3456333
15.26400 -2.4141000999999997
15.26500 -2.4819257
15.26600 -2.5490969
15.26700 -2.6156004999999998
15.26800 -2.6814232000000002
15.26900 -2.7465519
15.27000 -2.8109737
15.27100 -2.8746758
15.27200 -2.9376455
15.27300 -2.9998703
15.27400 -3.061338
15.27500 -3.1220362
15.27600 -3.181953
15.27700 -3.2410763
15.27800 -3.2993946000000003
15.27900 -3.3568963
15.28000 -3.4135703000000004
15.28100 -3.4694053
15.28200 -3.5243906
15.28300 -3.5785150000000003
15.28400 -3.6317684000000003
15.28500 -3.6841404
15.28600 -3.7356209000000002
15.28700 -3.7861999
15.28800 -3.8358681
15.28900 -3.8846160999999997
15.29000 -3.9324342999999997
15.29100 -3.9793141
15.29200 -4.0252466
15.29300 -4.0702231
15.29400 -4.1142356
15.29500 -4.157275299999999
15.29600 -4.199335
15.29700 -4.2404063
15.29800 -4.2804822
15.29900 -4.3195549
15.30000 -4.3576173
15.30100 -4.3946624
15.30200 -4.4306833
15.30300 -4.4656731
15.30400 -4.4996254
15.30500 -4.5325339
15.30600 -4.5643922
15.30700 -4.5951944000000005
15.30800 -4.6249345
15.30900 -4.6536066
15.31000 -4.6812054
15.31100 -4.7077253
15.31200 -4.7331616
15.31300 -4.7575094
15.31400 -4.7807638
15.31500 -4.8029203
15.31600 -4.8239745
15.31700 -4.8439227
15.31800 -4.8627608
15.31900 -4.8804857
15.32000 -4.8970937999999995
15.32100 -4.9125824
15.32200 -4.9269486
15.32300 -4.9401902
15.32400 -4.9523048
15.32500 -4.9632907
15.32600 -4.9731463
15.32700 -4.9818702
15.32800 -4.9894612
15.32900 -4.9959186
15.33000 -5.0012417000000005
15.33100 -5.0054297
15.33200 -5.0084829
15.33300 -5.0104015
15.33400 -5.0111853
15.33500 -5.0108351
15.33600 -5.0093517
15.33700 -5.0067357999999995
15.33800 -5.002988500000001
15.33900 -4.9981114
15.34000 -4.9921058
15.34100 -4.9849734
15.34200 -4.976715899999999
15.34300 -4.9673356
15.34400 -4.9568348
15.34500 -4.9452156
15.34600 -4.9324807
15.34700 -4.918633
15.34800 -4.9036756
15.34900 -4.8876118
15.35000 -4.8704445
15.35100 -4.8521776
15.35200 -4.832815
15.35300 -4.8123606
15.35400 -4.7908187
15.35500 -4.7681935
15.35600 -4.7444899
15.35700 -4.719713
15.35800 -4.6938676
15.35900 -4.666959100000001
15.36000 -4.6389934
15.36100 -4.609976
15.36200 -4.5799129
15.36300 -4.5488108
15.36400 -4.5166761
15.36500 -4.4835154
15.36600 -4.4493359
15.36700 -4.4141445
15.36800 -4.3779489
15.36900 -4.3407567
15.37000 -4.3025758
15.37100 -4.2634141
15.37200 -4.2232797
15.37300 -4.1821811
15.37400 -4.1401271
15.37500 -4.0971264
15.37600 -4.0531881
15.37700 -4.0083211
15.37800 -3.9625347
15.37900 -3.9158384999999996
15.38000 -3.8682420000000004
15.38100 -3.8197551000000005
15.38200 -3.7703879000000002
15.38300 -3.7201505000000004
15.38400 -3.6690533
15.38500 -3.6171064000000004
15.38600 -3.5643209000000002
15.38700 -3.5107072
15.38800 -3.4562767
15.38900 -3.4010399
15.39000 -3.3450086
15.39100 -3.2881938
15.39200 -3.2306071
15.39300 -3.1722605
15.39400 -3.1131655
15.39500 -3.0533342
15.39600 -2.9927786000000003
15.39700 -2.9315112
15.39800 -2.8695444
15.39900 -2.8068904
15.40000 -2.7435619
15.40100 -2.6795719
15.40200 -2.6149331
15.40300 -2.5496583
15.40400 -2.4837609
15.40500 -2.4172541
15.40600 -2.350151
15.40700 -2.2824651
15.40800 -2.2142101000000003
15.40900 -2.1453995
15.41000 -2.0760473
15.41100 -2.0061674000000003
15.41200 -1.9357735
15.41300 -1.8648801
15.41400 -1.7935013
15.41500 -1.7216515000000001
15.41600 -1.6493451
15.41700 -1.5765966999999999
15.41800 -1.503421
15.41900 -1.4298328
15.42000 -1.3558471
15.42100 -1.2814786999999999
15.42200 -1.2067430000000001
15.42300 -1.1316549
15.42400 -1.05623
15.42500 -0.98048346
15.42600 -0.90443082
15.42700 -0.8280876100000001
15.42800 -0.7514694199999999
15.42900 -0.67459191
15.43000 -0.59747077
15.43100 -0.52012177
15.43200 -0.44256067
15.43300 -0.36480327
15.43400 -0.28686542
15.43500 -0.20876296
15.43600 -0.13051173
15.43700 -0.052127591
15.43800 0.026373606
15.43900 0.10497603
15.44000 0.18366383
15.44100 0.26242118
15.44200 0.34123228
15.44300 0.42008134
15.44400 0.49895262
15.44500 0.57783029
15.44600 0.65669864
15.44700 0.7355419
15.44800 0.81434436
15.44900 0.8930902
15.45000 0.97176377
15.45100 1.0503491999999999
15.45200 1.1288309
15.45300 1.2071931
15.45400 1.2854199
15.45500 1.3634956
15.45600 1.4414042999999999
15.45700 1.5191303999999999
15.45800 1.5966579
15.45900 1.6739711000000002
15.46000 1.7510541000000002
15.46100 1.827891
15.46200 1.9044662
15.46300 1.9807637
15.46400 2.0567678
15.46500 2.1324629
15.46600 2.2078332
15.46700 2.2828630999999997
15.46800 2.3575369
15.46900 2.4318393
15.47000 2.5057547
15.47100 2.5792679
15.47200 2.6523635
15.47300 2.7250262000000003
15.47400 2.7972411
15.47500 2.8689934
15.47600 2.9402681
15.47700 3.0110504
15.47800 3.081326
15.47900 3.15108
15.48000 3.2202985
15.48100 3.2889668
15.48200 3.3570711
15.48300 3.4245972
15.48400 3.4915313
15.48500 3.5578597
15.48600 3.6235690000000003
15.48700 3.6886454
15.48800 3.753075
15.48900 3.8168452999999998
15.49000 3.8799424
15.49100 3.9423537
15.49200 4.0040657
15.49300 4.0650658
15.49400 4.125341
15.49500 4.184879
15.49600 4.2436666999999995
15.49700 4.3016922
15.49800 4.3589424
15.49900 4.415405499999999
15.50000 4.4710696
15.50100 4.5259222
15.50200 4.5799516
15.50300 4.6331458
15.50400 4.6854932
15.50500 4.7369823
15.50600 4.7876019
15.50700 4.8373409
15.50800 4.8861875999999995
15.50900 4.9341317
15.51000 4.9811624
15.51100 5.0272688
15.51200 5.0724409999999995
15.51300 5.1166683
15.51400 5.1599409
15.51500 5.2022487
15.51600 5.2435823
15.51700 5.283932
15.51800 5.323289
15.51900 5.3616438
15.52000 5.3989876
15.52100 5.4353114
15.52200 5.4706071000000005
15.52300 5.5048659
15.52400 5.5380803
15.52500 5.5702418
15.52600 5.6013431
15.52700 5.6313768
15.52800 5.6603353
15.52900 5.6882117
15.53000 5.7149988
15.53100 5.7406899
15.53200 5.765278599999999
15.53300 5.7887588
15.53400 5.8111243
15.53500 5.8323693
15.53600 5.8524877
15.53700 5.8714744
15.53800 5.8893241
15.53900 5.9060317
15.54000 5.9215922
15.54100 5.9360009
15.54200 5.9492536
15.54300 5.9613459
15.54400 5.972273599999999
15.54500 5.9820332
15.54600 5.9906203
15.54700 5.9980322
15.54800 6.004265
15.54900 6.0093153
15.55000 6.0131807
15.55100 6.0158581
15.55200 6.0173448
15.55300 6.0176387
15.55400 6.0167372
15.55500 6.0146384
15.55600 6.0113404
15.55700 6.0068414
15.55800 6.0011398
15.55900 5.9942342
15.56000 5.9861239
15.56100 5.9768077
15.56200 5.9662849
15.56300 5.954555
15.56400 5.9416179
15.56500 5.9274737
15.56600 5.9121225
15.56700 5.8955646999999995
15.56800 5.877801
15.56900 5.8588326
15.57000 5.8386605000000005
15.57100 5.8172859
15.57200 5.794711
15.57300 5.7709377
15.57400 5.7459682
15.57500 5.7198048
15.57600 5.6924503
15.57700 5.6639079
15.57800 5.6341808
15.57900 5.6032721
15.58000 5.5711858
15.58100 5.537926
15.58200 5.5034965
15.58300 5.4679018
15.58400 5.4311465000000005
15.58500 5.3932354
15.58600 5.354173100000001
15.58700 5.313964899999999
15.58800 5.2726163999999995
15.58900 5.2301325
15.59000 5.1865194
15.59100 5.1417824
15.59200 5.0959278
15.59300 5.0489616
15.59400 5.0008897
15.59500 4.9517188
15.59600 4.9014553
15.59700 4.850106299999999
15.59800 4.797678400000001
15.59900 4.7441784
15.60000 4.6896137
15.60100 4.6339918
15.60200 4.5773201
15.60300 4.5196060000000005
15.60400 4.4608578
15.60500 4.4010837
15.60600 4.3402914
15.60700 4.2784899
15.60800 4.2156875000000005
15.60900 4.1518934
15.61000 4.0871166
15.61100 4.0213659
15.61200 3.9546515999999996
15.61300 3.8869828
15.61400 3.8183697000000003
15.61500 3.7488217999999995
15.61600 3.6783502
15.61700 3.606965
15.61800 3.5346769
15.61900 3.4614965
15.62000 3.3874352000000005
15.62100 3.3125039000000003
15.62200 3.2367144
15.62300 3.1600776999999995
15.62400 3.0826058
15.62500 3.0043103
15.62600 2.9252032
15.62700 2.8452964
15.62800 2.7646024000000002
15.62900 2.6831332999999997
15.63000 2.6009016
15.63100 2.5179198
15.63200 2.4342006
15.63300 2.3497568
15.63400 2.2646014
15.63500 2.178747
15.63600 2.092207
15.63700 2.0049945
15.63800 1.9171227
15.63900 1.8286051
15.64000 1.7394552
15.64100 1.6496866999999997
15.64200 1.5593131
15.64300 1.4683483000000002
15.64400 1.3768063000000001
15.64500 1.284701
15.64600 1.1920465
15.64700 1.0988571
15.64800 1.005147
15.64900 0.91093071
15.65000 0.8162226499999999
15.65100 0.72103748
15.65200 0.62538986
15.65300 0.52929455
15.65400 0.43276646
15.65500 0.33582055
15.65600 0.23847184999999999
15.65700 0.1407355
15.65800 0.042626681
15.65900 -0.055839308000000004
15.66000 -0.15464711
15.66100 -0.2537813
15.66200 -0.35322639
15.66300 -0.45296679999999995
15.66400 -0.55298693
15.66500 -0.6532711
15.66600 -0.7538035000000001
15.66700 -0.8545683700000001
15.66800 -0.95554991
15.66900 -1.0567320999999998
15.67000 -1.1580992
15.67100 -1.2596349999999998
15.67200 -1.3613236
15.67300 -1.4631489
15.67400 -1.5650949
15.67500 -1.6671452999999998
15.67600 -1.7692842
15.67700 -1.8714952999999999
15.67800 -1.9737625
15.67900 -2.0760696
15.68000 -2.1784006000000002
15.68100 -2.2807391
15.68200 -2.3830691
15.68300 -2.4853745
15.68400 -2.5876394
15.68500 -2.6898473999999997
15.68600 -2.7919825
15.68700 -2.8940288
15.68800 -2.9959705
15.68900 -3.0977913999999998
15.69000 -3.1994756
15.69100 -3.3010077
15.69200 -3.4023712999999995
15.69300 -3.5035513
15.69400 -3.6045317
15.69500 -3.7052967
15.69600 -3.8058307
15.69700 -3.9061185
15.69800 -4.006144
15.69900 -4.1058924
15.70000 -4.2053476
15.70100 -4.3044947
15.70200 -4.4033177
15.70300 -4.5018017
15.70400 -4.5999311
15.70500 -4.6976905
15.70600 -4.7950648
15.70700 -4.8920386
15.70800 -4.9885962
15.70900 -5.0847229
15.71000 -5.1804032
15.71100 -5.275622
15.71200 -5.3703639999999995
15.71300 -5.4646137999999995
15.71400 -5.5583566
15.71500 -5.6515775999999995
15.71600 -5.7442613
15.71700 -5.8363929
15.71800 -5.927958
15.71900 -6.0189415
15.72000 -6.1093289
15.72100 -6.1991058
15.72200 -6.288257999999999
15.72300 -6.3767709
15.72400 -6.4646304
15.72500 -6.5518223
15.72600 -6.6383332
15.72700 -6.724149
15.72800 -6.809257000000001
15.72900 -6.893643000000001
15.73000 -6.977293599999999
15.73100 -7.0601963
15.73200 -7.142338199999999
15.73300 -7.2237067
15.73400 -7.3042884
15.73500 -7.3840715
15.73600 -7.463043900000001
15.73700 -7.5411931
15.73800 -7.618506999999999
15.73900 -7.6949745
15.74000 -7.770583
15.74100 -7.845322
15.74200 -7.9191788999999995
15.74300 -7.9921432
15.74400 -8.064203000000001
15.74500 -8.1353478
15.74600 -8.2055666
15.74700 -8.274848
15.74800 -8.3431818
15.74900 -8.4105574
15.75000 -8.4769636
15.75100 -8.542390900000001
15.75200 -8.6068287
15.75300 -8.670266699999999
15.75400 -8.7326951
15.75500 -8.794104299999999
15.75600 -8.8544838
15.75700 -8.913824700000001
15.75800 -8.9721173
15.75900 -9.0293527
15.76000 -9.0855218
15.76100 -9.1406159
15.76200 -9.1946252
15.76300 -9.2475422
15.76400 -9.299358
15.76500 -9.350064399999999
15.76600 -9.399654
15.76700 -9.4481185
15.76800 -9.4954506
15.76900 -9.5416427
15.77000 -9.5866874
15.77100 -9.630578
15.77200 -9.6733078
15.77300 -9.7148702
15.77400 -9.7552583
15.77500 -9.7944662
15.77600 -9.832488
15.77700 -9.8693177
15.77800 -9.9049501
15.77900 -9.9393792
15.78000 -9.972599899999999
15.78100 -10.00461
15.78200 -10.0354
15.78300 -10.064960000000001
15.78400 -10.0933
15.78500 -10.12041
15.78600 -10.14628
15.78700 -10.17091
15.78800 -10.19429
15.78900 -10.21643
15.79000 -10.23732
15.79100 -10.25695
15.79200 -10.27533
15.79300 -10.29245
15.79400 -10.3083
15.79500 -10.3229
15.79600 -10.33622
15.79700 -10.34828
15.79800 -10.359060000000001
15.79900 -10.36857
15.80000 -10.37681
15.80100 -10.38378
15.80200 -10.38946
15.80300 -10.39387
15.80400 -10.39701
15.80500 -10.39886
15.80600 -10.39944
15.80700 -10.39874
15.80800 -10.396759999999999
15.80900 -10.3935
15.81000 -10.38897
15.81100 -10.38316
15.81200 -10.37607
15.81300 -10.367709999999999
15.81400 -10.35807
15.81500 -10.347159999999999
15.81600 -10.33498
15.81700 -10.32154
15.81800 -10.30683
15.81900 -10.29085
15.82000 -10.27361
15.82100 -10.25511
15.82200 -10.23536
15.82300 -10.21435
15.82400 -10.19209
15.82500 -10.16859
15.82600 -10.143839999999999
15.82700 -10.11785
15.82800 -10.09063
15.82900 -10.06218
15.83000 -10.032499999999999
15.83100 -10.0016
15.83200 -9.9694796
15.83300 -9.9361487
15.83400 -9.9016108
15.83500 -9.8658711
15.83600 -9.8289356
15.83700 -9.7908095
15.83800 -9.751498699999999
15.83900 -9.711009299999999
15.84000 -9.6693471
15.84100 -9.6265182
15.84200 -9.5825292
15.84300 -9.5373869
15.84400 -9.4910979
15.84500 -9.443669
15.84600 -9.3951069
15.84700 -9.345419000000001
15.84800 -9.2946127
15.84900 -9.242694799999999
15.85000 -9.1896735
15.85100 -9.1355562
15.85200 -9.0803511
15.85300 -9.0240657
15.85400 -8.9667082
15.85500 -8.9082867
15.85600 -8.848810199999999
15.85700 -8.788286900000001
15.85800 -8.7267257
15.85900 -8.6641356
15.86000 -8.6005263
15.86100 -8.5359067
15.86200 -8.4702864
15.86300 -8.4036753
15.86400 -8.3360828
15.86500 -8.267518899999999
15.86600 -8.1979945
15.86700 -8.1275195
15.86800 -8.0561042
15.86900 -7.9837598
15.87000 -7.9104966999999995
15.87100 -7.8363262
15.87200 -7.761259399999999
15.87300 -7.685307399999999
15.87400 -7.6084815
15.87500 -7.530793500000001
15.87600 -7.452254
15.87700 -7.372875500000001
15.87800 -7.2926693
15.87900 -7.2116472
15.88000 -7.1298212
15.88100 -7.0472032
15.88200 -6.963805100000001
15.88300 -6.8796389
15.88400 -6.7947164
15.88500 -6.7090496
15.88600 -6.6226512
15.88700 -6.5355331
15.88800 -6.447707900000001
15.88900 -6.359187500000001
15.89000 -6.2699847
15.89100 -6.1801117
15.89200 -6.0895812000000005
15.89300 -5.9984058
15.89400 -5.9065978999999995
15.89500 -5.8141705
15.89600 -5.7211366
15.89700 -5.6275088
15.89800 -5.5333003
15.89900 -5.4385245
15.90000 -5.3431943
15.90100 -5.2473228
15.90200 -5.1509238999999996
15.90300 -5.0540108
15.90400 -4.9565971
15.90500 -4.858696500000001
15.90600 -4.7603231
15.90700 -4.6614904
15.90800 -4.5622122
15.90900 -4.4625025
15.91000 -4.3623757
15.91100 -4.2618454
15.91200 -4.1609261
15.91300 -4.0596317
15.91400 -3.9579764
15.91500 -3.8559745999999997
15.91600 -3.7536405000000004
15.91700 -3.6509879
15.91800 -3.5480316999999997
15.91900 -3.4447856
15.92000 -3.3412639
15.92100 -3.237481
15.92200 -3.1334512
15.92300 -3.0291885
15.92400 -2.9247072
15.92500 -2.8200212999999996
15.92600 -2.7151451
15.92700 -2.6100926
15.92800 -2.5048781
15.92900 -2.3995155
15.93000 -2.2940191
15.93100 -2.1884026
15.93200 -2.0826802
15.93300 -1.9768656999999998
15.93400 -1.8709732
15.93500 -1.7650167
15.93600 -1.6590098000000002
15.93700 -1.5529665
15.93800 -1.4469008
15.93900 -1.3408263
15.94000 -1.234757
15.94100 -1.1287064
15.94200 -1.0226885
15.94300 -0.91671683
15.94400 -0.81080515
15.94500 -0.70496704
15.94600 -0.59921616
15.94700 -0.49356608999999996
15.94800 -0.38803036
15.94900 -0.28262248
15.95000 -0.17735591
15.95100 -0.072244095
15.95200 0.032699584999999996
15.95300 0.13746177999999998
15.95400 0.2420292
15.95500 0.34638857
15.95600 0.45052674
15.95700 0.55443053
15.95800 0.65808687
15.95900 0.7614827200000001
15.96000 0.86460514
15.96100 0.96744122
15.96200 1.0699781
15.96300 1.1722029999999999
15.96400 1.2741034
15.96500 1.3756665
15.96600 1.47688
15.96700 1.5777312000000001
15.96800 1.6782081
15.96900 1.7782981
15.97000 1.8779892
15.97100 1.9772695
15.97200 2.0761269999999996
15.97300 2.1745497
15.97400 2.272526
15.97500 2.3700444000000003
15.97600 2.4670932
15.97700 2.5636612999999997
15.97800 2.6597375
15.97900 2.7553106
15.98000 2.8503697000000003
15.98100 2.9449039999999997
15.98200 3.0389028
15.98300 3.1323556000000004
15.98400 3.225252
15.98500 3.3175819000000004
15.98600 3.4093345999999998
15.98700 3.5005007
15.98800 3.5910699999999998
15.98900 3.6810327
15.99000 3.7703797
15.99100 3.8591009
15.99200 3.9471871999999997
15.99300 4.0346291
15.99400 4.1214176
15.99500 4.2075433
15.99600 4.2929977
15.99700 4.377771500000001
15.99800 4.4618562
15.99900 4.5452431
16.00000 4.6279233
16.00100 4.7098886
16.00200 4.7911305
16.00300 4.8716407
16.00400 4.9514115
16.00500 5.0304342
16.00600 5.1087014
16.00700 5.186205
16.00800 5.2629377999999996
16.00900 5.3388916
16.01000 5.4140597999999995
16.01100 5.4884344
16.01200 5.5620088999999995
16.01300 5.6347765
16.01400 5.7067301
16.01500 5.7778634
16.01600 5.8481701
16.01700 5.9176438
16.01800 5.9862785
16.01900 6.054068399999999
16.02000 6.1210077
16.02100 6.1870914
16.02200 6.252314200000001
16.02300 6.3166708
16.02400 6.380156400000001
16.02500 6.4427658999999995
16.02600 6.504495400000001
16.02700 6.5653399
16.02800 6.625295400000001
16.02900 6.6843584
16.03000 6.7425244
16.03100 6.7997903
16.03200 6.8561517
16.03300 6.9116056
16.03400 6.966149100000001
16.03500 7.0197783
16.03600 7.0724912
16.03700 7.1242839
16.03800 7.1751542
16.03900 7.2250992
16.04000 7.274116599999999
16.04100 7.3222041
16.04200 7.3693596
16.04300 7.4155807000000005
16.04400 7.460865399999999
16.04500 7.505212
16.04600 7.5486183
16.04700 7.591083599999999
16.04800 7.6326057
16.04900 7.673183799999999
16.05000 7.7128163999999995
16.05100 7.751502100000001
16.05200 7.7892408
16.05300 7.8260317
16.05400 7.8618743
16.05500 7.8967683
16.05600 7.9307131
16.05700 7.9637095
16.05800 7.995756699999999
16.05900 8.026856200000001
16.06000 8.0570079
16.06100 8.0862127
16.06200 8.1144713
16.06300 8.1417851
16.06400 8.1681557
16.06500 8.193583799999999
16.06600 8.2180716
16.06700 8.2416207
16.06800 8.264232400000001
16.06900 8.2859099
16.07000 8.3066545
16.07100 8.3264686
16.07200 8.3453551
16.07300 8.3633162
16.07400 8.3803549
16.07500 8.3964743
16.07600 8.4116772
16.07700 8.425967400000001
16.07800 8.4393479
16.07900 8.4518217
16.08000 8.4633924
16.08100 8.4740646
16.08200 8.4838413
16.08300 8.4927261
16.08400 8.5007235
16.08500 8.507838099999999
16.08600 8.5140735
16.08700 8.519434200000001
16.08800 8.5239254
16.08900 8.5275508
16.09000 8.5303158
16.09100 8.532224600000001
16.09200 8.5332826
16.09300 8.5334942
16.09400 8.532865300000001
16.09500 8.5314006
16.09600 8.5291058
16.09700 8.525987
16.09800 8.5220486
16.09900 8.5172974
16.10000 8.5117385
16.10100 8.505378700000001
16.10200 8.4982231
16.10300 8.4902786
16.10400 8.4815517
16.10500 8.4720485
16.10600 8.4617749
16.10700 8.450738300000001
16.10800 8.4389456
16.10900 8.4264033
16.11000 8.413118899999999
16.11100 8.3990991
16.11200 8.3843514
16.11300 8.3688825
16.11400 8.3527006
16.11500 8.3358131
16.11600 8.3182275
16.11700 8.2999513
16.11800 8.2809925
16.11900 8.2613595
16.12000 8.2410604
16.12100 8.220102599999999
16.12200 8.1984945
16.12300 8.176244800000001
16.12400 8.1533618
16.12500 8.129853800000001
16.12600 8.105728800000001
16.12700 8.0809958
16.12800 8.0556631
16.12900 8.0297396
16.13000 8.0032334
16.13100 7.976154200000001
16.13200 7.9485096
16.13300 7.9203092
16.13400 7.891561800000001
16.13500 7.8622758
16.13600 7.8324601
16.13700 7.8021236
16.13800 7.7712752
16.13900 7.739923899999999
16.14000 7.7080785999999994
16.14100 7.6757476
16.14200 7.6429404000000005
16.14300 7.609666900000001
16.14400 7.575935100000001
16.14500 7.5417548
16.14600 7.507135
16.14700 7.472084499999999
16.14800 7.436613
16.14900 7.4007295
16.15000 7.364442899999999
16.15100 7.3277637
16.15200 7.2907008
16.15300 7.253263899999999
16.15400 7.2154626
16.15500 7.177306
16.15600 7.138804299999999
16.15700 7.0999667
16.15800 7.0608035
16.15900 7.0213236
16.16000 6.9815375
16.16100 6.941454900000001
16.16200 6.9010853999999995
16.16300 6.8604387000000004
16.16400 6.8195246
16.16500 6.778352699999999
16.16600 6.7369334
16.16700 6.695276499999999
16.16800 6.6533916
16.16900 6.6112876
16.17000 6.568975000000001
16.17100 6.5264635
16.17200 6.4837627
16.17300 6.4408824000000005
16.17400 6.397831399999999
16.17500 6.3546195999999995
16.17600 6.3112563999999995
16.17700 6.2677510000000005
16.17800 6.2241133
16.17900 6.180352
16.18000 6.1364766
16.18100 6.0924962
16.18200 6.0484197
16.18300 6.004256
16.18400 5.9600145
16.18500 5.915704
16.18600 5.8713332
16.18700 5.8269113
16.18800 5.782447
16.18900 5.7379492
16.19000 5.6934264
16.19100 5.6488875
16.19200 5.6043416
16.19300 5.5597968
16.19400 5.5152621
16.19500 5.4707463999999995
16.19600 5.4262578
16.19700 5.3818051
16.19800 5.337397
16.19900 5.2930418
16.20000 5.2487481
16.20100 5.2045240999999995
16.20200 5.1603783
16.20300 5.116319300000001
16.20400 5.0723553
16.20500 5.0284944
16.20600 4.9847446
16.20700 4.9411144
16.20800 4.8976116
16.20900 4.8542444
16.21000 4.8110202
16.21100 4.7679473
16.21200 4.725033
16.21300 4.6822853
16.21400 4.6397116
16.21500 4.5973193000000006
16.21600 4.5551155
16.21700 4.5131076
16.21800 4.4713028
16.21900 4.429708000000001
16.22000 4.3883301
16.22100 4.3471757
16.22200 4.3062516
16.22300 4.2655643
16.22400 4.2251199
16.22500 4.1849252
16.22600 4.144985999999999
16.22700 4.1053087
16.22800 4.0658988
16.22900 4.0267628
16.23000 3.9879058
16.23100 3.9493337000000004
16.23200 3.9110519000000004
16.23300 3.8730659000000003
16.23400 3.8353808000000003
16.23500 3.7980020000000003
16.23600 3.7609346
16.23700 3.7241835
16.23800 3.6877535000000004
16.23900 3.6516499000000002
16.24000 3.615877
16.24100 3.5804395
16.24200 3.5453419999999998
16.24300 3.5105888000000003
16.24400 3.4761846
16.24500 3.4421335999999996
16.24600 3.4084398
16.24700 3.3751074
16.24800 3.3421401000000004
16.24900 3.3095423
16.25000 3.2773174000000003
16.25100 3.2454696
16.25200 3.214002
16.25300 3.1829186000000003
16.25400 3.1522226
16.25500 3.1219171
16.25600 3.0920058
16.25700 3.0624917000000003
16.25800 3.0333776
16.25900 3.0046664
16.26000 2.9763611
16.26100 2.9484641
16.26200 2.9209780000000003
16.26300 2.893905
16.26400 2.8672474
16.26500 2.8410072
16.26600 2.8151864
16.26700 2.7897868
16.26800 2.7648101
16.26900 2.7402574
16.27000 2.7161304
16.27100 2.6924301
16.27200 2.6691576
16.27300 2.6463138
16.27400 2.6238992999999997
16.27500 2.6019148999999997
16.27600 2.5803607
16.27700 2.5592374
16.27800 2.5385451
16.27900 2.5182838
16.28000 2.4984533
16.28100 2.4790537
16.28200 2.4600847
16.28300 2.4415458
16.28400 2.4234366
16.28500 2.4057565
16.28600 2.3885049
16.28700 2.3716809
16.28800 2.3552839
16.28900 2.3393128
16.29000 2.3237666
16.29100 2.3086444
16.29200 2.2939447
16.29300 2.2796664
16.29400 2.2658082
16.29500 2.2523684
16.29600 2.2393458
16.29700 2.2267386
16.29800 2.2145452
16.29900 2.2027636
16.30000 2.191392
16.30100 2.1804282
16.30200 2.1698702
16.30300 2.1597155999999997
16.30400 2.1499621
16.30500 2.1406069
16.30600 2.1316478
16.30700 2.1230816999999997
16.30800 2.1149058
16.30900 2.1071171
16.31000 2.0997126
16.31100 2.0926887
16.31200 2.0860421000000002
16.31300 2.0797692
16.31400 2.0738665
16.31500 2.0683302
16.31600 2.0631561
16.31700 2.0583405999999997
16.31800 2.0538794
16.31900 2.0497682
16.32000 2.0460026
16.32100 2.0425785
16.32200 2.0394912
16.32300 2.0367360000000003
16.32400 2.0343082
16.32500 2.0322032
16.32600 2.030416
16.32700 2.0289417
16.32800 2.0277755
16.32900 2.0269122
16.33000 2.0263467
16.33100 2.0260738
16.33200 2.0260884999999997
16.33300 2.0263854
16.33400 2.0269591
16.33500 2.0278044
16.33600 2.0289158
16.33700 2.0302879
16.33800 2.0319149000000003
16.33900 2.0337915
16.34000 2.0359119
16.34100 2.0382706
16.34200 2.0408617000000002
16.34300 2.0436795
16.34400 2.0467183
16.34500 2.0499717
16.34600 2.0534342
16.34700 2.0570995
16.34800 2.0609615000000003
16.34900 2.0650139000000003
16.35000 2.0692507
16.35100 2.0736653
16.35200 2.0782515000000004
16.35300 2.0830029999999997
16.35400 2.0879129
16.35500 2.0929748000000004
16.35600 2.098182
16.35700 2.103528
16.35800 2.1090059
16.35900 2.1146089
16.36000 2.1203302
16.36100 2.1261627
16.36200 2.1320997
16.36300 2.1381338999999997
16.36400 2.1442585
16.36500 2.1504661
16.36600 2.1567499
16.36700 2.1631027
16.36800 2.1695170999999998
16.36900 2.1759858
16.37000 2.1825017
16.37100 2.1890575
16.37200 2.1956457
16.37300 2.2022592
16.37400 2.2088905999999997
16.37500 2.2155324
16.37600 2.2221774
16.37700 2.2288181000000002
16.37800 2.2354472
16.37900 2.2420576000000003
16.38000 2.2486417000000003
16.38100 2.2551921999999998
16.38200 2.261702
16.38300 2.2681635
16.38400 2.2745697
16.38500 2.2809133
16.38600 2.2871870999999997
16.38700 2.2933839000000003
16.38800 2.2994967
16.38900 2.3055183
16.39000 2.3114415
16.39100 2.3172593
16.39200 2.3229647
16.39300 2.3285508
16.39400 2.3340106
16.39500 2.339337
16.39600 2.3445232
16.39700 2.3495622000000003
16.39800 2.3544472
16.39900 2.3591712
16.40000 2.3637274
16.40100 2.3681091000000003
16.40200 2.3723092
16.40300 2.376321
16.40400 2.3801376999999997
16.40500 2.3837525
16.40600 2.3871586000000002
16.40700 2.3903491
16.40800 2.3933174
16.40900 2.3960568
16.41000 2.3985604
16.41100 2.4008214
16.41200 2.4028335000000003
16.41300 2.4045896
16.41400 2.4060832
16.41500 2.4073076999999996
16.41600 2.4082567999999998
16.41700 2.4089236
16.41800 2.4093019
16.41900 2.4093850999999997
16.42000 2.409167
16.42100 2.4086412
16.42200 2.4078015
16.42300 2.4066418
16.42400 2.4051562
16.42500 2.4033386
16.42600 2.4011832
16.42700 2.3986842
16.42800 2.3958359
16.42900 2.3926327
16.43000 2.3890693
16.43100 2.38514
16.43200 2.3808396999999997
16.43300 2.3761632
16.43400 2.3711052
16.43500 2.3656607
16.43600 2.3598247999999997
16.43700 2.3535926
16.43800 2.3469593
16.43900 2.3399202
16.44000 2.3324706
16.44100 2.3246059
16.44200 2.3163216
16.44300 2.3076134
16.44400 2.2984767
16.44500 2.2889072
16.44600 2.2789007
16.44700 2.2684531
16.44800 2.2575604
16.44900 2.2462184
16.45000 2.2344231999999997
16.45100 2.2221711
16.45200 2.2094583
16.45300 2.196281
16.45400 2.1826359
16.45500 2.1685192
16.45600 2.1539278
16.45700 2.1388585
16.45800 2.1233078
16.45900 2.107273
16.46000 2.0907512
16.46100 2.0737393
16.46200 2.0562347
16.46300 2.0382350000000002
16.46400 2.0197377
16.46500 2.0007403999999998
16.46600 1.9812409
16.46700 1.9612370000000001
16.46800 1.940727
16.46900 1.919709
16.47000 1.8981811000000002
16.47100 1.8761416999999998
16.47200 1.8535893
16.47300 1.8305227
16.47400 1.8069405
16.47500 1.7828416
16.47600 1.7582249
16.47700 1.7330894
16.47800 1.7074345000000002
16.47900 1.6812591000000001
16.48000 1.6545627
16.48100 1.6273448
16.48200 1.5996050000000002
16.48300 1.5713429
16.48400 1.5425582
16.48500 1.5132509
16.48600 1.4834208
16.48700 1.4530681
16.48800 1.4221928
16.48900 1.3907953000000002
16.49000 1.3588759000000001
16.49100 1.3264352
16.49200 1.2934735
16.49300 1.2599917
16.49400 1.2259905999999998
16.49500 1.1914711
16.49600 1.1564344
16.49700 1.1208815
16.49800 1.0848137
16.49900 1.0482323999999998
16.50000 1.0111392000000001
16.50100 0.97353579
16.50200 0.9354239300000001
16.50300 0.89680543
16.50400 0.8576824300000001
16.50500 0.81805708
16.50600 0.7779316
16.50700 0.73730838
16.50800 0.69618998
16.50900 0.6545790499999999
16.51000 0.61247833
16.51100 0.56989067
16.51200 0.5268191
16.51300 0.48326678
16.51400 0.43923686999999995
16.51500 0.39473278
16.51600 0.34975798
16.51700 0.30431608
16.51800 0.25841076999999996
16.51900 0.21204589999999998
16.52000 0.16522541
16.52100 0.11795339
16.52200 0.07023401
16.52300 0.022071577999999998
16.52400 -0.026529488999999996
16.52500 -0.075564662
16.52600 -0.1250293
16.52700 -0.17491864
16.52800 -0.22522786
16.52900 -0.27595197
16.53000 -0.32708593999999996
16.53100 -0.37862458
16.53200 -0.43056262999999995
16.53300 -0.48289476000000003
16.53400 -0.5356155300000001
16.53500 -0.5887194099999999
16.53600 -0.64220075
16.53700 -0.69605391
16.53800 -0.75027309
16.53900 -0.80485241
16.54000 -0.85978592
16.54100 -0.91506764
16.54200 -0.97069154
16.54300 -1.0266514
16.54400 -1.0829409
16.54500 -1.1395538
16.54600 -1.1964837000000001
16.54700 -1.2537242
16.54800 -1.3112687
16.54900 -1.3691106
16.55000 -1.4272432
16.55100 -1.4856596999999998
16.55200 -1.5443534
16.55300 -1.6033171
16.55400 -1.6625439999999998
16.55500 -1.7220268
16.55600 -1.7817585
16.55700 -1.8417317
16.55800 -1.9019391
16.55900 -1.9623732
16.56000 -2.0230262999999997
16.56100 -2.0838909
16.56200 -2.1449592
16.56300 -2.2062235
16.56400 -2.2676757
16.56500 -2.3293078
16.56600 -2.3911119000000003
16.56700 -2.4530796
16.56800 -2.5152029
16.56900 -2.5774736
16.57000 -2.639883
16.57100 -2.7024228
16.57200 -2.7650844
16.57300 -2.8278595
16.57400 -2.8907393999999997
16.57500 -2.9537154
16.57600 -3.0167788
16.57700 -3.079921
16.57800 -3.1431332
16.57900 -3.2064069
16.58000 -3.2697331000000003
16.58100 -3.3331028999999996
16.58200 -3.3965077000000004
16.58300 -3.4599386
16.58400 -3.5233866000000003
16.58500 -3.5868431999999997
16.58600 -3.6502991
16.58700 -3.7137455999999998
16.58800 -3.7771735
16.58900 -3.8405742
16.59000 -3.9039385
16.59100 -3.9672572
16.59200 -4.0305216
16.59300 -4.0937226
16.59400 -4.1568510000000005
16.59500 -4.2198975
16.59600 -4.282852999999999
16.59700 -4.3457083
16.59800 -4.4084541
16.59900 -4.4710815
16.60000 -4.5335807
16.60100 -4.5959424
16.60200 -4.6581574
16.60300 -4.7202162
16.60400 -4.7821097
16.60500 -4.8438281
16.60600 -4.9053621
16.60700 -4.9667023
16.60800 -5.0278392
16.60900 -5.0887633
16.61000 -5.1494651000000005
16.61100 -5.2099351
16.61200 -5.2701641
16.61300 -5.3301424
16.61400 -5.389861
16.61500 -5.4493103000000005
16.61600 -5.5084806
16.61700 -5.5673629
16.61800 -5.6259479
16.61900 -5.6842264
16.62000 -5.7421893
16.62100 -5.7998274
16.62200 -5.8571313
16.62300 -5.9140920999999995
16.62400 -5.9707007999999995
16.62500 -6.0269486
16.62600 -6.0828265
16.62700 -6.1383255
16.62800 -6.1934366999999995
16.62900 -6.2481515000000005
16.63000 -6.302460999999999
16.63100 -6.356357
16.63200 -6.409830599999999
16.63300 -6.4628727999999995
16.63400 -6.5154754
16.63500 -6.567630200000001
16.63600 -6.6193283
16.63700 -6.6705613999999995
16.63800 -6.721321500000001
16.63900 -6.7715995
16.64000 -6.821388000000001
16.64100 -6.870678099999999
16.64200 -6.9194622
16.64300 -6.9677316000000005
16.64400 -7.0154779000000005
16.64500 -7.0626937000000005
16.64600 -7.1093701
16.64700 -7.1554996
16.64800 -7.2010741000000005
16.64900 -7.246086
16.65000 -7.2905272
16.65100 -7.3343903
16.65200 -7.377667000000001
16.65300 -7.420349900000001
16.65400 -7.4624307000000005
16.65500 -7.503902899999999
16.65600 -7.5447581999999995
16.65700 -7.5849898
16.65800 -7.624590400000001
16.65900 -7.6635525
16.66000 -7.7018686
16.66100 -7.7395320000000005
16.66200 -7.7765353
16.66300 -7.812872499999999
16.66400 -7.8485362
16.66500 -7.8835197
16.66600 -7.917816900000001
16.66700 -7.9514213
16.66800 -7.984326
16.66900 -8.0165252
16.67000 -8.0480129
16.67100 -8.078783000000001
16.67200 -8.108829700000001
16.67300 -8.138147
16.67400 -8.1667297
16.67500 -8.194571700000001
16.67600 -8.221668
16.67700 -8.2480133
16.67800 -8.273603
16.67900 -8.2984313
16.68000 -8.322493699999999
16.68100 -8.3457857
16.68200 -8.3683021
16.68300 -8.3900385
16.68400 -8.4109902
16.68500 -8.431153
16.68600 -8.450523
16.68700 -8.4690958
16.68800 -8.486867
16.68900 -8.5038327
16.69000 -8.5199893
16.69100 -8.535333000000001
16.69200 -8.5498601
16.69300 -8.5635662
16.69400 -8.576449
16.69500 -8.588504
16.69600 -8.599729100000001
16.69700 -8.6101204
16.69800 -8.619675
16.69900 -8.62839
16.70000 -8.6362623
16.70100 -8.6432889
16.70200 -8.6494677
16.70300 -8.6547956
16.70400 -8.6592704
16.70500 -8.6628899
16.70600 -8.6656526
16.70700 -8.6675555
16.70800 -8.668597
16.70900 -8.6687759
16.71000 -8.668089700000001
16.71100 -8.666537700000001
16.71200 -8.6641178
16.71300 -8.6608291
16.71400 -8.6566709
16.71500 -8.6516425
16.71600 -8.6457424
16.71700 -8.6389706
16.71800 -8.6313263
16.71900 -8.6228095
16.72000 -8.6134195
16.72100 -8.6031571
16.72200 -8.5920215
16.72300 -8.5800141
16.72400 -8.5671343
16.72500 -8.5533835
16.72600 -8.5387617
16.72700 -8.5232705
16.72800 -8.506909799999999
16.72900 -8.489681000000001
16.73000 -8.4715858
16.73100 -8.4526256
16.73200 -8.432801099999999
16.73300 -8.4121145
16.73400 -8.3905667
16.73500 -8.368159799999999
16.73600 -8.3448961
16.73700 -8.3207771
16.73800 -8.295805000000001
16.73900 -8.269981999999999
16.74000 -8.2433105
16.74100 -8.2157932
16.74200 -8.1874326
16.74300 -8.1582315
16.74400 -8.1281923
16.74500 -8.0973186
16.74600 -8.0656126
16.74700 -8.0330782
16.74800 -7.9997182
16.74900 -7.9655364
16.75000 -7.9305366
16.75100 -7.8947216000000004
16.75200 -7.858096100000001
16.75300 -7.8206636
16.75400 -7.7824279999999995
16.75500 -7.743393599999999
16.75600 -7.7035651
16.75700 -7.662946
16.75800 -7.6215416
16.75900 -7.579356399999999
16.76000 -7.5363956
16.76100 -7.4926645
16.76200 -7.4481674
16.76300 -7.402909500000001
16.76400 -7.356897
16.76500 -7.3101348999999995
16.76600 -7.2626292999999995
16.76700 -7.214385299999999
16.76800 -7.1654089
16.76900 -7.1157061
16.77000 -7.0652835
16.77100 -7.0141472
16.77200 -6.9623031
16.77300 -6.909757900000001
16.77400 -6.8565182
16.77500 -6.8025902
16.77600 -6.7479812
16.77700 -6.6926979
16.77800 -6.636747
16.77900 -6.580135199999999
16.78000 -6.5228701000000004
16.78100 -6.4649582
16.78200 -6.4064071
16.78300 -6.3472241
16.78400 -6.287416799999999
16.78500 -6.2269922
16.78600 -6.1659578
16.78700 -6.1043214
16.78800 -6.042090399999999
16.78900 -5.9792727
16.79000 -5.9158765
16.79100 -5.8519091
16.79200 -5.7873789
16.79300 -5.7222936
16.79400 -5.6566615
16.79500 -5.5904906
16.79600 -5.5237897
16.79700 -5.4565668
16.79800 -5.3888302
16.79900 -5.3205889
16.80000 -5.2518513
16.80100 -5.1826261
16.80200 -5.1129218
16.80300 -5.0427478
16.80400 -4.9721126
16.80500 -4.9010254
16.80600 -4.8294958
16.80700 -4.7575325
16.80800 -4.6851452
16.80900 -4.612343399999999
16.81000 -4.5391362
16.81100 -4.4655334
16.81200 -4.391544700000001
16.81300 -4.3171797
16.81400 -4.2424485
16.81500 -4.1673608
16.81600 -4.0919263
16.81700 -4.016155400000001
16.81800 -3.9400578
16.81900 -3.8636431
16.82000 -3.7869219000000003
16.82100 -3.7099041
16.82200 -3.6325998999999998
16.82300 -3.5550192000000003
16.82400 -3.4771721999999996
16.82500 -3.3990688999999996
16.82600 -3.3207197
16.82700 -3.2421347000000003
16.82800 -3.1633236
16.82900 -3.0842969
16.83000 -3.0050647
16.83100 -2.9256368
16.83200 -2.8460236
16.83300 -2.7662354000000002
16.83400 -2.6862820999999997
16.83500 -2.6061738
16.83600 -2.5259207999999997
16.83700 -2.4455331
16.83800 -2.365021
16.83900 -2.2843948
16.84000 -2.2036644
16.84100 -2.1228403
16.84200 -2.0419326
16.84300 -1.9609515000000002
16.84400 -1.8799074
16.84500 -1.7988106
16.84600 -1.7176714
16.84700 -1.6365001000000001
16.84800 -1.5553071
16.84900 -1.474103
16.85000 -1.392898
16.85100 -1.3117026
16.85200 -1.2305273
16.85300 -1.1493825
16.85400 -1.0682789
16.85500 -0.9872268
16.85600 -0.9062367499999999
16.85700 -0.82531925
16.85800 -0.74448469
16.85900 -0.66374354
16.86000 -0.58310619
16.86100 -0.50258297
16.86200 -0.42218426000000003
16.86300 -0.3419203
16.86400 -0.26180129
16.86500 -0.18183744
16.86600 -0.10203883
16.86700 -0.022415514
16.86800 0.057022541
16.86900 0.13626543
16.87000 0.21530332
16.87100 0.29412641
16.87200 0.37272498
16.87300 0.4510894
16.87400 0.52921004
16.87500 0.6070774
16.87600 0.684682
16.87700 0.76201437
16.87800 0.8390652000000001
16.87900 0.91582509
16.88000 0.9922848099999999
16.88100 1.0684351
16.88200 1.1442669
16.88300 1.2197708999999999
16.88400 1.2949381
16.88500 1.3697595
16.88600 1.4442261
16.88700 1.518329
16.88800 1.5920592
16.88900 1.6654082000000001
16.89000 1.7383669000000002
16.89100 1.8109268
16.89200 1.8830793
16.89300 1.9548157
16.89400 2.0261278000000003
16.89500 2.0970071
16.89600 2.1674450000000003
16.89700 2.2374336
16.89800 2.3069644
16.89900 2.3760296
16.90000 2.444621
16.90100 2.5127308
16.90200 2.5803510000000003
16.90300 2.647474
16.90400 2.7140921
16.90500 2.7801977
16.90600 2.8457833
16.90700 2.9108416000000004
16.90800 2.9753653
16.90900 3.0393472
16.91000 3.1027801
16.91100 3.1656571000000002
16.91200 3.2279711000000004
16.91300 3.2897155999999996
16.91400 3.3508837
16.91500 3.4114692
16.91600 3.4714653999999996
16.91700 3.5308659
16.91800 3.5896643999999998
16.91900 3.6478546
16.92000 3.7054308000000002
16.92100 3.7623867
16.92200 3.8187165000000003
16.92300 3.8744144
16.92400 3.9294748999999998
16.92500 3.9838924999999996
16.92600 4.0376619
16.92700 4.0907778
16.92800 4.1432347
16.92900 4.1950278
16.93000 4.2461522
16.93100 4.2966031000000005
16.93200 4.3463755
16.93300 4.395465199999999
16.93400 4.4438675
16.93500 4.4915784
16.93600 4.5385934
16.93700 4.5849085
16.93800 4.6305198
16.93900 4.6754234
16.94000 4.7196153999999995
16.94100 4.7630921
16.94200 4.8058502
16.94300 4.847886
16.94400 4.8891962
16.94500 4.929777199999999
16.94600 4.9696263
16.94700 5.008740400000001
16.94800 5.0471161
16.94900 5.0847508
16.95000 5.1216416
16.95100 5.1577855
16.95200 5.1931802
16.95300 5.2278236
16.95400 5.2617129
16.95500 5.294846000000001
16.95600 5.3272206
16.95700 5.3588349
16.95800 5.3896874
16.95900 5.419776199999999
16.96000 5.4490995
16.96100 5.4776561
16.96200 5.5054449
16.96300 5.5324648
16.96400 5.5587146
16.96500 5.5841938
16.96600 5.6089018
16.96700 5.6328379
16.96800 5.6560021
16.96900 5.678394099999999
16.97000 5.7000138
16.97100 5.7208613
16.97200 5.7409368
16.97300 5.7602409
16.97400 5.7787739
16.97500 5.7965364
16.97600 5.8135293
16.97700 5.8297533999999995
16.97800 5.845209199999999
16.97900 5.859898
16.98000 5.8738212999999995
16.98100 5.8869798
16.98200 5.8993749
16.98300 5.9110083
16.98400 5.9218813
16.98500 5.9319951
16.98600 5.9413519
16.98700 5.9499528
16.98800 5.9577998
16.98900 5.964895
16.99000 5.9712399
16.99100 5.9768368
16.99200 5.9816875
16.99300 5.9857946
16.99400 5.98916
16.99500 5.9917863
16.99600 5.9936761999999995
16.99700 5.9948321
16.99800 5.9952568
16.99900 5.9949532
17.00000 5.9939247
17.00100 5.9921741
17.00200 5.989705
17.00300 5.9865205999999995
17.00400 5.9826247
17.00500 5.978021399999999
17.00600 5.972714300000001
17.00700 5.9667077
17.00800 5.9600055
17.00900 5.9526123
17.01000 5.9445322
17.01100 5.9357699
17.01200 5.9263304
17.01300 5.9162181
17.01400 5.9054378
17.01500 5.8939949
17.01600 5.881894
17.01700 5.8691401
17.01800 5.8557387
17.01900 5.8416948
17.02000 5.8270134
17.02100 5.8117002
17.02200 5.7957605
17.02300 5.7791996999999995
17.02400 5.7620231
17.02500 5.744236300000001
17.02600 5.7258449
17.02700 5.706854900000001
17.02800 5.6872714
17.02900 5.6671005
17.03000 5.646348000000001
17.03100 5.6250196
17.03200 5.6031211999999995
17.03300 5.5806592
17.03400 5.557639200000001
17.03500 5.5340677
17.03600 5.5099506
17.03700 5.4852944
17.03800 5.4601055
17.03900 5.4343902
17.04000 5.4081551999999995
17.04100 5.3814072
17.04200 5.3541526
17.04300 5.3263985
17.04400 5.2981511
17.04500 5.2694179
17.04600 5.240205700000001
17.04700 5.210521399999999
17.04800 5.1803723
17.04900 5.149765299999999
17.05000 5.1187076
17.05100 5.0872065
17.05200 5.055269200000001
17.05300 5.0229032
17.05400 4.9901158
17.05500 4.9569145
17.05600 4.9233064
17.05700 4.8892993
17.05800 4.8549004
17.05900 4.8201174
17.06000 4.7849577
17.06100 4.7494289
17.06200 4.7135387
17.06300 4.677294600000001
17.06400 4.6407039999999995
17.06500 4.6037748
17.06600 4.5665149000000005
17.06700 4.5289315
17.06800 4.4910327
17.06900 4.4528261
17.07000 4.414319600000001
17.07100 4.3755211
17.07200 4.3364383
17.07300 4.2970791
17.07400 4.2574514
17.07500 4.2175632
17.07600 4.1774221
17.07700 4.1370366
17.07800 4.0964141000000005
17.07900 4.055563
17.08000 4.0144909
17.08100 3.9732058
17.08200 3.9317153
17.08300 3.8900279
17.08400 3.8481506999999997
17.08500 3.8060921999999997
17.08600 3.7638597000000003
17.08700 3.7214614
17.08800 3.6789047999999998
17.08900 3.6361977
17.09000 3.5933479999999998
17.09100 3.550363
17.09200 3.5072504999999996
17.09300 3.4640182
17.09400 3.4206737
17.09500 3.3772245
17.09600 3.3336785
17.09700 3.2900430000000003
17.09800 3.2463256000000005
17.09900 3.2025341
17.10000 3.1586759
17.10100 3.1147584
17.10200 3.0707896
17.10300 3.0267766000000003
17.10400 2.9827271
17.10500 2.9386487
17.10600 2.8945487
17.10700 2.8504347
17.10800 2.8063143
17.10900 2.7621947000000002
17.11000 2.7180834000000003
17.11100 2.6739879
17.11200 2.6299153
17.11300 2.585873
17.11400 2.5418684000000002
17.11500 2.4979085000000003
17.11600 2.4540005
17.11700 2.4101514
17.11800 2.3663683
17.11900 2.322658
17.12000 2.2790274
17.12100 2.2354832
17.12200 2.1920322
17.12300 2.1486809
17.12400 2.1054359000000002
17.12500 2.0623034
17.12600 2.0192899
17.12700 1.9764015
17.12800 1.9336445
17.12900 1.891025
17.13000 1.8485488
17.13100 1.8062221
17.13200 1.7640506999999999
17.13300 1.7220404000000002
17.13400 1.6801971999999998
17.13500 1.6385267
17.13600 1.5970344
17.13700 1.5557262
17.13800 1.5146078
17.13900 1.4736847000000002
17.14000 1.4329625000000001
17.14100 1.3924467
17.14200 1.3521429
17.14300 1.3120566
17.14400 1.2721931
17.14500 1.2325577
17.14600 1.193156
17.14700 1.153993
17.14800 1.1150739
17.14900 1.0764038999999999
17.15000 1.037988
17.15100 0.99983104
17.15200 0.9619379399999999
17.15300 0.92431335
17.15400 0.88696182
17.15500 0.8498879100000001
17.15600 0.81309602
17.15700 0.77659036
17.15800 0.74037509
17.15900 0.70445421
17.16000 0.66883159
17.16100 0.63351099
17.16200 0.59849606
17.16300 0.56379032
17.16400 0.52939719
17.16500 0.49532
17.16600 0.46156193
17.16700 0.42812605
17.16800 0.39501539
17.16900 0.36223286
17.17000 0.32978124999999997
17.17100 0.29766330999999996
17.17200 0.2658817
17.17300 0.23443898999999999
17.17400 0.20333768000000002
17.17500 0.17258023
17.17600 0.14216901
17.17700 0.11210632999999999
17.17800 0.08239442200000001
17.17900 0.053035491
17.18000 0.024031656999999998
17.18100 -0.0046150213
17.18200 -0.032902544
17.18300 -0.060828985
17.18400 -0.088392483
17.18500 -0.11559125
17.18600 -0.14242359999999998
17.18700 -0.16888789
17.18800 -0.19498258999999998
17.18900 -0.22070626999999998
17.19000 -0.24605756999999998
17.19100 -0.27103527
17.19200 -0.2956382
17.19300 -0.31986537
17.19400 -0.34371582
17.19500 -0.36718876
17.19600 -0.39028351
17.19700 -0.41299947000000004
17.19800 -0.43533616999999997
17.19900 -0.45729326000000003
17.20000 -0.47887047000000005
17.20100 -0.5000677
17.20200 -0.5208849
17.20300 -0.54132212
17.20400 -0.5613795
17.20500 -0.58105732
17.20600 -0.6003559599999999
17.20700 -0.6192758199999999
17.20800 -0.63781743
17.20900 -0.65598139
17.21000 -0.67376844
17.21100 -0.69117933
17.21200 -0.70821499
17.21300 -0.7248763
17.21400 -0.74116434
17.21500 -0.75708027
17.21600 -0.77262525
17.21700 -0.78780064
17.21800 -0.80260774
17.21900 -0.81704808
17.22000 -0.83112316
17.22100 -0.84483474
17.22200 -0.8581844200000001
17.22300 -0.8711741300000001
17.22400 -0.8838056599999999
17.22500 -0.8960810499999999
17.22600 -0.90800235
17.22700 -0.9195716099999999
17.22800 -0.9307910699999999
17.22900 -0.94166296
17.23000 -0.9521896999999999
17.23100 -0.96237361
17.23200 -0.97221714
17.23300 -0.98172287
17.23400 -0.99089332
17.23500 -0.9997311
17.23600 -1.008239
17.23700 -1.0164197
17.23800 -1.0242759000000001
17.23900 -1.0318107
17.24000 -1.039027
17.24100 -1.0459276
17.24200 -1.0525157
17.24300 -1.0587944
17.24400 -1.0647668000000001
17.24500 -1.0704362
17.24600 -1.0758059
17.24700 -1.0808793
17.24800 -1.0856598
17.24900 -1.0901509
17.25000 -1.0943563
17.25100 -1.0982796
17.25200 -1.1019246
17.25300 -1.1052950000000001
17.25400 -1.1083949
17.25500 -1.1112282
17.25600 -1.1137989
17.25700 -1.1161112000000002
17.25800 -1.1181694
17.25900 -1.1199775
17.26000 -1.1215401
17.26100 -1.1228615000000002
17.26200 -1.1239463
17.26300 -1.1247991000000002
17.26400 -1.1254243000000002
17.26500 -1.1258265
17.26600 -1.1260105
17.26700 -1.1259810000000001
17.26800 -1.1257428
17.26900 -1.1253005
17.27000 -1.1246589
17.27100 -1.1238228
17.27200 -1.1227969
17.27300 -1.121586
17.27400 -1.1201949
17.27500 -1.1186282
17.27600 -1.1168907000000001
17.27700 -1.1149872
17.27800 -1.1129223000000001
17.27900 -1.1107006000000001
17.28000 -1.1083269
17.28100 -1.1058058000000002
17.28200 -1.1031419
17.28300 -1.10034
17.28400 -1.0974048
17.28500 -1.0943408
17.28600 -1.0911529
17.28700 -1.0878458
17.28800 -1.0844242
17.28900 -1.0808929
17.29000 -1.0772568
17.29100 -1.0735208
17.29200 -1.0696899
17.29300 -1.065769
17.29400 -1.0617631
17.29500 -1.0576773
17.29600 -1.0535166
17.29700 -1.0492863
17.29800 -1.0449916
17.29900 -1.0406377
17.30000 -1.0362297
17.30100 -1.0317731
17.30200 -1.027273
17.30300 -1.0227349000000001
17.30400 -1.0181639
17.30500 -1.0135655000000001
17.30600 -1.0089451
17.30700 -1.0043077
17.30800 -0.99965883
17.30900 -0.99500371
17.31000 -0.99034747
17.31100 -0.98569542
17.31200 -0.98105269
17.31300 -0.9764243800000001
17.31400 -0.9718155500000001
17.31500 -0.9672313
17.31600 -0.96267657
17.31700 -0.95815621
17.31800 -0.9536751499999999
17.31900 -0.9492381500000001
17.32000 -0.9448499399999999
17.32100 -0.94051529
17.32200 -0.9362388399999999
17.32300 -0.9320250699999999
17.32400 -0.9278786400000001
17.32500 -0.92380391
17.32600 -0.91980547
17.32700 -0.91588758
17.32800 -0.9120547200000001
17.32900 -0.90831118
17.33000 -0.90466123
17.33100 -0.9011091699999999
17.33200 -0.8976591799999999
17.33300 -0.89431554
17.33400 -0.89108236
17.33500 -0.8879638299999999
17.33600 -0.8849641300000001
17.33700 -0.88208728
17.33800 -0.87933736
17.33900 -0.87671848
17.34000 -0.87423455
17.34100 -0.87188957
17.34200 -0.86968746
17.34300 -0.86763203
17.34400 -0.8657272
17.34500 -0.86397678
17.34600 -0.8623844900000001
17.34700 -0.86095398
17.34800 -0.8596888699999999
17.34900 -0.8585928899999999
17.35000 -0.8576694899999999
17.35100 -0.85692219
17.35200 -0.85635437
17.35300 -0.8559695399999999
17.35400 -0.85577099
17.35500 -0.8557620499999999
17.35600 -0.8559458900000001
17.35700 -0.8563257799999999
17.35800 -0.85690478
17.35900 -0.85768607
17.36000 -0.85867262
17.36100 -0.85986741
17.36200 -0.8612732399999999
17.36300 -0.862893
17.36400 -0.86472947
17.36500 -0.8667852699999999
17.36600 -0.86906292
17.36700 -0.87156501
17.36800 -0.8742938699999999
17.36900 -0.8772518499999999
17.37000 -0.88044116
17.37100 -0.88386396
17.37200 -0.88752229
17.37300 -0.89141801
17.37400 -0.89555299
17.37500 -0.8999289
17.37600 -0.9045474200000001
17.37700 -0.9094101400000001
17.37800 -0.91451844
17.37900 -0.9198736399999999
17.38000 -0.9254771300000001
17.38100 -0.93133003
17.38200 -0.93743345
17.38300 -0.94378833
17.38400 -0.9503956900000001
17.38500 -0.95725646
17.38600 -0.9643713899999999
17.38700 -0.97174132
17.38800 -0.9793668099999999
17.38900 -0.98724859
17.39000 -0.99538714
17.39100 -1.0037831000000002
17.39200 -1.0124369
17.39300 -1.0213489
17.39400 -1.0305194
17.39500 -1.039949
17.39600 -1.0496377
17.39700 -1.0595858
17.39800 -1.0697935
17.39900 -1.0802608
17.40000 -1.0909879
17.40100 -1.1019746000000001
17.40200 -1.1132209
17.40300 -1.1247265
17.40400 -1.1364914
17.40500 -1.148515
17.40600 -1.1607969
17.40700 -1.1733366
17.40800 -1.1861335
17.40900 -1.1991867
17.41000 -1.2124954000000001
17.41100 -1.2260585
17.41200 -1.239875
17.41300 -1.2539434999999999
17.41400 -1.2682628
17.41500 -1.2828314
17.41600 -1.2976476000000001
17.41700 -1.3127098
17.41800 -1.3280161000000001
17.41900 -1.3435646
17.42000 -1.3593534
17.42100 -1.3753804
17.42200 -1.3916435
17.42300 -1.4081404
17.42400 -1.4248688
17.42500 -1.4418264
17.42600 -1.4590108
17.42700 -1.4764195
17.42800 -1.4940501
17.42900 -1.5119
17.43000 -1.5299667
17.43100 -1.5482474
17.43200 -1.5667398
17.43300 -1.5854409
17.43400 -1.6043479999999999
17.43500 -1.6234584
17.43600 -1.6427692
17.43700 -1.6622776
17.43800 -1.6819807
17.43900 -1.7018752000000001
17.44000 -1.7219583
[truncated: 312,476 more chars]
