# Supplementary material for: 2D Synthetic dataset of numerical simulations of long-period seismicity in a volcanic edifice and related sensitivity kernels
Source: Data Brief. 2021 Jan 25;34:106673. doi: 10.1016/j.dib.2020.106673 (PMC7841316; doi:10.1016/j.dib.2020.106673)
Supplement: Supplementary Data S1 — Supplementary Raw Research Data. This is open data under the CC BY license http://creativecommons.org/licenses/by/4.0/ [file mmc1.zip › Dataset/OUTPUT_SEISMOGRAMS/9000_3000/disp_X_hetero_15000_1795_SVF7e-1Hz.semd]

-1.714286 0.0
-1.713286 0.0
-1.712286 0.0
-1.711286 0.0
-1.710286 0.0
-1.709286 0.0
-1.708286 0.0
-1.707286 0.0
-1.706286 0.0
-1.705286 0.0
-1.704286 0.0
-1.703286 0.0
-1.702286 0.0
-1.701286 0.0
-1.700286 0.0
-1.699286 0.0
-1.698286 0.0
-1.697286 0.0
-1.696286 0.0
-1.695286 0.0
-1.694286 0.0
-1.693286 0.0
-1.692286 0.0
-1.691286 0.0
-1.690286 0.0
-1.689286 0.0
-1.688286 0.0
-1.687286 0.0
-1.686286 0.0
-1.685286 0.0
-1.684286 0.0
-1.683286 0.0
-1.682286 0.0
-1.681286 0.0
-1.680286 0.0
-1.679286 0.0
-1.678286 0.0
-1.677286 0.0
-1.676286 0.0
-1.675286 0.0
-1.674286 0.0
-1.673286 0.0
-1.672286 0.0
-1.671286 0.0
-1.670286 0.0
-1.669286 0.0
-1.668286 0.0
-1.667286 0.0
-1.666286 0.0
-1.665286 0.0
-1.664286 0.0
-1.663286 0.0
-1.662286 0.0
-1.661286 0.0
-1.660286 0.0
-1.659286 0.0
-1.658286 0.0
-1.657286 0.0
-1.656286 0.0
-1.655286 0.0
-1.654286 0.0
-1.653286 0.0
-1.652286 0.0
-1.651286 0.0
-1.650286 0.0
-1.649286 0.0
-1.648286 0.0
-1.647286 0.0
-1.646286 0.0
-1.645286 0.0
-1.644286 0.0
-1.643286 0.0
-1.642286 0.0
-1.641286 0.0
-1.640286 0.0
-1.639286 0.0
-1.638286 0.0
-1.637286 0.0
-1.636286 0.0
-1.635286 0.0
-1.634286 0.0
-1.633286 0.0
-1.632286 0.0
-1.631286 0.0
-1.630286 0.0
-1.629286 0.0
-1.628286 0.0
-1.627286 0.0
-1.626286 0.0
-1.625286 0.0
-1.624286 0.0
-1.623286 0.0
-1.622286 0.0
-1.621286 0.0
-1.620286 0.0
-1.619286 0.0
-1.618286 0.0
-1.617286 0.0
-1.616286 0.0
-1.615286 0.0
-1.614286 0.0
-1.613286 0.0
-1.612286 0.0
-1.611286 0.0
-1.610286 0.0
-1.609286 0.0
-1.608286 0.0
-1.607286 0.0
-1.606286 0.0
-1.605286 0.0
-1.604286 0.0
-1.603286 0.0
-1.602286 0.0
-1.601286 0.0
-1.600286 0.0
-1.599286 0.0
-1.598286 0.0
-1.597286 0.0
-1.596286 0.0
-1.595286 0.0
-1.594286 0.0
-1.593286 0.0
-1.592286 0.0
-1.591286 0.0
-1.590286 0.0
-1.589286 0.0
-1.588286 0.0
-1.587286 0.0
-1.586286 0.0
-1.585286 0.0
-1.584286 0.0
-1.583286 0.0
-1.582286 0.0
-1.581286 0.0
-1.580286 0.0
-1.579286 0.0
-1.578286 0.0
-1.577286 0.0
-1.576286 0.0
-1.575286 0.0
-1.574286 0.0
-1.573286 0.0
-1.572286 0.0
-1.571286 0.0
-1.570286 0.0
-1.569286 0.0
-1.568286 0.0
-1.567286 0.0
-1.566286 0.0
-1.565286 0.0
-1.564286 0.0
-1.563286 0.0
-1.562286 0.0
-1.561286 0.0
-1.560286 0.0
-1.559286 0.0
-1.558286 0.0
-1.557286 0.0
-1.556286 0.0
-1.555286 0.0
-1.554286 0.0
-1.553286 0.0
-1.552286 0.0
-1.551286 0.0
-1.550286 0.0
-1.549286 0.0
-1.548286 0.0
-1.547286 0.0
-1.546286 0.0
-1.545286 0.0
-1.544286 0.0
-1.543286 0.0
-1.542286 0.0
-1.541286 0.0
-1.540286 0.0
-1.539286 0.0
-1.538286 0.0
-1.537286 0.0
-1.536286 0.0
-1.535286 0.0
-1.534286 0.0
-1.533286 0.0
-1.532286 0.0
-1.531286 0.0
-1.530286 0.0
-1.529286 0.0
-1.528286 0.0
-1.527286 0.0
-1.526286 0.0
-1.525286 0.0
-1.524286 0.0
-1.523286 0.0
-1.522286 0.0
-1.521286 0.0
-1.520286 0.0
-1.519286 0.0
-1.518286 0.0
-1.517286 0.0
-1.516286 0.0
-1.515286 0.0
-1.514286 0.0
-1.513286 0.0
-1.512286 0.0
-1.511286 0.0
-1.510286 0.0
-1.509286 0.0
-1.508286 0.0
-1.507286 0.0
-1.506286 0.0
-1.505286 0.0
-1.504286 0.0
-1.503286 0.0
-1.502286 0.0
-1.501286 0.0
-1.500286 0.0
-1.499286 0.0
-1.498286 0.0
-1.497286 0.0
-1.496286 0.0
-1.495286 0.0
-1.494286 0.0
-1.493286 0.0
-1.492286 0.0
-1.491286 0.0
-1.490286 0.0
-1.489286 0.0
-1.488286 0.0
-1.487286 0.0
-1.486286 0.0
-1.485286 0.0
-1.484286 0.0
-1.483286 0.0
-1.482286 0.0
-1.481286 0.0
-1.480286 0.0
-1.479286 0.0
-1.478286 0.0
-1.477286 0.0
-1.476286 0.0
-1.475286 0.0
-1.474286 0.0
-1.473286 0.0
-1.472286 0.0
-1.471286 0.0
-1.470286 0.0
-1.469286 0.0
-1.468286 0.0
-1.467286 0.0
-1.466286 0.0
-1.465286 0.0
-1.464286 0.0
-1.463286 0.0
-1.462286 0.0
-1.461286 0.0
-1.460286 0.0
-1.459286 0.0
-1.458286 0.0
-1.457286 0.0
-1.456286 0.0
-1.455286 0.0
-1.454286 0.0
-1.453286 0.0
-1.452286 0.0
-1.451286 0.0
-1.450286 0.0
-1.449286 0.0
-1.448286 0.0
-1.447286 0.0
-1.446286 0.0
-1.445286 0.0
-1.444286 0.0
-1.443286 0.0
-1.442286 0.0
-1.441286 0.0
-1.440286 0.0
-1.439286 0.0
-1.438286 0.0
-1.437286 0.0
-1.436286 0.0
-1.435286 0.0
-1.434286 0.0
-1.433286 0.0
-1.432286 0.0
-1.431286 0.0
-1.430286 0.0
-1.429286 0.0
-1.428286 0.0
-1.427286 0.0
-1.426286 0.0
-1.425286 0.0
-1.424286 0.0
-1.423286 0.0
-1.422286 0.0
-1.421286 0.0
-1.420286 0.0
-1.419286 0.0
-1.418286 0.0
-1.417286 0.0
-1.416286 0.0
-1.415286 0.0
-1.414286 0.0
-1.413286 0.0
-1.412286 0.0
-1.411286 0.0
-1.410286 0.0
-1.409286 0.0
-1.408286 0.0
-1.407286 0.0
-1.406286 0.0
-1.405286 0.0
-1.404286 0.0
-1.403286 0.0
-1.402286 0.0
-1.401286 0.0
-1.400286 0.0
-1.399286 0.0
-1.398286 0.0
-1.397286 0.0
-1.396286 0.0
-1.395286 0.0
-1.394286 0.0
-1.393286 0.0
-1.392286 0.0
-1.391286 0.0
-1.390286 0.0
-1.389286 0.0
-1.388286 0.0
-1.387286 0.0
-1.386286 0.0
-1.385286 0.0
-1.384286 0.0
-1.383286 0.0
-1.382286 0.0
-1.381286 0.0
-1.380286 0.0
-1.379286 0.0
-1.378286 0.0
-1.377286 0.0
-1.376286 0.0
-1.375286 0.0
-1.374286 0.0
-1.373286 0.0
-1.372286 0.0
-1.371286 0.0
-1.370286 0.0
-1.369286 0.0
-1.368286 0.0
-1.367286 0.0
-1.366286 0.0
-1.365286 0.0
-1.364286 0.0
-1.363286 0.0
-1.362286 0.0
-1.361286 0.0
-1.360286 0.0
-1.359286 0.0
-1.358286 0.0
-1.357286 1.2470177e-36
-1.356286 2.6995561000000002e-36
-1.355286 4.6126572000000004e-36
-1.354286 7.0049464e-36
-1.353286 9.957649299999999e-36
-1.352286 1.3087365e-35
-1.351286 1.5626032e-35
-1.350286 1.7030962e-35
-1.349286 1.6503077e-35
-1.348286 1.3489420000000001e-35
-1.347286 7.836537499999999e-36
-1.346286 0.0
-1.345286 -1.0564048000000001e-35
-1.344286 -2.3051887e-35
-1.343286 -3.7061912e-35
-1.342286 -5.184607e-35
-1.341286 -6.641416200000001e-35
-1.340286 -7.9797683e-35
-1.339286 -9.0096846e-35
-1.338286 -9.5645261e-35
-1.337286 -9.4218529e-35
-1.336286 -8.440317999999999e-35
-1.335286 -6.5578826e-35
-1.334286 -3.7874272e-35
-1.333286 -2.3229731e-36
-1.332286 3.9317211e-35
-1.331286 8.492727e-35
-1.330286 1.3200380000000001e-34
-1.329286 1.7792123000000002e-34
-1.328286 2.1948983e-34
-1.327286 2.5335235999999997e-34
-1.326286 2.7523649e-34
-1.325286 2.8096141e-34
-1.324286 2.6675821e-34
-1.323286 2.302725e-34
-1.322286 1.7084948e-34
-1.321286 8.9924295e-35
-1.320286 -8.853390800000001e-36
-1.319286 -1.1977489e-34
-1.318286 -2.3530417e-34
-1.317286 -3.4651247e-34
-1.316286 -4.4328962e-34
-1.315286 -5.148705400000001e-34
-1.314286 -5.5102621e-34
-1.313286 -5.426611099999999e-34
-1.312286 -4.833046399999999e-34
-1.311286 -3.7067765999999996e-34
-1.310286 -2.0830241999999997e-34
-1.309286 -6.766738e-36
-1.308286 2.1555577000000003e-34
-1.307286 4.3266242e-34
-1.306286 6.120198699999999e-34
-1.305286 7.1668385e-34
-1.304286 7.0837016000000005e-34
-1.303286 5.514366e-34
-1.302286 2.1764061999999997e-34
-1.301286 -3.084463e-34
-1.300286 -1.0237226e-33
-1.299286 -1.9008956e-33
-1.298286 -2.8837287000000002e-33
-1.297286 -3.883854e-33
-1.296286 -4.7801768e-33
-1.295286 -5.4217473e-33
-1.294286 -5.6348028e-33
-1.293286 -5.2343673e-33
-1.292286 -4.0403982e-33
-1.291286 -1.8979906e-33
-1.290286 1.2993137e-33
-1.289286 5.5845349e-33
-1.288286 1.0892487000000001e-32
-1.287286 1.7037588e-32
-1.286286 2.3696965e-32
-1.285286 3.0401829e-32
-1.284286 3.6540102e-32
-1.283286 4.1372993e-32
-1.282286 4.4067543000000004e-32
-1.281286 4.3746072999999997e-32
-1.280286 3.9552105999999996e-32
-1.279286 3.0730641e-32
-1.278286 1.6718867e-32
-1.277286 -2.7582717e-33
-1.276286 -2.7594856e-32
-1.275286 -5.722159600000001e-32
-1.274286 -9.0543453e-32
-1.273286 -1.2590666e-31
-1.272286 -1.6110411e-31
-1.271286 -1.9342653e-31
-1.270286 -2.1976464000000003e-31
-1.269286 -2.3676423000000003e-31
-1.268286 -2.4103214e-31
-1.267286 -2.293863e-31
-1.266286 -1.9913818e-31
-1.265286 -1.483912e-31
-1.264286 -7.6334059e-32
-1.263286 1.6494816e-32
-1.262286 1.2799814e-31
-1.261286 2.5439187e-31
-1.260286 3.9018320000000003e-31
-1.259286 5.2827407e-31
-1.258286 6.602042799999999e-31
-1.257286 7.7653833e-31
-1.256286 8.6738993e-31
-1.255286 9.2306502e-31
-1.254286 9.347913799999999e-31
-1.253286 8.954889499999999e-31
-1.252286 8.0052414e-31
-1.251286 6.4838145e-31
-1.250286 4.4118161999999996e-31
-1.249286 1.8497445000000002e-31
-1.248286 -1.1025715e-31
-1.247286 -4.3093311e-31
-1.246286 -7.6058151e-31
-1.245286 -1.0809143e-30
-1.244286 -1.3732397e-30
-1.243286 -1.6201395999999998e-30
-1.242286 -1.8072982e-30
-1.241286 -1.925331e-30
-1.240286 -1.9714285e-30
-1.239286 -1.9506067e-30
-1.238286 -1.8763498e-30
-1.237286 -1.7704396999999998e-30
-1.236286 -1.6618037e-30
-1.235286 -1.584268e-30
-1.234286 -1.5731873e-30
-1.233286 -1.6610296e-30
-1.232286 -1.8721132e-30
-1.231286 -2.2168253e-30
-1.230286 -2.6857851000000002e-30
-1.229286 -3.2445255e-30
-1.228286 -3.8293606e-30
-1.227286 -4.3451529e-30
-1.226286 -4.6656798999999996e-30
-1.225286 -4.6372321e-30
-1.224286 -4.0859105e-30
-1.223286 -2.8288803000000003e-30
-1.222286 -6.8952045000000005e-31
-1.221286 2.4839295000000003e-30
-1.220286 6.7970428e-30
-1.219286 1.2286407e-29
-1.218286 1.8896977e-29
-1.217286 2.6461506e-29
-1.216286 3.4684254000000003e-29
-1.215286 4.3131234e-29
-1.214286 5.1229238e-29
-1.213286 5.8275593e-29
-1.212286 6.3460172e-29
-1.211286 6.5900475e-29
-1.210286 6.4689852e-29
-1.209286 5.895780300000001e-29
-1.208286 4.7940345999999994e-29
-1.207286 3.105721e-29
-1.206286 7.991644200000001e-30
-1.205286 -2.1232421e-29
-1.204286 -5.6181709e-29
-1.203286 -9.595975999999999e-29
-1.202286 -1.3917436e-28
-1.201286 -1.8393195000000002e-28
-1.200286 -2.2786433000000003e-28
-1.199286 -2.6819103e-28
-1.198286 -3.0181953000000003e-28
-1.197286 -3.2548257000000002e-28
-1.196286 -3.3590993999999997e-28
-1.195286 -3.3002875000000003e-28
-1.194286 -3.0518408e-28
-1.193286 -2.5936877e-28
-1.192286 -1.9144912000000002e-28
-1.191286 -1.0137121e-28
-1.190286 9.6678909e-30
-1.189286 1.3910053e-28
-1.188286 2.8293528e-28
-1.187286 4.3578325e-28
-1.186286 5.9097382e-28
-1.185286 7.4076434e-28
-1.184286 8.7664381e-28
-1.183286 9.8972359e-28
-1.182286 1.0712013000000001e-27
-1.181286 1.1128771e-27
-1.180286 1.1076967e-27
-1.179286 1.0502862000000001e-27
-1.178286 9.3744444e-28
-1.177286 7.685540800000001e-28
-1.176286 5.4587279e-28
-1.175286 2.7467261e-28
-1.174286 -3.6801585e-29
-1.173286 -3.7756987999999998e-28
-1.172286 -7.343573900000001e-28
-1.171286 -1.0922259e-27
-1.170286 -1.4353711e-27
-1.169286 -1.7480437e-27
-1.168286 -2.0155361e-27
-1.167286 -2.2251657e-27
-1.166286 -2.3671755e-27
-1.165286 -2.4354708e-27
-1.164286 -2.4281114999999998e-27
-1.163286 -2.3474922e-27
-1.162286 -2.2001578e-27
-1.161286 -1.996224e-27
-1.160286 -1.7484059999999998e-27
-1.159286 -1.4706898999999999e-27
-1.158286 -1.1767169e-27
-1.157286 -8.7798888e-28
-1.156286 -5.8203469e-28
-1.155286 -2.9070259e-28
-1.154286 1.2397323e-30
-1.153286 3.0700647e-28
-1.152286 6.4802013e-28
-1.151286 1.053304e-27
-1.150286 1.5579266999999999e-27
-1.149286 2.2004374e-27
-1.148286 3.0192921e-27
-1.147286 4.0483619e-27
-1.146286 5.3116907e-27
-1.145286 6.8177643e-27
-1.144286 8.5536333e-27
-1.143286 1.0479327e-26
-1.142286 1.2523032e-26
-1.141286 1.4577586e-26
-1.140286 1.6498832e-26
-1.139286 1.8106373e-26
-1.138286 1.9187228e-26
-1.137286 1.9502768e-26
-1.136286 1.8799214e-26
-1.135286 1.6821756e-26
-1.134286 1.3332166e-26
-1.133286 8.129492900000001e-27
-1.132286 1.0731424e-27
-1.131286 -7.8926848e-27
-1.130286 -1.8714491e-26
-1.129286 -3.1206580000000004e-26
-1.128286 -4.5031603e-26
-1.127286 -5.9686639e-26
-1.126286 -7.4496988e-26
-1.125286 -8.861974999999999e-26
-1.124286 -1.0105922e-25
-1.123286 -1.1069562e-25
-1.122286 -1.1632826e-25
-1.121286 -1.1673336e-25
-1.120286 -1.1073601e-25
-1.119286 -9.729444699999999e-26
-1.118286 -7.5593872e-26
-1.117286 -4.514557e-26
-1.116286 -5.8860572e-27
-1.115286 4.1730381000000005e-26
-1.114286 9.665299600000001e-26
-1.113286 1.5717785e-25
-1.112286 2.2092107e-25
-1.111286 2.8482998e-25
-1.110286 3.4523881e-25
-1.109286 3.9797436e-25
-1.108286 4.3851437e-25
-1.107286 4.6219877e-25
-1.106286 4.644901600000001e-25
-1.105286 4.412767e-25
-1.104286 3.8920529e-25
-1.103286 3.0602988e-25
-1.102286 1.9095538e-25
-1.101286 4.4953675e-26
-1.100286 -1.2897272e-25
-1.099286 -3.2560661e-25
-1.098286 -5.374379500000001e-25
-1.097286 -7.5471563000000005e-25
-1.096286 -9.6565003e-25
-1.095286 -1.1567803e-24
-1.094286 -1.313513e-24
-1.093286 -1.4208283e-24
-1.092286 -1.4641379000000002e-24
-1.091286 -1.4302681e-24
-1.090286 -1.3085253e-24
-1.089286 -1.0917913e-24
-1.088286 -7.7758127e-25
-1.087286 -3.6899177e-25
-1.086286 1.2454485e-25
-1.085286 6.8678160999999995e-25
-1.084286 1.2945335e-24
-1.083286 1.9179806e-24
-1.082286 2.5214520999999998e-24
-1.081286 3.0647243e-24
-1.080286 3.5048357e-24
-1.079286 3.7983915e-24
-1.078286 3.9042852000000004e-24
-1.077286 3.7867351000000004e-24
-1.076286 3.4184825e-24
-1.075286 2.7839692999999998e-24
-1.074286 1.8822782e-24
-1.073286 7.295984199999999e-25
-1.072286 -6.3902953e-25
-1.071286 -2.1689296e-24
-1.070286 -3.7861811e-24
-1.069286 -5.3993554e-24
-1.068286 -6.9027123e-24
-1.067286 -8.1808783e-24
-1.066286 -9.114942e-24
-1.065286 -9.5897882e-24
-1.064286 -9.5023812e-24
-1.063286 -8.7705975e-24
-1.062286 -7.3420942e-24
-1.061286 -5.2026246e-24
-1.060286 -2.3831448e-24
-1.059286 1.0349547e-24
-1.058286 4.9171651e-24
-1.057286 9.076302e-24
-1.056286 1.3276556e-23
-1.055286 1.7241457e-23
-1.054286 2.0665842e-23
-1.053286 2.323166e-23
-1.052286 2.4627162999999998e-23
-1.051286 2.4568733e-23
-1.050286 2.2824322e-23
-1.049286 1.9237151e-23
-1.048286 1.3748163e-23
-1.047286 6.4155198e-24
-1.046286 -2.5705937000000002e-24
-1.045286 -1.2879608999999999e-23
-1.044286 -2.4040188e-23
-1.043286 -3.5449087e-23
-1.042286 -4.6390095000000003e-23
-1.041286 -5.6063403e-23
-1.040286 -6.3625014e-23
-1.039286 -6.8235177e-23
-1.038286 -6.911403199999999e-23
-1.037286 -6.560189e-23
-1.036286 -5.7220948e-23
-1.035286 -4.3734567e-23
-1.034286 -2.5199907999999998e-23
-1.033286 -2.0094267000000003e-24
-1.032286 2.5083087e-23
-1.031286 5.4955995e-23
-1.030286 8.6136146e-23
-1.029286 1.1684041e-22
-1.028286 1.4504339999999998e-22
-1.027286 1.6857098e-22
-1.026286 1.8521713e-22
-1.025286 1.9288015999999998e-22
-1.024286 1.8971215e-22
-1.023286 1.7427407e-22
-1.022286 1.4568714e-22
-1.021286 1.0377036e-22
-1.020286 4.9153282e-23
-1.019286 -1.664682e-23
-1.018286 -9.1193307e-23
-1.017286 -1.7115256e-22
-1.016286 -2.5237654e-22
-1.015286 -3.3004852e-22
-1.014286 -3.9889169999999996e-22
-1.013286 -4.5343579e-22
-1.012286 -4.8833259e-22
-1.011286 -4.9870725e-22
-1.010286 -4.8052756e-22
-1.009286 -4.3097025e-22
-1.008286 -3.4876069e-22
-1.007286 -2.3446086e-22
-1.006286 -9.068054700000001e-23
-1.005286 7.7811864e-23
-1.004286 2.6409907e-22
-1.003286 4.592603e-22
-1.002286 6.5266072e-22
-1.001286 8.3238552e-22
-1.000286 9.8580997e-22
-0.9992857 1.1002866e-21
-0.9982857 1.1639221e-21
-0.9972857 1.1664056e-21
-0.9962857 1.0998445e-21
-0.9952857 9.5955494e-22
-0.9942857 7.4475246e-22
-0.9932857 4.5908829e-22
-0.9922857 1.1097714e-22
-0.9912857 -2.8632898e-22
-0.9902857 -7.149561600000001e-22
-0.9892857 -1.1529364999999999e-21
-0.9882857 -1.5750529e-21
-0.9872857 -1.9539874999999998e-21
-0.9862857 -2.2617384e-21
-0.9852857 -2.4712505e-21
-0.9842857 -2.5581847e-21
-0.9832857 -2.5027313e-21
-0.9822857 -2.2913628e-21
-0.9812857 -1.9184090999999998e-21
-0.9802857 -1.3873364999999999e-21
-0.9792857 -7.1161699e-22
-0.9782857 8.4915729e-23
-0.9772857 9.683034099999999e-22
-0.9762857 1.8953508e-21
-0.9752857 2.8151839000000004e-21
-0.9742857 3.6714618e-21
-0.9732857 4.4051798e-21
-0.9722857 4.9579618e-21
-0.9712857 5.2756935e-21
-0.9702857 5.312313700000001e-21
-0.9692857 5.033545e-21
-0.9682857 4.4203325e-21
-0.9672857 3.4717393e-21
-0.9662857 2.2070623000000002e-21
-0.9652857 6.6695168000000005e-22
-0.9642857 -1.0866513000000001e-21
-0.9632857 -2.9718839e-21
-0.9622857 -4.8897029e-21
-0.9612857 -6.7279807e-21
-0.9602857 -8.3668557e-21
-0.9592857 -9.6851501e-21
-0.9582857 -1.0567575e-20
-0.9572857 -1.0912375e-20
-0.9562857 -1.0638987000000001e-20
-0.9552857 -9.695250099999999e-21
-0.9542857 -8.0636781e-21
-0.9532857 -5.7663100999999994e-21
-0.9522857 -2.8676877000000003e-21
-0.9512857 5.2441536e-22
-0.9502857 4.2608072e-21
-0.9492857 8.155386700000001e-21
-0.9482857 1.1992364000000001e-20
-0.9472857 1.5536047999999998e-20
-0.9462857 1.8542856e-20
-0.9452857 2.0775095999999998e-20
-0.9442857 2.2015825e-20
-0.9432857 2.2084031e-20
-0.9422857 2.0849253e-20
-0.9412857 1.8244702e-20
-0.9402857 1.4277923e-20
-0.9392857 9.0381334e-21
-0.9382857 2.6994284e-21
-0.9372857 -4.4807404e-21
-0.9362857 -1.2168214e-20
-0.9352857 -1.9964022e-20
-0.9342857 -2.7421355e-20
-0.9332857 -3.4067096e-20
-0.9322857 -3.9427091e-20
-0.9312857 -4.3054059000000007e-20
-0.9302857 -4.4556676e-20
-0.9292857 -4.3628299e-20
-0.9282857 -4.0073538000000004e-20
-0.9272857 -3.3830894e-20
-0.9262857 -2.4989743e-20
-0.9252857 -1.3800097e-20
-0.9242857 -6.738620199999999e-22
-0.9232857 1.3823323e-20
-0.9222857 2.899009e-20
-0.9212857 4.4017075e-20
-0.9202857 5.8023691e-20
-0.9192857 7.0102613e-20
-0.9182857 7.937012500000001e-20
-0.9172857 8.501988900000001e-20
-0.9162857 8.6377285e-20
-0.9152857 8.2951226e-20
-0.9142857 7.4480081e-20
-0.9132857 6.0968538e-20
-0.9122857 4.2712312000000003e-20
-0.9112857 2.030818e-20
-0.9102857 -5.3526289e-21
-0.9092857 -3.3108828e-20
-0.9082857 -6.1571454e-20
-0.9072857 -8.9183368e-20
-0.9062857 -1.1429397e-19
-0.9052857 -1.3524611e-19
-0.9042857 -1.5047116e-19
-0.9032857 -1.5858757e-19
-0.9022857 -1.5849724e-19
-0.9012857 -1.4947405999999998e-19
-0.9002857 -1.3123872e-19
-0.8992857 -1.0401413e-19
-0.8982857 -6.8556673e-20
-0.8972857 -2.6159324e-20
-0.8962857 2.1376093e-20
-0.8952857 7.1798394e-20
-0.8942857 1.2249758999999999e-19
-0.8932857 1.7062397e-19
-0.8922857 2.1323114999999998e-19
-0.8912857 2.4743688000000003e-19
-0.8902857 2.7059378e-19
-0.8892857 2.8046083999999997e-19
-0.8882857 2.7536606000000003e-19
-0.8872857 2.5434992e-19
-0.8862857 2.1727974999999996e-19
-0.8852857 1.6492615999999998e-19
-0.8842857 9.8993819e-20
-0.8832857 2.2101078000000002e-20
-0.8822857 -6.2294505e-20
-0.8812857 -1.5002495e-19
-0.8802857 -2.3639194e-19
-0.8792857 -3.1639206e-19
-0.8782857 -3.8497780999999995e-19
-0.8772857 -4.373423e-19
-0.8762857 -4.6921319e-19
-0.8752857 -4.7713959e-19
-0.8742857 -4.5875509e-19
-0.8732857 -4.1299961e-19
-0.8722857 -3.4028417e-19
-0.8712857 -2.4258465e-19
-0.8702857 -1.234534e-19
-0.8692857 1.2058491e-20
-0.8682857 1.575707e-19
-0.8672857 3.0563243e-19
-0.8662857 4.4806286e-19
-0.8652857 5.763596599999999e-19
-0.8642857 6.8215792e-19
-0.8632857 7.5771659e-19
-0.8622857 7.9640715e-19
-0.8612857 7.931764599999999e-19
-0.8602857 7.449549e-19
-0.8592857 6.5098327e-19
-0.8582857 5.130326400000001e-19
-0.8572857 3.3549678e-19
-0.8562857 1.2534238e-19
-0.8552857 -1.0809081e-19
-0.8542857 -3.5343969999999997e-19
-0.8532857 -5.978088e-19
-0.8522857 -8.273846599999999e-19
-0.8512857 -1.0281476e-18
-0.8502857 -1.1866483e-18
-0.8492857 -1.2908089e-18
-0.8482857 -1.3307048e-18
-0.8472857 -1.299283e-18
-0.8462857 -1.1929684999999999e-18
-0.8452857 -1.0121200999999999e-18
-0.8442857 -7.612955200000001e-19
-0.8432857 -4.4930023e-19
-0.8422857 -8.899985799999999e-20
-0.8412857 3.0310886e-19
-0.8402857 7.075616500000001e-19
-0.8392857 1.1028034e-18
-0.8382857 1.4662444e-18
-0.8372857 1.775448e-18
-0.8362857 2.0093928e-18
-0.8352857 2.1497431e-18
-0.8342857 2.1820567000000002e-18
-0.8332857 2.0968599000000002e-18
-0.8322857 1.8905168e-18
-0.8312857 1.5658346000000001e-18
-0.8302857 1.1323497e-18
-0.8292857 6.0625864e-19
-0.8282857 9.975066e-21
-0.8272857 -6.286897e-19
-0.8262857 -1.2777005e-18
-0.8252857 -1.902285e-18
-0.8242857 -2.4666704e-18
-0.8232857 -2.9359906999999997e-18
-0.8222857 -3.278269e-18
-0.8212857 -3.4663692e-18
-0.8202857 -3.4798073e-18
-0.8192857 -3.3063113000000004e-18
-0.8182857 -2.9430282000000003e-18
-0.8172857 -2.397287e-18
-0.8162857 -1.6868497000000001e-18
-0.8152857 -8.395993900000001e-19
-0.8142857 1.0734774000000001e-19
-0.8132857 1.1090975e-18
-0.8122857 2.1149515e-18
-0.8112857 3.0708247e-18
-0.8102857 3.9219977e-18
-0.8092857 4.6160753e-18
-0.8082857 5.1059946e-18
-0.8072857 5.3529242e-18
-0.8062857 5.3288836e-18
-0.8052857 5.0189239e-18
-0.8042857 4.4227191999999996e-18
-0.8032857 3.5554523e-18
-0.8022857 2.4478963e-18
-0.8012857 1.1456463999999999e-18
-0.8002857 -2.9250688e-19
-0.7992857 -1.7970232e-18
-0.7982857 -3.2907881e-18
-0.7972857 -4.6928855e-18
-0.7962857 -5.9227922e-18
-0.7952857 -6.9047887e-18
-0.7942857 -7.5723519e-18
-0.7932857 -7.8722915e-18
-0.7922857 -7.7683834e-18
-0.7912857 -7.2442798e-18
-0.7902857 -6.3054905e-18
-0.7892857 -4.9802771e-18
-0.7882857 -3.3193537e-18
-0.7872857 -1.394346e-18
-0.7862857 7.049772e-19
-0.7852857 2.8746097e-18
-0.7842857 5.0012022e-18
-0.7832857 6.9677287e-18
-0.7822857 8.659655e-18
-0.7812857 9.9713017e-18
-0.7802857 1.0812061e-17
-0.7792857 1.1112126e-17
-0.7782857 1.0827386e-17
-0.7772857 9.9431847e-18
-0.7762857 8.4766652e-18
-0.7752857 6.477516299999999e-18
-0.7742857 4.0269786e-18
-0.7732857 1.2350783e-18
-0.7722857 -1.7638496e-18
-0.7712857 -4.8172007e-18
-0.7702857 -7.7614538e-18
-0.7692857 -1.0430505e-17
-0.7682857 -1.2664580000000002e-17
-0.7672857 -1.4319273e-17
-0.7662857 -1.5274216e-17
-0.7652857 -1.5440898e-17
-0.7642857 -1.4769155e-17
-0.7632857 -1.3251913999999999e-17
-0.7622857 -1.0927833e-17
-0.7612857 -7.8815927e-18
-0.7602857 -4.2417004e-18
-0.7592857 -1.7578677000000002e-19
-0.7582857 4.1164601e-18
-0.7572857 8.4124779e-18
-0.7562857 1.2477725999999999e-17
-0.7552857 1.6077797e-17
-0.7542857 1.8991143e-17
-0.7532857 2.1021752e-17
-0.7522857 2.2011098e-17
-0.7512857 2.1848658e-17
-0.7502857 2.0480378e-17
-0.7492857 1.7914519e-17
-0.7482857 1.4224432e-17
-0.7472857 9.5479674e-18
-0.7462857 4.0833951999999996e-18
-0.7452857 -1.9181322e-18
-0.7442857 -8.163321999999999e-18
-0.7432857 -1.4330273e-17
-0.7422857 -2.0084199e-17
-0.7412857 -2.5094615000000002e-17
-0.7402857 -2.9053134e-17
-0.7392857 -3.1690953999999997e-17
-0.7382857 -3.2795097999999997e-17
-0.7372857 -3.222248e-17
-0.7362857 -2.9910947e-17
-0.7352857 -2.5886591000000002e-17
-0.7342857 -2.0266764e-17
-0.7332857 -1.3258415e-17
-0.7322857 -5.1516763e-18
-0.7312857 3.691235e-18
-0.7302857 1.2851402e-17
-0.7292857 2.1872271000000004e-17
-0.7282857 3.028158e-17
-0.7272857 3.7615104999999995e-17
-0.7262857 4.3441101e-17
-0.7252857 4.7384173000000003e-17
-0.7242857 4.9147288000000006e-17
-0.7232857 4.8530769e-17
-0.7222857 4.544704e-17
-0.7212857 3.9930267e-17
-0.7202857 3.2140104999999997e-17
-0.7192857 2.2359106000000003e-17
-0.7182857 1.0983661e-17
-0.7172857 -1.4913434999999999e-18
-0.7162857 -1.4493629e-17
-0.7152857 -2.7399525e-17
-0.7142857 -3.9563718e-17
-0.7132857 -5.0351368e-17
-0.7122857 -5.9170995e-17
-0.7112857 -6.5506444e-17
-0.7102857 -6.8946264e-17
-0.7092857 -6.920877499999999e-17
-0.7082857 -6.6161421e-17
-0.7072857 -5.9833096e-17
-0.7062857 -5.0418570999999995e-17
-0.7052857 -3.8274472e-17
-0.7042857 -2.3906711e-17
-0.7032857 -7.9497201e-18
-0.7022857 8.8617578e-18
-0.7012857 2.5727022999999998e-17
-0.7002857 4.1818402999999996e-17
-0.6992857 5.6322935e-17
-0.6982857 6.8484651e-17
-0.6972857 7.764525700000001e-17
-0.6962857 8.328100399999999e-17
-0.6952857 8.5033697e-17
-0.6942857 8.2734005e-17
-0.6932857 7.6415591e-17
-0.6922857 6.6319061e-17
-0.6912857 5.2885193e-17
-0.6902857 3.6737447999999995e-17
-0.6892857 1.8654374e-17
-0.6882857 -4.6698057e-19
-0.6872857 -1.9654986e-17
-0.6862857 -3.7912621e-17
-0.6852857 -5.42695e-17
-0.6842857 -6.783412e-17
-0.6832857 -7.7843543e-17
-0.6822857 -8.3707881e-17
-0.6812857 -8.5047019e-17
-0.6802857 -8.171741099999999e-17
-0.6792857 -7.3827209e-17
-0.6782857 -6.173849700000001e-17
-0.6772857 -4.6056057e-17
-0.6762857 -2.7602774000000003e-17
-0.6752857 -7.3824823e-18
-0.6742857 1.3468309000000001e-17
-0.6732857 3.3737644e-17
-0.6722857 5.2201699e-17
-0.6712857 6.7691534e-17
-0.6702857 7.9159711e-17
-0.6692857 8.5743138e-17
-0.6682857 8.6818747e-17
-0.6672857 8.2048691e-17
-0.6662857 7.1412208e-17
-0.6652857 5.5221925999999994e-17
-0.6642857 3.4123038e-17
-0.6632857 9.0746146e-18
-0.6622857 -1.8686696e-17
-0.6612857 -4.7699488999999996e-17
-0.6602857 -7.6344847e-17
-0.6592857 -1.0292512000000001e-16
-0.6582857 -1.2575059e-16
-0.6572857 -1.4322976e-16
-0.6562857 -1.5395877000000002e-16
-0.6552857 -1.5680526000000002e-16
-0.6542857 -1.5098188e-16
-0.6532857 -1.3610558999999999e-16
-0.6522857 -1.1223891e-16
-0.6512857 -7.991027399999999e-17
-0.6502857 -4.0111909e-17
-0.6492857 5.725678900000001e-18
-0.6482857 5.578203099999999e-17
-0.6472857 1.0791632000000001e-16
-0.6462857 1.5975537e-16
-0.6452857 2.0879645e-16
-0.6442857 2.5252031e-16
-0.6432857 2.8850918000000003e-16
-0.6422857 3.1456446e-16
-0.6412857 3.2881833e-16
-0.6402857 3.2983405e-16
-0.6392857 3.1668984e-16
-0.6382857 2.8904228e-16
-0.6372857 2.4716564000000003e-16
-0.6362857 1.91965e-16
-0.6352857 1.2496178000000001e-16
-0.6342857 4.8251834e-17
-0.6332857 -3.5562723e-17
-0.6322857 -1.2346554e-16
-0.6312857 -2.1213843e-16
-0.6302857 -2.980899e-16
-0.6292857 -3.7779439999999997e-16
-0.6282857 -4.4783666e-16
-0.6272857 -5.0505547e-16
-0.6262857 -5.4668011e-16
-0.6252857 -5.7045403e-16
-0.6242857 -5.7474027e-16
-0.6232857 -5.5860363e-16
-0.6222857 -5.218655599999999e-16
-0.6212857 -4.6512941e-16
-0.6202857 -3.8977387e-16
-0.6192857 -2.9791477999999997e-16
-0.6182857 -1.9233621999999998e-16
-0.6172857 -7.6393433e-17
-0.6162857 4.6108624e-17
-0.6152857 1.7105625e-16
-0.6142857 2.9418141e-16
-0.6132857 4.1122344999999997e-16
-0.6122857 5.1809085e-16
-0.6112857 6.1101632e-16
-0.6102857 6.866987499999999e-16
-0.6092857 7.4242578e-16
-0.6082857 7.7617252e-16
-0.6072857 7.866719200000001e-16
-0.6062857 7.7345498e-16
-0.6052857 7.3685936e-16
-0.6042857 6.7800665e-16
-0.6032857 5.9875101e-16
-0.6022857 5.0160067e-16
-0.6012857 3.8961782999999996e-16
-0.6002857 2.6630031e-16
-0.5992857 1.3545146e-16
-0.5982857 1.0425307e-18
-0.5972857 -1.3292623999999998e-16
-0.5962857 -2.6256137e-16
-0.5952857 -3.8420405e-16
-0.5942857 -4.9454589e-16
-0.5932857 -5.9072992e-16
-0.5922857 -6.7043332e-16
-0.5912857 -7.3193052e-16
-0.5902857 -7.7413435e-16
-0.5892857 -7.9661546e-16
-0.5882857 -7.995982799999999e-16
-0.5872857 -7.8393429e-16
-0.5862857 -7.510532e-16
-0.5852857 -7.0289251e-16
-0.5842857 -6.4180762e-16
-0.5832857 -5.7046436e-16
-0.5822857 -4.9171752e-16
-0.5812857 -4.0847907e-16
-0.5802857 -3.2358092e-16
-0.5792857 -2.3963753000000004e-16
-0.5782857 -1.5891536e-16
-0.5772857 -8.321469999999999e-17
-0.5762857 -1.3771478e-17
-0.5752857 4.8814864e-17
-0.5742857 1.0462146999999999e-16
-0.5732857 1.5440570999999999e-16
-0.5722857 1.9956867999999997e-16
-0.5712857 2.4207763e-16
-0.5702857 2.8434799e-16
-0.5692857 3.2908787000000003e-16
-0.5682857 3.7911061000000005e-16
-0.5672857 4.3712277e-16
-0.5662857 5.054971899999999e-16
-0.5652857 5.8604158e-16
-0.5642857 6.797753299999999e-16
-0.5632857 7.867265200000001e-16
-0.5622857 9.0576203e-16
-0.5612857 1.0344615e-15
-0.5602857 1.1690469e-15
-0.5592857 1.3043756999999999e-15
-0.5582857 1.4340040999999999e-15
-0.5572857 1.5503254000000001e-15
-0.5562857 1.6447835e-15
-0.5552857 1.7081607000000002e-15
-0.5542857 1.7309355000000001e-15
-0.5532857 1.7036996000000001e-15
-0.5522857 1.6176266e-15
-0.5512857 1.4649756e-15
-0.5502857 1.2396109999999999e-15
-0.5492857 9.375221200000001e-16
-0.5482857 5.5731422e-16
-0.5472857 1.0065059e-16
-0.5462857 -4.2738259000000003e-16
-0.5452857 -1.0180147e-15
-0.5442857 -1.6586573000000001e-15
-0.5432857 -2.3329223e-15
-0.5422857 -3.0208113e-15
-0.5412857 -3.6990882e-15
-0.5402857 -4.3418452e-15
-0.5392857 -4.9212571e-15
-0.5382857 -5.4085132e-15
-0.5372857 -5.774909199999999e-15
-0.5362857 -5.9930604999999995e-15
-0.5352857 -6.0381993999999995e-15
-0.5342857 -5.889498800000001e-15
-0.5332857 -5.5313710000000004e-15
-0.5322857 -4.9546693e-15
-0.5312857 -4.1577287e-15
-0.5302857 -3.1471847e-15
-0.5292857 -1.9385027e-15
-0.5282857 -5.561736999999999e-16
-0.5272857 9.664687300000001e-16
-0.5262857 2.5878293999999998e-15
-0.5252857 4.2590385e-15
-0.5242857 5.9253309999999994e-15
-0.5232857 7.5277869e-15
-0.5222857 9.005375699999999e-15
-0.5212857 1.0297239e-14
-0.5202857 1.1345122e-14
-0.5192857 1.2095865e-14
-0.5182857 1.2503831999999998e-14
-0.5172857 1.2533186999999999e-14
-0.5162857 1.2159899e-14
-0.5152857 1.1373379e-14
-0.5142857 1.0177654e-14
-0.5132857 8.5920183e-15
-0.5122857 6.651083399999999e-15
-0.5112857 4.4042196e-15
-0.5102857 1.914362e-15
-0.5092857 -7.437908000000001e-16
-0.5082857 -3.4861448000000002e-15
-0.5072857 -6.2220737e-15
-0.5062857 -8.8576849e-15
-0.5052857 -1.1299366999999999e-14
-0.5042857 -1.3457486e-14
-0.5032857 -1.5250087e-14
-0.5022857 -1.6606426e-14
-0.5012857 -1.7470195e-14
-0.5002857 -1.7802262e-14
-0.4992857 -1.7582799e-14
-0.4982857 -1.6812651e-14
-0.4972857 -1.5513873e-14
-0.4962857 -1.3729343e-14
-0.4952857 -1.1521436000000001e-14
-0.4942857 -8.9697811e-15
-0.4932857 -6.1681383e-15
-0.4922857 -3.2205294e-15
-0.4912857 -2.3676039e-16
-0.4902857 2.6724727e-15
-0.4892857 5.4006658999999994e-15
-0.4882857 7.8505336e-15
-0.4872857 9.9387253e-15
-0.4862857 1.1599971e-14
-0.4852857 1.2790424e-14
-0.4842857 1.3489992e-14
-0.4832857 1.3703496e-14
-0.4822857 1.3460537e-14
-0.4812857 1.2814041e-14
-0.4802857 1.1837512e-14
-0.4792857 1.0621059e-14
-0.4782857 9.2664088e-15
-0.4772857 7.8810923e-15
-0.4762857 6.572120000000001e-15
-0.4752857 5.4394461e-15
-0.4742857 4.5695823e-15
-0.4732857 4.0297066e-15
-0.4722857 3.8626128e-15
-0.4712857 4.0828020000000004e-15
-0.4702857 4.6739903e-15
-0.4692857 5.5882284e-15
-0.4682857 6.746760399999999e-15
-0.4672857 8.042666500000001e-15
-0.4662857 9.345252299999999e-15
-0.4652857 1.0506047000000001e-14
-0.4642857 1.1366203000000002e-14
-0.4632857 1.1764995e-14
-0.4622857 1.1549067000000001e-14
-0.4612857 1.0581998e-14
-0.4602857 8.753758599999999e-15
-0.4592857 5.9895373999999996e-15
-0.4582857 2.2575137e-15
-0.4572857 -2.4249069e-15
-0.4562857 -7.9868093e-15
-0.4552857 -1.4301775e-14
-0.4542857 -2.1188458e-14
-0.4532857 -2.8413898e-14
-0.4522857 -3.5699628e-14
-0.4512857 -4.2730507e-14
-0.4502857 -4.9166063999999996e-14
-0.4492857 -5.4654033000000005e-14
-0.4482857 -5.8845586e-14
-0.4472857 -6.1411726e-14
-0.4462857 -6.2060092e-14
-0.4452857 -6.0551468e-14
-0.4442857 -5.6715172e-14
-0.4432857 -5.0462533000000005e-14
-0.4422857 -4.1797661e-14
-0.4412857 -3.0824815e-14
-0.4402857 -1.7751803e-14
-0.4392857 -2.8889540999999998e-15
-0.4382857 1.3356555000000001e-14
-0.4372857 3.0491087e-14
-0.4362857 4.7949422999999997e-14
-0.4352857 6.511373099999999e-14
-0.4342857 8.133600499999999e-14
-0.4332857 9.5963094e-14
-0.4322857 1.0836335999999999e-13
-0.4312857 1.1795383e-13
-0.4302857 1.2422662e-13
-0.4292857 1.267735e-13
-0.4282857 1.2530723e-13
-0.4272857 1.1967883e-13
-0.4262857 1.0988975000000001e-13
-0.4252857 9.6098058e-14
-0.4242857 7.8618565e-14
-0.4232857 5.7916174e-14
-0.4222857 3.4592921e-14
-0.4212857 9.3688217e-15
-0.4202857 -1.6942739e-14
-0.4192857 -4.3464253999999996e-14
-0.4182857 -6.9286861e-14
-0.4172857 -9.3505365e-14
-0.4162857 -1.152541e-13
-0.4152857 -1.3374218e-13
-0.4142857 -1.4828656e-13
-0.4132857 -1.5834157e-13
-0.4122857 -1.6352343e-13
-0.4112857 -1.6362871999999998e-13
-0.4102857 -1.5864569e-13
-0.4092857 -1.4875767e-13
-0.4082857 -1.3433843e-13
-0.4072857 -1.1593904e-13
-0.4062857 -9.426689e-14
-0.4052857 -7.0157203e-14
-0.4042857 -4.4538289000000004e-14
-0.4032857 -1.8391763e-14
-0.4022857 7.2906184e-15
-0.4012857 3.1551567e-14
-0.4002857 5.3512333e-14
-0.3992857 7.2414107e-14
-0.3982857 8.7654617e-14
-0.3972857 9.8818019e-14
-0.3962857 1.0569628999999999e-13
-0.3952857 1.083007e-13
-0.3942857 1.0686259999999998e-13
-0.3932857 1.0182270999999999e-13
-0.3922857 9.3809365e-14
-0.3912857 8.3606165e-14
-0.3902857 7.211038700000001e-14
-0.3892857 6.028394399999999e-14
-0.3882857 4.9099165e-14
-0.3872857 3.9482052999999996e-14
-0.3862857 3.2255923e-14
-0.3852857 2.8088404e-14
-0.3842857 2.7444778000000002e-14
-0.3832857 3.055039e-14
-0.3822857 3.7364513e-14
-0.3812857 4.7567549e-14
-0.3802857 6.0562872e-14
-0.3792857 7.5493855e-14
-0.3782857 9.1275942e-14
-0.3772857 1.0664282e-13
-0.3762857 1.2020511e-13
-0.3752857 1.3051903e-13
-0.3742857 1.3616242000000002e-13
-0.3732857 1.3581441e-13
-0.3722857 1.2833529e-13
-0.3712857 1.1284258e-13
-0.3702857 8.877949799999999e-14
-0.3692857 5.5972112000000005e-14
-0.3682857 1.4671945e-14
-0.3672857 -3.4418874e-14
-0.3662857 -9.014204000000001e-14
-0.3652857 -1.5089853e-13
-0.3642857 -2.1468557999999998e-13
-0.3632857 -2.7915495e-13
-0.3622857 -3.4169093e-13
-0.3612857 -3.9950609999999995e-13
-0.3602857 -4.4975137e-13
-0.3592857 -4.8963675e-13
-0.3582857 -5.1655762e-13
-0.3572857 -5.2822148e-13
-0.3562857 -5.227698900000001e-13
-0.3552857 -4.9888915e-13
-0.3542857 -4.5590485e-13
-0.3532857 -3.9385452000000003e-13
-0.3522857 -3.1353409e-13
-0.3512857 -2.1651433000000002e-13
-0.3502857 -1.0512489e-13
-0.3492857 1.7595279e-14
-0.3482857 1.4798094999999998e-13
-0.3472857 2.8185506e-13
-0.3462857 4.1467112e-13
-0.3452857 5.4167888e-13
-0.3442857 6.5810657e-13
-0.3432857 7.593527599999999e-13
-0.3422857 8.4117953e-13
-0.3412857 8.9989797e-13
-0.3402857 9.325383e-13
-0.3392857 9.3699538e-13
-0.3382857 9.121431799999998e-13
-0.3372857 8.5791097e-13
-0.3362857 7.753179700000001e-13
-0.3352857 6.6646238e-13
-0.3342857 5.3446479e-13
-0.3332857 3.8336707e-13
-0.3322857 2.1799011e-13
-0.3312857 4.3755607000000003e-14
-0.3302857 -1.3352082999999998e-13
-0.3292857 -3.0785675e-13
-0.3282857 -4.7334082e-13
-0.3272857 -6.243711500000001e-13
-0.3262857 -7.558838200000001e-13
-0.3252857 -8.635614400000001e-13
-0.3242857 -9.4401229e-13
-0.3232857 -9.949115199999999e-13
-0.3222857 -1.0150984e-12
-0.3212857 -1.0046238e-12
-0.3202857 -9.647452e-13
-0.3192857 -8.9786941e-13
-0.3182857 -8.0744288e-13
-0.3172857 -6.9779506e-13
-0.3162857 -5.7394025e-13
-0.3152857 -4.4134567e-13
-0.3142857 -3.0567609e-13
-0.3132857 -1.7252585e-13
-0.3122857 -4.7150460000000005e-14
-0.3112857 6.578953099999999e-14
-0.3102857 1.6245991999999999e-13
-0.3092857 2.4004754999999997e-13
-0.3082857 2.9690758e-13
-0.3072857 3.3265439999999997e-13
-0.3062857 3.4818941e-13
-0.3052857 3.456618e-13
-0.3042857 3.2836155e-13
-0.3032857 3.0054719e-13
-0.3022857 2.6721423e-13
-0.3012857 2.338136e-13
-0.3002857 2.0593274999999998e-13
-0.2992857 1.8895391e-13
-0.2982857 1.8770716e-13
-0.2972857 2.0613597e-13
-0.2962857 2.4699413e-13
-0.2952857 3.1159187e-13
-0.2942857 3.996074e-13
-0.2932857 5.0897769e-13
-0.2922857 6.3587848e-13
-0.2912857 7.747998400000001e-13
-0.2902857 9.1871836e-13
-0.2892857 1.0593624999999999e-12
-0.2882857 1.1875621999999999e-12
-0.2872857 1.2936699e-12
-0.2862857 1.3680338e-12
-0.2852857 1.4015047e-12
-0.2842857 1.3859492000000001e-12
-0.2832857 1.3147476e-12
-0.2822857 1.1832484e-12
-0.2812857 9.8915618e-13
-0.2802857 7.3283097e-13
-0.2792857 4.1747916e-13
-0.2782857 4.9223366000000004e-14
-0.2772857 -3.6295938e-13
-0.2762857 -8.074338200000001e-13
-0.2752857 -1.2702336999999998e-12
-0.2742857 -1.7355131000000001e-12
-0.2732857 -2.1861043e-12
-0.2722857 -2.6041647e-12
-0.2712857 -2.9718869e-12
-0.2702857 -3.2722431000000004e-12
-0.2692857 -3.4897331e-12
-0.2682857 -3.611102e-12
-0.2672857 -3.6259996000000003e-12
-0.2662857 -3.5275432e-12
-0.2652857 -3.3127614e-12
-0.2642857 -2.9828923e-12
-0.2632857 -2.5435158e-12
-0.2622857 -2.0045114e-12
-0.2612857 -1.3798329e-12
-0.2602857 -6.8710279e-13
-0.2592857 5.296033299999999e-14
-0.2582857 8.1726431e-13
-0.2572857 1.5811891000000001e-12
-0.2562857 2.3195218e-12
-0.2552857 3.0074427000000003e-12
-0.2542857 3.6215184999999996e-12
-0.2532857 4.1406603000000004e-12
-0.2522857 4.5469978999999995e-12
-0.2512857 4.8266309e-12
-0.2502857 4.9702193e-12
-0.2492857 4.973378e-12
-0.2482857 4.8368593e-12
-0.2472857 4.5665054e-12
-0.2462857 4.1729719e-12
-0.2452857 3.6712319e-12
-0.2442857 3.0798853e-12
-0.2432857 2.4203003e-12
-0.2422857 1.7156330000000001e-12
-0.2412857 9.8977316e-13
-0.2402857 2.6626633e-13
-0.2392857 -4.3272804e-13
-0.2382857 -1.0873922e-12
-0.2372857 -1.6810685e-12
-0.2362857 -2.2008970000000003e-12
-0.2352857 -2.6382406e-12
-0.2342857 -2.9888737e-12
-0.2332857 -3.252927e-12
-0.2322857 -3.4345909e-12
-0.2312857 -3.5415961999999996e-12
-0.2302857 -3.5845008000000004e-12
-0.2292857 -3.5758231e-12
-0.2282857 -3.529073e-12
-0.2272857 -3.4577321e-12
-0.2262857 -3.3742472e-12
-0.2252857 -3.2890919999999996e-12
-0.2242857 -3.2099526e-12
-0.2232857 -3.1410909000000004e-12
-0.2222857 -3.0829214000000004e-12
-0.2212857 -3.0318378999999997e-12
-0.2202857 -2.9803037e-12
-0.2192857 -2.9172113e-12
-0.2182857 -2.8285002e-12
-0.2172857 -2.6980095000000002e-12
-0.2162857 -2.508527e-12
-0.2152857 -2.2429839e-12
-0.2142857 -1.8857369000000002e-12
-0.2132857 -1.4238693e-12
-0.2122857 -8.484408e-13
-0.2112857 -1.5561172e-13
-0.2102857 6.5242759e-13
-0.2092857 1.5667867e-12
-0.2082857 2.571518e-12
-0.2072857 3.6436149e-12
-0.2062857 4.7533907e-12
-0.2052857 5.8652443999999995e-12
-0.2042857 6.9388031000000005e-12
-0.2032857 7.9304049e-12
-0.2022857 8.794875200000001e-12
-0.2012857 9.487517800000001e-12
-0.2002857 9.9662412e-12
-0.1992857 1.0193716e-11
-0.1982857 1.0139459000000001e-11
-0.1972857 9.7817343e-12
-0.1962857 9.109162400000001e-12
-0.1952857 8.1219421e-12
-0.1942857 6.8326062e-12
-0.1932857 5.26624e-12
-0.1922857 3.460132e-12
-0.1912857 1.4628417e-12
-0.1902857 -6.6729429e-13
-0.1892857 -2.8641724999999997e-12
-0.1882857 -5.0563727e-12
-0.1872857 -7.1699442e-12
-0.1862857 -9.131409500000001e-12
-0.1852857 -1.0870849000000001e-11
-0.1842857 -1.2324919999999999e-11
-0.1832857 -1.3439666e-11
-0.1822857 -1.4172978999999999e-11
-0.1812857 -1.4496593e-11
-0.1802857 -1.4397495e-11
-0.1792857 -1.387868e-11
-0.1782857 -1.2959220999999999e-11
-0.1772857 -1.1673601e-11
-0.1762857 -1.0070369e-11
-0.1752857 -8.2101359e-12
-0.1742857 -6.163028700000001e-12
-0.1732857 -4.0056825e-12
-0.1722857 -1.8179239999999999e-12
-0.1712857 3.2071211e-13
-0.1702857 2.3344740999999998e-12
-0.1692857 4.1547352e-12
-0.1682857 5.7230276e-12
-0.1672857 6.9936305e-12
-0.1662857 7.935589399999999e-12
-0.1652857 8.5340609e-12
-0.1642857 8.7909253e-12
-0.1632857 8.7246189e-12
-0.1622857 8.3691876e-12
-0.1612857 7.7725939e-12
-0.1602857 6.994338e-12
-0.1592857 6.1024997000000005e-12
-0.1582857 5.1703145e-12
-0.1572857 4.2724416e-12
-0.1562857 3.4810878999999997e-12
-0.1552857 2.8621569e-12
-0.1542857 2.4716113e-12
-0.1532857 2.3522105e-12
-0.1522857 2.5307910999999998e-12
-0.1512857 3.016225e-12
-0.1502857 3.7981661999999996e-12
-0.1492857 4.8466653e-12
-0.1482857 6.1126885e-12
-0.1472857 7.5295476e-12
-0.1462857 9.0151932e-12
-0.1452857 1.0475300999999999e-11
-0.1442857 1.1807028e-11
-0.1432857 1.2903306e-11
-0.1422857 1.3657479e-11
-0.1412857 1.3968141000000001e-11
-0.1402857 1.3743931999999999e-11
-0.1392857 1.2908146999999999e-11
-0.1382857 1.1402939e-11
-0.1372857 9.1929821e-12
-0.1362857 6.2684158e-12
-0.1352857 2.6469922000000003e-12
-0.1342857 -1.6246820000000002e-12
-0.1332857 -6.470853999999999e-12
-0.1322857 -1.1787303999999998e-11
-0.1312857 -1.7442989999999997e-11
-0.1302857 -2.3282618e-11
-0.1292857 -2.9130081e-11
-0.1282857 -3.4792696e-11
-0.1272857 -4.0066144e-11
-0.1262857 -4.4740004e-11
-0.1252857 -4.8603786e-11
-0.1242857 -5.1453329e-11
-0.1232857 -5.3097441e-11
-0.1222857 -5.3364641999999995e-11
-0.1212857 -5.2109906e-11
-0.1202857 -4.9221189999999995e-11
-0.1192857 -4.4625623e-11
-0.1182857 -3.8295175e-11
-0.1172857 -3.0251588e-11
-0.1162857 -2.057039e-11
-0.1152857 -9.3837732e-12
-0.1142857 3.1178903e-12
-0.1132857 1.6686095e-11
-0.1122857 3.1016018e-11
-0.1112857 4.5750269e-11
-0.1102857 6.0484706e-11
-0.1092857 7.4776372e-11
-0.1082857 8.815362700000001e-11
-0.1072857 1.0012829e-10
-0.1062857 1.1020977e-10
-0.1052857 1.1792077e-10
-0.1042857 1.2281431e-10
-0.1032857 1.2449163e-10
-0.1022857 1.2262023e-10
-0.1012857 1.1695162e-10
-0.1002857 1.0733797e-10
-9.9285714E-02 9.374682e-11
-9.8285712E-02 7.6273319e-11
-9.7285718E-02 5.5148936000000004e-11
-9.6285716E-02 3.074619e-11
-9.5285714E-02 3.5786711999999996e-12
-9.4285712E-02 -2.5704127000000003e-11
-9.3285717E-02 -5.6327474e-11
-9.2285715E-02 -8.7407702e-11
-9.1285713E-02 -1.1797404000000001e-10
-9.0285711E-02 -1.4699573e-10
-8.9285716E-02 -1.7341368e-10
-8.8285714E-02 -1.961761e-10
-8.7285712E-02 -2.1427684e-10
-8.6285718E-02 -2.2679514999999999e-10
-8.5285716E-02 -2.3293567999999996e-10
-8.4285714E-02 -2.3206681999999998e-10
-8.3285712E-02 -2.2375591e-10
-8.2285717E-02 -2.0779957999999999e-10
-8.1285715E-02 -1.8424771e-10
-8.0285713E-02 -1.5341954e-10
-7.9285711E-02 -1.1591054e-10
-7.8285716E-02 -7.2589282e-11
-7.7285714E-02 -2.4583608999999997e-11
-7.6285712E-02 2.6744137e-11
-7.5285718E-02 7.9832527e-11
-7.4285716E-02 1.3296642e-10
-7.3285714E-02 1.8433114999999998e-10
-7.2285712E-02 2.3207393000000001e-10
-7.1285717E-02 2.7437039e-10
-7.0285715E-02 3.0949403e-10
-6.9285713E-02 3.3588579000000003e-10
-6.8285711E-02 3.522211e-10
-6.7285717E-02 3.5747147e-10
-6.6285715E-02 3.5095804e-10
-6.5285712E-02 3.3239412e-10
-6.4285718E-02 3.0191489e-10
-6.3285716E-02 2.6009219e-10
-6.2285714E-02 2.0793291e-10
-6.1285716E-02 1.4686078e-10
-6.0285714E-02 7.8680877e-11
-5.9285715E-02 5.5280447e-12
-5.8285713E-02 -7.019970499999999e-11
-5.7285715E-02 -1.4592070999999998e-10
-5.6285713E-02 -2.1895935999999998e-10
-5.5285715E-02 -2.8664293e-10
-5.4285713E-02 -3.4640192e-10
-5.3285714E-02 -3.958698e-10
-5.2285716E-02 -4.3297870000000004e-10
-5.1285714E-02 -4.5604649e-10
-5.0285716E-02 -4.6385195999999995e-10
-4.9285714E-02 -4.5569451e-10
-4.8285715E-02 -4.3143557e-10
-4.7285713E-02 -3.9151985e-10
-4.6285715E-02 -3.3697452e-10
-4.5285713E-02 -2.6938629e-10
-4.4285715E-02 -1.9085636000000002e-10
-4.3285713E-02 -1.0393470000000001e-10
-4.2285714E-02 -1.1535788e-11
-4.1285716E-02 8.3161478e-11
-4.0285714E-02 1.7682596e-10
-3.9285716E-02 2.6609439e-10
-3.8285714E-02 3.4769504999999997e-10
-3.7285715E-02 4.1857e-10
-3.6285713E-02 4.7599143e-10
-3.5285715E-02 5.1766738e-10
-3.4285713E-02 5.418325899999999e-10
-3.3285715E-02 5.4732087e-10
-3.2285713E-02 5.3361625e-10
-3.1285714E-02 5.0088046e-10
-3.0285714E-02 4.4995544e-10
-2.9285714E-02 3.8234120999999996e-10
-2.8285714E-02 3.0014901e-10
-2.7285714E-02 2.0603194e-10
-2.6285714E-02 1.0309532e-10
-2.5285713E-02 -5.2097781e-12
-2.4285715E-02 -1.1520594e-10
-2.3285715E-02 -2.2311730999999999e-10
-2.2285715E-02 -3.252013e-10
-2.1285715E-02 -4.1787910000000003e-10
-2.0285714E-02 -4.9786061e-10
-1.9285714E-02 -5.6225888e-10
-1.8285714E-02 -6.086904e-10
-1.7285714E-02 -6.3535739e-10
-1.6285714E-02 -6.4110978e-10
-1.5285715E-02 -6.2548443e-10
-1.4285714E-02 -5.88721e-10
-1.3285714E-02 -5.3175385e-10
-1.2285714E-02 -4.5618106e-10
-1.1285714E-02 -3.6421148e-10
-1.0285715E-02 -2.5859260000000004e-10
-9.2857145E-03 -1.4252168e-10
-8.2857143E-03 -1.9543647e-11
-7.2857141E-03 1.0656057999999999e-10
-6.2857145E-03 2.3189162999999998e-10
-5.2857143E-03 3.5255108e-10
-4.2857141E-03 4.6475900000000005e-10
-3.2857142E-03 5.649659600000001e-10
-2.2857143E-03 6.4995661e-10
-1.2857143E-03 7.169417800000001e-10
-2.8571428E-04 7.636369800000001e-10
7.1428571E-04 7.883256500000001e-10
1.7142857E-03 7.899060700000001e-10
2.7142856E-03 7.679209700000001e-10
3.7142858E-03 7.2257009e-10
4.7142855E-03 6.547060599999999e-10
5.7142857E-03 5.6581389e-10
6.7142858E-03 4.5797541e-10
7.7142855E-03 3.3381995000000003e-10
8.7142857E-03 1.9646225e-10
9.7142858E-03 4.9429384000000004e-11
1.0714286E-02 -1.0342183e-10
1.1714286E-02 -2.5799536e-10
1.2714285E-02 -4.1005298000000004e-10
1.3714286E-02 -5.5531578e-10
1.4714286E-02 -6.8956889e-10
1.5714286E-02 -8.087676399999999e-10
1.6714286E-02 -9.0914307e-10
1.7714286E-02 -9.8730529e-10
1.8714286E-02 -1.0403422e-09
1.9714287E-02 -1.0659119e-09
2.0714285E-02 -1.0623255e-09
2.1714285E-02 -1.0286196e-09
2.2714285E-02 -9.6461329e-10
2.3714285E-02 -8.709500999999999e-10
2.4714286E-02 -7.491197799999999e-10
2.5714286E-02 -6.0145977e-10
2.6714286E-02 -4.3113364e-10
2.7714286E-02 -2.4208519e-10
2.8714286E-02 -3.8967538e-11
2.9714286E-02 1.7295273999999999e-10
3.0714286E-02 3.8791577999999996e-10
3.1714287E-02 5.998109999999999e-10
3.2714285E-02 8.023396199999999e-10
3.3714287E-02 9.8919371e-10
3.4714285E-02 1.1542464000000001e-09
3.5714287E-02 1.2917489e-09
3.6714286E-02 1.3965279e-09
3.7714284E-02 1.4641758000000001e-09
3.8714286E-02 1.4912294e-09
3.9714284E-02 1.4753261e-09
4.0714286E-02 1.4153349999999998e-09
4.1714285E-02 1.3114537e-09
4.2714287E-02 1.1652664e-09
4.3714285E-02 9.7975803e-10
4.4714287E-02 7.592824800000001e-10
4.5714285E-02 5.0948117e-10
4.6714287E-02 2.3715401999999997e-10
4.7714286E-02 -4.9916663e-11
4.8714284E-02 -3.4318542e-10
4.9714286E-02 -6.3359981e-10
5.0714284E-02 -9.118870600000001e-10
5.1714286E-02 -1.1688613e-09
5.2714285E-02 -1.3957418e-09
5.3714287E-02 -1.5844709e-09
5.4714285E-02 -1.7280193e-09
5.5714287E-02 -1.8206665000000002e-09
5.6714285E-02 -1.8582464e-09
5.7714287E-02 -1.8383436999999998e-09
5.8714285E-02 -1.7604361e-09
5.9714288E-02 -1.6259697e-09
6.0714286E-02 -1.4383664e-09
6.1714284E-02 -1.2029576e-09
6.2714286E-02 -9.268443700000001e-10
6.3714288E-02 -6.1868835e-10
6.4714283E-02 -2.8843733e-10
6.5714285E-02 5.3005441000000005e-11
6.6714287E-02 3.9415654e-10
6.7714289E-02 7.2335983e-10
6.8714283E-02 1.0292106e-09
6.9714285E-02 1.3009801999999998e-09
7.0714287E-02 1.5290246e-09
7.1714282E-02 1.7051614e-09
7.2714284E-02 1.8229964e-09
7.3714286E-02 1.8781914999999998e-09
7.4714288E-02 1.8686558e-09
7.5714283E-02 1.7946549000000001e-09
7.6714285E-02 1.6588314e-09
7.7714287E-02 1.4661334999999999e-09
7.8714289E-02 1.223654e-09
7.9714283E-02 9.4038371e-10
8.0714285E-02 6.2688791e-10
8.1714287E-02 2.9491771e-10
8.2714289E-02 -4.3029642e-11
8.3714284E-02 -3.7418496999999996e-10
8.4714286E-02 -6.8599692e-10
8.5714288E-02 -9.6661889e-10
8.6714283E-02 -1.2053738000000001e-09
8.7714285E-02 -1.3931768e-09
8.8714287E-02 -1.5229004e-09
8.9714289E-02 -1.5896658999999999e-09
9.0714283E-02 -1.5910495e-09
9.1714285E-02 -1.527193e-09
9.2714287E-02 -1.4008145e-09
9.3714289E-02 -1.2171182e-09
9.4714284E-02 -9.836033e-10
9.5714286E-02 -7.0978262e-10
9.6714288E-02 -4.0681715999999996e-10
9.7714283E-02 -8.708345500000001e-11
9.8714285E-02 2.3631080000000003e-10
9.9714287E-02 5.500433e-10
0.1007143 8.4110592e-10
0.1017143 1.0973236e-09
0.1027143 1.3078436999999998e-09
0.1037143 1.4635739e-09
0.1047143 1.5575525e-09
0.1057143 1.5852345e-09
0.1067143 1.5446824e-09
0.1077143 1.4366524e-09
0.1087143 1.2645733e-09
0.1097143 1.0344193999999998e-09
0.1107143 7.544799e-10
0.1117143 4.3503763999999996e-10
0.1127143 8.7967735e-11
0.1137143 -2.7372431999999997e-10
0.1147143 -6.3640742e-10
0.1157143 -9.8635223e-10
0.1167143 -1.3102576e-09
0.1177143 -1.5957551e-09
0.1187143 -1.8318727e-09
0.1197143 -2.0094374e-09
0.1207143 -2.1214017e-09
0.1217143 -2.1630819999999997e-09
0.1227143 -2.132302e-09
0.1237143 -2.0294341e-09
0.1247143 -1.8573434e-09
0.1257143 -1.6212363e-09
0.1267143 -1.3284224e-09
0.1277143 -9.8800404e-10
0.1287143 -6.105067399999999e-10
0.1297143 -2.0746709000000002e-10
0.1307143 2.0900228e-10
0.1317143 6.266519400000001e-10
0.1327143 1.0335223e-09
0.1337143 1.4183384e-09
0.1347143 1.7708569e-09
0.1357143 2.0821560999999998e-09
0.1367143 2.3448552000000002e-09
0.1377143 2.5532569e-09
0.1387143 2.7034156e-09
0.1397143 2.7931261e-09
0.1407143 2.8218407e-09
0.1417143 2.7905220000000002e-09
0.1427143 2.7014425e-09
0.1437143 2.5579445e-09
0.1447143 2.3641745e-09
0.1457143 2.1248095e-09
0.1467143 1.8447927e-09
0.1477143 1.5290922999999998e-09
0.1487143 1.1825011e-09
0.1497143 8.094859900000001e-10
0.1507143 4.1409979e-10
0.1517143 -4.1264843e-14
0.1527143 -4.2970983000000003e-10
0.1537143 -8.719528599999999e-10
0.1547143 -1.3239189e-09
0.1557143 -1.7826338e-09
0.1567143 -2.2447412e-09
0.1577143 -2.7062281e-09
0.1587143 -3.1621482999999998e-09
0.1597143 -3.6063746e-09
0.1607143 -4.031394e-09
0.1617143 -4.4281741e-09
0.1627143 -4.7861139000000005e-09
0.1637143 -5.0930964e-09
0.1647143 -5.3356569000000004e-09
0.1657143 -5.4992674e-09
0.1667143 -5.5687441e-09
0.1677143 -5.5287670000000004e-09
0.1687143 -5.3645033e-09
0.1697143 -5.0623138e-09
0.1707143 -4.6105186e-09
0.1717143 -4.000195700000001e-09
0.1727143 -3.2259775e-09
0.1737143 -2.2868074e-09
0.1747143 -1.1866257e-09
0.1757143 6.5059454e-11
0.1767143 1.4527479e-09
0.1777143 2.9546997e-09
0.1787143 4.5428963e-09
0.1797143 6.1832289e-09
0.1807143 7.8359284e-09
0.1817143 9.4562434e-09
0.1827143 1.0995365e-08
0.1837143 1.2401588999999999e-08
0.1847143 1.3621696999999999e-08
0.1857143 1.4602513999999999e-08
0.1867143 1.5292624000000003e-08
0.1877143 1.5644186e-08
0.1887143 1.5614794e-08
0.1897143 1.5169331e-08
0.1907143 1.4281748e-08
0.1917143 1.2936698e-08
0.1927143 1.1130973e-08
0.1937143 8.8746711e-09
0.1947143 6.1920351e-09
0.1957143 3.1219037999999997e-09
0.1967143 -2.8224816e-10
0.1977143 -3.9527465e-09
0.1987143 -7.8086218e-09
0.1997143 -1.1757013e-08
0.2007143 -1.5695040000000002e-08
0.2017143 -1.9512131e-08
0.2027143 -2.3092767000000002e-08
0.2037143 -2.6319563e-08
0.2047143 -2.9076649e-08
0.2057143 -3.1253217e-08
0.2067143 -3.2747172000000004e-08
0.2077143 -3.3468775000000005e-08
0.2087143 -3.3344141e-08
0.2097143 -3.2318506e-08
0.2107143 -3.0359126e-08
0.2117143 -2.7457703e-08
0.2127143 -2.3632234999999998e-08
0.2137143 -1.8928216e-08
0.2147143 -1.3419076e-08
0.2157143 -7.2058345e-09
0.2167143 -4.159327e-10
0.2177143 6.7988018e-09
0.2187143 1.4265006000000001e-08
0.2197143 2.1791438e-08
0.2207143 2.9173375e-08
0.2217143 3.6197662e-08
0.2227143 4.2648296e-08
0.2237143 4.8312437e-08
0.2247143 5.2986676e-08
0.2257143 5.6483396e-08
0.2267143 5.8637056e-08
0.2277143 5.9310196e-08
0.2287143 5.8398991e-08
0.2297143 5.5838173000000006e-08
0.2307143 5.1605115000000005e-08
0.2317143 4.5722905999999995e-08
0.2327143 3.8262346e-08
0.2337143 2.9342623e-08
0.2347143 1.9130683e-08
0.2357143 7.839168899999999e-09
0.2367143 -4.2770575e-09
0.2377143 -1.6925808e-08
0.2387143 -2.9783789e-08
0.2397143 -4.250407e-08
0.2407143 -5.4724625e-08
0.2417143 -6.607777699999999e-08
0.2427143 -7.6200307e-08
0.2437143 -8.474395600000001e-08
0.2447143 -9.1386088e-08
0.2457143 -9.584014700000001e-08
0.2467143 -9.786567100000001e-08
0.2477143 -9.727745300000001e-08
0.2487143 -9.3953634e-08
0.2497143 -8.784242200000001e-08
0.2507143 -7.8967111e-08
0.2517143 -6.742925700000001e-08
0.2527143 -5.3409788e-08
0.2537143 -3.7167927e-08
0.2547143 -1.9037827e-08
0.2557143 5.7705316e-10
0.2567143 2.1211816000000003e-08
0.2577143 4.2350115e-08
0.2587143 6.3436068e-08
0.2597143 8.388785200000001e-08
0.2607143 1.0311272000000001e-07
0.2617143 1.2052297e-07
0.2627143 1.3555260999999998e-07
0.2637143 1.4767414e-07
0.2647143 1.5641503e-07
0.2657143 1.6137346e-07
0.2667143 1.6223277e-07
0.2677143 1.5877417e-07
0.2687143 1.5088729e-07
0.2697143 1.3857815e-07
0.2707143 1.2197419e-07
0.2717143 1.0132614999999999e-07
0.2727143 7.7006546e-08
0.2737143 4.9504634e-08
0.2747143 1.9417883e-08
0.2757143 -1.2559932000000001e-08
0.2767143 -4.5653861000000005e-08
0.2777143 -7.9025819e-08
0.2787143 -1.1179513000000001e-07
0.2797143 -1.4306113e-07
0.2807143 -1.7192722e-07
0.2817143 -1.9752577e-07
0.2827143 -2.1904318e-07
0.2837143 -2.3574449e-07
0.2847143 -2.4699657999999996e-07
0.2857143 -2.5228966000000003e-07
0.2867143 -2.5125587999999997e-07
0.2877143 -2.4368488999999997e-07
0.2887143 -2.2953549999999998e-07
0.2897143 -2.08943e-07
0.2907143 -1.8222205e-07
0.2917143 -1.498645e-07
0.2927143 -1.1253230999999999e-07
0.2937143 -7.1045458e-08
0.2947143 -2.6365116000000002e-08
0.2957143 2.0427782e-08
0.2967143 6.815793500000001e-08
0.2977143 1.1558463e-07
0.2987143 1.6143343e-07
0.2997143 2.0442993999999998e-07
0.3007143 2.4333462e-07
0.3017143 2.7697791e-07
0.3027143 3.0429441e-07
0.3037143 3.2435554e-07
0.3047143 3.3639929000000004e-07
0.3057143 3.3985639e-07
0.3067143 3.3437204e-07
0.3077143 3.1982240999999997e-07
0.3087143 2.9632523e-07
0.3097143 2.6424409e-07
0.3107143 2.2418616e-07
0.3117143 1.7699309e-07
0.3127143 1.2372521e-07
0.3137143 6.5639288e-08
0.3147143 4.1602572e-09
0.3157143 -5.9152527000000005e-08
0.3167143 -1.2264362e-07
0.3177143 -1.8460354e-07
0.3187143 -2.433135e-07
0.3197143 -2.9709155000000003e-07
0.3207143 -3.4433907e-07
0.3217143 -3.8358619e-07
0.3227143 -4.135349e-07
0.3237143 -4.330988e-07
0.3247143 -4.4143795e-07
0.3257143 -4.3798805000000004e-07
0.3267143 -4.2248288999999996e-07
0.3277143 -3.9496952e-07
0.3287143 -3.5581502e-07
0.3297143 -3.0570512999999997e-07
0.3307143 -2.4563411e-07
0.3317143 -1.7688624e-07
0.3327143 -1.0100886e-07
0.3337143 -1.9777962999999998e-08
0.3347143 6.4843242e-08
0.3357143 1.5075171e-07
0.3367143 2.3575673e-07
0.3377143 3.1763555999999997e-07
0.3387143 3.9419126000000003e-07
0.3397143 4.633109e-07
0.3407143 5.2302309e-07
0.3417143 5.7155249e-07
0.3427143 6.073706900000001e-07
0.3437143 6.292412800000001e-07
0.3447143 6.3625825e-07
0.3457143 6.2787602e-07
0.3467143 6.0393108e-07
0.3477143 5.6465326e-07
0.3487143 5.1066738e-07
0.3497143 4.4298409000000003e-07
0.3507143 3.6298051e-07
0.3517143 2.7237079e-07
0.3527143 1.7316737e-07
0.3537143 6.7633604e-08
0.3547143 -4.1770834e-08
0.3557143 -1.5245071e-07
0.3567143 -2.6174036e-07
0.3577143 -3.6697179e-07
0.3587143 -4.6554356e-07
0.3597143 -5.5498912e-07
0.3607143 -6.3304233e-07
0.3617143 -6.9769874e-07
0.3627143 -7.4727051e-07
0.3637143 -7.804339400000001e-07
0.3647143 -7.962676699999999e-07
0.3657143 -7.942809100000001e-07
0.3667143 -7.7443048e-07
0.3677143 -7.371262300000001e-07
0.3687143 -6.832244499999999e-07
0.3697143 -6.140095099999999e-07
0.3707143 -5.3116365e-07
0.3717143 -4.3672612000000003e-07
0.3727143 -3.3304224e-07
0.3737143 -2.2270366e-07
0.3747143 -1.0848162e-07
0.3757143 6.7454008e-09
0.3767143 1.2006773000000001e-07
0.3777143 2.2862201e-07
0.3787143 3.296684e-07
0.3797143 4.2066519e-07
0.3807143 4.9933901e-07
0.3817143 5.6374843e-07
0.3827143 6.123393800000001e-07
0.3837143 6.439909100000001e-07
0.3847143 6.580496100000001e-07
0.3857143 6.5435226e-07
0.3867143 6.3323524e-07
0.3877143 5.9553131e-07
0.3887143 5.425528e-07
0.3897143 4.7606211999999995e-07
0.3907143 3.9823038e-07
0.3917143 3.1158469e-07
0.3927143 2.1894599e-07
0.3937143 1.2335869999999998e-07
0.3947143 2.8014088000000003e-08
0.3957143 -6.3830419e-08
0.3967143 -1.4893402e-07
0.3977143 -2.2415520999999998e-07
0.3987143 -2.8653191e-07
0.3997143 -3.3335723e-07
0.4007143 -3.6224855999999997e-07
0.4017143 -3.7120815e-07
0.4027143 -3.5867371e-07
0.4037143 -3.2355745e-07
0.4047143 -2.6527258000000003e-07
0.4057143 -1.8374660000000002e-07
0.4067143 -7.9420914e-08
0.4077143 4.676311e-08
0.4087143 1.9339144000000002e-07
0.4097143 3.5861702e-07
0.4107143 5.4021094e-07
0.4117143 7.356235200000001e-07
0.4127143 9.4205381e-07
0.4137143 1.1565256e-06
0.4147143 1.3759677e-06
0.4157143 1.5972963e-06
0.4167143 1.8174976000000002e-06
0.4177143 2.0337081000000003e-06
0.4187143 2.24329e-06
0.4197143 2.4439003999999998e-06
0.4207143 2.6335523999999998e-06
0.4217143 2.8106662e-06
0.4227143 2.9741084e-06
0.4237143 3.1232194e-06
0.4247143 3.2578278e-06
0.4257143 3.3782523e-06
0.4267143 3.4852881e-06
0.4277143 3.580184e-06
0.4287143 3.6646036e-06
0.4297143 3.7405800999999996e-06
0.4307143 3.8104574e-06
0.4317143 3.8768253e-06
0.4327143 3.9424499e-06
0.4337143 4.0101973e-06
0.4347143 4.0829573e-06
0.4357143 4.1635669e-06
0.4367143 4.2547359e-06
0.4377143 4.3589765e-06
0.4387143 4.4785395e-06
0.4397143 4.6153587999999995e-06
0.4407143 4.7710039e-06
0.4417143 4.946643299999999e-06
0.4427143 5.1430198999999995e-06
0.4437143 5.3604367e-06
0.4447143 5.598757e-06
0.4457143 5.8574127e-06
0.4467143 6.135428499999999e-06
0.4477143 6.431454100000001e-06
0.4487143 6.7438066e-06
0.4497143 7.0705205e-06
0.4507143 7.4094068e-06
0.4517143 7.7581163e-06
0.4527143 8.1142055e-06
0.4537143 8.4752052e-06
0.4547143 8.8386884e-06
0.4557143 9.2023356e-06
0.4567143 9.563999000000001e-06
0.4577143 9.9217566e-06
0.4587143 1.0273963e-05
0.4597143 1.0619289e-05
0.4607143 1.0956756999999999e-05
0.4617143 1.1285762e-05
0.4627143 1.1606086e-05
0.4637143 1.1917896e-05
0.4647143 1.2221740000000001e-05
0.4657143 1.2518524e-05
0.4667143 1.2809487e-05
0.4677143 1.3096167e-05
0.4687143 1.3380350999999999e-05
0.4697143 1.3664035e-05
0.4707143 1.3949361999999998e-05
0.4717143 1.4238572000000001e-05
0.4727143 1.4533938e-05
0.4737143 1.4837716999999998e-05
0.4747143 1.5152078e-05
0.4757143 1.5479063e-05
0.4767143 1.5820531e-05
0.4777143 1.6178116e-05
0.4787143 1.6553189e-05
0.4797143 1.6946832e-05
0.4807143 1.7359818000000002e-05
0.4817143 1.7792594e-05
0.4827143 1.8245279000000002e-05
0.4837143 1.8717672e-05
0.4847143 1.9209261000000003e-05
0.4857143 1.9719249e-05
0.4867143 2.024658e-05
0.4877143 2.0789976e-05
0.4887143 2.1347978e-05
0.4897143 2.1918991e-05
0.4907143 2.2501332000000002e-05
0.4917143 2.309328e-05
0.4927143 2.3693126e-05
0.4937143 2.4299223000000002e-05
0.4947143 2.4910036999999998e-05
0.4957143 2.5524178999999998e-05
0.4967143 2.6140460999999998e-05
0.4977143 2.6757914000000002e-05
0.4987143 2.7375830000000002e-05
0.4997143 2.7993772e-05
0.5007143 2.8611598e-05
0.5017143 2.9229456999999998e-05
0.5027143 2.9847794e-05
0.5037143 3.0467339e-05
0.5047143 3.108909e-05
0.5057143 3.1714291000000004e-05
0.5067143 3.2344406e-05
0.5077143 3.2981083e-05
0.5087143 3.3626114e-05
0.5097143 3.4281399e-05
0.5107143 3.4948903e-05
0.5117143 3.5630606e-05
0.5127143 3.6328464e-05
0.5137143 3.7044364e-05
0.5147143 3.7780086e-05
0.5157143 3.8537268999999996e-05
0.5167143 3.9317376e-05
0.5177143 4.0121674e-05
0.5187143 4.0951207e-05
0.5197143 4.1806786e-05
0.5207143 4.2688976e-05
0.5217143 4.3598098e-05
0.5227143 4.4534229e-05
0.5237143 4.5497228e-05
0.5247143 4.6486733e-05
0.5257143 4.7502206e-05
0.5267143 4.8542944e-05
0.5277143 4.9608121e-05
0.5287143 5.069681499999999e-05
0.5297143 5.1808041e-05
0.5307143 5.2940810999999996e-05
0.5317143 5.4094136e-05
0.5327143 5.5267083e-05
0.5337143 5.6458805e-05
0.5347143 5.7668575e-05
0.5357143 5.8895807000000005e-05
0.5367143 6.0140069999999995e-05
0.5377143 6.1401119e-05
0.5387143 6.2678902e-05
0.5397143 6.3973556e-05
0.5407143 6.5285423e-05
0.5417143 6.661503e-05
0.5427143 6.7963089e-05
0.5437143 6.9330468e-05
0.5447143 7.0718187e-05
0.5457143 7.2127392e-05
0.5467143 7.3559312e-05
0.5477143 7.5015259e-05
0.5487143 7.6496582e-05
0.5497143 7.8004638e-05
0.5507143 7.9540763e-05
0.5517143 8.1106253e-05
0.5527143 8.2702331e-05
0.5537143 8.433013400000001e-05
0.5547143 8.5990689e-05
0.5557143 8.7684901e-05
0.5567143 8.9413555e-05
0.5577143 9.1177282e-05
0.5587143 9.2976592e-05
0.5597143 9.4811861e-05
0.5607143 9.6683345e-05
0.5617143 9.8591181e-05
0.5627143 0.00010053542
0.5637143 0.00010251603
0.5647143 0.00010453289999999999
0.5657143 0.00010658590999999999
0.5667143 0.00010867492
0.5677143 0.00011079979000000001
0.5687143 0.00011296041999999999
0.5697143 0.00011515674999999999
0.5707143 0.00011738878000000001
0.5717143 0.00011965657
0.5727143 0.0001219603
0.5737143 0.00012430023000000002
0.5747143 0.00012667678
0.5757143 0.00012909043
0.5767143 0.00013154179
0.5777143 0.00013403157
0.5787143 0.00013656057
0.5797143 0.00013912967
0.5807143 0.00014173979
0.5817143 0.00014439195
0.5827143 0.00014708718
0.5837143 0.00014982653
0.5847143 0.00015261105
0.5857143 0.00015544176
0.5867143 0.00015831964
0.5877143 0.00016124561
0.5887143 0.0001642205
0.5897143 0.00016724505000000002
0.5907143 0.0001703199
0.5917143 0.0001734456
0.5927143 0.00017662253
0.5937143 0.000179851
0.5947143 0.00018313116000000002
0.5957143 0.00018646305
0.5967143 0.00018984657
0.5977143 0.00019328154
0.5987143 0.00019676762999999998
0.5997143 0.00020030448
0.6007143 0.00020389159000000002
0.6017143 0.00020752848000000002
0.6027143 0.00021121459000000001
0.6037143 0.00021494936
0.6047143 0.00021873222999999997
0.6057143 0.00022256268
0.6067143 0.00022644024000000002
0.6077143 0.0002303645
0.6087143 0.00023433518
0.6097143 0.00023835207
0.6107143 0.0002424151
0.6117143 0.00024652436
0.6127143 0.00025068006999999997
0.6137143 0.00025488264
0.6147143 0.00025913266
0.6157143 0.00026343093
0.6167143 0.00026777839
0.6177143 0.00027217616
0.6187143 0.00027662554
0.6197143 0.000281128
0.6207143 0.00028568511000000003
0.6217143 0.00029029859
0.6227143 0.00029497025
0.6237143 0.00029970197
0.6247143 0.00030449567000000004
0.6257143 0.0003093533
0.6267143 0.00031427676
0.6277143 0.00031926791
0.6287143 0.00032432852
0.6297143 0.00032946026999999996
0.6307143 0.00033466472
0.6317143 0.00033994323999999996
0.6327143 0.00034529705
0.6337143 0.00035072717000000003
0.6347143 0.00035623439000000005
0.6357143 0.00036181932
0.6367143 0.00036748233
0.6377143 0.00037322359
0.6387143 0.00037904308000000003
0.6397143 0.00038494063000000004
0.6407143 0.00039091587000000003
0.6417143 0.00039696838
0.6427143 0.00040309756
0.6437143 0.00040930286
0.6447143 0.00041558364999999997
0.6457143 0.00042193932999999996
0.6467143 0.00042836941000000005
0.6477143 0.00043487357
0.6487143 0.00044145158000000005
0.6497143 0.00044810349
0.6507143 0.00045482948
0.6517143 0.00046163004
0.6527143 0.000468506
0.6537143 0.00047545841
0.6547143 0.00048248862
0.6557143 0.00048959837
0.6567143 0.00049678961
0.6577143 0.00050406461
0.6587143 0.0005114259199999999
0.6597143 0.00051887628
0.6607143 0.00052641867
0.6617143 0.0005340562
0.6627143 0.0005417921300000001
0.6637143 0.00054962975
0.6647143 0.00055757237
0.6657143 0.00056562335
0.6667143 0.00057378597
0.6677143 0.00058206347
0.6687143 0.00059045883
0.6697143 0.00059897493
0.6707143 0.00060761449
0.6717143 0.00061637998
0.6727143 0.0006252737
0.6737143 0.00063429766
0.6747143 0.00064345372
0.6757143 0.0006527435300000001
0.6767143 0.0006621684900000001
0.6777143 0.00067172982
0.6787143 0.00068142858
0.6797143 0.00069126577
0.6807143 0.0007012422399999999
0.6817143 0.00071135878
0.6827143 0.0007216161500000001
0.6837143 0.00073201509
0.6847143 0.00074255636
0.6857143 0.00075324069
0.6867143 0.0007640688599999999
0.6877143 0.00077504174
0.6887143 0.0007861603099999999
0.6897143 0.0007974254899999999
0.6907143 0.00080883829
0.6917143 0.0008203998700000001
0.6927143 0.00083211144
0.6937143 0.0008439742499999999
0.6947143 0.00085598958
0.6957143 0.0008681587099999999
0.6967143 0.0008804828200000001
0.6977143 0.0008929631799999999
0.6987143 0.00090560106
0.6997143 0.0009183977500000001
0.7007143 0.00093135441
0.7017143 0.00094447232
0.7027143 0.00095775267
0.7037143 0.00097119655
0.7047143 0.00098480523
0.7057143 0.0009985798
0.7067143 0.0010125215000000001
0.7077143 0.0010266316
0.7087143 0.0010409116
0.7097143 0.0010553628999999999
0.7107143 0.0010699872000000002
0.7117143 0.0010847863
0.7127143 0.0010997623
0.7137143 0.001114917
0.7147143 0.0011302529
0.7157143 0.0011457724
0.7167143 0.0011614783
0.7177143 0.0011773734
0.7187143 0.0011934606000000001
0.7197143 0.0012097432
0.7207143 0.0012262243
0.7217143 0.0012429072
0.7227143 0.0012597951
0.7237143 0.0012768915
0.7247143 0.0012941992999999999
0.7257143 0.0013117219000000002
0.7267143 0.0013294622999999999
0.7277143 0.0013474236000000001
0.7287143 0.0013656084
0.7297143 0.0013840192999999999
0.7307143 0.0014026589
0.7317143 0.0014215295
0.7327143 0.0014406332
0.7337143 0.0014599719
0.7347143 0.0014795477
0.7357143 0.0014993622999999998
0.7367143 0.0015194174
0.7377143 0.0015397147
0.7387143 0.0015602562000000002
0.7397143 0.0015810435999999998
0.7407143 0.0016020789000000001
0.7417143 0.0016233646
0.7427143 0.0016449028
0.7437143 0.0016666969
0.7447143 0.0016887496
0.7457143 0.0017110648
0.7467143 0.0017336461
0.7477143 0.0017564978
0.7487143 0.0017796246999999999
0.7497143 0.0018030314
0.7507143 0.0018267232000000002
0.7517143 0.0018507053
0.7527143 0.0018749831999999998
0.7537143 0.0018995624
0.7547143 0.0019244486
0.7557143 0.0019496474
0.7567143 0.0019751642000000002
0.7577143 0.0020010044
0.7587143 0.0020271729
0.7597143 0.0020536749
0.7607143 0.0020805148
0.7617143 0.0021076969
0.7627143 0.0021352251
0.7637143 0.0021631029
0.7647143 0.0021913334
0.7657143 0.0022199194
0.7667143 0.0022488633
0.7677143 0.0022781671
0.7687143 0.0023078326
0.7697143 0.0023378614
0.7707143 0.0023682549
0.7717143 0.0023990146
0.7727143 0.0024301422000000002
0.7737143 0.0024616393
0.7747143 0.0024935080999999998
0.7757143 0.002525751
0.7767143 0.0025583704
0.7777143 0.0025913693999999998
0.7787143 0.0026247515
0.7797143 0.0026585205000000003
0.7807143 0.0026926808
0.7817143 0.002727237
0.7827143 0.0027621945
0.7837143 0.002797559
0.7847143 0.0028333360999999997
0.7857143 0.0028695324
0.7867143 0.0029061541000000002
0.7877143 0.0029432082
0.7887143 0.0029807012
0.7897143 0.0030186397000000003
0.7907143 0.0030570303
0.7917143 0.0030958799000000005
0.7927143 0.0031351949000000003
0.7937143 0.0031749816
0.7947143 0.0032152459999999997
0.7957143 0.0032559939
0.7967143 0.0032972304
0.7977143 0.0033389606
0.7987143 0.0033811892
0.7997143 0.0034239205
0.8007143 0.0034671581999999998
0.8017143 0.0035109064
0.8027143 0.0035551686000000002
0.8037143 0.0035999481
0.8047143 0.0036452486
0.8057143 0.0036910737
0.8067143 0.0037374266
0.8077143 0.003784311
0.8087143 0.0038317306000000004
0.8097143 0.0038796893999999997
0.8107143 0.0039281917
0.8117143 0.0039772418000000006
0.8127143 0.0040268445
0.8137143 0.0040770057
0.8147143 0.004127730400000001
0.8157143 0.0041790248
0.8167143 0.0042308951
0.8177143 0.0042833472
0.8187143 0.0043363874
0.8197143 0.0043900229
0.8207143 0.0044442603999999995
0.8217143 0.0044991073
0.8227143 0.0045545711999999995
0.8237143 0.0046106597
0.8247143 0.0046673808999999995
0.8257143 0.004724742400000001
0.8267143 0.0047827514
0.8277143 0.0048414156
0.8287143 0.0049007434
0.8297143 0.0049607424
0.8307143 0.005021420699999999
0.8317143 0.0050827861
0.8327143 0.0051448471
0.8337143 0.0052076113000000005
0.8347143 0.005271086800000001
0.8357143 0.0053352815000000005
0.8367143 0.0054002034
0.8377143 0.005465860899999999
0.8387143 0.0055322624
0.8397143 0.0055994169
0.8407143 0.0056673332
0.8417143 0.0057360205
0.8427143 0.0058054872999999995
0.8437143 0.0058757421
0.8447143 0.005946793299999999
0.8457143 0.0060186496
0.8467143 0.0060913193
0.8477143 0.0061648105
0.8487143 0.0062391322
0.8497143 0.0063142921000000005
0.8507143 0.006390298200000001
0.8517143 0.0064671578
0.8527143 0.006544877399999999
0.8537143 0.0066234643
0.8547143 0.0067029257
0.8557143 0.006783268300000001
0.8567143 0.0068644986
0.8577143 0.006946623000000001
0.8587143 0.0070296497
0.8597143 0.0071135852
0.8607143 0.007198436700000001
0.8617143 0.0072842115
0.8627143 0.0073709169
0.8637143 0.0074585601
0.8647143 0.0075471493
0.8657143 0.0076366938
0.8667143 0.0077272023
0.8677143 0.0078186851
0.8687143 0.0079111531
0.8697143 0.0080046171
0.8707143 0.0080990882
0.8717143 0.008194579300000001
0.8727143 0.008291102100000001
0.8737143 0.0083886698
0.8747143 0.0084872954
0.8757143 0.0085869928
0.8767143 0.008687775
0.8777143 0.008789656600000001
0.8787143 0.008892650700000001
0.8797143 0.0089967703
0.8807143 0.0091020287
0.8817143 0.0092084381
0.8827143 0.0093160095
0.8837143 0.009424755299999999
0.8847143 0.0095346863
0.8857143 0.0096458141
0.8867143 0.0097581491
0.8877143 0.0098717028
0.8887143 0.0099864839
0.8897143 0.010102502000000001
0.8907143 0.010219766
0.8917143 0.010338285
0.8927143 0.010458069
0.8937143 0.010579126999999999
0.8947143 0.010701467999999999
0.8957143 0.010825103999999999
0.8967143 0.010950045
0.8977143 0.011076301
0.8987143 0.011203884
0.8997143 0.011332807
0.9007143 0.011463081
0.9017143 0.01159472
0.9027143 0.011727739
0.9037143 0.011862154
0.9047143 0.011997981
0.9057143 0.012135236
0.9067143 0.012273938
0.9077143 0.012414104
0.9087143 0.012555752
0.9097143 0.012698899
0.9107143 0.012843562999999999
0.9117143 0.012989760999999999
0.9127143 0.013137511000000001
0.9137143 0.013286830000000001
0.9147143 0.013437735
0.9157143 0.01359024
0.9167143 0.013744361
0.9177143 0.013900112
0.9187143 0.014057507
0.9197143 0.014216561
0.9207143 0.014377285000000002
0.9217143 0.014539693
0.9227143 0.014703797999999999
0.9237143 0.014869611
0.9247143 0.015037146000000001
0.9257143 0.015206414
0.9267143 0.015377426000000001
0.9277143 0.015550195999999999
0.9287143 0.015724736
0.9297143 0.015901058
0.9307143 0.016079177
0.9317143 0.016259107000000002
0.9327143 0.016440863
0.9337143 0.016624462
0.9347143 0.016809918
0.9357143 0.016997251
0.9367143 0.017186478
0.9377143 0.017377619
0.9387143 0.017570691
0.9397143 0.017765714
0.9407143 0.01796271
0.9417143 0.018161695
0.9427143 0.018362692
0.9437143 0.018565721
0.9447143 0.018770797999999998
0.9457143 0.018977946
0.9467143 0.019187182
0.9477143 0.019398525
0.9487143 0.019611993
0.9497143 0.019827603000000003
0.9507143 0.020045374
0.9517143 0.020265323
0.9527143 0.020487467
0.9537143 0.020711821999999998
0.9547143 0.020938407
0.9557143 0.021167239
0.9567143 0.021398335
0.9577143 0.021631713
0.9587143 0.02186739
0.9597143 0.022105384999999998
0.9607143 0.022345715999999998
0.9617143 0.022588402
0.9627143 0.022833465
0.9637143 0.023080925000000002
0.9647143 0.023330803
0.9657143 0.023583122
0.9667143 0.023837906
0.9677143 0.024095178
0.9687143 0.024354963
0.9697143 0.024617286
0.9707143 0.024882171
0.9717143 0.025149644000000002
0.9727143 0.025419734
0.9737143 0.025692465999999997
0.9747143 0.025967864
0.9757143 0.026245951
0.9767143 0.026526753
0.9777143 0.026810297
0.9787143 0.027096603000000004
0.9797143 0.027385696999999997
0.9807143 0.027677603
0.9817143 0.027972343000000004
0.9827143 0.028269941999999996
0.9837143 0.028570421
0.9847143 0.028873803
0.9857143 0.029180112
0.9867143 0.029489365999999996
0.9877143 0.029801592000000002
0.9887143 0.030116814999999998
0.9897143 0.030435057
0.9907143 0.030756346
0.9917143 0.031080705
0.9927143 0.031408161000000004
0.9937143 0.03173874
0.9947143 0.032072468
0.9957143 0.032409374
0.9967143 0.032749484
0.9977143 0.033092830999999996
0.9987143 0.033439443
0.9997143 0.033789349
1.000714 0.034142582
1.001714 0.034499170999999995
1.002714 0.034859148
1.003714 0.035222538
1.004714 0.035589375
1.005714 0.035959686
1.006714 0.036333501000000004
1.007714 0.036710847000000005
1.008714 0.037091755
1.009714 0.037476248999999996
1.010714 0.037864354
1.011714 0.038256097
1.012714 0.038651502000000004
1.013714 0.039050594
1.014714 0.039453397
1.015714 0.039859937
1.016714 0.04027024
1.017714 0.040684332000000004
1.018714 0.041102237
1.019714 0.041523983
1.020714 0.041949598000000005
1.021714 0.042379106
1.022714 0.042812541
1.023714 0.043249934
1.024714 0.043691316
1.025714 0.044136721
1.026714 0.044586181
1.027714 0.045039732000000006
1.028714 0.045497404
1.029714 0.045959235
1.030714 0.046425263
1.031714 0.046895523
1.032714 0.047370049000000004
1.033714 0.04784888
1.034714 0.048332053
1.035714 0.048819602999999996
1.036714 0.049311569
1.037714 0.049807981
1.038714 0.050308881
1.039714 0.05081429800000001
1.040714 0.05132426700000001
1.041714 0.051838823
1.042714 0.052357995000000004
1.043714 0.052881811
1.044714 0.053410308
1.045714 0.053943513000000005
1.046714 0.054481457000000004
1.047714 0.055024168000000005
1.048714 0.05557168
1.049714 0.05612402500000001
1.050714 0.056681234999999996
1.051714 0.057243352
1.052714 0.057810404999999995
1.053714 0.058382435
1.054714 0.058959476999999996
1.055714 0.059541565
1.056714 0.060128747
1.057714 0.060721056
1.058714 0.061318533999999994
1.059714 0.061921222000000005
1.060714 0.062529161
1.061714 0.06314239599999999
1.062714 0.063760969
1.063714 0.064384926
1.064714 0.06501431299999999
1.065714 0.065649167
1.066714 0.066289539
1.067714 0.066935469
1.068714 0.067586993
1.069714 0.068244158
1.070714 0.068907003
1.071714 0.069575571
1.072714 0.070249906
1.073714 0.07093004
1.074714 0.071616011
1.075714 0.072307856
1.076714 0.073005602
1.077714 0.073709292
1.078714 0.074418966
1.079714 0.075134658
1.080714 0.07585641
1.081714 0.076584268
1.082714 0.07731826600000001
1.083714 0.078058452
1.084714 0.078804867
1.085714 0.07955755
1.086714 0.080316549
1.087714 0.08108191
1.088714 0.081853685
1.089714 0.082631921
1.090714 0.083416665
1.091714 0.084207969
1.092714 0.08500587999999999
1.093714 0.085810444
1.094714 0.086621713
1.095714 0.087439729
1.096714 0.088264549
1.097714 0.089096226
1.098714 0.089934818
1.099714 0.090780371
1.100714 0.091632939
1.101714 0.092492561
1.102714 0.093359291
1.103714 0.094233168
1.104714 0.09511424
1.105714 0.096002553
1.106714 0.096898159
1.107714 0.097801106
1.108714 0.098711427
1.109714 0.09962917500000001
1.110714 0.10055439999999999
1.111714 0.10148713
1.112714 0.10242743
1.113714 0.10337533
1.114714 0.10433089000000001
1.115714 0.10529414999999999
1.116714 0.10626519000000001
1.117714 0.10724404
1.118714 0.10823077
1.119714 0.10922542
1.120714 0.11022805999999999
1.121714 0.11123873
1.122714 0.11225747999999999
1.123714 0.11328437
1.124714 0.11431945000000002
1.125714 0.11536278
1.126714 0.1164144
1.127714 0.11747439000000001
1.128714 0.11854279000000001
1.129714 0.11961964
1.130714 0.12070500999999999
1.131714 0.12179893
1.132714 0.12290146
1.133714 0.12401264
1.134714 0.12513254999999998
1.135714 0.12626121
1.136714 0.12739868000000001
1.137714 0.12854501000000002
1.138714 0.12970024
1.139714 0.13086443
1.140714 0.13203763
1.141714 0.13321987
1.142714 0.13441122
1.143714 0.13561173
1.144714 0.13682146
1.145714 0.13804046
1.146714 0.13926877999999998
1.147714 0.14050648
1.148714 0.14175363
1.149714 0.14301027
1.150714 0.14427648
1.151714 0.1455523
1.152714 0.14683779
1.153714 0.14813300999999998
1.154714 0.14943804
1.155714 0.15075293
1.156714 0.15207775
1.157714 0.15341254000000001
1.158714 0.15475738
1.159714 0.15611233000000002
1.160714 0.15747744
1.161714 0.15885275999999998
1.162714 0.16023836
1.163714 0.16163427
1.164714 0.16304055
1.165714 0.16445727
1.166714 0.16588448
1.167714 0.16732222000000002
1.168714 0.16877054
1.169714 0.17022952
1.170714 0.17169919
1.171714 0.17317963
1.172714 0.17467089
1.173714 0.17617304
1.174714 0.17768614
1.175714 0.17921025000000002
1.176714 0.18074543
1.177714 0.18229174
1.178714 0.18384922
1.179714 0.18541794
1.180714 0.18699796999999999
1.181714 0.18858936
1.182714 0.19019219999999998
1.183714 0.19180655
1.184714 0.19343246
1.185714 0.19507001999999998
1.186714 0.19671926
1.187714 0.19838028000000002
1.188714 0.20005314
1.189714 0.20173790000000003
1.190714 0.20343466
1.191714 0.20514345
1.192714 0.20686435
1.193714 0.2085974
1.194714 0.21034265
1.195714 0.21210017000000003
1.196714 0.21387001
1.197714 0.21565221
1.198714 0.21744687
1.199714 0.21925403
1.200714 0.22107374000000002
1.201714 0.22290606999999998
1.202714 0.22475109000000001
1.203714 0.22660887000000002
1.204714 0.22847946
1.205714 0.23036291999999997
1.206714 0.23225932
1.207714 0.23416874
1.208714 0.23609125
1.209714 0.23802689
1.210714 0.23997573
1.211714 0.24193784
1.212714 0.24391327
1.213714 0.24590208
1.214714 0.24790436
1.215714 0.24992013000000002
1.216714 0.25194951
1.217714 0.25399255
1.218714 0.25604933
1.219714 0.25811992
1.220714 0.26020435999999997
1.221714 0.26230272
1.222714 0.26441505
1.223714 0.26654142000000003
1.224714 0.26868188
1.225714 0.27083652
1.226714 0.27300536
1.227714 0.27518846999999996
1.228714 0.27738588
1.229714 0.27959768
1.230714 0.28182389
1.231714 0.28406458
1.232714 0.28631983
1.233714 0.28858969
1.234714 0.29087425
1.235714 0.29317357
1.236714 0.29548772
1.237714 0.29781675
1.238714 0.3001607
1.239714 0.30251965000000003
1.240714 0.30489364
1.241714 0.30728276
1.242714 0.30968706
1.243714 0.31210664
1.244714 0.31454156
1.245714 0.31699189
1.246714 0.31945768
1.247714 0.32193903
1.248714 0.32443596999999996
1.249714 0.32694859
1.250714 0.32947694
1.251714 0.33202111
1.252714 0.33458115
1.253714 0.33715714
1.254714 0.33974913
1.255714 0.34235714
1.256714 0.34498123
1.257714 0.34762146
1.258714 0.35027789000000004
1.259714 0.3529506
1.260714 0.35563968
1.261714 0.35834515
1.262714 0.36106710000000003
1.263714 0.36380559
1.264714 0.36656065
1.265714 0.36933233000000004
1.266714 0.37212074
1.267714 0.3749259
1.268714 0.37774793
1.269714 0.38058686
1.270714 0.38344273
1.271714 0.38631563
1.272714 0.38920559
1.273714 0.39211269000000004
1.274714 0.39503695
1.275714 0.39797844000000004
1.276714 0.40093726
1.277714 0.40391344
1.278714 0.40690703
1.279714 0.40991809
1.280714 0.41294671
1.281714 0.41599297
1.282714 0.41905687999999996
1.283714 0.42213849
1.284714 0.42523787999999996
1.285714 0.42835507000000006
1.286714 0.43149013
1.287714 0.43464308
1.288714 0.43781395
1.289714 0.4410028
1.290714 0.44420961999999997
1.291714 0.44743451
1.292714 0.45067746999999997
1.293714 0.45393854
1.294714 0.45721782
1.295714 0.46051536
1.296714 0.46383124
1.297714 0.46716546999999997
1.298714 0.47051813
1.299714 0.47388924
1.300714 0.47727884000000004
1.301714 0.48068697
1.302714 0.48411371999999997
1.303714 0.4875591
1.304714 0.49102316
1.305714 0.49450593
1.306714 0.49800747
1.307714 0.50152782
1.308714 0.50506704
1.309714 0.50862515
1.310714 0.5122022199999999
1.311714 0.51579834
1.312714 0.51941355
1.313714 0.52304799
1.314714 0.52670166
1.315714 0.5303746100000001
1.316714 0.53406688
1.317714 0.5377784800000001
1.318714 0.54150946
1.319714 0.5452598399999999
1.320714 0.5490297
1.321714 0.5528190199999999
1.322714 0.55662789
1.323714 0.5604563699999999
1.324714 0.5643045099999999
1.325714 0.5681723399999999
1.326714 0.57205986
1.327714 0.57596718
1.328714 0.57989438
1.329714 0.58384147
1.330714 0.58780853
1.331714 0.59179561
1.332714 0.59580272
1.333714 0.59982985
1.334714 0.60387705
1.335714 0.60794428
1.336714 0.61203158
1.337714 0.6161389899999999
1.338714 0.62026656
1.339714 0.62441435
1.340714 0.62858234
1.341714 0.6327706399999999
1.342714 0.6369792400000001
1.343714 0.64120819
1.344714 0.64545749
1.345714 0.64972714
1.346714 0.65401718
1.347714 0.65832762
1.348714 0.6626585
1.349714 0.66700983
1.350714 0.6713816
1.351714 0.6757738099999999
1.352714 0.6801864599999999
1.353714 0.6846195599999999
1.354714 0.68907309
1.355714 0.6935471200000001
1.356714 0.69804164
1.357714 0.70255669
1.358714 0.70709228
1.359714 0.71164845
1.360714 0.71622524
1.361714 0.72082262
1.362714 0.72544063
1.363714 0.73007932
1.364714 0.73473863
1.365714 0.7394186199999999
1.366714 0.7441192400000001
1.367714 0.7488404399999999
1.368714 0.75358222
1.369714 0.75834459
1.370714 0.76312753
1.371714 0.76793106
1.372714 0.77275522
1.373714 0.77760001
1.374714 0.7824654699999999
1.375714 0.7873515600000001
1.376714 0.79225823
1.377714 0.7971855800000001
1.378714 0.8021336
1.379714 0.8071023
1.380714 0.8120916800000001
1.381714 0.81710173
1.382714 0.82213236
1.383714 0.8271835700000001
1.384714 0.83225537
1.385714 0.8373477500000001
1.386714 0.84246062
1.387714 0.84759397
1.388714 0.85274782
1.389714 0.8579221600000001
1.390714 0.8631170699999999
1.391714 0.86833257
1.392714 0.87356865
1.393714 0.87882532
1.394714 0.88410256
1.395714 0.8894002999999999
1.396714 0.8947185200000001
1.397714 0.90005724
1.398714 0.90541635
1.399714 0.9107958500000001
1.400714 0.91619575
1.401714 0.9216159599999999
1.402714 0.9270564699999999
1.403714 0.9325171800000001
1.404714 0.93799811
1.405714 0.94349915
1.406714 0.9490204
1.407714 0.95456177
1.408714 0.96012335
1.409714 0.96570505
1.410714 0.97130677
1.411714 0.97692851
1.412714 0.98257028
1.413714 0.98823188
1.414714 0.99391323
1.415714 0.99961432
1.416714 1.0053352
1.417714 1.0110756
1.418714 1.0168358
1.419714 1.0226155000000001
1.420714 1.0284145
1.421714 1.034233
1.422714 1.0400707
1.423714 1.0459277
1.424714 1.0518039
1.425714 1.0576993
1.426714 1.063614
1.427714 1.0695479
1.428714 1.0755009
1.429714 1.0814729
1.430714 1.0874637
1.431714 1.0934733
1.432714 1.0995015000000001
1.433714 1.1055483
1.434714 1.1116136
1.435714 1.1176975
1.436714 1.1237998
1.437714 1.1299204
1.438714 1.1360593
1.439714 1.1422164000000001
1.440714 1.1483915
1.441714 1.1545847
1.442714 1.160796
1.443714 1.1670253
1.444714 1.1732725
1.445714 1.1795376
1.446714 1.1858204
1.447714 1.1921206
1.448714 1.1984382
1.449714 1.2047729
1.450714 1.2111248
1.451714 1.2174938
1.452714 1.2238797
1.453714 1.2302825
1.454714 1.2367023
1.455714 1.2431389
1.456714 1.249592
1.457714 1.2560617
1.458714 1.2625478
1.459714 1.2690503
1.460714 1.2755691
1.461714 1.2821040000000001
1.462714 1.2886549
1.463714 1.2952217
1.464714 1.3018041
1.465714 1.308402
1.466714 1.3150152
1.467714 1.3216436
1.468714 1.3282872
1.469714 1.3349458
1.470714 1.3416193
1.471714 1.3483078000000002
1.472714 1.3550111999999999
1.473714 1.3617291999999999
1.474714 1.3684617
1.475714 1.3752085
1.476714 1.3819695
1.477714 1.3887444
1.478714 1.3955331
1.479714 1.4023355
1.480714 1.4091513999999998
1.481714 1.4159806000000001
1.482714 1.4228229000000001
1.483714 1.4296783
1.484714 1.4365464
1.485714 1.4434272
1.486714 1.4503206
1.487714 1.4572265
1.488714 1.4641446
1.489714 1.4710749
1.490714 1.4780173
1.491714 1.4849714999999999
1.492714 1.4919372
1.493714 1.4989143
1.494714 1.5059026
1.495714 1.5129017999999999
1.496714 1.5199114999999999
1.497714 1.526932
1.498714 1.5339627
1.499714 1.5410036999999999
1.500714 1.5480547
1.501714 1.5551157
1.502714 1.5621863999999999
1.503714 1.5692666000000002
1.504714 1.5763561999999998
1.505714 1.5834549
1.506714 1.5905626
1.507714 1.5976792
1.508714 1.6048044000000001
1.509714 1.6119378
1.510714 1.6190791999999998
1.511714 1.6262282
1.512714 1.6333845999999999
1.513714 1.6405486
1.514714 1.6477195999999998
1.515714 1.6548974
1.516714 1.662082
1.517714 1.6692733000000002
1.518714 1.6764709999999998
1.519714 1.6836748
1.520714 1.6908843
1.521714 1.6980993999999998
1.522714 1.7053202
1.523714 1.7125458999999998
1.524714 1.7197767
1.525714 1.7270121999999999
1.526714 1.7342519
1.527714 1.7414956999999998
1.528714 1.7487433000000001
1.529714 1.7559944
1.530714 1.7632485999999998
1.531714 1.7705058999999999
1.532714 1.7777659000000001
1.533714 1.7850287
1.534714 1.7922939999999998
1.535714 1.7995613000000001
1.536714 1.8068305999999998
1.537714 1.8141015
1.538714 1.8213736
1.539714 1.8286467000000002
1.540714 1.8359203000000002
1.541714 1.8431943
1.542714 1.8504685
1.543714 1.8577425
1.544714 1.8650159
1.545714 1.8722886
1.546714 1.8795602000000002
1.547714 1.8868303
1.548714 1.8940989
1.549714 1.9013656
1.550714 1.9086300999999999
1.551714 1.9158924000000002
1.552714 1.9231521000000003
1.553714 1.9304089
1.554714 1.9376626000000001
1.555714 1.9449128
1.556714 1.9521589999999998
1.557714 1.959401
1.558714 1.9666382999999998
1.559714 1.9738706000000001
1.560714 1.9810976
1.561714 1.9883193000000001
1.562714 1.9955352
1.563714 2.0027448999999997
1.564714 2.0099483
1.565714 2.017145
1.566714 2.0243347
1.567714 2.031517
1.568714 2.0386918
1.569714 2.0458585
1.570714 2.0530168
1.571714 2.0601664
1.572714 2.0673068
1.573714 2.0744376
1.574714 2.0815585000000003
1.575714 2.0886689
1.576714 2.0957687999999997
1.577714 2.1028576
1.578714 2.1099351
1.579714 2.1170011
1.580714 2.1240551
1.581714 2.131097
1.582714 2.1381263
1.583714 2.1451425
1.584714 2.1521453
1.585714 2.1591341
1.586714 2.1661088
1.587714 2.1730687
1.588714 2.1800136
1.589714 2.186943
1.590714 2.1938566
1.591714 2.2007542
1.592714 2.2076352
1.593714 2.2144991999999997
1.594714 2.2213459
1.595714 2.2281749
1.596714 2.2349861
1.597714 2.2417787000000002
1.598714 2.2485528
1.599714 2.2553077
1.600714 2.2620430000000002
1.601714 2.2687582
1.602714 2.2754528
1.603714 2.2821262
1.604714 2.2887781
1.605714 2.295408
1.606714 2.3020158
1.607714 2.3086008000000002
1.608714 2.3151627
1.609714 2.3217013
1.610714 2.3282161
1.611714 2.3347065000000002
1.612714 2.3411721
1.613714 2.3476126
1.614714 2.3540273000000003
1.615714 2.3604162
1.616714 2.3667786
1.617714 2.373114
1.618714 2.3794221
1.619714 2.3857024
1.620714 2.3919543
1.621714 2.3981774000000002
1.622714 2.4043713
1.623714 2.4105355
1.624714 2.4166699
1.625714 2.4227742
1.626714 2.4288477
1.627714 2.4348903
1.628714 2.4409013
1.629714 2.4468802000000003
1.630714 2.4528265
1.631714 2.4587397
1.632714 2.4646193
1.633714 2.4704646
1.634714 2.4762755000000003
1.635714 2.4820514
1.636714 2.4877919
1.637714 2.4934964
1.638714 2.4991645
1.639714 2.5047954
1.640714 2.5103891
1.641714 2.515945
1.642714 2.5214627
1.643714 2.5269419
1.644714 2.5323819000000003
1.645714 2.5377823
1.646714 2.5431424000000002
1.647714 2.5484618
1.648714 2.5537398
1.649714 2.5589759
1.650714 2.5641697000000003
1.651714 2.5693204
1.652714 2.574428
1.653714 2.5794918
1.654714 2.5845114
1.655714 2.5894862
1.656714 2.5944157999999997
1.657714 2.5992999
1.658714 2.6041377
1.659714 2.6089287999999997
1.660714 2.6136728000000002
1.661714 2.6183691
1.662714 2.6230173
1.663714 2.6276169
1.664714 2.6321672
1.665714 2.6366674999999997
1.666714 2.6411173999999997
1.667714 2.6455162
1.668714 2.6498634
1.669714 2.6541587
1.670714 2.6584014
1.671714 2.6625914
1.672714 2.6667282
1.673714 2.6708113
1.674714 2.6748399999999997
1.675714 2.678814
1.676714 2.6827324
1.677714 2.686595
1.678714 2.6904011
1.679714 2.6941501999999997
1.680714 2.697842
1.681714 2.7014755
1.682714 2.7050503
1.683714 2.7085656
1.684714 2.7120212
1.685714 2.7154163
1.686714 2.7187504000000002
1.687714 2.7220232
1.688714 2.7252343
1.689714 2.7283832
1.690714 2.7314695
1.691714 2.7344923
1.692714 2.7374514999999997
1.693714 2.7403463
1.694714 2.7431758
1.695714 2.7459398
1.696714 2.7486376
1.697714 2.7512689999999997
1.698714 2.7538331
1.699714 2.7563294
1.700714 2.7587576
1.701714 2.7611168
1.702714 2.7634065999999997
1.703714 2.7656264999999998
1.704714 2.767776
1.705714 2.7698547000000002
1.706714 2.771862
1.707714 2.7737977000000003
1.708714 2.7756611
1.709714 2.7774514999999997
1.710714 2.7791683000000003
1.711714 2.7808109
1.712714 2.7823789000000003
1.713714 2.7838714
1.714714 2.7852882
1.715714 2.7866285
1.716714 2.7878921
1.717714 2.7890785
1.718714 2.7901867
1.719714 2.7912166
1.720714 2.7921673
1.721714 2.7930384999999998
1.722714 2.7938294999999997
1.723714 2.7945398999999997
1.724714 2.7951691
1.725714 2.7957169
1.726714 2.7961826
1.727714 2.7965654
1.728714 2.7968649
1.729714 2.7970802
1.730714 2.7972110000000003
1.731714 2.7972563999999998
1.732714 2.7972162
1.733714 2.7970897000000003
1.734714 2.7968764
1.735714 2.796576
1.736714 2.7961880000000003
1.737714 2.7957117
1.738714 2.7951468
1.739714 2.7944926
1.740714 2.7937487
1.741714 2.7929146
1.742714 2.7919896
1.743714 2.7909733
1.744714 2.7898652
1.745714 2.7886646
1.746714 2.7873708
1.747714 2.7859833
1.748714 2.7845016
1.749714 2.782925
1.750714 2.7812531000000003
1.751714 2.7794857
1.752714 2.7776223
1.753714 2.7756626
1.754714 2.773606
1.755714 2.7714523
1.756714 2.7692004999999997
1.757714 2.7668504
1.758714 2.7644012
1.759714 2.7618524
1.760714 2.7592033
1.761714 2.7564535
1.762714 2.7536023
1.763714 2.7506494999999997
1.764714 2.7475942
1.765714 2.7444359
1.766714 2.741174
1.767714 2.7378082000000004
1.768714 2.7343383
1.769714 2.7307637
1.770714 2.7270842
1.771714 2.7232995
1.772714 2.7194088
1.773714 2.7154118
1.774714 2.7113076
1.775714 2.7070956
1.776714 2.7027754
1.777714 2.6983463999999997
1.778714 2.6938083
1.779714 2.6891605999999997
1.780714 2.6844028
1.781714 2.6795343999999996
1.782714 2.6745552
1.783714 2.6694646
1.784714 2.6642620999999997
1.785714 2.6589472
1.786714 2.6535197999999998
1.787714 2.6479794
1.788714 2.6423255
1.789714 2.6365576
1.790714 2.6306751999999998
1.791714 2.6246777
1.792714 2.6185645
1.793714 2.612335
1.794714 2.6059889999999997
1.795714 2.5995258
1.796714 2.5929453000000002
1.797714 2.5862469999999997
1.798714 2.5794309
1.799714 2.5724962000000002
1.800714 2.5654428
1.801714 2.5582701
1.802714 2.5509777000000002
1.803714 2.5435651
1.804714 2.536032
1.805714 2.5283782
1.806714 2.5206031
1.807714 2.5127064
1.808714 2.5046876
1.809714 2.4965459
1.810714 2.4882812
1.811714 2.4798932
1.812714 2.4713812
1.813714 2.4627451000000002
1.814714 2.4539847
1.815714 2.4450996999999997
1.816714 2.4360895
1.817714 2.4269542
1.818714 2.4176929
1.819714 2.4083054
1.820714 2.3987912
1.821714 2.3891499
1.822714 2.3793811000000002
1.823714 2.3694847
1.824714 2.3594601
1.825714 2.349307
1.826714 2.3390250000000004
1.827714 2.328614
1.828714 2.3180733
1.829714 2.3074027
1.830714 2.2966021999999997
1.831714 2.2856714
1.832714 2.2746103
1.833714 2.2634186
1.834714 2.2520958
1.835714 2.2406416
1.836714 2.2290558
1.837714 2.217338
1.838714 2.2054879
1.839714 2.1935051
1.840714 2.1813894
1.841714 2.1691404000000003
1.842714 2.1567583
1.843714 2.1442425000000003
1.844714 2.1315929000000002
1.845714 2.1188091
1.846714 2.105891
1.847714 2.0928383
1.848714 2.0796508
1.849714 2.0663284
1.850714 2.0528708
1.851714 2.0392776
1.852714 2.0255486
1.853714 2.0116836
1.854714 1.9976823000000001
1.855714 1.9835441999999999
1.856714 1.9692695
1.857714 1.9548578
1.858714 1.9403093
1.859714 1.9256234
1.860714 1.9108002999999998
1.861714 1.8958396999999998
1.862714 1.8807417
1.863714 1.8655057999999998
1.864714 1.8501321000000002
1.865714 1.8346202999999999
1.866714 1.8189704
1.867714 1.8031821
1.868714 1.7872551
1.869714 1.7711896
1.870714 1.7549854
1.871714 1.7386422
1.872714 1.72216
1.873714 1.7055387000000002
1.874714 1.6887782
1.875714 1.6718785999999999
1.876714 1.6548398999999998
1.877714 1.6376616
1.878714 1.6203439
1.879714 1.6028866
1.880714 1.5852895999999999
1.881714 1.5675528
1.882714 1.5496759
1.883714 1.5316589
1.884714 1.5135018
1.885714 1.4952046
1.886714 1.4767673000000001
1.887714 1.4581898
1.888714 1.4394722
1.889714 1.4206145
1.890714 1.4016168
1.891714 1.3824793
1.892714 1.3632018
1.893714 1.3437843999999999
1.894714 1.3242270999999999
1.895714 1.3045298
1.896714 1.2846924
1.897714 1.264715
1.898714 1.2445975
1.899714 1.2243399
1.900714 1.2039425
1.901714 1.1834051
1.902714 1.1627281
1.903714 1.1419115
1.904714 1.1209553
1.905714 1.0998598
1.906714 1.0786250000000002
1.907714 1.0572511
1.908714 1.0357382
1.909714 1.0140863
1.910714 0.9922957
1.911714 0.97036641
1.912714 0.94829844
1.913714 0.9260918
1.914714 0.90374667
1.915714 0.8812631499999999
1.916714 0.8586415999999999
1.917714 0.8358821299999999
1.918714 0.81298519
1.919714 0.78995088
1.920714 0.76677953
1.921714 0.74347132
1.922714 0.72002648
1.923714 0.69644516
1.924714 0.67272754
1.925714 0.64887386
1.926714 0.6248842
1.927714 0.60075875
1.928714 0.5764977099999999
1.929714 0.55210125
1.930714 0.52756951
1.931714 0.50290274
1.932714 0.47810115
1.933714 0.45316512999999997
1.934714 0.42809504
1.935714 0.40289136
1.936714 0.37755447
1.937714 0.35208478
1.938714 0.3264826
1.939714 0.30074823
1.940714 0.27488187999999997
1.941714 0.24888380000000002
1.942714 0.22275427
1.943714 0.19649358
1.944714 0.17010203000000002
1.945714 0.14357999000000002
1.946714 0.11692782
1.947714 0.090145902
1.948714 0.063234608
1.949714 0.03619433
1.950714 0.0090255191
1.951714 -0.018271324
1.952714 -0.045695636
1.953714 -0.073246908
1.954714 -0.10092461
1.955714 -0.12872831
1.956714 -0.15665765
1.957714 -0.18471233
1.958714 -0.21289212
1.959714 -0.24119674
1.960714 -0.2696258
1.961714 -0.29817882
1.962714 -0.32685522
1.963714 -0.35565437
1.964714 -0.38457562
1.965714 -0.41361838
1.966714 -0.44278214000000005
1.967714 -0.47206641
1.968714 -0.50147064
1.969714 -0.53099431
1.970714 -0.5606368199999999
1.971714 -0.59039756
1.972714 -0.62027597
1.973714 -0.65027154
1.974714 -0.68038381
1.975714 -0.7106124
1.976714 -0.74095693
1.977714 -0.77141691
1.978714 -0.80199176
1.979714 -0.8326808
1.980714 -0.8634831799999999
1.981714 -0.89439806
1.982714 -0.92542451
1.983714 -0.95656188
1.984714 -0.9878095200000001
1.985714 -1.0191667999999998
1.986714 -1.0506332
1.987714 -1.0822082
1.988714 -1.1138911
1.989714 -1.1456815
1.990714 -1.1775784
1.991714 -1.2095813
1.992714 -1.2416894
1.993714 -1.2739021
1.994714 -1.3062188000000001
1.995714 -1.3386388
1.996714 -1.3711614
1.997714 -1.4037856
1.998714 -1.4365105
1.999714 -1.4693351000000001
2.000714 -1.5022585
2.001714 -1.5352798
2.002714 -1.5683981
2.003714 -1.6016131
2.004714 -1.6349243
2.005714 -1.668331
2.006714 -1.7018327
2.007714 -1.7354285
2.008714 -1.7691173
2.009714 -1.8028982
2.010714 -1.8367702
2.011714 -1.8707326
2.012714 -1.9047845
2.013714 -1.9389253
2.014714 -1.9731539999999999
2.015714 -2.0074695
2.016714 -2.0418711
2.017714 -2.0763574
2.018714 -2.1109276
2.019714 -2.1455806
2.020714 -2.1803157
2.021714 -2.2151325
2.022714 -2.2500302999999997
2.023714 -2.2850083
2.024714 -2.3200659
2.025714 -2.3552021
2.026714 -2.3904154
2.027714 -2.4257047
2.028714 -2.4610689000000003
2.029714 -2.4965066
2.030714 -2.5320172
2.031714 -2.5675999000000003
2.032714 -2.6032537000000002
2.033714 -2.6389777999999997
2.034714 -2.6747711
2.035714 -2.7106324
2.036714 -2.7465607999999997
2.037714 -2.7825551
2.038714 -2.8186144
2.039714 -2.8547382
2.040714 -2.8909257
2.041714 -2.9271759
2.042714 -2.963488
2.043714 -2.9998604
2.044714 -3.0362918999999997
2.045714 -3.0727807
2.046714 -3.1093257
2.047714 -3.1459257
2.048714 -3.1825799000000004
2.049714 -3.2192878
2.050714 -3.2560485999999997
2.051714 -3.2928616
2.052714 -3.3297252
2.053714 -3.3666383
2.054714 -3.4035998999999997
2.055714 -3.4406081
2.056714 -3.4776621
2.057714 -3.5147611000000003
2.058714 -3.5519045
2.059714 -3.5890907
2.060714 -3.6263186000000003
2.061714 -3.6635868
2.062714 -3.7008934
2.063714 -3.7382371999999995
2.064714 -3.7756167
2.065714 -3.8130309000000002
2.066714 -3.8504791
2.067714 -3.8879603
2.068714 -3.9254740000000004
2.069714 -3.9630193
2.070714 -4.0005945
2.071714 -4.0381983
2.072714 -4.0758289
2.073714 -4.1134849
2.074714 -4.1511655
2.075714 -4.1888691
2.076714 -4.2265952
2.077714 -4.2643424
2.078714 -4.3021094
2.079714 -4.339895
2.080714 -4.377697400000001
2.081714 -4.4155147
2.082714 -4.4533461
2.083714 -4.4911906
2.084714 -4.5290478
2.085714 -4.5669168
2.086714 -4.6047967000000005
2.087714 -4.6426859
2.088714 -4.6805829
2.089714 -4.7184855
2.090714 -4.7563922000000005
2.091714 -4.7943014999999995
2.092714 -4.8322123
2.093714 -4.870123400000001
2.094714 -4.9080338
2.095714 -4.9459428
2.096714 -4.9838483
2.097714 -5.0217494
2.098714 -5.0596446
2.099714 -5.0975319
2.100714 -5.1354103
2.101714 -5.173279
2.102714 -5.2111369
2.103714 -5.2489832
2.104714 -5.2868165000000005
2.105714 -5.324635300000001
2.106714 -5.3624377
2.107714 -5.4002214
2.108714 -5.4379851
2.109714 -5.4757271
2.110714 -5.5134464
2.111714 -5.5511419
2.112714 -5.5888128
2.113714 -5.6264579
2.114714 -5.6640759
2.115714 -5.7016652
2.116714 -5.7392247
2.117714 -5.7767525
2.118714 -5.8142476
2.119714 -5.8517087000000005
2.120714 -5.8891345
2.121714 -5.9265241
2.122714 -5.9638757
2.123714 -6.0011879
2.124714 -6.0384583
2.125714 -6.0756855
2.126714 -6.1128676
2.127714 -6.1500032000000004
2.128714 -6.187091000000001
2.129714 -6.2241308
2.130714 -6.2611215
2.131714 -6.2980615
2.132714 -6.33495
2.133714 -6.3717857
2.134714 -6.4085662
2.135714 -6.445290100000001
2.136714 -6.4819559
2.137714 -6.5185614
2.138714 -6.555106500000001
2.139714 -6.591589000000001
2.140714 -6.6280082
2.141714 -6.6643618
2.142714 -6.7006484
2.143714 -6.7368671
2.144714 -6.7730159
2.145714 -6.809093099999999
2.146714 -6.845097999999999
2.147714 -6.8810291999999995
2.148714 -6.9168866
2.149714 -6.952667999999999
2.150714 -6.988372700000001
2.151714 -7.0239991
2.152714 -7.0595443
2.153714 -7.0950069000000004
2.154714 -7.1303852
2.155714 -7.1656778
2.156714 -7.200883299999999
2.157714 -7.2360002
2.158714 -7.2710276
2.159714 -7.305964800000001
2.160714 -7.3408097
2.161714 -7.3755614
2.162714 -7.410217800000001
2.163714 -7.444778100000001
2.164714 -7.4792407
2.165714 -7.5136050999999995
2.166714 -7.5478695
2.167714 -7.582032700000001
2.168714 -7.616093
2.169714 -7.650048299999999
2.170714 -7.6838963
2.171714 -7.7176355
2.172714 -7.7512652
2.173714 -7.7847838000000005
2.174714 -7.8181899999999995
2.175714 -7.8514837
2.176714 -7.8846633
2.177714 -7.917727500000001
2.178714 -7.9506747
2.179714 -7.983503499999999
2.180714 -8.0162115
2.181714 -8.0487981
2.182714 -8.0812618
2.183714 -8.1136018
2.184714 -8.1458166
2.185714 -8.177904799999999
2.186714 -8.2098641
2.187714 -8.2416929
2.188714 -8.2733899
2.189714 -8.3049536
2.190714 -8.3363824
2.191714 -8.3676755
2.192714 -8.3988324
2.193714 -8.4298514
2.194714 -8.4607318
2.195714 -8.4914722
2.196714 -8.522070900000001
2.197714 -8.5525267
2.198714 -8.5828371
2.199714 -8.6130016
2.200714 -8.6430185
2.201714 -8.6728863
2.202714 -8.702603700000001
2.203714 -8.7321699
2.204714 -8.7615833
2.205714 -8.7908424
2.206714 -8.8199452
2.207714 -8.8488907
2.208714 -8.8776782
2.209714 -8.9063063
2.210714 -8.9347742
2.211714 -8.9630805
2.212714 -8.991223600000001
2.213714 -9.0192027
2.214714 -9.0470165
2.215714 -9.0746634
2.216714 -9.102141900000001
2.217714 -9.129450499999999
2.218714 -9.156587700000001
2.219714 -9.1835529
2.220714 -9.2103444
2.221714 -9.2369616
2.222714 -9.263403
2.223714 -9.289667
2.224714 -9.3157522
2.225714 -9.3416579
2.226714 -9.3673825
2.227714 -9.392924599999999
2.228714 -9.418284100000001
2.229714 -9.4434589
2.230714 -9.4684482
2.231714 -9.4932504
2.232714 -9.517864900000001
2.233714 -9.5422901
2.234714 -9.5665239
2.235714 -9.5905662
2.236714 -9.6144147
2.237714 -9.6380696
2.238714 -9.66153
2.239714 -9.684794400000001
2.240714 -9.707861399999999
2.241714 -9.7307302
2.242714 -9.7533993
2.243714 -9.7758681
2.244714 -9.798134899999999
2.245714 -9.820199
2.246714 -9.8420598
2.247714 -9.8637156
2.248714 -9.8851658
2.249714 -9.9064082
2.250714 -9.9274427
2.251714 -9.948267
2.252714 -9.9688806
2.253714 -9.9892825
2.254714 -10.00947
2.255714 -10.029449999999999
2.256714 -10.04921
2.257714 -10.06875
2.258714 -10.088080000000001
2.259714 -10.107190000000001
2.260714 -10.12608
2.261714 -10.14476
2.262714 -10.16321
2.263714 -10.18144
2.264714 -10.19944
2.265714 -10.217229999999999
2.266714 -10.23479
2.267714 -10.252120000000001
2.268714 -10.269219999999999
2.269714 -10.2861
2.270714 -10.30275
2.271714 -10.31917
2.272714 -10.33536
2.273714 -10.35132
2.274714 -10.36704
2.275714 -10.38254
2.276714 -10.3978
2.277714 -10.41283
2.278714 -10.42762
2.279714 -10.44217
2.280714 -10.45649
2.281714 -10.47057
2.282714 -10.48442
2.283714 -10.49802
2.284714 -10.511379999999999
2.285714 -10.5245
2.286714 -10.53738
2.287714 -10.55002
2.288714 -10.56241
2.289714 -10.57456
2.290714 -10.58646
2.291714 -10.59812
2.292714 -10.60953
2.293714 -10.620690000000002
2.294714 -10.63161
2.295714 -10.64228
2.296714 -10.6527
2.297714 -10.66286
2.298714 -10.67278
2.299714 -10.682450000000001
2.300714 -10.69186
2.301714 -10.70102
2.302714 -10.70992
2.303714 -10.71858
2.304714 -10.72697
2.305714 -10.73511
2.306714 -10.743
2.307714 -10.75063
2.308714 -10.75801
2.309714 -10.76512
2.310714 -10.771980000000001
2.311714 -10.77858
2.312714 -10.784920000000001
2.313714 -10.791
2.314714 -10.79682
2.315714 -10.80237
2.316714 -10.80767
2.317714 -10.812710000000001
2.318714 -10.81748
2.319714 -10.82199
2.320714 -10.82623
2.321714 -10.83022
2.322714 -10.83393
2.323714 -10.83739
2.324714 -10.84058
2.325714 -10.8435
2.326714 -10.846160000000001
2.327714 -10.84855
2.328714 -10.85067
2.329714 -10.85253
2.330714 -10.85412
2.331714 -10.85544
2.332714 -10.85649
2.333714 -10.85728
2.334714 -10.8578
2.335714 -10.85805
2.336714 -10.858030000000001
2.337714 -10.85774
2.338714 -10.85718
2.339714 -10.856349999999999
2.340714 -10.85525
2.341714 -10.85388
2.342714 -10.85224
2.343714 -10.85033
2.344714 -10.84814
2.345714 -10.84568
2.346714 -10.84296
2.347714 -10.83995
2.348714 -10.83668
2.349714 -10.83314
2.350714 -10.829320000000001
2.351714 -10.82523
2.352714 -10.820870000000001
2.353714 -10.81624
2.354714 -10.81134
2.355714 -10.80616
2.356714 -10.8007
2.357714 -10.79498
2.358714 -10.788979999999999
2.359714 -10.7827
2.360714 -10.776159999999999
2.361714 -10.76934
2.362714 -10.762239999999998
2.363714 -10.75488
2.364714 -10.74724
2.365714 -10.739329999999999
2.366714 -10.73114
2.367714 -10.72268
2.368714 -10.71395
2.369714 -10.70494
2.370714 -10.69566
2.371714 -10.68611
2.372714 -10.67629
2.373714 -10.66619
2.374714 -10.65581
2.375714 -10.64517
2.376714 -10.63424
2.377714 -10.623050000000001
2.378714 -10.61158
2.379714 -10.59985
2.380714 -10.58784
2.381714 -10.575560000000001
2.382714 -10.56301
2.383714 -10.550180000000001
2.384714 -10.537090000000001
2.385714 -10.52372
2.386714 -10.510079999999999
2.387714 -10.496179999999999
2.388714 -10.482
2.389714 -10.467550000000001
2.390714 -10.45284
2.391714 -10.43785
2.392714 -10.42259
2.393714 -10.40706
2.394714 -10.39127
2.395714 -10.3752
2.396714 -10.358870000000001
2.397714 -10.342270000000001
2.398714 -10.32541
2.399714 -10.30828
2.400714 -10.29088
2.401714 -10.27322
2.402714 -10.25529
2.403714 -10.2371
2.404714 -10.218639999999999
2.405714 -10.19991
2.406714 -10.18092
2.407714 -10.16167
2.408714 -10.142149999999999
2.409714 -10.12237
2.410714 -10.102319999999999
2.411714 -10.08202
2.412714 -10.061449999999999
2.413714 -10.04062
2.414714 -10.019540000000001
2.415714 -9.9981934
2.416714 -9.9765912
2.417714 -9.9547304
2.418714 -9.9326104
2.419714 -9.9102318
2.420714 -9.8875955
2.421714 -9.8647021
2.422714 -9.841552400000001
2.423714 -9.8181479
2.424714 -9.7944885
2.425714 -9.770575200000001
2.426714 -9.746407699999999
2.427714 -9.7219877
2.428714 -9.6973158
2.429714 -9.6723936
2.430714 -9.6472211
2.431714 -9.621800499999999
2.432714 -9.5961317
2.433714 -9.5702149
2.434714 -9.5440507
2.435714 -9.517638400000001
2.436714 -9.4909787
2.437714 -9.4640717
2.438714 -9.4369188
2.439714 -9.4095208
2.440714 -9.3818784
2.441714 -9.3539931
2.442714 -9.3258664
2.443714 -9.297498299999999
2.444714 -9.2688903
2.445714 -9.2400424
2.446714 -9.2109561
2.447714 -9.181632800000001
2.448714 -9.1520734
2.449714 -9.1222778
2.450714 -9.092247500000001
2.451714 -9.061982500000001
2.452714 -9.0314835
2.453714 -9.0007506
2.454714 -8.9697845
2.455714 -8.938585999999999
2.456714 -8.907155699999999
2.457714 -8.875495899999999
2.458714 -8.8436082
2.459714 -8.811494
2.460714 -8.779154
2.461714 -8.7465897
2.462714 -8.713802
2.463714 -8.6807914
2.464714 -8.6475581
2.465714 -8.6141035
2.466714 -8.580428399999999
2.467714 -8.546533400000001
2.468714 -8.5124187
2.469714 -8.478085
2.470714 -8.443532900000001
2.471714 -8.4087633
2.472714 -8.3737776
2.473714 -8.338577299999999
2.474714 -8.303163900000001
2.475714 -8.2675397
2.476714 -8.2317062
2.477714 -8.195663999999999
2.478714 -8.159414700000001
2.479714 -8.122959
2.480714 -8.0862977
2.481714 -8.0494307
2.482714 -8.0123581
2.483714 -7.9750814000000005
2.484714 -7.937602000000001
2.485714 -7.8999199
2.486714 -7.8620367
2.487714 -7.823953
2.488714 -7.7856705
2.489714 -7.747190399999999
2.490714 -7.7085145
2.491714 -7.6696441
2.492714 -7.6305814
2.493714 -7.591328
2.494714 -7.5518854
2.495714 -7.512255
2.496714 -7.472437599999999
2.497714 -7.432433200000001
2.498714 -7.392241800000001
2.499714 -7.351864900000001
2.500714 -7.311303199999999
2.501714 -7.2705573999999995
2.502714 -7.2296292
2.503714 -7.1885191
2.504714 -7.147229500000001
2.505714 -7.105760999999999
2.506714 -7.0641153
2.507714 -7.0222944
2.508714 -6.9802999
2.509714 -6.9381334
2.510714 -6.895796999999999
2.511714 -6.8532921
2.512714 -6.8106204
2.513714 -6.7677811000000005
2.514714 -6.7247748
2.515714 -6.6816024
2.516714 -6.638264700000001
2.517714 -6.5947615
2.518714 -6.5510950999999995
2.519714 -6.5072663
2.520714 -6.463277300000001
2.521714 -6.4191304
2.522714 -6.3748263
2.523714 -6.3303672
2.524714 -6.2857553
2.525714 -6.2409922
2.526714 -6.1960794
2.527714 -6.1510183000000005
2.528714 -6.10581
2.529714 -6.0604553999999995
2.530714 -6.0149550000000005
2.531714 -5.969309099999999
2.532714 -5.9235182
2.533714 -5.8775831
2.534714 -5.831505
2.535714 -5.7852857
2.536714 -5.7389274
2.537714 -5.6924320999999996
2.538714 -5.6458015
2.539714 -5.5990379
2.540714 -5.5521429
2.541714 -5.5051178
2.542714 -5.4579642
2.543714 -5.4106832
2.544714 -5.3632759000000005
2.545714 -5.315742999999999
2.546714 -5.268085
2.547714 -5.2203029
2.548714 -5.1723976
2.549714 -5.1243696
2.550714 -5.0762203
2.551714 -5.0279513
2.552714 -4.9795642
2.553714 -4.9310613000000005
2.554714 -4.882445199999999
2.555714 -4.8337176
2.556714 -4.7848809999999995
2.557714 -4.7359362
2.558714 -4.6868846
2.559714 -4.6377275000000004
2.560714 -4.5884658
2.561714 -4.5391001
2.562714 -4.4896316
2.563714 -4.4400606
2.564714 -4.3903884
2.565714 -4.3406158999999995
2.566714 -4.2907443
2.567714 -4.2407755
2.568714 -4.1907109
2.569714 -4.1405533000000005
2.570714 -4.0903043
2.571714 -4.039966300000001
2.572714 -3.9895411999999997
2.573714 -3.9390303
2.574714 -3.8884353000000003
2.575714 -3.8377572
2.576714 -3.7869964
2.577714 -3.7361536
2.578714 -3.6852296
2.579714 -3.6342256
2.580714 -3.5831422
2.581714 -3.5319809
2.582714 -3.4807429
2.583714 -3.4294303999999998
2.584714 -3.3780447999999996
2.585714 -3.3265885
2.586714 -3.2750633000000002
2.587714 -3.2234713
2.588714 -3.1718146000000003
2.589714 -3.1200945
2.590714 -3.0683123
2.591714 -3.0164687
2.592714 -2.9645646
2.593714 -2.9126005
2.594714 -2.8605769999999997
2.595714 -2.8084949000000003
2.596714 -2.7563551
2.597714 -2.7041595000000003
2.598714 -2.6519097
2.599714 -2.5996076
2.600714 -2.5472552
2.601714 -2.4948544999999998
2.602714 -2.4424074
2.603714 -2.389916
2.604714 -2.3373818
2.605714 -2.2848062
2.606714 -2.2321904
2.607714 -2.1795353
2.608714 -2.1268415999999997
2.609714 -2.0741098
2.610714 -2.0213405
2.611714 -1.9685347
2.612714 -1.9156935
2.613714 -1.8628182
2.614714 -1.8099106999999999
2.615714 -1.7569728
2.616714 -1.7040066
2.617714 -1.6510141999999999
2.618714 -1.5979971999999998
2.619714 -1.5449575
2.620714 -1.4918967
2.621714 -1.4388161
2.622714 -1.3857164
2.623714 -1.3325986
2.624714 -1.2794632
2.625714 -1.2263110000000002
2.626714 -1.1731426
2.627714 -1.1199593
2.628714 -1.0667621
2.629714 -1.0135527
2.630714 -0.96033271
2.631714 -0.90710418
2.632714 -0.85386913
2.633714 -0.80062943
2.634714 -0.74738706
2.635714 -0.6941437699999999
2.636714 -0.64090108
2.637714 -0.58766012
2.638714 -0.5344216700000001
2.639714 -0.48118629
2.640714 -0.42795446
2.641714 -0.37472656
2.642714 -0.32150329
2.643714 -0.26828554000000004
2.644714 -0.21507458000000002
2.645714 -0.16187186
2.646714 -0.10867908000000001
2.647714 -0.055498058999999995
2.648714 -0.0023306251
2.649714 0.050821371
2.650714 0.10395624
2.651714 0.15707242
2.652714 0.21016861000000003
2.653714 0.26324363
2.654714 0.31629659
2.655714 0.36932675
2.656714 0.42233351
2.657714 0.47531617000000004
2.658714 0.5282741
2.659714 0.58120629
2.660714 0.63411142
2.661714 0.68698805
2.662714 0.73983436
2.663714 0.79264855
2.664714 0.84542856
2.665714 0.89817252
2.666714 0.95087895
2.667714 1.0035466
2.668714 1.0561747
2.669714 1.108762
2.670714 1.161308
2.671714 1.2138123
2.672714 1.2662740000000001
2.673714 1.3186925999999999
2.674714 1.3710672
2.675714 1.4233968
2.676714 1.4756803
2.677714 1.5279165000000001
2.678714 1.5801035
2.679714 1.6322399
2.680714 1.6843238999999999
2.681714 1.7363539000000001
2.682714 1.7883282
2.683714 1.8402457
2.684714 1.8921055
2.685714 1.9439066
2.686714 1.9956486
2.687714 2.0473311
2.688714 2.0989534
2.689714 2.1505145
2.690714 2.2020136999999997
2.691714 2.2534499
2.692714 2.3048216
2.693714 2.3561278000000003
2.694714 2.407367
2.695714 2.4585376
2.696714 2.5096379
2.697714 2.5606666000000002
2.698714 2.611622
2.699714 2.6625032
2.700714 2.7133089
2.701714 2.7640386
2.702714 2.8146919
2.703714 2.8652685
2.704714 2.9157681
2.705714 2.9661899
2.706714 3.0165331
2.707714 3.0667963
2.708714 3.116978
2.709714 3.1670768000000002
2.710714 3.217091
2.711714 3.2670200000000005
2.712714 3.3168621000000003
2.713714 3.3666164
2.714714 3.4162816
2.715714 3.4658569999999997
2.716714 3.5153415
2.717714 3.5647344
2.718714 3.6140349
2.719714 3.6632426000000002
2.720714 3.7123576
2.721714 3.7613790000000003
2.722714 3.8103065999999997
2.723714 3.8591392000000004
2.724714 3.9078753
2.725714 3.9565135000000002
2.726714 4.0050518
2.727714 4.0534891
2.728714 4.101824
2.729714 4.1500557
2.730714 4.1981831
2.731714 4.246205799999999
2.732714 4.2941231
2.733714 4.3419346
2.734714 4.3896391999999995
2.735714 4.4372369
2.736714 4.4847265
2.737714 4.5321077
2.738714 4.5793794
2.739714 4.6265405
2.740714 4.6735901
2.741714 4.7205266
2.742714 4.767349
2.743714 4.8140556
2.744714 4.8606452
2.745714 4.9071166999999996
2.746714 4.9534693
2.747714 4.9997032
2.748714 5.045818199999999
2.749714 5.091814
2.750714 5.1376902
2.751714 5.183446399999999
2.752714 5.229082
2.753714 5.2745957
2.754714 5.3199861
2.755714 5.3652521
2.756714 5.4103933
2.757714 5.4554082
2.758714 5.5002958
2.759714 5.5450551
2.760714 5.5896856
2.761714 5.634186
2.762714 5.6785554000000005
2.763714 5.7227932
2.764714 5.7668991
2.765714 5.8108728
2.766714 5.8547143
2.767714 5.898423500000001
2.768714 5.9419997
2.769714 5.9854418
2.770714 6.0287483
2.771714 6.0719180999999995
2.772714 6.1149496999999995
2.773714 6.1578419
2.774714 6.2005937
2.775714 6.2432047
2.776714 6.2856749
2.777714 6.3280031
2.778714 6.370189
2.779714 6.412232700000001
2.780714 6.454133200000001
2.781714 6.49589
2.782714 6.537502300000001
2.783714 6.5789691999999995
2.784714 6.6202909000000005
2.785714 6.661465799999999
2.786714 6.7024931
2.787714 6.7433722000000005
2.788714 6.7841023
2.789714 6.824682699999999
2.790714 6.8651117
2.791714 6.9053881
2.792714 6.945512399999999
2.793714 6.9854841
2.794714 7.0253037
2.795714 7.0649706000000005
2.796714 7.1044846999999995
2.797714 7.1438454
2.798714 7.1830511
2.799714 7.2221018
2.800714 7.2609954000000005
2.801714 7.299731700000001
2.802714 7.338310000000001
2.803714 7.376729699999999
2.804714 7.4149899
2.805714 7.4530899999999995
2.806714 7.491028299999999
2.807714 7.5288042
2.808714 7.5664178
2.809714 7.6038681
2.810714 7.641155299999999
2.811714 7.6782793
2.812714 7.7152409
2.813714 7.752039300000001
2.814714 7.788674499999999
2.815714 7.8251451
2.816714 7.8614488
2.817714 7.8975849
2.818714 7.933551799999999
2.819714 7.969348900000001
2.820714 8.0049761
2.821714 8.0404334
2.822714 8.0757201
2.823714 8.1108361
2.824714 8.1457809
2.825714 8.1805535
2.826714 8.2151532
2.827714 8.2495809
2.828714 8.2838356
2.829714 8.3179176
2.830714 8.3518267
2.831714 8.3855622
2.832714 8.4191233
2.833714 8.4525086
2.834714 8.4857166
2.835714 8.5187458
2.836714 8.5515954
2.837714 8.5842654
2.838714 8.616755900000001
2.839714 8.6490668
2.840714 8.681198199999999
2.841714 8.71315
2.842714 8.7449215
2.843714 8.776512
2.844714 8.8079214
2.845714 8.839148300000002
2.846714 8.8701919
2.847714 8.901052199999999
2.848714 8.9317285
2.849714 8.9622207
2.850714 8.9925274
2.851714 9.0226471
2.852714 9.052579099999999
2.853714 9.082322600000001
2.854714 9.111876800000001
2.855714 9.1412425
2.856714 9.1704205
2.857714 9.199410700000001
2.858714 9.2282131
2.859714 9.2568278
2.860714 9.285254799999999
2.861714 9.3134917
2.862714 9.341538
2.863714 9.3693919
2.864714 9.3970537
2.865714 9.4245218
2.866714 9.4517961
2.867714 9.478876
2.868714 9.5057607
2.869714 9.532449399999999
2.870714 9.558942199999999
2.871714 9.5852382
2.872714 9.6113376
2.873714 9.6372403
2.874714 9.6629463
2.875714 9.6884556
2.876714 9.713769
2.877714 9.7388849
2.878714 9.7638026
2.879714 9.7885206
2.880714 9.813036799999999
2.881714 9.837351
2.882714 9.8614626
2.883714 9.8853715
2.884714 9.909077700000001
2.885714 9.9325813
2.886714 9.9558823
2.887714 9.9789798
2.888714 10.00187
2.889714 10.024560000000001
2.890714 10.04705
2.891714 10.06933
2.892714 10.09141
2.893714 10.11328
2.894714 10.13495
2.895714 10.1564
2.896714 10.17766
2.897714 10.198699999999999
2.898714 10.21953
2.899714 10.24015
2.900714 10.26057
2.901714 10.28077
2.902714 10.30076
2.903714 10.320540000000001
2.904714 10.34011
2.905714 10.35947
2.906714 10.37862
2.907714 10.397549999999999
2.908714 10.41628
2.909714 10.43479
2.910714 10.45309
2.911714 10.47117
2.912714 10.48904
2.913714 10.50669
2.914714 10.52413
2.915714 10.54135
2.916714 10.558349999999999
2.917714 10.575130000000001
2.918714 10.5917
2.919714 10.608049999999999
2.920714 10.624179999999999
2.921714 10.64009
2.922714 10.65579
2.923714 10.67127
2.924714 10.68652
2.925714 10.70156
2.926714 10.716380000000001
2.927714 10.73097
2.928714 10.74534
2.929714 10.75949
2.930714 10.77341
2.931714 10.78711
2.932714 10.80058
2.933714 10.813830000000001
2.934714 10.82686
2.935714 10.83966
2.936714 10.85224
2.937714 10.86459
2.938714 10.876719999999999
2.939714 10.888630000000001
2.940714 10.9003
2.941714 10.911750000000001
2.942714 10.92298
2.943714 10.93397
2.944714 10.94473
2.945714 10.95527
2.946714 10.96557
2.947714 10.97564
2.948714 10.98549
2.949714 10.995099999999999
2.950714 11.00448
2.951714 11.013630000000001
2.952714 11.02254
2.953714 11.03123
2.954714 11.03968
2.955714 11.047899999999998
2.956714 11.05589
2.957714 11.06364
2.958714 11.071159999999999
2.959714 11.07844
2.960714 11.08549
2.961714 11.09229
2.962714 11.09887
2.963714 11.1052
2.964714 11.1113
2.965714 11.11716
2.966714 11.12278
2.967714 11.12816
2.968714 11.1333
2.969714 11.138209999999999
2.970714 11.14288
2.971714 11.147310000000001
2.972714 11.15151
2.973714 11.15546
2.974714 11.15917
2.975714 11.16264
2.976714 11.16586
2.977714 11.16884
2.978714 11.17158
2.979714 11.17408
2.980714 11.17633
2.981714 11.17834
2.982714 11.18011
2.983714 11.18163
2.984714 11.18291
2.985714 11.18394
2.986714 11.18473
2.987714 11.18527
2.988714 11.18557
2.989714 11.18562
2.990714 11.18542
2.991714 11.18498
2.992714 11.184280000000001
2.993714 11.18334
2.994714 11.18214
2.995714 11.1807
2.996714 11.179
2.997714 11.177059999999999
2.998714 11.17487
2.999714 11.17244
3.000714 11.16975
3.001714 11.16681
3.002714 11.16362
3.003714 11.16018
3.004714 11.15649
3.005714 11.15255
3.006714 11.14835
3.007714 11.1439
3.008714 11.1392
3.009714 11.13424
3.010714 11.12903
3.011714 11.123560000000001
3.012714 11.11783
3.013714 11.11186
3.014714 11.10563
3.015714 11.09914
3.016714 11.09241
3.017714 11.08541
3.018714 11.07817
3.019714 11.07066
3.020714 11.0629
3.021714 11.05488
3.022714 11.0466
3.023714 11.03806
3.024714 11.029269999999999
3.025714 11.02021
3.026714 11.0109
3.027714 11.00133
3.028714 10.9915
3.029714 10.98141
3.030714 10.971060000000001
3.031714 10.96046
3.032714 10.949589999999999
3.033714 10.93847
3.034714 10.92709
3.035714 10.91545
3.036714 10.90355
3.037714 10.89138
3.038714 10.87895
3.039714 10.86626
3.040714 10.8533
3.041714 10.84009
3.042714 10.82661
3.043714 10.81287
3.044714 10.79887
3.045714 10.78461
3.046714 10.77008
3.047714 10.75529
3.048714 10.74024
3.049714 10.72493
3.050714 10.709349999999999
3.051714 10.69351
3.052714 10.67741
3.053714 10.66104
3.054714 10.64441
3.055714 10.62751
3.056714 10.61034
3.057714 10.5929
3.058714 10.5752
3.059714 10.55724
3.060714 10.53901
3.061714 10.52052
3.062714 10.50177
3.063714 10.48276
3.064714 10.46348
3.065714 10.44393
3.066714 10.42411
3.067714 10.40404
3.068714 10.38369
3.069714 10.36309
3.070714 10.34221
3.071714 10.32107
3.072714 10.299669999999999
3.073714 10.277989999999999
3.074714 10.25605
3.075714 10.233839999999999
3.076714 10.211359999999999
3.077714 10.18862
3.078714 10.16562
3.079714 10.14236
3.080714 10.118829999999999
3.081714 10.095030000000001
3.082714 10.070969999999999
3.083714 10.04664
3.084714 10.02204
3.085714 9.9971801
3.086714 9.9720508
3.087714 9.946657
3.088714 9.9209979
3.089714 9.8950721
3.090714 9.8688796
3.091714 9.8424204
3.092714 9.8156944
3.093714 9.7887032
3.094714 9.7614489
3.095714 9.7339332
3.096714 9.7061567
3.097714 9.6781187
3.098714 9.6498169
3.099714 9.6212499
3.100714 9.5924169
3.101714 9.5633171
3.102714 9.5339514
3.103714 9.5043212
3.104714 9.474428699999999
3.105714 9.444274
3.106714 9.413857
3.107714 9.383177
3.108714 9.352234
3.109714 9.321028
3.110714 9.289559
3.111714 9.2578292
3.112714 9.2258394
3.113714 9.193591
3.114714 9.1610841
3.115714 9.128318
3.116714 9.095291
3.117714 9.0620011
3.118714 9.0284482
3.119714 8.994633
3.120714 8.9605562
3.121714 8.9262202
3.122714 8.8916272
3.123714 8.8567786
3.124714 8.8216737
3.125714 8.7863125
3.126714 8.750695
3.127714 8.7148197
3.128714 8.6786874
3.129714 8.642298700000001
3.130714 8.605655299999999
3.131714 8.5687578
3.132714 8.5316069
3.133714 8.4942013
3.134714 8.4565401
3.135714 8.4186226
3.136714 8.3804488
3.137714 8.3420202
3.138714 8.3033383
3.139714 8.264406000000001
3.140714 8.2252257
3.141714 8.185797899999999
3.142714 8.1461228
3.143714 8.1061997
3.144714 8.0660276
3.145714 8.025606
3.146714 7.9849355
3.147714 7.9440169
3.148714 7.9028517
3.149714 7.8614413999999995
3.150714 7.8197874
3.151714 7.7778891
3.152714 7.7357456
3.153714 7.693357000000001
3.154714 7.650724100000001
3.155714 7.6078482
3.156714 7.5647317
3.157714 7.5213768
3.158714 7.4777849
3.159714 7.4339576
3.160714 7.389894099999999
3.161714 7.3455937
3.162714 7.301055600000001
3.163714 7.2562791
3.164714 7.2112642000000005
3.165714 7.1660131
3.166714 7.1205273
3.167714 7.0748083
3.168714 7.0288576
3.169714 6.9826759
3.170714 6.9362625
3.171714 6.8896182
3.172714 6.842744400000001
3.173714 6.7956418
3.174714 6.7483135
3.175714 6.7007609
3.176714 6.652986299999999
3.177714 6.6049896
3.178714 6.556771
3.179714 6.5083295
3.180714 6.459664599999999
3.181714 6.4107761
3.182714 6.361665599999999
3.183714 6.312335299999999
3.184714 6.262788199999999
3.185714 6.2130257
3.186714 6.1630499
3.187714 6.1128609
3.188714 6.0624592
3.189714 6.011845200000001
3.190714 5.9610195
3.191714 5.9099838
3.192714 5.8587395
3.193714 5.8072884
3.194714 5.7556316
3.195714 5.7037704
3.196714 5.6517042
3.197714 5.599432800000001
3.198714 5.5469565
3.199714 5.4942757
3.200714 5.4413926
3.201714 5.3883094
3.202714 5.3350295999999995
3.203714 5.2815557
3.204714 5.2278887
3.205714 5.1740304
3.206714 5.1199805000000005
3.207714 5.0657392
3.208714 5.0113067
3.209714 4.9566846
3.210714 4.9018744000000005
3.211714 4.8468783
3.212714 4.7916979
3.213714 4.7363341000000005
3.214714 4.6807874
3.215714 4.6250585
3.216714 4.5691479
3.217714 4.5130569000000005
3.218714 4.4567883
3.219714 4.4003446
3.220714 4.3437283
3.221714 4.2869423
3.222714 4.2299874
3.223714 4.1728648999999995
3.224714 4.1155748
3.225714 4.0581173999999995
3.226714 4.0004935
3.227714 3.9427049
3.228714 3.8847536000000003
3.229714 3.8266416999999997
3.230714 3.768371
3.231714 3.7099432
3.232714 3.6513592999999998
3.233714 3.5926208
3.234714 3.5337283999999998
3.235714 3.4746841
3.236714 3.4154899000000003
3.237714 3.3561487000000003
3.238714 3.2966625
3.239714 3.2370336
3.240714 3.1772632
3.241714 3.1173518000000002
3.242714 3.0572999
3.243714 2.9971082
3.244714 2.9367778
3.245714 2.8763107999999997
3.246714 2.8157094000000003
3.247714 2.7549767999999997
3.248714 2.6941156
3.249714 2.6331278
3.250714 2.5720151
3.251714 2.5107787999999998
3.252714 2.4494203
3.253714 2.3879409000000003
3.254714 2.3263428
3.255714 2.2646286
3.256714 2.2028005
3.257714 2.1408603
3.258714 2.0788092000000002
3.259714 2.0166485
3.260714 1.9543787
3.261714 1.8920012
3.262714 1.8295176
3.263714 1.7669305
3.264714 1.7042430000000002
3.265714 1.6414581000000001
3.266714 1.5785787
3.267714 1.5156068999999999
3.268714 1.4525441
3.269714 1.3893913
3.270714 1.3261497
3.271714 1.2628211
3.272714 1.1994074000000001
3.273714 1.1359112
3.274714 1.0723352
3.275714 1.0086813000000001
3.276714 0.94495155
3.277714 0.8811471099999999
3.278714 0.8172693700000001
3.279714 0.75332001
3.280714 0.6893013100000001
3.281714 0.62521622
3.282714 0.56106802
3.283714 0.49685994
3.284714 0.43259468
3.285714 0.36827428
3.286714 0.30390003
3.287714 0.23947295000000002
3.288714 0.17499421
3.289714 0.1104655
3.290714 0.045889209
3.291714 -0.01873182
3.292714 -0.08339468600000001
3.293714 -0.14809684
3.294714 -0.21283622
3.295714 -0.27761119
3.296714 -0.34242012
3.297714 -0.40726112000000003
3.298714 -0.47213179
3.299714 -0.53702923
3.300714 -0.60195029
3.301714 -0.66689183
3.302714 -0.73185144
3.303714 -0.79682721
3.304714 -0.8618178799999999
3.305714 -0.92682224
3.306714 -0.9918386100000001
3.307714 -1.0568647
3.308714 -1.1218976999999999
3.309714 -1.1869345
3.310714 -1.2519719
3.311714 -1.3170074
3.312714 -1.3820386
3.313714 -1.4470639
3.314714 -1.5120814
3.315714 -1.577089
3.316714 -1.6420845
3.317714 -1.7070647
3.318714 -1.7720265
3.319714 -1.8369673
3.320714 -1.9018849
3.321714 -1.9667776000000001
3.322714 -2.0316438999999997
3.323714 -2.096482
3.324714 -2.1612894000000002
3.325714 -2.2260632
3.326714 -2.2908002
3.327714 -2.3554968
3.328714 -2.4201499
3.329714 -2.4847576
3.330714 -2.5493179
3.331714 -2.6138291000000002
3.332714 -2.6782895
3.333714 -2.7426966
3.334714 -2.8070476
3.335714 -2.8713394
3.336714 -2.9355688
3.337714 -2.9997332
3.338714 -3.0638305
3.339714 -3.1278592
3.340714 -3.1918172
3.341714 -3.2557022
3.342714 -3.3195112
3.343714 -3.3832412
3.344714 -3.4468889000000003
3.345714 -3.5104509
3.346714 -3.5739247
3.347714 -3.6373083
3.348714 -3.7006002000000002
3.349714 -3.7637986
3.350714 -3.8269013
3.351714 -3.8899057
3.352714 -3.9528083
3.353714 -4.0156059
3.354714 -4.0782947
3.355714 -4.1408725
3.356714 -4.2033367
3.357714 -4.2656854
3.358714 -4.3279171
3.359714 -4.3900289
3.360714 -4.4520181
3.361714 -4.5138817
3.362714 -4.5756165
3.363714 -4.6372194
3.364714 -4.6986882
3.365714 -4.760021
3.366714 -4.821215899999999
3.367714 -4.8822712
3.368714 -4.9431846
3.369714 -5.003953
3.370714 -5.0645728000000005
3.371714 -5.1250406
3.372714 -5.1853534
3.373714 -5.2455083
3.374714 -5.3055037
3.375714 -5.3653378
3.376714 -5.4250088000000005
3.377714 -5.4845143
3.378714 -5.5438519
3.379714 -5.6030177
3.380714 -5.6620084
3.381714 -5.720821
3.382714 -5.7794534
3.383714 -5.8379031999999995
3.384714 -5.8961686
3.385714 -5.954247
3.386714 -6.0121354
3.387714 -6.0698308
3.388714 -6.1273295
3.389714 -6.1846279
3.390714 -6.2417232
3.391714 -6.2986128
3.392714 -6.3552961
3.393714 -6.4117707
3.394714 -6.468036000000001
3.395714 -6.5240897
3.396714 -6.579928799999999
3.397714 -6.6355504
3.398714 -6.690950699999999
3.399714 -6.746125999999999
3.400714 -6.8010747
3.401714 -6.855794799999999
3.402714 -6.9102846
3.403714 -6.9645412
3.404714 -7.0185617
3.405714 -7.0723437
3.406714 -7.125882799999999
3.407714 -7.179176099999999
3.408714 -7.2322212
3.409714 -7.285016
3.410714 -7.3375598
3.411714 -7.3898509
3.412714 -7.4418880000000005
3.413714 -7.4936688
3.414714 -7.5451896000000005
3.415714 -7.596446599999999
3.416714 -7.6474361
3.417714 -7.6981544
3.418714 -7.7485994
3.419714 -7.7987686
3.420714 -7.8486606
3.421714 -7.898274099999999
3.422714 -7.9476058
3.423714 -7.996653800000001
3.424714 -8.0454141
3.425714 -8.093884599999999
3.426714 -8.142063
3.427714 -8.1899472
3.428714 -8.237536299999999
3.429714 -8.2848281
3.430714 -8.3318211
3.431714 -8.3785124
3.432714 -8.4248982
3.433714 -8.4709749
3.434714 -8.5167386
3.435714 -8.5621856
3.436714 -8.607314500000001
3.437714 -8.6521231
3.438714 -8.6966105
3.439714 -8.740775300000001
3.440714 -8.7846167
3.441714 -8.828131899999999
3.442714 -8.8713184
3.443714 -8.9141734
3.444714 -8.9566953
3.445714 -8.998882
3.446714 -9.0407319
3.447714 -9.0822428
3.448714 -9.1234125
3.449714 -9.164238
3.450714 -9.2047147
3.451714 -9.2448398
3.452714 -9.2846096
3.453714 -9.3240209
3.454714 -9.3630739
3.455714 -9.401767
3.456714 -9.4401002
3.457714 -9.4780721
3.458714 -9.5156819
3.459714 -9.5529266
3.460714 -9.589803199999999
3.461714 -9.6263088
3.462714 -9.6624412
3.463714 -9.6981972
3.464714 -9.7335756
3.465714 -9.7685732
3.466714 -9.8031878
3.467714 -9.8374158
3.468714 -9.8712549
3.469714 -9.904702
3.470714 -9.937755
3.471714 -9.9704131
3.472714 -10.00267
3.473714 -10.03454
3.474714 -10.06601
3.475714 -10.09709
3.476714 -10.12776
3.477714 -10.15803
3.478714 -10.187899999999999
3.479714 -10.21735
3.480714 -10.2464
3.481714 -10.275030000000001
3.482714 -10.30325
3.483714 -10.33105
3.484714 -10.35843
3.485714 -10.38539
3.486714 -10.41193
3.487714 -10.438039999999999
3.488714 -10.46373
3.489714 -10.48899
3.490714 -10.51382
3.491714 -10.53823
3.492714 -10.562199999999999
3.493714 -10.585749999999999
3.494714 -10.60886
3.495714 -10.631540000000001
3.496714 -10.65377
3.497714 -10.675569999999999
3.498714 -10.696909999999999
3.499714 -10.71781
3.500714 -10.73826
3.501714 -10.75826
3.502714 -10.77782
3.503714 -10.79692
3.504714 -10.81557
3.505714 -10.83377
3.506714 -10.851510000000001
3.507714 -10.8688
3.508714 -10.88563
3.509714 -10.902000000000001
3.510714 -10.91792
3.511714 -10.93337
3.512714 -10.94836
3.513714 -10.96288
3.514714 -10.97693
3.515714 -10.99051
3.516714 -11.00362
3.517714 -11.01625
3.518714 -11.02841
3.519714 -11.0401
3.520714 -11.05131
3.521714 -11.06205
3.522714 -11.07231
3.523714 -11.0821
3.524714 -11.09141
3.525714 -11.10024
3.526714 -11.10858
3.527714 -11.11645
3.528714 -11.12383
3.529714 -11.13072
3.530714 -11.13712
3.531714 -11.14303
3.532714 -11.148439999999999
3.533714 -11.15336
3.534714 -11.157789999999999
3.535714 -11.16172
3.536714 -11.16517
3.537714 -11.16812
3.538714 -11.17058
3.539714 -11.17254
3.540714 -11.174009999999999
3.541714 -11.17498
3.542714 -11.175450000000001
3.543714 -11.175419999999999
3.544714 -11.17489
3.545714 -11.17385
3.546714 -11.1723
3.547714 -11.17025
3.548714 -11.16769
3.549714 -11.16463
3.550714 -11.16105
3.551714 -11.15697
3.552714 -11.15238
3.553714 -11.14729
3.554714 -11.14169
3.555714 -11.135580000000001
3.556714 -11.12897
3.557714 -11.121839999999999
3.558714 -11.1142
3.559714 -11.10605
3.560714 -11.09738
3.561714 -11.08819
3.562714 -11.07848
3.563714 -11.06826
3.564714 -11.05752
3.565714 -11.04626
3.566714 -11.03449
3.567714 -11.0222
3.568714 -11.00939
3.569714 -10.99606
3.570714 -10.98222
3.571714 -10.96786
3.572714 -10.95299
3.573714 -10.9376
3.574714 -10.92169
3.575714 -10.90526
3.576714 -10.8883
3.577714 -10.87081
3.578714 -10.8528
3.579714 -10.83427
3.580714 -10.81521
3.581714 -10.795639999999999
3.582714 -10.77554
3.583714 -10.75492
3.584714 -10.73378
3.585714 -10.71212
3.586714 -10.68994
3.587714 -10.66724
3.588714 -10.64402
3.589714 -10.62028
3.590714 -10.596020000000001
3.591714 -10.57123
3.592714 -10.54592
3.593714 -10.52008
3.594714 -10.49372
3.595714 -10.46683
3.596714 -10.43941
3.597714 -10.411470000000001
3.598714 -10.383009999999999
3.599714 -10.35402
3.600714 -10.32452
3.601714 -10.2945
3.602714 -10.26397
3.603714 -10.23291
3.604714 -10.20133
3.605714 -10.16923
3.606714 -10.13661
3.607714 -10.10347
3.608714 -10.06981
3.609714 -10.035620000000002
3.610714 -10.000910000000001
3.611714 -9.965682
3.612714 -9.929929699999999
3.613714 -9.893658
3.614714 -9.8568693
3.615714 -9.8195665
3.616714 -9.7817518
3.617714 -9.743426
3.618714 -9.7045891
3.619714 -9.6652411
3.620714 -9.6253797
3.621714 -9.5850043
3.622714 -9.544114800000001
3.623714 -9.5027119
3.624714 -9.4607957
3.625714 -9.4183668
3.626714 -9.3754262
3.627714 -9.3319736
3.628714 -9.288009299999999
3.629714 -9.2435345
3.630714 -9.1985516
3.631714 -9.153062100000001
3.632714 -9.1070697
3.633714 -9.0605751
3.634714 -9.0135805
3.635714 -8.9660853
3.636714 -8.9180887
3.637714 -8.8695899
3.638714 -8.8205874
3.639714 -8.7710805
3.640714 -8.7210707
3.641714 -8.6705588
3.642714 -8.619547599999999
3.643714 -8.568039500000001
3.644714 -8.516036
3.645714 -8.4635392
3.646714 -8.4105507
3.647714 -8.3570711
3.648714 -8.3031029
3.649714 -8.248648
3.650714 -8.1937082
3.651714 -8.1382848
3.652714 -8.0823787
3.653714 -8.0259889
3.654714 -7.9691149
3.655714 -7.9117551
3.656714 -7.8539103
3.657714 -7.795580500000001
3.658714 -7.7367686
3.659714 -7.6774776000000005
3.660714 -7.617710499999999
3.661714 -7.5574711
3.662714 -7.496760800000001
3.663714 -7.4355818000000005
3.664714 -7.3739357000000005
3.665714 -7.3118225
3.666714 -7.2492436
3.667714 -7.1861996999999995
3.668714 -7.122692499999999
3.669714 -7.0587225
3.670714 -6.9942906
3.671714 -6.9293976
3.672714 -6.8640426
3.673714 -6.7982264
3.674714 -6.7319505
3.675714 -6.6652171
3.676714 -6.5980300000000005
3.677714 -6.5303937
3.678714 -6.462311
3.679714 -6.393785
3.680714 -6.3248180000000005
3.681714 -6.255410599999999
3.682714 -6.1855622
3.683714 -6.1152734
3.684714 -6.0445443
3.685714 -5.9733763
3.686714 -5.9017713999999994
3.687714 -5.8297314
3.688714 -5.7572581
3.689714 -5.684353000000001
3.690714 -5.6110181
3.691714 -5.5372547
3.692714 -5.4630659999999995
3.693714 -5.3884547
3.694714 -5.3134255
3.695714 -5.237981700000001
3.696714 -5.1621266
3.697714 -5.0858624
3.698714 -5.00919
3.699714 -4.9321093000000005
3.700714 -4.854619899999999
3.701714 -4.7767214000000005
3.702714 -4.6984151
3.703714 -4.6197027
3.704714 -4.5405868
3.705714 -4.4610709
3.706714 -4.3811577999999995
3.707714 -4.3008506
3.708714 -4.2201515
3.709714 -4.1390628
3.710714 -4.0575873
3.711714 -3.9757278
3.712714 -3.8934879
3.713714 -3.8108706
3.714714 -3.7278783000000004
3.715714 -3.6445118
3.716714 -3.5607717999999995
3.717714 -3.4766581
3.718714 -3.3921711
3.719714 -3.3073116
3.720714 -3.2220817999999998
3.721714 -3.1364853999999998
3.722714 -3.0505267999999996
3.723714 -2.9642101
3.724714 -2.8775394
3.725714 -2.7905177
3.726714 -2.7031479000000003
3.727714 -2.6154321
3.728714 -2.5273724
3.729714 -2.4389712
3.730714 -2.3502311000000002
3.731714 -2.2611544
3.732714 -2.1717431
3.733714 -2.0819984
3.734714 -1.9919215000000001
3.735714 -1.9015130000000002
3.736714 -1.8107742
3.737714 -1.7197075999999998
3.738714 -1.6283169
3.739714 -1.5366062999999999
3.740714 -1.4445805
3.741714 -1.3522441
3.742714 -1.2596006
3.743714 -1.1666526
3.744714 -1.0734019
3.745714 -0.9798497899999999
3.746714 -0.8859977099999999
3.747714 -0.79184743
3.748714 -0.69740117
3.749714 -0.60266145
3.750714 -0.5076306899999999
3.751714 -0.41231126999999995
3.752714 -0.31670535
3.753714 -0.22081522999999997
3.754714 -0.12464372
3.755714 -0.028194342
3.756714 0.068528671
3.757714 0.1655207
3.758714 0.2627773
3.759714 0.36029469
3.760714 0.45807011999999997
3.761714 0.5561018400000001
3.762714 0.6543888200000001
3.763714 0.75293016
3.764714 0.8517243900000001
3.765714 0.9507693399999999
3.766714 1.050062
3.767714 1.1495989
3.768714 1.2493763999999998
3.769714 1.349391
3.770714 1.4496394
3.771714 1.5501186
3.772714 1.6508253000000002
3.773714 1.7517558999999998
3.774714 1.8529065
3.775714 1.9542731
3.776714 2.0558522999999997
3.777714 2.1576412
3.778714 2.2596378
3.779714 2.3618409
3.780714 2.4642494
3.781714 2.5668619
3.782714 2.6696762
3.783714 2.7726892
3.784714 2.8758971
3.785714 2.9792953
3.786714 3.0828796
3.787714 3.1866457
3.788714 3.2905903
3.789714 3.3947103
3.790714 3.4990028
3.791714 3.6034647000000004
3.792714 3.7080931999999995
3.793714 3.8128845
3.794714 3.9178356999999995
3.795714 4.022944
3.796714 4.128207300000001
3.797714 4.2336237
3.798714 4.3391909
3.799714 4.4449065
3.800714 4.5507669
3.801714 4.6567678
3.802714 4.7629047
3.803714 4.8691727
3.804714 4.9755674
3.805714 5.082085
3.806714 5.1887229
3.807714 5.2954789
3.808714 5.4023503999999996
3.809714 5.5093352
3.810714 5.616430599999999
3.811714 5.723633599999999
3.812714 5.8309413
3.813714 5.9383512
3.814714 6.0458601000000005
3.815714 6.1534654
3.816714 6.261164700000001
3.817714 6.3689545
3.818714 6.4768307
3.819714 6.5847889
3.820714 6.6928238
3.821714 6.8009317
3.822714 6.9091089
3.823714 7.017351700000001
3.824714 7.1256578
3.825714 7.2340243
3.826714 7.3424496
3.827714 7.45093
3.828714 7.5594626
3.829714 7.6680444
3.830714 7.7766709
3.831714 7.8853390999999995
3.832714 7.9940453
3.833714 8.1027865
3.834714 8.2115591
3.835714 8.3203591
3.836714 8.4291831
3.837714 8.5380264
3.838714 8.6468853
3.839714 8.7557562
3.840714 8.864635999999999
3.841714 8.973523199999999
3.842714 9.082415000000001
3.843714 9.1913097
3.844714 9.3002044
3.845714 9.4090961
3.846714 9.5179811
3.847714 9.6268564
3.848714 9.7357169
3.849714 9.8445587
3.850714 9.9533781
3.851714 10.06217
3.852714 10.17094
3.853714 10.279670000000001
3.854714 10.38836
3.855714 10.49702
3.856714 10.605630000000001
3.857714 10.71419
3.858714 10.822700000000001
3.859714 10.93116
3.860714 11.03957
3.861714 11.14791
3.862714 11.2562
3.863714 11.36442
3.864714 11.47257
3.865714 11.58065
3.866714 11.68865
3.867714 11.796570000000001
3.868714 11.90441
3.869714 12.01216
3.870714 12.11982
3.871714 12.22738
3.872714 12.33485
3.873714 12.442219999999999
3.874714 12.549479999999999
3.875714 12.65663
3.876714 12.763679999999999
3.877714 12.87061
3.878714 12.97742
3.879714 13.084109999999999
3.880714 13.190679999999999
3.881714 13.297120000000001
3.882714 13.40343
3.883714 13.509599999999999
3.884714 13.61564
3.885714 13.721530000000001
3.886714 13.82728
3.887714 13.93288
3.888714 14.038329999999998
3.889714 14.143620000000002
3.890714 14.24875
3.891714 14.35373
3.892714 14.45853
3.893714 14.56316
3.894714 14.66763
3.895714 14.771909999999998
3.896714 14.87602
3.897714 14.97995
3.898714 15.0837
3.899714 15.187249999999999
3.900714 15.290619999999999
3.901714 15.39379
3.902714 15.496760000000002
3.903714 15.59952
3.904714 15.702079999999999
3.905714 15.80443
3.906714 15.90657
3.907714 16.008490000000002
3.908714 16.11018
3.909714 16.21166
3.910714 16.3129
3.911714 16.41392
3.912714 16.514699999999998
3.913714 16.61525
3.914714 16.71555
3.915714 16.81562
3.916714 16.91543
3.917714 17.015
3.918714 17.11432
3.919714 17.21337
3.920714 17.31217
3.921714 17.410700000000002
3.922714 17.508960000000002
3.923714 17.606949999999998
3.924714 17.70467
3.925714 17.80212
3.926714 17.89928
3.927714 17.99617
3.928714 18.09276
3.929714 18.189069999999997
3.930714 18.28508
3.931714 18.3808
3.932714 18.476219999999998
3.933714 18.57134
3.934714 18.666150000000002
3.935714 18.760650000000002
3.936714 18.85484
3.937714 18.94871
3.938714 19.04225
3.939714 19.135479999999998
3.940714 19.22837
3.941714 19.32094
3.942714 19.413169999999997
3.943714 19.50507
3.944714 19.59662
3.945714 19.68784
3.946714 19.77871
3.947714 19.869229999999998
3.948714 19.95941
3.949714 20.04923
3.950714 20.13869
3.951714 20.227790000000002
3.952714 20.31653
3.953714 20.40489
3.954714 20.49289
3.955714 20.58051
3.956714 20.667749999999998
3.957714 20.75461
3.958714 20.84108
3.959714 20.92717
3.960714 21.01287
3.961714 21.09818
3.962714 21.18309
3.963714 21.26761
3.964714 21.35172
3.965714 21.43543
3.966714 21.51873
3.967714 21.601609999999997
3.968714 21.68408
3.969714 21.76614
3.970714 21.84777
3.971714 21.92897
3.972714 22.00975
3.973714 22.09009
3.974714 22.17
3.975714 22.24948
3.976714 22.328509999999998
3.977714 22.4071
3.978714 22.48526
3.979714 22.56296
3.980714 22.64022
3.981714 22.717019999999998
3.982714 22.79336
3.983714 22.86925
3.984714 22.94466
3.985714 23.01961
3.986714 23.09409
3.987714 23.16809
3.988714 23.241619999999998
3.989714 23.31467
3.990714 23.38723
3.991714 23.45931
3.992714 23.53091
3.993714 23.602020000000003
3.994714 23.67264
3.995714 23.74278
3.996714 23.81241
3.997714 23.881549999999997
3.998714 23.95018
3.999714 24.01831
4.000714 24.085919999999998
4.001714 24.15302
4.002714 24.2196
4.003714 24.28566
4.004714 24.351200000000002
4.005714 24.41621
4.006714 24.4807
4.007714 24.54467
4.008714 24.6081
4.009714 24.671000000000003
4.010714 24.733359999999998
4.011714 24.79519
4.012714 24.85647
4.013714 24.91722
4.014714 24.97741
4.015714 25.03705
4.016714 25.09613
4.017715 25.15466
4.018714 25.21262
4.019714 25.27001
4.020714 25.32684
4.021714 25.38311
4.022714 25.4388
4.023714 25.49393
4.024714 25.54848
4.025714 25.60247
4.026714 25.655879999999996
4.027714 25.70871
4.028714 25.760949999999998
4.029714 25.812610000000003
4.030715 25.863690000000002
4.031714 25.91417
4.032714 25.96405
4.033714 26.013340000000003
4.034714 26.062030000000004
4.035714 26.11011
4.036714 26.157580000000003
4.037714 26.20445
4.038714 26.250709999999998
4.039714 26.296360000000004
4.040714 26.341399999999997
4.041714 26.38583
4.042714 26.42964
4.043715 26.472839999999998
4.044714 26.51542
4.045714 26.557370000000002
4.046714 26.59869
4.047714 26.63937
4.048714 26.679419999999997
4.049714 26.71884
4.050714 26.75761
4.051714 26.79575
4.052714 26.833240000000004
4.053714 26.87009
4.054714 26.90629
4.055714 26.941850000000002
4.056714 26.97676
4.057714 27.011020000000002
4.058714 27.044639999999998
4.059714 27.0776
4.060714 27.10991
4.061714 27.14156
4.062714 27.17254
4.063715 27.20286
4.064714 27.232509999999998
4.065714 27.26148
4.066714 27.289780000000004
4.067714 27.31741
4.068714 27.34436
4.069714 27.37064
4.070714 27.39624
4.071714 27.42116
4.072714 27.44541
4.073714 27.46897
4.074714 27.49185
4.075714 27.51404
4.076715 27.535549999999997
4.077714 27.55637
4.078714 27.57649
4.079714 27.595920000000003
4.080714 27.61464
4.081714 27.632669999999997
4.082714 27.649990000000003
4.083714 27.666600000000003
4.084714 27.68252
4.085714 27.69773
4.086714 27.712229999999998
4.087714 27.72604
4.088714 27.73913
4.089714 27.751520000000003
4.090714 27.763189999999998
4.091714 27.77415
4.092714 27.784399999999998
4.093714 27.79392
4.094714 27.802729999999997
4.095714 27.810810000000004
4.096714 27.81817
4.097714 27.8248
4.098714 27.830690000000004
4.099714 27.83586
4.100714 27.84029
4.101714 27.844
4.102714 27.84697
4.103714 27.849220000000003
4.104714 27.850740000000002
4.105714 27.851530000000004
4.106714 27.851589999999998
4.107714 27.850910000000002
4.108714 27.84948
4.109715 27.847309999999997
4.110714 27.844400000000004
4.111714 27.840740000000004
4.112714 27.83634
4.113714 27.83118
4.114714 27.825280000000003
4.115714 27.81863
4.116714 27.81123
4.117714 27.80308
4.118714 27.79418
4.119714 27.78452
4.120714 27.774120000000003
4.121714 27.762959999999996
4.122715 27.75106
4.123714 27.738390000000003
4.124714 27.72497
4.125714 27.710790000000003
4.126714 27.69584
4.127714 27.68013
4.128714 27.66365
4.129714 27.6464
4.130714 27.628390000000003
4.131714 27.60962
4.132714 27.59008
4.133714 27.56977
4.134714 27.54871
4.135714 27.52687
4.136714 27.504269999999998
4.137714 27.480909999999998
4.138714 27.45678
4.139714 27.431879999999996
4.140714 27.406209999999998
4.141714 27.379769999999997
4.142715 27.352549999999997
4.143714 27.32455
4.144714 27.295779999999997
4.145714 27.26622
4.146714 27.23589
4.147714 27.20478
4.148714 27.17289
4.149714 27.14023
4.150714 27.106799999999996
4.151714 27.07259
4.152714 27.0376
4.153714 27.001829999999998
4.154714 26.965289999999996
4.155715 26.927970000000002
4.156714 26.88986
4.157714 26.85097
4.158714 26.8113
4.159714 26.770850000000003
4.160714 26.729609999999997
4.161714 26.68759
4.162714 26.64479
4.163714 26.601200000000002
4.164714 26.556839999999998
4.165714 26.511689999999998
4.166714 26.46577
4.167714 26.41907
4.168715 26.3716
4.169714 26.32334
4.170714 26.27431
4.171714 26.22449
4.172714 26.17388
4.173714 26.12249
4.174714 26.070310000000003
4.175714 26.01736
4.176714 25.96361
4.177714 25.909090000000003
4.178714 25.853779999999997
4.179714 25.79768
4.180714 25.740809999999996
4.181714 25.68316
4.182714 25.62473
4.183714 25.565520000000003
4.184714 25.50553
4.185714 25.44477
4.186714 25.38323
4.187714 25.3209
4.188715 25.257790000000004
4.189714 25.193900000000003
4.190714 25.129230000000003
4.191714 25.06377
4.192714 24.99753
4.193714 24.93052
4.194714 24.86273
4.195714 24.79416
4.196714 24.72482
4.197714 24.654709999999998
4.198714 24.583830000000003
4.199714 24.51218
4.200714 24.43976
4.201715 24.366570000000003
4.202714 24.29261
4.203714 24.21788
4.204714 24.14237
4.205714 24.06608
4.206714 23.98903
4.207714 23.9112
4.208714 23.8326
4.209714 23.75323
4.210714 23.67309
4.211714 23.5922
4.212714 23.51055
4.213714 23.42814
4.214714 23.34497
4.215714 23.26104
4.216714 23.17636
4.217714 23.09091
4.218714 23.00471
4.219714 22.91775
4.220714 22.83003
4.221714 22.74155
4.222714 22.65231
4.223714 22.56232
4.224714 22.47157
4.225714 22.38008
4.226714 22.28784
4.227714 22.19485
4.228714 22.101129999999998
4.229714 22.00666
4.230714 21.911459999999998
4.231714 21.81552
4.232714 21.71884
4.233714 21.62142
4.234715 21.52326
4.235714 21.42436
4.236714 21.32472
4.237714 21.22435
4.238714 21.12324
4.239714 21.0214
4.240714 20.91883
4.241714 20.81553
4.242714 20.71152
4.243714 20.60678
4.244714 20.50133
4.245714 20.39516
4.246714 20.28828
4.247715 20.180680000000002
4.248714 20.072380000000003
4.249714 19.963359999999998
4.250714 19.85362
4.251714 19.74318
4.252714 19.63202
4.253714 19.52016
4.254714 19.40759
4.255714 19.294320000000003
4.256714 19.18034
4.257714 19.06568
4.258714 18.95031
4.259714 18.83426
4.260714 18.71753
4.261714 18.60011
4.262714 18.48201
4.263714 18.36323
4.264714 18.24376
4.265714 18.12361
4.266714 18.002789999999997
4.267715 17.88128
4.268714 17.75909
4.269714 17.63623
4.270714 17.5127
4.271714 17.3885
4.272714 17.26364
4.273714 17.13812
4.274714 17.01194
4.275714 16.88512
4.276714 16.75764
4.277714 16.62951
4.278714 16.50074
4.279714 16.37133
4.280715 16.24128
4.281714 16.11058
4.282714 15.97924
4.283714 15.847259999999999
4.284714 15.71463
4.285714 15.58138
4.286714 15.44749
4.287714 15.312980000000001
4.288714 15.177850000000001
4.289714 15.042110000000001
4.290714 14.905750000000001
4.291714 14.768790000000001
4.292714 14.63121
4.293715 14.493030000000001
4.294714 14.354249999999999
4.295714 14.214860000000002
4.296714 14.07488
4.297714 13.9343
4.298714 13.79312
4.299714 13.65135
4.300714 13.50899
4.301714 13.366040000000002
4.302714 13.222510000000002
4.303714 13.078400000000002
4.304714 12.933720000000001
4.305714 12.788469999999998
4.306714 12.64266
4.307714 12.49629
4.308714 12.349359999999999
4.309714 12.20188
4.310714 12.053840000000001
4.311714 11.905240000000001
4.312714 11.7561
4.313715 11.6064
4.314714 11.45616
4.315714 11.30538
4.316714 11.154060000000001
4.317714 11.00221
4.318714 10.849820000000001
4.319714 10.69692
4.320714 10.54349
4.321714 10.38955
4.322714 10.2351
4.323714 10.08014
4.324714 9.9246815
4.325714 9.768723699999999
4.326715 9.6122667
4.327714 9.4553106
4.328714 9.2978559
4.329714 9.1399066
4.330714 8.981467
4.331714 8.8225424
4.332714 8.6631395
4.333714 8.5032642
4.334714 8.342921
4.335714 8.1821144
4.336714 8.020847999999999
4.337714 7.8591257
4.338714 7.6969519
4.339714 7.5343303
4.340714 7.3712654
4.341714 7.2077602
4.342714 7.043817600000001
4.343714 6.879439199999999
4.344714 6.714626399999999
4.345714 6.5493807
4.346714 6.3837051
4.347714 6.2176045
4.348714 6.0510851
4.349714 5.8841549
4.350714 5.7168208
4.351714 5.5490892
4.352714 5.3809647
4.353714 5.2124504
4.354714 5.0435491
4.355714 4.874263
4.356714 4.704595
4.357714 4.5345485
4.358714 4.3641277
4.359715 4.1933361
4.360714 4.0221777
4.361714 3.8506552999999997
4.362714 3.6787719000000005
4.363714 3.5065318999999997
4.364714 3.3339399999999997
4.365714 3.1610031
4.366714 2.9877285
4.367714 2.8141234
4.368714 2.6401946
4.369714 2.4659472
4.370714 2.2913842
4.371714 2.1165075
4.372715 1.9413184
4.373714 1.7658185
4.374714 1.5900107
4.375714 1.4138994999999999
4.376714 1.23749
4.377714 1.0607882000000002
4.378714 0.88379979
4.379714 0.70652994
4.380714 0.5289836800000001
4.381714 0.35116610000000004
4.382714 0.17308287
4.383714 -0.005259848
4.384714 -0.18385561
4.385714 -0.36269848
4.386714 -0.54178359
4.387714 -0.72110752
4.388714 -0.9006682800000001
4.389714 -1.0804646
4.390714 -1.2604948
4.391714 -1.4407561
4.392715 -1.6212438999999998
4.393714 -1.8019522
4.394714 -1.9828736999999999
4.395714 -2.1640006
4.396714 -2.3453261999999997
4.397714 -2.5268443
4.398714 -2.7085496
4.399714 -2.8904376999999997
4.400714 -3.0725038
4.401714 -3.2547433
4.402714 -3.4371517999999996
4.403714 -3.6197241
4.404714 -3.8024567
4.405715 -3.9853461
4.406714 -4.1683897
4.407714 -4.3515842
4.408714 -4.5349263
4.409714 -4.718411
4.410714 -4.9020313
4.411714 -5.0857794
4.412714 -5.2696466
4.413714 -5.4536253
4.414714 -5.6377087
4.415714 -5.8218919
4.416714 -6.006171200000001
4.417714 -6.190544
4.418715 -6.3750073
4.419714 -6.5595575
4.420714 -6.7441903
4.421714 -6.9289021
4.422714 -7.1136877
4.423714 -7.2985426
4.424714 -7.483461499999999
4.425714 -7.66844
4.426714 -7.853472200000001
4.427714 -8.0385521
4.428714 -8.2236715
4.429714 -8.4088236
4.430714 -8.5940003
4.431714 -8.7791957
4.432714 -8.9644052
4.433714 -9.1496252
4.434714 -9.334853299999999
4.435714 -9.520087400000001
4.436714 -9.7053252
4.437714 -9.8905623
4.438715 -10.07579
4.439714 -10.261009999999999
4.440714 -10.44622
4.441714 -10.63139
4.442714 -10.81654
4.443714 -11.00165
4.444714 -11.18671
4.445714 -11.37172
4.446714 -11.55668
4.447714 -11.74157
4.448714 -11.9264
4.449714 -12.11115
4.450714 -12.29583
4.451715 -12.48043
4.452714 -12.66495
4.453714 -12.84938
4.454714 -13.033719999999999
4.455714 -13.217970000000001
4.456714 -13.40212
4.457714 -13.58616
4.458714 -13.770080000000002
4.459714 -13.953869999999998
4.460714 -14.137530000000002
4.461714 -14.32106
4.462714 -14.504439999999999
4.463714 -14.68768
4.464714 -14.870759999999999
4.465714 -15.05369
4.466714 -15.236469999999999
4.467714 -15.41908
4.468714 -15.601519999999999
4.469714 -15.783800000000001
4.470714 -15.9659
4.471714 -16.14783
4.472714 -16.32956
4.473714 -16.511110000000002
4.474714 -16.69245
4.475714 -16.87358
4.476714 -17.0545
4.477714 -17.23519
4.478714 -17.41566
4.479714 -17.59589
4.480714 -17.77589
4.481714 -17.955650000000002
4.482714 -18.135180000000002
4.483714 -18.31446
4.484715 -18.49349
4.485714 -18.672259999999998
4.486714 -18.85078
4.487714 -19.02904
4.488714 -19.20702
4.489714 -19.38472
4.490714 -19.56214
4.491714 -19.73926
4.492714 -19.91609
4.493714 -20.0926
4.494714 -20.268810000000002
4.495714 -20.444699999999997
4.496714 -20.620279999999998
4.497715 -20.79553
4.498714 -20.97046
4.499714 -21.14507
4.500714 -21.31934
4.501714 -21.493280000000002
4.502714 -21.66687
4.503714 -21.84012
4.504714 -22.01301
4.505714 -22.18553
4.506714 -22.35768
4.507714 -22.52946
4.508714 -22.70085
4.509714 -22.87185
4.510714 -23.042460000000002
4.511714 -23.21268
4.512714 -23.3825
4.513714 -23.55191
4.514714 -23.72092
4.515714 -23.88953
4.516714 -24.05772
4.517715 -24.22549
4.518714 -24.39284
4.519714 -24.55976
4.520714 -24.72624
4.521714 -24.89228
4.522714 -25.057859999999998
4.523714 -25.22298
4.524714 -25.38764
4.525714 -25.55183
4.526714 -25.715539999999997
4.527714 -25.878780000000003
4.528714 -26.04154
4.529714 -26.20383
4.530715 -26.36563
4.531714 -26.52694
4.532714 -26.68776
4.533714 -26.848090000000003
4.534714 -27.007910000000003
4.535714 -27.167219999999997
4.536714 -27.32601
4.537714 -27.48427
4.538714 -27.64201
4.539714 -27.799200000000003
4.540714 -27.955859999999998
4.541714 -28.111969999999996
4.542714 -28.26753
4.543715 -28.42254
4.544714 -28.576990000000002
4.545714 -28.73089
4.546714 -28.88423
4.547714 -29.037010000000002
4.548714 -29.18922
4.549714 -29.340860000000003
4.550714 -29.49192
4.551714 -29.642390000000002
4.552714 -29.79227
4.553714 -29.94154
4.554714 -30.09021
4.555714 -30.23826
4.556714 -30.3857
4.557714 -30.53252
4.558714 -30.678729999999998
4.559714 -30.824299999999997
4.560714 -30.96926
4.561714 -31.113580000000002
4.562714 -31.25727
4.563715 -31.400319999999997
4.564714 -31.542730000000002
4.565714 -31.684489999999997
4.566714 -31.825609999999998
4.567714 -31.966060000000002
4.568714 -32.105850000000004
4.569714 -32.24497
4.570714 -32.38341
4.571714 -32.52117
4.572714 -32.65824
4.573714 -32.79462
4.574714 -32.93031
4.575714 -33.06531
4.576715 -33.19962
4.577714 -33.333239999999996
4.578714 -33.46615
4.579714 -33.59836
4.580714 -33.72986
4.581714 -33.86065
4.582714 -33.99071
4.583714 -34.12006
4.584714 -34.24867
4.585714 -34.37654
4.586714 -34.503679999999996
4.587714 -34.63006
4.588714 -34.7557
4.589714 -34.88058
4.590714 -35.0047
4.591714 -35.12807
4.592714 -35.25068
4.593714 -35.372530000000005
4.594714 -35.49362
4.595714 -35.61395
4.596714 -35.73351
4.597714 -35.852289999999996
4.598714 -35.97029
4.599714 -36.0875
4.600714 -36.20391
4.601714 -36.31953
4.602714 -36.43435
4.603714 -36.548370000000006
4.604714 -36.66158
4.605714 -36.77398
4.606714 -36.88557
4.607714 -36.99634
4.608714 -37.106289999999994
4.609715 -37.21543
4.610714 -37.32376
4.611714 -37.43125
4.612714 -37.53793
4.613714 -37.64378
4.614714 -37.74878
4.615714 -37.852940000000004
4.616714 -37.956250000000004
4.617714 -38.0587
4.618714 -38.16029
4.619714 -38.26103
4.620714 -38.36091
4.621714 -38.45993
4.622715 -38.55809
4.623714 -38.65538
4.624714 -38.751799999999996
4.625714 -38.847359999999995
4.626714 -38.94204
4.627714 -39.035849999999996
4.628714 -39.12879
4.629714 -39.22084
4.630714 -39.31201
4.631714 -39.402300000000004
4.632714 -39.49168
4.633714 -39.580169999999995
4.634714 -39.66776
4.635714 -39.75444
4.636714 -39.84021
4.637714 -39.92508
4.638714 -40.00905
4.639714 -40.09211
4.640714 -40.174260000000004
4.641714 -40.2555
4.642715 -40.33582
4.643714 -40.415220000000005
4.644714 -40.49369
4.645714 -40.57125
4.646714 -40.647870000000005
4.647714 -40.72356
4.648714 -40.79832
4.649714 -40.87214
4.650714 -40.945009999999996
4.651714 -41.01695
4.652714 -41.08794
4.653714 -41.15798
4.654714 -41.22708
4.655715 -41.29523
4.656714 -41.36244
4.657714 -41.42871
4.658714 -41.49402
4.659714 -41.55838
4.660714 -41.62179
4.661714 -41.68423
4.662714 -41.74571
4.663714 -41.80623
4.664714 -41.865770000000005
4.665714 -41.92435
4.666714 -41.981970000000004
4.667714 -42.038599999999995
4.668715 -42.09427
4.669714 -42.14896
4.670714 -42.20267
4.671714 -42.25541
4.672714 -42.30717
4.673714 -42.35795
4.674714 -42.40776
4.675714 -42.45658
4.676714 -42.50443
4.677714 -42.551280000000006
4.678714 -42.59714
4.679714 -42.64202
4.680714 -42.68589
4.681714 -42.72877
4.682714 -42.77066
4.683714 -42.81155
4.684714 -42.85145
4.685714 -42.89036
4.686714 -42.928270000000005
4.687714 -42.96519
4.688715 -43.0011
4.689714 -43.036010000000005
4.690714 -43.06992
4.691714 -43.10284
4.692714 -43.13475
4.693714 -43.16566
4.694714 -43.19556
4.695714 -43.22446
4.696714 -43.252340000000004
4.697714 -43.27922
4.698714 -43.305080000000004
4.699714 -43.32992
4.700714 -43.35376
4.701715 -43.37659
4.702714 -43.39841
4.703714 -43.419219999999996
4.704714 -43.43902
4.705714 -43.45781
4.706714 -43.47558
4.707714 -43.49234
4.708714 -43.50808
4.709714 -43.522800000000004
4.710714 -43.53652
4.711714 -43.54922
4.712714 -43.560900000000004
4.713714 -43.57156
4.714714 -43.58121
4.715714 -43.58983
4.716714 -43.59744
4.717714 -43.60403
4.718714 -43.609609999999996
4.719714 -43.61417
4.720714 -43.61772
4.721714 -43.62025
4.722714 -43.62177
4.723714 -43.622260000000004
4.724714 -43.62175
4.725714 -43.62021
4.726714 -43.61766
4.727714 -43.61409
4.728714 -43.60951
4.729714 -43.60391
4.730714 -43.5973
4.731714 -43.589679999999994
4.732714 -43.58104
4.733714 -43.57139
4.734715 -43.56072
4.735714 -43.54904
4.736714 -43.53634
4.737714 -43.52264
4.738714 -43.50792
4.739714 -43.492189999999994
4.740714 -43.47545
4.741714 -43.4577
4.742714 -43.438939999999995
4.743714 -43.41917
4.744714 -43.39839
4.745714 -43.376599999999996
4.746714 -43.3538
4.747715 -43.33
4.748714 -43.3052
4.749714 -43.2794
4.750714 -43.252590000000005
4.751714 -43.22478
4.752714 -43.19597
4.753714 -43.16616
4.754714 -43.13536
4.755714 -43.10355
4.756714 -43.07076
4.757714 -43.036970000000004
4.758714 -43.00219
4.759714 -42.96642
4.760714 -42.92966
4.761714 -42.89192
4.762714 -42.85318
4.763714 -42.813449999999996
4.764714 -42.77274
4.765714 -42.73104
4.766714 -42.68837
4.767715 -42.64471
4.768714 -42.60007
4.769714 -42.55445
4.770714 -42.507859999999994
4.771714 -42.46028
4.772714 -42.411739999999995
4.773714 -42.36222
4.774714 -42.31173
4.775714 -42.26028
4.776714 -42.207860000000004
4.777714 -42.15448
4.778714 -42.10013
4.779714 -42.04482
4.780715 -41.988550000000004
4.781714 -41.93132
4.782714 -41.873129999999996
4.783714 -41.813990000000004
4.784714 -41.75391
4.785714 -41.69287
4.786714 -41.63089
4.787714 -41.567969999999995
4.788714 -41.5041
4.789714 -41.43929
4.790714 -41.373549999999994
4.791714 -41.30688
4.792714 -41.23927
4.793715 -41.17073
4.794714 -41.10125
4.795714 -41.03085
4.796714 -40.95953
4.797714 -40.88727
4.798714 -40.814099999999996
4.799714 -40.739999999999995
4.800714 -40.66499
4.801714 -40.58907
4.802714 -40.51224
4.803714 -40.43451
4.804714 -40.35588
4.805714 -40.27634
4.806714 -40.19591
4.807714 -40.11458
4.808714 -40.03236
4.809714 -39.94925
4.810714 -39.86525
4.811714 -39.780359999999995
4.812714 -39.69458
4.813715 -39.60793
4.814714 -39.5204
4.815714 -39.43199
4.816714 -39.34271
4.817714 -39.252559999999995
4.818714 -39.16155
4.819714 -39.06968
4.820714 -38.97696
4.821714 -38.88338
4.822714 -38.78896
4.823714 -38.69369
4.824714 -38.59757
4.825714 -38.50061
4.826715 -38.4028
4.827714 -38.30415
4.828714 -38.20467
4.829714 -38.10435
4.830714 -38.0032
4.831714 -37.901230000000005
4.832714 -37.79844
4.833714 -37.69484
4.834714 -37.59042
4.835714 -37.48519
4.836714 -37.37916
4.837714 -37.27233
4.838714 -37.16471
4.839714 -37.05629
4.840714 -36.94708
4.841714 -36.83708
4.842714 -36.72629
4.843714 -36.61471
4.844714 -36.50234
4.845714 -36.3892
4.846714 -36.27529
4.847714 -36.160599999999995
4.848714 -36.04515
4.849714 -35.92895
4.850714 -35.81199
4.851714 -35.69428
4.852714 -35.57582
4.853714 -35.45662
4.854714 -35.33668
4.855714 -35.215999999999994
4.856714 -35.09459
4.857714 -34.97244
4.858714 -34.84957
4.859715 -34.725970000000004
4.860714 -34.60165
4.861714 -34.47661
4.862714 -34.35086
4.863714 -34.22441
4.864714 -34.09725
4.865714 -33.96939
4.866714 -33.84085
4.867714 -33.711619999999996
4.868714 -33.58171
4.869714 -33.45113
4.870714 -33.31987
4.871714 -33.18794
4.872715 -33.05534
4.873714 -32.92207
4.874714 -32.78814
4.875714 -32.653549999999996
4.876714 -32.51831
4.877714 -32.38241
4.878714 -32.24587
4.879714 -32.10869
4.880714 -31.97088
4.881714 -31.832430000000002
4.882714 -31.693369999999998
4.883714 -31.55369
4.884714 -31.413390000000003
4.885714 -31.272489999999998
4.886714 -31.13098
4.887714 -30.98888
4.888714 -30.84617
4.889714 -30.702859999999998
4.890714 -30.558960000000003
4.891714 -30.414469999999998
4.892715 -30.26938
4.893714 -30.12372
4.894714 -29.97749
4.895714 -29.830689999999997
4.896714 -29.68333
4.897714 -29.535410000000002
4.898714 -29.38694
4.899714 -29.237930000000002
4.900714 -29.08837
4.901714 -28.93828
4.902714 -28.78765
4.903714 -28.636499999999998
4.904714 -28.48481
4.905715 -28.332610000000003
4.906714 -28.17988
4.907714 -28.02663
4.908714 -27.87288
4.909714 -27.718609999999998
4.910714 -27.56384
4.911714 -27.40858
4.912714 -27.25284
4.913714 -27.09661
4.914714 -26.93991
4.915714 -26.78275
4.916714 -26.625110000000003
4.917714 -26.46702
4.918715 -26.30847
4.919714 -26.14946
4.920714 -25.99001
4.921714 -25.8301
4.922714 -25.66975
4.923714 -25.508960000000002
4.924714 -25.34774
4.925714 -25.18609
4.926714 -25.02401
4.927714 -24.86151
4.928714 -24.69861
4.929714 -24.5353
4.930714 -24.37159
4.931714 -24.2075
4.932714 -24.043010000000002
4.933714 -23.87815
4.934714 -23.7129
4.935714 -23.54728
4.936714 -23.38129
4.937714 -23.21492
4.938715 -23.04818
4.939714 -22.88108
4.940714 -22.713630000000002
4.941714 -22.54583
4.942714 -22.37769
4.943714 -22.20922
4.944714 -22.04043
4.945714 -21.87131
4.946714 -21.70187
4.947714 -21.53212
4.948714 -21.36207
4.949714 -21.19171
4.950714 -21.02105
4.951715 -20.850099999999998
4.952714 -20.678849999999997
4.953714 -20.50731
4.954714 -20.33549
4.955714 -20.16337
4.956714 -19.99098
4.957714 -19.81832
4.958714 -19.6454
4.959714 -19.47223
4.960714 -19.29882
4.961714 -19.12516
4.962714 -18.95126
4.963714 -18.77714
4.964714 -18.60278
4.965714 -18.42819
4.966714 -18.25338
4.967714 -18.07835
4.968714 -17.903109999999998
4.969714 -17.72766
4.970714 -17.552
4.971714 -17.376150000000003
4.972714 -17.200090000000003
4.973714 -17.02385
4.974714 -16.84743
4.975714 -16.67083
4.976714 -16.49407
4.977714 -16.317149999999998
4.978714 -16.14008
4.979714 -15.962860000000001
4.980714 -15.78549
4.981714 -15.60798
4.982714 -15.43032
4.983714 -15.25252
4.984715 -15.074580000000001
4.985714 -14.896519999999999
4.986714 -14.718319999999999
4.987714 -14.54002
4.988714 -14.36159
4.989714 -14.18307
4.990714 -14.00444
4.991714 -13.825709999999999
4.992714 -13.6469
4.993714 -13.468
4.994714 -13.289029999999999
4.995714 -13.10999
4.996714 -12.93088
4.997715 -12.75171
4.998714 -12.57247
4.999714 -12.39316
5.000714 -12.213799999999999
5.001714 -12.03438
5.002714 -11.85491
5.003714 -11.67541
5.004714 -11.49587
5.005714 -11.3163
5.006714 -11.13672
5.007714 -10.95713
5.008714 -10.77753
5.009714 -10.59792
5.010714 -10.4183
5.011714 -10.238700000000001
5.012714 -10.05909
5.013714 -9.879504899999999
5.014714 -9.6999303
5.015714 -9.5203727
5.016714 -9.3408354
5.017715 -9.1613211
5.018714 -8.9818351
5.019714 -8.8023834
5.020714 -8.6229742
5.021714 -8.443616299999999
5.022714 -8.264318900000001
5.023714 -8.0850877
5.024714 -7.9059266
5.025714 -7.7268369
5.026714 -7.547820399999999
5.027714 -7.3688775
5.028714 -7.1900114
5.029714 -7.0112258
5.030715 -6.8325266
5.031714 -6.6539183
5.032714 -6.4754061
5.033714 -6.2969945
5.034714 -6.1186869
5.035714 -5.9404876
5.036714 -5.762402300000001
5.037714 -5.5844374000000006
5.038714 -5.4066002
5.039714 -5.2288983
5.040714 -5.0513379
5.041714 -4.8739235999999995
5.042714 -4.696657500000001
5.043715 -4.5195397
5.044714 -4.3425709
5.045714 -4.1657526
5.046714 -3.9890882000000003
5.047714 -3.8125839000000004
5.048714 -3.6362469
5.049714 -3.4600850000000003
5.050714 -3.2841048999999995
5.051714 -3.1083119999999997
5.052714 -2.9327099999999997
5.053714 -2.7573021
5.054714 -2.5820918
5.055714 -2.4070834999999997
5.056714 -2.2322816999999997
5.057714 -2.0576909
5.058714 -1.8833155000000001
5.059714 -1.7091582
5.060714 -1.5352204
5.061714 -1.3615026000000001
5.062714 -1.188006
5.063715 -1.0147332
5.064714 -0.84168939
5.065714 -0.6688815499999999
5.066714 -0.49631787
5.067714 -0.32400626
5.068714 -0.15195295
5.069714 0.019838171999999998
5.070714 0.19136519
5.071714 0.36262722999999997
5.072714 0.53362325
5.073714 0.7043506500000001
5.074714 0.8748058200000001
5.075714 1.0449843
5.076715 1.2148811000000002
5.077714 1.3844918
5.078714 1.5538135
5.079714 1.722843
5.080714 1.8915776
5.081714 2.0600134999999997
5.082714 2.2281448999999998
5.083714 2.395965
5.084714 2.5634661
5.085714 2.7306423
5.086714 2.8974893
5.087714 3.0640054
5.088714 3.2301918
5.089714 3.3960491000000004
5.090714 3.5615787
5.091714 3.7267793
5.092714 3.8916469
5.093714 4.0561754
5.094714 4.220359
5.095714 4.3841913
5.096714 4.5476675
5.097714 4.7107838
5.098714 4.8735384
5.099714 5.0359279
5.100714 5.1979486
5.101714 5.3595956000000005
5.102714 5.5208638
5.103714 5.681749099999999
5.104714 5.8422487
5.105714 6.0023617
5.106714 6.162089099999999
5.107714 6.321431700000001
5.108714 6.4803891
5.109715 6.6389583000000005
5.110714 6.7971341
5.111714 6.9549106
5.112714 7.1122788
5.113714 7.269232000000001
5.114714 7.4257664000000005
5.115714 7.5818807
5.116714 7.7375732
5.117714 7.8928448
5.118714 8.0476955
5.119714 8.2021222
5.120714 8.3561227
5.121714 8.5096933
5.122715 8.6628303
5.123714 8.815532900000001
5.124714 8.967799699999999
5.125714 9.1196299
5.126714 9.2710212
5.127714 9.4219685
5.128714 9.5724665
5.129714 9.7225077
5.130714 9.8720856
5.131714 10.02119
5.132714 10.169830000000001
5.133714 10.318
5.134714 10.46571
5.135714 10.61295
5.136714 10.75972
5.137714 10.90603
5.138714 11.05188
5.139714 11.19725
5.140714 11.34214
5.141714 11.48655
5.142715 11.63049
5.143714 11.77394
5.144714 11.9169
5.145714 12.05937
5.146714 12.20134
5.147714 12.34282
5.148714 12.48379
5.149714 12.62425
5.150714 12.76421
5.151714 12.90366
5.152714 13.04262
5.153714 13.181080000000001
5.154714 13.31904
5.155715 13.456499999999998
5.156714 13.59345
5.157714 13.729890000000001
5.158714 13.86581
5.159714 14.001199999999999
5.160714 14.13606
5.161714 14.270389999999999
5.162714 14.4042
5.163714 14.53748
5.164714 14.67023
5.165714 14.80244
5.166714 14.934130000000001
5.167714 15.06528
5.168715 15.195900000000002
5.169714 15.325990000000001
5.170714 15.45555
5.171714 15.58459
5.172714 15.71309
5.173714 15.841050000000001
5.174714 15.96848
5.175714 16.09535
5.176714 16.22166
5.177714 16.34742
5.178714 16.47262
5.179714 16.59727
5.180714 16.72137
5.181714 16.844929999999998
5.182714 16.96793
5.183714 17.09039
5.184714 17.21229
5.185714 17.33365
5.186714 17.454449999999998
5.187714 17.5747
5.188715 17.69439
5.189714 17.81352
5.190714 17.93208
5.191714 18.050079999999998
5.192714 18.16751
5.193714 18.28436
5.194714 18.40063
5.195714 18.51633
5.196714 18.63145
5.197714 18.746019999999998
5.198714 18.86002
5.199714 18.97347
5.200714 19.08635
5.201715 19.19867
5.202714 19.31042
5.203714 19.4216
5.204714 19.53221
5.205714 19.64224
5.206714 19.75169
5.207714 19.86057
5.208714 19.96886
5.209714 20.07656
5.210714 20.183680000000003
5.211714 20.29022
5.212714 20.396169999999998
5.213714 20.501549999999998
5.214714 20.606350000000003
5.215714 20.71058
5.216714 20.81425
5.217714 20.91734
5.218714 21.019869999999997
5.219714 21.12181
5.220714 21.22316
5.221714 21.32393
5.222714 21.42411
5.223714 21.523690000000002
5.224714 21.62269
5.225714 21.7211
5.226714 21.81892
5.227714 21.91616
5.228714 22.012819999999998
5.229714 22.10889
5.230714 22.20439
5.231714 22.29932
5.232714 22.39367
5.233714 22.48744
5.234715 22.58065
5.235714 22.673270000000002
5.236714 22.76531
5.237714 22.85675
5.238714 22.9476
5.239714 23.037850000000002
5.240714 23.12751
5.241714 23.21658
5.242714 23.30506
5.243714 23.39296
5.244714 23.48029
5.245714 23.56704
5.246714 23.65322
5.247715 23.73882
5.248714 23.82386
5.249714 23.90832
5.250714 23.99221
5.251714 24.07552
5.252714 24.15825
5.253714 24.2404
5.254714 24.32195
5.255714 24.40292
5.256714 24.4833
5.257714 24.563090000000003
5.258714 24.6423
5.259714 24.72094
5.260714 24.79901
5.261714 24.87651
5.262714 24.95346
5.263714 25.029839999999997
5.264714 25.10565
5.265714 25.1809
5.266714 25.25558
5.267715 25.32968
5.268714 25.4032
5.269714 25.476149999999997
5.270714 25.54851
5.271714 25.62029
5.272714 25.69149
5.273714 25.76212
5.274714 25.832179999999997
5.275714 25.90168
5.276714 25.97061
5.277714 26.039
5.278714 26.10684
5.279714 26.17414
5.280715 26.24088
5.281714 26.30708
5.282714 26.37272
5.283714 26.4378
5.284714 26.50231
5.285714 26.566260000000003
5.286714 26.62964
5.287714 26.69246
5.288714 26.7547
5.289714 26.816390000000002
5.290714 26.87753
5.291714 26.938109999999998
5.292714 26.99815
5.293715 27.05766
5.294714 27.116630000000004
5.295714 27.17507
5.296714 27.23297
5.297714 27.29033
5.298714 27.347139999999996
5.299714 27.40341
5.300714 27.45913
5.301714 27.514290000000003
5.302714 27.568910000000002
5.303714 27.622970000000002
5.304714 27.676499999999997
5.305714 27.729480000000002
5.306714 27.78193
5.307714 27.833849999999998
5.308714 27.88525
5.309714 27.936139999999998
5.310714 27.98651
5.311714 28.036369999999998
5.312714 28.08572
5.313715 28.134550000000004
5.314714 28.18285
5.315714 28.23063
5.316714 28.27787
5.317714 28.324569999999998
5.318714 28.37075
5.319714 28.416400000000003
5.320714 28.461530000000003
5.321714 28.50615
5.322714 28.550259999999998
5.323714 28.59387
5.324714 28.63697
5.325714 28.679579999999998
5.326715 28.72169
5.327714 28.763309999999997
5.328714 28.804429999999996
5.329714 28.84506
5.330714 28.88518
5.331714 28.9248
5.332714 28.9639
5.333714 29.002489999999998
5.334714 29.04057
5.335714 29.07814
5.336714 29.115220000000004
5.337714 29.15181
5.338714 29.187920000000002
5.339714 29.22356
5.340714 29.25873
5.341714 29.293419999999998
5.342714 29.32763
5.343714 29.361379999999997
5.344714 29.39464
5.345714 29.427429999999998
5.346714 29.45974
5.347714 29.49156
5.348714 29.522910000000003
5.349714 29.55377
5.350714 29.584139999999998
5.351714 29.614040000000003
5.352714 29.643459999999997
5.353714 29.67241
5.354714 29.700910000000004
5.355714 29.728959999999997
5.356714 29.75657
5.357714 29.783730000000002
5.358714 29.81046
5.359715 29.83673
5.360714 29.86255
5.361714 29.88791
5.362714 29.91281
5.363714 29.93724
5.364714 29.96122
5.365714 29.98475
5.366714 30.007820000000002
5.367714 30.030430000000003
5.368714 30.0526
5.369714 30.07433
5.370714 30.09562
5.371714 30.116480000000003
5.372715 30.13692
5.373714 30.15695
5.374714 30.176560000000002
5.375714 30.19575
5.376714 30.21451
5.377714 30.23284
5.378714 30.250729999999997
5.379714 30.26818
5.380714 30.28519
5.381714 30.30177
5.382714 30.317919999999997
5.383714 30.333650000000002
5.384714 30.348969999999998
5.385714 30.363879999999998
5.386714 30.37838
5.387714 30.39248
5.388714 30.40618
5.389714 30.41949
5.390714 30.432399999999998
5.391714 30.444919999999996
5.392715 30.457040000000003
5.393714 30.46876
5.394714 30.480059999999998
5.395714 30.49096
5.396714 30.501430000000003
5.397714 30.511490000000002
5.398714 30.521150000000002
5.399714 30.530410000000003
5.400714 30.53928
5.401714 30.547770000000003
5.402714 30.55589
5.403714 30.563630000000003
5.404714 30.57099
5.405715 30.57798
5.406714 30.58459
5.407714 30.590830000000004
5.408714 30.59669
5.409714 30.60217
5.410714 30.607269999999996
5.411714 30.61198
5.412714 30.616310000000002
5.413714 30.62025
5.414714 30.623810000000002
5.415714 30.62699
5.416714 30.629800000000003
5.417714 30.63225
5.418715 30.634339999999998
5.419714 30.63609
5.420714 30.63749
5.421714 30.638530000000003
5.422714 30.63923
5.423714 30.63956
5.424714 30.639529999999997
5.425714 30.639139999999998
5.426714 30.638389999999998
5.427714 30.63728
5.428714 30.635810000000003
5.429714 30.63398
5.430714 30.63179
5.431714 30.629250000000003
5.432714 30.62637
5.433714 30.62313
5.434714 30.619570000000003
5.435714 30.61568
5.436714 30.61146
5.437714 30.60691
5.438715 30.602030000000003
5.439714 30.59682
5.440714 30.59126
5.441714 30.58536
5.442714 30.57911
5.443714 30.57251
5.444714 30.565569999999997
5.445714 30.5583
5.446714 30.550690000000003
5.447714 30.54275
5.448714 30.534480000000002
5.449714 30.5259
5.450714 30.51699
5.451715 30.50777
5.452714 30.49824
5.453714 30.48839
5.454714 30.47824
5.455714 30.46776
5.456714 30.45697
5.457714 30.445850000000004
5.458714 30.4344
5.459714 30.422620000000002
5.460714 30.41052
5.461714 30.39809
5.462714 30.38535
5.463714 30.372290000000003
5.464714 30.35894
5.465714 30.345280000000002
5.466714 30.33132
5.467714 30.31706
5.468714 30.3025
5.469714 30.28764
5.470714 30.27248
5.471714 30.25701
5.472714 30.24124
5.473714 30.225160000000002
5.474714 30.20876
5.475714 30.19205
5.476714 30.175030000000003
5.477714 30.15769
5.478714 30.140040000000003
5.479714 30.122100000000003
5.480714 30.103859999999997
5.481714 30.08534
5.482714 30.066530000000004
5.483714 30.047439999999998
5.484715 30.02806
5.485714 30.008390000000002
5.486714 29.988419999999998
5.487714 29.968149999999998
5.488714 29.947580000000002
5.489714 29.92672
5.490714 29.905549999999998
5.491714 29.88409
5.492714 29.862329999999996
5.493714 29.84026
5.494714 29.817909999999998
5.495714 29.795260000000003
5.496714 29.772330000000004
5.497715 29.74912
5.498714 29.72564
5.499714 29.701880000000003
5.500714 29.67784
5.501714 29.65352
5.502714 29.62891
5.503714 29.604000000000003
5.504714 29.5788
5.505714 29.55331
5.506714 29.527520000000003
5.507714 29.50143
5.508714 29.47506
5.509714 29.448400000000003
5.510714 29.42146
5.511714 29.39423
5.512714 29.36672
5.513714 29.33893
5.514714 29.31087
5.515714 29.28253
5.516714 29.25393
5.517715 29.225040000000003
5.518714 29.195870000000003
5.519714 29.16642
5.520714 29.13668
5.521714 29.10663
5.522714 29.0763
5.523714 29.04567
5.524714 29.01476
5.525714 28.983569999999997
5.526714 28.952109999999998
5.527714 28.920360000000002
5.528714 28.88834
5.529714 28.85605
5.530715 28.82347
5.531714 28.79062
5.532714 28.75749
5.533714 28.724090000000004
5.534714 28.6904
5.535714 28.65642
5.536714 28.62216
5.537714 28.58761
5.538714 28.55276
5.539714 28.51762
5.540714 28.482190000000003
5.541714 28.44647
5.542714 28.41048
5.543715 28.374209999999998
5.544714 28.33766
5.545714 28.300829999999998
5.546714 28.263709999999996
5.547714 28.226319999999998
5.548714 28.18864
5.549714 28.150669999999998
5.550714 28.112409999999997
5.551714 28.07387
5.552714 28.03504
5.553714 27.99592
5.554714 27.95651
5.555714 27.916800000000002
5.556714 27.87679
5.557714 27.83649
5.558714 27.7959
5.559714 27.75503
5.560714 27.71387
5.561714 27.67243
5.562714 27.630710000000004
5.563715 27.58871
5.564714 27.546409999999998
5.565714 27.50382
5.566714 27.46092
5.567714 27.417740000000002
5.568714 27.37425
5.569714 27.330470000000002
5.570714 27.2864
5.571714 27.24203
5.572714 27.19736
5.573714 27.152389999999997
5.574714 27.107120000000002
5.575714 27.06155
5.576715 27.0157
5.577714 26.969549999999998
5.578714 26.92311
5.579714 26.87638
5.580714 26.82935
5.581714 26.78201
5.582714 26.734370000000002
5.583714 26.68642
5.584714 26.63815
5.585714 26.589570000000002
5.586714 26.54068
5.587714 26.491490000000002
5.588714 26.441989999999997
5.589714 26.39218
5.590714 26.34206
5.591714 26.291619999999998
5.592714 26.24088
5.593714 26.189829999999997
5.594714 26.13847
5.595714 26.0868
5.596714 26.03483
5.597714 25.98255
5.598714 25.92995
5.599714 25.87703
5.600714 25.823790000000002
5.601714 25.77022
5.602714 25.71633
5.603714 25.66211
5.604714 25.607570000000003
5.605714 25.55272
5.606714 25.497550000000004
5.607714 25.442059999999998
5.608714 25.38625
5.609715 25.33012
5.610714 25.27366
5.611714 25.216880000000003
5.612714 25.159769999999998
5.613714 25.10234
5.614714 25.04458
5.615714 24.9865
5.616714 24.92808
5.617714 24.869320000000002
5.618714 24.81022
5.619714 24.75077
5.620714 24.69098
5.621714 24.63086
5.622715 24.5704
5.623714 24.509600000000002
5.624714 24.44848
5.625714 24.38702
5.626714 24.32522
5.627714 24.26307
5.628714 24.20058
5.629714 24.13774
5.630714 24.07456
5.631714 24.01104
5.632714 23.94717
5.633714 23.88296
5.634714 23.81839
5.635714 23.75347
5.636714 23.688190000000002
5.637714 23.62255
5.638714 23.55656
5.639714 23.49021
5.640714 23.42351
5.641714 23.356460000000002
5.642715 23.289070000000002
5.643714 23.22131
5.644714 23.153190000000002
5.645714 23.08471
5.646714 23.01586
5.647714 22.946649999999998
5.648714 22.87707
5.649714 22.80713
5.650714 22.73683
5.651714 22.66617
5.652714 22.59513
5.653714 22.52372
5.654714 22.45194
5.655715 22.37979
5.656714 22.30726
5.657714 22.234370000000002
5.658714 22.1611
5.659714 22.08748
5.660714 22.013479999999998
5.661714 21.9391
5.662714 21.864349999999998
5.663714 21.78921
5.664714 21.71369
5.665714 21.63778
5.666714 21.56149
5.667714 21.48482
5.668715 21.40777
5.669714 21.33033
5.670714 21.25251
5.671714 21.174290000000003
5.672714 21.09568
5.673714 21.016679999999997
5.674714 20.93729
5.675714 20.85751
5.676714 20.77734
5.677714 20.69679
5.678714 20.61585
5.679714 20.53452
5.680714 20.45279
5.681714 20.37067
5.682714 20.28814
5.683714 20.2052
5.684714 20.12187
5.685714 20.03814
5.686714 19.95402
5.687714 19.86949
5.688715 19.784560000000003
5.689714 19.69923
5.690714 19.613500000000002
5.691714 19.52735
5.692714 19.44081
5.693714 19.35387
5.694714 19.26652
5.695714 19.17878
5.696714 19.09063
5.697714 19.00208
5.698714 18.91311
5.699714 18.82373
5.700714 18.73394
5.701715 18.64372
5.702714 18.5531
5.703714 18.46206
5.704714 18.370610000000003
5.705714 18.27876
5.706714 18.18649
5.707714 18.093799999999998
5.708714 18.0007
5.709714 17.90718
5.710714 17.81325
5.711714 17.7189
5.712714 17.624129999999997
5.713714 17.528959999999998
5.714714 17.43337
5.715714 17.33736
5.716714 17.24093
5.717714 17.14407
5.718714 17.046780000000002
5.719714 16.94907
5.720714 16.85093
5.721714 16.75237
5.722714 16.65339
5.723714 16.554
5.724714 16.45419
5.725714 16.35395
5.726714 16.25329
5.727714 16.15221
5.728714 16.050700000000003
5.729714 15.948770000000001
5.730714 15.84642
5.731714 15.74365
5.732714 15.640460000000001
5.733714 15.53685
5.734715 15.43281
5.735714 15.328339999999999
5.736714 15.22344
5.737714 15.118110000000001
5.738714 15.01236
5.739714 14.9062
5.740714 14.79961
5.741714 14.69261
5.742714 14.58519
5.743714 14.47735
5.744714 14.369090000000002
5.745714 14.260390000000001
5.746714 14.15128
5.747715 14.04173
5.748714 13.93176
5.749714 13.82137
5.750714 13.71055
5.751714 13.5993
5.752714 13.487630000000001
5.753714 13.37553
5.754714 13.263
5.755714 13.150039999999999
5.756714 13.03667
5.757714 12.922880000000001
5.758714 12.80869
5.759714 12.694069999999998
5.760714 12.57905
5.761714 12.46361
5.762714 12.34775
5.763714 12.23147
5.764714 12.11477
5.765714 11.99765
5.766714 11.88011
5.767715 11.762160000000002
5.768714 11.64379
5.769714 11.525
5.770714 11.405800000000001
5.771714 11.28618
5.772714 11.166139999999999
5.773714 11.0457
5.774714 10.92484
5.775714 10.80359
5.776714 10.681930000000001
5.777714 10.55987
5.778714 10.43741
5.779714 10.31454
5.780715 10.19126
5.781714 10.06758
5.782714 9.943481499999999
5.783714 9.8189801
5.784714 9.6940748
5.785714 9.5687695
5.786714 9.4430663
5.787714 9.3169659
5.788714 9.190470000000001
5.789714 9.0635799
5.790714 8.936297099999999
5.791714 8.808624
5.792714 8.6805649
5.793715 8.5521221
5.794714 8.423297100000001
5.795714 8.2940891
5.796714 8.1644975
5.797714 8.034519099999999
5.798714 7.9041533
5.799714 7.7733994
5.800714 7.6422587
5.801714 7.510734299999999
5.802714 7.378830799999999
5.803714 7.2465532
5.804714 7.113904499999999
5.805714 6.980889299999999
5.806714 6.8475097
5.807714 6.7137666
5.808714 6.5796614
5.809714 6.4451955000000005
5.810714 6.3103721
5.811714 6.1751924
5.812714 6.0396582
5.813715 5.9037697
5.814714 5.7675269
5.815714 5.630929
5.816714 5.4939762000000005
5.817714 5.3566693999999995
5.818714 5.2190114
5.819714 5.0810065
5.820714 4.9426604
5.821714 4.8039787
5.822714 4.6649657
5.823714 4.525625
5.824714 4.3859579
5.825714 4.2459648
5.826715 4.1056462
5.827714 3.9650019000000003
5.828714 3.8240336
5.829714 3.6827426000000005
5.830714 3.5411316999999998
5.831714 3.3992026
5.832714 3.2569576000000002
5.833714 3.1143982
5.834714 2.9715266000000002
5.835714 2.828346
5.836714 2.6848607
5.837714 2.5410762
5.838714 2.3969995
5.839714 2.252637
5.840714 2.1079941
5.841714 1.9630745
5.842714 1.8178798
5.843714 1.67241
5.844714 1.5266645
5.845714 1.3806429
5.846714 1.2343454999999999
5.847714 1.0877742
5.848714 0.94093177
5.849714 0.7938217399999999
5.850714 0.64644758
5.851714 0.49881316
5.852714 0.35092193
5.853714 0.20277797999999997
5.854714 0.054385955
5.855714 -0.094248925
5.856714 -0.24312055
5.857714 -0.39222301000000004
5.858714 -0.54155099
5.859715 -0.69110091
5.860714 -0.84087104
5.861714 -0.990861
5.862714 -1.1410713
5.863714 -1.2915019
5.864714 -1.4421511
5.865714 -1.5930152
5.866714 -1.7440886999999998
5.867714 -1.8953657
5.868714 -2.0468401000000003
5.869714 -2.1985063
5.870714 -2.3503596
5.871714 -2.5023958
5.872715 -2.6546108
5.873714 -2.8070001
5.874714 -2.9595588999999998
5.875714 -3.1122822
5.876714 -3.2651659
5.877714 -3.4182072
5.878714 -3.5714053000000003
5.879714 -3.7247598
5.880714 -3.8782705
5.881714 -4.031936099999999
5.882714 -4.1857526
5.883714 -4.3397136000000005
5.884714 -4.4938114
5.885714 -4.6480369
5.886714 -4.8023824
5.887714 -4.9568407
5.888714 -5.1114067
5.889714 -5.2660771
5.890714 -5.420848400000001
5.891714 -5.575718
5.892715 -5.7306826
5.893714 -5.8857381
5.894714 -6.0408812
5.895714 -6.1961085
5.896714 -6.3514173
5.897714 -6.5068059
5.898714 -6.6622718999999995
5.899714 -6.817811
5.900714 -6.9734171
5.901714 -7.1290828
5.902714 -7.284798500000001
5.903714 -7.440555799999999
5.904714 -7.596346
5.905715 -7.7521645
5.906714 -7.908006800000001
5.907714 -8.0638714
5.908714 -8.2197569
5.909714 -8.3756618
5.910714 -8.531583099999999
5.911714 -8.687517
5.912714 -8.8434584
5.913714 -8.9994028
5.914714 -9.1553442
5.915714 -9.3112767
5.916714 -9.4671942
5.917714 -9.6230894
5.918715 -9.7789541
5.919714 -9.9347785
5.920714 -10.09055
5.921714 -10.24627
5.922714 -10.40193
5.923714 -10.55751
5.924714 -10.71303
5.925714 -10.86848
5.926714 -11.02386
5.927714 -11.17917
5.928714 -11.3344
5.929714 -11.48956
5.930714 -11.64463
5.931714 -11.799610000000001
5.932714 -11.9545
5.933714 -12.10927
5.934714 -12.26393
5.935714 -12.418460000000001
5.936714 -12.57286
5.937714 -12.72712
5.938715 -12.881229999999999
5.939714 -13.03519
5.940714 -13.18899
5.941714 -13.34263
5.942714 -13.49611
5.943714 -13.64943
5.944714 -13.80258
5.945714 -13.95556
5.946714 -14.10837
5.947714 -14.261
5.948714 -14.41343
5.949714 -14.56567
5.950714 -14.71769
5.951715 -14.869489999999999
5.952714 -15.02107
5.953714 -15.17241
5.954714 -15.323519999999998
5.955714 -15.474379999999998
5.956714 -15.62499
5.957714 -15.77535
5.958714 -15.92546
5.959714 -16.07531
5.960714 -16.22491
5.961714 -16.37424
5.962714 -16.5233
5.963714 -16.67208
5.964714 -16.82058
5.965714 -16.96877
5.966714 -17.11666
5.967714 -17.26423
5.968714 -17.411479999999997
5.969714 -17.55839
5.970714 -17.70495
5.971714 -17.85118
5.972714 -17.99706
5.973714 -18.14259
5.974714 -18.287770000000002
5.975714 -18.432589999999998
5.976714 -18.57706
5.977714 -18.72116
5.978714 -18.864900000000002
5.979714 -19.00826
5.980714 -19.15122
5.981714 -19.2938
5.982714 -19.435959999999998
5.983714 -19.577720000000003
5.984715 -19.71904
5.985714 -19.85994
5.986714 -20.0004
5.987714 -20.14042
5.988714 -20.27999
5.989714 -20.41911
5.990714 -20.55778
5.991714 -20.696
5.992714 -20.833769999999998
5.993714 -20.97107
5.994714 -21.107899999999997
5.995714 -21.24425
5.996714 -21.380119999999998
5.997715 -21.51548
5.998714 -21.65033
5.999714 -21.784670000000002
6.000714 -21.918480000000002
6.001714 -22.051750000000002
6.002714 -22.18449
6.003714 -22.31669
6.004714 -22.44834
6.005714 -22.57944
6.006714 -22.709989999999998
6.007714 -22.839979999999997
6.008714 -22.96941
6.009714 -23.09828
6.010714 -23.22657
6.011714 -23.35429
6.012714 -23.48142
6.013714 -23.60795
6.014714 -23.733870000000003
6.015714 -23.85917
6.016714 -23.98384
6.017715 -24.10789
6.018714 -24.23129
6.019714 -24.35405
6.020714 -24.47617
6.021714 -24.597649999999998
6.022714 -24.71847
6.023714 -24.838630000000002
6.024714 -24.95813
6.025714 -25.07696
6.026714 -25.19511
6.027714 -25.31258
6.028714 -25.429370000000002
6.029714 -25.54545
6.030715 -25.66082
6.031714 -25.77547
6.032714 -25.889390000000002
6.033714 -26.002570000000002
6.034714 -26.11502
6.035714 -26.22674
6.036714 -26.337699999999998
6.037714 -26.447929999999996
6.038714 -26.557419999999997
6.039714 -26.66615
6.040714 -26.774130000000003
6.041714 -26.881339999999998
6.042714 -26.98778
6.043715 -27.09344
6.044714 -27.198299999999996
6.045714 -27.302369999999996
6.046714 -27.40563
6.047714 -27.50808
6.048714 -27.60971
6.049714 -27.71051
6.050714 -27.81047
6.051714 -27.9096
6.052714 -28.00788
6.053714 -28.105330000000002
6.054714 -28.201929999999997
6.055714 -28.297689999999996
6.056714 -28.39261
6.057714 -28.486669999999997
6.058714 -28.57986
6.059714 -28.672180000000004
6.060714 -28.76361
6.061714 -28.85415
6.062714 -28.943790000000003
6.063715 -29.03253
6.064714 -29.120350000000002
6.065714 -29.20726
6.066714 -29.293249999999997
6.067714 -29.378310000000003
6.068714 -29.46245
6.069714 -29.54566
6.070714 -29.627940000000002
6.071714 -29.70928
6.072714 -29.78968
6.073714 -29.86915
6.074714 -29.94766
6.075714 -30.02521
6.076715 -30.10178
6.077714 -30.17738
6.078714 -30.25198
6.079714 -30.325580000000002
6.080714 -30.398180000000004
6.081714 -30.469790000000003
6.082714 -30.540390000000002
6.083714 -30.61
6.084714 -30.6786
6.085714 -30.7462
6.086714 -30.81279
6.087714 -30.878349999999998
6.088714 -30.942890000000002
6.089714 -31.006410000000002
6.090714 -31.06889
6.091714 -31.13033
6.092714 -31.19073
6.093714 -31.25007
6.094714 -31.30835
6.095714 -31.36555
6.096714 -31.421680000000002
6.097714 -31.476730000000003
6.098714 -31.53071
6.099714 -31.58361
6.100714 -31.63544
6.101714 -31.6862
6.102714 -31.73587
6.103714 -31.78446
6.104714 -31.83195
6.105714 -31.87833
6.106714 -31.923610000000004
6.107714 -31.967760000000002
6.108714 -32.0108
6.109715 -32.05271
6.110714 -32.093500000000006
6.111714 -32.13316
6.112714 -32.17167
6.113714 -32.20905
6.114714 -32.24528
6.115714 -32.280370000000005
6.116714 -32.31432
6.117714 -32.34714
6.118714 -32.378820000000005
6.119714 -32.409349999999996
6.120714 -32.43873
6.121714 -32.46695
6.122715 -32.494
6.123714 -32.51987
6.124714 -32.54455
6.125714 -32.56805
6.126714 -32.59037
6.127714 -32.6115
6.128714 -32.63145
6.129714 -32.65021
6.130714 -32.667770000000004
6.131714 -32.68415
6.132714 -32.69932
6.133714 -32.713300000000004
6.134714 -32.72609
6.135714 -32.737680000000005
6.136714 -32.74806
6.137714 -32.757239999999996
6.138714 -32.76521
6.139714 -32.77195
6.140714 -32.777469999999994
6.141714 -32.781749999999995
6.142715 -32.7848
6.143714 -32.78662
6.144714 -32.78721
6.145714 -32.78658
6.146714 -32.78472
6.147714 -32.78164
6.148714 -32.77733
6.149714 -32.77179
6.150714 -32.76501
6.151714 -32.757
6.152714 -32.747749999999996
6.153714 -32.73725
6.154714 -32.72551
6.155715 -32.71252
6.156714 -32.69827
6.157714 -32.68276
6.158714 -32.66599
6.159714 -32.647949999999994
6.160714 -32.62865
6.161714 -32.608090000000004
6.162714 -32.58629
6.163714 -32.56324
6.164714 -32.53894
6.165714 -32.51339
6.166714 -32.48659
6.167714 -32.45852
6.168715 -32.429190000000006
6.169714 -32.39859
6.170714 -32.36672
6.171714 -32.33359
6.172714 -32.29918
6.173714 -32.2635
6.174714 -32.226549999999996
6.175714 -32.18833
6.176714 -32.14884
6.177714 -32.10807
6.178714 -32.06604
6.179714 -32.02276
6.180714 -31.97822
6.181714 -31.93243
6.182714 -31.88537
6.183714 -31.83706
6.184714 -31.787480000000002
6.185714 -31.73662
6.186714 -31.684479999999997
6.187714 -31.63107
6.188715 -31.576379999999997
6.189714 -31.520429999999998
6.190714 -31.4632
6.191714 -31.40471
6.192714 -31.34496
6.193714 -31.283929999999998
6.194714 -31.22165
6.195714 -31.1581
6.196714 -31.093310000000002
6.197714 -31.027260000000002
6.198714 -30.95996
6.199714 -30.891420000000004
6.200714 -30.82163
6.201715 -30.75058
6.202714 -30.67828
6.203714 -30.6047
6.204714 -30.52987
6.205714 -30.453780000000002
6.206714 -30.37643
6.207714 -30.297849999999997
6.208714 -30.218020000000003
6.209714 -30.136960000000002
6.210714 -30.05466
6.211714 -29.971130000000002
6.212714 -29.88635
6.213714 -29.800349999999998
6.214714 -29.71312
6.215714 -29.624660000000002
6.216714 -29.53498
6.217714 -29.44407
6.218714 -29.35194
6.219714 -29.258580000000002
6.220714 -29.163990000000002
6.221714 -29.06817
6.222714 -28.971130000000002
6.223714 -28.87289
6.224714 -28.77344
6.225714 -28.67279
6.226714 -28.57096
6.227714 -28.467930000000003
6.228714 -28.363709999999998
6.229714 -28.258309999999998
6.230714 -28.15171
6.231714 -28.04392
6.232714 -27.934949999999997
6.233714 -27.8248
6.234715 -27.71347
6.235714 -27.60096
6.236714 -27.487289999999998
6.237714 -27.372429999999998
6.238714 -27.25641
6.239714 -27.139229999999998
6.240714 -27.020889999999998
6.241714 -26.9014
6.242714 -26.78078
6.243714 -26.659019999999998
6.244714 -26.536140000000003
6.245714 -26.41212
6.246714 -26.28698
6.247715 -26.1607
6.248714 -26.033299999999997
6.249714 -25.90477
6.250714 -25.77513
6.251714 -25.644379999999998
6.252714 -25.512529999999998
6.253714 -25.37958
6.254714 -25.24554
6.255714 -25.1104
6.256714 -24.97418
6.257714 -24.83688
6.258714 -24.69852
6.259714 -24.55909
6.260714 -24.418609999999997
6.261714 -24.27708
6.262714 -24.1345
6.263714 -23.99087
6.264714 -23.84619
6.265714 -23.70046
6.266714 -23.5537
6.267715 -23.4059
6.268714 -23.25708
6.269714 -23.107249999999997
6.270714 -22.956409999999998
6.271714 -22.80457
6.272714 -22.65174
6.273714 -22.49792
6.274714 -22.34311
6.275714 -22.18731
6.276714 -22.030549999999998
6.277714 -21.87282
6.278714 -21.71413
6.279714 -21.554499999999997
6.280715 -21.393909999999998
6.281714 -21.23238
6.282714 -21.0699
6.283714 -20.906489999999998
6.284714 -20.742150000000002
6.285714 -20.57689
6.286714 -20.41073
6.287714 -20.24368
6.288714 -20.07573
6.289714 -19.9069
6.290714 -19.73719
6.291714 -19.5666
6.292714 -19.395139999999998
6.293715 -19.22282
6.294714 -19.04965
6.295714 -18.875629999999997
6.296714 -18.70077
6.297714 -18.52509
6.298714 -18.348580000000002
6.299714 -18.17125
6.300714 -17.993100000000002
6.301714 -17.81415
6.302714 -17.63441
6.303714 -17.453879999999998
6.304714 -17.27258
6.305714 -17.090510000000002
6.306714 -16.90769
6.307714 -16.72411
6.308714 -16.53977
6.309714 -16.354689999999998
6.310714 -16.168879999999998
6.311714 -15.982330000000001
6.312714 -15.795069999999999
6.313715 -15.607109999999999
6.314714 -15.41845
6.315714 -15.2291
6.316714 -15.039069999999999
6.317714 -14.84836
6.318714 -14.65698
6.319714 -14.46494
6.320714 -14.27224
6.321714 -14.078899999999999
6.322714 -13.88493
6.323714 -13.69034
6.324714 -13.49513
6.325714 -13.29931
6.326715 -13.10289
6.327714 -12.90588
6.328714 -12.70828
6.329714 -12.510119999999999
6.330714 -12.31139
6.331714 -12.11213
6.332714 -11.91232
6.333714 -11.71198
6.334714 -11.511109999999999
6.335714 -11.30973
6.336714 -11.10782
6.337714 -10.90541
6.338714 -10.70251
6.339714 -10.499120000000001
6.340714 -10.295269999999999
6.341714 -10.09095
6.342714 -9.8861769
6.343714 -9.6809633
6.344714 -9.475314599999999
6.345714 -9.2692405
6.346714 -9.062753599999999
6.347714 -8.8558652
6.348714 -8.648587000000001
6.349714 -8.4409297
6.350714 -8.2328998
6.351714 -8.0245025
6.352714 -7.815742500000001
6.353714 -7.6066248000000005
6.354714 -7.397157699999999
6.355714 -7.1873523
6.356714 -6.9772221
6.357714 -6.7667812
6.358714 -6.556043000000001
6.359715 -6.3450201999999996
6.360714 -6.1337214
6.361714 -5.9221558
6.362714 -5.7103317
6.363714 -5.4982588
6.364714 -5.2859478
6.365714 -5.0734095
6.366714 -4.8606548
6.367714 -4.647693
6.368714 -4.4345304
6.369714 -4.2211737
6.370714 -4.0076293
6.371714 -3.7939053
6.372715 -3.5800132999999996
6.373714 -3.3659671
6.374714 -3.1517825999999998
6.375714 -2.9374752
6.376714 -2.7230587
6.377714 -2.5085438
6.378714 -2.2939391
6.379714 -2.0792517999999998
6.380714 -1.8644887999999997
6.381714 -1.6496582
6.382714 -1.4347694
6.383714 -1.2198328
6.384714 -1.0048589
6.385714 -0.7898573799999999
6.386714 -0.57483725
6.387714 -0.35980721
6.388714 -0.14477688
6.389714 0.070242264
6.390714 0.28523649
6.391714 0.5001904899999999
6.392715 0.7150887
6.393714 0.92991702
6.394714 1.1446639
6.395714 1.3593209
6.396714 1.5738816999999998
6.397714 1.7883410999999998
6.398714 2.002693
6.399714 2.2169296000000003
6.400714 2.4310412
6.401714 2.6450161
6.402714 2.8588425
6.403714 3.0725084
6.404714 3.2860026
6.405715 3.4993138
6.406714 3.7124306000000002
6.407714 3.9253403
6.408714 4.1380294
6.409714 4.3504842
6.410714 4.5626912
6.411714 4.7746394
6.412714 4.9863201
6.413714 5.1977269
6.414714 5.4088544
6.415714 5.6196965
6.416714 5.8302461999999995
6.417714 6.0404934
6.418715 6.250426200000001
6.419714 6.4600304
6.420714 6.6692926
6.421714 6.8781994
6.422714 7.086738200000001
6.423714 7.2948977
6.424714 7.5026676
6.425714 7.7100374
6.426714 7.9169959
6.427714 8.1235327
6.428714 8.3296373
6.429714 8.535302399999999
6.430714 8.7405197
6.431714 8.9452825
6.432714 9.1495842
6.433714 9.353415700000001
6.434714 9.5567666
6.435714 9.759623600000001
6.436714 9.9619724
6.437714 10.1638
6.438715 10.36509
6.439714 10.565819999999999
6.440714 10.766
6.441714 10.96561
6.442714 11.16464
6.443714 11.36308
6.444714 11.560929999999999
6.445714 11.75819
6.446714 11.95483
6.447714 12.15085
6.448714 12.346260000000001
6.449714 12.54102
6.450714 12.73515
6.451715 12.928619999999999
6.452714 13.12142
6.453714 13.31355
6.454714 13.50497
6.455714 13.695689999999999
6.456714 13.88568
6.457714 14.07494
6.458714 14.26347
6.459714 14.451240000000002
6.460714 14.63826
6.461714 14.82453
6.462714 15.010019999999999
6.463714 15.194740000000001
6.464714 15.37868
6.465714 15.56182
6.466714 15.744150000000001
6.467714 15.92568
6.468714 16.106370000000002
6.469714 16.28623
6.470714 16.465230000000002
6.471714 16.643369999999997
6.472714 16.82064
6.473714 16.99702
6.474714 17.17251
6.475714 17.347099999999998
6.476714 17.5208
6.477714 17.69358
6.478714 17.86545
6.479714 18.0364
6.480714 18.20641
6.481714 18.37549
6.482714 18.54362
6.483714 18.71079
6.484715 18.87698
6.485714 19.042180000000002
6.486714 19.206390000000003
6.487714 19.36959
6.488714 19.53178
6.489714 19.69293
6.490714 19.85306
6.491714 20.012140000000002
6.492714 20.170189999999998
6.493714 20.32718
6.494714 20.48312
6.495714 20.638
6.496714 20.791809999999998
6.497715 20.94454
6.498714 21.09618
6.499714 21.24672
6.500714 21.39615
6.501714 21.54445
6.502714 21.69163
6.503714 21.83767
6.504714 21.98256
6.505714 22.1263
6.506714 22.26888
6.507714 22.4103
6.508714 22.55055
6.509714 22.689619999999998
6.510714 22.82752
6.511714 22.96424
6.512714 23.09976
6.513714 23.234070000000003
6.514714 23.36718
6.515714 23.49905
6.516714 23.62969
6.517715 23.759079999999997
6.518714 23.88722
6.519714 24.01411
6.520714 24.13973
6.521714 24.26408
6.522714 24.387159999999998
6.523714 24.50896
6.524714 24.62949
6.525714 24.74873
6.526714 24.86668
6.527714 24.983340000000002
6.528714 25.09869
6.529714 25.21273
6.530715 25.32545
6.531714 25.43683
6.532714 25.54687
6.533714 25.65556
6.534714 25.76289
6.535714 25.868859999999998
6.536714 25.97346
6.537714 26.076700000000002
6.538714 26.17857
6.539714 26.279069999999997
6.540714 26.378200000000003
6.541714 26.475939999999998
6.542714 26.5723
6.543715 26.667279999999998
6.544714 26.76085
6.545714 26.853009999999998
6.546714 26.94376
6.547714 27.033089999999998
6.548714 27.12098
6.549714 27.20743
6.550714 27.29243
6.551714 27.37598
6.552714 27.458090000000002
6.553714 27.53874
6.554714 27.617960000000004
6.555714 27.69572
6.556714 27.772039999999997
6.557714 27.84691
6.558714 27.920309999999997
6.559714 27.99226
6.560714 28.062730000000002
6.561714 28.131709999999998
6.562714 28.19921
6.563715 28.265220000000003
6.564714 28.329720000000002
6.565714 28.39272
6.566714 28.454220000000003
6.567714 28.514200000000002
6.568714 28.57267
6.569714 28.62963
6.570714 28.685090000000002
6.571714 28.73904
6.572714 28.791480000000004
6.573714 28.84241
6.574714 28.891830000000002
6.575714 28.93973
6.576715 28.986099999999997
6.577714 29.03092
6.578714 29.07419
6.579714 29.11591
6.580714 29.15608
6.581714 29.19469
6.582714 29.23175
6.583714 29.26726
6.584714 29.30122
6.585714 29.33363
6.586714 29.36449
6.587714 29.3938
6.588714 29.421560000000003
6.589714 29.44779
6.590714 29.47246
6.591714 29.495569999999997
6.592714 29.51713
6.593714 29.53711
6.594714 29.55552
6.595714 29.572340000000004
6.596714 29.587580000000003
6.597714 29.60124
6.598714 29.613319999999998
6.599714 29.62383
6.600714 29.632770000000004
6.601714 29.64014
6.602714 29.64594
6.603714 29.65018
6.604714 29.652849999999997
6.605714 29.653950000000002
6.606714 29.65348
6.607714 29.65144
6.608714 29.64783
6.609715 29.642639999999997
6.610714 29.635869999999997
6.611714 29.6275
6.612714 29.617549999999998
6.613714 29.606009999999998
6.614714 29.59289
6.615714 29.57819
6.616714 29.56191
6.617714 29.54408
6.618714 29.524679999999996
6.619714 29.50372
6.620714 29.4812
6.621714 29.457119999999996
6.622715 29.431469999999997
6.623714 29.404259999999997
6.624714 29.375469999999996
6.625714 29.34512
6.626714 29.31319
6.627714 29.2797
6.628714 29.24463
6.629714 29.20799
6.630714 29.169790000000003
6.631714 29.13003
6.632714 29.088710000000003
6.633714 29.04586
6.634714 29.00147
6.635714 28.955540000000003
6.636714 28.90808
6.637714 28.85909
6.638714 28.80857
6.639714 28.756510000000002
6.640714 28.70291
6.641714 28.647759999999998
6.642715 28.59108
6.643714 28.53285
6.644714 28.473100000000002
6.645714 28.41183
6.646714 28.34903
6.647714 28.284730000000003
6.648714 28.21891
6.649714 28.15159
6.650714 28.082780000000003
6.651714 28.01248
6.652714 27.940700000000003
6.653714 27.86744
6.654714 27.792699999999996
6.655715 27.716469999999997
6.656714 27.63875
6.657714 27.55954
6.658714 27.478839999999998
6.659714 27.39667
6.660714 27.31301
6.661714 27.227899999999998
6.662714 27.14132
6.663714 27.053310000000003
6.664714 26.96385
6.665714 26.872960000000003
6.666714 26.78064
6.667714 26.6869
6.668715 26.591749999999998
6.669714 26.49517
6.670714 26.39718
6.671714 26.29779
6.672714 26.196979999999996
6.673714 26.09476
6.674714 25.991130000000002
6.675714 25.8861
6.676714 25.77967
6.677714 25.671850000000003
6.678714 25.562659999999997
6.679714 25.4521
6.680714 25.340200000000003
6.681714 25.22695
6.682714 25.11236
6.683714 24.99644
6.684714 24.87918
6.685714 24.7606
6.686714 24.640690000000003
6.687714 24.519460000000002
6.688715 24.39691
6.689714 24.273049999999998
6.690714 24.14788
6.691714 24.02142
6.692714 23.89366
6.693714 23.76461
6.694714 23.63429
6.695714 23.5027
6.696714 23.369870000000002
6.697714 23.2358
6.698714 23.10049
6.699714 22.96396
6.700714 22.82621
6.701715 22.68724
6.702714 22.54705
6.703714 22.405649999999998
6.704714 22.26305
6.705714 22.11924
6.706714 21.97424
6.707714 21.82806
6.708714 21.6807
6.709714 21.53218
6.710714 21.38251
6.711714 21.23169
6.712714 21.07975
6.713714 20.92668
6.714714 20.7725
6.715714 20.61722
6.716714 20.46085
6.717714 20.303379999999997
6.718714 20.14484
6.719714 19.9852
6.720714 19.8245
6.721714 19.66272
6.722714 19.49988
6.723714 19.33599
6.724714 19.17107
6.725714 19.00512
6.726714 18.838150000000002
6.727714 18.67018
6.728714 18.50122
6.729714 18.33128
6.730714 18.16036
6.731714 17.988480000000003
6.732714 17.81564
6.733714 17.64185
6.734715 17.46712
6.735714 17.29145
6.736714 17.11486
6.737714 16.93734
6.738714 16.75891
6.739714 16.57958
6.740714 16.39935
6.741714 16.21825
6.742714 16.03629
6.743714 15.85347
6.744714 15.66981
6.745714 15.48532
6.746714 15.30002
6.747715 15.1139
6.748714 14.92698
6.749714 14.73927
6.750714 14.550759999999999
6.751714 14.36149
6.752714 14.171439999999999
6.753714 13.98063
6.754714 13.78907
6.755714 13.59678
6.756714 13.40375
6.757714 13.21001
6.758714 13.015570000000002
6.759714 12.82044
6.760714 12.62463
6.761714 12.42816
6.762714 12.23103
6.763714 12.03326
6.764714 11.834859999999999
6.765714 11.63583
6.766714 11.43618
6.767715 11.23592
6.768714 11.03506
6.769714 10.83361
6.770714 10.63158
6.771714 10.428980000000001
6.772714 10.22583
6.773714 10.02214
6.774714 9.8179266
6.775714 9.6131928
6.776714 9.407955399999999
6.777714 9.202225499999999
6.778714 8.9960143
6.779714 8.789333000000001
6.780715 8.5821912
6.781714 8.374598599999999
6.782714 8.166565
6.783714 7.9580992
6.784714 7.7492095999999995
6.785714 7.5399064000000005
6.786714 7.3302008
6.787714 7.1201056
6.788714 6.9096334
6.789714 6.6987991
6.790714 6.4876154
6.791714 6.276095700000001
6.792714 6.0642526000000005
6.793715 5.8520973
6.794714 5.639641
6.795714 5.4268944999999995
6.796714 5.2138694
6.797714 5.0005771
6.798714 4.787029
6.799714 4.5732364
6.800714 4.3592107
6.801714 4.1449618
6.802714 3.9305000999999997
6.803714 3.7158363
6.804714 3.5009816
6.805714 3.2859486
6.806714 3.0707505
6.807714 2.8554007
6.808714 2.6399123
6.809714 2.4242971
6.810714 2.2085661
6.811714 1.9927293
6.812714 1.7767970000000002
6.813715 1.5607795
6.814714 1.3446885
6.815714 1.1285364
6.816714 0.91233579
6.817714 0.69609922
6.818714 0.4798383
6.819714 0.26356385000000004
6.820714 0.047286143
6.821714 -0.16898439
6.822714 -0.38523658
6.823714 -0.60145808
6.824714 -0.81763566
6.825714 -1.0337557000000002
6.826715 -1.2498049
6.827714 -1.4657712
6.828714 -1.6816434000000002
6.829714 -1.897411
6.830714 -2.1130636000000003
6.831714 -2.3285901
6.832714 -2.543978
6.833714 -2.7592144999999997
6.834714 -2.9742863
6.835714 -3.1891808
6.836714 -3.4038872
6.837714 -3.6183953
6.838714 -3.832696
6.839714 -4.0467802
6.840714 -4.2606376
6.841714 -4.4742558
6.842714 -4.6876214
6.843714 -4.9007207
6.844714 -5.1135402
6.845714 -5.3260673
6.846714 -5.5382907
6.847714 -5.7502009
6.848714 -5.961787
6.849714 -6.1730385
6.850714 -6.3839436
6.851714 -6.5944895
6.852714 -6.8046644
6.853714 -7.0144564
6.854714 -7.2238557
6.855714 -7.4328534
6.856714 -7.6414414
6.857714 -7.849610599999999
6.858714 -8.0573507
6.859715 -8.264648900000001
6.860714 -8.4714919
6.861714 -8.6778648
6.862714 -8.8837542
6.863714 -9.089148
6.864714 -9.294036
6.865714 -9.498408399999999
6.866714 -9.7022571
6.867714 -9.9055722
6.868714 -10.10834
6.869714 -10.31056
6.870714 -10.5122
6.871714 -10.71327
6.872715 -10.91375
6.873714 -11.113629999999999
6.874714 -11.31291
6.875714 -11.51157
6.876714 -11.7096
6.877714 -11.90699
6.878714 -12.10373
6.879714 -12.2998
6.880714 -12.49518
6.881714 -12.68987
6.882714 -12.88386
6.883714 -13.077150000000001
6.884714 -13.26972
6.885714 -13.46157
6.886714 -13.65269
6.887714 -13.843069999999999
6.888714 -14.032710000000002
6.889714 -14.22157
6.890714 -14.40967
6.891714 -14.59698
6.892715 -14.7835
6.893714 -14.96922
6.894714 -15.154119999999999
6.895714 -15.338199999999999
6.896714 -15.52143
6.897714 -15.703819999999999
6.898714 -15.885340000000001
6.899714 -16.06598
6.900714 -16.24576
6.901714 -16.42465
6.902714 -16.60266
6.903714 -16.77977
6.904714 -16.95598
6.905715 -17.13128
6.906714 -17.30565
6.907714 -17.47908
6.908714 -17.65155
6.909714 -17.823069999999998
6.910714 -17.99363
6.911714 -18.1632
6.912714 -18.33179
6.913714 -18.49939
6.914714 -18.665979999999998
6.915714 -18.83155
6.916714 -18.996109999999998
6.917714 -19.15963
6.918715 -19.32213
6.919714 -19.48359
6.920714 -19.64401
6.921714 -19.80339
6.922714 -19.96169
6.923714 -20.11893
6.924714 -20.27507
6.925714 -20.43012
6.926714 -20.58405
6.927714 -20.73688
6.928714 -20.88859
6.929714 -21.03917
6.930714 -21.18862
6.931714 -21.336930000000002
6.932714 -21.484090000000002
6.933714 -21.6301
6.934714 -21.77494
6.935714 -21.91862
6.936714 -22.061130000000002
6.937714 -22.20246
6.938715 -22.34261
6.939714 -22.48156
6.940714 -22.6193
6.941714 -22.75583
6.942714 -22.89112
6.943714 -23.02518
6.944714 -23.15801
6.945714 -23.28959
6.946714 -23.41992
6.947714 -23.54901
6.948714 -23.676849999999998
6.949714 -23.80342
6.950714 -23.928720000000002
6.951715 -24.05275
6.952714 -24.1755
6.953714 -24.296960000000002
6.954714 -24.41713
6.955714 -24.535989999999998
6.956714 -24.65355
6.957714 -24.76979
6.958714 -24.884700000000002
6.959714 -24.99828
6.960714 -25.11051
6.961714 -25.2214
6.962714 -25.33095
6.963714 -25.439149999999998
6.964714 -25.546000000000003
6.965714 -25.65151
6.966714 -25.755650000000003
6.967714 -25.858439999999998
6.968714 -25.95985
6.969714 -26.059890000000003
6.970714 -26.158540000000002
6.971714 -26.25581
6.972714 -26.35169
6.973714 -26.446160000000003
6.974714 -26.539230000000003
6.975714 -26.63089
6.976714 -26.72113
6.977714 -26.80995
6.978714 -26.897349999999996
6.979714 -26.98333
6.980714 -27.06788
6.981714 -27.15101
6.982714 -27.23272
6.983714 -27.31299
6.984715 -27.39183
6.985714 -27.46923
6.986714 -27.545170000000002
6.987714 -27.619660000000003
6.988714 -27.69269
6.989714 -27.76425
6.990714 -27.83435
6.991714 -27.90298
6.992714 -27.97014
6.993714 -28.03583
6.994714 -28.10005
6.995714 -28.162799999999997
6.996714 -28.22406
6.997715 -28.28385
6.998714 -28.34217
6.999714 -28.399
7.000714 -28.45436
7.001714 -28.50823
7.002714 -28.5606
7.003714 -28.61148
7.004714 -28.66084
7.005714 -28.708699999999997
7.006714 -28.755049999999997
7.007714 -28.79989
7.008714 -28.843220000000002
7.009714 -28.88505
7.010714 -28.92537
7.011714 -28.964190000000002
7.012714 -29.001510000000003
7.013714 -29.03732
7.014714 -29.07162
7.015714 -29.104419999999998
7.016714 -29.135699999999996
7.017715 -29.16548
7.018714 -29.193740000000002
7.019714 -29.22048
7.020714 -29.245690000000003
7.021714 -29.26938
7.022714 -29.291529999999998
7.023714 -29.31216
7.024714 -29.331269999999996
7.025714 -29.34886
7.026714 -29.36494
7.027714 -29.379499999999997
7.028714 -29.39256
7.029714 -29.4041
7.030715 -29.41412
7.031714 -29.422629999999998
7.032714 -29.42962
7.033714 -29.435090000000002
7.034714 -29.43905
7.035714 -29.44148
7.036714 -29.442400000000003
7.037714 -29.44179
7.038714 -29.43967
7.039714 -29.436020000000003
7.040714 -29.43086
7.041714 -29.42419
7.042714 -29.416009999999996
7.043715 -29.406330000000004
7.044714 -29.395159999999997
7.045714 -29.38249
7.046714 -29.368309999999997
7.047714 -29.35264
7.048714 -29.33547
7.049714 -29.316789999999997
7.050714 -29.29661
7.051714 -29.274929999999998
7.052714 -29.251759999999997
7.053714 -29.2271
7.054714 -29.200939999999996
7.055714 -29.1733
7.056714 -29.144160000000003
7.057714 -29.11355
7.058714 -29.081449999999997
7.059714 -29.04789
7.060714 -29.01286
7.061714 -28.976370000000003
7.062714 -28.938409999999998
7.063715 -28.899
7.064714 -28.85812
7.065714 -28.815780000000004
7.066714 -28.771980000000003
7.067714 -28.72673
7.068714 -28.68002
7.069714 -28.63187
7.070714 -28.582269999999998
7.071714 -28.531240000000004
7.072714 -28.478779999999997
7.073714 -28.42489
7.074714 -28.36958
7.075714 -28.31285
7.076715 -28.2547
7.077714 -28.195140000000002
7.078714 -28.134169999999997
7.079714 -28.071810000000003
7.080714 -28.00804
7.081714 -27.94287
7.082714 -27.87631
7.083714 -27.808339999999998
7.084714 -27.73899
7.085714 -27.66825
7.086714 -27.596140000000002
7.087714 -27.52265
7.088714 -27.44781
7.089714 -27.3716
7.090714 -27.29405
7.091714 -27.215139999999998
7.092714 -27.134900000000002
7.093714 -27.053310000000003
7.094714 -26.9704
7.095714 -26.886149999999997
7.096714 -26.800590000000003
7.097714 -26.713710000000003
7.098714 -26.625510000000002
7.099714 -26.536009999999997
7.100714 -26.445200000000003
7.101714 -26.35309
7.102714 -26.259690000000003
7.103714 -26.165
7.104714 -26.06905
7.105714 -25.97182
7.106714 -25.87334
7.107714 -25.773600000000002
7.108714 -25.672610000000002
7.109715 -25.570369999999997
7.110714 -25.4669
7.111714 -25.362190000000002
7.112714 -25.25625
7.113714 -25.1491
7.114714 -25.04072
7.115714 -24.93114
7.116714 -24.82036
7.117714 -24.70838
7.118714 -24.59521
7.119714 -24.48085
7.120714 -24.365319999999997
7.121714 -24.24863
7.122715 -24.130789999999998
7.123714 -24.0118
7.124714 -23.89167
7.125714 -23.770410000000002
7.126714 -23.64802
7.127714 -23.524510000000003
7.128714 -23.39988
7.129714 -23.27415
7.130714 -23.147309999999997
7.131714 -23.01939
7.132714 -22.89038
7.133714 -22.76031
7.134714 -22.629160000000002
7.135714 -22.49695
7.136714 -22.36369
7.137714 -22.229380000000003
7.138714 -22.09403
7.139714 -21.95766
7.140714 -21.82028
7.141714 -21.68188
7.142715 -21.54248
7.143714 -21.402089999999998
7.144714 -21.2607
7.145714 -21.118319999999997
7.146714 -20.97498
7.147714 -20.83066
7.148714 -20.6854
7.149714 -20.539189999999998
7.150714 -20.39206
7.151714 -20.24399
7.152714 -20.09501
7.153714 -19.94511
7.154714 -19.79431
7.155715 -19.642609999999998
7.156714 -19.49004
7.157714 -19.33659
7.158714 -19.18228
7.159714 -19.02711
7.160714 -18.8711
7.161714 -18.71424
7.162714 -18.55656
7.163714 -18.398039999999998
7.164714 -18.23872
7.165714 -18.07859
7.166714 -17.91768
7.167714 -17.75599
7.168715 -17.59352
7.169714 -17.43029
7.170714 -17.2663
7.171714 -17.10157
7.172714 -16.93608
7.173714 -16.76987
7.174714 -16.60294
7.175714 -16.43531
7.176714 -16.26698
7.177714 -16.09797
7.178714 -15.92827
7.179714 -15.7579
7.180714 -15.58688
7.181714 -15.41519
7.182714 -15.24287
7.183714 -15.06992
7.184714 -14.89635
7.185714 -14.722170000000002
7.186714 -14.5474
7.187714 -14.37202
7.188715 -14.19606
7.189714 -14.01952
7.190714 -13.8424
7.191714 -13.66474
7.192714 -13.48653
7.193714 -13.30779
7.194714 -13.12854
7.195714 -12.94878
7.196714 -12.76852
7.197714 -12.587760000000001
7.198714 -12.40652
7.199714 -12.2248
7.200714 -12.04262
7.201715 -11.86
7.202714 -11.67693
7.203714 -11.49343
7.204714 -11.309520000000001
7.205714 -11.12518
7.206714 -10.94044
7.207714 -10.7553
7.208714 -10.56978
7.209714 -10.38389
7.210714 -10.19765
7.211714 -10.01107
7.212714 -9.824158299999999
7.213714 -9.6369222
7.214714 -9.4493672
7.215714 -9.2614979
7.216714 -9.073322300000001
7.217714 -8.8848524
7.218714 -8.696100900000001
7.219714 -8.507081900000001
7.220714 -8.3178073
7.221714 -8.1282862
7.222714 -7.938526599999999
7.223714 -7.7485353
7.224714 -7.558322
7.225714 -7.367897800000001
7.226714 -7.1772769
7.227714 -6.986474199999999
7.228714 -6.7955032
7.229714 -6.604375699999999
7.230714 -6.413097700000001
7.231714 -6.2216743999999995
7.232714 -6.030109899999999
7.233714 -5.8384102
7.234715 -5.6465853
7.235714 -5.4546494
7.236714 -5.2626185
7.237714 -5.0705083
7.238714 -4.8783325
7.239714 -4.6861012
7.240714 -4.4938222
7.241714 -4.3015018000000005
7.242714 -4.1091487
7.243714 -3.9167725
7.244714 -3.7243862
7.245714 -3.5320029
7.246714 -3.3396345000000003
7.247715 -3.1472895000000003
7.248714 -2.954974
7.249714 -2.7626919
7.250714 -2.5704481
7.251714 -2.3782508
7.252714 -2.1861129
7.253714 -1.9940505000000002
7.254714 -1.8020814
7.255714 -1.6102222999999998
7.256714 -1.4184861
7.257714 -1.2268811
7.258714 -1.0354121
7.259714 -0.84408326
7.260714 -0.65289978
7.261714 -0.46186987
7.262714 -0.2710046
7.263714 -0.08031627499999999
7.264714 0.11018352000000001
7.265714 0.30048543
7.266714 0.49058254999999995
7.267715 0.68046884
7.268714 0.87013701
7.269714 1.0595764
7.270714 1.2487727
7.271714 1.4377088
7.272714 1.6263677
7.273714 1.8147347
7.274714 2.0028008
7.275714 2.1905612000000003
7.276714 2.3780143
7.277714 2.5651588999999997
7.278714 2.7519907999999997
7.279714 2.9385016999999998
7.280715 3.1246796
7.281714 3.3105098
7.282714 3.4959786
7.283714 3.6810737000000002
7.284714 3.8657863
7.285714 4.0501092000000005
7.286714 4.2340342
7.287714 4.4175512999999995
7.288714 4.6006482
7.289714 4.7833111
7.290714 4.965527
7.291714 5.1472861000000005
7.292714 5.3285837
7.293715 5.5094186
7.294714 5.6897916
7.295714 5.8697011
7.296714 6.049142
7.297714 6.2281027
7.298714 6.4065672000000005
7.299714 6.5845177
7.300714 6.7619375999999995
7.301714 6.9388144
7.302714 7.1151383
7.303714 7.2909035
7.304714 7.4661045999999995
7.305714 7.6407351
7.306714 7.8147866
7.307714 7.9882488
7.308714 8.1611134
7.309714 8.3333738
7.310714 8.505027
7.311714 8.6760715
7.312714 8.846505
7.313715 9.0163238
7.314714 9.1855191
7.315714 9.3540758
7.316714 9.5219754
7.317714 9.6892007
7.318714 9.855736
7.319714 10.02157
7.320714 10.1867
7.321714 10.35113
7.322714 10.514850000000001
7.323714 10.67786
7.324714 10.84015
7.325714 11.00173
7.326715 11.16258
7.327714 11.32269
7.328714 11.482059999999999
7.329714 11.64069
7.330714 11.79856
7.331714 11.95567
7.332714 12.11201
7.333714 12.26756
7.334714 12.42231
7.335714 12.57624
7.336714 12.72935
7.337714 12.88163
7.338714 13.033069999999999
7.339714 13.18369
7.340714 13.33348
7.341714 13.482450000000002
7.342714 13.63058
7.343714 13.777880000000001
7.344714 13.924320000000002
7.345714 14.069899999999999
7.346714 14.21461
7.347714 14.35843
7.348714 14.50137
7.349714 14.643419999999999
7.350714 14.784559999999999
7.351714 14.924789999999998
7.352714 15.06409
7.353714 15.202470000000002
7.354714 15.339910000000001
7.355714 15.47641
7.356714 15.61198
7.357714 15.74662
7.358714 15.88033
7.359715 16.01311
7.360714 16.144949999999998
7.361714 16.27584
7.362714 16.40576
7.363714 16.5347
7.364714 16.66265
7.365714 16.78961
7.366714 16.91557
7.367714 17.04053
7.368714 17.164479999999998
7.369714 17.28743
7.370714 17.40936
7.371714 17.53028
7.372715 17.65018
7.373714 17.76906
7.374714 17.88692
7.375714 18.00376
7.376714 18.11958
7.377714 18.23438
7.378714 18.348139999999997
7.379714 18.46085
7.380714 18.5725
7.381714 18.683069999999997
7.382714 18.79257
7.383714 18.90098
7.384714 19.00831
7.385714 19.11456
7.386714 19.219739999999998
7.387714 19.32384
7.388714 19.42685
7.389714 19.528789999999997
7.390714 19.629630000000002
7.391714 19.72938
7.392715 19.828039999999998
7.393714 19.9256
7.394714 20.02206
7.395714 20.11741
7.396714 20.21164
7.397714 20.30474
7.398714 20.396700000000003
7.399714 20.48752
7.400714 20.5772
7.401714 20.66574
7.402714 20.75315
7.403714 20.83943
7.404714 20.924590000000002
7.405715 21.00863
7.406714 21.09153
7.407714 21.1733
7.408714 21.25392
7.409714 21.333389999999998
7.410714 21.41171
7.411714 21.48887
7.412714 21.56487
7.413714 21.63971
7.414714 21.71337
7.415714 21.78586
7.416714 21.85717
7.417714 21.9273
7.418715 21.99626
7.419714 22.064049999999998
7.420714 22.13067
7.421714 22.19613
7.422714 22.26043
7.423714 22.32357
7.424714 22.38553
7.425714 22.44632
7.426714 22.50592
7.427714 22.564329999999998
7.428714 22.621550000000003
7.429714 22.67757
7.430714 22.7324
7.431714 22.78605
7.432714 22.8385
7.433714 22.889770000000002
7.434714 22.93984
7.435714 22.98873
7.436714 23.03644
7.437714 23.08296
7.438715 23.12829
7.439714 23.17246
7.440714 23.21543
7.441714 23.25723
7.442714 23.297819999999998
7.443714 23.33722
7.444714 23.37542
7.445714 23.41241
7.446714 23.44819
7.447714 23.48278
7.448714 23.516180000000002
7.449714 23.548379999999998
7.450714 23.5794
7.451715 23.60923
7.452714 23.63788
7.453714 23.66534
7.454714 23.69162
7.455714 23.71672
7.456714 23.74063
7.457714 23.763370000000002
7.458714 23.78491
7.459714 23.80527
7.460714 23.82444
7.461714 23.84242
7.462714 23.8592
7.463714 23.8748
7.464714 23.88921
7.465714 23.90244
7.466714 23.9145
7.467714 23.92539
7.468714 23.935119999999998
7.469714 23.94368
7.470714 23.951069999999998
7.471714 23.9573
7.472714 23.96236
7.473714 23.96625
7.474714 23.96897
7.475714 23.97053
7.476714 23.97092
7.477714 23.97015
7.478714 23.968220000000002
7.479714 23.965130000000002
7.480714 23.960890000000003
7.481714 23.955489999999998
7.482714 23.94895
7.483714 23.94127
7.484715 23.93245
7.485714 23.92251
7.486714 23.91143
7.487714 23.89922
7.488714 23.88588
7.489714 23.87142
7.490714 23.855809999999998
7.491714 23.839080000000003
7.492714 23.82122
7.493714 23.80224
7.494714 23.78214
7.495714 23.76093
7.496714 23.7386
7.497715 23.71518
7.498714 23.690649999999998
7.499714 23.665020000000002
7.500714 23.6383
7.501714 23.610500000000002
7.502714 23.581599999999998
7.503714 23.551630000000003
7.504714 23.52057
7.505714 23.48844
7.506714 23.45523
7.507714 23.42094
7.508714 23.38558
7.509714 23.349149999999998
7.510714 23.31165
7.511714 23.2731
7.512714 23.233500000000003
7.513714 23.19286
7.514714 23.15118
7.515714 23.10846
7.516714 23.064709999999998
7.517715 23.01994
7.518714 22.974140000000002
7.519714 22.92732
7.520714 22.87948
7.521714 22.83062
7.522714 22.78076
7.523714 22.729879999999998
7.524714 22.678
7.525714 22.62511
7.526714 22.57123
7.527714 22.51636
7.528714 22.46051
7.529714 22.40367
7.530715 22.34587
7.531714 22.287100000000002
7.532714 22.22737
7.533714 22.16668
7.534714 22.105040000000002
7.535714 22.04245
7.536714 21.97891
7.537714 21.91444
7.538714 21.84902
7.539714 21.78268
7.540714 21.71541
7.541714 21.64722
7.542714 21.57813
7.543715 21.50813
7.544714 21.43723
7.545714 21.36543
7.546714 21.292749999999998
7.547714 21.21918
7.548714 21.14473
7.549714 21.069409999999998
7.550714 20.99322
7.551714 20.91617
7.552714 20.83825
7.553714 20.75948
7.554714 20.67986
7.555714 20.599400000000003
7.556714 20.51809
7.557714 20.43595
7.558714 20.352990000000002
7.559714 20.269209999999998
7.560714 20.18462
7.561714 20.099230000000002
7.562714 20.01303
7.563715 19.92604
7.564714 19.83826
7.565714 19.74969
7.566714 19.660349999999998
7.567714 19.57023
7.568714 19.47934
7.569714 19.3877
7.570714 19.29531
7.571714 19.20218
7.572714 19.10831
7.573714 19.0137
7.574714 18.918380000000003
7.575714 18.82233
7.576715 18.72557
7.577714 18.62811
7.578714 18.52995
7.579714 18.43109
7.580714 18.33154
7.581714 18.23131
7.582714 18.13039
7.583714 18.02879
7.584714 17.92652
7.585714 17.8236
7.586714 17.72002
7.587714 17.61581
7.588714 17.51096
7.589714 17.40549
7.590714 17.299400000000002
7.591714 17.19269
7.592714 17.08537
7.593714 16.97745
7.594714 16.868920000000003
7.595714 16.75981
7.596714 16.65011
7.597714 16.53983
7.598714 16.42897
7.599714 16.31755
7.600714 16.20556
7.601714 16.09303
7.602714 15.97995
7.603714 15.866340000000001
7.604714 15.75221
7.605714 15.63756
7.606714 15.52241
7.607714 15.406749999999999
7.608714 15.290590000000002
7.609715 15.173929999999999
7.610714 15.05678
7.611714 14.93914
7.612714 14.821019999999999
7.613714 14.70242
7.614714 14.583350000000001
7.615714 14.46383
7.616714 14.34386
7.617714 14.22346
7.618714 14.102619999999998
7.619714 13.98136
7.620714 13.859689999999999
7.621714 13.73762
7.622715 13.615150000000002
7.623714 13.492280000000001
7.624714 13.369039999999998
7.625714 13.245399999999998
7.626714 13.12139
7.627714 12.997
7.628714 12.872230000000002
7.629714 12.7471
7.630714 12.62161
7.631714 12.49578
7.632714 12.36961
7.633714 12.243120000000001
7.634714 12.11632
7.635714 11.98921
7.636714 11.8618
7.637714 11.73409
7.638714 11.6061
7.639714 11.47782
7.640714 11.34927
7.641714 11.22044
7.642715 11.091339999999999
7.643714 10.96198
7.644714 10.832360000000001
7.645714 10.702490000000001
7.646714 10.572370000000001
7.647714 10.442029999999999
7.648714 10.31146
7.649714 10.18068
7.650714 10.0497
7.651714 9.9185281
7.652714 9.787173600000001
7.653714 9.6556403
7.654714 9.523931099999999
7.655715 9.392049199999999
7.656714 9.259996600000001
7.657714 9.127776299999999
7.658714 8.995394399999999
7.659714 8.8628575
7.660714 8.7301731
7.661714 8.5973494
7.662714 8.464396
7.663714 8.331322700000001
7.664714 8.1981383
7.665714 8.064853399999999
7.666714 7.9314776
7.667714 7.7980198000000005
7.668715 7.6644882999999995
7.669714 7.5308882
7.670714 7.3972233
7.671714 7.2634965
7.672714 7.1297094
7.673714 6.9958642
7.674714 6.8619646
7.675714 6.7280166
7.676714 6.594028300000001
7.677714 6.4600103
7.678714 6.3259742999999995
7.679714 6.1919305
7.680714 6.0578898
7.681714 5.9238605
7.682714 5.7898502999999995
7.683714 5.6558654
7.684714 5.521911
7.685714 5.3879924
7.686714 5.254113299999999
7.687714 5.120277
7.688715 4.9864869999999994
7.689714 4.852745700000001
7.690714 4.7190569
7.691714 4.585425600000001
7.692714 4.4518583
7.693714 4.318364
7.694714 4.1849539
7.695714 4.0516399000000005
7.696714 3.9184336
7.697714 3.7853449999999995
7.698714 3.6523815
7.699714 3.5195488
7.700714 3.3868499000000005
7.701715 3.2542865999999995
7.702714 3.1218609
7.703714 2.9895751
7.704714 2.8574327
7.705714 2.7254386
7.706714 2.5935985
7.707714 2.4619186
7.708714 2.330406
7.709714 2.1990686999999998
7.710714 2.0679154
7.711714 1.9369559
7.712714 1.8062007000000002
7.713714 1.6756596
7.714714 1.5453415
7.715714 1.415253
7.716714 1.2853979
7.717714 1.1557779000000001
7.718714 1.0263934000000001
7.719714 0.89724455
7.720714 0.7683330199999999
7.721714 0.63966261
7.722714 0.51123938
7.723714 0.38307121
7.724714 0.25516704
7.725714 0.12753591
7.726714 0.00018630908000000001
7.727714 -0.12687395
7.728714 -0.25363765
7.729714 -0.38009791
7.730714 -0.50624823
7.731714 -0.63208267
7.732714 -0.75759627
7.733714 -0.88278567
7.734715 -1.0076489
7.735714 -1.1321853
7.736714 -1.256394
7.737714 -1.3802734
7.738714 -1.5038196
7.739714 -1.6270258999999998
7.740714 -1.7498840000000002
7.741714 -1.8723836
7.742714 -1.9945152000000002
7.743714 -2.11627
7.744714 -2.2376413
7.745714 -2.3586243
7.746714 -2.4792155
7.747715 -2.599412
7.748714 -2.7192108
7.749714 -2.8386086
7.750714 -2.9576015
7.751714 -3.0761857
7.752714 -3.1943578
7.753714 -3.3121150000000004
7.754714 -3.4294534000000003
7.755714 -3.5463690999999997
7.756714 -3.6628556
7.757714 -3.778905
7.758714 -3.894509
7.759714 -4.0096581
7.760714 -4.1243449000000005
7.761714 -4.2385638000000005
7.762714 -4.3523118
7.763714 -4.4655882
7.764714 -4.5783933
7.765714 -4.6907268
7.766714 -4.8025869
7.767715 -4.9139701
7.768714 -5.0248723
7.769714 -5.1352877
7.770714 -5.2452117
7.771714 -5.3546391
7.772714 -5.4635655
7.773714 -5.5719864
7.774714 -5.679896100000001
7.775714 -5.7872888
7.776714 -5.8941577
7.777714 -6.0004968
7.778714 -6.106301
7.779714 -6.2115677
7.780715 -6.316295299999999
7.781714 -6.4204842
7.782714 -6.524133699999999
7.783714 -6.6272423
7.784714 -6.729807
7.785714 -6.8318224999999995
7.786714 -6.9332823
7.787714 -7.0341811000000005
7.788714 -7.134512099999999
7.789714 -7.2342709
7.790714 -7.3334551999999995
7.791714 -7.432062200000001
7.792714 -7.530089500000001
7.793715 -7.6275341
7.794714 -7.7243932
7.795714 -7.820662100000001
7.796714 -7.9163387
7.797714 -8.011420099999999
7.798714 -8.105905400000001
7.799714 -8.1997924
7.800714 -8.2930803
7.801714 -8.385765600000001
7.802714 -8.4778436
7.803714 -8.5693091
7.804714 -8.6601555
7.805714 -8.7503769
7.806714 -8.8399693
7.807714 -8.9289308
7.808714 -9.0172611
7.809714 -9.1049597
7.810714 -9.1920272
7.811714 -9.2784613
7.812714 -9.36426
7.813715 -9.4494201
7.814714 -9.533938000000001
7.815714 -9.617811399999999
7.816714 -9.701037399999999
7.817714 -9.7836137
7.818714 -9.8655373
7.819714 -9.946806
7.820714 -10.02742
7.821714 -10.10736
7.822714 -10.186639999999999
7.823714 -10.26525
7.824714 -10.34319
7.825714 -10.42046
7.826715 -10.49705
7.827714 -10.57298
7.828714 -10.64823
7.829714 -10.722800000000001
7.830714 -10.79671
7.831714 -10.86993
7.832714 -10.94246
7.833714 -11.01431
7.834714 -11.08547
7.835714 -11.155940000000001
7.836714 -11.22571
7.837714 -11.29479
7.838714 -11.36317
7.839714 -11.43086
7.840714 -11.49785
7.841714 -11.56413
7.842714 -11.62972
7.843714 -11.694609999999999
7.844714 -11.758799999999999
7.845714 -11.82229
7.846714 -11.88508
7.847714 -11.94716
7.848714 -12.00854
7.849714 -12.06921
7.850714 -12.12916
7.851714 -12.18839
7.852714 -12.24691
7.853714 -12.30471
7.854714 -12.361790000000001
7.855714 -12.41815
7.856714 -12.4738
7.857714 -12.52873
7.858714 -12.58295
7.859715 -12.636439999999999
7.860714 -12.689210000000001
7.861714 -12.741259999999999
7.862714 -12.79259
7.863714 -12.8432
7.864714 -12.893080000000001
7.865714 -12.94224
7.866714 -12.990660000000002
7.867714 -13.038350000000001
7.868714 -13.08531
7.869714 -13.13154
7.870714 -13.177040000000002
7.871714 -13.221810000000001
7.872715 -13.265859999999998
7.873714 -13.309190000000001
7.874714 -13.35179
7.875714 -13.393669999999998
7.876714 -13.43482
7.877714 -13.47524
7.878714 -13.51493
7.879714 -13.55388
7.880714 -13.592099999999999
7.881714 -13.62959
7.882714 -13.666329999999999
7.883714 -13.70234
7.884714 -13.73761
7.885714 -13.77215
7.886714 -13.80595
7.887714 -13.83902
7.888714 -13.87136
7.889714 -13.90297
7.890714 -13.933860000000001
7.891714 -13.96402
7.892715 -13.99345
7.893714 -14.02215
7.894714 -14.05012
7.895714 -14.07735
7.896714 -14.103840000000002
7.897714 -14.12959
7.898714 -14.154610000000002
7.899714 -14.178889999999999
7.900714 -14.20244
7.901714 -14.225270000000002
7.902714 -14.24737
7.903714 -14.26874
7.904714 -14.28939
7.905715 -14.309330000000001
7.906714 -14.328550000000002
7.907714 -14.34705
7.908714 -14.364830000000001
7.909714 -14.38189
7.910714 -14.39822
7.911714 -14.41382
7.912714 -14.42869
7.913714 -14.442820000000001
7.914714 -14.45623
7.915714 -14.46891
7.916714 -14.480870000000001
7.917714 -14.49211
7.918715 -14.50264
7.919714 -14.512459999999999
7.920714 -14.52158
7.921714 -14.52998
7.922714 -14.53768
7.923714 -14.54468
7.924714 -14.55097
7.925714 -14.556549999999998
7.926714 -14.56143
7.927714 -14.56559
7.928714 -14.56903
7.929714 -14.57175
7.930714 -14.57377
7.931714 -14.57507
7.932714 -14.575679999999998
7.933714 -14.5756
7.934714 -14.57483
7.935714 -14.573369999999999
7.936714 -14.571229999999998
7.937714 -14.568410000000002
7.938715 -14.5649
7.939714 -14.560699999999999
7.940714 -14.55581
7.941714 -14.55024
7.942714 -14.54397
7.943714 -14.53701
7.944714 -14.529359999999999
7.945714 -14.521020000000002
7.946714 -14.511989999999999
7.947714 -14.502270000000001
7.948714 -14.49187
7.949714 -14.480799999999999
7.950714 -14.46907
7.951715 -14.45669
7.952714 -14.44365
7.953714 -14.42996
7.954714 -14.415610000000001
7.955714 -14.400599999999999
7.956714 -14.38493
7.957714 -14.368590000000001
7.958714 -14.35159
7.959714 -14.333919999999999
7.960714 -14.31559
7.961714 -14.296610000000001
7.962714 -14.27698
7.963714 -14.2567
7.964714 -14.23577
7.965714 -14.214199999999998
7.966714 -14.191989999999999
7.967714 -14.16916
7.968714 -14.1457
7.969714 -14.12163
7.970714 -14.096929999999999
7.971714 -14.0716
7.972714 -14.04564
7.973714 -14.019039999999999
7.974714 -13.991799999999998
7.975714 -13.96393
7.976714 -13.93542
7.977714 -13.906289999999998
7.978714 -13.876550000000002
7.979714 -13.8462
7.980714 -13.815259999999999
7.981714 -13.783719999999999
7.982714 -13.751579999999999
7.983714 -13.71885
7.984715 -13.685530000000002
7.985714 -13.65163
7.986714 -13.61714
7.987714 -13.582060000000002
7.988714 -13.54639
7.989714 -13.510140000000002
7.990714 -13.47328
7.991714 -13.435830000000001
7.992714 -13.397780000000001
7.993714 -13.35914
7.994714 -13.31993
7.995714 -13.280149999999999
7.996714 -13.23982
7.997715 -13.19894
7.998714 -13.15752
7.999714 -13.115540000000001
8.000714 -13.07302
8.001715 -13.02993
8.002714 -12.98629
8.003715 -12.94209
8.004714 -12.89735
8.005714 -12.85205
8.006714 -12.806210000000002
8.007714 -12.75982
8.008715 -12.712879999999998
8.009714 -12.665399999999998
8.010715 -12.61739
8.011714 -12.568850000000001
8.012714 -12.5198
8.013714 -12.47025
8.014714 -12.420200000000001
8.015715 -12.36966
8.016714 -12.31863
8.017715 -12.26708
8.018714 -12.21503
8.019714 -12.16246
8.020715 -12.10937
8.021714 -12.05577
8.022715 -12.00166
8.023714 -11.94706
8.024714 -11.89197
8.025714 -11.83639
8.026714 -11.78034
8.027715 -11.723799999999999
8.028714 -11.666799999999999
8.029715 -11.60933
8.030714 -11.551409999999999
8.031714 -11.49305
8.032714 -11.43423
8.033714 -11.37497
8.034715 -11.31525
8.035714 -11.25506
8.036715 -11.1944
8.037714 -11.13328
8.038714 -11.0717
8.039714 -11.00966
8.040714 -10.947189999999999
8.041715 -10.88429
8.042714 -10.82097
8.043715 -10.75724
8.044714 -10.69309
8.045714 -10.628540000000001
8.046714 -10.56357
8.047714 -10.498190000000001
8.048715 -10.43241
8.049714 -10.36622
8.050714 -10.29963
8.051714 -10.23263
8.052714 -10.16521
8.053715 -10.097380000000001
8.054714 -10.02914
8.055715 -9.9604942
8.056714 -9.8914556
8.057714 -9.8220401
8.058714 -9.7522624
8.059714 -9.6821338
8.060715 -9.6116588
8.061714 -9.5408358
8.062715 -9.4696604
8.063714 -9.3981273
8.064714 -9.3262322
8.065714 -9.253975
8.066714 -9.181357199999999
8.067715 -9.1083832
8.068714 -9.0350561
8.069715 -8.961378
8.070714 -8.8873513
8.071714 -8.8129796
8.072714 -8.7382689
8.073714 -8.6632289
8.074715 -8.5878722
8.075714 -8.5122123
8.076715 -8.4362596
8.077714 -8.360019300000001
8.078714 -8.2834892
8.079714 -8.2066625
8.080714 -8.1295304
8.081715 -8.052084599999999
8.082714 -7.9743229
8.083714 -7.8962483
8.084714 -7.8178681
8.085714 -7.7391936999999995
8.086715 -7.6602347
8.087714 -7.5809985
8.088715 -7.5014918999999995
8.089714 -7.4217193
8.090714 -7.3416866
8.091714 -7.261400699999999
8.092714 -7.1808688
8.093715 -7.1000978
8.094714 -7.019091399999999
8.095715 -6.937848000000001
8.096714 -6.8563625
8.097714 -6.7746267
8.098714 -6.692633000000001
8.099714 -6.6103779000000005
8.100715 -6.527864899999999
8.101714 -6.4451039
8.102715 -6.3621080999999995
8.103714 -6.2788934
8.104714 -6.1954729
8.105714 -6.1118554
8.106714 -6.0280453
8.107715 -5.9440434
8.108714 -5.85985
8.109715 -5.7754658
8.110714 -5.6908924
8.111714 -5.6061313
8.112714 -5.5211835
8.113714 -5.4360472
8.114715 -5.3507194
8.115714 -5.265196400000001
8.116714 -5.179477100000001
8.117714 -5.093565600000001
8.118714 -5.0074711
8.119715 -4.9212079
8.120714 -4.834792
8.121715 -4.748238300000001
8.122714 -4.661556699999999
8.123714 -4.5747515000000005
8.124714 -4.4878207
8.125714 -4.4007591999999995
8.126715 -4.3135617
8.127714 -4.2262245
8.128715 -4.1387472
8.129714 -4.051131799999999
8.130714 -3.9633811
8.131714 -3.8754985
8.132714 -3.7874869999999996
8.133715 -3.6993492000000003
8.134714 -3.61109
8.135715 -3.5227172
8.136714 -3.4342419
8.137714 -3.3456769
8.138714 -3.2570347
8.139714 -3.168324
8.140715 -3.0795489
8.141714 -2.990707
8.142715 -2.901792
8.143714 -2.8127963
8.144714 -2.7237142
8.145715 -2.6345441000000003
8.146714 -2.5452893
8.147715 -2.4559569999999997
8.148714 -2.3665562
8.149714 -2.2770958
8.150714 -2.187583
8.151714 -2.0980245
8.152715 -2.0084256000000003
8.153714 -1.9187929
8.154715 -1.8291334
8.155714 -1.7394541
8.156714 -1.6497608000000001
8.157714 -1.5600563
8.158714 -1.4703392
8.159715 -1.380605
8.160714 -1.2908476
8.161715 -1.2010626
8.162714 -1.1112492999999999
8.163714 -1.0214117999999999
8.164714 -0.9315595
8.165714 -0.8417041999999999
8.166715 -0.75185806
8.167714 -0.66203121
8.168715 -0.57223048
8.169714 -0.48245954999999996
8.170714 -0.39271992
8.171714 -0.30301246000000004
8.172714 -0.21333828999999999
8.173715 -0.12369888999999999
8.174714 -0.034095437
8.175714 0.055471907
8.176714 0.14500427
8.177714 0.23450343999999998
8.178715 0.32397043000000003
8.179714 0.41340366
8.180715 0.50279777
8.181714 0.59214355
8.182714 0.68142908
8.183714 0.77064177
8.184714 0.85977102
8.185715 0.94880993
8.186714 1.0377557000000002
8.187715 1.126609
8.188714 1.2153721
8.189714 1.3040473000000001
8.190714 1.3926352
8.191714 1.4811349999999999
8.192715 1.5695443
8.193714 1.65786
8.194715 1.7460791
8.195714 1.8341985
8.196714 1.9222137
8.197714 2.010119
8.198714 2.0979067000000002
8.199715 2.185568
8.200714 2.2730941000000002
8.201715 2.3604773
8.202714 2.4477132
8.203714 2.534801
8.204714 2.6217425
8.205714 2.7085416
8.206715 2.7952015
8.207714 2.8817236
8.208714 2.9681068
8.209714 3.0543469
8.210714 3.140438
8.211715 3.2263733
8.212714 3.3121462999999998
8.213715 3.3977497000000003
8.214714 3.4831777
8.215714 3.5684239
8.216714 3.6534823000000003
8.217714 3.7383474
8.218715 3.8230147
8.219714 3.9074815999999997
8.220715 3.9917476
8.221714 4.0758148
8.222714 4.1596849
8.223714 4.2433601
8.224714 4.3268401
8.225715 4.4101223
8.226714 4.4932012
8.227715 4.5760695
8.228714 4.6587195
8.229714 4.7411442
8.230714 4.8233375
8.231714 4.9052946
8.232715 4.987012200000001
8.233714 5.0684869
8.234715 5.149716499999999
8.235714 5.2306991
8.236714 5.3114332
8.237714 5.3919185
8.238714 5.4721545
8.239715 5.5521414
8.240714 5.6318775
8.241714 5.7113606
8.242714 5.790585699999999
8.243714 5.869546199999999
8.244715 5.9482346999999995
8.245714 6.0266439
8.246715 6.1047677
8.247714 6.182602
8.248714 6.260144700000001
8.249714 6.3373953
8.250714 6.4143531000000005
8.251715 6.4910173
8.252714 6.567387299999999
8.253715 6.6434607
8.254714 6.719236100000001
8.255714 6.7947119
8.256714 6.8698853
8.257714 6.944753200000001
8.258715 7.0193119
8.259714 7.0935555
8.260715 7.1674779
8.261714 7.2410725
8.262714 7.3143333
8.263714 7.3872559
8.264714 7.459838700000001
8.265715 7.532081
8.266714 7.6039836
8.267715 7.6755464
8.268714 7.746767999999999
8.269714 7.8176469
8.270715 7.8881784999999995
8.271714 7.9583585
8.272715 8.0281824
8.273714 8.0976464
8.274714 8.1667461
8.275714 8.2354784
8.276714 8.3038397
8.277715 8.3718263
8.278714 8.4394343
8.279715 8.5066609
8.280714 8.5735038
8.281714 8.639963
8.282714 8.7060384
8.283714 8.7717324
8.284715 8.8370442
8.285714 8.901972299999999
8.286715 8.966512999999999
8.287714 9.0306588
8.288714 9.0944037
8.289714 9.1577403
8.290714 9.220663499999999
8.291715 9.2831694
8.292714 9.3452565
8.293715 9.406924199999999
8.294714 9.4681717
8.295714 9.5289975
8.296714 9.5894001
8.297714 9.6493781
8.298715 9.708929099999999
8.299714 9.7680531
8.300714 9.8267488
8.301714 9.8850146
8.302714 9.9428482
8.303715 10.00024
8.304714 10.05719
8.305715 10.11369
8.306714 10.169730000000001
8.307714 10.22531
8.308714 10.28042
8.309714 10.33507
8.310715 10.38925
8.311714 10.44298
8.312715 10.49625
8.313714 10.54907
8.314714 10.601420000000001
8.315714 10.653310000000001
8.316714 10.70473
8.317715 10.75568
8.318714 10.80616
8.319715 10.856150000000001
8.320714 10.905660000000001
8.321714 10.95468
8.322714 11.0032
8.323714 11.05122
8.324715 11.09874
8.325714 11.14575
8.326715 11.19227
8.327714 11.23828
8.328714 11.2838
8.329714 11.32883
8.330714 11.37337
8.331715 11.41741
8.332714 11.46095
8.333714 11.50398
8.334714 11.54649
8.335714 11.58849
8.336715 11.629950000000001
8.337714 11.67089
8.338715 11.7113
8.339714 11.751190000000001
8.340714 11.79054
8.341714 11.82936
8.342714 11.867650000000001
8.343715 11.90541
8.344714 11.94264
8.345715 11.97935
8.346714 12.01553
8.347714 12.05119
8.348714 12.086310000000001
8.349714 12.120899999999999
8.350715 12.15494
8.351714 12.18842
8.352715 12.22134
8.353714 12.25369
8.354714 12.28548
8.355714 12.31671
8.356714 12.34738
8.357715 12.3775
8.358714 12.40706
8.359715 12.43607
8.360714 12.46453
8.361714 12.49244
8.362714 12.51979
8.363714 12.546589999999998
8.364715 12.572829999999998
8.365714 12.598500000000001
8.366714 12.623599999999998
8.367714 12.64811
8.368714 12.67204
8.369715 12.69538
8.370714 12.71813
8.371715 12.74028
8.372714 12.761849999999999
8.373714 12.78284
8.374714 12.80327
8.375714 12.82312
8.376715 12.842400000000001
8.377714 12.8611
8.378715 12.87923
8.379714 12.89678
8.380714 12.91374
8.381714 12.93011
8.382714 12.945870000000001
8.383715 12.961039999999999
8.384714 12.975600000000002
8.385715 12.98954
8.386714 13.00288
8.387714 13.015609999999999
8.388714 13.027739999999998
8.389714 13.03927
8.390715 13.050210000000002
8.391714 13.060569999999998
8.392715 13.07034
8.393714 13.07952
8.394714 13.08812
8.395715 13.096119999999999
8.396714 13.103509999999998
8.397715 13.11028
8.398714 13.116439999999999
8.399714 13.12197
8.400714 13.12689
8.401714 13.13118
8.402715 13.13485
8.403714 13.1379
8.404715 13.140350000000002
8.405714 13.14218
8.406714 13.14341
8.407714 13.14404
8.408714 13.14407
8.409715 13.1435
8.410714 13.14233
8.411715 13.14056
8.412714 13.13816
8.413714 13.13514
8.414714 13.131480000000002
8.415714 13.1272
8.416715 13.12227
8.417714 13.11672
8.418715 13.11054
8.419714 13.10374
8.420714 13.09632
8.421714 13.0883
8.422714 13.079669999999998
8.423715 13.07044
8.424714 13.0606
8.425714 13.05016
8.426714 13.03912
8.427714 13.027449999999998
8.428715 13.015170000000001
8.429714 13.00227
8.430715 12.98873
8.431714 12.974559999999999
8.432714 12.95975
8.433714 12.9443
8.434714 12.92823
8.435715 12.911529999999999
8.436714 12.89422
8.437715 12.876299999999999
8.438714 12.85778
8.439714 12.838659999999999
8.440714 12.81893
8.441714 12.79859
8.442715 12.77765
8.443714 12.75608
8.444715 12.7339
8.445714 12.71109
8.446714 12.68765
8.447714 12.66358
8.448714 12.63888
8.449715 12.613550000000002
8.450714 12.58761
8.451715 12.56106
8.452714 12.533900000000001
8.453714 12.506139999999998
8.454714 12.47778
8.455714 12.44884
8.456715 12.4193
8.457714 12.38916
8.458714 12.35842
8.459714 12.32708
8.460714 12.29511
8.461715 12.26254
8.462714 12.22934
8.463715 12.19553
8.464714 12.1611
8.465714 12.12607
8.466714 12.09044
8.467714 12.05421
8.468715 12.01739
8.469714 11.97999
8.470715 11.94201
8.471714 11.90344
8.472714 11.8643
8.473714 11.82457
8.474714 11.78425
8.475715 11.74334
8.476714 11.701830000000001
8.477715 11.659709999999999
8.478714 11.616999999999999
8.479714 11.573690000000001
8.480714 11.52979
8.481714 11.4853
8.482715 11.44023
8.483714 11.39459
8.484715 11.34839
8.485714 11.30163
8.486714 11.254309999999998
8.487714 11.206439999999999
8.488714 11.15801
8.489715 11.10901
8.490714 11.05945
8.491714 11.00932
8.492714 10.95861
8.493714 10.90734
8.494715 10.85549
8.495714 10.80307
8.496715 10.7501
8.497714 10.69657
8.498714 10.6425
8.499714 10.58789
8.500714 10.53274
8.501715 10.47707
8.502714 10.42087
8.503715 10.364139999999999
8.504714 10.30688
8.505714 10.249080000000001
8.506714 10.19075
8.507714 10.13187
8.508715 10.07245
8.509714 10.01249
8.510715 9.9519908
8.511714 9.8909616
8.512714 9.8294087
8.513714 9.7673409
8.514714 9.7047657
8.515715 9.6416906
8.516714 9.5781192
8.517715 9.5140554
8.518714 9.4494991
8.519714 9.384448800000001
8.520715 9.3189031
8.521714 9.2528597
8.522715 9.186315500000001
8.523714 9.11927
8.524714 9.0517238
8.525714 8.9836791
8.526714 8.9151412
8.527715 8.8461176
8.528714 8.7766178
8.529715 8.7066494
8.530714 8.636221299999999
8.531714 8.5653402
8.532714 8.4940091
8.533714 8.4222302
8.534715 8.350002
8.535714 8.2773231
8.536715 8.2041904
8.537714 8.130601
8.538714 8.0565549
8.539714 7.9820535999999995
8.540714 7.9070993000000005
8.541715 7.8316972
8.542714 7.755853999999999
8.543715 7.6795772
8.544714 7.6028757
8.545714 7.5257584
8.546714 7.4482329
8.547714 7.3703051
8.548715 7.291980100000001
8.549714 7.2132587
8.550714 7.1341395
8.551714 7.054621
8.552714 6.974700100000001
8.553715 6.8943746
8.554714 6.8136446
8.555715 6.732513
8.556714 6.6509843
8.557714 6.5690659
8.558714 6.486766800000001
8.559714 6.404096600000001
8.560715 6.3210644
8.561714 6.2376781999999995
8.562715 6.1539445
8.563714 6.0698677
8.564714 5.9854511
8.565714 5.9006955
8.566714 5.8156001999999996
8.567715 5.7301633
8.568714 5.6443829
8.569715 5.5582579
8.570714 5.4717887
8.571714 5.3849787000000005
8.572714 5.297833300000001
8.573714 5.2103613
8.574715 5.1225729
8.575714 5.0344791
8.576715 4.9460899000000005
8.577714 4.857413800000001
8.578714 4.7684565
8.579714 4.679221699999999
8.580714 4.58971
8.581715 4.499921199999999
8.582714 4.4098537
8.583714 4.3195069
8.584714 4.2288799
8.585714 4.1379738999999995
8.586715 4.0467922000000005
8.587714 3.9553393
8.588715 3.8636222
8.589714 3.77165
8.590714 3.6794327
8.591714 3.5869814
8.592714 3.4943058999999996
8.593715 3.4014151
8.594714 3.3083147999999998
8.595715 3.2150082
8.596714 3.1214952
8.597714 3.0277743999999998
8.598714 2.9338436
8.599714 2.8397012999999998
8.600715 2.7453475000000003
8.601714 2.6507849
8.602715 2.5560185
8.603714 2.4610559
8.604714 2.3659064
8.605714 2.2705805
8.606714 2.1750886
8.607715 2.079441
8.608714 1.9836465
8.609715 1.8877119000000002
8.610714 1.791642
8.611714 1.695439
8.612714 1.5991034000000002
8.613714 1.5026338
8.614715 1.4060289
8.615714 1.3092875
8.616714 1.2124101
8.617714 1.1153996
8.618714 1.0182617999999999
8.619715 0.9210052
8.620714 0.8236403600000001
8.621715 0.72617913
8.622714 0.62863324
8.623714 0.53101322
8.624714 0.4333274
8.625714 0.33558148000000004
8.626715 0.23777853
8.627714 0.13991925
8.628715 0.042003032
8.629714 -0.055971148
8.630714 -0.15400376
8.631714 -0.25209384
8.632714 -0.35023857
8.633715 -0.44843293999999995
8.634714 -0.54666977
8.635715 -0.64493995
8.636714 -0.7432329900000001
8.637714 -0.84153758
8.638714 -0.93984259
8.639714 -1.0381379
8.640715 -1.1364155
8.641714 -1.2346703
8.642715 -1.3328995
8.643714 -1.4311031
8.644714 -1.5292829000000001
8.645715 -1.6274404
8.646714 -1.7255763
8.647715 -1.823689
8.648714 -1.9217742999999998
8.649714 -2.0198248
8.650714 -2.1178310999999996
8.651714 -2.2157822
8.652715 -2.3136672000000003
8.653714 -2.4114756
8.654715 -2.5091981999999997
8.655714 -2.606827
8.656714 -2.7043562
8.657714 -2.8017817000000003
8.658714 -2.8991012
8.659715 -2.9963138000000002
8.660714 -3.0934198
8.661715 -3.1904198000000004
8.662714 -3.2873143000000002
8.663714 -3.3841006
8.664714 -3.4807742000000004
8.665714 -3.5773270000000004
8.666715 -3.6737479000000004
8.667714 -3.7700243
8.668715 -3.8661435
8.669714 -3.9620943
8.670714 -4.0578678
8.671714 -4.1534584
8.672714 -4.2488630999999994
8.673715 -4.3440807999999995
8.674714 -4.439112199999999
8.675714 -4.533956900000001
8.676714 -4.6286147
8.677714 -4.723084
8.678715 -4.8173618000000005
8.679714 -4.9114443
8.680715 -5.0053261000000004
8.681714 -5.0989997
8.682714 -5.1924553
8.683714 -5.285680999999999
8.684714 -5.3786647
8.685715 -5.4713937999999995
8.686714 -5.5638589000000005
8.687715 -5.6560535000000005
8.688714 -5.7479758
8.689714 -5.839626099999999
8.690714 -5.9310075
8.691714 -6.0221225
8.692715 -6.1129715000000004
8.693714 -6.2035523
8.694715 -6.2938601
8.695714 -6.383886199999999
8.696714 -6.473622499999999
8.697714 -6.5630585
8.698714 -6.6521853
8.699715 -6.740994000000001
8.700714 -6.8294749
8.701715 -6.917619
8.702714 -7.0054188
8.703714 -7.0928678
8.704714 -7.1799628
8.705714 -7.2667032
8.706715 -7.3530904999999995
8.707714 -7.439127600000001
8.708714 -7.5248174
8.709714 -7.6101586
8.710714 -7.6951467
8.711715 -7.7797718
8.712714 -7.864023
8.713715 -7.947886
8.714714 -8.0313496
8.715714 -8.1144035
8.716714 -8.1970416
8.717714 -8.2792595
8.718715 -8.361055
8.719714 -8.442425700000001
8.720715 -8.5233711
8.721714 -8.6038888
8.722714 -8.6839788
8.723714 -8.7636411
8.724714 -8.8428766
8.725715 -8.9216836
8.726714 -9.00006
8.727715 -9.077998299999999
8.728714 -9.155487299999999
8.729714 -9.2325144
8.730714 -9.3090639
8.731714 -9.3851238
8.732715 -9.4606847
8.733714 -9.535742599999999
8.734715 -9.6102983
8.735714 -9.6843533
8.736714 -9.7579114
8.737714 -9.830974000000001
8.738714 -9.9035405
8.739715 -9.9756069
8.740714 -10.04717
8.741714 -10.11822
8.742714 -10.18876
8.743714 -10.25877
8.744715 -10.32826
8.745714 -10.3972
8.746715 -10.4656
8.747714 -10.533439999999999
8.748714 -10.600710000000001
8.749714 -10.6674
8.750714 -10.73352
8.751715 -10.79907
8.752714 -10.86405
8.753715 -10.928469999999999
8.754714 -10.99233
8.755714 -11.055629999999999
8.756714 -11.11838
8.757714 -11.18055
8.758715 -11.24213
8.759714 -11.30312
8.760715 -11.3635
8.761714 -11.42327
8.762714 -11.48243
8.763714 -11.54096
8.764714 -11.59886
8.765715 -11.656130000000001
8.766714 -11.71276
8.767715 -11.76876
8.768714 -11.82412
8.769714 -11.87886
8.770715 -11.93298
8.771714 -11.98647
8.772715 -12.03935
8.773714 -12.09159
8.774714 -12.1432
8.775714 -12.19414
8.776714 -12.24442
8.777715 -12.29401
8.778714 -12.34292
8.779715 -12.39114
8.780714 -12.43867
8.781714 -12.48552
8.782714 -12.531690000000001
8.783714 -12.57719
8.784715 -12.622
8.785714 -12.66613
8.786715 -12.70959
8.787714 -12.752369999999999
8.788714 -12.794469999999999
8.789714 -12.83589
8.790714 -12.876619999999999
8.791715 -12.91664
8.792714 -12.95595
8.793715 -12.994530000000001
8.794714 -13.03236
8.795714 -13.06946
8.796714 -13.105810000000002
8.797714 -13.14142
8.798715 -13.17632
8.799714 -13.2105
8.800714 -13.24396
8.801714 -13.276720000000001
8.802714 -13.30875
8.803715 -13.34007
8.804714 -13.370650000000001
8.805715 -13.400509999999999
8.806714 -13.42962
8.807714 -13.45799
8.808714 -13.4856
8.809714 -13.512450000000001
8.810715 -13.538529999999998
8.811714 -13.56383
8.812715 -13.588339999999999
8.813714 -13.612089999999998
8.814714 -13.635069999999999
8.815714 -13.6573
8.816714 -13.67879
8.817715 -13.699539999999999
8.818714 -13.71954
8.819715 -13.738800000000001
8.820714 -13.7573
8.821714 -13.77503
8.822714 -13.79198
8.823714 -13.80815
8.824715 -13.82352
8.825714 -13.8381
8.826715 -13.85188
8.827714 -13.86486
8.828714 -13.877049999999999
8.829714 -13.88844
8.830714 -13.89904
8.831715 -13.90887
8.832714 -13.91792
8.833714 -13.92622
8.834714 -13.933760000000001
8.835714 -13.94053
8.836715 -13.94653
8.837714 -13.951749999999999
8.838715 -13.95617
8.839714 -13.959769999999999
8.840714 -13.962559999999998
8.841714 -13.96453
8.842714 -13.965679999999999
8.843715 -13.966029999999998
8.844714 -13.96557
8.845715 -13.964319999999999
8.846714 -13.962269999999998
8.847714 -13.95944
8.848714 -13.95582
8.849714 -13.95142
8.850715 -13.94625
8.851714 -13.9403
8.852715 -13.933570000000001
8.853714 -13.92605
8.854714 -13.91773
8.855714 -13.908590000000002
8.856714 -13.89863
8.857715 -13.88784
8.858714 -13.87623
8.859715 -13.863809999999999
8.860714 -13.850589999999999
8.861714 -13.836580000000001
8.862714 -13.82179
8.863714 -13.80622
8.864715 -13.789879999999998
8.865714 -13.772770000000001
8.866714 -13.75488
8.867714 -13.736209999999998
8.868714 -13.71675
8.869715 -13.69651
8.870714 -13.67547
8.871715 -13.65363
8.872714 -13.630970000000001
8.873714 -13.6075
8.874714 -13.583219999999999
8.875714 -13.55812
8.876715 -13.53223
8.877714 -13.50557
8.878715 -13.47813
8.879714 -13.44994
8.880714 -13.421
8.881714 -13.39131
8.882714 -13.36085
8.883715 -13.32963
8.884714 -13.29764
8.885715 -13.26486
8.886714 -13.2313
8.887714 -13.196959999999999
8.888714 -13.16183
8.889714 -13.125919999999999
8.890715 -13.089229999999999
8.891714 -13.051760000000002
8.892715 -13.01352
8.893714 -12.97452
8.894714 -12.93479
8.895715 -12.89432
8.896714 -12.85314
8.897715 -12.811230000000002
8.898714 -12.76859
8.899714 -12.725230000000002
8.900714 -12.68111
8.901714 -12.636249999999999
8.902715 -12.59062
8.903714 -12.54424
8.904715 -12.4971
8.905714 -12.449209999999999
8.906714 -12.400590000000001
8.907714 -12.351239999999999
8.908714 -12.30116
8.909715 -12.25037
8.910714 -12.198879999999999
8.911715 -12.146700000000001
8.912714 -12.09383
8.913714 -12.040280000000001
8.914714 -11.986049999999999
8.915714 -11.93113
8.916715 -11.87551
8.917714 -11.81918
8.918715 -11.76214
8.919714 -11.70438
8.920714 -11.645909999999999
8.921714 -11.586739999999999
8.922714 -11.52688
8.923715 -11.46634
8.924714 -11.40514
8.925714 -11.34328
8.926714 -11.28078
8.927714 -11.21764
8.928715 -11.15385
8.929714 -11.08943
8.930715 -11.02438
8.931714 -10.95868
8.932714 -10.89235
8.933714 -10.82537
8.934714 -10.75774
8.935715 -10.68946
8.936714 -10.620519999999999
8.937715 -10.55094
8.938714 -10.480730000000001
8.939714 -10.40991
8.940714 -10.33849
8.941714 -10.26648
8.942715 -10.1939
8.943714 -10.12074
8.944715 -10.04701
8.945714 -9.9727079
8.946714 -9.897825899999999
8.947714 -9.8223649
8.948714 -9.746325
8.949715 -9.6697062
8.950714 -9.5925078
8.951715 -9.5147312
8.952714 -9.4363794
8.953714 -9.3574591
8.954714 -9.2779808
8.955714 -9.197959299999999
8.956715 -9.1174111
8.957714 -9.036351
8.958714 -8.9547902
8.959714 -8.872734
8.960714 -8.7901823
8.961715 -8.7071314
8.962714 -8.6235777
8.963715 -8.5395165
8.964714 -8.4549479
8.965714 -8.369875
8.966714 -8.2843021
8.967714 -8.1982367
8.968715 -8.1116855
8.969714 -8.0246568
8.970715 -7.9371594000000005
8.971714 -7.8492045
8.972714 -7.7608049
8.973714 -7.6719724000000005
8.974714 -7.582718900000001
8.975715 -7.4930519
8.976714 -7.4029744
8.977715 -7.3124841
8.978714 -7.2215773
8.979714 -7.1302487999999995
8.980714 -7.0384964
8.981714 -6.946321599999999
8.982715 -6.8537317
8.983714 -6.7607373
8.984715 -6.667351000000001
8.985714 -6.5735854
8.986714 -6.4794518
8.987714 -6.3849606
8.988714 -6.2901199000000005
8.989715 -6.1949376
8.990714 -6.0994223
8.991714 -6.0035810000000005
8.992714 -5.9074186
8.993714 -5.8109373
8.994715 -5.714136
8.995714 -5.6170113
8.996715 -5.5195604000000005
8.997714 -5.4217830000000005
8.998714 -5.3236842
8.999714 -5.2252743
9.000714 -5.1265676000000004
9.001715 -5.0275803
9.002714 -4.928327400000001
9.003715 -4.8288211
9.004714 -4.7290700999999995
9.005714 -4.6290793
9.006714 -4.528852199999999
9.007714 -4.4283926000000005
9.008715 -4.327704000000001
9.009714 -4.2267907000000005
9.010715 -4.1256569
9.011714 -4.0243047999999995
9.012714 -3.9227355
9.013714 -3.8209509
9.014714 -3.718954
9.015715 -3.6167521000000002
9.016714 -3.5143573
9.017715 -3.4117844
9.018714 -3.3090502
9.019714 -3.2061704000000004
9.020715 -3.1031556
9.021714 -3.0000120000000003
9.022715 -2.896741
9.023714 -2.7933413000000002
9.024714 -2.6898120000000003
9.025714 -2.5861541
9.026714 -2.4823718
9.027715 -2.3784714
9.028714 -2.27446
9.029715 -2.1703448
9.030714 -2.0661321
9.031714 -1.9618284
9.032714 -1.8574422
9.033714 -1.7529842
9.034715 -1.6484680000000003
9.035714 -1.5439084
9.036715 -1.4393193
9.037714 -1.3347109
9.038714 -1.2300884
9.039714 -1.1254521
9.040714 -1.0207991
9.041715 -0.91612693
9.042714 -0.81143575
9.043715 -0.7067304600000001
9.044714 -0.60202014
9.045714 -0.49731666
9.046714 -0.39263214
9.047714 -0.28797723000000003
9.048715 -0.18336049000000001
9.049714 -0.078789098
9.050714 0.025729654999999997
9.051714 0.13018715
9.052714 0.23457333000000002
9.053715 0.33887778
9.054714 0.44309170999999997
9.055715 0.54720971
9.056714 0.6512304299999999
9.057714 0.75515541
9.058714 0.85898647
9.059714 0.96272267
9.060715 1.0663583
9.061714 1.1698822
9.062715 1.2732794
9.063714 1.3765338999999999
9.064714 1.4796316999999999
9.065714 1.5825626999999998
9.066714 1.6853208000000002
9.067715 1.7879024000000001
9.068714 1.8903043000000002
9.069715 1.9925218000000002
9.070714 2.0945484
9.071714 2.1963766
9.072714 2.2979993
9.073714 2.3994122
9.074715 2.5006128
9.075714 2.6016006000000003
9.076715 2.7023735
9.077714 2.8029257
9.078714 2.9032473
9.079714 3.0033236000000003
9.080714 3.1031387
9.081715 3.2026779
9.082714 3.3019307999999996
9.083714 3.4008928000000003
9.084714 3.4995627000000002
9.085714 3.5979419999999998
9.086715 3.6960303999999997
9.087714 3.7938245000000004
9.088715 3.8913178999999998
9.089714 3.9885010999999997
9.090714 4.0853646
9.091714 4.1819006
9.092714 4.278103600000001
9.093715 4.3739695
9.094714 4.4694927
9.095715 4.564665300000001
9.096714 4.6594758
9.097714 4.7539108
9.098714 4.8479568
9.099714 4.941603499999999
9.100715 5.0348464
9.101714 5.1276855
9.102715 5.2201241000000005
9.103714 5.3121652
9.104714 5.4038085
9.105714 5.4950487
9.106714 5.585875
9.107715 5.6762751
9.108714 5.7662368
9.109715 5.8557502999999995
9.110714 5.9448089
9.111714 6.0334083
9.112714 6.1215445
9.113714 6.2092111
9.114715 6.2963992
9.115714 6.3830994
9.116714 6.4693026
9.117714 6.5550029
9.118714 6.640198799999999
9.119715 6.724891800000001
9.120714 6.8090856
9.121715 6.8927802
9.122714 6.9759712
9.123714 7.0586495
9.124714 7.1408004
9.125714 7.2224095
9.126715 7.3034637
9.127714 7.383954500000001
9.128715 7.4638791
9.129714 7.543236
9.130714 7.6220252
9.131714 7.7002451
9.132714 7.7778898
9.133715 7.854952699999999
9.134714 7.931426900000001
9.135715 8.007308100000001
9.136714 8.0825947
9.137714 8.157286800000001
9.138714 8.2313843
9.139714 8.3048835
9.140715 8.377777
9.141714 8.4500514
9.142715 8.5216917
9.143714 8.5926846
9.144714 8.663021
9.145715 8.7326966
9.146714 8.8017128
9.147715 8.8700734
9.148714 8.9377806
9.149714 9.0048335
9.150714 9.0712279
9.151714 9.1369562
9.152715 9.2020109
9.153714 9.2663854
9.154715 9.330076700000001
9.155714 9.3930833
9.156714 9.4554037
9.157714 9.517033399999999
9.158714 9.577964999999999
9.159715 9.6381865
9.160714 9.6976876
9.161715 9.756459300000001
9.162714 9.8144971
9.163714 9.8718032
9.164714 9.9283814
9.165714 9.9842377
9.166715 10.03937
9.167714 10.09379
9.168715 10.14747
9.169714 10.20041
9.170714 10.252600000000001
9.171714 10.30404
9.172714 10.35471
9.173715 10.404620000000001
9.174714 10.453759999999999
9.175714 10.50213
9.176714 10.54973
9.177714 10.59655
9.178715 10.64258
9.179714 10.68782
9.180715 10.73226
9.181714 10.77592
9.182714 10.818800000000001
9.183714 10.86089
9.184714 10.90221
9.185715 10.942739999999999
9.186714 10.98248
9.187715 11.02141
9.188714 11.059520000000001
9.189714 11.09681
9.190714 11.13328
9.191714 11.168930000000001
9.192715 11.20377
9.193714 11.23778
9.194715 11.27098
9.195714 11.30335
9.196714 11.33489
9.197714 11.365599999999999
9.198714 11.395470000000001
9.199715 11.424520000000001
9.200714 11.45274
9.201715 11.48014
9.202714 11.50671
9.203714 11.53244
9.204714 11.55732
9.205714 11.58135
9.206715 11.60451
9.207714 11.62681
9.208714 11.64826
9.209714 11.66885
9.210714 11.68859
9.211715 11.70749
9.212714 11.725539999999999
9.213715 11.74274
9.214714 11.759079999999999
9.215714 11.774560000000001
9.216714 11.78918
9.217714 11.80295
9.218715 11.81585
9.219714 11.8279
9.220715 11.839089999999999
9.221714 11.849419999999999
9.222714 11.858870000000001
9.223714 11.86744
9.224714 11.87514
9.225715 11.88196
9.226714 11.88791
9.227715 11.892999999999999
9.228714 11.89724
9.229714 11.90061
9.230714 11.90313
9.231714 11.90479
9.232715 11.90557
9.233714 11.90547
9.234715 11.9045
9.235714 11.90265
9.236714 11.89993
9.237714 11.89635
9.238714 11.89189
9.239715 11.88657
9.240714 11.88037
9.241714 11.8733
9.242714 11.865359999999999
9.243714 11.85655
9.244715 11.84688
9.245714 11.836359999999999
9.246715 11.82499
9.247714 11.81277
9.248714 11.79969
9.249714 11.78574
9.250714 11.77092
9.251715 11.75524
9.252714 11.73869
9.253715 11.72127
9.254714 11.703
9.255714 11.68388
9.256714 11.66391
9.257714 11.64308
9.258715 11.621410000000001
9.259714 11.59889
9.260715 11.575520000000001
9.261714 11.551309999999999
9.262714 11.52626
9.263714 11.50038
9.264714 11.473659999999999
9.265715 11.44611
9.266714 11.417720000000001
9.267715 11.38849
9.268714 11.358419999999999
9.269714 11.32751
9.270715 11.295760000000001
9.271714 11.26319
9.272715 11.2298
9.273714 11.19561
9.274714 11.1606
9.275714 11.12478
9.276714 11.088149999999999
9.277715 11.05071
9.278714 11.01246
9.279715 10.97341
9.280714 10.93355
9.281714 10.8929
9.282714 10.85145
9.283714 10.80921
9.284715 10.76618
9.285714 10.72235
9.286715 10.67773
9.287714 10.63233
9.288714 10.58615
9.289714 10.5392
9.290714 10.49149
9.291715 10.44303
9.292714 10.39381
9.293715 10.34383
9.294714 10.293099999999999
9.295714 10.24161
9.296714 10.18936
9.297714 10.13636
9.298715 10.08262
9.299714 10.02815
9.300714 9.9729396
9.301714 9.9170037
9.302714 9.8603413
9.303715 9.8029546
9.304714 9.744849799999999
9.305715 9.6860342
9.306714 9.626516
9.307714 9.566301900000001
9.308714 9.505397799999999
9.309714 9.443805399999999
9.310715 9.381523699999999
9.311714 9.318552200000001
9.312715 9.2548907
9.313714 9.1905423
9.314714 9.1255136
9.315714 9.0598136
9.316714 8.9934513
9.317715 8.9264341
9.318714 8.8587686
9.319715 8.790458
9.320714 8.7215059
9.321714 8.6519159
9.322714 8.5816927
9.323714 8.510843699999999
9.324715 8.439377
9.325714 8.3672985
9.326715 8.2946122
9.327714 8.221320799999999
9.328714 8.1474259
9.329714 8.0729291
9.330714 7.9978332
9.331715 7.9221457
9.332714 7.8458756
9.333714 7.7690341
9.334714 7.6916315
9.335714 7.613675300000001
9.336715 7.5351708
9.337714 7.4561201
9.338715 7.3765256
9.339714 7.2963893
9.340714 7.2157167
9.341714 7.1345136
9.342714 7.0527881
9.343715 6.9705464
9.344714 6.8877935
9.345715 6.804533999999999
9.346714 6.7207716
9.347714 6.636510800000001
9.348714 6.5517582
9.349714 6.466522800000001
9.350715 6.380815800000001
9.351714 6.2946476
9.352715 6.2080283
9.353714 6.120963799999999
9.354714 6.0334578
9.355714 5.9455123
9.356714 5.8571298
9.357715 5.7683136
9.358714 5.6790698
9.359715 5.5894069
9.360714 5.4993335
9.361714 5.4088581
9.362714 5.317988199999999
9.363714 5.2267302
9.364715 5.1350892
9.365714 5.0430715
9.366714 4.950685099999999
9.367714 4.8579395
9.368714 4.7648441
9.369715 4.6714082
9.370714 4.5776392999999995
9.371715 4.4835418
9.372714 4.3891184
9.373714 4.2943716
9.374714 4.1993044
9.375714 4.103922799999999
9.376715 4.008235
9.377714 3.9122510999999998
9.378715 3.8159817
9.379714 3.7194366999999997
9.380714 3.6226239000000002
9.381714 3.5255499
9.382714 3.4282207000000002
9.383715 3.3306424000000003
9.384714 3.2328221999999998
9.385715 3.1347685
9.386714 3.0364899000000003
9.387714 2.9379942
9.388714 2.8392874
9.389714 2.7403738
9.390715 2.6412573000000004
9.391714 2.5419414000000002
9.392715 2.442432
9.393714 2.3427371
9.394714 2.2428668999999997
9.395715 2.1428326
9.396714 2.0426455999999997
9.397715 1.9423155
9.398714 1.84185
9.399714 1.7412556
9.400714 1.6405378000000002
9.401714 1.5397026
9.402715 1.4387573
9.403714 1.3377097
9.404715 1.2365678
9.405714 1.1353393999999999
9.406714 1.0340308
9.407714 0.93264738
9.408714 0.83119422
9.409715 0.72967713
9.410714 0.62810346
9.411715 0.52648238
9.412714 0.42482452000000004
9.413714 0.32314076
9.414714 0.22144112999999999
9.415714 0.11973392000000001
9.416715 0.018025585
9.417714 -0.083678594
9.418715 -0.18537355
9.419714 -0.2870535
9.420714 -0.38871155
9.421714 -0.49033975
9.422714 -0.59192977
9.423715 -0.69347364
9.424714 -0.7949643799999999
9.425714 -0.89639546
9.426714 -0.9977607100000001
9.427714 -1.099053
9.428715 -1.2002643
9.429714 -1.3013852
9.430715 -1.4024056
9.431714 -1.5033157
9.432714 -1.6041067999999998
9.433714 -1.704772
9.434714 -1.8053057000000001
9.435715 -1.9057026000000001
9.436714 -2.0059576
9.437715 -2.1060646
9.438714 -2.2060161
9.439714 -2.3058039999999997
9.440714 -2.4054196
9.441714 -2.5048546000000003
9.442715 -2.604102
9.443714 -2.7031548
9.444715 -2.8020065
9.445714 -2.9006498
9.446714 -2.9990764
9.447714 -3.0972779
9.448714 -3.1952448
9.449715 -3.2929692000000004
9.450714 -3.3904437
9.451715 -3.4876614999999997
9.452714 -3.5846177
9.453714 -3.6813073000000003
9.454714 -3.7777245
9.455714 -3.8738626999999997
9.456715 -3.9697148
9.457714 -4.0652726
9.458714 -4.1605283
9.459714 -4.255474
9.460714 -4.3501031
9.461715 -4.4444088
9.462714 -4.5383841
9.463715 -4.6320222
9.464714 -4.7253153999999995
9.465714 -4.8182555
9.466714 -4.9108341
9.467714 -5.003044
9.468715 -5.094878
9.469714 -5.1863304999999995
9.470715 -5.277396
9.471714 -5.3680692
9.472714 -5.458344100000001
9.473714 -5.548214499999999
9.474714 -5.637673299999999
9.475715 -5.7267129
9.476714 -5.8153264
9.477715 -5.9035074
9.478714 -5.9912491999999995
9.479714 -6.0785454
9.480714 -6.1653901
9.481714 -6.2517762
9.482715 -6.337697100000001
9.483714 -6.423144799999999
9.484715 -6.508112000000001
9.485714 -6.5925926
9.486714 -6.676581500000001
9.487714 -6.7600727
9.488714 -6.8430610000000005
9.489715 -6.9255419
9.490714 -7.0075102000000005
9.491714 -7.0889585
9.492714 -7.1698815
9.493714 -7.250271699999999
9.494715 -7.330122599999999
9.495714 -7.4094280999999995
9.496715 -7.4881829
9.497714 -7.5663811999999995
9.498714 -7.6440163000000005
9.499714 -7.7210821
9.500714 -7.7975713
9.501715 -7.8734785
9.502714 -7.9487972000000005
9.503715 -8.0235228
9.504714 -8.097650100000001
9.505714 -8.1711754
9.506714 -8.244095
9.507714 -8.3164036
9.508715 -8.3880953
9.509714 -8.459164900000001
9.510715 -8.5296065
9.511714 -8.5994132
9.512714 -8.6685799
9.513714 -8.7371007
9.514714 -8.8049702
9.515715 -8.8721834
9.516714 -8.938735000000001
9.517715 -9.0046197
9.518714 -9.0698324
9.519714 -9.1343686
9.520715 -9.1982238
9.521714 -9.261395799999999
9.522715 -9.323880800000001
9.523714 -9.385675899999999
9.524714 -9.4467774
9.525714 -9.5071815
9.526714 -9.5668823
9.527715 -9.625873
9.528714 -9.6841484
9.529715 -9.741701899999999
9.530714 -9.798529
9.531714 -9.8546244
9.532714 -9.9099837
9.533714 -9.9646039
9.534715 -10.01848
9.535714 -10.07161
9.536715 -10.12399
9.537714 -10.17561
9.538714 -10.22648
9.539714 -10.276589999999999
9.540714 -10.32594
9.541715 -10.37452
9.542714 -10.42234
9.543715 -10.469380000000001
9.544714 -10.51565
9.545714 -10.56113
9.546714 -10.605820000000001
9.547714 -10.64972
9.548715 -10.69282
9.549714 -10.73512
9.550714 -10.776620000000001
9.551714 -10.81732
9.552714 -10.85722
9.553715 -10.8963
9.554714 -10.93458
9.555715 -10.97205
9.556714 -11.008709999999999
9.557714 -11.044550000000001
9.558714 -11.07957
9.559714 -11.11377
9.560715 -11.14714
9.561714 -11.17969
9.562715 -11.211400000000001
9.563714 -11.24227
9.564714 -11.2723
9.565714 -11.30148
9.566714 -11.32982
9.567715 -11.35731
9.568714 -11.38395
9.569715 -11.40975
9.570714 -11.434709999999999
9.571714 -11.45882
9.572714 -11.48207
9.573714 -11.504480000000001
9.574715 -11.52604
9.575714 -11.54674
9.576715 -11.56658
9.577714 -11.58555
9.578714 -11.603670000000001
9.579714 -11.62091
9.580714 -11.63729
9.581715 -11.65279
9.582714 -11.66743
9.583714 -11.68118
9.584714 -11.69407
9.585714 -11.70609
9.586715 -11.71725
9.587714 -11.72753
9.588715 -11.73696
9.589714 -11.745510000000001
9.590714 -11.75319
9.591714 -11.76001
9.592714 -11.76594
9.593715 -11.770990000000001
9.594714 -11.77517
9.595715 -11.77846
9.596714 -11.78088
9.597714 -11.78241
9.598714 -11.783059999999999
9.599714 -11.78284
9.600715 -11.78173
9.601714 -11.77975
9.602715 -11.77689
9.603714 -11.77317
9.604714 -11.76857
9.605714 -11.7631
9.606714 -11.75676
9.607715 -11.749550000000001
9.608714 -11.74146
9.609715 -11.7325
9.610714 -11.72265
9.611714 -11.711929999999999
9.612714 -11.700330000000001
9.613714 -11.68785
9.614715 -11.6745
9.615714 -11.66028
9.616714 -11.64519
9.617714 -11.629240000000001
9.618714 -11.61242
9.619715 -11.59473
9.620714 -11.57619
9.621715 -11.55679
9.622714 -11.53653
9.623714 -11.51541
9.624714 -11.493440000000001
9.625714 -11.470600000000001
9.626715 -11.44691
9.627714 -11.42236
9.628715 -11.39695
9.629714 -11.37069
9.630714 -11.343580000000001
9.631714 -11.31562
9.632714 -11.28683
9.633715 -11.257200000000001
9.634714 -11.22674
9.635715 -11.19545
9.636714 -11.16333
9.637714 -11.130370000000001
9.638714 -11.09659
9.639714 -11.06199
9.640715 -11.02655
9.641714 -10.99029
9.642715 -10.95322
9.643714 -10.915320000000001
9.644714 -10.8766
9.645715 -10.83707
9.646714 -10.79672
9.647715 -10.75557
9.648714 -10.71362
9.649714 -10.67087
9.650714 -10.62733
9.651714 -10.58301
9.652715 -10.5379
9.653714 -10.491999999999999
9.654715 -10.44533
9.655714 -10.39787
9.656714 -10.34962
9.657714 -10.3006
9.658714 -10.250810000000001
9.659715 -10.20025
9.660714 -10.14892
9.661715 -10.09684
9.662714 -10.04401
9.663714 -9.9904232
9.664714 -9.936094299999999
9.665714 -9.8810263
9.666715 -9.8252237
9.667714 -9.768692399999999
9.668715 -9.7114377
9.669714 -9.6534625
9.670714 -9.594769
9.671714 -9.5353581
9.672714 -9.4752312
9.673715 -9.414389
9.674714 -9.352835299999999
9.675714 -9.2905767
9.676714 -9.2276208
9.677714 -9.1639765
9.678715 -9.0996519
9.679714 -9.034652999999999
9.680715 -8.9689843
9.681714 -8.9026488
9.682714 -8.835649499999999
9.683714 -8.767990000000001
9.684714 -8.699675599999999
9.685715 -8.6307116
9.686714 -8.5611038
9.687715 -8.4908567
9.688714 -8.4199734
9.689714 -8.3484568
9.690714 -8.2763098
9.691714 -8.2035363
9.692715 -8.1301421
9.693714 -8.0561355
9.694715 -7.9815268999999995
9.695714 -7.9063259
9.696714 -7.8305408000000005
9.697714 -7.7541776
9.698714 -7.677239900000001
9.699715 -7.599729299999999
9.700714 -7.521648
9.701715 -7.4429996
9.702714 -7.3637888
9.703714 -7.284022900000001
9.704714 -7.2037093
9.705714 -7.1228549
9.706715 -7.0414647
9.707714 -6.9595441
9.708714 -6.8770967
9.709714 -6.7941286000000005
9.710714 -6.7106463000000005
9.711715 -6.6266589
9.712714 -6.542176800000001
9.713715 -6.4572088
9.714714 -6.371764100000001
9.715714 -6.285847
9.716714 -6.1994612
9.717714 -6.1126079
9.718715 -6.0252897
9.719714 -5.9375111
9.720715 -5.8492795
9.721714 -5.7606041
9.722714 -5.6714952
9.723714 -5.5819616000000005
9.724714 -5.4920103
9.725715 -5.4016471
9.726714 -5.3108763
9.727715 -5.2197024
9.728714 -5.1281322
9.729714 -5.0361734
9.730714 -4.9438361
9.731714 -4.85113
9.732715 -4.758063
9.733714 -4.6646398
9.734715 -4.570863800000001
9.735714 -4.4767372
9.736714 -4.3822631
9.737714 -4.2874482
9.738714 -4.192300899999999
9.739715 -4.0968325
9.740714 -4.0010542000000004
9.741714 -3.9049760000000004
9.742714 -3.8086053
9.743714 -3.7119467000000004
9.744715 -3.6150038
9.745714 -3.5177812000000004
9.746715 -3.4202848
9.747714 -3.3225231
9.748714 -3.2245066000000002
9.749714 -3.1262457
9.750714 -3.0277496
9.751715 -2.9290244
9.752714 -2.8300742
9.753715 -2.7309020999999998
9.754714 -2.6315125000000004
9.755714 -2.531912
9.756714 -2.4321103
9.757714 -2.3321188999999998
9.758715 -2.231949
9.759714 -2.1316102
9.760715 -2.0311087
9.761714 -1.930449
9.762714 -1.8296335000000001
9.763714 -1.7286666
9.764714 -1.6275547000000001
9.765715 -1.5263079000000002
9.766714 -1.4249376
9.767715 -1.3234557
9.768714 -1.221872
9.769714 -1.1201935
9.770715 -1.0184242
9.771714 -0.9165673500000001
9.772715 -0.81462674
9.773714 -0.71260897
9.774714 -0.61052339
9.775714 -0.5083810999999999
9.776714 -0.40619317
9.777715 -0.30396873999999996
9.778714 -0.20171418
9.779715 -0.09943349299999998
9.780714 0.00286997
9.781714 0.10519143
9.782714 0.20752328
9.783714 0.30985489
9.784715 0.4121738
9.785714 0.51446809
9.786715 0.61672819
9.787714 0.71894806
9.788714 0.8211244799999999
9.789714 0.92325537
9.790714 1.0253374000000002
9.791715 1.1273643
9.792714 1.2293267
9.793715 1.331213
9.794714 1.4330117999999998
9.795714 1.5347131999999999
9.796714 1.6363103
9.797714 1.7377984
9.798715 1.8391738000000002
9.799714 1.9404313
9.800714 2.041563
9.801714 2.1425587999999998
9.802714 2.2434070999999998
9.803715 2.3440968
9.804714 2.4446201
9.805715 2.5449721000000003
9.806714 2.6451504
9.807714 2.7451532
9.808714 2.8449766000000003
9.809714 2.9446138
9.810715 3.0440541000000003
9.811714 3.1432852
9.812715 3.2422940999999996
9.813714 3.3410705999999997
9.814714 3.4396077999999997
9.815714 3.5379015
9.816714 3.6359481999999996
9.817715 3.7337437
9.818714 3.8312818999999996
9.819715 3.9285544
9.820714 4.0255513
9.821714 4.1222636
9.822714 4.2186841
9.823714 4.3148093
9.824715 4.4106361
9.825714 4.5061614
9.826715 4.6013806
9.827714 4.6962854
9.828714 4.7908641
9.829714 4.8851039
9.830714 4.9789924
9.831715 5.072520300000001
9.832714 5.165682
9.833714 5.2584749
9.834714 5.3508975
9.835714 5.4429475
9.836715 5.5346198
9.837714 5.6259066
9.838715 5.7167992000000005
9.839714 5.8072884
9.840714 5.8973666
9.841714 5.9870288
9.842714 6.0762703
9.843715 6.1650872
9.844714 6.2534727
9.845715 6.3414186
9.846714 6.428913799999999
9.847714 6.5159462
9.848714 6.6025063
9.849714 6.688587399999999
9.850715 6.7741863
9.851714 6.859304
9.852715 6.9439396
9.853714 7.0280917
9.854714 7.111756499999999
9.855714 7.194925100000001
9.856714 7.2775885
9.857715 7.3597357
9.858714 7.441358300000001
9.859715 7.522450399999999
9.860714 7.603006800000001
9.861714 7.6830231
9.862714 7.7624932
9.863714 7.8414112
9.864715 7.919768200000001
9.865714 7.997556
9.866714 8.0747686
9.867714 8.1514023
9.868714 8.2274571
9.869715 8.302933
9.870714 8.3778299
9.871715 8.4521443
9.872714 8.525870000000001
9.873714 8.5989974
9.874714 8.671514700000001
9.875714 8.7434113
9.876715 8.8146783
9.877714 8.8853098
9.878715 8.955302099999999
9.879714 9.0246528
9.880714 9.093359900000001
9.881714 9.1614194
9.882714 9.2288263
9.883715 9.2955753
9.884714 9.3616627
9.885715 9.427087
9.886714 9.4918467
9.887714 9.5559418
9.888714 9.6193686
9.889714 9.6821226
9.890715 9.7441949
9.891714 9.8055743
9.892715 9.866250299999999
9.893714 9.9262141
9.894714 9.9854596
9.895715 10.04398
9.896714 10.10179
9.897715 10.15887
9.898714 10.21524
9.899714 10.27088
9.900714 10.325800000000001
9.901714 10.38
9.902715 10.43346
9.903714 10.486189999999999
9.904715 10.53818
9.905714 10.58943
9.906714 10.63993
9.907714 10.68968
9.908714 10.73867
9.909715 10.78688
9.910714 10.83432
9.911715 10.88097
9.912714 10.92684
9.913714 10.97192
9.914714 11.01623
9.915714 11.05975
9.916715 11.10251
9.917714 11.14449
9.918715 11.18569
9.919714 11.2261
9.920714 11.26572
9.921714 11.304540000000001
9.922714 11.34256
9.923715 11.37976
9.924714 11.41616
9.925714 11.451740000000001
9.926714 11.4865
9.927714 11.52043
9.928715 11.553529999999999
9.929714 11.5858
9.930715 11.61725
9.931714 11.647879999999999
9.932714 11.6777
9.933714 11.70671
9.934714 11.7349
9.935715 11.76228
9.936714 11.78883
9.937715 11.81455
9.938714 11.83942
9.939714 11.86346
9.940714 11.88664
9.941714 11.90897
9.942715 11.930449999999999
9.943714 11.95108
9.944715 11.970849999999999
9.945714 11.98977
9.946714 12.007850000000001
9.947714 12.02508
9.948714 12.04147
9.949715 12.05702
9.950714 12.07174
9.951715 12.08562
9.952714 12.09865
9.953714 12.11083
9.954714 12.12215
9.955714 12.1326
9.956715 12.14218
9.957714 12.15089
9.958714 12.15873
9.959714 12.1657
9.960714 12.171800000000001
9.961715 12.177050000000001
9.962714 12.18145
9.963715 12.184989999999999
9.964714 12.18769
9.965714 12.189540000000001
9.966714 12.19054
9.967714 12.1907
9.968715 12.19001
9.969714 12.18846
9.970715 12.18605
9.971714 12.18277
9.972714 12.178609999999999
9.973714 12.17357
9.974714 12.16766
9.975715 12.16088
9.976714 12.15325
9.977715 12.14476
9.978714 12.13542
9.979714 12.12525
9.980714 12.11423
9.981714 12.10238
9.982715 12.0897
9.983714 12.07617
9.984715 12.0618
9.985714 12.04658
9.986714 12.03051
9.987714 12.01358
9.988714 11.995790000000001
9.989715 11.97714
9.990714 11.95763
9.991714 11.93727
9.992714 11.91607
9.993714 11.89404
9.994715 11.87119
9.995714 11.84752
9.996715 11.82305
9.997714 11.79776
9.998714 11.771669999999999
9.999714 11.74475
10.00071 11.71702
10.00171 11.688460000000001
10.00271 11.65907
10.00371 11.628860000000001
10.00471 11.59781
10.00571 11.56593
10.00671 11.53323
10.00771 11.49971
10.00871 11.46538
10.00971 11.43026
10.01071 11.394350000000001
10.01171 11.35767
10.01271 11.32021
10.01371 11.28199
10.01471 11.243
10.01571 11.20323
10.01671 11.16268
10.01771 11.121350000000001
10.01871 11.07922
10.01971 11.0363
10.02071 10.99259
10.02171 10.94811
10.02271 10.90284
10.02371 10.85682
10.02471 10.81003
10.02571 10.76251
10.02671 10.71425
10.02771 10.66526
10.02871 10.61556
10.02971 10.565140000000001
10.03071 10.51401
10.03171 10.462159999999999
10.03271 10.40958
10.03371 10.356269999999999
10.03471 10.30223
10.03571 10.247449999999999
10.03671 10.191930000000001
10.03771 10.13569
10.03871 10.07874
10.03971 10.021090000000001
10.04071 9.962748000000001
10.04171 9.903732699999999
10.04271 9.844051299999999
10.04371 9.7837105
10.04471 9.722715599999999
10.04571 9.6610688
10.04671 9.598770700000001
10.04771 9.5358185
10.04871 9.4722092
10.04971 9.4079383
10.05071 9.343002
10.05171 9.2774004
10.05271 9.211136400000001
10.05371 9.1442183
10.05471 9.0766579
10.05571 9.0084709
10.05671 8.9396723
10.05771 8.8702761
10.05871 8.800294300000001
10.05971 8.7297335
10.06071 8.6585976
10.06171 8.586887299999999
10.06271 8.5146002
10.06371 8.4417343
10.06471 8.368288
10.06571 8.2942598
10.06671 8.219649599999999
10.06771 8.144459099999999
10.06871 8.0686934
10.06971 7.992360699999999
10.07071 7.9154715
10.07171 7.8380406
10.07271 7.760083700000001
10.07371 7.6816149
10.07471 7.6026476999999995
10.07571 7.523191
10.07671 7.443248500000001
10.07771 7.362820200000001
10.07871 7.2819032
10.07971 7.200493700000001
10.08071 7.1185887
10.08171 7.0361875000000005
10.08271 6.953293100000001
10.08371 6.869910699999999
10.08471 6.7860484
10.08571 6.7017168
10.08671 6.616928399999999
10.08771 6.531696800000001
10.08871 6.446035999999999
10.08971 6.359959399999999
10.09071 6.2734798
10.09171 6.1866056
10.09271 6.0993429
10.09371 6.0116924
10.09471 5.9236523
10.09571 5.8352187
10.09671 5.7463877
10.09771 5.6571577
10.09871 5.5675305
10.09971 5.477513
10.10071 5.3871151
10.10171 5.2963503
10.10271 5.2052327
10.10371 5.1137775
10.10471 5.0219983
10.10571 4.9299065
10.10671 4.8375122
10.10771 4.7448229
10.10871 4.6518434
10.10971 4.558575899999999
10.11071 4.4650204
10.11171 4.3711759
10.11271 4.2770408
10.11371 4.1826144
10.11471 4.0878993
10.11571 3.9929016999999996
10.11671 3.8976323
10.11771 3.8021054
10.11871 3.7063368
10.11971 3.6103430999999997
10.12071 3.514139
10.12171 3.4177367
10.12271 3.3211444
10.12371 3.2243665
10.12471 3.1274054000000002
10.12571 3.030261
10.12671 2.9329328
10.12771 2.83542
10.12871 2.7377225000000003
10.12971 2.6398424
10.13071 2.5417835
10.13171 2.4435529000000002
10.13271 2.3451613
10.13371 2.2466222
10.13471 2.1479512
10.13571 2.0491647000000004
10.13671 1.9502785000000002
10.13771 1.8513055999999999
10.13871 1.7522551000000002
10.13971 1.6531322000000002
10.14071 1.5539384
10.14171 1.454673
10.14271 1.355334
10.14371 1.2559205
10.14471 1.1564334
10.14571 1.0568761
10.14671 0.95725516
10.14771 0.8575797099999999
10.14871 0.7578615599999999
10.14971 0.65811449
10.15071 0.55835331
10.15171 0.45859297
10.15271 0.35884746
10.15371 0.25912847
10.15471 0.15944450000000002
10.15571 0.059800385000000005
10.15671 -0.039802471
10.15771 -0.1393653
10.15871 -0.2388905
10.15971 -0.33837995
10.16071 -0.43783342000000003
10.16171 -0.53724749
10.16271 -0.63661505
10.16371 -0.73592556
10.16471 -0.83516575
10.16571 -0.9343206
10.16671 -1.0333747
10.16771 -1.1323132
10.16871 -1.2311231
10.16971 -1.3297939
10.17071 -1.4283178
10.17171 -1.5266908
10.17271 -1.6249115
10.17371 -1.7229807
10.17471 -1.8209000999999998
10.17571 -1.9186713000000002
10.17671 -2.0162940000000003
10.17771 -2.1137649
10.17871 -2.2110775
10.17971 -2.3082213
10.18071 -2.4051838
10.18171 -2.50195
10.18271 -2.5985050999999997
10.18371 -2.6948350999999997
10.18471 -2.7909279
10.18571 -2.886774
10.18671 -2.9823674000000002
10.18771 -3.0777045
10.18871 -3.1727843
10.18971 -3.2676077999999995
10.19071 -3.3621758
10.19171 -3.456489
10.19271 -3.5505459000000004
10.19371 -3.6443419999999995
10.19471 -3.7378702
10.19571 -3.8311195
10.19671 -3.924077
10.19771 -4.0167283
10.19871 -4.1090593
10.19971 -4.2010568
10.20071 -4.2927101
10.20171 -4.3840114
10.20271 -4.4749558
10.20371 -4.5655411
10.20471 -4.6557676
10.20571 -4.7456361000000005
10.20671 -4.8351482
10.20771 -4.924304
10.20871 -5.0131023
10.20971 -5.1015392
10.21071 -5.1896073000000005
10.21171 -5.2772962
10.21271 -5.3645931000000004
10.21371 -5.4514844
10.21471 -5.537955800000001
10.21571 -5.6239951
10.21671 -5.709593
10.21771 -5.794742
10.21871 -5.8794387
10.21971 -5.963682
10.22071 -6.0474724
10.22171 -6.1308105
10.22271 -6.2136974
10.22371 -6.2961325
10.22471 -6.378112700000001
10.22571 -6.4596333
10.22671 -6.5406874
10.22771 -6.6212653999999995
10.22871 -6.7013568999999995
10.22971 -6.7809492
10.23071 -6.8600297
10.23171 -6.9385871
10.23271 -7.016612599999999
10.23371 -7.0941009
10.23471 -7.1710482
10.23571 -7.2474554
10.23671 -7.3233232
10.23771 -7.398653800000001
10.23871 -7.473447900000001
10.23971 -7.5477049
10.24071 -7.6214209
10.24171 -7.694590799999999
10.24271 -7.7672064
10.24371 -7.839258
10.24471 -7.910735900000001
10.24571 -7.9816312
10.24671 -8.0519333
10.24771 -8.1216335
10.24871 -8.190725
10.24971 -8.2592018
10.25071 -8.3270609
10.25171 -8.3943024
10.25271 -8.460927
10.25371 -8.5269377
10.25471 -8.5923359
10.25571 -8.657121700000001
10.25671 -8.721292799999999
10.25771 -8.784843200000001
10.25871 -8.8477664
10.25971 -8.9100517
10.26071 -8.971689600000001
10.26171 -9.032671200000001
10.26271 -9.092988100000001
10.26371 -9.1526352
10.26471 -9.211608
10.26571 -9.2699029
10.26671 -9.3275189
10.26771 -9.384454
10.26871 -9.4407089
10.26971 -9.496283499999999
10.27071 -9.5511787
10.27171 -9.6053943
10.27271 -9.6589282
10.27371 -9.7117774
10.27471 -9.7639352
10.27571 -9.8153934
10.27671 -9.866143
10.27771 -9.916175200000001
10.27871 -9.9654831
10.27971 -10.014059999999999
10.28071 -10.061910000000001
10.28171 -10.109020000000001
10.28271 -10.15541
10.28371 -10.20106
10.28471 -10.24599
10.28571 -10.29018
10.28671 -10.33365
10.28771 -10.376380000000001
10.28871 -10.418379999999999
10.28971 -10.45963
10.29071 -10.50015
10.29171 -10.53992
10.29271 -10.57893
10.29371 -10.61718
10.29471 -10.65467
10.29571 -10.69138
10.29671 -10.72732
10.29771 -10.76248
10.29871 -10.79687
10.29971 -10.83049
10.30071 -10.863349999999999
10.30171 -10.895430000000001
10.30271 -10.92676
10.30371 -10.957310000000001
10.30471 -10.987089999999998
10.30571 -11.01609
10.30671 -11.04431
10.30771 -11.07174
10.30871 -11.098379999999999
10.30971 -11.12424
10.31071 -11.14929
10.31171 -11.17356
10.31271 -11.19702
10.31371 -11.21968
10.31471 -11.24155
10.31571 -11.26262
10.31671 -11.28289
10.31771 -11.30237
10.31871 -11.32106
10.31971 -11.33896
10.32071 -11.35607
10.32171 -11.37238
10.32271 -11.387880000000001
10.32371 -11.40258
10.32471 -11.416469999999999
10.32571 -11.429540000000001
10.32671 -11.44181
10.32771 -11.45326
10.32871 -11.4639
10.32971 -11.473740000000001
10.33071 -11.48277
10.33171 -11.49099
10.33271 -11.49841
10.33371 -11.50502
10.33471 -11.51083
10.33571 -11.515830000000001
10.33671 -11.52004
10.33771 -11.52343
10.33871 -11.52603
10.33971 -11.527809999999999
10.34071 -11.52878
10.34171 -11.52894
10.34271 -11.52828
10.34371 -11.52681
10.34471 -11.524529999999999
10.34571 -11.52145
10.34671 -11.517570000000001
10.34771 -11.512880000000001
10.34871 -11.507399999999999
10.34971 -11.50112
10.35071 -11.49404
10.35171 -11.48615
10.35271 -11.47746
10.35371 -11.46797
10.35471 -11.45769
10.35571 -11.4466
10.35671 -11.43472
10.35771 -11.422039999999999
10.35871 -11.40855
10.35971 -11.394269999999999
10.36071 -11.3792
10.36171 -11.363330000000001
10.36271 -11.346680000000001
10.36371 -11.32925
10.36471 -11.31104
10.36571 -11.29205
10.36671 -11.27229
10.36771 -11.251750000000001
10.36871 -11.23043
10.36971 -11.20833
10.37071 -11.185459999999999
10.37171 -11.16181
10.37271 -11.13738
10.37371 -11.11219
10.37471 -11.08623
10.37571 -11.05951
10.37671 -11.03202
10.37771 -11.00377
10.37871 -10.97476
10.37971 -10.94499
10.38071 -10.91448
10.38171 -10.88322
10.38271 -10.85121
10.38371 -10.81847
10.38471 -10.78498
10.38571 -10.75075
10.38671 -10.71579
10.38771 -10.68008
10.38871 -10.643650000000001
10.38971 -10.60648
10.39071 -10.56859
10.39171 -10.52999
10.39271 -10.49067
10.39371 -10.45064
10.39471 -10.4099
10.39571 -10.36845
10.39671 -10.32629
10.39771 -10.283430000000001
10.39871 -10.23987
10.39971 -10.195609999999999
10.40071 -10.15067
10.40171 -10.10503
10.40271 -10.05871
10.40371 -10.0117
10.40471 -9.9640138
10.40571 -9.9156447
10.40671 -9.8666012
10.40771 -9.8168895
10.40871 -9.7665168
10.40971 -9.71549
10.41071 -9.6638128
10.41171 -9.6114881
10.41271 -9.558517499999999
10.41371 -9.504902399999999
10.41471 -9.450645
10.41571 -9.3957499
10.41671 -9.3402229
10.41771 -9.2840701
10.41871 -9.2272982
10.41971 -9.169911599999999
10.42071 -9.111914
10.42171 -9.053309299999999
10.42271 -8.994099499999999
10.42371 -8.9342885
10.42471 -8.8738821
10.42571 -8.8128865
10.42671 -8.7513082
10.42771 -8.6891532
10.42871 -8.626426
10.42971 -8.5631281
10.43071 -8.4992617
10.43171 -8.4348291
10.43271 -8.3698332
10.43371 -8.304279300000001
10.43471 -8.238174800000001
10.43571 -8.1715271
10.43671 -8.1043445
10.43771 -8.0366336
10.43871 -7.968399700000001
10.43971 -7.8996465
10.44071 -7.830376899999999
10.44171 -7.7605948
10.44271 -7.6903045
10.44371 -7.6195128
10.44471 -7.548226399999999
10.44571 -7.476452
10.44671 -7.4041948
10.44771 -7.3314577000000005
10.44871 -7.2582453000000005
10.44971 -7.1845599
10.45071 -7.1104065
10.45171 -7.0357919
10.45271 -6.9607243
10.45371 -6.8852127
10.45471 -6.8092652000000005
10.45571 -6.7328885000000005
10.45671 -6.656087199999999
10.45771 -6.578864199999999
10.45871 -6.501221699999999
10.45971 -6.4231619
10.46071 -6.3446902
10.46171 -6.2658124
10.46271 -6.1865363
10.46371 -6.1068706
10.46471 -6.026822
10.46571 -5.9463967
10.46671 -5.8655996
10.46771 -5.7844359
10.46871 -5.7029113
10.46971 -5.6210328
10.47071 -5.5388089
10.47171 -5.4562487
10.47271 -5.3733595
10.47371 -5.2901477
10.47471 -5.2066170000000005
10.47571 -5.12277
10.47671 -5.0386086
10.47771 -4.9541362
10.47871 -4.8693579
10.47971 -4.7842819
10.48071 -4.698917300000001
10.48171 -4.613274
10.48271 -4.5273606
10.48371 -4.4411842
10.48471 -4.3547504
10.48571 -4.2680636000000005
10.48671 -4.1811287
10.48771 -4.093952499999999
10.48871 -4.0065419
10.48971 -3.9189052
10.49071 -3.8310494
10.49171 -3.742981
10.49271 -3.6547042000000003
10.49371 -3.5662225999999997
10.49471 -3.4775395000000002
10.49571 -3.3886604
10.49671 -3.2995924000000003
10.49771 -3.2103452999999997
10.49871 -3.1209296
10.49971 -3.0313559
10.50071 -2.941633
10.50171 -2.8517677000000003
10.50271 -2.7617640999999997
10.50371 -2.6716255
10.50471 -2.5813552
10.50571 -2.490958
10.50671 -2.4004402000000002
10.50771 -2.3098091000000003
10.50871 -2.2190724
10.50971 -2.1282367
10.51071 -2.0373082
10.51171 -1.9462915
10.51271 -1.8551918
10.51371 -1.7640155000000002
10.51471 -1.6727708000000001
10.51571 -1.5814679000000003
10.51671 -1.4901171
10.51771 -1.3987281
10.51871 -1.3073089
10.51971 -1.2158643
10.52071 -1.1243975
10.52171 -1.0329108
10.52271 -0.94140712
10.52371 -0.84989136
10.52471 -0.75837062
10.52571 -0.66685365
10.52671 -0.57534976
10.52771 -0.48386762
10.52871 -0.39241463000000004
10.52971 -0.30099696000000004
10.53071 -0.20962046
10.53171 -0.11829149
10.53271 -0.027017604
10.53371 0.064192666
10.53471 0.15533059999999999
10.53571 0.2463884
10.53671 0.33736024
10.53771 0.42824228000000003
10.53871 0.51903217
10.53971 0.60972748
10.54071 0.70032445
10.54171 0.79081701
10.54271 0.8811964699999999
10.54371 0.97145271
10.54471 1.0615753
10.54571 1.1515549999999999
10.54671 1.2413843
10.54771 1.3310572999999999
10.54871 1.4205694
10.54971 1.5099158
10.55071 1.5990904000000001
10.55171 1.6880866
10.55271 1.7768972
10.55371 1.8655154999999999
10.55471 1.9539358
10.55571 2.0421538999999997
10.55671 2.1301663
10.55771 2.2179691000000004
10.55871 2.3055567999999997
10.55971 2.392922
10.56071 2.480055
10.56171 2.5669456999999998
10.56271 2.6535843
10.56371 2.7399626
10.56471 2.8260751
10.56571 2.9119181000000003
10.56671 2.9974887
10.56771 3.0827841
10.56871 3.1677995
10.56971 3.252529
10.57071 3.3369656999999995
10.57171 3.4211025
10.57271 3.5049327
10.57371 3.5884503
10.57471 3.6716506000000004
10.57571 3.7545281999999998
10.57671 3.8370773
10.57771 3.91929
10.57871 4.0011577
10.57971 4.0826716
10.58071 4.163824
10.58171 4.2446095
10.58271 4.3250244
10.58371 4.4050664
10.58471 4.4847336
10.58571 4.5640234
10.58671 4.6429306
10.58771 4.7214482
10.58871 4.7995678999999996
10.58971 4.8772812
10.59071 4.9545813
10.59171 5.031462400000001
10.59271 5.1079195
10.59371 5.1839486
10.59471 5.2595448000000005
10.59571 5.3347029
10.59671 5.4094169
10.59771 5.4836806000000005
10.59871 5.5574894
10.59971 5.6308396
10.60071 5.703729
10.60171 5.7761556999999994
10.60271 5.8481168
10.60371 5.9196077
10.60471 5.9906214
10.60571 6.0611498
10.60671 6.1311837
10.60771 6.2007148
10.60871 6.269736600000001
10.60971 6.3382439
10.61071 6.406234199999999
10.61171 6.473704399999999
10.61271 6.5406515999999995
10.61371 6.6070721
10.61471 6.672960499999999
10.61571 6.7383133
10.61671 6.8031258999999995
10.61771 6.867395299999999
10.61871 6.9311187
10.61971 6.9942929000000005
10.62071 7.0569143
10.62171 7.1189776
10.62271 7.180476199999999
10.62371 7.2414011
10.62471 7.3017463000000005
10.62571 7.3615059
10.62671 7.4206762
10.62771 7.479256400000001
10.62871 7.5372449999999995
10.62971 7.5946413
10.63071 7.6514438
10.63171 7.707648000000001
10.63271 7.763250200000001
10.63371 7.8182444
10.63471 7.872626200000001
10.63571 7.9263918
10.63671 7.979536800000001
10.63771 8.032057400000001
10.63871 8.08395
10.63971 8.135208500000001
10.64071 8.185827
10.64171 8.2358003
10.64271 8.285123899999999
10.64371 8.3337955
10.64471 8.381814499999999
10.64571 8.4291823
10.64671 8.475899
10.64771 8.5219637
10.64871 8.5673735
10.64971 8.6121246
10.65071 8.6562119
10.65171 8.6996295
10.65271 8.7423727
10.65371 8.7844379
10.65471 8.8258237
10.65571 8.8665269
10.65671 8.9065455
10.65771 8.9458764
10.65871 8.984515799999999
10.65971 9.0224609
10.66071 9.0597093
10.66171 9.0962604
10.66271 9.1321155
10.66371 9.1672756
10.66471 9.201739700000001
10.66571 9.2355065
10.66671 9.2685722
10.66771 9.3009301
10.66871 9.3325749
10.66971 9.3635015
10.67071 9.3937069
10.67171 9.423189599999999
10.67271 9.451949599999999
10.67371 9.4799869
10.67471 9.5073007
10.67571 9.5338896
10.67671 9.5597513
10.67771 9.5848843
10.67871 9.609287199999999
10.67971 9.6329607
10.68071 9.655905500000001
10.68171 9.678123099999999
10.68271 9.6996136
10.68371 9.7203746
10.68471 9.740401799999999
10.68571 9.759690599999999
10.68671 9.7782366
10.68771 9.7960383
10.68871 9.8130956
10.68971 9.829410900000001
10.69071 9.844987099999999
10.69171 9.8598249
10.69271 9.8739251
10.69371 9.887285499999999
10.69471 9.8999031
10.69571 9.9117756
10.69671 9.9229023
10.69771 9.9332824
10.69871 9.9429175
10.69971 9.951809
10.70071 9.9599563
10.70171 9.9673569
10.70271 9.974008099999999
10.70371 9.9799067
10.70471 9.9850513
10.70571 9.9894427
10.70671 9.993083799999999
10.70771 9.9959798
10.70871 9.9981338
10.70971 9.999548599999999
10.71071 10.00022
10.71171 10.00016
10.71271 9.9993438
10.71371 9.9977843
10.71471 9.9954776
10.71571 9.9924251
10.71671 9.9886298
10.71771 9.9840939
10.71871 9.9788181
10.71971 9.9728025
10.72071 9.9660456
10.72171 9.9585466
10.72271 9.9503055
10.72371 9.941325299999999
10.72471 9.9316098
10.72571 9.9211641
10.72671 9.9099919
10.72771 9.8980956
10.72871 9.8854743
10.72971 9.8721251
10.73071 9.8580457
10.73171 9.8432355
10.73271 9.827695799999999
10.73371 9.8114304
10.73471 9.7944446
10.73571 9.776742800000001
10.73671 9.7583272
10.73771 9.7391993
10.73871 9.7193584
10.73971 9.6988045
10.74071 9.6775383
10.74171 9.6555628
10.74271 9.6328832
10.74371 9.609504000000001
10.74471 9.5854297
10.74571 9.560661
10.74671 9.535197199999999
10.74771 9.5090359
10.74871 9.4821773
10.74971 9.4546214
10.75071 9.4263732
10.75171 9.3974397
10.75271 9.3678273
10.75371 9.3375422
10.75471 9.306588
10.75571 9.274966299999999
10.75671 9.2426762
10.75771 9.2097178
10.75871 9.1760918
10.75971 9.141802
10.76071 9.1068536
10.76171 9.071251700000001
10.76271 9.035001
10.76371 8.9981034
10.76471 8.96056
10.76571 8.922369
10.76671 8.8835321
10.76771 8.844053
10.76871 8.8039383
10.76971 8.7631956
10.77071 8.7218322
10.77171 8.6798549
10.77271 8.637265900000001
10.77371 8.5940659
10.77471 8.5502535
10.77571 8.5058287
10.77671 8.4607929
10.77771 8.4151514
10.77871 8.3689108
10.77971 8.322078
10.78071 8.2746595
10.78171 8.2266591
10.78271 8.1780791
10.78371 8.1289209
10.78471 8.0791883
10.78571 8.0288857
10.78671 7.978020600000001
10.78771 7.9266019
10.78871 7.8746364
10.78971 7.8221291
10.79071 7.769081699999999
10.79171 7.7154934
10.79271 7.6613635
10.79371 7.6066918999999995
10.79471 7.551482299999999
10.79571 7.4957415
10.79671 7.439478500000001
10.79771 7.3827021
10.79871 7.3254205
10.79971 7.267638999999999
10.80071 7.2093606
10.80171 7.1505882000000005
10.80271 7.0913248
10.80371 7.031575599999999
10.80471 6.9713473
10.80571 6.9106482
10.80671 6.8494841
10.80771 6.7878604
10.80871 6.7257777
10.80971 6.663236
10.81071 6.6002369000000005
10.81171 6.5367825
10.81271 6.4728804
10.81371 6.4085394
10.81471 6.343771500000001
10.81571 6.278587099999999
10.81671 6.2129945
10.81771 6.146998699999999
10.81871 6.0806021
10.81971 6.0138058
10.82071 5.946612
10.82171 5.879024800000001
10.82271 5.811049799999999
10.82371 5.7426941000000005
10.82471 5.6739632
10.82571 5.6048624
10.82671 5.535394
10.82771 5.4655608
10.82871 5.3953666
10.82971 5.3248178
10.83071 5.2539241
10.83171 5.1826969
10.83271 5.1111482
10.83371 5.0392888
10.83471 4.9671251
10.83571 4.89466
10.83671 4.8218939
10.83771 4.7488272
10.83871 4.675461
10.83971 4.6017997
10.84071 4.527849300000001
10.84171 4.4536181
10.84271 4.3791134000000005
10.84371 4.3043423
10.84471 4.2293102
10.84571 4.1540224
10.84671 4.0784854
10.84771 4.0027075000000005
10.84871 3.9266989000000003
10.84971 3.8504705
10.85071 3.7740327
10.85171 3.6973926999999995
10.85271 3.6205541
10.85371 3.5435174
10.85471 3.4662816999999997
10.85571 3.3888474000000004
10.85671 3.3112172
10.85771 3.2333969999999996
10.85871 3.1553965
10.85971 3.0772259
10.86071 2.9988958
10.86171 2.9204149
10.86271 2.8417908
10.86371 2.7630299000000003
10.86471 2.6841391
10.86571 2.6051259
10.86671 2.5259985
10.86771 2.4467651
10.86871 2.3674322
10.86971 2.288004
10.87071 2.2084821
10.87171 2.1288663
10.87271 2.049157
10.87371 1.969357
10.87471 1.8894726
10.87571 1.8095138
10.87671 1.7294924999999999
10.87771 1.6494216
10.87871 1.5693123
10.87971 1.4891732
10.88071 1.4090111
10.88171 1.3288309
10.88271 1.2486371
10.88371 1.168435
10.88471 1.0882302
10.88571 1.0080285
10.88671 0.92783468
10.88771 0.847652
10.88871 0.76748291
10.88971 0.68732984
10.89071 0.60719703
10.89171 0.52709151
10.89271 0.44702357000000004
10.89371 0.36700575
10.89471 0.28705099
10.89571 0.2071708
10.89671 0.12737375
10.89771 0.047665138999999995
10.89871 -0.031952377000000004
10.89971 -0.11147723000000001
10.90071 -0.19090754000000001
10.90171 -0.27024015
10.90271 -0.34947039
10.90371 -0.42859283000000004
10.90471 -0.50760186
10.90571 -0.58649206
10.90671 -0.66525787
10.90771 -0.74389284
10.90871 -0.8223885699999999
10.90971 -0.90073468
10.91071 -0.9789192999999999
10.91171 -1.0569301
10.91271 -1.1347566999999998
10.91371 -1.2123914
10.91471 -1.2898304
10.91571 -1.3670728
10.91671 -1.444119
10.91771 -1.5209694
10.91871 -1.5976224
10.91971 -1.6740735999999998
10.92071 -1.7503167
10.92171 -1.8263440999999998
10.92271 -1.9021478
10.92371 -1.9777203
10.92471 -2.0530539
10.92571 -2.1281406
10.92671 -2.2029715
10.92771 -2.2775369
10.92871 -2.3518272
10.92971 -2.425834
10.93071 -2.4995517
10.93171 -2.5729777
10.93271 -2.6461121
10.93371 -2.7189560000000004
10.93471 -2.7915101
10.93571 -2.8637723999999998
10.93671 -2.9357374
10.93771 -3.0073965
10.93871 -3.0787394999999997
10.93971 -3.1497557
10.94071 -3.2204349
10.94171 -3.2907691000000003
10.94271 -3.3607515999999995
10.94371 -3.4303757999999998
10.94471 -3.4996349
10.94571 -3.568523
10.94671 -3.6370347999999995
10.94771 -3.7051667000000004
10.94871 -3.772917
10.94971 -3.8402863000000003
10.95071 -3.9072763000000004
10.95171 -3.9738879
10.95271 -4.0401187
10.95371 -4.1059632
10.95471 -4.1714117
10.95571 -4.236453
10.95671 -4.3010749
10.95771 -4.3652672
10.95871 -4.4290221999999995
10.95971 -4.492335
10.96071 -4.5552022999999995
10.96171 -4.6176217
10.96271 -4.6795901
10.96371 -4.741103900000001
10.96471 -4.8021607
10.96571 -4.8627578
10.96671 -4.9228944
10.96771 -4.9825706
10.96871 -5.0417852
10.96971 -5.1005351999999995
10.97071 -5.158814
10.97171 -5.216611899999999
10.97271 -5.2739166
10.97371 -5.3307157
10.97471 -5.3869989
10.97571 -5.4427598
10.97671 -5.4979958
10.97771 -5.5527071999999995
10.97871 -5.6068957
10.97971 -5.660563
10.98071 -5.7137082999999995
10.98171 -5.766329900000001
10.98271 -5.8184251
10.98371 -5.869991
10.98471 -5.9210256
10.98571 -5.9715267
10.98671 -6.0214914
10.98771 -6.0709145
10.98871 -6.1197873
10.98971 -6.1680999
10.99071 -6.2158406
10.99171 -6.2629998
10.99271 -6.3095726
10.99371 -6.3555568000000005
10.99471 -6.400955499999999
10.99571 -6.4457721999999995
10.99671 -6.4900115
10.99771 -6.5336742
10.99871 -6.576758600000001
10.99971 -6.6192605
11.00071 -6.6611744
11.00171 -6.7024954
11.00271 -6.743218700000001
11.00371 -6.7833409
11.00471 -6.822858800000001
11.00571 -6.8617672
11.00671 -6.9000601999999995
11.00771 -6.937729600000001
11.00871 -6.974767900000001
11.00971 -7.011170699999999
11.01071 -7.0469379
11.01171 -7.082071900000001
11.01271 -7.116579300000001
11.01371 -7.1504653000000005
11.01471 -7.1837328000000005
11.01571 -7.216381299999999
11.01671 -7.2484054
11.01771 -7.2797976
11.01871 -7.310549900000001
11.01971 -7.3406562
11.02071 -7.3701128
11.02171 -7.3989183
11.02271 -7.427071000000001
11.02371 -7.454569599999999
11.02471 -7.481410400000001
11.02571 -7.5075886999999994
11.02671 -7.5331017
11.02771 -7.5579479
11.02871 -7.582130300000001
11.02971 -7.605654
11.03071 -7.6285243000000005
11.03171 -7.6507464
11.03271 -7.6723211
11.03371 -7.6932438
11.03471 -7.7135071
11.03571 -7.7331029
11.03671 -7.7520229
11.03771 -7.7702627
11.03871 -7.7878214
11.03971 -7.8047007
11.04071 -7.8209028
11.04171 -7.8364297999999994
11.04271 -7.851281
11.04371 -7.865455000000001
11.04471 -7.878950199999999
11.04571 -7.8917675
11.04671 -7.903908900000001
11.04771 -7.9153799
11.04871 -7.926184699999999
11.04971 -7.9363249
11.05071 -7.9457998000000005
11.05171 -7.9546034
11.05271 -7.9627275
11.05371 -7.970165499999999
11.05471 -7.976912
11.05571 -7.982967
11.05671 -7.988334399999999
11.05771 -7.993020100000001
11.05871 -7.9970308
11.05971 -8.0003701
11.06071 -8.003038199999999
11.06171 -8.005034199999999
11.06271 -8.0063559
11.06371 -8.0070034
11.06471 -8.006978
11.06571 -8.0062829
11.06671 -8.0049209
11.06771 -8.0028936
11.06871 -8.000198
11.06971 -7.9968296
11.07071 -7.992783200000001
11.07171 -7.9880550999999995
11.07271 -7.9826444
11.07371 -7.9765558
11.07471 -7.9697967
11.07571 -7.9623766
11.07671 -7.9543024
11.07771 -7.945577800000001
11.07871 -7.9362034999999995
11.07971 -7.9261757
11.08071 -7.9154916
11.08171 -7.9041496
11.08271 -7.8921512
11.08371 -7.8795001000000005
11.08471 -7.8661993
11.08571 -7.8522511
11.08671 -7.8376554
11.08771 -7.8224100000000005
11.08871 -7.806513499999999
11.08971 -7.7899650000000005
11.09071 -7.772768300000001
11.09171 -7.7549301
11.09271 -7.736459399999999
11.09371 -7.7173658000000005
11.09471 -7.6976545
11.09571 -7.6773271
11.09671 -7.6563813
11.09771 -7.6348126
11.09871 -7.6126173
11.09971 -7.589795400000001
11.10071 -7.566349199999999
11.10171 -7.5422846
11.10271 -7.5176074999999996
11.10371 -7.4923232
11.10471 -7.466434700000001
11.10571 -7.4399427000000005
11.10671 -7.4128479
11.10771 -7.3851526
11.10871 -7.3568620000000005
11.10971 -7.3279835
11.11071 -7.2985254
11.11171 -7.2684944
11.11271 -7.2378941
11.11371 -7.206723800000001
11.11471 -7.174981399999999
11.11571 -7.142663000000001
11.11671 -7.1097665
11.11771 -7.076294700000001
11.11871 -7.042253800000001
11.11971 -7.0076525
11.12071 -6.9724999
11.12171 -6.936802699999999
11.12271 -6.9005661
11.12371 -6.8637915
11.12471 -6.8264805
11.12571 -6.7886345
11.12671 -6.750258100000001
11.12771 -6.711357799999999
11.12871 -6.6719398
11.12971 -6.632009899999999
11.13071 -6.5915711
11.13171 -6.5506234999999995
11.13271 -6.5091655
11.13371 -6.4671971
11.13471 -6.4247198
11.13571 -6.3817397
11.13671 -6.338266300000001
11.13771 -6.2943108
11.13871 -6.249883
11.13971 -6.2049899
11.14071 -6.1596349
11.14171 -6.1138183
11.14271 -6.0675400999999995
11.14371 -6.0208019
11.14471 -5.9736069
11.14571 -5.925961200000001
11.14671 -5.8778722
11.14771 -5.8293462
11.14871 -5.7803884
11.14971 -5.7310015
11.15071 -5.6811872999999995
11.15171 -5.6309488
11.15271 -5.5802915
11.15371 -5.5292234
11.15471 -5.4777548000000005
11.15571 -5.4258961
11.15671 -5.3736556
11.15771 -5.3210381
11.15871 -5.2680448
11.15971 -5.2146748
11.16071 -5.1609278000000005
11.16171 -5.1068056
11.16271 -5.0523131999999995
11.16371 -4.9974583
11.16471 -4.9422499
11.16571 -4.8866969000000005
11.16671 -4.8308063
11.16771 -4.7745831
11.16871 -4.718031
11.16971 -4.6611547
11.17071 -4.60396
11.17171 -4.5464545
11.17271 -4.488646999999999
11.17371 -4.4305455
11.17471 -4.372156
11.17571 -4.3134816
11.17671 -4.2545228999999996
11.17771 -4.1952799999999995
11.17871 -4.135754299999999
11.17971 -4.0759508
11.18071 -4.0158775
11.18171 -3.9555449
11.18271 -3.8949645999999998
11.18371 -3.8341466
11.18471 -3.7730984000000003
11.18571 -3.7118249
11.18671 -3.6503295999999996
11.18771 -3.5886157
11.18871 -3.526688
11.18971 -3.4645531
11.19071 -3.4022179
11.19171 -3.3396889
11.19271 -3.2769717
11.19371 -3.2140695
11.19471 -3.1509846
11.19571 -3.0877203
11.19671 -3.0242808
11.19771 -2.9606741
11.19871 -2.8969103
11.19971 -2.8330009
11.20071 -2.7689571
11.20171 -2.7047874
11.20271 -2.6404977
11.20371 -2.5760911
11.20471 -2.5115697
11.20571 -2.4469359
11.20671 -2.3821943
11.20771 -2.3173508999999997
11.20871 -2.2524137
11.20971 -2.1873904
11.21071 -2.122288
11.21171 -2.057112
11.21271 -1.9918669
11.21371 -1.9265581
11.21471 -1.8611919000000001
11.21571 -1.7957766
11.21671 -1.7303217
11.21771 -1.6648371
11.21871 -1.5993308000000002
11.21971 -1.5338088
11.22071 -1.4682743
11.22171 -1.4027288
11.22271 -1.337174
11.22371 -1.2716132
11.22471 -1.2060519
11.22571 -1.1404983
11.22671 -1.0749617
11.22771 -1.0094514
11.22871 -0.9439757999999999
11.22971 -0.8785416399999999
11.23071 -0.81315469
11.23171 -0.74782041
11.23271 -0.68254513
11.23371 -0.61733611
11.23471 -0.55220108
11.23571 -0.4871475
11.23671 -0.42218138
11.23771 -0.35730696
11.23871 -0.29252707
11.23971 -0.22784416000000002
11.24071 -0.16326173
11.24171 -0.09878533900000001
11.24271 -0.034422814
11.24371 0.029816316000000002
11.24471 0.093922031
11.24571 0.1578852
11.24671 0.22169845000000002
11.24771 0.28535624000000004
11.24871 0.34885427
11.24971 0.41218856
11.25071 0.47535459
11.25171 0.53834687
11.25271 0.60115941
11.25371 0.66378615
11.25471 0.72622178
11.25571 0.7884617899999999
11.25671 0.8505020300000001
11.25771 0.91233812
11.25871 0.9739642999999999
11.25971 1.0353733
11.26071 1.0965563
11.26171 1.1575041
11.26271 1.2182081
11.26371 1.2786613
11.26471 1.3388588
11.26571 1.3987973
11.26671 1.4584745
11.26771 1.5178875
11.26871 1.5770323999999998
11.26971 1.6359041
11.27071 1.6944963
11.27171 1.7528029
11.27271 1.8108174000000001
11.27371 1.8685341000000002
11.27471 1.9259472999999998
11.27571 1.9830514000000001
11.27671 2.0398397
11.27771 2.096305
11.27871 2.1524400999999997
11.27971 2.2082379
11.28071 2.2636926
11.28171 2.3188001
11.28271 2.3735581
11.28371 2.427965
11.28471 2.4820186
11.28571 2.5357159
11.28671 2.5890522
11.28771 2.6420211
11.28871 2.6946157
11.28971 2.7468288
11.29071 2.7986538
11.29171 2.8500848
11.29271 2.9011162
11.29371 2.9517433
11.29471 3.0019606
11.29571 3.0517628
11.29671 3.1011451
11.29771 3.1501031999999998
11.29871 3.1986341
11.29971 3.2467358
11.30071 3.2944068
11.30171 3.341645
11.30271 3.3884472999999997
11.30371 3.4348088999999997
11.30471 3.4807238999999996
11.30571 3.5261850999999997
11.30671 3.5711851
11.30771 3.6157179999999998
11.30871 3.6597785000000003
11.30971 3.7033621
11.31071 3.7464656
11.31171 3.7890859
11.31271 3.8312199999999996
11.31371 3.8728643
11.31471 3.9140161
11.31571 3.9546723999999998
11.31671 3.9948314
11.31771 4.0344909
11.31871 4.0736489
11.31971 4.1123018
11.32071 4.150445400000001
11.32171 4.1880738
11.32271 4.2251807
11.32371 4.26176
11.32471 4.2978071
11.32571 4.333318
11.32671 4.3682907
11.32771 4.4027235
11.32871 4.436615499999999
11.32971 4.469965
11.33071 4.5027707
11.33171 4.535029799999999
11.33271 4.5667399
11.33371 4.5978982
11.33471 4.6285017999999996
11.33571 4.658548199999999
11.33671 4.6880338
11.33771 4.7169548
11.33871 4.7453064000000005
11.33971 4.7730837
11.34071 4.800282
11.34171 4.8268974
11.34271 4.8529282
11.34371 4.8783738
11.34471 4.9032349
11.34571 4.9275123
11.34671 4.951206200000001
11.34771 4.9743161
11.34871 4.9968398999999994
11.34971 5.0187748
11.35071 5.0401177
11.35171 5.0608657
11.35271 5.0810155
11.35371 5.1005647000000005
11.35471 5.119510699999999
11.35571 5.1378503
11.35671 5.1555805
11.35771 5.1726986
11.35871 5.189203099999999
11.35971 5.2050937
11.36071 5.2203711
11.36171 5.2350372
11.36271 5.2490938
11.36371 5.2625425
11.36471 5.2753825
11.36571 5.2876122
11.36671 5.2992284000000005
11.36771 5.3102277
11.36871 5.3206064
11.36971 5.3303617999999995
11.37071 5.3394921
11.37171 5.3479966
11.37271 5.3558741
11.37371 5.3631246
11.37471 5.3697478
11.37571 5.375744
11.37671 5.3811143999999995
11.37771 5.385860800000001
11.37871 5.3899854
11.37971 5.393490900000001
11.38071 5.3963788
11.38171 5.398649300000001
11.38271 5.4003011
11.38371 5.4013312
11.38471 5.4017365
11.38571 5.4015141
11.38671 5.4006625
11.38771 5.3991809
11.38871 5.3970709
11.38971 5.3943343
11.39071 5.3909738
11.39171 5.3869911
11.39271 5.3823888
11.39371 5.3771686
11.39471 5.3713322
11.39571 5.3648815
11.39671 5.3578183
11.39771 5.3501442
11.39871 5.3418595
11.39971 5.3329635
11.40071 5.3234544
11.40171 5.3133298
11.40271 5.3025886
11.40371 5.2912299
11.40471 5.2792553
11.40571 5.2666675000000005
11.40671 5.2534714000000005
11.40771 5.2396715
11.40871 5.2252721
11.40971 5.2102767000000005
11.41071 5.1946878000000005
11.41171 5.178507000000001
11.41271 5.1617353999999995
11.41371 5.1443741
11.41471 5.1264234
11.41571 5.1078845
11.41671 5.0887577
11.41771 5.0690431
11.41871 5.0487414
11.41971 5.0278533
11.42071 5.0063804
11.42171 4.984325500000001
11.42271 4.961694
11.42371 4.9384914
11.42471 4.914723700000001
11.42571 4.8903964
11.42671 4.8655137
11.42771 4.840078200000001
11.42871 4.814091
11.42971 4.7875524
11.43071 4.760462
11.43171 4.7328208
11.43271 4.704629300000001
11.43371 4.6758894
11.43471 4.6466038
11.43571 4.6167757
11.43671 4.5864083
11.43771 4.5555063
11.43871 4.5240741
11.43971 4.4921175
11.44071 4.459642199999999
11.44171 4.4266548000000006
11.44271 4.3931603
11.44371 4.3591637
11.44471 4.324667900000001
11.44571 4.2896744
11.44671 4.2541832
11.44771 4.218195000000001
11.44871 4.1817106
11.44971 4.1447323
11.45071 4.1072633
11.45171 4.0693089
11.45271 4.0308747
11.45371 3.9919674
11.45471 3.9525934
11.45571 3.9127587999999998
11.45671 3.8724698
11.45771 3.8317314999999996
11.45871 3.7905488000000003
11.45971 3.7489261000000003
11.46071 3.7068668999999996
11.46171 3.664374
11.46271 3.6214497
11.46371 3.5780955000000003
11.46471 3.5343133
11.46571 3.4901056
11.46671 3.4454759
11.46771 3.4004293
11.46871 3.354973
11.46971 3.3091146
11.47071 3.2628629
11.47171 3.2162264000000005
11.47271 3.1692117
11.47371 3.1218246
11.47471 3.0740695
11.47571 3.0259497
11.47671 2.9774683
11.47771 2.9286275
11.47871 2.8794304
11.47971 2.8298799
11.48071 2.7799793999999998
11.48171 2.7297331000000002
11.48271 2.6791453
11.48371 2.6282217
11.48471 2.5769686
11.48571 2.5253937
11.48671 2.4735054
11.48771 2.4213128
11.48871 2.3688242
11.48971 2.3160473
11.49071 2.2629878
11.49171 2.2096500000000003
11.49271 2.1560369
11.49371 2.1021508
11.49471 2.0479939999999996
11.49571 1.9935697
11.49671 1.9388823
11.49771 1.8839372
11.49871 1.8287411
11.49971 1.7733011
11.50071 1.7176246
11.50171 1.6617191999999998
11.50271 1.6055923
11.50371 1.5492515
11.50471 1.4927044
11.50571 1.4359585
11.50671 1.3790207
11.50771 1.3218968
11.50871 1.2645912000000001
11.50971 1.2071074
11.51071 1.1494478000000001
11.51171 1.0916152000000001
11.51271 1.0336131
11.51371 0.97544659
11.51471 0.9171226100000001
11.51571 0.85864924
11.51671 0.80003561
11.51771 0.74129072
11.51871 0.68242275
11.51971 0.6234390200000001
11.52071 0.56434595
11.52171 0.50514936
11.52271 0.44585507999999996
11.52371 0.38646902
11.52471 0.32699702
11.52571 0.26744471
11.52671 0.20781710999999997
11.52771 0.14811858
11.52871 0.088353106
11.52971 0.028524935
11.53071 -0.031360771
11.53171 -0.091297342
11.53271 -0.15127662
11.53371 -0.21128942999999997
11.53471 -0.27132649
11.53571 -0.33137931
11.53671 -0.39144089000000004
11.53771 -0.4515057
11.53871 -0.5115693
11.53971 -0.5716275
11.54071 -0.63167564
11.54171 -0.69170804
11.54271 -0.75171813
11.54371 -0.81169885
11.54471 -0.87164342
11.54571 -0.93154563
11.54671 -0.99139977
11.54771 -1.0512005
11.54871 -1.1109417
11.54971 -1.1706163
11.55071 -1.230216
11.55171 -1.2897318
11.55271 -1.3491549999999999
11.55371 -1.4084778
11.55471 -1.4676945000000001
11.55571 -1.526801
11.55671 -1.5857939
11.55771 -1.6446697
11.55871 -1.7034239999999998
11.55971 -1.7620509
11.56071 -1.8205430000000002
11.56171 -1.8788923999999998
11.56271 -1.9370917
11.56371 -1.9951347000000001
11.56471 -2.0530166
11.56571 -2.1107327
11.56671 -2.1682784
11.56771 -2.2256470999999998
11.56871 -2.2828314
11.56971 -2.3398228
11.57071 -2.3966122
11.57171 -2.4531923
11.57271 -2.5095573
11.57371 -2.565703
11.57471 -2.6216261000000003
11.57571 -2.6773229
11.57671 -2.7327884
11.57771 -2.7880156
11.57871 -2.842997
11.57971 -2.8977243
11.58071 -2.9521908999999997
11.58171 -3.0063912000000004
11.58271 -3.0603219
11.58371 -3.1139795
11.58471 -3.1673603000000004
11.58571 -3.2204587
11.58671 -3.2732672999999997
11.58771 -3.3257775000000005
11.58871 -3.3779803999999998
11.58971 -3.4298691999999997
11.59071 -3.4814383999999996
11.59171 -3.5326846
11.59271 -3.5836056
11.59371 -3.6341984000000003
11.59471 -3.6844585
11.59571 -3.7343796
11.59671 -3.7839538999999998
11.59771 -3.8331743
11.59871 -3.8820345
11.59971 -3.9305303
11.60071 -3.9786585
11.60171 -4.0264159
11.60271 -4.073799
11.60371 -4.1208014
11.60471 -4.1674148
11.60571 -4.2136303999999996
11.60671 -4.259439899999999
11.60771 -4.3048367
11.60871 -4.3498173
11.60971 -4.3943807
11.61071 -4.4385258
11.61171 -4.4822514
11.61271 -4.5255538
11.61371 -4.5684274
11.61471 -4.6108652
11.61571 -4.65286
11.61671 -4.6944059000000005
11.61771 -4.7354985
11.61871 -4.7761351
11.61971 -4.8163123
11.62071 -4.8560262
11.62171 -4.895271
11.62271 -4.934038999999999
11.62371 -4.9723223
11.62471 -5.0101142
11.62571 -5.0474106999999995
11.62671 -5.0842114
11.62771 -5.1205169
11.62871 -5.1563285
11.62971 -5.1916454000000005
11.63071 -5.2264646
11.63171 -5.2607797
11.63271 -5.294583
11.63371 -5.3278662
11.63471 -5.3606231
11.63571 -5.3928494
11.63671 -5.4245424
11.63771 -5.4556999
11.63871 -5.4863188
11.63971 -5.5163946
11.64071 -5.545922
11.64171 -5.5748951
11.64271 -5.6033101
11.64371 -5.6311656
11.64471 -5.658462999999999
11.64571 -5.6852046000000005
11.64671 -5.7113919
11.64771 -5.7370242000000005
11.64871 -5.7620965
11.64971 -5.7866015
11.65071 -5.8105297
11.65171 -5.8338735
11.65271 -5.856626899999999
11.65371 -5.8787867
11.65471 -5.9003532
11.65571 -5.9213266
11.65671 -5.941706900000001
11.65771 -5.9614923
11.65871 -5.9806794000000005
11.65971 -5.9992649
11.66071 -6.0172468
11.66171 -6.0346249
11.66271 -6.0514014
11.66371 -6.0675780999999995
11.66471 -6.0831554
11.66571 -6.0981307
11.66671 -6.1124977
11.66771 -6.1262481
11.66871 -6.1393727
11.66971 -6.1518651
11.67071 -6.1637223
11.67171 -6.1749447
11.67271 -6.1855361
11.67371 -6.1955001
11.67471 -6.2048394
11.67571 -6.2135536
11.67671 -6.2216409
11.67771 -6.2290981
11.67871 -6.2359232
11.67971 -6.2421158
11.68071 -6.2476765
11.68171 -6.252606199999999
11.68271 -6.2569045
11.68371 -6.2605672000000006
11.68471 -6.2635891
11.68571 -6.2659629
11.68671 -6.2676825
11.68771 -6.268744900000001
11.68871 -6.2691525
11.68971 -6.2689103
11.69071 -6.2680259000000005
11.69171 -6.266506
11.69271 -6.2643535
11.69371 -6.261567799999999
11.69471 -6.258145699999999
11.69571 -6.2540829
11.69671 -6.249376
11.69771 -6.2440231
11.69871 -6.2380243
11.69971 -6.2313799
11.70071 -6.2240899
11.70171 -6.2161516
11.70271 -6.2075619
11.70371 -6.1983164
11.70471 -6.1884142
11.70571 -6.1778568
11.70671 -6.16665
11.70771 -6.1548021
11.70871 -6.1423212
11.70971 -6.129213399999999
11.71071 -6.1154801
11.71171 -6.101118400000001
11.71271 -6.0861234
11.71371 -6.0704891
11.71471 -6.0542114
11.71571 -6.03729
11.71671 -6.0197271
11.71771 -6.0015257
11.71871 -5.9826888
11.71971 -5.9632178
11.72071 -5.9431136
11.72171 -5.9223764
11.72271 -5.9010085
11.72371 -5.8790147
11.72471 -5.8564022
11.72571 -5.8331791
11.72671 -5.8093522
11.72771 -5.784924
11.72871 -5.759892600000001
11.72971 -5.7342529
11.73071 -5.7079978
11.73171 -5.681121699999999
11.73271 -5.6536231
11.73371 -5.6255046
11.73471 -5.5967722
11.73571 -5.5674337
11.73671 -5.5374961
11.73771 -5.5069647999999995
11.73871 -5.475842999999999
11.73971 -5.4441333
11.74071 -5.4118395
11.74171 -5.378966
11.74271 -5.3455189
11.74371 -5.3115044000000005
11.74471 -5.2769262
11.74571 -5.2417845
11.74671 -5.2060761
11.74771 -5.169795499999999
11.74871 -5.132937399999999
11.74971 -5.0955005
11.75071 -5.057488
11.75171 -5.0189078
11.75271 -4.979771
11.75371 -4.9400885
11.75471 -4.8998695
11.75571 -4.8591193
11.75671 -4.8178408
11.75771 -4.7760352
11.75871 -4.7337036999999995
11.75971 -4.6908479000000005
11.76071 -4.6474721
11.76171 -4.60358
11.76271 -4.5591738
11.76371 -4.5142539
11.76471 -4.4688191
11.76571 -4.4228677
11.76671 -4.3764003
11.76771 -4.329421
11.76871 -4.2819392
11.76971 -4.2339675
11.77071 -4.1855194
11.77171 -4.1366067
11.77271 -4.0872369
11.77371 -4.0374134
11.77471 -3.9871353999999997
11.77571 -3.9364003000000003
11.77671 -3.8852070000000003
11.77771 -3.8335562
11.77871 -3.7814509000000003
11.77971 -3.7288956
11.78071 -3.6758948
11.78171 -3.6224522
11.78271 -3.5685702999999998
11.78371 -3.5142529999999996
11.78471 -3.4595054
11.78571 -3.4043361
11.78671 -3.3487573
11.78771 -3.2927822000000004
11.78871 -3.2364227000000003
11.78971 -3.1796873000000003
11.79071 -3.1225797
11.79171 -3.0650988
11.79271 -3.0072412
11.79371 -2.9490032999999998
11.79471 -2.8903849
11.79571 -2.831389
11.79671 -2.7720226
11.79771 -2.7122943
11.79871 -2.652213
11.79971 -2.5917865
11.80071 -2.5310216
11.80171 -2.4699248
11.80271 -2.4085036
11.80371 -2.3467664
11.80471 -2.2847235
11.80571 -2.2223849
11.80671 -2.1597577
11.80771 -2.0968456
11.80871 -2.0336481
11.80971 -1.9701621999999999
11.81071 -1.9063851
11.81171 -1.8423159000000002
11.81271 -1.7779587
11.81371 -1.7133221
11.81471 -1.6484184
11.81571 -1.583261
11.81671 -1.5178620999999999
11.81771 -1.4522312000000002
11.81871 -1.3863756
11.81971 -1.3203008999999999
11.82071 -1.2540122
11.82171 -1.1875156
11.82271 -1.1208176
11.82371 -1.0539239
11.82471 -0.98683899
11.82571 -0.9195645299999999
11.82671 -0.85210036
11.82771 -0.7844459300000001
11.82871 -0.71660248
11.82971 -0.6485751399999999
11.83071 -0.58037359
11.83171 -0.5120113
11.83271 -0.44350316999999995
11.83371 -0.37486304
11.83471 -0.30610149
11.83571 -0.23722501999999998
11.83671 -0.16823672
11.83771 -0.099137926
11.83871 -0.029930181
11.83971 0.0393836
11.84071 0.10879892
11.84171 0.17831052
11.84271 0.24791337
11.84371 0.31760323
11.84471 0.38737631
11.84571 0.45722793
11.84671 0.52715116
11.84771 0.59713577
11.84871 0.66716862
11.84971 0.73723514
11.85071 0.80732182
11.85171 0.87741828
11.85271 0.9475188299999999
11.85371 1.0176220999999999
11.85471 1.087729
11.85571 1.1578408
11.85671 1.2279569000000001
11.85771 1.2980736
11.85871 1.3681844
11.85971 1.4382812999999999
11.86071 1.5083561
11.86171 1.5784007999999998
11.86271 1.6484085
11.86371 1.7183717
11.86471 1.7882815
11.86571 1.8581275000000002
11.86671 1.9278982999999998
11.86771 1.9975831999999998
11.86871 2.0671735
11.86971 2.1366647
11.87071 2.2060554
11.87171 2.2753475
11.87271 2.3445426
11.87371 2.41364
11.87471 2.4826353
11.87571 2.5515204
11.87671 2.6202841
11.87771 2.6889145
11.87871 2.7574008
11.87971 2.8257336
11.88071 2.8939057
11.88171 2.9619109
11.88271 3.0297425
11.88371 3.0973935
11.88471 3.1648569
11.88571 3.2321263000000005
11.88671 3.2991976
11.88771 3.3660691
11.88871 3.4327414000000003
11.88971 3.4992147
11.89071 3.565488
11.89171 3.6315557
11.89271 3.6974091000000002
11.89371 3.7630357000000005
11.89471 3.828422
11.89571 3.8935561
11.89671 3.9584287000000002
11.89771 4.023033799999999
11.89871 4.087368000000001
11.89971 4.1514289
11.90071 4.2152133
11.90171 4.2787172
11.90271 4.3419354
11.90371 4.4048633
11.90471 4.4674974
11.90571 4.5298345
11.90671 4.5918729
11.90771 4.6536095
11.90871 4.7150388
11.90971 4.7761519
11.91071 4.836936700000001
11.91171 4.8973806
11.91271 4.9574722
11.91371 5.0172035
11.91471 5.0765701000000005
11.91571 5.135571199999999
11.91671 5.1942084
11.91771 5.2524816
11.91871 5.310389799999999
11.91971 5.3679284
11.92071 5.4250922
11.92171 5.4818749
11.92271 5.5382706
11.92371 5.5942748
11.92471 5.6498829
11.92571 5.7050899
11.92671 5.7598889
11.92771 5.814271
11.92871 5.8682267
11.92971 5.921746
11.93071 5.9748225
11.93171 6.0274534
11.93271 6.079639500000001
11.93371 6.1313834
11.93471 6.1826874
11.93571 6.233550999999999
11.93671 6.2839702
11.93771 6.3339382
11.93871 6.3834459
11.93971 6.4324832999999995
11.94071 6.481044
11.94171 6.5291233
11.94271 6.5767169
11.94371 6.623821700000001
11.94471 6.670433300000001
11.94571 6.7165457
11.94671 6.7621522
11.94771 6.8072483
11.94871 6.8518311
11.94971 6.8959013
11.95071 6.9394618
11.95171 6.982515
11.95271 7.0250623
11.95371 7.0670992
11.95471 7.1086191
11.95571 7.1496113999999995
11.95671 7.1900666
11.95771 7.2299756
11.95871 7.2693332999999996
11.95971 7.3081382
11.96071 7.3463902
11.96171 7.3840901
11.96271 7.4212365
11.96371 7.457827
11.96471 7.493857299999999
11.96571 7.5293243
11.96671 7.5642265
11.96771 7.5985648
11.96871 7.6323397
11.96971 7.6655522000000005
11.97071 7.6981999
11.97171 7.7302769
11.97271 7.7617742000000005
11.97371 7.792682200000001
11.97471 7.8229912
11.97571 7.8526974
11.97671 7.8818000999999995
11.97771 7.910303000000001
11.97871 7.938210699999999
11.97971 7.9655267
11.98071 7.992252
11.98171 8.0183841
11.98271 8.0439188
11.98371 8.0688514
11.98471 8.0931798
11.98571 8.1169024
11.98671 8.140019299999999
11.98771 8.162530499999999
11.98871 8.1844322
11.98971 8.20572
11.99071 8.2263857
11.99171 8.2464233
11.99271 8.265828299999999
11.99371 8.2846008
11.99471 8.3027452
11.99571 8.3202682
11.99671 8.3371766
11.99771 8.353474
11.99871 8.3691597
11.99971 8.3842285
12.00071 8.3986744
12.00171 8.4124908
12.00271 8.4256738
12.00371 8.4382236
12.00471 8.4501408
12.00571 8.4614277
12.00671 8.4720835
12.00771 8.482106
12.00871 8.4914923
12.00971 8.500239299999999
12.01071 8.508346999999999
12.01171 8.5158184
12.01271 8.5226588
12.01371 8.5288763
12.01471 8.5344754
12.01571 8.539456900000001
12.01671 8.543816999999999
12.01771 8.5475489
12.01871 8.550645399999999
12.01971 8.553101100000001
12.02071 8.5549146
12.02171 8.5560873
12.02271 8.5566252
12.02371 8.5565336
12.02471 8.5558154
12.02571 8.5544713
12.02671 8.5525006
12.02771 8.549901799999999
12.02871 8.5466757
12.02971 8.542826
12.03071 8.5383572
12.03171 8.5332744
12.03271 8.5275806
12.03371 8.521276
12.03471 8.5143559
12.03571 8.5068144
12.03671 8.4986456
12.03771 8.4898472
12.03871 8.4804222
12.03971 8.470377299999999
12.04071 8.4597215
12.04171 8.4484629
12.04271 8.4366061
12.04371 8.4241524
12.04471 8.4111005
12.04571 8.3974481
12.04671 8.3831944
12.04771 8.3683409
12.04871 8.3528921
12.04971 8.336852499999999
12.05071 8.3202243
12.05171 8.3030082
12.05271 8.2852013
12.05371 8.2668014
12.05471 8.2478061
12.05571 8.2282186
12.05671 8.2080454
12.05771 8.187297000000001
12.05871 8.1659839
12.05971 8.1441134
12.06071 8.1216909
12.06171 8.0987148
12.06271 8.0751829
12.06371 8.051090700000001
12.06471 8.0264367
12.06571 8.0012232
12.06671 7.9754554
12.06771 7.949139199999999
12.06871 7.9222798
12.06971 7.8948803
12.07071 7.8669421
12.07171 7.838464500000001
12.07271 7.8094497
12.07371 7.7799015
12.07471 7.7498272
12.07571 7.7192365999999994
12.07671 7.688138599999999
12.07771 7.6565385
12.07871 7.6244384
12.07971 7.591835399999999
12.08071 7.5587258
12.08171 7.5251073
12.08271 7.4909799
12.08371 7.4563488
12.08471 7.421222299999999
12.08571 7.3856108
12.08671 7.3495224
12.08771 7.3129639
12.08871 7.275938999999999
12.08971 7.2384492
12.09071 7.2004966
12.09171 7.1620844
12.09271 7.1232185
12.09371 7.083907
12.09471 7.0441552000000005
12.09571 7.0039675
12.09671 6.9633447
12.09771 6.922284500000001
12.09871 6.8807855
12.09971 6.8388477000000005
12.10071 6.7964748
12.10171 6.7536756
12.10271 6.710461500000001
12.10371 6.666844299999999
12.10471 6.6228337999999995
12.10571 6.5784365
12.10671 6.533654
12.10771 6.4884870999999995
12.10871 6.442935800000001
12.10971 6.3970022
12.11071 6.3506901000000004
12.11171 6.304006299999999
12.11271 6.2569581
12.11371 6.2095500999999995
12.11471 6.1617855
12.11571 6.1136659
12.11671 6.0651936
12.11771 6.0163721
12.11871 5.9672095
12.11971 5.9177157000000005
12.12071 5.8679026
12.12171 5.817781
12.12271 5.7673585
12.12371 5.7166383000000005
12.12471 5.6656204
12.12571 5.6143031
12.12671 5.5626854
12.12771 5.510769
12.12871 5.4585595
12.12971 5.4060649000000005
12.13071 5.3532943
12.13171 5.3002555
12.13271 5.2469552
12.13371 5.1933978
12.13471 5.1395874
12.13571 5.0855294
12.13671 5.031230300000001
12.13771 4.976699099999999
12.13871 4.9219452
12.13971 4.8669763
12.14071 4.8117969
12.14171 4.756408899999999
12.14271 4.7008111999999995
12.14371 4.6450026
12.14471 4.5889847
12.14571 4.5327622
12.14671 4.4763438
12.14771 4.4197407
12.14871 4.362964300000001
12.14971 4.3060251
12.15071 4.2489298
12.15171 4.1916832
12.15271 4.1342884
12.15371 4.0767487
12.15471 4.0190681999999995
12.15571 3.9612528
12.15671 3.9033085
12.15771 3.8452412999999996
12.15871 3.7870556
12.15971 3.7287532999999997
12.16071 3.6703363
12.16171 3.6118068
12.16271 3.5531699999999997
12.16371 3.4944337
12.16471 3.4356087
12.16571 3.3767077999999997
12.16671 3.3177417
12.16771 3.2587193
12.16871 3.1996455
12.16971 3.1405222000000004
12.17071 3.0813498000000004
12.17171 3.0221291
12.17271 2.9628625
12.17371 2.9035546
12.17471 2.8442118
12.17571 2.7848409000000003
12.17671 2.7254481
12.17771 2.666039
12.17871 2.6066186
12.17971 2.5471924
12.18071 2.4877675
12.18171 2.4283528
12.18271 2.3689581
12.18371 2.309593
12.18471 2.2502655
12.18571 2.1909805
12.18671 2.1317398
12.18771 2.0725433
12.18871 2.0133901
12.18971 1.9542812999999999
12.19071 1.8952202000000002
12.19171 1.8362135000000002
12.19271 1.7772697
12.19371 1.7183983999999999
12.19471 1.6596083000000001
12.19571 1.6009072
12.19671 1.5423012
12.19771 1.4837957000000002
12.19871 1.4253961000000002
12.19971 1.3671081999999999
12.20071 1.3089379
12.20171 1.2508907999999999
12.20271 1.1929709
12.20371 1.1351804
12.20471 1.0775204
12.20571 1.0199909999999999
12.20671 0.96259378
12.20771 0.9053324300000001
12.20871 0.84821377
12.20971 0.7912471900000001
12.21071 0.7344436400000001
12.21171 0.67781382
12.21271 0.62136669
12.21371 0.5651088000000001
12.21471 0.50904439
12.21571 0.45317607
12.21671 0.3975058
12.21771 0.34203583000000004
12.21871 0.28676889
12.21971 0.23170803
12.22071 0.17685631
12.22171 0.12221647
12.22271 0.06779117999999999
12.22371 0.013583595999999998
12.22471 -0.040401777
12.22571 -0.09415854
12.22671 -0.14767839
12.22771 -0.20095184000000002
12.22871 -0.25396949999999996
12.22971 -0.30672343
12.23071 -0.35920823
12.23171 -0.41142115
12.23271 -0.46336171
12.23371 -0.51503042
12.23471 -0.56642741
12.23571 -0.61755166
12.23671 -0.66840034
12.23771 -0.7189691500000001
12.23871 -0.7692528
12.23971 -0.8192455399999999
12.24071 -0.86894156
12.24171 -0.91833491
12.24271 -0.96741933
12.24371 -1.0161881
12.24471 -1.0646345
12.24571 -1.1127519000000001
12.24671 -1.1605353
12.24771 -1.2079813
12.24871 -1.2550888
12.24971 -1.3018587
12.25071 -1.3482925
12.25171 -1.3943917
12.25271 -1.4401559
12.25371 -1.4855825
12.25471 -1.5306669
12.25571 -1.5754025
12.25671 -1.6197821000000001
12.25771 -1.6637985000000002
12.25871 -1.7074453
12.25971 -1.7507171
12.26071 -1.7936094
12.26171 -1.8361182999999999
12.26271 -1.8782409
12.26371 -1.9199749
12.26471 -1.9613189999999998
12.26571 -2.0022724
12.26671 -2.042836
12.26771 -2.0830102
12.26871 -2.1227954
12.26971 -2.1621905
12.27071 -2.2011925000000003
12.27171 -2.2397961
12.27271 -2.2779949
12.27371 -2.3157818
12.27471 -2.35315
12.27571 -2.3900945
12.27671 -2.4266118
12.27771 -2.4627002
12.27871 -2.4983596
12.27971 -2.5335904
12.28071 -2.5683932
12.28171 -2.6027685
12.28271 -2.6367165000000004
12.28371 -2.6702369999999997
12.28471 -2.7033294
12.28571 -2.735992
12.28671 -2.7682221
12.28771 -2.8000157000000003
12.28871 -2.831368
12.28971 -2.8622728
12.29071 -2.8927242
12.29171 -2.9227175
12.29271 -2.9522489999999997
12.29371 -2.9813176
12.29471 -3.0099237
12.29571 -3.0380694
12.29671 -3.0657575
12.29771 -3.0929903000000003
12.29871 -3.1197691
12.29971 -3.1460945
12.30071 -3.1719654999999998
12.30171 -3.1973802000000004
12.30271 -3.2223359
12.30371 -3.2468293000000004
12.30471 -3.2708567
12.30571 -3.2944139
12.30671 -3.3174977
12.30771 -3.3401045999999996
12.30871 -3.3622324000000003
12.30971 -3.3838801000000003
12.31071 -3.4050486999999996
12.31171 -3.4257405
12.31271 -3.4459579999999996
12.31371 -3.4657050000000003
12.31471 -3.4849837000000004
12.31571 -3.5037949999999998
12.31671 -3.5221387
12.31771 -3.5400126
12.31871 -3.5574134
12.31971 -3.5743378
12.32071 -3.590782
12.32171 -3.6067437
12.32271 -3.6222208
12.32371 -3.6372125
12.32471 -3.6517188
12.32571 -3.6657404
12.32671 -3.6792792
12.32771 -3.6923381999999996
12.32871 -3.7049208
12.32971 -3.7170306
12.33071 -3.7286702999999997
12.33171 -3.7398424
12.33271 -3.7505474
12.33371 -3.7607841000000004
12.33471 -3.7705503
12.33571 -3.7798427
12.33671 -3.7886578999999996
12.33771 -3.7969936000000004
12.33871 -3.8048483
12.33971 -3.8122222
12.34071 -3.8191170000000003
12.34171 -3.8255349
12.34271 -3.8314793
12.34371 -3.8369529
12.34471 -3.8419593
12.34571 -3.8465012
12.34671 -3.8505808000000004
12.34771 -3.8542001999999997
12.34871 -3.8573603999999997
12.34971 -3.860062
12.35071 -3.8623038999999997
12.35171 -3.8640849
12.35271 -3.8654032999999997
12.35371 -3.8662574999999997
12.35471 -3.8666476
12.35571 -3.8665742000000005
12.35671 -3.8660407
12.35771 -3.8650512999999997
12.35871 -3.8636103
12.35971 -3.8617226999999996
12.36071 -3.8593926
12.36171 -3.8566228000000002
12.36271 -3.8534156999999998
12.36371 -3.8497723999999995
12.36471 -3.8456935
12.36571 -3.8411800000000005
12.36671 -3.8362317
12.36771 -3.8308482999999995
12.36871 -3.8250297000000004
12.36971 -3.8187761
12.37071 -3.8120876999999997
12.37171 -3.8049660999999997
12.37271 -3.7974134
12.37371 -3.7894335000000003
12.37471 -3.7810311
12.37571 -3.7722111000000003
12.37671 -3.7629783
12.37771 -3.7533369
12.37871 -3.7432898
12.37971 -3.7328384999999997
12.38071 -3.7219837
12.38171 -3.7107263
12.38271 -3.6990672
12.38371 -3.6870077
12.38471 -3.6745503999999998
12.38571 -3.6616973999999995
12.38671 -3.6484521
12.38771 -3.6348179000000003
12.38871 -3.6207974
12.38971 -3.6063947
12.39071 -3.5916135000000002
12.39171 -3.5764579
12.39271 -3.560932
12.39371 -3.5450395
12.39471 -3.5287838000000002
12.39571 -3.5121675999999997
12.39671 -3.4951914
12.39771 -3.4778561
12.39871 -3.4601624999999996
12.39971 -3.4421116
12.40071 -3.4237061
12.40171 -3.4049500000000004
12.40271 -3.3858482000000003
12.40371 -3.3664063
12.40471 -3.3466294
12.40571 -3.3265222
12.40671 -3.306089
12.40771 -3.2853328
12.40871 -3.2642569000000003
12.40971 -3.2428647999999995
12.41071 -3.2211594000000003
12.41171 -3.1991436999999996
12.41271 -3.1768203
12.41371 -3.1541917
12.41471 -3.1312596
12.41571 -3.1080265
12.41671 -3.0844947
12.41771 -3.0606681
12.41871 -3.0365514
12.41971 -3.0121503
12.42071 -2.9874714
12.42171 -2.9625202
12.42271 -2.9373012
12.42371 -2.9118184
12.42471 -2.8860737000000003
12.42571 -2.8600687
12.42671 -2.8338049
12.42771 -2.8072843
12.42871 -2.7805099
12.42971 -2.7534852
12.43071 -2.7262144
12.43171 -2.698702
12.43271 -2.6709527
12.43371 -2.6429711
12.43471 -2.6147622999999998
12.43571 -2.5863313999999997
12.43671 -2.5576845
12.43771 -2.5288273
12.43871 -2.499765
12.43971 -2.4705023
12.44071 -2.4410421
12.44171 -2.4113862
12.44271 -2.3815356
12.44371 -2.3514912
12.44471 -2.3212545
12.44571 -2.2908287
12.44671 -2.2602184000000003
12.44771 -2.2294294
12.44871 -2.1984685
12.44971 -2.1673422
12.45071 -2.1360565
12.45171 -2.1046167000000002
12.45271 -2.0730274
12.45371 -2.0412926000000002
12.45471 -2.009416
12.45571 -1.9774012
12.45671 -1.9452516
12.45771 -1.9129697
12.45871 -1.8805578
12.45971 -1.8480178
12.46071 -1.8153517000000001
12.46171 -1.7825621999999999
12.46271 -1.7496536
12.46371 -1.7166313
12.46471 -1.6835025
12.46571 -1.6502749
12.46671 -1.6169563000000002
12.46771 -1.5835529000000002
12.46871 -1.5500698
12.46971 -1.5165103
12.47071 -1.4828763
12.47171 -1.4491692
12.47271 -1.4153903
12.47371 -1.3815416
12.47471 -1.3476255
12.47571 -1.3136453
12.47671 -1.2796044
12.47771 -1.2455068999999999
12.47871 -1.2113574999999999
12.47971 -1.1771615
12.48071 -1.1429253
12.48171 -1.1086561
12.48271 -1.0743613
12.48371 -1.0400482
12.48471 -1.0057228
12.48571 -0.97138928
12.48671 -0.9370501200000001
12.48771 -0.9027061100000001
12.48871 -0.8683573499999999
12.48971 -0.83400412
12.49071 -0.79964772
12.49171 -0.76529086
12.49271 -0.73093786
12.49371 -0.69659408
12.49471 -0.66226562
12.49571 -0.62795868
12.49671 -0.5936794
12.49771 -0.5594336
12.49871 -0.5252268600000001
12.49971 -0.49106446
12.50071 -0.456951
12.50171 -0.4228903
12.50271 -0.38888501000000003
12.50371 -0.3549366
12.50471 -0.32104561
12.50571 -0.28721215
12.50671 -0.25343683
12.50771 -0.21972158
12.50871 -0.18607008
12.50971 -0.15248789
12.51071 -0.11898196999999999
12.51171 -0.08556004
12.51271 -0.052229658
12.51371 -0.018997474
12.51471 0.014131123
12.51571 0.047152117
12.51671 0.080062647
12.51771 0.11286067
12.51871 0.14554469
12.51971 0.17811358
12.52071 0.21056642000000003
12.52171 0.24290235999999998
12.52271 0.27512028
12.52371 0.30721843
12.52471 0.33919394
12.52571 0.37104257
12.52671 0.40275859999999997
12.52771 0.43433522999999996
12.52871 0.46576526999999995
12.52971 0.49704197
12.53071 0.5281596900000001
12.53171 0.5591144800000001
12.53271 0.58990414
12.53371 0.6205278
12.53471 0.65098531
12.53571 0.68127662
12.53671 0.71140132
12.53771 0.7413581899999999
12.53871 0.7711452
12.53971 0.80075944
12.54071 0.83019724
12.54171 0.85945409
12.54271 0.88852486
12.54371 0.9174040499999999
12.54471 0.94608599
12.54571 0.9745651899999999
12.54671 1.002837
12.54771 1.0308978
12.54871 1.0587457
12.54971 1.0863798
12.55071 1.1138004
12.55171 1.1410083
12.55271 1.1680039
12.55371 1.1947866999999999
12.55471 1.2213554999999998
12.55571 1.2477073
12.55671 1.2738381
12.55771 1.2997432999999998
12.55871 1.3254178
12.55971 1.3508565
12.56071 1.3760548
12.56171 1.4010087
12.56271 1.4257149
12.56371 1.4501713
12.56471 1.4743766
12.56571 1.4983301
12.56671 1.5220318
12.56771 1.5454819
12.56871 1.5686803999999999
12.56971 1.5916271
12.57071 1.6143207
12.57171 1.6367588
12.57271 1.6589383
12.57371 1.6808553
12.57471 1.7025054000000002
12.57571 1.7238839999999997
12.57671 1.7449876
12.57771 1.7658131000000001
12.57871 1.7863582999999998
12.57971 1.8066222
12.58071 1.8266045000000002
12.58171 1.8463055
12.58271 1.8657257999999999
12.58371 1.8848656
12.58471 1.9037247
12.58571 1.9223019000000001
12.58671 1.9405955
12.58771 1.9586032
12.58871 1.9763220000000001
12.58971 1.9937489
12.59071 2.0108808
12.59171 2.0277152
12.59271 2.0442495000000003
12.59371 2.0604823000000003
12.59471 2.0764123999999997
12.59571 2.0920394
12.59671 2.1073638
12.59771 2.1223862
12.59871 2.1371075999999998
12.59971 2.1515287
12.60071 2.16565
12.60171 2.1794707
12.60271 2.1929892
12.60371 2.2062033000000003
12.60471 2.2191099999999997
12.60571 2.2317059
12.60671 2.2439888000000003
12.60771 2.2559565999999998
12.60871 2.2676084
12.60971 2.2789439000000002
12.61071 2.2899637
12.61171 2.3006678999999997
12.61271 2.3110572
12.61371 2.3211319
12.61471 2.330892
12.61571 2.3403376
12.61671 2.3494688999999997
12.61771 2.3582855
12.61871 2.366787
12.61971 2.3749722
12.62071 2.3828394999999998
12.62171 2.3903869
12.62271 2.3976127
12.62371 2.4045153999999997
12.62471 2.4110949
12.62571 2.4173519
12.62671 2.4232885
12.62771 2.4289066000000004
12.62871 2.4342086
12.62971 2.4391957
12.63071 2.4438683
12.63171 2.448226
12.63271 2.4522677
12.63371 2.4559923
12.63471 2.4593987
12.63571 2.4624864
12.63671 2.465255
12.63771 2.4677046000000002
12.63871 2.4698351
12.63971 2.4716461
12.64071 2.4731375
12.64171 2.4743097
12.64271 2.4751637
12.64371 2.4757015
12.64471 2.4759252999999997
12.64571 2.4758375999999997
12.64671 2.4754398
12.64771 2.4747320999999998
12.64871 2.473714
12.64971 2.4723835
12.65071 2.470739
12.65171 2.4687793
12.65271 2.4665046
12.65371 2.4639162999999997
12.65471 2.4610169
12.65571 2.4578093
12.65671 2.4542960999999996
12.65771 2.4504796
12.65871 2.4463611
12.65971 2.4419416
12.66071 2.4372226
12.66171 2.4322052
12.66271 2.426891
12.66371 2.4212815
12.66471 2.4153771
12.66571 2.4091773
12.66671 2.4026809
12.66771 2.3958864
12.66871 2.3887926999999998
12.66971 2.3813998
12.67071 2.3737099
12.67171 2.3657266
12.67271 2.3574544
12.67371 2.3488978
12.67471 2.3400602999999998
12.67571 2.3309438
12.67671 2.3215489
12.67771 2.3118755
12.67871 2.3019230000000004
12.67971 2.2916914999999998
12.68071 2.2811819
12.68171 2.2703955000000002
12.68271 2.259334
12.68371 2.2479983
12.68471 2.2363892
12.68571 2.2245076
12.68671 2.2123547
12.68771 2.1999334999999998
12.68871 2.1872478
12.68971 2.1743024
12.69071 2.1611026
12.69171 2.1476524
12.69271 2.1339541
12.69371 2.1200080999999997
12.69471 2.1058125
12.69571 2.0913653
12.69671 2.0766647999999996
12.69771 2.0617103
12.69871 2.0465036999999997
12.69971 2.0310478
12.70071 2.0153464999999997
12.70171 1.9994037
12.70271 1.9832227
12.70371 1.9668067
12.70471 1.9501583999999998
12.70571 1.9332810999999999
12.70671 1.9161787
12.70771 1.8988553
12.70871 1.8813147999999997
12.70971 1.8635597
12.71071 1.8455906000000002
12.71171 1.8274063
12.71271 1.8090045
12.71371 1.7903831
12.71471 1.7715413
12.71571 1.7524809
12.71671 1.7332057
12.71771 1.7137215000000001
12.71871 1.6940346
12.71971 1.6741509
12.72071 1.6540747000000002
12.72171 1.6338086
12.72271 1.6133541
12.72371 1.5927126999999999
12.72471 1.5718855
12.72571 1.5508743
12.72671 1.5296809999999998
12.72771 1.5083069
12.72871 1.4867524
12.72971 1.4650171
12.73071 1.4431003
12.73171 1.421002
12.73271 1.3987241
12.73371 1.3762709
12.73471 1.3536487
12.73571 1.3308652
12.73671 1.3079275
12.73771 1.2848414000000001
12.73871 1.2616099
12.73971 1.2382337
12.74071 1.2147119
12.74171 1.1910435000000001
12.74271 1.1672278
12.74371 1.1432657000000002
12.74471 1.1191592
12.74571 1.0949109000000001
12.74671 1.0705234
12.74771 1.0459987
12.74871 1.0213388
12.74971 0.99654626
12.75071 0.97162444
12.75171 0.94657838
12.75271 0.92141423
12.75371 0.8961381399999999
12.75471 0.87075531
12.75571 0.8452685499999999
12.75671 0.81967814
12.75771 0.7939823
12.75871 0.76817828
12.75971 0.74226414
12.76071 0.7162397699999999
12.76171 0.6901076100000001
12.76271 0.6638721999999999
12.76371 0.6375391
12.76471 0.6111139
12.76571 0.58460133
12.76671 0.55800504
12.76771 0.5313280499999999
12.76871 0.50457334
12.76971 0.47774436000000003
12.77071 0.45084502
12.77171 0.42387898999999996
12.77271 0.39684889
12.77371 0.36975557000000003
12.77471 0.34259795000000004
12.77571 0.31537383
12.77671 0.28808117
12.77771 0.26071955999999996
12.77871 0.23329115999999997
12.77971 0.20580082000000002
12.78071 0.1782553
12.78171 0.15066182
12.78271 0.12302658
12.78371 0.095353858
12.78471 0.06764581800000001
12.78571 0.039903140999999996
12.78671 0.012126056
12.78771 -0.015684753
12.78871 -0.043527747
12.78971 -0.071400777
12.79071 -0.09930171099999999
12.79171 -0.12722906
12.79271 -0.15518218
12.79371 -0.18316084
12.79471 -0.21116426000000002
12.79571 -0.2391902
12.79671 -0.26723437
12.79771 -0.29529069999999996
12.79871 -0.32335229
12.79971 -0.35141292
12.80071 -0.37946831000000003
12.80171 -0.40751682
12.80271 -0.43555922
12.80371 -0.46359757
12.80471 -0.49163387
12.80571 -0.5196687799999999
12.80671 -0.5477011700000001
12.80771 -0.5757282499999999
12.80871 -0.60374639
12.80971 -0.63175205
12.81071 -0.65974244
12.81171 -0.6877153199999999
12.81271 -0.71566859
12.81371 -0.74359966
12.81471 -0.77150492
12.81571 -0.7993798700000001
12.81671 -0.8272198999999999
12.81771 -0.8550213600000001
12.81871 -0.8827825100000001
12.81971 -0.9105035100000001
12.82071 -0.93818614
12.82171 -0.9658324500000001
12.82271 -0.99344347
12.82371 -1.0210183
12.82471 -1.0485533999999999
12.82571 -1.0760437
12.82671 -1.1034837
12.82771 -1.1308685
12.82871 -1.158195
12.82971 -1.1854615000000002
12.83071 -1.2126678
12.83171 -1.2398137
12.83271 -1.2668986
12.83371 -1.2939211000000002
12.83471 -1.3208793
12.83571 -1.3477717999999999
12.83671 -1.3745976
12.83771 -1.4013569
12.83871 -1.4280503
12.83971 -1.4546778
12.84071 -1.4812383
12.84171 -1.5077285
12.84271 -1.5341437
12.84371 -1.560478
12.84471 -1.5867261000000001
12.84571 -1.6128846
12.84671 -1.6389519000000001
12.84771 -1.6649289
12.84871 -1.6908173
12.84971 -1.7166190000000001
12.85071 -1.7423345
12.85171 -1.7679632
12.85271 -1.7935028
12.85371 -1.8189508
12.85471 -1.8443046
12.85571 -1.8695621
12.85671 -1.8947216
12.85771 -1.919782
12.85871 -1.9447414
12.85971 -1.9695972999999998
12.86071 -1.9943466
12.86171 -2.0189866
12.86271 -2.0435156
12.86371 -2.0679336
12.86471 -2.0922421
12.86571 -2.116444
12.86671 -2.1405418999999997
12.86771 -2.1645376
12.86871 -2.1884302
12.86971 -2.2122167000000004
12.87071 -2.2358928000000002
12.87171 -2.259453
12.87271 -2.2828929000000002
12.87371 -2.3062091
12.87471 -2.3293998
12.87571 -2.3524644
12.87671 -2.3754027
12.87771 -2.3982149
12.87871 -2.4209011
12.87971 -2.4434619
12.88071 -2.465898
12.88171 -2.4882109999999997
12.88271 -2.5104027
12.88371 -2.5324747000000003
12.88471 -2.5544273
12.88571 -2.5762592
12.88671 -2.597967
12.88771 -2.6195456999999998
12.88871 -2.64099
12.88971 -2.6622950999999997
12.89071 -2.6834581
12.89171 -2.7044786000000003
12.89271 -2.7253581
12.89371 -2.7460996
12.89471 -2.766707
12.89571 -2.7871834
12.89671 -2.8075311
12.89771 -2.8277516
12.89871 -2.8478453
12.89971 -2.8678115
12.90071 -2.8876489000000003
12.90171 -2.9073550999999997
12.90271 -2.9269269
12.90371 -2.9463597
12.90471 -2.9656485
12.90571 -2.9847883
12.90671 -3.0037757000000003
12.90771 -3.0226093
12.90871 -3.0412901
12.90971 -3.0598218
12.91071 -3.0782094
12.91171 -3.0964587
12.91271 -3.1145744
12.91371 -3.1325597
12.91471 -3.1504154
12.91571 -3.1681407000000004
12.91671 -3.1857330000000004
12.91771 -3.2031886000000003
12.91871 -3.2205030000000003
12.91971 -3.2376725000000004
12.92071 -3.2546926
12.92171 -3.2715604000000003
12.92271 -3.2882735000000003
12.92371 -3.3048317000000003
12.92471 -3.3212360000000003
12.92571 -3.3374902
12.92671 -3.3535991000000003
12.92771 -3.3695690000000003
12.92871 -3.3854052
12.92971 -3.4011118
12.93071 -3.4166901999999997
12.93171 -3.4321393999999996
12.93271 -3.4474559
12.93371 -3.462635
12.93471 -3.4776710000000004
12.93571 -3.4925584
12.93671 -3.5072938
12.93771 -3.5218741999999996
12.93871 -3.5362996
12.93971 -3.5505707999999996
12.94071 -3.5646907999999997
12.94171 -3.5786640000000003
12.94271 -3.5924959999999997
12.94371 -3.6061931
12.94471 -3.619761
12.94571 -3.6332036999999997
12.94671 -3.6465235
12.94771 -3.6597192
12.94871 -3.6727875
12.94971 -3.6857229
12.95071 -3.6985184999999996
12.95171 -3.7111685
12.95271 -3.7236683
12.95371 -3.736015
12.95471 -3.7482094
12.95571 -3.7602533
12.95671 -3.7721511
12.95771 -3.7839085000000003
12.95871 -3.7955306
12.95971 -3.8070239
12.96071 -3.8183939000000002
12.96171 -3.8296442
12.96271 -3.8407769000000003
12.96371 -3.8517918
12.96471 -3.8626861
12.96571 -3.8734544000000004
12.96671 -3.8840909
12.96771 -3.8945895
12.96871 -3.9049458
12.96971 -3.9151575000000003
12.97071 -3.9252251
12.97171 -3.9351523
12.97271 -3.9449446
12.97371 -3.9546084
12.97471 -3.9641500000000005
12.97571 -3.9735753
12.97671 -3.9828885
12.97771 -3.9920919
12.97871 -4.001186000000001
12.97971 -4.0101703
12.98071 -4.0190414
12.98171 -4.027795
12.98271 -4.0364258
12.98371 -4.044928
12.98471 -4.0532969
12.98571 -4.0615298
12.98671 -4.0696274
12.98771 -4.0775932
12.98871 -4.0854335
12.98971 -4.093156
12.99071 -4.1007686
12.99171 -4.1082777
12.99271 -4.1156877000000005
12.99371 -4.122999699999999
12.99471 -4.130213299999999
12.99571 -4.137326
12.99671 -4.144334000000001
12.99771 -4.1512332999999995
12.99871 -4.1580196
12.99971 -4.164689399999999
13.00071 -4.17124
13.00171 -4.1776698
13.00271 -4.1839793
13.00371 -4.190171899999999
13.00471 -4.1962523
13.00571 -4.202228
13.00671 -4.2081073
13.00771 -4.2138971
13.00871 -4.219602
13.00971 -4.2252239
13.01071 -4.2307612
13.01171 -4.2362098
13.01271 -4.2415641
13.01371 -4.2468183
13.01471 -4.2519677
13.01571 -4.2570103
13.01671 -4.261944799999999
13.01771 -4.2667724
13.01871 -4.2714961
13.01971 -4.2761195
13.02071 -4.2806476
13.02171 -4.285086300000001
13.02271 -4.2894419
13.02371 -4.2937208
13.02471 -4.2979281
13.02571 -4.3020662000000005
13.02671 -4.306134999999999
13.02771 -4.3101307
13.02871 -4.3140471
13.02971 -4.3178774
13.03071 -4.3216154
13.03171 -4.3252565
13.03271 -4.3288
13.03371 -4.3322481
13.03471 -4.3356053999999995
13.03571 -4.3388776
13.03671 -4.342071
13.03771 -4.3451908999999995
13.03871 -4.3482419000000005
13.03971 -4.3512274
13.04071 -4.3541498
13.04171 -4.357010900000001
13.04271 -4.3598101
13.04371 -4.3625459
13.04471 -4.3652147
13.04571 -4.3678112
13.04671 -4.3703299
13.04771 -4.3727662
13.04871 -4.3751184
13.04971 -4.377387499999999
13.05071 -4.3795782999999995
13.05171 -4.381698
13.05271 -4.383754
13.05371 -4.3857537
13.05471 -4.387702
13.05571 -4.3896011999999995
13.05671 -4.391450799999999
13.05771 -4.3932486
13.05871 -4.3949924000000005
13.05971 -4.3966785
13.06071 -4.3983035
13.06171 -4.3998647
13.06271 -4.401359299999999
13.06371 -4.4027846
13.06471 -4.404139499999999
13.06571 -4.4054247
13.06671 -4.4066429
13.06771 -4.4078
13.06871 -4.4089027000000005
13.06971 -4.4099588
13.07071 -4.4109747
13.07171 -4.4119544
13.07271 -4.412898
13.07371 -4.4138029
13.07471 -4.4146638000000005
13.07571 -4.415475600000001
13.07671 -4.4162326
13.07771 -4.4169317999999995
13.07871 -4.4175722
13.07971 -4.4181541
13.08071 -4.4186786
13.08171 -4.4191483
13.08271 -4.4195663000000005
13.08371 -4.4199359000000005
13.08471 -4.4202611
13.08571 -4.420546799999999
13.08671 -4.4207972
13.08771 -4.4210151
13.08871 -4.4212020999999995
13.08971 -4.421356299999999
13.09071 -4.421474
13.09171 -4.421549300000001
13.09271 -4.4215761
13.09371 -4.4215497
13.09471 -4.4214677
13.09571 -4.4213314
13.09671 -4.4211444
13.09771 -4.4209119
13.09871 -4.4206392
13.09971 -4.4203319
13.10071 -4.4199931999999995
13.10171 -4.4196259
13.10271 -4.419231
13.10371 -4.4188089999999995
13.10471 -4.4183585999999995
13.10571 -4.4178784
13.10671 -4.4173653999999996
13.10771 -4.4168159
13.10871 -4.416225900000001
13.10971 -4.4155907
13.11071 -4.4149075
13.11171 -4.414175800000001
13.11271 -4.413398
13.11371 -4.412578
13.11471 -4.411722
13.11571 -4.4108361
13.11671 -4.4099256
13.11771 -4.4089928
13.11871 -4.4080376999999995
13.11971 -4.4070583
13.12071 -4.406051
13.12171 -4.4050116
13.12271 -4.403936900000001
13.12371 -4.4028241
13.12471 -4.4016711
13.12571 -4.4004768
13.12671 -4.3992411
13.12771 -4.3979645
13.12871 -4.3966487
13.12971 -4.395296399999999
13.13071 -4.3939121
13.13171 -4.3924998
13.13271 -4.3910641
13.13371 -4.3896072
13.13471 -4.3881301
13.13571 -4.3866307
13.13671 -4.3851043999999995
13.13771 -4.3835461
13.13871 -4.3819498
13.13971 -4.3803111
13.14071 -4.3786272
13.14171 -4.376898
13.14271 -4.3751251
13.14371 -4.3733113
13.14471 -4.3714598
13.14571 -4.369574
13.14671 -4.367657400000001
13.14771 -4.365712800000001
13.14871 -4.363741699999999
13.14971 -4.3617453
13.15071 -4.3597236
13.15171 -4.3576755
13.15271 -4.3555982
13.15371 -4.353488199999999
13.15471 -4.351341000000001
13.15571 -4.3491516
13.15671 -4.3469172
13.15771 -4.3446362
13.15871 -4.3423098
13.15971 -4.3399408
13.16071 -4.3375332
13.16171 -4.3350916
13.16271 -4.3326192
13.16371 -4.330118000000001
13.16471 -4.3275882
13.16571 -4.3250278
13.16671 -4.322434599999999
13.16771 -4.3198049
13.16871 -4.3171357
13.16971 -4.3144237
13.17071 -4.3116659
13.17171 -4.3088604
13.17271 -4.3060053
13.17371 -4.3031003
13.17471 -4.3001458
13.17571 -4.297144
13.17671 -4.294097799999999
13.17771 -4.2910106
13.17871 -4.2878862
13.17971 -4.2847272
13.18071 -4.2815339
13.18171 -4.2783052
13.18271 -4.2750385
13.18371 -4.2717289
13.18471 -4.2683721
13.18571 -4.2649642000000005
13.18671 -4.2615019
13.18771 -4.2579845
13.18871 -4.2544123
13.18971 -4.2507865
13.19071 -4.2471087999999995
13.19171 -4.2433809
13.19271 -4.239605
13.19371 -4.2357816999999995
13.19471 -4.2319123
13.19571 -4.227997
13.19671 -4.2240351
13.19771 -4.220026000000001
13.19871 -4.2159669
13.19971 -4.2118549
13.20071 -4.207686
13.20171 -4.2034559
13.20271 -4.1991613999999995
13.20371 -4.1948009
13.20471 -4.1903749
13.20571 -4.1858852
13.20671 -4.1813359000000005
13.20771 -4.1767303
13.20871 -4.172071799999999
13.20971 -4.1673623
13.21071 -4.162601400000001
13.21171 -4.1577879
13.21271 -4.1529194
13.21371 -4.1479927
13.21471 -4.143004899999999
13.21571 -4.137953400000001
13.21671 -4.1328352
13.21771 -4.1276485
13.21871 -4.1223906
13.21971 -4.1170597
13.22071 -4.1116551
13.22171 -4.106177
13.22271 -4.1006275
13.22371 -4.095009
13.22471 -4.0893253
13.22571 -4.083578999999999
13.22671 -4.0777709
13.22771 -4.0719006
13.22871 -4.0659651
13.22971 -4.0599603
13.23071 -4.0538818
13.23171 -4.0477257
13.23271 -4.04149
13.23371 -4.0351734
13.23471 -4.0287759
13.23571 -4.0222988
13.23671 -4.0157426
13.23771 -4.0091075
13.23871 -4.0023942
13.23971 -3.9956026
13.24071 -3.9887339
13.24171 -3.9817892
13.24271 -3.9747696
13.24371 -3.9676752000000004
13.24471 -3.9605051000000002
13.24571 -3.9532567999999997
13.24671 -3.9459257999999995
13.24771 -3.9385076999999997
13.24871 -3.9309985999999997
13.24971 -3.9233964
13.25071 -3.9157003
13.25171 -3.9079122
13.25271 -3.9000347
13.25371 -3.8920704
13.25471 -3.8840208
13.25571 -3.8758859
13.25671 -3.8676649
13.25771 -3.8593564
13.25871 -3.8509596
13.25971 -3.8424738
13.26071 -3.8338989
13.26171 -3.8252346
13.26271 -3.8164797999999998
13.26371 -3.807633
13.26471 -3.7986908
13.26571 -3.7896506000000003
13.26671 -3.7805103
13.26771 -3.7712686000000004
13.26871 -3.7619270000000005
13.26971 -3.7524875
13.27071 -3.7429525999999997
13.27171 -3.7333235
13.27271 -3.7236005000000003
13.27371 -3.7137818000000005
13.27471 -3.7038647
13.27571 -3.6938459
13.27671 -3.6837239
13.27771 -3.6734976
13.27871 -3.6631674000000003
13.27971 -3.6527339
13.28071 -3.6421977
13.28171 -3.6315585999999995
13.28271 -3.6208153
13.28371 -3.6099661
13.28471 -3.5990097
13.28571 -3.5879452
13.28671 -3.5767734000000004
13.28771 -3.5654958
13.28871 -3.5541142999999997
13.28971 -3.5426292999999998
13.29071 -3.5310399
13.29171 -3.519344
13.29271 -3.5075388999999997
13.29371 -3.4956228
13.29471 -3.4835949999999998
13.29571 -3.4714560999999997
13.29671 -3.4592080999999997
13.29771 -3.4468528
13.29871 -3.4343917
13.29971 -3.4218248
13.30071 -3.4091495
13.30171 -3.3963632
13.30271 -3.3834628999999996
13.30371 -3.3704463
13.30471 -3.3573128
13.30571 -3.3440627000000003
13.30671 -3.3306970999999996
13.30771 -3.3172163999999995
13.30871 -3.3036206
13.30971 -3.2899092999999997
13.31071 -3.2760814
13.31171 -3.2621369
13.31271 -3.2480769
13.31371 -3.233904
13.31471 -3.2196205
13.31571 -3.2052286
13.31671 -3.1907283
13.31771 -3.1761184
13.31871 -3.1613957
13.31971 -3.1465559999999995
13.32071 -3.1315956
13.32171 -3.1165125
13.32271 -3.1013062000000002
13.32371 -3.0859785
13.32471 -3.0705316
13.32571 -3.0549677
13.32671 -3.0392885
13.32771 -3.0234946
13.32871 -3.0075863000000003
13.32971 -2.9915636
13.33071 -2.9754272
13.33171 -2.9591775
13.33271 -2.9428149
13.33371 -2.926339
13.33471 -2.9097483
13.33571 -2.8930394
13.33671 -2.8762089
13.33771 -2.8592536
13.33871 -2.8421719000000003
13.33971 -2.824964
13.34071 -2.807633
13.34171 -2.7901832
13.34271 -2.7726194
13.34371 -2.7549459
13.34471 -2.7371652
13.34571 -2.7192783
13.34671 -2.7012842
13.34771 -2.6831811
13.34871 -2.6649673
13.34971 -2.6466404999999997
13.35071 -2.6281988
13.35171 -2.6096399999999997
13.35271 -2.5909616
13.35371 -2.5721615
13.35471 -2.5532382
13.35571 -2.5341911
13.35671 -2.5150221
13.35771 -2.4957348
13.35871 -2.476334
13.35971 -2.4568254
13.36071 -2.4372134
13.36171 -2.4175006999999997
13.36271 -2.3976877
13.36371 -2.3777723
13.36471 -2.3577508000000003
13.36571 -2.3376189
13.36671 -2.3173727
13.36771 -2.2970093
13.36871 -2.2765268
13.36971 -2.255925
13.37071 -2.2352047
13.37171 -2.2143680999999997
13.37271 -2.1934183
13.37371 -2.1723598
13.37471 -2.1511974
13.37571 -2.1299364
13.37671 -2.1085814000000003
13.37771 -2.0871352
13.37871 -2.0655989999999997
13.37971 -2.0439709
13.38071 -2.0222468
13.38171 -2.0004217
13.38271 -1.9784894000000002
13.38371 -1.9564453999999998
13.38471 -1.9342861999999998
13.38571 -1.9120112000000002
13.38671 -1.889622
13.38771 -1.8671222
13.38871 -1.8445171
13.38971 -1.8218128
13.39071 -1.7990152999999998
13.39171 -1.7761307
13.39271 -1.7531635
13.39371 -1.7301166
13.39471 -1.7069906
13.39571 -1.6837839000000001
13.39671 -1.6604925
13.39771 -1.6371112
13.39871 -1.6136345
13.39971 -1.5900573000000002
13.40071 -1.5663764
13.40171 -1.5425909999999998
13.40271 -1.5187033
13.40371 -1.4947172
13.40471 -1.4706392000000001
13.40571 -1.4464763999999999
13.40671 -1.4222358
13.40771 -1.3979238
13.40871 -1.3735448000000001
13.40971 -1.3491009999999999
13.41071 -1.324592
13.41171 -1.3000147
13.41271 -1.2753643000000001
13.41371 -1.2506342
13.41471 -1.2258182
13.41571 -1.200911
13.41671 -1.1759097
13.41771 -1.1508143
13.41871 -1.1256279
13.41971 -1.1003565
13.42071 -1.0750077
13.42171 -1.0495898
13.42271 -1.0241111
13.42371 -0.99857803
13.42471 -0.97299553
13.42571 -0.94736582
13.42671 -0.9216884200000001
13.42771 -0.89596035
13.42871 -0.8701765
13.42971 -0.84433025
13.43071 -0.8184147100000001
13.43171 -0.7924241000000001
13.43271 -0.76635503
13.43371 -0.74020727
13.43471 -0.7139843
13.43571 -0.68769273
13.43671 -0.66134147
13.43771 -0.63494006
13.43871 -0.6084971100000001
13.43971 -0.58201915
13.44071 -0.5555098900000001
13.44171 -0.52897022
13.44271 -0.50239852
13.44371 -0.47579119
13.44471 -0.44914326000000004
13.44571 -0.42244904
13.44671 -0.39570294
13.44771 -0.36890025
13.44871 -0.34203811
13.44971 -0.31511635
13.45071 -0.28813816999999997
13.45171 -0.26111018
13.45271 -0.23404176
13.45371 -0.20694346
13.45471 -0.17982523
13.45571 -0.15269459
13.45671 -0.12555532
13.45771 -0.09840715200000001
13.45871 -0.071246293
13.45971 -0.044066703
13.46071 -0.016861633
13.46171 0.010374952
13.46271 0.037647586000000004
13.46371 0.064958842
13.46471 0.09230933499999999
13.46571 0.11969769000000001
13.46671 0.14712038
13.46771 0.17457171
13.46871 0.20204391000000002
13.46971 0.22952755
13.47071 0.25701283
13.47171 0.28449132
13.47271 0.31195753
13.47371 0.33941024000000003
13.47471 0.36685274
13.47571 0.39429185
13.47671 0.42173616
13.47771 0.44919364000000006
13.47871 0.4766698
13.47971 0.50416654
13.48071 0.53168214
13.48171 0.55921199
13.48271 0.58674975
13.48371 0.61428854
13.48471 0.6418216
13.48571 0.66934242
13.48671 0.69684493
13.48771 0.7243237
13.48871 0.75177462
13.48971 0.77919597
13.49071 0.80658924
13.49171 0.83395923
13.49271 0.86131366
13.49371 0.88866102
13.49471 0.91600846
13.49571 0.9433597300000001
13.49671 0.97071361
13.49771 0.99806404
13.49871 1.0254014
13.49971 1.0527149
13.50071 1.0799944000000001
13.50171 1.1072326000000001
13.50271 1.134425
13.50371 1.1615698
13.50471 1.188667
13.50571 1.2157178
13.50671 1.2427240000000002
13.50771 1.2696885999999998
13.50871 1.2966161999999999
13.50971 1.3235122
13.51071 1.3503827
13.51171 1.3772327
13.51271 1.4040636
13.51371 1.4308728
13.51471 1.4576527000000001
13.51571 1.4843923
13.51671 1.5110794
13.51771 1.5377035000000001
13.51871 1.5642583
13.51971 1.5907422
13.52071 1.6171575
13.52171 1.6435096
13.52271 1.6698046000000002
13.52371 1.6960468
13.52471 1.7222397
13.52571 1.7483847000000001
13.52671 1.7744825999999998
13.52771 1.8005341000000001
13.52871 1.8265391
13.52971 1.852496
13.53071 1.8784009000000002
13.53171 1.9042468
13.53271 1.9300241
13.53371 1.9557225
13.53471 1.9813331
13.53571 2.0068513
13.53671 2.0322777
13.53771 2.0576181
13.53871 2.0828811
13.53971 2.108076
13.54071 2.1332096
13.54171 2.1582852999999997
13.54271 2.1833021
13.54371 2.2082563
13.54471 2.2331431999999998
13.54571 2.2579577
13.54671 2.2826958
13.54771 2.3073535
13.54871 2.3319263
13.54971 2.3564084
13.55071 2.3807934
13.55171 2.4050757
13.55271 2.4292523
13.55371 2.4533242
13.55471 2.4772969999999996
13.55571 2.5011793
13.55671 2.5249802
13.55771 2.5487064999999998
13.55871 2.5723608
13.55971 2.59594
13.56071 2.6194373
13.56171 2.6428437
13.56271 2.666151
13.56371 2.6893529999999997
13.56471 2.712447
13.56571 2.7354319
13.56671 2.7583078
13.56771 2.7810741
13.56871 2.8037300000000003
13.56971 2.8262750999999997
13.57071 2.8487103
13.57171 2.8710391
13.57271 2.8932678
13.57371 2.9154027
13.57471 2.9374495
13.57571 2.9594097
13.57671 2.98128
13.57771 3.0030521
13.57871 3.0247152
13.57971 3.0462591
13.58071 3.0676764
13.58171 3.0889643
13.58271 3.1101245
13.58371 3.1311609
13.58471 3.152078
13.58571 3.1728789
13.58671 3.1935655
13.58771 3.2141376
13.58871 3.2345958
13.58971 3.2549419000000004
13.59071 3.2751783999999997
13.59171 3.2953087
13.59271 3.3153344000000002
13.59371 3.3352530999999996
13.59471 3.3550594000000005
13.59571 3.3747446
13.59671 3.3942997000000004
13.59771 3.4137177999999997
13.59871 3.4329969
13.59971 3.4521397
13.60071 3.4711521000000003
13.60171 3.4900415999999996
13.60271 3.5088136999999997
13.60371 3.5274711
13.60471 3.5460129
13.60571 3.5644364
13.60671 3.582738
13.60771 3.6009155
13.60871 3.6189687
13.60971 3.6368976999999996
13.61071 3.654702
13.61171 3.6723793
13.61271 3.6899254
13.61371 3.7073340000000004
13.61471 3.7246004
13.61571 3.7417229000000005
13.61671 3.7587039000000004
13.61771 3.7755497
13.61871 3.7922692000000002
13.61971 3.808869
13.62071 3.8253538
13.62171 3.8417228
13.62271 3.8579714000000003
13.62371 3.8740932999999997
13.62471 3.8900826
13.62571 3.9059363
13.62671 3.9216541
13.62771 3.9372366
13.62871 3.9526850000000002
13.62971 3.9679989
13.63071 3.9831765
13.63171 3.9982143999999997
13.63271 4.0131107
13.63371 4.0278662
13.63471 4.0424842000000005
13.63571 4.0569711
13.63671 4.0713333
13.63771 4.0855743
13.63871 4.0996946
13.63971 4.1136906
13.64071 4.1275553
13.64171 4.1412819
13.64271 4.1548658000000005
13.64371 4.1683063
13.64471 4.1816059
13.64571 4.1947693
13.64671 4.2078
13.64771 4.2207006
13.64871 4.2334708999999995
13.64971 4.246109
13.65071 4.258613700000001
13.65171 4.2709854
13.65271 4.2832267
13.65371 4.2953417
13.65471 4.3073341
13.65571 4.3192044
13.65671 4.3309502
13.65771 4.3425661
13.65871 4.3540452
13.65971 4.3653827
13.66071 4.3765765
13.66171 4.3876287
13.66271 4.3985445
13.66371 4.4093303
13.66471 4.419990599999999
13.66571 4.4305272
13.66671 4.4409393999999995
13.66771 4.4512238
13.66871 4.461378600000001
13.66971 4.4714030000000005
13.67071 4.4812992000000005
13.67171 4.491069899999999
13.67271 4.500718
13.67371 4.510244
13.67471 4.5196451
13.67571 4.5289177
13.67671 4.5380574
13.67771 4.5470614
13.67871 4.5559317
13.67971 4.5646727
13.68071 4.573290399999999
13.68171 4.5817904
13.68271 4.5901757000000005
13.68371 4.5984451
13.68471 4.6065953
13.68571 4.6146214
13.68671 4.6225205
13.68771 4.6302915
13.68871 4.6379364999999995
13.68971 4.645459
13.69071 4.6528623
13.69171 4.6601467
13.69271 4.6673112
13.69371 4.6743527
13.69471 4.6812695
13.69571 4.688060699999999
13.69671 4.6947293000000005
13.69771 4.701281
13.69871 4.7077209
13.69971 4.7140528
13.70071 4.7202777000000005
13.70171 4.7263931
13.70271 4.7323942
13.70371 4.7382772
13.70471 4.7440395
13.70571 4.7496825
13.70671 4.7552098
13.70771 4.760625999999999
13.70871 4.7659341
13.70971 4.771135
13.71071 4.7762267
13.71171 4.7812063
13.71271 4.7860712
13.71371 4.7908217
13.71471 4.79546
13.71571 4.7999911
13.71671 4.804419
13.71771 4.8087459
13.71871 4.812971500000001
13.71971 4.8170928
13.72071 4.8211057
13.72171 4.8250079
13.72271 4.8287999
13.72371 4.832484900000001
13.72471 4.8360683
13.72571 4.839554799999999
13.72671 4.8429471
13.72771 4.8462443
13.72871 4.849444
13.72971 4.8525419
13.73071 4.8555356000000005
13.73171 4.8584253
13.73271 4.8612139999999995
13.73371 4.8639067
13.73471 4.8665069
13.73571 4.8690163
13.73671 4.8714343
13.73771 4.8737582
13.73871 4.8759848
13.73971 4.8781127
13.74071 4.8801437000000005
13.74171 4.8820820000000005
13.74271 4.8839316
13.74371 4.8856966
13.74471 4.8873775
13.74571 4.8889719
13.74671 4.8904762
13.74771 4.8918862
13.74871 4.8932012
13.74971 4.8944231
13.75071 4.8955567
13.75171 4.8966084
13.75271 4.8975822
13.75371 4.89848
13.75471 4.8993003
13.75571 4.9000397
13.75671 4.900695
13.75771 4.9012649999999995
13.75871 4.9017511
13.75971 4.9021564
13.76071 4.9024843
13.76171 4.9027368000000004
13.76271 4.902913
13.76371 4.9030103
13.76471 4.9030248
13.76571 4.9029548
13.76671 4.9028009
13.76771 4.9025677
13.76871 4.9022619
13.76971 4.9018897
13.77071 4.9014546
13.77171 4.9009564999999995
13.77271 4.9003918
13.77371 4.8997551
13.77471 4.899042499999999
13.77571 4.898252
13.77671 4.8973851
13.77771 4.8964459
13.77871 4.8954386
13.77971 4.8943654
13.78071 4.8932262
13.78171 4.8920192
13.78271 4.8907425
13.78371 4.8893962
13.78471 4.8879828
13.78571 4.8865076
13.78671 4.8849765000000005
13.78771 4.883393300000001
13.78871 4.8817582
13.78971 4.8800677
13.79071 4.878315300000001
13.79171 4.8764943999999995
13.79271 4.8746008
13.79371 4.8726339
13.79471 4.8705976
13.79571 4.8684977
13.79671 4.86634
13.79771 4.8641287
13.79871 4.8618648
13.79971 4.8595469
13.80071 4.857173599999999
13.80171 4.8547443
13.80271 4.852261
13.80371 4.8497275
13.80471 4.847146599999999
13.80571 4.844519099999999
13.80671 4.8418425
13.80771 4.8391104
13.80871 4.836316
13.80971 4.8334539
13.81071 4.8305225
13.81171 4.8275251
13.81271 4.8244692
13.81371 4.8213634999999995
13.81471 4.8182152
13.81571 4.8150282
13.81671 4.8118020999999995
13.81771 4.8085336
13.81871 4.8052181
13.81971 4.801853400000001
13.82071 4.7984384
13.82171 4.7949746
13.82271 4.7914628
13.82371 4.7879024999999995
13.82471 4.7842909
13.82571 4.7806229
13.82671 4.7768947
13.82771 4.773104200000001
13.82871 4.769254800000001
13.82971 4.7653537
13.83071 4.7614109000000004
13.83171 4.7574352
13.83271 4.7534320999999995
13.83371 4.749401300000001
13.83471 4.745338100000001
13.83571 4.7412347
13.83671 4.7370832
13.83771 4.7328785
13.83871 4.728619
13.83971 4.7243062
13.84071 4.7199421
13.84171 4.715528
13.84271 4.7110632
13.84371 4.7065463
13.84471 4.7019761
13.84571 4.697354499999999
13.84671 4.692686699999999
13.84771 4.6879806
13.84871 4.6832442
13.84971 4.6784833
13.85071 4.6736978
13.85171 4.6688821
13.85271 4.6640269
13.85371 4.6591222000000005
13.85471 4.6541594
13.85571 4.6491355
13.85671 4.6440516
13.85771 4.6389133
13.85871 4.6337262
13.85971 4.6284955000000005
13.86071 4.6232231
13.86171 4.617909
13.86271 4.612553500000001
13.86371 4.607157399999999
13.86471 4.6017244
13.86571 4.5962587
13.86671 4.5907635
13.86771 4.5852393
13.86871 4.5796808
13.86971 4.5740794000000005
13.87071 4.5684248
13.87171 4.5627076
13.87271 4.5569234
13.87371 4.551073499999999
13.87471 4.5451649
13.87571 4.5392066
13.87671 4.533208200000001
13.87771 4.5271751
13.87871 4.5211088
13.87971 4.5150079000000005
13.88071 4.508869
13.88171 4.5026902
13.88271 4.4964708
13.88371 4.4902116
13.88471 4.4839121
13.88571 4.4775702
13.88671 4.4711802
13.88771 4.464734699999999
13.88871 4.4582258999999995
13.88971 4.4516496000000005
13.89071 4.4450067
13.89171 4.4383038
13.89271 4.4315506
13.89371 4.4247571
13.89471 4.4179309
13.89571 4.4110741
13.89671 4.4041835
13.89771 4.3972522
13.89871 4.3902729
13.89971 4.3832399
13.90071 4.3761503
13.90171 4.3690037
13.90271 4.3618005
13.90371 4.3545403
13.90471 4.3472204
13.90571 4.3398377
13.90671 4.3323893
13.90771 4.3248758
13.90871 4.3173015
13.90971 4.3096746999999995
13.91071 4.302004
13.91171 4.2942964
13.91271 4.2865537
13.91371 4.278772699999999
13.91471 4.2709444
13.91571 4.2630587
13.91671 4.2551063
13.91771 4.247082
13.91871 4.2389847000000005
13.91971 4.230817399999999
13.92071 4.2225838
13.92171 4.214287199999999
13.92271 4.2059284
13.92371 4.1975074
13.92471 4.1890234
13.92571 4.180477600000001
13.92671 4.1718736
13.92771 4.1632168
13.92871 4.1545112
13.92971 4.145759
13.93071 4.1369565
13.93171 4.1280966
13.93271 4.1191686
13.93371 4.1101623
13.93471 4.1010723
13.93571 4.0918972
13.93671 4.0826414
13.93771 4.0733118
13.93871 4.0639161999999995
13.93971 4.0544592
13.94071 4.0449418
13.94171 4.035363
13.94271 4.0257204
13.94371 4.0160123
13.94471 4.0062383
13.94571 3.9963998
13.94671 3.9864969
13.94771 3.976528
13.94871 3.9664876000000002
13.94971 3.9563686000000002
13.95071 3.9461635000000004
13.95171 3.9358668
13.95271 3.9254773
13.95371 3.9149999999999996
13.95471 3.9044429
13.95571 3.8938146
13.95671 3.8831222999999997
13.95771 3.8723677
13.95871 3.8615488000000004
13.95971 3.8506601000000003
13.96071 3.8396955000000004
13.96171 3.8286496000000003
13.96271 3.8175203
13.96371 3.8063067999999998
13.96471 3.7950090999999997
13.96571 3.7836261
13.96671 3.7721552
13.96771 3.7605926
13.96871 3.7489350999999997
13.96971 3.7371822
13.97071 3.7253372
13.97171 3.7134069999999997
13.97271 3.7013996000000002
13.97371 3.6893219
13.97471 3.6771762999999997
13.97571 3.6649607
13.97671 3.652668
13.97771 3.6402892
13.97871 3.6278162000000003
13.97971 3.6152437
13.98071 3.6025707
13.98171 3.5897981000000003
13.98271 3.5769287
13.98371 3.5639647000000005
13.98471 3.5509056999999995
13.98571 3.5377514
13.98671 3.5245005000000003
13.98771 3.5111538999999996
13.98871 3.4977149
13.98971 3.4841884
13.99071 3.4705792
13.99171 3.4568895000000004
13.99271 3.4431174
13.99371 3.4292575
13.99471 3.4153003
13.99571 3.4012381
13.99671 3.3870644999999997
13.99771 3.3727787
13.99871 3.3583835
13.99971 3.3438843000000005
14.00071 3.3292875
14.00171 3.3145968
14.00271 3.2998133
14.00371 3.2849364
14.00471 3.2699641
14.00571 3.2548953
14.00671 3.2397304
14.00771 3.2244707999999997
14.00871 3.2091174000000002
14.00971 3.193669
14.01071 3.1781215
14.01171 3.1624686
14.01271 3.1467031999999997
14.01371 3.1308203999999997
14.01471 3.114819
14.01571 3.0987019
14.01671 3.0824756
14.01771 3.0661477
14.01871 3.049724
14.01971 3.033207
14.02071 3.0165957
14.02171 2.9998865
14.02271 2.9830748000000002
14.02371 2.9661573
14.02471 2.9491331
14.02571 2.9320024
14.02671 2.9147657000000002
14.02771 2.8974226
14.02871 2.8799710999999997
14.02971 2.862408
14.03071 2.8447304
14.03171 2.8269373
14.03271 2.8090309
14.03371 2.7910167
14.03471 2.7729012
14.03571 2.7546899
14.03671 2.7363857
14.03771 2.7179871
14.03871 2.6994891
14.03971 2.6808852
14.04071 2.6621694000000002
14.04171 2.6433381999999996
14.04271 2.6243914
14.04371 2.6053309000000002
14.04471 2.5861598999999997
14.04571 2.5668804
14.04671 2.547493
14.04771 2.5279971
14.04871 2.5083918
14.04971 2.4886777999999996
14.05071 2.4688574
14.05171 2.4489347
14.05271 2.4289137
14.05371 2.4087965
14.05471 2.3885826
14.05571 2.3682678
14.05671 2.3478463
14.05771 2.327312
14.05871 2.3066612
14.05971 2.2858937999999998
14.06071 2.2650132
14.06171 2.2440247
14.06271 2.222934
14.06371 2.2017444
14.06471 2.1804571
14.06571 2.1590712
14.06671 2.1375844
14.06771 2.1159958
14.06871 2.0943055
14.06971 2.0725148
14.07071 2.0506252999999997
14.07171 2.0286378000000003
14.07271 2.0065503
14.07371 1.9843599
14.07471 1.9620627000000002
14.07571 1.9396564
14.07671 1.9171413000000002
14.07771 1.8945208000000002
14.07871 1.8718012
14.07971 1.8489887999999999
14.08071 1.8260888999999998
14.08171 1.8031035000000002
14.08271 1.7800311
14.08371 1.7568678
14.08471 1.7336093000000001
14.08571 1.7102521
14.08671 1.6867950999999999
14.08771 1.6632389
14.08871 1.6395856
14.08971 1.6158367999999999
14.09071 1.5919933000000002
14.09171 1.5680547999999999
14.09271 1.5440206
14.09371 1.5198915
14.09471 1.4956702
14.09571 1.4713613
14.09671 1.4469702
14.09771 1.4225014
14.09871 1.3979573
14.09971 1.3733367
14.10071 1.3486356
14.10171 1.3238488
14.10271 1.2989717
14.10371 1.2740021000000001
14.10471 1.2489409
14.10571 1.2237919
14.10671 1.1985597000000001
14.10771 1.1732493
14.10871 1.1478637
14.10971 1.1224047
14.11071 1.0968728
14.11171 1.0712683
14.11271 1.0455925
14.11371 1.0198473
14.11471 0.99403486
14.11571 0.9681563799999999
14.11671 0.9422113200000001
14.11771 0.91619696
14.11871 0.89010922
14.11971 0.86394446
14.12071 0.837701
14.12171 0.81138033
14.12271 0.78498721
14.12371 0.75852843
14.12471 0.73201125
14.12571 0.7054414099999999
14.12671 0.67882207
14.12771 0.6521537
14.12871 0.62543489
14.12971 0.5986637
14.13071 0.57183872
14.13171 0.54495954
14.13271 0.51802662
14.13371 0.49104048000000006
14.13471 0.46400106999999996
14.13571 0.43690782
14.13671 0.40975995
14.13771 0.3825576
14.13871 0.35530287
14.13971 0.32800005
14.14071 0.30065526000000004
14.14171 0.2732751
14.14271 0.24586499
14.14371 0.21842786000000003
14.14471 0.19096347
14.14571 0.16346896
14.14671 0.13594021
14.14771 0.10837344
14.14871 0.080766651
14.14971 0.053120055
14.15071 0.025435956
14.15171 -0.0022821105
14.15271 -0.030030303999999997
14.15371 -0.057805073
14.15471 -0.085603219
14.15571 -0.11342152999999999
14.15671 -0.1412564
14.15771 -0.16910376
14.15871 -0.19695951999999997
14.15971 -0.22482045
14.16071 -0.25268515999999996
14.16171 -0.28055455
14.16271 -0.30843178
14.16371 -0.33632121
14.16471 -0.36422696
14.16571 -0.39215133999999996
14.16671 -0.42009396
14.16771 -0.44805137
14.16871 -0.47601792
14.16971 -0.50398703
14.17071 -0.5319524600000001
14.17171 -0.55990922
14.17271 -0.58785388
14.17371 -0.6157844800000001
14.17471 -0.64369985
14.17571 -0.6715992900000001
14.17671 -0.69948249
14.17771 -0.72734952
14.17871 -0.75520128
14.17971 -0.78303926
14.18071 -0.8108654099999999
14.18171 -0.83868103
14.18271 -0.8664859500000001
14.18371 -0.8942779200000001
14.18471 -0.9220521
14.18571 -0.9498018800000001
14.18671 -0.97751981
14.18771 -1.005199
14.18871 -1.0328347
14.18971 -1.0604246
14.19071 -1.0879687
14.19171 -1.1154692000000002
14.19271 -1.1429288
14.19371 -1.1703504
14.19471 -1.1977358
14.19571 -1.2250858
14.19671 -1.2524001999999999
14.19771 -1.2796775999999999
14.19871 -1.3069158
14.19971 -1.3341115000000001
14.20071 -1.3612601
14.20171 -1.388356
14.20271 -1.4153929
14.20371 -1.4423645
14.20471 -1.4692652000000002
14.20571 -1.4960915
14.20671 -1.5228421
14.20771 -1.5495185
14.20871 -1.5761238
14.20971 -1.6026618
14.21071 -1.6291362999999999
14.21171 -1.655549
14.21271 -1.6818996999999998
14.21371 -1.7081859000000001
14.21471 -1.7344035
14.21571 -1.7605472
14.21671 -1.7866110000000002
14.21771 -1.8125894999999999
14.21871 -1.8384777
14.21971 -1.8642714
14.22071 -1.8899675
14.22171 -1.9155640000000003
14.22271 -1.9410602999999997
14.22371 -1.9664574000000001
14.22471 -1.9917577999999998
14.22571 -2.0169644
14.22671 -2.0420803000000003
14.22771 -2.0671075
14.22871 -2.0920461
14.22971 -2.1168936
14.23071 -2.1416454000000003
14.23171 -2.1662951
14.23271 -2.190835
14.23371 -2.215258
14.23471 -2.2395583
14.23571 -2.2637317
14.23671 -2.287776
14.23771 -2.3116913
14.23871 -2.3354787
14.23971 -2.3591406999999998
14.24071 -2.3826798
14.24171 -2.4060987
14.24271 -2.4293993
14.24371 -2.4525823
14.24471 -2.4756473000000003
14.24571 -2.4985919
14.24671 -2.5214123
14.24771 -2.544103
14.24871 -2.5666574
14.24971 -2.5890686
14.25071 -2.6113304999999998
14.25171 -2.6334386000000003
14.25271 -2.6553908
14.25371 -2.6771871
14.25471 -2.6988298
14.25571 -2.7203217
14.25671 -2.7416663
14.25771 -2.7628664
14.25871 -2.783923
14.25971 -2.8048359
14.26071 -2.8256027
14.26171 -2.8462196
14.26271 -2.8666819
14.26371 -2.8869839
14.26471 -2.9071204
14.26571 -2.9270861
14.26671 -2.9468767
14.26771 -2.9664893
14.26871 -2.9859226
14.26971 -3.0051773
14.27071 -3.0242555
14.27171 -3.0431608
14.27271 -3.0618969
14.27371 -3.0804675
14.27471 -3.098874
14.27571 -3.1171159999999998
14.27671 -3.1351904999999998
14.27771 -3.1530932
14.27871 -3.1708176999999997
14.27971 -3.1883579
14.28071 -3.2057073
14.28171 -3.2228608
14.28271 -3.2398149000000003
14.28371 -3.2565679
14.28471 -3.2731193999999997
14.28571 -3.2894704
14.28671 -3.3056237000000004
14.28771 -3.3215817000000003
14.28871 -3.3373478999999997
14.28971 -3.3529248
14.29071 -3.368314
14.29171 -3.3835154
14.29271 -3.3985271999999997
14.29371 -3.4133453
14.29471 -3.4279648000000003
14.29571 -3.4423795
14.29671 -3.456584
14.29771 -3.4705738999999998
14.29871 -3.4843467
14.29971 -3.4979016
14.30071 -3.5112400000000004
14.30171 -3.5243645
14.30271 -3.5372782
14.30371 -3.5499845000000003
14.30471 -3.5624854
14.30571 -3.574783
14.30671 -3.5868771
14.30771 -3.5987664
14.30871 -3.6104474
14.30971 -3.6219164999999998
14.31071 -3.633168
14.31171 -3.6441963
14.31271 -3.6549962999999996
14.31371 -3.6655637999999997
14.31471 -3.6758966999999996
14.31571 -3.6859947999999996
14.31671 -3.6958601
14.31771 -3.7054959999999997
14.31871 -3.7149064000000003
14.31971 -3.7240952000000003
14.32071 -3.7330657000000005
14.32171 -3.7418198
14.32271 -3.7503578
14.32371 -3.7586778
14.32471 -3.7667774
14.32571 -3.7746522999999996
14.32671 -3.7822983999999997
14.32771 -3.7897109999999996
14.32871 -3.7968859
14.32971 -3.8038202
14.33071 -3.8105122999999996
14.33171 -3.8169625999999997
14.33271 -3.8231734000000004
14.33371 -3.8291480000000004
14.33471 -3.8348906
14.33571 -3.8404046999999997
14.33671 -3.8456932
14.33771 -3.8507569999999998
14.33871 -3.8555954000000003
14.33971 -3.8602062
14.34071 -3.8645859999999996
14.34171 -3.8687306999999995
14.34271 -3.8726366999999997
14.34371 -3.8763001999999998
14.34471 -3.8797181
14.34571 -3.8828891
14.34671 -3.8858127
14.34771 -3.8884897
14.34871 -3.8909227
14.34971 -3.8931157
14.35071 -3.8950734000000002
14.35171 -3.8967997
14.35271 -3.8982984
14.35371 -3.8995709000000005
14.35471 -3.9006174
14.35571 -3.9014351000000005
14.35671 -3.9020203
14.35771 -3.9023686
14.35871 -3.902477
14.35971 -3.9023422
14.36071 -3.9019629
14.36171 -3.9013386
14.36271 -3.9004697999999998
14.36371 -3.8993578
14.36471 -3.8980041
14.36571 -3.8964115
14.36671 -3.8945831
14.36771 -3.8925218999999998
14.36871 -3.8902316
14.36971 -3.8877137
14.37071 -3.8849693
14.37171 -3.8819972000000003
14.37271 -3.8787941999999997
14.37371 -3.8753569000000003
14.37471 -3.8716819
14.37571 -3.8677666
14.37671 -3.8636107
14.37771 -3.859216
14.37871 -3.8545851
14.37971 -3.8497217
14.38071 -3.8446292
14.38171 -3.8393099
14.38271 -3.8337654999999997
14.38371 -3.8279973000000003
14.38471 -3.8220063
14.38571 -3.8157936
14.38671 -3.80936
14.38771 -3.8027055999999995
14.38871 -3.7958293999999997
14.38971 -3.7887294000000002
14.39071 -3.7814021
14.39171 -3.7738454
14.39271 -3.7660568999999997
14.39371 -3.7580378
14.39471 -3.7497912
14.39571 -3.7413213
14.39671 -3.7326336
14.39771 -3.7237319999999996
14.39871 -3.7146196
14.39971 -3.705297
14.40071 -3.6957636000000003
14.40171 -3.6860182999999997
14.40271 -3.6760606
14.40371 -3.6658904999999997
14.40471 -3.6555093
14.40571 -3.6449187000000003
14.40671 -3.634119
14.40771 -3.6231107999999996
14.40871 -3.6118935999999997
14.40971 -3.6004666
14.41071 -3.5888307
14.41171 -3.5769879999999996
14.41271 -3.5649430000000004
14.41371 -3.5527002000000003
14.41471 -3.5402637
14.41571 -3.5276361
14.41671 -3.514817
14.41771 -3.5018042
14.41871 -3.488595
14.41971 -3.4751869999999996
14.42071 -3.4615796
14.42171 -3.4477748000000004
14.42271 -3.4337766
14.42371 -3.4195900000000004
14.42471 -3.4052186
14.42571 -3.3906646
14.42671 -3.3759292000000003
14.42771 -3.3610128
14.42871 -3.3459157000000004
14.42971 -3.3306397000000003
14.43071 -3.315188
14.43171 -3.2995638
14.43271 -3.2837696
14.43371 -3.2678068
14.43471 -3.2516740000000004
14.43571 -3.2353684
14.43671 -3.2188874
14.43771 -3.2022305
14.43871 -3.1854
14.43971 -3.1684010999999996
14.44071 -3.1512406
14.44171 -3.1339251
14.44271 -3.116459
14.44371 -3.0988442000000003
14.44471 -3.0810793999999997
14.44571 -3.0631626
14.44671 -3.0450918000000002
14.44771 -3.0268671
14.44871 -3.0084902000000002
14.44971 -2.9899646
14.45071 -2.9712932000000003
14.45171 -2.9524786
14.45271 -2.9335214
14.45371 -2.9144213
14.45471 -2.8951785
14.45571 -2.875795
14.45671 -2.8562758
14.45771 -2.8366275
14.45871 -2.8168576
14.45971 -2.7969714
14.46071 -2.7769716
14.46171 -2.7568566
14.46271 -2.7366223
14.46371 -2.7162636
14.46471 -2.6957771
14.46571 -2.6751626
14.46671 -2.6544232
14.46771 -2.6335644
14.46871 -2.6125922999999998
14.46971 -2.5915116
14.47071 -2.5703253
14.47171 -2.5490347
14.47271 -2.5276408999999997
14.47371 -2.5061462
14.47471 -2.4845544
14.47571 -2.4628710000000003
14.47671 -2.4411012999999997
14.47771 -2.4192488
14.47871 -2.3973133
14.47971 -2.3752918000000003
14.48071 -2.3531796000000003
14.48171 -2.3309724
14.48271 -2.3086691
14.48371 -2.2862727
14.48471 -2.2637902000000003
14.48571 -2.2412306
14.48671 -2.2186026
14.48771 -2.1959124
14.48871 -2.1731626
14.48971 -2.150353
14.49071 -2.127482
14.49171 -2.1045485999999998
14.49271 -2.0815536
14.49371 -2.0584997
14.49471 -2.0353897
14.49571 -2.0122253999999997
14.49671 -1.989007
14.49771 -1.9657320999999999
14.49871 -1.9423983999999999
14.49971 -1.9190047
14.50071 -1.8955538
14.50171 -1.8720523999999998
14.50271 -1.8485102999999998
14.50371 -1.8249379
14.50471 -1.8013439999999998
14.50571 -1.7777326999999998
14.50671 -1.754104
14.50771 -1.7304538
14.50871 -1.7067777
14.50971 -1.6830722
14.51071 -1.6593369
14.51171 -1.6355742
14.51271 -1.6117884
14.51371 -1.5879834
14.51471 -1.5641619
14.51571 -1.5403247
14.51671 -1.5164721
14.51771 -1.4926055
14.51871 -1.4687291
14.51971 -1.4448497
14.52071 -1.4209755
14.52171 -1.3971142
14.52271 -1.3732701
14.52371 -1.349443
14.52471 -1.3256284999999999
14.52571 -1.3018201
14.52671 -1.2780118
14.52771 -1.2542008
14.52871 -1.2303892
14.52971 -1.2065827
14.53071 -1.1827896
14.53171 -1.1590178
14.53271 -1.1352731
14.53371 -1.1115586
14.53471 -1.0878759999999998
14.53571 -1.0642266
14.53671 -1.0406129
14.53771 -1.0170393
14.53871 -0.9935105200000001
14.53971 -0.97003039
14.54071 -0.9465998
14.54171 -0.9232161600000001
14.54271 -0.89987414
14.54371 -0.87656789
14.54471 -0.85329395
14.54571 -0.83005307
14.54671 -0.80685094
14.54771 -0.7836967699999999
14.54871 -0.76060076
14.54971 -0.7375714400000001
14.55071 -0.71461364
14.55171 -0.69172839
14.55271 -0.66891392
14.55371 -0.64616799
14.55471 -0.6234895
14.55571 -0.6008793600000001
14.55671 -0.5783399100000001
14.55771 -0.55587352
14.55871 -0.53348108
14.55971 -0.5111616099999999
14.56071 -0.48891287
14.56171 -0.46673328999999997
14.56271 -0.44462387
14.56371 -0.42258953
14.56471 -0.40063857999999997
14.56571 -0.37878116
14.56671 -0.35702628000000003
14.56771 -0.33537941
14.56871 -0.31384127
14.56971 -0.29240828
14.57071 -0.27107457
14.57171 -0.24983464
14.57271 -0.2286854
14.57371 -0.20762705
14.57471 -0.18666252
14.57571 -0.1657958
14.57671 -0.14503038000000001
14.57771 -0.12436839000000001
14.57871 -0.10381093000000001
14.57971 -0.08335940700000001
14.58071 -0.063016836
14.58171 -0.042788549999999995
14.58271 -0.022681606
14.58371 -0.0027030143
14.58471 0.01714244
14.58571 0.036853837
14.58671 0.056434434
14.58771 0.075890421
14.58871 0.095228455
14.58971 0.11445306
14.59071 0.13356489
14.59171 0.15256051
14.59271 0.17143361
14.59371 0.19017708
14.59471 0.20878505999999997
14.59571 0.22725393000000002
14.59671 0.24558217000000002
14.59771 0.26376923
14.59871 0.28181421
14.59971 0.29971516000000004
14.60071 0.31746938
14.60171 0.33507461
14.60271 0.35253044
14.60371 0.36983909
14.60471 0.38700513999999997
14.60571 0.40403386
14.60671 0.42092907
14.60771 0.43769125
14.60871 0.45431666
14.60971 0.47079814000000003
14.61071 0.48712692
14.61171 0.5032951499999999
14.61271 0.51929774
14.61371 0.53513316
14.61471 0.55080284
14.61571 0.5663095499999999
14.61671 0.5816558399999999
14.61771 0.5968431
14.61871 0.61187157
14.61971 0.62674098
14.62071 0.64145168
14.62171 0.6560050399999999
14.62271 0.67040315
14.62371 0.6846475399999999
14.62471 0.69873771
14.62571 0.7126702
14.62671 0.72643883
14.62771 0.74003586
14.62871 0.75345426
14.62971 0.7666897
14.63071 0.7797416300000001
14.63171 0.79261335
14.63271 0.8053102499999999
14.63371 0.8178382200000001
14.63471 0.83020143
14.63571 0.84240166
14.63671 0.8544383600000001
14.63771 0.8663095500000001
14.63871 0.87801302
14.63971 0.8895470799999999
14.64071 0.90091033
14.64171 0.91210119
14.64271 0.92311688
14.64371 0.93395328
14.64471 0.9446053799999999
14.64571 0.95506879
14.64671 0.9653410899999999
14.64771 0.97542331
14.64871 0.98531982
14.64971 0.9950371499999999
14.65071 1.0045822
14.65171 1.0139601
14.65271 1.0231731000000002
14.65371 1.0322194999999998
14.65471 1.0410954000000001
14.65571 1.0497960000000002
14.65671 1.0583168
14.65771 1.0666544999999998
14.65871 1.0748073
14.65971 1.0827743
14.66071 1.0905546
14.66171 1.0981474
14.66271 1.1055519
14.66371 1.1127682
14.66471 1.1197986
14.66571 1.1266474
14.66671 1.1333203
14.66771 1.1398231
14.66871 1.1461597000000001
14.66971 1.1523307999999999
14.67071 1.1583336
14.67171 1.1641621
14.67271 1.1698093
14.67371 1.1752694
14.67471 1.1805386
14.67571 1.1856163
14.67671 1.1905042
14.67771 1.1952053
14.67871 1.1997229
14.67971 1.2040601
14.68071 1.2082194
14.68171 1.2122034
14.68271 1.2160155000000001
14.68371 1.2196593
14.68471 1.2231382000000002
14.68571 1.2264540000000002
14.68671 1.2296061
14.68771 1.2325904
14.68871 1.2354009000000001
14.68971 1.2380305
14.69071 1.2404732
14.69171 1.2427265
14.69271 1.2447911
14.69371 1.2466716
14.69471 1.2483742
14.69571 1.2499058
14.69671 1.2512717
14.69771 1.2524757
14.69871 1.2535192
14.69971 1.2544031
14.70071 1.2551278000000001
14.70171 1.2556933
14.70271 1.2560992
14.70371 1.2563438999999998
14.70471 1.2564244
14.70571 1.2563361
14.70671 1.2560740000000001
14.70771 1.2556346
14.70871 1.2550172
14.70971 1.2542251
14.71071 1.2532646
14.71171 1.2521445
14.71271 1.2508732
14.71371 1.2494572000000002
14.71471 1.2478995
14.71571 1.2461997
14.71671 1.2443549999999999
14.71771 1.2423617
14.71871 1.2402161999999999
14.71971 1.237916
14.72071 1.2354594
14.72171 1.232845
14.72271 1.2300712999999999
14.72371 1.2271373
14.72471 1.2240424
14.72571 1.2207884
14.72671 1.2173798
14.72771 1.2138235000000002
14.72871 1.2101282999999998
14.72971 1.2063026
14.73071 1.2023523
14.73171 1.1982791
14.73271 1.1940811
14.73371 1.1897529
14.73471 1.1852884
14.73571 1.1806818000000001
14.73671 1.1759301
14.73771 1.171033
14.73871 1.1659925
14.73971 1.1608119000000001
14.74071 1.1554948
14.74171 1.1500449
14.74271 1.1444657
14.74371 1.1387616999999999
14.74471 1.1329384
14.74571 1.1270015
14.74671 1.1209564
14.74771 1.1148067
14.74871 1.1085524
14.74971 1.1021898
14.75071 1.0957124
14.75171 1.0891125
14.75271 1.082384
14.75371 1.0755242
14.75471 1.0685343
14.75571 1.0614197
14.75671 1.0541877
14.75771 1.0468463000000001
14.75871 1.0394025
14.75971 1.0318612
14.76071 1.0242259
14.76171 1.0164992
14.76271 1.0086829
14.76371 1.0007787000000001
14.76471 0.9927872600000001
14.76571 0.9847077500000001
14.76671 0.97653698
14.76771 0.9682701
14.76871 0.9599016
14.76971 0.95142741
14.77071 0.9428464799999999
14.77171 0.93416199
14.77271 0.92538102
14.77371 0.91651315
14.77471 0.9075681699999999
14.77571 0.89855399
14.77671 0.88947508
14.77771 0.88033248
14.77871 0.8711245799999999
14.77971 0.86184833
14.78071 0.85250074
14.78171 0.84307948
14.78271 0.83358297
14.78371 0.8240098100000001
14.78471 0.8143586099999999
14.78571 0.80462815
14.78671 0.79481825
14.78771 0.78493077
14.78871 0.7749705100000001
14.78971 0.7649450999999999
14.79071 0.7548640900000001
14.79171 0.74473694
14.79271 0.7345709500000001
14.79371 0.72436961
14.79471 0.71413214
14.79571 0.7038542099999999
14.79671 0.6935296599999999
14.79771 0.6831526800000001
14.79871 0.67271935
14.79971 0.66222842
14.80071 0.6516809600000001
14.80171 0.64107971
14.80271 0.63042804
14.80371 0.61972961
14.80471 0.60898843
14.80571 0.59820926
14.80671 0.58739786
14.80771 0.5765605699999999
14.80871 0.56570345
14.80971 0.55483077
14.81071 0.54394389
14.81171 0.5330405699999999
14.81271 0.52211564
14.81371 0.51116259
14.81471 0.50017554
14.81571 0.48915124
14.81671 0.47809016
14.81771 0.46699638000000004
14.81871 0.45587648999999997
14.81971 0.44473804999999994
14.82071 0.43358811999999997
14.82171 0.42243232000000003
14.82271 0.41127480000000005
14.82371 0.40011843999999996
14.82471 0.38896534
14.82571 0.37781696
14.82671 0.36667371
14.82771 0.35553449000000004
14.82871 0.34439641
14.82971 0.33325495
14.83071 0.32210508
14.83171 0.31094274
14.83271 0.29976636
14.83371 0.28857791
14.83471 0.277383
14.83571 0.26618970999999997
14.83671 0.25500699000000004
14.83771 0.24384272
14.83871 0.23270234999999997
14.83971 0.22158853
14.84071 0.21050135
14.84171 0.19943935
14.84271 0.18840047999999998
14.84371 0.17738274
14.84471 0.16638433
14.84571 0.15540358999999998
14.84671 0.14443895999999998
14.84771 0.13348914
14.84871 0.12255379999999999
14.84971 0.11163423000000001
14.85071 0.10073402999999999
14.85171 0.089859025
14.85271 0.079016533
14.85371 0.068213936
14.85471 0.057457091
14.85571 0.046749064
14.85671 0.036089696
14.85771 0.02547605
14.85871 0.014903624999999998
14.85971 0.0043677948
14.86071 -0.006134954999999999
14.86171 -0.016606353
14.86271 -0.027046265000000003
14.86371 -0.03745312
14.86471 -0.047824346
14.86571 -0.058156683
14.86671 -0.06844620800000001
14.86771 -0.078688288
14.86871 -0.088877627
14.86971 -0.09900872799999999
14.87071 -0.10907673
14.87171 -0.11907849
14.87271 -0.12901331
14.87371 -0.13888327
14.87471 -0.14869261
14.87571 -0.15844653
14.87671 -0.16814970999999998
14.87771 -0.177805
14.87871 -0.18741266
14.87971 -0.19697044000000002
14.88071 -0.20647424000000003
14.88171 -0.21591906
14.88271 -0.22529992
14.88371 -0.23461245
14.88471 -0.24385301
14.88571 -0.25301876
14.88671 -0.26210761
14.88771 -0.27111842999999997
14.88871 -0.28005135
14.88971 -0.28890809
14.89071 -0.29769184
14.89171 -0.30640683
14.89271 -0.31505718
14.89371 -0.32364575
14.89471 -0.33217303
14.89571 -0.34063673
14.89671 -0.34903202
14.89771 -0.35735259
14.89871 -0.36559191
14.89971 -0.37374451999999997
14.90071 -0.3818068
14.90171 -0.38977712
14.90271 -0.3976556
14.90371 -0.40544355
14.90471 -0.41314302999999997
14.90571 -0.42075664
14.90671 -0.42828731
14.90771 -0.43573835999999994
14.90871 -0.44311294
14.90971 -0.45041348999999997
14.91071 -0.45764092
14.91171 -0.46479381000000003
14.91271 -0.47186823
14.91371 -0.47885831
14.91471 -0.48575731999999994
14.91571 -0.49255909000000003
14.91671 -0.49925935
14.91771 -0.50585652
14.91871 -0.5123516499999999
14.91971 -0.51874779
14.92071 -0.52504893
14.92171 -0.53125895
14.92271 -0.5373809
14.92371 -0.5434168500000001
14.92471 -0.54936786
14.92571 -0.55523426
14.92671 -0.56101545
14.92771 -0.5667097400000001
14.92871 -0.57231411
14.92971 -0.57782405
14.93071 -0.58323401
14.93171 -0.5885385
14.93271 -0.59373323
14.93371 -0.59881634
14.93471 -0.6037890899999999
14.93571 -0.60865572
14.93671 -0.6134223200000001
14.93771 -0.61809546
14.93871 -0.6226805
14.93971 -0.62718065
14.94071 -0.63159652
14.94171 -0.63592657
14.94271 -0.64016781
14.94371 -0.64431662
14.94471 -0.64836917
14.94571 -0.65232157
14.94671 -0.65616984
14.94771 -0.65990994
14.94871 -0.6635383699999999
14.94971 -0.66705276
14.95071 -0.6704529699999999
14.95171 -0.67374161
14.95271 -0.67692394
14.95371 -0.68000681
14.95471 -0.6829971899999999
14.95571 -0.6859004
14.95671 -0.68871882
14.95771 -0.69145127
14.95871 -0.69409385
14.95971 -0.6966409699999999
14.96071 -0.69908705
14.96171 -0.70142755
14.96271 -0.7036597
14.96371 -0.70578228
14.96471 -0.70779514
14.96571 -0.709699
14.96671 -0.71149515
14.96771 -0.71318583
14.96871 -0.71477452
14.96971 -0.71626618
14.97071 -0.71766642
14.97171 -0.7189807
14.97271 -0.72021256
14.97371 -0.72136251
14.97471 -0.72242743
14.97571 -0.72340113
14.97671 -0.72427583
14.97771 -0.72504412
14.97871 -0.72570071
14.97971 -0.7262435700000001
14.98071 -0.72667394
14.98171 -0.7269955699999999
14.98271 -0.72721336
14.98371 -0.72733224
14.98471 -0.72735669
14.98571 -0.7272905199999999
14.98671 -0.7271371799999999
14.98771 -0.72689983
14.98871 -0.7265811799999999
14.98971 -0.72618253
14.99071 -0.72570313
14.99171 -0.72513949
14.99271 -0.72448566
14.99371 -0.72373427
14.99471 -0.72287852
14.99571 -0.721914
14.99671 -0.72084009
14.99771 -0.71966024
14.99871 -0.71838112
14.99971 -0.71701077
15.00071 -0.7155567899999999
15.00171 -0.71402481
15.00271 -0.7124178600000001
15.00371 -0.7107364899999999
15.00471 -0.70897974
15.00571 -0.70714569
15.00671 -0.70523201
15.00771 -0.7032359
15.00871 -0.7011538399999999
15.00971 -0.69898139
15.01071 -0.6967137099999999
15.01171 -0.69434661
15.01271 -0.69187805
15.01371 -0.68930932
15.01471 -0.68664551
15.01571 -0.68389489
15.01671 -0.68106726
15.01771 -0.67817168
15.01871 -0.6752145
15.01971 -0.6721981800000001
15.02071 -0.6691212799999999
15.02171 -0.6659794099999999
15.02271 -0.66276691
15.02371 -0.65947827
15.02471 -0.65610902
15.02571 -0.65265619
15.02671 -0.6491178200000001
15.02771 -0.64549278
15.02871 -0.6417809099999999
15.02971 -0.63798316
15.03071 -0.63410248
15.03171 -0.63014417
15.03271 -0.62611564
15.03371 -0.62202537
15.03471 -0.6178811200000001
15.03571 -0.61368807
15.03671 -0.6094474299999999
15.03771 -0.6051561799999999
15.03871 -0.60080797
15.03971 -0.596395
15.04071 -0.59190998
15.04171 -0.58734803
15.04271 -0.5827073
15.04371 -0.57798894
15.04471 -0.57319626
15.04571 -0.56833369
15.04671 -0.56340601
15.04771 -0.55841818
15.04871 -0.55337534
15.04971 -0.54828287
15.05071 -0.5431460699999999
15.05171 -0.53796936
15.05271 -0.53275512
15.05371 -0.52750269
15.05471 -0.52220807
15.05571 -0.51686442
15.05671 -0.51146359
15.05771 -0.5059983100000001
15.05871 -0.50046397
15.05971 -0.49485993
15.06071 -0.48918948
15.06171 -0.48345905000000006
15.06271 -0.47767656
15.06371 -0.47184973999999996
15.06471 -0.46598511
15.06571 -0.46008746
15.06671 -0.45415986999999997
15.06771 -0.44820416
15.06871 -0.44222092
15.06971 -0.43620951
15.07071 -0.43016775
15.07171 -0.42409166000000004
15.07271 -0.41797570999999994
15.07371 -0.41181389
15.07471 -0.40560099
15.07571 -0.39933412
15.07671 -0.39301398000000004
15.07771 -0.38664506000000004
15.07871 -0.38023482000000003
15.07971 -0.37379221
15.08071 -0.36732571
15.08171 -0.36084179
15.08271 -0.35434398
15.08371 -0.34783292
15.08471 -0.34130691
15.08571 -0.33476294
15.08671 -0.32819745
15.08771 -0.32160678
15.08871 -0.31498745
15.08971 -0.30833615
15.09071 -0.30165014
15.09171 -0.29492767000000003
15.09271 -0.28816888
15.09371 -0.28137632
15.09471 -0.27455529
15.09571 -0.26771321000000003
15.09671 -0.26085844999999996
15.09771 -0.25399865
15.09871 -0.24713923
15.09971 -0.24028241
15.10071 -0.23342706
15.10171 -0.22656932000000002
15.10271 -0.21970391
15.10371 -0.21282544
15.10471 -0.20592941
15.10571 -0.19901290000000002
15.10671 -0.19207457
15.10771 -0.18511456
15.10871 -0.17813439
15.10971 -0.17113687
15.11071 -0.16412613
15.11171 -0.15710761
15.11271 -0.15008765
15.11371 -0.14307274
15.11471 -0.13606842000000002
15.11571 -0.12907817
15.11671 -0.1221027
15.11771 -0.11513977
15.11871 -0.10818485
15.11971 -0.10123224000000001
15.12071 -0.094276463
15.12171 -0.08731349399999999
15.12271 -0.080341462
15.12371 -0.073360815
15.12471 -0.06637396899999999
15.12571 -0.059384765
15.12671 -0.052397838
15.12771 -0.045418183
15.12871 -0.038450779000000004
15.12971 -0.031500263
15.13071 -0.024570513
15.13171 -0.01766412
15.13271 -0.010781868
15.13371 -0.0039224178
15.13471 0.0029175933
15.13571 0.0097429642
15.13671 0.016558915
15.13771 0.023369896
15.13871 0.030178536000000002
15.13971 0.036985031
15.14071 0.043787077
15.14171 0.050580333
15.14271 0.057359209
15.14371 0.064117741
15.14471 0.07085033
15.14571 0.077552267
15.14671 0.084220077
15.14771 0.090851728
15.14871 0.09744679
15.14971 0.10400653
15.15071 0.11053382
15.15171 0.11703282000000001
15.15271 0.12350833
15.15371 0.12996485
15.15471 0.13640565999999998
15.15571 0.14283201
15.15671 0.14924273000000002
15.15771 0.15563441
15.15871 0.16200198999999998
15.15971 0.16833968
15.16071 0.17464185
15.16171 0.18090389
15.16271 0.18712255
15.16371 0.19329622999999999
15.16471 0.19942485
15.16571 0.20550978
15.16671 0.21155365
15.16771 0.21756000000000003
15.16871 0.22353285
15.16971 0.22947614
15.17071 0.23539283
15.17171 0.24128421000000003
15.17271 0.2471494
15.17371 0.25298514
15.17471 0.25878628000000004
15.17571 0.2645466
15.17671 0.27025996
15.17771 0.27592124
15.17871 0.2815271
15.17971 0.28707625
15.18071 0.29256931
15.18171 0.29800842
15.18271 0.30339675
15.18371 0.30873804
15.18471 0.31403622
15.18571 0.31929503
15.18671 0.32451751
15.18771 0.32970556
15.18871 0.33485927
15.18971 0.33997658000000003
15.19071 0.34505334
15.19171 0.35008375999999997
15.19271 0.35506145
15.19371 0.3599806
15.19471 0.36483705
15.19571 0.36962903
15.19671 0.37435725999999997
15.19771 0.37902445
15.19871 0.38363447
15.19971 0.38819148
15.20071 0.39269915
15.20171 0.39716023
15.20271 0.40157642
15.20371 0.40594832999999997
15.20471 0.41027544000000005
15.20571 0.41455599
15.20671 0.41878675000000004
15.20771 0.42296317
15.20871 0.42707980999999995
15.20971 0.43113101
15.21071 0.43511217999999996
15.21171 0.43902081
15.21271 0.44285697
15.21371 0.44662352
15.21471 0.45032538
15.21571 0.4539683
15.21671 0.45755761999999994
15.21771 0.46109701999999997
15.21871 0.46458822
15.21971 0.46803085
15.22071 0.47142287
15.22171 0.47476124000000003
15.22271 0.47804238
15.22371 0.48126248
15.22471 0.48441747
15.22571 0.48750336
15.22671 0.49051638
15.22771 0.49345385999999997
15.22871 0.49631474999999997
15.22971 0.49910028
15.23071 0.50181402
15.23171 0.50446126
15.23271 0.5070479099999999
15.23371 0.50957897
15.23471 0.51205736
15.23571 0.51448331
15.23671 0.51685432
15.23771 0.519166
15.23871 0.52141319
15.23971 0.5235912300000001
15.24071 0.52569639
15.24171 0.52772639
15.24271 0.52968008
15.24371 0.53155716
15.24471 0.5333581000000001
15.24571 0.53508417
15.24671 0.53673764
15.24771 0.53832182
15.24871 0.5398409
15.24971 0.54129916
15.25071 0.5426998700000001
15.25171 0.5440442400000001
15.25271 0.54533076
15.25371 0.54655531
15.25471 0.5477119699999999
15.25571 0.5487944
15.25671 0.54979729
15.25771 0.55071749
15.25871 0.5515544699999999
15.25971 0.55230986
15.26071 0.5529868
15.26171 0.5535889399999999
15.26271 0.55411975
15.26371 0.55458215
15.26471 0.55497852
15.26571 0.5553108600000001
15.26671 0.55558062
15.26771 0.55578845
15.26871 0.55593364
15.26971 0.55601373
15.27071 0.55602444
15.27171 0.55596037
15.27271 0.5558159699999999
15.27371 0.55558705
15.27471 0.5552718
15.27571 0.55487133
15.27671 0.55438937
15.27771 0.55383127
15.27871 0.55320249
15.27971 0.55250744
15.28071 0.55174874
15.28171 0.55092694
15.28271 0.55004102
15.28371 0.54908888
15.28471 0.5480679199999999
15.28571 0.54697525
15.28671 0.54580783
15.28771 0.54456233
15.28871 0.54323543
15.28971 0.5418242400000001
15.29071 0.54032714
15.29171 0.5387445000000001
15.29271 0.5370790599999999
15.29371 0.53533567
15.29471 0.53352034
15.29571 0.53163883
15.29671 0.52969544
15.29771 0.52769179
15.29871 0.52562677
15.29971 0.5234968799999999
15.30071 0.52129738
15.30171 0.51902332
15.30271 0.51667043
15.30371 0.51423563
15.30471 0.5117171
15.30571 0.50911414
15.30671 0.50642709
15.30771 0.50365711
15.30871 0.5008065100000001
15.30971 0.49787876000000003
15.31071 0.49487823000000003
15.31171 0.49180952
15.31271 0.48867664
15.31371 0.48548193000000006
15.31471 0.48222522999999995
15.31571 0.47890386
15.31671 0.47551299999999996
15.31771 0.4720469
15.31871 0.46850010000000003
15.31971 0.46486864
15.32071 0.46115074999999994
15.32171 0.45734695
15.32271 0.45345947000000003
15.32371 0.44949185
15.32471 0.44544796000000003
15.32571 0.44133174000000003
15.32671 0.43714684
15.32771 0.43289632999999994
15.32871 0.42858245000000006
15.32971 0.42420621000000003
15.33071 0.41976701
15.33171 0.41526244
15.33271 0.41068825
15.33371 0.40603903999999996
15.33471 0.40130927
15.33571 0.39649428999999997
15.33671 0.39159153
15.33771 0.38660089000000003
15.33871 0.38152491
15.33971 0.37636794
15.34071 0.37113535
15.34171 0.36583242000000005
15.34271 0.36046361
15.34371 0.35503197
15.34471 0.34953904999999996
15.34571 0.34398492
15.34671 0.33836818999999996
15.34771 0.33268621
15.34871 0.32693523
15.34971 0.3211108
15.35071 0.31520831
15.35171 0.30922387
15.35271 0.30315504000000004
15.35371 0.29700159000000004
15.35471 0.29076557000000003
15.35571 0.28445108
15.35671 0.2780634
15.35771 0.27160794
15.35871 0.26508919000000003
15.35971 0.25851005
15.36071 0.25187139
15.36171 0.24517227000000003
15.36271 0.23841024
15.36371 0.23158181
15.36471 0.22468296999999998
15.36571 0.21770957
15.36671 0.21065781
15.36771 0.20352467
15.36871 0.19630857000000002
15.36971 0.18900974
15.37071 0.18163054
15.37171 0.17417528
15.37271 0.16664957
15.37371 0.15905931
15.37471 0.15140956
15.37571 0.14370353
15.37671 0.13594208
15.37771 0.12812378
15.37871 0.12024539999999999
15.37971 0.11230274000000001
15.38071 0.10429142000000001
15.38171 0.096207485
15.38271 0.088047778
15.38371 0.079810142
15.38471 0.07149353
15.38571 0.063098216
15.38671 0.054625963
15.38771 0.046080094999999995
15.38871 0.03746523
15.38971 0.028786639000000003
15.39071 0.020049236999999998
15.39171 0.01125645
15.39271 0.0024093491
15.39371 -0.0064936801
15.39471 -0.015456547
15.39571 -0.024484479000000003
15.39671 -0.033582759
15.39771 -0.042755567
15.39871 -0.05200525600000001
15.39971 -0.06133220699999999
15.40071 -0.070735143
15.40171 -0.080211641
15.40271 -0.089758588
15.40371 -0.09937243300000001
15.40471 -0.10904923999999999
15.40571 -0.11878477
15.40671 -0.12857484000000002
15.40771 -0.13841598000000002
15.40871 -0.14830627000000002
15.40971 -0.15824621
15.41071 -0.16823896
15.41171 -0.17829001
15.41271 -0.18840594
15.41371 -0.19859296999999998
15.41471 -0.20885537
15.41571 -0.21919457
15.41671 -0.22960904
15.41771 -0.24009498
15.41871 -0.25064757
15.41971 -0.26126206
15.42071 -0.27193464
15.42171 -0.28266259
15.42271 -0.29344407
15.42371 -0.3042778
15.42471 -0.31516291
15.42571 -0.32609927
15.42671 -0.33708795
15.42771 -0.34813171
15.42871 -0.35923496
15.42971 -0.37040298
15.43071 -0.3816406
15.43171 -0.3929507
15.43271 -0.40433309
15.43371 -0.41578421
15.43471 -0.42729787999999996
15.43571 -0.43886690000000006
15.43671 -0.45048501
15.43771 -0.46214806
15.43871 -0.47385474
15.43971 -0.48560617
15.44071 -0.49740486
15.44171 -0.50925366
15.44271 -0.5211550300000001
15.44371 -0.5331109700000001
15.44471 -0.54512341
15.44571 -0.55719474
15.44671 -0.56932783
15.44771 -0.58152545
15.44871 -0.5937892499999999
15.44971 -0.6061185600000001
15.45071 -0.61850976
15.45171 -0.63095652
15.45271 -0.64345133
15.45371 -0.65598725
15.45471 -0.66855992
15.45571 -0.6811685399999999
15.45671 -0.6938159
15.45771 -0.70650694
15.45871 -0.7192470599999999
15.45971 -0.7320405
15.46071 -0.7448894
15.46171 -0.7577938000000001
15.46271 -0.7707527399999999
15.46371 -0.78376513
15.46471 -0.79683028
15.46571 -0.80994815
15.46671 -0.82311798
15.46771 -0.83633792
15.46871 -0.84960414
15.46971 -0.8629114400000001
15.47071 -0.8762545899999999
15.47171 -0.8896299599999999
15.47271 -0.9030371
15.47371 -0.91647897
15.47471 -0.92996145
15.47571 -0.9434911400000001
15.47671 -0.9570732699999999
15.47771 -0.9707100700000001
15.47871 -0.98440023
15.47971 -0.99813985
15.48071 -1.0119236
15.48171 -1.0257471
15.48271 -1.0396076
15.48371 -1.053504
15.48471 -1.0674362
15.48571 -1.0814038
15.48671 -1.0954053
15.48771 -1.1094384000000002
15.48871 -1.1235008
15.48971 -1.1375917
15.49071 -1.1517129
15.49171 -1.1658685
15.49271 -1.1800643
15.49371 -1.1943054
15.49471 -1.2085944
15.49571 -1.2229303
15.49671 -1.2373082
15.49771 -1.2517214
15.49871 -1.266163
15.49971 -1.2806284
15.50071 -1.2951161
15.50171 -1.3096272
15.50271 -1.3241643
15.50371 -1.3387297
15.50471 -1.3533241999999999
15.50571 -1.3679468
15.50671 -1.3825957
15.50771 -1.3972695
15.50871 -1.4119687
15.50971 -1.4266952
15.51071 -1.4414521
15.51171 -1.4562414
15.51271 -1.4710629
15.51371 -1.4859132000000002
15.51471 -1.5007866
15.51571 -1.5156765
15.51671 -1.5305778
15.51771 -1.5454888
15.51871 -1.5604113
15.51971 -1.5753498000000001
15.52071 -1.5903093
15.52171 -1.6052937
15.52271 -1.6203037999999998
15.52371 -1.635338
15.52471 -1.6503925999999998
15.52571 -1.6654644
15.52671 -1.6805511
15.52771 -1.6956523000000001
15.52871 -1.7107689999999998
15.52971 -1.7259017
15.53071 -1.7410493999999999
15.53171 -1.7562090999999997
15.53271 -1.7713759
15.53371 -1.7865451
15.53471 -1.8017139000000002
15.53571 -1.8168826
15.53671 -1.8320546
15.53771 -1.8472347
15.53871 -1.862428
15.53971 -1.8776363
15.54071 -1.8928586
15.54171 -1.9080909
15.54271 -1.9233277
15.54371 -1.9385640999999998
15.54471 -1.9537978
15.54571 -1.9690286000000001
15.54671 -1.9842586999999998
15.54771 -1.9994903000000002
15.54871 -2.0147242
15.54971 -2.0299590999999997
15.55071 -2.0451922000000002
15.55171 -2.0604203
15.55271 -2.0756414000000003
15.55371 -2.0908559
15.55471 -2.1060659
15.55571 -2.1212741999999998
15.55671 -2.1364826999999997
15.55771 -2.1516906
15.55871 -2.1668944999999997
15.55971 -2.1820884
15.56071 -2.1972663999999997
15.56171 -2.2124242
15.56271 -2.2275606
15.56371 -2.2426775
15.56471 -2.2577783
15.56571 -2.2728667000000002
15.56671 -2.2879442
15.56771 -2.3030102
15.56871 -2.3180620999999997
15.56971 -2.3330960000000003
15.57071 -2.3481095
15.57171 -2.3631013999999997
15.57271 -2.3780723999999998
15.57371 -2.3930242
15.57471 -2.4079574
15.57571 -2.4228709
15.57671 -2.4377614
15.57771 -2.4526248
15.57871 -2.4674571999999997
15.57971 -2.4822567
15.58071 -2.4970241
15.58171 -2.5117623
15.58271 -2.5264748999999997
15.58371 -2.5411645
15.58471 -2.555831
15.58571 -2.570471
15.58671 -2.5850795
15.58771 -2.5996506
15.58871 -2.61418
15.58971 -2.6286654
15.59071 -2.6431069000000003
15.59171 -2.6575056999999997
15.59271 -2.671863
15.59371 -2.6861789000000003
15.59471 -2.7004521
15.59571 -2.7146809000000003
15.59671 -2.7288636
15.59771 -2.7430004
15.59871 -2.7570928
15.59971 -2.7711432
15.60071 -2.7851542
15.60171 -2.7991261
15.60271 -2.8130565
15.60371 -2.8269406
15.60471 -2.8407726
15.60571 -2.8545471
15.60671 -2.8682604
15.60771 -2.8819116
15.60871 -2.8955018
15.60971 -2.9090336000000003
15.61071 -2.9225091
15.61171 -2.9359289
15.61271 -2.9492924
15.61371 -2.9625975999999996
15.61471 -2.9758425
15.61571 -2.9890256
15.61671 -3.0021464
15.61771 -3.0152049
15.61871 -3.0282004000000002
15.61971 -3.0411309
15.62071 -3.053993
15.62171 -3.0667823
15.62271 -3.0794945
15.62371 -3.0921266999999997
15.62471 -3.1046787
15.62571 -3.1171525
15.62671 -3.1295516
15.62771 -3.1418796999999996
15.62871 -3.1541392000000004
15.62971 -3.1663301999999995
15.63071 -3.1784512
15.63171 -3.1904988000000003
15.63271 -3.2024693
15.63371 -3.21436
15.63471 -3.2261685
15.63571 -3.2378927
15.63671 -3.2495305
15.63771 -3.2610793
15.63871 -3.2725364
15.63971 -3.2838989
15.64071 -3.2951649
15.64171 -3.3063341000000004
15.64271 -3.3174083
15.64371 -3.3283899999999997
15.64471 -3.3392824
15.64571 -3.3500873
15.64671 -3.3608045000000004
15.64771 -3.3714321
15.64871 -3.3819661
15.64971 -3.3924024999999998
15.65071 -3.4027374999999997
15.65171 -3.4129683
15.65271 -3.4230932999999997
15.65371 -3.4331113
15.65471 -3.4430217
15.65571 -3.4528241
15.65671 -3.4625173
15.65771 -3.4721013000000003
15.65871 -3.4815762
15.65971 -3.4909431
15.66071 -3.5002038
15.66171 -3.5093591
15.66271 -3.5184093
15.66371 -3.5273526
15.66471 -3.5361860000000003
15.66571 -3.5449046999999996
15.66671 -3.5535041000000005
15.66771 -3.5619799
15.66871 -3.5703298
15.66971 -3.5785525999999996
15.67071 -3.5866491
15.67171 -3.5946198
15.67271 -3.602466
15.67371 -3.6101881000000002
15.67471 -3.6177866000000005
15.67571 -3.6252618
15.67671 -3.6326143999999996
15.67771 -3.6398448
15.67871 -3.646953
15.67971 -3.653938
15.68071 -3.6607973
15.68171 -3.6675271
15.68271 -3.6741223000000005
15.68371 -3.680579
15.68471 -3.6868936999999997
15.68571 -3.6930654
15.68671 -3.6990944
15.68771 -3.704983
15.68871 -3.7107326000000005
15.68971 -3.7163448000000003
15.69071 -3.7218198
15.69171 -3.7271566999999997
15.69271 -3.7323542
15.69371 -3.7374104999999997
15.69471 -3.7423249
15.69571 -3.7470955
15.69671 -3.7517212
15.69771 -3.7561994000000003
15.69871 -3.7605266999999998
15.69971 -3.7646994000000005
15.70071 -3.7687141
15.70171 -3.7725693999999996
15.70271 -3.7762656999999997
15.70371 -3.7798054999999997
15.70471 -3.7831921
15.70571 -3.7864294
15.70671 -3.7895195
15.70771 -3.7924624999999996
15.70871 -3.7952565000000003
15.70971 -3.7978984000000002
15.71071 -3.8003847
15.71171 -3.8027123000000005
15.71271 -3.8048785
15.71371 -3.8068824
15.71471 -3.8087218999999997
15.71571 -3.8103953
15.71671 -3.8118999000000002
15.71771 -3.8132332
15.71871 -3.8143929
15.71971 -3.8153794
15.72071 -3.8161948
15.72171 -3.8168430000000004
15.72271 -3.8173277
15.72371 -3.8176509999999997
15.72471 -3.8178135
15.72571 -3.8178115999999997
15.72671 -3.8176414
15.72771 -3.8172974999999996
15.72871 -3.8167760000000004
15.72971 -3.8160745000000005
15.73071 -3.8151931
15.73171 -3.8141329
15.73271 -3.812895
15.73371 -3.8114801
15.73471 -3.8098875
15.73571 -3.8081165
15.73671 -3.8061659999999997
15.73771 -3.8040369999999997
15.73871 -3.8017314000000004
15.73971 -3.7992522
15.74071 -3.7966009
15.74171 -3.7937775
15.74271 -3.7907789999999997
15.74371 -3.7875999
15.74471 -3.7842336999999997
15.74571 -3.7806746
15.74671 -3.7769197999999995
15.74771 -3.7729698999999997
15.74871 -3.7688274
15.74971 -3.764496
15.75071 -3.7599795
15.75171 -3.7552789000000004
15.75271 -3.7503939
15.75371 -3.7453229999999995
15.75471 -3.7400648000000003
15.75571 -3.7346183999999996
15.75671 -3.7289849999999998
15.75771 -3.7231664999999996
15.75871 -3.717164
15.75971 -3.7109761999999997
15.76071 -3.7046
15.76171 -3.6980301
15.76271 -3.6912616000000003
15.76371 -3.6842909
15.76471 -3.6771182
15.76571 -3.669747
15.76671 -3.6621824
15.76771 -3.6544293
15.76871 -3.6464906999999998
15.76971 -3.6383666000000003
15.77071 -3.6300536
15.77171 -3.6215469000000002
15.77271 -3.6128427999999997
15.77371 -3.6039389999999996
15.77471 -3.5948355000000003
15.77571 -3.5855338
15.77671 -3.5760358
15.77771 -3.5663411
15.77871 -3.5564477999999995
15.77971 -3.5463531
15.78071 -3.5360541000000003
15.78171 -3.5255506999999997
15.78271 -3.5148457
15.78371 -3.5039439999999997
15.78471 -3.4928516
15.78571 -3.4815732
15.78671 -3.4701094
15.78771 -3.4584577999999997
15.78871 -3.4466125
15.78971 -3.4345668000000003
15.79071 -3.4223162
15.79171 -3.4098588
15.79271 -3.3971965
15.79371 -3.3843327
15.79471 -3.3712707
15.79571 -3.3580124000000002
15.79671 -3.3445574
15.79771 -3.3309035000000002
15.79871 -3.3170488
15.79971 -3.3029925
15.80071 -3.2887372999999998
15.80171 -3.2742865
15.80271 -3.2596443
15.80371 -3.2448124000000003
15.80471 -3.2297894
15.80571 -3.2145709
15.80671 -3.1991503999999997
15.80771 -3.1835224
15.80871 -3.1676844
15.80971 -3.1516381000000004
15.81071 -3.1353886999999996
15.81171 -3.1189432
15.81271 -3.1023074
15.81371 -3.0854844999999997
15.81471 -3.0684743
15.81571 -3.0512739
15.81671 -3.0338800999999997
15.81771 -3.0162907999999997
15.81871 -2.9985063
15.81971 -2.9805284000000003
15.82071 -2.9623598
15.82171 -2.9440012
15.82271 -2.9254509
15.82371 -2.9067046999999997
15.82471 -2.8877579
15.82571 -2.8686073
15.82671 -2.8492535
15.82771 -2.8297009
15.82871 -2.8099570000000003
15.82971 -2.7900294999999997
15.83071 -2.7699236
15.83171 -2.7496405
15.83271 -2.7291775
15.83371 -2.7085288999999997
15.83471 -2.6876897
15.83571 -2.6666564999999998
15.83671 -2.6454294
15.83771 -2.6240113999999997
15.83871 -2.602406
15.83971 -2.5806161000000003
15.84071 -2.5586421
15.84171 -2.5364826
15.84271 -2.5141356999999998
15.84371 -2.4916009999999997
15.84471 -2.4688808
15.84571 -2.4459801999999997
15.84671 -2.4229057
15.84771 -2.3996627
15.84871 -2.3762532999999997
15.84971 -2.3526754
15.85071 -2.3289233
15.85171 -2.3049897
15.85271 -2.2808686000000002
15.85371 -2.2565581000000003
15.85471 -2.2320604
15.85571 -2.2073809
15.85671 -2.1825261
15.85771 -2.1575016999999996
15.85871 -2.13231
15.85971 -2.106951
15.86071 -2.0814236
15.86171 -2.0557273
15.86271 -2.0298634
15.86371 -2.0038351
15.86471 -1.9776467
15.86571 -1.9513009000000001
15.86671 -1.9247975
15.86771 -1.8981332
15.86871 -1.8713025
15.86971 -1.8443
15.87071 -1.817123
15.87171 -1.7897736000000002
15.87271 -1.7622577000000001
15.87371 -1.7345840000000001
15.87471 -1.7067606999999998
15.87571 -1.6787935
15.87671 -1.6506838
15.87771 -1.6224296999999999
15.87871 -1.5940275
15.87971 -1.5654739000000002
15.88071 -1.5367674
15.88171 -1.5079089
15.88271 -1.4789007
15.88371 -1.4497448
15.88471 -1.4204415
15.88571 -1.390989
15.88671 -1.3613852
15.88771 -1.3316286
15.88871 -1.3017209
15.88971 -1.2716676
15.89071 -1.2414769
15.89171 -1.2111578
15.89271 -1.1807173
15.89371 -1.1501585
15.89471 -1.1194796999999999
15.89571 -1.0886758
15.89671 -1.0577404000000001
15.89771 -1.0266687
15.89871 -0.99545885
15.89971 -0.9641123899999999
15.90071 -0.9326330400000001
15.90171 -0.90102497
15.90271 -0.8692912800000001
15.90371 -0.8374334299999999
15.90471 -0.80545219
15.90571 -0.7733488000000001
15.90671 -0.74112634
15.90771 -0.70879003
15.90871 -0.67634634
15.90971 -0.64380094
15.91071 -0.61115688
15.91171 -0.57841316
15.91271 -0.54556523
15.91371 -0.51260656
15.91471 -0.47953138
15.91571 -0.44633700000000004
15.91671 -0.41302483999999995
15.91771 -0.37960038
15.91871 -0.34607113
15.91971 -0.31244461
15.92071 -0.27872648
15.92171 -0.24491991
15.92271 -0.21102608
15.92371 -0.17704555
15.92471 -0.14297941
15.92571 -0.10882979000000001
15.92671 -0.074599264
15.92771 -0.040289556
15.92871 -0.0059003338
15.92971 0.028571257
15.93071 0.063129829
15.93171 0.09777993
15.93271 0.13252387999999998
15.93371 0.16736019
15.93471 0.20228325999999996
15.93571 0.23728451000000003
15.93671 0.27235462
15.93771 0.30748582999999996
15.93871 0.34267355
15.93971 0.37791668
15.94071 0.41321665
15.94171 0.44857576
15.94271 0.48399568
15.94371 0.5194766
15.94471 0.55501764
15.94571 0.59061754
15.94671 0.62627573
15.94771 0.66199265
15.94871 0.69776913
15.94971 0.73360507
15.95071 0.76949829
15.95171 0.80544371
15.95271 0.8414338299999999
15.95371 0.87746046
15.95471 0.91351634
15.95571 0.9495974500000001
15.95671 0.9857035199999999
15.95771 1.0218375
15.95871 1.0580042
15.95971 1.094208
15.96071 1.1304513
15.96171 1.1667339
15.96271 1.2030535
15.96371 1.2394064999999999
15.96471 1.2757889999999998
15.96571 1.3121977999999999
15.96671 1.3486302000000001
15.96771 1.3850829
15.96871 1.4215520000000001
15.96971 1.4580323
15.97071 1.4945183000000002
15.97171 1.5310049
15.97271 1.5674892999999999
15.97371 1.6039714
15.97471 1.6404543
15.97571 1.6769424000000002
15.97671 1.71344
15.97771 1.7499495
15.97871 1.7864703999999998
15.97971 1.8229988999999998
15.98071 1.8595289000000002
15.98171 1.8960537
15.98271 1.9325674000000002
15.98371 1.9690652999999998
15.98471 2.0055449
15.98571 2.0420040999999998
15.98671 2.0784413
15.98771 2.1148551
15.98871 2.1512439000000003
15.98971 2.1876071
15.99071 2.2239452
15.99171 2.2602602999999997
15.99271 2.296555
15.99371 2.3328317000000003
15.99471 2.3690907
15.99571 2.4053298
15.99671 2.4415437
15.99771 2.4777252
15.99871 2.5138659
15.99971 2.5499586
16.00071 2.585998
16.00171 2.6219818999999998
16.00271 2.6579099
16.00371 2.6937833
16.00471 2.7296038
16.00571 2.7653727999999997
16.00671 2.801091
16.00772 2.8367594
16.00871 2.872378
16.00971 2.9079469000000002
16.01071 2.9434658999999996
16.01171 2.978933
16.01271 3.0143448999999998
16.01371 3.0496961
16.01472 3.0849798
16.01571 3.120189
16.01671 3.1553175
16.01771 3.1903621
16.01871 3.2253217000000003
16.01971 3.2601982
16.02071 3.2949947
16.02172 3.3297144000000003
16.02271 3.3643596
16.02371 3.3989314
16.02471 3.4334287
16.02571 3.4678489
16.02671 3.5021886
16.02771 3.5364438
16.02872 3.5706099
16.02971 3.6046818000000003
16.03071 3.6386538
16.03171 3.6725204
16.03271 3.7062772
16.03371 3.7399203
16.03471 3.7734482
16.03572 3.8068622000000003
16.03671 3.8401655999999997
16.03771 3.8733627999999998
16.03871 3.9064579000000004
16.03971 3.9394531
16.04071 3.9723493
16.04171 4.0051438
16.04272 4.0378325
16.04371 4.0704098
16.04471 4.1028697
16.04571 4.1352067
16.04671 4.1674159
16.04771 4.1994929
16.04871 4.2314343
16.04972 4.2632379
16.05071 4.2949028
16.05171 4.32643
16.05271 4.3578211
16.05371 4.3890797
16.05471 4.4202086000000005
16.05571 4.4512104
16.05672 4.482086
16.05771 4.5128334
16.05871 4.5434479
16.05971 4.5739237
16.06071 4.6042539
16.06171 4.6344317
16.06271 4.664452
16.06371 4.6943109
16.06471 4.724007100000001
16.06571 4.7535400999999995
16.06671 4.782911
16.06771 4.8121218
16.06871 4.8411753
16.06971 4.8700741999999995
16.07071 4.8988212
16.07171 4.927418
16.07271 4.955864699999999
16.07372 4.9841594
16.07471 5.0122979999999995
16.07571 5.0402746
16.07671 5.0680827
16.07771 5.0957151
16.07871 5.1231656
16.07971 5.1504306
16.08072 5.1775082999999995
16.08171 5.2043989
16.08271 5.2311044
16.08371 5.2576277
16.08471 5.2839715
16.08571 5.3101386999999995
16.08671 5.3361308
16.08772 5.3619482000000005
16.08871 5.3875896999999995
16.08971 5.4130532
16.09071 5.4383349
16.09171 5.4634292
16.09271 5.4883309
16.09371 5.513034
16.09472 5.5375338
16.09571 5.5618270999999995
16.09671 5.5859134
16.09771 5.6097932
16.09871 5.63347
16.09971 5.6569472
16.10071 5.6802288
16.10172 5.7033176999999995
16.10271 5.7262151999999995
16.10371 5.7489205000000005
16.10471 5.771431300000001
16.10571 5.793744
16.10671 5.8158536
16.10771 5.8377545
16.10872 5.8594417000000005
16.10971 5.8809094
16.11071 5.902154400000001
16.11171 5.9231739
16.11271 5.9439678
16.11371 5.9645377
16.11471 5.9848867
16.11572 6.0050189
16.11671 6.0249381
16.11771 6.0446478
16.11871 6.064149700000001
16.11971 6.0834426
16.12071 6.1025243
16.12171 6.1213907
16.12271 6.1400361
16.12371 6.1584551
16.12471 6.1766426999999995
16.12571 6.1945941
16.12671 6.2123071
16.12771 6.2297806
16.12871 6.2470156999999995
16.12971 6.2640138
16.13071 6.2807791
16.13171 6.2973142
16.13272 6.313622700000001
16.13371 6.329707099999999
16.13471 6.3455686
16.13571 6.3612051
16.13671 6.3766137
16.13771 6.3917898
16.13871 6.406727399999999
16.13972 6.4214215
16.14071 6.4358674
16.14171 6.4500622
16.14271 6.4640045
16.14371 6.477695
16.14471 6.491135100000001
16.14571 6.504328500000001
16.14672 6.5172799
16.14771 6.5299936
16.14871 6.542472500000001
16.14971 6.554719100000001
16.15071 6.5667330999999995
16.15171 6.5785125
16.15271 6.5900527
16.15372 6.601349300000001
16.15471 6.6123970000000005
16.15571 6.6231899
16.15671 6.633724300000001
16.15771 6.6439979
16.15871 6.654009199999999
16.15971 6.6637591
16.16072 6.673250299999999
16.16171 6.6824861
16.16271 6.691469999999999
16.16371 6.7002065
16.16471 6.7086987
16.16571 6.716948
16.16671 6.724955100000001
16.16772 6.7327179
16.16871 6.7402318
16.16971 6.7474931
16.17071 6.7544959
16.17171 6.761236499999999
16.17271 6.7677118
16.17371 6.7739204
16.17472 6.7798628999999995
16.17571 6.7855425
16.17671 6.790962100000001
16.17771 6.7961253
16.17871 6.8010367
16.17971 6.8056986
16.18071 6.810113800000001
16.18172 6.814282400000001
16.18271 6.8182036
16.18371 6.8218760000000005
16.18471 6.825295100000001
16.18571 6.8284556
16.18671 6.8313524
16.18771 6.833981
16.18871 6.8363376
16.18971 6.8384215
16.19071 6.8402342
16.19171 6.8417795
16.19271 6.8430617
16.19371 6.8440862000000005
16.19471 6.8448573
16.19571 6.8453781000000005
16.19671 6.8456508
16.19771 6.8456747
16.19872 6.8454482
16.19971 6.844969099999999
16.20071 6.8442352
16.20171 6.8432428000000005
16.20271 6.8419881
16.20371 6.8404689
16.20471 6.8386823
16.20572 6.836626699999999
16.20671 6.8343028
16.20771 6.8317144999999995
16.20871 6.828865400000001
16.20971 6.8257615
16.21071 6.8224072
16.21171 6.818805599999999
16.21272 6.814957400000001
16.21371 6.8108611
16.21471 6.806514399999999
16.21571 6.8019129
16.21671 6.7970522
16.21771 6.7919299
16.21871 6.786544599999999
16.21972 6.7808948
16.22071 6.774980599999999
16.22171 6.7688026
16.22271 6.762363000000001
16.22371 6.755663500000001
16.22471 6.7487083000000005
16.22571 6.741502100000001
16.22672 6.734049300000001
16.22771 6.726354399999999
16.22871 6.7184202
16.22971 6.710247
16.23071 6.701831499999999
16.23171 6.6931695
16.23271 6.6842562999999995
16.23372 6.6750869
16.23471 6.665659
16.23571 6.6559717
16.23671 6.6460274
16.23771 6.635827599999999
16.23871 6.6253759
16.23971 6.6146754
16.24072 6.603727500000001
16.24171 6.5925352
16.24271 6.5811001
16.24371 6.569425
16.24471 6.5575123
16.24571 6.545363399999999
16.24671 6.5329783
16.24771 6.5203547
16.24871 6.5074891
16.24971 6.4943767999999995
16.25071 6.4810149
16.25171 6.467402
16.25271 6.4535393999999995
16.25371 6.4394318
16.25471 6.425083400000001
16.25571 6.410501200000001
16.25671 6.3956887
16.25772 6.3806481999999995
16.25871 6.365381200000001
16.25971 6.349887
16.26071 6.3341647000000005
16.26171 6.3182138
16.26271 6.302034099999999
16.26371 6.2856257
16.26472 6.2689878000000006
[truncated: 722,602 more chars]
